# Supplementary material for: Suboptimal Omnidirectional Wheel Design and Implementation
Source: Sensors (Basel). 2021 Jan 28;21(3):865. doi: 10.3390/s21030865 (PMC7865864; doi:10.3390/s21030865)
Supplement: Supplementary file 1 [file sensors-21-00865-s001.zip]

Archive with 85 entries (79 files):
- README.txt
- 1.-Data 4 Files Comparative APR01_APR02_Optimal/
- 1.-Data 4 Files Comparative APR01_APR02_Optimal/ACDATA04.TXT
- 1.-Data 4 Files Comparative APR01_APR02_Optimal/ACDATA03.TXT
- 1.-Data 4 Files Comparative APR01_APR02_Optimal/ACDATA02.TXT
- 1.-Data 4 Files Comparative APR01_APR02_Optimal/ACDATA01.TXT
- 2.-Data 2 Files Comparative RPM Optimal_Soft Suboptimal/
- 2.-Data 2 Files Comparative RPM Optimal_Soft Suboptimal/ACDATA22.TXT
- 2.-Data 2 Files Comparative RPM Optimal_Soft Suboptimal/ACDATA02.TXT
- 3.-Data 30 Fixed Wheel/
- 3.-Data 30 Fixed Wheel/ACDATA04.TXT
- 3.-Data 30 Fixed Wheel/ACDATA03.TXT
- 3.-Data 30 Fixed Wheel/ACDATA24.TXT
- 3.-Data 30 Fixed Wheel/ACDATA18.TXT
- 3.-Data 30 Fixed Wheel/ACDATA12.TXT
- 3.-Data 30 Fixed Wheel/ACDATA22.TXT
- 3.-Data 30 Fixed Wheel/ACDATA23.TXT
- 3.-Data 30 Fixed Wheel/ACDATA10.TXT
- 3.-Data 30 Fixed Wheel/ACDATA02.TXT
- 3.-Data 30 Fixed Wheel/ACDATA05.TXT
- 3.-Data 30 Fixed Wheel/ACDATA26.TXT
- 3.-Data 30 Fixed Wheel/ACDATA13.TXT
- 3.-Data 30 Fixed Wheel/ACDATA11.TXT
- 3.-Data 30 Fixed Wheel/ACDATA07.TXT
- 3.-Data 30 Fixed Wheel/ACDATA15.TXT
- 3.-Data 30 Fixed Wheel/ACDATA28.TXT
- 3.-Data 30 Fixed Wheel/ACDATA01.TXT
- 3.-Data 30 Fixed Wheel/ACDATA21.TXT
- 3.-Data 30 Fixed Wheel/ACDATA25.TXT
- 3.-Data 30 Fixed Wheel/ACDATA17.TXT
- 3.-Data 30 Fixed Wheel/ACDATA19.TXT
- 3.-Data 30 Fixed Wheel/ACDATA16.TXT
- 3.-Data 30 Fixed Wheel/ACDATA06.TXT
- 3.-Data 30 Fixed Wheel/ACDATA30.TXT
- 3.-Data 30 Fixed Wheel/ACDATA29.TXT
- 3.-Data 30 Fixed Wheel/ACDATA08.TXT
- 3.-Data 30 Fixed Wheel/ACDATA27.TXT
- 3.-Data 30 Fixed Wheel/ACDATA14.TXT
- 3.-Data 30 Fixed Wheel/ACDATA09.TXT
- 3.-Data 30 Fixed Wheel/ACDATA20.TXT
- 4.-Data 30 Files With Suspension/
- 4.-Data 30 Files With Suspension/ACDATA04.TXT
- 4.-Data 30 Files With Suspension/ACDATA03.TXT
- 4.-Data 30 Files With Suspension/ACDATA24.TXT
- 4.-Data 30 Files With Suspension/ACDATA18.TXT
- 4.-Data 30 Files With Suspension/ACDATA12.TXT
- 4.-Data 30 Files With Suspension/ACDATA22.TXT
- 4.-Data 30 Files With Suspension/ACDATA23.TXT
- 4.-Data 30 Files With Suspension/ACDATA10.TXT
- 4.-Data 30 Files With Suspension/ACDATA02.TXT
- 4.-Data 30 Files With Suspension/ACDATA05.TXT
- 4.-Data 30 Files With Suspension/ACDATA26.TXT
- 4.-Data 30 Files With Suspension/ACDATA13.TXT
- 4.-Data 30 Files With Suspension/ACDATA11.TXT
- 4.-Data 30 Files With Suspension/ACDATA07.TXT
- 4.-Data 30 Files With Suspension/ACDATA15.TXT
- 4.-Data 30 Files With Suspension/ACDATA28.TXT
- 4.-Data 30 Files With Suspension/ACDATA01.TXT
- 4.-Data 30 Files With Suspension/ACDATA21.TXT
- 4.-Data 30 Files With Suspension/ACDATA25.TXT
- 4.-Data 30 Files With Suspension/ACDATA17.TXT
- 4.-Data 30 Files With Suspension/ACDATA19.TXT
- 4.-Data 30 Files With Suspension/ACDATA16.TXT
- 4.-Data 30 Files With Suspension/ACDATA06.TXT
- 4.-Data 30 Files With Suspension/ACDATA30.TXT
- 4.-Data 30 Files With Suspension/ACDATA29.TXT
- 4.-Data 30 Files With Suspension/ACDATA08.TXT
- 4.-Data 30 Files With Suspension/ACDATA27.TXT
- 4.-Data 30 Files With Suspension/ACDATA14.TXT
- 4.-Data 30 Files With Suspension/ACDATA09.TXT
- 4.-Data 30 Files With Suspension/ACDATA20.TXT
- 5.-Data 6 Files Comparative APR01_APR02_Optimal_APR02_Suboptimal/
- 5.-Data 6 Files Comparative APR01_APR02_Optimal_APR02_Suboptimal/ACDATA04.TXT
- 5.-Data 6 Files Comparative APR01_APR02_Optimal_APR02_Suboptimal/ACDATA03.TXT
- 5.-Data 6 Files Comparative APR01_APR02_Optimal_APR02_Suboptimal/ACDATA02.TXT
- 5.-Data 6 Files Comparative APR01_APR02_Optimal_APR02_Suboptimal/ACDATA05.TXT
- 5.-Data 6 Files Comparative APR01_APR02_Optimal_APR02_Suboptimal/ACDATA01.TXT
- 5.-Data 6 Files Comparative APR01_APR02_Optimal_APR02_Suboptimal/ACDATA06.TXT
- 6.-Data 6 Files APR02 With Suboptimal Wheel ACZ/
- 6.-Data 6 Files APR02 With Suboptimal Wheel ACZ/ACDATA04.TXT
- 6.-Data 6 Files APR02 With Suboptimal Wheel ACZ/ACDATA03.TXT
- 6.-Data 6 Files APR02 With Suboptimal Wheel ACZ/ACDATA02.TXT
- 6.-Data 6 Files APR02 With Suboptimal Wheel ACZ/ACDATA05.TXT
- 6.-Data 6 Files APR02 With Suboptimal Wheel ACZ/ACDATA01.TXT
- 6.-Data 6 Files APR02 With Suboptimal Wheel ACZ/ACDATA06.TXT
