# Supplementary material for: Suboptimal Omnidirectional Wheel Design and Implementation
Source: Sensors (Basel). 2021 Jan 28;21(3):865. doi: 10.3390/s21030865 (PMC7865864; doi:10.3390/s21030865)
Supplement: Supplementary file 1 [file sensors-21-00865-s001.zip › README.txt]

Figure 3, Figure 4 --------------------	Generated with: 1.-Data 4 Files Comparative APR01_APR02_Optimal

Figure 8 ------------------------------	Generated with: 2.-Data 2 Files Comparative RPM Optimal_Soft Suboptimal

Figure 9, Figure 10, Figure 11 -------- Generated with: 3.-Data 30 Fixed Wheel

Figure 12, Figure 13, Figure 14 -------	Generated with: 4.-Data 30 Files With Suspension

Figure 15 -----------------------------	Generated with: 5.-Data 6 Files Comparative APR01_APR02_Optimal_APR02_Suboptimal

Figure 16 -----------------------------	Generated with: 6.-Data 6 Files APR02 With Suboptimal Wheel ACZ
