# Supplementary material for: Suboptimal Omnidirectional Wheel Design and Implementation
Source: Sensors (Basel). 2021 Jan 28;21(3):865. doi: 10.3390/s21030865 (PMC7865864; doi:10.3390/s21030865)
Supplement: Supplementary file 1 [file sensors-21-00865-s001.zip › 1.-Data 4 Files Comparative APR01_APR02_Optimal/ACDATA04.TXT]

02501:-00087:-00110:+00066:000000.0000:02501
02502:+00003:-00214:+00079:000000.0000:02502
02503:+00067:-00166:+00077:000000.0000:02503
02504:+00089:-00146:+00079:000000.0000:02504
02505:+00002:-00083:+00037:000000.0000:02505
02506:-00088:-00101:-00032:000000.0000:02506
02507:-00073:-00048:+00041:000000.0000:02507
02508:+00017:+00025:-00004:000000.0000:02508
02509:-00050:-00067:-00071:000000.0000:02509
02510:-00129:+00005:-00066:000000.0000:02510
02511:-00171:-00047:-00041:000000.0000:02511
02512:-00129:-00123:+00058:000000.0000:02512
02513:-00100:-00119:-00029:000000.0000:02513
02514:-00084:-00220:-00045:000000.0000:02514
02515:-00050:-00174:+00018:000000.0000:02515
02516:-00059:-00127:+00026:000000.0000:02516
02517:-00046:-00133:-00032:000000.0000:02517
02518:-00049:-00096:-00071:000000.0000:02518
02519:-00086:-00114:+00033:000000.0000:02519
02520:-00075:-00089:+00070:000000.0000:02520
02521:-00057:-00130:+00010:000000.0000:02521
02522:-00036:-00138:-00052:000000.0000:02522
02523:+00028:-00245:-00027:000000.0000:02523
02524:-00020:-00227:+00046:000000.0000:02524
02525:-00015:-00219:-00053:000000.0000:02525
02526:-00072:-00329:-00020:000000.0000:02526
02527:-00029:-00219:-00028:000000.0000:02527
02528:-00036:-00168:-00026:000000.0000:02528
02529:-00082:-00111:-00016:000000.0000:02529
02530:-00077:-00082:-00025:000000.0000:02530
02531:-00062:-00031:-00013:000000.0000:02531
02532:-00023:-00030:+00007:000000.0000:02532
02533:+00019:+00030:+00039:000000.0000:02533
02534:+00032:-00030:+00047:000000.0000:02534
02535:-00021:+00014:+00070:000000.0000:02535
02536:-00042:+00046:+00075:000000.0000:02536
02537:-00009:+00075:+00030:000000.0000:02537
02538:+00066:+00123:+00026:000000.0000:02538
02539:+00069:+00086:+00020:000000.0000:02539
02540:+00093:+00124:+00024:000000.0000:02540
02541:+00076:+00593:-00004:000000.0000:02541
02542:-00023:-00080:-00080:000000.0000:02542
02543:-00028:+00078:+00061:000000.0000:02543
02544:-00028:+00120:+00077:000000.0000:02544
02545:-00072:+00054:-00102:000000.0000:02545
02546:-00071:+00060:-00130:000000.0000:02546
02547:-00130:-00061:-00129:000000.0000:02547
02548:-00037:-00064:-00003:000000.0000:02548
02549:+00006:+00094:-00107:000000.0000:02549
02550:+00078:+00047:-00196:000000.0000:02550
02551:+00028:+00150:-00038:000000.0000:02551
02552:-00016:+00188:-00117:000000.0000:02552
02553:-00028:+00067:-00083:000000.0000:02553
02554:+00033:+00072:+00052:000000.0000:02554
02555:+00031:+00018:+00025:000000.0000:02555
02556:+00063:-00176:-00013:000000.0000:02556
02557:+00053:-00061:+00143:000000.0000:02557
02558:+00015:-00132:+00079:000000.0000:02558
02559:-00048:-00186:+00017:000000.0000:02559
02560:-00020:-00125:-00007:000000.0000:02560
02561:+00027:-00118:+00009:000000.0000:02561
02562:-00027:-00039:+00000:000000.0000:02562
02563:-00087:-00014:-00091:000000.0000:02563
02564:-00063:-00018:-00084:000000.0000:02564
02565:-00091:+00090:-00037:000000.0000:02565
02566:-00084:+00065:-00013:000000.0000:02566
02567:-00074:+00075:-00014:000000.0000:02567
02568:-00114:+00019:-00024:000000.0000:02568
02569:+00015:-00007:+00028:000000.0000:02569
02570:+00033:-00010:-00027:000000.0000:02570
02571:-00020:+00009:-00069:000000.0000:02571
02572:-00066:+00079:-00007:000000.0000:02572
02573:-00062:+00111:-00054:000000.0000:02573
02574:-00053:+00164:-00072:000000.0000:02574
02575:+00004:+00252:-00079:000000.0000:02575
02576:+00015:+00414:-00103:000000.0000:02576
02577:-00049:+00235:-00119:000000.0000:02577
02578:-00011:+00287:-00082:000000.0000:02578
02579:+00030:+00280:-00052:000000.0000:02579
02580:+00024:+00157:-00031:000000.0000:02580
02581:+00017:+00059:+00008:000000.0000:02581
02582:-00023:-00021:+00042:000000.0000:02582
02583:+00005:-00023:+00065:000000.0000:02583
02584:+00026:-00074:+00011:000000.0000:02584
02585:+00017:-00070:+00048:000000.0000:02585
02586:-00037:-00031:+00073:000000.0000:02586
02587:+00009:+00025:-00064:000000.0000:02587
02588:+00039:+00103:-00048:000000.0000:02588
02589:+00042:+00142:-00021:000000.0000:02589
02590:+00006:+00198:-00063:000000.0000:02590
02591:+00004:+00181:-00076:000000.0000:02591
02592:+00071:+00140:-00012:000000.0000:02592
02593:+00139:+00085:+00039:000000.0000:02593
02594:+00082:+00064:+00036:000000.0000:02594
02595:+00008:-00012:+00060:000000.0000:02595
02596:+00005:-00022:+00021:000000.0000:02596
02597:-00004:-00102:+00064:000000.0000:02597
02598:-00031:+00003:+00110:000000.0000:02598
02599:-00036:+00040:+00089:000000.0000:02599
02600:-00012:+00042:+00036:000000.0000:02600
02601:-00039:+00127:+00041:000000.0000:02601
02602:-00065:+00177:-00003:000000.0000:02602
02603:-00072:+00216:-00038:000000.0000:02603
02604:-00085:+00114:-00020:000000.0000:02604
02605:-00102:+00128:-00055:000000.0000:02605
02606:-00091:+00066:-00035:000000.0000:02606
02607:-00103:+00094:-00037:000000.0000:02607
02608:-00085:-00049:-00036:000000.0000:02608
02609:-00044:+00018:-00066:000000.0000:02609
02610:-00025:+00009:-00040:000000.0000:02610
02611:+00033:+00062:-00052:000000.0000:02611
02612:+00033:+00056:-00055:000000.0000:02612
02613:+00086:+00054:-00103:000000.0000:02613
02614:+00186:+00004:-00131:000000.0000:02614
02615:+00195:-00059:-00152:000000.0000:02615
02616:+00133:-00001:-00143:000000.0000:02616
02617:+00053:-00204:-00094:000000.0000:02617
02618:+00077:-00075:-00121:000000.0000:02618
02619:+00041:-00231:-00135:000000.0000:02619
02620:-00006:-00089:-00053:000000.0000:02620
02621:-00045:-00072:-00011:000000.0000:02621
02622:-00112:-00092:-00060:000000.0000:02622
02623:-00096:-00156:+00025:000000.0000:02623
02624:-00124:-00059:+00043:000000.0000:02624
02625:-00114:-00137:+00031:000000.0000:02625
02626:-00115:-00063:+00027:000000.0000:02626
02627:-00113:-00077:+00046:000000.0000:02627
02628:-00077:-00032:+00052:000000.0000:02628
02629:-00013:-00079:-00022:000000.0000:02629
02630:+00045:+00064:-00060:000000.0000:02630
02631:+00171:-00058:-00059:000000.0000:02631
02632:+00189:-00059:-00087:000000.0000:02632
02633:+00193:-00095:-00095:000000.0000:02633
02634:+00195:-00110:-00088:000000.0000:02634
02635:+00168:-00065:-00104:000000.0000:02635
02636:+00158:-00052:-00086:000000.0000:02636
02637:+00146:-00074:-00050:000000.0000:02637
02638:+00070:+00025:-00030:000000.0000:02638
02639:+00054:+00023:-00054:000000.0000:02639
02640:+00009:+00030:-00039:000000.0000:02640
02641:-00062:-00078:-00024:000000.0000:02641
02642:-00075:-00127:+00012:000000.0000:02642
02643:-00131:-00169:+00097:000000.0000:02643
02644:-00147:-00174:+00001:000000.0000:02644
02645:-00123:-00118:-00052:000000.0000:02645
02646:-00132:-00104:-00040:000000.0000:02646
02647:-00052:-00107:-00032:000000.0000:02647
02648:+00019:-00121:-00077:000000.0000:02648
02649:+00026:-00068:-00138:000000.0000:02649
02650:-00044:-00247:-00076:000000.0000:02650
02651:-00021:-00121:-00072:000000.0000:02651
02652:+00094:-00225:-00023:000000.0000:02652
02653:+00114:-00142:+00017:000000.0000:02653
02654:+00094:-00225:+00067:000000.0000:02654
02655:+00064:-00146:+00111:000000.0000:02655
02656:+00058:-00150:+00062:000000.0000:02656
02657:+00022:-00188:+00041:000000.0000:02657
02658:+00010:-00110:+00081:000000.0000:02658
02659:+00020:-00076:+00086:000000.0000:02659
02660:+00030:-00103:+00058:000000.0000:02660
02661:-00058:-00117:+00094:000000.0000:02661
02662:-00090:-00156:+00087:000000.0000:02662
02663:-00051:-00136:+00018:000000.0000:02663
02664:+00048:-00159:-00005:000000.0000:02664
02665:+00028:-00206:+00042:000000.0000:02665
02666:+00029:-00193:+00023:000000.0000:02666
02667:+00025:-00123:-00014:000000.0000:02667
02668:+00051:-00084:-00052:000000.0000:02668
02669:+00064:-00045:-00017:000000.0000:02669
02670:+00064:+00020:-00043:000000.0000:02670
02671:+00076:-00022:-00044:000000.0000:02671
02672:+00071:+00017:-00043:000000.0000:02672
02673:+00092:+00011:+00005:000000.0000:02673
02674:+00026:+00063:-00020:000000.0000:02674
02675:+00030:+00025:-00022:000000.0000:02675
02676:+00028:-00018:+00000:000000.0000:02676
02677:+00063:-00030:-00010:000000.0000:02677
02678:+00083:-00005:-00040:000000.0000:02678
02679:+00100:-00015:+00021:000000.0000:02679
02680:+00065:-00020:+00020:000000.0000:02680
02681:+00070:+00003:-00052:000000.0000:02681
02682:+00062:-00058:-00074:000000.0000:02682
02683:-00021:-00033:+00041:000000.0000:02683
02684:-00063:-00103:-00029:000000.0000:02684
02685:-00066:-00030:-00050:000000.0000:02685
02686:-00026:-00029:+00072:000000.0000:02686
02687:-00005:-00007:+00060:000000.0000:02687
02688:+00047:-00111:-00014:000000.0000:02688
02689:+00029:+00035:+00056:000000.0000:02689
02690:-00010:+00020:+00049:000000.0000:02690
02691:+00023:+00085:-00007:000000.0000:02691
02692:+00125:-00001:+00027:000000.0000:02692
02693:+00152:-00035:+00030:000000.0000:02693
02694:+00117:-00020:+00054:000000.0000:02694
02695:+00088:-00053:+00017:000000.0000:02695
02696:+00050:-00012:+00015:000000.0000:02696
02697:+00005:+00014:-00002:000000.0000:02697
02698:+00026:-00031:-00012:000000.0000:02698
02699:+00042:-00069:+00014:000000.0000:02699
02700:+00076:+00028:+00004:000000.0000:02700
02701:+00050:+00019:-00048:000000.0000:02701
02702:+00035:+00096:-00086:000000.0000:02702
02703:+00020:+00008:-00062:000000.0000:02703
02704:+00106:+00048:-00005:000000.0000:02704
02705:+00101:+00055:+00013:000000.0000:02705
02706:+00053:+00062:-00042:000000.0000:02706
02707:+00017:+00056:-00080:000000.0000:02707
02708:+00000:+00043:-00066:000000.0000:02708
02709:+00034:+00025:-00054:000000.0000:02709
02710:+00047:-00007:-00015:000000.0000:02710
02711:+00026:+00011:-00029:000000.0000:02711
02712:-00040:+00029:-00017:000000.0000:02712
02713:-00047:+00044:-00040:000000.0000:02713
02714:-00030:+00046:-00039:000000.0000:02714
02715:+00049:+00093:-00091:000000.0000:02715
02716:+00051:+00142:-00019:000000.0000:02716
02717:+00037:+00086:-00013:000000.0000:02717
02718:+00053:+00141:-00044:000000.0000:02718
02719:+00075:+00211:-00011:000000.0000:02719
02720:+00072:+00035:+00025:000000.0000:02720
02721:+00020:+00098:+00010:000000.0000:02721
02722:-00008:+00077:+00064:000000.0000:02722
02723:-00050:-00026:+00092:000000.0000:02723
02724:-00085:-00014:+00031:000000.0000:02724
02725:-00106:-00019:+00020:000000.0000:02725
02726:-00105:-00018:+00036:000000.0000:02726
02727:-00055:+00060:+00008:000000.0000:02727
02728:+00041:+00096:-00028:000000.0000:02728
02729:+00063:+00129:+00002:000000.0000:02729
02730:+00052:+00169:-00081:000000.0000:02730
02731:+00077:+00162:-00093:000000.0000:02731
02732:+00160:+00104:-00016:000000.0000:02732
02733:+00198:+00217:-00019:000000.0000:02733
02734:+00194:+00059:-00116:000000.0000:02734
02735:+00176:+00058:-00022:000000.0000:02735
02736:+00144:+00026:+00057:000000.0000:02736
02737:+00111:+00079:-00007:000000.0000:02737
02738:+00053:+00034:-00012:000000.0000:02738
02739:+00020:+00083:+00005:000000.0000:02739
02740:+00037:+00058:+00006:000000.0000:02740
02741:+00038:+00130:+00040:000000.0000:02741
02742:+00020:+00148:+00006:000000.0000:02742
02743:+00015:+00183:-00046:000000.0000:02743
02744:-00057:+00145:-00034:000000.0000:02744
02745:-00084:+00158:+00024:000000.0000:02745
02746:-00087:+00142:+00018:000000.0000:02746
02747:-00056:+00121:-00003:000000.0000:02747
02748:+00033:+00123:-00031:000000.0000:02748
02749:+00007:+00008:+00036:000000.0000:02749
02750:-00051:+00039:+00044:000000.0000:02750
02751:-00063:+00007:+00020:000000.0000:02751
02752:-00055:+00052:-00008:000000.0000:02752
02753:-00010:+00009:+00011:000000.0000:02753
02754:+00037:+00035:-00044:000000.0000:02754
02755:+00066:+00021:+00019:000000.0000:02755
02756:+00071:-00018:+00011:000000.0000:02756
02757:+00094:+00015:-00103:000000.0000:02757
02758:+00078:-00063:+00027:000000.0000:02758
02759:+00063:+00006:+00031:000000.0000:02759
02760:+00045:-00123:-00005:000000.0000:02760
02761:+00043:-00066:-00004:000000.0000:02761
02762:+00026:-00040:+00017:000000.0000:02762
02763:-00003:+00019:-00020:000000.0000:02763
02764:-00024:+00125:-00018:000000.0000:02764
02765:+00012:+00162:+00013:000000.0000:02765
02766:+00058:+00055:+00003:000000.0000:02766
02767:+00051:+00117:+00017:000000.0000:02767
02768:+00004:+00040:+00045:000000.0000:02768
02769:+00005:+00127:+00046:000000.0000:02769
02770:+00026:+00014:-00026:000000.0000:02770
02771:+00134:+00004:-00021:000000.0000:02771
02772:+00157:+00020:+00010:000000.0000:02772
02773:+00128:+00024:-00045:000000.0000:02773
02774:+00121:+00004:-00061:000000.0000:02774
02775:+00090:+00049:-00104:000000.0000:02775
02776:+00088:+00019:-00114:000000.0000:02776
02777:+00058:+00028:-00085:000000.0000:02777
02778:-00036:-00077:-00099:000000.0000:02778
02779:-00045:-00095:-00100:000000.0000:02779
02780:-00103:-00091:-00061:000000.0000:02780
02781:-00129:+00003:-00019:000000.0000:02781
02782:-00128:-00082:-00025:000000.0000:02782
02783:-00150:-00055:-00023:000000.0000:02783
02784:-00174:-00141:+00077:000000.0000:02784
02785:-00145:-00151:+00117:000000.0000:02785
02786:-00038:-00047:+00055:000000.0000:02786
02787:+00033:-00235:+00007:000000.0000:02787
02788:+00021:-00177:+00024:000000.0000:02788
02789:+00109:-00108:-00009:000000.0000:02789
02790:+00272:+00007:+00018:000000.0000:02790
02791:+00290:-00071:-00020:000000.0000:02791
02792:+00081:-00173:-00084:000000.0000:02792
02793:-00010:-00235:-00017:000000.0000:02793
02794:+00060:-00212:+00041:000000.0000:02794
02795:+00079:-00283:-00018:000000.0000:02795
02796:+00038:-00218:-00047:000000.0000:02796
02797:+00030:-00157:+00085:000000.0000:02797
02798:+00005:-00090:+00095:000000.0000:02798
02799:+00161:+00052:+00086:000000.0000:02799
02800:+00162:+00062:+00066:000000.0000:02800
02801:-00002:-00019:+00062:000000.0000:02801
02802:-00085:+00073:+00071:000000.0000:02802
02803:-00057:-00069:+00121:000000.0000:02803
02804:-00085:-00087:+00136:000000.0000:02804
02805:-00179:-00156:+00063:000000.0000:02805
02806:-00208:-00282:+00075:000000.0000:02806
02807:-00170:-00248:+00083:000000.0000:02807
02808:-00134:-00115:+00070:000000.0000:02808
02809:-00065:-00097:-00050:000000.0000:02809
02810:-00068:-00029:-00084:000000.0000:02810
02811:-00019:-00008:-00109:000000.0000:02811
02812:+00048:-00080:-00081:000000.0000:02812
02813:+00135:+00017:-00117:000000.0000:02813
02814:+00112:-00027:-00117:000000.0000:02814
02815:+00125:-00059:-00039:000000.0000:02815
02816:+00093:-00038:+00005:000000.0000:02816
02817:+00041:-00086:+00078:000000.0000:02817
02818:+00030:-00084:+00127:000000.0000:02818
02819:+00014:+00050:+00136:000000.0000:02819
02820:+00032:-00042:-00004:000000.0000:02820
02821:+00055:+00077:+00049:000000.0000:02821
02822:+00101:+00021:+00107:000000.0000:02822
02823:+00077:+00018:+00038:000000.0000:02823
02824:+00020:+00062:+00015:000000.0000:02824
02825:-00057:+00035:+00005:000000.0000:02825
02826:-00039:-00061:+00019:000000.0000:02826
02827:-00038:-00090:+00023:000000.0000:02827
02828:-00001:-00082:+00008:000000.0000:02828
02829:+00003:-00166:+00024:000000.0000:02829
02830:-00017:-00172:+00027:000000.0000:02830
02831:+00030:-00136:+00068:000000.0000:02831
02832:+00152:-00145:+00098:000000.0000:02832
02833:+00150:-00039:+00051:000000.0000:02833
02834:+00075:-00082:+00069:000000.0000:02834
02835:-00010:-00049:+00127:000000.0000:02835
02836:-00026:+00029:+00092:000000.0000:02836
02837:-00039:-00054:+00043:000000.0000:02837
02838:-00114:+00004:+00027:000000.0000:02838
02839:-00158:-00015:+00004:000000.0000:02839
02840:-00136:-00027:+00012:000000.0000:02840
02841:-00061:-00050:+00075:000000.0000:02841
02842:-00032:-00088:+00009:000000.0000:02842
02843:-00037:-00119:-00038:000000.0000:02843
02844:-00106:-00104:-00011:000000.0000:02844
02845:-00144:-00094:-00061:000000.0000:02845
02846:-00085:-00090:-00105:000000.0000:02846
02847:-00027:+00035:-00084:000000.0000:02847
02848:-00023:-00008:-00051:000000.0000:02848
02849:-00035:+00053:-00074:000000.0000:02849
02850:-00019:+00077:-00075:000000.0000:02850
02851:+00042:+00062:-00049:000000.0000:02851
02852:+00080:+00065:-00044:000000.0000:02852
02853:+00094:-00029:+00014:000000.0000:02853
02854:+00088:-00016:+00034:000000.0000:02854
02855:+00039:-00009:+00019:000000.0000:02855
02856:+00059:-00002:+00073:000000.0000:02856
02857:+00019:+00056:-00010:000000.0000:02857
02858:+00042:+00125:-00063:000000.0000:02858
02859:+00121:+00108:-00029:000000.0000:02859
02860:+00094:+00139:+00021:000000.0000:02860
02861:+00013:+00120:-00059:000000.0000:02861
02862:-00026:+00070:-00117:000000.0000:02862
02863:-00027:+00088:+00040:000000.0000:02863
02864:-00084:+00030:+00057:000000.0000:02864
02865:-00086:+00080:+00000:000000.0000:02865
02866:-00061:+00064:+00007:000000.0000:02866
02867:-00035:+00037:+00053:000000.0000:02867
02868:+00037:+00053:+00038:000000.0000:02868
02869:+00061:+00093:+00022:000000.0000:02869
02870:+00010:+00054:+00048:000000.0000:02870
02871:-00027:+00052:+00057:000000.0000:02871
02872:-00026:+00052:+00060:000000.0000:02872
02873:+00004:+00044:+00062:000000.0000:02873
02874:-00009:+00019:+00058:000000.0000:02874
02875:-00003:+00024:+00072:000000.0000:02875
02876:-00045:+00021:+00057:000000.0000:02876
02877:-00051:+00047:+00018:000000.0000:02877
02878:-00058:+00034:+00063:000000.0000:02878
02879:-00093:+00053:+00063:000000.0000:02879
02880:-00121:-00011:+00026:000000.0000:02880
02881:-00128:+00011:+00020:000000.0000:02881
02882:-00089:-00033:+00061:000000.0000:02882
02883:-00051:+00033:+00032:000000.0000:02883
02884:-00013:+00035:-00014:000000.0000:02884
02885:+00008:+00034:+00003:000000.0000:02885
02886:+00063:-00008:+00029:000000.0000:02886
02887:+00091:-00018:-00024:000000.0000:02887
02888:+00094:-00009:-00016:000000.0000:02888
02889:+00020:+00016:-00026:000000.0000:02889
02890:+00014:+00082:-00029:000000.0000:02890
02891:-00003:-00037:-00040:000000.0000:02891
02892:+00018:+00091:-00002:000000.0000:02892
02893:-00011:+00042:+00033:000000.0000:02893
02894:-00025:+00092:+00029:000000.0000:02894
02895:-00048:+00074:-00042:000000.0000:02895
02896:-00029:+00085:+00012:000000.0000:02896
02897:-00023:+00037:+00050:000000.0000:02897
02898:-00040:+00100:+00042:000000.0000:02898
02899:-00035:+00032:+00027:000000.0000:02899
02900:-00008:+00041:+00086:000000.0000:02900
02901:-00027:+00028:+00066:000000.0000:02901
02902:+00026:+00040:+00009:000000.0000:02902
02903:+00079:+00091:+00046:000000.0000:02903
02904:+00007:+00027:+00117:000000.0000:02904
02905:+00003:+00065:+00062:000000.0000:02905
02906:+00004:+00085:+00026:000000.0000:02906
02907:+00022:+00044:+00043:000000.0000:02907
02908:+00053:+00015:+00029:000000.0000:02908
02909:+00096:-00040:-00002:000000.0000:02909
02910:+00060:-00012:+00000:000000.0000:02910
02911:-00022:-00008:+00040:000000.0000:02911
02912:-00152:-00019:+00006:000000.0000:02912
02913:-00147:-00022:-00025:000000.0000:02913
02914:-00065:+00006:+00065:000000.0000:02914
02915:+00042:+00015:+00067:000000.0000:02915
02916:+00044:-00037:-00015:000000.0000:02916
02917:-00013:-00011:-00039:000000.0000:02917
02918:-00081:+00046:+00015:000000.0000:02918
02919:-00104:-00062:+00016:000000.0000:02919
02920:-00118:-00099:+00006:000000.0000:02920
02921:-00165:+00067:+00042:000000.0000:02921
02922:-00221:-00039:+00022:000000.0000:02922
02923:-00207:+00033:+00009:000000.0000:02923
02924:-00100:+00000:+00025:000000.0000:02924
02925:+00045:-00035:+00076:000000.0000:02925
02926:+00066:-00007:+00014:000000.0000:02926
02927:+00039:-00028:-00020:000000.0000:02927
02928:+00018:-00042:+00057:000000.0000:02928
02929:-00004:-00036:+00076:000000.0000:02929
02930:-00056:-00058:+00004:000000.0000:02930
02931:-00023:-00036:-00041:000000.0000:02931
02932:+00008:-00035:-00033:000000.0000:02932
02933:+00100:-00001:-00054:000000.0000:02933
02934:+00186:-00030:-00084:000000.0000:02934
02935:+00171:-00021:-00056:000000.0000:02935
02936:+00069:+00041:-00003:000000.0000:02936
02937:+00026:+00018:-00005:000000.0000:02937
02938:+00057:+00018:-00039:000000.0000:02938
02939:+00064:-00004:+00027:000000.0000:02939
02940:+00016:-00038:+00005:000000.0000:02940
02941:-00027:-00021:-00005:000000.0000:02941
02942:-00067:+00023:+00004:000000.0000:02942
02943:-00059:+00003:+00071:000000.0000:02943
02944:-00043:+00108:+00058:000000.0000:02944
02945:-00058:+00090:+00057:000000.0000:02945
02946:-00076:+00030:+00058:000000.0000:02946
02947:-00074:+00062:+00017:000000.0000:02947
02948:-00046:+00012:+00010:000000.0000:02948
02949:-00063:-00040:+00024:000000.0000:02949
02950:-00085:-00030:+00012:000000.0000:02950
02951:-00048:-00093:+00009:000000.0000:02951
02952:-00036:-00021:+00016:000000.0000:02952
02953:-00024:-00062:-00056:000000.0000:02953
02954:+00031:-00053:-00039:000000.0000:02954
02955:-00012:-00074:+00002:000000.0000:02955
02956:-00008:-00043:+00008:000000.0000:02956
02957:+00055:-00146:-00011:000000.0000:02957
02958:+00048:-00105:+00014:000000.0000:02958
02959:+00029:-00170:+00028:000000.0000:02959
02960:-00036:-00100:+00061:000000.0000:02960
02961:-00061:-00194:+00019:000000.0000:02961
02962:-00058:-00172:+00050:000000.0000:02962
02963:-00056:-00201:+00079:000000.0000:02963
02964:-00044:-00241:+00072:000000.0000:02964
02965:-00030:-00165:+00044:000000.0000:02965
02966:-00044:-00145:+00027:000000.0000:02966
02967:-00051:-00067:+00024:000000.0000:02967
02968:-00040:+00004:+00040:000000.0000:02968
02969:+00026:-00001:+00061:000000.0000:02969
02970:+00010:-00080:+00077:000000.0000:02970
02971:-00002:-00057:+00067:000000.0000:02971
02972:-00053:-00116:+00078:000000.0000:02972
02973:-00060:-00117:+00064:000000.0000:02973
02974:-00044:-00125:+00090:000000.0000:02974
02975:-00006:-00076:+00107:000000.0000:02975
02976:-00012:-00045:+00068:000000.0000:02976
02977:-00026:+00003:+00018:000000.0000:02977
02978:-00034:-00029:-00025:000000.0000:02978
02979:-00069:-00026:-00040:000000.0000:02979
02980:-00066:-00011:-00045:000000.0000:02980
02981:-00050:-00063:-00039:000000.0000:02981
02982:-00081:-00102:-00017:000000.0000:02982
02983:-00118:-00001:-00040:000000.0000:02983
02984:-00106:-00139:-00037:000000.0000:02984
02985:-00069:-00016:+00000:000000.0000:02985
02986:-00046:-00088:+00016:000000.0000:02986
02987:-00010:-00049:+00001:000000.0000:02987
02988:-00016:-00048:+00031:000000.0000:02988
02989:-00019:-00060:+00031:000000.0000:02989
02990:-00041:-00009:+00026:000000.0000:02990
02991:-00056:+00025:+00015:000000.0000:02991
02992:-00049:-00009:+00056:000000.0000:02992
02993:-00062:+00011:+00021:000000.0000:02993
02994:-00032:-00013:-00029:000000.0000:02994
02995:-00009:-00064:+00004:000000.0000:02995
02996:+00025:-00051:+00002:000000.0000:02996
02997:+00018:-00099:-00025:000000.0000:02997
02998:+00027:-00061:+00009:000000.0000:02998
02999:+00026:-00116:+00002:000000.0000:02999
03000:+00070:-00042:+00024:000000.0000:03000
03001:+00056:-00052:+00016:000000.0000:03001
03002:+00017:-00038:+00000:000000.0000:03002
03003:-00024:+00030:-00025:000000.0000:03003
03004:-00018:+00046:-00002:000000.0000:03004
03005:-00036:+00031:-00007:000000.0000:03005
03006:-00027:+00074:+00027:000000.0000:03006
03007:-00017:+00004:+00041:000000.0000:03007
03008:-00030:+00019:+00023:000000.0000:03008
03009:-00101:-00066:+00032:000000.0000:03009
03010:-00081:-00102:+00022:000000.0000:03010
03011:-00070:-00050:+00023:000000.0000:03011
03012:-00034:-00076:-00010:000000.0000:03012
03013:-00031:-00065:+00046:000000.0000:03013
03014:-00088:+00028:+00029:000000.0000:03014
03015:-00062:+00142:-00060:000000.0000:03015
03016:-00068:+00153:-00054:000000.0000:03016
03017:-00082:+00149:-00061:000000.0000:03017
03018:-00041:+00131:-00035:000000.0000:03018
03019:-00012:+00109:-00012:000000.0000:03019
03020:+00012:+00113:-00004:000000.0000:03020
03021:+00003:+00023:+00018:000000.0000:03021
03022:-00009:+00040:+00047:000000.0000:03022
03023:+00011:+00014:+00057:000000.0000:03023
03024:+00078:+00004:+00061:000000.0000:03024
03025:+00065:+00019:+00045:000000.0000:03025
03026:+00089:+00113:-00013:000000.0000:03026
03027:+00018:+00068:-00004:000000.0000:03027
03028:-00022:+00083:+00000:000000.0000:03028
03029:+00000:+00121:-00006:000000.0000:03029
03030:+00016:+00095:-00007:000000.0000:03030
03031:-00021:+00096:+00015:000000.0000:03031
03032:-00062:+00076:+00004:000000.0000:03032
03033:-00045:+00066:+00016:000000.0000:03033
03034:-00042:+00038:+00025:000000.0000:03034
03035:+00003:+00038:+00029:000000.0000:03035
03036:+00006:+00051:+00049:000000.0000:03036
03037:+00026:+00056:+00022:000000.0000:03037
03038:+00017:+00111:+00040:000000.0000:03038
03039:-00026:+00095:+00061:000000.0000:03039
03040:-00040:+00084:+00006:000000.0000:03040
03041:-00017:+00155:-00003:000000.0000:03041
03042:+00012:+00118:+00005:000000.0000:03042
03043:+00002:+00139:+00015:000000.0000:03043
03044:-00011:+00092:-00043:000000.0000:03044
03045:-00006:+00167:-00009:000000.0000:03045
03046:+00002:+00105:+00014:000000.0000:03046
03047:+00017:+00068:-00016:000000.0000:03047
03048:+00022:+00086:+00043:000000.0000:03048
03049:+00042:+00095:+00041:000000.0000:03049
03050:+00022:+00081:-00013:000000.0000:03050
03051:-00021:+00049:+00007:000000.0000:03051
03052:-00024:+00028:+00009:000000.0000:03052
03053:+00012:+00126:+00027:000000.0000:03053
03054:-00015:+00064:-00002:000000.0000:03054
03055:-00018:+00126:-00055:000000.0000:03055
03056:-00012:+00024:-00007:000000.0000:03056
03057:-00011:+00068:+00004:000000.0000:03057
03058:+00014:+00020:+00016:000000.0000:03058
03059:+00011:+00055:-00026:000000.0000:03059
03060:-00025:+00009:+00010:000000.0000:03060
03061:+00002:+00022:+00026:000000.0000:03061
03062:+00011:+00006:-00003:000000.0000:03062
03063:+00048:+00025:-00030:000000.0000:03063
03064:+00058:+00029:-00025:000000.0000:03064
03065:+00032:+00012:-00017:000000.0000:03065
03066:+00010:-00057:-00017:000000.0000:03066
03067:+00044:-00017:-00026:000000.0000:03067
03068:+00026:-00002:-00003:000000.0000:03068
03069:+00028:-00022:-00049:000000.0000:03069
03070:+00026:-00025:-00049:000000.0000:03070
03071:-00005:+00022:-00042:000000.0000:03071
03072:+00026:-00038:-00039:000000.0000:03072
03073:+00022:-00004:-00040:000000.0000:03073
03074:+00016:+00015:-00035:000000.0000:03074
03075:+00023:+00018:-00014:000000.0000:03075
03076:+00044:-00034:-00005:000000.0000:03076
03077:+00024:-00048:-00034:000000.0000:03077
03078:+00056:-00042:-00061:000000.0000:03078
03079:+00051:-00078:-00051:000000.0000:03079
03080:+00056:-00132:-00036:000000.0000:03080
03081:+00077:-00073:-00027:000000.0000:03081
03082:+00036:-00182:-00019:000000.0000:03082
03083:+00013:-00161:-00022:000000.0000:03083
03084:-00069:-00149:-00023:000000.0000:03084
03085:-00053:-00198:-00003:000000.0000:03085
03086:-00021:-00091:-00007:000000.0000:03086
03087:+00027:-00160:-00041:000000.0000:03087
03088:+00004:-00088:-00043:000000.0000:03088
03089:+00008:-00052:-00020:000000.0000:03089
03090:+00021:+00061:-00028:000000.0000:03090
03091:+00017:-00065:-00010:000000.0000:03091
03092:-00028:-00064:-00029:000000.0000:03092
03093:-00090:-00055:+00071:000000.0000:03093
03094:-00123:-00069:+00070:000000.0000:03094
03095:-00115:-00168:-00056:000000.0000:03095
03096:-00007:-00131:-00025:000000.0000:03096
03097:+00043:-00130:+00003:000000.0000:03097
03098:+00027:+00012:-00045:000000.0000:03098
03099:+00078:-00087:-00117:000000.0000:03099
03100:+00121:-00119:-00085:000000.0000:03100
03101:+00175:-00177:-00036:000000.0000:03101
03102:+00189:-00231:-00065:000000.0000:03102
03103:+00149:-00224:-00088:000000.0000:03103
03104:+00044:-00115:-00086:000000.0000:03104
03105:+00112:-00082:-00059:000000.0000:03105
03106:+00138:-00082:-00029:000000.0000:03106
03107:+00100:-00014:+00029:000000.0000:03107
03108:+00123:-00070:+00008:000000.0000:03108
03109:+00073:-00025:-00024:000000.0000:03109
03110:-00016:-00111:+00022:000000.0000:03110
03111:-00074:-00063:+00090:000000.0000:03111
03112:-00121:-00157:+00063:000000.0000:03112
03113:-00142:-00124:+00051:000000.0000:03113
03114:-00163:-00102:+00065:000000.0000:03114
03115:-00176:-00046:+00012:000000.0000:03115
03116:-00109:-00085:-00023:000000.0000:03116
03117:-00106:-00005:+00057:000000.0000:03117
03118:-00099:-00018:-00004:000000.0000:03118
03119:-00020:-00037:-00035:000000.0000:03119
03120:+00021:-00042:+00039:000000.0000:03120
03121:+00025:-00079:+00003:000000.0000:03121
03122:+00079:-00054:-00004:000000.0000:03122
03123:+00078:-00095:+00014:000000.0000:03123
03124:+00082:-00121:-00014:000000.0000:03124
03125:+00131:-00069:+00000:000000.0000:03125
03126:+00183:-00058:-00003:000000.0000:03126
03127:+00165:-00096:-00041:000000.0000:03127
03128:+00116:-00036:-00070:000000.0000:03128
03129:+00076:-00054:-00020:000000.0000:03129
03130:+00040:-00038:-00047:000000.0000:03130
03131:+00060:-00016:-00064:000000.0000:03131
03132:+00059:-00091:-00005:000000.0000:03132
03133:+00010:-00083:-00014:000000.0000:03133
03134:-00037:-00082:-00053:000000.0000:03134
03135:-00025:-00176:-00035:000000.0000:03135
03136:-00013:-00142:-00038:000000.0000:03136
03137:-00013:-00076:-00033:000000.0000:03137
03138:-00027:+00005:-00023:000000.0000:03138
03139:-00002:+00018:+00014:000000.0000:03139
03140:+00016:-00010:+00015:000000.0000:03140
03141:-00032:+00022:+00070:000000.0000:03141
03142:-00104:-00009:+00062:000000.0000:03142
03143:-00111:+00053:+00005:000000.0000:03143
03144:-00117:-00042:+00056:000000.0000:03144
03145:-00064:+00049:+00021:000000.0000:03145
03146:-00006:-00051:+00041:000000.0000:03146
03147:+00028:+00063:+00023:000000.0000:03147
03148:+00019:+00012:-00029:000000.0000:03148
03149:+00050:+00087:-00100:000000.0000:03149
03150:+00085:+00007:-00071:000000.0000:03150
03151:+00126:+00071:-00049:000000.0000:03151
03152:+00163:+00021:-00132:000000.0000:03152
03153:+00077:+00092:-00082:000000.0000:03153
03154:+00027:+00068:-00067:000000.0000:03154
03155:+00032:+00035:-00090:000000.0000:03155
03156:+00119:+00004:-00033:000000.0000:03156
03157:+00125:-00010:-00004:000000.0000:03157
03158:+00107:+00001:-00011:000000.0000:03158
03159:+00048:+00035:-00018:000000.0000:03159
03160:+00034:+00034:-00030:000000.0000:03160
03161:+00074:-00036:-00017:000000.0000:03161
03162:+00006:-00008:-00012:000000.0000:03162
03163:-00025:-00046:-00017:000000.0000:03163
03164:-00027:-00025:+00011:000000.0000:03164
03165:-00008:-00061:-00004:000000.0000:03165
03166:-00026:-00035:-00044:000000.0000:03166
03167:-00037:-00090:-00005:000000.0000:03167
03168:-00002:+00045:-00075:000000.0000:03168
03169:-00003:-00066:-00084:000000.0000:03169
03170:+00043:-00015:-00019:000000.0000:03170
03171:+00059:-00026:-00009:000000.0000:03171
03172:+00079:-00051:-00051:000000.0000:03172
03173:+00080:+00064:-00005:000000.0000:03173
03174:+00132:+00049:+00015:000000.0000:03174
03175:+00134:+00138:-00026:000000.0000:03175
03176:+00124:+00036:+00002:000000.0000:03176
03177:+00086:+00073:+00006:000000.0000:03177
03178:+00073:+00041:+00013:000000.0000:03178
03179:+00074:+00095:+00004:000000.0000:03179
03180:+00048:+00034:+00036:000000.0000:03180
03181:+00009:+00005:+00024:000000.0000:03181
03182:-00023:-00004:+00003:000000.0000:03182
03183:-00026:+00007:-00010:000000.0000:03183
03184:-00027:+00057:-00014:000000.0000:03184
03185:-00051:+00026:-00018:000000.0000:03185
03186:-00041:+00101:-00070:000000.0000:03186
03187:-00019:+00060:-00089:000000.0000:03187
03188:+00043:+00131:-00030:000000.0000:03188
03189:+00044:+00087:-00024:000000.0000:03189
03190:+00034:+00055:-00071:000000.0000:03190
03191:+00077:+00057:-00037:000000.0000:03191
03192:+00089:+00066:-00003:000000.0000:03192
03193:+00127:+00020:-00010:000000.0000:03193
03194:+00147:+00047:+00032:000000.0000:03194
03195:+00140:+00070:+00059:000000.0000:03195
03196:+00074:+00047:+00030:000000.0000:03196
03197:+00005:+00039:-00004:000000.0000:03197
03198:-00006:+00096:+00036:000000.0000:03198
03199:-00012:+00078:+00026:000000.0000:03199
03200:-00066:+00076:-00024:000000.0000:03200
03201:-00063:+00060:-00005:000000.0000:03201
03202:-00075:+00021:+00001:000000.0000:03202
03203:-00059:+00061:-00009:000000.0000:03203
03204:-00058:-00018:-00032:000000.0000:03204
03205:-00025:+00052:-00028:000000.0000:03205
03206:-00028:+00085:+00009:000000.0000:03206
03207:-00070:+00095:-00022:000000.0000:03207
03208:-00076:+00100:-00015:000000.0000:03208
03209:-00029:+00063:+00003:000000.0000:03209
03210:-00006:+00161:-00016:000000.0000:03210
03211:-00022:+00116:-00040:000000.0000:03211
03212:-00068:+00062:-00029:000000.0000:03212
03213:-00071:+00091:+00028:000000.0000:03213
03214:-00039:+00057:-00029:000000.0000:03214
03215:+00015:+00154:-00032:000000.0000:03215
03216:+00014:+00056:-00046:000000.0000:03216
03217:-00007:+00145:-00067:000000.0000:03217
03218:+00034:+00218:-00084:000000.0000:03218
03219:+00069:+00126:-00092:000000.0000:03219
03220:+00143:+00161:-00066:000000.0000:03220
03221:+00130:+00241:-00033:000000.0000:03221
03222:+00135:+00175:-00036:000000.0000:03222
03223:+00066:+00169:-00053:000000.0000:03223
03224:+00053:+00094:-00009:000000.0000:03224
03225:+00089:+00112:+00028:000000.0000:03225
03226:+00080:+00071:-00008:000000.0000:03226
03227:+00065:+00039:-00045:000000.0000:03227
03228:+00079:+00095:-00003:000000.0000:03228
03229:+00049:+00073:-00017:000000.0000:03229
03230:+00075:+00084:-00036:000000.0000:03230
03231:+00073:+00091:-00035:000000.0000:03231
03232:+00034:+00061:-00076:000000.0000:03232
03233:+00091:+00041:-00126:000000.0000:03233
03234:+00120:-00066:-00088:000000.0000:03234
03235:+00133:-00125:-00101:000000.0000:03235
03236:+00069:-00122:-00093:000000.0000:03236
03237:+00048:-00175:-00071:000000.0000:03237
03238:+00006:-00103:-00056:000000.0000:03238
03239:+00005:-00172:-00077:000000.0000:03239
03240:+00020:-00120:-00015:000000.0000:03240
03241:+00036:-00130:+00018:000000.0000:03241
03242:-00001:-00040:+00039:000000.0000:03242
03243:-00053:-00084:+00006:000000.0000:03243
03244:-00116:-00105:+00024:000000.0000:03244
03245:-00131:-00061:+00053:000000.0000:03245
03246:-00115:-00042:+00060:000000.0000:03246
03247:-00074:+00012:+00011:000000.0000:03247
03248:-00033:-00094:-00087:000000.0000:03248
03249:-00049:-00204:-00027:000000.0000:03249
03250:-00060:-00107:-00016:000000.0000:03250
03251:+00016:-00171:-00080:000000.0000:03251
03252:+00026:-00076:-00109:000000.0000:03252
03253:+00026:-00081:-00097:000000.0000:03253
03254:+00123:-00225:-00048:000000.0000:03254
03255:+00174:-00114:-00059:000000.0000:03255
03256:+00184:-00233:-00105:000000.0000:03256
03257:+00130:+00002:-00105:000000.0000:03257
03258:+00099:-00155:-00047:000000.0000:03258
03259:+00119:-00073:-00049:000000.0000:03259
03260:+00143:-00022:+00056:000000.0000:03260
03261:+00166:+00050:-00023:000000.0000:03261
03262:+00198:+00092:-00022:000000.0000:03262
03263:+00100:+00074:-00009:000000.0000:03263
03264:+00076:-00009:-00007:000000.0000:03264
03265:+00035:-00056:+00003:000000.0000:03265
03266:-00025:-00068:+00013:000000.0000:03266
03267:-00046:-00125:-00010:000000.0000:03267
03268:-00148:-00139:-00017:000000.0000:03268
03269:-00137:-00164:-00005:000000.0000:03269
03270:-00100:-00148:+00012:000000.0000:03270
03271:-00027:-00125:+00005:000000.0000:03271
03272:+00013:-00172:-00030:000000.0000:03272
03273:+00045:-00042:+00014:000000.0000:03273
03274:+00049:-00103:+00056:000000.0000:03274
03275:+00071:-00144:+00020:000000.0000:03275
03276:+00098:-00179:-00013:000000.0000:03276
03277:+00143:-00215:+00002:000000.0000:03277
03278:+00131:-00243:+00071:000000.0000:03278
03279:+00140:-00264:+00003:000000.0000:03279
03280:+00054:-00247:-00010:000000.0000:03280
03281:+00032:-00233:-00029:000000.0000:03281
03282:+00009:-00215:-00069:000000.0000:03282
03283:+00005:-00187:-00050:000000.0000:03283
03284:-00032:-00223:-00055:000000.0000:03284
03285:-00085:-00138:-00127:000000.0000:03285
03286:-00134:-00204:-00114:000000.0000:03286
03287:-00120:-00185:-00063:000000.0000:03287
03288:-00134:-00249:-00035:000000.0000:03288
03289:-00068:-00253:-00073:000000.0000:03289
03290:+00016:-00181:-00017:000000.0000:03290
03291:+00009:-00169:+00041:000000.0000:03291
03292:+00044:-00107:+00018:000000.0000:03292
03293:+00019:-00058:+00021:000000.0000:03293
03294:+00028:+00047:+00001:000000.0000:03294
03295:+00056:+00035:+00041:000000.0000:03295
03296:+00086:+00126:+00006:000000.0000:03296
03297:+00097:+00071:+00016:000000.0000:03297
03298:+00036:+00075:+00018:000000.0000:03298
03299:-00012:+00129:+00040:000000.0000:03299
03300:+00013:+00015:-00003:000000.0000:03300
03301:+00033:+00014:-00003:000000.0000:03301
03302:-00005:-00070:+00026:000000.0000:03302
03303:-00034:-00102:-00007:000000.0000:03303
03304:-00070:-00142:-00070:000000.0000:03304
03305:+00017:-00113:-00122:000000.0000:03305
03306:+00030:-00060:-00084:000000.0000:03306
03307:+00011:-00064:-00103:000000.0000:03307
03308:+00002:-00011:-00130:000000.0000:03308
03309:-00024:+00080:-00112:000000.0000:03309
03310:-00071:+00067:-00130:000000.0000:03310
03311:-00016:+00094:-00161:000000.0000:03311
03312:-00015:+00051:-00041:000000.0000:03312
03313:-00035:-00038:-00012:000000.0000:03313
03314:-00012:-00030:-00007:000000.0000:03314
03315:-00023:-00086:-00008:000000.0000:03315
03316:-00026:-00159:+00021:000000.0000:03316
03317:+00059:-00071:+00087:000000.0000:03317
03318:+00102:-00025:-00015:000000.0000:03318
03319:+00104:-00027:-00042:000000.0000:03319
03320:+00041:+00065:-00011:000000.0000:03320
03321:+00057:+00064:-00058:000000.0000:03321
03322:+00085:+00035:-00089:000000.0000:03322
03323:+00092:+00186:-00121:000000.0000:03323
03324:+00090:-00010:-00053:000000.0000:03324
03325:+00131:+00211:-00050:000000.0000:03325
03326:+00131:-00031:-00054:000000.0000:03326
03327:+00114:+00083:+00036:000000.0000:03327
03328:-00072:-00069:+00075:000000.0000:03328
03329:-00163:+00071:-00038:000000.0000:03329
03330:-00145:+00066:-00076:000000.0000:03330
03331:-00145:+00007:-00027:000000.0000:03331
03332:-00059:+00134:+00054:000000.0000:03332
03333:-00028:+00163:-00068:000000.0000:03333
03334:-00039:+00254:-00115:000000.0000:03334
03335:-00043:+00185:-00115:000000.0000:03335
03336:+00000:+00126:-00048:000000.0000:03336
03337:+00124:+00142:+00008:000000.0000:03337
03338:+00105:+00103:-00040:000000.0000:03338
03339:+00034:+00106:-00069:000000.0000:03339
03340:-00012:-00067:-00059:000000.0000:03340
03341:+00005:-00020:+00016:000000.0000:03341
03342:+00060:-00013:-00022:000000.0000:03342
03343:-00008:+00058:-00025:000000.0000:03343
03344:-00055:+00120:-00056:000000.0000:03344
03345:-00052:+00218:-00025:000000.0000:03345
03346:+00013:+00170:-00037:000000.0000:03346
03347:+00018:+00129:-00006:000000.0000:03347
03348:-00012:+00095:-00025:000000.0000:03348
03349:+00050:+00186:-00035:000000.0000:03349
03350:+00094:+00085:+00024:000000.0000:03350
03351:+00087:+00103:+00033:000000.0000:03351
03352:+00065:+00031:+00010:000000.0000:03352
03353:+00045:+00087:-00071:000000.0000:03353
03354:+00025:+00034:-00059:000000.0000:03354
03355:+00050:+00099:-00061:000000.0000:03355
03356:+00060:+00061:-00068:000000.0000:03356
03357:+00019:+00089:-00101:000000.0000:03357
03358:-00022:+00074:-00098:000000.0000:03358
03359:+00014:+00143:-00121:000000.0000:03359
03360:+00028:+00128:-00075:000000.0000:03360
03361:+00047:-00007:-00067:000000.0000:03361
03362:+00018:+00052:-00049:000000.0000:03362
03363:-00029:+00028:-00057:000000.0000:03363
03364:-00034:+00096:-00034:000000.0000:03364
03365:-00034:+00027:-00026:000000.0000:03365
03366:-00029:+00056:-00001:000000.0000:03366
03367:-00018:+00074:-00023:000000.0000:03367
03368:-00032:+00135:-00060:000000.0000:03368
03369:-00084:+00114:-00045:000000.0000:03369
03370:-00060:+00038:-00059:000000.0000:03370
03371:+00006:+00113:-00054:000000.0000:03371
03372:+00038:+00012:-00089:000000.0000:03372
03373:+00061:+00134:-00059:000000.0000:03373
03374:+00041:+00031:-00063:000000.0000:03374
03375:+00051:+00094:-00061:000000.0000:03375
03376:+00076:+00059:-00050:000000.0000:03376
03377:+00049:+00128:-00083:000000.0000:03377
03378:-00006:+00033:-00043:000000.0000:03378
03379:-00066:+00027:-00085:000000.0000:03379
03380:-00052:-00020:-00074:000000.0000:03380
03381:-00069:-00061:-00074:000000.0000:03381
03382:-00062:-00006:-00075:000000.0000:03382
03383:-00083:-00056:-00089:000000.0000:03383
03384:-00056:-00005:-00068:000000.0000:03384
03385:-00048:-00119:-00066:000000.0000:03385
03386:-00027:+00025:-00093:000000.0000:03386
03387:-00038:-00075:-00129:000000.0000:03387
03388:+00001:-00061:-00156:000000.0000:03388
03389:-00056:-00083:-00073:000000.0000:03389
03390:-00077:-00052:-00120:000000.0000:03390
03391:-00113:-00035:-00137:000000.0000:03391
03392:-00059:+00011:-00098:000000.0000:03392
03393:-00040:-00054:-00071:000000.0000:03393
03394:+00028:+00020:-00051:000000.0000:03394
03395:-00042:-00105:-00020:000000.0000:03395
03396:-00034:-00225:-00090:000000.0000:03396
03397:-00086:-00046:-00066:000000.0000:03397
03398:-00009:-00118:-00073:000000.0000:03398
03399:+00014:-00162:-00036:000000.0000:03399
03400:-00088:-00086:-00066:000000.0000:03400
03401:+00018:-00108:-00148:000000.0000:03401
03402:+00072:-00036:-00074:000000.0000:03402
03403:+00152:-00070:-00100:000000.0000:03403
03404:+00186:-00069:-00059:000000.0000:03404
03405:+00145:-00056:-00062:000000.0000:03405
03406:+00095:-00097:-00123:000000.0000:03406
03407:+00038:-00014:-00061:000000.0000:03407
03408:+00017:-00180:-00052:000000.0000:03408
03409:+00013:-00036:-00084:000000.0000:03409
03410:-00056:+00030:-00057:000000.0000:03410
03411:-00073:-00065:-00051:000000.0000:03411
03412:-00067:-00002:-00028:000000.0000:03412
03413:-00252:+00098:+00056:000000.0000:03413
03414:-00367:-00025:+00008:000000.0000:03414
03415:-00449:-00046:+00002:000000.0000:03415
03416:-00289:-00080:+00050:000000.0000:03416
03417:-00236:-00134:+00074:000000.0000:03417
03418:-00065:-00160:+00046:000000.0000:03418
03419:+00040:-00036:-00028:000000.0000:03419
03420:+00036:-00043:-00111:000000.0000:03420
03421:+00055:-00065:-00143:000000.0000:03421
03422:+00172:-00068:-00149:000000.0000:03422
03423:+00189:-00125:-00136:000000.0000:03423
03424:+00153:-00081:-00131:000000.0000:03424
03425:+00103:-00166:-00144:000000.0000:03425
03426:+00058:-00175:-00082:000000.0000:03426
03427:+00001:-00124:-00002:000000.0000:03427
03428:+00055:-00146:-00053:000000.0000:03428
03429:+00112:-00110:-00033:000000.0000:03429
03430:+00123:-00122:+00005:000000.0000:03430
03431:+00025:-00146:+00031:000000.0000:03431
03432:-00052:-00172:-00051:000000.0000:03432
03433:-00104:-00248:-00018:000000.0000:03433
03434:-00161:-00178:+00070:000000.0000:03434
03435:-00196:-00173:+00046:000000.0000:03435
03436:-00205:-00179:+00000:000000.0000:03436
03437:-00144:-00138:+00046:000000.0000:03437
03438:-00145:-00137:+00054:000000.0000:03438
03439:-00153:-00101:-00031:000000.0000:03439
03440:-00175:-00124:-00028:000000.0000:03440
03441:-00136:-00092:+00001:000000.0000:03441
03442:-00105:-00081:+00024:000000.0000:03442
03443:-00116:-00052:-00030:000000.0000:03443
03444:-00118:-00005:-00021:000000.0000:03444
03445:-00074:+00017:-00009:000000.0000:03445
03446:-00016:+00078:-00069:000000.0000:03446
03447:-00021:+00094:-00073:000000.0000:03447
03448:+00011:+00066:-00088:000000.0000:03448
03449:+00026:+00068:-00099:000000.0000:03449
03450:-00038:+00043:-00120:000000.0000:03450
03451:-00036:-00054:-00083:000000.0000:03451
03452:-00052:-00052:-00056:000000.0000:03452
03453:-00055:-00031:-00018:000000.0000:03453
03454:+00008:-00162:-00036:000000.0000:03454
03455:+00031:-00011:-00084:000000.0000:03455
03456:+00031:-00012:-00061:000000.0000:03456
03457:+00014:-00053:-00122:000000.0000:03457
03458:-00030:+00020:-00166:000000.0000:03458
03459:-00026:-00003:-00125:000000.0000:03459
03460:+00046:+00008:-00016:000000.0000:03460
03461:+00013:-00007:-00005:000000.0000:03461
03462:-00032:-00059:-00010:000000.0000:03462
03463:-00079:-00092:+00059:000000.0000:03463
03464:-00018:-00151:+00107:000000.0000:03464
03465:+00028:-00214:+00111:000000.0000:03465
03466:-00005:-00154:+00084:000000.0000:03466
03467:+00016:-00209:+00033:000000.0000:03467
03468:+00033:-00110:+00047:000000.0000:03468
03469:-00033:-00053:+00011:000000.0000:03469
03470:-00096:+00015:-00112:000000.0000:03470
03471:-00088:+00006:-00101:000000.0000:03471
03472:-00069:+00080:-00077:000000.0000:03472
03473:-00059:-00040:-00208:000000.0000:03473
03474:-00056:+00010:-00158:000000.0000:03474
03475:-00132:-00031:-00046:000000.0000:03475
03476:-00152:-00134:-00049:000000.0000:03476
03477:-00162:-00067:-00053:000000.0000:03477
03478:-00143:-00147:+00049:000000.0000:03478
03479:-00077:-00056:+00068:000000.0000:03479
03480:-00113:-00048:+00044:000000.0000:03480
03481:-00133:-00008:+00028:000000.0000:03481
03482:-00089:+00044:+00049:000000.0000:03482
03483:-00086:+00108:+00018:000000.0000:03483
03484:-00066:+00097:-00026:000000.0000:03484
03485:-00078:+00110:-00033:000000.0000:03485
03486:-00056:+00131:-00034:000000.0000:03486
03487:+00064:+00025:-00037:000000.0000:03487
03488:+00113:+00135:-00080:000000.0000:03488
03489:+00117:+00069:-00075:000000.0000:03489
03490:+00112:+00155:-00045:000000.0000:03490
03491:+00080:+00117:-00044:000000.0000:03491
03492:+00107:+00151:-00036:000000.0000:03492
03493:+00043:+00142:+00039:000000.0000:03493
03494:-00065:+00208:-00028:000000.0000:03494
03495:-00075:+00238:-00054:000000.0000:03495
03496:-00033:+00250:+00008:000000.0000:03496
03497:-00038:+00263:-00005:000000.0000:03497
03498:-00028:+00305:-00069:000000.0000:03498
03499:-00072:+00037:-00050:000000.0000:03499
03500:-00089:+00237:+00004:000000.0000:03500
03501:-00113:+00126:-00019:000000.0000:03501
03502:-00055:+00140:-00068:000000.0000:03502
03503:-00033:+00075:-00023:000000.0000:03503
03504:+00000:+00046:-00029:000000.0000:03504
03505:+00040:+00103:-00022:000000.0000:03505
03506:+00043:+00065:-00072:000000.0000:03506
03507:+00058:+00031:-00078:000000.0000:03507
03508:+00047:+00104:-00017:000000.0000:03508
03509:+00033:+00045:-00006:000000.0000:03509
03510:+00027:+00065:+00042:000000.0000:03510
03511:-00071:+00014:+00038:000000.0000:03511
03512:-00057:+00010:-00026:000000.0000:03512
03513:-00036:+00049:+00013:000000.0000:03513
03514:-00062:-00001:+00021:000000.0000:03514
03515:-00086:-00011:-00040:000000.0000:03515
03516:-00060:+00029:-00043:000000.0000:03516
03517:-00103:+00091:-00004:000000.0000:03517
03518:-00095:+00104:-00100:000000.0000:03518
03519:-00097:+00188:-00137:000000.0000:03519
03520:-00063:+00122:-00094:000000.0000:03520
03521:-00019:+00167:-00047:000000.0000:03521
03522:+00015:+00178:-00036:000000.0000:03522
03523:+00009:+00027:-00035:000000.0000:03523
03524:-00019:+00138:-00009:000000.0000:03524
03525:-00044:-00006:+00028:000000.0000:03525
03526:-00014:+00060:+00051:000000.0000:03526
03527:-00047:+00111:+00052:000000.0000:03527
03528:-00067:+00085:+00000:000000.0000:03528
03529:-00028:+00214:-00053:000000.0000:03529
03530:-00058:+00147:-00052:000000.0000:03530
03531:-00013:+00210:-00089:000000.0000:03531
03532:-00035:+00154:-00078:000000.0000:03532
03533:-00030:+00056:-00123:000000.0000:03533
03534:-00019:+00001:-00096:000000.0000:03534
03535:-00018:+00051:-00070:000000.0000:03535
03536:-00006:-00033:-00061:000000.0000:03536
03537:+00008:-00036:-00088:000000.0000:03537
03538:+00062:+00017:-00096:000000.0000:03538
03539:+00106:-00059:-00075:000000.0000:03539
03540:+00093:-00033:-00047:000000.0000:03540
03541:-00044:-00047:-00093:000000.0000:03541
03542:-00083:-00041:-00125:000000.0000:03542
03543:-00040:-00114:-00132:000000.0000:03543
03544:+00061:+00020:-00062:000000.0000:03544
03545:+00032:-00056:+00013:000000.0000:03545
03546:+00001:-00134:-00036:000000.0000:03546
03547:+00001:-00050:-00073:000000.0000:03547
03548:-00039:-00009:+00079:000000.0000:03548
03549:-00014:-00014:+00105:000000.0000:03549
03550:-00005:-00067:+00017:000000.0000:03550
03551:-00028:-00030:+00050:000000.0000:03551
03552:-00053:+00031:+00085:000000.0000:03552
03553:+00072:+00001:-00014:000000.0000:03553
03554:+00098:-00060:-00053:000000.0000:03554
03555:+00101:-00112:-00031:000000.0000:03555
03556:+00115:-00140:-00083:000000.0000:03556
03557:+00033:-00229:-00046:000000.0000:03557
03558:-00049:-00183:-00049:000000.0000:03558
03559:-00195:-00208:-00123:000000.0000:03559
03560:-00161:-00089:-00145:000000.0000:03560
03561:-00121:-00076:-00104:000000.0000:03561
03562:-00124:-00113:-00042:000000.0000:03562
03563:-00205:-00062:-00022:000000.0000:03563
03564:-00255:-00148:-00066:000000.0000:03564
03565:-00269:+00015:-00101:000000.0000:03565
03566:-00239:-00045:-00045:000000.0000:03566
03567:-00240:+00000:-00061:000000.0000:03567
03568:-00094:-00017:-00042:000000.0000:03568
03569:+00118:-00103:-00040:000000.0000:03569
03570:+00119:+00012:-00059:000000.0000:03570
03571:-00011:-00117:-00050:000000.0000:03571
03572:+00057:-00141:-00066:000000.0000:03572
03573:+00094:-00158:-00091:000000.0000:03573
03574:+00086:-00098:-00086:000000.0000:03574
03575:-00021:+00004:+00002:000000.0000:03575
03576:+00000:-00086:-00044:000000.0000:03576
03577:+00128:+00016:-00118:000000.0000:03577
03578:+00206:-00057:-00074:000000.0000:03578
03579:+00257:-00038:-00043:000000.0000:03579
03580:+00210:-00205:+00007:000000.0000:03580
03581:+00110:-00155:+00019:000000.0000:03581
03582:+00055:-00164:+00013:000000.0000:03582
03583:-00054:-00186:-00027:000000.0000:03583
03584:-00050:-00127:-00006:000000.0000:03584
03585:-00061:-00092:-00083:000000.0000:03585
03586:-00053:-00092:-00174:000000.0000:03586
03587:-00062:-00057:-00159:000000.0000:03587
03588:-00084:-00142:-00182:000000.0000:03588
03589:-00030:-00189:-00175:000000.0000:03589
03590:-00037:-00275:-00157:000000.0000:03590
03591:-00029:-00222:-00150:000000.0000:03591
03592:-00066:-00261:-00080:000000.0000:03592
03593:-00044:-00243:-00055:000000.0000:03593
03594:-00043:-00174:-00031:000000.0000:03594
03595:-00013:-00164:+00012:000000.0000:03595
03596:-00012:+00030:+00010:000000.0000:03596
03597:-00071:-00025:+00046:000000.0000:03597
03598:-00131:-00002:+00097:000000.0000:03598
03599:-00035:-00003:+00192:000000.0000:03599
03600:-00037:-00118:+00201:000000.0000:03600
03601:-00039:-00114:+00128:000000.0000:03601
03602:-00022:-00197:+00109:000000.0000:03602
03603:-00018:-00254:+00101:000000.0000:03603
03604:+00039:-00224:+00026:000000.0000:03604
03605:+00200:-00200:-00084:000000.0000:03605
03606:+00085:-00078:-00068:000000.0000:03606
03607:-00018:-00020:-00056:000000.0000:03607
03608:-00020:+00107:-00269:000000.0000:03608
03609:-00038:+00086:-00238:000000.0000:03609
03610:+00077:+00062:-00088:000000.0000:03610
03611:+00072:+00039:-00091:000000.0000:03611
03612:+00063:-00029:-00116:000000.0000:03612
03613:+00101:-00104:-00009:000000.0000:03613
03614:+00088:-00126:-00011:000000.0000:03614
03615:+00078:-00074:-00042:000000.0000:03615
03616:+00026:-00080:+00029:000000.0000:03616
03617:+00039:+00033:-00014:000000.0000:03617
03618:+00063:+00049:-00024:000000.0000:03618
03619:+00076:+00012:-00038:000000.0000:03619
03620:-00019:+00117:-00116:000000.0000:03620
03621:-00098:+00035:-00117:000000.0000:03621
03622:-00118:+00066:-00041:000000.0000:03622
03623:-00105:+00039:-00098:000000.0000:03623
03624:-00075:-00028:-00080:000000.0000:03624
03625:+00034:+00004:+00086:000000.0000:03625
03626:+00031:-00049:-00011:000000.0000:03626
03627:-00048:+00002:-00036:000000.0000:03627
03628:-00054:-00076:+00026:000000.0000:03628
03629:-00056:-00046:+00066:000000.0000:03629
03630:-00020:-00064:+00028:000000.0000:03630
03631:-00044:+00037:-00024:000000.0000:03631
03632:-00079:+00013:-00056:000000.0000:03632
03633:-00043:+00012:-00066:000000.0000:03633
03634:+00056:+00095:-00074:000000.0000:03634
03635:+00081:+00069:-00073:000000.0000:03635
03636:+00078:+00106:-00077:000000.0000:03636
03637:+00030:+00076:-00135:000000.0000:03637
03638:+00044:+00082:-00059:000000.0000:03638
03639:+00124:+00091:-00026:000000.0000:03639
03640:+00129:+00073:-00044:000000.0000:03640
03641:+00120:+00076:-00029:000000.0000:03641
03642:+00011:+00109:-00026:000000.0000:03642
03643:+00012:+00164:+00031:000000.0000:03643
03644:-00020:+00102:+00029:000000.0000:03644
03645:-00031:+00146:-00001:000000.0000:03645
03646:-00029:+00129:-00007:000000.0000:03646
03647:-00017:+00140:+00001:000000.0000:03647
03648:-00009:+00114:+00006:000000.0000:03648
03649:+00005:+00123:-00058:000000.0000:03649
03650:-00022:+00054:-00002:000000.0000:03650
03651:-00040:+00088:-00045:000000.0000:03651
03652:+00004:+00053:-00066:000000.0000:03652
03653:+00009:+00054:-00048:000000.0000:03653
03654:+00004:+00023:-00065:000000.0000:03654
03655:+00026:+00094:-00118:000000.0000:03655
03656:+00016:+00089:-00110:000000.0000:03656
03657:+00003:+00106:-00114:000000.0000:03657
03658:+00014:+00083:-00067:000000.0000:03658
03659:-00005:+00094:-00040:000000.0000:03659
03660:+00018:+00091:-00052:000000.0000:03660
03661:+00028:+00038:-00038:000000.0000:03661
03662:-00008:+00060:+00021:000000.0000:03662
03663:-00017:+00039:-00013:000000.0000:03663
03664:-00008:+00043:-00021:000000.0000:03664
03665:+00016:+00064:-00012:000000.0000:03665
03666:-00007:+00042:-00023:000000.0000:03666
03667:+00005:+00072:-00017:000000.0000:03667
03668:+00017:+00109:-00025:000000.0000:03668
03669:+00016:+00111:-00033:000000.0000:03669
03670:+00044:+00114:-00035:000000.0000:03670
03671:+00023:+00067:-00010:000000.0000:03671
03672:+00051:+00103:-00053:000000.0000:03672
03673:+00050:+00099:-00049:000000.0000:03673
03674:+00048:+00104:-00063:000000.0000:03674
03675:+00037:+00138:-00070:000000.0000:03675
03676:+00071:+00110:-00031:000000.0000:03676
03677:+00068:+00107:-00034:000000.0000:03677
03678:+00038:+00071:-00080:000000.0000:03678
03679:+00045:+00128:-00086:000000.0000:03679
03680:+00023:+00038:-00047:000000.0000:03680
03681:+00028:+00069:-00085:000000.0000:03681
03682:-00001:-00001:-00059:000000.0000:03682
03683:-00003:-00006:-00034:000000.0000:03683
03684:+00012:-00036:-00069:000000.0000:03684
03685:-00025:-00007:-00044:000000.0000:03685
03686:-00052:-00026:-00010:000000.0000:03686
03687:-00037:+00003:-00044:000000.0000:03687
03688:+00039:+00018:-00071:000000.0000:03688
03689:+00053:-00007:-00019:000000.0000:03689
03690:+00064:+00023:-00030:000000.0000:03690
03691:+00050:-00008:-00054:000000.0000:03691
03692:+00076:+00011:-00038:000000.0000:03692
03693:+00067:+00050:-00056:000000.0000:03693
03694:+00079:+00004:-00055:000000.0000:03694
03695:+00082:+00027:+00013:000000.0000:03695
03696:+00094:+00031:-00004:000000.0000:03696
03697:+00051:+00069:-00051:000000.0000:03697
03698:+00033:+00077:-00029:000000.0000:03698
03699:+00006:+00067:-00017:000000.0000:03699
03700:+00008:+00040:-00028:000000.0000:03700
03701:+00046:-00008:+00010:000000.0000:03701
03702:+00072:+00067:+00012:000000.0000:03702
03703:+00016:-00080:-00004:000000.0000:03703
03704:+00018:-00038:-00014:000000.0000:03704
03705:+00025:-00057:-00038:000000.0000:03705
03706:+00090:-00086:-00049:000000.0000:03706
03707:+00092:-00143:-00051:000000.0000:03707
03708:+00065:-00121:-00085:000000.0000:03708
03709:+00005:-00105:-00087:000000.0000:03709
03710:+00015:-00020:-00128:000000.0000:03710
03711:+00025:+00022:-00151:000000.0000:03711
03712:+00110:-00086:-00126:000000.0000:03712
03713:+00128:+00079:-00051:000000.0000:03713
03714:+00117:+00091:-00071:000000.0000:03714
03715:+00094:-00011:-00083:000000.0000:03715
03716:+00076:-00022:-00053:000000.0000:03716
03717:+00048:-00094:-00007:000000.0000:03717
03718:+00034:-00134:+00084:000000.0000:03718
03719:+00032:-00163:+00086:000000.0000:03719
03720:-00064:-00187:+00059:000000.0000:03720
03721:-00091:-00140:+00013:000000.0000:03721
03722:-00098:-00079:-00016:000000.0000:03722
03723:-00089:-00038:-00065:000000.0000:03723
03724:-00099:+00015:-00112:000000.0000:03724
03725:-00043:-00067:-00151:000000.0000:03725
03726:+00077:-00020:-00107:000000.0000:03726
03727:+00055:-00073:-00049:000000.0000:03727
03728:+00058:+00003:-00119:000000.0000:03728
03729:+00022:-00071:-00136:000000.0000:03729
03730:+00102:-00085:-00074:000000.0000:03730
03731:+00157:+00001:+00024:000000.0000:03731
03732:+00277:-00047:+00024:000000.0000:03732
03733:+00261:-00031:+00015:000000.0000:03733
03734:+00184:-00018:+00011:000000.0000:03734
03735:+00015:-00213:-00037:000000.0000:03735
03736:-00039:-00084:-00011:000000.0000:03736
03737:-00064:-00265:-00014:000000.0000:03737
03738:-00136:-00279:-00072:000000.0000:03738
03739:-00158:-00173:-00103:000000.0000:03739
03740:-00124:+00012:-00082:000000.0000:03740
03741:-00064:-00066:-00075:000000.0000:03741
03742:+00035:+00013:-00120:000000.0000:03742
03743:+00065:-00148:+00028:000000.0000:03743
03744:+00039:-00115:+00077:000000.0000:03744
03745:-00035:+00004:-00005:000000.0000:03745
03746:-00077:-00203:-00069:000000.0000:03746
03747:-00147:-00221:+00027:000000.0000:03747
03748:-00149:-00077:+00035:000000.0000:03748
03749:-00057:+00012:-00060:000000.0000:03749
03750:-00007:-00033:-00021:000000.0000:03750
03751:+00000:-00118:-00108:000000.0000:03751
03752:+00043:-00072:+00076:000000.0000:03752
03753:-00001:-00050:+00075:000000.0000:03753
03754:-00018:-00165:-00101:000000.0000:03754
03755:+00045:-00276:-00014:000000.0000:03755
03756:+00072:-00339:+00121:000000.0000:03756
03757:+00121:-00198:+00109:000000.0000:03757
03758:+00138:-00239:-00044:000000.0000:03758
03759:+00085:-00209:-00055:000000.0000:03759
03760:+00074:-00182:-00033:000000.0000:03760
03761:+00109:-00091:-00054:000000.0000:03761
03762:+00215:-00116:-00029:000000.0000:03762
03763:+00107:-00099:-00036:000000.0000:03763
03764:+00015:+00022:-00052:000000.0000:03764
03765:-00109:+00047:-00035:000000.0000:03765
03766:-00115:-00018:+00025:000000.0000:03766
03767:-00097:-00059:+00082:000000.0000:03767
03768:-00192:-00096:+00101:000000.0000:03768
03769:-00282:-00036:+00060:000000.0000:03769
03770:-00266:-00083:+00003:000000.0000:03770
03771:-00101:-00033:+00026:000000.0000:03771
03772:+00042:-00080:+00017:000000.0000:03772
03773:+00054:-00008:-00023:000000.0000:03773
03774:-00017:+00023:-00022:000000.0000:03774
03775:-00099:+00063:-00035:000000.0000:03775
03776:-00113:+00084:-00123:000000.0000:03776
03777:-00087:+00018:-00127:000000.0000:03777
03778:-00018:+00051:-00054:000000.0000:03778
03779:-00035:+00016:-00019:000000.0000:03779
03780:-00043:+00047:-00043:000000.0000:03780
03781:+00014:+00060:+00044:000000.0000:03781
03782:+00034:-00022:+00066:000000.0000:03782
03783:+00078:-00010:+00100:000000.0000:03783
03784:+00038:-00027:+00158:000000.0000:03784
03785:+00036:+00110:+00124:000000.0000:03785
03786:-00008:-00096:+00081:000000.0000:03786
03787:+00042:+00280:+00018:000000.0000:03787
03788:-00005:-00087:-00007:000000.0000:03788
03789:+00024:-00002:+00011:000000.0000:03789
03790:+00010:-00009:-00023:000000.0000:03790
03791:-00014:-00070:-00138:000000.0000:03791
03792:-00050:+00065:-00162:000000.0000:03792
03793:-00019:-00024:-00099:000000.0000:03793
03794:+00044:-00058:-00056:000000.0000:03794
03795:+00113:+00030:-00004:000000.0000:03795
03796:+00090:+00064:-00077:000000.0000:03796
03797:+00047:+00025:-00070:000000.0000:03797
03798:-00003:+00068:-00040:000000.0000:03798
03799:+00103:+00050:+00051:000000.0000:03799
03800:+00151:+00039:+00105:000000.0000:03800
03801:+00151:+00047:+00077:000000.0000:03801
03802:+00120:+00019:+00025:000000.0000:03802
03803:+00088:+00053:+00043:000000.0000:03803
03804:+00044:+00027:-00011:000000.0000:03804
03805:+00121:+00062:-00046:000000.0000:03805
03806:+00113:+00098:-00057:000000.0000:03806
03807:+00064:+00104:-00102:000000.0000:03807
03808:+00030:+00199:-00105:000000.0000:03808
03809:+00027:+00316:-00087:000000.0000:03809
03810:-00073:+00191:-00130:000000.0000:03810
03811:-00112:+00338:-00133:000000.0000:03811
03812:-00138:+00203:-00012:000000.0000:03812
03813:-00159:+00235:+00026:000000.0000:03813
03814:-00160:+00201:+00006:000000.0000:03814
03815:-00179:+00209:+00011:000000.0000:03815
03816:-00172:+00122:+00061:000000.0000:03816
03817:-00166:+00187:+00048:000000.0000:03817
03818:-00148:+00002:+00025:000000.0000:03818
03819:-00060:+00021:+00017:000000.0000:03819
03820:-00143:+00187:-00005:000000.0000:03820
03821:-00127:+00212:-00072:000000.0000:03821
03822:-00004:+00259:-00108:000000.0000:03822
03823:+00087:+00147:-00180:000000.0000:03823
03824:+00150:+00266:-00057:000000.0000:03824
03825:+00111:+00173:+00008:000000.0000:03825
03826:+00067:+00078:-00131:000000.0000:03826
03827:+00105:+00032:-00030:000000.0000:03827
03828:+00054:+00016:+00039:000000.0000:03828
03829:+00033:+00035:+00080:000000.0000:03829
03830:+00029:-00024:+00103:000000.0000:03830
03831:-00025:+00012:+00076:000000.0000:03831
03832:-00053:+00123:+00020:000000.0000:03832
03833:-00032:+00069:-00025:000000.0000:03833
03834:+00004:+00110:+00015:000000.0000:03834
03835:+00010:+00078:-00022:000000.0000:03835
03836:-00023:+00076:-00054:000000.0000:03836
03837:+00017:+00041:-00056:000000.0000:03837
03838:+00071:+00015:-00076:000000.0000:03838
03839:+00084:-00050:-00056:000000.0000:03839
03840:+00103:-00070:-00041:000000.0000:03840
03841:+00073:+00026:-00015:000000.0000:03841
03842:+00022:-00017:-00098:000000.0000:03842
03843:+00059:+00039:-00076:000000.0000:03843
03844:+00021:+00053:-00018:000000.0000:03844
03845:+00024:+00091:-00076:000000.0000:03845
03846:+00094:+00138:-00117:000000.0000:03846
03847:+00048:+00076:-00069:000000.0000:03847
03848:+00016:+00088:-00015:000000.0000:03848
03849:-00043:+00029:-00049:000000.0000:03849
03850:+00014:+00002:-00074:000000.0000:03850
03851:-00024:-00013:+00006:000000.0000:03851
03852:-00063:-00028:-00007:000000.0000:03852
03853:-00034:+00023:-00073:000000.0000:03853
03854:-00038:+00031:-00019:000000.0000:03854
03855:-00003:+00052:-00056:000000.0000:03855
03856:-00012:+00075:-00069:000000.0000:03856
03857:-00055:+00063:-00011:000000.0000:03857
03858:-00120:+00060:-00013:000000.0000:03858
03859:-00177:-00013:-00040:000000.0000:03859
03860:-00181:-00015:-00008:000000.0000:03860
03861:-00145:-00087:-00014:000000.0000:03861
03862:-00086:-00050:+00008:000000.0000:03862
03863:-00065:-00103:+00013:000000.0000:03863
03864:-00043:-00097:-00033:000000.0000:03864
03865:-00050:-00079:-00027:000000.0000:03865
03866:-00055:-00215:-00014:000000.0000:03866
03867:+00001:-00222:-00053:000000.0000:03867
03868:-00026:-00243:-00105:000000.0000:03868
03869:-00041:-00364:-00083:000000.0000:03869
03870:-00059:-00318:-00078:000000.0000:03870
03871:-00036:-00388:-00191:000000.0000:03871
03872:-00026:-00172:-00200:000000.0000:03872
03873:-00022:-00121:-00130:000000.0000:03873
03874:-00038:-00213:-00059:000000.0000:03874
03875:-00050:-00116:-00010:000000.0000:03875
03876:-00097:-00124:-00003:000000.0000:03876
03877:-00084:-00129:+00061:000000.0000:03877
03878:-00094:-00069:+00092:000000.0000:03878
03879:-00045:-00176:+00060:000000.0000:03879
03880:+00029:-00033:+00101:000000.0000:03880
03881:-00006:-00141:+00061:000000.0000:03881
03882:+00025:-00140:-00034:000000.0000:03882
03883:+00068:-00207:-00062:000000.0000:03883
03884:+00049:-00140:-00061:000000.0000:03884
03885:+00009:-00091:-00102:000000.0000:03885
03886:+00015:-00258:-00174:000000.0000:03886
03887:+00030:-00095:-00134:000000.0000:03887
03888:+00046:-00125:-00094:000000.0000:03888
03889:+00017:-00016:-00159:000000.0000:03889
03890:-00038:-00083:-00091:000000.0000:03890
03891:-00099:+00005:-00070:000000.0000:03891
03892:-00127:+00001:-00027:000000.0000:03892
03893:-00106:+00057:-00049:000000.0000:03893
03894:-00072:+00010:-00027:000000.0000:03894
03895:-00044:-00015:-00012:000000.0000:03895
03896:-00052:-00028:-00039:000000.0000:03896
03897:-00038:-00111:-00018:000000.0000:03897
03898:-00034:-00059:-00003:000000.0000:03898
03899:-00062:-00148:-00047:000000.0000:03899
03900:-00083:-00102:-00050:000000.0000:03900
03901:-00102:-00146:-00020:000000.0000:03901
03902:-00112:-00079:-00085:000000.0000:03902
03903:-00079:-00093:-00029:000000.0000:03903
03904:-00071:-00125:-00023:000000.0000:03904
03905:-00051:-00104:-00002:000000.0000:03905
03906:-00077:-00135:+00006:000000.0000:03906
03907:-00052:-00097:+00038:000000.0000:03907
03908:-00015:-00142:+00004:000000.0000:03908
03909:-00027:-00130:+00012:000000.0000:03909
03910:+00028:-00126:+00031:000000.0000:03910
03911:-00006:-00116:-00005:000000.0000:03911
03912:-00023:-00144:-00023:000000.0000:03912
03913:+00019:-00067:-00056:000000.0000:03913
03914:+00030:-00089:-00070:000000.0000:03914
03915:+00023:-00080:-00080:000000.0000:03915
03916:-00010:-00064:-00080:000000.0000:03916
03917:+00002:-00146:-00094:000000.0000:03917
03918:-00019:-00029:-00106:000000.0000:03918
03919:-00049:-00163:-00104:000000.0000:03919
03920:-00066:-00058:-00044:000000.0000:03920
03921:-00077:-00104:-00004:000000.0000:03921
03922:-00071:-00027:-00041:000000.0000:03922
03923:-00071:-00013:+00056:000000.0000:03923
03924:-00056:-00008:+00032:000000.0000:03924
03925:-00042:+00046:+00011:000000.0000:03925
03926:-00046:+00065:+00021:000000.0000:03926
03927:-00072:+00143:+00060:000000.0000:03927
03928:-00080:+00077:+00029:000000.0000:03928
03929:-00077:+00120:-00009:000000.0000:03929
03930:-00103:+00060:-00013:000000.0000:03930
03931:-00127:+00113:-00060:000000.0000:03931
03932:-00158:+00093:-00068:000000.0000:03932
03933:-00130:+00021:-00064:000000.0000:03933
03934:-00105:+00047:-00117:000000.0000:03934
03935:-00110:+00059:-00167:000000.0000:03935
03936:-00104:+00047:-00135:000000.0000:03936
03937:-00042:+00035:-00118:000000.0000:03937
03938:-00008:+00039:-00120:000000.0000:03938
03939:-00007:-00013:-00080:000000.0000:03939
03940:-00010:+00053:-00070:000000.0000:03940
03941:+00028:+00027:-00033:000000.0000:03941
03942:+00089:+00064:+00010:000000.0000:03942
03943:+00056:+00040:+00044:000000.0000:03943
03944:+00048:+00022:+00007:000000.0000:03944
03945:+00034:+00087:+00017:000000.0000:03945
03946:+00019:+00006:+00008:000000.0000:03946
03947:+00016:+00007:-00025:000000.0000:03947
03948:-00026:+00039:-00028:000000.0000:03948
03949:-00055:+00014:-00022:000000.0000:03949
03950:-00036:+00071:-00062:000000.0000:03950
03951:+00000:+00019:-00071:000000.0000:03951
03952:-00034:+00102:-00087:000000.0000:03952
03953:-00075:+00056:-00089:000000.0000:03953
03954:-00116:+00135:-00073:000000.0000:03954
03955:-00079:+00028:-00036:000000.0000:03955
03956:-00032:+00115:-00075:000000.0000:03956
03957:-00033:+00027:-00015:000000.0000:03957
03958:-00070:+00163:-00004:000000.0000:03958
03959:-00064:+00104:-00020:000000.0000:03959
03960:-00048:+00074:-00028:000000.0000:03960
03961:-00016:+00107:-00008:000000.0000:03961
03962:-00011:+00011:-00049:000000.0000:03962
03963:+00007:+00159:-00058:000000.0000:03963
03964:-00022:+00052:-00075:000000.0000:03964
03965:-00010:+00118:-00085:000000.0000:03965
03966:+00002:+00076:-00061:000000.0000:03966
03967:+00011:+00087:-00033:000000.0000:03967
03968:+00016:+00065:-00007:000000.0000:03968
03969:+00042:+00102:-00043:000000.0000:03969
03970:+00005:+00024:-00024:000000.0000:03970
03971:+00005:+00113:-00023:000000.0000:03971
03972:-00008:+00112:-00003:000000.0000:03972
03973:-00015:+00187:-00014:000000.0000:03973
03974:-00065:+00186:+00002:000000.0000:03974
03975:-00104:+00107:-00010:000000.0000:03975
03976:-00066:+00122:+00036:000000.0000:03976
03977:-00054:+00068:-00011:000000.0000:03977
03978:-00034:+00118:-00038:000000.0000:03978
03979:-00033:-00015:+00011:000000.0000:03979
03980:-00021:+00072:-00014:000000.0000:03980
03981:+00002:+00031:-00009:000000.0000:03981
03982:-00016:+00078:-00026:000000.0000:03982
03983:-00003:+00026:-00038:000000.0000:03983
03984:-00016:+00009:-00005:000000.0000:03984
03985:-00056:+00009:-00002:000000.0000:03985
03986:-00029:-00051:-00031:000000.0000:03986
03987:-00040:+00019:-00016:000000.0000:03987
03988:-00036:-00069:-00020:000000.0000:03988
03989:-00032:-00001:-00083:000000.0000:03989
03990:-00078:-00022:-00070:000000.0000:03990
03991:-00059:-00009:-00055:000000.0000:03991
03992:-00047:-00030:-00104:000000.0000:03992
03993:+00002:+00031:-00110:000000.0000:03993
03994:-00005:+00029:-00049:000000.0000:03994
03995:-00009:-00006:-00051:000000.0000:03995
03996:-00015:-00004:-00066:000000.0000:03996
03997:-00005:-00016:-00024:000000.0000:03997
03998:+00020:+00014:-00012:000000.0000:03998
03999:+00011:-00015:-00004:000000.0000:03999
04000:+00018:-00029:+00002:000000.0000:04000
04001:+00010:-00052:+00008:000000.0000:04001
04002:+00021:-00020:-00010:000000.0000:04002
04003:+00013:-00057:+00000:000000.0000:04003
04004:+00002:-00049:+00000:000000.0000:04004
04005:-00022:+00013:+00010:000000.0000:04005
04006:-00015:-00053:-00039:000000.0000:04006
04007:-00027:-00013:-00054:000000.0000:04007
04008:-00056:-00019:-00042:000000.0000:04008
04009:-00067:-00023:-00021:000000.0000:04009
04010:-00046:-00010:-00046:000000.0000:04010
04011:-00030:-00032:-00066:000000.0000:04011
04012:-00016:-00068:-00003:000000.0000:04012
04013:-00023:-00068:-00037:000000.0000:04013
04014:+00011:-00078:-00059:000000.0000:04014
04015:+00031:-00071:-00066:000000.0000:04015
04016:+00033:-00068:-00101:000000.0000:04016
04017:+00043:-00081:-00069:000000.0000:04017
04018:+00033:-00066:-00063:000000.0000:04018
04019:+00040:-00099:-00087:000000.0000:04019
04020:+00058:-00127:-00045:000000.0000:04020
04021:+00014:-00089:-00015:000000.0000:04021
04022:+00028:-00102:-00064:000000.0000:04022
04023:+00059:-00101:-00054:000000.0000:04023
04024:+00023:-00117:-00054:000000.0000:04024
04025:+00024:-00112:-00041:000000.0000:04025
04026:+00037:-00084:-00011:000000.0000:04026
04027:+00034:-00141:-00044:000000.0000:04027
04028:+00039:-00063:-00019:000000.0000:04028
04029:-00008:-00060:+00012:000000.0000:04029
04030:+00023:-00093:-00019:000000.0000:04030
04031:+00089:-00060:-00056:000000.0000:04031
04032:+00072:-00085:-00021:000000.0000:04032
04033:+00003:-00027:-00055:000000.0000:04033
04034:-00046:-00045:-00051:000000.0000:04034
04035:-00125:-00203:-00033:000000.0000:04035
04036:-00205:-00200:+00029:000000.0000:04036
04037:-00245:-00232:+00024:000000.0000:04037
04038:-00235:-00297:-00006:000000.0000:04038
04039:-00192:-00164:-00066:000000.0000:04039
04040:-00124:-00301:-00128:000000.0000:04040
04041:-00023:+00048:-00136:000000.0000:04041
04042:+00041:+00046:-00150:000000.0000:04042
04043:+00111:+00116:-00142:000000.0000:04043
04044:+00190:+00045:-00156:000000.0000:04044
04045:+00134:-00018:-00135:000000.0000:04045
04046:+00149:-00078:+00037:000000.0000:04046
04047:+00114:-00059:+00034:000000.0000:04047
04048:-00041:-00172:+00012:000000.0000:04048
04049:-00040:-00303:+00081:000000.0000:04049
04050:+00093:-00264:+00130:000000.0000:04050
04051:+00142:-00175:+00099:000000.0000:04051
04052:+00135:-00058:+00099:000000.0000:04052
04053:-00004:-00039:+00001:000000.0000:04053
04054:+00021:-00088:-00086:000000.0000:04054
04055:+00087:+00009:+00129:000000.0000:04055
04056:+00139:+00054:+00089:000000.0000:04056
04057:+00072:+00091:-00063:000000.0000:04057
04058:-00042:-00039:+00011:000000.0000:04058
04059:-00119:-00026:+00033:000000.0000:04059
04060:-00061:+00020:+00055:000000.0000:04060
04061:-00074:-00066:+00027:000000.0000:04061
04062:-00159:-00114:+00034:000000.0000:04062
04063:-00138:-00078:+00008:000000.0000:04063
04064:-00101:-00035:+00006:000000.0000:04064
04065:-00033:+00064:+00008:000000.0000:04065
04066:-00083:+00058:-00128:000000.0000:04066
04067:-00059:+00032:-00097:000000.0000:04067
04068:+00017:+00155:-00055:000000.0000:04068
04069:+00048:+00078:-00072:000000.0000:04069
04070:+00058:+00010:-00107:000000.0000:04070
04071:+00013:+00002:-00082:000000.0000:04071
04072:-00007:-00033:-00101:000000.0000:04072
04073:+00074:-00021:+00006:000000.0000:04073
04074:+00125:-00118:+00046:000000.0000:04074
04075:+00061:-00003:-00039:000000.0000:04075
04076:+00022:-00028:-00084:000000.0000:04076
04077:+00058:+00074:+00000:000000.0000:04077
04078:-00009:+00056:+00062:000000.0000:04078
04079:-00025:+00021:-00088:000000.0000:04079
04080:-00028:+00063:-00060:000000.0000:04080
04081:-00076:-00032:+00059:000000.0000:04081
04082:-00087:-00121:+00074:000000.0000:04082
04083:+00019:-00039:+00022:000000.0000:04083
04084:+00056:-00181:+00012:000000.0000:04084
04085:+00084:-00055:+00012:000000.0000:04085
04086:+00119:-00141:-00023:000000.0000:04086
04087:+00084:+00015:-00003:000000.0000:04087
04088:+00061:+00050:-00017:000000.0000:04088
04089:+00014:+00074:-00059:000000.0000:04089
04090:-00005:+00097:-00056:000000.0000:04090
04091:+00026:+00097:+00001:000000.0000:04091
04092:+00070:+00100:+00028:000000.0000:04092
04093:+00059:+00097:+00008:000000.0000:04093
04094:+00046:+00110:-00053:000000.0000:04094
04095:+00063:+00123:-00038:000000.0000:04095
04096:+00035:+00069:+00008:000000.0000:04096
04097:+00029:+00068:-00042:000000.0000:04097
04098:+00033:+00128:-00022:000000.0000:04098
04099:+00047:+00122:-00024:000000.0000:04099
04100:+00026:+00175:-00101:000000.0000:04100
04101:-00040:+00183:-00133:000000.0000:04101
04102:-00055:+00143:-00087:000000.0000:04102
04103:-00031:+00183:-00077:000000.0000:04103
04104:-00012:+00043:-00108:000000.0000:04104
04105:-00046:+00126:-00118:000000.0000:04105
04106:-00085:+00019:-00117:000000.0000:04106
04107:-00015:+00064:-00092:000000.0000:04107
04108:+00088:-00039:-00085:000000.0000:04108
04109:+00146:+00037:-00063:000000.0000:04109
04110:+00195:-00001:-00044:000000.0000:04110
04111:+00055:+00014:-00037:000000.0000:04111
04112:+00014:+00007:-00038:000000.0000:04112
04113:+00030:-00040:+00000:000000.0000:04113
04114:+00087:+00010:+00023:000000.0000:04114
04115:+00077:-00020:+00013:000000.0000:04115
04116:+00050:-00062:+00044:000000.0000:04116
04117:+00023:+00020:+00060:000000.0000:04117
04118:+00042:-00002:+00008:000000.0000:04118
04119:+00017:+00013:+00041:000000.0000:04119
04120:-00042:-00016:+00060:000000.0000:04120
04121:-00022:+00008:+00033:000000.0000:04121
04122:+00029:+00020:+00057:000000.0000:04122
04123:-00001:-00007:+00026:000000.0000:04123
04124:+00011:-00030:-00007:000000.0000:04124
04125:+00086:+00040:-00024:000000.0000:04125
04126:+00047:+00031:+00034:000000.0000:04126
04127:+00030:+00042:+00012:000000.0000:04127
04128:-00026:+00061:-00021:000000.0000:04128
04129:+00039:+00115:-00012:000000.0000:04129
04130:+00113:+00101:-00025:000000.0000:04130
04131:+00099:+00099:-00078:000000.0000:04131
04132:-00046:+00028:-00065:000000.0000:04132
04133:-00076:+00050:+00000:000000.0000:04133
04134:-00057:+00112:-00030:000000.0000:04134
04135:+00024:+00031:-00106:000000.0000:04135
04136:+00040:+00049:-00022:000000.0000:04136
04137:+00011:-00022:-00046:000000.0000:04137
04138:+00076:+00014:-00127:000000.0000:04138
04139:+00052:-00009:-00063:000000.0000:04139
04140:+00026:+00044:-00050:000000.0000:04140
04141:+00008:+00006:-00084:000000.0000:04141
04142:+00042:+00052:-00116:000000.0000:04142
04143:+00066:+00020:-00021:000000.0000:04143
04144:-00002:+00063:+00047:000000.0000:04144
04145:-00058:-00034:-00100:000000.0000:04145
04146:-00070:-00006:-00033:000000.0000:04146
04147:-00017:-00028:+00132:000000.0000:04147
04148:-00018:-00086:+00012:000000.0000:04148
04149:+00044:-00046:-00034:000000.0000:04149
04150:+00076:-00111:+00063:000000.0000:04150
04151:+00056:-00039:+00016:000000.0000:04151
04152:+00047:-00102:-00036:000000.0000:04152
04153:+00080:-00015:-00025:000000.0000:04153
04154:+00151:-00055:+00033:000000.0000:04154
04155:+00228:-00054:-00012:000000.0000:04155
04156:+00101:-00113:-00014:000000.0000:04156
04157:+00053:-00121:+00001:000000.0000:04157
04158:+00026:-00080:+00012:000000.0000:04158
04159:+00074:-00098:-00018:000000.0000:04159
04160:+00121:-00071:+00033:000000.0000:04160
04161:+00096:-00132:+00040:000000.0000:04161
04162:+00076:-00094:+00012:000000.0000:04162
04163:+00073:-00079:-00030:000000.0000:04163
04164:+00055:-00040:-00048:000000.0000:04164
04165:+00058:-00097:-00048:000000.0000:04165
04166:+00039:-00039:-00055:000000.0000:04166
04167:-00019:-00030:-00058:000000.0000:04167
04168:-00053:-00050:-00037:000000.0000:04168
04169:-00057:-00028:-00056:000000.0000:04169
04170:-00070:-00080:-00104:000000.0000:04170
04171:-00053:-00127:-00083:000000.0000:04171
04172:-00072:-00147:-00068:000000.0000:04172
04173:-00109:-00163:-00083:000000.0000:04173
04174:-00138:-00028:-00070:000000.0000:04174
04175:-00160:+00014:-00106:000000.0000:04175
04176:-00125:-00132:-00119:000000.0000:04176
04177:-00050:-00005:-00027:000000.0000:04177
04178:-00024:-00050:-00015:000000.0000:04178
04179:+00064:-00090:-00003:000000.0000:04179
04180:+00049:-00009:+00011:000000.0000:04180
04181:+00047:-00083:-00020:000000.0000:04181
04182:+00048:+00032:+00009:000000.0000:04182
04183:+00051:-00006:+00027:000000.0000:04183
04184:+00094:+00043:+00015:000000.0000:04184
04185:+00034:+00059:-00026:000000.0000:04185
04186:-00003:+00096:-00059:000000.0000:04186
04187:-00003:+00068:-00024:000000.0000:04187
04188:+00041:+00007:-00019:000000.0000:04188
04189:+00133:-00028:-00061:000000.0000:04189
04190:+00155:-00025:-00054:000000.0000:04190
04191:+00111:-00005:-00035:000000.0000:04191
04192:+00177:-00103:-00077:000000.0000:04192
04193:+00207:-00128:-00113:000000.0000:04193
04194:+00173:-00093:-00103:000000.0000:04194
04195:+00192:-00109:-00073:000000.0000:04195
04196:+00163:-00124:-00046:000000.0000:04196
04197:+00050:-00131:-00033:000000.0000:04197
04198:+00019:-00055:+00055:000000.0000:04198
04199:+00003:-00068:+00039:000000.0000:04199
04200:-00021:+00030:+00024:000000.0000:04200
04201:-00058:+00008:+00050:000000.0000:04201
04202:-00083:+00075:+00056:000000.0000:04202
04203:-00122:-00038:+00004:000000.0000:04203
04204:-00090:-00059:-00045:000000.0000:04204
04205:-00047:+00016:+00028:000000.0000:04205
04206:+00016:-00091:-00041:000000.0000:04206
04207:+00009:-00113:-00120:000000.0000:04207
04208:-00002:-00127:-00053:000000.0000:04208
04209:-00042:-00052:-00054:000000.0000:04209
04210:-00014:+00052:-00079:000000.0000:04210
04211:-00026:+00082:-00122:000000.0000:04211
04212:-00002:+00096:-00087:000000.0000:04212
04213:+00064:+00240:+00001:000000.0000:04213
04214:+00106:+00249:+00039:000000.0000:04214
04215:+00090:+00216:+00029:000000.0000:04215
04216:+00050:+00191:+00003:000000.0000:04216
04217:+00048:+00197:+00031:000000.0000:04217
04218:+00031:+00178:+00053:000000.0000:04218
04219:+00017:+00011:+00029:000000.0000:04219
04220:+00007:+00112:+00010:000000.0000:04220
04221:+00003:+00123:-00006:000000.0000:04221
04222:-00038:+00022:-00129:000000.0000:04222
04223:-00027:-00024:-00141:000000.0000:04223
04224:+00023:+00022:-00048:000000.0000:04224
04225:+00046:-00012:-00077:000000.0000:04225
04226:+00014:-00009:-00111:000000.0000:04226
04227:-00029:-00057:-00096:000000.0000:04227
04228:-00022:-00077:+00011:000000.0000:04228
04229:+00032:-00136:+00025:000000.0000:04229
04230:+00036:-00044:-00004:000000.0000:04230
04231:-00026:-00172:+00020:000000.0000:04231
04232:+00000:-00126:+00027:000000.0000:04232
04233:+00090:-00163:+00010:000000.0000:04233
04234:+00114:-00079:+00004:000000.0000:04234
04235:+00122:-00101:+00017:000000.0000:04235
04236:+00093:-00052:-00003:000000.0000:04236
04237:+00085:-00014:-00022:000000.0000:04237
04238:+00120:-00038:-00028:000000.0000:04238
04239:+00102:+00053:-00070:000000.0000:04239
04240:+00066:-00078:-00050:000000.0000:04240
04241:+00127:-00018:-00053:000000.0000:04241
04242:+00135:-00101:-00026:000000.0000:04242
04243:+00017:-00053:-00015:000000.0000:04243
04244:+00031:-00056:+00045:000000.0000:04244
04245:+00038:+00009:+00008:000000.0000:04245
04246:+00137:+00054:-00017:000000.0000:04246
04247:+00169:+00151:+00020:000000.0000:04247
04248:+00098:+00158:+00047:000000.0000:04248
04249:+00007:+00266:-00064:000000.0000:04249
04250:-00027:+00207:-00063:000000.0000:04250
04251:+00000:+00191:-00039:000000.0000:04251
04252:-00019:+00140:-00090:000000.0000:04252
04253:+00028:+00121:-00106:000000.0000:04253
04254:+00056:+00040:-00057:000000.0000:04254
04255:-00070:+00011:-00072:000000.0000:04255
04256:-00108:+00022:-00117:000000.0000:04256
04257:-00157:+00005:-00014:000000.0000:04257
04258:-00085:-00056:-00078:000000.0000:04258
04259:+00000:+00003:-00067:000000.0000:04259
04260:-00026:-00113:-00087:000000.0000:04260
04261:-00106:+00008:-00150:000000.0000:04261
04262:-00123:+00017:-00117:000000.0000:04262
04263:-00027:-00001:-00040:000000.0000:04263
04264:+00065:-00005:-00090:000000.0000:04264
04265:+00077:-00040:-00054:000000.0000:04265
04266:-00034:-00019:+00113:000000.0000:04266
04267:-00079:-00058:-00014:000000.0000:04267
04268:-00014:-00114:-00061:000000.0000:04268
04269:+00049:-00100:+00032:000000.0000:04269
04270:+00054:-00130:+00097:000000.0000:04270
04271:+00083:-00117:+00037:000000.0000:04271
04272:+00052:-00021:-00009:000000.0000:04272
04273:+00047:-00021:+00054:000000.0000:04273
04274:+00046:+00048:+00007:000000.0000:04274
04275:+00048:+00054:-00049:000000.0000:04275
04276:+00095:+00014:+00014:000000.0000:04276
04277:+00089:-00040:+00033:000000.0000:04277
04278:+00083:-00039:-00024:000000.0000:04278
04279:+00072:-00074:+00026:000000.0000:04279
04280:+00034:-00051:+00029:000000.0000:04280
04281:-00027:-00079:+00085:000000.0000:04281
04282:+00001:+00097:+00061:000000.0000:04282
04283:+00002:+00058:+00019:000000.0000:04283
04284:-00002:+00028:-00025:000000.0000:04284
04285:+00020:+00104:-00039:000000.0000:04285
04286:+00064:+00079:-00072:000000.0000:04286
04287:+00086:+00147:-00178:000000.0000:04287
04288:+00004:+00000:-00146:000000.0000:04288
04289:+00000:+00027:-00109:000000.0000:04289
04290:-00052:+00011:-00132:000000.0000:04290
04291:-00042:+00026:-00132:000000.0000:04291
04292:-00041:-00064:-00082:000000.0000:04292
04293:-00030:-00032:-00132:000000.0000:04293
04294:+00010:-00001:-00103:000000.0000:04294
04295:+00057:-00116:-00033:000000.0000:04295
04296:+00061:+00045:-00103:000000.0000:04296
04297:-00005:-00050:-00003:000000.0000:04297
04298:+00015:-00006:+00062:000000.0000:04298
04299:-00016:+00035:-00016:000000.0000:04299
04300:+00046:-00044:-00015:000000.0000:04300
04301:+00035:-00045:+00098:000000.0000:04301
04302:+00000:-00123:+00064:000000.0000:04302
04303:-00022:-00191:+00001:000000.0000:04303
04304:-00023:-00079:+00061:000000.0000:04304
04305:-00097:-00093:+00092:000000.0000:04305
04306:-00068:-00067:+00071:000000.0000:04306
04307:-00040:+00032:-00042:000000.0000:04307
04308:-00020:-00007:-00007:000000.0000:04308
04309:-00013:+00073:+00045:000000.0000:04309
04310:-00028:+00081:-00004:000000.0000:04310
04311:+00001:-00020:-00078:000000.0000:04311
04312:-00058:+00021:-00003:000000.0000:04312
04313:-00058:-00028:-00003:000000.0000:04313
04314:+00024:+00016:-00014:000000.0000:04314
04315:+00069:-00009:-00007:000000.0000:04315
04316:+00119:+00019:-00031:000000.0000:04316
04317:+00105:+00056:-00053:000000.0000:04317
04318:+00017:+00082:-00074:000000.0000:04318
04319:-00008:+00059:-00020:000000.0000:04319
04320:-00058:+00055:-00083:000000.0000:04320
04321:-00071:+00002:-00192:000000.0000:04321
04322:-00054:-00049:-00156:000000.0000:04322
04323:-00077:+00029:-00131:000000.0000:04323
04324:-00090:-00028:-00200:000000.0000:04324
04325:-00068:-00053:-00217:000000.0000:04325
04326:-00028:-00043:-00074:000000.0000:04326
04327:-00038:+00000:-00098:000000.0000:04327
04328:+00000:-00007:-00165:000000.0000:04328
04329:+00045:-00039:-00096:000000.0000:04329
04330:-00012:-00015:+00049:000000.0000:04330
04331:-00044:+00040:-00022:000000.0000:04331
04332:-00042:-00052:-00051:000000.0000:04332
04333:-00031:+00049:+00060:000000.0000:04333
04334:-00066:-00011:+00026:000000.0000:04334
04335:-00012:-00034:-00017:000000.0000:04335
04336:-00045:-00035:-00003:000000.0000:04336
04337:-00079:-00067:-00044:000000.0000:04337
04338:-00132:+00000:-00054:000000.0000:04338
04339:-00130:+00014:-00032:000000.0000:04339
04340:-00078:+00065:-00052:000000.0000:04340
04341:-00008:+00002:-00071:000000.0000:04341
04342:-00021:+00034:-00052:000000.0000:04342
04343:-00067:-00003:-00013:000000.0000:04343
04344:-00116:+00160:-00037:000000.0000:04344
04345:-00044:-00078:-00079:000000.0000:04345
04346:-00001:-00097:-00038:000000.0000:04346
04347:-00034:-00044:+00049:000000.0000:04347
04348:+00008:-00165:-00030:000000.0000:04348
04349:+00049:-00215:-00064:000000.0000:04349
04350:+00023:-00145:-00068:000000.0000:04350
04351:+00066:-00082:-00016:000000.0000:04351
04352:+00080:-00069:-00073:000000.0000:04352
04353:+00105:-00042:-00217:000000.0000:04353
04354:+00048:+00062:-00117:000000.0000:04354
04355:-00004:+00043:-00108:000000.0000:04355
04356:-00016:-00117:-00152:000000.0000:04356
04357:-00128:-00046:-00014:000000.0000:04357
04358:-00199:-00062:-00009:000000.0000:04358
04359:-00333:-00177:+00012:000000.0000:04359
04360:-00185:-00070:+00085:000000.0000:04360
04361:-00115:-00056:+00073:000000.0000:04361
04362:-00002:-00086:-00040:000000.0000:04362
04363:-00007:+00143:-00132:000000.0000:04363
04364:-00018:+00024:-00135:000000.0000:04364
04365:-00034:+00036:-00051:000000.0000:04365
04366:+00047:+00064:-00131:000000.0000:04366
04367:+00059:-00025:-00113:000000.0000:04367
04368:-00068:+00008:-00035:000000.0000:04368
04369:-00100:-00082:-00103:000000.0000:04369
04370:-00040:-00114:-00063:000000.0000:04370
04371:-00020:-00061:+00019:000000.0000:04371
04372:+00046:-00049:-00037:000000.0000:04372
04373:+00076:-00047:+00018:000000.0000:04373
04374:+00045:-00036:+00100:000000.0000:04374
04375:-00006:+00003:+00066:000000.0000:04375
04376:-00028:-00022:+00048:000000.0000:04376
04377:-00141:-00008:+00037:000000.0000:04377
04378:-00114:-00037:+00047:000000.0000:04378
04379:-00098:-00042:+00037:000000.0000:04379
04380:-00107:-00088:+00028:000000.0000:04380
04381:-00207:-00077:+00065:000000.0000:04381
04382:-00256:-00129:+00054:000000.0000:04382
04383:-00281:-00155:-00052:000000.0000:04383
04384:-00151:-00095:-00025:000000.0000:04384
04385:-00113:-00079:+00006:000000.0000:04385
04386:-00051:-00051:-00080:000000.0000:04386
04387:-00031:+00001:-00131:000000.0000:04387
04388:-00043:+00064:-00089:000000.0000:04388
04389:+00030:-00008:-00067:000000.0000:04389
04390:+00004:+00038:-00135:000000.0000:04390
04391:-00035:-00045:-00114:000000.0000:04391
04392:-00098:+00018:-00041:000000.0000:04392
04393:-00039:-00070:-00119:000000.0000:04393
04394:+00046:-00096:-00143:000000.0000:04394
04395:+00108:-00002:-00106:000000.0000:04395
04396:+00056:-00113:+00013:000000.0000:04396
04397:+00041:-00076:+00012:000000.0000:04397
04398:-00016:-00073:-00119:000000.0000:04398
04399:-00063:-00086:-00043:000000.0000:04399
04400:-00119:-00141:+00026:000000.0000:04400
04401:-00183:-00129:-00178:000000.0000:04401
04402:-00114:-00194:-00113:000000.0000:04402
04403:-00076:-00121:-00055:000000.0000:04403
04404:-00121:-00094:-00063:000000.0000:04404
04405:-00160:-00108:-00059:000000.0000:04405
04406:-00147:-00061:+00031:000000.0000:04406
04407:-00039:-00071:+00033:000000.0000:04407
04408:-00036:-00092:+00027:000000.0000:04408
04409:-00064:-00120:+00056:000000.0000:04409
04410:-00108:+00012:+00037:000000.0000:04410
04411:-00157:-00032:+00001:000000.0000:04411
04412:-00192:-00006:+00013:000000.0000:04412
04413:-00189:-00023:+00003:000000.0000:04413
04414:-00161:+00069:-00024:000000.0000:04414
04415:-00151:+00047:-00015:000000.0000:04415
04416:-00116:+00013:-00093:000000.0000:04416
04417:-00034:+00048:-00053:000000.0000:04417
04418:-00052:+00056:-00039:000000.0000:04418
04419:-00013:+00116:-00033:000000.0000:04419
04420:-00012:+00071:-00039:000000.0000:04420
04421:+00015:+00117:-00022:000000.0000:04421
04422:+00006:+00234:+00006:000000.0000:04422
04423:+00012:+00104:-00038:000000.0000:04423
04424:-00006:+00211:-00032:000000.0000:04424
04425:+00026:+00066:+00018:000000.0000:04425
04426:+00026:+00211:+00056:000000.0000:04426
04427:-00003:+00215:+00018:000000.0000:04427
04428:-00050:+00206:-00092:000000.0000:04428
04429:-00057:+00104:-00098:000000.0000:04429
04430:-00040:+00243:-00066:000000.0000:04430
04431:+00024:-00041:-00056:000000.0000:04431
04432:-00055:+00005:-00109:000000.0000:04432
04433:-00099:-00062:-00176:000000.0000:04433
04434:-00064:-00044:-00105:000000.0000:04434
04435:-00017:-00141:-00059:000000.0000:04435
04436:-00001:-00066:-00071:000000.0000:04436
04437:-00012:-00100:-00021:000000.0000:04437
04438:-00049:+00026:-00045:000000.0000:04438
04439:-00052:+00031:-00068:000000.0000:04439
04440:+00007:+00018:+00074:000000.0000:04440
04441:-00102:+00099:+00086:000000.0000:04441
04442:-00180:+00053:+00044:000000.0000:04442
04443:-00213:-00085:+00017:000000.0000:04443
04444:-00263:-00008:+00135:000000.0000:04444
04445:-00248:-00049:+00081:000000.0000:04445
04446:-00256:-00101:+00015:000000.0000:04446
04447:-00251:-00041:-00069:000000.0000:04447
04448:-00165:-00057:-00054:000000.0000:04448
04449:-00011:-00007:+00012:000000.0000:04449
04450:-00043:-00012:-00092:000000.0000:04450
04451:-00065:+00026:-00112:000000.0000:04451
04452:-00100:+00039:-00070:000000.0000:04452
04453:-00056:+00111:-00049:000000.0000:04453
04454:+00000:+00086:-00018:000000.0000:04454
04455:+00007:+00093:+00035:000000.0000:04455
04456:+00068:+00077:-00089:000000.0000:04456
04457:+00089:+00048:-00082:000000.0000:04457
04458:+00026:+00040:+00024:000000.0000:04458
04459:-00002:+00038:-00010:000000.0000:04459
04460:+00005:+00051:-00015:000000.0000:04460
04461:-00010:+00038:-00072:000000.0000:04461
04462:-00118:+00118:-00016:000000.0000:04462
04463:-00131:+00121:-00027:000000.0000:04463
04464:-00097:+00093:-00103:000000.0000:04464
04465:-00028:+00057:-00118:000000.0000:04465
04466:-00051:+00101:-00098:000000.0000:04466
04467:-00095:+00097:-00085:000000.0000:04467
04468:-00114:+00029:-00112:000000.0000:04468
04469:-00103:+00041:-00105:000000.0000:04469
04470:-00069:+00028:-00025:000000.0000:04470
04471:-00006:+00050:-00083:000000.0000:04471
04472:-00026:+00092:-00064:000000.0000:04472
04473:-00092:-00032:+00010:000000.0000:04473
04474:-00058:+00090:-00019:000000.0000:04474
04475:-00042:-00001:-00055:000000.0000:04475
04476:+00040:-00024:-00025:000000.0000:04476
04477:+00059:+00040:+00046:000000.0000:04477
04478:+00039:-00036:+00004:000000.0000:04478
04479:+00055:-00016:-00024:000000.0000:04479
04480:+00023:+00016:+00032:000000.0000:04480
04481:+00031:-00032:+00031:000000.0000:04481
04482:+00007:-00045:-00006:000000.0000:04482
04483:-00018:-00050:+00011:000000.0000:04483
04484:-00057:-00126:+00029:000000.0000:04484
04485:-00107:+00022:-00022:000000.0000:04485
04486:-00159:-00048:-00050:000000.0000:04486
04487:-00150:-00014:-00031:000000.0000:04487
04488:-00138:+00050:-00014:000000.0000:04488
04489:-00136:+00044:-00080:000000.0000:04489
04490:-00142:+00024:-00063:000000.0000:04490
04491:-00161:-00037:-00061:000000.0000:04491
04492:-00118:-00060:-00015:000000.0000:04492
04493:-00118:-00099:-00029:000000.0000:04493
04494:-00033:-00044:-00059:000000.0000:04494
04495:-00026:-00157:-00023:000000.0000:04495
04496:+00050:-00136:-00018:000000.0000:04496
04497:+00023:-00083:-00086:000000.0000:04497
04498:-00004:-00208:-00066:000000.0000:04498
04499:-00064:-00133:-00068:000000.0000:04499
04500:-00116:-00130:-00131:000000.0000:04500
04501:-00116:-00078:-00084:000000.0000:04501
04502:-00093:-00194:-00050:000000.0000:04502
04503:-00053:-00149:-00083:000000.0000:04503
04504:-00061:-00212:+00033:000000.0000:04504
04505:-00166:-00153:+00032:000000.0000:04505
04506:-00140:-00186:-00024:000000.0000:04506
04507:-00095:-00063:+00041:000000.0000:04507
04508:-00100:-00081:+00049:000000.0000:04508
04509:+00024:-00036:+00029:000000.0000:04509
04510:+00080:+00055:-00033:000000.0000:04510
04511:+00055:+00053:-00083:000000.0000:04511
04512:+00074:+00098:-00125:000000.0000:04512
04513:+00054:+00005:-00052:000000.0000:04513
04514:+00009:-00006:-00061:000000.0000:04514
04515:+00005:+00045:-00068:000000.0000:04515
04516:+00005:-00041:-00087:000000.0000:04516
04517:+00014:-00034:-00101:000000.0000:04517
04518:+00046:+00027:-00084:000000.0000:04518
04519:+00058:+00039:-00049:000000.0000:04519
04520:+00035:+00072:-00035:000000.0000:04520
04521:+00041:+00103:-00059:000000.0000:04521
04522:+00006:+00073:-00002:000000.0000:04522
04523:-00053:+00103:+00015:000000.0000:04523
04524:-00109:+00045:+00024:000000.0000:04524
04525:-00135:-00071:-00021:000000.0000:04525
04526:-00109:-00114:-00021:000000.0000:04526
04527:-00101:-00130:+00030:000000.0000:04527
04528:-00112:-00146:+00016:000000.0000:04528
04529:-00103:-00091:-00039:000000.0000:04529
04530:-00045:-00139:-00037:000000.0000:04530
04531:-00058:-00117:+00015:000000.0000:04531
04532:-00028:-00013:-00037:000000.0000:04532
04533:-00060:-00160:-00045:000000.0000:04533
04534:-00064:+00001:-00004:000000.0000:04534
04535:-00070:-00098:-00027:000000.0000:04535
04536:+00007:-00069:+00014:000000.0000:04536
04537:+00028:-00065:+00038:000000.0000:04537
04538:-00023:-00073:+00034:000000.0000:04538
04539:-00056:-00064:+00072:000000.0000:04539
04540:-00085:-00029:+00039:000000.0000:04540
04541:-00025:-00032:+00027:000000.0000:04541
04542:+00060:-00066:+00063:000000.0000:04542
04543:+00006:-00003:-00043:000000.0000:04543
04544:+00029:-00053:-00059:000000.0000:04544
04545:+00050:-00003:-00052:000000.0000:04545
04546:+00052:-00022:-00046:000000.0000:04546
04547:+00034:-00074:-00080:000000.0000:04547
04548:+00041:+00050:-00048:000000.0000:04548
04549:+00041:-00102:-00065:000000.0000:04549
04550:+00090:-00057:-00046:000000.0000:04550
04551:+00026:-00056:-00033:000000.0000:04551
04552:+00000:-00085:-00019:000000.0000:04552
04553:-00032:-00038:-00002:000000.0000:04553
04554:-00083:-00004:-00011:000000.0000:04554
04555:-00080:+00038:+00041:000000.0000:04555
04556:-00084:+00070:+00024:000000.0000:04556
04557:-00084:+00014:-00065:000000.0000:04557
04558:-00070:+00049:-00034:000000.0000:04558
04559:-00084:+00033:-00016:000000.0000:04559
04560:-00055:+00021:-00096:000000.0000:04560
04561:-00051:-00007:-00113:000000.0000:04561
04562:-00055:-00021:-00106:000000.0000:04562
04563:-00006:-00019:-00050:000000.0000:04563
04564:+00032:-00027:-00048:000000.0000:04564
04565:+00027:-00008:-00053:000000.0000:04565
04566:+00016:-00001:-00022:000000.0000:04566
04567:+00011:+00030:+00014:000000.0000:04567
04568:+00027:+00011:-00013:000000.0000:04568
04569:+00019:-00001:+00027:000000.0000:04569
04570:+00074:+00065:+00076:000000.0000:04570
04571:+00085:+00035:+00071:000000.0000:04571
04572:+00051:+00048:+00028:000000.0000:04572
04573:+00039:-00006:+00051:000000.0000:04573
04574:+00087:-00034:+00108:000000.0000:04574
04575:+00091:-00022:+00017:000000.0000:04575
04576:+00065:+00021:-00028:000000.0000:04576
04577:+00034:-00001:+00008:000000.0000:04577
04578:+00015:+00042:-00059:000000.0000:04578
04579:+00010:+00027:-00061:000000.0000:04579
04580:+00031:+00018:-00027:000000.0000:04580
04581:+00027:+00039:-00036:000000.0000:04581
04582:+00013:+00056:-00057:000000.0000:04582
04583:-00007:+00065:-00070:000000.0000:04583
04584:+00017:+00027:-00071:000000.0000:04584
04585:+00030:+00054:-00001:000000.0000:04585
04586:-00025:-00008:-00011:000000.0000:04586
04587:-00038:+00141:-00045:000000.0000:04587
04588:-00068:+00092:-00019:000000.0000:04588
04589:-00080:+00042:-00005:000000.0000:04589
04590:-00046:+00071:-00069:000000.0000:04590
04591:-00018:+00103:-00043:000000.0000:04591
04592:-00024:+00022:+00002:000000.0000:04592
04593:+00018:+00071:-00039:000000.0000:04593
04594:-00006:+00019:-00041:000000.0000:04594
04595:+00009:+00070:-00011:000000.0000:04595
04596:+00059:-00043:+00015:000000.0000:04596
04597:+00092:+00107:-00016:000000.0000:04597
04598:+00094:+00045:+00012:000000.0000:04598
04599:+00051:+00070:-00003:000000.0000:04599
04600:+00022:-00023:-00039:000000.0000:04600
04601:+00011:-00067:-00060:000000.0000:04601
04602:+00035:+00041:-00034:000000.0000:04602
04603:+00045:+00044:-00036:000000.0000:04603
04604:+00021:+00064:-00030:000000.0000:04604
04605:+00019:+00014:-00088:000000.0000:04605
04606:+00023:+00033:-00065:000000.0000:04606
04607:+00075:+00021:-00054:000000.0000:04607
04608:+00070:+00017:-00078:000000.0000:04608
04609:+00078:-00034:-00077:000000.0000:04609
04610:+00038:+00002:-00052:000000.0000:04610
04611:+00064:+00013:-00044:000000.0000:04611
04612:+00069:-00024:-00068:000000.0000:04612
04613:+00070:-00053:-00064:000000.0000:04613
04614:+00089:-00017:-00018:000000.0000:04614
04615:+00053:-00008:-00016:000000.0000:04615
04616:+00051:-00045:-00016:000000.0000:04616
04617:+00103:-00021:-00058:000000.0000:04617
04618:+00055:-00036:-00026:000000.0000:04618
04619:+00022:+00000:-00017:000000.0000:04619
04620:+00033:-00028:-00054:000000.0000:04620
04621:+00030:-00066:-00060:000000.0000:04621
04622:+00018:-00037:-00057:000000.0000:04622
04623:-00006:-00029:-00045:000000.0000:04623
04624:-00011:+00007:-00069:000000.0000:04624
04625:+00048:-00019:-00052:000000.0000:04625
04626:+00054:-00045:-00045:000000.0000:04626
04627:+00052:-00001:-00060:000000.0000:04627
04628:+00022:+00021:-00071:000000.0000:04628
04629:+00035:-00006:-00052:000000.0000:04629
04630:+00025:+00056:-00033:000000.0000:04630
04631:+00045:-00054:-00070:000000.0000:04631
04632:+00009:+00068:-00019:000000.0000:04632
04633:-00010:-00015:-00036:000000.0000:04633
04634:+00030:+00032:-00045:000000.0000:04634
04635:+00024:+00023:-00043:000000.0000:04635
04636:+00029:+00021:-00036:000000.0000:04636
04637:+00047:-00051:-00018:000000.0000:04637
04638:+00062:+00027:-00024:000000.0000:04638
04639:+00089:-00026:-00036:000000.0000:04639
04640:+00076:-00015:-00031:000000.0000:04640
04641:+00062:-00131:-00034:000000.0000:04641
04642:+00067:-00071:-00050:000000.0000:04642
04643:+00106:+00026:-00085:000000.0000:04643
04644:+00090:-00013:-00110:000000.0000:04644
04645:+00074:-00028:-00066:000000.0000:04645
04646:+00076:+00090:-00059:000000.0000:04646
04647:+00099:-00039:-00106:000000.0000:04647
04648:+00105:+00016:-00082:000000.0000:04648
04649:+00027:-00044:-00071:000000.0000:04649
04650:+00010:+00013:-00043:000000.0000:04650
04651:+00031:-00027:-00103:000000.0000:04651
04652:+00097:-00027:-00083:000000.0000:04652
04653:+00117:-00051:-00035:000000.0000:04653
04654:+00149:-00013:-00115:000000.0000:04654
04655:+00180:-00100:-00097:000000.0000:04655
04656:+00166:-00058:-00117:000000.0000:04656
04657:+00167:-00033:-00124:000000.0000:04657
04658:+00116:-00076:-00135:000000.0000:04658
04659:+00120:+00016:-00092:000000.0000:04659
04660:+00117:-00079:-00121:000000.0000:04660
04661:+00141:+00101:-00115:000000.0000:04661
04662:+00095:-00028:-00031:000000.0000:04662
04663:+00093:+00123:+00014:000000.0000:04663
04664:+00089:-00045:-00014:000000.0000:04664
04665:+00064:+00018:-00028:000000.0000:04665
04666:+00026:-00097:+00047:000000.0000:04666
04667:-00021:-00056:+00052:000000.0000:04667
04668:-00030:-00074:+00041:000000.0000:04668
04669:-00065:-00090:-00001:000000.0000:04669
04670:-00129:-00238:-00043:000000.0000:04670
04671:-00051:+00048:-00133:000000.0000:04671
04672:+00016:-00002:-00203:000000.0000:04672
04673:+00052:+00117:-00242:000000.0000:04673
04674:+00197:-00130:-00234:000000.0000:04674
04675:+00266:-00043:-00112:000000.0000:04675
04676:+00352:-00042:-00052:000000.0000:04676
04677:+00240:-00121:-00036:000000.0000:04677
04678:+00214:-00156:+00038:000000.0000:04678
04679:+00173:-00154:+00070:000000.0000:04679
04680:+00217:-00205:-00070:000000.0000:04680
04681:+00198:-00094:+00064:000000.0000:04681
04682:+00156:-00099:+00099:000000.0000:04682
04683:+00136:+00030:-00053:000000.0000:04683
04684:+00104:+00023:-00042:000000.0000:04684
04685:+00008:-00003:+00016:000000.0000:04685
04686:-00052:-00012:-00008:000000.0000:04686
04687:-00040:-00038:-00093:000000.0000:04687
04688:-00017:-00087:-00065:000000.0000:04688
04689:-00100:+00030:-00021:000000.0000:04689
04690:-00089:-00078:-00118:000000.0000:04690
04691:-00112:-00064:-00063:000000.0000:04691
04692:-00077:-00017:-00028:000000.0000:04692
04693:-00056:+00008:-00072:000000.0000:04693
04694:-00057:+00069:-00090:000000.0000:04694
04695:-00018:+00141:-00051:000000.0000:04695
04696:+00007:+00118:-00025:000000.0000:04696
04697:+00087:+00024:-00037:000000.0000:04697
04698:+00155:+00104:-00050:000000.0000:04698
04699:+00149:+00045:+00053:000000.0000:04699
04700:+00098:+00105:+00060:000000.0000:04700
04701:+00097:-00023:-00015:000000.0000:04701
04702:+00102:-00008:+00035:000000.0000:04702
04703:+00069:-00054:+00067:000000.0000:04703
04704:+00110:+00042:-00034:000000.0000:04704
04705:+00108:-00039:-00151:000000.0000:04705
04706:+00081:-00055:-00133:000000.0000:04706
04707:+00041:-00061:-00028:000000.0000:04707
04708:+00023:-00026:-00091:000000.0000:04708
04709:-00030:-00038:-00065:000000.0000:04709
04710:-00071:-00062:-00025:000000.0000:04710
04711:-00049:-00029:-00012:000000.0000:04711
04712:+00008:-00131:-00043:000000.0000:04712
04713:+00026:-00058:-00005:000000.0000:04713
04714:+00023:-00115:+00006:000000.0000:04714
04715:+00086:-00076:-00009:000000.0000:04715
04716:+00103:-00065:+00007:000000.0000:04716
04717:+00052:-00035:+00031:000000.0000:04717
04718:-00011:-00032:+00041:000000.0000:04718
04719:-00038:-00007:-00025:000000.0000:04719
04720:-00020:-00002:-00027:000000.0000:04720
04721:+00023:-00002:-00021:000000.0000:04721
04722:+00024:-00036:-00019:000000.0000:04722
04723:+00039:-00036:-00047:000000.0000:04723
04724:+00037:-00022:-00043:000000.0000:04724
04725:+00026:+00006:-00003:000000.0000:04725
04726:+00029:+00030:+00001:000000.0000:04726
04727:-00004:+00057:-00007:000000.0000:04727
04728:+00047:+00107:-00045:000000.0000:04728
04729:+00059:+00112:-00054:000000.0000:04729
04730:+00039:+00128:-00074:000000.0000:04730
04731:+00028:+00126:-00072:000000.0000:04731
04732:+00018:+00173:-00049:000000.0000:04732
04733:-00032:+00122:-00080:000000.0000:04733
04734:-00042:+00160:-00075:000000.0000:04734
04735:+00003:+00108:-00063:000000.0000:04735
04736:+00050:+00130:-00099:000000.0000:04736
04737:+00108:+00076:-00110:000000.0000:04737
04738:+00122:+00097:-00080:000000.0000:04738
04739:+00086:+00029:-00088:000000.0000:04739
04740:+00019:+00040:-00085:000000.0000:04740
04741:+00046:+00011:-00075:000000.0000:04741
04742:+00067:+00040:-00032:000000.0000:04742
04743:+00081:-00049:-00038:000000.0000:04743
04744:+00082:-00001:+00013:000000.0000:04744
04745:+00053:+00005:-00005:000000.0000:04745
04746:+00053:-00023:-00004:000000.0000:04746
04747:+00064:-00015:+00039:000000.0000:04747
04748:+00011:-00012:+00042:000000.0000:04748
04749:+00001:-00014:+00055:000000.0000:04749
04750:-00013:+00000:+00026:000000.0000:04750
04751:-00049:-00007:-00012:000000.0000:04751
04752:-00071:+00006:+00004:000000.0000:04752
04753:-00029:+00011:+00006:000000.0000:04753
04754:+00017:-00018:-00039:000000.0000:04754
04755:+00030:+00033:-00002:000000.0000:04755
04756:+00017:-00004:-00022:000000.0000:04756
04757:-00001:+00001:-00037:000000.0000:04757
04758:-00023:-00050:-00073:000000.0000:04758
04759:-00056:-00067:-00006:000000.0000:04759
04760:-00061:-00007:+00029:000000.0000:04760
04761:-00058:-00092:-00031:000000.0000:04761
04762:-00025:-00017:-00032:000000.0000:04762
04763:+00010:-00113:-00002:000000.0000:04763
04764:-00014:+00030:+00009:000000.0000:04764
04765:-00028:-00066:-00060:000000.0000:04765
04766:-00036:+00014:-00070:000000.0000:04766
04767:+00013:-00002:-00047:000000.0000:04767
04768:+00015:-00034:-00051:000000.0000:04768
04769:+00034:-00033:-00059:000000.0000:04769
04770:+00053:+00017:-00042:000000.0000:04770
04771:+00060:-00058:+00015:000000.0000:04771
04772:+00003:-00041:+00006:000000.0000:04772
04773:-00031:-00173:-00024:000000.0000:04773
04774:-00004:-00146:-00023:000000.0000:04774
04775:-00037:-00076:+00004:000000.0000:04775
04776:-00070:-00048:-00002:000000.0000:04776
04777:-00038:-00026:-00043:000000.0000:04777
04778:+00018:+00021:-00039:000000.0000:04778
04779:+00010:+00015:+00008:000000.0000:04779
04780:+00011:-00018:+00000:000000.0000:04780
04781:+00015:+00055:-00030:000000.0000:04781
04782:+00049:+00066:+00015:000000.0000:04782
04783:+00035:+00066:+00027:000000.0000:04783
04784:+00032:+00060:-00007:000000.0000:04784
04785:+00062:-00030:+00029:000000.0000:04785
04786:+00063:+00046:+00088:000000.0000:04786
04787:+00035:+00017:+00034:000000.0000:04787
04788:+00013:-00066:+00087:000000.0000:04788
04789:+00001:-00030:+00061:000000.0000:04789
04790:-00030:-00031:+00023:000000.0000:04790
04791:-00053:-00101:+00004:000000.0000:04791
04792:-00056:-00047:-00030:000000.0000:04792
04793:-00101:-00051:-00037:000000.0000:04793
04794:-00172:+00011:-00042:000000.0000:04794
04795:-00225:+00009:-00062:000000.0000:04795
04796:-00206:-00088:-00102:000000.0000:04796
04797:-00154:+00036:-00082:000000.0000:04797
04798:-00153:-00110:-00086:000000.0000:04798
04799:-00079:-00154:-00085:000000.0000:04799
04800:-00076:-00217:-00077:000000.0000:04800
04801:-00072:-00123:-00015:000000.0000:04801
04802:-00008:-00139:+00012:000000.0000:04802
04803:-00052:-00112:-00074:000000.0000:04803
04804:-00039:-00071:+00018:000000.0000:04804
04805:+00012:+00014:+00058:000000.0000:04805
04806:-00002:+00156:-00066:000000.0000:04806
04807:+00003:+00069:-00069:000000.0000:04807
04808:+00047:+00026:+00028:000000.0000:04808
04809:+00096:+00011:+00013:000000.0000:04809
04810:+00132:+00040:-00059:000000.0000:04810
04811:+00096:+00019:-00027:000000.0000:04811
04812:-00007:-00048:-00004:000000.0000:04812
04813:-00027:-00074:+00008:000000.0000:04813
04814:-00036:+00103:+00016:000000.0000:04814
04815:-00066:+00015:-00020:000000.0000:04815
04816:-00053:+00026:-00030:000000.0000:04816
04817:-00098:+00098:+00081:000000.0000:04817
04818:-00108:-00026:+00020:000000.0000:04818
04819:-00078:+00125:-00025:000000.0000:04819
04820:-00075:-00065:+00016:000000.0000:04820
04821:-00028:-00032:+00000:000000.0000:04821
04822:+00002:+00059:-00045:000000.0000:04822
04823:+00070:-00134:-00128:000000.0000:04823
04824:+00112:+00023:-00141:000000.0000:04824
04825:+00121:-00167:-00173:000000.0000:04825
04826:+00166:-00035:-00179:000000.0000:04826
04827:+00087:-00015:-00104:000000.0000:04827
04828:+00077:+00003:-00112:000000.0000:04828
04829:+00026:+00058:-00058:000000.0000:04829
04830:-00064:+00120:+00000:000000.0000:04830
04831:-00059:+00152:-00018:000000.0000:04831
04832:-00072:+00111:+00009:000000.0000:04832
04833:-00096:+00044:+00043:000000.0000:04833
04834:-00106:-00023:+00069:000000.0000:04834
04835:-00136:-00016:+00089:000000.0000:04835
04836:-00123:-00151:+00010:000000.0000:04836
04837:-00117:-00124:-00017:000000.0000:04837
04838:-00107:-00081:+00043:000000.0000:04838
04839:-00120:-00030:-00007:000000.0000:04839
04840:-00142:-00052:-00021:000000.0000:04840
04841:-00101:+00023:-00067:000000.0000:04841
04842:+00001:-00002:-00027:000000.0000:04842
04843:+00027:-00006:-00004:000000.0000:04843
04844:+00029:-00014:-00054:000000.0000:04844
04845:+00009:-00040:+00015:000000.0000:04845
04846:-00008:-00048:+00017:000000.0000:04846
04847:-00026:-00061:+00040:000000.0000:04847
04848:+00004:-00095:+00058:000000.0000:04848
04849:-00012:-00108:+00052:000000.0000:04849
04850:-00075:-00034:+00046:000000.0000:04850
04851:-00093:-00068:+00003:000000.0000:04851
04852:-00065:-00063:+00009:000000.0000:04852
04853:-00026:+00094:-00008:000000.0000:04853
04854:+00026:+00016:+00005:000000.0000:04854
04855:+00010:+00089:+00007:000000.0000:04855
04856:+00012:+00081:-00007:000000.0000:04856
04857:+00040:+00034:-00010:000000.0000:04857
04858:+00053:+00038:+00019:000000.0000:04858
04859:+00011:-00042:+00013:000000.0000:04859
04860:+00003:-00078:+00026:000000.0000:04860
04861:-00015:-00078:+00032:000000.0000:04861
04862:-00088:-00114:+00037:000000.0000:04862
04863:-00078:-00034:+00048:000000.0000:04863
04864:-00062:+00024:+00020:000000.0000:04864
04865:-00038:+00005:-00031:000000.0000:04865
04866:-00018:+00058:-00007:000000.0000:04866
04867:-00032:-00026:-00014:000000.0000:04867
04868:-00038:-00005:-00054:000000.0000:04868
04869:-00041:-00116:-00029:000000.0000:04869
04870:-00045:-00112:-00020:000000.0000:04870
04871:-00038:-00173:-00058:000000.0000:04871
04872:-00009:-00132:-00014:000000.0000:04872
04873:+00015:-00110:+00009:000000.0000:04873
04874:-00023:-00078:-00063:000000.0000:04874
04875:-00045:-00048:-00073:000000.0000:04875
04876:-00061:-00058:-00053:000000.0000:04876
04877:-00102:-00020:-00016:000000.0000:04877
04878:-00084:-00061:-00002:000000.0000:04878
04879:-00056:-00017:+00002:000000.0000:04879
04880:-00068:-00033:-00010:000000.0000:04880
04881:-00040:-00033:+00020:000000.0000:04881
04882:-00003:-00012:+00056:000000.0000:04882
04883:+00045:+00041:+00024:000000.0000:04883
04884:+00005:-00022:+00020:000000.0000:04884
04885:-00015:+00095:+00059:000000.0000:04885
04886:-00013:+00031:+00011:000000.0000:04886
04887:+00048:+00092:-00009:000000.0000:04887
04888:+00042:+00003:+00042:000000.0000:04888
04889:-00021:+00037:+00030:000000.0000:04889
04890:-00014:-00010:-00011:000000.0000:04890
04891:+00000:+00000:+00011:000000.0000:04891
04892:+00037:-00071:-00023:000000.0000:04892
04893:+00075:-00085:-00061:000000.0000:04893
04894:+00040:-00062:-00079:000000.0000:04894
04895:-00006:-00056:-00047:000000.0000:04895
04896:-00028:-00024:-00066:000000.0000:04896
04897:-00042:-00003:-00088:000000.0000:04897
04898:-00056:+00034:-00073:000000.0000:04898
04899:-00063:+00073:-00059:000000.0000:04899
04900:-00130:+00072:-00029:000000.0000:04900
04901:-00108:+00024:+00011:000000.0000:04901
04902:-00087:+00028:-00022:000000.0000:04902
04903:-00036:+00046:-00009:000000.0000:04903
04904:-00049:-00055:+00022:000000.0000:04904
04905:-00065:-00024:+00034:000000.0000:04905
04906:-00044:+00031:+00015:000000.0000:04906
04907:-00025:-00035:-00025:000000.0000:04907
04908:-00019:+00081:+00009:000000.0000:04908
04909:-00072:+00019:-00006:000000.0000:04909
04910:-00029:+00078:-00061:000000.0000:04910
04911:-00028:+00064:-00050:000000.0000:04911
04912:-00044:-00028:-00041:000000.0000:04912
04913:-00069:+00112:-00038:000000.0000:04913
04914:-00078:-00046:-00067:000000.0000:04914
04915:-00087:-00023:-00035:000000.0000:04915
04916:-00059:-00032:+00006:000000.0000:04916
04917:-00049:-00022:-00022:000000.0000:04917
04918:-00042:-00047:-00007:000000.0000:04918
04919:-00058:+00026:+00006:000000.0000:04919
04920:-00068:-00004:+00009:000000.0000:04920
04921:-00039:+00029:+00024:000000.0000:04921
04922:-00028:+00090:-00007:000000.0000:04922
04923:-00027:+00046:-00022:000000.0000:04923
04924:+00015:+00055:-00029:000000.0000:04924
04925:-00001:+00107:-00034:000000.0000:04925
04926:+00004:+00232:-00047:000000.0000:04926
04927:+00039:+00095:-00036:000000.0000:04927
04928:+00048:+00178:-00057:000000.0000:04928
04929:+00026:+00092:+00045:000000.0000:04929
04930:+00024:+00061:+00034:000000.0000:04930
04931:+00048:+00168:+00029:000000.0000:04931
04932:+00009:+00004:+00057:000000.0000:04932
04933:-00023:+00081:+00057:000000.0000:04933
04934:-00017:+00076:+00054:000000.0000:04934
04935:+00029:+00082:+00005:000000.0000:04935
04936:+00066:+00145:+00037:000000.0000:04936
04937:+00043:+00088:-00021:000000.0000:04937
04938:+00062:+00094:-00003:000000.0000:04938
04939:+00089:+00136:-00025:000000.0000:04939
04940:+00091:+00105:-00100:000000.0000:04940
04941:+00090:+00063:-00070:000000.0000:04941
04942:-00005:+00012:-00060:000000.0000:04942
04943:-00008:+00089:-00065:000000.0000:04943
04944:+00009:-00025:-00004:000000.0000:04944
04945:+00027:+00000:-00023:000000.0000:04945
04946:+00000:-00042:-00036:000000.0000:04946
04947:-00016:+00055:+00025:000000.0000:04947
04948:-00118:+00010:+00033:000000.0000:04948
04949:-00146:-00004:-00070:000000.0000:04949
04950:-00125:-00036:-00023:000000.0000:04950
04951:-00130:+00000:+00025:000000.0000:04951
04952:-00069:-00025:-00021:000000.0000:04952
04953:-00041:-00047:-00018:000000.0000:04953
04954:-00031:-00025:-00017:000000.0000:04954
04955:-00103:-00055:-00052:000000.0000:04955
04956:-00088:+00063:-00033:000000.0000:04956
04957:-00070:+00020:-00026:000000.0000:04957
04958:-00027:-00003:-00065:000000.0000:04958
04959:-00019:-00052:-00019:000000.0000:04959
04960:-00072:-00091:-00027:000000.0000:04960
04961:-00078:-00063:-00018:000000.0000:04961
04962:-00078:-00172:-00061:000000.0000:04962
04963:-00040:-00184:-00065:000000.0000:04963
04964:-00038:-00094:-00030:000000.0000:04964
04965:-00045:-00187:-00070:000000.0000:04965
04966:+00003:-00113:-00080:000000.0000:04966
04967:+00074:-00108:-00143:000000.0000:04967
04968:+00093:-00015:-00158:000000.0000:04968
04969:+00119:-00069:-00133:000000.0000:04969
04970:+00053:-00026:-00122:000000.0000:04970
04971:+00023:+00027:-00096:000000.0000:04971
04972:+00013:-00007:-00089:000000.0000:04972
04973:+00065:+00030:-00069:000000.0000:04973
04974:+00124:-00060:+00009:000000.0000:04974
04975:+00202:-00025:+00045:000000.0000:04975
04976:+00158:+00021:+00022:000000.0000:04976
04977:+00099:-00172:-00049:000000.0000:04977
04978:-00061:-00200:-00032:000000.0000:04978
04979:-00181:-00100:+00065:000000.0000:04979
04980:-00154:-00004:+00060:000000.0000:04980
04981:-00134:-00043:-00009:000000.0000:04981
04982:-00045:-00089:-00079:000000.0000:04982
04983:+00021:+00142:-00011:000000.0000:04983
04984:+00053:+00103:-00019:000000.0000:04984
04985:+00061:+00108:-00209:000000.0000:04985
04986:+00049:+00006:-00142:000000.0000:04986
04987:+00096:-00113:-00091:000000.0000:04987
04988:+00098:-00093:-00007:000000.0000:04988
04989:+00051:-00221:-00028:000000.0000:04989
04990:-00063:-00277:-00020:000000.0000:04990
04991:-00045:-00088:-00037:000000.0000:04991
04992:-00008:-00184:-00051:000000.0000:04992
04993:+00085:-00085:-00010:000000.0000:04993
04994:+00022:-00081:+00052:000000.0000:04994
04995:-00042:-00081:-00029:000000.0000:04995
04996:-00114:+00032:-00010:000000.0000:04996
04997:-00138:-00051:+00064:000000.0000:04997
04998:-00133:-00092:+00084:000000.0000:04998
04999:-00038:-00051:+00109:000000.0000:04999
05000:+00028:-00038:+00091:000000.0000:05000
05001:+00023:-00012:+00075:000000.0000:05001
05002:+00039:-00010:+00069:000000.0000:05002
05003:+00057:-00082:+00085:000000.0000:05003
05004:-00008:-00055:+00043:000000.0000:05004
05005:-00073:-00077:-00012:000000.0000:05005
05006:-00048:+00124:+00030:000000.0000:05006
05007:-00087:+00030:-00024:000000.0000:05007
05008:-00047:+00013:-00064:000000.0000:05008
05009:-00003:+00083:-00055:000000.0000:05009
05010:-00053:+00124:-00068:000000.0000:05010
05011:-00061:+00029:-00116:000000.0000:05011
05012:-00022:-00072:-00109:000000.0000:05012
05013:+00012:-00126:-00079:000000.0000:05013
05014:+00007:-00145:-00112:000000.0000:05014
05015:-00024:-00215:-00177:000000.0000:05015
05016:-00055:-00158:-00075:000000.0000:05016
05017:-00033:-00101:-00055:000000.0000:05017
05018:+00070:-00092:-00134:000000.0000:05018
05019:+00085:-00018:-00082:000000.0000:05019
05020:+00020:-00036:-00040:000000.0000:05020
05021:+00028:+00024:-00039:000000.0000:05021
05022:+00047:-00009:-00081:000000.0000:05022
05023:+00082:-00072:-00038:000000.0000:05023
05024:+00045:-00041:+00118:000000.0000:05024
05025:+00012:-00056:+00059:000000.0000:05025
05026:+00000:-00125:+00056:000000.0000:05026
05027:-00004:-00032:+00102:000000.0000:05027
05028:+00017:+00008:+00040:000000.0000:05028
05029:+00023:-00142:+00040:000000.0000:05029
05030:-00056:-00008:+00055:000000.0000:05030
05031:-00065:-00061:+00007:000000.0000:05031
05032:+00004:+00035:+00040:000000.0000:05032
05033:+00019:+00039:+00012:000000.0000:05033
05034:+00000:+00001:-00033:000000.0000:05034
05035:-00006:+00060:-00031:000000.0000:05035
05036:+00049:+00105:-00066:000000.0000:05036
05037:+00067:+00076:-00105:000000.0000:05037
05038:+00004:-00005:-00117:000000.0000:05038
05039:-00107:+00042:-00070:000000.0000:05039
05040:-00125:-00027:-00064:000000.0000:05040
05041:-00135:+00034:-00077:000000.0000:05041
05042:-00205:-00046:-00078:000000.0000:05042
05043:-00201:-00054:-00030:000000.0000:05043
05044:-00122:+00028:-00036:000000.0000:05044
05045:-00088:-00079:-00103:000000.0000:05045
05046:-00058:-00089:+00007:000000.0000:05046
05047:-00019:-00061:+00048:000000.0000:05047
05048:+00016:-00101:-00010:000000.0000:05048
05049:+00035:-00034:+00025:000000.0000:05049
05050:+00016:-00130:+00018:000000.0000:05050
05051:+00026:+00010:+00055:000000.0000:05051
05052:+00043:+00066:-00007:000000.0000:05052
05053:+00068:+00001:-00022:000000.0000:05053
05054:+00056:+00039:+00024:000000.0000:05054
05055:+00018:-00012:-00033:000000.0000:05055
05056:-00018:+00001:-00036:000000.0000:05056
05057:-00007:+00004:-00023:000000.0000:05057
05058:+00000:-00003:-00001:000000.0000:05058
05059:-00037:+00077:-00011:000000.0000:05059
05060:-00037:+00072:+00013:000000.0000:05060
05061:+00008:+00090:+00005:000000.0000:05061
05062:+00038:+00264:+00012:000000.0000:05062
05063:+00045:+00051:-00005:000000.0000:05063
05064:+00048:+00147:+00029:000000.0000:05064
05065:+00005:+00210:-00004:000000.0000:05065
05066:+00073:+00063:-00042:000000.0000:05066
05067:+00124:+00141:-00010:000000.0000:05067
05068:+00140:+00026:-00030:000000.0000:05068
05069:+00133:+00188:-00015:000000.0000:05069
05070:+00067:+00042:-00100:000000.0000:05070
05071:+00002:+00101:-00077:000000.0000:05071
05072:-00112:+00206:-00001:000000.0000:05072
05073:-00159:+00173:-00031:000000.0000:05073
05074:-00183:+00162:-00039:000000.0000:05074
05075:-00164:+00228:+00026:000000.0000:05075
05076:-00118:+00085:-00003:000000.0000:05076
05077:-00035:+00136:+00013:000000.0000:05077
05078:-00046:-00039:+00057:000000.0000:05078
05079:-00051:-00082:+00067:000000.0000:05079
05080:+00012:-00154:+00058:000000.0000:05080
05081:+00015:-00067:-00007:000000.0000:05081
05082:+00015:-00049:-00036:000000.0000:05082
05083:+00022:-00049:-00035:000000.0000:05083
05084:+00059:+00017:-00092:000000.0000:05084
05085:+00055:+00023:-00021:000000.0000:05085
05086:+00124:+00056:-00054:000000.0000:05086
05087:+00079:+00048:-00144:000000.0000:05087
05088:+00048:-00023:-00004:000000.0000:05088
05089:-00044:-00059:+00044:000000.0000:05089
05090:-00093:-00178:+00010:000000.0000:05090
05091:-00113:-00161:+00021:000000.0000:05091
05092:-00084:-00127:+00072:000000.0000:05092
05093:-00067:-00069:+00031:000000.0000:05093
05094:-00015:+00022:-00012:000000.0000:05094
05095:+00019:+00073:+00002:000000.0000:05095
05096:+00042:+00143:-00039:000000.0000:05096
05097:+00044:+00153:-00075:000000.0000:05097
05098:+00075:+00218:-00090:000000.0000:05098
05099:+00030:+00146:-00098:000000.0000:05099
05100:-00007:+00182:-00106:000000.0000:05100
05101:+00007:+00176:-00061:000000.0000:05101
05102:+00009:+00122:-00073:000000.0000:05102
05103:-00013:+00066:-00091:000000.0000:05103
05104:-00051:+00140:-00110:000000.0000:05104
05105:-00033:+00013:-00121:000000.0000:05105
05106:-00022:-00024:-00132:000000.0000:05106
05107:+00037:+00107:-00079:000000.0000:05107
05108:+00057:-00053:-00082:000000.0000:05108
05109:+00035:-00123:-00131:000000.0000:05109
05110:+00032:-00002:-00085:000000.0000:05110
05111:+00009:-00051:-00055:000000.0000:05111
05112:+00022:-00188:-00173:000000.0000:05112
05113:+00122:-00224:-00129:000000.0000:05113
05114:+00106:-00208:+00024:000000.0000:05114
05115:+00038:-00119:-00038:000000.0000:05115
05116:+00031:-00256:-00092:000000.0000:05116
05117:+00040:-00224:-00013:000000.0000:05117
05118:+00044:-00255:+00054:000000.0000:05118
05119:+00056:-00132:+00005:000000.0000:05119
05120:-00026:-00144:+00046:000000.0000:05120
05121:-00054:-00126:-00029:000000.0000:05121
05122:-00010:-00112:-00047:000000.0000:05122
05123:+00047:-00029:+00002:000000.0000:05123
05124:+00034:-00017:+00074:000000.0000:05124
05125:+00022:-00005:+00028:000000.0000:05125
05126:-00036:+00014:-00069:000000.0000:05126
05127:-00045:-00041:-00044:000000.0000:05127
05128:-00036:-00020:+00010:000000.0000:05128
05129:-00034:+00003:-00046:000000.0000:05129
05130:-00057:-00060:-00127:000000.0000:05130
05131:-00066:-00014:-00066:000000.0000:05131
05132:-00044:+00025:-00028:000000.0000:05132
05133:-00044:+00033:-00102:000000.0000:05133
05134:-00013:+00073:-00149:000000.0000:05134
05135:+00023:+00004:-00134:000000.0000:05135
05136:+00057:+00057:-00108:000000.0000:05136
05137:+00075:-00015:-00166:000000.0000:05137
05138:+00085:-00022:-00154:000000.0000:05138
05139:+00078:-00008:-00071:000000.0000:05139
05140:+00047:-00153:-00043:000000.0000:05140
05141:+00028:-00062:-00080:000000.0000:05141
05142:-00008:-00136:-00049:000000.0000:05142
05143:-00024:-00052:+00028:000000.0000:05143
05144:-00027:-00086:-00038:000000.0000:05144
05145:+00015:-00113:-00114:000000.0000:05145
05146:+00038:-00014:-00024:000000.0000:05146
05147:-00034:-00084:+00005:000000.0000:05147
05148:-00061:-00131:-00064:000000.0000:05148
05149:-00018:+00004:-00070:000000.0000:05149
05150:+00005:-00188:+00033:000000.0000:05150
05151:+00035:-00056:+00022:000000.0000:05151
05152:+00025:-00213:-00024:000000.0000:05152
05153:+00023:-00075:-00021:000000.0000:05153
05154:+00007:-00162:-00060:000000.0000:05154
05155:+00051:-00109:-00047:000000.0000:05155
05156:+00088:-00129:+00035:000000.0000:05156
05157:+00054:-00133:-00014:000000.0000:05157
05158:+00035:-00139:-00025:000000.0000:05158
05159:+00012:-00079:+00016:000000.0000:05159
05160:-00008:-00108:-00054:000000.0000:05160
05161:-00016:-00070:-00059:000000.0000:05161
05162:+00007:-00129:-00046:000000.0000:05162
05163:+00037:-00098:-00084:000000.0000:05163
05164:+00016:-00038:-00036:000000.0000:05164
05165:-00097:-00011:-00023:000000.0000:05165
05166:-00122:-00041:-00037:000000.0000:05166
05167:-00087:-00050:-00047:000000.0000:05167
05168:-00039:-00051:-00005:000000.0000:05168
05169:-00043:-00013:-00007:000000.0000:05169
05170:-00100:-00050:-00056:000000.0000:05170
05171:-00060:+00021:-00088:000000.0000:05171
05172:-00033:-00036:-00121:000000.0000:05172
05173:+00029:+00017:-00089:000000.0000:05173
05174:+00025:+00021:-00089:000000.0000:05174
05175:+00027:-00022:-00136:000000.0000:05175
05176:-00005:+00017:-00113:000000.0000:05176
05177:+00008:+00007:-00024:000000.0000:05177
05178:+00058:+00016:-00039:000000.0000:05178
05179:+00076:+00061:-00088:000000.0000:05179
05180:+00042:+00004:-00044:000000.0000:05180
05181:+00030:+00015:+00024:000000.0000:05181
05182:+00063:+00091:+00008:000000.0000:05182
05183:+00098:+00005:-00073:000000.0000:05183
05184:+00102:+00080:-00022:000000.0000:05184
05185:+00054:-00010:+00024:000000.0000:05185
05186:+00077:+00051:-00048:000000.0000:05186
05187:+00089:-00018:-00060:000000.0000:05187
05188:+00089:+00014:-00012:000000.0000:05188
05189:+00044:-00048:+00005:000000.0000:05189
05190:+00010:-00016:-00015:000000.0000:05190
05191:+00008:-00005:-00058:000000.0000:05191
05192:+00016:+00021:-00053:000000.0000:05192
05193:-00005:+00022:-00059:000000.0000:05193
05194:+00027:-00006:-00071:000000.0000:05194
05195:-00012:+00077:-00002:000000.0000:05195
05196:-00010:+00027:-00043:000000.0000:05196
05197:-00008:+00104:-00080:000000.0000:05197
05198:-00055:-00006:-00036:000000.0000:05198
05199:-00024:+00064:-00053:000000.0000:05199
05200:+00014:+00029:-00074:000000.0000:05200
05201:-00005:+00096:-00083:000000.0000:05201
05202:-00001:+00058:-00070:000000.0000:05202
05203:-00015:+00078:-00100:000000.0000:05203
05204:+00012:+00019:-00084:000000.0000:05204
05205:+00032:+00031:-00066:000000.0000:05205
05206:+00014:+00083:-00061:000000.0000:05206
05207:-00025:+00021:-00068:000000.0000:05207
05208:+00011:+00089:-00095:000000.0000:05208
05209:+00038:+00044:-00083:000000.0000:05209
05210:+00041:+00013:-00011:000000.0000:05210
05211:+00087:-00009:-00028:000000.0000:05211
05212:+00104:+00075:-00016:000000.0000:05212
05213:+00057:+00028:+00045:000000.0000:05213
05214:+00043:+00078:+00042:000000.0000:05214
05215:-00006:+00075:-00041:000000.0000:05215
05216:+00041:+00171:+00014:000000.0000:05216
05217:+00020:+00165:+00004:000000.0000:05217
05218:+00073:+00221:-00084:000000.0000:05218
05219:+00116:+00192:-00065:000000.0000:05219
05220:+00123:+00194:-00027:000000.0000:05220
05221:+00043:+00118:-00019:000000.0000:05221
05222:+00002:+00079:-00052:000000.0000:05222
05223:-00010:+00020:-00023:000000.0000:05223
05224:-00038:-00048:-00025:000000.0000:05224
05225:-00044:-00029:-00035:000000.0000:05225
05226:-00012:-00052:-00019:000000.0000:05226
05227:+00061:-00034:-00038:000000.0000:05227
05228:+00012:+00125:-00099:000000.0000:05228
05229:-00041:+00113:-00085:000000.0000:05229
05230:+00000:+00125:-00037:000000.0000:05230
05231:+00058:+00172:-00103:000000.0000:05231
05232:+00067:+00154:-00129:000000.0000:05232
05233:+00123:+00096:-00029:000000.0000:05233
05234:+00063:+00059:-00042:000000.0000:05234
05235:+00019:+00025:-00061:000000.0000:05235
05236:+00037:-00056:+00019:000000.0000:05236
05237:+00046:-00031:+00004:000000.0000:05237
05238:+00029:-00083:-00010:000000.0000:05238
05239:+00026:-00025:+00030:000000.0000:05239
05240:+00038:+00022:-00043:000000.0000:05240
05241:+00052:-00009:-00121:000000.0000:05241
05242:+00068:+00092:-00065:000000.0000:05242
05243:+00027:+00115:-00051:000000.0000:05243
05244:+00014:+00125:-00080:000000.0000:05244
05245:+00028:+00063:-00105:000000.0000:05245
05246:+00009:+00051:-00059:000000.0000:05246
05247:+00018:-00022:-00040:000000.0000:05247
05248:+00003:-00010:+00011:000000.0000:05248
05249:-00007:-00064:+00004:000000.0000:05249
05250:-00026:-00042:-00011:000000.0000:05250
05251:-00011:-00038:+00003:000000.0000:05251
05252:-00083:-00010:+00039:000000.0000:05252
05253:-00110:-00068:+00014:000000.0000:05253
05254:-00066:+00071:-00055:000000.0000:05254
05255:-00033:-00090:-00077:000000.0000:05255
05256:+00013:-00031:-00099:000000.0000:05256
05257:+00026:-00050:-00087:000000.0000:05257
05258:+00026:-00066:-00125:000000.0000:05258
05259:+00053:-00103:-00106:000000.0000:05259
05260:+00034:-00042:-00115:000000.0000:05260
05261:+00025:-00144:-00087:000000.0000:05261
05262:+00027:-00048:-00060:000000.0000:05262
05263:-00026:-00076:-00048:000000.0000:05263
05264:-00010:-00029:-00021:000000.0000:05264
05265:-00026:+00019:-00041:000000.0000:05265
05266:-00028:-00052:-00037:000000.0000:05266
05267:-00005:+00079:-00013:000000.0000:05267
05268:+00060:+00028:-00014:000000.0000:05268
05269:+00173:-00062:-00068:000000.0000:05269
05270:+00194:-00043:-00006:000000.0000:05270
05271:+00101:-00190:-00052:000000.0000:05271
05272:+00091:-00067:-00093:000000.0000:05272
05273:+00065:-00152:-00139:000000.0000:05273
05274:+00082:-00129:-00134:000000.0000:05274
05275:+00053:-00174:-00059:000000.0000:05275
05276:+00020:-00041:-00089:000000.0000:05276
05277:-00039:-00060:-00054:000000.0000:05277
05278:-00078:-00126:-00083:000000.0000:05278
05279:-00117:-00031:-00056:000000.0000:05279
05280:-00080:-00131:-00005:000000.0000:05280
05281:-00043:-00099:-00041:000000.0000:05281
05282:-00072:-00223:-00026:000000.0000:05282
05283:-00116:-00252:+00011:000000.0000:05283
05284:-00077:-00210:+00007:000000.0000:05284
05285:-00049:-00211:-00057:000000.0000:05285
05286:-00042:-00226:+00000:000000.0000:05286
05287:-00060:-00202:-00072:000000.0000:05287
05288:-00076:-00158:-00105:000000.0000:05288
05289:-00060:-00154:-00105:000000.0000:05289
05290:+00047:+00033:-00091:000000.0000:05290
05291:+00050:+00022:-00046:000000.0000:05291
05292:+00050:+00100:-00039:000000.0000:05292
05293:+00078:-00011:+00044:000000.0000:05293
05294:+00079:-00063:+00064:000000.0000:05294
05295:+00138:-00089:+00103:000000.0000:05295
05296:+00106:-00174:+00084:000000.0000:05296
05297:+00046:-00193:+00111:000000.0000:05297
05298:-00144:-00153:+00091:000000.0000:05298
05299:-00201:-00109:+00102:000000.0000:05299
05300:-00198:+00138:+00082:000000.0000:05300
05301:-00243:-00083:+00057:000000.0000:05301
05302:-00107:-00068:-00077:000000.0000:05302
05303:+00008:-00123:-00065:000000.0000:05303
05304:+00114:-00101:-00063:000000.0000:05304
05305:+00045:+00051:-00127:000000.0000:05305
05306:+00030:-00197:-00139:000000.0000:05306
05307:+00105:-00156:-00197:000000.0000:05307
05308:+00113:-00188:-00057:000000.0000:05308
05309:+00177:-00195:-00022:000000.0000:05309
05310:+00161:-00291:-00113:000000.0000:05310
05311:+00018:-00176:-00144:000000.0000:05311
05312:+00008:-00184:+00034:000000.0000:05312
05313:+00036:-00094:+00069:000000.0000:05313
05314:-00017:-00125:-00005:000000.0000:05314
05315:-00038:+00022:+00085:000000.0000:05315
05316:-00154:+00093:+00109:000000.0000:05316
05317:-00169:+00015:+00075:000000.0000:05317
05318:-00105:+00002:+00127:000000.0000:05318
05319:-00111:+00078:+00140:000000.0000:05319
05320:-00171:+00017:+00136:000000.0000:05320
05321:-00138:+00077:+00118:000000.0000:05321
05322:-00080:-00039:+00046:000000.0000:05322
05323:-00180:+00026:+00150:000000.0000:05323
05324:-00260:-00026:+00090:000000.0000:05324
05325:-00329:-00031:-00035:000000.0000:05325
05326:-00253:+00084:-00042:000000.0000:05326
05327:-00208:-00005:+00039:000000.0000:05327
05328:-00044:+00003:-00002:000000.0000:05328
05329:+00046:+00049:-00064:000000.0000:05329
05330:+00036:+00186:-00103:000000.0000:05330
05331:+00087:+00202:-00088:000000.0000:05331
05332:+00182:+00119:-00083:000000.0000:05332
05333:+00211:+00166:-00010:000000.0000:05333
05334:+00147:+00125:+00040:000000.0000:05334
05335:+00062:+00212:-00038:000000.0000:05335
05336:-00011:+00065:-00174:000000.0000:05336
05337:+00018:+00221:-00080:000000.0000:05337
05338:+00030:+00077:-00032:000000.0000:05338
05339:+00002:+00368:-00092:000000.0000:05339
05340:-00120:+00044:-00129:000000.0000:05340
05341:-00135:+00031:-00037:000000.0000:05341
05342:-00084:+00291:+00037:000000.0000:05342
05343:-00086:+00007:-00023:000000.0000:05343
05344:-00100:+00015:-00066:000000.0000:05344
05345:-00162:+00036:-00006:000000.0000:05345
05346:-00130:-00023:+00008:000000.0000:05346
05347:+00076:+00057:+00078:000000.0000:05347
05348:+00122:-00044:-00017:000000.0000:05348
05349:+00149:-00026:+00028:000000.0000:05349
05350:+00181:+00151:+00094:000000.0000:05350
05351:+00197:+00130:-00022:000000.0000:05351
05352:+00247:+00148:+00028:000000.0000:05352
05353:+00201:+00065:+00048:000000.0000:05353
05354:+00190:+00107:-00020:000000.0000:05354
05355:+00154:-00017:-00038:000000.0000:05355
05356:-00068:-00006:+00046:000000.0000:05356
05357:-00112:-00085:-00105:000000.0000:05357
05358:-00140:-00014:-00130:000000.0000:05358
05359:-00245:+00045:-00086:000000.0000:05359
05360:-00272:+00204:-00131:000000.0000:05360
05361:-00330:+00132:-00188:000000.0000:05361
05362:-00284:+00223:-00110:000000.0000:05362
05363:-00201:+00215:-00066:000000.0000:05363
05364:-00153:+00177:-00074:000000.0000:05364
05365:-00134:+00086:+00024:000000.0000:05365
05366:-00141:+00093:+00109:000000.0000:05366
05367:-00149:-00058:+00097:000000.0000:05367
05368:-00084:-00076:+00076:000000.0000:05368
05369:-00009:+00000:+00131:000000.0000:05369
05370:+00027:-00074:+00080:000000.0000:05370
05371:-00019:+00014:-00044:000000.0000:05371
05372:-00041:+00037:-00094:000000.0000:05372
05373:+00050:+00076:-00099:000000.0000:05373
05374:+00082:+00124:-00145:000000.0000:05374
05375:+00068:+00137:-00197:000000.0000:05375
05376:+00037:+00050:-00129:000000.0000:05376
05377:-00037:+00100:-00062:000000.0000:05377
05378:-00051:-00024:-00039:000000.0000:05378
05379:-00016:-00040:-00021:000000.0000:05379
05380:-00016:-00006:+00004:000000.0000:05380
05381:-00017:-00058:+00093:000000.0000:05381
05382:-00023:-00001:+00078:000000.0000:05382
05383:-00062:+00111:-00007:000000.0000:05383
05384:-00104:+00103:+00107:000000.0000:05384
05385:-00062:+00117:+00088:000000.0000:05385
05386:-00032:+00215:-00102:000000.0000:05386
05387:-00042:+00217:-00031:000000.0000:05387
05388:-00075:+00149:-00011:000000.0000:05388
05389:-00077:+00158:-00096:000000.0000:05389
05390:-00040:+00078:+00010:000000.0000:05390
05391:+00048:-00049:+00084:000000.0000:05391
05392:+00061:-00002:-00023:000000.0000:05392
05393:+00054:-00090:+00010:000000.0000:05393
05394:+00075:-00065:+00048:000000.0000:05394
05395:+00119:-00125:+00041:000000.0000:05395
05396:+00123:-00101:+00028:000000.0000:05396
05397:+00024:-00086:+00041:000000.0000:05397
05398:-00055:-00176:+00016:000000.0000:05398
05399:-00087:-00168:-00023:000000.0000:05399
05400:-00111:-00120:-00104:000000.0000:05400
05401:-00158:-00182:-00087:000000.0000:05401
05402:-00171:-00079:-00078:000000.0000:05402
05403:-00179:-00124:-00106:000000.0000:05403
05404:-00120:-00146:-00058:000000.0000:05404
05405:-00169:-00121:-00005:000000.0000:05405
05406:-00289:-00154:-00018:000000.0000:05406
05407:-00267:-00094:+00041:000000.0000:05407
05408:-00213:-00104:+00048:000000.0000:05408
05409:-00136:-00090:+00036:000000.0000:05409
05410:-00121:-00070:+00120:000000.0000:05410
05411:-00125:-00028:+00092:000000.0000:05411
05412:-00035:-00076:+00085:000000.0000:05412
05413:+00026:-00108:+00020:000000.0000:05413
05414:+00006:-00169:+00021:000000.0000:05414
05415:+00010:-00267:+00025:000000.0000:05415
05416:+00077:-00109:-00020:000000.0000:05416
05417:+00051:-00215:-00060:000000.0000:05417
05418:+00064:-00208:-00052:000000.0000:05418
05419:+00032:-00152:-00069:000000.0000:05419
05420:+00008:-00193:-00067:000000.0000:05420
05421:-00024:-00205:-00086:000000.0000:05421
05422:-00069:-00132:-00082:000000.0000:05422
05423:-00081:-00182:-00020:000000.0000:05423
05424:-00105:-00099:-00007:000000.0000:05424
05425:-00052:-00125:-00021:000000.0000:05425
05426:-00036:-00047:+00020:000000.0000:05426
05427:-00026:-00006:+00000:000000.0000:05427
05428:-00007:-00083:-00029:000000.0000:05428
05429:+00033:-00056:-00013:000000.0000:05429
05430:+00007:-00102:-00029:000000.0000:05430
05431:-00018:-00081:-00075:000000.0000:05431
05432:-00086:-00043:-00061:000000.0000:05432
05433:-00127:-00044:-00077:000000.0000:05433
05434:-00066:-00051:-00021:000000.0000:05434
05435:-00054:-00038:-00040:000000.0000:05435
05436:-00001:-00040:-00068:000000.0000:05436
05437:+00002:+00045:-00005:000000.0000:05437
05438:-00016:+00018:+00034:000000.0000:05438
05439:-00025:+00032:+00035:000000.0000:05439
05440:+00007:-00007:+00096:000000.0000:05440
05441:-00009:+00030:+00154:000000.0000:05441
05442:-00048:-00004:+00124:000000.0000:05442
05443:-00056:-00002:+00091:000000.0000:05443
05444:-00033:-00129:+00008:000000.0000:05444
05445:-00012:-00157:-00014:000000.0000:05445
05446:+00012:-00143:-00008:000000.0000:05446
05447:-00034:-00116:-00026:000000.0000:05447
05448:-00131:-00076:-00051:000000.0000:05448
05449:-00096:-00176:-00083:000000.0000:05449
05450:-00032:-00107:-00039:000000.0000:05450
05451:+00007:-00137:-00055:000000.0000:05451
05452:+00007:-00126:-00077:000000.0000:05452
05453:-00024:-00163:-00043:000000.0000:05453
05454:-00016:-00116:-00001:000000.0000:05454
05455:+00044:-00103:+00023:000000.0000:05455
05456:+00039:-00094:+00064:000000.0000:05456
05457:+00014:-00062:+00074:000000.0000:05457
05458:-00017:+00020:+00065:000000.0000:05458
05459:-00036:+00050:+00077:000000.0000:05459
05460:+00004:+00043:+00047:000000.0000:05460
05461:+00002:+00051:+00068:000000.0000:05461
05462:-00053:+00021:+00066:000000.0000:05462
05463:-00002:+00193:+00044:000000.0000:05463
05464:+00028:-00046:+00007:000000.0000:05464
05465:+00050:+00069:-00011:000000.0000:05465
05466:+00061:+00079:+00005:000000.0000:05466
05467:+00060:+00143:-00072:000000.0000:05467
05468:+00058:+00083:-00109:000000.0000:05468
05469:+00004:+00157:-00100:000000.0000:05469
05470:+00019:+00072:-00007:000000.0000:05470
05471:+00033:+00034:-00118:000000.0000:05471
05472:+00043:+00083:-00106:000000.0000:05472
05473:-00015:+00069:+00001:000000.0000:05473
05474:-00039:+00080:-00053:000000.0000:05474
05475:+00016:+00047:-00066:000000.0000:05475
05476:+00047:+00070:-00044:000000.0000:05476
05477:+00021:+00123:-00013:000000.0000:05477
05478:+00030:+00084:-00050:000000.0000:05478
05479:-00021:+00086:-00042:000000.0000:05479
05480:-00009:+00037:+00000:000000.0000:05480
05481:+00026:+00239:+00023:000000.0000:05481
05482:-00008:+00047:-00016:000000.0000:05482
05483:-00024:-00010:+00039:000000.0000:05483
05484:-00015:+00054:+00049:000000.0000:05484
05485:-00068:-00030:+00039:000000.0000:05485
05486:-00059:-00017:+00039:000000.0000:05486
05487:-00057:-00029:+00002:000000.0000:05487
05488:-00044:+00000:+00075:000000.0000:05488
05489:-00027:+00011:+00030:000000.0000:05489
05490:+00044:+00037:-00032:000000.0000:05490
05491:+00004:+00092:-00003:000000.0000:05491
05492:-00038:+00087:+00029:000000.0000:05492
05493:-00014:+00173:+00015:000000.0000:05493
05494:+00026:+00098:-00029:000000.0000:05494
05495:+00018:+00157:+00008:000000.0000:05495
05496:-00023:+00033:+00015:000000.0000:05496
05497:-00017:+00068:-00004:000000.0000:05497
05498:-00020:+00010:-00048:000000.0000:05498
05499:+00089:+00008:-00059:000000.0000:05499
05500:+00092:+00077:-00020:000000.0000:05500
05501:+00066:+00057:-00101:000000.0000:05501
05502:+00052:+00069:-00099:000000.0000:05502
05503:+00037:+00183:-00133:000000.0000:05503
05504:+00033:+00219:-00096:000000.0000:05504
05505:+00033:+00057:-00123:000000.0000:05505
05506:+00033:+00200:-00129:000000.0000:05506
05507:+00017:+00037:-00076:000000.0000:05507
05508:+00023:+00101:-00021:000000.0000:05508
05509:+00026:+00152:-00044:000000.0000:05509
05510:+00016:+00150:-00058:000000.0000:05510
05511:+00018:+00102:-00014:000000.0000:05511
05512:+00046:+00066:-00022:000000.0000:05512
05513:+00079:+00011:+00001:000000.0000:05513
05514:+00065:+00076:+00024:000000.0000:05514
05515:+00027:+00060:-00082:000000.0000:05515
05516:+00033:-00070:-00043:000000.0000:05516
05517:+00054:-00081:+00006:000000.0000:05517
05518:+00076:-00104:-00029:000000.0000:05518
05519:+00066:-00083:-00036:000000.0000:05519
05520:+00043:-00074:-00088:000000.0000:05520
05521:+00073:-00052:-00191:000000.0000:05521
05522:+00116:-00067:-00049:000000.0000:05522
05523:+00147:-00040:-00018:000000.0000:05523
05524:+00104:-00033:-00067:000000.0000:05524
05525:+00069:-00057:-00087:000000.0000:05525
05526:+00031:-00002:-00054:000000.0000:05526
05527:+00019:-00057:+00031:000000.0000:05527
05528:+00049:-00041:+00034:000000.0000:05528
05529:+00013:-00049:-00002:000000.0000:05529
05530:-00026:-00068:-00031:000000.0000:05530
05531:+00013:-00111:+00040:000000.0000:05531
05532:+00034:+00043:+00023:000000.0000:05532
05533:+00058:+00013:-00051:000000.0000:05533
05534:+00050:+00037:-00046:000000.0000:05534
05535:+00064:+00014:-00006:000000.0000:05535
05536:+00106:+00046:+00007:000000.0000:05536
05537:+00081:+00049:+00009:000000.0000:05537
05538:+00042:+00023:-00034:000000.0000:05538
05539:+00046:-00045:-00069:000000.0000:05539
05540:+00065:-00023:+00033:000000.0000:05540
05541:+00076:-00012:+00085:000000.0000:05541
05542:+00033:-00013:+00012:000000.0000:05542
05543:+00038:-00032:-00050:000000.0000:05543
05544:+00027:-00017:-00035:000000.0000:05544
05545:+00022:-00034:+00026:000000.0000:05545
05546:+00044:+00016:-00059:000000.0000:05546
05547:+00018:-00036:-00077:000000.0000:05547
05548:-00004:-00029:-00046:000000.0000:05548
05549:+00003:-00053:-00029:000000.0000:05549
05550:+00034:-00119:-00029:000000.0000:05550
05551:+00022:-00155:-00008:000000.0000:05551
05552:+00009:-00219:-00022:000000.0000:05552
05553:+00047:-00107:-00004:000000.0000:05553
05554:+00055:-00127:+00024:000000.0000:05554
05555:+00092:-00065:-00021:000000.0000:05555
05556:+00082:+00007:-00029:000000.0000:05556
05557:+00103:+00036:-00070:000000.0000:05557
05558:+00085:+00066:-00008:000000.0000:05558
05559:+00109:-00028:+00009:000000.0000:05559
05560:+00066:-00036:+00000:000000.0000:05560
05561:+00043:-00113:-00018:000000.0000:05561
05562:-00001:-00092:-00006:000000.0000:05562
05563:-00020:-00118:-00040:000000.0000:05563
05564:+00013:-00085:-00098:000000.0000:05564
05565:+00030:-00073:-00077:000000.0000:05565
05566:+00004:-00038:-00124:000000.0000:05566
05567:+00001:-00012:-00133:000000.0000:05567
05568:+00014:+00044:-00109:000000.0000:05568
05569:+00011:-00043:-00121:000000.0000:05569
05570:+00031:+00036:-00111:000000.0000:05570
05571:-00016:-00033:-00076:000000.0000:05571
05572:-00008:-00034:-00048:000000.0000:05572
05573:+00016:-00034:-00022:000000.0000:05573
05574:-00001:-00089:-00009:000000.0000:05574
05575:-00016:-00048:+00012:000000.0000:05575
05576:-00018:-00033:-00019:000000.0000:05576
05577:-00001:-00058:-00035:000000.0000:05577
05578:-00015:-00028:-00024:000000.0000:05578
05579:-00040:-00056:-00048:000000.0000:05579
05580:+00004:-00071:-00073:000000.0000:05580
05581:+00029:-00025:-00118:000000.0000:05581
05582:+00025:-00050:-00073:000000.0000:05582
05583:+00078:+00082:-00034:000000.0000:05583
05584:+00107:+00007:-00106:000000.0000:05584
05585:+00120:+00060:-00066:000000.0000:05585
05586:+00123:+00006:-00054:000000.0000:05586
05587:+00048:-00080:+00003:000000.0000:05587
05588:-00012:-00141:-00024:000000.0000:05588
05589:-00109:-00077:-00011:000000.0000:05589
05590:-00099:-00192:+00012:000000.0000:05590
05591:-00039:-00154:-00023:000000.0000:05591
05592:+00056:-00028:-00055:000000.0000:05592
05593:+00076:-00143:-00093:000000.0000:05593
05594:+00089:-00064:-00077:000000.0000:05594
05595:+00039:-00064:-00133:000000.0000:05595
05596:+00033:-00095:-00139:000000.0000:05596
05597:-00010:-00056:-00068:000000.0000:05597
05598:-00073:-00056:-00080:000000.0000:05598
05599:-00123:-00142:-00084:000000.0000:05599
05600:-00158:-00102:-00048:000000.0000:05600
05601:-00090:+00011:-00057:000000.0000:05601
05602:-00046:-00240:-00073:000000.0000:05602
05603:-00027:-00116:-00003:000000.0000:05603
05604:-00044:+00086:+00020:000000.0000:05604
05605:-00100:-00027:-00085:000000.0000:05605
05606:-00088:+00161:-00162:000000.0000:05606
05607:+00001:+00012:-00151:000000.0000:05607
05608:-00051:+00042:-00004:000000.0000:05608
05609:-00090:+00026:-00020:000000.0000:05609
05610:-00109:+00048:-00090:000000.0000:05610
05611:-00106:+00096:+00027:000000.0000:05611
05612:-00065:+00126:-00056:000000.0000:05612
05613:+00065:+00146:-00029:000000.0000:05613
05614:+00195:+00205:+00050:000000.0000:05614
05615:+00221:+00070:-00146:000000.0000:05615
05616:+00354:+00062:-00167:000000.0000:05616
05617:+00131:+00015:-00067:000000.0000:05617
05618:+00034:-00003:-00047:000000.0000:05618
05619:-00029:-00107:-00100:000000.0000:05619
05620:-00081:-00058:-00101:000000.0000:05620
05621:-00003:-00083:-00048:000000.0000:05621
05622:+00132:+00019:-00134:000000.0000:05622
05623:+00177:-00158:-00180:000000.0000:05623
05624:+00192:-00129:-00002:000000.0000:05624
05625:+00123:-00034:-00008:000000.0000:05625
05626:-00022:+00008:-00041:000000.0000:05626
05627:-00016:+00033:+00063:000000.0000:05627
05628:-00014:-00077:+00120:000000.0000:05628
05629:-00004:-00010:+00130:000000.0000:05629
05630:-00041:-00028:+00120:000000.0000:05630
05631:-00078:+00036:+00036:000000.0000:05631
05632:-00136:-00054:-00007:000000.0000:05632
05633:-00120:+00066:+00116:000000.0000:05633
05634:-00064:+00042:+00135:000000.0000:05634
05635:-00113:+00117:-00017:000000.0000:05635
05636:-00146:+00111:-00051:000000.0000:05636
05637:-00165:+00190:-00039:000000.0000:05637
05638:-00236:+00175:-00049:000000.0000:05638
05639:-00204:+00114:-00148:000000.0000:05639
05640:-00099:+00091:-00124:000000.0000:05640
05641:-00092:-00037:-00132:000000.0000:05641
05642:-00113:+00072:-00154:000000.0000:05642
05643:-00103:+00073:-00171:000000.0000:05643
05644:-00091:+00054:-00226:000000.0000:05644
05645:-00074:-00052:-00160:000000.0000:05645
05646:+00046:+00056:-00163:000000.0000:05646
05647:+00064:-00201:-00128:000000.0000:05647
05648:+00044:-00169:-00097:000000.0000:05648
05649:-00008:-00226:-00055:000000.0000:05649
05650:+00010:-00153:-00149:000000.0000:05650
05651:+00038:-00069:-00094:000000.0000:05651
05652:+00039:-00155:-00025:000000.0000:05652
05653:+00024:+00024:+00033:000000.0000:05653
05654:+00041:+00050:-00115:000000.0000:05654
05655:+00075:+00101:-00073:000000.0000:05655
05656:-00157:+00105:-00003:000000.0000:05656
05657:-00254:+00064:-00044:000000.0000:05657
05658:-00092:-00039:+00042:000000.0000:05658
05659:+00044:-00084:+00139:000000.0000:05659
05660:+00024:-00122:+00048:000000.0000:05660
05661:-00093:-00023:+00082:000000.0000:05661
05662:-00189:-00068:+00122:000000.0000:05662
05663:-00072:+00000:-00072:000000.0000:05663
05664:+00217:+00154:-00064:000000.0000:05664
05665:+00242:+00180:-00042:000000.0000:05665
05666:+00162:+00187:-00107:000000.0000:05666
05667:+00100:+00243:-00175:000000.0000:05667
05668:+00085:+00123:-00138:000000.0000:05668
05669:+00075:+00087:-00136:000000.0000:05669
05670:-00039:+00041:-00121:000000.0000:05670
05671:-00010:-00033:-00077:000000.0000:05671
05672:-00010:-00043:-00069:000000.0000:05672
05673:-00057:-00059:-00087:000000.0000:05673
05674:-00142:-00054:-00144:000000.0000:05674
05675:-00218:-00054:-00018:000000.0000:05675
05676:-00286:+00036:-00060:000000.0000:05676
05677:-00225:+00021:-00092:000000.0000:05677
05678:-00178:+00042:-00096:000000.0000:05678
05679:-00078:-00010:-00135:000000.0000:05679
05680:-00103:+00051:-00037:000000.0000:05680
05681:-00106:-00008:-00109:000000.0000:05681
05682:-00094:-00130:-00150:000000.0000:05682
05683:-00151:-00117:+00000:000000.0000:05683
05684:-00125:-00094:+00028:000000.0000:05684
05685:-00032:-00157:-00084:000000.0000:05685
05686:-00035:-00116:-00045:000000.0000:05686
05687:-00018:-00128:+00105:000000.0000:05687
05688:+00042:-00044:+00100:000000.0000:05688
05689:+00022:-00117:-00110:000000.0000:05689
05690:-00017:-00036:+00084:000000.0000:05690
05691:-00125:-00072:+00151:000000.0000:05691
05692:-00091:-00035:-00064:000000.0000:05692
05693:-00048:-00065:-00108:000000.0000:05693
05694:-00073:-00057:-00048:000000.0000:05694
05695:-00014:-00044:-00073:000000.0000:05695
05696:+00005:-00099:-00113:000000.0000:05696
05697:-00070:-00051:-00021:000000.0000:05697
05698:-00128:-00079:-00005:000000.0000:05698
05699:-00076:-00001:-00134:000000.0000:05699
05700:-00040:-00062:-00079:000000.0000:05700
05701:+00013:+00106:-00016:000000.0000:05701
05702:+00013:+00038:-00037:000000.0000:05702
05703:+00007:+00090:-00040:000000.0000:05703
05704:+00028:+00046:-00059:000000.0000:05704
05705:+00036:+00010:-00002:000000.0000:05705
05706:-00003:-00014:-00009:000000.0000:05706
05707:-00064:-00003:-00097:000000.0000:05707
05708:-00027:-00076:-00065:000000.0000:05708
05709:-00053:-00010:-00022:000000.0000:05709
05710:-00129:-00044:-00135:000000.0000:05710
05711:-00115:-00080:-00120:000000.0000:05711
05712:-00122:-00028:-00061:000000.0000:05712
05713:-00131:-00094:-00119:000000.0000:05713
05714:-00104:-00028:-00092:000000.0000:05714
05715:-00180:-00109:-00053:000000.0000:05715
05716:-00235:+00028:-00080:000000.0000:05716
05717:-00199:-00075:-00070:000000.0000:05717
05718:-00096:-00083:-00093:000000.0000:05718
05719:-00031:-00143:+00010:000000.0000:05719
05720:-00036:-00173:+00008:000000.0000:05720
05721:-00129:-00075:+00071:000000.0000:05721
05722:-00184:-00088:+00059:000000.0000:05722
05723:-00173:-00050:+00057:000000.0000:05723
05724:-00086:+00016:+00105:000000.0000:05724
05725:+00024:-00013:+00069:000000.0000:05725
05726:+00056:-00015:+00088:000000.0000:05726
05727:+00037:+00088:-00028:000000.0000:05727
05728:+00078:+00044:-00056:000000.0000:05728
05729:+00057:+00045:-00072:000000.0000:05729
05730:+00070:-00006:-00098:000000.0000:05730
05731:+00081:-00100:-00034:000000.0000:05731
05732:+00045:-00011:-00031:000000.0000:05732
05733:-00014:-00056:-00178:000000.0000:05733
05734:-00019:-00065:-00166:000000.0000:05734
05735:-00053:-00070:-00120:000000.0000:05735
05736:-00013:-00056:-00118:000000.0000:05736
05737:-00094:-00007:-00049:000000.0000:05737
05738:-00180:+00033:-00021:000000.0000:05738
05739:-00198:+00025:-00020:000000.0000:05739
05740:-00117:+00123:-00032:000000.0000:05740
05741:-00035:+00069:-00030:000000.0000:05741
05742:+00000:+00139:+00032:000000.0000:05742
05743:-00083:+00090:+00023:000000.0000:05743
05744:-00075:+00063:-00009:000000.0000:05744
05745:-00059:+00072:-00022:000000.0000:05745
05746:-00084:-00023:+00015:000000.0000:05746
05747:-00064:-00007:-00006:000000.0000:05747
05748:-00023:-00014:-00100:000000.0000:05748
05749:-00038:+00004:-00110:000000.0000:05749
05750:-00055:+00034:-00103:000000.0000:05750
05751:-00105:+00110:-00126:000000.0000:05751
05752:-00122:+00089:-00104:000000.0000:05752
05753:-00072:+00183:-00041:000000.0000:05753
05754:-00012:+00154:-00007:000000.0000:05754
05755:+00000:+00057:-00014:000000.0000:05755
05756:-00036:+00060:+00043:000000.0000:05756
05757:-00068:+00014:+00048:000000.0000:05757
05758:-00018:-00112:+00046:000000.0000:05758
05759:+00006:-00088:+00027:000000.0000:05759
05760:-00053:-00067:+00036:000000.0000:05760
05761:-00057:-00046:-00003:000000.0000:05761
05762:-00009:-00019:-00018:000000.0000:05762
05763:+00013:-00044:-00072:000000.0000:05763
05764:-00028:-00025:-00135:000000.0000:05764
05765:-00029:-00009:-00134:000000.0000:05765
05766:-00029:-00137:-00115:000000.0000:05766
05767:-00057:-00103:-00068:000000.0000:05767
05768:-00054:-00179:-00020:000000.0000:05768
05769:-00024:-00218:-00008:000000.0000:05769
05770:-00051:-00088:-00004:000000.0000:05770
05771:-00038:-00158:-00022:000000.0000:05771
05772:+00025:-00067:+00053:000000.0000:05772
05773:+00027:-00035:+00068:000000.0000:05773
05774:+00022:+00056:+00040:000000.0000:05774
05775:-00051:+00066:+00073:000000.0000:05775
05776:-00011:+00118:+00049:000000.0000:05776
05777:+00030:+00129:+00048:000000.0000:05777
05778:-00002:+00026:+00035:000000.0000:05778
05779:-00034:+00080:+00002:000000.0000:05779
05780:-00037:+00000:+00010:000000.0000:05780
05781:+00024:+00011:-00011:000000.0000:05781
05782:+00037:-00147:-00045:000000.0000:05782
05783:+00058:-00106:-00072:000000.0000:05783
05784:+00033:-00036:-00002:000000.0000:05784
05785:+00026:-00032:-00057:000000.0000:05785
05786:+00035:+00030:-00046:000000.0000:05786
05787:+00009:+00019:-00006:000000.0000:05787
05788:-00005:+00015:+00003:000000.0000:05788
05789:+00012:+00047:-00025:000000.0000:05789
05790:-00015:-00017:+00039:000000.0000:05790
05791:-00079:-00082:+00092:000000.0000:05791
05792:-00101:-00101:+00066:000000.0000:05792
05793:-00111:-00074:+00085:000000.0000:05793
05794:-00101:-00149:+00050:000000.0000:05794
05795:-00048:-00098:+00026:000000.0000:05795
05796:-00044:-00132:-00001:000000.0000:05796
05797:-00098:-00053:-00007:000000.0000:05797
05798:-00118:-00042:-00024:000000.0000:05798
05799:-00078:-00065:-00053:000000.0000:05799
05800:+00014:-00016:-00010:000000.0000:05800
05801:+00029:-00030:-00023:000000.0000:05801
05802:+00025:-00027:-00007:000000.0000:05802
05803:+00029:-00071:+00029:000000.0000:05803
05804:+00047:-00031:+00042:000000.0000:05804
05805:+00051:-00061:+00048:000000.0000:05805
05806:+00049:-00035:+00066:000000.0000:05806
05807:+00049:-00006:+00094:000000.0000:05807
05808:+00026:+00008:+00070:000000.0000:05808
05809:+00004:+00054:+00056:000000.0000:05809
05810:+00018:+00062:+00020:000000.0000:05810
05811:+00054:+00082:-00004:000000.0000:05811
05812:+00085:+00056:-00069:000000.0000:05812
05813:+00077:+00081:-00051:000000.0000:05813
05814:+00049:+00012:-00077:000000.0000:05814
05815:+00067:+00015:-00121:000000.0000:05815
05816:+00093:-00025:-00083:000000.0000:05816
05817:+00077:-00070:-00076:000000.0000:05817
05818:+00020:-00058:-00087:000000.0000:05818
05819:+00020:-00035:-00069:000000.0000:05819
05820:+00017:+00009:-00014:000000.0000:05820
05821:+00020:+00062:-00059:000000.0000:05821
05822:+00032:+00055:-00007:000000.0000:05822
05823:-00005:+00026:+00033:000000.0000:05823
05824:-00018:+00032:+00031:000000.0000:05824
05825:-00047:-00030:+00030:000000.0000:05825
05826:-00061:-00010:+00056:000000.0000:05826
05827:-00040:-00014:+00015:000000.0000:05827
05828:+00000:+00043:-00014:000000.0000:05828
05829:+00021:-00070:+00026:000000.0000:05829
05830:+00076:+00059:+00027:000000.0000:05830
05831:+00059:-00034:+00013:000000.0000:05831
05832:+00040:+00063:-00001:000000.0000:05832
05833:-00005:-00009:-00018:000000.0000:05833
05834:+00002:+00026:-00043:000000.0000:05834
05835:+00024:-00015:+00018:000000.0000:05835
05836:+00048:+00018:+00008:000000.0000:05836
05837:+00023:-00012:-00004:000000.0000:05837
05838:+00031:-00002:+00020:000000.0000:05838
05839:-00005:-00052:+00016:000000.0000:05839
05840:+00028:-00037:+00015:000000.0000:05840
05841:+00065:-00001:+00011:000000.0000:05841
05842:+00055:+00081:-00005:000000.0000:05842
05843:+00019:+00070:-00029:000000.0000:05843
05844:+00009:+00030:-00041:000000.0000:05844
05845:+00047:+00107:-00043:000000.0000:05845
05846:+00049:-00019:-00030:000000.0000:05846
05847:+00095:+00074:-00047:000000.0000:05847
05848:+00044:-00086:-00044:000000.0000:05848
05849:+00058:+00033:-00057:000000.0000:05849
05850:+00080:-00068:-00004:000000.0000:05850
05851:+00088:+00045:-00021:000000.0000:05851
05852:+00068:+00017:-00007:000000.0000:05852
05853:+00052:+00061:-00004:000000.0000:05853
05854:+00067:-00005:-00014:000000.0000:05854
05855:+00094:+00056:-00027:000000.0000:05855
05856:+00094:+00083:-00022:000000.0000:05856
05857:+00073:+00146:-00010:000000.0000:05857
05858:+00063:+00119:+00025:000000.0000:05858
05859:+00094:+00071:-00011:000000.0000:05859
05860:+00138:+00064:+00002:000000.0000:05860
05861:+00123:+00031:+00020:000000.0000:05861
05862:+00061:+00017:+00006:000000.0000:05862
05863:+00052:+00046:-00004:000000.0000:05863
05864:+00073:-00006:+00001:000000.0000:05864
05865:+00089:+00080:-00025:000000.0000:05865
05866:+00080:+00021:-00038:000000.0000:05866
05867:+00107:+00070:-00016:000000.0000:05867
05868:+00072:+00037:-00052:000000.0000:05868
05869:+00070:+00056:-00033:000000.0000:05869
05870:+00074:+00056:-00026:000000.0000:05870
05871:+00048:+00001:-00018:000000.0000:05871
05872:+00013:-00015:-00007:000000.0000:05872
05873:+00027:-00073:+00001:000000.0000:05873
05874:+00025:+00003:+00001:000000.0000:05874
05875:+00027:-00039:-00040:000000.0000:05875
05876:+00027:-00026:-00035:000000.0000:05876
05877:+00022:+00014:-00025:000000.0000:05877
05878:+00062:+00020:-00035:000000.0000:05878
05879:+00064:+00047:-00034:000000.0000:05879
05880:+00089:+00003:-00074:000000.0000:05880
05881:+00092:-00031:-00042:000000.0000:05881
05882:+00075:-00095:-00043:000000.0000:05882
05883:+00058:-00048:-00050:000000.0000:05883
05884:+00050:-00163:-00089:000000.0000:05884
05885:+00056:-00074:-00084:000000.0000:05885
05886:+00058:-00116:-00077:000000.0000:05886
05887:+00052:-00062:-00049:000000.0000:05887
05888:+00041:-00031:-00033:000000.0000:05888
05889:+00009:-00018:-00083:000000.0000:05889
05890:+00024:+00052:-00044:000000.0000:05890
05891:+00020:+00058:-00007:000000.0000:05891
05892:+00026:+00086:-00031:000000.0000:05892
05893:+00023:+00089:-00034:000000.0000:05893
05894:+00040:+00150:-00041:000000.0000:05894
05895:+00079:+00036:+00000:000000.0000:05895
05896:+00118:-00036:-00015:000000.0000:05896
05897:+00122:-00019:+00009:000000.0000:05897
05898:+00122:-00109:+00014:000000.0000:05898
05899:+00104:-00102:-00055:000000.0000:05899
05900:+00050:-00110:-00042:000000.0000:05900
05901:+00093:-00070:-00023:000000.0000:05901
05902:+00116:-00049:-00061:000000.0000:05902
05903:+00120:-00034:-00077:000000.0000:05903
05904:+00109:+00032:-00053:000000.0000:05904
05905:+00125:-00008:-00106:000000.0000:05905
05906:+00108:-00028:-00139:000000.0000:05906
05907:+00098:-00084:-00075:000000.0000:05907
05908:+00153:-00051:-00099:000000.0000:05908
05909:+00088:-00033:-00146:000000.0000:05909
05910:+00002:-00150:-00048:000000.0000:05910
05911:-00025:-00071:-00014:000000.0000:05911
05912:-00021:-00018:-00085:000000.0000:05912
05913:+00006:-00114:-00066:000000.0000:05913
05914:-00012:-00055:+00000:000000.0000:05914
05915:-00025:-00080:+00039:000000.0000:05915
05916:+00000:+00096:+00027:000000.0000:05916
05917:-00045:+00103:-00066:000000.0000:05917
05918:-00063:+00043:-00040:000000.0000:05918
05919:-00015:+00105:+00136:000000.0000:05919
05920:-00024:+00050:+00083:000000.0000:05920
05921:+00014:+00068:+00046:000000.0000:05921
05922:-00009:+00028:+00003:000000.0000:05922
05923:-00024:-00065:-00081:000000.0000:05923
05924:-00004:+00036:-00079:000000.0000:05924
05925:-00015:-00107:-00039:000000.0000:05925
05926:+00014:-00066:-00183:000000.0000:05926
05927:+00045:-00101:-00169:000000.0000:05927
05928:+00077:-00098:-00119:000000.0000:05928
05929:+00135:-00095:-00130:000000.0000:05929
05930:+00142:-00107:-00146:000000.0000:05930
05931:+00192:-00163:-00166:000000.0000:05931
05932:+00146:-00074:-00118:000000.0000:05932
05933:+00102:-00091:-00122:000000.0000:05933
05934:+00083:-00138:-00051:000000.0000:05934
05935:+00023:-00090:-00003:000000.0000:05935
05936:-00030:-00129:-00002:000000.0000:05936
05937:-00077:-00159:+00033:000000.0000:05937
05938:-00060:-00110:+00035:000000.0000:05938
05939:-00045:-00146:+00044:000000.0000:05939
05940:-00083:-00156:+00068:000000.0000:05940
05941:-00098:-00177:+00089:000000.0000:05941
05942:-00088:-00144:+00072:000000.0000:05942
05943:-00024:-00018:+00109:000000.0000:05943
05944:-00008:-00031:+00089:000000.0000:05944
05945:+00013:+00037:+00056:000000.0000:05945
05946:-00006:+00095:+00046:000000.0000:05946
05947:-00011:+00162:-00019:000000.0000:05947
05948:+00033:+00229:-00036:000000.0000:05948
05949:+00089:+00165:-00031:000000.0000:05949
05950:+00099:+00153:-00008:000000.0000:05950
05951:+00117:+00067:-00028:000000.0000:05951
05952:+00086:-00001:-00016:000000.0000:05952
05953:+00058:-00034:+00000:000000.0000:05953
05954:+00015:-00017:-00086:000000.0000:05954
05955:+00072:-00105:-00174:000000.0000:05955
05956:+00080:-00064:-00131:000000.0000:05956
05957:+00069:-00066:-00107:000000.0000:05957
05958:+00027:-00021:-00232:000000.0000:05958
05959:-00020:+00008:-00287:000000.0000:05959
05960:-00082:+00036:-00219:000000.0000:05960
05961:-00053:-00055:-00123:000000.0000:05961
05962:-00007:-00044:-00048:000000.0000:05962
05963:+00016:-00200:+00016:000000.0000:05963
05964:-00023:-00171:-00009:000000.0000:05964
05965:-00026:-00263:+00025:000000.0000:05965
05966:+00053:-00229:+00068:000000.0000:05966
05967:+00037:-00185:+00164:000000.0000:05967
05968:+00004:-00166:+00023:000000.0000:05968
05969:+00026:-00135:+00101:000000.0000:05969
05970:-00054:-00029:+00207:000000.0000:05970
05971:-00054:-00093:+00106:000000.0000:05971
05972:-00034:-00085:+00065:000000.0000:05972
05973:-00086:-00112:+00077:000000.0000:05973
05974:-00044:-00064:+00080:000000.0000:05974
05975:-00066:-00047:+00075:000000.0000:05975
05976:-00074:-00045:-00007:000000.0000:05976
05977:-00065:-00021:-00002:000000.0000:05977
05978:-00094:+00023:-00038:000000.0000:05978
05979:-00163:+00036:-00051:000000.0000:05979
05980:-00170:+00080:+00011:000000.0000:05980
05981:-00155:+00017:+00010:000000.0000:05981
05982:-00062:+00028:-00005:000000.0000:05982
05983:-00059:+00009:+00000:000000.0000:05983
05984:-00078:-00004:-00010:000000.0000:05984
05985:-00087:+00002:+00017:000000.0000:05985
05986:-00073:-00050:-00053:000000.0000:05986
05987:+00002:-00027:-00083:000000.0000:05987
05988:+00063:-00080:-00104:000000.0000:05988
05989:+00094:-00037:-00152:000000.0000:05989
05990:+00103:+00092:-00165:000000.0000:05990
05991:+00155:+00770:-00150:000000.0000:05991
05992:+00135:+00176:-00137:000000.0000:05992
05993:+00053:+00629:-00160:000000.0000:05993
05994:+00088:+00203:+00020:000000.0000:05994
05995:+00086:+00558:+00040:000000.0000:05995
05996:+00054:+00393:+00032:000000.0000:05996
05997:+00101:-00179:-00027:000000.0000:05997
05998:+00114:+00173:+00098:000000.0000:05998
05999:+00030:-00047:+00118:000000.0000:05999
06000:+00090:-00036:+00009:000000.0000:06000
06001:-00026:+00143:+00033:000000.0000:06001
06002:-00125:+00136:-00070:000000.0000:06002
06003:+00067:+00171:-00073:000000.0000:06003
06004:+00113:+00281:+00006:000000.0000:06004
06005:+00154:+00179:+00028:000000.0000:06005
06006:+00030:+00200:-00088:000000.0000:06006
06007:-00027:+00057:-00052:000000.0000:06007
06008:+00034:-00047:+00031:000000.0000:06008
06009:+00140:-00001:+00145:000000.0000:06009
06010:+00104:-00021:+00022:000000.0000:06010
06011:+00026:-00045:+00061:000000.0000:06011
06012:-00022:-00029:+00107:000000.0000:06012
06013:-00085:-00008:+00021:000000.0000:06013
06014:-00151:+00015:+00064:000000.0000:06014
06015:-00298:-00035:+00042:000000.0000:06015
06016:-00348:-00078:-00066:000000.0000:06016
06017:-00263:-00081:-00020:000000.0000:06017
06018:-00159:-00031:+00050:000000.0000:06018
06019:-00059:-00051:-00049:000000.0000:06019
06020:+00042:-00024:-00101:000000.0000:06020
06021:-00073:-00033:-00096:000000.0000:06021
06022:-00098:-00074:+00012:000000.0000:06022
06023:-00003:+00006:+00011:000000.0000:06023
06024:-00033:+00067:-00029:000000.0000:06024
06025:-00043:+00032:-00065:000000.0000:06025
06026:-00014:+00034:+00009:000000.0000:06026
06027:+00107:+00031:+00093:000000.0000:06027
06028:+00154:+00050:-00003:000000.0000:06028
06029:+00122:+00006:-00037:000000.0000:06029
06030:-00007:-00019:-00007:000000.0000:06030
06031:-00002:+00036:-00022:000000.0000:06031
06032:+00042:+00028:-00042:000000.0000:06032
06033:+00023:+00122:-00075:000000.0000:06033
06034:+00019:+00131:-00167:000000.0000:06034
06035:+00058:+00152:-00175:000000.0000:06035
06036:+00069:-00021:-00178:000000.0000:06036
06037:+00076:+00029:-00089:000000.0000:06037
06038:+00020:-00039:+00021:000000.0000:06038
06039:-00085:-00116:-00072:000000.0000:06039
06040:-00094:-00017:-00091:000000.0000:06040
06041:-00024:-00083:+00016:000000.0000:06041
06042:+00104:+00029:+00149:000000.0000:06042
06043:+00118:+00017:-00084:000000.0000:06043
06044:+00152:+00014:-00067:000000.0000:06044
06045:+00041:+00002:+00108:000000.0000:06045
06046:-00017:-00095:+00039:000000.0000:06046
06047:-00045:-00100:+00045:000000.0000:06047
06048:-00036:-00161:+00071:000000.0000:06048
06049:+00001:-00148:+00036:000000.0000:06049
06050:+00068:-00129:+00004:000000.0000:06050
06051:+00089:-00104:-00038:000000.0000:06051
06052:+00087:-00088:-00029:000000.0000:06052
06053:+00111:-00109:-00014:000000.0000:06053
06054:+00120:-00033:+00018:000000.0000:06054
06055:+00100:-00136:+00091:000000.0000:06055
06056:+00089:-00076:+00133:000000.0000:06056
06057:-00007:-00142:+00067:000000.0000:06057
06058:-00015:-00077:+00039:000000.0000:06058
06059:-00003:-00029:+00066:000000.0000:06059
06060:-00103:-00073:+00135:000000.0000:06060
06061:-00095:-00046:+00091:000000.0000:06061
06062:-00071:-00059:+00086:000000.0000:06062
06063:-00025:-00056:+00085:000000.0000:06063
06064:-00005:-00058:+00091:000000.0000:06064
06065:-00016:-00060:+00045:000000.0000:06065
06066:-00074:-00117:+00033:000000.0000:06066
06067:-00091:-00091:-00003:000000.0000:06067
06068:-00076:-00067:-00056:000000.0000:06068
06069:-00050:-00049:-00147:000000.0000:06069
06070:-00067:-00035:-00062:000000.0000:06070
06071:+00002:-00034:-00070:000000.0000:06071
06072:+00047:-00035:-00117:000000.0000:06072
06073:+00043:-00016:-00126:000000.0000:06073
06074:-00020:-00022:-00071:000000.0000:06074
06075:-00063:-00049:+00036:000000.0000:06075
06076:-00051:-00051:-00019:000000.0000:06076
06077:+00060:-00029:-00002:000000.0000:06077
06078:+00039:-00085:+00060:000000.0000:06078
06079:+00014:-00001:+00103:000000.0000:06079
06080:-00062:-00059:+00105:000000.0000:06080
06081:-00084:+00012:+00019:000000.0000:06081
06082:-00064:-00048:+00008:000000.0000:06082
06083:-00052:-00061:+00071:000000.0000:06083
06084:-00031:-00050:+00161:000000.0000:06084
06085:-00041:-00134:-00044:000000.0000:06085
06086:-00007:-00124:-00049:000000.0000:06086
06087:-00004:-00179:+00037:000000.0000:06087
06088:+00000:-00211:-00011:000000.0000:06088
06089:+00022:-00186:-00033:000000.0000:06089
06090:+00045:-00148:-00027:000000.0000:06090
06091:+00051:-00161:-00007:000000.0000:06091
06092:+00085:-00130:-00045:000000.0000:06092
06093:+00076:-00094:-00004:000000.0000:06093
06094:+00049:-00127:+00056:000000.0000:06094
06095:+00083:-00075:+00044:000000.0000:06095
06096:+00081:-00113:+00024:000000.0000:06096
06097:+00037:-00116:+00100:000000.0000:06097
06098:-00060:-00087:+00081:000000.0000:06098
06099:-00096:-00016:+00001:000000.0000:06099
06100:-00081:+00027:+00034:000000.0000:06100
06101:-00089:+00053:+00068:000000.0000:06101
06102:-00087:+00047:+00056:000000.0000:06102
06103:-00103:+00097:+00036:000000.0000:06103
06104:-00164:+00068:+00027:000000.0000:06104
06105:-00142:+00096:-00009:000000.0000:06105
06106:-00149:+00094:+00029:000000.0000:06106
06107:-00150:+00036:+00028:000000.0000:06107
06108:-00152:+00002:+00039:000000.0000:06108
06109:-00177:-00035:+00048:000000.0000:06109
06110:-00115:-00024:+00046:000000.0000:06110
06111:-00050:-00052:-00023:000000.0000:06111
06112:-00028:-00024:-00059:000000.0000:06112
06113:-00020:-00049:-00043:000000.0000:06113
06114:+00025:+00007:-00033:000000.0000:06114
06115:+00041:-00017:-00046:000000.0000:06115
06116:+00009:-00050:-00075:000000.0000:06116
06117:-00004:-00084:-00079:000000.0000:06117
06118:-00003:-00108:-00067:000000.0000:06118
06119:+00016:-00112:-00070:000000.0000:06119
06120:-00086:-00091:-00075:000000.0000:06120
06121:-00117:-00058:+00015:000000.0000:06121
06122:-00138:-00025:+00045:000000.0000:06122
06123:-00126:+00026:-00050:000000.0000:06123
06124:-00130:+00061:+00065:000000.0000:06124
06125:-00132:+00068:+00146:000000.0000:06125
06126:-00120:+00062:+00067:000000.0000:06126
06127:-00076:+00032:+00075:000000.0000:06127
06128:-00057:+00092:+00163:000000.0000:06128
06129:-00060:+00033:+00148:000000.0000:06129
06130:-00053:+00015:+00011:000000.0000:06130
06131:+00043:+00056:-00001:000000.0000:06131
06132:+00069:+00048:+00079:000000.0000:06132
06133:+00088:+00072:+00003:000000.0000:06133
06134:+00053:+00060:-00033:000000.0000:06134
06135:+00030:+00084:-00015:000000.0000:06135
06136:+00019:+00101:+00008:000000.0000:06136
06137:-00026:+00153:-00026:000000.0000:06137
06138:-00012:+00126:-00015:000000.0000:06138
06139:-00012:+00155:-00023:000000.0000:06139
06140:-00055:+00171:-00016:000000.0000:06140
06141:-00078:+00168:+00014:000000.0000:06141
06142:-00112:+00141:+00030:000000.0000:06142
06143:-00129:+00048:+00029:000000.0000:06143
06144:-00151:+00018:+00072:000000.0000:06144
06145:-00178:-00022:+00054:000000.0000:06145
06146:-00127:-00001:+00047:000000.0000:06146
06147:-00038:+00032:+00035:000000.0000:06147
06148:-00004:+00027:-00023:000000.0000:06148
06149:-00018:+00058:-00029:000000.0000:06149
06150:-00083:+00047:-00016:000000.0000:06150
06151:-00099:+00093:-00024:000000.0000:06151
06152:-00112:+00072:+00012:000000.0000:06152
06153:-00095:+00022:+00022:000000.0000:06153
06154:-00118:+00027:+00032:000000.0000:06154
06155:-00069:+00014:+00101:000000.0000:06155
06156:-00033:-00039:+00155:000000.0000:06156
06157:-00051:-00023:+00114:000000.0000:06157
06158:-00015:-00057:+00096:000000.0000:06158
06159:+00033:+00009:+00139:000000.0000:06159
06160:+00011:+00051:+00142:000000.0000:06160
06161:+00010:+00002:+00116:000000.0000:06161
06162:+00044:+00055:+00050:000000.0000:06162
06163:+00035:+00106:+00028:000000.0000:06163
06164:+00054:+00049:-00023:000000.0000:06164
06165:+00047:+00043:-00099:000000.0000:06165
06166:+00043:+00034:-00057:000000.0000:06166
06167:+00035:+00044:-00007:000000.0000:06167
06168:+00001:+00005:-00084:000000.0000:06168
06169:+00000:-00032:-00048:000000.0000:06169
06170:-00054:-00020:+00020:000000.0000:06170
06171:-00099:-00021:-00024:000000.0000:06171
06172:-00083:-00015:-00071:000000.0000:06172
06173:-00091:+00060:-00004:000000.0000:06173
06174:-00138:+00053:-00002:000000.0000:06174
06175:-00130:+00059:-00071:000000.0000:06175
06176:-00048:+00089:-00026:000000.0000:06176
06177:-00021:+00048:+00006:000000.0000:06177
06178:+00029:+00075:-00023:000000.0000:06178
06179:+00008:+00031:+00011:000000.0000:06179
06180:-00027:+00016:+00052:000000.0000:06180
06181:-00028:-00020:+00051:000000.0000:06181
06182:-00018:-00046:+00050:000000.0000:06182
06183:-00024:-00048:+00032:000000.0000:06183
06184:-00071:-00036:+00080:000000.0000:06184
06185:-00129:-00001:+00110:000000.0000:06185
06186:-00104:-00038:+00050:000000.0000:06186
06187:-00067:+00014:+00052:000000.0000:06187
06188:-00017:+00011:+00114:000000.0000:06188
06189:-00065:-00023:+00104:000000.0000:06189
06190:-00089:-00010:+00039:000000.0000:06190
06191:-00098:+00039:+00070:000000.0000:06191
06192:-00095:-00051:+00081:000000.0000:06192
06193:-00061:-00011:+00071:000000.0000:06193
06194:-00012:-00068:+00066:000000.0000:06194
06195:+00017:-00053:+00148:000000.0000:06195
06196:+00018:-00059:+00086:000000.0000:06196
06197:+00028:-00034:+00063:000000.0000:06197
06198:+00082:-00056:+00094:000000.0000:06198
06199:+00134:-00063:+00051:000000.0000:06199
06200:+00147:+00000:+00041:000000.0000:06200
06201:+00107:-00045:+00007:000000.0000:06201
06202:+00060:-00028:+00018:000000.0000:06202
06203:-00001:-00097:+00009:000000.0000:06203
06204:-00003:-00046:-00010:000000.0000:06204
06205:-00036:-00060:+00023:000000.0000:06205
06206:-00049:-00102:+00019:000000.0000:06206
06207:-00099:-00082:+00028:000000.0000:06207
06208:-00106:-00060:-00024:000000.0000:06208
06209:-00112:-00050:-00044:000000.0000:06209
06210:-00098:-00043:-00007:000000.0000:06210
06211:-00098:-00055:+00006:000000.0000:06211
06212:-00063:-00002:+00014:000000.0000:06212
06213:-00063:-00047:-00017:000000.0000:06213
06214:-00088:-00045:-00042:000000.0000:06214
06215:-00061:-00038:-00038:000000.0000:06215
06216:-00055:-00048:-00039:000000.0000:06216
06217:-00040:-00055:+00023:000000.0000:06217
06218:+00017:-00095:+00079:000000.0000:06218
06219:+00035:-00047:+00044:000000.0000:06219
06220:+00048:-00054:+00008:000000.0000:06220
06221:-00023:-00080:+00037:000000.0000:06221
06222:-00083:-00046:+00125:000000.0000:06222
06223:-00076:-00069:+00009:000000.0000:06223
06224:-00052:-00101:+00024:000000.0000:06224
06225:-00045:-00035:+00160:000000.0000:06225
06226:-00049:-00042:+00106:000000.0000:06226
06227:-00031:-00058:+00070:000000.0000:06227
06228:-00067:-00061:+00062:000000.0000:06228
06229:-00073:-00095:+00088:000000.0000:06229
06230:-00005:-00043:+00075:000000.0000:06230
06231:-00032:-00022:-00008:000000.0000:06231
06232:-00082:-00070:+00037:000000.0000:06232
06233:-00060:-00048:+00047:000000.0000:06233
06234:-00011:+00004:-00001:000000.0000:06234
06235:+00046:-00110:-00002:000000.0000:06235
06236:+00068:+00015:+00005:000000.0000:06236
06237:+00045:-00082:+00009:000000.0000:06237
06238:+00044:-00032:+00030:000000.0000:06238
06239:+00017:-00012:+00013:000000.0000:06239
06240:-00020:-00083:+00043:000000.0000:06240
06241:-00026:-00070:+00022:000000.0000:06241
06242:-00085:-00068:+00024:000000.0000:06242
06243:-00106:-00077:+00049:000000.0000:06243
06244:-00165:-00096:+00102:000000.0000:06244
06245:-00202:-00168:+00058:000000.0000:06245
06246:-00180:-00057:+00049:000000.0000:06246
06247:-00121:-00132:+00079:000000.0000:06247
06248:-00058:-00082:+00020:000000.0000:06248
06249:-00005:-00035:-00018:000000.0000:06249
06250:+00069:+00060:-00001:000000.0000:06250
06251:+00164:+00057:-00023:000000.0000:06251
06252:+00185:-00031:-00057:000000.0000:06252
06253:+00182:-00018:+00002:000000.0000:06253
06254:+00084:+00004:+00035:000000.0000:06254
06255:-00026:-00100:+00065:000000.0000:06255
06256:-00034:-00083:+00021:000000.0000:06256
06257:-00001:-00099:+00028:000000.0000:06257
06258:+00045:-00012:+00053:000000.0000:06258
06259:+00042:+00017:+00045:000000.0000:06259
06260:-00009:+00006:-00015:000000.0000:06260
06261:-00050:+00021:+00000:000000.0000:06261
06262:-00059:+00047:+00037:000000.0000:06262
06263:-00066:+00012:+00049:000000.0000:06263
06264:-00057:+00011:+00038:000000.0000:06264
06265:-00053:+00013:+00035:000000.0000:06265
06266:-00058:-00023:+00071:000000.0000:06266
06267:-00046:+00080:+00082:000000.0000:06267
06268:-00037:+00041:+00028:000000.0000:06268
06269:+00033:+00031:+00040:000000.0000:06269
06270:+00016:+00060:+00105:000000.0000:06270
06271:-00021:-00006:+00062:000000.0000:06271
06272:-00073:+00050:+00036:000000.0000:06272
06273:-00129:+00116:+00049:000000.0000:06273
06274:-00125:+00065:+00059:000000.0000:06274
06275:-00039:+00105:+00041:000000.0000:06275
06276:+00038:+00082:+00045:000000.0000:06276
06277:+00026:+00043:+00075:000000.0000:06277
06278:-00057:+00067:+00070:000000.0000:06278
06279:-00105:+00053:-00007:000000.0000:06279
06280:-00113:-00014:+00056:000000.0000:06280
06281:-00056:-00040:+00082:000000.0000:06281
06282:-00033:+00018:+00079:000000.0000:06282
06283:-00044:-00094:+00025:000000.0000:06283
06284:-00082:-00016:+00010:000000.0000:06284
06285:-00071:-00072:-00011:000000.0000:06285
06286:-00055:-00059:+00021:000000.0000:06286
06287:-00064:+00004:-00007:000000.0000:06287
06288:-00054:-00146:+00012:000000.0000:06288
06289:-00042:-00073:+00128:000000.0000:06289
06290:-00070:-00068:+00102:000000.0000:06290
06291:-00022:-00158:+00023:000000.0000:06291
06292:-00024:-00084:+00169:000000.0000:06292
06293:-00036:-00109:+00143:000000.0000:06293
06294:+00054:-00055:+00130:000000.0000:06294
06295:+00060:-00015:+00166:000000.0000:06295
06296:-00069:+00029:+00165:000000.0000:06296
06297:-00100:+00089:+00123:000000.0000:06297
06298:-00068:+00117:+00087:000000.0000:06298
06299:-00023:+00165:+00093:000000.0000:06299
06300:-00040:+00200:+00139:000000.0000:06300
06301:-00041:+00132:+00073:000000.0000:06301
06302:+00043:+00168:+00053:000000.0000:06302
06303:+00088:+00112:+00133:000000.0000:06303
06304:+00072:+00111:+00120:000000.0000:06304
06305:-00027:+00156:+00101:000000.0000:06305
06306:-00025:+00083:+00084:000000.0000:06306
06307:+00023:+00142:+00108:000000.0000:06307
06308:+00082:+00159:+00076:000000.0000:06308
06309:+00087:+00123:+00061:000000.0000:06309
06310:+00060:+00144:+00013:000000.0000:06310
06311:+00034:+00082:-00019:000000.0000:06311
06312:+00128:+00080:-00039:000000.0000:06312
06313:+00155:+00072:-00024:000000.0000:06313
06314:+00067:+00026:-00020:000000.0000:06314
06315:+00009:+00038:-00021:000000.0000:06315
06316:+00004:+00044:-00044:000000.0000:06316
06317:+00026:+00037:-00019:000000.0000:06317
06318:+00007:+00029:+00030:000000.0000:06318
06319:-00006:+00017:+00011:000000.0000:06319
06320:-00037:-00045:+00021:000000.0000:06320
06321:-00084:-00057:+00106:000000.0000:06321
06322:-00115:-00072:+00078:000000.0000:06322
06323:-00188:-00160:+00065:000000.0000:06323
06324:-00226:-00107:+00097:000000.0000:06324
06325:-00197:-00119:+00141:000000.0000:06325
06326:-00166:-00120:+00165:000000.0000:06326
06327:-00148:-00060:+00073:000000.0000:06327
06328:-00108:-00063:+00062:000000.0000:06328
06329:-00082:-00087:+00166:000000.0000:06329
06330:-00084:-00018:+00119:000000.0000:06330
06331:-00083:-00021:+00072:000000.0000:06331
06332:-00041:-00001:+00110:000000.0000:06332
06333:+00036:-00041:+00119:000000.0000:06333
06334:+00065:-00051:+00103:000000.0000:06334
06335:+00072:-00011:+00094:000000.0000:06335
06336:+00073:-00009:+00091:000000.0000:06336
06337:+00049:+00032:+00064:000000.0000:06337
06338:+00044:+00070:+00107:000000.0000:06338
06339:-00020:+00070:+00089:000000.0000:06339
06340:-00025:+00107:+00082:000000.0000:06340
06341:+00010:+00121:+00048:000000.0000:06341
06342:+00029:+00111:+00025:000000.0000:06342
06343:+00008:+00099:+00035:000000.0000:06343
06344:+00013:+00039:+00121:000000.0000:06344
06345:+00009:+00078:+00033:000000.0000:06345
06346:+00041:+00046:+00017:000000.0000:06346
06347:+00028:+00012:+00119:000000.0000:06347
06348:+00000:+00004:+00118:000000.0000:06348
06349:-00020:-00019:+00063:000000.0000:06349
06350:-00030:+00006:+00054:000000.0000:06350
06351:+00019:-00008:+00063:000000.0000:06351
06352:+00075:-00024:+00070:000000.0000:06352
06353:+00049:-00016:+00006:000000.0000:06353
06354:-00007:-00026:+00052:000000.0000:06354
06355:-00039:-00026:+00103:000000.0000:06355
06356:-00096:-00058:+00062:000000.0000:06356
06357:-00072:-00143:+00081:000000.0000:06357
06358:-00014:-00110:+00110:000000.0000:06358
06359:+00014:-00153:+00095:000000.0000:06359
06360:-00006:-00130:+00076:000000.0000:06360
06361:+00012:-00148:+00091:000000.0000:06361
06362:-00037:-00093:+00120:000000.0000:06362
06363:-00078:-00088:+00080:000000.0000:06363
06364:-00107:-00091:+00076:000000.0000:06364
06365:-00167:-00083:+00088:000000.0000:06365
06366:-00111:-00040:+00141:000000.0000:06366
06367:-00100:-00056:+00167:000000.0000:06367
06368:-00060:-00032:+00073:000000.0000:06368
06369:-00038:-00053:+00134:000000.0000:06369
06370:-00011:-00034:+00200:000000.0000:06370
06371:+00045:-00031:+00151:000000.0000:06371
06372:+00039:-00070:+00083:000000.0000:06372
06373:+00056:-00068:+00114:000000.0000:06373
06374:+00027:-00040:+00164:000000.0000:06374
06375:+00026:-00014:+00080:000000.0000:06375
06376:+00039:-00020:+00071:000000.0000:06376
06377:+00036:+00023:+00049:000000.0000:06377
06378:+00034:+00023:+00038:000000.0000:06378
06379:+00058:+00046:+00022:000000.0000:06379
06380:+00047:+00011:+00007:000000.0000:06380
06381:+00012:+00004:+00041:000000.0000:06381
06382:-00001:-00024:+00038:000000.0000:06382
06383:-00019:-00043:+00036:000000.0000:06383
06384:-00014:-00056:+00034:000000.0000:06384
06385:-00016:-00061:+00050:000000.0000:06385
06386:-00027:-00015:+00074:000000.0000:06386
06387:-00004:+00025:+00052:000000.0000:06387
06388:-00023:+00075:+00076:000000.0000:06388
06389:-00013:-00042:+00087:000000.0000:06389
06390:-00015:-00064:+00070:000000.0000:06390
06391:-00058:-00030:+00091:000000.0000:06391
06392:-00165:-00092:+00169:000000.0000:06392
06393:-00199:-00064:+00149:000000.0000:06393
06394:-00157:-00088:+00168:000000.0000:06394
06395:-00050:-00135:+00240:000000.0000:06395
06396:-00097:-00127:+00196:000000.0000:06396
06397:-00114:-00107:+00136:000000.0000:06397
06398:-00144:-00107:+00118:000000.0000:06398
06399:-00063:-00116:+00078:000000.0000:06399
06400:-00018:-00138:+00075:000000.0000:06400
06401:+00006:-00062:+00138:000000.0000:06401
06402:-00007:-00100:+00119:000000.0000:06402
06403:+00014:-00078:+00040:000000.0000:06403
06404:+00016:-00070:+00035:000000.0000:06404
06405:+00019:-00102:+00116:000000.0000:06405
06406:+00024:-00097:+00077:000000.0000:06406
06407:+00044:-00109:+00006:000000.0000:06407
06408:+00033:-00114:+00015:000000.0000:06408
06409:+00012:-00113:+00024:000000.0000:06409
06410:-00047:-00062:-00029:000000.0000:06410
06411:-00073:-00031:-00021:000000.0000:06411
06412:-00032:-00018:-00045:000000.0000:06412
06413:+00003:+00056:-00037:000000.0000:06413
06414:+00000:+00057:-00060:000000.0000:06414
06415:-00037:+00083:-00040:000000.0000:06415
06416:-00042:+00138:+00012:000000.0000:06416
06417:-00040:+00141:-00002:000000.0000:06417
06418:-00042:+00105:+00009:000000.0000:06418
06419:-00050:+00158:+00035:000000.0000:06419
06420:-00018:+00072:+00114:000000.0000:06420
06421:+00014:+00043:+00153:000000.0000:06421
06422:+00059:+00106:+00070:000000.0000:06422
06423:+00047:+00075:+00110:000000.0000:06423
06424:+00023:+00069:+00192:000000.0000:06424
06425:+00028:+00056:+00209:000000.0000:06425
06426:+00062:+00071:+00092:000000.0000:06426
06427:+00050:+00090:+00124:000000.0000:06427
06428:+00017:+00099:+00108:000000.0000:06428
06429:-00029:+00057:+00003:000000.0000:06429
06430:-00033:+00094:+00005:000000.0000:06430
06431:-00023:+00011:+00089:000000.0000:06431
06432:+00001:+00031:+00123:000000.0000:06432
06433:-00032:+00029:+00111:000000.0000:06433
06434:-00036:-00011:+00132:000000.0000:06434
06435:-00006:-00030:+00126:000000.0000:06435
06436:-00022:-00068:+00138:000000.0000:06436
06437:-00006:-00047:+00147:000000.0000:06437
06438:-00008:-00082:+00141:000000.0000:06438
06439:-00013:-00032:+00108:000000.0000:06439
06440:-00046:-00059:+00104:000000.0000:06440
06441:-00044:-00073:+00114:000000.0000:06441
06442:-00032:-00105:+00113:000000.0000:06442
06443:-00008:-00083:+00108:000000.0000:06443
06444:+00006:-00136:+00077:000000.0000:06444
06445:+00026:-00061:+00004:000000.0000:06445
06446:+00062:-00154:+00004:000000.0000:06446
06447:+00072:-00059:+00054:000000.0000:06447
06448:+00019:-00099:+00031:000000.0000:06448
06449:-00003:-00009:+00009:000000.0000:06449
06450:-00017:-00038:+00057:000000.0000:06450
06451:+00001:+00014:+00053:000000.0000:06451
06452:+00026:+00022:+00039:000000.0000:06452
06453:+00039:+00043:+00027:000000.0000:06453
06454:+00036:+00109:-00008:000000.0000:06454
06455:+00045:+00062:-00011:000000.0000:06455
06456:+00026:+00124:+00001:000000.0000:06456
06457:+00020:+00139:+00016:000000.0000:06457
06458:+00042:+00092:+00011:000000.0000:06458
06459:+00034:+00125:+00006:000000.0000:06459
06460:+00047:+00089:-00006:000000.0000:06460
06461:+00042:+00103:+00040:000000.0000:06461
06462:+00036:+00136:+00036:000000.0000:06462
06463:+00039:+00093:+00082:000000.0000:06463
06464:+00038:+00172:+00097:000000.0000:06464
06465:+00039:+00116:+00018:000000.0000:06465
06466:+00098:+00155:+00084:000000.0000:06466
06467:+00064:+00118:+00245:000000.0000:06467
06468:+00035:+00100:+00069:000000.0000:06468
06469:+00107:+00121:+00073:000000.0000:06469
06470:+00068:+00069:+00187:000000.0000:06470
06471:+00062:+00049:+00097:000000.0000:06471
06472:+00026:+00033:+00063:000000.0000:06472
06473:+00031:-00017:+00068:000000.0000:06473
06474:+00009:+00006:+00090:000000.0000:06474
06475:+00006:-00033:+00074:000000.0000:06475
06476:-00012:-00043:+00022:000000.0000:06476
06477:-00020:-00075:+00046:000000.0000:06477
06478:-00002:-00061:+00027:000000.0000:06478
06479:+00003:-00147:+00015:000000.0000:06479
06480:+00003:-00107:+00090:000000.0000:06480
06481:-00013:-00149:+00119:000000.0000:06481
06482:-00022:-00106:+00053:000000.0000:06482
06483:-00005:-00156:+00034:000000.0000:06483
06484:+00009:-00114:+00090:000000.0000:06484
06485:+00056:-00134:+00154:000000.0000:06485
06486:+00040:-00104:+00048:000000.0000:06486
06487:+00069:-00130:+00058:000000.0000:06487
06488:+00079:-00091:+00151:000000.0000:06488
06489:+00073:-00068:+00067:000000.0000:06489
06490:+00074:-00083:+00021:000000.0000:06490
06491:+00090:-00079:+00007:000000.0000:06491
06492:+00056:-00051:+00091:000000.0000:06492
06493:+00020:-00047:+00050:000000.0000:06493
06494:+00006:-00051:-00007:000000.0000:06494
06495:+00013:-00068:-00009:000000.0000:06495
06496:-00006:-00028:+00009:000000.0000:06496
06497:+00000:+00000:+00008:000000.0000:06497
06498:+00013:+00007:-00001:000000.0000:06498
06499:+00007:+00011:+00007:000000.0000:06499
06500:+00002:+00042:-00007:000000.0000:06500
