# Supplementary material for: Suboptimal Omnidirectional Wheel Design and Implementation
Source: Sensors (Basel). 2021 Jan 28;21(3):865. doi: 10.3390/s21030865 (PMC7865864; doi:10.3390/s21030865)
Supplement: Supplementary file 1 [file sensors-21-00865-s001.zip › 1.-Data 4 Files Comparative APR01_APR02_Optimal/ACDATA03.TXT]

02501:-00039:-00067:-00103:000000.0000:02501
02502:+00010:-00016:-00046:000000.0000:02502
02503:-00048:+00048:-00020:000000.0000:02503
02504:-00129:+00081:+00017:000000.0000:02504
02505:-00140:+00043:+00087:000000.0000:02505
02506:-00095:-00015:+00066:000000.0000:02506
02507:-00025:+00017:+00005:000000.0000:02507
02508:-00032:+00006:-00012:000000.0000:02508
02509:-00070:-00029:-00065:000000.0000:02509
02510:-00079:+00009:+00019:000000.0000:02510
02511:+00003:-00067:+00021:000000.0000:02511
02512:+00027:-00085:-00041:000000.0000:02512
02513:+00027:-00192:+00064:000000.0000:02513
02514:-00032:-00120:+00132:000000.0000:02514
02515:-00010:-00099:+00148:000000.0000:02515
02516:+00003:-00063:+00081:000000.0000:02516
02517:+00080:-00059:+00111:000000.0000:02517
02518:+00081:-00006:+00105:000000.0000:02518
02519:+00057:-00042:+00078:000000.0000:02519
02520:+00060:-00047:+00122:000000.0000:02520
02521:+00043:-00032:+00105:000000.0000:02521
02522:+00029:+00010:+00038:000000.0000:02522
02523:+00054:+00056:+00040:000000.0000:02523
02524:+00128:+00006:-00042:000000.0000:02524
02525:+00100:+00042:-00063:000000.0000:02525
02526:-00017:+00028:-00068:000000.0000:02526
02527:-00069:+00078:+00045:000000.0000:02527
02528:-00101:+00021:+00044:000000.0000:02528
02529:-00092:-00034:-00040:000000.0000:02529
02530:-00146:+00021:-00039:000000.0000:02530
02531:-00166:-00020:+00014:000000.0000:02531
02532:-00117:-00072:-00013:000000.0000:02532
02533:-00022:+00077:-00047:000000.0000:02533
02534:+00034:+00044:-00010:000000.0000:02534
02535:+00099:+00053:-00050:000000.0000:02535
02536:+00107:+00081:-00045:000000.0000:02536
02537:+00054:-00018:+00072:000000.0000:02537
02538:+00050:+00088:+00015:000000.0000:02538
02539:+00023:-00031:-00102:000000.0000:02539
02540:+00028:+00012:+00002:000000.0000:02540
02541:+00056:+00017:-00043:000000.0000:02541
02542:-00005:+00043:-00094:000000.0000:02542
02543:-00039:+00015:+00064:000000.0000:02543
02544:-00136:+00069:+00098:000000.0000:02544
02545:-00127:-00076:+00040:000000.0000:02545
02546:-00090:+00023:-00041:000000.0000:02546
02547:-00023:-00068:-00051:000000.0000:02547
02548:-00020:-00045:-00077:000000.0000:02548
02549:-00013:-00069:+00022:000000.0000:02549
02550:-00038:-00049:+00022:000000.0000:02550
02551:+00026:-00128:+00049:000000.0000:02551
02552:+00077:-00109:+00066:000000.0000:02552
02553:+00071:-00059:+00033:000000.0000:02553
02554:+00018:-00044:+00057:000000.0000:02554
02555:+00026:-00058:+00064:000000.0000:02555
02556:+00060:-00096:+00057:000000.0000:02556
02557:+00041:-00138:+00045:000000.0000:02557
02558:+00056:-00098:+00042:000000.0000:02558
02559:+00060:-00086:+00034:000000.0000:02559
02560:-00016:-00069:+00055:000000.0000:02560
02561:-00016:-00054:+00086:000000.0000:02561
02562:-00039:-00104:+00084:000000.0000:02562
02563:-00014:-00012:+00066:000000.0000:02563
02564:-00043:-00027:+00058:000000.0000:02564
02565:-00089:+00027:+00044:000000.0000:02565
02566:-00085:+00021:+00031:000000.0000:02566
02567:-00060:-00015:+00026:000000.0000:02567
02568:-00070:-00001:+00014:000000.0000:02568
02569:-00049:+00040:-00020:000000.0000:02569
02570:-00031:+00059:-00033:000000.0000:02570
02571:-00001:+00052:-00039:000000.0000:02571
02572:+00029:+00156:-00046:000000.0000:02572
02573:+00034:+00131:-00096:000000.0000:02573
02574:+00066:+00193:-00097:000000.0000:02574
02575:+00010:+00178:-00102:000000.0000:02575
02576:-00018:+00157:-00061:000000.0000:02576
02577:+00021:+00211:-00100:000000.0000:02577
02578:+00099:+00191:-00093:000000.0000:02578
02579:+00153:+00169:-00076:000000.0000:02579
02580:+00121:+00033:-00082:000000.0000:02580
02581:+00046:+00024:-00032:000000.0000:02581
02582:+00004:+00003:-00039:000000.0000:02582
02583:+00029:-00047:-00027:000000.0000:02583
02584:+00029:-00077:-00046:000000.0000:02584
02585:+00011:-00116:+00025:000000.0000:02585
02586:-00074:-00079:+00091:000000.0000:02586
02587:-00083:-00084:+00115:000000.0000:02587
02588:-00050:-00082:+00085:000000.0000:02588
02589:+00011:+00010:+00083:000000.0000:02589
02590:+00002:+00000:+00080:000000.0000:02590
02591:+00015:+00039:+00083:000000.0000:02591
02592:+00042:-00007:+00045:000000.0000:02592
02593:+00051:-00036:+00009:000000.0000:02593
02594:-00019:-00078:+00019:000000.0000:02594
02595:-00053:-00058:+00059:000000.0000:02595
02596:+00017:-00150:-00017:000000.0000:02596
02597:+00023:-00123:-00049:000000.0000:02597
02598:-00001:-00079:-00026:000000.0000:02598
02599:+00024:-00022:+00027:000000.0000:02599
02600:-00004:+00020:+00002:000000.0000:02600
02601:-00015:+00115:+00016:000000.0000:02601
02602:+00029:+00167:-00012:000000.0000:02602
02603:+00063:+00181:-00041:000000.0000:02603
02604:+00073:+00244:-00009:000000.0000:02604
02605:+00020:+00235:-00056:000000.0000:02605
02606:-00007:+00184:-00063:000000.0000:02606
02607:-00048:+00140:-00072:000000.0000:02607
02608:-00024:+00071:-00047:000000.0000:02608
02609:-00001:+00127:-00072:000000.0000:02609
02610:-00039:+00089:-00040:000000.0000:02610
02611:-00034:+00049:-00023:000000.0000:02611
02612:+00005:+00106:-00021:000000.0000:02612
02613:+00008:+00029:+00005:000000.0000:02613
02614:+00052:+00170:+00045:000000.0000:02614
02615:+00082:+00169:+00010:000000.0000:02615
02616:+00097:+00203:+00002:000000.0000:02616
02617:+00044:+00137:+00003:000000.0000:02617
02618:+00017:+00099:-00039:000000.0000:02618
02619:+00049:+00059:+00039:000000.0000:02619
02620:+00061:+00020:+00020:000000.0000:02620
02621:+00053:+00024:+00031:000000.0000:02621
02622:+00007:-00005:+00040:000000.0000:02622
02623:+00034:+00010:+00030:000000.0000:02623
02624:+00010:-00007:-00012:000000.0000:02624
02625:+00048:+00065:-00065:000000.0000:02625
02626:+00017:+00004:-00032:000000.0000:02626
02627:+00035:+00065:-00036:000000.0000:02627
02628:+00051:+00041:-00048:000000.0000:02628
02629:+00063:-00009:+00012:000000.0000:02629
02630:+00030:-00075:+00011:000000.0000:02630
02631:+00034:-00005:-00020:000000.0000:02631
02632:+00034:-00091:-00042:000000.0000:02632
02633:+00007:-00027:-00040:000000.0000:02633
02634:-00009:-00042:+00023:000000.0000:02634
02635:-00054:-00066:+00135:000000.0000:02635
02636:-00091:-00077:+00182:000000.0000:02636
02637:-00065:+00059:+00208:000000.0000:02637
02638:-00007:+00025:+00177:000000.0000:02638
02639:+00048:-00060:+00138:000000.0000:02639
02640:+00106:+00108:+00018:000000.0000:02640
02641:+00067:-00012:-00002:000000.0000:02641
02642:+00005:+00027:-00019:000000.0000:02642
02643:-00128:-00002:+00022:000000.0000:02643
02644:-00138:-00020:+00000:000000.0000:02644
02645:-00083:+00059:-00051:000000.0000:02645
02646:-00021:-00020:-00234:000000.0000:02646
02647:+00012:-00032:-00302:000000.0000:02647
02648:+00090:-00017:-00205:000000.0000:02648
02649:+00075:-00108:-00026:000000.0000:02649
02650:+00063:-00084:+00167:000000.0000:02650
02651:+00009:-00028:+00172:000000.0000:02651
02652:+00032:+00074:+00154:000000.0000:02652
02653:+00061:-00047:+00038:000000.0000:02653
02654:-00052:+00000:+00062:000000.0000:02654
02655:-00005:-00042:+00066:000000.0000:02655
02656:-00022:-00139:-00001:000000.0000:02656
02657:-00107:-00019:-00003:000000.0000:02657
02658:-00120:-00066:+00134:000000.0000:02658
02659:-00147:-00003:+00057:000000.0000:02659
02660:-00111:+00025:-00020:000000.0000:02660
02661:-00007:-00030:-00011:000000.0000:02661
02662:+00058:-00041:+00001:000000.0000:02662
02663:+00027:-00123:-00035:000000.0000:02663
02664:-00064:-00093:+00046:000000.0000:02664
02665:-00096:-00139:+00016:000000.0000:02665
02666:-00024:-00110:-00083:000000.0000:02666
02667:+00107:-00140:-00057:000000.0000:02667
02668:+00143:-00117:-00063:000000.0000:02668
02669:+00143:-00138:-00153:000000.0000:02669
02670:+00052:+00002:-00083:000000.0000:02670
02671:+00063:-00035:+00114:000000.0000:02671
02672:+00094:-00042:+00082:000000.0000:02672
02673:+00122:-00030:-00004:000000.0000:02673
02674:+00094:-00052:-00004:000000.0000:02674
02675:+00023:+00034:-00019:000000.0000:02675
02676:-00066:-00041:-00116:000000.0000:02676
02677:-00056:-00049:-00102:000000.0000:02677
02678:-00045:-00052:+00063:000000.0000:02678
02679:-00042:-00091:+00022:000000.0000:02679
02680:-00065:-00064:+00009:000000.0000:02680
02681:-00115:-00065:+00049:000000.0000:02681
02682:-00172:-00018:+00078:000000.0000:02682
02683:-00156:-00005:+00002:000000.0000:02683
02684:-00079:+00054:-00007:000000.0000:02684
02685:+00017:-00002:+00071:000000.0000:02685
02686:+00018:-00034:+00152:000000.0000:02686
02687:-00080:-00037:+00141:000000.0000:02687
02688:-00106:-00082:+00121:000000.0000:02688
02689:-00089:-00089:+00200:000000.0000:02689
02690:-00058:-00021:+00157:000000.0000:02690
02691:-00017:-00044:+00019:000000.0000:02691
02692:+00030:-00032:+00006:000000.0000:02692
02693:+00024:+00048:+00029:000000.0000:02693
02694:-00029:+00047:-00103:000000.0000:02694
02695:-00013:+00013:-00061:000000.0000:02695
02696:-00062:-00066:+00000:000000.0000:02696
02697:-00041:-00048:-00023:000000.0000:02697
02698:+00014:-00059:-00049:000000.0000:02698
02699:+00098:-00043:-00061:000000.0000:02699
02700:+00165:-00009:-00135:000000.0000:02700
02701:+00164:-00036:-00010:000000.0000:02701
02702:+00101:+00007:+00058:000000.0000:02702
02703:+00074:+00011:+00012:000000.0000:02703
02704:+00073:+00090:+00040:000000.0000:02704
02705:+00034:+00016:+00047:000000.0000:02705
02706:-00018:+00087:-00024:000000.0000:02706
02707:-00039:+00086:-00004:000000.0000:02707
02708:+00001:+00009:-00016:000000.0000:02708
02709:+00042:-00001:-00092:000000.0000:02709
02710:+00056:-00007:-00074:000000.0000:02710
02711:+00054:-00067:-00023:000000.0000:02711
02712:+00064:+00005:-00040:000000.0000:02712
02713:+00010:+00019:-00002:000000.0000:02713
02714:-00005:-00031:+00010:000000.0000:02714
02715:+00019:+00013:+00017:000000.0000:02715
02716:+00001:+00019:+00028:000000.0000:02716
02717:-00023:+00078:+00003:000000.0000:02717
02718:-00030:+00015:-00013:000000.0000:02718
02719:-00029:+00049:+00052:000000.0000:02719
02720:-00048:+00031:+00077:000000.0000:02720
02721:-00053:+00012:+00014:000000.0000:02721
02722:-00070:+00021:+00076:000000.0000:02722
02723:-00095:+00015:+00073:000000.0000:02723
02724:-00146:+00031:+00043:000000.0000:02724
02725:-00161:+00033:+00102:000000.0000:02725
02726:-00108:+00014:+00090:000000.0000:02726
02727:-00048:+00045:+00014:000000.0000:02727
02728:-00033:+00022:+00040:000000.0000:02728
02729:+00003:+00089:+00048:000000.0000:02729
02730:+00022:+00001:+00043:000000.0000:02730
02731:+00034:+00036:+00037:000000.0000:02731
02732:+00061:+00068:+00039:000000.0000:02732
02733:+00024:+00045:-00002:000000.0000:02733
02734:+00048:+00086:-00030:000000.0000:02734
02735:+00025:+00070:-00027:000000.0000:02735
02736:+00011:+00042:-00015:000000.0000:02736
02737:-00013:+00080:-00049:000000.0000:02737
02738:-00019:+00134:-00015:000000.0000:02738
02739:-00024:+00120:-00019:000000.0000:02739
02740:-00001:+00142:-00072:000000.0000:02740
02741:-00006:+00127:-00137:000000.0000:02741
02742:+00064:+00145:-00081:000000.0000:02742
02743:+00054:+00061:-00119:000000.0000:02743
02744:+00063:+00001:-00147:000000.0000:02744
02745:+00040:-00027:-00068:000000.0000:02745
02746:+00024:-00038:-00049:000000.0000:02746
02747:-00005:-00004:-00051:000000.0000:02747
02748:-00019:-00072:+00000:000000.0000:02748
02749:+00019:-00009:-00008:000000.0000:02749
02750:+00000:+00011:+00025:000000.0000:02750
02751:+00021:+00015:+00066:000000.0000:02751
02752:+00014:+00060:+00075:000000.0000:02752
02753:+00047:+00064:+00050:000000.0000:02753
02754:+00028:+00098:+00039:000000.0000:02754
02755:+00062:+00093:+00042:000000.0000:02755
02756:+00027:+00014:-00019:000000.0000:02756
02757:-00040:+00068:-00011:000000.0000:02757
02758:-00084:+00016:+00020:000000.0000:02758
02759:-00061:-00034:-00001:000000.0000:02759
02760:+00019:+00008:-00030:000000.0000:02760
02761:+00029:+00006:-00053:000000.0000:02761
02762:+00017:-00002:-00038:000000.0000:02762
02763:-00029:+00109:+00008:000000.0000:02763
02764:-00052:+00102:+00022:000000.0000:02764
02765:+00012:+00133:-00008:000000.0000:02765
02766:+00017:+00178:+00011:000000.0000:02766
02767:-00022:+00124:-00022:000000.0000:02767
02768:-00023:+00148:+00008:000000.0000:02768
02769:-00029:+00135:+00073:000000.0000:02769
02770:-00006:+00173:+00050:000000.0000:02770
02771:+00018:+00001:+00082:000000.0000:02771
02772:-00050:+00049:+00103:000000.0000:02772
02773:-00095:+00051:+00090:000000.0000:02773
02774:-00040:-00012:+00014:000000.0000:02774
02775:-00030:-00073:-00022:000000.0000:02775
02776:+00009:-00065:+00134:000000.0000:02776
02777:-00035:-00115:+00083:000000.0000:02777
02778:+00000:+00021:+00005:000000.0000:02778
02779:+00089:-00001:+00117:000000.0000:02779
02780:+00132:-00024:+00035:000000.0000:02780
02781:+00188:+00099:-00050:000000.0000:02781
02782:+00182:+00048:+00002:000000.0000:02782
02783:+00182:+00030:+00060:000000.0000:02783
02784:+00207:+00012:-00204:000000.0000:02784
02785:+00148:-00025:-00196:000000.0000:02785
02786:-00013:-00053:+00051:000000.0000:02786
02787:-00039:-00051:-00079:000000.0000:02787
02788:-00051:-00024:-00123:000000.0000:02788
02789:-00102:-00014:-00029:000000.0000:02789
02790:-00091:+00051:-00111:000000.0000:02790
02791:-00054:+00114:-00134:000000.0000:02791
02792:-00051:+00077:-00027:000000.0000:02792
02793:-00038:+00070:-00100:000000.0000:02793
02794:-00086:+00113:-00091:000000.0000:02794
02795:-00084:+00038:+00040:000000.0000:02795
02796:-00071:+00056:-00034:000000.0000:02796
02797:-00030:+00005:-00048:000000.0000:02797
02798:-00020:+00043:-00001:000000.0000:02798
02799:+00005:+00005:-00039:000000.0000:02799
02800:+00019:+00013:-00028:000000.0000:02800
02801:+00063:-00007:+00130:000000.0000:02801
02802:+00051:-00013:+00094:000000.0000:02802
02803:-00006:+00005:+00047:000000.0000:02803
02804:+00046:-00030:+00150:000000.0000:02804
02805:+00066:-00035:+00066:000000.0000:02805
02806:+00029:-00032:+00012:000000.0000:02806
02807:-00053:-00075:+00125:000000.0000:02807
02808:-00065:-00042:+00132:000000.0000:02808
02809:-00019:-00109:+00041:000000.0000:02809
02810:-00012:-00050:+00078:000000.0000:02810
02811:+00004:-00037:+00123:000000.0000:02811
02812:-00023:-00051:+00071:000000.0000:02812
02813:+00030:+00016:+00091:000000.0000:02813
02814:+00007:-00003:+00023:000000.0000:02814
02815:+00007:+00037:-00015:000000.0000:02815
02816:-00010:-00087:-00059:000000.0000:02816
02817:-00022:-00090:-00114:000000.0000:02817
02818:+00006:-00085:-00133:000000.0000:02818
02819:+00002:-00080:-00003:000000.0000:02819
02820:+00020:-00015:-00001:000000.0000:02820
02821:+00045:+00055:-00053:000000.0000:02821
02822:+00058:+00082:+00004:000000.0000:02822
02823:+00069:+00115:+00043:000000.0000:02823
02824:+00077:+00129:+00021:000000.0000:02824
02825:+00071:+00073:+00016:000000.0000:02825
02826:+00110:+00058:-00118:000000.0000:02826
02827:+00052:-00057:-00164:000000.0000:02827
02828:-00062:-00165:-00119:000000.0000:02828
02829:-00138:-00086:-00008:000000.0000:02829
02830:-00269:-00094:+00027:000000.0000:02830
02831:-00175:-00139:+00002:000000.0000:02831
02832:-00127:-00075:-00050:000000.0000:02832
02833:-00152:-00040:+00040:000000.0000:02833
02834:-00201:+00002:+00153:000000.0000:02834
02835:-00160:+00007:-00008:000000.0000:02835
02836:-00057:-00012:+00026:000000.0000:02836
02837:+00033:-00056:+00021:000000.0000:02837
02838:+00077:-00036:-00090:000000.0000:02838
02839:+00126:-00126:-00042:000000.0000:02839
02840:+00100:-00200:+00074:000000.0000:02840
02841:+00080:-00152:+00022:000000.0000:02841
02842:+00002:-00241:+00052:000000.0000:02842
02843:+00033:-00162:+00086:000000.0000:02843
02844:+00060:-00117:-00021:000000.0000:02844
02845:+00041:-00201:+00036:000000.0000:02845
02846:-00079:-00007:+00103:000000.0000:02846
02847:-00078:-00042:+00029:000000.0000:02847
02848:-00021:-00033:+00019:000000.0000:02848
02849:+00031:-00078:+00035:000000.0000:02849
02850:+00032:-00046:-00046:000000.0000:02850
02851:-00003:-00049:-00015:000000.0000:02851
02852:-00002:-00052:-00001:000000.0000:02852
02853:+00063:-00038:-00088:000000.0000:02853
02854:+00084:-00051:-00056:000000.0000:02854
02855:+00021:+00042:+00010:000000.0000:02855
02856:-00035:+00049:+00016:000000.0000:02856
02857:-00058:+00106:+00021:000000.0000:02857
02858:-00092:+00158:-00010:000000.0000:02858
02859:-00096:+00162:-00002:000000.0000:02859
02860:+00034:+00198:-00029:000000.0000:02860
02861:+00096:+00071:-00099:000000.0000:02861
02862:+00097:+00131:-00075:000000.0000:02862
02863:+00063:+00032:-00051:000000.0000:02863
02864:-00051:+00017:-00034:000000.0000:02864
02865:-00044:+00080:-00003:000000.0000:02865
02866:-00005:+00016:+00030:000000.0000:02866
02867:+00096:+00089:-00025:000000.0000:02867
02868:+00073:+00059:-00013:000000.0000:02868
02869:+00040:+00209:+00089:000000.0000:02869
02870:-00010:+00183:+00107:000000.0000:02870
02871:-00031:+00222:+00035:000000.0000:02871
02872:+00017:+00190:+00030:000000.0000:02872
02873:+00052:+00107:-00079:000000.0000:02873
02874:+00050:+00133:-00107:000000.0000:02874
02875:+00014:+00028:-00075:000000.0000:02875
02876:-00021:+00023:-00056:000000.0000:02876
02877:-00009:+00010:-00089:000000.0000:02877
02878:+00018:+00101:-00063:000000.0000:02878
02879:+00044:+00001:-00046:000000.0000:02879
02880:+00080:+00066:-00042:000000.0000:02880
02881:+00123:+00085:+00030:000000.0000:02881
02882:+00070:+00052:+00020:000000.0000:02882
02883:+00060:+00114:+00040:000000.0000:02883
02884:+00038:+00049:+00031:000000.0000:02884
02885:+00051:+00010:-00057:000000.0000:02885
02886:+00036:+00018:-00079:000000.0000:02886
02887:-00052:-00019:+00013:000000.0000:02887
02888:-00091:-00025:+00043:000000.0000:02888
02889:-00101:+00029:+00008:000000.0000:02889
02890:-00094:+00021:+00092:000000.0000:02890
02891:-00082:+00051:+00104:000000.0000:02891
02892:-00069:+00048:+00077:000000.0000:02892
02893:-00034:+00052:+00053:000000.0000:02893
02894:-00023:+00035:+00024:000000.0000:02894
02895:-00009:+00033:-00029:000000.0000:02895
02896:-00037:-00011:+00019:000000.0000:02896
02897:+00020:-00013:+00030:000000.0000:02897
02898:+00021:-00008:-00020:000000.0000:02898
02899:+00035:-00003:+00015:000000.0000:02899
02900:+00076:+00035:-00035:000000.0000:02900
02901:+00056:+00033:-00099:000000.0000:02901
02902:-00017:+00060:-00065:000000.0000:02902
02903:-00021:+00123:-00007:000000.0000:02903
02904:+00016:+00148:+00002:000000.0000:02904
02905:+00066:+00130:-00014:000000.0000:02905
02906:+00075:+00124:+00006:000000.0000:02906
02907:+00062:+00125:-00019:000000.0000:02907
02908:+00031:+00119:-00092:000000.0000:02908
02909:-00038:+00046:-00073:000000.0000:02909
02910:-00028:+00032:-00047:000000.0000:02910
02911:-00038:+00059:-00080:000000.0000:02911
02912:-00025:+00008:-00092:000000.0000:02912
02913:-00046:+00024:-00081:000000.0000:02913
02914:-00033:+00050:-00035:000000.0000:02914
02915:-00032:+00003:+00012:000000.0000:02915
02916:+00005:-00018:+00006:000000.0000:02916
02917:+00114:+00019:-00014:000000.0000:02917
02918:+00156:-00032:-00035:000000.0000:02918
02919:+00156:+00023:-00012:000000.0000:02919
02920:+00058:+00013:+00055:000000.0000:02920
02921:+00045:+00045:+00040:000000.0000:02921
02922:+00022:+00026:-00002:000000.0000:02922
02923:+00054:+00039:-00013:000000.0000:02923
02924:+00057:+00005:-00059:000000.0000:02924
02925:+00017:+00003:-00070:000000.0000:02925
02926:-00098:+00004:+00025:000000.0000:02926
02927:-00128:-00055:+00025:000000.0000:02927
02928:-00094:-00016:+00008:000000.0000:02928
02929:-00030:-00069:+00002:000000.0000:02929
02930:-00017:+00003:+00030:000000.0000:02930
02931:-00043:+00002:+00004:000000.0000:02931
02932:-00081:+00014:+00016:000000.0000:02932
02933:-00114:+00037:+00052:000000.0000:02933
02934:-00080:+00062:+00059:000000.0000:02934
02935:-00020:+00115:-00006:000000.0000:02935
02936:-00015:+00046:-00006:000000.0000:02936
02937:-00053:+00092:-00015:000000.0000:02937
02938:-00030:+00062:-00051:000000.0000:02938
02939:-00013:+00033:-00047:000000.0000:02939
02940:+00008:+00030:-00035:000000.0000:02940
02941:+00028:-00014:-00080:000000.0000:02941
02942:+00026:-00002:-00089:000000.0000:02942
02943:+00011:-00003:-00060:000000.0000:02943
02944:+00097:-00036:-00011:000000.0000:02944
02945:+00103:-00045:-00028:000000.0000:02945
02946:+00134:-00048:-00043:000000.0000:02946
02947:+00137:-00011:+00007:000000.0000:02947
02948:+00115:+00023:+00005:000000.0000:02948
02949:+00107:-00067:-00014:000000.0000:02949
02950:+00093:-00040:-00010:000000.0000:02950
02951:+00092:-00041:+00013:000000.0000:02951
02952:+00058:-00085:-00017:000000.0000:02952
02953:-00013:-00057:+00014:000000.0000:02953
02954:-00072:-00044:+00061:000000.0000:02954
02955:-00142:-00104:+00016:000000.0000:02955
02956:-00142:-00168:+00131:000000.0000:02956
02957:-00092:-00159:+00210:000000.0000:02957
02958:-00014:-00183:+00085:000000.0000:02958
02959:-00013:+00037:-00088:000000.0000:02959
02960:-00045:-00160:-00042:000000.0000:02960
02961:-00041:-00217:-00031:000000.0000:02961
02962:+00068:-00108:-00152:000000.0000:02962
02963:+00134:-00011:-00137:000000.0000:02963
02964:+00206:-00052:-00029:000000.0000:02964
02965:+00113:-00072:-00021:000000.0000:02965
02966:+00013:-00014:+00088:000000.0000:02966
02967:-00116:+00039:+00122:000000.0000:02967
02968:-00052:+00167:-00006:000000.0000:02968
02969:+00022:+00061:-00045:000000.0000:02969
02970:-00011:-00014:+00037:000000.0000:02970
02971:-00180:-00012:+00036:000000.0000:02971
02972:-00184:-00102:-00015:000000.0000:02972
02973:-00212:-00124:+00033:000000.0000:02973
02974:-00165:-00088:+00023:000000.0000:02974
02975:-00106:-00021:+00021:000000.0000:02975
02976:-00156:+00037:+00049:000000.0000:02976
02977:-00079:+00025:+00023:000000.0000:02977
02978:+00014:+00050:+00028:000000.0000:02978
02979:+00011:+00098:+00051:000000.0000:02979
02980:-00071:+00025:+00106:000000.0000:02980
02981:-00044:+00033:+00120:000000.0000:02981
02982:+00009:-00037:+00062:000000.0000:02982
02983:+00129:-00169:-00159:000000.0000:02983
02984:+00170:-00131:-00070:000000.0000:02984
02985:+00110:-00190:-00003:000000.0000:02985
02986:+00131:-00233:-00104:000000.0000:02986
02987:+00180:-00182:+00011:000000.0000:02987
02988:+00232:-00092:+00072:000000.0000:02988
02989:+00160:+00024:-00064:000000.0000:02989
02990:+00137:+00095:-00001:000000.0000:02990
02991:+00063:+00142:+00070:000000.0000:02991
02992:-00061:+00139:-00002:000000.0000:02992
02993:-00089:+00124:-00054:000000.0000:02993
02994:-00125:+00026:+00008:000000.0000:02994
02995:-00057:-00019:-00105:000000.0000:02995
02996:-00074:-00063:-00224:000000.0000:02996
02997:-00142:-00055:-00095:000000.0000:02997
02998:-00166:+00010:-00060:000000.0000:02998
02999:-00136:+00049:-00141:000000.0000:02999
03000:-00062:+00162:-00071:000000.0000:03000
03001:-00016:+00221:+00021:000000.0000:03001
03002:+00021:+00241:-00007:000000.0000:03002
03003:+00027:+00149:-00034:000000.0000:03003
03004:+00081:-00057:+00036:000000.0000:03004
03005:+00068:-00074:+00020:000000.0000:03005
03006:+00001:-00130:-00008:000000.0000:03006
03007:-00020:-00022:+00013:000000.0000:03007
03008:+00018:-00080:+00016:000000.0000:03008
03009:+00026:-00052:+00107:000000.0000:03009
03010:+00031:-00082:+00122:000000.0000:03010
03011:+00035:-00058:+00099:000000.0000:03011
03012:+00022:-00030:+00197:000000.0000:03012
03013:+00078:+00077:+00109:000000.0000:03013
03014:+00090:+00027:+00087:000000.0000:03014
03015:+00068:+00029:+00016:000000.0000:03015
03016:+00083:-00062:-00051:000000.0000:03016
03017:+00087:-00054:-00083:000000.0000:03017
03018:+00006:+00023:+00015:000000.0000:03018
03019:-00064:-00112:+00007:000000.0000:03019
03020:-00047:-00036:+00003:000000.0000:03020
03021:-00077:-00011:-00047:000000.0000:03021
03022:-00066:+00006:-00066:000000.0000:03022
03023:-00065:+00064:-00047:000000.0000:03023
03024:-00044:+00066:+00002:000000.0000:03024
03025:-00004:+00118:+00041:000000.0000:03025
03026:+00058:+00190:-00022:000000.0000:03026
03027:+00081:+00126:-00121:000000.0000:03027
03028:+00056:+00163:-00103:000000.0000:03028
03029:+00094:+00072:-00101:000000.0000:03029
03030:+00058:+00048:-00154:000000.0000:03030
03031:+00064:-00028:-00097:000000.0000:03031
03032:+00078:+00033:-00069:000000.0000:03032
03033:+00084:+00007:-00079:000000.0000:03033
03034:+00063:+00118:-00080:000000.0000:03034
03035:+00024:+00093:-00039:000000.0000:03035
03036:+00040:+00111:+00073:000000.0000:03036
03037:+00072:+00155:+00074:000000.0000:03037
03038:+00070:+00089:+00060:000000.0000:03038
03039:+00068:+00138:+00090:000000.0000:03039
03040:+00006:+00078:+00042:000000.0000:03040
03041:-00034:+00045:+00029:000000.0000:03041
03042:+00009:-00013:-00016:000000.0000:03042
03043:+00022:-00040:-00045:000000.0000:03043
03044:-00064:-00091:-00052:000000.0000:03044
03045:-00087:+00006:+00043:000000.0000:03045
03046:-00114:-00093:+00025:000000.0000:03046
03047:-00080:-00073:+00029:000000.0000:03047
03048:-00037:-00010:+00073:000000.0000:03048
03049:-00037:-00077:-00001:000000.0000:03049
03050:+00044:-00007:+00001:000000.0000:03050
03051:+00056:-00032:-00061:000000.0000:03051
03052:+00039:-00032:-00032:000000.0000:03052
03053:-00001:-00034:-00013:000000.0000:03053
03054:+00016:-00043:-00013:000000.0000:03054
03055:+00035:-00023:-00069:000000.0000:03055
03056:+00031:-00044:-00042:000000.0000:03056
03057:-00004:+00044:+00012:000000.0000:03057
03058:+00020:+00044:-00016:000000.0000:03058
03059:+00015:+00098:+00015:000000.0000:03059
03060:+00032:+00147:+00009:000000.0000:03060
03061:+00034:+00151:-00058:000000.0000:03061
03062:+00016:+00228:-00019:000000.0000:03062
03063:-00014:+00189:-00012:000000.0000:03063
03064:-00032:+00135:-00083:000000.0000:03064
03065:-00022:+00167:-00099:000000.0000:03065
03066:-00036:+00145:-00115:000000.0000:03066
03067:-00061:+00090:-00066:000000.0000:03067
03068:-00129:+00046:-00059:000000.0000:03068
03069:-00016:+00089:-00040:000000.0000:03069
03070:+00027:+00133:-00055:000000.0000:03070
03071:+00038:+00193:-00059:000000.0000:03071
03072:-00083:+00142:+00045:000000.0000:03072
03073:-00105:+00117:+00006:000000.0000:03073
03074:-00026:+00068:+00004:000000.0000:03074
03075:+00006:+00090:-00019:000000.0000:03075
03076:-00002:+00068:-00095:000000.0000:03076
03077:+00044:+00051:-00079:000000.0000:03077
03078:+00075:+00018:-00021:000000.0000:03078
03079:+00033:-00028:-00026:000000.0000:03079
03080:+00016:-00062:-00016:000000.0000:03080
03081:+00015:-00155:-00039:000000.0000:03081
03082:-00001:-00171:-00005:000000.0000:03082
03083:+00012:-00174:+00025:000000.0000:03083
03084:+00050:-00168:-00002:000000.0000:03084
03085:+00051:-00168:+00014:000000.0000:03085
03086:+00064:-00100:+00063:000000.0000:03086
03087:+00064:-00038:+00190:000000.0000:03087
03088:+00050:-00007:+00157:000000.0000:03088
03089:+00048:-00041:+00121:000000.0000:03089
03090:+00085:-00093:-00031:000000.0000:03090
03091:+00106:-00088:-00066:000000.0000:03091
03092:+00026:-00049:-00091:000000.0000:03092
03093:-00043:-00125:-00205:000000.0000:03093
03094:-00085:-00065:-00183:000000.0000:03094
03095:-00105:+00026:-00176:000000.0000:03095
03096:-00057:+00038:-00098:000000.0000:03096
03097:-00067:+00058:-00003:000000.0000:03097
03098:-00082:+00050:-00015:000000.0000:03098
03099:-00039:+00193:-00107:000000.0000:03099
03100:-00017:+00150:-00110:000000.0000:03100
03101:-00031:+00217:-00076:000000.0000:03101
03102:-00078:+00155:-00051:000000.0000:03102
03103:-00026:+00139:-00015:000000.0000:03103
03104:+00056:+00026:+00070:000000.0000:03104
03105:+00087:+00040:+00073:000000.0000:03105
03106:+00057:+00012:+00085:000000.0000:03106
03107:-00036:-00041:+00149:000000.0000:03107
03108:-00103:+00083:+00054:000000.0000:03108
03109:-00052:+00069:+00112:000000.0000:03109
03110:-00112:+00061:+00127:000000.0000:03110
03111:-00135:+00048:+00122:000000.0000:03111
03112:-00033:+00059:+00008:000000.0000:03112
03113:+00084:-00031:+00012:000000.0000:03113
03114:+00099:-00153:+00021:000000.0000:03114
03115:+00073:-00156:+00016:000000.0000:03115
03116:+00047:-00222:-00007:000000.0000:03116
03117:+00031:-00186:-00051:000000.0000:03117
03118:+00031:-00262:+00056:000000.0000:03118
03119:-00014:-00172:+00080:000000.0000:03119
03120:-00014:-00142:+00020:000000.0000:03120
03121:+00018:-00138:+00027:000000.0000:03121
03122:+00079:-00092:+00011:000000.0000:03122
03123:+00095:-00098:-00038:000000.0000:03123
03124:+00122:-00069:-00063:000000.0000:03124
03125:+00095:-00064:-00136:000000.0000:03125
03126:+00096:-00115:-00142:000000.0000:03126
03127:+00100:-00057:-00093:000000.0000:03127
03128:+00101:-00159:-00121:000000.0000:03128
03129:-00010:-00082:-00093:000000.0000:03129
03130:-00071:-00083:-00045:000000.0000:03130
03131:-00112:-00083:-00083:000000.0000:03131
03132:-00074:-00027:-00080:000000.0000:03132
03133:-00078:-00046:+00029:000000.0000:03133
03134:+00021:+00007:+00021:000000.0000:03134
03135:+00020:-00041:+00000:000000.0000:03135
03136:-00008:+00036:+00093:000000.0000:03136
03137:+00031:+00055:+00138:000000.0000:03137
03138:-00027:+00034:+00053:000000.0000:03138
03139:-00012:+00026:+00034:000000.0000:03139
03140:+00002:+00053:-00072:000000.0000:03140
03141:-00101:-00034:-00075:000000.0000:03141
03142:-00236:-00025:-00011:000000.0000:03142
03143:-00349:-00039:+00117:000000.0000:03143
03144:-00388:-00043:+00136:000000.0000:03144
03145:-00297:-00069:+00178:000000.0000:03145
03146:-00045:+00003:+00017:000000.0000:03146
03147:+00032:+00014:+00027:000000.0000:03147
03148:-00011:+00105:+00043:000000.0000:03148
03149:-00097:+00004:+00086:000000.0000:03149
03150:-00004:+00059:+00094:000000.0000:03150
03151:+00029:-00008:+00067:000000.0000:03151
03152:-00068:-00110:+00025:000000.0000:03152
03153:-00014:-00141:+00041:000000.0000:03153
03154:+00019:-00151:+00030:000000.0000:03154
03155:+00054:-00119:-00040:000000.0000:03155
03156:+00081:-00164:-00008:000000.0000:03156
03157:+00109:-00154:+00060:000000.0000:03157
03158:+00040:-00046:+00033:000000.0000:03158
03159:+00053:-00064:+00072:000000.0000:03159
03160:+00087:-00048:+00025:000000.0000:03160
03161:+00048:-00070:-00104:000000.0000:03161
03162:+00010:-00089:-00107:000000.0000:03162
03163:+00027:-00102:-00097:000000.0000:03163
03164:+00020:-00219:-00109:000000.0000:03164
03165:+00032:-00125:-00070:000000.0000:03165
03166:+00016:-00155:-00041:000000.0000:03166
03167:-00052:-00095:-00012:000000.0000:03167
03168:+00027:-00076:-00010:000000.0000:03168
03169:+00047:-00030:-00032:000000.0000:03169
03170:-00039:+00029:-00047:000000.0000:03170
03171:-00135:+00003:+00041:000000.0000:03171
03172:-00178:-00031:+00062:000000.0000:03172
03173:-00197:-00079:-00009:000000.0000:03173
03174:-00097:-00071:-00007:000000.0000:03174
03175:-00029:-00100:-00001:000000.0000:03175
03176:-00009:-00068:-00114:000000.0000:03176
03177:-00013:-00051:-00025:000000.0000:03177
03178:-00074:-00006:+00036:000000.0000:03178
03179:-00114:+00071:+00058:000000.0000:03179
03180:-00077:+00130:+00045:000000.0000:03180
03181:-00008:+00181:+00010:000000.0000:03181
03182:+00036:+00172:-00018:000000.0000:03182
03183:+00029:+00257:-00015:000000.0000:03183
03184:+00005:+00304:-00029:000000.0000:03184
03185:+00052:+00725:-00002:000000.0000:03185
03186:+00140:+00210:-00066:000000.0000:03186
03187:+00134:-00139:-00032:000000.0000:03187
03188:+00121:+00640:-00090:000000.0000:03188
03189:+00050:+00020:-00215:000000.0000:03189
03190:+00050:+00300:-00178:000000.0000:03190
03191:+00081:+00190:+00026:000000.0000:03191
03192:+00019:+00072:-00084:000000.0000:03192
03193:-00043:+00375:-00153:000000.0000:03193
03194:+00017:+00085:+00015:000000.0000:03194
03195:+00069:+00288:+00091:000000.0000:03195
03196:+00137:+00270:+00028:000000.0000:03196
03197:+00038:+00210:+00083:000000.0000:03197
03198:-00018:+00191:+00197:000000.0000:03198
03199:+00007:+00030:+00043:000000.0000:03199
03200:-00029:+00033:+00021:000000.0000:03200
03201:-00077:-00038:+00262:000000.0000:03201
03202:-00147:-00014:+00080:000000.0000:03202
03203:-00112:+00039:-00030:000000.0000:03203
03204:-00065:-00012:+00129:000000.0000:03204
03205:-00002:-00003:+00024:000000.0000:03205
03206:-00033:+00092:-00060:000000.0000:03206
03207:+00016:-00007:+00164:000000.0000:03207
03208:+00158:+00052:+00051:000000.0000:03208
03209:+00226:+00078:-00144:000000.0000:03209
03210:+00216:+00085:+00025:000000.0000:03210
03211:+00007:+00043:-00003:000000.0000:03211
03212:-00131:-00018:-00131:000000.0000:03212
03213:-00014:-00003:-00094:000000.0000:03213
03214:+00010:+00036:-00140:000000.0000:03214
03215:-00011:-00045:-00250:000000.0000:03215
03216:-00013:+00026:-00064:000000.0000:03216
03217:+00021:+00079:-00065:000000.0000:03217
03218:-00033:+00041:-00110:000000.0000:03218
03219:-00055:+00100:-00050:000000.0000:03219
03220:-00056:+00079:-00049:000000.0000:03220
03221:-00026:+00027:-00063:000000.0000:03221
03222:-00001:+00101:-00131:000000.0000:03222
03223:+00054:+00126:-00152:000000.0000:03223
03224:-00049:+00033:-00080:000000.0000:03224
03225:-00037:+00133:-00016:000000.0000:03225
03226:-00026:+00057:-00070:000000.0000:03226
03227:+00051:+00088:+00033:000000.0000:03227
03228:+00090:+00330:+00073:000000.0000:03228
03229:+00052:+00182:-00027:000000.0000:03229
03230:+00059:+00069:+00072:000000.0000:03230
03231:+00104:+00194:+00055:000000.0000:03231
03232:+00109:+00097:+00015:000000.0000:03232
03233:+00058:+00191:+00044:000000.0000:03233
03234:+00057:+00039:+00099:000000.0000:03234
03235:+00034:+00051:+00094:000000.0000:03235
03236:-00065:+00098:+00103:000000.0000:03236
03237:-00067:+00049:+00168:000000.0000:03237
03238:-00085:+00046:+00135:000000.0000:03238
03239:-00047:+00058:+00070:000000.0000:03239
03240:-00009:+00057:+00107:000000.0000:03240
03241:-00083:-00051:+00077:000000.0000:03241
03242:-00217:+00047:+00014:000000.0000:03242
03243:-00198:+00025:+00075:000000.0000:03243
03244:-00162:-00006:+00086:000000.0000:03244
03245:-00154:-00024:+00003:000000.0000:03245
03246:-00141:-00051:-00094:000000.0000:03246
03247:-00034:-00068:-00118:000000.0000:03247
03248:+00019:-00101:-00093:000000.0000:03248
03249:+00013:-00138:-00038:000000.0000:03249
03250:-00142:-00175:-00119:000000.0000:03250
03251:+00102:-00250:-00146:000000.0000:03251
03252:+00194:-00223:-00115:000000.0000:03252
03253:+00052:-00276:-00155:000000.0000:03253
03254:+00128:-00119:-00093:000000.0000:03254
03255:+00099:-00161:-00023:000000.0000:03255
03256:+00197:-00132:-00012:000000.0000:03256
03257:+00163:-00054:-00069:000000.0000:03257
03258:+00085:-00104:+00001:000000.0000:03258
03259:-00029:-00028:+00008:000000.0000:03259
03260:-00117:-00127:-00047:000000.0000:03260
03261:-00083:-00131:-00115:000000.0000:03261
03262:-00130:-00155:-00102:000000.0000:03262
03263:-00177:-00106:-00105:000000.0000:03263
03264:-00104:-00190:-00185:000000.0000:03264
03265:-00149:-00314:-00149:000000.0000:03265
03266:-00068:-00164:+00029:000000.0000:03266
03267:+00010:-00235:-00156:000000.0000:03267
03268:+00082:-00093:-00104:000000.0000:03268
03269:+00188:-00125:+00149:000000.0000:03269
03270:+00232:-00038:+00020:000000.0000:03270
03271:+00103:+00150:+00019:000000.0000:03271
03272:+00097:+00041:+00187:000000.0000:03272
03273:+00047:+00016:+00213:000000.0000:03273
03274:-00066:-00066:+00078:000000.0000:03274
03275:-00151:+00050:+00064:000000.0000:03275
03276:-00156:+00049:-00084:000000.0000:03276
03277:+00019:+00070:-00163:000000.0000:03277
03278:+00012:-00067:+00129:000000.0000:03278
03279:-00057:-00039:+00161:000000.0000:03279
03280:-00183:-00084:+00057:000000.0000:03280
03281:-00147:+00071:+00075:000000.0000:03281
03282:-00101:+00012:+00002:000000.0000:03282
03283:-00092:-00084:-00019:000000.0000:03283
03284:-00085:-00032:+00047:000000.0000:03284
03285:-00037:-00129:-00001:000000.0000:03285
03286:+00009:-00031:-00132:000000.0000:03286
03287:+00112:-00041:-00083:000000.0000:03287
03288:+00155:-00069:-00039:000000.0000:03288
03289:+00085:-00038:-00027:000000.0000:03289
03290:+00130:-00120:-00108:000000.0000:03290
03291:+00180:-00092:-00126:000000.0000:03291
03292:+00095:-00056:-00107:000000.0000:03292
03293:-00105:-00082:-00089:000000.0000:03293
03294:-00163:-00067:-00104:000000.0000:03294
03295:-00082:-00066:-00163:000000.0000:03295
03296:+00021:-00080:-00227:000000.0000:03296
03297:+00046:-00070:-00160:000000.0000:03297
03298:-00077:-00100:-00080:000000.0000:03298
03299:-00158:-00037:-00118:000000.0000:03299
03300:-00074:-00065:+00012:000000.0000:03300
03301:-00012:-00112:+00044:000000.0000:03301
03302:+00108:-00016:-00035:000000.0000:03302
03303:+00039:-00073:-00033:000000.0000:03303
03304:+00034:-00023:+00046:000000.0000:03304
03305:+00068:-00039:+00016:000000.0000:03305
03306:+00061:-00057:+00011:000000.0000:03306
03307:+00012:-00053:+00141:000000.0000:03307
03308:-00027:-00065:+00117:000000.0000:03308
03309:-00043:-00123:+00102:000000.0000:03309
03310:+00007:-00088:+00096:000000.0000:03310
03311:+00067:-00008:+00055:000000.0000:03311
03312:+00093:-00059:+00054:000000.0000:03312
03313:+00101:+00005:+00116:000000.0000:03313
03314:+00029:+00066:+00113:000000.0000:03314
03315:+00020:-00001:+00137:000000.0000:03315
03316:+00044:+00076:+00084:000000.0000:03316
03317:+00116:+00066:+00034:000000.0000:03317
03318:+00126:+00098:+00007:000000.0000:03318
03319:-00003:+00140:-00053:000000.0000:03319
03320:-00077:+00027:-00057:000000.0000:03320
03321:-00072:+00059:-00043:000000.0000:03321
03322:-00083:+00008:-00066:000000.0000:03322
03323:-00112:+00054:-00092:000000.0000:03323
03324:-00012:+00019:-00088:000000.0000:03324
03325:-00074:+00010:-00138:000000.0000:03325
03326:-00090:+00119:-00119:000000.0000:03326
03327:-00073:+00119:-00099:000000.0000:03327
03328:-00074:+00132:-00064:000000.0000:03328
03329:-00066:+00215:-00080:000000.0000:03329
03330:-00071:+00222:-00080:000000.0000:03330
03331:-00064:+00240:-00162:000000.0000:03331
03332:-00025:+00164:-00122:000000.0000:03332
03333:-00114:+00095:-00075:000000.0000:03333
03334:-00161:+00073:-00046:000000.0000:03334
03335:-00177:+00066:-00087:000000.0000:03335
03336:-00078:+00083:-00037:000000.0000:03336
03337:+00098:+00048:-00030:000000.0000:03337
03338:+00117:-00040:-00034:000000.0000:03338
03339:+00094:+00011:+00071:000000.0000:03339
03340:+00094:+00041:+00144:000000.0000:03340
03341:+00070:+00142:+00119:000000.0000:03341
03342:+00076:+00178:+00102:000000.0000:03342
03343:-00004:+00008:+00145:000000.0000:03343
03344:+00002:+00060:+00057:000000.0000:03344
03345:-00003:-00007:+00011:000000.0000:03345
03346:+00059:+00048:-00030:000000.0000:03346
03347:+00005:-00102:+00072:000000.0000:03347
03348:-00108:-00044:+00121:000000.0000:03348
03349:-00085:-00035:+00021:000000.0000:03349
03350:-00039:+00012:-00002:000000.0000:03350
03351:+00049:+00066:-00018:000000.0000:03351
03352:+00035:+00085:-00026:000000.0000:03352
03353:+00019:+00153:+00012:000000.0000:03353
03354:-00006:+00129:-00043:000000.0000:03354
03355:+00093:+00184:-00132:000000.0000:03355
03356:+00093:+00144:-00109:000000.0000:03356
03357:+00011:+00153:-00045:000000.0000:03357
03358:+00031:+00168:-00076:000000.0000:03358
03359:+00049:+00154:-00192:000000.0000:03359
03360:+00049:+00161:-00181:000000.0000:03360
03361:+00007:+00250:-00080:000000.0000:03361
03362:+00010:+00232:-00056:000000.0000:03362
03363:+00002:+00212:-00098:000000.0000:03363
03364:-00021:+00254:-00072:000000.0000:03364
03365:-00030:+00221:-00011:000000.0000:03365
03366:-00040:+00206:-00030:000000.0000:03366
03367:-00028:+00195:-00078:000000.0000:03367
03368:-00045:+00106:-00097:000000.0000:03368
03369:-00096:+00090:-00101:000000.0000:03369
03370:-00088:+00091:+00027:000000.0000:03370
03371:-00110:+00030:+00041:000000.0000:03371
03372:-00024:+00099:-00038:000000.0000:03372
03373:-00034:+00072:+00003:000000.0000:03373
03374:-00060:+00013:+00030:000000.0000:03374
03375:-00111:+00083:+00023:000000.0000:03375
03376:-00073:+00069:+00103:000000.0000:03376
03377:-00066:+00069:+00041:000000.0000:03377
03378:-00051:+00044:-00082:000000.0000:03378
03379:-00048:+00028:-00017:000000.0000:03379
03380:-00043:+00027:+00017:000000.0000:03380
03381:-00081:-00013:-00070:000000.0000:03381
03382:-00036:-00070:-00088:000000.0000:03382
03383:-00003:-00072:-00002:000000.0000:03383
03384:+00056:-00080:-00073:000000.0000:03384
03385:+00067:-00117:-00096:000000.0000:03385
03386:+00078:-00081:+00024:000000.0000:03386
03387:+00092:-00103:-00004:000000.0000:03387
03388:+00093:-00012:-00043:000000.0000:03388
03389:+00095:-00122:+00025:000000.0000:03389
03390:+00058:-00017:-00055:000000.0000:03390
03391:+00112:-00127:-00057:000000.0000:03391
03392:+00101:-00115:-00020:000000.0000:03392
03393:+00059:-00005:+00048:000000.0000:03393
03394:-00002:-00140:+00151:000000.0000:03394
03395:+00033:-00031:+00029:000000.0000:03395
03396:+00065:-00151:-00020:000000.0000:03396
03397:-00022:-00065:-00040:000000.0000:03397
03398:-00066:-00062:-00039:000000.0000:03398
03399:-00078:-00038:-00064:000000.0000:03399
03400:-00094:+00038:-00058:000000.0000:03400
03401:-00126:+00008:-00032:000000.0000:03401
03402:-00104:+00026:-00026:000000.0000:03402
03403:-00094:-00023:+00061:000000.0000:03403
03404:-00044:-00064:-00056:000000.0000:03404
03405:+00083:-00007:-00131:000000.0000:03405
03406:+00087:-00055:-00077:000000.0000:03406
03407:+00060:-00059:+00014:000000.0000:03407
03408:-00048:-00081:-00020:000000.0000:03408
03409:-00049:-00181:-00023:000000.0000:03409
03410:-00025:-00138:-00035:000000.0000:03410
03411:-00054:-00085:-00049:000000.0000:03411
03412:-00082:-00150:+00017:000000.0000:03412
03413:-00040:-00077:+00028:000000.0000:03413
03414:-00064:-00075:+00005:000000.0000:03414
03415:-00051:-00052:+00019:000000.0000:03415
03416:-00016:-00101:+00048:000000.0000:03416
03417:-00057:+00112:+00048:000000.0000:03417
03418:-00132:-00042:+00038:000000.0000:03418
03419:-00138:-00009:-00025:000000.0000:03419
03420:-00113:-00087:-00082:000000.0000:03420
03421:+00003:-00181:-00051:000000.0000:03421
03422:+00005:-00165:-00032:000000.0000:03422
03423:+00036:-00214:-00068:000000.0000:03423
03424:-00018:-00199:-00037:000000.0000:03424
03425:-00033:-00185:-00012:000000.0000:03425
03426:-00058:-00107:-00015:000000.0000:03426
03427:+00046:-00074:+00071:000000.0000:03427
03428:+00117:-00018:-00059:000000.0000:03428
03429:+00127:-00050:-00104:000000.0000:03429
03430:+00100:-00110:-00027:000000.0000:03430
03431:+00105:-00038:-00058:000000.0000:03431
03432:+00089:-00100:-00100:000000.0000:03432
03433:+00006:-00014:-00047:000000.0000:03433
03434:-00044:-00059:-00048:000000.0000:03434
03435:-00085:-00150:-00037:000000.0000:03435
03436:+00001:-00157:-00028:000000.0000:03436
03437:-00018:-00190:-00151:000000.0000:03437
03438:-00039:+00011:-00163:000000.0000:03438
03439:-00045:-00061:+00076:000000.0000:03439
03440:-00112:+00035:+00113:000000.0000:03440
03441:-00041:-00082:+00051:000000.0000:03441
03442:+00036:+00050:-00044:000000.0000:03442
03443:+00028:+00109:+00023:000000.0000:03443
03444:-00021:+00032:+00064:000000.0000:03444
03445:-00038:-00001:-00013:000000.0000:03445
03446:-00069:+00030:-00019:000000.0000:03446
03447:-00065:+00037:-00004:000000.0000:03447
03448:-00019:+00083:-00068:000000.0000:03448
03449:+00046:+00076:-00060:000000.0000:03449
03450:+00050:+00085:+00002:000000.0000:03450
03451:+00034:+00133:-00017:000000.0000:03451
03452:+00019:+00079:-00065:000000.0000:03452
03453:+00061:+00144:-00078:000000.0000:03453
03454:+00002:+00054:-00052:000000.0000:03454
03455:+00032:+00126:-00061:000000.0000:03455
03456:+00012:+00006:-00077:000000.0000:03456
03457:-00054:+00047:-00105:000000.0000:03457
03458:-00004:-00032:-00084:000000.0000:03458
03459:-00038:+00055:-00038:000000.0000:03459
03460:+00004:+00005:-00022:000000.0000:03460
03461:-00077:-00012:-00040:000000.0000:03461
03462:-00044:+00061:+00015:000000.0000:03462
03463:-00054:+00024:+00021:000000.0000:03463
03464:-00034:+00059:+00028:000000.0000:03464
03465:-00023:+00033:-00020:000000.0000:03465
03466:-00020:+00007:-00074:000000.0000:03466
03467:-00026:+00060:-00118:000000.0000:03467
03468:-00021:-00055:-00113:000000.0000:03468
03469:-00001:+00013:-00077:000000.0000:03469
03470:-00026:+00016:-00057:000000.0000:03470
03471:-00088:-00056:-00006:000000.0000:03471
03472:+00052:-00009:+00001:000000.0000:03472
03473:+00106:+00023:+00029:000000.0000:03473
03474:+00084:-00016:+00048:000000.0000:03474
03475:+00046:+00082:+00063:000000.0000:03475
03476:+00032:+00074:+00048:000000.0000:03476
03477:+00074:+00091:+00090:000000.0000:03477
03478:+00109:+00134:+00038:000000.0000:03478
03479:+00051:+00175:+00035:000000.0000:03479
03480:+00065:+00068:+00079:000000.0000:03480
03481:+00029:+00239:+00053:000000.0000:03481
03482:+00062:+00139:+00041:000000.0000:03482
03483:+00037:+00130:-00058:000000.0000:03483
03484:+00041:+00211:-00101:000000.0000:03484
03485:+00006:+00103:-00139:000000.0000:03485
03486:-00026:+00222:-00105:000000.0000:03486
03487:-00060:+00132:-00042:000000.0000:03487
03488:-00074:+00036:-00010:000000.0000:03488
03489:-00106:+00063:+00006:000000.0000:03489
03490:-00086:+00126:+00055:000000.0000:03490
03491:-00057:+00087:+00069:000000.0000:03491
03492:-00068:+00100:-00083:000000.0000:03492
03493:-00041:+00079:-00133:000000.0000:03493
03494:-00114:+00079:-00120:000000.0000:03494
03495:-00053:+00020:-00121:000000.0000:03495
03496:+00003:-00140:-00082:000000.0000:03496
03497:+00077:-00156:+00026:000000.0000:03497
03498:+00040:-00072:+00130:000000.0000:03498
03499:+00024:-00079:+00019:000000.0000:03499
03500:+00047:+00010:+00033:000000.0000:03500
03501:+00106:-00074:+00014:000000.0000:03501
03502:+00004:-00015:+00028:000000.0000:03502
03503:-00094:+00085:+00076:000000.0000:03503
03504:-00067:-00139:+00014:000000.0000:03504
03505:-00101:-00059:-00008:000000.0000:03505
03506:-00147:-00025:+00095:000000.0000:03506
03507:-00087:-00161:+00011:000000.0000:03507
03508:-00070:-00059:-00109:000000.0000:03508
03509:+00005:-00107:-00010:000000.0000:03509
03510:-00067:-00068:+00082:000000.0000:03510
03511:-00054:-00041:-00074:000000.0000:03511
03512:+00021:-00087:-00034:000000.0000:03512
03513:+00076:-00152:+00052:000000.0000:03513
03514:+00026:-00060:-00017:000000.0000:03514
03515:-00072:-00052:+00028:000000.0000:03515
03516:-00070:-00101:-00002:000000.0000:03516
03517:-00028:-00094:-00141:000000.0000:03517
03518:+00026:-00124:-00131:000000.0000:03518
03519:+00062:-00031:-00054:000000.0000:03519
03520:+00032:-00019:-00163:000000.0000:03520
03521:+00063:+00066:-00122:000000.0000:03521
03522:+00083:+00137:-00062:000000.0000:03522
03523:+00101:+00151:-00130:000000.0000:03523
03524:+00147:+00223:-00078:000000.0000:03524
03525:+00148:+00231:-00035:000000.0000:03525
03526:+00125:+00208:-00058:000000.0000:03526
03527:+00055:+00185:-00076:000000.0000:03527
03528:+00047:+00187:-00182:000000.0000:03528
03529:+00052:+00142:-00095:000000.0000:03529
03530:+00078:+00203:-00051:000000.0000:03530
03531:+00039:+00141:-00047:000000.0000:03531
03532:+00029:+00041:-00059:000000.0000:03532
03533:-00031:+00226:+00006:000000.0000:03533
03534:+00020:+00055:+00079:000000.0000:03534
03535:+00036:+00101:-00042:000000.0000:03535
03536:+00069:+00149:-00075:000000.0000:03536
03537:+00014:+00062:+00042:000000.0000:03537
03538:+00008:+00123:+00060:000000.0000:03538
03539:+00006:+00027:+00024:000000.0000:03539
03540:-00009:-00029:+00017:000000.0000:03540
03541:-00039:+00027:+00039:000000.0000:03541
03542:-00098:-00093:+00038:000000.0000:03542
03543:-00087:-00041:+00039:000000.0000:03543
03544:-00059:-00038:+00017:000000.0000:03544
03545:+00078:-00065:+00003:000000.0000:03545
03546:-00065:+00019:+00038:000000.0000:03546
03547:-00190:-00038:+00023:000000.0000:03547
03548:-00157:+00008:+00028:000000.0000:03548
03549:+00042:+00046:+00009:000000.0000:03549
03550:+00061:-00048:-00055:000000.0000:03550
03551:+00005:+00106:-00109:000000.0000:03551
03552:+00095:-00141:-00049:000000.0000:03552
03553:+00065:+00012:-00029:000000.0000:03553
03554:+00110:-00063:-00109:000000.0000:03554
03555:+00009:-00125:-00148:000000.0000:03555
03556:-00043:+00018:-00021:000000.0000:03556
03557:-00020:-00152:-00095:000000.0000:03557
03558:+00153:+00009:-00190:000000.0000:03558
03559:+00173:-00047:-00051:000000.0000:03559
03560:+00068:-00095:-00077:000000.0000:03560
03561:+00096:-00003:-00105:000000.0000:03561
03562:+00096:-00039:-00084:000000.0000:03562
03563:+00017:-00064:-00061:000000.0000:03563
03564:+00029:+00010:-00060:000000.0000:03564
03565:+00019:-00002:-00063:000000.0000:03565
03566:+00043:-00007:-00116:000000.0000:03566
03567:+00114:+00005:-00053:000000.0000:03567
03568:+00096:-00077:-00048:000000.0000:03568
03569:+00049:+00109:-00005:000000.0000:03569
03570:+00022:-00002:-00020:000000.0000:03570
03571:+00016:+00019:+00052:000000.0000:03571
03572:+00036:+00079:+00055:000000.0000:03572
03573:+00022:+00047:-00029:000000.0000:03573
03574:+00051:+00108:-00026:000000.0000:03574
03575:-00024:+00072:-00027:000000.0000:03575
03576:-00010:+00110:-00029:000000.0000:03576
03577:+00033:+00066:+00007:000000.0000:03577
03578:-00019:+00052:+00071:000000.0000:03578
03579:-00041:-00039:+00092:000000.0000:03579
03580:-00095:-00040:+00096:000000.0000:03580
03581:-00102:+00024:+00146:000000.0000:03581
03582:-00127:-00004:+00134:000000.0000:03582
03583:-00109:+00016:+00153:000000.0000:03583
03584:-00115:-00002:+00255:000000.0000:03584
03585:-00030:+00045:+00100:000000.0000:03585
03586:-00013:+00073:-00005:000000.0000:03586
03587:-00121:+00092:-00103:000000.0000:03587
03588:-00005:-00177:-00211:000000.0000:03588
03589:+00172:-00153:-00197:000000.0000:03589
03590:+00185:-00094:-00185:000000.0000:03590
03591:+00013:-00390:-00122:000000.0000:03591
03592:+00021:-00243:-00104:000000.0000:03592
03593:-00011:-00038:+00074:000000.0000:03593
03594:+00174:-00095:+00029:000000.0000:03594
03595:+00248:-00123:-00082:000000.0000:03595
03596:+00154:-00262:-00132:000000.0000:03596
03597:+00008:-00214:+00055:000000.0000:03597
03598:-00090:-00079:+00106:000000.0000:03598
03599:-00169:-00228:+00005:000000.0000:03599
03600:-00057:-00135:-00023:000000.0000:03600
03601:-00055:-00101:-00011:000000.0000:03601
03602:+00033:-00094:-00080:000000.0000:03602
03603:+00037:-00106:-00111:000000.0000:03603
03604:+00014:-00153:-00083:000000.0000:03604
03605:-00081:-00093:-00047:000000.0000:03605
03606:-00114:-00075:-00077:000000.0000:03606
03607:+00004:-00093:-00090:000000.0000:03607
03608:+00084:-00011:-00180:000000.0000:03608
03609:+00116:+00126:-00162:000000.0000:03609
03610:+00106:+00123:-00150:000000.0000:03610
03611:+00055:+00187:-00038:000000.0000:03611
03612:+00109:+00191:-00025:000000.0000:03612
03613:+00158:+00164:+00024:000000.0000:03613
03614:+00098:+00118:+00105:000000.0000:03614
03615:+00023:+00061:+00123:000000.0000:03615
03616:-00105:+00005:+00096:000000.0000:03616
03617:-00108:+00078:+00061:000000.0000:03617
03618:-00147:+00063:+00102:000000.0000:03618
03619:-00174:+00027:+00058:000000.0000:03619
03620:-00065:+00192:+00008:000000.0000:03620
03621:-00029:+00207:+00137:000000.0000:03621
03622:-00027:+00220:+00090:000000.0000:03622
03623:-00012:+00218:+00031:000000.0000:03623
03624:-00032:+00154:+00081:000000.0000:03624
03625:+00042:+00086:+00054:000000.0000:03625
03626:+00042:+00080:-00136:000000.0000:03626
03627:+00034:-00095:-00034:000000.0000:03627
03628:-00043:-00123:-00007:000000.0000:03628
03629:-00031:-00193:-00037:000000.0000:03629
03630:-00036:-00103:+00047:000000.0000:03630
03631:+00010:-00133:+00066:000000.0000:03631
03632:+00014:-00027:+00009:000000.0000:03632
03633:+00009:-00025:+00100:000000.0000:03633
03634:+00091:+00002:+00122:000000.0000:03634
03635:+00091:+00116:+00025:000000.0000:03635
03636:+00057:-00032:+00007:000000.0000:03636
03637:+00076:+00009:-00016:000000.0000:03637
03638:+00024:-00062:-00132:000000.0000:03638
03639:-00008:-00077:-00162:000000.0000:03639
03640:+00021:-00124:-00192:000000.0000:03640
03641:+00037:-00141:-00199:000000.0000:03641
03642:-00001:+00003:-00066:000000.0000:03642
03643:-00069:+00023:-00020:000000.0000:03643
03644:-00006:+00013:-00075:000000.0000:03644
03645:+00048:+00173:-00077:000000.0000:03645
03646:+00057:+00199:-00056:000000.0000:03646
03647:+00012:+00097:-00029:000000.0000:03647
03648:-00011:+00164:-00030:000000.0000:03648
03649:-00019:+00045:-00037:000000.0000:03649
03650:+00005:+00169:-00045:000000.0000:03650
03651:+00003:+00154:-00022:000000.0000:03651
03652:-00099:+00114:+00015:000000.0000:03652
03653:-00074:+00146:-00007:000000.0000:03653
03654:-00042:+00149:-00011:000000.0000:03654
03655:+00089:+00110:-00167:000000.0000:03655
03656:-00089:+00052:+00049:000000.0000:03656
03657:-00115:+00011:+00179:000000.0000:03657
03658:-00050:+00119:+00055:000000.0000:03658
03659:+00038:+00065:+00019:000000.0000:03659
03660:+00062:+00111:+00081:000000.0000:03660
03661:+00041:+00023:+00037:000000.0000:03661
03662:+00013:+00116:+00048:000000.0000:03662
03663:+00054:+00074:+00096:000000.0000:03663
03664:+00062:+00014:+00072:000000.0000:03664
03665:+00027:-00030:+00019:000000.0000:03665
03666:+00006:-00067:+00053:000000.0000:03666
03667:+00019:-00122:+00057:000000.0000:03667
03668:+00026:-00117:-00055:000000.0000:03668
03669:+00026:-00171:-00013:000000.0000:03669
03670:+00029:-00113:-00038:000000.0000:03670
03671:+00021:-00073:-00100:000000.0000:03671
03672:-00023:-00096:-00095:000000.0000:03672
03673:+00029:-00014:-00066:000000.0000:03673
03674:+00043:-00077:-00075:000000.0000:03674
03675:-00008:-00036:-00067:000000.0000:03675
03676:-00114:-00023:-00067:000000.0000:03676
03677:-00071:-00068:-00090:000000.0000:03677
03678:-00073:-00053:-00108:000000.0000:03678
03679:-00070:-00140:-00158:000000.0000:03679
03680:-00023:-00067:-00150:000000.0000:03680
03681:-00003:-00055:-00126:000000.0000:03681
03682:-00002:-00076:-00089:000000.0000:03682
03683:-00034:+00039:+00013:000000.0000:03683
03684:-00025:+00051:-00024:000000.0000:03684
03685:-00006:+00043:-00059:000000.0000:03685
03686:+00044:+00043:-00065:000000.0000:03686
03687:+00046:+00026:-00021:000000.0000:03687
03688:-00016:+00028:-00054:000000.0000:03688
03689:-00007:-00032:-00111:000000.0000:03689
03690:-00022:+00002:-00070:000000.0000:03690
03691:-00113:-00072:-00021:000000.0000:03691
03692:-00007:+00030:+00059:000000.0000:03692
03693:+00061:+00053:+00065:000000.0000:03693
03694:+00071:-00022:+00051:000000.0000:03694
03695:+00059:+00077:+00082:000000.0000:03695
03696:+00049:+00047:+00018:000000.0000:03696
03697:+00017:+00079:+00043:000000.0000:03697
03698:-00010:+00076:+00049:000000.0000:03698
03699:-00027:-00018:+00004:000000.0000:03699
03700:-00034:+00084:-00029:000000.0000:03700
03701:-00035:-00015:-00044:000000.0000:03701
03702:-00031:+00029:-00064:000000.0000:03702
03703:-00032:+00071:-00078:000000.0000:03703
03704:+00034:+00034:-00001:000000.0000:03704
03705:+00039:+00040:-00017:000000.0000:03705
03706:+00067:+00029:-00023:000000.0000:03706
03707:+00024:+00011:-00014:000000.0000:03707
03708:+00032:+00052:-00070:000000.0000:03708
03709:+00036:-00030:-00045:000000.0000:03709
03710:-00020:+00018:-00070:000000.0000:03710
03711:+00021:+00005:-00035:000000.0000:03711
03712:+00030:+00006:-00095:000000.0000:03712
03713:+00034:-00014:-00090:000000.0000:03713
03714:+00039:-00003:-00005:000000.0000:03714
03715:+00030:-00021:+00058:000000.0000:03715
03716:+00080:-00064:+00097:000000.0000:03716
03717:+00082:+00003:+00068:000000.0000:03717
03718:+00080:+00017:+00002:000000.0000:03718
03719:-00001:+00039:-00105:000000.0000:03719
03720:-00031:+00047:-00096:000000.0000:03720
03721:-00091:+00020:-00108:000000.0000:03721
03722:-00088:+00083:-00036:000000.0000:03722
03723:-00112:+00082:-00014:000000.0000:03723
03724:-00019:-00028:-00049:000000.0000:03724
03725:+00045:+00039:-00059:000000.0000:03725
03726:+00045:+00116:-00045:000000.0000:03726
03727:+00081:+00010:-00097:000000.0000:03727
03728:+00049:+00070:-00057:000000.0000:03728
03729:-00067:+00025:-00001:000000.0000:03729
03730:-00083:+00025:-00031:000000.0000:03730
03731:-00040:-00004:+00056:000000.0000:03731
03732:-00038:-00040:+00064:000000.0000:03732
03733:+00029:+00011:-00012:000000.0000:03733
03734:+00042:+00046:+00041:000000.0000:03734
03735:+00052:+00080:+00031:000000.0000:03735
03736:+00054:+00094:+00027:000000.0000:03736
03737:+00029:+00075:+00045:000000.0000:03737
03738:-00052:+00043:+00065:000000.0000:03738
03739:-00074:+00148:+00070:000000.0000:03739
03740:-00078:+00009:-00025:000000.0000:03740
03741:-00052:+00016:-00048:000000.0000:03741
03742:-00032:+00029:-00047:000000.0000:03742
03743:-00029:+00021:+00000:000000.0000:03743
03744:+00030:+00068:+00005:000000.0000:03744
03745:+00061:+00025:-00033:000000.0000:03745
03746:+00051:+00095:-00011:000000.0000:03746
03747:+00008:+00113:+00014:000000.0000:03747
03748:+00016:+00086:-00093:000000.0000:03748
03749:+00025:+00080:-00081:000000.0000:03749
03750:+00030:+00071:-00084:000000.0000:03750
03751:-00065:+00022:-00067:000000.0000:03751
03752:-00095:-00032:-00023:000000.0000:03752
03753:-00017:+00033:-00029:000000.0000:03753
03754:+00015:-00042:-00072:000000.0000:03754
03755:-00001:+00012:-00029:000000.0000:03755
03756:+00010:-00016:+00001:000000.0000:03756
03757:+00047:-00015:-00019:000000.0000:03757
03758:+00030:+00047:+00057:000000.0000:03758
03759:-00078:+00040:+00022:000000.0000:03759
03760:-00049:+00067:-00026:000000.0000:03760
03761:-00039:+00023:+00007:000000.0000:03761
03762:-00060:+00007:+00000:000000.0000:03762
03763:-00125:+00038:-00050:000000.0000:03763
03764:-00102:-00096:+00023:000000.0000:03764
03765:-00080:-00028:+00039:000000.0000:03765
03766:-00038:-00084:-00029:000000.0000:03766
03767:-00027:-00113:-00012:000000.0000:03767
03768:-00036:-00115:+00059:000000.0000:03768
03769:+00003:-00101:+00063:000000.0000:03769
03770:+00003:-00050:+00021:000000.0000:03770
03771:+00024:-00040:+00025:000000.0000:03771
03772:+00046:-00001:-00029:000000.0000:03772
03773:+00015:+00042:-00045:000000.0000:03773
03774:-00048:+00016:-00042:000000.0000:03774
03775:-00055:+00022:-00038:000000.0000:03775
03776:-00034:+00005:-00077:000000.0000:03776
03777:-00002:-00066:-00121:000000.0000:03777
03778:-00045:-00011:-00104:000000.0000:03778
03779:-00043:-00020:-00051:000000.0000:03779
03780:-00021:-00037:-00071:000000.0000:03780
03781:-00024:-00014:-00038:000000.0000:03781
03782:-00036:-00016:-00058:000000.0000:03782
03783:-00037:+00038:+00000:000000.0000:03783
03784:-00005:+00029:+00041:000000.0000:03784
03785:+00033:+00081:+00022:000000.0000:03785
03786:+00044:+00043:+00003:000000.0000:03786
03787:+00006:+00124:+00002:000000.0000:03787
03788:+00000:+00094:-00001:000000.0000:03788
03789:+00046:+00080:-00053:000000.0000:03789
03790:+00095:+00082:-00102:000000.0000:03790
03791:+00058:+00044:-00044:000000.0000:03791
03792:+00018:+00042:-00011:000000.0000:03792
03793:-00034:+00046:-00033:000000.0000:03793
03794:+00033:+00071:+00041:000000.0000:03794
03795:-00004:-00014:+00051:000000.0000:03795
03796:-00137:+00029:+00052:000000.0000:03796
03797:-00120:+00000:+00072:000000.0000:03797
03798:-00036:+00029:+00022:000000.0000:03798
03799:-00064:-00052:-00031:000000.0000:03799
03800:-00092:-00035:+00003:000000.0000:03800
03801:-00058:-00140:+00034:000000.0000:03801
03802:-00055:-00044:+00085:000000.0000:03802
03803:-00055:-00021:+00020:000000.0000:03803
03804:-00075:-00085:-00026:000000.0000:03804
03805:-00126:-00030:-00065:000000.0000:03805
03806:-00067:-00099:-00150:000000.0000:03806
03807:+00066:-00016:-00127:000000.0000:03807
03808:+00029:-00083:-00082:000000.0000:03808
03809:+00009:-00046:-00004:000000.0000:03809
03810:+00023:-00069:-00056:000000.0000:03810
03811:+00059:+00023:-00079:000000.0000:03811
03812:+00008:-00060:-00091:000000.0000:03812
03813:+00068:-00053:-00149:000000.0000:03813
03814:+00063:-00070:-00177:000000.0000:03814
03815:+00008:-00076:-00037:000000.0000:03815
03816:-00015:-00012:-00010:000000.0000:03816
03817:-00021:-00050:-00050:000000.0000:03817
03818:+00001:+00016:+00030:000000.0000:03818
03819:-00037:+00046:+00056:000000.0000:03819
03820:-00061:+00068:+00029:000000.0000:03820
03821:-00057:+00046:-00052:000000.0000:03821
03822:-00053:-00019:+00014:000000.0000:03822
03823:-00049:+00063:+00023:000000.0000:03823
03824:-00026:+00051:-00028:000000.0000:03824
03825:-00039:+00016:-00005:000000.0000:03825
03826:+00016:+00093:+00059:000000.0000:03826
03827:+00005:+00037:+00014:000000.0000:03827
03828:-00049:+00076:+00012:000000.0000:03828
03829:-00033:+00017:+00047:000000.0000:03829
03830:+00032:+00068:+00032:000000.0000:03830
03831:+00046:+00008:+00009:000000.0000:03831
03832:-00026:+00035:+00056:000000.0000:03832
03833:-00047:+00021:+00065:000000.0000:03833
03834:-00029:+00049:+00002:000000.0000:03834
03835:-00065:+00043:-00035:000000.0000:03835
03836:-00024:+00046:+00009:000000.0000:03836
03837:+00031:+00040:+00013:000000.0000:03837
03838:-00017:+00035:-00069:000000.0000:03838
03839:-00038:-00009:-00055:000000.0000:03839
03840:-00076:-00039:-00019:000000.0000:03840
03841:-00083:-00097:-00063:000000.0000:03841
03842:-00053:-00122:-00111:000000.0000:03842
03843:-00014:-00075:-00077:000000.0000:03843
03844:-00068:-00036:-00071:000000.0000:03844
03845:-00033:-00003:-00116:000000.0000:03845
03846:-00047:-00015:-00226:000000.0000:03846
03847:-00007:+00026:+00178:000000.0000:03847
03848:-00001:-00017:+00095:000000.0000:03848
03849:+00023:+00047:-00155:000000.0000:03849
03850:+00057:-00059:+00087:000000.0000:03850
03851:+00037:-00069:-00001:000000.0000:03851
03852:-00011:-00030:-00178:000000.0000:03852
03853:-00013:-00097:+00022:000000.0000:03853
03854:-00013:-00014:+00006:000000.0000:03854
03855:-00020:-00013:-00088:000000.0000:03855
03856:+00034:+00042:+00079:000000.0000:03856
03857:+00035:+00036:+00088:000000.0000:03857
03858:+00011:+00074:-00062:000000.0000:03858
03859:+00044:+00039:-00004:000000.0000:03859
03860:+00007:+00055:+00000:000000.0000:03860
03861:-00070:+00001:-00046:000000.0000:03861
03862:-00062:+00005:+00001:000000.0000:03862
03863:-00054:+00040:+00010:000000.0000:03863
03864:-00038:-00032:-00042:000000.0000:03864
03865:-00041:-00014:+00098:000000.0000:03865
03866:-00065:+00008:+00108:000000.0000:03866
03867:-00047:+00035:+00058:000000.0000:03867
03868:-00026:+00079:+00123:000000.0000:03868
03869:-00015:+00087:+00128:000000.0000:03869
03870:-00036:+00000:+00072:000000.0000:03870
03871:-00018:+00099:+00070:000000.0000:03871
03872:-00040:+00099:+00083:000000.0000:03872
03873:-00058:+00036:+00040:000000.0000:03873
03874:-00070:+00034:+00066:000000.0000:03874
03875:-00034:+00043:+00060:000000.0000:03875
03876:+00040:+00046:-00069:000000.0000:03876
03877:+00022:+00011:-00093:000000.0000:03877
03878:-00014:+00063:-00077:000000.0000:03878
03879:-00019:+00017:-00180:000000.0000:03879
03880:+00020:+00016:-00232:000000.0000:03880
03881:+00083:-00065:-00139:000000.0000:03881
03882:+00131:-00155:-00077:000000.0000:03882
03883:+00144:-00035:-00081:000000.0000:03883
03884:+00095:-00035:-00047:000000.0000:03884
03885:+00122:+00001:+00061:000000.0000:03885
03886:+00132:+00026:+00027:000000.0000:03886
03887:+00106:+00050:+00043:000000.0000:03887
03888:+00029:+00021:+00089:000000.0000:03888
03889:-00012:+00001:-00025:000000.0000:03889
03890:-00140:-00041:-00028:000000.0000:03890
03891:-00139:-00063:+00015:000000.0000:03891
03892:-00120:-00040:-00104:000000.0000:03892
03893:-00107:-00081:-00093:000000.0000:03893
03894:-00082:+00035:+00042:000000.0000:03894
03895:-00084:+00050:+00044:000000.0000:03895
03896:-00080:+00080:+00016:000000.0000:03896
03897:-00060:+00102:+00040:000000.0000:03897
03898:-00047:+00094:-00043:000000.0000:03898
03899:-00017:+00072:-00051:000000.0000:03899
03900:+00002:-00025:-00093:000000.0000:03900
03901:+00013:+00048:-00195:000000.0000:03901
03902:+00024:-00009:-00181:000000.0000:03902
03903:+00008:-00046:-00102:000000.0000:03903
03904:+00018:+00067:-00063:000000.0000:03904
03905:-00038:-00030:-00015:000000.0000:03905
03906:-00040:+00160:-00008:000000.0000:03906
03907:+00000:+00051:-00060:000000.0000:03907
03908:-00010:+00020:-00041:000000.0000:03908
03909:-00047:+00153:+00070:000000.0000:03909
03910:-00059:-00040:-00005:000000.0000:03910
03911:-00051:-00019:-00005:000000.0000:03911
03912:-00011:-00071:+00010:000000.0000:03912
03913:-00028:-00072:-00059:000000.0000:03913
03914:-00052:-00046:-00031:000000.0000:03914
03915:+00004:+00006:+00015:000000.0000:03915
03916:+00008:+00011:+00060:000000.0000:03916
03917:+00035:-00035:+00063:000000.0000:03917
03918:+00029:+00084:+00038:000000.0000:03918
03919:+00028:+00022:+00033:000000.0000:03919
03920:+00011:+00043:+00039:000000.0000:03920
03921:+00068:+00009:+00066:000000.0000:03921
03922:+00096:-00049:+00004:000000.0000:03922
03923:+00020:+00007:-00015:000000.0000:03923
03924:+00000:+00038:+00000:000000.0000:03924
03925:+00014:+00020:-00006:000000.0000:03925
03926:+00030:+00020:-00019:000000.0000:03926
03927:-00003:+00091:-00069:000000.0000:03927
03928:+00010:+00051:-00050:000000.0000:03928
03929:-00013:+00257:-00040:000000.0000:03929
03930:-00030:+00173:-00032:000000.0000:03930
03931:-00038:+00088:-00122:000000.0000:03931
03932:-00068:+00321:-00100:000000.0000:03932
03933:-00038:+00119:-00103:000000.0000:03933
03934:+00031:+00191:-00135:000000.0000:03934
03935:+00019:+00098:-00129:000000.0000:03935
03936:-00071:+00015:-00021:000000.0000:03936
03937:-00140:+00054:-00055:000000.0000:03937
03938:-00153:-00132:-00020:000000.0000:03938
03939:-00156:-00141:+00073:000000.0000:03939
03940:-00159:-00187:+00046:000000.0000:03940
03941:-00098:-00150:+00103:000000.0000:03941
03942:-00045:-00084:+00148:000000.0000:03942
03943:-00006:-00114:+00061:000000.0000:03943
03944:+00064:-00078:+00047:000000.0000:03944
03945:+00074:+00007:+00116:000000.0000:03945
03946:+00102:-00038:-00039:000000.0000:03946
03947:+00143:-00019:-00048:000000.0000:03947
03948:+00073:-00092:-00006:000000.0000:03948
03949:+00010:-00086:-00058:000000.0000:03949
03950:-00042:-00136:-00075:000000.0000:03950
03951:-00069:-00148:-00066:000000.0000:03951
03952:-00066:-00100:-00106:000000.0000:03952
03953:-00076:-00143:-00104:000000.0000:03953
03954:-00038:-00003:+00041:000000.0000:03954
03955:+00000:-00014:-00002:000000.0000:03955
03956:+00009:+00043:-00011:000000.0000:03956
03957:+00013:+00183:+00037:000000.0000:03957
03958:+00029:+00120:-00031:000000.0000:03958
03959:+00003:+00190:-00021:000000.0000:03959
03960:-00037:+00152:-00030:000000.0000:03960
03961:-00034:+00147:-00144:000000.0000:03961
03962:+00010:+00111:-00145:000000.0000:03962
03963:+00022:+00063:-00055:000000.0000:03963
03964:+00030:+00061:-00085:000000.0000:03964
03965:-00029:+00091:-00066:000000.0000:03965
03966:-00030:+00102:+00027:000000.0000:03966
03967:-00003:+00059:+00007:000000.0000:03967
03968:+00050:+00076:-00012:000000.0000:03968
03969:-00065:+00083:+00017:000000.0000:03969
03970:-00068:+00027:+00025:000000.0000:03970
03971:+00061:-00025:-00027:000000.0000:03971
03972:+00043:-00077:+00007:000000.0000:03972
03973:+00044:-00117:+00044:000000.0000:03973
03974:+00068:-00093:+00034:000000.0000:03974
03975:+00050:-00124:+00052:000000.0000:03975
03976:+00051:-00055:+00063:000000.0000:03976
03977:-00025:-00069:+00052:000000.0000:03977
03978:-00066:-00071:+00029:000000.0000:03978
03979:-00046:-00081:+00014:000000.0000:03979
03980:-00037:-00135:-00021:000000.0000:03980
03981:-00034:-00076:-00072:000000.0000:03981
03982:-00049:-00088:-00064:000000.0000:03982
03983:-00067:-00090:-00133:000000.0000:03983
03984:-00050:-00127:-00097:000000.0000:03984
03985:-00040:-00099:-00045:000000.0000:03985
03986:-00059:-00129:-00058:000000.0000:03986
03987:-00028:-00059:-00071:000000.0000:03987
03988:-00040:-00042:-00057:000000.0000:03988
03989:-00034:-00087:-00063:000000.0000:03989
03990:-00002:+00026:-00003:000000.0000:03990
03991:-00006:-00034:-00031:000000.0000:03991
03992:+00050:+00009:-00059:000000.0000:03992
03993:+00045:+00008:-00040:000000.0000:03993
03994:+00012:-00045:-00025:000000.0000:03994
03995:+00059:+00010:-00022:000000.0000:03995
03996:+00009:-00045:-00047:000000.0000:03996
03997:+00001:+00021:-00047:000000.0000:03997
03998:-00067:+00052:-00100:000000.0000:03998
03999:-00078:+00086:-00057:000000.0000:03999
04000:-00064:+00113:+00028:000000.0000:04000
04001:+00019:+00083:+00088:000000.0000:04001
04002:+00038:+00056:+00060:000000.0000:04002
04003:+00056:+00062:+00065:000000.0000:04003
04004:+00035:+00036:+00027:000000.0000:04004
04005:+00024:+00076:+00003:000000.0000:04005
04006:+00067:+00045:+00004:000000.0000:04006
04007:+00053:+00022:+00003:000000.0000:04007
04008:+00033:+00055:+00013:000000.0000:04008
04009:-00040:-00025:-00013:000000.0000:04009
04010:-00042:+00009:-00043:000000.0000:04010
04011:-00060:-00106:-00057:000000.0000:04011
04012:-00058:-00152:-00071:000000.0000:04012
04013:-00039:-00061:-00082:000000.0000:04013
04014:-00011:-00083:-00080:000000.0000:04014
04015:+00019:-00054:-00060:000000.0000:04015
04016:-00003:+00022:-00028:000000.0000:04016
04017:-00017:+00080:-00019:000000.0000:04017
04018:-00022:+00090:-00007:000000.0000:04018
04019:-00038:+00089:-00062:000000.0000:04019
04020:-00029:+00111:-00118:000000.0000:04020
04021:-00017:+00044:-00060:000000.0000:04021
04022:-00087:+00072:-00167:000000.0000:04022
04023:-00086:-00033:-00084:000000.0000:04023
04024:-00063:+00028:-00015:000000.0000:04024
04025:-00015:+00011:-00132:000000.0000:04025
04026:-00021:+00024:-00093:000000.0000:04026
04027:+00008:+00091:+00061:000000.0000:04027
04028:+00050:+00117:+00181:000000.0000:04028
04029:+00027:+00029:+00052:000000.0000:04029
04030:+00091:+00064:+00084:000000.0000:04030
04031:+00017:+00017:+00037:000000.0000:04031
04032:-00028:+00080:-00038:000000.0000:04032
04033:-00047:+00067:-00017:000000.0000:04033
04034:-00007:+00064:-00068:000000.0000:04034
04035:+00020:+00036:-00088:000000.0000:04035
04036:+00003:+00042:-00049:000000.0000:04036
04037:-00015:+00070:+00043:000000.0000:04037
04038:-00035:+00045:+00001:000000.0000:04038
04039:+00078:+00162:+00000:000000.0000:04039
04040:+00133:-00115:-00027:000000.0000:04040
04041:+00115:+00112:+00010:000000.0000:04041
04042:+00086:+00092:+00009:000000.0000:04042
04043:+00037:-00014:-00032:000000.0000:04043
04044:+00007:+00065:+00018:000000.0000:04044
04045:-00065:-00006:+00052:000000.0000:04045
04046:-00051:+00077:+00053:000000.0000:04046
04047:+00016:+00122:-00042:000000.0000:04047
04048:+00047:+00079:-00071:000000.0000:04048
04049:-00033:+00127:-00005:000000.0000:04049
04050:-00083:+00143:+00024:000000.0000:04050
04051:-00101:+00130:-00002:000000.0000:04051
04052:+00002:+00158:-00080:000000.0000:04052
04053:-00001:+00075:-00117:000000.0000:04053
04054:+00011:+00100:-00082:000000.0000:04054
04055:+00011:+00070:-00036:000000.0000:04055
04056:+00010:+00086:-00087:000000.0000:04056
04057:+00003:+00001:-00071:000000.0000:04057
04058:-00018:+00115:-00017:000000.0000:04058
04059:+00023:+00106:-00041:000000.0000:04059
04060:+00033:+00059:-00062:000000.0000:04060
04061:-00033:+00117:-00036:000000.0000:04061
04062:-00025:+00090:-00041:000000.0000:04062
04063:-00024:+00073:-00011:000000.0000:04063
04064:-00050:+00059:+00024:000000.0000:04064
04065:-00040:+00013:+00014:000000.0000:04065
04066:-00068:+00012:+00013:000000.0000:04066
04067:-00017:+00018:-00025:000000.0000:04067
04068:+00031:-00010:-00056:000000.0000:04068
04069:-00008:+00011:-00070:000000.0000:04069
04070:-00078:-00054:-00090:000000.0000:04070
04071:-00072:-00018:-00023:000000.0000:04071
04072:-00026:-00035:-00022:000000.0000:04072
04073:-00105:-00039:-00051:000000.0000:04073
04074:-00084:-00048:-00058:000000.0000:04074
04075:+00067:-00064:+00012:000000.0000:04075
04076:+00084:-00032:-00016:000000.0000:04076
04077:+00106:-00063:-00025:000000.0000:04077
04078:+00052:-00046:+00030:000000.0000:04078
04079:+00068:-00025:+00098:000000.0000:04079
04080:+00057:-00018:+00025:000000.0000:04080
04081:+00054:-00052:-00021:000000.0000:04081
04082:+00038:-00024:+00031:000000.0000:04082
04083:+00024:-00075:+00041:000000.0000:04083
04084:+00041:+00005:-00009:000000.0000:04084
04085:-00047:-00033:-00050:000000.0000:04085
04086:-00068:-00034:+00012:000000.0000:04086
04087:-00016:+00042:-00016:000000.0000:04087
04088:-00017:-00013:-00065:000000.0000:04088
04089:-00031:+00069:-00027:000000.0000:04089
04090:-00074:-00015:-00054:000000.0000:04090
04091:-00101:-00001:-00031:000000.0000:04091
04092:-00045:+00052:-00051:000000.0000:04092
04093:-00097:-00042:-00090:000000.0000:04093
04094:-00096:-00006:-00089:000000.0000:04094
04095:-00077:-00079:-00068:000000.0000:04095
04096:-00045:-00028:-00044:000000.0000:04096
04097:-00059:-00059:-00019:000000.0000:04097
04098:-00072:-00049:-00032:000000.0000:04098
04099:+00003:-00008:-00086:000000.0000:04099
04100:+00047:-00074:+00034:000000.0000:04100
04101:+00009:-00029:+00089:000000.0000:04101
04102:+00017:-00103:+00074:000000.0000:04102
04103:+00010:-00076:-00023:000000.0000:04103
04104:+00013:-00054:+00088:000000.0000:04104
04105:+00025:-00094:+00088:000000.0000:04105
04106:-00043:-00049:+00013:000000.0000:04106
04107:-00063:-00103:+00002:000000.0000:04107
04108:-00028:-00054:+00044:000000.0000:04108
04109:+00021:-00053:+00033:000000.0000:04109
04110:+00019:-00119:-00007:000000.0000:04110
04111:+00072:-00077:-00088:000000.0000:04111
04112:+00081:-00197:-00105:000000.0000:04112
04113:-00005:-00222:-00101:000000.0000:04113
04114:-00081:-00150:+00022:000000.0000:04114
04115:-00127:-00190:+00013:000000.0000:04115
04116:-00145:-00128:-00020:000000.0000:04116
04117:-00164:-00124:-00002:000000.0000:04117
04118:-00044:-00096:-00001:000000.0000:04118
04119:-00009:-00066:-00044:000000.0000:04119
04120:-00128:-00043:-00113:000000.0000:04120
04121:-00112:-00076:-00058:000000.0000:04121
04122:-00095:-00045:-00038:000000.0000:04122
04123:-00081:-00055:-00056:000000.0000:04123
04124:+00030:-00051:-00018:000000.0000:04124
04125:+00025:+00009:-00021:000000.0000:04125
04126:-00065:-00044:-00027:000000.0000:04126
04127:-00036:+00116:-00007:000000.0000:04127
04128:+00012:+00148:-00014:000000.0000:04128
04129:-00013:+00013:-00084:000000.0000:04129
04130:+00006:+00139:-00028:000000.0000:04130
04131:+00026:+00107:-00025:000000.0000:04131
04132:+00069:+00187:+00015:000000.0000:04132
04133:+00095:+00160:-00013:000000.0000:04133
04134:+00067:+00145:+00028:000000.0000:04134
04135:+00013:+00160:-00004:000000.0000:04135
04136:+00001:+00087:-00137:000000.0000:04136
04137:+00142:+00067:-00116:000000.0000:04137
04138:+00006:+00083:+00028:000000.0000:04138
04139:-00092:-00006:-00037:000000.0000:04139
04140:-00073:+00032:-00024:000000.0000:04140
04141:-00049:-00036:+00056:000000.0000:04141
04142:-00011:+00066:-00033:000000.0000:04142
04143:-00011:+00005:-00105:000000.0000:04143
04144:-00013:+00022:-00014:000000.0000:04144
04145:-00042:-00039:+00021:000000.0000:04145
04146:-00016:-00077:-00054:000000.0000:04146
04147:+00063:+00004:+00021:000000.0000:04147
04148:-00005:-00073:+00053:000000.0000:04148
04149:-00098:-00079:-00009:000000.0000:04149
04150:-00093:-00016:-00030:000000.0000:04150
04151:-00115:-00107:+00002:000000.0000:04151
04152:-00081:-00052:+00046:000000.0000:04152
04153:-00079:-00016:-00038:000000.0000:04153
04154:-00094:-00059:-00016:000000.0000:04154
04155:-00013:+00004:+00000:000000.0000:04155
04156:+00014:-00080:-00021:000000.0000:04156
04157:+00037:+00020:-00028:000000.0000:04157
04158:+00009:+00014:-00061:000000.0000:04158
04159:-00044:+00037:-00071:000000.0000:04159
04160:-00061:+00035:+00015:000000.0000:04160
04161:-00023:+00037:-00003:000000.0000:04161
04162:+00021:+00030:-00058:000000.0000:04162
04163:+00018:+00028:-00050:000000.0000:04163
04164:-00015:+00033:-00084:000000.0000:04164
04165:-00082:+00010:-00053:000000.0000:04165
04166:-00062:+00035:-00022:000000.0000:04166
04167:-00008:+00009:-00036:000000.0000:04167
04168:+00001:+00080:-00045:000000.0000:04168
04169:-00051:+00084:-00009:000000.0000:04169
04170:-00061:+00144:+00016:000000.0000:04170
04171:-00028:+00143:+00005:000000.0000:04171
04172:-00002:+00176:+00013:000000.0000:04172
04173:+00007:+00190:-00027:000000.0000:04173
04174:+00042:+00197:-00042:000000.0000:04174
04175:+00096:+00250:-00024:000000.0000:04175
04176:+00100:+00257:-00040:000000.0000:04176
04177:+00090:+00270:-00023:000000.0000:04177
04178:+00095:+00282:+00010:000000.0000:04178
04179:+00138:+00438:+00000:000000.0000:04179
04180:+00231:+00165:-00074:000000.0000:04180
04181:+00209:+00222:-00094:000000.0000:04181
04182:+00218:+00236:-00130:000000.0000:04182
04183:+00095:+00138:-00138:000000.0000:04183
04184:+00073:+00322:+00041:000000.0000:04184
04185:-00027:-00119:+00044:000000.0000:04185
04186:-00072:-00073:+00096:000000.0000:04186
04187:-00128:-00053:-00021:000000.0000:04187
04188:-00124:-00096:-00052:000000.0000:04188
04189:-00031:+00178:+00033:000000.0000:04189
04190:-00017:+00065:-00039:000000.0000:04190
04191:-00019:+00194:+00029:000000.0000:04191
04192:-00074:+00115:+00157:000000.0000:04192
04193:-00114:+00127:+00121:000000.0000:04193
04194:-00037:+00054:+00119:000000.0000:04194
04195:-00042:-00073:+00003:000000.0000:04195
04196:-00094:-00082:-00154:000000.0000:04196
04197:-00135:-00205:-00166:000000.0000:04197
04198:-00114:-00109:-00082:000000.0000:04198
04199:-00087:-00265:-00161:000000.0000:04199
04200:-00117:-00178:-00104:000000.0000:04200
04201:-00034:-00009:+00089:000000.0000:04201
04202:-00016:-00100:+00076:000000.0000:04202
04203:+00006:+00051:+00058:000000.0000:04203
04204:+00098:-00015:+00096:000000.0000:04204
04205:+00084:-00019:+00088:000000.0000:04205
04206:+00046:+00091:-00017:000000.0000:04206
04207:+00066:+00019:-00083:000000.0000:04207
04208:+00064:+00066:-00088:000000.0000:04208
04209:-00040:-00029:-00142:000000.0000:04209
04210:-00080:-00025:-00194:000000.0000:04210
04211:-00085:-00030:-00279:000000.0000:04211
04212:-00064:+00019:-00370:000000.0000:04212
04213:-00017:+00020:-00268:000000.0000:04213
04214:-00014:-00073:-00103:000000.0000:04214
04215:+00000:+00059:-00104:000000.0000:04215
04216:+00127:+00120:-00134:000000.0000:04216
04217:+00203:+00110:-00070:000000.0000:04217
04218:+00239:+00288:-00010:000000.0000:04218
04219:+00234:+00112:+00147:000000.0000:04219
04220:+00199:+00019:+00043:000000.0000:04220
04221:+00149:+00114:-00037:000000.0000:04221
04222:+00070:+00015:-00011:000000.0000:04222
04223:-00005:-00061:-00061:000000.0000:04223
04224:-00091:-00166:-00023:000000.0000:04224
04225:-00135:-00116:+00178:000000.0000:04225
04226:-00163:-00115:+00171:000000.0000:04226
04227:-00164:-00183:+00124:000000.0000:04227
04228:-00034:-00134:+00276:000000.0000:04228
04229:+00065:-00094:+00228:000000.0000:04229
04230:-00006:-00005:-00029:000000.0000:04230
04231:+00021:-00138:+00055:000000.0000:04231
04232:+00019:-00117:+00103:000000.0000:04232
04233:-00079:-00120:-00085:000000.0000:04233
04234:-00094:-00145:+00019:000000.0000:04234
04235:-00013:-00209:+00096:000000.0000:04235
04236:-00038:-00205:-00108:000000.0000:04236
04237:-00055:-00174:-00004:000000.0000:04237
04238:-00079:-00172:+00105:000000.0000:04238
04239:-00045:-00183:-00005:000000.0000:04239
04240:+00055:-00061:-00041:000000.0000:04240
04241:+00093:-00081:-00005:000000.0000:04241
04242:+00079:-00262:-00081:000000.0000:04242
04243:+00044:-00107:-00088:000000.0000:04243
04244:-00021:-00172:-00104:000000.0000:04244
04245:-00037:-00174:-00142:000000.0000:04245
04246:+00012:-00189:-00103:000000.0000:04246
04247:+00018:-00259:-00079:000000.0000:04247
04248:-00041:-00132:-00098:000000.0000:04248
04249:-00083:-00200:-00033:000000.0000:04249
04250:-00073:-00199:+00044:000000.0000:04250
04251:-00032:-00128:-00007:000000.0000:04251
04252:-00042:-00157:-00001:000000.0000:04252
04253:-00040:-00164:+00039:000000.0000:04253
04254:+00014:-00148:-00040:000000.0000:04254
04255:-00004:-00074:-00035:000000.0000:04255
04256:-00058:-00102:+00018:000000.0000:04256
04257:-00030:+00019:+00049:000000.0000:04257
04258:+00003:-00054:-00008:000000.0000:04258
04259:+00069:-00025:-00006:000000.0000:04259
04260:+00007:+00062:-00041:000000.0000:04260
04261:-00050:+00079:-00015:000000.0000:04261
04262:-00012:+00111:-00002:000000.0000:04262
04263:+00050:+00108:-00015:000000.0000:04263
04264:+00033:+00116:-00053:000000.0000:04264
04265:-00053:+00068:-00055:000000.0000:04265
04266:-00099:+00130:-00033:000000.0000:04266
04267:-00071:+00154:-00012:000000.0000:04267
04268:-00036:+00088:-00028:000000.0000:04268
04269:-00039:+00255:-00090:000000.0000:04269
04270:-00051:+00022:-00025:000000.0000:04270
04271:-00064:+00167:+00025:000000.0000:04271
04272:-00104:+00032:-00037:000000.0000:04272
04273:-00115:+00263:-00005:000000.0000:04273
04274:-00137:+00226:+00041:000000.0000:04274
04275:-00136:+00176:+00035:000000.0000:04275
04276:-00103:+00189:+00015:000000.0000:04276
04277:-00108:+00011:+00025:000000.0000:04277
04278:-00159:+00069:-00036:000000.0000:04278
04279:-00155:-00101:-00005:000000.0000:04279
04280:-00056:-00071:+00000:000000.0000:04280
04281:+00030:-00116:-00095:000000.0000:04281
04282:+00041:-00200:-00055:000000.0000:04282
04283:+00045:-00246:-00043:000000.0000:04283
04284:+00050:-00126:+00014:000000.0000:04284
04285:+00040:-00101:+00148:000000.0000:04285
04286:+00133:-00021:+00125:000000.0000:04286
04287:+00205:+00073:-00024:000000.0000:04287
04288:+00214:+00061:-00037:000000.0000:04288
04289:+00108:+00039:-00011:000000.0000:04289
04290:+00039:+00083:-00015:000000.0000:04290
04291:+00001:-00016:-00001:000000.0000:04291
04292:-00097:-00015:-00022:000000.0000:04292
04293:+00004:-00032:-00118:000000.0000:04293
04294:-00001:+00002:-00181:000000.0000:04294
04295:-00020:+00023:-00164:000000.0000:04295
04296:-00085:+00079:-00106:000000.0000:04296
04297:-00127:+00182:-00023:000000.0000:04297
04298:-00141:+00200:-00018:000000.0000:04298
04299:-00054:+00274:-00084:000000.0000:04299
04300:-00042:+00283:-00031:000000.0000:04300
04301:-00083:+00327:-00044:000000.0000:04301
04302:-00089:+00243:-00072:000000.0000:04302
04303:-00091:+00259:-00078:000000.0000:04303
04304:-00067:+00256:-00090:000000.0000:04304
04305:-00021:+00168:-00067:000000.0000:04305
04306:-00033:+00222:-00077:000000.0000:04306
04307:-00048:+00110:-00069:000000.0000:04307
04308:-00092:+00204:-00003:000000.0000:04308
04309:-00071:+00245:+00038:000000.0000:04309
04310:+00019:+00109:+00060:000000.0000:04310
04311:+00056:+00197:-00019:000000.0000:04311
04312:+00078:+00217:+00000:000000.0000:04312
04313:+00069:+00031:+00002:000000.0000:04313
04314:+00048:+00119:-00017:000000.0000:04314
04315:+00042:+00112:+00058:000000.0000:04315
04316:+00050:-00018:+00108:000000.0000:04316
04317:+00003:+00044:+00032:000000.0000:04317
04318:+00004:+00032:-00013:000000.0000:04318
04319:+00021:+00037:+00073:000000.0000:04319
04320:-00068:+00077:-00009:000000.0000:04320
04321:-00069:+00062:+00010:000000.0000:04321
04322:-00032:+00060:+00021:000000.0000:04322
04323:-00019:+00080:-00095:000000.0000:04323
04324:+00005:+00030:-00147:000000.0000:04324
04325:-00055:-00012:-00102:000000.0000:04325
04326:-00087:+00002:-00167:000000.0000:04326
04327:-00074:+00037:-00185:000000.0000:04327
04328:+00006:-00079:-00144:000000.0000:04328
04329:+00037:+00029:-00098:000000.0000:04329
04330:+00027:-00027:+00018:000000.0000:04330
04331:+00034:-00037:+00118:000000.0000:04331
04332:+00083:+00041:+00153:000000.0000:04332
04333:+00130:-00013:+00129:000000.0000:04333
04334:+00134:+00070:+00126:000000.0000:04334
04335:-00006:-00067:+00035:000000.0000:04335
04336:-00067:-00037:+00086:000000.0000:04336
04337:-00144:-00062:+00080:000000.0000:04337
04338:-00090:-00025:-00038:000000.0000:04338
04339:-00061:+00020:-00114:000000.0000:04339
04340:-00046:-00020:-00112:000000.0000:04340
04341:-00017:+00110:-00040:000000.0000:04341
04342:+00022:+00141:+00028:000000.0000:04342
04343:+00093:+00066:+00024:000000.0000:04343
04344:+00027:+00077:+00045:000000.0000:04344
04345:+00004:+00042:-00003:000000.0000:04345
04346:+00046:+00044:-00046:000000.0000:04346
04347:-00051:-00028:-00070:000000.0000:04347
04348:-00132:-00075:-00088:000000.0000:04348
04349:-00118:+00022:-00089:000000.0000:04349
04350:-00076:-00065:-00063:000000.0000:04350
04351:-00035:-00020:-00081:000000.0000:04351
04352:-00015:-00053:-00109:000000.0000:04352
04353:+00005:-00076:-00102:000000.0000:04353
04354:-00011:-00058:-00044:000000.0000:04354
04355:-00048:-00069:-00087:000000.0000:04355
04356:-00037:-00124:-00087:000000.0000:04356
04357:-00097:-00116:-00077:000000.0000:04357
04358:-00075:-00091:-00054:000000.0000:04358
04359:-00046:-00026:-00039:000000.0000:04359
04360:-00049:-00027:-00041:000000.0000:04360
04361:-00016:-00093:-00018:000000.0000:04361
04362:-00018:-00031:+00038:000000.0000:04362
04363:+00006:-00133:+00080:000000.0000:04363
04364:+00059:-00111:-00025:000000.0000:04364
04365:+00058:-00161:-00004:000000.0000:04365
04366:+00055:-00125:+00045:000000.0000:04366
04367:-00005:-00197:+00020:000000.0000:04367
04368:-00095:-00092:-00025:000000.0000:04368
04369:-00100:-00170:-00021:000000.0000:04369
04370:+00031:-00112:+00009:000000.0000:04370
04371:+00052:-00132:-00055:000000.0000:04371
04372:+00108:-00129:-00080:000000.0000:04372
04373:+00061:-00098:+00003:000000.0000:04373
04374:-00062:-00101:-00037:000000.0000:04374
04375:-00048:-00043:-00073:000000.0000:04375
04376:-00065:-00143:-00058:000000.0000:04376
04377:-00006:-00083:-00013:000000.0000:04377
04378:+00030:-00125:-00069:000000.0000:04378
04379:-00006:-00064:-00065:000000.0000:04379
04380:+00018:-00048:+00041:000000.0000:04380
04381:-00024:-00033:+00031:000000.0000:04381
04382:+00011:-00038:-00041:000000.0000:04382
04383:+00006:+00066:-00007:000000.0000:04383
04384:-00033:-00003:+00008:000000.0000:04384
04385:-00088:+00075:-00068:000000.0000:04385
04386:-00094:+00038:-00039:000000.0000:04386
04387:-00061:-00029:-00014:000000.0000:04387
04388:-00054:+00102:-00073:000000.0000:04388
04389:-00071:+00011:-00069:000000.0000:04389
04390:-00050:+00027:-00046:000000.0000:04390
04391:+00013:+00017:-00059:000000.0000:04391
04392:+00006:-00013:-00003:000000.0000:04392
04393:-00061:-00060:+00061:000000.0000:04393
04394:-00125:-00037:+00035:000000.0000:04394
04395:-00027:-00079:+00002:000000.0000:04395
04396:-00001:-00042:-00021:000000.0000:04396
04397:+00076:-00090:-00031:000000.0000:04397
04398:+00057:-00039:+00026:000000.0000:04398
04399:+00080:-00109:-00024:000000.0000:04399
04400:+00125:+00041:-00052:000000.0000:04400
04401:+00073:-00044:+00053:000000.0000:04401
04402:+00066:+00005:+00073:000000.0000:04402
04403:+00074:+00000:-00016:000000.0000:04403
04404:+00025:-00054:-00095:000000.0000:04404
04405:-00045:+00028:-00059:000000.0000:04405
04406:-00125:-00027:+00003:000000.0000:04406
04407:-00117:-00010:+00058:000000.0000:04407
04408:-00096:-00038:+00025:000000.0000:04408
04409:-00100:-00109:-00059:000000.0000:04409
04410:-00041:+00139:-00049:000000.0000:04410
04411:-00034:-00013:-00026:000000.0000:04411
04412:+00030:+00084:+00011:000000.0000:04412
04413:+00051:+00052:-00096:000000.0000:04413
04414:-00018:+00102:-00073:000000.0000:04414
04415:-00044:+00020:+00035:000000.0000:04415
04416:-00028:+00036:-00031:000000.0000:04416
04417:-00036:-00023:+00023:000000.0000:04417
04418:-00086:+00113:+00102:000000.0000:04418
04419:-00066:-00033:+00070:000000.0000:04419
04420:-00025:+00018:-00020:000000.0000:04420
04421:+00010:+00076:-00015:000000.0000:04421
04422:+00008:+00060:+00065:000000.0000:04422
04423:+00055:+00075:+00017:000000.0000:04423
04424:+00111:+00011:-00091:000000.0000:04424
04425:+00128:+00069:-00013:000000.0000:04425
04426:+00021:+00060:+00055:000000.0000:04426
04427:-00002:+00040:+00003:000000.0000:04427
04428:-00002:+00080:+00023:000000.0000:04428
04429:-00056:+00087:+00060:000000.0000:04429
04430:-00125:+00050:+00001:000000.0000:04430
04431:-00078:+00098:-00039:000000.0000:04431
04432:-00040:+00079:+00013:000000.0000:04432
04433:-00063:+00042:-00025:000000.0000:04433
04434:-00073:+00082:-00058:000000.0000:04434
04435:-00096:+00038:-00009:000000.0000:04435
04436:-00050:+00066:-00005:000000.0000:04436
04437:-00024:+00074:-00139:000000.0000:04437
04438:+00030:+00013:-00108:000000.0000:04438
04439:-00007:+00164:+00029:000000.0000:04439
04440:-00033:+00083:-00066:000000.0000:04440
04441:-00012:+00096:-00103:000000.0000:04441
04442:+00004:+00140:-00021:000000.0000:04442
04443:-00030:+00111:-00058:000000.0000:04443
04444:+00018:+00162:-00072:000000.0000:04444
04445:+00028:+00037:-00067:000000.0000:04445
04446:+00012:+00003:-00083:000000.0000:04446
04447:+00006:-00008:-00059:000000.0000:04447
04448:-00015:-00049:+00016:000000.0000:04448
04449:-00036:-00043:-00043:000000.0000:04449
04450:+00022:-00092:-00031:000000.0000:04450
04451:+00067:-00066:-00003:000000.0000:04451
04452:+00066:-00052:+00045:000000.0000:04452
04453:+00067:+00000:+00035:000000.0000:04453
04454:+00055:+00014:+00037:000000.0000:04454
04455:+00066:+00085:+00018:000000.0000:04455
04456:+00055:+00067:-00019:000000.0000:04456
04457:+00021:+00124:-00022:000000.0000:04457
04458:+00005:+00116:-00099:000000.0000:04458
04459:-00009:+00060:-00109:000000.0000:04459
04460:-00043:+00011:-00016:000000.0000:04460
04461:-00068:-00018:-00062:000000.0000:04461
04462:-00041:-00005:-00073:000000.0000:04462
04463:-00093:+00024:-00055:000000.0000:04463
04464:-00074:+00046:-00050:000000.0000:04464
04465:-00085:+00081:-00003:000000.0000:04465
04466:-00055:+00116:+00060:000000.0000:04466
04467:-00035:+00079:+00040:000000.0000:04467
04468:-00017:+00173:+00009:000000.0000:04468
04469:-00016:+00128:+00035:000000.0000:04469
04470:-00033:+00136:+00021:000000.0000:04470
04471:-00046:+00093:+00041:000000.0000:04471
04472:-00018:+00092:-00057:000000.0000:04472
04473:-00006:+00082:-00035:000000.0000:04473
04474:-00034:+00030:-00018:000000.0000:04474
04475:-00005:+00045:+00004:000000.0000:04475
04476:+00022:+00049:-00011:000000.0000:04476
04477:+00034:+00059:+00006:000000.0000:04477
04478:+00026:+00019:+00046:000000.0000:04478
04479:+00076:-00001:+00030:000000.0000:04479
04480:+00099:+00083:-00016:000000.0000:04480
04481:+00098:+00006:-00090:000000.0000:04481
04482:+00098:-00004:-00091:000000.0000:04482
04483:+00036:-00011:-00123:000000.0000:04483
04484:+00030:-00026:-00036:000000.0000:04484
04485:-00007:-00029:-00058:000000.0000:04485
04486:+00004:-00027:-00065:000000.0000:04486
04487:+00013:-00033:-00030:000000.0000:04487
04488:+00011:+00019:-00056:000000.0000:04488
04489:+00032:-00044:-00067:000000.0000:04489
04490:+00031:+00044:-00030:000000.0000:04490
04491:+00003:-00012:-00072:000000.0000:04491
04492:-00016:-00004:-00084:000000.0000:04492
04493:-00026:-00030:-00086:000000.0000:04493
04494:-00017:-00025:-00119:000000.0000:04494
04495:+00004:-00003:-00121:000000.0000:04495
04496:-00011:-00038:-00045:000000.0000:04496
04497:-00035:-00046:-00010:000000.0000:04497
04498:-00029:-00072:+00061:000000.0000:04498
04499:-00061:+00008:+00141:000000.0000:04499
04500:-00073:-00050:+00145:000000.0000:04500
04501:-00074:-00010:+00127:000000.0000:04501
04502:-00067:-00049:+00164:000000.0000:04502
04503:-00031:-00034:+00099:000000.0000:04503
04504:-00068:+00095:+00066:000000.0000:04504
04505:-00109:-00047:+00111:000000.0000:04505
04506:-00090:+00042:+00154:000000.0000:04506
04507:-00111:+00022:+00101:000000.0000:04507
04508:+00003:+00096:-00007:000000.0000:04508
04509:+00037:+00117:-00021:000000.0000:04509
04510:+00033:+00002:-00025:000000.0000:04510
04511:-00059:+00091:+00005:000000.0000:04511
04512:-00061:+00113:-00073:000000.0000:04512
04513:+00013:-00031:-00220:000000.0000:04513
04514:-00026:+00041:-00241:000000.0000:04514
04515:+00012:+00041:-00190:000000.0000:04515
04516:+00208:-00169:-00205:000000.0000:04516
04517:+00291:-00031:-00121:000000.0000:04517
04518:+00232:-00112:-00059:000000.0000:04518
04519:+00100:-00066:-00125:000000.0000:04519
04520:+00155:+00060:+00093:000000.0000:04520
04521:+00102:-00008:+00160:000000.0000:04521
04522:+00087:-00200:+00027:000000.0000:04522
04523:+00050:-00007:-00075:000000.0000:04523
04524:-00048:-00158:-00043:000000.0000:04524
04525:-00154:-00080:+00062:000000.0000:04525
04526:-00233:-00141:-00043:000000.0000:04526
04527:-00174:-00104:-00019:000000.0000:04527
04528:-00058:+00006:+00029:000000.0000:04528
04529:-00115:-00057:-00031:000000.0000:04529
04530:-00028:-00039:-00012:000000.0000:04530
04531:-00043:-00071:-00012:000000.0000:04531
04532:-00082:-00071:-00013:000000.0000:04532
04533:-00050:-00072:-00017:000000.0000:04533
04534:+00011:-00115:-00087:000000.0000:04534
04535:+00034:-00102:-00075:000000.0000:04535
04536:+00078:-00023:-00101:000000.0000:04536
04537:-00018:-00138:-00031:000000.0000:04537
04538:-00067:+00004:-00006:000000.0000:04538
04539:+00007:-00030:+00047:000000.0000:04539
04540:-00011:-00056:+00009:000000.0000:04540
04541:-00044:-00013:+00022:000000.0000:04541
04542:-00075:-00127:+00024:000000.0000:04542
04543:-00103:-00019:-00064:000000.0000:04543
04544:-00190:-00023:-00065:000000.0000:04544
04545:-00239:-00062:-00060:000000.0000:04545
04546:-00154:-00064:-00026:000000.0000:04546
04547:-00131:-00022:-00013:000000.0000:04547
04548:-00032:+00009:+00004:000000.0000:04548
04549:-00129:-00018:+00012:000000.0000:04549
04550:-00128:+00010:+00026:000000.0000:04550
04551:-00014:+00062:-00013:000000.0000:04551
04552:+00061:-00004:-00025:000000.0000:04552
04553:+00077:+00049:-00010:000000.0000:04553
04554:+00064:-00004:+00023:000000.0000:04554
04555:-00010:+00020:+00052:000000.0000:04555
04556:-00014:-00031:+00072:000000.0000:04556
04557:+00038:-00023:+00057:000000.0000:04557
04558:+00060:-00012:+00014:000000.0000:04558
04559:+00047:+00007:-00040:000000.0000:04559
04560:+00032:+00041:-00020:000000.0000:04560
04561:+00010:-00054:+00073:000000.0000:04561
04562:+00011:+00015:+00048:000000.0000:04562
04563:+00044:-00049:+00019:000000.0000:04563
04564:+00026:-00006:-00018:000000.0000:04564
04565:+00016:-00074:-00042:000000.0000:04565
04566:+00008:-00120:-00064:000000.0000:04566
04567:+00045:-00064:-00060:000000.0000:04567
04568:+00027:-00109:-00054:000000.0000:04568
04569:+00023:-00065:-00064:000000.0000:04569
04570:+00001:-00029:-00038:000000.0000:04570
04571:-00038:+00010:+00028:000000.0000:04571
04572:-00064:+00063:+00033:000000.0000:04572
04573:-00016:+00086:+00056:000000.0000:04573
04574:-00040:+00121:+00040:000000.0000:04574
04575:-00034:+00080:+00024:000000.0000:04575
04576:+00026:+00122:-00031:000000.0000:04576
04577:+00053:+00089:-00054:000000.0000:04577
04578:+00044:+00149:-00064:000000.0000:04578
04579:+00051:+00112:-00076:000000.0000:04579
04580:+00047:+00090:-00064:000000.0000:04580
04581:+00022:+00131:-00095:000000.0000:04581
04582:+00034:+00211:-00123:000000.0000:04582
04583:+00064:+00219:-00118:000000.0000:04583
04584:+00047:+00181:-00097:000000.0000:04584
04585:+00033:+00315:-00073:000000.0000:04585
04586:+00003:+00248:-00024:000000.0000:04586
04587:-00040:+00333:-00011:000000.0000:04587
04588:+00013:+00201:+00012:000000.0000:04588
04589:+00017:+00237:+00043:000000.0000:04589
04590:+00018:+00170:+00013:000000.0000:04590
04591:-00079:+00033:-00009:000000.0000:04591
04592:-00092:+00093:+00136:000000.0000:04592
04593:-00087:+00061:+00103:000000.0000:04593
04594:-00066:+00075:+00041:000000.0000:04594
04595:-00009:+00063:+00120:000000.0000:04595
04596:+00033:+00054:+00115:000000.0000:04596
04597:+00062:+00140:+00061:000000.0000:04597
04598:+00069:+00104:+00064:000000.0000:04598
04599:+00078:+00085:+00048:000000.0000:04599
04600:+00027:+00039:-00021:000000.0000:04600
04601:+00021:+00027:+00026:000000.0000:04601
04602:+00042:-00031:-00006:000000.0000:04602
04603:-00011:-00092:-00015:000000.0000:04603
04604:-00083:-00084:-00014:000000.0000:04604
04605:-00036:+00001:+00018:000000.0000:04605
04606:+00066:-00030:-00031:000000.0000:04606
04607:+00047:+00025:-00077:000000.0000:04607
04608:-00003:+00044:-00069:000000.0000:04608
04609:-00015:+00109:+00011:000000.0000:04609
04610:-00011:+00136:-00027:000000.0000:04610
04611:-00020:+00028:-00073:000000.0000:04611
04612:-00013:+00014:-00155:000000.0000:04612
04613:-00039:-00009:-00157:000000.0000:04613
04614:-00080:-00011:-00113:000000.0000:04614
04615:-00047:-00085:-00165:000000.0000:04615
04616:-00049:-00108:-00207:000000.0000:04616
04617:-00066:-00156:-00123:000000.0000:04617
04618:-00024:-00173:-00056:000000.0000:04618
04619:-00004:-00101:-00057:000000.0000:04619
04620:+00015:-00157:-00022:000000.0000:04620
04621:+00062:-00042:+00054:000000.0000:04621
04622:+00055:-00096:+00061:000000.0000:04622
04623:+00081:+00004:+00011:000000.0000:04623
04624:+00124:-00040:-00009:000000.0000:04624
04625:+00111:-00063:+00015:000000.0000:04625
04626:+00064:-00057:+00030:000000.0000:04626
04627:+00007:-00146:+00029:000000.0000:04627
04628:+00018:-00066:-00006:000000.0000:04628
04629:+00033:-00163:-00042:000000.0000:04629
04630:+00010:-00046:-00041:000000.0000:04630
04631:+00015:-00016:-00044:000000.0000:04631
04632:-00070:-00024:-00041:000000.0000:04632
04633:-00029:+00054:+00037:000000.0000:04633
04634:-00009:+00008:+00041:000000.0000:04634
04635:-00049:+00125:-00056:000000.0000:04635
04636:+00030:+00062:+00022:000000.0000:04636
04637:+00034:+00092:+00037:000000.0000:04637
04638:-00004:+00148:-00001:000000.0000:04638
04639:-00032:+00151:-00029:000000.0000:04639
04640:-00047:+00218:-00029:000000.0000:04640
04641:-00059:+00183:+00012:000000.0000:04641
04642:-00057:+00172:+00016:000000.0000:04642
04643:-00061:+00153:-00029:000000.0000:04643
04644:-00016:+00107:-00079:000000.0000:04644
04645:-00063:+00129:-00024:000000.0000:04645
04646:-00089:+00046:+00002:000000.0000:04646
04647:+00040:+00086:-00097:000000.0000:04647
04648:+00104:+00037:-00078:000000.0000:04648
04649:-00140:+00016:-00071:000000.0000:04649
04650:-00083:-00006:-00082:000000.0000:04650
04651:+00060:-00059:-00071:000000.0000:04651
04652:-00039:-00029:-00052:000000.0000:04652
04653:-00105:-00138:-00098:000000.0000:04653
04654:-00079:-00082:-00038:000000.0000:04654
04655:+00067:-00122:+00041:000000.0000:04655
04656:+00013:-00026:-00080:000000.0000:04656
04657:+00032:-00068:-00039:000000.0000:04657
04658:-00007:-00136:+00038:000000.0000:04658
04659:+00015:-00075:+00004:000000.0000:04659
04660:+00058:-00170:-00049:000000.0000:04660
04661:+00115:-00133:-00073:000000.0000:04661
04662:+00069:-00231:+00006:000000.0000:04662
04663:+00073:-00184:-00022:000000.0000:04663
04664:+00120:-00217:-00008:000000.0000:04664
04665:+00024:-00212:+00138:000000.0000:04665
04666:-00021:-00215:+00113:000000.0000:04666
04667:+00029:-00160:+00055:000000.0000:04667
04668:+00086:-00051:+00060:000000.0000:04668
04669:+00062:-00104:+00045:000000.0000:04669
04670:+00018:-00024:-00027:000000.0000:04670
04671:-00112:+00070:-00054:000000.0000:04671
04672:-00125:+00069:-00072:000000.0000:04672
04673:-00065:+00081:-00123:000000.0000:04673
04674:-00042:+00019:-00110:000000.0000:04674
04675:-00015:+00156:-00099:000000.0000:04675
04676:+00066:+00170:-00112:000000.0000:04676
04677:+00028:+00143:-00060:000000.0000:04677
04678:+00004:+00253:-00003:000000.0000:04678
04679:-00053:+00224:-00037:000000.0000:04679
04680:-00042:+00268:-00048:000000.0000:04680
04681:-00069:+00185:-00010:000000.0000:04681
04682:-00068:+00150:-00013:000000.0000:04682
04683:-00089:+00163:+00012:000000.0000:04683
04684:-00137:+00141:-00011:000000.0000:04684
04685:-00190:+00043:-00040:000000.0000:04685
04686:-00102:+00059:+00031:000000.0000:04686
04687:-00016:-00029:+00037:000000.0000:04687
04688:-00003:-00032:+00025:000000.0000:04688
04689:-00011:-00085:+00021:000000.0000:04689
04690:+00008:-00168:+00035:000000.0000:04690
04691:+00076:-00034:+00086:000000.0000:04691
04692:+00132:-00139:+00064:000000.0000:04692
04693:+00104:-00082:+00156:000000.0000:04693
04694:-00060:-00006:+00168:000000.0000:04694
04695:-00025:-00007:-00032:000000.0000:04695
04696:+00031:-00028:-00017:000000.0000:04696
04697:-00035:-00086:+00003:000000.0000:04697
04698:-00047:-00128:-00076:000000.0000:04698
04699:-00022:-00168:-00061:000000.0000:04699
04700:-00003:-00141:-00004:000000.0000:04700
04701:+00020:-00165:-00074:000000.0000:04701
04702:+00051:-00087:-00033:000000.0000:04702
04703:+00046:-00030:-00031:000000.0000:04703
04704:+00061:-00106:-00096:000000.0000:04704
04705:+00114:-00016:-00105:000000.0000:04705
04706:+00029:-00005:-00057:000000.0000:04706
04707:-00028:+00065:-00113:000000.0000:04707
04708:-00002:+00098:-00081:000000.0000:04708
04709:+00034:-00009:-00085:000000.0000:04709
04710:+00005:+00051:-00129:000000.0000:04710
04711:-00019:+00043:-00030:000000.0000:04711
04712:+00021:-00075:-00013:000000.0000:04712
04713:-00063:-00030:-00009:000000.0000:04713
04714:-00065:+00015:+00126:000000.0000:04714
04715:+00054:-00106:+00176:000000.0000:04715
04716:+00068:+00128:+00068:000000.0000:04716
04717:+00081:+00092:+00027:000000.0000:04717
04718:+00044:+00197:+00064:000000.0000:04718
04719:+00054:+00170:+00120:000000.0000:04719
04720:+00050:+00202:-00017:000000.0000:04720
04721:+00027:+00109:-00046:000000.0000:04721
04722:-00086:+00117:-00018:000000.0000:04722
04723:-00140:+00076:+00053:000000.0000:04723
04724:-00219:-00151:+00003:000000.0000:04724
04725:-00242:-00008:-00077:000000.0000:04725
04726:-00241:+00001:+00049:000000.0000:04726
04727:-00162:-00064:+00126:000000.0000:04727
04728:-00096:+00020:+00009:000000.0000:04728
04729:-00068:-00067:+00024:000000.0000:04729
04730:-00058:+00175:+00040:000000.0000:04730
04731:-00055:-00020:+00012:000000.0000:04731
04732:-00068:-00134:-00062:000000.0000:04732
04733:+00022:-00014:-00056:000000.0000:04733
04734:+00110:-00138:-00129:000000.0000:04734
04735:+00090:-00093:-00093:000000.0000:04735
04736:+00108:-00134:+00022:000000.0000:04736
04737:+00088:-00123:-00040:000000.0000:04737
04738:+00140:+00007:-00038:000000.0000:04738
04739:+00089:-00008:+00062:000000.0000:04739
04740:+00146:+00039:+00011:000000.0000:04740
04741:+00143:+00074:-00058:000000.0000:04741
04742:+00043:+00044:-00030:000000.0000:04742
04743:+00094:+00107:+00014:000000.0000:04743
04744:+00066:+00058:-00069:000000.0000:04744
04745:-00035:+00052:-00097:000000.0000:04745
04746:+00062:+00085:-00101:000000.0000:04746
04747:+00063:+00012:-00150:000000.0000:04747
04748:+00030:-00001:-00147:000000.0000:04748
04749:+00007:-00018:-00094:000000.0000:04749
04750:+00017:+00003:-00098:000000.0000:04750
04751:-00029:+00033:-00061:000000.0000:04751
04752:+00050:+00068:-00031:000000.0000:04752
04753:+00082:+00039:-00045:000000.0000:04753
04754:-00009:+00155:-00069:000000.0000:04754
04755:-00021:+00027:+00010:000000.0000:04755
04756:-00052:+00096:+00030:000000.0000:04756
04757:+00015:+00112:-00028:000000.0000:04757
04758:+00004:+00010:-00024:000000.0000:04758
04759:+00000:+00076:-00005:000000.0000:04759
04760:-00045:-00021:+00033:000000.0000:04760
04761:-00085:+00038:+00076:000000.0000:04761
04762:-00115:+00001:+00018:000000.0000:04762
04763:-00071:-00036:+00022:000000.0000:04763
04764:-00072:+00083:+00063:000000.0000:04764
04765:-00074:+00052:+00060:000000.0000:04765
04766:-00080:+00083:+00044:000000.0000:04766
04767:-00070:+00073:+00090:000000.0000:04767
04768:-00052:+00047:+00061:000000.0000:04768
04769:-00065:+00080:-00020:000000.0000:04769
04770:-00031:-00003:-00040:000000.0000:04770
04771:+00008:-00029:-00064:000000.0000:04771
04772:+00068:-00003:-00085:000000.0000:04772
04773:+00111:-00026:-00120:000000.0000:04773
04774:+00072:-00052:-00108:000000.0000:04774
04775:-00007:+00044:-00026:000000.0000:04775
04776:-00035:+00015:-00047:000000.0000:04776
04777:+00027:+00032:-00064:000000.0000:04777
04778:+00142:+00123:-00102:000000.0000:04778
04779:+00106:+00046:-00131:000000.0000:04779
04780:+00034:+00078:-00082:000000.0000:04780
04781:-00033:-00009:+00006:000000.0000:04781
04782:-00034:-00046:-00045:000000.0000:04782
04783:+00005:+00009:-00136:000000.0000:04783
04784:-00022:-00135:-00134:000000.0000:04784
04785:+00011:-00070:-00051:000000.0000:04785
04786:+00051:-00086:-00058:000000.0000:04786
04787:+00010:-00140:+00028:000000.0000:04787
04788:+00009:-00029:+00147:000000.0000:04788
04789:-00015:+00038:+00124:000000.0000:04789
04790:+00020:+00079:+00098:000000.0000:04790
04791:+00007:+00056:+00101:000000.0000:04791
04792:+00060:+00048:+00025:000000.0000:04792
04793:+00095:+00049:-00105:000000.0000:04793
04794:+00071:-00005:-00064:000000.0000:04794
04795:-00003:+00017:-00051:000000.0000:04795
04796:-00025:-00038:-00074:000000.0000:04796
04797:-00049:-00015:-00030:000000.0000:04797
04798:-00016:+00051:-00041:000000.0000:04798
04799:+00000:+00033:-00069:000000.0000:04799
04800:-00018:+00082:-00019:000000.0000:04800
04801:+00001:+00060:+00011:000000.0000:04801
04802:+00006:+00084:+00016:000000.0000:04802
04803:-00021:+00125:-00023:000000.0000:04803
04804:-00088:+00079:-00029:000000.0000:04804
04805:-00088:+00062:+00001:000000.0000:04805
04806:-00083:+00042:-00028:000000.0000:04806
04807:-00039:-00018:-00021:000000.0000:04807
04808:+00005:+00046:+00041:000000.0000:04808
04809:+00005:+00039:+00058:000000.0000:04809
04810:+00079:+00031:+00019:000000.0000:04810
04811:+00093:+00067:+00049:000000.0000:04811
04812:+00026:+00035:+00141:000000.0000:04812
04813:-00051:+00001:+00086:000000.0000:04813
04814:+00036:-00021:+00003:000000.0000:04814
04815:+00008:-00039:+00042:000000.0000:04815
04816:-00073:-00092:+00030:000000.0000:04816
04817:-00006:-00098:-00043:000000.0000:04817
04818:+00045:-00125:+00039:000000.0000:04818
04819:+00068:-00129:+00044:000000.0000:04819
04820:+00060:-00066:-00057:000000.0000:04820
04821:+00046:-00085:-00004:000000.0000:04821
04822:+00017:-00009:+00014:000000.0000:04822
04823:+00034:-00012:-00036:000000.0000:04823
04824:+00015:-00092:-00105:000000.0000:04824
04825:+00019:+00036:-00037:000000.0000:04825
04826:+00002:-00039:-00078:000000.0000:04826
04827:-00005:-00017:-00158:000000.0000:04827
04828:-00050:+00000:-00159:000000.0000:04828
04829:-00099:-00066:-00273:000000.0000:04829
04830:-00031:-00031:-00321:000000.0000:04830
04831:+00037:-00073:-00298:000000.0000:04831
04832:+00106:-00081:-00177:000000.0000:04832
04833:+00099:-00012:-00039:000000.0000:04833
04834:+00065:-00044:+00035:000000.0000:04834
04835:+00066:+00130:+00066:000000.0000:04835
04836:+00024:+00139:+00115:000000.0000:04836
04837:+00032:+00132:+00127:000000.0000:04837
04838:+00031:+00045:+00179:000000.0000:04838
04839:-00023:+00004:+00051:000000.0000:04839
04840:-00093:-00060:+00016:000000.0000:04840
04841:-00145:-00081:+00064:000000.0000:04841
04842:-00155:-00108:+00138:000000.0000:04842
04843:-00171:-00044:+00113:000000.0000:04843
04844:-00088:+00019:+00095:000000.0000:04844
04845:-00028:-00034:+00098:000000.0000:04845
04846:+00044:+00018:+00089:000000.0000:04846
04847:+00033:+00072:+00077:000000.0000:04847
04848:-00020:+00096:+00066:000000.0000:04848
04849:-00021:+00082:+00097:000000.0000:04849
04850:+00008:+00041:-00035:000000.0000:04850
04851:+00021:+00072:-00120:000000.0000:04851
04852:+00068:-00043:-00141:000000.0000:04852
04853:+00082:+00044:-00151:000000.0000:04853
04854:+00094:-00054:-00158:000000.0000:04854
04855:+00039:+00054:-00167:000000.0000:04855
04856:+00126:-00086:-00090:000000.0000:04856
04857:+00116:-00020:-00128:000000.0000:04857
04858:+00157:-00014:-00092:000000.0000:04858
04859:+00004:+00176:-00078:000000.0000:04859
04860:-00057:+00061:-00038:000000.0000:04860
04861:-00097:+00162:-00059:000000.0000:04861
04862:-00078:+00012:-00090:000000.0000:04862
04863:-00131:-00021:-00067:000000.0000:04863
04864:-00070:-00079:+00010:000000.0000:04864
04865:-00093:-00153:-00065:000000.0000:04865
04866:-00102:-00117:-00066:000000.0000:04866
04867:-00157:-00153:-00045:000000.0000:04867
04868:-00027:-00025:-00059:000000.0000:04868
04869:+00036:-00094:-00004:000000.0000:04869
04870:+00034:+00028:+00038:000000.0000:04870
04871:+00001:+00079:+00125:000000.0000:04871
04872:+00012:+00047:+00144:000000.0000:04872
04873:+00059:+00065:+00074:000000.0000:04873
04874:+00096:-00050:+00046:000000.0000:04874
04875:+00092:-00132:+00068:000000.0000:04875
04876:+00046:-00056:+00060:000000.0000:04876
04877:-00013:-00189:-00040:000000.0000:04877
04878:-00031:-00133:+00012:000000.0000:04878
04879:-00037:-00065:+00091:000000.0000:04879
04880:-00029:-00007:+00031:000000.0000:04880
04881:+00011:+00043:+00027:000000.0000:04881
04882:+00079:+00096:+00071:000000.0000:04882
04883:+00019:+00105:-00041:000000.0000:04883
04884:-00021:+00079:-00084:000000.0000:04884
04885:-00068:+00121:-00075:000000.0000:04885
04886:-00057:+00084:-00084:000000.0000:04886
04887:-00041:+00049:-00081:000000.0000:04887
04888:-00011:-00031:-00069:000000.0000:04888
04889:-00036:-00049:-00032:000000.0000:04889
04890:-00066:-00029:-00069:000000.0000:04890
04891:+00003:+00038:-00033:000000.0000:04891
04892:+00025:+00053:-00019:000000.0000:04892
04893:+00023:+00032:-00034:000000.0000:04893
04894:+00020:+00112:-00084:000000.0000:04894
04895:-00018:+00086:+00015:000000.0000:04895
04896:+00019:+00072:+00070:000000.0000:04896
04897:+00029:-00032:+00006:000000.0000:04897
04898:+00042:-00019:-00042:000000.0000:04898
04899:+00080:+00035:-00061:000000.0000:04899
04900:+00057:-00166:-00081:000000.0000:04900
04901:+00054:-00061:+00026:000000.0000:04901
04902:+00037:-00138:+00009:000000.0000:04902
04903:+00072:-00077:+00020:000000.0000:04903
04904:+00093:-00073:+00050:000000.0000:04904
04905:+00022:-00093:+00104:000000.0000:04905
04906:-00064:+00022:+00081:000000.0000:04906
04907:-00115:-00020:+00146:000000.0000:04907
04908:-00101:-00009:+00126:000000.0000:04908
04909:+00017:+00007:-00010:000000.0000:04909
04910:+00032:+00012:-00071:000000.0000:04910
04911:-00004:-00033:-00020:000000.0000:04911
04912:-00050:-00034:-00006:000000.0000:04912
04913:-00044:-00051:-00057:000000.0000:04913
04914:-00047:-00078:-00003:000000.0000:04914
04915:-00037:-00054:-00055:000000.0000:04915
04916:-00030:-00012:-00081:000000.0000:04916
04917:+00002:-00018:-00051:000000.0000:04917
04918:+00009:+00024:-00084:000000.0000:04918
04919:-00004:+00044:-00034:000000.0000:04919
04920:-00021:+00062:-00037:000000.0000:04920
04921:+00032:+00074:-00052:000000.0000:04921
04922:+00033:+00056:-00060:000000.0000:04922
04923:+00034:+00005:-00030:000000.0000:04923
04924:-00024:+00064:-00026:000000.0000:04924
04925:-00095:-00034:-00059:000000.0000:04925
04926:-00088:+00024:-00046:000000.0000:04926
04927:-00055:+00056:-00046:000000.0000:04927
04928:-00033:+00092:-00066:000000.0000:04928
04929:-00040:+00111:-00046:000000.0000:04929
04930:-00058:+00164:+00039:000000.0000:04930
04931:-00092:+00184:-00017:000000.0000:04931
04932:-00079:+00102:+00002:000000.0000:04932
04933:-00028:+00123:+00026:000000.0000:04933
04934:-00019:+00127:-00014:000000.0000:04934
04935:+00000:+00040:-00041:000000.0000:04935
04936:-00055:+00065:-00043:000000.0000:04936
04937:-00061:+00029:+00001:000000.0000:04937
04938:-00080:+00015:+00006:000000.0000:04938
04939:-00049:+00034:+00026:000000.0000:04939
04940:-00016:+00004:+00034:000000.0000:04940
04941:-00004:+00081:+00021:000000.0000:04941
04942:+00023:+00104:+00032:000000.0000:04942
04943:+00008:+00061:+00092:000000.0000:04943
04944:+00018:+00122:+00022:000000.0000:04944
04945:+00011:+00096:-00005:000000.0000:04945
04946:+00011:+00070:-00046:000000.0000:04946
04947:+00028:+00067:-00031:000000.0000:04947
04948:+00015:-00021:-00059:000000.0000:04948
04949:+00008:-00009:-00046:000000.0000:04949
04950:-00029:-00065:-00081:000000.0000:04950
04951:-00057:-00103:-00098:000000.0000:04951
04952:-00060:-00090:-00044:000000.0000:04952
04953:-00049:-00079:-00004:000000.0000:04953
04954:+00007:-00047:-00093:000000.0000:04954
04955:+00049:-00045:-00034:000000.0000:04955
04956:+00024:+00050:-00037:000000.0000:04956
04957:+00009:+00133:-00002:000000.0000:04957
04958:+00006:+00167:-00075:000000.0000:04958
04959:-00023:+00103:-00121:000000.0000:04959
04960:+00042:+00115:-00067:000000.0000:04960
04961:+00038:+00035:+00009:000000.0000:04961
04962:+00032:-00124:-00023:000000.0000:04962
04963:+00022:-00013:+00011:000000.0000:04963
04964:-00003:-00105:+00050:000000.0000:04964
04965:+00013:+00013:+00033:000000.0000:04965
04966:-00006:+00029:+00018:000000.0000:04966
04967:-00048:-00025:+00014:000000.0000:04967
04968:-00097:+00139:+00024:000000.0000:04968
04969:-00177:+00098:+00068:000000.0000:04969
04970:-00189:+00113:+00069:000000.0000:04970
04971:-00159:+00158:+00017:000000.0000:04971
04972:-00055:+00115:-00040:000000.0000:04972
04973:+00004:+00129:-00063:000000.0000:04973
04974:-00019:+00154:-00076:000000.0000:04974
04975:-00022:+00037:-00062:000000.0000:04975
04976:-00017:+00085:-00032:000000.0000:04976
04977:-00030:+00028:+00021:000000.0000:04977
04978:-00024:+00067:+00061:000000.0000:04978
04979:+00017:+00078:+00035:000000.0000:04979
04980:-00042:-00019:-00019:000000.0000:04980
04981:-00012:+00083:+00010:000000.0000:04981
04982:+00015:+00035:+00006:000000.0000:04982
04983:+00052:+00046:-00090:000000.0000:04983
04984:+00126:+00009:-00031:000000.0000:04984
04985:+00101:-00014:+00003:000000.0000:04985
04986:+00060:-00022:-00017:000000.0000:04986
04987:+00050:-00067:+00028:000000.0000:04987
04988:+00062:-00011:+00073:000000.0000:04988
04989:+00021:-00043:-00052:000000.0000:04989
04990:-00014:-00037:-00028:000000.0000:04990
04991:-00012:-00059:+00038:000000.0000:04991
04992:+00004:-00010:-00056:000000.0000:04992
04993:-00006:-00045:-00084:000000.0000:04993
04994:-00004:-00019:-00015:000000.0000:04994
04995:-00007:-00044:-00051:000000.0000:04995
04996:-00048:-00005:-00099:000000.0000:04996
04997:-00069:-00045:-00048:000000.0000:04997
04998:-00064:-00008:-00101:000000.0000:04998
04999:-00010:-00051:-00083:000000.0000:04999
05000:-00023:-00010:-00061:000000.0000:05000
05001:-00003:-00028:-00069:000000.0000:05001
05002:-00056:-00043:+00000:000000.0000:05002
05003:-00092:-00051:+00032:000000.0000:05003
05004:-00064:-00003:-00011:000000.0000:05004
05005:-00055:-00035:-00078:000000.0000:05005
05006:-00011:-00021:-00099:000000.0000:05006
05007:+00021:-00016:-00052:000000.0000:05007
05008:+00003:-00011:-00038:000000.0000:05008
05009:-00005:+00002:-00075:000000.0000:05009
05010:-00037:+00055:-00001:000000.0000:05010
05011:-00035:+00102:+00061:000000.0000:05011
05012:-00031:+00029:+00017:000000.0000:05012
05013:-00046:+00054:+00092:000000.0000:05013
05014:-00027:+00065:+00080:000000.0000:05014
05015:-00025:-00014:+00102:000000.0000:05015
05016:-00103:-00063:+00083:000000.0000:05016
05017:-00081:-00050:+00065:000000.0000:05017
05018:+00017:-00077:+00049:000000.0000:05018
05019:-00054:-00009:+00050:000000.0000:05019
05020:-00038:-00053:+00030:000000.0000:05020
05021:+00028:-00059:+00004:000000.0000:05021
05022:-00027:-00112:-00003:000000.0000:05022
05023:-00067:-00121:-00039:000000.0000:05023
05024:-00060:-00093:-00021:000000.0000:05024
05025:-00055:-00110:-00052:000000.0000:05025
05026:+00013:-00008:-00059:000000.0000:05026
05027:+00155:+00022:-00034:000000.0000:05027
05028:+00136:-00034:-00176:000000.0000:05028
05029:+00147:+00013:-00196:000000.0000:05029
05030:+00080:+00015:-00125:000000.0000:05030
05031:-00017:-00035:-00083:000000.0000:05031
05032:-00071:-00201:-00111:000000.0000:05032
05033:-00090:-00068:-00087:000000.0000:05033
05034:-00091:-00057:+00001:000000.0000:05034
05035:-00128:-00099:-00180:000000.0000:05035
05036:+00029:-00051:-00066:000000.0000:05036
05037:-00021:-00045:+00036:000000.0000:05037
05038:+00017:+00134:-00027:000000.0000:05038
05039:+00009:+00057:-00040:000000.0000:05039
05040:-00007:-00027:+00021:000000.0000:05040
05041:-00021:+00009:+00043:000000.0000:05041
05042:-00130:-00096:+00025:000000.0000:05042
05043:-00104:-00059:-00042:000000.0000:05043
05044:-00103:-00113:-00085:000000.0000:05044
05045:-00122:-00103:-00073:000000.0000:05045
05046:-00071:-00078:+00023:000000.0000:05046
05047:-00089:-00090:+00094:000000.0000:05047
05048:+00006:-00079:+00112:000000.0000:05048
05049:+00092:-00010:+00066:000000.0000:05049
05050:+00080:+00022:+00028:000000.0000:05050
05051:+00061:-00004:+00051:000000.0000:05051
05052:+00017:-00007:+00055:000000.0000:05052
05053:-00045:+00005:-00046:000000.0000:05053
05054:-00025:+00014:-00015:000000.0000:05054
05055:-00053:-00005:+00012:000000.0000:05055
05056:-00064:+00028:-00064:000000.0000:05056
05057:-00048:-00051:-00069:000000.0000:05057
05058:+00031:+00056:-00072:000000.0000:05058
05059:+00036:+00031:-00051:000000.0000:05059
05060:+00015:+00021:+00002:000000.0000:05060
05061:-00049:+00105:+00025:000000.0000:05061
05062:-00058:+00079:-00033:000000.0000:05062
05063:-00024:+00101:-00044:000000.0000:05063
05064:+00006:+00080:-00089:000000.0000:05064
05065:+00016:+00052:-00114:000000.0000:05065
05066:+00021:+00003:-00088:000000.0000:05066
05067:+00014:-00007:-00078:000000.0000:05067
05068:-00006:-00029:-00080:000000.0000:05068
05069:-00046:-00062:-00031:000000.0000:05069
05070:-00011:-00021:+00020:000000.0000:05070
05071:+00019:-00013:-00100:000000.0000:05071
05072:+00093:+00025:-00088:000000.0000:05072
05073:+00077:+00008:+00003:000000.0000:05073
05074:+00047:+00053:+00032:000000.0000:05074
05075:-00032:+00040:+00033:000000.0000:05075
05076:-00017:+00029:+00085:000000.0000:05076
05077:+00021:-00019:-00005:000000.0000:05077
05078:+00095:+00096:-00030:000000.0000:05078
05079:+00062:+00036:-00040:000000.0000:05079
05080:+00024:+00056:-00044:000000.0000:05080
05081:-00038:+00099:-00048:000000.0000:05081
05082:-00001:+00068:-00077:000000.0000:05082
05083:-00007:+00059:-00031:000000.0000:05083
05084:-00022:+00041:-00033:000000.0000:05084
05085:-00052:+00107:-00053:000000.0000:05085
05086:-00047:+00115:-00019:000000.0000:05086
05087:-00033:+00105:-00073:000000.0000:05087
05088:-00013:+00194:-00048:000000.0000:05088
05089:-00020:+00144:-00025:000000.0000:05089
05090:-00059:+00107:-00014:000000.0000:05090
05091:-00073:+00051:+00007:000000.0000:05091
05092:-00076:+00022:+00026:000000.0000:05092
05093:-00057:+00055:-00010:000000.0000:05093
05094:-00085:+00004:+00009:000000.0000:05094
05095:-00029:+00087:-00021:000000.0000:05095
05096:-00011:+00005:-00016:000000.0000:05096
05097:-00035:+00118:+00034:000000.0000:05097
05098:-00026:+00096:+00004:000000.0000:05098
05099:+00000:+00084:-00023:000000.0000:05099
05100:-00005:+00091:+00012:000000.0000:05100
05101:+00005:+00057:-00013:000000.0000:05101
05102:+00004:+00089:-00006:000000.0000:05102
05103:+00012:+00026:-00005:000000.0000:05103
05104:+00025:+00006:-00002:000000.0000:05104
05105:+00033:+00036:-00046:000000.0000:05105
05106:+00022:+00037:-00007:000000.0000:05106
05107:+00050:+00012:+00040:000000.0000:05107
05108:+00020:+00059:-00041:000000.0000:05108
05109:-00011:+00059:-00051:000000.0000:05109
05110:-00023:+00059:-00031:000000.0000:05110
05111:-00001:+00140:-00031:000000.0000:05111
05112:-00069:+00101:-00094:000000.0000:05112
05113:-00016:+00122:-00063:000000.0000:05113
05114:-00031:+00110:-00063:000000.0000:05114
05115:-00033:+00065:-00060:000000.0000:05115
05116:-00021:+00085:-00057:000000.0000:05116
05117:-00040:-00048:-00035:000000.0000:05117
05118:-00013:-00071:+00013:000000.0000:05118
05119:+00012:-00088:+00043:000000.0000:05119
05120:+00063:-00137:+00055:000000.0000:05120
05121:-00003:-00153:-00005:000000.0000:05121
05122:+00013:-00075:+00027:000000.0000:05122
05123:+00054:-00075:+00102:000000.0000:05123
05124:-00005:+00064:+00102:000000.0000:05124
05125:-00009:+00131:+00064:000000.0000:05125
05126:-00070:+00014:+00017:000000.0000:05126
05127:-00080:+00000:-00029:000000.0000:05127
05128:-00068:+00123:-00068:000000.0000:05128
05129:-00072:-00051:-00259:000000.0000:05129
05130:-00145:-00061:-00295:000000.0000:05130
05131:-00138:-00048:-00298:000000.0000:05131
05132:-00125:-00099:-00184:000000.0000:05132
05133:-00048:-00109:-00139:000000.0000:05133
05134:-00035:-00061:-00091:000000.0000:05134
05135:-00003:+00052:+00042:000000.0000:05135
05136:+00006:+00180:+00150:000000.0000:05136
05137:+00025:+00215:+00084:000000.0000:05137
05138:+00102:+00120:+00074:000000.0000:05138
05139:+00074:+00177:+00054:000000.0000:05139
05140:+00025:+00055:+00061:000000.0000:05140
05141:+00003:+00002:+00035:000000.0000:05141
05142:+00044:-00039:-00054:000000.0000:05142
05143:-00045:-00139:-00004:000000.0000:05143
05144:-00272:-00056:+00085:000000.0000:05144
05145:-00256:+00024:+00058:000000.0000:05145
05146:-00022:-00046:+00051:000000.0000:05146
05147:+00062:-00008:-00038:000000.0000:05147
05148:+00035:-00011:-00062:000000.0000:05148
05149:+00084:-00002:-00052:000000.0000:05149
05150:+00068:+00014:-00001:000000.0000:05150
05151:+00050:-00034:-00063:000000.0000:05151
05152:+00081:-00065:-00066:000000.0000:05152
05153:+00046:-00054:-00151:000000.0000:05153
05154:+00046:-00109:-00110:000000.0000:05154
05155:+00046:-00148:-00007:000000.0000:05155
05156:+00054:-00036:+00051:000000.0000:05156
05157:+00066:-00102:+00018:000000.0000:05157
05158:+00038:+00020:+00019:000000.0000:05158
05159:-00041:+00033:-00034:000000.0000:05159
05160:-00092:+00003:-00170:000000.0000:05160
05161:-00115:+00047:-00185:000000.0000:05161
05162:-00220:-00017:-00184:000000.0000:05162
05163:-00205:-00122:-00145:000000.0000:05163
05164:-00067:-00024:-00116:000000.0000:05164
05165:-00081:-00084:-00163:000000.0000:05165
05166:-00101:-00013:-00100:000000.0000:05166
05167:-00124:+00011:-00053:000000.0000:05167
05168:-00086:-00086:-00047:000000.0000:05168
05169:+00029:-00003:-00155:000000.0000:05169
05170:+00075:-00031:-00112:000000.0000:05170
05171:+00020:-00072:+00095:000000.0000:05171
05172:-00026:-00047:+00210:000000.0000:05172
05173:-00060:-00098:+00172:000000.0000:05173
05174:-00091:-00081:+00143:000000.0000:05174
05175:-00141:-00136:+00127:000000.0000:05175
05176:-00025:-00111:+00121:000000.0000:05176
05177:+00087:-00065:+00094:000000.0000:05177
05178:+00077:-00064:+00064:000000.0000:05178
05179:+00051:-00048:+00110:000000.0000:05179
05180:-00049:-00016:+00109:000000.0000:05180
05181:-00022:+00012:+00020:000000.0000:05181
05182:+00093:+00052:+00022:000000.0000:05182
05183:+00089:+00048:-00030:000000.0000:05183
05184:+00095:+00056:-00067:000000.0000:05184
05185:+00052:+00111:-00035:000000.0000:05185
05186:+00000:+00031:-00037:000000.0000:05186
05187:-00013:+00013:-00035:000000.0000:05187
05188:-00045:-00001:-00004:000000.0000:05188
05189:-00032:-00040:-00053:000000.0000:05189
05190:-00017:-00048:-00196:000000.0000:05190
05191:-00022:-00060:-00199:000000.0000:05191
05192:+00049:-00026:-00051:000000.0000:05192
05193:+00038:+00006:-00002:000000.0000:05193
05194:+00010:-00011:-00040:000000.0000:05194
05195:+00005:+00014:-00058:000000.0000:05195
05196:+00029:+00032:-00034:000000.0000:05196
05197:+00073:+00070:-00067:000000.0000:05197
05198:-00010:-00002:-00066:000000.0000:05198
05199:-00065:-00015:-00120:000000.0000:05199
05200:-00082:-00020:-00121:000000.0000:05200
05201:-00114:-00111:-00105:000000.0000:05201
05202:-00172:-00052:-00133:000000.0000:05202
05203:-00183:-00108:-00084:000000.0000:05203
05204:-00157:+00015:+00047:000000.0000:05204
05205:-00040:-00004:+00062:000000.0000:05205
05206:+00050:+00009:+00034:000000.0000:05206
05207:+00055:+00013:+00171:000000.0000:05207
05208:+00026:-00043:+00076:000000.0000:05208
05209:-00042:+00034:+00046:000000.0000:05209
05210:-00143:-00110:+00154:000000.0000:05210
05211:-00160:-00098:+00000:000000.0000:05211
05212:-00064:-00054:-00122:000000.0000:05212
05213:-00029:-00152:-00109:000000.0000:05213
05214:-00008:-00109:-00046:000000.0000:05214
05215:+00009:-00061:-00094:000000.0000:05215
05216:-00022:-00094:-00008:000000.0000:05216
05217:+00031:+00002:+00035:000000.0000:05217
05218:+00025:+00027:-00049:000000.0000:05218
05219:+00086:+00073:-00062:000000.0000:05219
05220:+00100:+00178:-00048:000000.0000:05220
05221:+00092:+00000:-00050:000000.0000:05221
05222:+00087:+00163:-00025:000000.0000:05222
05223:+00097:+00068:-00056:000000.0000:05223
05224:+00077:+00052:-00051:000000.0000:05224
05225:+00056:+00027:-00057:000000.0000:05225
05226:+00023:+00051:-00025:000000.0000:05226
05227:+00007:+00119:-00058:000000.0000:05227
05228:+00039:+00143:-00047:000000.0000:05228
05229:+00039:+00167:-00098:000000.0000:05229
05230:+00039:+00155:-00048:000000.0000:05230
05231:+00026:+00169:+00011:000000.0000:05231
05232:-00007:+00187:+00009:000000.0000:05232
05233:+00016:+00052:+00003:000000.0000:05233
05234:+00005:+00114:-00054:000000.0000:05234
05235:+00034:+00059:-00086:000000.0000:05235
05236:-00006:-00040:-00098:000000.0000:05236
05237:-00012:+00032:-00015:000000.0000:05237
05238:-00046:-00026:+00010:000000.0000:05238
05239:+00033:-00004:+00026:000000.0000:05239
05240:-00027:+00031:+00103:000000.0000:05240
05241:-00016:+00047:+00069:000000.0000:05241
05242:-00037:+00096:+00055:000000.0000:05242
05243:-00050:+00106:+00020:000000.0000:05243
05244:-00045:+00059:+00004:000000.0000:05244
05245:-00073:+00074:-00052:000000.0000:05245
05246:-00079:+00018:-00035:000000.0000:05246
05247:-00066:-00028:-00051:000000.0000:05247
05248:-00045:+00004:-00115:000000.0000:05248
05249:-00068:-00075:-00081:000000.0000:05249
05250:-00031:-00017:-00081:000000.0000:05250
05251:-00015:-00026:-00115:000000.0000:05251
05252:+00019:+00035:-00030:000000.0000:05252
05253:+00006:+00052:-00055:000000.0000:05253
05254:-00001:+00063:-00095:000000.0000:05254
05255:+00010:+00108:-00048:000000.0000:05255
05256:+00051:+00127:-00059:000000.0000:05256
05257:+00079:+00051:-00095:000000.0000:05257
05258:+00063:+00044:-00067:000000.0000:05258
05259:+00029:+00036:-00064:000000.0000:05259
05260:+00072:+00036:-00091:000000.0000:05260
05261:+00111:+00039:-00133:000000.0000:05261
05262:+00071:-00001:-00087:000000.0000:05262
05263:+00027:+00079:+00007:000000.0000:05263
05264:+00029:+00052:-00003:000000.0000:05264
05265:-00006:+00061:-00026:000000.0000:05265
05266:-00003:+00063:+00041:000000.0000:05266
05267:+00006:+00111:+00075:000000.0000:05267
05268:-00022:+00125:+00116:000000.0000:05268
05269:-00040:+00010:+00016:000000.0000:05269
05270:-00069:-00021:+00042:000000.0000:05270
05271:-00019:-00030:+00109:000000.0000:05271
05272:+00067:-00065:+00131:000000.0000:05272
05273:+00104:-00102:+00112:000000.0000:05273
05274:+00093:-00060:+00125:000000.0000:05274
05275:+00015:-00056:+00123:000000.0000:05275
05276:+00005:+00024:+00023:000000.0000:05276
05277:+00038:+00069:+00050:000000.0000:05277
05278:+00036:+00016:-00015:000000.0000:05278
05279:-00019:+00091:-00132:000000.0000:05279
05280:-00070:+00140:-00081:000000.0000:05280
05281:-00029:+00080:-00082:000000.0000:05281
05282:-00011:+00098:-00223:000000.0000:05282
05283:-00016:+00007:-00211:000000.0000:05283
05284:+00029:-00083:-00082:000000.0000:05284
05285:+00026:-00068:-00137:000000.0000:05285
05286:+00001:-00109:-00158:000000.0000:05286
05287:-00082:-00136:-00077:000000.0000:05287
05288:-00037:-00080:-00024:000000.0000:05288
05289:-00069:-00006:+00005:000000.0000:05289
05290:-00049:-00014:-00010:000000.0000:05290
05291:+00007:+00104:-00104:000000.0000:05291
05292:-00018:+00121:-00015:000000.0000:05292
05293:-00107:+00048:+00009:000000.0000:05293
05294:-00117:+00034:-00122:000000.0000:05294
05295:-00096:-00039:-00089:000000.0000:05295
05296:-00037:-00085:-00103:000000.0000:05296
05297:-00048:-00102:-00091:000000.0000:05297
05298:-00177:-00169:-00054:000000.0000:05298
05299:+00029:-00101:+00035:000000.0000:05299
05300:+00090:-00021:-00028:000000.0000:05300
05301:+00059:-00057:+00005:000000.0000:05301
05302:+00135:+00044:+00106:000000.0000:05302
05303:+00164:+00040:+00067:000000.0000:05303
05304:+00039:+00000:+00109:000000.0000:05304
05305:-00049:+00103:+00209:000000.0000:05305
05306:-00027:+00024:+00052:000000.0000:05306
05307:+00015:+00064:+00042:000000.0000:05307
05308:+00038:-00019:+00073:000000.0000:05308
05309:+00080:-00035:+00000:000000.0000:05309
05310:+00097:+00007:-00003:000000.0000:05310
05311:+00050:-00004:+00040:000000.0000:05311
05312:+00037:-00025:+00001:000000.0000:05312
05313:+00014:-00069:+00057:000000.0000:05313
05314:-00077:-00077:+00126:000000.0000:05314
05315:-00023:-00109:-00011:000000.0000:05315
05316:+00047:+00010:-00050:000000.0000:05316
05317:-00042:-00091:-00073:000000.0000:05317
05318:-00033:-00069:-00022:000000.0000:05318
05319:+00040:-00018:-00026:000000.0000:05319
05320:+00062:-00031:-00005:000000.0000:05320
05321:+00089:-00023:-00056:000000.0000:05321
05322:+00101:-00019:-00066:000000.0000:05322
05323:+00019:+00055:-00137:000000.0000:05323
05324:-00022:-00054:-00170:000000.0000:05324
05325:-00076:-00046:-00122:000000.0000:05325
05326:-00145:-00070:+00010:000000.0000:05326
05327:-00176:-00098:-00113:000000.0000:05327
05328:-00105:-00108:-00118:000000.0000:05328
05329:-00139:+00018:-00116:000000.0000:05329
05330:-00171:+00006:-00159:000000.0000:05330
05331:-00012:+00007:-00156:000000.0000:05331
05332:+00067:+00111:-00049:000000.0000:05332
05333:+00110:+00071:-00145:000000.0000:05333
05334:+00095:+00007:-00138:000000.0000:05334
05335:+00052:+00071:+00123:000000.0000:05335
05336:+00060:-00129:+00141:000000.0000:05336
05337:-00049:+00071:+00037:000000.0000:05337
05338:-00096:-00108:+00012:000000.0000:05338
05339:-00130:-00109:+00074:000000.0000:05339
05340:-00090:+00012:+00009:000000.0000:05340
05341:-00088:-00054:+00078:000000.0000:05341
05342:-00084:-00076:+00180:000000.0000:05342
05343:-00060:-00016:+00151:000000.0000:05343
05344:+00090:+00041:+00090:000000.0000:05344
05345:+00085:+00022:+00009:000000.0000:05345
05346:+00092:+00003:-00024:000000.0000:05346
05347:+00054:-00047:+00013:000000.0000:05347
05348:+00091:-00056:+00047:000000.0000:05348
05349:+00021:+00026:+00071:000000.0000:05349
05350:-00064:+00005:+00034:000000.0000:05350
05351:-00016:+00013:+00073:000000.0000:05351
05352:-00034:+00067:+00007:000000.0000:05352
05353:+00026:+00010:-00019:000000.0000:05353
05354:+00060:+00025:-00058:000000.0000:05354
05355:-00001:-00015:-00084:000000.0000:05355
05356:-00028:-00036:-00035:000000.0000:05356
05357:-00025:-00010:-00018:000000.0000:05357
05358:-00014:-00046:-00021:000000.0000:05358
05359:-00053:+00012:-00115:000000.0000:05359
05360:-00014:+00066:-00094:000000.0000:05360
05361:-00016:+00080:-00105:000000.0000:05361
05362:-00043:+00069:-00078:000000.0000:05362
05363:-00041:+00083:-00070:000000.0000:05363
05364:-00016:+00051:-00097:000000.0000:05364
05365:+00030:+00011:-00136:000000.0000:05365
05366:+00014:-00013:-00122:000000.0000:05366
05367:-00031:-00080:-00080:000000.0000:05367
05368:-00012:-00012:-00068:000000.0000:05368
05369:-00022:-00044:-00078:000000.0000:05369
05370:-00049:-00009:-00072:000000.0000:05370
05371:-00022:+00050:+00059:000000.0000:05371
05372:-00002:+00002:+00043:000000.0000:05372
05373:+00057:+00062:-00021:000000.0000:05373
05374:+00040:+00016:+00040:000000.0000:05374
05375:+00029:+00015:+00044:000000.0000:05375
05376:+00064:+00019:+00001:000000.0000:05376
05377:+00048:-00014:+00028:000000.0000:05377
05378:+00036:-00039:+00014:000000.0000:05378
05379:+00016:+00021:-00024:000000.0000:05379
05380:-00022:-00015:+00046:000000.0000:05380
05381:-00014:+00034:+00042:000000.0000:05381
05382:-00005:+00032:-00013:000000.0000:05382
05383:+00020:+00092:+00022:000000.0000:05383
05384:+00053:+00080:+00043:000000.0000:05384
05385:+00029:+00147:-00041:000000.0000:05385
05386:+00013:+00101:+00006:000000.0000:05386
05387:-00053:+00076:+00022:000000.0000:05387
05388:-00082:+00122:+00019:000000.0000:05388
05389:-00069:+00116:-00037:000000.0000:05389
05390:-00036:+00109:-00036:000000.0000:05390
05391:-00069:+00052:-00007:000000.0000:05391
05392:-00080:+00130:-00028:000000.0000:05392
05393:-00011:+00083:-00038:000000.0000:05393
05394:-00053:+00130:-00019:000000.0000:05394
05395:-00063:+00104:-00026:000000.0000:05395
05396:-00050:+00163:+00025:000000.0000:05396
05397:+00000:+00126:-00045:000000.0000:05397
05398:+00011:+00131:-00115:000000.0000:05398
05399:+00043:+00063:-00103:000000.0000:05399
05400:+00056:+00113:-00068:000000.0000:05400
05401:+00067:+00043:-00071:000000.0000:05401
05402:+00071:+00045:-00099:000000.0000:05402
05403:+00048:-00004:-00033:000000.0000:05403
05404:+00048:+00099:-00033:000000.0000:05404
05405:+00092:+00093:-00041:000000.0000:05405
05406:+00061:+00021:-00025:000000.0000:05406
05407:+00033:+00099:-00031:000000.0000:05407
05408:-00050:+00013:-00003:000000.0000:05408
05409:-00094:+00090:+00051:000000.0000:05409
05410:-00061:+00010:-00083:000000.0000:05410
05411:-00040:+00069:-00097:000000.0000:05411
05412:-00047:+00004:+00001:000000.0000:05412
05413:-00042:+00011:-00036:000000.0000:05413
05414:-00055:-00015:-00053:000000.0000:05414
05415:-00048:-00030:-00008:000000.0000:05415
05416:-00010:-00056:+00009:000000.0000:05416
05417:+00039:-00060:-00008:000000.0000:05417
05418:+00070:-00076:+00058:000000.0000:05418
05419:+00063:-00031:+00043:000000.0000:05419
05420:-00019:+00024:+00009:000000.0000:05420
05421:-00022:-00057:-00003:000000.0000:05421
05422:-00010:+00027:-00003:000000.0000:05422
05423:-00027:-00015:-00019:000000.0000:05423
05424:+00023:+00024:-00056:000000.0000:05424
05425:+00039:+00040:-00021:000000.0000:05425
05426:-00017:+00022:+00012:000000.0000:05426
05427:-00021:+00002:+00071:000000.0000:05427
05428:-00009:+00065:-00013:000000.0000:05428
05429:+00044:+00066:+00001:000000.0000:05429
05430:+00026:+00094:+00018:000000.0000:05430
05431:+00032:+00080:+00001:000000.0000:05431
05432:-00010:+00082:-00055:000000.0000:05432
05433:-00026:+00021:-00042:000000.0000:05433
05434:-00051:-00045:-00030:000000.0000:05434
05435:-00021:-00009:-00029:000000.0000:05435
05436:+00001:-00048:-00041:000000.0000:05436
05437:+00008:+00034:-00085:000000.0000:05437
05438:-00012:-00075:-00066:000000.0000:05438
05439:-00008:+00048:-00027:000000.0000:05439
05440:-00009:+00002:+00010:000000.0000:05440
05441:-00001:+00079:+00009:000000.0000:05441
05442:-00050:-00025:+00000:000000.0000:05442
05443:-00012:-00004:+00017:000000.0000:05443
05444:-00032:+00039:+00059:000000.0000:05444
05445:-00030:-00015:+00003:000000.0000:05445
05446:-00049:+00029:+00016:000000.0000:05446
05447:-00041:+00004:+00007:000000.0000:05447
05448:-00033:+00021:+00006:000000.0000:05448
05449:-00052:-00037:-00002:000000.0000:05449
05450:-00055:-00060:+00022:000000.0000:05450
05451:-00072:-00104:+00044:000000.0000:05451
05452:-00080:-00169:-00025:000000.0000:05452
05453:-00089:-00179:-00049:000000.0000:05453
05454:-00176:-00155:-00133:000000.0000:05454
05455:-00205:-00216:-00195:000000.0000:05455
05456:-00096:-00127:-00147:000000.0000:05456
05457:-00007:-00220:-00023:000000.0000:05457
05458:+00015:-00204:-00008:000000.0000:05458
05459:-00002:-00098:+00075:000000.0000:05459
05460:+00083:-00117:+00084:000000.0000:05460
05461:+00127:-00042:-00061:000000.0000:05461
05462:+00122:-00062:-00094:000000.0000:05462
05463:+00091:-00099:-00037:000000.0000:05463
05464:+00034:-00091:-00008:000000.0000:05464
05465:-00094:-00068:-00025:000000.0000:05465
05466:-00146:-00060:-00023:000000.0000:05466
05467:-00135:-00157:-00023:000000.0000:05467
05468:-00122:-00105:+00123:000000.0000:05468
05469:-00106:+00010:+00049:000000.0000:05469
05470:-00092:-00007:-00005:000000.0000:05470
05471:-00081:+00058:+00026:000000.0000:05471
05472:-00041:+00052:+00080:000000.0000:05472
05473:-00026:+00041:+00057:000000.0000:05473
05474:+00020:+00110:-00040:000000.0000:05474
05475:-00009:+00039:-00038:000000.0000:05475
05476:-00024:+00071:-00059:000000.0000:05476
05477:-00048:+00083:-00099:000000.0000:05477
05478:-00008:+00050:-00096:000000.0000:05478
05479:+00042:-00014:-00059:000000.0000:05479
05480:+00032:+00030:-00200:000000.0000:05480
05481:+00057:+00064:+00059:000000.0000:05481
05482:+00086:+00079:+00081:000000.0000:05482
05483:+00111:+00092:-00096:000000.0000:05483
05484:+00115:+00128:-00053:000000.0000:05484
05485:+00101:+00304:-00013:000000.0000:05485
05486:+00081:-00005:-00116:000000.0000:05486
05487:-00009:+00094:-00050:000000.0000:05487
05488:-00056:+00078:-00038:000000.0000:05488
05489:-00083:-00037:+00008:000000.0000:05489
05490:-00042:+00027:-00043:000000.0000:05490
05491:-00069:-00172:-00063:000000.0000:05491
05492:-00122:+00024:-00043:000000.0000:05492
05493:-00142:+00021:-00002:000000.0000:05493
05494:-00096:-00007:-00028:000000.0000:05494
05495:+00023:+00192:-00086:000000.0000:05495
05496:+00029:+00092:-00039:000000.0000:05496
05497:-00035:+00171:+00073:000000.0000:05497
05498:+00034:+00145:+00093:000000.0000:05498
05499:+00093:+00061:-00074:000000.0000:05499
05500:+00071:-00021:-00100:000000.0000:05500
05501:-00049:+00011:-00011:000000.0000:05501
05502:-00058:-00094:+00014:000000.0000:05502
05503:-00095:-00081:+00004:000000.0000:05503
05504:-00116:+00003:+00014:000000.0000:05504
05505:-00129:-00017:+00049:000000.0000:05505
05506:-00081:+00097:+00098:000000.0000:05506
05507:-00015:+00071:+00049:000000.0000:05507
05508:-00019:+00155:-00009:000000.0000:05508
05509:+00030:+00181:+00046:000000.0000:05509
05510:-00008:+00046:+00021:000000.0000:05510
05511:+00020:+00141:-00025:000000.0000:05511
05512:+00009:+00046:+00001:000000.0000:05512
05513:-00011:+00026:-00055:000000.0000:05513
05514:+00015:+00067:-00053:000000.0000:05514
05515:-00008:+00011:-00036:000000.0000:05515
05516:-00039:+00086:-00027:000000.0000:05516
05517:-00048:+00066:-00004:000000.0000:05517
05518:+00008:+00046:+00025:000000.0000:05518
05519:+00044:+00082:+00006:000000.0000:05519
05520:+00050:-00005:+00000:000000.0000:05520
05521:+00035:-00014:-00042:000000.0000:05521
05522:+00067:+00000:-00062:000000.0000:05522
05523:+00074:-00033:-00080:000000.0000:05523
05524:+00056:-00014:-00069:000000.0000:05524
05525:+00045:+00017:-00031:000000.0000:05525
05526:+00010:+00020:-00016:000000.0000:05526
05527:+00016:+00047:+00001:000000.0000:05527
05528:-00088:+00061:-00072:000000.0000:05528
05529:-00129:+00050:-00044:000000.0000:05529
05530:-00097:-00002:-00046:000000.0000:05530
05531:-00033:-00099:-00104:000000.0000:05531
05532:-00011:-00094:-00025:000000.0000:05532
05533:-00050:-00113:+00024:000000.0000:05533
05534:-00057:-00092:+00015:000000.0000:05534
05535:-00065:-00087:+00066:000000.0000:05535
05536:-00011:-00080:+00096:000000.0000:05536
05537:-00046:-00069:+00017:000000.0000:05537
05538:-00057:-00017:+00008:000000.0000:05538
05539:-00004:-00072:+00020:000000.0000:05539
05540:+00013:-00072:-00019:000000.0000:05540
05541:-00008:-00066:+00073:000000.0000:05541
05542:-00062:-00138:+00061:000000.0000:05542
05543:-00047:-00070:+00015:000000.0000:05543
05544:-00054:-00096:-00003:000000.0000:05544
05545:-00055:-00110:-00004:000000.0000:05545
05546:-00064:-00051:-00027:000000.0000:05546
05547:-00059:-00024:-00052:000000.0000:05547
05548:-00041:-00011:-00045:000000.0000:05548
05549:-00080:+00017:-00021:000000.0000:05549
05550:-00092:+00020:-00081:000000.0000:05550
05551:-00053:+00054:-00078:000000.0000:05551
05552:-00055:+00032:-00084:000000.0000:05552
05553:-00019:+00109:-00103:000000.0000:05553
05554:+00042:+00026:-00090:000000.0000:05554
05555:+00039:+00118:-00086:000000.0000:05555
05556:+00045:+00076:-00073:000000.0000:05556
05557:+00044:+00082:-00036:000000.0000:05557
05558:+00046:+00057:-00064:000000.0000:05558
05559:+00030:+00049:-00034:000000.0000:05559
05560:-00003:+00089:-00019:000000.0000:05560
05561:-00016:+00079:-00046:000000.0000:05561
05562:-00038:+00039:-00054:000000.0000:05562
05563:-00001:+00066:-00037:000000.0000:05563
05564:+00079:-00004:+00037:000000.0000:05564
05565:+00075:-00011:-00038:000000.0000:05565
05566:+00090:-00001:+00024:000000.0000:05566
05567:+00082:-00037:+00062:000000.0000:05567
05568:+00050:-00003:-00017:000000.0000:05568
05569:-00011:-00095:-00007:000000.0000:05569
05570:-00030:+00003:+00075:000000.0000:05570
05571:-00063:-00046:-00002:000000.0000:05571
05572:-00112:+00055:-00040:000000.0000:05572
05573:-00090:-00018:+00009:000000.0000:05573
05574:-00078:-00014:-00030:000000.0000:05574
05575:-00087:+00023:-00056:000000.0000:05575
05576:-00036:-00005:-00076:000000.0000:05576
05577:-00004:+00001:-00067:000000.0000:05577
05578:-00008:-00055:-00002:000000.0000:05578
05579:-00045:-00065:+00136:000000.0000:05579
05580:-00084:-00112:+00031:000000.0000:05580
05581:-00012:-00045:+00010:000000.0000:05581
05582:+00023:-00090:-00040:000000.0000:05582
05583:+00041:-00013:-00115:000000.0000:05583
05584:+00030:-00040:-00099:000000.0000:05584
05585:-00018:+00038:-00065:000000.0000:05585
05586:-00010:+00058:-00086:000000.0000:05586
05587:+00010:-00066:-00041:000000.0000:05587
05588:+00026:+00005:+00038:000000.0000:05588
05589:+00060:-00016:+00026:000000.0000:05589
05590:+00058:-00066:-00103:000000.0000:05590
05591:+00094:+00037:-00035:000000.0000:05591
05592:+00056:+00016:-00028:000000.0000:05592
05593:+00048:-00018:-00024:000000.0000:05593
05594:-00037:+00147:+00039:000000.0000:05594
05595:-00036:+00101:+00054:000000.0000:05595
05596:-00057:+00108:+00009:000000.0000:05596
05597:-00104:+00086:+00004:000000.0000:05597
05598:-00098:+00027:+00000:000000.0000:05598
05599:-00067:+00111:-00049:000000.0000:05599
05600:-00084:+00002:-00047:000000.0000:05600
05601:-00109:+00073:-00014:000000.0000:05601
05602:-00120:+00017:+00028:000000.0000:05602
05603:-00083:+00108:+00031:000000.0000:05603
05604:-00045:+00065:+00046:000000.0000:05604
05605:+00007:+00094:+00027:000000.0000:05605
05606:+00095:+00130:-00082:000000.0000:05606
05607:+00076:+00154:-00029:000000.0000:05607
05608:-00009:+00127:+00063:000000.0000:05608
05609:-00047:+00126:-00055:000000.0000:05609
05610:-00012:+00145:-00019:000000.0000:05610
05611:-00017:+00090:-00026:000000.0000:05611
05612:-00025:+00031:-00062:000000.0000:05612
05613:-00030:+00053:-00104:000000.0000:05613
05614:-00091:-00063:-00043:000000.0000:05614
05615:-00115:-00107:-00090:000000.0000:05615
05616:-00039:-00117:-00043:000000.0000:05616
05617:-00071:-00180:+00022:000000.0000:05617
05618:-00027:-00146:-00003:000000.0000:05618
05619:+00039:-00100:-00022:000000.0000:05619
05620:+00047:-00120:+00033:000000.0000:05620
05621:+00050:+00005:+00025:000000.0000:05621
05622:+00058:-00024:+00009:000000.0000:05622
05623:+00077:+00007:+00021:000000.0000:05623
05624:+00054:-00042:+00024:000000.0000:05624
05625:+00027:-00027:+00012:000000.0000:05625
05626:+00016:-00040:-00036:000000.0000:05626
05627:-00003:+00029:-00103:000000.0000:05627
05628:+00067:-00077:-00130:000000.0000:05628
05629:+00127:+00082:-00095:000000.0000:05629
05630:+00121:+00020:-00088:000000.0000:05630
05631:+00032:+00049:-00132:000000.0000:05631
05632:-00081:+00144:-00089:000000.0000:05632
05633:-00105:+00107:+00008:000000.0000:05633
05634:-00137:+00207:+00067:000000.0000:05634
05635:-00107:+00123:+00092:000000.0000:05635
05636:-00076:+00234:+00024:000000.0000:05636
05637:-00111:+00266:-00036:000000.0000:05637
05638:-00108:+00228:-00018:000000.0000:05638
05639:-00093:+00171:-00028:000000.0000:05639
05640:+00071:+00106:-00033:000000.0000:05640
05641:-00057:+00097:+00105:000000.0000:05641
05642:-00159:-00058:+00097:000000.0000:05642
05643:-00173:-00023:+00083:000000.0000:05643
05644:-00122:-00010:-00014:000000.0000:05644
05645:-00161:-00031:-00013:000000.0000:05645
05646:-00004:-00004:+00056:000000.0000:05646
05647:+00109:-00086:-00009:000000.0000:05647
05648:+00159:-00124:+00003:000000.0000:05648
05649:+00214:-00155:+00030:000000.0000:05649
05650:+00081:-00053:+00074:000000.0000:05650
05651:+00043:-00105:+00014:000000.0000:05651
05652:+00111:-00073:-00020:000000.0000:05652
05653:+00096:-00088:-00059:000000.0000:05653
05654:+00045:-00098:-00073:000000.0000:05654
05655:-00047:-00089:-00086:000000.0000:05655
05656:-00060:-00083:-00090:000000.0000:05656
05657:-00060:-00088:-00022:000000.0000:05657
05658:-00075:-00071:-00015:000000.0000:05658
05659:+00056:-00090:-00121:000000.0000:05659
05660:+00066:-00067:-00142:000000.0000:05660
05661:-00004:-00047:-00092:000000.0000:05661
05662:-00021:+00001:-00060:000000.0000:05662
05663:-00057:+00020:-00031:000000.0000:05663
05664:-00113:-00016:-00057:000000.0000:05664
05665:-00063:-00008:-00110:000000.0000:05665
05666:-00070:-00008:-00161:000000.0000:05666
05667:-00042:+00035:-00120:000000.0000:05667
05668:-00025:+00007:-00053:000000.0000:05668
05669:-00004:+00017:+00009:000000.0000:05669
05670:+00017:-00004:+00040:000000.0000:05670
05671:+00026:+00017:+00103:000000.0000:05671
05672:+00011:+00050:+00002:000000.0000:05672
05673:-00035:+00018:+00006:000000.0000:05673
05674:-00067:+00047:+00120:000000.0000:05674
05675:-00043:+00020:+00048:000000.0000:05675
05676:+00021:+00046:+00030:000000.0000:05676
05677:+00049:+00007:+00038:000000.0000:05677
05678:+00078:+00065:+00102:000000.0000:05678
05679:+00030:+00021:+00112:000000.0000:05679
05680:-00019:+00070:+00099:000000.0000:05680
05681:-00033:+00097:+00050:000000.0000:05681
05682:+00000:-00011:+00047:000000.0000:05682
05683:+00010:+00018:-00010:000000.0000:05683
05684:-00027:-00121:-00083:000000.0000:05684
05685:-00101:-00057:-00060:000000.0000:05685
05686:-00087:-00146:+00041:000000.0000:05686
05687:-00072:-00153:-00008:000000.0000:05687
05688:-00011:-00032:-00044:000000.0000:05688
05689:+00017:-00022:-00107:000000.0000:05689
05690:+00009:+00018:-00095:000000.0000:05690
05691:+00023:+00069:-00087:000000.0000:05691
05692:-00023:-00013:-00031:000000.0000:05692
05693:+00004:+00020:-00064:000000.0000:05693
05694:+00021:-00078:-00068:000000.0000:05694
05695:-00022:-00141:-00106:000000.0000:05695
05696:-00036:-00106:-00086:000000.0000:05696
05697:-00030:-00103:-00092:000000.0000:05697
05698:-00015:-00070:-00076:000000.0000:05698
05699:+00002:-00067:-00063:000000.0000:05699
05700:+00049:-00096:-00064:000000.0000:05700
05701:+00047:-00036:+00026:000000.0000:05701
05702:-00049:-00005:+00039:000000.0000:05702
05703:-00116:-00059:+00073:000000.0000:05703
05704:-00073:-00037:+00041:000000.0000:05704
05705:-00081:-00072:-00052:000000.0000:05705
05706:-00065:-00104:-00034:000000.0000:05706
05707:+00005:-00107:-00056:000000.0000:05707
05708:-00010:-00103:+00015:000000.0000:05708
05709:-00116:-00068:+00052:000000.0000:05709
05710:-00120:-00090:+00069:000000.0000:05710
05711:-00113:-00057:+00077:000000.0000:05711
05712:-00040:-00008:+00036:000000.0000:05712
05713:-00001:+00061:+00009:000000.0000:05713
05714:-00018:+00080:+00058:000000.0000:05714
05715:-00036:+00060:+00072:000000.0000:05715
05716:-00014:+00036:-00006:000000.0000:05716
05717:-00018:+00028:+00011:000000.0000:05717
05718:-00006:+00000:+00024:000000.0000:05718
05719:-00040:-00006:+00001:000000.0000:05719
05720:-00038:+00001:-00026:000000.0000:05720
05721:+00003:+00021:-00043:000000.0000:05721
05722:+00040:+00098:-00090:000000.0000:05722
05723:+00060:+00083:-00090:000000.0000:05723
05724:+00046:+00149:+00000:000000.0000:05724
05725:+00030:+00151:-00013:000000.0000:05725
05726:+00055:+00177:-00021:000000.0000:05726
05727:+00097:+00180:-00019:000000.0000:05727
05728:+00086:+00168:-00079:000000.0000:05728
05729:+00096:+00176:-00107:000000.0000:05729
05730:+00088:+00150:-00075:000000.0000:05730
05731:+00067:+00144:-00108:000000.0000:05731
05732:+00012:+00215:-00127:000000.0000:05732
05733:+00008:+00101:-00036:000000.0000:05733
05734:+00011:+00278:-00016:000000.0000:05734
05735:+00056:+00202:-00072:000000.0000:05735
05736:+00042:+00204:-00069:000000.0000:05736
05737:+00043:+00248:+00069:000000.0000:05737
05738:+00018:+00158:+00050:000000.0000:05738
05739:+00019:+00213:+00029:000000.0000:05739
05740:+00037:+00126:+00057:000000.0000:05740
05741:+00037:+00119:-00011:000000.0000:05741
05742:+00072:+00113:-00038:000000.0000:05742
05743:+00044:+00033:-00008:000000.0000:05743
05744:-00035:+00023:+00006:000000.0000:05744
05745:-00100:+00126:+00038:000000.0000:05745
05746:-00107:-00011:+00069:000000.0000:05746
05747:-00083:+00006:+00095:000000.0000:05747
05748:-00044:+00145:+00018:000000.0000:05748
05749:-00090:+00080:-00134:000000.0000:05749
05750:-00142:-00018:-00197:000000.0000:05750
05751:-00042:+00114:-00136:000000.0000:05751
05752:+00029:-00086:-00054:000000.0000:05752
05753:+00080:-00148:+00030:000000.0000:05753
05754:+00063:+00132:+00166:000000.0000:05754
05755:+00059:-00035:+00140:000000.0000:05755
05756:+00117:+00101:+00127:000000.0000:05756
05757:+00113:+00064:-00062:000000.0000:05757
05758:+00054:+00129:+00030:000000.0000:05758
05759:-00033:+00169:-00110:000000.0000:05759
05760:-00074:-00094:-00087:000000.0000:05760
05761:-00088:-00011:+00109:000000.0000:05761
05762:-00232:-00087:+00070:000000.0000:05762
05763:-00196:-00112:+00026:000000.0000:05763
05764:-00110:-00065:+00074:000000.0000:05764
05765:+00016:-00117:-00014:000000.0000:05765
05766:+00045:-00031:-00132:000000.0000:05766
05767:+00011:-00108:+00019:000000.0000:05767
05768:-00011:-00088:+00079:000000.0000:05768
05769:+00025:-00091:-00022:000000.0000:05769
05770:+00054:-00106:+00103:000000.0000:05770
05771:+00088:-00048:+00104:000000.0000:05771
05772:+00088:-00032:-00079:000000.0000:05772
05773:+00097:-00043:-00143:000000.0000:05773
05774:+00167:-00002:-00067:000000.0000:05774
05775:+00114:+00009:+00016:000000.0000:05775
05776:+00021:-00094:+00045:000000.0000:05776
05777:-00128:-00067:+00072:000000.0000:05777
05778:-00128:-00134:-00086:000000.0000:05778
05779:-00104:-00172:-00072:000000.0000:05779
05780:-00090:-00132:+00000:000000.0000:05780
05781:-00091:-00160:-00026:000000.0000:05781
05782:-00068:-00013:-00078:000000.0000:05782
05783:+00028:-00013:-00038:000000.0000:05783
05784:+00063:+00121:+00063:000000.0000:05784
05785:+00063:+00216:+00078:000000.0000:05785
05786:-00005:+00247:+00081:000000.0000:05786
05787:+00015:+00277:-00053:000000.0000:05787
05788:-00033:+00219:-00071:000000.0000:05788
05789:-00097:+00043:+00017:000000.0000:05789
05790:-00189:-00100:+00090:000000.0000:05790
05791:-00193:-00195:-00010:000000.0000:05791
05792:-00035:-00048:-00004:000000.0000:05792
05793:+00125:-00077:-00035:000000.0000:05793
05794:+00130:+00043:-00043:000000.0000:05794
05795:+00139:+00173:+00051:000000.0000:05795
05796:+00007:+00161:+00248:000000.0000:05796
05797:+00017:+00168:+00231:000000.0000:05797
05798:+00058:+00122:+00209:000000.0000:05798
05799:+00036:+00067:+00094:000000.0000:05799
05800:-00015:+00022:-00025:000000.0000:05800
05801:-00118:-00069:-00013:000000.0000:05801
05802:-00090:-00112:-00006:000000.0000:05802
05803:-00055:-00134:-00031:000000.0000:05803
05804:-00106:-00127:+00022:000000.0000:05804
05805:-00171:-00168:+00096:000000.0000:05805
05806:-00141:-00182:-00014:000000.0000:05806
05807:-00044:-00084:-00029:000000.0000:05807
05808:+00010:-00131:-00042:000000.0000:05808
05809:+00045:-00077:-00118:000000.0000:05809
05810:+00003:-00069:-00081:000000.0000:05810
05811:-00030:-00143:-00003:000000.0000:05811
05812:-00038:-00071:-00043:000000.0000:05812
05813:-00004:-00105:-00086:000000.0000:05813
05814:+00147:-00067:-00073:000000.0000:05814
05815:+00212:-00097:-00138:000000.0000:05815
05816:+00168:-00105:-00172:000000.0000:05816
05817:+00038:-00081:-00145:000000.0000:05817
05818:+00005:-00007:-00070:000000.0000:05818
05819:-00002:-00007:-00080:000000.0000:05819
05820:+00060:+00027:-00127:000000.0000:05820
05821:+00044:+00058:-00136:000000.0000:05821
05822:+00029:+00028:-00110:000000.0000:05822
05823:+00019:+00053:-00053:000000.0000:05823
05824:-00031:-00035:-00046:000000.0000:05824
05825:-00048:+00056:-00036:000000.0000:05825
05826:-00020:-00044:-00002:000000.0000:05826
05827:+00027:+00014:-00051:000000.0000:05827
05828:+00120:+00046:-00054:000000.0000:05828
05829:+00108:+00101:-00039:000000.0000:05829
05830:+00027:+00067:-00053:000000.0000:05830
05831:-00079:+00133:-00031:000000.0000:05831
05832:-00068:+00066:+00091:000000.0000:05832
05833:-00048:+00067:+00229:000000.0000:05833
05834:-00013:+00178:+00218:000000.0000:05834
05835:-00034:-00044:+00065:000000.0000:05835
05836:-00033:-00004:+00010:000000.0000:05836
05837:+00013:+00023:+00107:000000.0000:05837
05838:+00006:-00126:+00148:000000.0000:05838
05839:-00048:-00047:+00060:000000.0000:05839
05840:-00142:-00141:+00108:000000.0000:05840
05841:-00201:+00054:+00214:000000.0000:05841
05842:-00147:+00017:+00137:000000.0000:05842
05843:-00069:+00029:+00084:000000.0000:05843
05844:-00011:+00072:+00105:000000.0000:05844
05845:-00014:+00131:+00058:000000.0000:05845
05846:-00056:+00127:-00026:000000.0000:05846
05847:+00020:+00033:+00034:000000.0000:05847
05848:-00002:+00013:+00001:000000.0000:05848
05849:-00035:-00063:-00122:000000.0000:05849
05850:+00045:-00125:-00050:000000.0000:05850
05851:+00058:-00168:-00091:000000.0000:05851
05852:+00053:-00133:-00186:000000.0000:05852
05853:+00050:-00080:-00136:000000.0000:05853
05854:+00023:-00031:-00103:000000.0000:05854
05855:+00037:+00096:-00126:000000.0000:05855
05856:+00102:+00100:-00030:000000.0000:05856
05857:+00125:+00130:-00042:000000.0000:05857
05858:+00135:+00085:-00133:000000.0000:05858
05859:-00008:+00050:-00026:000000.0000:05859
05860:-00046:+00024:-00007:000000.0000:05860
05861:-00110:-00054:-00143:000000.0000:05861
05862:+00058:-00098:-00120:000000.0000:05862
05863:+00084:-00122:-00016:000000.0000:05863
05864:-00130:-00064:-00001:000000.0000:05864
05865:-00177:-00022:+00117:000000.0000:05865
05866:-00147:+00014:+00160:000000.0000:05866
05867:-00105:+00059:+00065:000000.0000:05867
05868:-00119:+00058:-00064:000000.0000:05868
05869:-00035:+00109:-00018:000000.0000:05869
05870:+00065:+00126:-00071:000000.0000:05870
05871:+00065:+00120:-00135:000000.0000:05871
05872:+00017:+00114:-00045:000000.0000:05872
05873:+00001:-00048:+00208:000000.0000:05873
05874:+00034:+00059:+00117:000000.0000:05874
05875:+00132:+00022:+00008:000000.0000:05875
05876:+00088:-00020:+00010:000000.0000:05876
05877:+00008:+00015:+00060:000000.0000:05877
05878:-00014:+00012:+00079:000000.0000:05878
05879:-00038:+00079:+00068:000000.0000:05879
05880:-00022:+00035:+00072:000000.0000:05880
05881:+00043:+00142:+00082:000000.0000:05881
05882:+00018:+00093:+00051:000000.0000:05882
05883:+00019:+00072:+00007:000000.0000:05883
05884:+00015:+00071:+00001:000000.0000:05884
05885:-00064:-00060:+00037:000000.0000:05885
05886:-00071:+00021:+00058:000000.0000:05886
05887:-00070:-00031:+00058:000000.0000:05887
05888:-00042:+00014:+00021:000000.0000:05888
05889:-00055:+00026:-00001:000000.0000:05889
05890:-00065:+00026:+00027:000000.0000:05890
05891:-00067:+00056:-00003:000000.0000:05891
05892:-00001:+00037:-00004:000000.0000:05892
05893:+00048:+00025:+00028:000000.0000:05893
05894:+00065:+00030:+00007:000000.0000:05894
05895:+00069:-00064:-00056:000000.0000:05895
05896:+00034:+00009:-00044:000000.0000:05896
05897:+00023:-00005:-00053:000000.0000:05897
05898:+00043:-00040:-00052:000000.0000:05898
05899:+00084:+00036:-00051:000000.0000:05899
05900:+00054:-00020:+00035:000000.0000:05900
05901:+00038:+00073:+00134:000000.0000:05901
05902:+00038:+00082:+00083:000000.0000:05902
05903:+00040:+00013:+00087:000000.0000:05903
05904:+00027:+00079:-00117:000000.0000:05904
05905:+00006:+00048:-00212:000000.0000:05905
05906:-00049:-00047:-00100:000000.0000:05906
05907:-00052:+00019:+00030:000000.0000:05907
05908:-00062:+00038:+00010:000000.0000:05908
05909:-00154:-00048:+00015:000000.0000:05909
05910:-00129:+00009:+00093:000000.0000:05910
05911:+00023:+00013:+00073:000000.0000:05911
05912:+00077:+00016:-00021:000000.0000:05912
05913:+00038:+00031:+00002:000000.0000:05913
05914:+00020:+00035:+00072:000000.0000:05914
05915:+00031:-00026:+00087:000000.0000:05915
05916:+00025:+00017:+00052:000000.0000:05916
05917:+00081:-00012:+00048:000000.0000:05917
05918:+00021:+00023:+00031:000000.0000:05918
05919:+00001:+00080:+00003:000000.0000:05919
05920:-00056:-00008:-00012:000000.0000:05920
05921:-00081:-00006:+00017:000000.0000:05921
05922:-00053:+00008:+00071:000000.0000:05922
05923:-00049:-00075:+00089:000000.0000:05923
05924:-00093:-00008:+00064:000000.0000:05924
05925:-00120:-00078:+00070:000000.0000:05925
05926:-00093:-00028:+00085:000000.0000:05926
05927:-00067:-00065:+00108:000000.0000:05927
05928:+00003:-00055:+00086:000000.0000:05928
05929:+00005:-00002:+00086:000000.0000:05929
05930:-00008:-00011:+00049:000000.0000:05930
05931:+00022:+00005:+00040:000000.0000:05931
05932:+00039:+00010:+00022:000000.0000:05932
05933:+00022:-00022:-00011:000000.0000:05933
05934:-00047:-00017:+00028:000000.0000:05934
05935:-00130:-00044:+00035:000000.0000:05935
05936:-00089:-00047:+00006:000000.0000:05936
05937:-00080:-00093:-00023:000000.0000:05937
05938:-00101:-00064:-00025:000000.0000:05938
05939:-00095:-00012:-00006:000000.0000:05939
05940:-00080:-00040:+00040:000000.0000:05940
05941:-00028:+00053:+00009:000000.0000:05941
05942:+00037:+00000:-00024:000000.0000:05942
05943:+00073:+00012:-00014:000000.0000:05943
05944:+00100:+00054:-00017:000000.0000:05944
05945:+00002:-00081:-00011:000000.0000:05945
05946:-00052:-00041:+00006:000000.0000:05946
05947:-00063:-00068:+00009:000000.0000:05947
05948:-00047:-00135:-00006:000000.0000:05948
05949:-00048:-00099:+00002:000000.0000:05949
05950:-00022:-00156:+00031:000000.0000:05950
05951:-00026:-00119:+00073:000000.0000:05951
05952:-00034:-00134:+00070:000000.0000:05952
05953:+00017:-00187:+00043:000000.0000:05953
05954:+00036:-00155:-00003:000000.0000:05954
05955:+00060:-00180:+00022:000000.0000:05955
05956:+00069:-00187:+00090:000000.0000:05956
05957:+00072:-00125:+00049:000000.0000:05957
05958:+00063:-00117:+00047:000000.0000:05958
05959:+00020:-00077:+00040:000000.0000:05959
05960:+00014:-00091:+00056:000000.0000:05960
05961:-00014:-00062:+00037:000000.0000:05961
05962:-00031:-00090:+00018:000000.0000:05962
05963:-00060:-00010:+00031:000000.0000:05963
05964:-00093:-00043:+00009:000000.0000:05964
05965:-00066:-00056:+00011:000000.0000:05965
05966:-00039:-00003:+00026:000000.0000:05966
05967:-00005:-00007:+00045:000000.0000:05967
05968:+00033:+00113:+00016:000000.0000:05968
05969:-00009:+00112:-00011:000000.0000:05969
05970:-00019:+00093:+00037:000000.0000:05970
05971:-00036:+00118:+00046:000000.0000:05971
05972:-00042:+00122:+00032:000000.0000:05972
05973:-00078:+00157:+00058:000000.0000:05973
05974:-00104:+00153:+00045:000000.0000:05974
05975:-00144:+00163:+00020:000000.0000:05975
05976:-00130:+00105:+00041:000000.0000:05976
05977:-00090:+00178:+00051:000000.0000:05977
05978:-00073:+00133:+00061:000000.0000:05978
05979:-00084:+00148:+00033:000000.0000:05979
05980:-00065:+00114:+00018:000000.0000:05980
05981:-00028:+00069:+00034:000000.0000:05981
05982:-00040:+00071:+00033:000000.0000:05982
05983:-00053:+00077:+00028:000000.0000:05983
05984:-00030:+00066:+00008:000000.0000:05984
05985:-00003:+00040:+00027:000000.0000:05985
05986:+00029:+00049:+00010:000000.0000:05986
05987:+00007:-00003:-00009:000000.0000:05987
05988:+00038:+00008:+00019:000000.0000:05988
05989:+00127:+00013:+00028:000000.0000:05989
05990:+00167:-00008:+00009:000000.0000:05990
05991:+00102:-00017:+00042:000000.0000:05991
05992:+00064:+00023:+00023:000000.0000:05992
05993:+00029:-00005:+00009:000000.0000:05993
05994:+00026:+00001:-00011:000000.0000:05994
05995:+00013:-00015:-00073:000000.0000:05995
05996:-00020:-00018:-00032:000000.0000:05996
05997:+00031:+00055:-00018:000000.0000:05997
05998:+00041:+00008:-00044:000000.0000:05998
05999:+00066:+00067:-00026:000000.0000:05999
06000:+00061:+00062:-00035:000000.0000:06000
06001:+00021:+00032:-00073:000000.0000:06001
06002:+00018:+00119:-00016:000000.0000:06002
06003:+00017:+00112:-00032:000000.0000:06003
06004:-00015:+00106:-00053:000000.0000:06004
06005:-00049:+00154:+00004:000000.0000:06005
06006:-00044:+00148:+00006:000000.0000:06006
06007:-00064:+00156:-00031:000000.0000:06007
06008:-00067:+00282:+00056:000000.0000:06008
06009:+00001:+00199:+00086:000000.0000:06009
06010:+00014:+00236:+00005:000000.0000:06010
06011:+00012:+00181:+00031:000000.0000:06011
06012:+00006:+00167:+00068:000000.0000:06012
06013:-00052:+00195:+00109:000000.0000:06013
06014:-00069:+00140:+00122:000000.0000:06014
06015:-00040:+00145:+00108:000000.0000:06015
06016:-00080:+00151:+00058:000000.0000:06016
06017:-00080:+00121:+00069:000000.0000:06017
06018:-00058:+00114:+00122:000000.0000:06018
06019:-00035:+00118:+00145:000000.0000:06019
06020:-00050:+00111:+00116:000000.0000:06020
06021:-00019:+00128:+00111:000000.0000:06021
06022:-00018:+00059:+00086:000000.0000:06022
06023:-00027:+00079:+00050:000000.0000:06023
06024:+00019:+00063:+00048:000000.0000:06024
06025:+00064:+00056:+00017:000000.0000:06025
06026:+00027:+00039:+00002:000000.0000:06026
06027:-00010:+00011:-00055:000000.0000:06027
06028:+00007:-00039:-00135:000000.0000:06028
06029:+00014:-00071:+00018:000000.0000:06029
06030:+00021:-00110:-00007:000000.0000:06030
06031:+00066:-00144:-00066:000000.0000:06031
06032:+00049:-00076:-00118:000000.0000:06032
06033:+00023:-00086:-00065:000000.0000:06033
06034:+00043:-00133:+00013:000000.0000:06034
06035:+00072:-00131:-00030:000000.0000:06035
06036:+00117:-00078:-00059:000000.0000:06036
06037:+00080:-00122:-00017:000000.0000:06037
06038:+00058:-00069:-00002:000000.0000:06038
06039:+00032:-00029:+00014:000000.0000:06039
06040:-00001:-00060:+00008:000000.0000:06040
06041:+00033:-00050:-00028:000000.0000:06041
06042:-00023:-00041:+00014:000000.0000:06042
06043:-00079:-00058:-00010:000000.0000:06043
06044:-00060:-00048:-00068:000000.0000:06044
06045:-00050:-00071:-00047:000000.0000:06045
06046:-00019:-00027:-00040:000000.0000:06046
06047:-00036:+00036:+00006:000000.0000:06047
06048:-00069:+00031:+00031:000000.0000:06048
06049:-00047:+00077:+00021:000000.0000:06049
06050:-00067:+00103:+00072:000000.0000:06050
06051:-00088:+00094:+00087:000000.0000:06051
06052:-00069:+00122:+00087:000000.0000:06052
06053:-00026:+00147:+00061:000000.0000:06053
06054:-00026:-00020:+00041:000000.0000:06054
06055:-00043:+00023:+00061:000000.0000:06055
06056:-00068:-00025:+00084:000000.0000:06056
06057:-00052:-00088:+00084:000000.0000:06057
06058:-00037:-00110:+00125:000000.0000:06058
06059:-00050:-00162:+00111:000000.0000:06059
06060:-00067:-00097:+00122:000000.0000:06060
06061:-00023:-00070:+00161:000000.0000:06061
06062:+00012:-00115:+00099:000000.0000:06062
06063:+00043:-00061:+00061:000000.0000:06063
06064:+00033:-00090:+00066:000000.0000:06064
06065:+00022:-00169:+00033:000000.0000:06065
06066:+00079:-00121:+00015:000000.0000:06066
06067:+00013:-00144:+00055:000000.0000:06067
06068:-00009:-00212:+00079:000000.0000:06068
06069:+00010:-00153:+00054:000000.0000:06069
06070:+00054:-00147:+00018:000000.0000:06070
06071:+00075:-00122:+00006:000000.0000:06071
06072:+00038:-00044:+00058:000000.0000:06072
06073:-00054:-00052:+00082:000000.0000:06073
06074:-00044:+00039:+00083:000000.0000:06074
06075:-00030:-00018:+00031:000000.0000:06075
06076:+00030:+00007:-00028:000000.0000:06076
06077:+00046:+00005:-00042:000000.0000:06077
06078:-00006:-00023:-00032:000000.0000:06078
06079:-00082:-00170:-00073:000000.0000:06079
06080:-00068:-00215:-00137:000000.0000:06080
06081:+00014:-00019:-00186:000000.0000:06081
06082:+00025:-00165:-00151:000000.0000:06082
06083:+00064:-00181:-00144:000000.0000:06083
06084:+00041:-00122:+00089:000000.0000:06084
06085:+00027:-00042:+00165:000000.0000:06085
06086:+00024:+00028:+00111:000000.0000:06086
06087:+00052:+00076:+00046:000000.0000:06087
06088:+00034:+00049:+00206:000000.0000:06088
06089:+00018:+00031:+00176:000000.0000:06089
06090:+00046:-00077:+00043:000000.0000:06090
06091:+00026:-00112:+00079:000000.0000:06091
06092:-00021:-00106:+00064:000000.0000:06092
06093:-00079:-00086:+00132:000000.0000:06093
06094:-00104:-00068:+00203:000000.0000:06094
06095:-00106:-00009:+00183:000000.0000:06095
06096:-00132:-00022:+00120:000000.0000:06096
06097:-00153:+00053:+00231:000000.0000:06097
06098:-00117:+00095:+00263:000000.0000:06098
06099:-00099:+00052:+00072:000000.0000:06099
06100:-00061:+00080:+00068:000000.0000:06100
06101:-00067:+00034:+00101:000000.0000:06101
06102:-00018:-00074:-00024:000000.0000:06102
06103:+00042:-00026:-00054:000000.0000:06103
06104:+00039:-00090:-00028:000000.0000:06104
06105:+00085:-00056:-00024:000000.0000:06105
06106:+00109:-00039:+00017:000000.0000:06106
06107:+00100:-00090:+00069:000000.0000:06107
06108:+00056:-00079:+00119:000000.0000:06108
06109:+00063:+00012:+00051:000000.0000:06109
06110:+00032:+00001:+00008:000000.0000:06110
06111:+00024:+00038:-00008:000000.0000:06111
06112:+00029:-00012:-00014:000000.0000:06112
06113:-00012:-00014:-00032:000000.0000:06113
06114:-00009:+00061:+00011:000000.0000:06114
06115:-00007:+00069:-00008:000000.0000:06115
06116:+00029:+00020:+00010:000000.0000:06116
06117:+00026:+00058:+00040:000000.0000:06117
06118:+00025:+00017:+00017:000000.0000:06118
06119:+00017:+00019:-00007:000000.0000:06119
06120:-00028:+00069:-00013:000000.0000:06120
06121:-00058:+00072:+00092:000000.0000:06121
06122:-00116:+00044:+00136:000000.0000:06122
06123:-00057:+00079:+00055:000000.0000:06123
06124:-00039:+00083:+00092:000000.0000:06124
06125:-00047:+00089:+00101:000000.0000:06125
06126:-00074:+00120:+00067:000000.0000:06126
06127:-00094:+00133:+00083:000000.0000:06127
06128:-00022:+00148:+00090:000000.0000:06128
06129:+00025:+00158:+00003:000000.0000:06129
06130:+00019:+00086:+00061:000000.0000:06130
06131:-00052:+00086:+00098:000000.0000:06131
06132:-00110:+00116:+00083:000000.0000:06132
06133:-00122:+00056:+00044:000000.0000:06133
06134:-00042:+00095:+00041:000000.0000:06134
06135:+00005:+00132:+00044:000000.0000:06135
06136:+00006:+00127:+00060:000000.0000:06136
06137:+00017:+00148:+00048:000000.0000:06137
06138:-00029:+00194:+00091:000000.0000:06138
06139:-00041:+00204:+00082:000000.0000:06139
06140:+00009:+00194:+00038:000000.0000:06140
06141:+00031:+00191:-00007:000000.0000:06141
06142:+00034:+00163:+00030:000000.0000:06142
06143:+00014:+00121:-00007:000000.0000:06143
06144:+00018:+00185:-00004:000000.0000:06144
06145:+00021:+00144:+00044:000000.0000:06145
06146:+00045:+00141:+00017:000000.0000:06146
06147:+00057:+00172:-00016:000000.0000:06147
06148:+00071:+00095:+00010:000000.0000:06148
06149:+00094:+00061:-00007:000000.0000:06149
06150:+00059:+00031:-00088:000000.0000:06150
06151:+00029:+00020:-00010:000000.0000:06151
06152:+00004:+00007:+00017:000000.0000:06152
06153:-00033:-00040:-00032:000000.0000:06153
06154:+00003:-00097:+00033:000000.0000:06154
06155:-00033:-00092:+00105:000000.0000:06155
06156:-00081:-00085:+00042:000000.0000:06156
06157:-00045:-00026:+00051:000000.0000:06157
06158:-00039:-00007:+00107:000000.0000:06158
06159:-00086:+00018:+00091:000000.0000:06159
06160:-00125:+00016:+00105:000000.0000:06160
06161:-00115:+00000:+00137:000000.0000:06161
06162:-00051:+00027:+00028:000000.0000:06162
06163:-00037:+00065:+00001:000000.0000:06163
06164:-00043:+00012:+00003:000000.0000:06164
06165:-00040:-00001:+00006:000000.0000:06165
06166:-00027:+00033:+00018:000000.0000:06166
06167:-00003:+00011:+00061:000000.0000:06167
06168:+00028:+00026:+00018:000000.0000:06168
06169:+00029:+00082:+00048:000000.0000:06169
06170:+00059:+00112:+00091:000000.0000:06170
06171:+00042:+00128:+00010:000000.0000:06171
06172:+00045:+00108:+00040:000000.0000:06172
06173:+00000:+00128:+00091:000000.0000:06173
06174:-00015:+00066:+00048:000000.0000:06174
06175:-00015:+00072:+00025:000000.0000:06175
06176:-00026:+00002:+00017:000000.0000:06176
06177:-00047:-00007:+00001:000000.0000:06177
06178:-00053:+00005:+00047:000000.0000:06178
06179:-00048:-00062:+00071:000000.0000:06179
06180:-00032:-00040:-00024:000000.0000:06180
06181:-00027:-00064:+00003:000000.0000:06181
06182:-00025:-00056:+00077:000000.0000:06182
06183:-00050:-00092:+00099:000000.0000:06183
06184:-00039:-00076:+00095:000000.0000:06184
06185:+00057:-00112:+00079:000000.0000:06185
06186:+00021:-00089:+00112:000000.0000:06186
06187:+00001:-00068:+00036:000000.0000:06187
06188:+00043:-00123:+00039:000000.0000:06188
06189:+00009:-00089:+00091:000000.0000:06189
06190:+00021:-00100:+00058:000000.0000:06190
06191:+00011:-00092:+00059:000000.0000:06191
06192:+00011:-00098:+00019:000000.0000:06192
06193:+00055:-00153:-00012:000000.0000:06193
06194:+00068:-00110:+00011:000000.0000:06194
06195:+00031:-00110:+00016:000000.0000:06195
06196:-00007:-00109:-00011:000000.0000:06196
06197:-00066:-00058:-00009:000000.0000:06197
06198:+00005:-00102:-00028:000000.0000:06198
06199:+00007:-00086:-00018:000000.0000:06199
06200:-00009:-00092:-00003:000000.0000:06200
06201:-00058:-00094:+00009:000000.0000:06201
06202:-00058:-00097:+00004:000000.0000:06202
06203:-00078:-00040:+00020:000000.0000:06203
06204:-00101:-00040:+00047:000000.0000:06204
06205:-00070:-00013:+00069:000000.0000:06205
06206:-00026:-00020:+00121:000000.0000:06206
06207:-00052:-00054:+00146:000000.0000:06207
06208:-00047:-00051:+00147:000000.0000:06208
06209:-00083:-00058:+00154:000000.0000:06209
06210:-00081:-00048:+00137:000000.0000:06210
06211:-00030:+00021:+00078:000000.0000:06211
06212:-00002:-00049:+00007:000000.0000:06212
06213:+00005:+00021:+00041:000000.0000:06213
06214:-00034:+00017:+00053:000000.0000:06214
06215:-00055:+00013:+00104:000000.0000:06215
06216:-00054:+00040:+00122:000000.0000:06216
06217:-00037:+00053:+00108:000000.0000:06217
06218:+00057:+00000:+00082:000000.0000:06218
06219:+00075:+00020:+00047:000000.0000:06219
06220:+00037:-00004:+00005:000000.0000:06220
06221:+00039:-00007:-00004:000000.0000:06221
06222:+00007:+00001:+00058:000000.0000:06222
06223:-00003:-00007:+00057:000000.0000:06223
06224:+00016:-00020:+00007:000000.0000:06224
06225:+00043:+00007:+00032:000000.0000:06225
06226:+00044:-00015:+00040:000000.0000:06226
06227:-00023:-00005:+00009:000000.0000:06227
06228:-00055:+00014:+00042:000000.0000:06228
06229:-00080:+00040:+00021:000000.0000:06229
06230:-00065:-00014:+00019:000000.0000:06230
06231:-00046:-00031:+00050:000000.0000:06231
06232:+00015:-00035:+00020:000000.0000:06232
06233:+00023:-00040:-00005:000000.0000:06233
06234:+00033:-00059:+00040:000000.0000:06234
06235:+00031:-00039:+00043:000000.0000:06235
06236:+00029:-00034:+00031:000000.0000:06236
06237:+00034:-00046:+00006:000000.0000:06237
06238:+00042:+00007:+00023:000000.0000:06238
06239:-00004:+00034:+00025:000000.0000:06239
06240:-00018:+00000:+00004:000000.0000:06240
06241:-00020:+00021:+00044:000000.0000:06241
06242:-00024:+00034:+00069:000000.0000:06242
06243:-00021:-00020:+00007:000000.0000:06243
06244:-00004:+00039:+00009:000000.0000:06244
06245:+00000:+00002:+00020:000000.0000:06245
06246:-00033:+00028:+00003:000000.0000:06246
06247:-00080:+00078:+00024:000000.0000:06247
06248:-00104:+00040:+00084:000000.0000:06248
06249:-00093:+00044:+00008:000000.0000:06249
06250:-00085:+00097:+00009:000000.0000:06250
06251:-00073:+00006:+00129:000000.0000:06251
06252:-00058:+00044:+00050:000000.0000:06252
06253:-00027:+00052:+00015:000000.0000:06253
06254:+00006:-00021:+00083:000000.0000:06254
06255:+00020:-00016:+00102:000000.0000:06255
06256:+00028:-00029:+00073:000000.0000:06256
06257:+00043:-00011:+00124:000000.0000:06257
06258:+00065:-00011:+00111:000000.0000:06258
06259:+00033:-00011:+00106:000000.0000:06259
06260:+00009:+00017:+00147:000000.0000:06260
06261:+00028:+00026:+00113:000000.0000:06261
06262:+00065:+00071:+00077:000000.0000:06262
06263:+00071:+00091:+00051:000000.0000:06263
06264:+00111:+00081:+00102:000000.0000:06264
06265:+00128:+00082:+00105:000000.0000:06265
06266:+00094:+00042:+00070:000000.0000:06266
06267:+00083:+00000:+00002:000000.0000:06267
06268:+00043:+00034:-00009:000000.0000:06268
06269:+00011:+00013:+00044:000000.0000:06269
06270:+00021:-00025:-00008:000000.0000:06270
06271:+00017:+00013:-00007:000000.0000:06271
06272:-00022:-00030:+00049:000000.0000:06272
06273:-00035:+00019:+00032:000000.0000:06273
06274:-00036:+00022:+00032:000000.0000:06274
06275:-00013:-00004:+00082:000000.0000:06275
06276:+00000:-00001:+00061:000000.0000:06276
06277:-00014:-00011:+00045:000000.0000:06277
06278:-00013:-00030:+00117:000000.0000:06278
06279:-00037:-00046:+00055:000000.0000:06279
06280:-00026:-00021:+00027:000000.0000:06280
06281:-00027:-00023:+00040:000000.0000:06281
06282:-00027:-00016:+00061:000000.0000:06282
06283:-00028:-00016:+00022:000000.0000:06283
06284:-00020:-00013:+00018:000000.0000:06284
06285:-00036:-00017:+00031:000000.0000:06285
06286:-00026:+00007:+00029:000000.0000:06286
06287:-00051:+00045:+00043:000000.0000:06287
06288:-00028:+00073:+00003:000000.0000:06288
06289:+00006:+00033:+00015:000000.0000:06289
06290:-00002:+00084:+00046:000000.0000:06290
06291:-00001:+00102:+00046:000000.0000:06291
06292:+00019:+00106:+00018:000000.0000:06292
06293:+00021:+00107:+00057:000000.0000:06293
06294:+00030:+00142:+00066:000000.0000:06294
06295:-00017:+00078:+00052:000000.0000:06295
06296:-00011:+00134:+00037:000000.0000:06296
06297:-00022:+00145:+00039:000000.0000:06297
06298:-00019:+00096:+00051:000000.0000:06298
06299:-00036:+00105:+00068:000000.0000:06299
06300:-00010:+00069:+00083:000000.0000:06300
06301:-00020:+00029:+00099:000000.0000:06301
06302:-00006:+00084:+00069:000000.0000:06302
06303:-00005:+00070:+00115:000000.0000:06303
06304:+00011:+00020:+00138:000000.0000:06304
06305:+00030:+00029:+00102:000000.0000:06305
06306:+00035:+00016:+00085:000000.0000:06306
06307:+00055:+00052:+00109:000000.0000:06307
06308:+00042:+00036:+00133:000000.0000:06308
06309:+00079:+00027:+00113:000000.0000:06309
06310:+00098:-00017:+00149:000000.0000:06310
06311:+00128:+00055:+00120:000000.0000:06311
06312:+00120:+00026:+00033:000000.0000:06312
06313:+00093:+00063:+00026:000000.0000:06313
06314:+00062:+00070:+00047:000000.0000:06314
06315:+00024:+00044:+00045:000000.0000:06315
06316:-00005:+00080:+00004:000000.0000:06316
06317:+00003:+00083:-00074:000000.0000:06317
06318:+00005:+00116:-00035:000000.0000:06318
06319:-00010:+00075:-00037:000000.0000:06319
06320:-00032:+00076:-00034:000000.0000:06320
06321:-00031:+00083:-00054:000000.0000:06321
06322:-00037:+00059:-00053:000000.0000:06322
06323:-00015:+00063:-00038:000000.0000:06323
06324:-00028:+00074:+00000:000000.0000:06324
06325:-00057:+00066:+00010:000000.0000:06325
06326:-00063:+00046:+00024:000000.0000:06326
06327:-00048:+00009:+00021:000000.0000:06327
06328:-00033:+00015:+00165:000000.0000:06328
06329:-00060:-00015:+00000:000000.0000:06329
06330:-00065:-00004:-00027:000000.0000:06330
06331:-00070:+00013:+00119:000000.0000:06331
06332:-00046:+00004:+00051:000000.0000:06332
06333:-00032:-00016:+00059:000000.0000:06333
06334:-00029:-00003:+00088:000000.0000:06334
06335:-00067:+00002:+00057:000000.0000:06335
06336:-00053:+00022:+00066:000000.0000:06336
06337:-00039:+00003:+00102:000000.0000:06337
06338:-00038:+00001:+00089:000000.0000:06338
06339:-00034:+00010:+00080:000000.0000:06339
06340:-00039:+00006:+00121:000000.0000:06340
06341:+00003:-00033:+00109:000000.0000:06341
06342:+00011:-00031:+00138:000000.0000:06342
06343:+00046:+00005:+00120:000000.0000:06343
06344:+00046:-00037:+00134:000000.0000:06344
06345:+00059:-00028:+00129:000000.0000:06345
06346:+00053:-00075:+00103:000000.0000:06346
06347:+00065:-00045:+00090:000000.0000:06347
06348:+00066:-00025:+00083:000000.0000:06348
06349:+00051:-00022:+00106:000000.0000:06349
06350:+00022:-00023:+00054:000000.0000:06350
06351:+00046:-00028:+00061:000000.0000:06351
06352:+00051:-00002:+00071:000000.0000:06352
06353:+00039:-00022:+00012:000000.0000:06353
06354:+00053:-00027:+00009:000000.0000:06354
06355:+00078:-00034:+00003:000000.0000:06355
06356:+00045:-00035:+00061:000000.0000:06356
06357:+00032:-00041:+00047:000000.0000:06357
06358:+00004:-00038:+00017:000000.0000:06358
06359:+00000:-00012:+00066:000000.0000:06359
06360:-00034:-00017:+00063:000000.0000:06360
06361:-00011:-00012:+00022:000000.0000:06361
06362:-00052:+00004:+00034:000000.0000:06362
06363:-00056:-00018:+00089:000000.0000:06363
06364:-00075:-00020:+00081:000000.0000:06364
06365:-00096:-00039:+00087:000000.0000:06365
06366:-00045:-00035:+00054:000000.0000:06366
06367:-00067:-00035:+00067:000000.0000:06367
06368:-00055:-00012:+00020:000000.0000:06368
06369:-00015:-00032:+00011:000000.0000:06369
06370:-00049:-00047:+00036:000000.0000:06370
06371:-00055:-00010:+00032:000000.0000:06371
06372:-00027:+00006:+00032:000000.0000:06372
06373:-00014:-00031:-00002:000000.0000:06373
06374:-00031:-00140:-00084:000000.0000:06374
06375:-00136:-00112:-00040:000000.0000:06375
06376:-00214:-00106:+00064:000000.0000:06376
06377:-00235:-00152:+00062:000000.0000:06377
06378:-00132:-00098:+00102:000000.0000:06378
06379:-00039:-00115:+00151:000000.0000:06379
06380:-00003:-00078:+00134:000000.0000:06380
06381:+00062:-00026:+00148:000000.0000:06381
06382:+00062:-00061:+00085:000000.0000:06382
06383:+00059:+00030:+00069:000000.0000:06383
06384:-00002:+00030:+00109:000000.0000:06384
06385:+00011:-00022:+00166:000000.0000:06385
06386:+00055:-00014:+00028:000000.0000:06386
06387:+00043:-00034:-00028:000000.0000:06387
06388:+00010:+00006:+00077:000000.0000:06388
06389:+00022:-00049:+00038:000000.0000:06389
06390:+00068:-00030:-00005:000000.0000:06390
06391:+00126:-00009:-00026:000000.0000:06391
06392:+00089:+00012:+00064:000000.0000:06392
06393:+00058:+00049:+00080:000000.0000:06393
06394:+00054:-00017:+00034:000000.0000:06394
06395:+00026:+00083:+00035:000000.0000:06395
06396:+00002:+00058:+00063:000000.0000:06396
06397:+00031:+00011:+00056:000000.0000:06397
06398:+00042:+00054:+00028:000000.0000:06398
06399:+00033:+00015:+00061:000000.0000:06399
06400:-00042:+00015:+00087:000000.0000:06400
06401:-00067:+00001:+00019:000000.0000:06401
06402:-00069:+00021:+00025:000000.0000:06402
06403:-00093:+00012:+00032:000000.0000:06403
06404:-00146:-00002:+00031:000000.0000:06404
06405:-00135:-00014:+00003:000000.0000:06405
06406:-00114:+00006:+00026:000000.0000:06406
06407:-00103:-00002:+00025:000000.0000:06407
06408:-00102:-00005:+00007:000000.0000:06408
06409:-00066:-00005:+00002:000000.0000:06409
06410:-00050:+00000:+00017:000000.0000:06410
06411:-00052:-00029:+00055:000000.0000:06411
06412:-00013:-00004:+00059:000000.0000:06412
06413:+00001:+00002:+00071:000000.0000:06413
06414:-00027:+00015:+00064:000000.0000:06414
06415:-00009:-00005:+00068:000000.0000:06415
06416:-00008:+00016:+00068:000000.0000:06416
06417:+00000:+00019:+00064:000000.0000:06417
06418:-00024:+00053:+00067:000000.0000:06418
06419:-00009:+00040:+00055:000000.0000:06419
06420:+00019:-00016:+00026:000000.0000:06420
06421:+00029:+00036:+00019:000000.0000:06421
06422:-00002:+00004:+00041:000000.0000:06422
06423:+00017:+00013:+00019:000000.0000:06423
06424:+00029:+00000:-00002:000000.0000:06424
06425:+00040:-00014:+00043:000000.0000:06425
06426:+00070:+00007:+00039:000000.0000:06426
06427:+00053:+00018:+00042:000000.0000:06427
06428:+00080:+00001:+00046:000000.0000:06428
06429:+00079:+00008:+00046:000000.0000:06429
06430:+00040:-00017:+00048:000000.0000:06430
06431:+00048:+00009:+00092:000000.0000:06431
06432:+00012:+00023:+00083:000000.0000:06432
06433:-00019:+00012:+00088:000000.0000:06433
06434:-00021:+00035:+00094:000000.0000:06434
06435:-00014:+00056:+00088:000000.0000:06435
06436:+00006:+00059:+00009:000000.0000:06436
06437:-00003:+00065:+00040:000000.0000:06437
06438:-00007:+00082:+00043:000000.0000:06438
06439:-00031:+00081:+00039:000000.0000:06439
06440:-00069:+00063:+00063:000000.0000:06440
06441:-00083:+00086:+00056:000000.0000:06441
06442:-00014:+00083:-00009:000000.0000:06442
06443:-00007:+00102:+00030:000000.0000:06443
06444:-00015:+00064:+00025:000000.0000:06444
06445:-00058:+00090:+00026:000000.0000:06445
06446:-00076:+00101:+00069:000000.0000:06446
06447:-00056:+00087:+00074:000000.0000:06447
06448:-00040:+00099:+00071:000000.0000:06448
06449:-00053:+00100:+00065:000000.0000:06449
06450:-00039:+00058:+00051:000000.0000:06450
06451:-00029:+00063:+00024:000000.0000:06451
06452:-00031:+00071:+00082:000000.0000:06452
06453:-00034:+00041:+00106:000000.0000:06453
06454:-00013:+00042:+00058:000000.0000:06454
06455:+00004:+00029:+00063:000000.0000:06455
06456:+00033:+00032:+00067:000000.0000:06456
06457:+00050:+00029:+00033:000000.0000:06457
06458:+00036:+00045:+00064:000000.0000:06458
06459:+00018:+00053:+00085:000000.0000:06459
06460:+00025:+00046:+00017:000000.0000:06460
06461:+00039:+00037:+00040:000000.0000:06461
06462:+00066:+00035:+00050:000000.0000:06462
06463:+00038:+00050:+00041:000000.0000:06463
06464:+00062:+00028:+00032:000000.0000:06464
06465:+00044:+00050:+00038:000000.0000:06465
06466:+00052:+00014:+00028:000000.0000:06466
06467:+00066:+00016:+00041:000000.0000:06467
06468:+00009:+00032:+00077:000000.0000:06468
06469:-00009:+00034:+00039:000000.0000:06469
06470:-00022:+00032:+00040:000000.0000:06470
06471:-00018:+00039:+00043:000000.0000:06471
06472:+00036:+00028:-00021:000000.0000:06472
06473:+00044:+00031:-00011:000000.0000:06473
06474:+00034:+00032:+00038:000000.0000:06474
06475:+00005:+00026:+00035:000000.0000:06475
06476:-00020:+00016:+00056:000000.0000:06476
06477:+00000:+00014:+00092:000000.0000:06477
06478:-00036:+00000:+00052:000000.0000:06478
06479:-00016:+00011:+00061:000000.0000:06479
06480:+00000:+00024:+00063:000000.0000:06480
06481:-00012:+00016:+00070:000000.0000:06481
06482:-00025:+00011:+00072:000000.0000:06482
06483:-00025:-00001:+00080:000000.0000:06483
06484:+00002:+00016:+00070:000000.0000:06484
06485:+00002:+00002:+00057:000000.0000:06485
06486:-00005:+00013:+00036:000000.0000:06486
06487:+00014:+00023:+00003:000000.0000:06487
06488:+00014:-00004:-00006:000000.0000:06488
06489:+00008:-00020:+00016:000000.0000:06489
06490:+00008:+00011:+00026:000000.0000:06490
06491:+00018:+00005:+00017:000000.0000:06491
06492:-00004:+00003:+00007:000000.0000:06492
06493:+00032:-00031:-00009:000000.0000:06493
06494:+00028:-00034:-00009:000000.0000:06494
06495:+00026:-00012:+00001:000000.0000:06495
06496:+00009:-00024:-00011:000000.0000:06496
06497:-00019:-00021:+00010:000000.0000:06497
06498:+00003:-00027:+00010:000000.0000:06498
06499:+00016:-00034:+00027:000000.0000:06499
06500:-00001:-00025:+00023:000000.0000:06500
