# Supplementary material for: Suboptimal Omnidirectional Wheel Design and Implementation
Source: Sensors (Basel). 2021 Jan 28;21(3):865. doi: 10.3390/s21030865 (PMC7865864; doi:10.3390/s21030865)
Supplement: Supplementary file 1 [file sensors-21-00865-s001.zip › 1.-Data 4 Files Comparative APR01_APR02_Optimal/ACDATA02.TXT]

02501:+00011:-00070:-00135:000000.0000:02501
02502:+00053:-00025:-00076:000000.0000:02502
02503:+00047:-00026:-00054:000000.0000:02503
02504:+00064:+00019:-00056:000000.0000:02504
02505:+00076:+00018:-00086:000000.0000:02505
02506:+00060:+00018:-00061:000000.0000:02506
02507:+00057:+00012:-00060:000000.0000:02507
02508:+00030:+00040:-00072:000000.0000:02508
02509:+00031:+00056:-00058:000000.0000:02509
02510:+00066:+00067:-00072:000000.0000:02510
02511:+00036:+00100:-00026:000000.0000:02511
02512:+00031:+00112:+00001:000000.0000:02512
02513:+00042:+00085:-00026:000000.0000:02513
02514:+00032:+00117:-00025:000000.0000:02514
02515:+00089:+00120:-00023:000000.0000:02515
02516:+00094:+00128:+00033:000000.0000:02516
02517:+00101:+00123:+00037:000000.0000:02517
02518:+00102:+00075:+00078:000000.0000:02518
02519:+00090:+00069:+00108:000000.0000:02519
02520:+00113:+00076:+00078:000000.0000:02520
02521:+00106:+00040:+00023:000000.0000:02521
02522:+00131:+00042:+00021:000000.0000:02522
02523:+00093:+00033:+00058:000000.0000:02523
02524:+00120:+00029:+00072:000000.0000:02524
02525:+00163:+00000:+00063:000000.0000:02525
02526:+00146:-00025:+00040:000000.0000:02526
02527:+00164:-00073:+00059:000000.0000:02527
02528:+00106:-00086:+00052:000000.0000:02528
02529:+00160:-00094:+00049:000000.0000:02529
02530:+00159:-00117:+00010:000000.0000:02530
02531:+00111:-00131:+00012:000000.0000:02531
02532:+00164:-00127:+00024:000000.0000:02532
02533:+00176:-00112:+00036:000000.0000:02533
02534:+00176:-00128:+00047:000000.0000:02534
02535:+00177:-00102:+00034:000000.0000:02535
02536:+00143:-00103:+00040:000000.0000:02536
02537:+00140:-00095:+00079:000000.0000:02537
02538:+00139:-00078:+00028:000000.0000:02538
02539:+00162:-00048:+00009:000000.0000:02539
02540:+00140:-00009:+00041:000000.0000:02540
02541:+00152:-00020:+00070:000000.0000:02541
02542:+00162:+00047:+00084:000000.0000:02542
02543:+00189:+00050:+00055:000000.0000:02543
02544:+00140:+00034:+00045:000000.0000:02544
02545:+00155:+00064:+00042:000000.0000:02545
02546:+00179:+00003:+00109:000000.0000:02546
02547:+00167:+00048:+00116:000000.0000:02547
02548:+00225:+00006:+00108:000000.0000:02548
02549:+00222:+00034:+00111:000000.0000:02549
02550:+00192:-00052:+00113:000000.0000:02550
02551:+00199:-00054:+00133:000000.0000:02551
02552:+00201:-00032:+00161:000000.0000:02552
02553:+00229:+00041:+00156:000000.0000:02553
02554:+00224:-00030:+00127:000000.0000:02554
02555:+00205:+00033:+00079:000000.0000:02555
02556:+00202:+00055:+00082:000000.0000:02556
02557:+00170:+00108:+00084:000000.0000:02557
02558:+00212:+00090:+00082:000000.0000:02558
02559:+00176:+00085:+00061:000000.0000:02559
02560:+00169:+00045:+00008:000000.0000:02560
02561:+00138:+00055:+00025:000000.0000:02561
02562:+00192:+00095:+00049:000000.0000:02562
02563:+00105:+00081:+00051:000000.0000:02563
02564:+00127:+00125:+00032:000000.0000:02564
02565:+00142:+00020:+00045:000000.0000:02565
02566:+00151:+00032:+00018:000000.0000:02566
02567:+00175:+00011:+00073:000000.0000:02567
02568:+00114:+00052:+00039:000000.0000:02568
02569:+00129:-00029:+00034:000000.0000:02569
02570:+00105:-00083:+00034:000000.0000:02570
02571:+00111:-00110:+00104:000000.0000:02571
02572:+00146:-00087:+00141:000000.0000:02572
02573:+00111:-00044:+00085:000000.0000:02573
02574:+00079:-00097:+00055:000000.0000:02574
02575:+00131:-00075:+00046:000000.0000:02575
02576:+00101:-00128:+00098:000000.0000:02576
02577:+00082:-00067:+00122:000000.0000:02577
02578:+00043:-00065:+00086:000000.0000:02578
02579:-00016:-00082:+00061:000000.0000:02579
02580:+00049:-00025:+00010:000000.0000:02580
02581:+00018:-00035:+00055:000000.0000:02581
02582:+00078:-00024:+00078:000000.0000:02582
02583:-00017:-00012:+00061:000000.0000:02583
02584:+00035:+00016:+00016:000000.0000:02584
02585:+00000:+00021:-00056:000000.0000:02585
02586:-00020:-00004:+00006:000000.0000:02586
02587:+00015:+00051:+00034:000000.0000:02587
02588:+00007:+00109:+00030:000000.0000:02588
02589:+00007:+00057:-00038:000000.0000:02589
02590:+00008:+00067:-00046:000000.0000:02590
02591:-00022:+00014:-00041:000000.0000:02591
02592:-00061:+00037:-00014:000000.0000:02592
02593:-00064:+00005:-00052:000000.0000:02593
02594:-00058:-00002:-00095:000000.0000:02594
02595:-00107:-00037:-00071:000000.0000:02595
02596:-00087:+00003:-00039:000000.0000:02596
02597:-00105:+00002:-00018:000000.0000:02597
02598:-00083:-00015:-00088:000000.0000:02598
02599:-00085:+00027:-00111:000000.0000:02599
02600:-00108:+00052:-00075:000000.0000:02600
02601:-00122:-00002:-00072:000000.0000:02601
02602:-00092:+00049:-00049:000000.0000:02602
02603:-00100:+00031:-00096:000000.0000:02603
02604:-00115:+00026:-00104:000000.0000:02604
02605:-00116:+00048:-00098:000000.0000:02605
02606:-00141:+00027:-00080:000000.0000:02606
02607:-00112:+00008:-00087:000000.0000:02607
02608:-00097:-00020:-00068:000000.0000:02608
02609:-00112:-00011:-00057:000000.0000:02609
02610:-00140:-00023:-00015:000000.0000:02610
02611:-00107:+00006:-00027:000000.0000:02611
02612:-00153:-00063:-00014:000000.0000:02612
02613:-00137:-00056:-00099:000000.0000:02613
02614:-00114:-00041:-00107:000000.0000:02614
02615:-00145:-00042:-00129:000000.0000:02615
02616:-00153:-00015:-00147:000000.0000:02616
02617:-00139:-00034:-00105:000000.0000:02617
02618:-00125:-00027:-00113:000000.0000:02618
02619:-00148:-00034:-00111:000000.0000:02619
02620:-00154:-00015:-00128:000000.0000:02620
02621:-00112:-00020:-00163:000000.0000:02621
02622:-00140:+00014:-00150:000000.0000:02622
02623:-00134:+00021:-00150:000000.0000:02623
02624:-00126:-00007:-00152:000000.0000:02624
02625:-00112:+00013:-00148:000000.0000:02625
02626:-00130:-00015:-00151:000000.0000:02626
02627:-00083:+00005:-00169:000000.0000:02627
02628:-00139:-00033:-00150:000000.0000:02628
02629:-00112:+00009:-00177:000000.0000:02629
02630:-00091:+00018:-00138:000000.0000:02630
02631:-00107:+00030:-00147:000000.0000:02631
02632:-00088:-00004:-00158:000000.0000:02632
02633:-00080:-00005:-00148:000000.0000:02633
02634:-00118:-00008:-00135:000000.0000:02634
02635:-00052:+00022:-00147:000000.0000:02635
02636:-00075:-00009:-00148:000000.0000:02636
02637:-00069:-00005:-00144:000000.0000:02637
02638:-00070:-00008:-00133:000000.0000:02638
02639:-00059:+00009:-00153:000000.0000:02639
02640:-00061:-00015:-00139:000000.0000:02640
02641:-00047:-00012:-00122:000000.0000:02641
02642:-00048:+00005:-00105:000000.0000:02642
02643:-00027:-00012:-00126:000000.0000:02643
02644:+00008:-00098:-00130:000000.0000:02644
02645:-00019:-00073:-00110:000000.0000:02645
02646:-00028:-00092:-00107:000000.0000:02646
02647:-00025:-00122:-00108:000000.0000:02647
02648:-00020:-00102:-00113:000000.0000:02648
02649:-00053:-00127:-00109:000000.0000:02649
02650:-00091:-00095:-00072:000000.0000:02650
02651:-00073:-00085:-00123:000000.0000:02651
02652:-00066:-00078:-00157:000000.0000:02652
02653:-00169:-00019:-00125:000000.0000:02653
02654:-00146:-00034:-00093:000000.0000:02654
02655:-00068:+00010:-00112:000000.0000:02655
02656:-00119:+00037:-00036:000000.0000:02656
02657:-00118:-00049:-00026:000000.0000:02657
02658:-00167:+00016:-00027:000000.0000:02658
02659:-00160:-00076:-00063:000000.0000:02659
02660:-00096:-00022:-00032:000000.0000:02660
02661:-00100:+00063:+00047:000000.0000:02661
02662:-00173:+00049:+00034:000000.0000:02662
02663:-00144:+00044:-00017:000000.0000:02663
02664:-00145:+00051:-00032:000000.0000:02664
02665:-00135:+00020:-00072:000000.0000:02665
02666:-00124:-00009:-00022:000000.0000:02666
02667:-00170:-00010:+00031:000000.0000:02667
02668:-00147:+00026:+00087:000000.0000:02668
02669:-00138:+00009:+00123:000000.0000:02669
02670:-00119:-00021:+00124:000000.0000:02670
02671:-00151:-00008:+00052:000000.0000:02671
02672:-00171:-00052:+00023:000000.0000:02672
02673:-00101:-00014:+00092:000000.0000:02673
02674:-00087:-00023:+00140:000000.0000:02674
02675:-00050:-00062:+00179:000000.0000:02675
02676:-00079:-00028:+00170:000000.0000:02676
02677:-00095:-00057:+00104:000000.0000:02677
02678:-00125:-00044:+00028:000000.0000:02678
02679:-00092:-00029:+00031:000000.0000:02679
02680:-00105:+00021:+00123:000000.0000:02680
02681:-00140:+00057:+00134:000000.0000:02681
02682:-00119:+00070:+00130:000000.0000:02682
02683:-00085:+00060:+00103:000000.0000:02683
02684:-00095:+00050:+00100:000000.0000:02684
02685:-00089:+00056:+00124:000000.0000:02685
02686:-00109:+00054:+00120:000000.0000:02686
02687:-00092:+00036:+00099:000000.0000:02687
02688:-00056:+00076:+00101:000000.0000:02688
02689:-00040:+00013:+00123:000000.0000:02689
02690:-00012:+00015:+00126:000000.0000:02690
02691:+00022:+00043:+00149:000000.0000:02691
02692:+00018:+00066:+00159:000000.0000:02692
02693:+00042:+00055:+00179:000000.0000:02693
02694:+00037:+00024:+00209:000000.0000:02694
02695:+00028:-00005:+00217:000000.0000:02695
02696:+00045:+00007:+00163:000000.0000:02696
02697:-00012:-00018:+00166:000000.0000:02697
02698:+00030:-00013:+00181:000000.0000:02698
02699:+00066:+00030:+00193:000000.0000:02699
02700:+00066:+00031:+00262:000000.0000:02700
02701:+00082:+00016:+00234:000000.0000:02701
02702:+00073:-00014:+00185:000000.0000:02702
02703:+00126:-00007:+00150:000000.0000:02703
02704:+00125:-00009:+00152:000000.0000:02704
02705:+00105:+00024:+00182:000000.0000:02705
02706:+00091:-00035:+00187:000000.0000:02706
02707:+00139:+00006:+00158:000000.0000:02707
02708:+00148:-00011:+00196:000000.0000:02708
02709:+00131:-00033:+00160:000000.0000:02709
02710:+00107:+00003:+00147:000000.0000:02710
02711:+00114:-00044:+00165:000000.0000:02711
02712:+00158:-00034:+00186:000000.0000:02712
02713:+00134:-00039:+00197:000000.0000:02713
02714:+00109:+00031:+00152:000000.0000:02714
02715:+00107:-00005:+00137:000000.0000:02715
02716:+00120:+00021:+00133:000000.0000:02716
02717:+00137:-00003:+00201:000000.0000:02717
02718:+00144:+00020:+00177:000000.0000:02718
02719:+00142:+00056:+00162:000000.0000:02719
02720:+00126:+00021:+00135:000000.0000:02720
02721:+00164:+00053:+00162:000000.0000:02721
02722:+00165:+00053:+00245:000000.0000:02722
02723:+00163:+00038:+00241:000000.0000:02723
02724:+00143:+00055:+00205:000000.0000:02724
02725:+00091:+00042:+00112:000000.0000:02725
02726:+00078:+00021:+00147:000000.0000:02726
02727:+00080:+00079:+00147:000000.0000:02727
02728:+00063:+00004:+00164:000000.0000:02728
02729:+00062:-00016:+00160:000000.0000:02729
02730:+00068:+00004:+00128:000000.0000:02730
02731:+00069:-00025:+00168:000000.0000:02731
02732:+00076:-00071:+00172:000000.0000:02732
02733:+00033:-00067:+00133:000000.0000:02733
02734:+00049:-00094:+00115:000000.0000:02734
02735:+00062:-00045:+00059:000000.0000:02735
02736:+00071:-00081:+00072:000000.0000:02736
02737:+00085:-00045:+00077:000000.0000:02737
02738:+00094:-00025:+00045:000000.0000:02738
02739:+00111:-00025:+00023:000000.0000:02739
02740:+00121:-00041:+00021:000000.0000:02740
02741:+00110:-00019:+00055:000000.0000:02741
02742:+00065:-00053:+00072:000000.0000:02742
02743:+00086:-00030:+00037:000000.0000:02743
02744:+00081:-00002:+00024:000000.0000:02744
02745:+00083:+00013:-00023:000000.0000:02745
02746:+00115:-00002:+00022:000000.0000:02746
02747:+00084:-00020:+00060:000000.0000:02747
02748:+00142:+00014:+00008:000000.0000:02748
02749:+00154:+00021:+00000:000000.0000:02749
02750:+00247:+00044:-00028:000000.0000:02750
02751:+00269:+00056:+00136:000000.0000:02751
02752:-00128:+00128:+00069:000000.0000:02752
02753:+00122:-00035:-00099:000000.0000:02753
02754:+00074:+00067:-00123:000000.0000:02754
02755:+00001:+00003:+00069:000000.0000:02755
02756:+00128:-00041:+00050:000000.0000:02756
02757:+00107:+00034:-00074:000000.0000:02757
02758:+00102:+00047:-00057:000000.0000:02758
02759:+00112:+00008:-00034:000000.0000:02759
02760:+00047:-00004:+00026:000000.0000:02760
02761:+00039:+00016:-00007:000000.0000:02761
02762:+00058:+00010:-00149:000000.0000:02762
02763:+00070:+00026:-00119:000000.0000:02763
02764:+00064:+00000:-00048:000000.0000:02764
02765:+00050:-00027:+00061:000000.0000:02765
02766:+00048:-00032:-00026:000000.0000:02766
02767:+00051:-00025:-00134:000000.0000:02767
02768:+00023:+00015:-00210:000000.0000:02768
02769:+00057:-00022:-00140:000000.0000:02769
02770:-00036:+00018:-00036:000000.0000:02770
02771:-00017:-00018:-00093:000000.0000:02771
02772:-00060:-00008:-00146:000000.0000:02772
02773:-00057:+00020:-00187:000000.0000:02773
02774:-00022:-00012:-00157:000000.0000:02774
02775:-00052:-00017:-00083:000000.0000:02775
02776:-00037:-00052:-00076:000000.0000:02776
02777:-00072:+00018:-00132:000000.0000:02777
02778:-00079:-00011:-00138:000000.0000:02778
02779:-00056:-00010:-00106:000000.0000:02779
02780:-00048:-00035:-00086:000000.0000:02780
02781:-00064:-00054:-00044:000000.0000:02781
02782:-00089:-00031:-00077:000000.0000:02782
02783:-00124:-00028:-00143:000000.0000:02783
02784:-00070:-00012:-00142:000000.0000:02784
02785:-00132:-00028:-00117:000000.0000:02785
02786:-00156:-00015:-00091:000000.0000:02786
02787:-00165:-00035:-00126:000000.0000:02787
02788:-00167:+00048:-00114:000000.0000:02788
02789:-00144:+00039:-00100:000000.0000:02789
02790:-00169:+00028:-00087:000000.0000:02790
02791:-00128:+00046:-00087:000000.0000:02791
02792:-00180:-00008:-00111:000000.0000:02792
02793:-00143:+00000:-00154:000000.0000:02793
02794:-00163:-00022:-00145:000000.0000:02794
02795:-00163:-00051:-00131:000000.0000:02795
02796:-00165:-00031:-00077:000000.0000:02796
02797:-00187:-00004:-00098:000000.0000:02797
02798:-00187:+00019:-00108:000000.0000:02798
02799:-00193:-00011:-00143:000000.0000:02799
02800:-00186:-00003:-00144:000000.0000:02800
02801:-00191:-00005:-00072:000000.0000:02801
02802:-00178:+00044:-00088:000000.0000:02802
02803:-00217:+00023:-00118:000000.0000:02803
02804:-00191:+00088:-00112:000000.0000:02804
02805:-00207:+00045:-00101:000000.0000:02805
02806:-00208:+00071:-00105:000000.0000:02806
02807:-00146:+00083:-00088:000000.0000:02807
02808:-00131:+00100:-00102:000000.0000:02808
02809:-00117:+00087:-00103:000000.0000:02809
02810:-00083:+00038:-00076:000000.0000:02810
02811:-00091:+00008:-00051:000000.0000:02811
02812:-00039:-00023:-00045:000000.0000:02812
02813:-00079:-00047:-00130:000000.0000:02813
02814:-00076:-00039:-00124:000000.0000:02814
02815:-00080:-00068:-00073:000000.0000:02815
02816:-00087:-00041:-00062:000000.0000:02816
02817:-00071:-00083:-00097:000000.0000:02817
02818:-00039:-00094:-00129:000000.0000:02818
02819:-00047:-00109:-00129:000000.0000:02819
02820:-00019:-00097:-00084:000000.0000:02820
02821:-00041:-00060:+00011:000000.0000:02821
02822:-00030:-00033:-00020:000000.0000:02822
02823:-00036:-00024:-00066:000000.0000:02823
02824:-00020:+00001:-00091:000000.0000:02824
02825:-00046:+00005:-00142:000000.0000:02825
02826:-00063:-00020:-00090:000000.0000:02826
02827:-00027:+00026:-00114:000000.0000:02827
02828:-00041:+00042:-00076:000000.0000:02828
02829:-00028:+00025:-00074:000000.0000:02829
02830:-00052:+00034:-00073:000000.0000:02830
02831:-00051:+00007:-00103:000000.0000:02831
02832:-00104:+00012:-00129:000000.0000:02832
02833:-00114:+00061:-00116:000000.0000:02833
02834:-00121:+00042:-00106:000000.0000:02834
02835:-00134:+00045:-00128:000000.0000:02835
02836:-00127:+00013:-00144:000000.0000:02836
02837:-00125:+00032:-00177:000000.0000:02837
02838:-00102:-00017:-00167:000000.0000:02838
02839:-00071:+00020:-00161:000000.0000:02839
02840:-00085:-00064:-00090:000000.0000:02840
02841:-00060:-00049:-00086:000000.0000:02841
02842:-00044:-00059:-00064:000000.0000:02842
02843:-00006:-00056:-00111:000000.0000:02843
02844:-00010:-00039:-00133:000000.0000:02844
02845:-00029:-00068:-00112:000000.0000:02845
02846:-00013:-00051:-00061:000000.0000:02846
02847:+00012:-00069:-00096:000000.0000:02847
02848:-00025:-00061:-00131:000000.0000:02848
02849:-00017:-00038:-00121:000000.0000:02849
02850:-00018:-00029:-00118:000000.0000:02850
02851:+00011:-00046:-00076:000000.0000:02851
02852:-00002:-00012:-00059:000000.0000:02852
02853:+00013:-00028:-00102:000000.0000:02853
02854:+00053:-00025:-00118:000000.0000:02854
02855:+00027:-00042:-00114:000000.0000:02855
02856:+00027:-00052:-00131:000000.0000:02856
02857:+00017:-00046:-00105:000000.0000:02857
02858:+00002:-00078:-00153:000000.0000:02858
02859:+00041:-00047:-00146:000000.0000:02859
02860:+00020:-00016:-00109:000000.0000:02860
02861:+00055:-00042:-00105:000000.0000:02861
02862:+00082:-00015:-00143:000000.0000:02862
02863:+00065:+00001:-00158:000000.0000:02863
02864:+00074:-00005:-00143:000000.0000:02864
02865:+00064:+00025:-00105:000000.0000:02865
02866:+00087:+00049:-00113:000000.0000:02866
02867:+00098:+00099:-00116:000000.0000:02867
02868:+00100:+00074:-00129:000000.0000:02868
02869:+00081:+00077:-00135:000000.0000:02869
02870:+00093:+00026:-00131:000000.0000:02870
02871:+00127:+00125:-00065:000000.0000:02871
02872:+00159:+00066:-00046:000000.0000:02872
02873:+00135:+00005:-00037:000000.0000:02873
02874:+00165:+00019:-00001:000000.0000:02874
02875:+00140:-00058:+00037:000000.0000:02875
02876:+00147:-00079:+00025:000000.0000:02876
02877:+00169:-00140:+00063:000000.0000:02877
02878:+00136:-00130:+00042:000000.0000:02878
02879:+00116:-00138:+00077:000000.0000:02879
02880:+00107:-00073:+00072:000000.0000:02880
02881:+00094:-00093:+00076:000000.0000:02881
02882:+00116:+00022:+00071:000000.0000:02882
02883:+00064:-00018:+00035:000000.0000:02883
02884:+00096:-00033:+00042:000000.0000:02884
02885:+00078:-00068:+00047:000000.0000:02885
02886:+00104:-00055:+00068:000000.0000:02886
02887:+00113:-00084:+00120:000000.0000:02887
02888:+00522:-00249:+00100:000000.0000:02888
02889:-00161:-00082:-00121:000000.0000:02889
02890:+00282:-00090:+00175:000000.0000:02890
02891:+00523:-00081:+00094:000000.0000:02891
02892:-00126:-00027:+00044:000000.0000:02892
02893:+00119:-00153:+00091:000000.0000:02893
02894:+00090:-00087:+00063:000000.0000:02894
02895:-00013:-00061:+00152:000000.0000:02895
02896:+00081:-00024:+00168:000000.0000:02896
02897:-00012:-00051:+00199:000000.0000:02897
02898:+00012:-00047:+00169:000000.0000:02898
02899:+00049:-00028:+00181:000000.0000:02899
02900:-00004:-00023:+00128:000000.0000:02900
02901:-00031:-00008:+00203:000000.0000:02901
02902:-00005:+00067:+00232:000000.0000:02902
02903:+00005:+00074:+00219:000000.0000:02903
02904:-00030:+00093:+00235:000000.0000:02904
02905:+00006:+00059:+00223:000000.0000:02905
02906:-00028:+00069:+00190:000000.0000:02906
02907:+00011:+00140:+00178:000000.0000:02907
02908:-00009:+00122:+00187:000000.0000:02908
02909:-00018:+00116:+00198:000000.0000:02909
02910:+00005:+00133:+00192:000000.0000:02910
02911:-00015:+00159:+00215:000000.0000:02911
02912:-00012:+00161:+00248:000000.0000:02912
02913:+00042:+00130:+00211:000000.0000:02913
02914:+00027:+00089:+00177:000000.0000:02914
02915:+00011:+00094:+00149:000000.0000:02915
02916:-00008:+00046:+00183:000000.0000:02916
02917:+00035:+00047:+00190:000000.0000:02917
02918:+00014:-00009:+00229:000000.0000:02918
02919:-00015:-00051:+00222:000000.0000:02919
02920:+00048:-00107:+00234:000000.0000:02920
02921:+00067:-00112:+00218:000000.0000:02921
02922:+00096:-00126:+00147:000000.0000:02922
02923:+00048:-00157:+00131:000000.0000:02923
02924:-00010:-00104:+00166:000000.0000:02924
02925:+00243:-00135:+00173:000000.0000:02925
02926:+00254:-00145:+00016:000000.0000:02926
02927:-00058:-00096:-00023:000000.0000:02927
02928:+00069:-00090:+00007:000000.0000:02928
02929:+00041:-00094:+00043:000000.0000:02929
02930:+00020:-00072:+00075:000000.0000:02930
02931:+00062:-00058:+00053:000000.0000:02931
02932:+00016:-00052:+00105:000000.0000:02932
02933:+00043:+00011:+00097:000000.0000:02933
02934:+00049:+00008:+00111:000000.0000:02934
02935:+00000:+00027:+00092:000000.0000:02935
02936:+00035:+00063:+00062:000000.0000:02936
02937:+00040:+00037:+00108:000000.0000:02937
02938:+00020:+00077:+00069:000000.0000:02938
02939:+00035:+00080:+00060:000000.0000:02939
02940:+00046:+00140:+00007:000000.0000:02940
02941:+00023:+00117:+00104:000000.0000:02941
02942:+00001:+00165:+00147:000000.0000:02942
02943:+00019:+00170:+00141:000000.0000:02943
02944:+00055:+00218:+00122:000000.0000:02944
02945:-00015:+00182:+00037:000000.0000:02945
02946:-00032:+00097:+00180:000000.0000:02946
02947:+00024:+00087:+00229:000000.0000:02947
02948:+00050:+00034:+00276:000000.0000:02948
02949:+00069:-00021:+00208:000000.0000:02949
02950:-00043:-00032:+00089:000000.0000:02950
02951:+00029:+00016:+00093:000000.0000:02951
02952:+00045:-00034:+00117:000000.0000:02952
02953:+00028:-00022:+00169:000000.0000:02953
02954:+00116:+00026:+00117:000000.0000:02954
02955:+00058:+00001:+00063:000000.0000:02955
02956:+00025:+00027:-00024:000000.0000:02956
02957:+00071:-00034:-00027:000000.0000:02957
02958:+00008:-00083:-00011:000000.0000:02958
02959:+00047:-00012:-00027:000000.0000:02959
02960:+00037:-00009:-00060:000000.0000:02960
02961:+00001:+00052:-00087:000000.0000:02961
02962:+00065:+00030:-00015:000000.0000:02962
02963:+00087:+00048:+00062:000000.0000:02963
02964:+00112:+00050:+00126:000000.0000:02964
02965:+00135:-00007:+00217:000000.0000:02965
02966:+00146:+00006:+00183:000000.0000:02966
02967:+00168:-00060:+00175:000000.0000:02967
02968:+00122:-00122:+00158:000000.0000:02968
02969:+00170:-00097:+00168:000000.0000:02969
02970:+00147:-00161:+00140:000000.0000:02970
02971:+00120:-00123:+00168:000000.0000:02971
02972:+00160:-00092:+00177:000000.0000:02972
02973:+00105:-00137:+00160:000000.0000:02973
02974:+00116:-00092:+00166:000000.0000:02974
02975:+00120:-00070:+00139:000000.0000:02975
02976:+00144:+00019:+00139:000000.0000:02976
02977:+00028:+00012:+00157:000000.0000:02977
02978:+00099:-00024:-00042:000000.0000:02978
02979:+00317:+00013:-00102:000000.0000:02979
02980:-00464:-00010:+00012:000000.0000:02980
02981:-00294:+00085:-00279:000000.0000:02981
02982:+00102:-00081:-00199:000000.0000:02982
02983:+00025:+00098:-00023:000000.0000:02983
02984:-00067:+00033:+00115:000000.0000:02984
02985:+00105:+00056:-00006:000000.0000:02985
02986:-00063:+00077:-00271:000000.0000:02986
02987:+00048:+00085:-00220:000000.0000:02987
02988:+00005:+00065:-00071:000000.0000:02988
02989:+00014:+00084:-00083:000000.0000:02989
02990:-00052:+00093:-00128:000000.0000:02990
02991:-00084:+00096:-00299:000000.0000:02991
02992:-00034:+00068:-00260:000000.0000:02992
02993:-00074:+00082:-00139:000000.0000:02993
02994:-00053:+00026:-00145:000000.0000:02994
02995:-00043:+00049:-00176:000000.0000:02995
02996:-00009:-00008:-00235:000000.0000:02996
02997:+00014:+00037:-00224:000000.0000:02997
02998:+00013:+00016:-00049:000000.0000:02998
02999:-00004:-00093:+00032:000000.0000:02999
03000:+00053:-00036:-00025:000000.0000:03000
03001:+00065:-00055:-00169:000000.0000:03001
03002:+00029:-00098:-00238:000000.0000:03002
03003:+00022:-00156:-00148:000000.0000:03003
03004:+00028:-00168:-00075:000000.0000:03004
03005:+00058:-00198:-00043:000000.0000:03005
03006:+00069:-00148:-00126:000000.0000:03006
03007:+00017:-00193:-00177:000000.0000:03007
03008:+00084:-00161:-00189:000000.0000:03008
03009:+00063:-00148:-00150:000000.0000:03009
03010:+00276:-00071:-00266:000000.0000:03010
03011:+00128:-00220:-00136:000000.0000:03011
03012:+00047:-00139:-00373:000000.0000:03012
03013:+00029:-00058:-00168:000000.0000:03013
03014:-00108:-00136:-00315:000000.0000:03014
03015:+00137:-00101:-00260:000000.0000:03015
03016:+00012:-00116:-00400:000000.0000:03016
03017:-00002:-00076:-00585:000000.0000:03017
03018:+00061:-00012:-00423:000000.0000:03018
03019:+00030:+00019:-00306:000000.0000:03019
03020:+00049:+00085:-00227:000000.0000:03020
03021:+00117:+00085:-00291:000000.0000:03021
03022:+00103:+00121:-00361:000000.0000:03022
03023:+00118:+00125:-00296:000000.0000:03023
03024:+00046:+00092:-00207:000000.0000:03024
03025:+00043:+00103:-00201:000000.0000:03025
03026:+00028:+00082:-00304:000000.0000:03026
03027:+00019:+00017:-00331:000000.0000:03027
03028:+00073:-00025:-00219:000000.0000:03028
03029:+00044:-00023:-00098:000000.0000:03029
03030:+00070:-00007:-00027:000000.0000:03030
03031:+00046:+00032:-00133:000000.0000:03031
03032:+00058:-00028:-00179:000000.0000:03032
03033:+00093:-00071:-00103:000000.0000:03033
03034:+00075:-00066:-00027:000000.0000:03034
03035:+00113:-00102:+00074:000000.0000:03035
03036:+00100:-00100:+00007:000000.0000:03036
03037:+00106:-00066:-00015:000000.0000:03037
03038:+00175:-00024:-00015:000000.0000:03038
03039:+00106:-00022:-00001:000000.0000:03039
03040:+00161:+00030:-00086:000000.0000:03040
03041:+00108:+00025:-00255:000000.0000:03041
03042:+00177:+00029:-00247:000000.0000:03042
03043:+00184:+00016:-00129:000000.0000:03043
03044:+00146:+00010:-00070:000000.0000:03044
03045:+00167:+00032:-00125:000000.0000:03045
03046:+00150:+00026:-00372:000000.0000:03046
03047:+00181:+00093:-00363:000000.0000:03047
03048:+00155:+00059:-00146:000000.0000:03048
03049:+00163:+00094:-00042:000000.0000:03049
03050:+00121:+00076:-00075:000000.0000:03050
03051:+00226:+00108:-00317:000000.0000:03051
03052:+00155:+00113:-00288:000000.0000:03052
03053:+00114:+00100:-00089:000000.0000:03053
03054:+00090:+00032:-00053:000000.0000:03054
03055:+00109:+00056:-00103:000000.0000:03055
03056:+00093:+00034:-00156:000000.0000:03056
03057:+00078:-00007:-00178:000000.0000:03057
03058:+00085:+00015:-00039:000000.0000:03058
03059:+00074:+00009:+00044:000000.0000:03059
03060:+00090:-00017:+00067:000000.0000:03060
03061:+00084:+00002:+00021:000000.0000:03061
03062:+00021:-00025:+00017:000000.0000:03062
03063:-00014:-00040:+00025:000000.0000:03063
03064:-00035:+00009:+00080:000000.0000:03064
03065:-00120:-00015:+00061:000000.0000:03065
03066:-00122:-00004:-00052:000000.0000:03066
03067:-00122:-00020:-00083:000000.0000:03067
03068:-00092:-00016:+00059:000000.0000:03068
03069:-00122:-00015:+00067:000000.0000:03069
03070:-00035:-00025:+00058:000000.0000:03070
03071:-00074:-00040:-00026:000000.0000:03071
03072:-00093:-00063:-00020:000000.0000:03072
03073:-00086:-00140:+00073:000000.0000:03073
03074:-00102:-00090:+00055:000000.0000:03074
03075:-00112:-00087:+00013:000000.0000:03075
03076:-00134:-00069:-00064:000000.0000:03076
03077:-00120:-00088:-00081:000000.0000:03077
03078:-00142:-00116:-00013:000000.0000:03078
03079:-00116:-00088:-00019:000000.0000:03079
03080:-00173:-00112:-00055:000000.0000:03080
03081:-00216:-00142:-00083:000000.0000:03081
03082:-00245:-00093:-00085:000000.0000:03082
03083:-00182:-00022:-00129:000000.0000:03083
03084:-00145:-00067:-00127:000000.0000:03084
03085:-00124:-00038:-00086:000000.0000:03085
03086:-00111:-00075:+00007:000000.0000:03086
03087:-00074:-00009:+00038:000000.0000:03087
03088:-00003:+00008:+00156:000000.0000:03088
03089:+00010:+00081:+00149:000000.0000:03089
03090:+00116:+00126:+00102:000000.0000:03090
03091:+00050:+00091:+00107:000000.0000:03091
03092:+00045:+00062:+00093:000000.0000:03092
03093:+00087:+00010:+00149:000000.0000:03093
03094:+00038:-00016:+00155:000000.0000:03094
03095:+00077:+00028:+00114:000000.0000:03095
03096:+00054:+00023:+00110:000000.0000:03096
03097:+00031:+00097:+00099:000000.0000:03097
03098:+00035:+00077:+00129:000000.0000:03098
03099:+00056:+00103:+00083:000000.0000:03099
03100:+00042:+00102:+00053:000000.0000:03100
03101:+00070:+00120:+00084:000000.0000:03101
03102:+00102:+00095:+00166:000000.0000:03102
03103:+00120:+00030:+00302:000000.0000:03103
03104:+00105:-00005:+00324:000000.0000:03104
03105:+00091:+00031:+00200:000000.0000:03105
03106:+00094:-00020:+00058:000000.0000:03106
03107:+00056:+00005:+00030:000000.0000:03107
03108:+00096:+00001:+00067:000000.0000:03108
03109:+00098:+00000:+00020:000000.0000:03109
03110:+00091:-00035:+00034:000000.0000:03110
03111:+00093:-00005:+00060:000000.0000:03111
03112:+00098:-00010:+00117:000000.0000:03112
03113:+00044:-00063:+00193:000000.0000:03113
03114:+00037:-00032:+00203:000000.0000:03114
03115:+00070:-00004:+00174:000000.0000:03115
03116:+00019:-00069:+00117:000000.0000:03116
03117:+00018:-00002:+00118:000000.0000:03117
03118:+00098:-00035:+00129:000000.0000:03118
03119:+00077:-00012:+00165:000000.0000:03119
03120:+00122:-00010:+00182:000000.0000:03120
03121:+00147:-00006:+00156:000000.0000:03121
03122:+00076:+00031:+00132:000000.0000:03122
03123:+00159:+00048:+00171:000000.0000:03123
03124:+00130:+00009:+00166:000000.0000:03124
03125:+00106:+00042:+00146:000000.0000:03125
03126:+00106:+00022:+00118:000000.0000:03126
03127:+00081:+00007:+00131:000000.0000:03127
03128:+00076:-00029:+00144:000000.0000:03128
03129:+00080:-00010:+00134:000000.0000:03129
03130:+00058:+00031:+00144:000000.0000:03130
03131:+00055:+00017:+00123:000000.0000:03131
03132:+00052:+00013:+00084:000000.0000:03132
03133:+00070:+00053:+00089:000000.0000:03133
03134:+00100:+00046:+00106:000000.0000:03134
03135:+00115:+00029:+00087:000000.0000:03135
03136:+00123:+00009:+00045:000000.0000:03136
03137:+00120:+00006:+00028:000000.0000:03137
03138:+00133:+00033:+00016:000000.0000:03138
03139:+00123:-00032:-00004:000000.0000:03139
03140:+00075:+00000:+00007:000000.0000:03140
03141:+00056:+00015:-00027:000000.0000:03141
03142:+00077:+00030:-00016:000000.0000:03142
03143:+00051:+00010:+00005:000000.0000:03143
03144:+00055:-00008:+00039:000000.0000:03144
03145:+00018:-00038:+00059:000000.0000:03145
03146:+00033:-00020:-00037:000000.0000:03146
03147:+00049:-00007:-00036:000000.0000:03147
03148:-00003:-00036:-00008:000000.0000:03148
03149:-00023:-00016:+00015:000000.0000:03149
03150:+00007:-00019:+00002:000000.0000:03150
03151:+00007:-00032:-00016:000000.0000:03151
03152:-00013:-00023:-00025:000000.0000:03152
03153:-00005:+00019:+00029:000000.0000:03153
03154:-00046:+00012:+00045:000000.0000:03154
03155:+00010:+00053:+00035:000000.0000:03155
03156:-00020:+00035:+00018:000000.0000:03156
03157:-00025:+00006:-00024:000000.0000:03157
03158:-00069:-00027:-00034:000000.0000:03158
03159:-00090:-00063:-00064:000000.0000:03159
03160:-00085:-00067:-00048:000000.0000:03160
03161:-00082:-00036:-00027:000000.0000:03161
03162:-00051:-00033:-00022:000000.0000:03162
03163:-00037:-00031:-00069:000000.0000:03163
03164:-00055:-00072:-00088:000000.0000:03164
03165:-00032:-00070:-00133:000000.0000:03165
03166:-00054:-00010:-00124:000000.0000:03166
03167:-00034:-00019:-00146:000000.0000:03167
03168:-00029:+00019:-00144:000000.0000:03168
03169:-00059:+00010:-00135:000000.0000:03169
03170:-00055:+00035:-00153:000000.0000:03170
03171:-00041:+00009:-00173:000000.0000:03171
03172:-00079:-00003:-00123:000000.0000:03172
03173:-00058:+00006:-00107:000000.0000:03173
03174:-00094:+00016:-00127:000000.0000:03174
03175:-00076:-00047:-00128:000000.0000:03175
03176:-00073:-00027:-00136:000000.0000:03176
03177:-00136:-00015:-00162:000000.0000:03177
03178:-00091:-00024:-00126:000000.0000:03178
03179:-00142:+00021:-00158:000000.0000:03179
03180:-00120:-00002:-00130:000000.0000:03180
03181:-00124:-00017:-00103:000000.0000:03181
03182:-00149:-00044:-00099:000000.0000:03182
03183:-00099:-00084:-00069:000000.0000:03183
03184:-00135:-00080:-00084:000000.0000:03184
03185:-00120:-00078:-00057:000000.0000:03185
03186:-00102:-00061:-00024:000000.0000:03186
03187:-00184:-00086:-00054:000000.0000:03187
03188:-00180:-00082:-00095:000000.0000:03188
03189:-00212:-00112:-00103:000000.0000:03189
03190:-00218:-00065:-00103:000000.0000:03190
03191:-00204:-00006:-00068:000000.0000:03191
03192:-00219:-00007:-00001:000000.0000:03192
03193:-00208:+00032:-00038:000000.0000:03193
03194:-00207:-00006:-00013:000000.0000:03194
03195:-00245:-00002:-00062:000000.0000:03195
03196:-00232:+00049:-00083:000000.0000:03196
03197:-00235:+00036:-00049:000000.0000:03197
03198:-00242:+00062:+00013:000000.0000:03198
03199:-00279:+00037:+00029:000000.0000:03199
03200:-00257:+00042:-00008:000000.0000:03200
03201:-00240:+00014:+00002:000000.0000:03201
03202:-00225:+00021:+00002:000000.0000:03202
03203:-00224:+00003:+00010:000000.0000:03203
03204:-00230:+00006:+00000:000000.0000:03204
03205:-00262:+00006:+00031:000000.0000:03205
03206:-00235:-00004:+00047:000000.0000:03206
03207:-00222:+00021:+00075:000000.0000:03207
03208:-00223:+00062:+00071:000000.0000:03208
03209:-00207:+00012:+00065:000000.0000:03209
03210:-00202:+00037:+00046:000000.0000:03210
03211:-00168:+00026:+00047:000000.0000:03211
03212:-00167:-00006:+00048:000000.0000:03212
03213:-00153:+00057:+00039:000000.0000:03213
03214:-00184:-00039:+00058:000000.0000:03214
03215:-00164:+00031:+00047:000000.0000:03215
03216:-00144:-00003:+00064:000000.0000:03216
03217:-00148:-00013:+00046:000000.0000:03217
03218:-00337:+00009:+00103:000000.0000:03218
03219:-00202:+00027:+00112:000000.0000:03219
03220:+00025:+00001:-00025:000000.0000:03220
03221:-00272:+00031:+00040:000000.0000:03221
03222:-00090:-00052:+00104:000000.0000:03222
03223:-00181:+00000:+00092:000000.0000:03223
03224:-00176:-00052:+00067:000000.0000:03224
03225:-00100:-00013:+00024:000000.0000:03225
03226:-00115:+00001:+00082:000000.0000:03226
03227:-00104:+00043:+00136:000000.0000:03227
03228:-00124:+00008:+00123:000000.0000:03228
03229:-00099:+00015:+00038:000000.0000:03229
03230:-00118:+00014:+00029:000000.0000:03230
03231:-00110:+00066:+00067:000000.0000:03231
03232:-00079:+00000:+00135:000000.0000:03232
03233:-00110:+00009:+00160:000000.0000:03233
03234:-00094:-00038:+00151:000000.0000:03234
03235:-00095:-00010:+00113:000000.0000:03235
03236:-00086:-00020:+00139:000000.0000:03236
03237:-00093:-00018:+00132:000000.0000:03237
03238:-00087:+00014:+00121:000000.0000:03238
03239:-00081:-00033:+00068:000000.0000:03239
03240:-00064:-00001:+00080:000000.0000:03240
03241:-00090:-00019:+00124:000000.0000:03241
03242:-00004:-00007:+00112:000000.0000:03242
03243:+00075:-00034:+00084:000000.0000:03243
03244:-00263:+00018:+00113:000000.0000:03244
03245:+00120:-00008:-00047:000000.0000:03245
03246:-00011:-00050:+00035:000000.0000:03246
03247:-00067:+00030:+00121:000000.0000:03247
03248:+00032:-00034:+00129:000000.0000:03248
03249:+00015:+00081:+00127:000000.0000:03249
03250:-00002:+00034:+00044:000000.0000:03250
03251:+00020:+00063:+00008:000000.0000:03251
03252:+00019:-00005:+00125:000000.0000:03252
03253:-00030:+00031:+00109:000000.0000:03253
03254:-00023:+00066:+00083:000000.0000:03254
03255:-00003:+00026:+00007:000000.0000:03255
03256:+00024:+00009:+00014:000000.0000:03256
03257:+00018:-00010:+00071:000000.0000:03257
03258:-00014:+00006:+00123:000000.0000:03258
03259:+00044:+00010:+00080:000000.0000:03259
03260:+00032:+00033:+00047:000000.0000:03260
03261:+00016:-00007:+00048:000000.0000:03261
03262:+00013:-00020:+00072:000000.0000:03262
03263:+00030:-00005:+00076:000000.0000:03263
03264:+00020:-00038:+00045:000000.0000:03264
03265:+00031:+00046:+00017:000000.0000:03265
03266:+00049:+00002:+00040:000000.0000:03266
03267:+00043:+00028:+00046:000000.0000:03267
03268:+00060:-00004:+00107:000000.0000:03268
03269:+00057:+00014:+00077:000000.0000:03269
03270:+00048:-00011:+00004:000000.0000:03270
03271:+00072:+00067:-00011:000000.0000:03271
03272:-00088:-00010:-00064:000000.0000:03272
03273:+00190:-00034:+00118:000000.0000:03273
03274:+00360:+00008:+00107:000000.0000:03274
03275:-00130:-00008:-00019:000000.0000:03275
03276:-00069:+00088:-00011:000000.0000:03276
03277:+00104:+00012:-00021:000000.0000:03277
03278:-00037:+00048:-00008:000000.0000:03278
03279:-00104:-00033:-00021:000000.0000:03279
03280:+00003:-00020:+00003:000000.0000:03280
03281:+00014:+00032:+00001:000000.0000:03281
03282:-00001:+00066:+00017:000000.0000:03282
03283:-00121:+00003:+00057:000000.0000:03283
03284:+00050:+00057:+00030:000000.0000:03284
03285:-00039:+00019:+00001:000000.0000:03285
03286:-00077:-00068:-00069:000000.0000:03286
03287:+00026:-00021:-00066:000000.0000:03287
03288:-00074:-00025:-00037:000000.0000:03288
03289:+00021:-00030:-00017:000000.0000:03289
03290:-00026:-00024:-00032:000000.0000:03290
03291:-00011:-00040:-00064:000000.0000:03291
03292:+00013:-00051:-00035:000000.0000:03292
03293:+00012:-00066:-00021:000000.0000:03293
03294:+00034:-00050:-00039:000000.0000:03294
03295:+00091:-00011:-00037:000000.0000:03295
03296:+00063:-00024:-00008:000000.0000:03296
03297:+00080:-00029:+00000:000000.0000:03297
03298:+00120:-00051:-00058:000000.0000:03298
03299:+00060:-00053:-00075:000000.0000:03299
03300:+00094:-00015:-00087:000000.0000:03300
03301:+00115:-00028:-00064:000000.0000:03301
03302:+00117:-00003:-00046:000000.0000:03302
03303:+00142:+00039:-00038:000000.0000:03303
03304:+00075:-00004:-00056:000000.0000:03304
03305:+00105:+00048:-00058:000000.0000:03305
03306:+00091:-00004:-00058:000000.0000:03306
03307:+00070:+00047:-00063:000000.0000:03307
03308:+00086:+00007:-00061:000000.0000:03308
03309:+00028:+00018:-00087:000000.0000:03309
03310:+00070:+00033:-00097:000000.0000:03310
03311:+00077:+00014:-00046:000000.0000:03311
03312:+00073:+00046:-00037:000000.0000:03312
03313:+00102:+00050:-00022:000000.0000:03313
03314:+00074:+00005:-00028:000000.0000:03314
03315:+00108:+00033:-00060:000000.0000:03315
03316:+00096:-00053:-00060:000000.0000:03316
03317:+00058:-00015:-00060:000000.0000:03317
03318:+00104:-00026:-00045:000000.0000:03318
03319:+00118:-00028:-00047:000000.0000:03319
03320:+00093:+00015:-00046:000000.0000:03320
03321:+00089:-00082:-00043:000000.0000:03321
03322:+00080:-00025:-00082:000000.0000:03322
03323:+00123:+00017:-00045:000000.0000:03323
03324:+00084:-00029:-00081:000000.0000:03324
03325:+00098:-00018:-00096:000000.0000:03325
03326:+00097:+00010:-00113:000000.0000:03326
03327:+00076:-00020:-00106:000000.0000:03327
03328:+00103:-00054:-00059:000000.0000:03328
03329:+00064:-00032:-00077:000000.0000:03329
03330:+00068:-00029:-00117:000000.0000:03330
03331:+00067:+00002:-00118:000000.0000:03331
03332:+00059:+00012:-00128:000000.0000:03332
03333:+00028:-00013:-00101:000000.0000:03333
03334:+00071:+00007:-00121:000000.0000:03334
03335:+00041:-00035:-00132:000000.0000:03335
03336:+00028:-00012:-00146:000000.0000:03336
03337:+00017:-00032:-00160:000000.0000:03337
03338:+00007:-00051:-00107:000000.0000:03338
03339:-00008:-00018:-00141:000000.0000:03339
03340:-00003:-00013:-00124:000000.0000:03340
03341:-00057:-00036:-00150:000000.0000:03341
03342:+00011:-00014:-00178:000000.0000:03342
03343:+00012:-00002:-00121:000000.0000:03343
03344:-00015:-00018:-00135:000000.0000:03344
03345:-00029:-00036:-00088:000000.0000:03345
03346:-00061:-00030:-00079:000000.0000:03346
03347:-00009:-00044:-00107:000000.0000:03347
03348:-00027:-00016:-00143:000000.0000:03348
03349:-00094:-00006:-00144:000000.0000:03349
03350:-00071:-00031:-00144:000000.0000:03350
03351:-00071:-00003:-00107:000000.0000:03351
03352:-00054:-00023:-00112:000000.0000:03352
03353:-00069:+00003:-00101:000000.0000:03353
03354:-00134:+00061:-00102:000000.0000:03354
03355:-00117:+00049:-00087:000000.0000:03355
03356:-00168:+00046:-00058:000000.0000:03356
03357:-00161:+00026:-00075:000000.0000:03357
03358:-00154:+00079:-00121:000000.0000:03358
03359:-00200:+00038:-00137:000000.0000:03359
03360:-00146:+00066:-00115:000000.0000:03360
03361:-00174:+00070:-00032:000000.0000:03361
03362:-00141:+00086:-00051:000000.0000:03362
03363:-00117:+00097:-00055:000000.0000:03363
03364:-00176:+00070:-00065:000000.0000:03364
03365:-00162:+00058:-00065:000000.0000:03365
03366:-00181:+00061:-00087:000000.0000:03366
03367:-00165:+00079:-00100:000000.0000:03367
03368:-00168:+00074:-00088:000000.0000:03368
03369:-00148:+00062:-00130:000000.0000:03369
03370:-00153:+00019:-00094:000000.0000:03370
03371:-00155:+00014:-00091:000000.0000:03371
03372:-00197:-00021:-00131:000000.0000:03372
03373:-00118:-00032:-00176:000000.0000:03373
03374:-00131:-00061:-00165:000000.0000:03374
03375:-00155:-00090:-00106:000000.0000:03375
03376:-00093:-00128:-00129:000000.0000:03376
03377:-00066:-00114:-00146:000000.0000:03377
03378:-00006:-00100:-00192:000000.0000:03378
03379:+00039:-00113:-00197:000000.0000:03379
03380:+00054:-00143:-00144:000000.0000:03380
03381:+00098:-00176:-00127:000000.0000:03381
03382:+00064:-00104:-00116:000000.0000:03382
03383:+00337:-00188:-00223:000000.0000:03383
03384:-00054:-00167:-00270:000000.0000:03384
03385:+00136:-00115:-00076:000000.0000:03385
03386:+00195:-00191:-00102:000000.0000:03386
03387:+00122:-00114:-00101:000000.0000:03387
03388:+00105:-00212:-00140:000000.0000:03388
03389:+00074:-00184:-00161:000000.0000:03389
03390:+00096:-00097:-00054:000000.0000:03390
03391:+00135:-00039:-00015:000000.0000:03391
03392:+00073:-00072:-00052:000000.0000:03392
03393:+00028:-00085:-00056:000000.0000:03393
03394:+00082:-00082:-00054:000000.0000:03394
03395:+00069:+00065:-00133:000000.0000:03395
03396:+00118:+00034:-00196:000000.0000:03396
03397:+00085:+00037:-00185:000000.0000:03397
03398:+00048:-00013:-00036:000000.0000:03398
03399:+00078:-00051:+00044:000000.0000:03399
03400:+00029:+00007:+00005:000000.0000:03400
03401:+00020:-00026:-00126:000000.0000:03401
03402:+00002:-00043:-00142:000000.0000:03402
03403:-00001:-00065:+00023:000000.0000:03403
03404:+00100:+00011:+00108:000000.0000:03404
03405:+00107:+00077:+00091:000000.0000:03405
03406:+00107:+00089:-00075:000000.0000:03406
03407:+00157:+00036:-00099:000000.0000:03407
03408:+00124:+00012:+00040:000000.0000:03408
03409:+00134:+00031:+00099:000000.0000:03409
03410:+00093:+00113:+00096:000000.0000:03410
03411:+00076:+00081:-00044:000000.0000:03411
03412:+00135:+00054:-00074:000000.0000:03412
03413:+00119:+00036:+00024:000000.0000:03413
03414:+00140:+00030:+00052:000000.0000:03414
03415:+00147:+00106:+00037:000000.0000:03415
03416:+00146:+00083:+00007:000000.0000:03416
03417:+00077:+00046:+00037:000000.0000:03417
03418:+00062:-00002:+00130:000000.0000:03418
03419:+00073:-00006:+00153:000000.0000:03419
03420:+00018:+00012:+00029:000000.0000:03420
03421:-00001:-00010:-00095:000000.0000:03421
03422:+00043:-00041:-00074:000000.0000:03422
03423:+00075:-00098:+00043:000000.0000:03423
03424:+00085:-00069:+00058:000000.0000:03424
03425:+00110:-00056:+00055:000000.0000:03425
03426:+00107:-00058:+00091:000000.0000:03426
03427:+00145:-00025:+00110:000000.0000:03427
03428:+00178:+00035:+00223:000000.0000:03428
03429:+00090:+00062:+00253:000000.0000:03429
03430:+00060:+00074:+00187:000000.0000:03430
03431:+00119:+00077:+00035:000000.0000:03431
03432:+00079:+00072:+00008:000000.0000:03432
03433:+00070:+00061:+00074:000000.0000:03433
03434:+00047:+00123:+00124:000000.0000:03434
03435:+00044:+00087:+00211:000000.0000:03435
03436:+00081:+00087:+00278:000000.0000:03436
03437:+00033:+00035:+00288:000000.0000:03437
03438:+00052:-00013:+00323:000000.0000:03438
03439:+00052:-00020:+00335:000000.0000:03439
03440:+00060:+00006:+00339:000000.0000:03440
03441:+00075:-00019:+00293:000000.0000:03441
03442:+00028:-00021:+00255:000000.0000:03442
03443:+00065:+00011:+00269:000000.0000:03443
03444:+00032:-00038:+00262:000000.0000:03444
03445:+00047:-00018:+00164:000000.0000:03445
03446:+00085:-00068:+00196:000000.0000:03446
03447:-00030:-00037:+00215:000000.0000:03447
03448:+00019:-00037:+00273:000000.0000:03448
03449:+00051:+00025:+00290:000000.0000:03449
03450:+00056:+00081:+00309:000000.0000:03450
03451:+00068:+00037:+00266:000000.0000:03451
03452:+00067:+00044:+00255:000000.0000:03452
03453:+00062:+00061:+00303:000000.0000:03453
03454:+00074:+00069:+00340:000000.0000:03454
03455:+00118:+00100:+00360:000000.0000:03455
03456:+00077:+00019:+00391:000000.0000:03456
03457:+00116:-00034:+00389:000000.0000:03457
03458:+00118:+00034:+00363:000000.0000:03458
03459:+00098:-00039:+00332:000000.0000:03459
03460:+00097:+00011:+00284:000000.0000:03460
03461:+00076:-00051:+00325:000000.0000:03461
03462:+00074:-00038:+00323:000000.0000:03462
03463:+00069:+00007:+00303:000000.0000:03463
03464:+00021:-00015:+00311:000000.0000:03464
03465:+00021:+00031:+00321:000000.0000:03465
03466:-00004:-00047:+00349:000000.0000:03466
03467:+00024:-00010:+00343:000000.0000:03467
03468:+00023:-00015:+00286:000000.0000:03468
03469:+00025:-00034:+00281:000000.0000:03469
03470:+00001:-00006:+00230:000000.0000:03470
03471:+00054:-00036:+00189:000000.0000:03471
03472:+00062:+00078:+00189:000000.0000:03472
03473:+00059:+00089:+00230:000000.0000:03473
03474:+00004:+00037:+00202:000000.0000:03474
03475:+00041:+00053:+00139:000000.0000:03475
03476:+00037:+00020:+00157:000000.0000:03476
03477:+00021:+00041:+00113:000000.0000:03477
03478:+00024:+00066:+00183:000000.0000:03478
03479:-00010:+00054:+00196:000000.0000:03479
03480:-00004:+00063:+00183:000000.0000:03480
03481:-00005:+00016:+00140:000000.0000:03481
03482:-00024:+00028:+00080:000000.0000:03482
03483:-00019:+00032:+00080:000000.0000:03483
03484:-00064:-00025:+00064:000000.0000:03484
03485:+00009:+00011:+00059:000000.0000:03485
03486:+00042:-00011:+00097:000000.0000:03486
03487:-00016:-00017:+00053:000000.0000:03487
03488:+00039:+00068:+00028:000000.0000:03488
03489:-00002:+00042:+00034:000000.0000:03489
03490:-00030:+00053:+00027:000000.0000:03490
03491:+00022:+00088:+00009:000000.0000:03491
03492:-00024:+00014:+00005:000000.0000:03492
03493:-00019:+00009:+00004:000000.0000:03493
03494:-00022:+00048:+00044:000000.0000:03494
03495:-00035:+00015:+00017:000000.0000:03495
03496:-00013:-00005:+00034:000000.0000:03496
03497:-00038:-00019:+00014:000000.0000:03497
03498:-00031:-00075:-00087:000000.0000:03498
03499:-00019:-00100:-00094:000000.0000:03499
03500:-00029:-00099:-00136:000000.0000:03500
03501:-00006:-00068:-00110:000000.0000:03501
03502:-00045:-00049:-00111:000000.0000:03502
03503:-00009:-00060:-00157:000000.0000:03503
03504:+00124:-00067:-00167:000000.0000:03504
03505:-00335:-00056:-00093:000000.0000:03505
03506:-00566:-00078:-00155:000000.0000:03506
03507:-00109:-00143:-00351:000000.0000:03507
03508:-00346:+00027:-00362:000000.0000:03508
03509:-00075:-00022:-00153:000000.0000:03509
03510:-00166:+00043:-00059:000000.0000:03510
03511:-00025:-00007:-00299:000000.0000:03511
03512:-00184:+00005:-00378:000000.0000:03512
03513:-00118:+00022:-00342:000000.0000:03513
03514:-00157:-00024:-00247:000000.0000:03514
03515:-00157:+00048:-00346:000000.0000:03515
03516:-00231:-00061:-00406:000000.0000:03516
03517:-00151:-00017:-00477:000000.0000:03517
03518:-00179:-00068:-00404:000000.0000:03518
03519:-00152:-00050:-00305:000000.0000:03519
03520:-00136:-00044:-00375:000000.0000:03520
03521:-00083:-00026:-00363:000000.0000:03521
03522:-00080:-00072:-00360:000000.0000:03522
03523:-00092:-00084:-00333:000000.0000:03523
03524:-00070:-00074:-00311:000000.0000:03524
03525:-00065:-00049:-00397:000000.0000:03525
03526:-00097:-00014:-00352:000000.0000:03526
03527:-00091:-00038:-00347:000000.0000:03527
03528:-00135:-00014:-00279:000000.0000:03528
03529:-00060:+00022:-00342:000000.0000:03529
03530:-00138:+00051:-00451:000000.0000:03530
03531:-00117:+00048:-00473:000000.0000:03531
03532:-00049:-00003:-00395:000000.0000:03532
03533:-00119:-00005:-00292:000000.0000:03533
03534:-00063:-00007:-00317:000000.0000:03534
03535:-00101:-00013:-00434:000000.0000:03535
03536:-00125:-00052:-00453:000000.0000:03536
03537:-00093:-00081:-00464:000000.0000:03537
03538:-00084:-00034:-00408:000000.0000:03538
03539:-00045:+00025:-00388:000000.0000:03539
03540:-00007:+00027:-00370:000000.0000:03540
03541:-00060:-00036:-00368:000000.0000:03541
03542:-00010:-00025:-00322:000000.0000:03542
03543:-00007:-00029:-00317:000000.0000:03543
03544:-00049:-00010:-00346:000000.0000:03544
03545:-00062:+00002:-00416:000000.0000:03545
03546:-00109:-00050:-00441:000000.0000:03546
03547:-00073:-00014:-00385:000000.0000:03547
03548:-00094:-00023:-00349:000000.0000:03548
03549:-00076:-00011:-00349:000000.0000:03549
03550:-00051:-00004:-00376:000000.0000:03550
03551:-00048:-00030:-00350:000000.0000:03551
03552:-00073:-00069:-00272:000000.0000:03552
03553:-00078:-00027:-00297:000000.0000:03553
03554:-00046:-00011:-00297:000000.0000:03554
03555:-00039:-00021:-00356:000000.0000:03555
03556:-00030:-00038:-00305:000000.0000:03556
03557:-00014:+00005:-00236:000000.0000:03557
03558:+00003:+00046:-00217:000000.0000:03558
03559:+00001:-00037:-00236:000000.0000:03559
03560:+00022:-00034:-00251:000000.0000:03560
03561:+00065:-00038:-00218:000000.0000:03561
03562:-00002:-00043:-00208:000000.0000:03562
03563:+00016:-00044:-00237:000000.0000:03563
03564:+00002:-00060:-00194:000000.0000:03564
03565:-00029:-00073:-00177:000000.0000:03565
03566:+00011:-00112:-00155:000000.0000:03566
03567:-00037:-00156:-00163:000000.0000:03567
03568:-00038:-00110:-00151:000000.0000:03568
03569:-00030:-00101:-00143:000000.0000:03569
03570:-00016:-00094:-00159:000000.0000:03570
03571:-00023:-00072:-00088:000000.0000:03571
03572:-00034:-00056:+00002:000000.0000:03572
03573:-00058:+00004:-00036:000000.0000:03573
03574:-00012:-00022:-00055:000000.0000:03574
03575:-00007:+00002:-00084:000000.0000:03575
03576:-00021:+00003:-00057:000000.0000:03576
03577:-00025:-00012:+00029:000000.0000:03577
03578:-00043:+00049:+00011:000000.0000:03578
03579:+00022:+00059:-00001:000000.0000:03579
03580:+00006:+00060:-00006:000000.0000:03580
03581:-00036:+00013:+00026:000000.0000:03581
03582:-00032:-00003:+00139:000000.0000:03582
03583:-00009:+00050:+00121:000000.0000:03583
03584:+00001:+00037:+00089:000000.0000:03584
03585:-00008:+00045:+00056:000000.0000:03585
03586:-00002:+00044:+00105:000000.0000:03586
03587:+00048:+00064:+00185:000000.0000:03587
03588:+00053:+00100:+00184:000000.0000:03588
03589:+00096:+00116:+00167:000000.0000:03589
03590:+00108:+00127:+00123:000000.0000:03590
03591:+00133:+00092:+00129:000000.0000:03591
03592:+00108:+00108:+00199:000000.0000:03592
03593:+00110:+00031:+00217:000000.0000:03593
03594:+00112:+00036:+00203:000000.0000:03594
03595:+00127:-00046:+00186:000000.0000:03595
03596:+00150:+00010:+00233:000000.0000:03596
03597:+00188:+00036:+00284:000000.0000:03597
03598:+00208:+00016:+00248:000000.0000:03598
03599:+00231:-00038:+00195:000000.0000:03599
03600:+00249:-00096:+00230:000000.0000:03600
03601:+00243:-00102:+00261:000000.0000:03601
03602:+00316:-00054:+00289:000000.0000:03602
03603:+00332:-00008:+00238:000000.0000:03603
03604:+00312:-00050:+00252:000000.0000:03604
03605:+00310:-00054:+00314:000000.0000:03605
03606:+00302:-00066:+00310:000000.0000:03606
03607:+00351:-00037:+00235:000000.0000:03607
03608:+00354:-00047:+00156:000000.0000:03608
03609:+00305:+00031:+00163:000000.0000:03609
03610:+00317:-00039:+00306:000000.0000:03610
03611:+00294:+00003:+00351:000000.0000:03611
03612:+00282:-00024:+00374:000000.0000:03612
03613:+00288:-00014:+00273:000000.0000:03613
03614:+00246:+00009:+00273:000000.0000:03614
03615:+00261:-00057:+00358:000000.0000:03615
03616:+00283:-00002:+00412:000000.0000:03616
03617:+00315:+00022:+00395:000000.0000:03617
03618:+00356:+00057:+00304:000000.0000:03618
03619:+00248:+00005:+00263:000000.0000:03619
03620:+00265:+00015:+00281:000000.0000:03620
03621:+00216:-00033:+00370:000000.0000:03621
03622:+00314:+00084:+00447:000000.0000:03622
03623:+00263:+00126:+00317:000000.0000:03623
03624:+00239:+00106:+00298:000000.0000:03624
03625:+00255:+00101:+00336:000000.0000:03625
03626:+00272:+00053:+00385:000000.0000:03626
03627:+00295:+00087:+00448:000000.0000:03627
03628:+00234:+00093:+00342:000000.0000:03628
03629:+00218:+00106:+00299:000000.0000:03629
03630:+00230:+00096:+00272:000000.0000:03630
03631:+00198:+00062:+00272:000000.0000:03631
03632:+00218:+00025:+00299:000000.0000:03632
03633:+00204:+00010:+00263:000000.0000:03633
03634:+00258:+00057:+00210:000000.0000:03634
03635:+00272:+00056:+00218:000000.0000:03635
03636:+00273:+00069:+00229:000000.0000:03636
03637:+00251:+00070:+00266:000000.0000:03637
03638:+00219:+00002:+00233:000000.0000:03638
03639:+00219:+00017:+00196:000000.0000:03639
03640:+00190:-00002:+00171:000000.0000:03640
03641:+00225:+00042:+00149:000000.0000:03641
03642:+00185:+00046:+00187:000000.0000:03642
03643:+00186:+00012:+00216:000000.0000:03643
03644:+00227:+00012:+00207:000000.0000:03644
03645:+00213:-00082:+00124:000000.0000:03645
03646:+00230:-00017:+00059:000000.0000:03646
03647:+00241:-00070:+00062:000000.0000:03647
03648:+00266:-00039:+00113:000000.0000:03648
03649:+00233:-00026:+00127:000000.0000:03649
03650:+00167:-00032:+00128:000000.0000:03650
03651:+00194:+00001:+00093:000000.0000:03651
03652:+00191:-00005:+00011:000000.0000:03652
03653:+00139:-00031:-00060:000000.0000:03653
03654:+00120:+00020:-00033:000000.0000:03654
03655:+00060:+00021:-00026:000000.0000:03655
03656:+00075:-00022:-00039:000000.0000:03656
03657:+00093:-00049:-00015:000000.0000:03657
03658:+00078:-00037:-00050:000000.0000:03658
03659:+00048:-00060:-00044:000000.0000:03659
03660:+00035:-00041:-00101:000000.0000:03660
03661:+00066:-00045:-00098:000000.0000:03661
03662:+00020:-00068:-00069:000000.0000:03662
03663:-00002:-00005:-00048:000000.0000:03663
03664:-00014:-00027:-00061:000000.0000:03664
03665:+00022:-00063:-00124:000000.0000:03665
03666:+00057:-00034:-00153:000000.0000:03666
03667:-00005:-00032:-00120:000000.0000:03667
03668:-00017:+00001:-00131:000000.0000:03668
03669:-00010:-00003:-00131:000000.0000:03669
03670:-00043:+00033:-00195:000000.0000:03670
03671:-00087:+00000:-00216:000000.0000:03671
03672:-00083:+00068:-00271:000000.0000:03672
03673:-00035:+00025:-00278:000000.0000:03673
03674:-00205:-00031:-00239:000000.0000:03674
03675:-00055:+00040:-00281:000000.0000:03675
03676:-00107:+00062:-00286:000000.0000:03676
03677:-00143:+00096:-00295:000000.0000:03677
03678:-00061:+00062:-00304:000000.0000:03678
03679:-00152:+00064:-00263:000000.0000:03679
03680:-00055:+00041:-00218:000000.0000:03680
03681:-00079:+00005:-00255:000000.0000:03681
03682:-00054:+00029:-00248:000000.0000:03682
03683:-00067:-00003:-00264:000000.0000:03683
03684:-00075:+00001:-00296:000000.0000:03684
03685:-00048:-00095:-00283:000000.0000:03685
03686:-00061:-00156:-00319:000000.0000:03686
03687:-00049:-00111:-00306:000000.0000:03687
03688:-00081:-00067:-00303:000000.0000:03688
03689:-00135:-00199:-00299:000000.0000:03689
03690:-00139:-00222:-00273:000000.0000:03690
03691:-00103:-00265:-00329:000000.0000:03691
03692:-00178:-00211:-00366:000000.0000:03692
03693:-00159:-00208:-00387:000000.0000:03693
03694:-00305:-00237:-00349:000000.0000:03694
03695:-00251:-00231:-00345:000000.0000:03695
03696:-00203:-00264:-00274:000000.0000:03696
03697:-00203:-00220:-00261:000000.0000:03697
03698:-00378:-00191:-00395:000000.0000:03698
03699:-00345:-00140:-00418:000000.0000:03699
03700:-00411:-00072:-00245:000000.0000:03700
03701:-00383:+00003:-00178:000000.0000:03701
03702:-00352:+00051:-00204:000000.0000:03702
03703:-00455:+00054:-00321:000000.0000:03703
03704:-00549:-00013:-00348:000000.0000:03704
03705:-00399:-00029:-00166:000000.0000:03705
03706:-00392:-00018:-00077:000000.0000:03706
03707:-00436:-00002:-00041:000000.0000:03707
03708:-00500:+00045:-00200:000000.0000:03708
03709:-00533:+00047:-00200:000000.0000:03709
03710:-00461:+00017:-00022:000000.0000:03710
03711:-00487:+00022:+00010:000000.0000:03711
03712:-00555:+00001:-00046:000000.0000:03712
03713:-00581:+00034:-00115:000000.0000:03713
03714:-00502:-00008:-00009:000000.0000:03714
03715:-00439:-00078:+00218:000000.0000:03715
03716:-00517:-00043:+00237:000000.0000:03716
03717:-00205:+00007:+00137:000000.0000:03717
03718:-00139:+00042:-00137:000000.0000:03718
03719:-00668:+00053:-00070:000000.0000:03719
03720:-00346:-00042:+00156:000000.0000:03720
03721:-00475:+00001:+00176:000000.0000:03721
03722:-00489:+00048:+00153:000000.0000:03722
03723:-00376:+00019:+00038:000000.0000:03723
03724:-00365:+00033:+00139:000000.0000:03724
03725:-00364:-00009:+00305:000000.0000:03725
03726:-00350:+00033:+00276:000000.0000:03726
03727:-00277:+00115:+00139:000000.0000:03727
03728:-00316:+00072:+00011:000000.0000:03728
03729:-00303:+00092:+00037:000000.0000:03729
03730:-00320:+00094:+00260:000000.0000:03730
03731:-00305:+00133:+00324:000000.0000:03731
03732:-00237:+00181:+00248:000000.0000:03732
03733:-00262:+00144:+00120:000000.0000:03733
03734:-00230:+00138:+00129:000000.0000:03734
03735:-00291:+00128:+00227:000000.0000:03735
03736:-00234:+00116:+00204:000000.0000:03736
03737:-00202:+00216:+00164:000000.0000:03737
03738:-00211:+00208:+00175:000000.0000:03738
03739:-00180:+00230:+00230:000000.0000:03739
03740:-00175:+00194:+00299:000000.0000:03740
03741:-00187:+00184:+00295:000000.0000:03741
03742:-00196:+00194:+00175:000000.0000:03742
03743:-00144:+00183:+00132:000000.0000:03743
03744:-00122:+00151:+00179:000000.0000:03744
03745:-00110:+00098:+00322:000000.0000:03745
03746:-00049:+00135:+00313:000000.0000:03746
03747:-00063:+00075:+00208:000000.0000:03747
03748:-00040:+00043:+00126:000000.0000:03748
03749:-00162:-00010:+00172:000000.0000:03749
03750:-00105:-00022:+00277:000000.0000:03750
03751:-00076:-00006:+00220:000000.0000:03751
03752:-00106:-00055:+00195:000000.0000:03752
03753:-00104:-00121:+00167:000000.0000:03753
03754:-00071:-00111:+00182:000000.0000:03754
03755:-00006:-00124:+00131:000000.0000:03755
03756:+00022:-00171:+00097:000000.0000:03756
03757:-00064:-00084:+00123:000000.0000:03757
03758:-00053:-00171:+00056:000000.0000:03758
03759:-00056:-00075:+00045:000000.0000:03759
03760:-00055:-00166:+00012:000000.0000:03760
03761:-00022:-00131:+00004:000000.0000:03761
03762:-00056:-00205:+00004:000000.0000:03762
03763:-00058:-00133:-00004:000000.0000:03763
03764:+00018:-00187:+00045:000000.0000:03764
03765:+00015:-00163:+00063:000000.0000:03765
03766:-00027:-00211:+00104:000000.0000:03766
03767:+00023:-00140:+00134:000000.0000:03767
03768:+00057:-00131:+00131:000000.0000:03768
03769:+00077:-00046:+00092:000000.0000:03769
03770:+00111:-00042:+00060:000000.0000:03770
03771:+00079:-00067:+00039:000000.0000:03771
03772:+00409:-00147:+00124:000000.0000:03772
03773:-00269:-00038:+00105:000000.0000:03773
03774:+00658:-00052:+00052:000000.0000:03774
03775:-00035:-00025:-00085:000000.0000:03775
03776:+00209:+00040:+00033:000000.0000:03776
03777:+00314:+00037:-00025:000000.0000:03777
03778:+00289:+00059:-00002:000000.0000:03778
03779:+00215:+00108:+00003:000000.0000:03779
03780:+00315:+00119:-00060:000000.0000:03780
03781:+00264:+00119:-00057:000000.0000:03781
03782:+00377:+00282:-00043:000000.0000:03782
03783:+00318:+00217:+00008:000000.0000:03783
03784:+00389:+00217:+00029:000000.0000:03784
03785:+00300:+00082:+00060:000000.0000:03785
03786:+00272:+00138:+00043:000000.0000:03786
03787:+00333:+00056:-00081:000000.0000:03787
03788:+00265:+00100:-00204:000000.0000:03788
03789:+00277:+00048:-00206:000000.0000:03789
03790:+00303:-00002:-00025:000000.0000:03790
03791:+00304:+00069:-00013:000000.0000:03791
03792:+00313:+00011:-00075:000000.0000:03792
03793:+00232:+00018:-00196:000000.0000:03793
03794:+00208:-00069:-00185:000000.0000:03794
03795:+00242:-00016:-00066:000000.0000:03795
03796:+00267:-00051:-00029:000000.0000:03796
03797:+00176:-00008:-00085:000000.0000:03797
03798:+00238:-00055:-00206:000000.0000:03798
03799:+00168:-00099:-00210:000000.0000:03799
03800:+00315:-00115:-00147:000000.0000:03800
03801:+00280:-00197:-00148:000000.0000:03801
03802:+00291:-00204:-00145:000000.0000:03802
03803:+00280:-00161:-00136:000000.0000:03803
03804:+00294:-00163:-00122:000000.0000:03804
03805:+00316:-00178:-00151:000000.0000:03805
03806:+00324:-00160:-00213:000000.0000:03806
03807:+00384:-00155:-00280:000000.0000:03807
03808:+00374:-00122:-00239:000000.0000:03808
03809:+00441:-00053:-00254:000000.0000:03809
03810:+00431:-00077:-00219:000000.0000:03810
03811:+00426:-00064:-00231:000000.0000:03811
03812:+00336:+00015:-00331:000000.0000:03812
03813:+00338:+00033:-00347:000000.0000:03813
03814:+00321:+00021:-00322:000000.0000:03814
03815:+00395:+00097:-00280:000000.0000:03815
03816:+00404:+00053:-00317:000000.0000:03816
03817:+00390:+00032:-00368:000000.0000:03817
03818:+00381:+00037:-00398:000000.0000:03818
03819:+00361:+00046:-00387:000000.0000:03819
03820:+00357:+00043:-00246:000000.0000:03820
03821:+00349:+00093:-00269:000000.0000:03821
03822:+00329:+00138:-00229:000000.0000:03822
03823:+00308:+00095:-00359:000000.0000:03823
03824:+00305:+00111:-00371:000000.0000:03824
03825:+00311:+00022:-00338:000000.0000:03825
03826:+00339:+00066:-00328:000000.0000:03826
03827:+00308:-00005:-00238:000000.0000:03827
03828:+00304:-00049:-00216:000000.0000:03828
03829:+00274:+00024:-00239:000000.0000:03829
03830:+00216:+00019:-00251:000000.0000:03830
03831:+00227:+00017:-00274:000000.0000:03831
03832:+00175:-00053:-00269:000000.0000:03832
03833:+00171:-00006:-00162:000000.0000:03833
03834:+00108:-00085:-00160:000000.0000:03834
03835:+00151:+00018:-00124:000000.0000:03835
03836:+00144:-00081:-00171:000000.0000:03836
03837:+00035:-00089:-00195:000000.0000:03837
03838:+00035:-00117:-00163:000000.0000:03838
03839:-00031:-00109:-00192:000000.0000:03839
03840:-00058:-00103:-00287:000000.0000:03840
03841:-00043:-00092:-00315:000000.0000:03841
03842:+00012:-00073:-00259:000000.0000:03842
03843:+00013:-00047:-00179:000000.0000:03843
03844:+00057:-00067:-00135:000000.0000:03844
03845:+00030:-00014:-00196:000000.0000:03845
03846:+00063:+00038:-00224:000000.0000:03846
03847:+00015:-00023:-00285:000000.0000:03847
03848:-00037:+00028:-00225:000000.0000:03848
03849:+00162:+00046:-00165:000000.0000:03849
03850:-00018:+00107:-00279:000000.0000:03850
03851:-00129:+00072:-00366:000000.0000:03851
03852:+00026:+00037:-00315:000000.0000:03852
03853:+00026:-00004:-00128:000000.0000:03853
03854:+00027:+00020:-00114:000000.0000:03854
03855:-00018:+00030:-00225:000000.0000:03855
03856:-00033:+00013:-00221:000000.0000:03856
03857:-00002:+00010:-00195:000000.0000:03857
03858:-00004:+00054:-00118:000000.0000:03858
03859:-00075:-00029:-00155:000000.0000:03859
03860:-00057:-00050:-00226:000000.0000:03860
03861:-00072:-00036:-00208:000000.0000:03861
03862:-00042:-00078:-00173:000000.0000:03862
03863:+00029:+00003:-00081:000000.0000:03863
03864:-00032:-00100:-00083:000000.0000:03864
03865:-00034:-00160:-00127:000000.0000:03865
03866:-00066:-00172:-00117:000000.0000:03866
03867:-00091:-00185:-00071:000000.0000:03867
03868:-00064:-00137:-00015:000000.0000:03868
03869:-00136:-00203:-00034:000000.0000:03869
03870:-00104:-00237:-00042:000000.0000:03870
03871:-00151:-00230:-00035:000000.0000:03871
03872:-00119:-00282:-00080:000000.0000:03872
03873:-00102:-00228:-00065:000000.0000:03873
03874:-00166:-00213:+00016:000000.0000:03874
03875:-00141:-00163:+00037:000000.0000:03875
03876:-00178:-00111:+00029:000000.0000:03876
03877:-00218:-00061:-00064:000000.0000:03877
03878:-00230:+00003:-00139:000000.0000:03878
03879:-00278:+00016:-00126:000000.0000:03879
03880:-00237:+00051:-00135:000000.0000:03880
03881:-00249:+00071:-00109:000000.0000:03881
03882:-00289:+00079:-00132:000000.0000:03882
03883:-00239:+00099:-00086:000000.0000:03883
03884:-00309:+00115:-00021:000000.0000:03884
03885:-00287:+00121:+00051:000000.0000:03885
03886:-00267:+00117:+00088:000000.0000:03886
03887:-00311:+00194:+00059:000000.0000:03887
03888:-00283:+00121:+00133:000000.0000:03888
03889:-00277:+00216:+00182:000000.0000:03889
03890:-00273:+00171:+00232:000000.0000:03890
03891:-00242:+00248:+00219:000000.0000:03891
03892:-00191:+00177:+00231:000000.0000:03892
03893:-00146:+00182:+00299:000000.0000:03893
03894:-00185:+00122:+00317:000000.0000:03894
03895:-00156:+00091:+00299:000000.0000:03895
03896:-00096:+00092:+00286:000000.0000:03896
03897:-00110:+00040:+00299:000000.0000:03897
03898:-00095:+00026:+00468:000000.0000:03898
03899:-00079:-00037:+00552:000000.0000:03899
03900:+00004:-00003:+00546:000000.0000:03900
03901:-00032:-00037:+00488:000000.0000:03901
03902:-00050:-00080:+00334:000000.0000:03902
03903:-00101:-00060:+00348:000000.0000:03903
03904:-00040:-00069:+00368:000000.0000:03904
03905:-00100:-00105:+00315:000000.0000:03905
03906:-00073:-00131:+00278:000000.0000:03906
03907:-00121:-00142:+00196:000000.0000:03907
03908:-00200:-00123:+00245:000000.0000:03908
03909:-00124:-00047:+00282:000000.0000:03909
03910:-00102:+00047:+00307:000000.0000:03910
03911:-00100:+00011:+00281:000000.0000:03911
03912:-00192:+00051:+00291:000000.0000:03912
03913:-00179:+00082:+00444:000000.0000:03913
03914:-00215:+00044:+00493:000000.0000:03914
03915:-00188:+00073:+00514:000000.0000:03915
03916:-00184:-00003:+00523:000000.0000:03916
03917:-00219:-00009:+00535:000000.0000:03917
03918:-00235:-00059:+00586:000000.0000:03918
03919:-00247:-00037:+00542:000000.0000:03919
03920:-00261:+00049:+00489:000000.0000:03920
03921:-00273:-00006:+00439:000000.0000:03921
03922:-00234:+00013:+00474:000000.0000:03922
03923:-00255:-00024:+00616:000000.0000:03923
03924:-00273:-00003:+00633:000000.0000:03924
03925:-00224:+00059:+00623:000000.0000:03925
03926:-00208:-00007:+00622:000000.0000:03926
03927:-00224:-00004:+00645:000000.0000:03927
03928:-00185:+00088:+00703:000000.0000:03928
03929:-00200:+00123:+00708:000000.0000:03929
03930:-00205:+00114:+00551:000000.0000:03930
03931:-00149:+00120:+00462:000000.0000:03931
03932:-00136:+00103:+00361:000000.0000:03932
03933:-00138:+00111:+00423:000000.0000:03933
03934:-00130:+00071:+00440:000000.0000:03934
03935:-00074:+00070:+00394:000000.0000:03935
03936:-00063:+00051:+00370:000000.0000:03936
03937:-00042:+00024:+00356:000000.0000:03937
03938:-00051:-00020:+00393:000000.0000:03938
03939:-00035:+00017:+00394:000000.0000:03939
03940:-00028:-00030:+00351:000000.0000:03940
03941:-00044:-00067:+00313:000000.0000:03941
03942:-00016:-00037:+00275:000000.0000:03942
03943:-00032:-00021:+00212:000000.0000:03943
03944:-00001:+00013:+00196:000000.0000:03944
03945:+00010:+00000:+00134:000000.0000:03945
03946:+00016:+00015:+00127:000000.0000:03946
03947:+00027:+00077:+00138:000000.0000:03947
03948:+00038:+00025:+00091:000000.0000:03948
03949:+00001:+00031:+00095:000000.0000:03949
03950:-00026:-00015:+00114:000000.0000:03950
03951:+00015:-00063:+00198:000000.0000:03951
03952:-00018:-00022:+00207:000000.0000:03952
03953:+00007:+00016:+00121:000000.0000:03953
03954:-00003:-00008:+00106:000000.0000:03954
03955:-00018:+00026:+00041:000000.0000:03955
03956:+00010:+00043:+00123:000000.0000:03956
03957:+00048:+00035:+00143:000000.0000:03957
03958:+00089:+00038:+00054:000000.0000:03958
03959:+00108:+00048:-00008:000000.0000:03959
03960:+00146:-00004:-00047:000000.0000:03960
03961:+00107:-00069:+00006:000000.0000:03961
03962:+00110:-00093:+00089:000000.0000:03962
03963:+00093:-00139:+00021:000000.0000:03963
03964:+00135:-00150:-00033:000000.0000:03964
03965:+00137:-00154:-00064:000000.0000:03965
03966:+00165:-00143:-00032:000000.0000:03966
03967:+00150:-00124:+00008:000000.0000:03967
03968:+00165:-00137:-00028:000000.0000:03968
03969:+00282:-00190:-00109:000000.0000:03969
03970:+00235:-00116:-00226:000000.0000:03970
03971:+00242:-00122:-00234:000000.0000:03971
03972:+00278:-00207:-00272:000000.0000:03972
03973:+00310:-00144:-00348:000000.0000:03973
03974:+00378:-00156:-00312:000000.0000:03974
03975:+00322:-00079:-00355:000000.0000:03975
03976:+00338:-00044:-00402:000000.0000:03976
03977:+00704:+00173:-00517:000000.0000:03977
03978:+00869:-00028:-00517:000000.0000:03978
03979:-00487:+00344:-00108:000000.0000:03979
03980:+00898:-00004:-00717:000000.0000:03980
03981:+00346:+00071:-00526:000000.0000:03981
03982:+00186:+00141:-00102:000000.0000:03982
03983:+00376:-00018:-00204:000000.0000:03983
03984:+00386:+00037:-00397:000000.0000:03984
03985:+00462:+00166:-00464:000000.0000:03985
03986:+00385:+00092:-00554:000000.0000:03986
03987:+00408:+00137:-00214:000000.0000:03987
03988:+00407:+00061:-00388:000000.0000:03988
03989:+00255:+00058:-00444:000000.0000:03989
03990:+00335:+00075:-00533:000000.0000:03990
03991:+00298:+00062:-00449:000000.0000:03991
03992:+00115:+00186:-00216:000000.0000:03992
03993:+00169:+00111:-00325:000000.0000:03993
03994:+00020:+00185:-00406:000000.0000:03994
03995:+00075:+00119:-00538:000000.0000:03995
03996:+00019:+00190:-00496:000000.0000:03996
03997:-00064:+00098:-00309:000000.0000:03997
03998:-00049:+00093:-00311:000000.0000:03998
03999:-00202:-00122:-00306:000000.0000:03999
04000:-00195:-00192:-00405:000000.0000:04000
04001:-00261:-00267:-00358:000000.0000:04001
04002:-00273:-00279:-00380:000000.0000:04002
04003:-00319:-00266:-00436:000000.0000:04003
04004:-00284:-00279:-00397:000000.0000:04004
04005:-00256:-00204:-00372:000000.0000:04005
04006:-00259:-00172:-00338:000000.0000:04006
04007:-00134:-00096:-00396:000000.0000:04007
04008:-00175:-00119:-00561:000000.0000:04008
04009:-00037:-00101:-00583:000000.0000:04009
04010:-00069:-00052:-00517:000000.0000:04010
04011:-00053:+00013:-00447:000000.0000:04011
04012:+00002:-00067:-00473:000000.0000:04012
04013:-00094:-00027:-00400:000000.0000:04013
04014:-00084:+00019:-00472:000000.0000:04014
04015:+00069:+00085:-00552:000000.0000:04015
04016:+00079:+00108:-00577:000000.0000:04016
04017:+00103:+00040:-00635:000000.0000:04017
04018:+00087:+00064:-00531:000000.0000:04018
04019:+00084:+00099:-00420:000000.0000:04019
04020:+00014:+00086:-00294:000000.0000:04020
04021:+00032:+00082:-00374:000000.0000:04021
04022:+00054:-00024:-00597:000000.0000:04022
04023:+00044:+00026:-00566:000000.0000:04023
04024:+00138:-00007:-00507:000000.0000:04024
04025:+00265:+00020:-00384:000000.0000:04025
04026:+00263:-00049:-00339:000000.0000:04026
04027:+00240:-00082:-00338:000000.0000:04027
04028:+00361:-00091:-00323:000000.0000:04028
04029:+00302:-00128:-00322:000000.0000:04029
04030:+00160:-00048:-00311:000000.0000:04030
04031:+00177:-00028:-00295:000000.0000:04031
04032:+00139:+00023:-00274:000000.0000:04032
04033:+00077:-00013:-00266:000000.0000:04033
04034:+00096:-00019:-00253:000000.0000:04034
04035:+00021:+00024:-00228:000000.0000:04035
04036:+00001:+00012:-00252:000000.0000:04036
04037:-00050:+00122:-00290:000000.0000:04037
04038:-00052:+00081:-00279:000000.0000:04038
04039:-00132:+00117:-00232:000000.0000:04039
04040:-00226:+00047:-00154:000000.0000:04040
04041:-00191:+00040:-00137:000000.0000:04041
04042:-00224:-00026:-00085:000000.0000:04042
04043:-00193:+00021:-00033:000000.0000:04043
04044:-00161:-00075:-00026:000000.0000:04044
04045:-00162:-00059:-00071:000000.0000:04045
04046:-00228:-00132:-00088:000000.0000:04046
04047:-00179:-00127:-00130:000000.0000:04047
04048:-00183:-00166:-00065:000000.0000:04048
04049:-00215:-00122:-00026:000000.0000:04049
04050:-00165:-00065:+00036:000000.0000:04050
04051:-00149:-00064:+00010:000000.0000:04051
04052:-00193:-00018:-00037:000000.0000:04052
04053:-00221:-00056:-00018:000000.0000:04053
04054:-00165:-00009:+00034:000000.0000:04054
04055:-00144:-00049:+00080:000000.0000:04055
04056:-00100:-00034:+00107:000000.0000:04056
04057:-00081:+00034:+00136:000000.0000:04057
04058:-00107:-00017:+00159:000000.0000:04058
04059:-00074:+00038:+00144:000000.0000:04059
04060:-00076:-00012:+00100:000000.0000:04060
04061:-00058:+00005:+00108:000000.0000:04061
04062:-00043:-00007:+00099:000000.0000:04062
04063:-00028:-00012:+00193:000000.0000:04063
04064:+00099:+00004:+00245:000000.0000:04064
04065:+00088:-00009:+00290:000000.0000:04065
04066:+00077:+00005:+00285:000000.0000:04066
04067:+00085:-00099:+00288:000000.0000:04067
04068:+00071:-00059:+00289:000000.0000:04068
04069:+00033:-00054:+00307:000000.0000:04069
04070:-00026:+00019:+00302:000000.0000:04070
04071:-00024:+00063:+00310:000000.0000:04071
04072:-00017:+00038:+00297:000000.0000:04072
04073:-00044:+00039:+00303:000000.0000:04073
04074:-00009:+00064:+00332:000000.0000:04074
04075:-00077:+00056:+00297:000000.0000:04075
04076:-00065:+00089:+00319:000000.0000:04076
04077:-00028:+00112:+00333:000000.0000:04077
04078:-00034:+00081:+00414:000000.0000:04078
04079:-00048:+00051:+00463:000000.0000:04079
04080:-00026:+00116:+00443:000000.0000:04080
04081:-00038:+00056:+00423:000000.0000:04081
04082:-00086:+00078:+00397:000000.0000:04082
04083:-00063:+00051:+00440:000000.0000:04083
04084:-00105:+00045:+00506:000000.0000:04084
04085:-00076:-00059:+00445:000000.0000:04085
04086:-00060:-00020:+00415:000000.0000:04086
04087:-00091:-00056:+00403:000000.0000:04087
04088:-00054:-00085:+00503:000000.0000:04088
04089:-00084:-00043:+00515:000000.0000:04089
04090:-00075:+00005:+00541:000000.0000:04090
04091:-00062:-00021:+00503:000000.0000:04091
04092:-00031:-00054:+00435:000000.0000:04092
04093:-00013:-00068:+00419:000000.0000:04093
04094:-00031:+00003:+00444:000000.0000:04094
04095:+00037:+00094:+00447:000000.0000:04095
04096:+00058:+00077:+00385:000000.0000:04096
04097:+00068:+00091:+00397:000000.0000:04097
04098:+00076:+00126:+00380:000000.0000:04098
04099:+00114:+00094:+00421:000000.0000:04099
04100:+00144:+00089:+00396:000000.0000:04100
04101:+00166:+00080:+00396:000000.0000:04101
04102:+00200:+00058:+00426:000000.0000:04102
04103:+00166:+00080:+00420:000000.0000:04103
04104:+00187:+00058:+00442:000000.0000:04104
04105:+00217:+00075:+00370:000000.0000:04105
04106:+00163:+00021:+00367:000000.0000:04106
04107:+00224:+00079:+00372:000000.0000:04107
04108:+00199:-00003:+00391:000000.0000:04108
04109:+00267:+00023:+00408:000000.0000:04109
04110:+00267:-00004:+00409:000000.0000:04110
04111:+00287:+00012:+00464:000000.0000:04111
04112:+00296:+00004:+00479:000000.0000:04112
04113:+00274:-00033:+00422:000000.0000:04113
04114:+00261:-00096:+00369:000000.0000:04114
04115:+00175:-00054:+00307:000000.0000:04115
04116:+00189:-00003:+00236:000000.0000:04116
04117:+00204:-00077:+00266:000000.0000:04117
04118:+00237:+00080:+00236:000000.0000:04118
04119:+00207:+00203:+00227:000000.0000:04119
04120:-00444:+00181:-00142:000000.0000:04120
04121:-00326:+00234:+00252:000000.0000:04121
04122:+00518:+00014:+00198:000000.0000:04122
04123:-00311:+00164:+00248:000000.0000:04123
04124:+00408:+00213:+00355:000000.0000:04124
04125:+00108:+00081:+00159:000000.0000:04125
04126:+00148:+00169:+00157:000000.0000:04126
04127:+00150:+00073:+00007:000000.0000:04127
04128:+00158:+00011:+00172:000000.0000:04128
04129:+00190:+00020:+00206:000000.0000:04129
04130:+00218:+00019:+00136:000000.0000:04130
04131:+00152:-00005:+00097:000000.0000:04131
04132:+00214:-00006:+00090:000000.0000:04132
04133:+00171:+00023:+00131:000000.0000:04133
04134:+00162:-00099:+00161:000000.0000:04134
04135:+00139:-00040:+00130:000000.0000:04135
04136:+00169:-00078:+00117:000000.0000:04136
04137:+00231:-00022:-00008:000000.0000:04137
04138:+00248:-00044:+00016:000000.0000:04138
04139:+00143:+00005:+00085:000000.0000:04139
04140:+00263:-00094:+00128:000000.0000:04140
04141:+00208:-00103:+00028:000000.0000:04141
04142:+00184:-00044:-00155:000000.0000:04142
04143:+00196:-00098:-00176:000000.0000:04143
04144:+00208:+00025:-00137:000000.0000:04144
04145:+00206:-00039:-00120:000000.0000:04145
04146:+00171:-00008:-00190:000000.0000:04146
04147:+00248:-00040:-00212:000000.0000:04147
04148:+00225:+00034:-00252:000000.0000:04148
04149:+00236:+00005:-00233:000000.0000:04149
04150:+00141:-00019:-00217:000000.0000:04150
04151:+00138:+00000:-00241:000000.0000:04151
04152:+00121:-00053:-00246:000000.0000:04152
04153:+00096:-00006:-00398:000000.0000:04153
04154:+00109:-00085:-00420:000000.0000:04154
04155:+00114:-00099:-00428:000000.0000:04155
04156:+00148:-00051:-00410:000000.0000:04156
04157:+00146:-00050:-00363:000000.0000:04157
04158:+00088:-00095:-00375:000000.0000:04158
04159:+00094:-00013:-00391:000000.0000:04159
04160:+00023:-00041:-00370:000000.0000:04160
04161:+00055:-00027:-00373:000000.0000:04161
04162:+00066:-00017:-00343:000000.0000:04162
04163:-00001:+00018:-00356:000000.0000:04163
04164:+00062:-00011:-00355:000000.0000:04164
04165:+00035:-00060:-00293:000000.0000:04165
04166:+00023:-00092:-00276:000000.0000:04166
04167:+00020:-00067:-00247:000000.0000:04167
04168:-00038:-00070:-00301:000000.0000:04168
04169:-00030:+00007:-00277:000000.0000:04169
04170:-00118:-00079:-00285:000000.0000:04170
04171:-00100:-00053:-00292:000000.0000:04171
04172:-00154:-00103:-00328:000000.0000:04172
04173:-00184:-00149:-00444:000000.0000:04173
04174:+00050:-00129:-00435:000000.0000:04174
04175:-00602:+00016:-00280:000000.0000:04175
04176:+00021:-00034:-00433:000000.0000:04176
04177:-00329:-00003:-00451:000000.0000:04177
04178:-00227:+00016:-00155:000000.0000:04178
04179:-00308:+00030:-00157:000000.0000:04179
04180:-00337:-00006:-00341:000000.0000:04180
04181:-00296:-00053:-00439:000000.0000:04181
04182:-00323:+00033:-00269:000000.0000:04182
04183:-00199:-00033:-00058:000000.0000:04183
04184:-00259:+00045:-00295:000000.0000:04184
04185:-00411:+00113:-00470:000000.0000:04185
04186:-00336:+00063:-00560:000000.0000:04186
04187:-00345:+00103:-00343:000000.0000:04187
04188:-00326:+00134:-00183:000000.0000:04188
04189:-00343:+00170:-00203:000000.0000:04189
04190:-00359:+00176:-00249:000000.0000:04190
04191:-00333:+00190:-00251:000000.0000:04191
04192:-00254:+00108:-00188:000000.0000:04192
04193:-00296:+00035:-00070:000000.0000:04193
04194:-00334:+00031:-00132:000000.0000:04194
04195:-00319:+00008:-00161:000000.0000:04195
04196:-00222:+00022:-00180:000000.0000:04196
04197:-00283:-00070:-00111:000000.0000:04197
04198:-00239:-00079:-00039:000000.0000:04198
04199:-00117:-00137:-00011:000000.0000:04199
04200:-00160:-00102:-00053:000000.0000:04200
04201:-00145:-00077:-00099:000000.0000:04201
04202:-00087:-00021:-00042:000000.0000:04202
04203:-00100:-00032:+00065:000000.0000:04203
04204:-00072:+00004:+00035:000000.0000:04204
04205:-00092:+00007:-00149:000000.0000:04205
04206:-00072:+00018:-00184:000000.0000:04206
04207:-00085:+00014:-00087:000000.0000:04207
04208:-00088:-00034:-00019:000000.0000:04208
04209:-00004:-00035:+00002:000000.0000:04209
04210:-00024:-00017:-00084:000000.0000:04210
04211:-00041:-00044:-00130:000000.0000:04211
04212:-00068:-00025:-00099:000000.0000:04212
04213:-00037:-00005:-00068:000000.0000:04213
04214:-00154:-00007:-00055:000000.0000:04214
04215:-00124:+00068:-00081:000000.0000:04215
04216:-00122:+00084:-00044:000000.0000:04216
04217:-00172:+00140:+00075:000000.0000:04217
04218:-00183:+00084:+00092:000000.0000:04218
04219:-00169:+00121:+00020:000000.0000:04219
04220:-00210:+00079:-00031:000000.0000:04220
04221:-00229:+00046:-00058:000000.0000:04221
04222:-00276:+00010:+00032:000000.0000:04222
04223:-00243:+00066:+00139:000000.0000:04223
04224:-00224:+00038:+00165:000000.0000:04224
04225:-00217:-00004:+00139:000000.0000:04225
04226:-00249:-00008:+00102:000000.0000:04226
04227:-00247:-00081:+00123:000000.0000:04227
04228:-00244:-00076:+00131:000000.0000:04228
04229:-00223:-00073:+00170:000000.0000:04229
04230:-00245:-00033:+00118:000000.0000:04230
04231:-00266:-00022:+00093:000000.0000:04231
04232:-00262:+00003:+00086:000000.0000:04232
04233:-00287:+00016:+00103:000000.0000:04233
04234:-00259:+00011:+00120:000000.0000:04234
04235:-00263:-00034:+00044:000000.0000:04235
04236:-00219:-00019:-00005:000000.0000:04236
04237:-00228:-00030:+00046:000000.0000:04237
04238:-00231:-00096:+00137:000000.0000:04238
04239:-00205:-00026:+00088:000000.0000:04239
04240:-00184:-00068:+00020:000000.0000:04240
04241:-00196:-00094:-00009:000000.0000:04241
04242:-00168:-00054:+00087:000000.0000:04242
04243:-00196:-00187:+00188:000000.0000:04243
04244:-00144:-00112:+00141:000000.0000:04244
04245:-00110:-00070:+00075:000000.0000:04245
04246:-00125:-00058:-00008:000000.0000:04246
04247:-00106:-00100:+00032:000000.0000:04247
04248:-00087:-00093:+00109:000000.0000:04248
04249:-00057:-00035:+00094:000000.0000:04249
04250:-00045:+00047:+00027:000000.0000:04250
04251:-00032:+00042:-00054:000000.0000:04251
04252:-00001:+00047:-00010:000000.0000:04252
04253:-00016:-00007:+00105:000000.0000:04253
04254:+00029:+00065:+00087:000000.0000:04254
04255:+00071:+00087:+00065:000000.0000:04255
04256:+00030:+00101:+00026:000000.0000:04256
04257:+00031:+00113:+00020:000000.0000:04257
04258:+00048:+00123:+00044:000000.0000:04258
04259:+00083:+00095:+00010:000000.0000:04259
04260:+00089:+00101:-00068:000000.0000:04260
04261:+00031:+00072:-00102:000000.0000:04261
04262:+00077:+00113:-00037:000000.0000:04262
04263:+00085:+00093:+00085:000000.0000:04263
04264:+00113:+00095:+00113:000000.0000:04264
04265:+00106:+00073:+00070:000000.0000:04265
04266:+00086:+00045:+00039:000000.0000:04266
04267:+00112:+00105:+00035:000000.0000:04267
04268:+00076:+00021:+00077:000000.0000:04268
04269:+00117:+00082:+00033:000000.0000:04269
04270:+00143:+00016:+00019:000000.0000:04270
04271:+00093:+00012:-00002:000000.0000:04271
04272:+00148:-00029:-00034:000000.0000:04272
04273:+00123:-00013:-00005:000000.0000:04273
04274:+00116:-00074:-00022:000000.0000:04274
04275:+00123:-00124:+00019:000000.0000:04275
04276:+00121:-00100:+00044:000000.0000:04276
04277:+00473:-00325:+00030:000000.0000:04277
04278:+00067:-00118:+00239:000000.0000:04278
04279:+00290:-00213:-00038:000000.0000:04279
04280:+00746:-00146:+00027:000000.0000:04280
04281:-00170:-00207:-00039:000000.0000:04281
04282:+00330:-00256:+00038:000000.0000:04282
04283:+00138:-00211:+00064:000000.0000:04283
04284:+00152:-00146:-00149:000000.0000:04284
04285:+00164:-00134:-00172:000000.0000:04285
04286:+00131:-00104:-00102:000000.0000:04286
04287:+00248:-00113:+00033:000000.0000:04287
04288:+00174:-00134:+00007:000000.0000:04288
04289:+00183:-00124:-00073:000000.0000:04289
04290:+00273:-00137:-00082:000000.0000:04290
04291:+00104:-00056:-00054:000000.0000:04291
04292:+00177:-00064:-00027:000000.0000:04292
04293:+00119:-00047:-00048:000000.0000:04293
04294:+00079:-00004:-00049:000000.0000:04294
04295:+00164:+00040:-00103:000000.0000:04295
04296:+00123:+00077:-00144:000000.0000:04296
04297:+00132:+00098:-00123:000000.0000:04297
04298:+00115:+00122:-00118:000000.0000:04298
04299:+00192:+00132:-00078:000000.0000:04299
04300:+00160:+00123:-00065:000000.0000:04300
04301:+00158:+00106:-00081:000000.0000:04301
04302:+00108:+00126:-00044:000000.0000:04302
04303:+00113:+00103:-00040:000000.0000:04303
04304:+00142:+00054:-00008:000000.0000:04304
04305:+00135:+00008:+00039:000000.0000:04305
04306:+00057:-00052:+00066:000000.0000:04306
04307:+00144:+00014:+00010:000000.0000:04307
04308:+00104:+00021:-00049:000000.0000:04308
04309:+00109:+00036:-00102:000000.0000:04309
04310:+00034:+00047:-00044:000000.0000:04310
04311:+00060:-00062:-00094:000000.0000:04311
04312:+00076:-00063:-00128:000000.0000:04312
04313:+00097:+00020:-00213:000000.0000:04313
04314:+00083:-00028:-00173:000000.0000:04314
04315:+00146:+00021:-00086:000000.0000:04315
04316:+00133:+00034:-00056:000000.0000:04316
04317:+00142:+00066:-00060:000000.0000:04317
04318:+00112:+00053:-00267:000000.0000:04318
04319:+00136:+00051:-00271:000000.0000:04319
04320:+00161:+00024:-00213:000000.0000:04320
04321:+00196:+00058:-00168:000000.0000:04321
04322:+00178:+00092:-00130:000000.0000:04322
04323:+00207:+00076:-00208:000000.0000:04323
04324:+00190:+00062:-00152:000000.0000:04324
04325:+00171:+00003:-00098:000000.0000:04325
04326:+00228:+00008:-00085:000000.0000:04326
04327:+00235:-00010:-00033:000000.0000:04327
04328:+00219:-00060:+00005:000000.0000:04328
04329:+00223:-00120:+00044:000000.0000:04329
04330:+00260:-00150:+00113:000000.0000:04330
04331:+00272:-00149:+00125:000000.0000:04331
04332:+00298:-00158:+00089:000000.0000:04332
04333:+00284:-00122:+00003:000000.0000:04333
04334:+00271:-00111:-00022:000000.0000:04334
04335:+00243:-00099:+00012:000000.0000:04335
04336:+00263:-00112:+00002:000000.0000:04336
04337:+00231:-00100:+00018:000000.0000:04337
04338:+00224:-00091:-00001:000000.0000:04338
04339:+00152:-00016:-00001:000000.0000:04339
04340:+00108:-00006:+00022:000000.0000:04340
04341:+00090:-00036:+00039:000000.0000:04341
04342:+00051:+00033:+00088:000000.0000:04342
04343:+00023:+00024:+00041:000000.0000:04343
04344:-00024:+00081:+00054:000000.0000:04344
04345:-00001:+00114:+00183:000000.0000:04345
04346:+00001:+00054:+00264:000000.0000:04346
04347:+00030:+00100:+00328:000000.0000:04347
04348:+00012:+00064:+00305:000000.0000:04348
04349:+00026:-00018:+00227:000000.0000:04349
04350:+00020:+00002:+00166:000000.0000:04350
04351:-00001:-00025:+00163:000000.0000:04351
04352:-00003:-00054:+00223:000000.0000:04352
04353:-00041:-00022:+00191:000000.0000:04353
04354:-00054:-00027:+00157:000000.0000:04354
04355:-00041:-00063:+00229:000000.0000:04355
04356:-00099:-00034:+00265:000000.0000:04356
04357:-00096:-00042:+00307:000000.0000:04357
04358:-00044:+00034:+00219:000000.0000:04358
04359:-00124:-00002:+00191:000000.0000:04359
04360:-00110:-00039:+00180:000000.0000:04360
04361:-00149:-00042:+00187:000000.0000:04361
04362:-00122:-00060:+00213:000000.0000:04362
04363:-00084:-00038:+00191:000000.0000:04363
04364:-00117:-00029:+00202:000000.0000:04364
04365:-00066:-00045:+00213:000000.0000:04365
04366:-00153:+00012:+00220:000000.0000:04366
04367:-00133:+00020:+00238:000000.0000:04367
04368:-00165:+00031:+00228:000000.0000:04368
04369:-00160:+00055:+00201:000000.0000:04369
04370:-00170:+00049:+00217:000000.0000:04370
04371:-00207:+00022:+00222:000000.0000:04371
04372:-00201:+00034:+00252:000000.0000:04372
04373:-00209:+00016:+00221:000000.0000:04373
04374:-00207:+00023:+00204:000000.0000:04374
04375:-00164:+00080:+00173:000000.0000:04375
04376:-00197:+00065:+00181:000000.0000:04376
04377:-00178:+00055:+00169:000000.0000:04377
04378:-00175:+00103:+00154:000000.0000:04378
04379:-00173:+00129:+00111:000000.0000:04379
04380:-00182:+00113:+00149:000000.0000:04380
04381:-00201:+00144:+00149:000000.0000:04381
04382:-00145:+00078:+00199:000000.0000:04382
04383:-00130:+00127:+00173:000000.0000:04383
04384:-00176:+00121:+00166:000000.0000:04384
04385:-00203:+00112:+00163:000000.0000:04385
04386:-00245:+00042:+00197:000000.0000:04386
04387:-00212:+00072:+00309:000000.0000:04387
04388:-00042:+00037:+00149:000000.0000:04388
04389:-00316:+00046:+00050:000000.0000:04389
04390:-00324:-00013:+00054:000000.0000:04390
04391:-00274:+00016:+00052:000000.0000:04391
04392:-00268:+00022:+00137:000000.0000:04392
04393:-00231:+00026:+00091:000000.0000:04393
04394:-00232:-00011:+00034:000000.0000:04394
04395:-00234:-00033:-00005:000000.0000:04395
04396:-00248:-00040:-00006:000000.0000:04396
04397:-00290:-00061:+00016:000000.0000:04397
04398:-00299:-00054:-00080:000000.0000:04398
04399:-00097:-00058:-00110:000000.0000:04399
04400:-00229:-00100:-00021:000000.0000:04400
04401:-00405:+00020:-00101:000000.0000:04401
04402:-00395:-00121:-00208:000000.0000:04402
04403:-00301:+00002:-00173:000000.0000:04403
04404:-00387:-00069:-00091:000000.0000:04404
04405:-00328:-00065:-00004:000000.0000:04405
04406:-00278:-00113:-00091:000000.0000:04406
04407:-00352:-00075:-00086:000000.0000:04407
04408:-00235:-00096:-00084:000000.0000:04408
04409:-00317:-00062:-00172:000000.0000:04409
04410:-00303:-00059:-00152:000000.0000:04410
04411:-00232:-00029:-00170:000000.0000:04411
04412:-00229:-00033:-00168:000000.0000:04412
04413:-00189:-00055:-00129:000000.0000:04413
04414:-00180:-00049:-00159:000000.0000:04414
04415:-00143:-00029:-00211:000000.0000:04415
04416:-00142:+00021:-00286:000000.0000:04416
04417:-00133:+00031:-00245:000000.0000:04417
04418:-00095:+00065:-00195:000000.0000:04418
04419:-00096:+00052:-00193:000000.0000:04419
04420:-00069:-00008:-00280:000000.0000:04420
04421:-00065:-00009:-00358:000000.0000:04421
04422:-00076:-00007:-00376:000000.0000:04422
04423:-00029:-00033:-00304:000000.0000:04423
04424:-00124:-00015:-00299:000000.0000:04424
04425:-00086:+00000:-00308:000000.0000:04425
04426:-00088:+00007:-00324:000000.0000:04426
04427:-00099:-00002:-00371:000000.0000:04427
04428:-00052:+00032:-00369:000000.0000:04428
04429:-00082:+00026:-00362:000000.0000:04429
04430:-00087:+00035:-00304:000000.0000:04430
04431:-00031:-00058:-00336:000000.0000:04431
04432:-00042:-00032:-00292:000000.0000:04432
04433:-00016:+00022:-00306:000000.0000:04433
04434:-00006:+00015:-00309:000000.0000:04434
04435:+00007:-00066:-00298:000000.0000:04435
04436:+00036:-00020:-00311:000000.0000:04436
04437:+00017:-00114:-00293:000000.0000:04437
04438:+00056:-00111:-00288:000000.0000:04438
04439:+00030:-00075:-00263:000000.0000:04439
04440:+00068:-00120:-00203:000000.0000:04440
04441:+00124:-00102:-00168:000000.0000:04441
04442:+00131:-00100:-00218:000000.0000:04442
04443:+00170:-00112:-00270:000000.0000:04443
04444:+00151:-00070:-00274:000000.0000:04444
04445:+00175:-00050:-00281:000000.0000:04445
04446:+00213:-00100:-00246:000000.0000:04446
04447:+00267:-00014:-00237:000000.0000:04447
04448:+00280:+00003:-00218:000000.0000:04448
04449:+00242:+00015:-00254:000000.0000:04449
04450:+00325:-00249:-00125:000000.0000:04450
04451:-00316:+00130:-00440:000000.0000:04451
04452:+00860:-00055:-00354:000000.0000:04452
04453:+00405:-00022:-00392:000000.0000:04453
04454:+00359:+00037:-00227:000000.0000:04454
04455:+00407:-00019:-00193:000000.0000:04455
04456:+00375:+00059:-00121:000000.0000:04456
04457:+00167:+00022:-00236:000000.0000:04457
04458:+00323:+00074:-00245:000000.0000:04458
04459:+00290:+00043:-00203:000000.0000:04459
04460:+00336:+00143:-00198:000000.0000:04460
04461:+00299:+00085:-00164:000000.0000:04461
04462:+00340:+00146:-00134:000000.0000:04462
04463:+00331:+00127:-00154:000000.0000:04463
04464:+00256:+00186:-00168:000000.0000:04464
04465:+00290:+00114:-00148:000000.0000:04465
04466:+00212:+00095:-00140:000000.0000:04466
04467:+00249:+00084:-00077:000000.0000:04467
04468:+00266:+00037:-00068:000000.0000:04468
04469:+00193:+00011:-00094:000000.0000:04469
04470:+00169:-00011:-00073:000000.0000:04470
04471:+00237:-00068:-00058:000000.0000:04471
04472:+00210:-00146:+00044:000000.0000:04472
04473:+00173:-00063:+00078:000000.0000:04473
04474:+00112:-00112:+00022:000000.0000:04474
04475:+00136:-00046:-00016:000000.0000:04475
04476:+00131:-00068:-00013:000000.0000:04476
04477:+00045:-00088:+00085:000000.0000:04477
04478:+00108:-00069:+00109:000000.0000:04478
04479:+00192:-00068:+00096:000000.0000:04479
04480:+00158:-00078:+00043:000000.0000:04480
04481:+00277:-00025:+00024:000000.0000:04481
04482:+00155:-00094:+00056:000000.0000:04482
04483:+00207:-00082:+00027:000000.0000:04483
04484:+00160:-00062:-00038:000000.0000:04484
04485:+00174:-00011:-00049:000000.0000:04485
04486:+00189:-00016:-00054:000000.0000:04486
04487:+00175:-00025:-00022:000000.0000:04487
04488:+00151:-00047:+00072:000000.0000:04488
04489:+00144:-00067:+00122:000000.0000:04489
04490:+00220:+00003:+00130:000000.0000:04490
04491:+00206:+00002:+00087:000000.0000:04491
04492:+00182:-00037:+00003:000000.0000:04492
04493:+00193:-00078:-00007:000000.0000:04493
04494:+00195:-00060:+00024:000000.0000:04494
04495:+00187:-00023:+00058:000000.0000:04495
04496:+00233:-00020:+00080:000000.0000:04496
04497:+00182:-00054:+00093:000000.0000:04497
04498:+00207:-00019:+00113:000000.0000:04498
04499:+00223:-00070:+00134:000000.0000:04499
04500:+00206:-00018:+00150:000000.0000:04500
04501:+00162:-00071:+00133:000000.0000:04501
04502:+00204:-00015:+00259:000000.0000:04502
04503:+00346:-00057:+00329:000000.0000:04503
04504:+00203:-00025:+00313:000000.0000:04504
04505:+00161:+00003:+00230:000000.0000:04505
04506:+00221:-00008:+00200:000000.0000:04506
04507:+00213:+00056:+00164:000000.0000:04507
04508:+00263:+00106:+00149:000000.0000:04508
04509:+00203:+00073:+00184:000000.0000:04509
04510:+00209:+00067:+00248:000000.0000:04510
04511:+00282:+00058:+00288:000000.0000:04511
04512:+00228:+00026:+00228:000000.0000:04512
04513:+00275:+00054:+00200:000000.0000:04513
04514:+00226:+00001:+00205:000000.0000:04514
04515:+00219:-00049:+00266:000000.0000:04515
04516:+00271:-00006:+00305:000000.0000:04516
04517:+00196:-00033:+00193:000000.0000:04517
04518:+00200:+00003:+00213:000000.0000:04518
04519:+00190:+00018:+00237:000000.0000:04519
04520:+00109:+00018:+00334:000000.0000:04520
04521:+00191:+00004:+00257:000000.0000:04521
04522:+00062:+00017:+00111:000000.0000:04522
04523:+00114:+00032:+00126:000000.0000:04523
04524:+00096:-00003:+00202:000000.0000:04524
04525:+00088:+00044:+00271:000000.0000:04525
04526:+00087:+00019:+00271:000000.0000:04526
04527:+00116:+00064:+00221:000000.0000:04527
04528:+00096:+00053:+00258:000000.0000:04528
04529:+00097:+00039:+00295:000000.0000:04529
04530:+00119:+00051:+00308:000000.0000:04530
04531:+00038:+00092:+00316:000000.0000:04531
04532:+00072:+00006:+00245:000000.0000:04532
04533:+00062:+00064:+00278:000000.0000:04533
04534:+00083:+00002:+00297:000000.0000:04534
04535:+00046:-00016:+00336:000000.0000:04535
04536:+00066:-00013:+00366:000000.0000:04536
04537:+00062:-00018:+00299:000000.0000:04537
04538:+00060:+00003:+00340:000000.0000:04538
04539:+00072:-00020:+00302:000000.0000:04539
04540:+00039:-00033:+00283:000000.0000:04540
04541:+00023:-00023:+00256:000000.0000:04541
04542:+00012:-00047:+00173:000000.0000:04542
04543:+00021:+00000:+00215:000000.0000:04543
04544:+00009:-00011:+00249:000000.0000:04544
04545:-00026:+00036:+00256:000000.0000:04545
04546:+00055:+00029:+00223:000000.0000:04546
04547:-00073:+00001:+00136:000000.0000:04547
04548:+00012:+00003:+00136:000000.0000:04548
04549:-00042:-00033:+00157:000000.0000:04549
04550:-00030:-00019:+00183:000000.0000:04550
04551:-00068:+00030:+00159:000000.0000:04551
04552:-00070:-00035:+00137:000000.0000:04552
04553:-00071:-00018:+00151:000000.0000:04553
04554:-00048:-00013:+00173:000000.0000:04554
04555:-00120:+00032:+00215:000000.0000:04555
04556:-00108:+00015:+00212:000000.0000:04556
04557:-00116:-00017:+00207:000000.0000:04557
04558:-00053:+00050:+00278:000000.0000:04558
04559:-00107:+00033:+00278:000000.0000:04559
04560:-00100:+00034:+00195:000000.0000:04560
04561:-00096:+00067:+00134:000000.0000:04561
04562:-00105:+00048:+00135:000000.0000:04562
04563:-00073:+00074:+00144:000000.0000:04563
04564:-00095:+00083:+00148:000000.0000:04564
04565:-00111:+00030:+00139:000000.0000:04565
04566:-00095:+00069:+00088:000000.0000:04566
04567:-00155:+00061:+00106:000000.0000:04567
04568:-00136:+00027:+00119:000000.0000:04568
04569:-00153:+00105:+00130:000000.0000:04569
04570:-00167:+00118:+00125:000000.0000:04570
04571:-00198:+00095:+00077:000000.0000:04571
04572:-00216:+00062:+00045:000000.0000:04572
04573:-00204:+00025:-00019:000000.0000:04573
04574:-00202:-00013:-00037:000000.0000:04574
04575:-00215:-00008:-00019:000000.0000:04575
04576:-00233:-00003:-00023:000000.0000:04576
04577:-00207:+00014:-00002:000000.0000:04577
04578:-00201:-00005:-00021:000000.0000:04578
04579:-00204:+00036:-00033:000000.0000:04579
04580:-00236:-00021:-00143:000000.0000:04580
04581:-00235:+00029:-00190:000000.0000:04581
04582:-00243:-00017:-00149:000000.0000:04582
04583:-00252:+00030:-00081:000000.0000:04583
04584:-00276:+00005:-00107:000000.0000:04584
04585:-00259:-00018:-00177:000000.0000:04585
04586:-00261:+00005:-00198:000000.0000:04586
04587:-00268:-00009:-00191:000000.0000:04587
04588:-00258:-00015:-00139:000000.0000:04588
04589:-00247:+00010:-00156:000000.0000:04589
04590:-00207:-00004:-00178:000000.0000:04590
04591:-00239:-00013:-00169:000000.0000:04591
04592:-00233:-00077:-00149:000000.0000:04592
04593:-00248:-00104:-00190:000000.0000:04593
04594:-00226:-00169:-00224:000000.0000:04594
04595:-00201:-00141:-00240:000000.0000:04595
04596:-00175:-00108:-00258:000000.0000:04596
04597:-00038:-00155:-00266:000000.0000:04597
04598:-00311:-00111:-00179:000000.0000:04598
04599:-00118:-00100:-00315:000000.0000:04599
04600:-00104:-00130:-00369:000000.0000:04600
04601:-00258:-00131:-00392:000000.0000:04601
04602:-00270:-00090:-00231:000000.0000:04602
04603:-00268:-00067:-00248:000000.0000:04603
04604:-00231:+00017:-00290:000000.0000:04604
04605:-00209:+00014:-00328:000000.0000:04605
04606:-00309:+00082:-00258:000000.0000:04606
04607:-00217:+00072:-00279:000000.0000:04607
04608:-00251:+00042:-00406:000000.0000:04608
04609:-00229:+00107:-00379:000000.0000:04609
04610:-00272:+00111:-00304:000000.0000:04610
04611:-00188:+00061:-00278:000000.0000:04611
04612:-00197:+00029:-00219:000000.0000:04612
04613:-00106:+00056:-00303:000000.0000:04613
04614:-00181:+00061:-00379:000000.0000:04614
04615:-00102:+00027:-00321:000000.0000:04615
04616:-00108:+00031:-00333:000000.0000:04616
04617:-00085:-00011:-00154:000000.0000:04617
04618:-00093:-00027:-00169:000000.0000:04618
04619:-00138:-00003:-00230:000000.0000:04619
04620:-00088:-00009:-00267:000000.0000:04620
04621:-00110:-00048:-00277:000000.0000:04621
04622:-00023:-00068:-00210:000000.0000:04622
04623:-00042:-00052:-00191:000000.0000:04623
04624:-00006:-00048:-00151:000000.0000:04624
04625:-00001:-00035:-00190:000000.0000:04625
04626:-00022:-00002:-00205:000000.0000:04626
04627:+00003:+00036:-00163:000000.0000:04627
04628:+00010:+00017:-00167:000000.0000:04628
04629:-00027:+00025:-00180:000000.0000:04629
04630:-00018:+00011:-00246:000000.0000:04630
04631:-00057:+00066:-00300:000000.0000:04631
04632:-00047:+00046:-00255:000000.0000:04632
04633:-00045:+00061:-00168:000000.0000:04633
04634:-00078:+00034:-00171:000000.0000:04634
04635:-00076:-00022:-00171:000000.0000:04635
04636:-00047:+00010:-00184:000000.0000:04636
04637:-00053:-00040:-00154:000000.0000:04637
04638:-00056:-00039:-00144:000000.0000:04638
04639:-00033:-00031:-00127:000000.0000:04639
04640:+00000:-00092:-00133:000000.0000:04640
04641:+00042:-00096:-00142:000000.0000:04641
04642:+00072:-00106:-00085:000000.0000:04642
04643:+00082:-00047:-00058:000000.0000:04643
04644:+00096:-00070:-00083:000000.0000:04644
04645:+00130:-00068:-00083:000000.0000:04645
04646:+00107:-00043:-00077:000000.0000:04646
04647:+00121:-00069:-00054:000000.0000:04647
04648:+00120:-00056:-00031:000000.0000:04648
04649:+00123:-00033:-00039:000000.0000:04649
04650:+00125:-00006:+00015:000000.0000:04650
04651:+00159:-00005:-00011:000000.0000:04651
04652:+00142:+00001:+00034:000000.0000:04652
04653:+00174:+00006:+00017:000000.0000:04653
04654:+00174:+00026:-00021:000000.0000:04654
04655:+00140:-00001:+00001:000000.0000:04655
04656:+00163:+00066:-00023:000000.0000:04656
04657:+00155:-00057:+00093:000000.0000:04657
04658:+00199:+00001:+00056:000000.0000:04658
04659:+00207:-00065:+00080:000000.0000:04659
04660:+00170:-00023:-00009:000000.0000:04660
04661:+00211:-00040:-00034:000000.0000:04661
04662:+00193:+00130:-00016:000000.0000:04662
04663:+00682:-00362:-00250:000000.0000:04663
04664:-00402:+00017:+00191:000000.0000:04664
04665:+00576:-00054:-00013:000000.0000:04665
04666:-00135:-00038:-00123:000000.0000:04666
04667:+00236:+00092:+00140:000000.0000:04667
04668:+00233:-00160:+00078:000000.0000:04668
04669:+00102:+00064:+00081:000000.0000:04669
04670:+00141:+00020:-00095:000000.0000:04670
04671:+00074:-00032:-00055:000000.0000:04671
04672:+00163:+00026:+00132:000000.0000:04672
04673:+00122:-00063:+00187:000000.0000:04673
04674:+00024:+00008:+00142:000000.0000:04674
04675:+00125:-00022:+00082:000000.0000:04675
04676:+00088:+00018:+00117:000000.0000:04676
04677:+00032:-00051:+00155:000000.0000:04677
04678:+00082:+00036:+00212:000000.0000:04678
04679:+00002:-00007:+00227:000000.0000:04679
04680:+00017:-00036:+00232:000000.0000:04680
04681:-00016:-00015:+00176:000000.0000:04681
04682:-00030:+00001:+00206:000000.0000:04682
04683:+00035:+00032:+00206:000000.0000:04683
04684:-00088:+00063:+00211:000000.0000:04684
04685:-00003:+00058:+00176:000000.0000:04685
04686:-00045:+00041:+00163:000000.0000:04686
04687:+00028:+00109:+00183:000000.0000:04687
04688:+00062:+00050:+00155:000000.0000:04688
04689:-00041:+00039:+00132:000000.0000:04689
04690:-00028:+00083:+00150:000000.0000:04690
04691:-00035:+00073:+00145:000000.0000:04691
04692:+00006:+00098:+00180:000000.0000:04692
04693:-00029:+00032:+00185:000000.0000:04693
04694:-00077:+00015:+00153:000000.0000:04694
04695:-00088:+00001:+00151:000000.0000:04695
04696:-00061:+00055:+00140:000000.0000:04696
04697:+00020:+00039:+00187:000000.0000:04697
04698:-00024:-00005:+00223:000000.0000:04698
04699:-00072:+00023:+00212:000000.0000:04699
04700:-00020:+00021:+00217:000000.0000:04700
04701:-00050:-00023:+00171:000000.0000:04701
04702:+00013:+00019:+00170:000000.0000:04702
04703:-00060:-00116:+00217:000000.0000:04703
04704:-00010:-00064:+00196:000000.0000:04704
04705:+00012:-00057:+00223:000000.0000:04705
04706:-00110:-00082:+00203:000000.0000:04706
04707:+00096:-00050:+00215:000000.0000:04707
04708:+00000:-00068:+00077:000000.0000:04708
04709:-00082:-00062:+00056:000000.0000:04709
04710:-00047:-00067:+00146:000000.0000:04710
04711:-00060:-00011:+00170:000000.0000:04711
04712:-00004:-00016:+00126:000000.0000:04712
04713:-00048:-00045:+00069:000000.0000:04713
04714:-00060:-00069:+00070:000000.0000:04714
04715:-00018:-00084:+00146:000000.0000:04715
04716:-00038:+00002:+00142:000000.0000:04716
04717:-00089:-00081:+00048:000000.0000:04717
04718:-00082:-00069:+00047:000000.0000:04718
04719:-00039:-00035:+00062:000000.0000:04719
04720:+00005:+00037:+00081:000000.0000:04720
04721:-00108:+00036:+00101:000000.0000:04721
04722:-00104:+00076:+00003:000000.0000:04722
04723:-00097:+00058:-00084:000000.0000:04723
04724:-00140:+00079:-00076:000000.0000:04724
04725:-00156:+00041:-00034:000000.0000:04725
04726:-00164:+00038:-00039:000000.0000:04726
04727:-00149:+00071:-00018:000000.0000:04727
04728:-00110:+00023:-00014:000000.0000:04728
04729:-00105:+00030:-00014:000000.0000:04729
04730:-00097:+00027:+00005:000000.0000:04730
04731:-00061:-00017:-00001:000000.0000:04731
04732:-00091:+00000:-00043:000000.0000:04732
04733:-00055:-00024:-00051:000000.0000:04733
04734:-00124:-00098:-00030:000000.0000:04734
04735:-00087:-00032:-00051:000000.0000:04735
04736:-00045:-00079:-00102:000000.0000:04736
04737:-00046:-00045:-00143:000000.0000:04737
04738:-00043:-00020:-00163:000000.0000:04738
04739:-00030:-00037:-00156:000000.0000:04739
04740:-00014:+00072:-00117:000000.0000:04740
04741:-00044:-00003:-00104:000000.0000:04741
04742:-00064:+00028:-00195:000000.0000:04742
04743:-00046:+00044:-00227:000000.0000:04743
04744:-00053:+00053:-00236:000000.0000:04744
04745:-00044:+00141:-00240:000000.0000:04745
04746:-00026:+00093:-00232:000000.0000:04746
04747:-00026:+00113:-00290:000000.0000:04747
04748:+00008:+00120:-00286:000000.0000:04748
04749:+00036:+00071:-00241:000000.0000:04749
04750:+00032:+00083:-00189:000000.0000:04750
04751:+00058:+00074:-00163:000000.0000:04751
04752:+00022:+00028:-00156:000000.0000:04752
04753:+00008:+00031:-00126:000000.0000:04753
04754:-00015:-00022:-00117:000000.0000:04754
04755:+00028:-00051:-00120:000000.0000:04755
04756:+00015:-00109:-00090:000000.0000:04756
04757:+00055:-00086:-00101:000000.0000:04757
04758:+00087:-00115:-00062:000000.0000:04758
04759:+00078:-00057:-00105:000000.0000:04759
04760:+00080:+00004:-00171:000000.0000:04760
04761:+00071:+00016:-00178:000000.0000:04761
04762:+00049:+00011:-00192:000000.0000:04762
04763:+00070:+00051:-00213:000000.0000:04763
04764:+00052:+00047:-00281:000000.0000:04764
04765:+00020:+00056:-00313:000000.0000:04765
04766:-00002:+00037:-00281:000000.0000:04766
04767:+00059:+00081:-00206:000000.0000:04767
04768:+00056:+00085:-00160:000000.0000:04768
04769:+00071:+00099:-00118:000000.0000:04769
04770:+00065:+00041:-00146:000000.0000:04770
04771:+00058:+00050:-00116:000000.0000:04771
04772:+00078:-00071:-00099:000000.0000:04772
04773:+00114:-00031:-00068:000000.0000:04773
04774:+00048:-00195:-00026:000000.0000:04774
04775:+00050:-00228:-00048:000000.0000:04775
04776:+00085:-00183:-00052:000000.0000:04776
04777:+00028:-00265:-00082:000000.0000:04777
04778:+00020:-00204:-00103:000000.0000:04778
04779:+00455:-00543:-00056:000000.0000:04779
04780:-00421:-00134:+00122:000000.0000:04780
04781:+00449:-00322:-00111:000000.0000:04781
04782:-00445:-00118:-00039:000000.0000:04782
04783:-00005:-00192:+00131:000000.0000:04783
04784:-00072:-00166:+00076:000000.0000:04784
04785:-00049:-00017:-00174:000000.0000:04785
04786:+00027:-00077:-00359:000000.0000:04786
04787:-00042:+00028:-00343:000000.0000:04787
04788:+00019:-00023:-00229:000000.0000:04788
04789:-00005:+00032:-00093:000000.0000:04789
04790:-00036:-00004:-00014:000000.0000:04790
04791:+00038:-00051:-00046:000000.0000:04791
04792:-00031:+00048:-00031:000000.0000:04792
04793:-00026:+00023:-00016:000000.0000:04793
04794:-00008:+00081:+00020:000000.0000:04794
04795:-00069:+00045:+00072:000000.0000:04795
04796:-00092:+00041:+00034:000000.0000:04796
04797:+00039:+00107:-00039:000000.0000:04797
04798:-00001:-00008:-00032:000000.0000:04798
04799:+00000:-00026:+00061:000000.0000:04799
04800:+00032:-00008:+00173:000000.0000:04800
04801:+00085:+00052:+00210:000000.0000:04801
04802:+00113:+00007:+00161:000000.0000:04802
04803:+00129:-00009:+00050:000000.0000:04803
04804:+00141:-00001:+00001:000000.0000:04804
04805:+00160:+00010:+00083:000000.0000:04805
04806:+00162:-00001:+00166:000000.0000:04806
04807:+00167:+00013:+00286:000000.0000:04807
04808:+00139:-00020:+00304:000000.0000:04808
04809:+00146:+00038:+00243:000000.0000:04809
04810:+00147:+00044:+00082:000000.0000:04810
04811:+00089:+00072:+00077:000000.0000:04811
04812:+00162:+00055:+00167:000000.0000:04812
04813:+00161:+00052:+00194:000000.0000:04813
04814:+00173:+00044:+00178:000000.0000:04814
04815:+00173:+00037:+00077:000000.0000:04815
04816:+00132:+00001:+00035:000000.0000:04816
04817:+00107:-00082:+00103:000000.0000:04817
04818:+00124:-00125:+00181:000000.0000:04818
04819:+00141:-00048:+00262:000000.0000:04819
04820:+00162:-00030:+00170:000000.0000:04820
04821:+00236:-00047:+00152:000000.0000:04821
04822:+00233:-00059:+00149:000000.0000:04822
04823:+00246:-00025:+00194:000000.0000:04823
04824:+00260:+00032:+00252:000000.0000:04824
04825:+00201:+00020:+00176:000000.0000:04825
04826:+00195:+00052:+00125:000000.0000:04826
04827:+00121:+00011:+00098:000000.0000:04827
04828:+00090:+00009:+00101:000000.0000:04828
04829:+00117:+00009:+00130:000000.0000:04829
04830:+00123:+00026:+00135:000000.0000:04830
04831:+00213:+00141:+00212:000000.0000:04831
04832:+00217:+00117:+00346:000000.0000:04832
04833:+00239:+00137:+00383:000000.0000:04833
04834:+00216:+00145:+00333:000000.0000:04834
04835:+00173:+00091:+00229:000000.0000:04835
04836:+00192:+00029:+00176:000000.0000:04836
04837:+00173:+00014:+00202:000000.0000:04837
04838:+00158:-00033:+00200:000000.0000:04838
04839:+00180:-00004:+00213:000000.0000:04839
04840:+00174:-00002:+00170:000000.0000:04840
04841:+00221:-00010:+00112:000000.0000:04841
04842:+00126:-00037:+00190:000000.0000:04842
04843:+00135:-00027:+00223:000000.0000:04843
04844:+00148:+00005:+00199:000000.0000:04844
04845:+00108:+00052:+00135:000000.0000:04845
04846:+00091:-00004:+00138:000000.0000:04846
04847:+00035:-00003:+00106:000000.0000:04847
04848:+00071:+00007:+00113:000000.0000:04848
04849:+00073:-00046:+00050:000000.0000:04849
04850:+00049:-00041:+00004:000000.0000:04850
04851:+00067:-00024:+00045:000000.0000:04851
04852:+00054:-00030:+00063:000000.0000:04852
04853:+00069:+00013:+00076:000000.0000:04853
04854:+00046:+00025:+00121:000000.0000:04854
04855:+00027:-00025:+00124:000000.0000:04855
04856:+00018:-00005:+00112:000000.0000:04856
04857:+00011:-00033:+00124:000000.0000:04857
04858:-00003:-00065:+00089:000000.0000:04858
04859:+00001:-00130:+00083:000000.0000:04859
04860:+00157:-00073:+00142:000000.0000:04860
04861:-00427:-00177:+00260:000000.0000:04861
04862:+00128:-00092:-00011:000000.0000:04862
04863:-00077:-00093:-00033:000000.0000:04863
04864:+00021:-00052:+00095:000000.0000:04864
04865:-00081:-00058:+00249:000000.0000:04865
04866:+00021:-00078:+00158:000000.0000:04866
04867:-00046:-00064:-00087:000000.0000:04867
04868:-00037:+00020:-00102:000000.0000:04868
04869:-00062:+00051:+00086:000000.0000:04869
04870:-00079:+00045:-00004:000000.0000:04870
04871:-00070:+00021:-00011:000000.0000:04871
04872:-00094:+00024:-00131:000000.0000:04872
04873:-00073:+00036:-00117:000000.0000:04873
04874:-00098:+00084:-00024:000000.0000:04874
04875:-00101:+00104:-00027:000000.0000:04875
04876:-00091:+00103:-00113:000000.0000:04876
04877:-00107:+00112:-00128:000000.0000:04877
04878:-00072:+00092:-00127:000000.0000:04878
04879:-00096:+00042:-00075:000000.0000:04879
04880:-00079:+00003:-00141:000000.0000:04880
04881:-00084:+00019:-00161:000000.0000:04881
04882:-00083:-00009:-00091:000000.0000:04882
04883:-00101:+00015:-00047:000000.0000:04883
04884:-00070:-00017:-00083:000000.0000:04884
04885:-00087:+00018:-00109:000000.0000:04885
04886:-00102:-00049:-00134:000000.0000:04886
04887:-00124:+00018:-00150:000000.0000:04887
04888:-00115:-00063:-00095:000000.0000:04888
04889:-00098:-00038:-00118:000000.0000:04889
04890:-00110:-00067:-00146:000000.0000:04890
04891:-00134:-00087:-00138:000000.0000:04891
04892:-00115:-00065:-00123:000000.0000:04892
04893:-00103:-00060:-00112:000000.0000:04893
04894:-00100:-00052:-00089:000000.0000:04894
04895:-00074:-00068:-00094:000000.0000:04895
04896:-00123:-00103:-00099:000000.0000:04896
04897:-00089:-00078:-00129:000000.0000:04897
04898:-00064:-00071:-00091:000000.0000:04898
04899:-00120:-00082:-00110:000000.0000:04899
04900:-00087:-00100:-00134:000000.0000:04900
04901:-00088:-00034:-00162:000000.0000:04901
04902:-00083:-00081:-00170:000000.0000:04902
04903:-00242:-00056:-00165:000000.0000:04903
04904:+00185:-00015:-00123:000000.0000:04904
04905:+00127:-00050:-00311:000000.0000:04905
04906:-00171:+00005:-00298:000000.0000:04906
04907:+00028:-00051:-00190:000000.0000:04907
04908:-00030:-00066:-00180:000000.0000:04908
04909:-00050:+00026:-00168:000000.0000:04909
04910:+00023:-00032:-00213:000000.0000:04910
04911:-00013:+00066:-00223:000000.0000:04911
04912:+00111:+00032:-00157:000000.0000:04912
04913:+00081:+00013:-00123:000000.0000:04913
04914:+00068:+00067:-00179:000000.0000:04914
04915:+00124:+00078:-00192:000000.0000:04915
04916:+00058:+00043:-00172:000000.0000:04916
04917:+00150:+00069:-00111:000000.0000:04917
04918:+00093:+00062:-00091:000000.0000:04918
04919:+00092:+00052:-00144:000000.0000:04919
04920:+00111:+00062:-00168:000000.0000:04920
04921:+00075:+00042:-00124:000000.0000:04921
04922:+00132:+00057:-00094:000000.0000:04922
04923:+00095:+00102:-00111:000000.0000:04923
04924:+00147:+00075:-00109:000000.0000:04924
04925:+00175:+00062:-00143:000000.0000:04925
04926:+00158:+00042:-00143:000000.0000:04926
04927:+00109:+00046:-00180:000000.0000:04927
04928:+00096:+00064:-00134:000000.0000:04928
04929:+00064:+00061:-00141:000000.0000:04929
04930:+00068:+00048:-00145:000000.0000:04930
04931:+00052:+00083:-00138:000000.0000:04931
04932:+00028:+00105:-00139:000000.0000:04932
04933:+00053:+00111:-00168:000000.0000:04933
04934:-00001:+00105:-00140:000000.0000:04934
04935:-00028:+00136:-00116:000000.0000:04935
04936:-00045:+00090:-00146:000000.0000:04936
04937:-00109:+00090:-00121:000000.0000:04937
04938:-00135:+00048:-00174:000000.0000:04938
04939:-00183:+00007:-00232:000000.0000:04939
04940:-00188:-00014:-00216:000000.0000:04940
04941:-00204:-00131:-00210:000000.0000:04941
04942:-00203:-00105:-00138:000000.0000:04942
04943:-00245:-00178:-00140:000000.0000:04943
04944:-00209:-00202:-00157:000000.0000:04944
04945:-00208:-00169:-00094:000000.0000:04945
04946:-00290:-00137:-00086:000000.0000:04946
04947:-00218:-00178:-00089:000000.0000:04947
04948:-00235:-00162:-00114:000000.0000:04948
04949:-00220:-00196:-00133:000000.0000:04949
04950:-00228:-00205:-00142:000000.0000:04950
04951:-00189:-00142:-00130:000000.0000:04951
04952:-00144:-00108:-00089:000000.0000:04952
04953:-00145:-00086:-00100:000000.0000:04953
04954:-00153:-00094:-00108:000000.0000:04954
04955:-00133:-00111:-00097:000000.0000:04955
04956:-00130:-00073:-00127:000000.0000:04956
04957:-00085:-00059:-00077:000000.0000:04957
04958:-00085:-00067:-00061:000000.0000:04958
04959:-00123:-00117:-00025:000000.0000:04959
04960:-00070:-00099:-00034:000000.0000:04960
04961:-00088:-00132:-00028:000000.0000:04961
04962:-00022:-00051:-00076:000000.0000:04962
04963:-00001:+00001:-00065:000000.0000:04963
04964:-00017:-00007:-00067:000000.0000:04964
04965:+00023:+00027:+00019:000000.0000:04965
04966:+00033:-00008:+00044:000000.0000:04966
04967:+00111:+00056:+00017:000000.0000:04967
04968:+00136:+00095:+00006:000000.0000:04968
04969:+00169:+00123:+00032:000000.0000:04969
04970:+00153:+00178:+00083:000000.0000:04970
04971:+00211:+00158:+00137:000000.0000:04971
04972:+00183:+00164:+00089:000000.0000:04972
04973:+00164:+00184:+00050:000000.0000:04973
04974:+00164:+00222:-00009:000000.0000:04974
04975:+00153:+00152:+00078:000000.0000:04975
04976:+00144:+00136:+00151:000000.0000:04976
04977:+00241:+00201:+00163:000000.0000:04977
04978:+00240:+00146:+00183:000000.0000:04978
04979:+00269:+00124:+00169:000000.0000:04979
04980:+00334:+00145:+00191:000000.0000:04980
04981:+00258:+00084:+00243:000000.0000:04981
04982:+00319:+00037:+00253:000000.0000:04982
04983:+00315:+00048:+00240:000000.0000:04983
04984:+00326:-00037:+00189:000000.0000:04984
04985:+00323:-00048:+00238:000000.0000:04985
04986:+00303:-00134:+00265:000000.0000:04986
04987:+00347:-00218:+00253:000000.0000:04987
04988:+00313:-00176:+00269:000000.0000:04988
04989:+00376:-00101:+00244:000000.0000:04989
04990:+00380:-00068:+00275:000000.0000:04990
04991:+00320:-00153:+00317:000000.0000:04991
04992:+00401:-00144:+00327:000000.0000:04992
04993:+00455:-00071:+00339:000000.0000:04993
04994:+00363:-00099:+00246:000000.0000:04994
04995:+00412:-00041:+00110:000000.0000:04995
04996:+00423:-00037:+00104:000000.0000:04996
04997:+00340:-00004:+00115:000000.0000:04997
04998:+00356:+00002:+00136:000000.0000:04998
04999:+00358:+00110:+00115:000000.0000:04999
05000:+00344:-00008:+00118:000000.0000:05000
05001:+00365:+00104:+00146:000000.0000:05001
05002:+00327:+00074:+00304:000000.0000:05002
05003:+00344:+00264:+00335:000000.0000:05003
05004:-00151:+00124:+00145:000000.0000:05004
05005:-00042:+00100:+00378:000000.0000:05005
05006:+00570:+00018:+00317:000000.0000:05006
05007:+00202:+00145:+00167:000000.0000:05007
05008:+00294:+00067:+00117:000000.0000:05008
05009:+00296:+00014:+00167:000000.0000:05009
05010:+00300:+00077:+00291:000000.0000:05010
05011:+00363:-00034:+00161:000000.0000:05011
05012:+00130:+00031:+00205:000000.0000:05012
05013:+00343:+00048:+00237:000000.0000:05013
05014:+00209:+00024:+00241:000000.0000:05014
05015:+00190:+00072:+00312:000000.0000:05015
05016:+00281:+00043:+00289:000000.0000:05016
05017:+00126:+00033:+00217:000000.0000:05017
05018:+00216:+00037:+00204:000000.0000:05018
05019:+00177:+00022:+00228:000000.0000:05019
05020:+00171:+00006:+00224:000000.0000:05020
05021:+00173:+00006:+00200:000000.0000:05021
05022:+00116:-00056:+00154:000000.0000:05022
05023:+00121:-00019:+00166:000000.0000:05023
05024:+00103:-00009:+00174:000000.0000:05024
05025:+00081:-00055:+00158:000000.0000:05025
05026:+00063:-00033:+00165:000000.0000:05026
05027:+00037:+00004:+00102:000000.0000:05027
05028:+00058:-00007:+00151:000000.0000:05028
05029:-00042:+00016:+00148:000000.0000:05029
05030:+00042:+00021:+00109:000000.0000:05030
05031:+00002:-00020:+00085:000000.0000:05031
05032:-00065:+00020:+00046:000000.0000:05032
05033:+00006:-00042:+00051:000000.0000:05033
05034:-00052:-00081:+00065:000000.0000:05034
05035:-00037:+00002:+00064:000000.0000:05035
05036:-00002:-00131:+00066:000000.0000:05036
05037:-00045:-00100:+00052:000000.0000:05037
05038:-00037:-00126:+00091:000000.0000:05038
05039:-00065:-00207:+00078:000000.0000:05039
05040:-00067:-00113:+00068:000000.0000:05040
05041:-00128:-00141:+00132:000000.0000:05041
05042:-00153:-00102:+00142:000000.0000:05042
05043:-00118:-00072:+00160:000000.0000:05043
05044:-00172:-00117:+00142:000000.0000:05044
05045:-00183:-00093:+00099:000000.0000:05045
05046:-00235:-00069:+00131:000000.0000:05046
05047:-00183:-00077:+00123:000000.0000:05047
05048:-00260:+00019:+00159:000000.0000:05048
05049:-00144:+00107:+00245:000000.0000:05049
05050:-00052:+00066:+00050:000000.0000:05050
05051:-00385:+00032:+00050:000000.0000:05051
05052:-00251:-00022:+00051:000000.0000:05052
05053:-00371:-00003:+00068:000000.0000:05053
05054:-00279:+00000:+00097:000000.0000:05054
05055:-00166:+00095:-00012:000000.0000:05055
05056:-00357:+00022:+00041:000000.0000:05056
05057:-00299:-00015:+00105:000000.0000:05057
05058:-00361:+00015:+00068:000000.0000:05058
05059:-00297:+00048:+00049:000000.0000:05059
05060:-00334:-00029:-00043:000000.0000:05060
05061:-00496:+00000:-00038:000000.0000:05061
05062:-00384:-00036:+00057:000000.0000:05062
05063:-00418:+00005:+00084:000000.0000:05063
05064:-00443:+00020:+00094:000000.0000:05064
05065:-00446:+00007:+00008:000000.0000:05065
05066:-00142:-00065:-00041:000000.0000:05066
05067:-00889:-00028:+00169:000000.0000:05067
05068:-00734:+00149:+00091:000000.0000:05068
05069:-00382:-00044:-00030:000000.0000:05069
05070:-00427:+00139:+00080:000000.0000:05070
05071:-00456:+00046:+00097:000000.0000:05071
05072:-00244:+00073:+00220:000000.0000:05072
05073:-00277:-00039:+00052:000000.0000:05073
05074:-00285:+00114:+00037:000000.0000:05074
05075:-00245:-00015:+00155:000000.0000:05075
05076:-00317:+00023:-00005:000000.0000:05076
05077:-00232:+00026:+00125:000000.0000:05077
05078:-00321:-00020:-00003:000000.0000:05078
05079:-00246:+00025:-00028:000000.0000:05079
05080:-00259:+00003:-00034:000000.0000:05080
05081:-00266:+00025:-00059:000000.0000:05081
05082:-00245:+00006:-00089:000000.0000:05082
05083:-00245:-00029:-00127:000000.0000:05083
05084:-00241:-00050:-00146:000000.0000:05084
05085:-00229:-00063:-00104:000000.0000:05085
05086:-00197:-00026:-00161:000000.0000:05086
05087:-00180:-00018:-00174:000000.0000:05087
05088:-00222:-00025:-00171:000000.0000:05088
05089:-00143:-00025:-00159:000000.0000:05089
05090:-00225:-00030:-00187:000000.0000:05090
05091:-00191:-00078:-00192:000000.0000:05091
05092:-00258:-00054:-00224:000000.0000:05092
05093:-00238:-00027:-00184:000000.0000:05093
05094:-00264:+00003:-00176:000000.0000:05094
05095:-00295:+00000:-00150:000000.0000:05095
05096:-00306:+00015:-00183:000000.0000:05096
05097:-00323:-00012:-00189:000000.0000:05097
05098:-00357:+00009:-00224:000000.0000:05098
05099:-00371:+00027:-00168:000000.0000:05099
05100:-00400:+00002:-00193:000000.0000:05100
05101:-00366:-00036:-00183:000000.0000:05101
05102:-00383:-00049:-00183:000000.0000:05102
05103:-00409:-00074:-00224:000000.0000:05103
05104:-00407:-00044:-00281:000000.0000:05104
05105:-00442:-00098:-00193:000000.0000:05105
05106:-00386:-00040:-00180:000000.0000:05106
05107:-00417:+00037:-00190:000000.0000:05107
05108:-00396:+00036:-00250:000000.0000:05108
05109:-00387:+00092:-00285:000000.0000:05109
05110:-00372:+00064:-00230:000000.0000:05110
05111:-00326:+00070:-00255:000000.0000:05111
05112:-00341:+00078:-00235:000000.0000:05112
05113:-00327:+00072:-00227:000000.0000:05113
05114:-00309:+00095:-00274:000000.0000:05114
05115:-00272:+00093:-00249:000000.0000:05115
05116:-00230:+00085:-00227:000000.0000:05116
05117:-00221:+00040:-00218:000000.0000:05117
05118:-00143:+00058:-00232:000000.0000:05118
05119:-00114:+00019:-00281:000000.0000:05119
05120:-00108:+00031:-00276:000000.0000:05120
05121:-00088:-00061:-00298:000000.0000:05121
05122:-00019:-00060:-00253:000000.0000:05122
05123:-00031:-00047:-00266:000000.0000:05123
05124:-00017:-00110:-00273:000000.0000:05124
05125:+00041:-00086:-00326:000000.0000:05125
05126:+00055:-00140:-00321:000000.0000:05126
05127:+00052:-00113:-00306:000000.0000:05127
05128:+00071:-00113:-00293:000000.0000:05128
05129:+00116:-00078:-00316:000000.0000:05129
05130:+00144:-00055:-00275:000000.0000:05130
05131:+00095:-00040:-00247:000000.0000:05131
05132:+00108:-00083:-00258:000000.0000:05132
05133:+00133:-00036:-00307:000000.0000:05133
05134:+00156:+00073:-00357:000000.0000:05134
05135:+00537:-00251:-00486:000000.0000:05135
05136:-00309:-00039:-00177:000000.0000:05136
05137:+00453:-00049:-00171:000000.0000:05137
05138:+00131:-00152:-00277:000000.0000:05138
05139:+00051:+00034:-00199:000000.0000:05139
05140:+00232:-00128:-00184:000000.0000:05140
05141:+00185:-00039:-00198:000000.0000:05141
05142:+00132:-00060:-00244:000000.0000:05142
05143:+00193:-00114:-00228:000000.0000:05143
05144:+00252:-00079:-00155:000000.0000:05144
05145:+00196:-00106:-00188:000000.0000:05145
05146:+00173:-00103:-00172:000000.0000:05146
05147:+00275:+00036:-00197:000000.0000:05147
05148:+00255:-00065:-00155:000000.0000:05148
05149:+00252:+00037:-00125:000000.0000:05149
05150:+00341:-00013:-00116:000000.0000:05150
05151:+00254:+00032:-00179:000000.0000:05151
05152:+00265:-00011:-00135:000000.0000:05152
05153:+00325:+00037:-00108:000000.0000:05153
05154:+00318:+00022:-00099:000000.0000:05154
05155:+00324:+00006:-00089:000000.0000:05155
05156:+00314:+00051:-00129:000000.0000:05156
05157:+00309:-00006:-00173:000000.0000:05157
05158:+00312:+00049:-00125:000000.0000:05158
05159:+00288:-00064:-00075:000000.0000:05159
05160:+00317:+00001:-00040:000000.0000:05160
05161:+00310:+00004:-00044:000000.0000:05161
05162:+00320:+00058:-00053:000000.0000:05162
05163:+00308:+00004:-00082:000000.0000:05163
05164:+00297:-00002:-00102:000000.0000:05164
05165:+00293:+00008:-00116:000000.0000:05165
05166:+00308:+00036:-00064:000000.0000:05166
05167:+00290:+00083:-00065:000000.0000:05167
05168:+00344:+00014:-00035:000000.0000:05168
05169:+00297:+00068:+00013:000000.0000:05169
05170:+00378:+00007:-00024:000000.0000:05170
05171:+00292:+00034:-00013:000000.0000:05171
05172:+00333:+00108:+00007:000000.0000:05172
05173:+00332:+00037:+00050:000000.0000:05173
05174:+00335:+00043:+00091:000000.0000:05174
05175:+00352:+00111:+00096:000000.0000:05175
05176:+00326:+00081:+00109:000000.0000:05176
05177:+00369:+00095:+00166:000000.0000:05177
05178:+00311:+00023:+00178:000000.0000:05178
05179:+00363:+00080:+00212:000000.0000:05179
05180:+00331:+00053:+00211:000000.0000:05180
05181:+00354:+00028:+00199:000000.0000:05181
05182:+00338:-00035:+00278:000000.0000:05182
05183:+00292:-00063:+00305:000000.0000:05183
05184:+00275:-00087:+00284:000000.0000:05184
05185:+00287:-00063:+00303:000000.0000:05185
05186:+00302:-00055:+00267:000000.0000:05186
05187:+00260:+00020:+00282:000000.0000:05187
05188:+00245:+00019:+00295:000000.0000:05188
05189:+00282:+00042:+00228:000000.0000:05189
05190:+00205:-00023:+00187:000000.0000:05190
05191:+00206:+00015:+00155:000000.0000:05191
05192:+00188:+00076:+00129:000000.0000:05192
05193:+00153:+00031:+00161:000000.0000:05193
05194:+00205:+00030:+00216:000000.0000:05194
05195:+00175:-00003:+00195:000000.0000:05195
05196:+00138:+00006:+00237:000000.0000:05196
05197:+00175:+00046:+00343:000000.0000:05197
05198:+00156:+00066:+00376:000000.0000:05198
05199:+00142:+00068:+00372:000000.0000:05199
05200:+00153:+00034:+00368:000000.0000:05200
05201:+00117:-00037:+00334:000000.0000:05201
05202:+00165:+00020:+00361:000000.0000:05202
05203:+00158:-00041:+00355:000000.0000:05203
05204:+00100:-00013:+00359:000000.0000:05204
05205:+00091:-00096:+00371:000000.0000:05205
05206:+00074:-00092:+00395:000000.0000:05206
05207:+00065:-00073:+00394:000000.0000:05207
05208:+00013:-00081:+00360:000000.0000:05208
05209:-00009:-00070:+00387:000000.0000:05209
05210:+00022:+00003:+00383:000000.0000:05210
05211:-00009:-00026:+00387:000000.0000:05211
05212:-00047:-00064:+00370:000000.0000:05212
05213:-00111:-00052:+00382:000000.0000:05213
05214:-00111:-00067:+00309:000000.0000:05214
05215:-00123:-00059:+00271:000000.0000:05215
05216:-00277:-00118:+00324:000000.0000:05216
05217:-00284:-00063:+00455:000000.0000:05217
05218:+00038:-00090:+00399:000000.0000:05218
05219:-00305:-00092:+00199:000000.0000:05219
05220:-00237:-00065:+00169:000000.0000:05220
05221:-00231:-00078:+00178:000000.0000:05221
05222:-00256:-00065:+00277:000000.0000:05222
05223:-00210:-00061:+00285:000000.0000:05223
05224:-00247:+00034:+00299:000000.0000:05224
05225:-00259:+00001:+00292:000000.0000:05225
05226:-00144:+00066:+00290:000000.0000:05226
05227:-00168:+00097:+00220:000000.0000:05227
05228:-00118:+00069:+00221:000000.0000:05228
05229:-00107:+00106:+00260:000000.0000:05229
05230:-00016:+00097:+00208:000000.0000:05230
05231:-00027:+00065:+00189:000000.0000:05231
05232:-00049:+00089:+00155:000000.0000:05232
05233:-00045:+00038:+00151:000000.0000:05233
05234:-00027:+00091:+00153:000000.0000:05234
05235:-00010:+00048:+00118:000000.0000:05235
05236:-00016:+00114:+00081:000000.0000:05236
05237:+00016:+00124:+00053:000000.0000:05237
05238:-00027:+00113:+00094:000000.0000:05238
05239:+00067:+00111:+00177:000000.0000:05239
05240:+00023:+00079:+00228:000000.0000:05240
05241:+00003:+00081:+00234:000000.0000:05241
05242:+00009:+00065:+00159:000000.0000:05242
05243:-00049:+00017:+00150:000000.0000:05243
05244:-00034:-00005:+00147:000000.0000:05244
05245:-00028:-00026:+00149:000000.0000:05245
05246:-00063:-00045:+00105:000000.0000:05246
05247:-00021:-00082:+00011:000000.0000:05247
05248:-00107:-00050:-00035:000000.0000:05248
05249:-00100:-00049:-00026:000000.0000:05249
05250:-00124:-00065:+00028:000000.0000:05250
05251:-00180:+00006:+00016:000000.0000:05251
05252:-00157:+00084:-00035:000000.0000:05252
05253:-00215:+00079:-00029:000000.0000:05253
05254:-00192:+00037:-00077:000000.0000:05254
05255:-00188:-00015:-00074:000000.0000:05255
05256:-00232:+00002:-00119:000000.0000:05256
05257:-00195:-00011:-00159:000000.0000:05257
05258:-00235:+00034:-00185:000000.0000:05258
05259:-00274:-00030:-00137:000000.0000:05259
05260:-00271:-00011:-00138:000000.0000:05260
05261:-00318:-00012:-00168:000000.0000:05261
05262:-00300:-00093:-00211:000000.0000:05262
05263:-00334:-00046:-00234:000000.0000:05263
05264:-00305:-00108:-00108:000000.0000:05264
05265:-00288:-00077:-00028:000000.0000:05265
05266:-00283:-00152:-00032:000000.0000:05266
05267:-00326:-00053:-00216:000000.0000:05267
05268:-00316:-00142:-00285:000000.0000:05268
05269:-00363:-00041:-00290:000000.0000:05269
05270:-00317:-00083:-00196:000000.0000:05270
05271:-00315:-00060:-00235:000000.0000:05271
05272:-00324:+00005:-00283:000000.0000:05272
05273:-00286:-00038:-00266:000000.0000:05273
05274:-00219:+00035:-00277:000000.0000:05274
05275:-00202:-00015:-00253:000000.0000:05275
05276:-00166:+00067:-00302:000000.0000:05276
05277:-00188:+00008:-00288:000000.0000:05277
05278:+00036:+00048:-00309:000000.0000:05278
05279:-00596:+00043:-00241:000000.0000:05279
05280:+00126:+00061:-00352:000000.0000:05280
05281:-00374:-00014:-00421:000000.0000:05281
05282:-00107:-00028:-00274:000000.0000:05282
05283:-00204:-00029:-00252:000000.0000:05283
05284:-00093:-00013:-00345:000000.0000:05284
05285:-00130:-00058:-00321:000000.0000:05285
05286:-00096:+00016:-00368:000000.0000:05286
05287:-00120:-00028:-00293:000000.0000:05287
05288:-00136:+00008:-00398:000000.0000:05288
05289:-00262:-00083:-00464:000000.0000:05289
05290:-00152:-00022:-00459:000000.0000:05290
05291:-00195:-00071:-00392:000000.0000:05291
05292:-00116:-00067:-00338:000000.0000:05292
05293:-00064:+00018:-00292:000000.0000:05293
05294:-00093:-00047:-00324:000000.0000:05294
05295:-00055:+00008:-00307:000000.0000:05295
05296:-00093:-00007:-00312:000000.0000:05296
05297:-00072:-00033:-00297:000000.0000:05297
05298:-00035:+00025:-00330:000000.0000:05298
05299:-00067:+00033:-00346:000000.0000:05299
05300:-00061:+00003:-00324:000000.0000:05300
05301:-00065:+00017:-00271:000000.0000:05301
05302:-00060:-00032:-00272:000000.0000:05302
05303:-00007:-00064:-00299:000000.0000:05303
05304:-00043:-00032:-00330:000000.0000:05304
05305:-00057:-00005:-00290:000000.0000:05305
05306:-00019:+00003:-00230:000000.0000:05306
05307:-00061:-00027:-00191:000000.0000:05307
05308:+00038:-00050:-00221:000000.0000:05308
05309:+00024:-00017:-00317:000000.0000:05309
05310:+00029:-00066:-00332:000000.0000:05310
05311:+00070:-00029:-00243:000000.0000:05311
05312:+00031:-00078:-00183:000000.0000:05312
05313:+00095:-00049:-00172:000000.0000:05313
05314:+00081:+00000:-00263:000000.0000:05314
05315:+00104:-00081:-00313:000000.0000:05315
05316:+00140:+00031:-00263:000000.0000:05316
05317:+00160:-00004:-00162:000000.0000:05317
05318:+00171:+00036:-00140:000000.0000:05318
05319:+00200:+00024:-00223:000000.0000:05319
05320:+00194:+00017:-00224:000000.0000:05320
05321:+00221:+00015:-00191:000000.0000:05321
05322:+00203:+00016:-00127:000000.0000:05322
05323:+00218:-00020:-00104:000000.0000:05323
05324:+00246:-00052:-00188:000000.0000:05324
05325:+00255:-00057:-00165:000000.0000:05325
05326:+00266:-00104:-00100:000000.0000:05326
05327:+00275:-00065:-00024:000000.0000:05327
05328:+00275:-00078:+00014:000000.0000:05328
05329:+00303:-00051:-00051:000000.0000:05329
05330:+00282:+00016:-00045:000000.0000:05330
05331:+00248:-00016:-00028:000000.0000:05331
05332:+00251:-00003:-00025:000000.0000:05332
05333:+00429:+00033:-00004:000000.0000:05333
05334:-00565:+00246:+00093:000000.0000:05334
05335:+00153:+00048:+00073:000000.0000:05335
05336:+00335:+00065:+00121:000000.0000:05336
05337:-00088:+00135:+00158:000000.0000:05337
05338:+00394:+00037:+00133:000000.0000:05338
05339:+00185:+00009:+00070:000000.0000:05339
05340:+00126:+00020:-00059:000000.0000:05340
05341:+00213:-00002:-00019:000000.0000:05341
05342:+00199:+00045:+00260:000000.0000:05342
05343:+00323:+00011:+00231:000000.0000:05343
05344:+00203:-00012:+00204:000000.0000:05344
05345:+00305:+00006:+00169:000000.0000:05345
05346:+00311:-00039:+00081:000000.0000:05346
05347:+00193:+00003:+00189:000000.0000:05347
05348:+00364:-00068:+00198:000000.0000:05348
05349:+00237:+00019:+00154:000000.0000:05349
05350:+00276:-00037:+00125:000000.0000:05350
05351:+00243:-00036:+00156:000000.0000:05351
05352:+00258:-00021:+00202:000000.0000:05352
05353:+00258:+00045:+00181:000000.0000:05353
05354:+00247:+00029:+00195:000000.0000:05354
05355:+00280:+00073:+00175:000000.0000:05355
05356:+00211:+00073:+00225:000000.0000:05356
05357:+00205:+00038:+00243:000000.0000:05357
05358:+00218:+00047:+00234:000000.0000:05358
05359:+00222:+00056:+00231:000000.0000:05359
05360:+00210:+00047:+00189:000000.0000:05360
05361:+00209:+00054:+00246:000000.0000:05361
05362:+00171:+00015:+00280:000000.0000:05362
05363:+00200:+00044:+00295:000000.0000:05363
05364:+00176:+00055:+00286:000000.0000:05364
05365:+00152:+00056:+00283:000000.0000:05365
05366:+00161:+00058:+00298:000000.0000:05366
05367:+00160:+00048:+00351:000000.0000:05367
05368:+00150:+00020:+00313:000000.0000:05368
05369:+00112:-00023:+00304:000000.0000:05369
05370:+00117:-00065:+00229:000000.0000:05370
05371:+00080:+00003:+00277:000000.0000:05371
05372:+00065:-00041:+00336:000000.0000:05372
05373:+00128:+00027:+00348:000000.0000:05373
05374:+00093:-00003:+00351:000000.0000:05374
05375:+00097:+00022:+00277:000000.0000:05375
05376:+00097:+00078:+00222:000000.0000:05376
05377:+00070:+00000:+00236:000000.0000:05377
05378:+00059:+00064:+00248:000000.0000:05378
05379:+00064:+00014:+00253:000000.0000:05379
05380:+00019:-00036:+00242:000000.0000:05380
05381:+00057:-00003:+00227:000000.0000:05381
05382:+00033:+00033:+00226:000000.0000:05382
05383:+00008:+00045:+00223:000000.0000:05383
05384:+00050:+00022:+00211:000000.0000:05384
05385:+00020:+00015:+00186:000000.0000:05385
05386:+00014:+00056:+00181:000000.0000:05386
05387:+00009:+00071:+00207:000000.0000:05387
05388:+00021:+00042:+00264:000000.0000:05388
05389:+00137:+00027:+00178:000000.0000:05389
05390:+00005:+00042:+00122:000000.0000:05390
05391:+00002:+00040:+00175:000000.0000:05391
05392:+00031:-00002:+00267:000000.0000:05392
05393:+00018:-00015:+00246:000000.0000:05393
05394:+00084:+00013:+00187:000000.0000:05394
05395:+00058:-00033:+00159:000000.0000:05395
05396:+00026:+00013:+00242:000000.0000:05396
05397:+00056:-00007:+00277:000000.0000:05397
05398:-00046:+00016:+00192:000000.0000:05398
05399:-00011:+00013:+00182:000000.0000:05399
05400:-00027:-00005:+00172:000000.0000:05400
05401:-00039:+00022:+00171:000000.0000:05401
05402:-00047:+00029:+00165:000000.0000:05402
05403:-00025:-00003:+00099:000000.0000:05403
05404:-00062:+00025:+00052:000000.0000:05404
05405:-00058:+00023:+00066:000000.0000:05405
05406:-00071:-00006:+00069:000000.0000:05406
05407:-00077:+00015:+00027:000000.0000:05407
05408:-00060:+00047:+00016:000000.0000:05408
05409:-00091:+00006:-00004:000000.0000:05409
05410:-00050:-00002:+00001:000000.0000:05410
05411:-00071:-00032:+00024:000000.0000:05411
05412:-00052:-00002:+00041:000000.0000:05412
05413:-00022:+00001:+00035:000000.0000:05413
05414:-00017:-00041:+00037:000000.0000:05414
05415:-00029:-00045:+00035:000000.0000:05415
05416:+00008:-00005:+00033:000000.0000:05416
05417:+00015:+00021:+00022:000000.0000:05417
05418:-00014:+00001:+00056:000000.0000:05418
05419:+00052:-00077:+00025:000000.0000:05419
05420:+00055:-00094:+00063:000000.0000:05420
05421:+00046:-00071:+00041:000000.0000:05421
05422:+00033:-00054:+00002:000000.0000:05422
05423:+00048:-00061:-00041:000000.0000:05423
05424:+00087:-00076:-00017:000000.0000:05424
05425:+00048:-00112:-00023:000000.0000:05425
05426:+00052:-00016:-00084:000000.0000:05426
05427:+00066:+00022:-00160:000000.0000:05427
05428:+00044:+00022:-00150:000000.0000:05428
05429:+00088:+00025:-00093:000000.0000:05429
05430:+00079:-00001:-00072:000000.0000:05430
05431:+00076:+00033:-00058:000000.0000:05431
05432:+00103:+00011:-00131:000000.0000:05432
05433:+00066:+00047:-00127:000000.0000:05433
05434:+00045:+00012:-00113:000000.0000:05434
05435:+00045:+00014:-00108:000000.0000:05435
05436:+00021:+00074:-00202:000000.0000:05436
05437:+00002:+00094:-00282:000000.0000:05437
05438:+00019:+00104:-00285:000000.0000:05438
05439:-00018:+00038:-00221:000000.0000:05439
05440:+00040:+00141:-00170:000000.0000:05440
05441:+00003:+00095:-00191:000000.0000:05441
05442:-00028:+00071:-00199:000000.0000:05442
05443:-00016:+00110:-00218:000000.0000:05443
05444:-00049:+00032:-00216:000000.0000:05444
05445:-00088:+00031:-00198:000000.0000:05445
05446:-00064:+00030:-00260:000000.0000:05446
05447:-00101:-00034:-00257:000000.0000:05447
05448:-00119:+00010:-00251:000000.0000:05448
05449:-00093:+00002:-00165:000000.0000:05449
05450:-00072:-00041:-00138:000000.0000:05450
05451:-00063:-00048:-00124:000000.0000:05451
05452:-00091:-00040:-00154:000000.0000:05452
05453:-00049:-00085:-00182:000000.0000:05453
05454:-00066:-00114:-00169:000000.0000:05454
05455:-00066:-00103:-00190:000000.0000:05455
05456:-00063:-00103:-00231:000000.0000:05456
05457:-00040:-00077:-00270:000000.0000:05457
05458:-00052:-00093:-00278:000000.0000:05458
05459:-00058:-00135:-00252:000000.0000:05459
05460:-00043:-00137:-00235:000000.0000:05460
05461:-00048:-00118:-00244:000000.0000:05461
05462:+00061:+00068:-00072:000000.0000:05462
05463:-00671:+00087:-00496:000000.0000:05463
05464:+00358:-00091:-00390:000000.0000:05464
05465:+00205:-00069:-00277:000000.0000:05465
05466:-00086:-00038:-00204:000000.0000:05466
05467:+00153:+00029:-00215:000000.0000:05467
05468:-00067:+00000:-00213:000000.0000:05468
05469:+00081:+00017:-00255:000000.0000:05469
05470:+00063:-00020:-00351:000000.0000:05470
05471:+00003:-00019:-00220:000000.0000:05471
05472:+00072:+00007:-00228:000000.0000:05472
05473:+00029:-00006:-00181:000000.0000:05473
05474:+00115:+00017:-00238:000000.0000:05474
05475:+00081:-00011:-00287:000000.0000:05475
05476:+00002:+00028:-00166:000000.0000:05476
05477:+00108:+00008:-00143:000000.0000:05477
05478:+00020:+00063:-00157:000000.0000:05478
05479:+00119:+00048:-00138:000000.0000:05479
05480:+00093:+00043:-00109:000000.0000:05480
05481:+00090:+00054:-00060:000000.0000:05481
05482:+00108:+00054:-00080:000000.0000:05482
05483:+00104:+00040:-00074:000000.0000:05483
05484:+00079:-00003:-00157:000000.0000:05484
05485:+00129:+00053:-00123:000000.0000:05485
05486:+00068:+00050:-00130:000000.0000:05486
05487:+00092:+00058:-00134:000000.0000:05487
05488:+00110:+00058:-00116:000000.0000:05488
05489:+00099:+00021:-00080:000000.0000:05489
05490:+00143:+00103:-00029:000000.0000:05490
05491:+00103:+00044:-00026:000000.0000:05491
05492:+00107:+00075:-00038:000000.0000:05492
05493:+00089:+00011:-00052:000000.0000:05493
05494:+00089:-00015:-00046:000000.0000:05494
05495:+00110:-00010:-00031:000000.0000:05495
05496:+00118:-00099:-00067:000000.0000:05496
05497:+00133:-00190:-00088:000000.0000:05497
05498:+00171:-00204:-00046:000000.0000:05498
05499:+00166:-00257:+00028:000000.0000:05499
05500:+00187:-00237:+00037:000000.0000:05500
05501:+00103:-00209:+00103:000000.0000:05501
05502:+00103:-00185:+00084:000000.0000:05502
05503:+00020:-00162:+00113:000000.0000:05503
05504:+00009:-00087:+00083:000000.0000:05504
05505:-00003:-00137:+00095:000000.0000:05505
05506:-00040:-00047:+00056:000000.0000:05506
05507:-00043:-00051:+00126:000000.0000:05507
05508:-00018:-00014:+00162:000000.0000:05508
05509:+00001:+00055:+00207:000000.0000:05509
05510:-00044:+00023:+00206:000000.0000:05510
05511:-00022:+00085:+00170:000000.0000:05511
05512:-00037:+00075:+00116:000000.0000:05512
05513:-00056:+00093:+00182:000000.0000:05513
05514:-00036:+00052:+00248:000000.0000:05514
05515:-00008:+00102:+00264:000000.0000:05515
05516:-00041:+00048:+00239:000000.0000:05516
05517:-00031:+00078:+00204:000000.0000:05517
05518:-00018:-00010:+00247:000000.0000:05518
05519:-00010:-00037:+00279:000000.0000:05519
05520:-00037:+00034:+00280:000000.0000:05520
05521:-00068:+00027:+00288:000000.0000:05521
05522:-00086:+00051:+00243:000000.0000:05522
05523:-00090:+00058:+00237:000000.0000:05523
05524:-00083:+00055:+00265:000000.0000:05524
05525:-00095:+00072:+00239:000000.0000:05525
05526:-00109:+00054:+00143:000000.0000:05526
05527:-00085:+00068:+00130:000000.0000:05527
05528:-00118:+00112:+00180:000000.0000:05528
05529:-00098:+00103:+00257:000000.0000:05529
05530:-00083:+00105:+00248:000000.0000:05530
05531:-00092:+00157:+00212:000000.0000:05531
05532:-00099:+00104:+00198:000000.0000:05532
05533:-00122:+00100:+00191:000000.0000:05533
05534:-00080:+00066:+00217:000000.0000:05534
05535:-00094:+00056:+00191:000000.0000:05535
05536:-00085:+00011:+00145:000000.0000:05536
05537:-00085:+00027:+00158:000000.0000:05537
05538:-00097:-00015:+00203:000000.0000:05538
05539:-00108:-00049:+00247:000000.0000:05539
05540:-00088:-00044:+00205:000000.0000:05540
05541:-00079:-00025:+00197:000000.0000:05541
05542:-00065:-00076:+00195:000000.0000:05542
05543:-00047:-00120:+00219:000000.0000:05543
05544:-00042:-00108:+00278:000000.0000:05544
05545:-00046:-00171:+00249:000000.0000:05545
05546:-00073:-00076:+00147:000000.0000:05546
05547:-00064:-00086:+00099:000000.0000:05547
05548:-00044:-00113:+00112:000000.0000:05548
05549:-00018:-00093:+00175:000000.0000:05549
05550:-00012:-00065:+00157:000000.0000:05550
05551:-00014:-00035:+00096:000000.0000:05551
05552:-00032:+00021:+00072:000000.0000:05552
05553:+00016:+00056:+00090:000000.0000:05553
05554:-00004:+00078:+00169:000000.0000:05554
05555:-00044:+00057:+00127:000000.0000:05555
05556:-00035:+00064:+00049:000000.0000:05556
05557:-00019:+00078:-00045:000000.0000:05557
05558:-00079:+00037:-00047:000000.0000:05558
05559:-00063:+00097:+00037:000000.0000:05559
05560:-00004:+00063:+00057:000000.0000:05560
05561:+00015:+00068:+00104:000000.0000:05561
05562:+00004:+00012:+00069:000000.0000:05562
05563:-00049:+00036:+00064:000000.0000:05563
05564:-00025:-00014:+00043:000000.0000:05564
05565:-00045:-00028:+00063:000000.0000:05565
05566:-00055:-00054:+00050:000000.0000:05566
05567:+00006:+00011:+00006:000000.0000:05567
05568:-00034:+00018:+00024:000000.0000:05568
05569:-00059:-00001:+00028:000000.0000:05569
05570:+00011:+00013:+00043:000000.0000:05570
05571:-00018:+00041:+00046:000000.0000:05571
05572:+00003:+00018:-00022:000000.0000:05572
05573:-00058:+00013:-00055:000000.0000:05573
05574:-00040:-00004:-00046:000000.0000:05574
05575:-00045:-00023:-00039:000000.0000:05575
05576:-00035:+00006:-00071:000000.0000:05576
05577:-00038:-00084:-00086:000000.0000:05577
05578:-00062:-00108:-00117:000000.0000:05578
05579:+00001:-00084:-00103:000000.0000:05579
05580:-00027:-00146:-00086:000000.0000:05580
05581:-00032:-00140:-00107:000000.0000:05581
05582:-00028:-00100:-00123:000000.0000:05582
05583:-00026:-00121:-00144:000000.0000:05583
05584:+00008:-00125:-00147:000000.0000:05584
05585:+00020:-00048:-00120:000000.0000:05585
05586:+00008:-00062:-00197:000000.0000:05586
05587:+00024:-00003:-00220:000000.0000:05587
05588:+00009:-00011:-00225:000000.0000:05588
05589:+00020:-00015:-00223:000000.0000:05589
05590:-00015:+00042:-00187:000000.0000:05590
05591:-00007:+00039:-00256:000000.0000:05591
05592:-00004:+00048:-00254:000000.0000:05592
05593:+00011:+00046:-00221:000000.0000:05593
05594:+00020:+00021:-00213:000000.0000:05594
05595:+00041:+00078:-00184:000000.0000:05595
05596:+00026:+00032:-00218:000000.0000:05596
05597:+00004:+00052:-00246:000000.0000:05597
05598:+00069:+00044:-00212:000000.0000:05598
05599:+00012:-00009:-00200:000000.0000:05599
05600:+00021:-00014:-00201:000000.0000:05600
05601:+00017:-00041:-00258:000000.0000:05601
05602:+00004:-00085:-00268:000000.0000:05602
05603:+00022:-00099:-00253:000000.0000:05603
05604:+00007:-00055:-00241:000000.0000:05604
05605:-00014:-00072:-00237:000000.0000:05605
05606:+00000:-00019:-00308:000000.0000:05606
05607:-00024:-00070:-00333:000000.0000:05607
05608:-00042:+00011:-00364:000000.0000:05608
05609:-00057:+00024:-00337:000000.0000:05609
05610:-00073:+00037:-00359:000000.0000:05610
05611:-00026:+00048:-00385:000000.0000:05611
05612:-00020:+00049:-00420:000000.0000:05612
05613:-00022:+00025:-00435:000000.0000:05613
05614:-00043:+00013:-00387:000000.0000:05614
05615:-00032:+00014:-00378:000000.0000:05615
05616:-00033:+00036:-00347:000000.0000:05616
05617:-00022:+00034:-00324:000000.0000:05617
05618:-00024:+00038:-00310:000000.0000:05618
05619:-00042:+00076:-00294:000000.0000:05619
05620:-00022:+00049:-00279:000000.0000:05620
05621:-00020:+00041:-00270:000000.0000:05621
05622:-00034:+00020:-00269:000000.0000:05622
05623:-00038:-00020:-00266:000000.0000:05623
05624:-00050:-00032:-00220:000000.0000:05624
05625:-00034:+00032:-00170:000000.0000:05625
05626:-00044:+00016:-00119:000000.0000:05626
05627:-00045:-00020:-00126:000000.0000:05627
05628:-00004:-00029:-00076:000000.0000:05628
05629:-00029:-00013:-00115:000000.0000:05629
05630:+00023:+00024:-00107:000000.0000:05630
05631:-00044:+00034:-00142:000000.0000:05631
05632:+00036:+00075:-00139:000000.0000:05632
05633:+00023:+00077:-00123:000000.0000:05633
05634:+00021:+00076:-00152:000000.0000:05634
05635:+00017:+00078:-00197:000000.0000:05635
05636:+00038:+00085:-00238:000000.0000:05636
05637:+00019:+00050:-00227:000000.0000:05637
05638:+00028:+00026:-00131:000000.0000:05638
05639:-00001:+00035:-00061:000000.0000:05639
05640:+00042:-00003:-00049:000000.0000:05640
05641:+00022:-00040:-00022:000000.0000:05641
05642:+00057:-00016:+00003:000000.0000:05642
05643:+00004:-00112:+00052:000000.0000:05643
05644:-00002:-00085:+00044:000000.0000:05644
05645:+00038:-00111:+00020:000000.0000:05645
05646:-00003:-00140:+00016:000000.0000:05646
05647:+00001:-00141:+00008:000000.0000:05647
05648:-00004:-00119:+00056:000000.0000:05648
05649:-00020:-00102:+00085:000000.0000:05649
05650:-00027:-00093:+00083:000000.0000:05650
05651:+00007:-00100:+00081:000000.0000:05651
05652:-00024:-00103:+00087:000000.0000:05652
05653:-00062:-00080:+00136:000000.0000:05653
05654:-00067:-00042:+00114:000000.0000:05654
05655:-00036:-00009:+00108:000000.0000:05655
05656:-00077:+00000:+00071:000000.0000:05656
05657:-00089:-00063:+00079:000000.0000:05657
05658:-00080:-00069:+00078:000000.0000:05658
05659:-00102:-00035:+00027:000000.0000:05659
05660:-00081:-00012:+00023:000000.0000:05660
05661:-00020:+00067:+00096:000000.0000:05661
05662:-00086:-00045:+00132:000000.0000:05662
05663:-00084:+00046:+00163:000000.0000:05663
05664:-00081:+00127:+00157:000000.0000:05664
05665:-00060:+00076:+00112:000000.0000:05665
05666:-00071:+00114:+00150:000000.0000:05666
05667:-00019:+00137:+00095:000000.0000:05667
05668:-00080:+00137:+00189:000000.0000:05668
05669:-00102:+00153:+00176:000000.0000:05669
05670:-00074:+00056:+00121:000000.0000:05670
05671:-00094:+00054:+00090:000000.0000:05671
05672:-00070:+00074:+00091:000000.0000:05672
05673:-00063:+00093:+00129:000000.0000:05673
05674:-00087:+00087:+00187:000000.0000:05674
05675:-00089:+00091:+00149:000000.0000:05675
05676:-00041:+00054:+00215:000000.0000:05676
05677:-00057:+00060:+00199:000000.0000:05677
05678:-00034:+00014:+00128:000000.0000:05678
05679:-00074:-00010:+00180:000000.0000:05679
05680:-00026:+00005:+00191:000000.0000:05680
05681:-00083:-00058:+00209:000000.0000:05681
05682:-00078:-00047:+00191:000000.0000:05682
05683:-00052:-00108:+00186:000000.0000:05683
05684:-00007:-00065:+00142:000000.0000:05684
05685:-00040:-00061:+00182:000000.0000:05685
05686:-00056:-00089:+00181:000000.0000:05686
05687:-00008:-00041:+00207:000000.0000:05687
05688:-00060:-00099:+00161:000000.0000:05688
05689:-00096:-00098:+00142:000000.0000:05689
05690:-00076:-00146:+00136:000000.0000:05690
05691:-00170:-00140:+00166:000000.0000:05691
05692:-00106:-00039:+00137:000000.0000:05692
05693:-00163:-00081:+00108:000000.0000:05693
05694:-00170:-00062:+00131:000000.0000:05694
05695:-00148:-00071:+00119:000000.0000:05695
05696:-00111:-00032:+00094:000000.0000:05696
05697:-00112:+00017:+00080:000000.0000:05697
05698:-00122:+00079:+00129:000000.0000:05698
05699:-00137:+00016:+00183:000000.0000:05699
05700:-00121:+00051:+00147:000000.0000:05700
05701:-00091:+00044:+00086:000000.0000:05701
05702:-00098:+00022:+00069:000000.0000:05702
05703:-00055:+00042:+00076:000000.0000:05703
05704:-00062:-00005:+00143:000000.0000:05704
05705:-00027:+00048:+00174:000000.0000:05705
05706:+00014:+00033:+00202:000000.0000:05706
05707:+00000:+00052:+00215:000000.0000:05707
05708:+00016:+00057:+00166:000000.0000:05708
05709:+00023:+00037:+00102:000000.0000:05709
05710:+00036:+00082:+00071:000000.0000:05710
05711:+00045:+00020:+00099:000000.0000:05711
05712:+00069:+00088:+00126:000000.0000:05712
05713:+00060:-00018:+00125:000000.0000:05713
05714:+00094:+00080:+00104:000000.0000:05714
05715:+00078:-00011:+00120:000000.0000:05715
05716:+00093:+00011:+00087:000000.0000:05716
05717:+00074:-00019:+00056:000000.0000:05717
05718:+00085:-00012:+00060:000000.0000:05718
05719:+00095:+00009:+00004:000000.0000:05719
05720:+00130:-00070:+00020:000000.0000:05720
05721:+00143:+00014:+00007:000000.0000:05721
05722:+00089:-00027:-00011:000000.0000:05722
05723:+00165:-00002:+00011:000000.0000:05723
05724:+00132:-00034:+00003:000000.0000:05724
05725:+00144:-00018:+00044:000000.0000:05725
05726:+00106:-00056:-00022:000000.0000:05726
05727:+00122:-00045:+00034:000000.0000:05727
05728:+00126:-00059:+00013:000000.0000:05728
05729:+00128:-00061:+00009:000000.0000:05729
05730:+00208:-00011:+00049:000000.0000:05730
05731:+00108:-00161:+00025:000000.0000:05731
05732:+00163:-00064:+00078:000000.0000:05732
05733:+00121:-00104:+00047:000000.0000:05733
05734:+00141:-00043:-00012:000000.0000:05734
05735:+00145:-00082:+00048:000000.0000:05735
05736:+00047:-00171:-00006:000000.0000:05736
05737:+00173:-00017:+00044:000000.0000:05737
05738:+00062:-00060:+00016:000000.0000:05738
05739:+00102:+00007:-00007:000000.0000:05739
05740:+00083:-00017:+00031:000000.0000:05740
05741:+00037:+00047:+00002:000000.0000:05741
05742:+00063:+00027:+00004:000000.0000:05742
05743:+00025:+00039:-00022:000000.0000:05743
05744:+00013:+00086:-00032:000000.0000:05744
05745:+00022:+00069:-00007:000000.0000:05745
05746:+00024:+00026:-00038:000000.0000:05746
05747:+00033:+00122:-00004:000000.0000:05747
05748:+00019:+00069:-00011:000000.0000:05748
05749:+00017:+00075:-00064:000000.0000:05749
05750:+00053:+00114:-00056:000000.0000:05750
05751:+00041:+00054:-00034:000000.0000:05751
05752:-00003:+00092:-00033:000000.0000:05752
05753:+00030:+00058:-00025:000000.0000:05753
05754:+00020:+00085:-00146:000000.0000:05754
05755:+00098:-00133:-00208:000000.0000:05755
05756:+00094:-00112:-00046:000000.0000:05756
05757:+00413:+00016:-00025:000000.0000:05757
05758:-00095:-00047:-00067:000000.0000:05758
05759:+00012:+00063:-00037:000000.0000:05759
05760:+00078:-00040:-00081:000000.0000:05760
05761:-00027:-00018:-00101:000000.0000:05761
05762:+00020:-00048:-00050:000000.0000:05762
05763:+00006:-00023:-00080:000000.0000:05763
05764:+00007:-00012:-00048:000000.0000:05764
05765:+00086:-00049:-00037:000000.0000:05765
05766:+00058:-00016:-00015:000000.0000:05766
05767:+00025:-00012:-00008:000000.0000:05767
05768:+00039:-00048:-00042:000000.0000:05768
05769:+00018:-00052:-00032:000000.0000:05769
05770:-00018:-00031:-00027:000000.0000:05770
05771:-00001:-00036:-00031:000000.0000:05771
05772:-00026:-00050:-00081:000000.0000:05772
05773:-00012:-00026:-00075:000000.0000:05773
05774:+00013:-00045:-00067:000000.0000:05774
05775:-00010:-00024:-00049:000000.0000:05775
05776:-00004:-00009:-00051:000000.0000:05776
05777:-00025:-00010:-00099:000000.0000:05777
05778:-00063:-00014:-00088:000000.0000:05778
05779:-00019:-00019:-00083:000000.0000:05779
05780:-00062:-00008:-00082:000000.0000:05780
05781:-00044:+00013:-00063:000000.0000:05781
05782:-00035:+00037:-00075:000000.0000:05782
05783:-00031:+00035:-00074:000000.0000:05783
05784:-00010:+00037:-00053:000000.0000:05784
05785:-00062:+00011:-00045:000000.0000:05785
05786:-00045:+00022:-00070:000000.0000:05786
05787:-00046:+00036:-00081:000000.0000:05787
05788:-00031:+00004:-00072:000000.0000:05788
05789:-00021:-00039:-00055:000000.0000:05789
05790:+00043:-00019:-00069:000000.0000:05790
05791:+00054:-00078:-00035:000000.0000:05791
05792:-00104:-00040:-00027:000000.0000:05792
05793:+00085:-00071:-00012:000000.0000:05793
05794:+00240:-00072:-00084:000000.0000:05794
05795:-00124:-00057:-00092:000000.0000:05795
05796:-00047:-00074:-00011:000000.0000:05796
05797:+00063:-00095:-00038:000000.0000:05797
05798:+00046:-00067:+00004:000000.0000:05798
05799:+00089:-00068:+00003:000000.0000:05799
05800:+00094:-00061:+00000:000000.0000:05800
05801:+00115:-00040:+00047:000000.0000:05801
05802:+00074:-00052:-00005:000000.0000:05802
05803:+00115:-00051:-00013:000000.0000:05803
05804:+00095:+00013:-00042:000000.0000:05804
05805:+00116:+00032:-00009:000000.0000:05805
05806:+00106:+00011:-00005:000000.0000:05806
05807:+00161:+00014:+00018:000000.0000:05807
05808:+00161:+00053:-00010:000000.0000:05808
05809:+00168:+00078:-00006:000000.0000:05809
05810:+00158:+00057:+00027:000000.0000:05810
05811:+00148:+00060:+00020:000000.0000:05811
05812:+00159:+00106:+00045:000000.0000:05812
05813:+00140:+00082:+00029:000000.0000:05813
05814:+00142:+00127:-00006:000000.0000:05814
05815:+00126:+00128:+00018:000000.0000:05815
05816:+00149:+00089:+00034:000000.0000:05816
05817:+00120:+00137:+00056:000000.0000:05817
05818:+00111:+00104:+00062:000000.0000:05818
05819:+00114:+00091:+00009:000000.0000:05819
05820:+00070:+00105:+00013:000000.0000:05820
05821:+00040:+00101:-00007:000000.0000:05821
05822:-00012:+00128:+00010:000000.0000:05822
05823:+00015:+00076:+00011:000000.0000:05823
05824:+00006:+00073:-00004:000000.0000:05824
05825:-00028:+00064:-00017:000000.0000:05825
05826:-00028:+00047:-00030:000000.0000:05826
05827:-00060:-00008:+00002:000000.0000:05827
05828:-00046:-00066:+00003:000000.0000:05828
05829:-00039:-00078:+00001:000000.0000:05829
05830:-00049:-00089:+00029:000000.0000:05830
05831:-00049:-00101:-00001:000000.0000:05831
05832:-00024:-00127:+00029:000000.0000:05832
05833:-00047:-00133:-00007:000000.0000:05833
05834:-00045:-00118:-00004:000000.0000:05834
05835:-00008:-00120:-00026:000000.0000:05835
05836:-00037:-00147:-00016:000000.0000:05836
05837:-00045:-00103:+00003:000000.0000:05837
05838:-00038:-00104:-00025:000000.0000:05838
05839:-00055:-00078:-00005:000000.0000:05839
05840:-00061:-00076:-00002:000000.0000:05840
05841:-00077:-00004:-00033:000000.0000:05841
05842:-00069:-00083:-00035:000000.0000:05842
05843:-00098:-00037:-00044:000000.0000:05843
05844:-00119:-00017:-00053:000000.0000:05844
05845:-00110:+00051:-00060:000000.0000:05845
05846:-00138:+00041:-00052:000000.0000:05846
05847:-00097:+00067:-00038:000000.0000:05847
05848:-00115:+00043:-00001:000000.0000:05848
05849:-00136:+00073:-00014:000000.0000:05849
05850:-00080:+00061:-00046:000000.0000:05850
05851:-00116:+00035:-00056:000000.0000:05851
05852:-00119:+00049:-00041:000000.0000:05852
05853:-00126:+00043:-00035:000000.0000:05853
05854:-00154:+00088:-00032:000000.0000:05854
05855:-00100:+00100:-00096:000000.0000:05855
05856:-00128:+00073:-00084:000000.0000:05856
05857:-00110:+00120:-00030:000000.0000:05857
05858:-00095:+00099:+00003:000000.0000:05858
05859:-00097:+00073:-00022:000000.0000:05859
05860:-00106:+00076:-00070:000000.0000:05860
05861:-00093:+00079:-00056:000000.0000:05861
05862:-00119:+00021:-00025:000000.0000:05862
05863:-00105:+00064:-00024:000000.0000:05863
05864:-00081:-00020:-00053:000000.0000:05864
05865:-00092:-00001:-00095:000000.0000:05865
05866:-00092:-00001:-00025:000000.0000:05866
05867:-00120:-00047:+00029:000000.0000:05867
05868:-00091:-00065:+00056:000000.0000:05868
05869:-00072:-00066:+00048:000000.0000:05869
05870:-00086:-00088:+00003:000000.0000:05870
05871:-00110:-00085:-00028:000000.0000:05871
05872:-00115:-00142:+00004:000000.0000:05872
05873:-00101:-00109:-00014:000000.0000:05873
05874:-00080:-00127:-00034:000000.0000:05874
05875:-00080:-00075:-00055:000000.0000:05875
05876:-00095:-00097:-00055:000000.0000:05876
05877:-00135:-00099:-00032:000000.0000:05877
05878:-00083:-00028:-00032:000000.0000:05878
05879:-00093:-00051:-00065:000000.0000:05879
05880:-00096:-00034:-00085:000000.0000:05880
05881:-00117:-00006:-00084:000000.0000:05881
05882:-00071:+00001:-00061:000000.0000:05882
05883:-00057:+00003:-00050:000000.0000:05883
05884:-00039:-00040:-00031:000000.0000:05884
05885:-00063:-00002:-00069:000000.0000:05885
05886:-00062:+00011:-00045:000000.0000:05886
05887:-00062:-00008:-00071:000000.0000:05887
05888:-00030:+00046:-00063:000000.0000:05888
05889:-00058:+00022:-00089:000000.0000:05889
05890:-00019:+00078:-00114:000000.0000:05890
05891:-00033:+00044:-00102:000000.0000:05891
05892:-00003:+00047:-00069:000000.0000:05892
05893:-00003:-00007:-00001:000000.0000:05893
05894:+00027:+00046:+00001:000000.0000:05894
05895:+00019:+00022:-00006:000000.0000:05895
05896:+00013:-00002:+00014:000000.0000:05896
05897:-00001:+00028:+00012:000000.0000:05897
05898:+00042:+00039:+00007:000000.0000:05898
05899:-00005:+00046:-00006:000000.0000:05899
05900:-00001:+00110:-00011:000000.0000:05900
05901:+00006:+00061:-00023:000000.0000:05901
05902:+00026:+00055:-00012:000000.0000:05902
05903:+00005:+00006:+00011:000000.0000:05903
05904:+00022:+00017:+00014:000000.0000:05904
05905:+00013:-00002:-00005:000000.0000:05905
05906:+00024:-00002:-00001:000000.0000:05906
05907:+00023:-00021:+00001:000000.0000:05907
05908:-00058:-00018:-00001:000000.0000:05908
05909:-00042:-00023:-00010:000000.0000:05909
05910:-00027:-00012:-00028:000000.0000:05910
05911:-00075:-00048:-00066:000000.0000:05911
05912:-00007:-00065:-00043:000000.0000:05912
05913:-00010:-00044:-00021:000000.0000:05913
05914:-00012:-00067:+00014:000000.0000:05914
05915:+00029:-00080:+00031:000000.0000:05915
05916:+00016:-00100:-00001:000000.0000:05916
05917:+00053:-00083:-00022:000000.0000:05917
05918:+00030:-00086:+00002:000000.0000:05918
05919:+00031:-00060:-00023:000000.0000:05919
05920:+00066:-00034:-00036:000000.0000:05920
05921:+00052:+00025:-00083:000000.0000:05921
05922:+00117:+00042:-00116:000000.0000:05922
05923:+00078:+00080:-00081:000000.0000:05923
05924:+00063:+00039:-00061:000000.0000:05924
05925:+00097:+00055:-00053:000000.0000:05925
05926:+00079:+00026:-00067:000000.0000:05926
05927:+00094:+00010:-00081:000000.0000:05927
05928:+00158:+00047:+00010:000000.0000:05928
05929:+00128:+00008:+00037:000000.0000:05929
05930:+00168:+00067:+00071:000000.0000:05930
05931:+00153:+00040:+00022:000000.0000:05931
05932:+00168:+00025:+00010:000000.0000:05932
05933:+00138:-00002:-00040:000000.0000:05933
05934:+00151:+00009:-00030:000000.0000:05934
05935:+00133:+00006:-00017:000000.0000:05935
05936:+00130:-00052:-00038:000000.0000:05936
05937:+00136:-00012:-00013:000000.0000:05937
05938:+00138:-00070:+00028:000000.0000:05938
05939:+00126:-00007:+00009:000000.0000:05939
05940:+00112:+00052:-00004:000000.0000:05940
05941:+00092:-00012:-00054:000000.0000:05941
05942:+00113:-00027:-00055:000000.0000:05942
05943:+00060:-00103:+00001:000000.0000:05943
05944:+00072:-00086:+00008:000000.0000:05944
05945:+00062:-00072:-00009:000000.0000:05945
05946:+00094:-00066:-00043:000000.0000:05946
05947:+00180:-00075:-00031:000000.0000:05947
05948:+00115:-00119:+00012:000000.0000:05948
05949:+00121:-00046:-00008:000000.0000:05949
05950:+00159:-00109:-00033:000000.0000:05950
05951:+00188:-00062:-00088:000000.0000:05951
05952:+00173:+00003:-00032:000000.0000:05952
05953:+00191:-00023:+00086:000000.0000:05953
05954:+00156:+00023:+00123:000000.0000:05954
05955:+00222:-00017:+00058:000000.0000:05955
05956:+00221:-00055:-00074:000000.0000:05956
05957:+00142:-00051:-00065:000000.0000:05957
05958:+00145:-00110:+00046:000000.0000:05958
05959:+00224:-00007:+00103:000000.0000:05959
05960:+00216:+00008:+00184:000000.0000:05960
05961:+00189:-00002:+00088:000000.0000:05961
05962:+00185:+00000:+00041:000000.0000:05962
05963:+00230:-00054:+00020:000000.0000:05963
05964:+00302:+00033:+00019:000000.0000:05964
05965:+00237:-00033:+00074:000000.0000:05965
05966:+00281:+00036:+00059:000000.0000:05966
05967:+00281:+00035:+00075:000000.0000:05967
05968:+00290:+00054:+00074:000000.0000:05968
05969:+00276:+00052:+00082:000000.0000:05969
05970:+00289:+00042:+00068:000000.0000:05970
05971:+00296:+00068:+00045:000000.0000:05971
05972:+00315:+00054:+00042:000000.0000:05972
05973:+00326:+00063:+00055:000000.0000:05973
05974:+00293:+00010:+00036:000000.0000:05974
05975:+00279:+00077:-00001:000000.0000:05975
05976:+00273:+00074:-00002:000000.0000:05976
05977:+00274:+00041:-00019:000000.0000:05977
05978:+00262:+00056:-00032:000000.0000:05978
05979:+00280:+00044:-00051:000000.0000:05979
05980:+00259:+00048:-00082:000000.0000:05980
05981:+00280:+00097:-00098:000000.0000:05981
05982:+00308:-00002:-00064:000000.0000:05982
05983:+00315:+00033:-00001:000000.0000:05983
05984:+00275:-00014:-00001:000000.0000:05984
05985:+00302:-00031:-00039:000000.0000:05985
05986:+00266:-00030:-00074:000000.0000:05986
05987:+00261:-00115:-00093:000000.0000:05987
05988:+00256:-00105:-00110:000000.0000:05988
05989:+00234:-00120:-00100:000000.0000:05989
05990:+00251:-00133:-00042:000000.0000:05990
05991:+00257:-00094:-00022:000000.0000:05991
05992:+00219:-00132:+00002:000000.0000:05992
05993:+00179:-00105:-00029:000000.0000:05993
05994:+00157:-00141:-00018:000000.0000:05994
05995:+00116:-00091:-00052:000000.0000:05995
05996:+00128:-00050:-00058:000000.0000:05996
05997:+00082:-00010:-00064:000000.0000:05997
05998:+00081:-00037:-00065:000000.0000:05998
05999:+00109:+00051:-00051:000000.0000:05999
06000:+00126:-00014:-00043:000000.0000:06000
06001:+00123:-00003:-00065:000000.0000:06001
06002:+00072:+00015:-00117:000000.0000:06002
06003:+00054:+00015:-00085:000000.0000:06003
06004:+00087:+00010:-00059:000000.0000:06004
06005:+00024:+00067:-00113:000000.0000:06005
06006:+00003:+00043:-00161:000000.0000:06006
06007:-00034:+00035:-00169:000000.0000:06007
06008:+00012:+00067:-00178:000000.0000:06008
06009:+00056:-00021:-00163:000000.0000:06009
06010:-00026:+00110:-00093:000000.0000:06010
06011:-00046:+00075:-00084:000000.0000:06011
06012:-00072:+00040:-00101:000000.0000:06012
06013:+00003:+00010:-00099:000000.0000:06013
06014:+00020:+00025:-00060:000000.0000:06014
06015:-00116:+00053:-00118:000000.0000:06015
06016:-00139:+00058:-00145:000000.0000:06016
06017:-00076:+00026:-00111:000000.0000:06017
06018:-00062:-00058:+00001:000000.0000:06018
06019:-00059:+00018:+00020:000000.0000:06019
06020:-00144:-00011:-00044:000000.0000:06020
06021:-00163:+00029:-00147:000000.0000:06021
06022:-00130:+00032:-00115:000000.0000:06022
06023:-00162:-00020:+00016:000000.0000:06023
06024:-00178:+00017:+00061:000000.0000:06024
06025:-00203:-00032:-00055:000000.0000:06025
06026:-00213:-00079:-00164:000000.0000:06026
06027:-00174:-00086:-00145:000000.0000:06027
06028:-00228:-00088:-00071:000000.0000:06028
06029:-00233:-00109:-00023:000000.0000:06029
06030:-00211:-00089:-00046:000000.0000:06030
06031:-00215:-00086:-00073:000000.0000:06031
06032:-00226:-00097:-00110:000000.0000:06032
06033:-00234:-00055:-00108:000000.0000:06033
06034:-00222:-00095:-00099:000000.0000:06034
06035:-00224:-00058:-00047:000000.0000:06035
06036:-00242:-00036:-00097:000000.0000:06036
06037:-00248:-00054:-00083:000000.0000:06037
06038:-00238:-00013:-00120:000000.0000:06038
06039:-00247:-00063:-00163:000000.0000:06039
06040:-00240:+00012:-00195:000000.0000:06040
06041:-00279:-00077:-00115:000000.0000:06041
06042:-00282:-00035:-00080:000000.0000:06042
06043:-00240:-00022:-00045:000000.0000:06043
06044:-00219:+00055:-00051:000000.0000:06044
06045:-00227:+00023:-00082:000000.0000:06045
06046:-00225:+00025:-00083:000000.0000:06046
06047:-00191:+00030:-00047:000000.0000:06047
06048:-00276:-00048:-00053:000000.0000:06048
06049:-00322:+00067:-00002:000000.0000:06049
06050:+00034:-00026:-00132:000000.0000:06050
06051:-00319:-00018:-00106:000000.0000:06051
06052:-00206:+00012:-00045:000000.0000:06052
06053:-00227:-00006:-00085:000000.0000:06053
06054:-00247:+00050:-00072:000000.0000:06054
06055:-00143:+00030:-00043:000000.0000:06055
06056:-00156:-00007:+00011:000000.0000:06056
06057:-00143:-00007:+00023:000000.0000:06057
06058:-00167:-00040:+00002:000000.0000:06058
06059:-00161:-00029:-00036:000000.0000:06059
06060:-00156:-00074:-00104:000000.0000:06060
06061:-00148:-00114:-00070:000000.0000:06061
06062:-00155:-00103:-00052:000000.0000:06062
06063:-00145:-00115:-00044:000000.0000:06063
06064:-00121:-00095:-00061:000000.0000:06064
06065:-00100:-00076:-00096:000000.0000:06065
06066:-00127:-00094:-00046:000000.0000:06066
06067:-00120:-00085:-00059:000000.0000:06067
06068:-00171:-00025:-00118:000000.0000:06068
06069:-00130:-00019:-00130:000000.0000:06069
06070:-00127:+00000:-00115:000000.0000:06070
06071:-00130:+00000:-00080:000000.0000:06071
06072:-00118:-00018:-00064:000000.0000:06072
06073:-00153:-00026:-00079:000000.0000:06073
06074:-00111:+00032:-00103:000000.0000:06074
06075:-00114:-00005:-00077:000000.0000:06075
06076:-00122:+00033:-00041:000000.0000:06076
06077:-00068:+00065:-00042:000000.0000:06077
06078:-00119:+00059:-00031:000000.0000:06078
06079:-00080:+00067:-00058:000000.0000:06079
06080:-00064:+00094:-00040:000000.0000:06080
06081:-00067:+00114:+00022:000000.0000:06081
06082:-00025:+00120:+00077:000000.0000:06082
06083:-00075:+00091:+00077:000000.0000:06083
06084:-00050:+00148:+00062:000000.0000:06084
06085:-00028:+00116:+00046:000000.0000:06085
06086:-00024:+00190:+00053:000000.0000:06086
06087:+00021:+00154:+00139:000000.0000:06087
06088:-00021:+00074:+00150:000000.0000:06088
06089:-00014:+00109:+00133:000000.0000:06089
06090:-00014:+00008:+00167:000000.0000:06090
06091:-00017:+00008:+00151:000000.0000:06091
06092:+00026:-00005:+00167:000000.0000:06092
06093:+00071:+00018:+00127:000000.0000:06093
06094:+00102:+00004:+00125:000000.0000:06094
06095:+00101:+00007:+00111:000000.0000:06095
06096:+00131:-00018:+00081:000000.0000:06096
06097:+00091:+00013:+00071:000000.0000:06097
06098:+00125:-00005:+00026:000000.0000:06098
06099:+00099:-00010:+00045:000000.0000:06099
06100:+00103:+00006:+00044:000000.0000:06100
06101:+00096:+00103:+00133:000000.0000:06101
06102:-00299:+00097:-00074:000000.0000:06102
06103:+00487:-00025:-00013:000000.0000:06103
06104:+00314:-00033:+00082:000000.0000:06104
06105:+00030:-00013:+00259:000000.0000:06105
06106:+00309:+00010:+00293:000000.0000:06106
06107:+00068:-00039:+00289:000000.0000:06107
06108:+00159:-00080:+00241:000000.0000:06108
06109:+00133:-00098:+00171:000000.0000:06109
06110:+00102:-00108:+00260:000000.0000:06110
06111:+00144:-00113:+00289:000000.0000:06111
06112:+00116:-00111:+00287:000000.0000:06112
06113:+00134:-00057:+00256:000000.0000:06113
06114:+00101:-00011:+00185:000000.0000:06114
06115:-00088:-00053:+00152:000000.0000:06115
06116:-00278:+00003:+00402:000000.0000:06116
06117:+00298:-00070:+00395:000000.0000:06117
06118:-00010:-00031:+00236:000000.0000:06118
06119:+00075:+00032:+00207:000000.0000:06119
06120:+00097:-00021:+00142:000000.0000:06120
06121:+00032:+00053:+00147:000000.0000:06121
06122:+00039:-00016:+00157:000000.0000:06122
06123:+00017:+00004:+00110:000000.0000:06123
06124:+00035:-00006:+00094:000000.0000:06124
06125:+00088:-00038:+00039:000000.0000:06125
06126:+00054:-00001:+00048:000000.0000:06126
06127:+00067:-00018:+00055:000000.0000:06127
06128:+00062:+00082:+00056:000000.0000:06128
06129:+00056:+00073:+00042:000000.0000:06129
06130:+00032:+00091:+00013:000000.0000:06130
06131:+00025:+00070:-00040:000000.0000:06131
06132:+00055:+00056:-00041:000000.0000:06132
06133:+00040:+00077:-00035:000000.0000:06133
06134:-00003:+00041:-00018:000000.0000:06134
06135:+00044:+00132:+00002:000000.0000:06135
06136:+00059:+00059:+00017:000000.0000:06136
06137:+00059:+00040:+00033:000000.0000:06137
06138:+00106:+00058:+00014:000000.0000:06138
06139:+00051:+00061:+00017:000000.0000:06139
06140:+00101:+00067:+00008:000000.0000:06140
06141:+00086:+00036:+00021:000000.0000:06141
06142:+00086:+00000:+00040:000000.0000:06142
06143:+00110:-00027:+00056:000000.0000:06143
06144:+00072:-00050:+00036:000000.0000:06144
06145:+00049:-00054:+00035:000000.0000:06145
06146:+00043:-00085:-00004:000000.0000:06146
06147:+00051:-00021:-00042:000000.0000:06147
06148:+00008:-00041:-00020:000000.0000:06148
06149:-00012:-00041:-00074:000000.0000:06149
06150:+00001:-00047:-00084:000000.0000:06150
06151:+00001:-00044:-00066:000000.0000:06151
06152:-00026:-00020:-00066:000000.0000:06152
06153:-00009:-00100:-00015:000000.0000:06153
06154:+00006:-00010:-00033:000000.0000:06154
06155:+00014:-00112:-00124:000000.0000:06155
06156:+00048:-00031:-00238:000000.0000:06156
06157:-00110:-00117:-00243:000000.0000:06157
06158:-00137:-00146:-00210:000000.0000:06158
06159:+00189:-00141:-00225:000000.0000:06159
06160:-00069:-00094:-00319:000000.0000:06160
06161:-00028:+00007:-00353:000000.0000:06161
06162:-00042:-00065:-00334:000000.0000:06162
06163:-00044:-00022:-00269:000000.0000:06163
06164:+00048:+00028:-00245:000000.0000:06164
06165:+00025:+00026:-00265:000000.0000:06165
06166:+00011:+00088:-00268:000000.0000:06166
06167:-00045:+00030:-00210:000000.0000:06167
06168:-00015:+00024:-00183:000000.0000:06168
06169:-00022:-00011:-00221:000000.0000:06169
06170:-00007:-00050:-00299:000000.0000:06170
06171:-00042:-00007:-00342:000000.0000:06171
06172:+00004:-00029:-00291:000000.0000:06172
06173:-00016:-00014:-00183:000000.0000:06173
06174:-00010:-00032:-00142:000000.0000:06174
06175:-00044:-00095:-00184:000000.0000:06175
06176:-00020:-00025:-00184:000000.0000:06176
06177:-00012:+00022:-00153:000000.0000:06177
06178:-00039:+00003:-00077:000000.0000:06178
06179:-00096:+00017:-00102:000000.0000:06179
06180:-00139:-00070:-00205:000000.0000:06180
06181:-00082:-00026:-00257:000000.0000:06181
06182:-00141:-00063:-00280:000000.0000:06182
06183:-00185:-00064:-00282:000000.0000:06183
06184:-00141:-00032:-00267:000000.0000:06184
06185:-00105:-00045:-00262:000000.0000:06185
06186:-00007:-00017:-00282:000000.0000:06186
06187:-00111:-00023:-00288:000000.0000:06187
06188:-00116:-00013:-00362:000000.0000:06188
06189:-00098:+00003:-00357:000000.0000:06189
06190:-00109:-00013:-00285:000000.0000:06190
06191:-00094:-00052:-00248:000000.0000:06191
06192:-00155:-00001:-00286:000000.0000:06192
06193:-00164:-00003:-00334:000000.0000:06193
06194:-00093:+00046:-00337:000000.0000:06194
06195:-00115:+00029:-00288:000000.0000:06195
06196:-00077:-00005:-00286:000000.0000:06196
06197:-00131:-00037:-00277:000000.0000:06197
06198:-00182:-00035:-00229:000000.0000:06198
06199:-00100:-00099:-00218:000000.0000:06199
06200:-00147:-00034:-00234:000000.0000:06200
06201:-00118:-00044:-00200:000000.0000:06201
06202:-00148:-00088:-00175:000000.0000:06202
06203:-00167:-00107:-00149:000000.0000:06203
06204:-00134:-00118:-00141:000000.0000:06204
06205:-00138:-00107:-00119:000000.0000:06205
06206:-00085:-00106:-00063:000000.0000:06206
06207:-00139:-00148:-00031:000000.0000:06207
06208:-00101:-00153:+00033:000000.0000:06208
06209:-00111:-00134:+00031:000000.0000:06209
06210:-00148:+00034:-00034:000000.0000:06210
06211:-00189:-00006:-00082:000000.0000:06211
06212:-00211:-00012:-00115:000000.0000:06212
06213:-00172:-00065:-00038:000000.0000:06213
06214:-00230:-00042:-00016:000000.0000:06214
06215:-00263:-00018:-00012:000000.0000:06215
06216:-00220:+00016:-00013:000000.0000:06216
06217:-00217:+00004:-00014:000000.0000:06217
06218:-00196:+00017:+00060:000000.0000:06218
06219:-00236:+00022:+00067:000000.0000:06219
06220:-00240:-00029:+00027:000000.0000:06220
06221:-00255:+00011:-00086:000000.0000:06221
06222:-00253:+00017:-00079:000000.0000:06222
06223:-00248:+00000:+00022:000000.0000:06223
06224:-00222:+00002:+00050:000000.0000:06224
06225:-00174:-00016:+00035:000000.0000:06225
06226:-00134:+00013:+00008:000000.0000:06226
06227:-00170:+00065:+00032:000000.0000:06227
06228:-00155:+00075:+00106:000000.0000:06228
06229:-00131:+00067:+00169:000000.0000:06229
06230:-00096:+00072:+00254:000000.0000:06230
06231:-00081:+00077:+00272:000000.0000:06231
06232:-00071:+00096:+00252:000000.0000:06232
06233:-00056:+00081:+00236:000000.0000:06233
06234:-00023:+00061:+00234:000000.0000:06234
06235:+00003:-00008:+00243:000000.0000:06235
06236:+00019:+00014:+00228:000000.0000:06236
06237:+00023:+00003:+00233:000000.0000:06237
06238:+00039:-00039:+00206:000000.0000:06238
06239:+00046:+00008:+00263:000000.0000:06239
06240:+00069:-00036:+00319:000000.0000:06240
06241:+00101:-00010:+00356:000000.0000:06241
06242:+00121:-00034:+00333:000000.0000:06242
06243:+00135:-00038:+00264:000000.0000:06243
06244:+00111:-00046:+00263:000000.0000:06244
06245:+00129:-00055:+00274:000000.0000:06245
06246:+00177:-00042:+00281:000000.0000:06246
06247:+00179:-00058:+00314:000000.0000:06247
06248:+00111:-00040:+00321:000000.0000:06248
06249:+00171:-00015:+00315:000000.0000:06249
06250:+00185:-00016:+00270:000000.0000:06250
06251:+00227:+00008:+00262:000000.0000:06251
06252:+00257:+00091:+00280:000000.0000:06252
06253:+00186:-00002:+00332:000000.0000:06253
06254:+00241:+00049:+00323:000000.0000:06254
06255:+00253:+00047:+00240:000000.0000:06255
06256:+00225:+00047:+00215:000000.0000:06256
06257:+00187:-00018:+00275:000000.0000:06257
06258:+00192:-00003:+00323:000000.0000:06258
06259:+00255:+00048:+00313:000000.0000:06259
06260:+00271:+00046:+00254:000000.0000:06260
06261:+00231:+00060:+00242:000000.0000:06261
06262:+00266:+00039:+00283:000000.0000:06262
06263:+00278:+00079:+00388:000000.0000:06263
06264:+00248:+00085:+00429:000000.0000:06264
06265:+00254:+00069:+00327:000000.0000:06265
06266:+00237:+00098:+00294:000000.0000:06266
06267:+00243:+00029:+00285:000000.0000:06267
06268:+00227:-00015:+00256:000000.0000:06268
06269:+00245:-00017:+00286:000000.0000:06269
06270:+00250:+00020:+00209:000000.0000:06270
06271:+00254:-00003:+00232:000000.0000:06271
06272:+00301:+00066:+00266:000000.0000:06272
06273:+00276:+00043:+00315:000000.0000:06273
06274:+00227:+00091:+00338:000000.0000:06274
06275:+00340:+00197:+00218:000000.0000:06275
06276:+00784:-00294:+00193:000000.0000:06276
06277:-00162:-00021:+00206:000000.0000:06277
06278:+00774:-00021:+00350:000000.0000:06278
06279:+00079:-00083:+00110:000000.0000:06279
06280:+00269:+00005:+00190:000000.0000:06280
06281:+00423:-00043:+00143:000000.0000:06281
06282:+00296:+00030:+00148:000000.0000:06282
06283:+00266:-00001:+00038:000000.0000:06283
06284:+00301:-00020:+00069:000000.0000:06284
06285:+00378:-00028:+00130:000000.0000:06285
06286:+00316:-00016:+00089:000000.0000:06286
06287:+00246:-00004:+00153:000000.0000:06287
06288:+00374:-00010:+00066:000000.0000:06288
06289:+00197:-00036:+00110:000000.0000:06289
06290:+00266:-00016:+00107:000000.0000:06290
06291:+00288:-00021:+00097:000000.0000:06291
06292:+00242:+00015:+00098:000000.0000:06292
06293:+00280:-00034:+00037:000000.0000:06293
06294:+00177:-00024:+00095:000000.0000:06294
06295:+00309:-00035:+00110:000000.0000:06295
06296:+00500:+00001:+00046:000000.0000:06296
06297:-00280:-00020:+00175:000000.0000:06297
06298:+00140:-00035:-00213:000000.0000:06298
06299:+00027:-00015:-00251:000000.0000:06299
06300:+00152:+00072:-00007:000000.0000:06300
06301:+00000:-00027:+00138:000000.0000:06301
06302:+00164:+00047:+00059:000000.0000:06302
06303:+00080:+00021:-00131:000000.0000:06303
06304:+00098:+00051:-00158:000000.0000:06304
06305:+00070:-00020:+00130:000000.0000:06305
06306:-00018:+00028:+00038:000000.0000:06306
06307:+00113:+00044:-00119:000000.0000:06307
06308:-00005:+00014:-00278:000000.0000:06308
06309:+00028:+00033:-00232:000000.0000:06309
06310:-00014:+00008:-00080:000000.0000:06310
06311:+00036:+00042:-00094:000000.0000:06311
06312:+00073:+00001:-00140:000000.0000:06312
06313:+00058:+00039:-00210:000000.0000:06313
06314:+00014:+00005:-00220:000000.0000:06314
06315:-00016:-00032:-00142:000000.0000:06315
06316:+00054:+00018:-00206:000000.0000:06316
06317:+00021:-00031:-00238:000000.0000:06317
06318:-00020:-00050:-00198:000000.0000:06318
06319:+00021:-00054:-00182:000000.0000:06319
06320:+00053:+00004:-00188:000000.0000:06320
06321:+00048:-00039:-00210:000000.0000:06321
06322:+00005:-00013:-00250:000000.0000:06322
06323:-00004:-00051:-00337:000000.0000:06323
06324:-00014:-00041:-00322:000000.0000:06324
06325:-00049:-00129:-00223:000000.0000:06325
06326:-00096:-00006:-00163:000000.0000:06326
06327:+00118:-00048:-00146:000000.0000:06327
06328:-00009:-00052:-00324:000000.0000:06328
06329:-00090:-00020:-00323:000000.0000:06329
06330:-00061:-00023:-00281:000000.0000:06330
06331:-00062:-00021:-00243:000000.0000:06331
06332:+00009:-00004:-00299:000000.0000:06332
06333:-00073:+00021:-00406:000000.0000:06333
06334:-00016:+00015:-00351:000000.0000:06334
06335:-00043:-00065:-00199:000000.0000:06335
06336:-00035:-00006:-00212:000000.0000:06336
06337:-00076:-00033:-00331:000000.0000:06337
06338:-00079:-00082:-00399:000000.0000:06338
06339:-00088:-00068:-00340:000000.0000:06339
06340:-00093:-00071:-00227:000000.0000:06340
06341:-00065:-00069:-00253:000000.0000:06341
06342:-00029:-00060:-00284:000000.0000:06342
06343:-00036:-00106:-00311:000000.0000:06343
06344:-00134:-00064:-00263:000000.0000:06344
06345:-00055:-00143:-00196:000000.0000:06345
06346:-00062:-00049:-00244:000000.0000:06346
06347:-00052:+00002:-00338:000000.0000:06347
06348:-00018:-00018:-00325:000000.0000:06348
06349:-00036:-00023:-00259:000000.0000:06349
06350:-00048:+00006:-00223:000000.0000:06350
06351:-00028:-00008:-00270:000000.0000:06351
06352:-00059:+00036:-00342:000000.0000:06352
06353:-00071:-00015:-00328:000000.0000:06353
06354:-00068:+00021:-00247:000000.0000:06354
06355:-00087:+00053:-00176:000000.0000:06355
06356:-00025:+00026:-00191:000000.0000:06356
06357:-00090:+00027:-00250:000000.0000:06357
06358:-00083:+00061:-00237:000000.0000:06358
06359:-00109:-00052:-00195:000000.0000:06359
06360:-00058:-00006:-00156:000000.0000:06360
06361:-00061:-00010:-00205:000000.0000:06361
06362:-00066:-00026:-00266:000000.0000:06362
06363:-00086:-00018:-00233:000000.0000:06363
06364:-00076:-00043:-00237:000000.0000:06364
06365:-00083:+00005:-00189:000000.0000:06365
06366:-00149:+00021:-00170:000000.0000:06366
06367:-00023:-00013:-00162:000000.0000:06367
06368:-00085:+00049:-00112:000000.0000:06368
06369:-00117:+00049:-00108:000000.0000:06369
06370:-00066:+00011:-00105:000000.0000:06370
06371:-00098:+00011:-00133:000000.0000:06371
06372:-00095:+00011:-00113:000000.0000:06372
06373:-00114:+00032:-00120:000000.0000:06373
06374:-00148:+00023:-00129:000000.0000:06374
06375:-00149:+00016:-00096:000000.0000:06375
06376:-00180:+00016:-00082:000000.0000:06376
06377:-00134:+00049:-00033:000000.0000:06377
06378:-00166:-00005:-00037:000000.0000:06378
06379:-00114:+00034:-00010:000000.0000:06379
06380:-00107:+00043:+00014:000000.0000:06380
06381:-00180:-00052:+00009:000000.0000:06381
06382:-00181:-00003:+00012:000000.0000:06382
06383:-00214:-00008:-00002:000000.0000:06383
06384:-00245:-00008:-00025:000000.0000:06384
06385:-00192:+00065:-00038:000000.0000:06385
06386:-00268:-00025:-00024:000000.0000:06386
06387:-00235:+00020:+00002:000000.0000:06387
06388:-00248:+00024:+00008:000000.0000:06388
06389:-00232:-00004:+00028:000000.0000:06389
06390:-00275:-00026:+00032:000000.0000:06390
06391:-00267:-00021:+00040:000000.0000:06391
06392:-00274:-00015:+00041:000000.0000:06392
06393:-00255:-00010:+00028:000000.0000:06393
06394:-00276:-00010:+00010:000000.0000:06394
06395:-00278:-00026:+00044:000000.0000:06395
06396:-00266:-00028:+00038:000000.0000:06396
06397:-00243:-00038:+00052:000000.0000:06397
06398:-00221:-00039:+00092:000000.0000:06398
06399:-00231:-00064:+00086:000000.0000:06399
06400:-00213:-00030:+00127:000000.0000:06400
06401:-00194:-00039:+00139:000000.0000:06401
06402:-00214:-00067:+00167:000000.0000:06402
06403:-00207:-00051:+00159:000000.0000:06403
06404:-00187:-00054:+00149:000000.0000:06404
06405:-00146:-00041:+00147:000000.0000:06405
06406:-00152:-00010:+00147:000000.0000:06406
06407:-00122:+00018:+00182:000000.0000:06407
06408:-00087:+00049:+00165:000000.0000:06408
06409:-00098:+00032:+00175:000000.0000:06409
06410:-00073:+00046:+00201:000000.0000:06410
06411:-00092:+00044:+00197:000000.0000:06411
06412:-00074:+00053:+00162:000000.0000:06412
06413:-00072:+00076:+00153:000000.0000:06413
06414:-00087:+00043:+00155:000000.0000:06414
06415:-00006:+00064:+00198:000000.0000:06415
06416:-00042:+00081:+00214:000000.0000:06416
06417:+00006:+00074:+00179:000000.0000:06417
06418:+00014:+00047:+00160:000000.0000:06418
06419:-00006:+00022:+00178:000000.0000:06419
06420:+00042:+00048:+00180:000000.0000:06420
06421:+00051:+00048:+00179:000000.0000:06421
06422:+00039:+00073:+00161:000000.0000:06422
06423:+00057:+00045:+00181:000000.0000:06423
06424:+00039:+00007:+00200:000000.0000:06424
06425:+00034:-00039:+00203:000000.0000:06425
06426:+00068:-00045:+00189:000000.0000:06426
06427:+00072:-00013:+00154:000000.0000:06427
06428:+00095:+00016:+00147:000000.0000:06428
06429:+00129:-00022:+00200:000000.0000:06429
06430:+00101:-00088:+00242:000000.0000:06430
06431:+00096:-00113:+00220:000000.0000:06431
06432:+00150:-00084:+00175:000000.0000:06432
06433:+00177:-00071:+00161:000000.0000:06433
06434:+00211:-00072:+00198:000000.0000:06434
06435:+00201:-00100:+00281:000000.0000:06435
06436:+00236:-00067:+00304:000000.0000:06436
06437:+00242:-00095:+00201:000000.0000:06437
06438:+00272:-00049:+00074:000000.0000:06438
06439:+00245:-00079:+00051:000000.0000:06439
06440:+00245:-00019:+00200:000000.0000:06440
06441:+00301:-00034:+00254:000000.0000:06441
06442:+00308:+00036:+00287:000000.0000:06442
06443:+00315:-00042:+00211:000000.0000:06443
06444:+00291:-00050:+00119:000000.0000:06444
06445:+00263:-00083:+00133:000000.0000:06445
06446:+00286:-00091:+00167:000000.0000:06446
06447:+00362:-00072:+00162:000000.0000:06447
06448:+00324:-00014:+00121:000000.0000:06448
06449:+00307:-00010:+00083:000000.0000:06449
06450:+00329:-00015:+00125:000000.0000:06450
06451:+00343:+00017:+00125:000000.0000:06451
06452:+00348:-00013:+00142:000000.0000:06452
06453:+00414:-00198:+00253:000000.0000:06453
06454:-00199:+00150:-00002:000000.0000:06454
06455:+00884:+00045:+00070:000000.0000:06455
06456:+00700:+00000:+00121:000000.0000:06456
06457:+00205:+00102:+00141:000000.0000:06457
06458:+00524:+00006:-00006:000000.0000:06458
06459:+00303:+00028:-00012:000000.0000:06459
06460:+00329:+00113:-00081:000000.0000:06460
06461:+00295:+00040:-00144:000000.0000:06461
06462:+00328:+00142:+00044:000000.0000:06462
06463:+00424:+00044:+00019:000000.0000:06463
06464:+00288:+00078:+00023:000000.0000:06464
06465:+00410:+00043:+00039:000000.0000:06465
06466:+00292:+00033:-00028:000000.0000:06466
06467:+00263:+00054:+00002:000000.0000:06467
06468:+00305:-00032:+00013:000000.0000:06468
06469:+00284:+00005:-00054:000000.0000:06469
06470:+00301:-00035:-00068:000000.0000:06470
06471:+00290:-00068:-00062:000000.0000:06471
06472:+00284:-00029:-00048:000000.0000:06472
06473:+00217:-00084:+00008:000000.0000:06473
06474:+00295:-00050:+00004:000000.0000:06474
06475:+00219:-00078:-00084:000000.0000:06475
06476:+00230:-00038:-00089:000000.0000:06476
06477:+00192:-00062:-00126:000000.0000:06477
06478:+00208:-00070:-00095:000000.0000:06478
06479:+00118:-00112:-00102:000000.0000:06479
06480:+00201:-00062:-00102:000000.0000:06480
06481:+00141:-00108:-00064:000000.0000:06481
06482:+00147:-00073:-00101:000000.0000:06482
06483:+00145:-00065:-00120:000000.0000:06483
06484:+00099:-00041:-00150:000000.0000:06484
06485:+00136:-00014:-00225:000000.0000:06485
06486:+00090:-00032:-00181:000000.0000:06486
06487:+00091:-00012:-00175:000000.0000:06487
06488:+00116:+00022:-00164:000000.0000:06488
06489:+00027:+00015:-00176:000000.0000:06489
06490:+00086:-00021:-00187:000000.0000:06490
06491:+00066:+00023:-00169:000000.0000:06491
06492:+00014:+00031:-00119:000000.0000:06492
06493:+00034:+00072:-00105:000000.0000:06493
06494:+00038:+00081:-00110:000000.0000:06494
06495:+00006:+00050:-00143:000000.0000:06495
06496:+00018:+00065:-00141:000000.0000:06496
06497:-00024:+00007:-00142:000000.0000:06497
06498:-00005:+00020:-00162:000000.0000:06498
06499:-00047:+00024:-00194:000000.0000:06499
06500:-00061:-00013:-00195:000000.0000:06500
