# Supplementary material for: Suboptimal Omnidirectional Wheel Design and Implementation
Source: Sensors (Basel). 2021 Jan 28;21(3):865. doi: 10.3390/s21030865 (PMC7865864; doi:10.3390/s21030865)
Supplement: Supplementary file 1 [file sensors-21-00865-s001.zip › 1.-Data 4 Files Comparative APR01_APR02_Optimal/ACDATA01.TXT]

02501:-00196:-00134:+00156:000000.0000:02501
02502:-00314:-00038:+00301:000000.0000:02502
02503:-00039:-00061:+00171:000000.0000:02503
02504:+00134:+00136:+00099:000000.0000:02504
02505:+00328:+00060:+00123:000000.0000:02505
02506:+00231:+00183:+00234:000000.0000:02506
02507:-00015:+00169:+00371:000000.0000:02507
02508:-00107:+00103:+00275:000000.0000:02508
02509:-00150:+00044:-00012:000000.0000:02509
02510:-00169:+00044:+00079:000000.0000:02510
02511:-00089:+00080:-00073:000000.0000:02511
02512:+00004:+00026:-00067:000000.0000:02512
02513:+00082:-00046:-00039:000000.0000:02513
02514:+00076:-00008:+00009:000000.0000:02514
02515:+00136:+00013:-00007:000000.0000:02515
02516:-00192:+00042:+00072:000000.0000:02516
02517:-00330:-00073:-00076:000000.0000:02517
02518:-00173:-00043:-00117:000000.0000:02518
02519:-00009:+00006:-00306:000000.0000:02519
02520:+00021:-00030:-00212:000000.0000:02520
02521:-00058:-00092:-00121:000000.0000:02521
02522:-00118:-00104:-00064:000000.0000:02522
02523:-00022:-00143:-00091:000000.0000:02523
02524:-00092:+00028:+00018:000000.0000:02524
02525:-00225:-00012:+00237:000000.0000:02525
02526:-00214:-00047:+00055:000000.0000:02526
02527:-00222:-00158:-00248:000000.0000:02527
02528:-00014:-00144:+00049:000000.0000:02528
02529:+00017:-00107:+00039:000000.0000:02529
02530:+00112:-00040:+00034:000000.0000:02530
02531:-00007:-00062:+00070:000000.0000:02531
02532:+00054:-00081:+00059:000000.0000:02532
02533:+00010:-00047:+00062:000000.0000:02533
02534:+00065:+00045:+00040:000000.0000:02534
02535:+00114:+00046:+00097:000000.0000:02535
02536:-00019:+00062:+00134:000000.0000:02536
02537:+00096:-00036:-00234:000000.0000:02537
02538:+00074:+00041:-00128:000000.0000:02538
02539:+00035:+00035:-00011:000000.0000:02539
02540:+00031:+00030:+00029:000000.0000:02540
02541:-00006:+00054:+00088:000000.0000:02541
02542:-00020:+00064:-00038:000000.0000:02542
02543:+00099:+00037:+00036:000000.0000:02543
02544:-00016:+00004:-00013:000000.0000:02544
02545:+00034:+00065:-00013:000000.0000:02545
02546:-00074:+00018:+00069:000000.0000:02546
02547:-00061:+00022:+00069:000000.0000:02547
02548:-00121:-00023:+00019:000000.0000:02548
02549:-00117:+00014:-00005:000000.0000:02549
02550:-00249:+00022:-00023:000000.0000:02550
02551:-00230:+00040:-00106:000000.0000:02551
02552:-00214:+00043:-00073:000000.0000:02552
02553:-00101:+00062:-00062:000000.0000:02553
02554:-00093:-00001:-00009:000000.0000:02554
02555:-00111:+00075:-00019:000000.0000:02555
02556:-00135:+00046:+00111:000000.0000:02556
02557:-00029:+00001:+00157:000000.0000:02557
02558:-00098:+00040:+00179:000000.0000:02558
02559:-00052:+00017:-00019:000000.0000:02559
02560:-00048:+00035:+00031:000000.0000:02560
02561:+00017:-00029:+00138:000000.0000:02561
02562:+00073:-00007:+00020:000000.0000:02562
02563:+00050:-00021:-00006:000000.0000:02563
02564:+00102:+00021:+00074:000000.0000:02564
02565:-00004:+00001:+00100:000000.0000:02565
02566:+00088:+00032:+00066:000000.0000:02566
02567:-00027:+00000:+00066:000000.0000:02567
02568:+00078:+00031:+00020:000000.0000:02568
02569:+00052:-00053:-00085:000000.0000:02569
02570:+00038:-00014:-00136:000000.0000:02570
02571:-00067:-00011:-00096:000000.0000:02571
02572:-00002:-00081:-00135:000000.0000:02572
02573:-00010:-00050:-00063:000000.0000:02573
02574:+00019:-00028:-00018:000000.0000:02574
02575:-00099:-00012:-00118:000000.0000:02575
02576:-00018:-00028:-00140:000000.0000:02576
02577:-00036:-00039:-00006:000000.0000:02577
02578:+00039:-00041:-00060:000000.0000:02578
02579:-00028:-00050:-00119:000000.0000:02579
02580:+00047:-00106:-00069:000000.0000:02580
02581:-00117:-00074:-00034:000000.0000:02581
02582:-00061:-00063:-00050:000000.0000:02582
02583:-00100:-00095:-00071:000000.0000:02583
02584:-00061:-00060:+00018:000000.0000:02584
02585:-00050:-00046:+00046:000000.0000:02585
02586:-00084:-00059:+00064:000000.0000:02586
02587:-00007:-00033:+00108:000000.0000:02587
02588:-00095:-00055:+00046:000000.0000:02588
02589:-00078:-00035:+00054:000000.0000:02589
02590:-00125:-00022:-00024:000000.0000:02590
02591:-00014:-00019:+00063:000000.0000:02591
02592:-00108:-00003:+00124:000000.0000:02592
02593:-00034:+00075:+00199:000000.0000:02593
02594:-00275:-00037:+00098:000000.0000:02594
02595:-00116:+00082:+00115:000000.0000:02595
02596:-00172:+00023:-00035:000000.0000:02596
02597:-00119:+00005:+00200:000000.0000:02597
02598:+00085:+00023:+00148:000000.0000:02598
02599:-00023:-00005:+00053:000000.0000:02599
02600:+00055:+00018:+00057:000000.0000:02600
02601:-00056:+00002:-00049:000000.0000:02601
02602:-00031:-00032:+00010:000000.0000:02602
02603:+00020:-00041:-00015:000000.0000:02603
02604:-00007:-00131:-00005:000000.0000:02604
02605:+00020:-00099:+00169:000000.0000:02605
02606:-00021:-00143:-00076:000000.0000:02606
02607:+00022:-00060:+00047:000000.0000:02607
02608:+00033:-00124:+00024:000000.0000:02608
02609:-00057:-00112:-00027:000000.0000:02609
02610:-00098:+00034:+00050:000000.0000:02610
02611:+00009:-00036:+00004:000000.0000:02611
02612:+00042:+00019:+00210:000000.0000:02612
02613:+00182:+00047:+00194:000000.0000:02613
02614:+00030:+00010:+00111:000000.0000:02614
02615:+00072:+00060:+00183:000000.0000:02615
02616:+00041:+00083:+00231:000000.0000:02616
02617:+00122:+00108:+00194:000000.0000:02617
02618:-00071:+00120:+00143:000000.0000:02618
02619:-00036:+00159:+00092:000000.0000:02619
02620:-00016:+00144:+00038:000000.0000:02620
02621:+00100:+00105:+00107:000000.0000:02621
02622:+00163:+00074:-00157:000000.0000:02622
02623:+00102:-00026:-00304:000000.0000:02623
02624:+00086:-00089:-00330:000000.0000:02624
02625:-00048:-00036:-00347:000000.0000:02625
02626:-00112:-00045:-00195:000000.0000:02626
02627:-00145:-00071:-00162:000000.0000:02627
02628:-00111:-00080:-00042:000000.0000:02628
02629:-00017:-00050:+00059:000000.0000:02629
02630:+00028:-00033:+00004:000000.0000:02630
02631:+00049:+00064:+00082:000000.0000:02631
02632:+00050:+00059:+00057:000000.0000:02632
02633:-00015:+00105:+00124:000000.0000:02633
02634:+00195:+00157:+00057:000000.0000:02634
02635:-00034:+00150:+00075:000000.0000:02635
02636:+00127:+00236:+00219:000000.0000:02636
02637:+00052:+00187:+00151:000000.0000:02637
02638:+00131:+00155:-00014:000000.0000:02638
02639:+00133:+00001:-00207:000000.0000:02639
02640:+00186:-00048:-00260:000000.0000:02640
02641:+00038:-00073:-00211:000000.0000:02641
02642:+00057:-00124:-00291:000000.0000:02642
02643:-00094:-00161:-00153:000000.0000:02643
02644:-00008:-00198:-00287:000000.0000:02644
02645:-00159:-00226:-00344:000000.0000:02645
02646:-00115:-00164:-00209:000000.0000:02646
02647:-00111:-00166:-00246:000000.0000:02647
02648:-00002:-00156:-00191:000000.0000:02648
02649:+00007:-00073:-00010:000000.0000:02649
02650:+00015:-00082:+00082:000000.0000:02650
02651:-00013:-00094:-00001:000000.0000:02651
02652:-00034:-00037:+00045:000000.0000:02652
02653:-00081:-00094:+00042:000000.0000:02653
02654:-00146:-00063:+00225:000000.0000:02654
02655:+00147:+00022:+00185:000000.0000:02655
02656:+00076:+00032:+00184:000000.0000:02656
02657:+00184:+00102:+00171:000000.0000:02657
02658:+00016:+00053:+00088:000000.0000:02658
02659:+00009:-00040:-00031:000000.0000:02659
02660:+00028:-00003:-00066:000000.0000:02660
02661:-00003:-00047:-00075:000000.0000:02661
02662:+00011:-00001:-00129:000000.0000:02662
02663:-00083:-00016:-00097:000000.0000:02663
02664:+00050:+00039:-00040:000000.0000:02664
02665:+00004:-00020:-00009:000000.0000:02665
02666:+00000:+00011:-00034:000000.0000:02666
02667:-00014:+00039:+00061:000000.0000:02667
02668:-00004:+00059:+00012:000000.0000:02668
02669:-00044:+00020:+00074:000000.0000:02669
02670:+00059:+00052:+00127:000000.0000:02670
02671:+00221:+00078:+00074:000000.0000:02671
02672:+00088:+00039:+00119:000000.0000:02672
02673:+00085:+00086:+00118:000000.0000:02673
02674:-00069:+00001:+00229:000000.0000:02674
02675:+00035:+00028:+00121:000000.0000:02675
02676:+00129:+00005:+00133:000000.0000:02676
02677:+00041:+00026:+00100:000000.0000:02677
02678:+00017:+00035:+00031:000000.0000:02678
02679:-00068:-00009:+00058:000000.0000:02679
02680:+00005:+00017:+00103:000000.0000:02680
02681:-00080:-00084:+00132:000000.0000:02681
02682:+00015:-00067:-00041:000000.0000:02682
02683:-00126:-00125:+00003:000000.0000:02683
02684:-00001:-00168:-00136:000000.0000:02684
02685:+00000:-00153:-00075:000000.0000:02685
02686:+00101:-00171:-00192:000000.0000:02686
02687:+00109:-00061:-00192:000000.0000:02687
02688:+00081:-00118:-00221:000000.0000:02688
02689:+00007:-00072:-00284:000000.0000:02689
02690:+00003:-00066:-00293:000000.0000:02690
02691:+00050:+00034:-00098:000000.0000:02691
02692:-00013:+00026:-00046:000000.0000:02692
02693:+00018:+00074:-00009:000000.0000:02693
02694:-00015:+00213:+00077:000000.0000:02694
02695:+00082:+00175:+00073:000000.0000:02695
02696:+00272:+00300:+00173:000000.0000:02696
02697:+00092:+00318:+00091:000000.0000:02697
02698:+00139:+00390:+00117:000000.0000:02698
02699:+00052:+00328:+00139:000000.0000:02699
02700:-00166:+00310:+00118:000000.0000:02700
02701:-00274:+00265:+00082:000000.0000:02701
02702:-00101:+00196:-00017:000000.0000:02702
02703:-00089:+00163:-00053:000000.0000:02703
02704:-00061:+00018:-00096:000000.0000:02704
02705:-00360:-00124:-00092:000000.0000:02705
02706:-00513:-00296:-00140:000000.0000:02706
02707:-00488:-00358:-00199:000000.0000:02707
02708:-00337:-00362:-00064:000000.0000:02708
02709:-00210:-00306:+00114:000000.0000:02709
02710:-00142:-00299:+00081:000000.0000:02710
02711:-00019:-00265:+00132:000000.0000:02711
02712:-00072:-00236:+00186:000000.0000:02712
02713:+00043:-00216:+00378:000000.0000:02713
02714:+00057:-00093:+00258:000000.0000:02714
02715:-00014:-00025:+00263:000000.0000:02715
02716:+00123:+00038:+00241:000000.0000:02716
02717:+00238:+00120:+00057:000000.0000:02717
02718:+00271:+00157:-00041:000000.0000:02718
02719:+00267:+00080:+00045:000000.0000:02719
02720:+00133:+00053:-00040:000000.0000:02720
02721:+00041:+00041:+00043:000000.0000:02721
02722:+00182:-00032:-00023:000000.0000:02722
02723:+00173:-00065:-00247:000000.0000:02723
02724:+00164:-00124:-00400:000000.0000:02724
02725:+00074:-00181:-00445:000000.0000:02725
02726:+00139:-00235:-00245:000000.0000:02726
02727:-00037:-00251:-00146:000000.0000:02727
02728:+00125:-00138:+00113:000000.0000:02728
02729:+00085:-00173:+00076:000000.0000:02729
02730:+00031:-00157:+00072:000000.0000:02730
02731:-00266:-00139:-00083:000000.0000:02731
02732:-00072:-00083:-00009:000000.0000:02732
02733:-00033:+00078:+00245:000000.0000:02733
02734:-00158:+00068:+00138:000000.0000:02734
02735:-00047:+00032:+00226:000000.0000:02735
02736:-00017:+00019:+00355:000000.0000:02736
02737:+00029:-00080:+00206:000000.0000:02737
02738:-00004:-00036:+00130:000000.0000:02738
02739:-00014:-00027:+00259:000000.0000:02739
02740:+00061:+00029:+00275:000000.0000:02740
02741:+00115:-00019:+00045:000000.0000:02741
02742:+00021:-00018:-00152:000000.0000:02742
02743:-00032:+00024:-00005:000000.0000:02743
02744:-00041:+00055:-00019:000000.0000:02744
02745:-00142:+00198:-00024:000000.0000:02745
02746:-00164:+00179:-00194:000000.0000:02746
02747:-00130:+00197:-00214:000000.0000:02747
02748:-00142:+00160:-00093:000000.0000:02748
02749:-00119:+00247:+00106:000000.0000:02749
02750:-00045:+00292:+00064:000000.0000:02750
02751:-00066:+00260:+00207:000000.0000:02751
02752:-00101:+00227:+00150:000000.0000:02752
02753:-00284:+00091:+00048:000000.0000:02753
02754:-00341:+00092:-00258:000000.0000:02754
02755:-00248:-00044:-00373:000000.0000:02755
02756:-00186:-00082:-00335:000000.0000:02756
02757:-00049:-00098:-00209:000000.0000:02757
02758:-00025:-00053:-00082:000000.0000:02758
02759:-00133:-00047:+00094:000000.0000:02759
02760:-00067:+00110:+00193:000000.0000:02760
02761:-00034:+00232:+00233:000000.0000:02761
02762:+00058:+00215:+00202:000000.0000:02762
02763:+00260:+00220:+00085:000000.0000:02763
02764:+00345:+00156:+00292:000000.0000:02764
02765:+00296:+00076:+00326:000000.0000:02765
02766:+00447:+00030:+00036:000000.0000:02766
02767:+00117:+00002:-00033:000000.0000:02767
02768:-00156:+00030:-00071:000000.0000:02768
02769:-00325:-00006:-00146:000000.0000:02769
02770:-00192:-00239:-00354:000000.0000:02770
02771:-00164:-00207:-00352:000000.0000:02771
02772:+00067:-00132:+00065:000000.0000:02772
02773:-00161:-00121:-00025:000000.0000:02773
02774:-00150:-00065:-00041:000000.0000:02774
02775:-00152:-00009:-00129:000000.0000:02775
02776:-00262:+00039:-00096:000000.0000:02776
02777:-00176:+00078:-00038:000000.0000:02777
02778:-00372:+00006:-00024:000000.0000:02778
02779:-00119:-00018:+00082:000000.0000:02779
02780:+00138:-00032:+00249:000000.0000:02780
02781:+00046:-00017:+00176:000000.0000:02781
02782:+00022:-00015:+00354:000000.0000:02782
02783:-00174:+00034:+00163:000000.0000:02783
02784:-00095:+00094:+00156:000000.0000:02784
02785:+00116:+00000:-00027:000000.0000:02785
02786:+00127:-00054:-00125:000000.0000:02786
02787:+00296:-00037:-00165:000000.0000:02787
02788:+00003:+00005:-00014:000000.0000:02788
02789:+00049:-00021:+00130:000000.0000:02789
02790:-00139:+00023:-00095:000000.0000:02790
02791:-00101:-00075:+00069:000000.0000:02791
02792:+00055:+00007:+00027:000000.0000:02792
02793:+00158:-00042:-00196:000000.0000:02793
02794:+00082:+00067:-00063:000000.0000:02794
02795:+00293:+00082:-00260:000000.0000:02795
02796:+00177:+00158:-00139:000000.0000:02796
02797:+00089:+00055:-00447:000000.0000:02797
02798:-00125:+00009:-00239:000000.0000:02798
02799:-00200:+00046:-00154:000000.0000:02799
02800:-00055:+00037:-00174:000000.0000:02800
02801:+00024:-00051:+00109:000000.0000:02801
02802:+00089:-00042:+00166:000000.0000:02802
02803:+00247:-00049:+00205:000000.0000:02803
02804:+00059:-00115:-00008:000000.0000:02804
02805:+00196:-00009:-00113:000000.0000:02805
02806:+00087:-00068:+00102:000000.0000:02806
02807:-00277:-00156:+00023:000000.0000:02807
02808:-00191:-00208:-00205:000000.0000:02808
02809:-00316:-00236:-00110:000000.0000:02809
02810:-00030:-00209:-00270:000000.0000:02810
02811:-00267:-00237:-00055:000000.0000:02811
02812:+00142:-00108:-00097:000000.0000:02812
02813:+00071:-00174:-00080:000000.0000:02813
02814:+00152:-00079:-00154:000000.0000:02814
02815:-00106:-00063:+00007:000000.0000:02815
02816:-00064:-00066:+00079:000000.0000:02816
02817:-00098:+00007:+00118:000000.0000:02817
02818:-00084:+00003:+00072:000000.0000:02818
02819:-00049:+00070:+00181:000000.0000:02819
02820:-00036:+00045:+00086:000000.0000:02820
02821:+00003:+00174:+00075:000000.0000:02821
02822:-00061:+00141:+00154:000000.0000:02822
02823:-00177:+00150:+00215:000000.0000:02823
02824:-00309:+00136:+00102:000000.0000:02824
02825:-00134:+00116:-00028:000000.0000:02825
02826:-00204:+00072:+00063:000000.0000:02826
02827:-00009:-00002:+00080:000000.0000:02827
02828:+00077:+00017:-00383:000000.0000:02828
02829:+00043:+00030:-00379:000000.0000:02829
02830:+00072:+00001:-00020:000000.0000:02830
02831:+00018:+00016:-00004:000000.0000:02831
02832:-00176:+00027:-00021:000000.0000:02832
02833:+00051:+00043:+00194:000000.0000:02833
02834:-00056:+00090:+00316:000000.0000:02834
02835:+00208:+00065:-00333:000000.0000:02835
02836:+00047:+00008:-00049:000000.0000:02836
02837:+00239:+00023:-00211:000000.0000:02837
02838:-00007:-00127:-00204:000000.0000:02838
02839:+00191:-00088:-00152:000000.0000:02839
02840:-00013:-00142:-00106:000000.0000:02840
02841:+00036:-00125:-00131:000000.0000:02841
02842:-00009:-00056:-00083:000000.0000:02842
02843:-00068:-00062:-00018:000000.0000:02843
02844:+00092:-00036:+00144:000000.0000:02844
02845:+00063:-00089:-00031:000000.0000:02845
02846:+00193:-00100:+00127:000000.0000:02846
02847:+00127:-00072:+00135:000000.0000:02847
02848:+00169:+00228:+00161:000000.0000:02848
02849:+00119:+00075:+00129:000000.0000:02849
02850:+00024:+00079:-00001:000000.0000:02850
02851:+00115:+00026:+00064:000000.0000:02851
02852:+00038:+00013:-00033:000000.0000:02852
02853:+00096:+00141:-00001:000000.0000:02853
02854:+00233:+00011:+00021:000000.0000:02854
02855:+00054:+00078:-00065:000000.0000:02855
02856:+00048:-00030:-00151:000000.0000:02856
02857:-00097:+00064:-00046:000000.0000:02857
02858:-00226:+00033:-00183:000000.0000:02858
02859:-00086:-00037:-00279:000000.0000:02859
02860:-00199:-00016:-00259:000000.0000:02860
02861:-00075:-00026:-00147:000000.0000:02861
02862:-00060:-00072:-00041:000000.0000:02862
02863:-00179:+00004:-00117:000000.0000:02863
02864:-00061:-00047:-00135:000000.0000:02864
02865:-00230:-00062:-00013:000000.0000:02865
02866:-00087:-00042:+00008:000000.0000:02866
02867:-00073:-00057:+00111:000000.0000:02867
02868:-00052:-00002:+00103:000000.0000:02868
02869:+00107:-00004:+00157:000000.0000:02869
02870:+00148:+00063:+00177:000000.0000:02870
02871:+00152:+00021:+00218:000000.0000:02871
02872:+00184:+00087:+00235:000000.0000:02872
02873:+00032:+00165:+00202:000000.0000:02873
02874:+00043:+00157:+00119:000000.0000:02874
02875:-00013:+00156:+00296:000000.0000:02875
02876:+00005:+00106:-00145:000000.0000:02876
02877:-00106:+00048:-00197:000000.0000:02877
02878:-00126:+00001:-00090:000000.0000:02878
02879:-00097:-00087:-00312:000000.0000:02879
02880:-00065:-00096:-00221:000000.0000:02880
02881:+00028:-00116:-00164:000000.0000:02881
02882:-00062:-00091:-00254:000000.0000:02882
02883:+00090:-00095:-00099:000000.0000:02883
02884:-00144:-00178:-00127:000000.0000:02884
02885:+00039:-00020:-00027:000000.0000:02885
02886:+00046:+00006:+00154:000000.0000:02886
02887:+00216:+00051:+00058:000000.0000:02887
02888:+00078:-00006:+00228:000000.0000:02888
02889:+00231:+00068:+00254:000000.0000:02889
02890:+00118:+00046:+00105:000000.0000:02890
02891:+00160:+00083:-00045:000000.0000:02891
02892:-00077:+00071:-00052:000000.0000:02892
02893:-00032:-00021:-00075:000000.0000:02893
02894:+00024:+00016:-00079:000000.0000:02894
02895:-00024:-00080:-00215:000000.0000:02895
02896:-00070:-00052:-00146:000000.0000:02896
02897:-00056:-00129:-00133:000000.0000:02897
02898:-00020:-00110:-00129:000000.0000:02898
02899:-00079:-00100:-00182:000000.0000:02899
02900:-00147:-00138:-00303:000000.0000:02900
02901:-00169:-00133:-00258:000000.0000:02901
02902:-00078:-00156:-00155:000000.0000:02902
02903:-00080:-00040:-00032:000000.0000:02903
02904:-00056:-00049:+00111:000000.0000:02904
02905:+00029:-00007:-00032:000000.0000:02905
02906:-00065:-00021:+00022:000000.0000:02906
02907:-00005:-00001:+00039:000000.0000:02907
02908:-00066:+00049:+00028:000000.0000:02908
02909:-00124:-00006:+00147:000000.0000:02909
02910:-00019:+00094:+00280:000000.0000:02910
02911:-00128:-00005:+00169:000000.0000:02911
02912:-00099:+00031:+00057:000000.0000:02912
02913:-00161:+00018:-00054:000000.0000:02913
02914:-00222:-00041:-00034:000000.0000:02914
02915:-00064:+00033:-00155:000000.0000:02915
02916:-00056:+00005:-00112:000000.0000:02916
02917:-00076:+00039:-00031:000000.0000:02917
02918:-00030:+00093:-00077:000000.0000:02918
02919:-00051:+00093:-00074:000000.0000:02919
02920:-00136:+00046:-00125:000000.0000:02920
02921:-00013:+00149:-00062:000000.0000:02921
02922:-00042:+00049:-00142:000000.0000:02922
02923:+00038:+00181:-00075:000000.0000:02923
02924:-00002:+00079:-00089:000000.0000:02924
02925:+00072:+00152:+00061:000000.0000:02925
02926:+00075:+00085:+00014:000000.0000:02926
02927:+00039:+00076:+00021:000000.0000:02927
02928:+00021:+00060:+00046:000000.0000:02928
02929:-00094:-00050:-00051:000000.0000:02929
02930:+00078:+00076:+00055:000000.0000:02930
02931:+00039:-00079:-00052:000000.0000:02931
02932:+00128:-00086:-00055:000000.0000:02932
02933:+00002:-00089:+00034:000000.0000:02933
02934:+00046:-00142:-00153:000000.0000:02934
02935:+00032:-00093:-00050:000000.0000:02935
02936:+00036:-00178:-00055:000000.0000:02936
02937:+00183:-00204:+00044:000000.0000:02937
02938:+00076:-00279:-00015:000000.0000:02938
02939:+00269:-00223:+00038:000000.0000:02939
02940:+00037:-00191:+00075:000000.0000:02940
02941:+00039:-00202:+00028:000000.0000:02941
02942:-00251:-00027:+00068:000000.0000:02942
02943:-00256:-00025:+00020:000000.0000:02943
02944:-00219:-00017:-00009:000000.0000:02944
02945:-00196:-00038:+00136:000000.0000:02945
02946:+00053:-00047:+00069:000000.0000:02946
02947:+00016:-00112:+00048:000000.0000:02947
02948:+00049:-00150:+00077:000000.0000:02948
02949:-00084:-00046:+00166:000000.0000:02949
02950:-00183:-00132:+00056:000000.0000:02950
02951:-00075:-00131:+00029:000000.0000:02951
02952:-00173:-00110:+00297:000000.0000:02952
02953:-00122:-00123:+00400:000000.0000:02953
02954:-00164:+00000:+00273:000000.0000:02954
02955:-00130:+00039:+00160:000000.0000:02955
02956:-00217:+00065:-00019:000000.0000:02956
02957:-00018:+00066:-00096:000000.0000:02957
02958:-00056:+00049:-00068:000000.0000:02958
02959:+00011:+00017:-00075:000000.0000:02959
02960:-00119:+00006:+00034:000000.0000:02960
02961:+00112:-00011:+00055:000000.0000:02961
02962:-00133:-00063:-00139:000000.0000:02962
02963:+00025:-00099:-00164:000000.0000:02963
02964:+00193:+00039:-00157:000000.0000:02964
02965:+00356:+00148:-00085:000000.0000:02965
02966:+00318:+00226:-00035:000000.0000:02966
02967:+00012:+00043:+00011:000000.0000:02967
02968:-00115:+00127:-00066:000000.0000:02968
02969:-00020:+00111:-00173:000000.0000:02969
02970:+00092:+00191:-00018:000000.0000:02970
02971:+00178:+00215:+00008:000000.0000:02971
02972:+00201:+00205:+00192:000000.0000:02972
02973:+00200:+00078:+00027:000000.0000:02973
02974:+00284:+00154:-00031:000000.0000:02974
02975:-00027:+00102:-00030:000000.0000:02975
02976:+00036:+00069:-00201:000000.0000:02976
02977:-00170:+00079:+00100:000000.0000:02977
02978:-00048:+00084:-00219:000000.0000:02978
02979:-00099:-00025:-00168:000000.0000:02979
02980:-00172:-00071:-00069:000000.0000:02980
02981:-00113:-00126:-00238:000000.0000:02981
02982:-00180:-00153:-00118:000000.0000:02982
02983:-00123:-00128:-00192:000000.0000:02983
02984:-00060:-00204:-00111:000000.0000:02984
02985:-00152:-00146:+00006:000000.0000:02985
02986:-00072:-00188:-00123:000000.0000:02986
02987:-00147:-00135:+00164:000000.0000:02987
02988:-00115:-00059:+00024:000000.0000:02988
02989:-00115:-00137:+00188:000000.0000:02989
02990:-00073:-00056:+00253:000000.0000:02990
02991:+00051:-00012:+00132:000000.0000:02991
02992:-00022:+00080:+00305:000000.0000:02992
02993:-00029:+00034:+00071:000000.0000:02993
02994:-00008:+00103:+00281:000000.0000:02994
02995:+00037:+00146:+00308:000000.0000:02995
02996:-00023:+00172:+00218:000000.0000:02996
02997:-00072:+00216:+00261:000000.0000:02997
02998:-00079:+00147:+00073:000000.0000:02998
02999:-00082:+00106:+00038:000000.0000:02999
03000:-00075:+00144:-00046:000000.0000:03000
03001:-00082:+00091:-00149:000000.0000:03001
03002:+00012:-00035:-00345:000000.0000:03002
03003:-00077:-00028:-00736:000000.0000:03003
03004:+00124:-00332:-00733:000000.0000:03004
03005:-00184:-00253:-00508:000000.0000:03005
03006:+00082:-00242:-00383:000000.0000:03006
03007:-00136:-00007:+00217:000000.0000:03007
03008:+00159:-00001:+00036:000000.0000:03008
03009:-00115:+00157:+00127:000000.0000:03009
03010:+00176:+00188:+00055:000000.0000:03010
03011:+00172:+00134:+00127:000000.0000:03011
03012:+00254:+00216:+00364:000000.0000:03012
03013:+00179:+00226:+00539:000000.0000:03013
03014:+00059:+00224:+00544:000000.0000:03014
03015:+00158:+00141:+00314:000000.0000:03015
03016:-00044:+00130:+00280:000000.0000:03016
03017:-00033:+00049:+00115:000000.0000:03017
03018:-00018:+00059:-00100:000000.0000:03018
03019:+00023:+00044:-00086:000000.0000:03019
03020:+00108:-00071:-00049:000000.0000:03020
03021:-00097:-00109:-00075:000000.0000:03021
03022:-00061:-00187:-00271:000000.0000:03022
03023:-00154:-00233:-00183:000000.0000:03023
03024:+00051:-00198:-00237:000000.0000:03024
03025:-00059:-00267:-00192:000000.0000:03025
03026:-00020:-00115:-00149:000000.0000:03026
03027:-00108:-00122:-00134:000000.0000:03027
03028:-00016:-00091:+00117:000000.0000:03028
03029:-00089:-00088:-00027:000000.0000:03029
03030:-00130:-00013:-00015:000000.0000:03030
03031:-00047:+00024:+00136:000000.0000:03031
03032:-00078:-00053:+00199:000000.0000:03032
03033:-00134:-00028:+00207:000000.0000:03033
03034:-00209:-00004:+00293:000000.0000:03034
03035:-00147:+00027:+00173:000000.0000:03035
03036:-00136:-00063:+00145:000000.0000:03036
03037:-00183:+00023:+00368:000000.0000:03037
03038:-00188:-00053:+00041:000000.0000:03038
03039:-00114:-00023:-00086:000000.0000:03039
03040:-00155:-00090:-00026:000000.0000:03040
03041:-00201:-00091:-00095:000000.0000:03041
03042:-00095:-00161:-00099:000000.0000:03042
03043:-00223:-00083:-00165:000000.0000:03043
03044:-00069:-00026:-00232:000000.0000:03044
03045:-00059:-00061:-00253:000000.0000:03045
03046:-00132:-00066:-00286:000000.0000:03046
03047:-00018:-00096:-00191:000000.0000:03047
03048:-00006:-00050:+00036:000000.0000:03048
03049:-00035:-00024:+00036:000000.0000:03049
03050:+00100:-00058:+00067:000000.0000:03050
03051:+00057:-00020:+00115:000000.0000:03051
03052:+00085:-00020:+00161:000000.0000:03052
03053:+00160:+00040:+00032:000000.0000:03053
03054:+00138:+00094:+00033:000000.0000:03054
03055:+00199:+00144:+00209:000000.0000:03055
03056:+00187:+00099:+00137:000000.0000:03056
03057:+00058:+00121:-00090:000000.0000:03057
03058:+00121:+00074:-00128:000000.0000:03058
03059:+00114:+00111:-00072:000000.0000:03059
03060:+00094:+00138:-00151:000000.0000:03060
03061:+00036:+00170:-00146:000000.0000:03061
03062:+00233:+00095:-00232:000000.0000:03062
03063:+00144:+00173:-00112:000000.0000:03063
03064:+00123:+00040:-00033:000000.0000:03064
03065:+00115:+00084:-00194:000000.0000:03065
03066:+00006:+00084:-00161:000000.0000:03066
03067:-00055:+00108:-00083:000000.0000:03067
03068:-00107:+00055:-00050:000000.0000:03068
03069:-00013:+00016:-00051:000000.0000:03069
03070:-00171:+00012:+00009:000000.0000:03070
03071:+00017:+00028:+00030:000000.0000:03071
03072:-00054:-00019:+00102:000000.0000:03072
03073:-00005:-00051:+00023:000000.0000:03073
03074:-00017:-00091:+00035:000000.0000:03074
03075:-00067:-00088:+00012:000000.0000:03075
03076:-00273:-00101:+00002:000000.0000:03076
03077:-00289:-00097:+00154:000000.0000:03077
03078:-00329:-00061:+00017:000000.0000:03078
03079:-00088:+00002:-00010:000000.0000:03079
03080:-00057:-00070:-00009:000000.0000:03080
03081:-00072:-00069:-00002:000000.0000:03081
03082:-00018:+00000:-00058:000000.0000:03082
03083:-00062:-00056:-00227:000000.0000:03083
03084:-00031:-00072:-00063:000000.0000:03084
03085:-00092:-00042:-00156:000000.0000:03085
03086:-00042:-00036:-00213:000000.0000:03086
03087:+00012:-00030:-00114:000000.0000:03087
03088:+00065:-00069:-00133:000000.0000:03088
03089:+00063:-00099:-00074:000000.0000:03089
03090:+00219:-00014:-00037:000000.0000:03090
03091:+00167:-00006:-00107:000000.0000:03091
03092:+00123:+00010:-00076:000000.0000:03092
03093:+00051:-00026:-00022:000000.0000:03093
03094:-00020:-00034:+00133:000000.0000:03094
03095:+00138:-00054:+00151:000000.0000:03095
03096:+00163:-00103:+00100:000000.0000:03096
03097:+00164:-00158:+00083:000000.0000:03097
03098:+00195:-00101:+00104:000000.0000:03098
03099:+00201:-00094:+00079:000000.0000:03099
03100:+00082:-00005:+00145:000000.0000:03100
03101:+00034:-00038:+00043:000000.0000:03101
03102:-00118:+00000:+00127:000000.0000:03102
03103:-00214:-00025:-00015:000000.0000:03103
03104:-00155:-00054:-00165:000000.0000:03104
03105:-00193:-00035:-00029:000000.0000:03105
03106:-00149:-00071:-00147:000000.0000:03106
03107:-00106:-00022:+00087:000000.0000:03107
03108:-00021:-00011:+00155:000000.0000:03108
03109:+00036:+00036:+00076:000000.0000:03109
03110:-00014:+00061:+00194:000000.0000:03110
03111:+00147:+00062:+00145:000000.0000:03111
03112:+00094:+00124:+00216:000000.0000:03112
03113:+00107:+00211:+00286:000000.0000:03113
03114:+00117:+00146:+00157:000000.0000:03114
03115:+00046:+00124:+00197:000000.0000:03115
03116:+00136:+00135:+00134:000000.0000:03116
03117:+00080:+00155:+00288:000000.0000:03117
03118:-00012:+00139:+00160:000000.0000:03118
03119:+00109:+00030:-00007:000000.0000:03119
03120:-00030:-00079:-00101:000000.0000:03120
03121:+00049:-00091:-00203:000000.0000:03121
03122:-00009:-00094:-00399:000000.0000:03122
03123:+00017:-00114:-00335:000000.0000:03123
03124:+00049:-00113:-00325:000000.0000:03124
03125:+00027:-00045:-00242:000000.0000:03125
03126:+00027:+00005:-00313:000000.0000:03126
03127:-00066:+00160:-00120:000000.0000:03127
03128:+00057:+00152:-00070:000000.0000:03128
03129:-00072:+00260:-00125:000000.0000:03129
03130:+00018:+00330:-00009:000000.0000:03130
03131:+00035:+00263:-00029:000000.0000:03131
03132:+00136:+00249:+00023:000000.0000:03132
03133:+00079:+00231:-00052:000000.0000:03133
03134:+00037:+00170:-00101:000000.0000:03134
03135:+00103:+00084:+00058:000000.0000:03135
03136:-00076:+00058:+00016:000000.0000:03136
03137:-00091:-00013:-00177:000000.0000:03137
03138:-00138:-00049:-00099:000000.0000:03138
03139:-00011:-00122:-00119:000000.0000:03139
03140:-00167:-00228:-00010:000000.0000:03140
03141:-00081:-00177:+00018:000000.0000:03141
03142:-00180:-00223:-00082:000000.0000:03142
03143:-00134:-00237:-00079:000000.0000:03143
03144:+00112:-00314:-00200:000000.0000:03144
03145:+00098:-00321:-00035:000000.0000:03145
03146:+00136:-00345:-00018:000000.0000:03146
03147:+00024:-00274:-00071:000000.0000:03147
03148:-00016:-00242:-00015:000000.0000:03148
03149:-00001:-00240:+00086:000000.0000:03149
03150:+00028:-00164:+00302:000000.0000:03150
03151:-00025:-00133:+00314:000000.0000:03151
03152:+00013:-00042:+00185:000000.0000:03152
03153:+00068:-00027:+00185:000000.0000:03153
03154:+00063:-00048:+00018:000000.0000:03154
03155:+00043:-00070:+00195:000000.0000:03155
03156:-00065:+00015:+00268:000000.0000:03156
03157:-00106:+00003:+00065:000000.0000:03157
03158:-00102:-00037:+00062:000000.0000:03158
03159:-00078:-00049:+00065:000000.0000:03159
03160:-00054:-00048:-00087:000000.0000:03160
03161:+00125:-00030:-00036:000000.0000:03161
03162:+00105:+00073:-00123:000000.0000:03162
03163:+00310:+00186:+00002:000000.0000:03163
03164:+00083:+00081:+00027:000000.0000:03164
03165:+00291:+00129:-00070:000000.0000:03165
03166:-00101:+00051:-00013:000000.0000:03166
03167:+00012:-00028:-00167:000000.0000:03167
03168:-00028:+00096:+00047:000000.0000:03168
03169:+00159:-00013:-00046:000000.0000:03169
03170:-00095:-00027:+00081:000000.0000:03170
03171:+00238:+00041:+00087:000000.0000:03171
03172:-00108:+00014:+00050:000000.0000:03172
03173:-00010:+00069:+00049:000000.0000:03173
03174:-00135:+00124:+00120:000000.0000:03174
03175:-00115:+00027:-00017:000000.0000:03175
03176:-00089:+00080:-00029:000000.0000:03176
03177:+00172:-00005:-00099:000000.0000:03177
03178:-00064:+00023:-00011:000000.0000:03178
03179:+00091:-00065:-00134:000000.0000:03179
03180:-00114:-00060:+00080:000000.0000:03180
03181:-00027:-00073:+00006:000000.0000:03181
03182:-00061:-00145:+00130:000000.0000:03182
03183:-00040:-00019:-00028:000000.0000:03183
03184:-00014:-00115:-00008:000000.0000:03184
03185:+00020:-00071:+00153:000000.0000:03185
03186:+00079:-00026:+00175:000000.0000:03186
03187:+00077:-00018:+00154:000000.0000:03187
03188:-00056:-00038:+00144:000000.0000:03188
03189:+00115:-00089:+00081:000000.0000:03189
03190:-00165:-00063:+00162:000000.0000:03190
03191:+00023:-00033:+00075:000000.0000:03191
03192:+00041:+00049:+00269:000000.0000:03192
03193:+00139:+00084:+00154:000000.0000:03193
03194:+00095:+00079:+00006:000000.0000:03194
03195:+00045:+00055:-00109:000000.0000:03195
03196:+00108:+00026:-00143:000000.0000:03196
03197:-00002:-00030:-00025:000000.0000:03197
03198:-00001:+00024:-00091:000000.0000:03198
03199:-00072:-00002:-00082:000000.0000:03199
03200:-00067:+00023:-00083:000000.0000:03200
03201:-00025:+00010:-00167:000000.0000:03201
03202:+00095:+00025:+00072:000000.0000:03202
03203:-00079:+00026:+00010:000000.0000:03203
03204:-00018:+00038:+00037:000000.0000:03204
03205:-00069:+00059:+00042:000000.0000:03205
03206:+00027:+00130:-00041:000000.0000:03206
03207:-00108:+00079:+00084:000000.0000:03207
03208:+00054:+00115:-00027:000000.0000:03208
03209:-00081:+00040:-00056:000000.0000:03209
03210:+00050:+00042:-00069:000000.0000:03210
03211:+00005:+00015:-00071:000000.0000:03211
03212:+00089:-00010:+00068:000000.0000:03212
03213:-00066:+00004:+00107:000000.0000:03213
03214:-00032:-00008:+00104:000000.0000:03214
03215:+00037:-00014:-00025:000000.0000:03215
03216:+00049:-00050:-00051:000000.0000:03216
03217:-00039:-00016:+00096:000000.0000:03217
03218:-00014:-00001:-00024:000000.0000:03218
03219:-00088:-00046:-00007:000000.0000:03219
03220:-00063:-00059:-00150:000000.0000:03220
03221:-00014:-00141:-00112:000000.0000:03221
03222:-00065:-00128:-00097:000000.0000:03222
03223:+00046:-00093:-00109:000000.0000:03223
03224:-00039:+00008:+00153:000000.0000:03224
03225:+00058:-00063:+00156:000000.0000:03225
03226:-00066:-00010:+00098:000000.0000:03226
03227:-00031:+00021:+00152:000000.0000:03227
03228:-00121:+00019:+00140:000000.0000:03228
03229:+00041:+00081:+00214:000000.0000:03229
03230:+00108:+00051:+00265:000000.0000:03230
03231:-00002:+00023:+00176:000000.0000:03231
03232:+00035:+00085:+00075:000000.0000:03232
03233:-00051:+00029:+00191:000000.0000:03233
03234:+00018:+00160:+00253:000000.0000:03234
03235:+00080:+00124:+00030:000000.0000:03235
03236:-00018:+00157:+00052:000000.0000:03236
03237:+00012:-00016:-00346:000000.0000:03237
03238:+00079:-00024:-00542:000000.0000:03238
03239:-00074:-00239:-00691:000000.0000:03239
03240:+00056:-00167:-00603:000000.0000:03240
03241:-00005:-00102:-00193:000000.0000:03241
03242:-00095:+00007:+00001:000000.0000:03242
03243:-00051:+00014:+00039:000000.0000:03243
03244:+00007:+00108:-00044:000000.0000:03244
03245:-00026:+00110:-00057:000000.0000:03245
03246:+00062:+00285:+00270:000000.0000:03246
03247:+00109:+00272:+00376:000000.0000:03247
03248:+00023:+00335:+00402:000000.0000:03248
03249:+00116:+00204:+00348:000000.0000:03249
03250:+00022:+00208:+00269:000000.0000:03250
03251:-00021:+00193:+00223:000000.0000:03251
03252:-00088:+00139:+00106:000000.0000:03252
03253:-00032:+00132:+00063:000000.0000:03253
03254:+00000:+00002:-00045:000000.0000:03254
03255:-00025:-00015:-00092:000000.0000:03255
03256:-00126:-00129:-00060:000000.0000:03256
03257:-00139:-00149:-00317:000000.0000:03257
03258:-00105:-00154:-00299:000000.0000:03258
03259:-00038:-00194:-00350:000000.0000:03259
03260:-00024:-00180:-00431:000000.0000:03260
03261:-00026:-00199:-00212:000000.0000:03261
03262:-00084:-00188:-00280:000000.0000:03262
03263:-00006:-00102:-00220:000000.0000:03263
03264:+00015:-00159:-00230:000000.0000:03264
03265:+00122:-00108:-00160:000000.0000:03265
03266:+00040:+00032:+00249:000000.0000:03266
03267:+00017:+00038:+00131:000000.0000:03267
03268:+00037:+00017:+00084:000000.0000:03268
03269:+00060:+00028:+00121:000000.0000:03269
03270:-00138:+00055:+00257:000000.0000:03270
03271:+00014:+00030:+00086:000000.0000:03271
03272:-00037:+00040:+00203:000000.0000:03272
03273:+00064:-00006:+00179:000000.0000:03273
03274:-00029:-00032:-00082:000000.0000:03274
03275:-00125:+00018:-00168:000000.0000:03275
03276:-00032:-00014:-00153:000000.0000:03276
03277:-00107:+00006:-00127:000000.0000:03277
03278:+00030:+00047:-00183:000000.0000:03278
03279:+00107:-00022:-00351:000000.0000:03279
03280:-00027:+00036:-00304:000000.0000:03280
03281:-00096:+00024:-00216:000000.0000:03281
03282:-00112:+00000:-00132:000000.0000:03282
03283:-00047:-00010:-00069:000000.0000:03283
03284:+00086:+00018:+00097:000000.0000:03284
03285:-00064:+00000:+00132:000000.0000:03285
03286:+00111:+00011:-00018:000000.0000:03286
03287:-00013:-00015:+00065:000000.0000:03287
03288:-00010:+00009:-00075:000000.0000:03288
03289:+00031:-00041:-00146:000000.0000:03289
03290:+00017:-00070:-00066:000000.0000:03290
03291:+00128:-00078:+00037:000000.0000:03291
03292:+00010:-00120:+00149:000000.0000:03292
03293:+00152:-00072:+00157:000000.0000:03293
03294:+00000:-00044:-00035:000000.0000:03294
03295:+00143:-00070:-00033:000000.0000:03295
03296:+00072:-00030:+00031:000000.0000:03296
03297:+00071:-00082:+00078:000000.0000:03297
03298:-00024:-00078:+00035:000000.0000:03298
03299:-00095:+00020:-00014:000000.0000:03299
03300:-00112:-00017:-00018:000000.0000:03300
03301:-00112:-00060:-00073:000000.0000:03301
03302:-00197:-00078:-00225:000000.0000:03302
03303:-00088:-00099:-00179:000000.0000:03303
03304:-00011:-00045:-00094:000000.0000:03304
03305:-00068:-00096:-00038:000000.0000:03305
03306:-00026:-00131:-00167:000000.0000:03306
03307:-00046:-00080:-00055:000000.0000:03307
03308:-00025:-00057:-00038:000000.0000:03308
03309:-00237:-00068:-00042:000000.0000:03309
03310:-00158:-00015:-00038:000000.0000:03310
03311:-00159:+00047:-00046:000000.0000:03311
03312:-00061:+00093:-00072:000000.0000:03312
03313:+00003:+00082:-00089:000000.0000:03313
03314:+00139:+00126:-00035:000000.0000:03314
03315:+00021:+00055:-00079:000000.0000:03315
03316:+00041:+00095:-00046:000000.0000:03316
03317:-00043:+00039:+00053:000000.0000:03317
03318:+00110:+00118:+00079:000000.0000:03318
03319:+00103:+00062:-00056:000000.0000:03319
03320:+00114:+00046:-00238:000000.0000:03320
03321:+00045:-00068:-00076:000000.0000:03321
03322:+00116:-00018:-00033:000000.0000:03322
03323:+00072:+00021:+00054:000000.0000:03323
03324:+00021:+00005:+00040:000000.0000:03324
03325:-00046:-00022:-00032:000000.0000:03325
03326:+00001:-00017:-00016:000000.0000:03326
03327:-00008:+00034:-00030:000000.0000:03327
03328:+00095:+00081:+00018:000000.0000:03328
03329:+00142:+00042:+00099:000000.0000:03329
03330:+00107:+00049:+00039:000000.0000:03330
03331:+00124:+00018:+00059:000000.0000:03331
03332:+00098:+00031:-00059:000000.0000:03332
03333:-00063:-00038:-00052:000000.0000:03333
03334:-00131:-00090:-00061:000000.0000:03334
03335:-00109:-00096:-00051:000000.0000:03335
03336:-00037:-00108:-00142:000000.0000:03336
03337:-00023:-00108:-00053:000000.0000:03337
03338:-00111:-00107:-00040:000000.0000:03338
03339:-00096:-00071:-00026:000000.0000:03339
03340:-00146:-00046:-00060:000000.0000:03340
03341:-00158:+00018:-00029:000000.0000:03341
03342:-00187:+00024:+00192:000000.0000:03342
03343:-00086:+00083:+00162:000000.0000:03343
03344:-00033:+00087:+00166:000000.0000:03344
03345:+00096:+00126:+00178:000000.0000:03345
03346:+00081:+00189:+00171:000000.0000:03346
03347:+00056:+00205:+00276:000000.0000:03347
03348:-00011:+00157:+00183:000000.0000:03348
03349:+00022:+00156:+00127:000000.0000:03349
03350:-00039:+00120:-00073:000000.0000:03350
03351:-00063:-00021:-00318:000000.0000:03351
03352:-00038:+00001:-00360:000000.0000:03352
03353:-00012:-00095:-00370:000000.0000:03353
03354:-00033:-00015:-00142:000000.0000:03354
03355:+00038:-00039:-00148:000000.0000:03355
03356:-00046:-00035:-00205:000000.0000:03356
03357:-00061:-00047:-00289:000000.0000:03357
03358:-00036:+00029:-00228:000000.0000:03358
03359:+00044:+00121:+00111:000000.0000:03359
03360:+00057:+00166:+00056:000000.0000:03360
03361:+00080:+00155:+00067:000000.0000:03361
03362:+00048:+00188:+00081:000000.0000:03362
03363:+00161:+00184:+00077:000000.0000:03363
03364:+00127:+00120:+00156:000000.0000:03364
03365:-00067:+00123:+00069:000000.0000:03365
03366:-00125:+00061:+00169:000000.0000:03366
03367:-00212:+00016:+00281:000000.0000:03367
03368:-00310:-00013:+00045:000000.0000:03368
03369:-00318:-00147:+00039:000000.0000:03369
03370:-00151:-00118:+00112:000000.0000:03370
03371:-00089:-00152:+00089:000000.0000:03371
03372:+00082:-00142:-00077:000000.0000:03372
03373:-00238:-00308:+00032:000000.0000:03373
03374:-00083:-00314:+00054:000000.0000:03374
03375:-00331:-00388:-00128:000000.0000:03375
03376:-00097:-00361:-00295:000000.0000:03376
03377:-00097:-00273:-00240:000000.0000:03377
03378:+00133:-00250:+00021:000000.0000:03378
03379:+00151:-00232:-00120:000000.0000:03379
03380:+00166:-00172:-00021:000000.0000:03380
03381:+00277:-00138:+00154:000000.0000:03381
03382:+00263:-00128:-00014:000000.0000:03382
03383:+00066:-00139:+00059:000000.0000:03383
03384:+00000:-00068:+00130:000000.0000:03384
03385:+00005:-00017:+00151:000000.0000:03385
03386:+00021:+00048:+00098:000000.0000:03386
03387:+00071:+00125:+00063:000000.0000:03387
03388:-00020:+00127:+00205:000000.0000:03388
03389:+00024:+00088:-00093:000000.0000:03389
03390:+00109:+00079:-00151:000000.0000:03390
03391:+00131:+00067:+00024:000000.0000:03391
03392:+00071:+00077:-00102:000000.0000:03392
03393:-00015:+00121:-00116:000000.0000:03393
03394:-00015:+00037:-00107:000000.0000:03394
03395:-00221:+00019:-00045:000000.0000:03395
03396:-00112:-00090:+00076:000000.0000:03396
03397:-00054:-00044:+00159:000000.0000:03397
03398:+00090:+00046:+00033:000000.0000:03398
03399:+00056:+00050:-00118:000000.0000:03399
03400:-00006:+00091:-00159:000000.0000:03400
03401:+00029:+00073:-00043:000000.0000:03401
03402:+00206:+00115:-00014:000000.0000:03402
03403:+00163:+00188:+00030:000000.0000:03403
03404:+00060:+00166:+00022:000000.0000:03404
03405:+00036:+00102:-00121:000000.0000:03405
03406:-00003:+00074:-00008:000000.0000:03406
03407:+00078:+00087:-00074:000000.0000:03407
03408:-00010:+00128:-00066:000000.0000:03408
03409:+00034:+00079:-00152:000000.0000:03409
03410:-00078:+00036:+00009:000000.0000:03410
03411:+00046:+00019:+00042:000000.0000:03411
03412:-00044:+00004:-00006:000000.0000:03412
03413:-00117:+00043:+00037:000000.0000:03413
03414:-00003:-00086:+00112:000000.0000:03414
03415:-00139:+00092:+00152:000000.0000:03415
03416:-00246:+00031:-00092:000000.0000:03416
03417:-00240:-00047:-00023:000000.0000:03417
03418:-00165:-00062:-00113:000000.0000:03418
03419:-00189:-00141:-00052:000000.0000:03419
03420:-00135:-00168:-00066:000000.0000:03420
03421:-00081:-00192:-00119:000000.0000:03421
03422:-00073:-00261:-00028:000000.0000:03422
03423:-00107:-00130:+00073:000000.0000:03423
03424:-00054:-00156:-00081:000000.0000:03424
03425:-00083:-00090:-00046:000000.0000:03425
03426:+00115:-00078:+00030:000000.0000:03426
03427:+00025:+00007:+00141:000000.0000:03427
03428:+00122:+00022:+00111:000000.0000:03428
03429:+00010:+00069:+00182:000000.0000:03429
03430:+00077:+00072:+00212:000000.0000:03430
03431:+00023:+00017:-00002:000000.0000:03431
03432:+00012:-00002:+00070:000000.0000:03432
03433:-00040:+00010:+00019:000000.0000:03433
03434:+00113:-00060:+00164:000000.0000:03434
03435:-00039:+00003:+00086:000000.0000:03435
03436:+00003:-00012:-00089:000000.0000:03436
03437:-00087:-00065:-00017:000000.0000:03437
03438:-00101:-00151:-00200:000000.0000:03438
03439:-00158:+00020:-00136:000000.0000:03439
03440:-00034:-00158:-00158:000000.0000:03440
03441:-00115:-00074:-00179:000000.0000:03441
03442:-00088:-00045:-00216:000000.0000:03442
03443:-00107:+00004:-00124:000000.0000:03443
03444:-00098:-00116:+00154:000000.0000:03444
03445:-00112:-00005:-00083:000000.0000:03445
03446:+00170:+00087:+00071:000000.0000:03446
03447:+00122:+00095:+00187:000000.0000:03447
03448:+00121:+00058:-00054:000000.0000:03448
03449:+00152:+00135:+00243:000000.0000:03449
03450:+00064:+00146:+00164:000000.0000:03450
03451:-00006:+00206:+00351:000000.0000:03451
03452:-00090:+00102:+00234:000000.0000:03452
03453:-00055:+00084:+00196:000000.0000:03453
03454:-00088:+00155:+00288:000000.0000:03454
03455:-00052:+00016:+00034:000000.0000:03455
03456:+00040:+00010:+00225:000000.0000:03456
03457:-00020:+00055:+00167:000000.0000:03457
03458:+00056:-00035:-00037:000000.0000:03458
03459:-00148:+00018:+00067:000000.0000:03459
03460:-00029:-00123:-00245:000000.0000:03460
03461:-00114:-00235:-00422:000000.0000:03461
03462:+00034:-00304:-00583:000000.0000:03462
03463:-00042:-00251:-00268:000000.0000:03463
03464:-00015:-00200:-00202:000000.0000:03464
03465:-00093:-00128:-00156:000000.0000:03465
03466:-00033:-00015:+00295:000000.0000:03466
03467:-00074:-00017:+00162:000000.0000:03467
03468:-00107:+00088:+00168:000000.0000:03468
03469:+00054:+00205:+00176:000000.0000:03469
03470:+00055:+00171:+00161:000000.0000:03470
03471:+00191:+00208:+00365:000000.0000:03471
03472:-00064:+00231:+00388:000000.0000:03472
03473:+00156:+00182:+00297:000000.0000:03473
03474:-00151:+00153:+00232:000000.0000:03474
03475:-00025:+00152:+00055:000000.0000:03475
03476:-00221:+00160:+00158:000000.0000:03476
03477:+00036:+00093:+00076:000000.0000:03477
03478:-00052:+00028:-00105:000000.0000:03478
03479:+00052:-00011:-00063:000000.0000:03479
03480:-00151:-00020:-00114:000000.0000:03480
03481:-00049:-00084:-00273:000000.0000:03481
03482:-00141:-00075:-00282:000000.0000:03482
03483:-00082:-00114:-00319:000000.0000:03483
03484:-00022:-00130:-00253:000000.0000:03484
03485:-00101:-00086:-00329:000000.0000:03485
03486:+00003:+00000:-00250:000000.0000:03486
03487:-00186:-00003:-00061:000000.0000:03487
03488:-00065:+00046:-00177:000000.0000:03488
03489:-00064:-00040:+00005:000000.0000:03489
03490:+00026:-00013:+00081:000000.0000:03490
03491:+00057:+00029:+00043:000000.0000:03491
03492:+00070:-00012:+00185:000000.0000:03492
03493:+00199:+00021:-00089:000000.0000:03493
03494:+00122:-00014:+00411:000000.0000:03494
03495:+00118:+00040:+00446:000000.0000:03495
03496:+00022:-00021:-00086:000000.0000:03496
03497:+00066:+00097:+00107:000000.0000:03497
03498:+00046:+00056:+00007:000000.0000:03498
03499:+00039:+00048:-00022:000000.0000:03499
03500:+00083:-00005:-00066:000000.0000:03500
03501:+00039:-00032:-00178:000000.0000:03501
03502:+00024:-00146:-00177:000000.0000:03502
03503:-00058:-00150:-00430:000000.0000:03503
03504:-00019:-00197:-00379:000000.0000:03504
03505:-00138:-00207:-00083:000000.0000:03505
03506:-00077:-00191:-00238:000000.0000:03506
03507:-00126:-00200:-00086:000000.0000:03507
03508:-00068:-00105:-00034:000000.0000:03508
03509:-00154:-00090:-00117:000000.0000:03509
03510:-00170:-00022:+00000:000000.0000:03510
03511:-00082:+00044:+00073:000000.0000:03511
03512:-00044:+00041:+00246:000000.0000:03512
03513:+00001:+00125:+00173:000000.0000:03513
03514:+00007:+00073:+00161:000000.0000:03514
03515:-00047:+00145:+00472:000000.0000:03515
03516:+00064:+00201:+00266:000000.0000:03516
03517:+00012:+00215:+00143:000000.0000:03517
03518:+00140:+00178:-00019:000000.0000:03518
03519:+00075:+00109:-00033:000000.0000:03519
03520:+00169:+00106:-00011:000000.0000:03520
03521:+00017:+00099:-00290:000000.0000:03521
03522:+00011:+00102:-00250:000000.0000:03522
03523:-00159:+00000:-00139:000000.0000:03523
03524:-00174:+00031:-00245:000000.0000:03524
03525:-00116:+00036:-00151:000000.0000:03525
03526:-00140:-00042:-00231:000000.0000:03526
03527:-00020:-00087:-00259:000000.0000:03527
03528:-00041:-00140:-00196:000000.0000:03528
03529:-00024:-00159:-00149:000000.0000:03529
03530:+00009:-00112:+00050:000000.0000:03530
03531:-00067:-00077:+00158:000000.0000:03531
03532:-00012:-00157:+00131:000000.0000:03532
03533:-00124:-00042:+00243:000000.0000:03533
03534:+00048:-00022:+00301:000000.0000:03534
03535:+00077:+00012:+00084:000000.0000:03535
03536:+00157:+00003:+00162:000000.0000:03536
03537:+00106:-00068:+00133:000000.0000:03537
03538:+00218:-00116:+00221:000000.0000:03538
03539:+00137:-00174:+00267:000000.0000:03539
03540:+00140:-00140:+00132:000000.0000:03540
03541:-00040:-00090:+00039:000000.0000:03541
03542:-00014:-00043:-00124:000000.0000:03542
03543:+00077:-00127:-00217:000000.0000:03543
03544:+00103:-00090:-00040:000000.0000:03544
03545:+00064:-00073:-00168:000000.0000:03545
03546:+00133:-00084:-00192:000000.0000:03546
03547:-00007:-00151:-00115:000000.0000:03547
03548:-00028:-00067:-00161:000000.0000:03548
03549:-00117:-00151:-00162:000000.0000:03549
03550:-00118:-00018:-00012:000000.0000:03550
03551:+00033:-00029:+00264:000000.0000:03551
03552:+00087:-00006:+00291:000000.0000:03552
03553:+00047:-00037:+00137:000000.0000:03553
03554:+00088:-00034:+00235:000000.0000:03554
03555:-00023:+00125:+00261:000000.0000:03555
03556:-00103:+00132:+00384:000000.0000:03556
03557:-00086:+00200:+00418:000000.0000:03557
03558:-00096:+00184:+00342:000000.0000:03558
03559:-00026:+00162:+00285:000000.0000:03559
03560:-00025:+00148:+00097:000000.0000:03560
03561:-00069:+00171:-00224:000000.0000:03561
03562:+00003:+00012:-00310:000000.0000:03562
03563:-00041:-00067:-00331:000000.0000:03563
03564:-00140:-00111:-00316:000000.0000:03564
03565:-00215:-00136:-00169:000000.0000:03565
03566:-00230:-00120:-00072:000000.0000:03566
03567:-00203:-00143:-00051:000000.0000:03567
03568:-00177:-00139:+00015:000000.0000:03568
03569:-00027:-00119:-00028:000000.0000:03569
03570:-00117:-00015:-00033:000000.0000:03570
03571:+00031:+00000:+00221:000000.0000:03571
03572:+00100:+00033:+00272:000000.0000:03572
03573:-00115:+00054:+00421:000000.0000:03573
03574:+00042:+00090:+00289:000000.0000:03574
03575:-00124:+00109:+00161:000000.0000:03575
03576:-00048:+00153:+00109:000000.0000:03576
03577:-00064:+00054:-00097:000000.0000:03577
03578:+00124:+00018:-00139:000000.0000:03578
03579:+00095:+00082:-00088:000000.0000:03579
03580:+00039:+00061:-00188:000000.0000:03580
03581:-00111:+00097:-00243:000000.0000:03581
03582:-00028:+00043:-00264:000000.0000:03582
03583:-00001:+00022:-00137:000000.0000:03583
03584:+00048:+00006:-00147:000000.0000:03584
03585:-00018:+00007:-00249:000000.0000:03585
03586:+00021:-00009:-00182:000000.0000:03586
03587:+00101:-00031:-00115:000000.0000:03587
03588:+00026:-00109:-00054:000000.0000:03588
03589:+00150:-00041:+00011:000000.0000:03589
03590:+00095:-00095:+00210:000000.0000:03590
03591:+00057:-00116:+00126:000000.0000:03591
03592:-00011:-00137:-00002:000000.0000:03592
03593:-00028:-00152:+00140:000000.0000:03593
03594:-00103:-00141:+00077:000000.0000:03594
03595:-00005:-00154:-00010:000000.0000:03595
03596:-00122:-00187:+00117:000000.0000:03596
03597:+00019:-00116:+00163:000000.0000:03597
03598:-00080:-00026:+00038:000000.0000:03598
03599:-00025:-00067:-00120:000000.0000:03599
03600:-00164:+00080:+00007:000000.0000:03600
03601:-00095:+00009:-00100:000000.0000:03601
03602:-00170:+00084:-00051:000000.0000:03602
03603:-00131:+00115:+00008:000000.0000:03603
03604:-00055:+00155:-00002:000000.0000:03604
03605:-00012:+00112:+00041:000000.0000:03605
03606:+00061:+00146:-00007:000000.0000:03606
03607:+00032:+00129:-00025:000000.0000:03607
03608:+00043:+00063:+00035:000000.0000:03608
03609:-00023:-00004:-00082:000000.0000:03609
03610:-00023:-00017:+00063:000000.0000:03610
03611:-00064:-00055:+00016:000000.0000:03611
03612:-00052:-00062:+00123:000000.0000:03612
03613:-00190:-00153:+00169:000000.0000:03613
03614:-00090:-00017:-00013:000000.0000:03614
03615:+00045:-00085:+00134:000000.0000:03615
03616:+00101:+00067:-00051:000000.0000:03616
03617:+00016:+00062:-00094:000000.0000:03617
03618:-00033:-00007:-00001:000000.0000:03618
03619:-00024:+00029:+00061:000000.0000:03619
03620:+00019:+00029:+00095:000000.0000:03620
03621:-00018:+00055:-00113:000000.0000:03621
03622:-00024:+00071:-00109:000000.0000:03622
03623:+00131:+00114:+00068:000000.0000:03623
03624:+00187:+00135:-00044:000000.0000:03624
03625:+00018:+00127:+00096:000000.0000:03625
03626:+00139:+00090:+00072:000000.0000:03626
03627:-00054:+00078:+00019:000000.0000:03627
03628:-00008:-00005:-00093:000000.0000:03628
03629:+00030:+00007:-00118:000000.0000:03629
03630:+00083:-00060:-00096:000000.0000:03630
03631:+00019:-00096:-00181:000000.0000:03631
03632:+00133:-00131:-00147:000000.0000:03632
03633:+00034:-00131:-00019:000000.0000:03633
03634:+00119:-00166:-00051:000000.0000:03634
03635:-00006:-00137:-00023:000000.0000:03635
03636:+00098:-00119:-00013:000000.0000:03636
03637:-00132:-00070:+00025:000000.0000:03637
03638:-00121:-00028:+00049:000000.0000:03638
03639:-00204:+00010:+00150:000000.0000:03639
03640:-00103:+00007:+00220:000000.0000:03640
03641:-00050:-00003:+00098:000000.0000:03641
03642:-00103:+00013:+00102:000000.0000:03642
03643:-00154:+00067:+00077:000000.0000:03643
03644:-00086:+00071:+00102:000000.0000:03644
03645:-00088:+00065:+00125:000000.0000:03645
03646:-00067:+00044:-00035:000000.0000:03646
03647:-00185:+00096:-00076:000000.0000:03647
03648:-00025:+00048:-00115:000000.0000:03648
03649:+00010:+00056:-00039:000000.0000:03649
03650:+00134:+00021:-00098:000000.0000:03650
03651:-00042:-00038:-00227:000000.0000:03651
03652:+00094:-00060:-00201:000000.0000:03652
03653:-00015:-00077:-00129:000000.0000:03653
03654:-00010:-00129:-00210:000000.0000:03654
03655:+00027:-00126:-00025:000000.0000:03655
03656:+00118:-00161:-00137:000000.0000:03656
03657:+00072:-00117:-00102:000000.0000:03657
03658:+00134:-00017:+00097:000000.0000:03658
03659:+00103:+00032:+00146:000000.0000:03659
03660:+00199:+00057:+00221:000000.0000:03660
03661:+00191:+00060:+00025:000000.0000:03661
03662:+00118:+00069:+00077:000000.0000:03662
03663:+00043:+00132:+00141:000000.0000:03663
03664:-00060:+00172:+00147:000000.0000:03664
03665:+00015:+00137:+00218:000000.0000:03665
03666:-00100:+00138:+00217:000000.0000:03666
03667:-00063:+00104:+00134:000000.0000:03667
03668:+00040:+00177:+00147:000000.0000:03668
03669:-00040:+00079:+00008:000000.0000:03669
03670:+00050:+00011:-00063:000000.0000:03670
03671:-00028:-00005:-00129:000000.0000:03671
03672:-00041:-00110:-00435:000000.0000:03672
03673:-00200:-00366:-00615:000000.0000:03673
03674:-00124:-00335:-00602:000000.0000:03674
03675:-00047:-00332:-00161:000000.0000:03675
03676:+00084:-00215:+00083:000000.0000:03676
03677:-00023:-00073:+00180:000000.0000:03677
03678:+00015:-00032:+00105:000000.0000:03678
03679:-00058:+00003:+00056:000000.0000:03679
03680:+00092:+00135:+00199:000000.0000:03680
03681:-00006:+00289:+00263:000000.0000:03681
03682:+00031:+00376:+00401:000000.0000:03682
03683:-00084:+00306:+00413:000000.0000:03683
03684:+00001:+00260:+00280:000000.0000:03684
03685:+00036:+00260:+00256:000000.0000:03685
03686:-00130:+00231:+00182:000000.0000:03686
03687:-00173:+00139:-00079:000000.0000:03687
03688:-00202:+00120:-00052:000000.0000:03688
03689:+00050:+00018:-00076:000000.0000:03689
03690:-00012:-00030:-00150:000000.0000:03690
03691:-00048:-00117:-00177:000000.0000:03691
03692:-00206:-00092:-00237:000000.0000:03692
03693:-00083:-00132:-00253:000000.0000:03693
03694:-00094:-00174:-00270:000000.0000:03694
03695:-00101:-00216:-00397:000000.0000:03695
03696:-00088:-00225:-00408:000000.0000:03696
03697:+00093:-00102:-00200:000000.0000:03697
03698:+00043:-00022:-00219:000000.0000:03698
03699:+00086:-00028:-00156:000000.0000:03699
03700:+00196:+00084:+00014:000000.0000:03700
03701:+00066:+00026:+00028:000000.0000:03701
03702:+00217:+00122:+00039:000000.0000:03702
03703:+00001:+00091:+00006:000000.0000:03703
03704:-00002:+00116:+00108:000000.0000:03704
03705:-00004:+00192:+00089:000000.0000:03705
03706:+00035:+00149:-00066:000000.0000:03706
03707:-00021:+00158:+00276:000000.0000:03707
03708:+00057:+00152:+00146:000000.0000:03708
03709:-00077:+00057:+00008:000000.0000:03709
03710:-00070:+00064:+00104:000000.0000:03710
03711:-00155:+00036:-00008:000000.0000:03711
03712:-00011:-00074:-00241:000000.0000:03712
03713:+00014:-00054:-00394:000000.0000:03713
03714:-00176:-00068:-00427:000000.0000:03714
03715:-00093:-00139:-00344:000000.0000:03715
03716:-00046:-00171:-00422:000000.0000:03716
03717:+00064:-00105:-00143:000000.0000:03717
03718:-00022:-00166:-00145:000000.0000:03718
03719:-00100:-00092:-00109:000000.0000:03719
03720:-00028:-00097:+00045:000000.0000:03720
03721:-00071:-00046:-00011:000000.0000:03721
03722:+00066:+00043:+00111:000000.0000:03722
03723:+00092:-00034:+00204:000000.0000:03723
03724:+00052:+00054:+00250:000000.0000:03724
03725:-00093:+00074:+00078:000000.0000:03725
03726:-00077:+00062:+00009:000000.0000:03726
03727:-00088:+00049:-00016:000000.0000:03727
03728:-00021:+00059:+00130:000000.0000:03728
03729:+00009:+00046:+00043:000000.0000:03729
03730:+00108:+00031:+00032:000000.0000:03730
03731:+00058:+00041:+00024:000000.0000:03731
03732:+00070:+00047:+00082:000000.0000:03732
03733:-00020:-00054:-00056:000000.0000:03733
03734:+00018:-00007:-00007:000000.0000:03734
03735:-00151:-00028:-00173:000000.0000:03735
03736:-00034:-00123:-00087:000000.0000:03736
03737:-00098:-00147:-00206:000000.0000:03737
03738:+00045:-00119:-00200:000000.0000:03738
03739:+00124:-00074:-00203:000000.0000:03739
03740:-00018:-00086:-00104:000000.0000:03740
03741:+00020:-00044:-00095:000000.0000:03741
03742:-00100:-00067:-00113:000000.0000:03742
03743:-00070:-00082:+00064:000000.0000:03743
03744:-00119:-00023:+00053:000000.0000:03744
03745:+00017:+00032:+00179:000000.0000:03745
03746:+00003:+00089:+00109:000000.0000:03746
03747:-00010:+00086:+00228:000000.0000:03747
03748:-00032:+00180:+00167:000000.0000:03748
03749:-00112:+00104:+00110:000000.0000:03749
03750:-00054:+00126:-00002:000000.0000:03750
03751:-00145:+00037:-00218:000000.0000:03751
03752:-00162:+00027:-00149:000000.0000:03752
03753:-00163:+00003:-00257:000000.0000:03753
03754:-00062:+00022:-00245:000000.0000:03754
03755:+00078:+00010:-00073:000000.0000:03755
03756:+00077:+00001:-00121:000000.0000:03756
03757:+00051:-00057:-00181:000000.0000:03757
03758:+00121:-00104:-00120:000000.0000:03758
03759:+00053:-00098:-00063:000000.0000:03759
03760:+00028:-00105:+00047:000000.0000:03760
03761:+00093:-00104:-00018:000000.0000:03761
03762:+00083:-00114:-00058:000000.0000:03762
03763:+00074:-00095:+00111:000000.0000:03763
03764:+00078:-00051:+00082:000000.0000:03764
03765:+00147:+00018:+00303:000000.0000:03765
03766:+00149:+00045:+00253:000000.0000:03766
03767:+00127:+00038:+00078:000000.0000:03767
03768:+00106:+00057:+00166:000000.0000:03768
03769:+00091:+00001:+00108:000000.0000:03769
03770:+00113:+00078:+00237:000000.0000:03770
03771:-00108:+00095:+00143:000000.0000:03771
03772:-00034:+00107:+00311:000000.0000:03772
03773:-00017:+00163:+00083:000000.0000:03773
03774:-00074:+00043:-00015:000000.0000:03774
03775:+00009:-00020:+00180:000000.0000:03775
03776:+00001:+00052:+00035:000000.0000:03776
03777:+00015:-00075:-00265:000000.0000:03777
03778:-00019:-00068:-00530:000000.0000:03778
03779:+00013:-00268:-00414:000000.0000:03779
03780:-00042:-00255:-00193:000000.0000:03780
03781:+00019:-00182:-00254:000000.0000:03781
03782:+00055:-00154:+00027:000000.0000:03782
03783:+00075:-00135:-00019:000000.0000:03783
03784:-00035:-00092:-00002:000000.0000:03784
03785:+00012:+00006:+00075:000000.0000:03785
03786:-00021:+00024:+00204:000000.0000:03786
03787:-00173:+00061:+00294:000000.0000:03787
03788:+00046:+00142:+00330:000000.0000:03788
03789:+00161:+00166:+00366:000000.0000:03789
03790:+00188:+00158:+00135:000000.0000:03790
03791:+00167:+00202:+00088:000000.0000:03791
03792:+00041:+00120:+00048:000000.0000:03792
03793:+00153:+00090:+00048:000000.0000:03793
03794:+00160:+00037:-00177:000000.0000:03794
03795:+00158:-00017:-00152:000000.0000:03795
03796:-00037:-00015:-00241:000000.0000:03796
03797:+00000:-00102:-00241:000000.0000:03797
03798:+00015:-00047:-00216:000000.0000:03798
03799:-00043:-00139:-00217:000000.0000:03799
03800:-00068:-00118:-00070:000000.0000:03800
03801:-00103:-00115:-00114:000000.0000:03801
03802:-00051:-00109:-00217:000000.0000:03802
03803:+00098:-00088:-00145:000000.0000:03803
03804:+00126:+00010:+00040:000000.0000:03804
03805:+00104:+00032:+00096:000000.0000:03805
03806:+00132:+00008:+00077:000000.0000:03806
03807:+00060:-00016:-00074:000000.0000:03807
03808:+00067:+00006:-00031:000000.0000:03808
03809:+00040:-00029:-00186:000000.0000:03809
03810:-00078:-00060:+00084:000000.0000:03810
03811:-00024:-00030:+00204:000000.0000:03811
03812:-00147:-00030:+00153:000000.0000:03812
03813:-00177:-00022:+00162:000000.0000:03813
03814:-00260:+00007:+00179:000000.0000:03814
03815:-00327:-00019:+00094:000000.0000:03815
03816:-00172:+00019:+00060:000000.0000:03816
03817:-00156:+00023:-00022:000000.0000:03817
03818:-00179:+00011:-00122:000000.0000:03818
03819:-00206:-00049:-00094:000000.0000:03819
03820:-00265:+00011:-00047:000000.0000:03820
03821:-00179:+00009:-00042:000000.0000:03821
03822:-00186:-00031:-00104:000000.0000:03822
03823:-00138:-00071:-00108:000000.0000:03823
03824:-00203:-00125:-00135:000000.0000:03824
03825:-00081:-00054:-00069:000000.0000:03825
03826:+00080:+00008:+00087:000000.0000:03826
03827:+00059:-00013:+00228:000000.0000:03827
03828:+00034:-00009:+00180:000000.0000:03828
03829:+00015:-00053:+00243:000000.0000:03829
03830:+00072:-00028:+00175:000000.0000:03830
03831:-00027:-00019:+00118:000000.0000:03831
03832:-00022:-00006:+00054:000000.0000:03832
03833:+00038:-00032:-00028:000000.0000:03833
03834:+00172:+00068:+00009:000000.0000:03834
03835:+00176:+00066:+00082:000000.0000:03835
03836:+00037:+00095:+00132:000000.0000:03836
03837:-00022:+00090:+00020:000000.0000:03837
03838:+00113:+00096:-00075:000000.0000:03838
03839:-00045:+00088:+00092:000000.0000:03839
03840:+00035:+00119:-00017:000000.0000:03840
03841:-00145:+00059:-00052:000000.0000:03841
03842:+00051:+00006:-00088:000000.0000:03842
03843:-00019:-00053:-00110:000000.0000:03843
03844:-00062:-00047:-00205:000000.0000:03844
03845:-00045:-00141:-00258:000000.0000:03845
03846:-00177:-00102:-00182:000000.0000:03846
03847:-00001:-00058:-00118:000000.0000:03847
03848:-00167:-00040:-00182:000000.0000:03848
03849:+00014:-00037:+00062:000000.0000:03849
03850:-00048:-00079:+00003:000000.0000:03850
03851:-00108:+00033:+00126:000000.0000:03851
03852:-00072:+00104:+00105:000000.0000:03852
03853:+00005:-00006:+00017:000000.0000:03853
03854:+00009:+00011:+00151:000000.0000:03854
03855:-00170:+00038:+00158:000000.0000:03855
03856:-00238:+00082:+00103:000000.0000:03856
03857:-00161:+00040:+00149:000000.0000:03857
03858:-00082:+00048:+00109:000000.0000:03858
03859:-00047:+00061:+00012:000000.0000:03859
03860:+00136:+00016:+00000:000000.0000:03860
03861:+00023:-00001:-00039:000000.0000:03861
03862:-00045:-00087:-00144:000000.0000:03862
03863:-00129:-00070:-00103:000000.0000:03863
03864:-00063:-00085:-00217:000000.0000:03864
03865:+00056:-00070:-00040:000000.0000:03865
03866:-00055:-00093:-00061:000000.0000:03866
03867:-00134:-00097:-00038:000000.0000:03867
03868:+00017:-00123:-00020:000000.0000:03868
03869:+00068:-00083:-00065:000000.0000:03869
03870:-00037:-00031:+00118:000000.0000:03870
03871:+00078:+00003:+00205:000000.0000:03871
03872:+00133:+00006:+00104:000000.0000:03872
03873:+00115:-00019:+00185:000000.0000:03873
03874:+00107:+00016:+00208:000000.0000:03874
03875:+00084:-00006:+00148:000000.0000:03875
03876:-00029:+00034:+00178:000000.0000:03876
03877:+00017:+00115:+00202:000000.0000:03877
03878:-00078:+00092:+00252:000000.0000:03878
03879:+00002:+00112:+00164:000000.0000:03879
03880:-00099:+00083:+00063:000000.0000:03880
03881:-00014:+00144:+00061:000000.0000:03881
03882:-00003:+00009:-00355:000000.0000:03882
03883:+00005:-00088:-00645:000000.0000:03883
03884:-00017:-00294:-00721:000000.0000:03884
03885:+00083:-00276:-00630:000000.0000:03885
03886:-00018:-00212:-00322:000000.0000:03886
03887:+00003:-00073:-00027:000000.0000:03887
03888:+00077:-00024:+00142:000000.0000:03888
03889:-00058:+00047:+00212:000000.0000:03889
03890:+00040:+00096:+00141:000000.0000:03890
03891:-00169:+00147:+00271:000000.0000:03891
03892:-00179:+00254:+00308:000000.0000:03892
03893:+00028:+00272:+00531:000000.0000:03893
03894:-00024:+00309:+00706:000000.0000:03894
03895:+00086:+00286:+00485:000000.0000:03895
03896:-00017:+00200:+00313:000000.0000:03896
03897:-00091:+00140:+00098:000000.0000:03897
03898:-00277:+00102:-00078:000000.0000:03898
03899:-00027:+00020:-00071:000000.0000:03899
03900:-00032:+00013:-00111:000000.0000:03900
03901:-00049:-00055:-00184:000000.0000:03901
03902:-00168:-00096:-00250:000000.0000:03902
03903:-00176:-00102:-00289:000000.0000:03903
03904:-00099:-00159:-00394:000000.0000:03904
03905:-00233:-00090:-00206:000000.0000:03905
03906:-00225:-00108:-00315:000000.0000:03906
03907:-00118:-00118:-00332:000000.0000:03907
03908:-00059:-00098:-00271:000000.0000:03908
03909:+00173:-00054:-00118:000000.0000:03909
03910:+00183:-00073:-00134:000000.0000:03910
03911:+00255:+00092:+00117:000000.0000:03911
03912:+00213:+00061:+00106:000000.0000:03912
03913:+00125:+00067:+00140:000000.0000:03913
03914:-00003:+00081:+00019:000000.0000:03914
03915:-00115:+00078:-00131:000000.0000:03915
03916:+00023:+00090:+00374:000000.0000:03916
03917:-00016:-00067:-00157:000000.0000:03917
03918:+00060:-00002:+00030:000000.0000:03918
03919:+00093:-00099:+00302:000000.0000:03919
03920:-00069:-00014:-00016:000000.0000:03920
03921:-00092:-00039:+00022:000000.0000:03921
03922:-00016:-00075:-00057:000000.0000:03922
03923:-00130:-00127:-00211:000000.0000:03923
03924:-00027:-00174:+00011:000000.0000:03924
03925:-00218:-00207:-00279:000000.0000:03925
03926:+00022:-00255:-00174:000000.0000:03926
03927:-00147:-00245:-00199:000000.0000:03927
03928:+00009:-00219:-00244:000000.0000:03928
03929:-00304:-00248:-00171:000000.0000:03929
03930:-00115:-00194:-00113:000000.0000:03930
03931:-00150:-00100:+00046:000000.0000:03931
03932:-00041:-00050:+00169:000000.0000:03932
03933:-00096:-00016:+00269:000000.0000:03933
03934:-00114:+00025:+00310:000000.0000:03934
03935:-00064:+00028:+00149:000000.0000:03935
03936:-00053:+00105:+00272:000000.0000:03936
03937:-00140:+00106:+00195:000000.0000:03937
03938:-00089:+00131:+00100:000000.0000:03938
03939:-00057:+00168:+00083:000000.0000:03939
03940:-00022:+00185:-00037:000000.0000:03940
03941:-00048:+00149:-00086:000000.0000:03941
03942:-00065:+00092:-00056:000000.0000:03942
03943:+00100:+00109:-00056:000000.0000:03943
03944:-00010:-00033:-00097:000000.0000:03944
03945:+00062:+00078:-00126:000000.0000:03945
03946:-00109:-00028:-00030:000000.0000:03946
03947:-00006:-00136:-00175:000000.0000:03947
03948:+00005:-00151:-00226:000000.0000:03948
03949:+00054:-00171:-00127:000000.0000:03949
03950:-00005:-00130:-00168:000000.0000:03950
03951:+00042:-00121:-00184:000000.0000:03951
03952:+00126:-00087:-00029:000000.0000:03952
03953:+00004:-00068:+00003:000000.0000:03953
03954:-00063:+00027:+00140:000000.0000:03954
03955:-00111:+00061:+00192:000000.0000:03955
03956:-00015:+00082:+00258:000000.0000:03956
03957:-00024:+00048:+00315:000000.0000:03957
03958:+00017:+00063:+00323:000000.0000:03958
03959:+00039:+00035:+00329:000000.0000:03959
03960:+00046:+00137:+00231:000000.0000:03960
03961:-00037:+00098:+00023:000000.0000:03961
03962:+00050:-00036:-00126:000000.0000:03962
03963:-00064:-00109:-00103:000000.0000:03963
03964:-00037:-00145:-00217:000000.0000:03964
03965:-00051:-00087:-00123:000000.0000:03965
03966:+00064:-00122:-00239:000000.0000:03966
03967:-00074:-00172:-00077:000000.0000:03967
03968:-00091:-00084:-00093:000000.0000:03968
03969:-00020:-00098:-00180:000000.0000:03969
03970:+00064:-00083:-00015:000000.0000:03970
03971:-00091:+00001:+00033:000000.0000:03971
03972:+00026:+00009:+00204:000000.0000:03972
03973:-00005:+00042:+00199:000000.0000:03973
03974:+00209:+00068:+00221:000000.0000:03974
03975:-00042:+00205:+00330:000000.0000:03975
03976:-00069:+00209:+00351:000000.0000:03976
03977:+00047:+00277:+00483:000000.0000:03977
03978:+00056:+00242:+00350:000000.0000:03978
03979:+00054:+00292:+00122:000000.0000:03979
03980:-00025:+00244:-00016:000000.0000:03980
03981:-00052:+00109:-00290:000000.0000:03981
03982:+00049:-00032:-00406:000000.0000:03982
03983:+00070:-00071:-00263:000000.0000:03983
03984:+00018:-00108:-00227:000000.0000:03984
03985:+00050:-00020:-00097:000000.0000:03985
03986:+00007:-00049:-00239:000000.0000:03986
03987:-00110:+00001:-00205:000000.0000:03987
03988:-00010:-00054:-00128:000000.0000:03988
03989:-00199:-00123:+00060:000000.0000:03989
03990:+00028:-00043:+00124:000000.0000:03990
03991:+00044:+00046:+00377:000000.0000:03991
03992:+00160:-00011:+00279:000000.0000:03992
03993:-00036:-00003:+00049:000000.0000:03993
03994:-00157:-00077:+00030:000000.0000:03994
03995:-00057:-00006:+00203:000000.0000:03995
03996:-00058:-00069:+00294:000000.0000:03996
03997:-00036:-00046:+00074:000000.0000:03997
03998:+00016:-00124:+00057:000000.0000:03998
03999:+00044:-00096:+00237:000000.0000:03999
04000:+00067:-00089:+00069:000000.0000:04000
04001:+00047:-00074:-00060:000000.0000:04001
04002:+00107:-00031:-00058:000000.0000:04002
04003:-00119:-00015:-00160:000000.0000:04003
04004:-00035:-00065:-00233:000000.0000:04004
04005:-00152:-00050:-00184:000000.0000:04005
04006:+00010:-00127:-00161:000000.0000:04006
04007:+00067:-00101:-00144:000000.0000:04007
04008:+00188:+00003:-00057:000000.0000:04008
04009:+00159:-00066:-00081:000000.0000:04009
04010:+00067:-00065:-00131:000000.0000:04010
04011:-00110:-00166:-00231:000000.0000:04011
04012:-00034:-00149:-00266:000000.0000:04012
04013:-00256:-00199:-00278:000000.0000:04013
04014:-00268:-00008:+00081:000000.0000:04014
04015:-00372:+00012:+00186:000000.0000:04015
04016:-00285:+00029:+00305:000000.0000:04016
04017:-00162:+00010:+00181:000000.0000:04017
04018:-00233:+00088:+00250:000000.0000:04018
04019:-00084:+00090:+00020:000000.0000:04019
04020:+00017:+00031:-00112:000000.0000:04020
04021:+00113:+00065:+00001:000000.0000:04021
04022:+00022:+00043:+00034:000000.0000:04022
04023:+00083:+00157:+00175:000000.0000:04023
04024:-00013:+00076:+00007:000000.0000:04024
04025:+00251:+00169:+00043:000000.0000:04025
04026:+00069:+00161:+00056:000000.0000:04026
04027:+00223:+00170:-00033:000000.0000:04027
04028:-00007:+00145:+00050:000000.0000:04028
04029:-00045:+00125:+00006:000000.0000:04029
04030:-00143:+00116:+00046:000000.0000:04030
04031:-00008:+00124:+00045:000000.0000:04031
04032:+00093:-00089:+00046:000000.0000:04032
04033:-00104:-00051:+00185:000000.0000:04033
04034:-00231:-00063:-00172:000000.0000:04034
04035:-00107:-00150:-00136:000000.0000:04035
04036:+00088:-00088:+00164:000000.0000:04036
04037:+00081:-00106:+00073:000000.0000:04037
04038:-00009:-00087:+00036:000000.0000:04038
04039:+00053:-00109:-00015:000000.0000:04039
04040:+00006:-00116:+00152:000000.0000:04040
04041:-00074:-00124:+00051:000000.0000:04041
04042:-00085:-00113:-00041:000000.0000:04042
04043:-00007:-00118:-00025:000000.0000:04043
04044:+00036:-00025:-00042:000000.0000:04044
04045:+00115:-00062:-00153:000000.0000:04045
04046:+00085:+00003:+00054:000000.0000:04046
04047:+00013:-00010:+00020:000000.0000:04047
04048:-00038:-00030:-00026:000000.0000:04048
04049:-00128:-00053:-00317:000000.0000:04049
04050:-00116:-00012:-00368:000000.0000:04050
04051:+00154:-00049:-00087:000000.0000:04051
04052:+00022:-00030:-00108:000000.0000:04052
04053:+00079:-00055:-00155:000000.0000:04053
04054:-00006:+00046:+00090:000000.0000:04054
04055:-00017:+00009:+00040:000000.0000:04055
04056:-00096:+00006:+00154:000000.0000:04056
04057:-00148:+00054:+00124:000000.0000:04057
04058:-00058:+00164:+00031:000000.0000:04058
04059:-00115:+00179:+00171:000000.0000:04059
04060:+00039:+00132:+00121:000000.0000:04060
04061:+00049:+00126:+00334:000000.0000:04061
04062:-00023:+00063:+00252:000000.0000:04062
04063:+00006:+00046:+00039:000000.0000:04063
04064:-00090:+00033:+00118:000000.0000:04064
04065:-00159:+00032:+00010:000000.0000:04065
04066:-00162:+00031:-00031:000000.0000:04066
04067:-00124:-00116:-00124:000000.0000:04067
04068:-00038:-00073:-00188:000000.0000:04068
04069:+00105:-00079:-00131:000000.0000:04069
04070:-00023:-00099:-00207:000000.0000:04070
04071:-00063:-00147:-00295:000000.0000:04071
04072:-00049:-00122:-00256:000000.0000:04072
04073:-00028:-00152:-00260:000000.0000:04073
04074:-00035:-00099:-00011:000000.0000:04074
04075:-00038:-00046:-00007:000000.0000:04075
04076:+00158:-00062:+00149:000000.0000:04076
04077:+00204:-00036:+00190:000000.0000:04077
04078:+00311:+00057:+00213:000000.0000:04078
04079:+00219:+00105:+00338:000000.0000:04079
04080:+00057:+00131:+00262:000000.0000:04080
04081:-00062:+00162:+00225:000000.0000:04081
04082:-00032:+00119:+00306:000000.0000:04082
04083:+00025:+00153:+00170:000000.0000:04083
04084:-00023:+00139:+00144:000000.0000:04084
04085:-00118:+00111:+00110:000000.0000:04085
04086:+00019:+00081:-00165:000000.0000:04086
04087:-00001:-00015:-00324:000000.0000:04087
04088:-00077:-00237:-00816:000000.0000:04088
04089:-00108:-00299:-00589:000000.0000:04089
04090:-00020:-00357:-00524:000000.0000:04090
04091:-00008:-00073:-00025:000000.0000:04091
04092:+00063:-00074:+00115:000000.0000:04092
04093:+00015:+00056:+00253:000000.0000:04093
04094:+00175:+00087:+00165:000000.0000:04094
04095:-00019:+00125:+00199:000000.0000:04095
04096:-00001:+00179:+00309:000000.0000:04096
04097:+00051:+00225:+00262:000000.0000:04097
04098:+00128:+00274:+00539:000000.0000:04098
04099:+00050:+00247:+00535:000000.0000:04099
04100:+00085:+00236:+00467:000000.0000:04100
04101:-00099:+00256:+00261:000000.0000:04101
04102:-00121:+00252:+00145:000000.0000:04102
04103:-00036:+00123:-00062:000000.0000:04103
04104:-00142:+00057:-00149:000000.0000:04104
04105:-00067:+00006:-00291:000000.0000:04105
04106:-00063:-00059:-00385:000000.0000:04106
04107:-00137:-00074:-00372:000000.0000:04107
04108:-00075:-00135:-00372:000000.0000:04108
04109:-00149:-00142:-00373:000000.0000:04109
04110:-00086:-00149:-00325:000000.0000:04110
04111:-00177:-00255:-00361:000000.0000:04111
04112:-00031:-00100:-00394:000000.0000:04112
04113:-00025:-00122:-00274:000000.0000:04113
04114:+00043:-00099:-00157:000000.0000:04114
04115:+00070:-00042:-00174:000000.0000:04115
04116:+00027:-00016:-00038:000000.0000:04116
04117:-00010:-00015:+00132:000000.0000:04117
04118:+00042:+00045:+00181:000000.0000:04118
04119:+00050:+00009:+00334:000000.0000:04119
04120:+00086:+00014:+00172:000000.0000:04120
04121:+00098:+00043:+00236:000000.0000:04121
04122:+00057:+00072:+00338:000000.0000:04122
04123:+00040:+00035:+00107:000000.0000:04123
04124:+00048:+00124:+00273:000000.0000:04124
04125:-00102:+00137:+00191:000000.0000:04125
04126:-00022:-00006:-00309:000000.0000:04126
04127:-00052:-00031:-00218:000000.0000:04127
04128:-00001:-00125:-00180:000000.0000:04128
04129:-00030:-00139:-00440:000000.0000:04129
04130:+00074:-00114:-00468:000000.0000:04130
04131:-00007:-00131:-00591:000000.0000:04131
04132:-00066:-00180:-00427:000000.0000:04132
04133:-00082:-00211:+00043:000000.0000:04133
04134:-00145:-00096:-00069:000000.0000:04134
04135:-00086:-00135:+00227:000000.0000:04135
04136:-00029:-00023:+00159:000000.0000:04136
04137:+00112:+00029:+00134:000000.0000:04137
04138:-00092:+00036:+00371:000000.0000:04138
04139:-00007:+00083:+00236:000000.0000:04139
04140:-00092:+00090:+00189:000000.0000:04140
04141:+00115:+00090:+00119:000000.0000:04141
04142:-00162:+00137:+00011:000000.0000:04142
04143:-00048:+00099:+00019:000000.0000:04143
04144:+00064:+00152:+00014:000000.0000:04144
04145:+00241:+00139:+00016:000000.0000:04145
04146:+00101:+00061:-00025:000000.0000:04146
04147:-00183:+00057:-00170:000000.0000:04147
04148:-00047:-00074:-00024:000000.0000:04148
04149:-00016:-00094:-00042:000000.0000:04149
04150:+00004:-00095:-00161:000000.0000:04150
04151:+00046:-00074:-00204:000000.0000:04151
04152:+00008:-00113:-00147:000000.0000:04152
04153:+00073:-00117:-00093:000000.0000:04153
04154:-00058:-00209:-00171:000000.0000:04154
04155:-00044:-00169:-00098:000000.0000:04155
04156:+00097:-00130:-00054:000000.0000:04156
04157:-00042:-00064:+00027:000000.0000:04157
04158:-00041:-00031:-00080:000000.0000:04158
04159:-00041:-00023:+00030:000000.0000:04159
04160:+00087:+00020:+00205:000000.0000:04160
04161:+00095:+00052:+00191:000000.0000:04161
04162:-00044:+00071:+00160:000000.0000:04162
04163:+00048:+00070:+00147:000000.0000:04163
04164:-00019:+00095:+00059:000000.0000:04164
04165:+00083:+00107:+00067:000000.0000:04165
04166:-00123:+00076:-00044:000000.0000:04166
04167:-00033:+00104:-00107:000000.0000:04167
04168:-00068:+00032:-00127:000000.0000:04168
04169:+00036:+00002:-00117:000000.0000:04169
04170:-00047:-00053:-00114:000000.0000:04170
04171:+00058:+00003:-00031:000000.0000:04171
04172:+00200:+00018:+00057:000000.0000:04172
04173:+00077:-00010:+00071:000000.0000:04173
04174:+00041:-00065:-00104:000000.0000:04174
04175:+00090:-00129:-00130:000000.0000:04175
04176:+00157:-00028:+00081:000000.0000:04176
04177:-00076:-00053:+00163:000000.0000:04177
04178:-00154:-00016:+00206:000000.0000:04178
04179:-00086:-00050:+00130:000000.0000:04179
04180:+00008:-00007:+00047:000000.0000:04180
04181:+00054:+00036:+00103:000000.0000:04181
04182:+00133:+00066:+00197:000000.0000:04182
04183:+00200:+00043:+00322:000000.0000:04183
04184:+00230:+00068:+00311:000000.0000:04184
04185:+00110:+00069:+00235:000000.0000:04185
04186:+00057:+00091:+00203:000000.0000:04186
04187:-00021:+00132:+00224:000000.0000:04187
04188:+00062:+00149:+00163:000000.0000:04188
04189:+00095:+00130:+00101:000000.0000:04189
04190:+00059:+00045:+00018:000000.0000:04190
04191:+00126:-00039:-00208:000000.0000:04191
04192:+00143:-00087:-00290:000000.0000:04192
04193:+00230:-00130:-00380:000000.0000:04193
04194:+00177:-00168:-00340:000000.0000:04194
04195:+00155:-00174:-00072:000000.0000:04195
04196:+00079:-00171:+00005:000000.0000:04196
04197:+00092:-00055:+00045:000000.0000:04197
04198:-00004:-00031:+00071:000000.0000:04198
04199:-00007:-00025:+00144:000000.0000:04199
04200:-00091:+00063:+00211:000000.0000:04200
04201:+00042:+00033:+00023:000000.0000:04201
04202:+00119:+00044:+00174:000000.0000:04202
04203:-00028:+00156:+00205:000000.0000:04203
04204:-00028:+00176:+00210:000000.0000:04204
04205:-00101:+00142:+00210:000000.0000:04205
04206:-00109:+00158:+00020:000000.0000:04206
04207:+00034:+00068:-00041:000000.0000:04207
04208:+00048:+00051:-00184:000000.0000:04208
04209:+00134:+00092:-00191:000000.0000:04209
04210:+00141:-00064:-00159:000000.0000:04210
04211:+00148:-00038:-00264:000000.0000:04211
04212:+00013:-00073:-00237:000000.0000:04212
04213:-00095:-00080:-00160:000000.0000:04213
04214:-00074:-00116:-00218:000000.0000:04214
04215:-00148:-00060:-00249:000000.0000:04215
04216:-00068:-00139:-00097:000000.0000:04216
04217:-00066:-00138:+00031:000000.0000:04217
04218:+00000:-00158:+00069:000000.0000:04218
04219:+00066:-00186:+00062:000000.0000:04219
04220:+00052:-00122:+00120:000000.0000:04220
04221:+00009:-00148:+00137:000000.0000:04221
04222:+00012:-00159:+00104:000000.0000:04222
04223:-00130:-00139:+00222:000000.0000:04223
04224:+00004:-00115:+00313:000000.0000:04224
04225:-00013:-00060:+00279:000000.0000:04225
04226:-00074:-00005:+00132:000000.0000:04226
04227:+00036:+00001:+00108:000000.0000:04227
04228:-00066:+00014:+00194:000000.0000:04228
04229:-00114:+00076:+00116:000000.0000:04229
04230:-00153:+00062:+00014:000000.0000:04230
04231:-00232:+00081:-00010:000000.0000:04231
04232:+00002:+00049:-00007:000000.0000:04232
04233:+00051:+00026:-00038:000000.0000:04233
04234:+00038:+00033:-00112:000000.0000:04234
04235:+00201:+00030:-00013:000000.0000:04235
04236:+00230:+00020:-00126:000000.0000:04236
04237:+00326:+00062:-00232:000000.0000:04237
04238:+00238:+00058:-00184:000000.0000:04238
04239:+00100:-00002:-00124:000000.0000:04239
04240:-00081:-00038:+00089:000000.0000:04240
04241:-00155:-00045:+00188:000000.0000:04241
04242:-00043:-00036:+00306:000000.0000:04242
04243:-00005:-00041:+00214:000000.0000:04243
04244:+00015:+00016:+00089:000000.0000:04244
04245:+00171:+00014:-00046:000000.0000:04245
04246:+00121:+00071:-00007:000000.0000:04246
04247:+00059:+00055:-00014:000000.0000:04247
04248:-00122:+00022:-00037:000000.0000:04248
04249:-00183:+00033:+00022:000000.0000:04249
04250:-00167:+00031:+00052:000000.0000:04250
04251:-00062:+00041:-00009:000000.0000:04251
04252:+00048:+00061:-00002:000000.0000:04252
04253:+00015:+00042:+00091:000000.0000:04253
04254:+00024:+00089:+00097:000000.0000:04254
04255:-00052:+00064:+00007:000000.0000:04255
04256:-00040:+00084:+00021:000000.0000:04256
04257:-00042:+00011:+00012:000000.0000:04257
04258:-00061:-00082:-00066:000000.0000:04258
04259:+00056:-00047:-00008:000000.0000:04259
04260:+00040:-00177:-00093:000000.0000:04260
04261:+00100:-00103:-00005:000000.0000:04261
04262:-00052:-00151:+00066:000000.0000:04262
04263:-00025:-00066:-00037:000000.0000:04263
04264:-00097:-00094:+00061:000000.0000:04264
04265:+00024:+00032:+00111:000000.0000:04265
04266:-00206:-00004:+00096:000000.0000:04266
04267:-00205:+00103:+00258:000000.0000:04267
04268:-00175:+00185:+00060:000000.0000:04268
04269:-00157:+00142:+00146:000000.0000:04269
04270:+00009:+00123:+00021:000000.0000:04270
04271:-00158:+00071:+00096:000000.0000:04271
04272:+00043:+00064:+00056:000000.0000:04272
04273:-00065:-00054:-00039:000000.0000:04273
04274:-00052:-00077:-00008:000000.0000:04274
04275:-00076:-00044:-00025:000000.0000:04275
04276:+00075:-00047:-00100:000000.0000:04276
04277:+00171:-00025:+00011:000000.0000:04277
04278:+00162:-00077:-00142:000000.0000:04278
04279:+00022:-00059:-00141:000000.0000:04279
04280:-00018:-00095:-00165:000000.0000:04280
04281:+00050:-00054:-00094:000000.0000:04281
04282:-00012:-00090:-00008:000000.0000:04282
04283:-00036:-00159:+00006:000000.0000:04283
04284:-00011:-00156:+00018:000000.0000:04284
04285:+00066:-00064:+00135:000000.0000:04285
04286:+00071:-00080:+00173:000000.0000:04286
04287:+00070:+00007:+00381:000000.0000:04287
04288:+00190:+00024:+00217:000000.0000:04288
04289:-00044:+00027:+00207:000000.0000:04289
04290:-00113:+00161:+00279:000000.0000:04290
04291:-00018:+00208:+00163:000000.0000:04291
04292:+00028:+00175:+00165:000000.0000:04292
04293:+00077:+00100:+00176:000000.0000:04293
04294:+00047:+00117:+00154:000000.0000:04294
04295:+00063:+00130:+00101:000000.0000:04295
04296:+00206:+00113:+00002:000000.0000:04296
04297:-00003:+00112:+00083:000000.0000:04297
04298:+00106:+00047:-00216:000000.0000:04298
04299:-00179:-00118:-00327:000000.0000:04299
04300:-00169:-00139:-00632:000000.0000:04300
04301:-00129:-00346:-00592:000000.0000:04301
04302:+00066:-00245:-00268:000000.0000:04302
04303:+00050:-00219:-00095:000000.0000:04303
04304:+00198:-00126:+00105:000000.0000:04304
04305:+00014:-00072:+00361:000000.0000:04305
04306:+00045:+00015:+00214:000000.0000:04306
04307:-00186:+00132:+00213:000000.0000:04307
04308:+00035:+00219:+00356:000000.0000:04308
04309:-00157:+00198:+00455:000000.0000:04309
04310:-00045:+00311:+00288:000000.0000:04310
04311:-00090:+00251:+00202:000000.0000:04311
04312:+00001:+00234:+00441:000000.0000:04312
04313:-00122:+00138:+00276:000000.0000:04313
04314:-00070:+00082:+00104:000000.0000:04314
04315:-00061:+00030:+00189:000000.0000:04315
04316:-00010:+00021:+00109:000000.0000:04316
04317:-00008:-00039:+00029:000000.0000:04317
04318:-00023:-00090:-00344:000000.0000:04318
04319:-00058:-00178:-00281:000000.0000:04319
04320:-00128:-00051:-00361:000000.0000:04320
04321:-00096:-00203:-00386:000000.0000:04321
04322:+00046:-00106:-00358:000000.0000:04322
04323:+00005:-00142:-00229:000000.0000:04323
04324:-00004:-00155:-00206:000000.0000:04324
04325:+00062:-00135:-00165:000000.0000:04325
04326:+00249:-00124:-00028:000000.0000:04326
04327:+00131:-00059:+00136:000000.0000:04327
04328:+00282:-00034:+00210:000000.0000:04328
04329:+00077:+00041:+00287:000000.0000:04329
04330:+00044:+00071:+00370:000000.0000:04330
04331:+00002:+00109:+00294:000000.0000:04331
04332:+00005:+00119:+00113:000000.0000:04332
04333:+00059:+00111:+00114:000000.0000:04333
04334:+00057:+00092:+00130:000000.0000:04334
04335:-00037:+00085:-00048:000000.0000:04335
04336:+00060:+00106:-00057:000000.0000:04336
04337:-00052:-00001:-00043:000000.0000:04337
04338:-00054:+00006:-00134:000000.0000:04338
04339:-00121:-00094:-00225:000000.0000:04339
04340:-00200:-00078:-00200:000000.0000:04340
04341:-00162:-00057:-00140:000000.0000:04341
04342:-00172:-00101:-00142:000000.0000:04342
04343:-00127:-00130:-00126:000000.0000:04343
04344:-00123:-00108:-00059:000000.0000:04344
04345:+00061:-00041:+00027:000000.0000:04345
04346:-00035:-00063:+00076:000000.0000:04346
04347:-00032:+00007:+00128:000000.0000:04347
04348:-00070:-00004:+00290:000000.0000:04348
04349:-00032:+00001:+00333:000000.0000:04349
04350:-00079:-00004:+00076:000000.0000:04350
04351:-00005:-00033:-00015:000000.0000:04351
04352:+00038:+00002:+00147:000000.0000:04352
04353:+00024:+00025:+00018:000000.0000:04353
04354:+00052:-00025:-00008:000000.0000:04354
04355:-00087:-00034:-00054:000000.0000:04355
04356:-00051:-00063:-00123:000000.0000:04356
04357:-00122:-00030:-00172:000000.0000:04357
04358:-00129:-00061:-00107:000000.0000:04358
04359:-00008:+00050:+00046:000000.0000:04359
04360:-00036:+00004:-00051:000000.0000:04360
04361:+00066:+00048:+00027:000000.0000:04361
04362:+00093:-00006:+00018:000000.0000:04362
04363:-00002:+00034:-00065:000000.0000:04363
04364:+00092:+00030:-00013:000000.0000:04364
04365:-00002:+00011:+00029:000000.0000:04365
04366:+00074:+00022:+00060:000000.0000:04366
04367:-00035:+00031:+00134:000000.0000:04367
04368:+00006:+00035:-00010:000000.0000:04368
04369:+00162:+00016:+00136:000000.0000:04369
04370:+00102:-00099:+00210:000000.0000:04370
04371:+00201:-00038:+00096:000000.0000:04371
04372:+00148:-00115:+00090:000000.0000:04372
04373:+00034:-00044:+00138:000000.0000:04373
04374:+00062:-00064:+00034:000000.0000:04374
04375:-00021:-00048:+00042:000000.0000:04375
04376:-00046:-00068:+00042:000000.0000:04376
04377:-00104:-00073:-00004:000000.0000:04377
04378:-00009:-00069:+00099:000000.0000:04378
04379:-00132:-00030:+00075:000000.0000:04379
04380:-00023:-00037:+00027:000000.0000:04380
04381:-00126:-00022:-00033:000000.0000:04381
04382:-00062:-00085:+00132:000000.0000:04382
04383:-00098:-00071:+00065:000000.0000:04383
04384:-00026:-00138:+00094:000000.0000:04384
04385:-00221:-00127:+00071:000000.0000:04385
04386:-00135:-00186:-00054:000000.0000:04386
04387:-00050:-00091:-00045:000000.0000:04387
04388:-00044:-00186:+00023:000000.0000:04388
04389:+00026:-00119:+00076:000000.0000:04389
04390:-00084:-00095:+00139:000000.0000:04390
04391:-00036:-00026:+00209:000000.0000:04391
04392:-00049:+00001:+00020:000000.0000:04392
04393:-00047:-00019:+00082:000000.0000:04393
04394:-00061:-00005:-00026:000000.0000:04394
04395:+00047:+00066:-00028:000000.0000:04395
04396:+00134:+00053:+00103:000000.0000:04396
04397:+00057:+00119:+00091:000000.0000:04397
04398:+00093:+00188:+00056:000000.0000:04398
04399:+00232:+00192:-00007:000000.0000:04399
04400:+00207:+00227:+00045:000000.0000:04400
04401:+00224:+00225:+00051:000000.0000:04401
04402:+00012:+00266:+00139:000000.0000:04402
04403:-00010:+00241:+00139:000000.0000:04403
04404:+00000:+00254:+00191:000000.0000:04404
04405:+00021:+00202:+00145:000000.0000:04405
04406:-00097:+00219:+00232:000000.0000:04406
04407:-00159:+00142:+00110:000000.0000:04407
04408:-00139:+00083:-00177:000000.0000:04408
04409:-00014:-00061:-00320:000000.0000:04409
04410:-00074:-00166:-00397:000000.0000:04410
04411:+00025:-00202:-00348:000000.0000:04411
04412:-00137:-00251:+00033:000000.0000:04412
04413:-00092:-00204:+00271:000000.0000:04413
04414:-00105:-00260:+00251:000000.0000:04414
04415:-00156:-00216:+00137:000000.0000:04415
04416:-00030:-00131:+00224:000000.0000:04416
04417:+00217:-00065:+00221:000000.0000:04417
04418:+00047:-00074:+00188:000000.0000:04418
04419:+00091:-00054:+00105:000000.0000:04419
04420:+00047:+00001:+00269:000000.0000:04420
04421:-00019:+00010:+00374:000000.0000:04421
04422:+00064:+00118:+00185:000000.0000:04422
04423:-00080:+00088:+00033:000000.0000:04423
04424:+00029:+00084:-00038:000000.0000:04424
04425:+00011:+00035:-00056:000000.0000:04425
04426:-00046:-00026:-00174:000000.0000:04426
04427:-00176:-00075:-00153:000000.0000:04427
04428:-00103:-00103:-00106:000000.0000:04428
04429:-00208:-00108:-00243:000000.0000:04429
04430:-00163:-00128:-00245:000000.0000:04430
04431:-00195:-00181:-00131:000000.0000:04431
04432:-00084:-00118:-00184:000000.0000:04432
04433:-00196:-00180:-00131:000000.0000:04433
04434:-00147:-00072:-00003:000000.0000:04434
04435:-00010:+00019:+00204:000000.0000:04435
04436:-00053:+00016:+00233:000000.0000:04436
04437:+00087:+00042:+00124:000000.0000:04437
04438:-00093:-00006:+00193:000000.0000:04438
04439:+00202:+00095:+00259:000000.0000:04439
04440:+00002:+00126:+00165:000000.0000:04440
04441:+00125:+00072:+00116:000000.0000:04441
04442:+00004:+00048:+00084:000000.0000:04442
04443:-00046:+00042:+00029:000000.0000:04443
04444:-00037:+00043:-00042:000000.0000:04444
04445:+00083:+00052:-00160:000000.0000:04445
04446:+00015:+00029:-00129:000000.0000:04446
04447:+00029:-00007:-00181:000000.0000:04447
04448:-00016:+00046:-00152:000000.0000:04448
04449:-00082:+00067:-00124:000000.0000:04449
04450:-00003:+00124:-00111:000000.0000:04450
04451:-00040:+00018:-00126:000000.0000:04451
04452:-00098:+00066:+00024:000000.0000:04452
04453:-00102:-00048:+00040:000000.0000:04453
04454:-00223:-00001:+00172:000000.0000:04454
04455:-00052:+00056:+00316:000000.0000:04455
04456:-00034:+00037:+00391:000000.0000:04456
04457:+00111:+00091:+00382:000000.0000:04457
04458:+00109:-00031:+00189:000000.0000:04458
04459:+00038:-00043:+00200:000000.0000:04459
04460:-00035:-00080:+00130:000000.0000:04460
04461:-00010:-00058:+00012:000000.0000:04461
04462:-00151:-00170:-00184:000000.0000:04462
04463:-00076:-00127:-00169:000000.0000:04463
04464:-00079:-00115:-00060:000000.0000:04464
04465:+00033:-00064:-00207:000000.0000:04465
04466:-00016:-00089:-00206:000000.0000:04466
04467:+00018:-00129:-00039:000000.0000:04467
04468:+00019:-00086:-00153:000000.0000:04468
04469:+00035:-00055:-00048:000000.0000:04469
04470:-00004:+00028:+00053:000000.0000:04470
04471:-00096:+00051:-00042:000000.0000:04471
04472:-00036:-00002:+00016:000000.0000:04472
04473:+00055:+00025:+00009:000000.0000:04473
04474:-00033:+00015:-00015:000000.0000:04474
04475:+00070:-00010:-00008:000000.0000:04475
04476:-00065:-00041:-00066:000000.0000:04476
04477:-00070:-00047:+00149:000000.0000:04477
04478:-00091:-00065:+00136:000000.0000:04478
04479:-00121:-00021:+00097:000000.0000:04479
04480:-00090:-00041:+00121:000000.0000:04480
04481:-00081:-00002:+00052:000000.0000:04481
04482:+00038:+00047:+00117:000000.0000:04482
04483:-00054:+00010:+00034:000000.0000:04483
04484:+00017:+00072:+00099:000000.0000:04484
04485:-00009:+00097:+00134:000000.0000:04485
04486:-00075:+00104:-00020:000000.0000:04486
04487:-00182:+00019:+00085:000000.0000:04487
04488:+00013:+00042:+00022:000000.0000:04488
04489:-00141:-00060:-00077:000000.0000:04489
04490:-00130:+00005:-00075:000000.0000:04490
04491:+00070:+00035:-00034:000000.0000:04491
04492:+00059:+00034:+00157:000000.0000:04492
04493:+00124:+00097:-00011:000000.0000:04493
04494:-00070:+00037:+00034:000000.0000:04494
04495:-00152:+00026:-00027:000000.0000:04495
04496:-00063:-00018:-00050:000000.0000:04496
04497:+00055:+00035:+00014:000000.0000:04497
04498:+00018:-00023:-00087:000000.0000:04498
04499:-00031:+00008:+00026:000000.0000:04499
04500:-00039:-00019:-00146:000000.0000:04500
04501:+00113:+00020:-00098:000000.0000:04501
04502:+00126:+00027:+00047:000000.0000:04502
04503:-00061:+00017:+00003:000000.0000:04503
04504:-00001:+00064:-00095:000000.0000:04504
04505:-00082:+00072:-00095:000000.0000:04505
04506:+00000:+00026:-00045:000000.0000:04506
04507:-00006:+00010:-00011:000000.0000:04507
04508:+00037:+00023:-00076:000000.0000:04508
04509:+00099:+00007:-00011:000000.0000:04509
04510:-00034:+00013:-00015:000000.0000:04510
04511:+00069:-00016:-00063:000000.0000:04511
04512:-00047:-00041:-00074:000000.0000:04512
04513:+00076:-00097:-00195:000000.0000:04513
04514:-00190:-00101:-00086:000000.0000:04514
04515:+00019:-00128:-00174:000000.0000:04515
04516:-00096:-00138:-00093:000000.0000:04516
04517:+00119:-00155:+00039:000000.0000:04517
04518:-00023:-00154:-00008:000000.0000:04518
04519:-00057:-00107:+00055:000000.0000:04519
04520:-00121:-00103:+00058:000000.0000:04520
04521:-00015:-00060:+00153:000000.0000:04521
04522:-00092:-00109:+00146:000000.0000:04522
04523:-00085:-00058:+00116:000000.0000:04523
04524:-00015:+00019:+00201:000000.0000:04524
04525:-00067:+00012:+00113:000000.0000:04525
04526:-00046:+00096:+00109:000000.0000:04526
04527:-00041:+00114:+00078:000000.0000:04527
04528:-00031:+00097:+00074:000000.0000:04528
04529:-00061:+00117:+00105:000000.0000:04529
04530:-00056:+00106:+00014:000000.0000:04530
04531:-00045:+00079:+00064:000000.0000:04531
04532:-00030:+00047:+00078:000000.0000:04532
04533:-00001:+00082:+00090:000000.0000:04533
04534:-00112:+00043:+00130:000000.0000:04534
04535:-00032:+00060:+00011:000000.0000:04535
04536:-00074:-00016:-00047:000000.0000:04536
04537:-00080:-00057:-00328:000000.0000:04537
04538:+00050:-00100:-00357:000000.0000:04538
04539:+00108:-00073:-00258:000000.0000:04539
04540:+00109:-00073:-00154:000000.0000:04540
04541:+00130:-00035:-00094:000000.0000:04541
04542:+00111:+00028:+00084:000000.0000:04542
04543:+00050:+00011:+00115:000000.0000:04543
04544:+00039:+00090:+00027:000000.0000:04544
04545:+00184:+00133:+00097:000000.0000:04545
04546:+00086:+00162:+00197:000000.0000:04546
04547:+00091:+00221:+00185:000000.0000:04547
04548:+00030:+00182:+00135:000000.0000:04548
04549:+00035:+00137:+00169:000000.0000:04549
04550:+00111:+00101:-00017:000000.0000:04550
04551:+00054:+00124:-00148:000000.0000:04551
04552:+00100:+00024:-00061:000000.0000:04552
04553:+00039:+00033:-00098:000000.0000:04553
04554:+00073:-00062:-00149:000000.0000:04554
04555:-00053:-00049:-00111:000000.0000:04555
04556:+00008:-00068:-00116:000000.0000:04556
04557:-00071:-00113:-00084:000000.0000:04557
04558:-00090:-00039:-00145:000000.0000:04558
04559:-00073:-00092:-00239:000000.0000:04559
04560:-00115:-00014:-00153:000000.0000:04560
04561:-00032:-00059:-00103:000000.0000:04561
04562:-00093:-00093:-00013:000000.0000:04562
04563:-00066:-00043:+00054:000000.0000:04563
04564:-00109:-00068:+00070:000000.0000:04564
04565:-00111:+00004:+00075:000000.0000:04565
04566:-00096:-00012:+00043:000000.0000:04566
04567:-00142:+00033:+00049:000000.0000:04567
04568:-00150:-00018:+00075:000000.0000:04568
04569:-00088:+00032:-00001:000000.0000:04569
04570:-00135:-00008:+00041:000000.0000:04570
04571:-00079:+00014:+00162:000000.0000:04571
04572:-00099:+00012:+00102:000000.0000:04572
04573:-00071:+00014:+00105:000000.0000:04573
04574:+00035:+00067:+00051:000000.0000:04574
04575:-00003:-00002:-00054:000000.0000:04575
04576:+00050:+00026:-00099:000000.0000:04576
04577:+00078:-00033:-00140:000000.0000:04577
04578:-00006:-00009:-00037:000000.0000:04578
04579:+00013:-00021:-00254:000000.0000:04579
04580:+00038:-00038:-00244:000000.0000:04580
04581:+00025:+00017:-00114:000000.0000:04581
04582:+00018:-00008:-00202:000000.0000:04582
04583:+00027:+00021:-00111:000000.0000:04583
04584:-00056:+00019:-00166:000000.0000:04584
04585:+00109:-00007:-00014:000000.0000:04585
04586:-00004:-00027:+00146:000000.0000:04586
04587:+00074:+00022:+00052:000000.0000:04587
04588:-00012:+00042:+00094:000000.0000:04588
04589:-00104:+00107:-00023:000000.0000:04589
04590:-00002:+00084:-00069:000000.0000:04590
04591:-00152:+00066:-00165:000000.0000:04591
04592:+00010:+00048:-00200:000000.0000:04592
04593:+00043:+00002:-00095:000000.0000:04593
04594:+00145:-00094:-00281:000000.0000:04594
04595:+00145:-00103:-00228:000000.0000:04595
04596:-00025:-00093:+00078:000000.0000:04596
04597:-00044:-00085:+00041:000000.0000:04597
04598:-00208:-00100:+00084:000000.0000:04598
04599:-00072:-00146:+00023:000000.0000:04599
04600:+00068:-00115:+00084:000000.0000:04600
04601:+00071:-00050:+00030:000000.0000:04601
04602:+00067:+00003:-00026:000000.0000:04602
04603:-00186:+00019:+00059:000000.0000:04603
04604:-00153:-00033:+00125:000000.0000:04604
04605:-00159:+00027:+00096:000000.0000:04605
04606:-00077:+00008:+00111:000000.0000:04606
04607:-00144:+00021:+00123:000000.0000:04607
04608:+00061:+00017:+00067:000000.0000:04608
04609:+00103:+00023:+00084:000000.0000:04609
04610:+00120:+00035:-00005:000000.0000:04610
04611:-00079:+00047:+00107:000000.0000:04611
04612:-00093:+00083:+00034:000000.0000:04612
04613:-00186:+00083:+00028:000000.0000:04613
04614:-00203:+00063:+00080:000000.0000:04614
04615:-00080:+00068:+00024:000000.0000:04615
04616:-00073:+00100:-00040:000000.0000:04616
04617:-00064:+00030:-00091:000000.0000:04617
04618:+00023:+00024:-00031:000000.0000:04618
04619:+00033:-00071:+00041:000000.0000:04619
04620:-00099:-00061:-00062:000000.0000:04620
04621:+00079:-00018:-00076:000000.0000:04621
04622:+00059:-00013:-00229:000000.0000:04622
04623:+00141:+00043:-00252:000000.0000:04623
04624:+00065:+00043:-00162:000000.0000:04624
04625:+00019:+00033:-00211:000000.0000:04625
04626:+00029:-00036:-00115:000000.0000:04626
04627:+00002:+00068:-00053:000000.0000:04627
04628:+00016:+00063:+00009:000000.0000:04628
04629:-00067:-00024:-00120:000000.0000:04629
04630:-00014:-00047:-00202:000000.0000:04630
04631:+00160:-00032:+00056:000000.0000:04631
04632:+00140:-00100:+00143:000000.0000:04632
04633:+00183:+00031:+00125:000000.0000:04633
04634:+00125:-00018:+00116:000000.0000:04634
04635:+00143:+00002:+00076:000000.0000:04635
04636:+00151:-00058:+00000:000000.0000:04636
04637:+00097:-00062:-00016:000000.0000:04637
04638:+00039:-00088:+00041:000000.0000:04638
04639:-00114:-00125:+00089:000000.0000:04639
04640:+00114:-00083:+00003:000000.0000:04640
04641:+00006:-00191:-00085:000000.0000:04641
04642:+00130:-00217:-00010:000000.0000:04642
04643:-00009:-00198:-00011:000000.0000:04643
04644:+00038:-00119:+00057:000000.0000:04644
04645:-00170:-00102:+00085:000000.0000:04645
04646:-00203:-00028:+00139:000000.0000:04646
04647:-00161:-00077:-00035:000000.0000:04647
04648:-00166:-00009:-00006:000000.0000:04648
04649:-00144:+00054:+00052:000000.0000:04649
04650:-00071:+00153:+00186:000000.0000:04650
04651:+00001:+00198:+00210:000000.0000:04651
04652:-00056:+00219:+00222:000000.0000:04652
04653:-00044:+00250:+00227:000000.0000:04653
04654:-00209:+00252:+00108:000000.0000:04654
04655:-00095:+00255:+00027:000000.0000:04655
04656:+00015:+00161:-00077:000000.0000:04656
04657:+00088:+00088:-00202:000000.0000:04657
04658:+00199:-00040:-00358:000000.0000:04658
04659:+00131:-00109:-00328:000000.0000:04659
04660:+00161:-00045:-00217:000000.0000:04660
04661:+00035:-00023:-00259:000000.0000:04661
04662:-00053:-00026:-00105:000000.0000:04662
04663:-00001:-00036:-00182:000000.0000:04663
04664:+00026:+00010:+00036:000000.0000:04664
04665:+00123:+00056:+00089:000000.0000:04665
04666:+00113:+00142:+00062:000000.0000:04666
04667:+00045:+00177:+00079:000000.0000:04667
04668:+00117:+00107:-00027:000000.0000:04668
04669:+00060:+00109:+00107:000000.0000:04669
04670:+00042:+00151:+00128:000000.0000:04670
04671:+00080:+00121:-00014:000000.0000:04671
04672:-00043:+00133:-00116:000000.0000:04672
04673:-00006:+00021:-00069:000000.0000:04673
04674:+00012:+00032:-00167:000000.0000:04674
04675:+00001:-00066:-00117:000000.0000:04675
04676:-00196:-00175:-00191:000000.0000:04676
04677:-00329:-00255:+00201:000000.0000:04677
04678:-00293:-00311:+00115:000000.0000:04678
04679:-00368:-00323:+00042:000000.0000:04679
04680:-00175:-00308:-00002:000000.0000:04680
04681:+00014:-00199:-00034:000000.0000:04681
04682:+00048:-00247:-00202:000000.0000:04682
04683:+00278:-00238:-00099:000000.0000:04683
04684:+00197:-00113:+00087:000000.0000:04684
04685:+00105:-00125:-00002:000000.0000:04685
04686:+00100:-00026:-00031:000000.0000:04686
04687:+00026:-00100:-00119:000000.0000:04687
04688:+00001:-00041:+00000:000000.0000:04688
04689:-00071:+00088:+00077:000000.0000:04689
04690:-00149:+00095:+00141:000000.0000:04690
04691:-00015:+00076:-00076:000000.0000:04691
04692:-00114:+00122:-00167:000000.0000:04692
04693:-00060:+00113:-00069:000000.0000:04693
04694:+00045:+00058:-00219:000000.0000:04694
04695:-00102:+00069:-00265:000000.0000:04695
04696:-00054:+00072:-00134:000000.0000:04696
04697:-00129:+00076:-00114:000000.0000:04697
04698:-00065:+00053:-00082:000000.0000:04698
04699:-00183:+00027:-00136:000000.0000:04699
04700:-00172:+00018:-00019:000000.0000:04700
04701:-00005:+00070:-00004:000000.0000:04701
04702:+00098:+00073:+00082:000000.0000:04702
04703:-00011:+00111:+00119:000000.0000:04703
04704:-00006:+00075:+00064:000000.0000:04704
04705:-00069:+00061:+00170:000000.0000:04705
04706:+00027:+00025:+00190:000000.0000:04706
04707:+00021:-00035:+00087:000000.0000:04707
04708:+00129:+00016:+00142:000000.0000:04708
04709:+00099:+00041:-00093:000000.0000:04709
04710:+00106:-00021:-00166:000000.0000:04710
04711:+00056:+00064:+00032:000000.0000:04711
04712:+00027:-00013:-00093:000000.0000:04712
04713:+00005:+00032:-00010:000000.0000:04713
04714:+00035:+00000:-00097:000000.0000:04714
04715:+00071:-00013:-00048:000000.0000:04715
04716:+00009:-00040:-00004:000000.0000:04716
04717:+00044:-00082:-00124:000000.0000:04717
04718:-00016:-00040:+00036:000000.0000:04718
04719:+00110:-00151:-00098:000000.0000:04719
04720:-00029:-00106:-00108:000000.0000:04720
04721:+00026:-00106:+00007:000000.0000:04721
04722:+00101:-00144:-00030:000000.0000:04722
04723:+00088:-00108:+00129:000000.0000:04723
04724:+00050:-00222:+00017:000000.0000:04724
04725:-00056:-00173:+00130:000000.0000:04725
04726:-00114:-00174:+00098:000000.0000:04726
04727:-00130:-00167:+00023:000000.0000:04727
04728:-00264:-00129:+00307:000000.0000:04728
04729:-00304:-00100:+00259:000000.0000:04729
04730:-00285:-00031:+00224:000000.0000:04730
04731:-00124:+00028:+00043:000000.0000:04731
04732:-00176:-00002:+00006:000000.0000:04732
04733:-00109:+00012:+00037:000000.0000:04733
04734:-00100:+00018:-00241:000000.0000:04734
04735:-00082:-00051:-00307:000000.0000:04735
04736:-00218:-00001:-00169:000000.0000:04736
04737:-00140:-00021:-00179:000000.0000:04737
04738:-00250:+00066:-00081:000000.0000:04738
04739:-00113:+00013:+00041:000000.0000:04739
04740:-00170:+00097:+00098:000000.0000:04740
04741:+00006:+00046:+00159:000000.0000:04741
04742:+00017:+00146:+00172:000000.0000:04742
04743:-00003:+00089:+00250:000000.0000:04743
04744:+00077:+00194:+00144:000000.0000:04744
04745:-00026:+00073:+00102:000000.0000:04745
04746:+00202:+00203:+00117:000000.0000:04746
04747:+00269:+00131:+00112:000000.0000:04747
04748:+00211:+00166:+00135:000000.0000:04748
04749:+00113:+00086:-00021:000000.0000:04749
04750:+00117:+00039:-00024:000000.0000:04750
04751:+00264:+00073:-00108:000000.0000:04751
04752:+00267:+00030:-00210:000000.0000:04752
04753:+00246:+00112:+00008:000000.0000:04753
04754:+00180:+00121:-00115:000000.0000:04754
04755:+00246:+00074:-00149:000000.0000:04755
04756:+00210:+00211:-00084:000000.0000:04756
04757:+00214:+00181:-00389:000000.0000:04757
04758:+00093:+00271:-00260:000000.0000:04758
04759:+00209:+00195:-00546:000000.0000:04759
04760:+00184:+00176:-00565:000000.0000:04760
04761:+00226:+00208:-00255:000000.0000:04761
04762:+00172:+00138:-00392:000000.0000:04762
04763:+00063:+00065:-00188:000000.0000:04763
04764:-00018:-00029:-00149:000000.0000:04764
04765:-00035:-00062:+00003:000000.0000:04765
04766:-00149:-00122:+00088:000000.0000:04766
04767:-00118:-00179:+00090:000000.0000:04767
04768:-00395:-00313:+00329:000000.0000:04768
04769:-00498:-00342:+00187:000000.0000:04769
04770:-00308:-00257:+00319:000000.0000:04770
04771:-00222:-00296:+00444:000000.0000:04771
04772:-00371:-00266:+00346:000000.0000:04772
04773:-00073:-00260:+00255:000000.0000:04773
04774:-00148:-00251:+00190:000000.0000:04774
04775:+00094:-00144:+00372:000000.0000:04775
04776:-00148:-00042:+00197:000000.0000:04776
04777:-00090:-00069:+00063:000000.0000:04777
04778:+00065:-00014:+00241:000000.0000:04778
04779:+00049:-00054:-00075:000000.0000:04779
04780:+00083:-00084:-00009:000000.0000:04780
04781:+00035:-00042:-00261:000000.0000:04781
04782:+00073:-00128:-00354:000000.0000:04782
04783:+00088:-00167:-00467:000000.0000:04783
04784:+00223:-00174:-00411:000000.0000:04784
04785:+00151:-00021:-00157:000000.0000:04785
04786:+00308:+00006:+00070:000000.0000:04786
04787:+00079:+00106:+00139:000000.0000:04787
04788:+00095:+00009:+00044:000000.0000:04788
04789:-00005:+00093:+00154:000000.0000:04789
04790:+00259:+00358:+00104:000000.0000:04790
04791:+00251:+00288:+00546:000000.0000:04791
04792:+00449:+00417:+00545:000000.0000:04792
04793:+00049:+00249:+00427:000000.0000:04793
04794:+00014:+00268:+00113:000000.0000:04794
04795:+00000:+00148:+00214:000000.0000:04795
04796:-00104:+00325:+00265:000000.0000:04796
04797:-00020:+00191:-00184:000000.0000:04797
04798:-00149:+00160:-00339:000000.0000:04798
04799:+00097:+00182:-00321:000000.0000:04799
04800:-00060:-00017:-00602:000000.0000:04800
04801:-00057:+00003:-00422:000000.0000:04801
04802:-00277:-00040:-00597:000000.0000:04802
04803:-00152:-00142:-00417:000000.0000:04803
04804:-00306:-00109:-00266:000000.0000:04804
04805:-00131:-00124:-00197:000000.0000:04805
04806:-00232:-00076:+00002:000000.0000:04806
04807:+00036:-00155:-00151:000000.0000:04807
04808:-00020:-00084:-00093:000000.0000:04808
04809:-00037:-00074:-00121:000000.0000:04809
04810:+00029:-00049:-00002:000000.0000:04810
04811:+00177:+00039:+00150:000000.0000:04811
04812:+00012:-00008:-00044:000000.0000:04812
04813:-00008:-00108:+00573:000000.0000:04813
04814:+00258:-00030:+00246:000000.0000:04814
04815:+00324:-00188:+00249:000000.0000:04815
04816:+00122:-00037:+00621:000000.0000:04816
04817:+00072:-00130:+00407:000000.0000:04817
04818:-00156:-00150:+00213:000000.0000:04818
04819:+00188:-00097:+00072:000000.0000:04819
04820:-00182:-00131:-00034:000000.0000:04820
04821:-00062:-00070:-00043:000000.0000:04821
04822:-00204:-00049:-00044:000000.0000:04822
04823:-00239:-00101:-00190:000000.0000:04823
04824:+00028:-00089:-00414:000000.0000:04824
04825:-00230:-00044:-00533:000000.0000:04825
04826:-00078:-00056:-00292:000000.0000:04826
04827:-00172:-00046:-00102:000000.0000:04827
04828:-00003:-00152:-00065:000000.0000:04828
04829:-00100:-00093:+00089:000000.0000:04829
04830:+00143:-00090:+00134:000000.0000:04830
04831:-00011:+00054:+00084:000000.0000:04831
04832:+00062:-00050:+00072:000000.0000:04832
04833:+00027:+00006:+00084:000000.0000:04833
04834:+00310:-00073:-00002:000000.0000:04834
04835:+00183:-00015:+00267:000000.0000:04835
04836:+00301:-00014:-00116:000000.0000:04836
04837:+00164:-00042:-00041:000000.0000:04837
04838:+00156:-00068:-00056:000000.0000:04838
04839:+00143:-00095:-00240:000000.0000:04839
04840:-00074:-00046:-00222:000000.0000:04840
04841:+00042:-00098:-00278:000000.0000:04841
04842:-00157:-00070:-00119:000000.0000:04842
04843:-00104:+00010:+00057:000000.0000:04843
04844:-00093:-00131:-00025:000000.0000:04844
04845:-00093:-00002:+00318:000000.0000:04845
04846:-00009:+00049:+00199:000000.0000:04846
04847:-00089:+00028:+00343:000000.0000:04847
04848:-00020:+00067:+00208:000000.0000:04848
04849:-00070:+00010:+00200:000000.0000:04849
04850:-00091:+00091:+00222:000000.0000:04850
04851:-00076:+00018:+00130:000000.0000:04851
04852:-00084:-00018:+00290:000000.0000:04852
04853:-00272:-00032:+00159:000000.0000:04853
04854:+00126:-00066:+00078:000000.0000:04854
04855:-00115:-00034:+00238:000000.0000:04855
04856:-00009:-00021:+00062:000000.0000:04856
04857:-00108:-00060:+00079:000000.0000:04857
04858:-00049:+00000:+00066:000000.0000:04858
04859:-00026:-00026:+00045:000000.0000:04859
04860:-00147:-00099:+00024:000000.0000:04860
04861:+00011:+00035:-00114:000000.0000:04861
04862:+00095:-00009:-00006:000000.0000:04862
04863:+00077:+00005:-00077:000000.0000:04863
04864:+00124:+00024:-00044:000000.0000:04864
04865:-00065:-00012:-00099:000000.0000:04865
04866:-00018:+00021:-00063:000000.0000:04866
04867:+00072:+00038:+00037:000000.0000:04867
04868:-00079:+00013:+00034:000000.0000:04868
04869:-00009:-00053:-00007:000000.0000:04869
04870:-00083:-00041:+00047:000000.0000:04870
04871:-00021:-00070:+00021:000000.0000:04871
04872:-00013:-00123:+00027:000000.0000:04872
04873:-00080:-00104:-00081:000000.0000:04873
04874:-00102:-00134:-00055:000000.0000:04874
04875:-00011:-00077:-00054:000000.0000:04875
04876:+00033:-00033:-00017:000000.0000:04876
04877:+00007:-00054:+00015:000000.0000:04877
04878:+00045:+00037:+00161:000000.0000:04878
04879:+00039:+00007:+00177:000000.0000:04879
04880:+00015:+00039:-00165:000000.0000:04880
04881:-00063:+00065:-00020:000000.0000:04881
04882:-00089:+00022:+00096:000000.0000:04882
04883:-00117:+00092:-00027:000000.0000:04883
04884:-00066:+00071:+00016:000000.0000:04884
04885:-00051:+00107:+00045:000000.0000:04885
04886:+00051:+00055:+00100:000000.0000:04886
04887:-00031:+00068:+00133:000000.0000:04887
04888:-00048:+00088:+00222:000000.0000:04888
04889:-00024:+00117:+00337:000000.0000:04889
04890:-00043:+00075:+00267:000000.0000:04890
04891:-00044:+00060:+00283:000000.0000:04891
04892:-00050:+00138:+00247:000000.0000:04892
04893:+00012:+00171:+00241:000000.0000:04893
04894:+00078:+00163:+00286:000000.0000:04894
04895:+00066:+00196:+00239:000000.0000:04895
04896:+00096:+00146:+00159:000000.0000:04896
04897:+00038:+00113:+00109:000000.0000:04897
04898:-00016:+00068:-00040:000000.0000:04898
04899:+00009:+00021:-00106:000000.0000:04899
04900:+00081:-00037:-00165:000000.0000:04900
04901:+00053:+00006:-00076:000000.0000:04901
04902:+00106:-00010:-00095:000000.0000:04902
04903:-00111:-00034:-00122:000000.0000:04903
04904:-00001:-00012:-00124:000000.0000:04904
04905:-00010:-00028:-00267:000000.0000:04905
04906:-00077:+00000:-00194:000000.0000:04906
04907:+00012:+00050:-00093:000000.0000:04907
04908:+00040:+00040:+00007:000000.0000:04908
04909:+00147:+00051:+00078:000000.0000:04909
04910:+00199:-00007:+00216:000000.0000:04910
04911:+00077:-00050:+00081:000000.0000:04911
04912:+00029:-00081:+00075:000000.0000:04912
04913:-00008:-00120:+00100:000000.0000:04913
04914:+00030:-00150:+00049:000000.0000:04914
04915:+00127:-00201:+00106:000000.0000:04915
04916:+00056:-00183:+00132:000000.0000:04916
04917:+00115:-00183:+00196:000000.0000:04917
04918:-00044:-00198:+00000:000000.0000:04918
04919:+00005:-00139:-00027:000000.0000:04919
04920:-00140:-00104:-00055:000000.0000:04920
04921:-00096:-00050:-00138:000000.0000:04921
04922:-00196:-00086:-00141:000000.0000:04922
04923:+00002:-00046:-00082:000000.0000:04923
04924:-00204:-00079:-00108:000000.0000:04924
04925:+00031:-00040:-00096:000000.0000:04925
04926:-00095:-00045:-00012:000000.0000:04926
04927:-00080:-00027:+00010:000000.0000:04927
04928:-00014:+00030:+00139:000000.0000:04928
04929:-00111:+00010:+00126:000000.0000:04929
04930:-00009:+00059:+00156:000000.0000:04930
04931:-00100:+00038:+00117:000000.0000:04931
04932:-00071:+00063:+00163:000000.0000:04932
04933:-00075:+00063:+00022:000000.0000:04933
04934:-00032:+00059:-00015:000000.0000:04934
04935:+00016:+00096:-00017:000000.0000:04935
04936:+00014:+00068:-00132:000000.0000:04936
04937:-00065:+00098:-00117:000000.0000:04937
04938:-00034:+00077:-00181:000000.0000:04938
04939:-00048:+00087:-00155:000000.0000:04939
04940:+00045:+00145:-00122:000000.0000:04940
04941:+00016:+00134:-00164:000000.0000:04941
04942:-00013:+00171:-00062:000000.0000:04942
04943:+00020:+00191:-00216:000000.0000:04943
04944:-00025:+00187:-00090:000000.0000:04944
04945:-00040:+00233:+00006:000000.0000:04945
04946:-00015:+00226:+00031:000000.0000:04946
04947:+00000:+00210:+00086:000000.0000:04947
04948:-00081:+00157:-00016:000000.0000:04948
04949:-00001:+00091:+00026:000000.0000:04949
04950:+00031:+00027:+00127:000000.0000:04950
04951:+00006:-00004:+00062:000000.0000:04951
04952:+00008:-00072:+00125:000000.0000:04952
04953:+00230:-00133:+00098:000000.0000:04953
04954:+00044:-00201:+00078:000000.0000:04954
04955:+00131:-00233:+00225:000000.0000:04955
04956:+00117:-00271:+00050:000000.0000:04956
04957:-00062:-00258:+00054:000000.0000:04957
04958:-00185:-00288:+00047:000000.0000:04958
04959:-00191:-00195:+00026:000000.0000:04959
04960:+00104:-00241:+00030:000000.0000:04960
04961:-00098:-00243:+00075:000000.0000:04961
04962:+00202:-00208:+00117:000000.0000:04962
04963:+00049:-00178:-00138:000000.0000:04963
04964:+00043:-00101:-00139:000000.0000:04964
04965:-00117:-00014:-00074:000000.0000:04965
04966:-00193:-00039:+00079:000000.0000:04966
04967:-00270:+00033:+00019:000000.0000:04967
04968:-00198:+00010:+00037:000000.0000:04968
04969:-00221:-00024:+00035:000000.0000:04969
04970:-00136:-00020:-00002:000000.0000:04970
04971:-00189:-00004:-00061:000000.0000:04971
04972:-00112:-00024:-00044:000000.0000:04972
04973:-00046:-00080:+00113:000000.0000:04973
04974:-00251:-00050:+00217:000000.0000:04974
04975:-00105:+00022:+00109:000000.0000:04975
04976:-00125:+00025:+00060:000000.0000:04976
04977:+00034:+00032:+00102:000000.0000:04977
04978:-00017:+00077:+00083:000000.0000:04978
04979:+00099:+00057:+00031:000000.0000:04979
04980:+00120:+00079:-00054:000000.0000:04980
04981:+00116:+00126:-00052:000000.0000:04981
04982:+00027:+00108:-00046:000000.0000:04982
04983:+00012:+00141:-00048:000000.0000:04983
04984:+00083:+00140:-00013:000000.0000:04984
04985:-00025:+00120:-00005:000000.0000:04985
04986:+00072:+00129:+00128:000000.0000:04986
04987:+00036:+00158:+00050:000000.0000:04987
04988:+00175:+00087:-00007:000000.0000:04988
04989:+00098:+00200:+00071:000000.0000:04989
04990:+00127:+00123:+00009:000000.0000:04990
04991:+00068:+00113:+00082:000000.0000:04991
04992:+00110:+00091:+00082:000000.0000:04992
04993:+00022:+00082:-00033:000000.0000:04993
04994:-00002:+00055:-00063:000000.0000:04994
04995:+00004:+00005:+00008:000000.0000:04995
04996:+00027:-00065:-00015:000000.0000:04996
04997:-00012:-00130:-00032:000000.0000:04997
04998:-00020:-00116:-00044:000000.0000:04998
04999:-00090:-00145:+00001:000000.0000:04999
05000:+00111:-00102:-00134:000000.0000:05000
05001:-00071:-00139:-00100:000000.0000:05001
05002:+00003:-00166:-00193:000000.0000:05002
05003:-00016:-00007:-00094:000000.0000:05003
05004:-00076:-00130:-00147:000000.0000:05004
05005:-00071:-00037:-00182:000000.0000:05005
05006:-00130:-00009:-00068:000000.0000:05006
05007:+00016:-00029:-00229:000000.0000:05007
05008:-00049:-00025:-00087:000000.0000:05008
05009:-00156:-00115:-00061:000000.0000:05009
05010:-00073:-00101:-00079:000000.0000:05010
05011:-00166:-00108:+00072:000000.0000:05011
05012:-00185:-00127:+00015:000000.0000:05012
05013:-00221:-00121:+00061:000000.0000:05013
05014:-00177:-00134:+00060:000000.0000:05014
05015:-00065:-00077:+00056:000000.0000:05015
05016:-00072:-00146:+00121:000000.0000:05016
05017:-00099:-00029:+00152:000000.0000:05017
05018:-00081:-00024:+00166:000000.0000:05018
05019:-00049:+00004:+00188:000000.0000:05019
05020:-00041:-00048:+00096:000000.0000:05020
05021:-00027:+00044:+00072:000000.0000:05021
05022:-00030:+00044:+00040:000000.0000:05022
05023:+00007:+00095:+00073:000000.0000:05023
05024:+00055:+00053:+00085:000000.0000:05024
05025:+00139:+00105:+00062:000000.0000:05025
05026:+00063:+00134:+00063:000000.0000:05026
05027:+00162:+00205:+00026:000000.0000:05027
05028:+00042:+00222:+00009:000000.0000:05028
05029:+00104:+00198:+00018:000000.0000:05029
05030:+00162:+00233:+00065:000000.0000:05030
05031:+00183:+00228:+00093:000000.0000:05031
05032:+00143:+00248:+00146:000000.0000:05032
05033:+00120:+00140:-00031:000000.0000:05033
05034:-00082:+00094:-00049:000000.0000:05034
05035:-00029:-00064:-00193:000000.0000:05035
05036:+00061:-00051:-00207:000000.0000:05036
05037:+00044:-00174:-00334:000000.0000:05037
05038:+00053:-00173:-00206:000000.0000:05038
05039:+00046:-00087:-00161:000000.0000:05039
05040:-00128:-00139:-00032:000000.0000:05040
05041:-00060:-00119:-00032:000000.0000:05041
05042:-00066:-00083:+00282:000000.0000:05042
05043:-00008:-00036:+00017:000000.0000:05043
05044:+00041:+00007:-00014:000000.0000:05044
05045:-00160:-00018:+00130:000000.0000:05045
05046:-00035:+00048:+00120:000000.0000:05046
05047:-00192:+00015:+00179:000000.0000:05047
05048:-00032:+00098:+00311:000000.0000:05048
05049:-00077:+00102:+00139:000000.0000:05049
05050:+00006:+00193:+00271:000000.0000:05050
05051:+00047:+00076:+00085:000000.0000:05051
05052:+00067:+00047:+00072:000000.0000:05052
05053:-00084:+00080:+00026:000000.0000:05053
05054:-00033:+00033:-00087:000000.0000:05054
05055:-00011:+00019:-00054:000000.0000:05055
05056:-00056:+00032:-00139:000000.0000:05056
05057:-00043:-00084:-00171:000000.0000:05057
05058:-00023:+00001:-00036:000000.0000:05058
05059:-00065:-00056:-00114:000000.0000:05059
05060:-00037:+00045:+00078:000000.0000:05060
05061:-00071:+00023:+00026:000000.0000:05061
05062:+00029:+00040:-00012:000000.0000:05062
05063:+00082:+00109:-00102:000000.0000:05063
05064:+00080:+00064:-00072:000000.0000:05064
05065:-00013:+00096:-00020:000000.0000:05065
05066:-00008:+00025:-00099:000000.0000:05066
05067:+00005:+00039:-00064:000000.0000:05067
05068:-00027:-00013:+00028:000000.0000:05068
05069:-00044:+00021:+00023:000000.0000:05069
05070:+00018:-00099:+00000:000000.0000:05070
05071:-00036:-00012:-00041:000000.0000:05071
05072:+00042:-00053:+00086:000000.0000:05072
05073:-00079:-00039:+00025:000000.0000:05073
05074:+00113:-00059:+00056:000000.0000:05074
05075:-00075:-00068:-00016:000000.0000:05075
05076:+00103:-00016:-00131:000000.0000:05076
05077:+00096:+00002:+00110:000000.0000:05077
05078:+00229:+00013:-00272:000000.0000:05078
05079:+00005:-00017:-00048:000000.0000:05079
05080:+00234:+00006:-00067:000000.0000:05080
05081:+00087:-00044:-00172:000000.0000:05081
05082:+00137:-00094:+00023:000000.0000:05082
05083:-00013:-00034:-00249:000000.0000:05083
05084:-00038:-00114:-00122:000000.0000:05084
05085:-00126:+00068:+00209:000000.0000:05085
05086:-00192:-00037:+00022:000000.0000:05086
05087:-00095:+00121:+00249:000000.0000:05087
05088:-00040:+00060:+00102:000000.0000:05088
05089:-00143:+00103:+00102:000000.0000:05089
05090:+00017:+00129:+00052:000000.0000:05090
05091:-00026:+00067:-00128:000000.0000:05091
05092:-00091:-00004:+00090:000000.0000:05092
05093:-00044:+00046:-00175:000000.0000:05093
05094:-00057:-00009:-00127:000000.0000:05094
05095:-00190:-00005:-00008:000000.0000:05095
05096:+00012:-00059:-00223:000000.0000:05096
05097:-00120:-00089:-00015:000000.0000:05097
05098:-00034:-00127:-00290:000000.0000:05098
05099:-00190:-00176:-00306:000000.0000:05099
05100:-00041:-00101:+00036:000000.0000:05100
05101:-00077:-00193:-00116:000000.0000:05101
05102:-00012:-00110:+00209:000000.0000:05102
05103:+00001:-00138:-00023:000000.0000:05103
05104:+00039:-00112:+00128:000000.0000:05104
05105:-00181:-00060:+00103:000000.0000:05105
05106:+00089:-00079:+00009:000000.0000:05106
05107:-00054:-00033:+00166:000000.0000:05107
05108:-00126:-00033:+00063:000000.0000:05108
05109:-00013:+00111:+00081:000000.0000:05109
05110:+00230:+00127:+00102:000000.0000:05110
05111:+00090:+00092:-00022:000000.0000:05111
05112:-00068:+00097:+00105:000000.0000:05112
05113:-00018:+00044:+00025:000000.0000:05113
05114:+00058:+00077:+00005:000000.0000:05114
05115:-00020:-00018:-00171:000000.0000:05115
05116:+00075:-00054:-00229:000000.0000:05116
05117:+00022:-00063:-00094:000000.0000:05117
05118:+00094:-00079:-00113:000000.0000:05118
05119:+00120:-00035:-00025:000000.0000:05119
05120:-00051:-00028:+00020:000000.0000:05120
05121:-00016:+00001:+00068:000000.0000:05121
05122:-00145:-00053:+00028:000000.0000:05122
05123:-00194:-00054:+00067:000000.0000:05123
05124:-00018:+00033:+00076:000000.0000:05124
05125:-00063:+00006:+00107:000000.0000:05125
05126:+00096:-00005:+00112:000000.0000:05126
05127:-00059:-00065:+00140:000000.0000:05127
05128:+00070:-00040:+00195:000000.0000:05128
05129:+00061:-00003:+00107:000000.0000:05129
05130:-00018:+00016:+00156:000000.0000:05130
05131:-00059:+00002:+00101:000000.0000:05131
05132:+00071:-00020:+00017:000000.0000:05132
05133:-00032:-00045:+00093:000000.0000:05133
05134:-00006:-00067:-00020:000000.0000:05134
05135:-00008:+00001:+00061:000000.0000:05135
05136:+00069:-00044:-00040:000000.0000:05136
05137:+00114:-00046:-00159:000000.0000:05137
05138:+00090:-00020:-00100:000000.0000:05138
05139:+00140:-00012:-00207:000000.0000:05139
05140:+00140:-00047:-00118:000000.0000:05140
05141:+00160:-00071:-00082:000000.0000:05141
05142:+00104:-00073:-00008:000000.0000:05142
05143:+00068:-00098:-00008:000000.0000:05143
05144:+00116:-00030:-00123:000000.0000:05144
05145:-00075:-00025:+00010:000000.0000:05145
05146:+00027:-00072:+00003:000000.0000:05146
05147:-00244:-00078:-00018:000000.0000:05147
05148:-00194:-00138:-00003:000000.0000:05148
05149:-00303:-00151:+00101:000000.0000:05149
05150:-00240:-00163:+00181:000000.0000:05150
05151:-00192:-00193:+00082:000000.0000:05151
05152:-00057:-00220:+00103:000000.0000:05152
05153:+00037:-00148:+00124:000000.0000:05153
05154:+00054:-00140:-00075:000000.0000:05154
05155:-00017:-00142:+00024:000000.0000:05155
05156:+00041:-00080:-00058:000000.0000:05156
05157:-00025:-00019:+00083:000000.0000:05157
05158:+00054:+00057:+00088:000000.0000:05158
05159:+00032:+00148:+00034:000000.0000:05159
05160:+00071:+00151:+00036:000000.0000:05160
05161:+00033:+00197:-00027:000000.0000:05161
05162:+00111:+00282:+00080:000000.0000:05162
05163:+00110:+00313:+00078:000000.0000:05163
05164:+00140:+00226:+00094:000000.0000:05164
05165:+00173:+00262:+00101:000000.0000:05165
05166:+00128:+00233:+00035:000000.0000:05166
05167:+00112:+00209:+00056:000000.0000:05167
05168:+00162:+00167:-00060:000000.0000:05168
05169:-00019:+00028:-00266:000000.0000:05169
05170:+00023:+00081:-00152:000000.0000:05170
05171:+00016:+00010:-00178:000000.0000:05171
05172:+00088:-00007:-00098:000000.0000:05172
05173:+00041:+00046:-00100:000000.0000:05173
05174:+00084:+00003:-00112:000000.0000:05174
05175:+00084:+00027:-00037:000000.0000:05175
05176:+00357:+00012:-00104:000000.0000:05176
05177:+00102:+00034:-00028:000000.0000:05177
05178:+00240:+00020:+00048:000000.0000:05178
05179:+00169:-00051:-00025:000000.0000:05179
05180:+00212:+00050:+00115:000000.0000:05180
05181:+00102:+00014:+00071:000000.0000:05181
05182:+00087:-00047:-00015:000000.0000:05182
05183:-00111:-00012:-00018:000000.0000:05183
05184:-00075:-00028:-00027:000000.0000:05184
05185:-00130:-00079:+00087:000000.0000:05185
05186:-00231:-00046:-00062:000000.0000:05186
05187:-00238:-00072:+00104:000000.0000:05187
05188:-00175:-00056:+00132:000000.0000:05188
05189:-00096:-00046:+00058:000000.0000:05189
05190:-00091:-00057:+00029:000000.0000:05190
05191:-00154:-00110:-00038:000000.0000:05191
05192:-00115:-00183:-00081:000000.0000:05192
05193:-00181:-00179:-00088:000000.0000:05193
05194:-00228:-00210:-00138:000000.0000:05194
05195:-00163:-00196:+00057:000000.0000:05195
05196:-00275:-00185:-00025:000000.0000:05196
05197:-00056:-00139:+00013:000000.0000:05197
05198:-00156:-00126:-00116:000000.0000:05198
05199:+00009:-00052:-00112:000000.0000:05199
05200:-00064:-00067:-00093:000000.0000:05200
05201:-00059:-00006:-00138:000000.0000:05201
05202:-00070:-00024:-00011:000000.0000:05202
05203:-00093:+00021:+00040:000000.0000:05203
05204:-00012:+00119:-00074:000000.0000:05204
05205:-00038:+00138:-00031:000000.0000:05205
05206:-00047:+00173:-00213:000000.0000:05206
05207:+00049:+00145:-00072:000000.0000:05207
05208:+00011:+00042:-00066:000000.0000:05208
05209:+00038:+00103:-00011:000000.0000:05209
05210:+00124:+00088:+00135:000000.0000:05210
05211:+00188:+00107:+00108:000000.0000:05211
05212:+00226:+00020:+00192:000000.0000:05212
05213:+00211:+00094:+00089:000000.0000:05213
05214:+00179:+00039:-00019:000000.0000:05214
05215:+00103:+00052:+00070:000000.0000:05215
05216:+00084:+00033:+00064:000000.0000:05216
05217:-00038:+00007:+00020:000000.0000:05217
05218:+00162:+00064:+00082:000000.0000:05218
05219:+00137:+00079:+00114:000000.0000:05219
05220:+00110:+00078:+00117:000000.0000:05220
05221:-00012:+00038:+00106:000000.0000:05221
05222:-00070:+00080:+00038:000000.0000:05222
05223:+00046:+00015:+00098:000000.0000:05223
05224:-00026:+00052:+00115:000000.0000:05224
05225:-00004:-00038:+00021:000000.0000:05225
05226:-00055:+00016:+00096:000000.0000:05226
05227:-00018:+00042:+00015:000000.0000:05227
05228:-00097:+00010:+00117:000000.0000:05228
05229:-00100:+00084:+00137:000000.0000:05229
05230:-00117:-00037:+00077:000000.0000:05230
05231:-00091:-00006:-00038:000000.0000:05231
05232:-00102:+00019:-00111:000000.0000:05232
05233:-00057:-00031:-00189:000000.0000:05233
05234:-00095:+00051:-00074:000000.0000:05234
05235:-00178:+00067:-00048:000000.0000:05235
05236:-00131:-00013:-00108:000000.0000:05236
05237:-00176:-00086:-00160:000000.0000:05237
05238:-00087:-00108:-00174:000000.0000:05238
05239:-00024:-00191:-00121:000000.0000:05239
05240:-00025:-00107:-00139:000000.0000:05240
05241:+00067:-00221:-00289:000000.0000:05241
05242:-00042:-00163:-00058:000000.0000:05242
05243:-00029:-00143:-00066:000000.0000:05243
05244:-00079:-00104:+00060:000000.0000:05244
05245:-00095:-00094:+00064:000000.0000:05245
05246:+00093:-00030:+00161:000000.0000:05246
05247:-00029:+00031:+00138:000000.0000:05247
05248:+00103:+00065:+00147:000000.0000:05248
05249:-00024:+00023:+00172:000000.0000:05249
05250:+00115:+00109:+00143:000000.0000:05250
05251:+00045:-00001:+00111:000000.0000:05251
05252:+00117:+00005:-00013:000000.0000:05252
05253:+00023:+00010:-00081:000000.0000:05253
05254:+00125:-00087:-00002:000000.0000:05254
05255:+00003:-00114:-00091:000000.0000:05255
05256:+00216:-00109:-00007:000000.0000:05256
05257:+00071:-00104:-00021:000000.0000:05257
05258:+00201:-00100:-00093:000000.0000:05258
05259:+00103:-00053:-00034:000000.0000:05259
05260:+00110:+00031:-00021:000000.0000:05260
05261:+00150:+00055:-00045:000000.0000:05261
05262:+00157:+00040:+00115:000000.0000:05262
05263:+00077:+00105:+00139:000000.0000:05263
05264:+00027:+00131:+00168:000000.0000:05264
05265:-00004:+00158:+00136:000000.0000:05265
05266:-00056:+00119:+00065:000000.0000:05266
05267:-00124:+00038:-00013:000000.0000:05267
05268:-00124:+00124:-00068:000000.0000:05268
05269:-00035:+00071:-00080:000000.0000:05269
05270:-00008:+00038:-00060:000000.0000:05270
05271:-00206:-00062:-00149:000000.0000:05271
05272:-00175:-00030:-00052:000000.0000:05272
05273:-00173:-00119:-00122:000000.0000:05273
05274:-00125:-00049:-00127:000000.0000:05274
05275:-00034:-00080:-00060:000000.0000:05275
05276:-00171:-00063:-00029:000000.0000:05276
05277:-00089:-00038:-00081:000000.0000:05277
05278:-00203:-00027:-00097:000000.0000:05278
05279:-00055:+00004:+00022:000000.0000:05279
05280:-00200:+00011:+00016:000000.0000:05280
05281:-00021:+00064:+00097:000000.0000:05281
05282:-00051:+00081:+00051:000000.0000:05282
05283:+00059:+00012:+00074:000000.0000:05283
05284:-00062:+00063:+00151:000000.0000:05284
05285:+00002:-00004:+00030:000000.0000:05285
05286:+00046:+00000:-00027:000000.0000:05286
05287:+00008:+00042:-00077:000000.0000:05287
05288:-00066:+00019:-00038:000000.0000:05288
05289:-00007:-00018:-00086:000000.0000:05289
05290:-00123:-00023:-00079:000000.0000:05290
05291:+00029:-00012:-00025:000000.0000:05291
05292:-00083:-00021:-00067:000000.0000:05292
05293:+00082:-00080:-00025:000000.0000:05293
05294:+00020:-00045:-00052:000000.0000:05294
05295:+00031:-00055:-00052:000000.0000:05295
05296:-00111:-00026:+00062:000000.0000:05296
05297:-00126:-00043:-00015:000000.0000:05297
05298:-00048:+00019:+00174:000000.0000:05298
05299:+00151:+00041:+00125:000000.0000:05299
05300:+00167:+00103:+00152:000000.0000:05300
05301:+00193:+00016:+00042:000000.0000:05301
05302:+00119:+00067:-00013:000000.0000:05302
05303:+00097:-00091:-00131:000000.0000:05303
05304:+00045:-00146:-00400:000000.0000:05304
05305:-00050:-00195:-00448:000000.0000:05305
05306:-00042:-00210:-00227:000000.0000:05306
05307:+00017:-00137:-00001:000000.0000:05307
05308:+00126:-00052:+00146:000000.0000:05308
05309:+00068:+00007:+00246:000000.0000:05309
05310:+00049:+00046:+00210:000000.0000:05310
05311:+00098:+00219:+00282:000000.0000:05311
05312:+00009:+00072:+00204:000000.0000:05312
05313:+00090:+00146:+00238:000000.0000:05313
05314:+00076:+00190:+00103:000000.0000:05314
05315:-00070:+00161:+00183:000000.0000:05315
05316:-00170:+00109:+00269:000000.0000:05316
05317:-00102:+00055:+00147:000000.0000:05317
05318:-00022:-00021:-00016:000000.0000:05318
05319:+00030:-00056:-00097:000000.0000:05319
05320:-00070:-00082:-00135:000000.0000:05320
05321:+00035:-00013:-00371:000000.0000:05321
05322:-00122:-00088:-00173:000000.0000:05322
05323:-00249:-00158:-00159:000000.0000:05323
05324:-00297:-00130:-00196:000000.0000:05324
05325:-00163:-00105:-00248:000000.0000:05325
05326:-00058:-00095:-00054:000000.0000:05326
05327:-00174:-00033:+00028:000000.0000:05327
05328:-00024:-00017:-00029:000000.0000:05328
05329:+00041:+00044:-00111:000000.0000:05329
05330:+00162:+00015:-00218:000000.0000:05330
05331:+00057:+00093:-00191:000000.0000:05331
05332:-00001:+00093:-00156:000000.0000:05332
05333:-00013:+00165:-00124:000000.0000:05333
05334:+00056:+00122:-00323:000000.0000:05334
05335:-00030:+00084:-00270:000000.0000:05335
05336:+00102:+00035:+00171:000000.0000:05336
05337:+00122:-00005:+00107:000000.0000:05337
05338:+00127:+00048:-00040:000000.0000:05338
05339:+00069:-00009:+00102:000000.0000:05339
05340:-00067:-00142:+00059:000000.0000:05340
05341:+00084:-00046:+00051:000000.0000:05341
05342:-00018:-00080:+00051:000000.0000:05342
05343:-00066:+00036:+00052:000000.0000:05343
05344:-00132:-00046:+00067:000000.0000:05344
05345:+00051:-00046:+00035:000000.0000:05345
05346:-00071:-00015:-00020:000000.0000:05346
05347:-00080:-00034:-00048:000000.0000:05347
05348:-00224:-00037:+00224:000000.0000:05348
05349:-00091:-00148:+00164:000000.0000:05349
05350:-00126:-00089:+00139:000000.0000:05350
05351:+00118:-00088:+00027:000000.0000:05351
05352:-00008:-00085:+00092:000000.0000:05352
05353:+00155:-00087:+00232:000000.0000:05353
05354:-00079:-00112:+00116:000000.0000:05354
05355:+00091:+00021:+00071:000000.0000:05355
05356:+00012:-00012:+00063:000000.0000:05356
05357:+00015:-00005:-00062:000000.0000:05357
05358:+00006:+00018:+00148:000000.0000:05358
05359:-00069:+00022:-00158:000000.0000:05359
05360:+00177:+00027:-00077:000000.0000:05360
05361:+00139:+00049:-00016:000000.0000:05361
05362:+00192:+00053:-00011:000000.0000:05362
05363:+00006:-00022:-00081:000000.0000:05363
05364:+00178:+00016:+00078:000000.0000:05364
05365:+00043:-00054:+00059:000000.0000:05365
05366:+00038:-00017:+00084:000000.0000:05366
05367:+00126:-00069:+00146:000000.0000:05367
05368:+00027:-00114:+00135:000000.0000:05368
05369:+00065:-00145:+00083:000000.0000:05369
05370:-00191:-00102:+00059:000000.0000:05370
05371:-00165:-00062:+00011:000000.0000:05371
05372:-00121:-00050:+00052:000000.0000:05372
05373:-00196:-00080:+00014:000000.0000:05373
05374:-00144:+00017:+00066:000000.0000:05374
05375:-00025:-00039:+00060:000000.0000:05375
05376:-00029:+00031:+00000:000000.0000:05376
05377:-00005:+00013:+00018:000000.0000:05377
05378:-00039:+00030:+00052:000000.0000:05378
05379:+00044:-00008:+00063:000000.0000:05379
05380:+00047:+00050:-00045:000000.0000:05380
05381:-00089:+00061:-00068:000000.0000:05381
05382:+00032:+00002:-00137:000000.0000:05382
05383:-00032:+00023:-00027:000000.0000:05383
05384:+00102:+00052:-00052:000000.0000:05384
05385:+00034:-00030:-00080:000000.0000:05385
05386:+00011:-00036:-00012:000000.0000:05386
05387:-00003:-00018:+00072:000000.0000:05387
05388:+00026:-00027:+00002:000000.0000:05388
05389:-00020:-00045:+00084:000000.0000:05389
05390:+00064:-00026:+00079:000000.0000:05390
05391:+00103:-00037:+00144:000000.0000:05391
05392:+00055:-00022:+00169:000000.0000:05392
05393:+00041:-00007:+00048:000000.0000:05393
05394:-00061:-00005:+00157:000000.0000:05394
05395:-00037:+00042:+00173:000000.0000:05395
05396:-00012:+00102:+00155:000000.0000:05396
05397:-00033:+00064:+00148:000000.0000:05397
05398:-00054:+00083:+00063:000000.0000:05398
05399:-00009:+00045:+00148:000000.0000:05399
05400:-00071:+00088:+00091:000000.0000:05400
05401:-00067:+00126:+00069:000000.0000:05401
05402:-00012:+00120:+00096:000000.0000:05402
05403:-00030:+00053:+00001:000000.0000:05403
05404:-00042:+00129:-00049:000000.0000:05404
05405:-00039:+00013:-00167:000000.0000:05405
05406:+00002:+00045:+00008:000000.0000:05406
05407:-00055:+00012:-00152:000000.0000:05407
05408:-00127:-00008:-00062:000000.0000:05408
05409:-00125:-00014:-00040:000000.0000:05409
05410:-00075:-00026:-00033:000000.0000:05410
05411:-00063:-00059:+00119:000000.0000:05411
05412:-00055:-00076:+00066:000000.0000:05412
05413:-00045:-00104:+00056:000000.0000:05413
05414:-00107:-00077:+00068:000000.0000:05414
05415:+00031:-00056:+00103:000000.0000:05415
05416:+00051:-00046:+00213:000000.0000:05416
05417:+00026:-00012:+00183:000000.0000:05417
05418:+00013:-00020:+00135:000000.0000:05418
05419:-00040:+00050:+00177:000000.0000:05419
05420:+00009:+00050:+00164:000000.0000:05420
05421:+00028:+00078:+00112:000000.0000:05421
05422:+00030:+00051:-00036:000000.0000:05422
05423:-00007:-00010:-00154:000000.0000:05423
05424:-00080:-00012:-00264:000000.0000:05424
05425:+00021:-00024:-00255:000000.0000:05425
05426:+00110:-00014:-00129:000000.0000:05426
05427:-00043:-00051:-00133:000000.0000:05427
05428:-00009:-00012:-00088:000000.0000:05428
05429:-00086:-00114:-00181:000000.0000:05429
05430:-00064:-00049:-00093:000000.0000:05430
05431:+00057:+00032:-00082:000000.0000:05431
05432:-00009:-00032:-00086:000000.0000:05432
05433:-00011:+00064:+00210:000000.0000:05433
05434:-00037:+00046:+00146:000000.0000:05434
05435:+00018:+00034:+00110:000000.0000:05435
05436:-00042:+00070:+00252:000000.0000:05436
05437:+00013:+00096:+00138:000000.0000:05437
05438:-00052:+00111:+00199:000000.0000:05438
05439:+00014:+00092:+00160:000000.0000:05439
05440:+00039:+00056:+00222:000000.0000:05440
05441:-00110:-00017:+00069:000000.0000:05441
05442:-00052:-00005:-00074:000000.0000:05442
05443:-00034:+00025:-00011:000000.0000:05443
05444:-00001:-00004:-00149:000000.0000:05444
05445:-00126:-00055:-00190:000000.0000:05445
05446:-00177:-00078:-00230:000000.0000:05446
05447:-00054:-00111:-00197:000000.0000:05447
05448:+00037:-00084:-00172:000000.0000:05448
05449:+00022:-00093:-00066:000000.0000:05449
05450:+00098:-00129:+00013:000000.0000:05450
05451:+00036:-00040:+00069:000000.0000:05451
05452:+00034:-00056:-00098:000000.0000:05452
05453:-00127:-00027:+00068:000000.0000:05453
05454:-00082:-00012:+00051:000000.0000:05454
05455:-00014:-00051:+00105:000000.0000:05455
05456:+00021:-00089:+00117:000000.0000:05456
05457:+00038:-00050:+00151:000000.0000:05457
05458:+00045:-00089:+00042:000000.0000:05458
05459:-00023:-00076:-00037:000000.0000:05459
05460:-00031:-00099:-00007:000000.0000:05460
05461:-00013:-00117:+00042:000000.0000:05461
05462:-00050:-00065:-00008:000000.0000:05462
05463:-00081:-00017:+00088:000000.0000:05463
05464:+00024:-00019:+00115:000000.0000:05464
05465:+00092:+00080:+00122:000000.0000:05465
05466:-00056:+00025:-00019:000000.0000:05466
05467:-00083:+00056:-00108:000000.0000:05467
05468:-00115:+00085:-00058:000000.0000:05468
05469:+00034:+00054:-00034:000000.0000:05469
05470:+00154:+00080:-00001:000000.0000:05470
05471:+00164:-00003:+00094:000000.0000:05471
05472:+00012:+00032:+00037:000000.0000:05472
05473:-00024:+00017:+00011:000000.0000:05473
05474:+00038:-00009:-00166:000000.0000:05474
05475:+00024:-00075:-00151:000000.0000:05475
05476:-00043:-00101:-00087:000000.0000:05476
05477:-00016:-00047:-00050:000000.0000:05477
05478:+00057:-00061:-00056:000000.0000:05478
05479:+00132:-00033:+00001:000000.0000:05479
05480:-00023:-00030:-00003:000000.0000:05480
05481:+00053:+00008:-00080:000000.0000:05481
05482:-00069:+00049:-00119:000000.0000:05482
05483:+00082:+00095:-00104:000000.0000:05483
05484:+00030:+00053:+00002:000000.0000:05484
05485:+00006:+00100:+00019:000000.0000:05485
05486:-00039:+00084:-00019:000000.0000:05486
05487:-00063:+00100:+00018:000000.0000:05487
05488:-00086:+00008:+00100:000000.0000:05488
05489:-00107:-00063:+00043:000000.0000:05489
05490:-00009:-00113:+00059:000000.0000:05490
05491:-00110:-00076:+00024:000000.0000:05491
05492:-00047:-00139:-00032:000000.0000:05492
05493:-00065:-00139:-00021:000000.0000:05493
05494:-00084:-00141:+00024:000000.0000:05494
05495:-00127:-00060:+00194:000000.0000:05495
05496:-00105:-00070:+00149:000000.0000:05496
05497:-00144:-00031:+00129:000000.0000:05497
05498:-00078:-00015:+00027:000000.0000:05498
05499:-00048:+00015:+00039:000000.0000:05499
05500:-00081:+00014:+00065:000000.0000:05500
05501:+00008:+00000:-00015:000000.0000:05501
05502:-00045:-00002:+00011:000000.0000:05502
05503:-00048:+00002:+00008:000000.0000:05503
05504:-00068:-00051:-00007:000000.0000:05504
05505:-00060:-00028:-00062:000000.0000:05505
05506:-00023:-00017:+00016:000000.0000:05506
05507:+00079:-00033:+00067:000000.0000:05507
05508:+00075:+00002:-00098:000000.0000:05508
05509:+00085:+00000:-00132:000000.0000:05509
05510:-00027:-00012:-00182:000000.0000:05510
05511:-00037:-00018:-00092:000000.0000:05511
05512:-00044:-00011:+00003:000000.0000:05512
05513:-00053:+00017:-00107:000000.0000:05513
05514:+00000:+00032:-00017:000000.0000:05514
05515:-00006:+00072:+00012:000000.0000:05515
05516:+00076:+00140:+00112:000000.0000:05516
05517:+00108:+00175:+00090:000000.0000:05517
05518:+00064:+00145:+00118:000000.0000:05518
05519:+00041:+00152:+00183:000000.0000:05519
05520:-00016:+00087:+00017:000000.0000:05520
05521:+00051:+00098:+00110:000000.0000:05521
05522:-00048:+00027:+00132:000000.0000:05522
05523:-00016:+00034:+00083:000000.0000:05523
05524:-00028:+00031:+00056:000000.0000:05524
05525:+00025:-00003:-00050:000000.0000:05525
05526:-00026:-00018:-00053:000000.0000:05526
05527:-00116:-00020:-00041:000000.0000:05527
05528:-00080:-00024:-00164:000000.0000:05528
05529:-00134:-00036:-00119:000000.0000:05529
05530:-00051:+00007:-00094:000000.0000:05530
05531:-00077:-00061:-00039:000000.0000:05531
05532:-00057:+00016:-00009:000000.0000:05532
05533:-00083:-00029:-00062:000000.0000:05533
05534:-00114:-00003:-00033:000000.0000:05534
05535:-00060:-00043:+00009:000000.0000:05535
05536:-00064:-00038:+00070:000000.0000:05536
05537:-00051:-00078:+00063:000000.0000:05537
05538:-00024:-00125:+00030:000000.0000:05538
05539:+00043:-00119:+00048:000000.0000:05539
05540:+00038:-00161:-00081:000000.0000:05540
05541:+00122:-00152:-00007:000000.0000:05541
05542:+00002:-00073:+00024:000000.0000:05542
05543:+00048:-00066:+00079:000000.0000:05543
05544:-00029:-00012:+00076:000000.0000:05544
05545:+00038:-00018:-00034:000000.0000:05545
05546:-00015:+00035:+00102:000000.0000:05546
05547:-00002:+00090:+00149:000000.0000:05547
05548:+00011:+00139:+00179:000000.0000:05548
05549:+00064:+00133:+00166:000000.0000:05549
05550:+00128:+00184:+00061:000000.0000:05550
05551:+00032:+00135:+00100:000000.0000:05551
05552:-00015:+00185:+00058:000000.0000:05552
05553:-00037:+00105:+00114:000000.0000:05553
05554:-00028:+00100:+00095:000000.0000:05554
05555:+00039:+00108:+00044:000000.0000:05555
05556:+00124:+00089:+00154:000000.0000:05556
05557:+00085:+00094:+00143:000000.0000:05557
05558:+00064:+00107:+00013:000000.0000:05558
05559:+00032:+00047:-00037:000000.0000:05559
05560:-00082:-00035:-00176:000000.0000:05560
05561:-00069:-00048:-00280:000000.0000:05561
05562:-00161:-00104:-00265:000000.0000:05562
05563:-00106:-00107:-00205:000000.0000:05563
05564:-00024:-00115:-00091:000000.0000:05564
05565:+00035:-00100:+00018:000000.0000:05565
05566:+00005:-00064:+00084:000000.0000:05566
05567:+00013:-00017:+00109:000000.0000:05567
05568:-00058:+00049:+00257:000000.0000:05568
05569:+00068:+00129:+00181:000000.0000:05569
05570:-00013:+00087:+00232:000000.0000:05570
05571:-00064:+00134:+00271:000000.0000:05571
05572:-00046:+00089:+00231:000000.0000:05572
05573:-00057:+00044:+00163:000000.0000:05573
05574:-00124:+00048:+00029:000000.0000:05574
05575:-00029:-00009:+00105:000000.0000:05575
05576:-00047:-00019:+00034:000000.0000:05576
05577:-00010:-00087:-00020:000000.0000:05577
05578:+00034:-00146:+00006:000000.0000:05578
05579:-00011:-00121:-00064:000000.0000:05579
05580:+00001:-00149:-00127:000000.0000:05580
05581:-00041:-00132:-00171:000000.0000:05581
05582:-00033:-00110:-00218:000000.0000:05582
05583:-00012:-00080:-00135:000000.0000:05583
05584:-00067:-00078:-00149:000000.0000:05584
05585:+00005:-00036:-00071:000000.0000:05585
05586:-00034:-00046:+00026:000000.0000:05586
05587:+00075:+00035:-00008:000000.0000:05587
05588:+00024:+00013:+00105:000000.0000:05588
05589:+00180:+00036:+00091:000000.0000:05589
05590:+00105:+00063:+00107:000000.0000:05590
05591:+00068:+00067:+00075:000000.0000:05591
05592:-00048:+00046:+00048:000000.0000:05592
05593:+00031:+00126:+00124:000000.0000:05593
05594:+00023:+00127:+00048:000000.0000:05594
05595:-00044:+00139:+00057:000000.0000:05595
05596:-00052:+00112:-00009:000000.0000:05596
05597:-00156:+00066:-00093:000000.0000:05597
05598:-00098:+00088:-00110:000000.0000:05598
05599:-00041:+00060:-00084:000000.0000:05599
05600:+00065:+00065:-00040:000000.0000:05600
05601:+00013:+00015:-00117:000000.0000:05601
05602:+00016:-00038:-00145:000000.0000:05602
05603:-00074:-00019:-00009:000000.0000:05603
05604:+00011:+00029:-00042:000000.0000:05604
05605:+00016:-00003:+00048:000000.0000:05605
05606:-00065:+00015:+00051:000000.0000:05606
05607:+00011:+00003:+00101:000000.0000:05607
05608:-00028:+00017:+00150:000000.0000:05608
05609:-00055:+00019:+00110:000000.0000:05609
05610:-00059:-00029:+00145:000000.0000:05610
05611:-00078:+00008:+00167:000000.0000:05611
05612:-00058:+00004:+00045:000000.0000:05612
05613:-00051:-00009:+00009:000000.0000:05613
05614:-00052:-00048:-00031:000000.0000:05614
05615:-00040:-00083:-00024:000000.0000:05615
05616:-00069:-00085:-00080:000000.0000:05616
05617:+00026:-00087:-00126:000000.0000:05617
05618:-00006:-00142:-00064:000000.0000:05618
05619:+00075:-00135:-00038:000000.0000:05619
05620:+00019:-00133:-00059:000000.0000:05620
05621:+00081:-00134:-00024:000000.0000:05621
05622:-00030:-00115:-00189:000000.0000:05622
05623:-00040:-00091:-00082:000000.0000:05623
05624:-00014:-00109:-00108:000000.0000:05624
05625:+00122:-00054:+00005:000000.0000:05625
05626:+00061:-00075:-00011:000000.0000:05626
05627:+00129:-00009:+00113:000000.0000:05627
05628:+00087:+00018:+00079:000000.0000:05628
05629:+00068:-00014:+00007:000000.0000:05629
05630:-00018:+00002:+00072:000000.0000:05630
05631:-00069:-00048:+00137:000000.0000:05631
05632:-00052:+00011:+00125:000000.0000:05632
05633:-00111:+00085:+00177:000000.0000:05633
05634:-00065:+00066:+00109:000000.0000:05634
05635:-00054:+00079:+00007:000000.0000:05635
05636:-00126:+00049:-00013:000000.0000:05636
05637:-00093:+00061:+00021:000000.0000:05637
05638:-00123:+00100:+00174:000000.0000:05638
05639:-00079:+00086:+00114:000000.0000:05639
05640:-00026:+00004:+00005:000000.0000:05640
05641:-00015:+00052:+00001:000000.0000:05641
05642:-00038:-00001:+00014:000000.0000:05642
05643:-00060:-00035:+00010:000000.0000:05643
05644:-00093:-00046:-00018:000000.0000:05644
05645:-00027:-00077:-00003:000000.0000:05645
05646:-00088:-00086:-00034:000000.0000:05646
05647:-00090:-00083:+00035:000000.0000:05647
05648:-00132:-00074:-00012:000000.0000:05648
05649:-00079:-00079:+00051:000000.0000:05649
05650:+00001:-00050:+00018:000000.0000:05650
05651:+00042:-00024:+00055:000000.0000:05651
05652:+00032:+00002:+00010:000000.0000:05652
05653:+00080:-00022:-00013:000000.0000:05653
05654:+00022:+00013:+00067:000000.0000:05654
05655:-00051:-00018:-00030:000000.0000:05655
05656:-00049:-00008:+00078:000000.0000:05656
05657:-00037:+00021:+00106:000000.0000:05657
05658:-00008:+00020:+00063:000000.0000:05658
05659:-00006:-00007:+00038:000000.0000:05659
05660:+00063:+00022:-00023:000000.0000:05660
05661:-00054:-00046:-00036:000000.0000:05661
05662:+00006:-00039:-00095:000000.0000:05662
05663:+00007:-00064:-00064:000000.0000:05663
05664:-00040:-00110:-00044:000000.0000:05664
05665:+00077:-00090:-00098:000000.0000:05665
05666:-00079:-00128:-00117:000000.0000:05666
05667:+00017:-00128:-00214:000000.0000:05667
05668:-00093:-00171:-00081:000000.0000:05668
05669:+00009:-00163:-00142:000000.0000:05669
05670:-00027:-00144:-00082:000000.0000:05670
05671:+00055:-00146:+00002:000000.0000:05671
05672:-00001:-00056:+00126:000000.0000:05672
05673:+00094:-00083:+00171:000000.0000:05673
05674:-00027:-00023:+00109:000000.0000:05674
05675:-00047:+00014:+00091:000000.0000:05675
05676:-00017:+00007:+00150:000000.0000:05676
05677:-00042:+00001:+00096:000000.0000:05677
05678:+00059:+00015:+00098:000000.0000:05678
05679:-00076:+00004:+00165:000000.0000:05679
05680:-00004:-00001:+00100:000000.0000:05680
05681:-00051:-00005:+00095:000000.0000:05681
05682:-00049:+00021:+00116:000000.0000:05682
05683:-00017:+00017:+00094:000000.0000:05683
05684:-00037:+00017:+00092:000000.0000:05684
05685:+00023:+00008:+00036:000000.0000:05685
05686:+00042:+00038:+00089:000000.0000:05686
05687:+00150:+00070:+00203:000000.0000:05687
05688:+00022:+00094:+00175:000000.0000:05688
05689:+00062:+00071:+00106:000000.0000:05689
05690:+00120:+00142:+00169:000000.0000:05690
05691:+00095:+00121:+00154:000000.0000:05691
05692:+00124:+00160:+00173:000000.0000:05692
05693:+00081:+00169:+00134:000000.0000:05693
05694:+00084:+00153:+00123:000000.0000:05694
05695:+00124:+00133:+00069:000000.0000:05695
05696:+00071:+00115:+00011:000000.0000:05696
05697:+00101:+00085:+00113:000000.0000:05697
05698:+00039:+00060:+00055:000000.0000:05698
05699:+00042:+00038:-00002:000000.0000:05699
05700:-00012:-00018:-00080:000000.0000:05700
05701:+00045:-00037:-00184:000000.0000:05701
05702:+00009:-00128:-00125:000000.0000:05702
05703:+00015:+00005:-00200:000000.0000:05703
05704:-00081:-00131:-00204:000000.0000:05704
05705:-00013:-00117:-00176:000000.0000:05705
05706:-00019:-00147:-00189:000000.0000:05706
05707:-00048:-00115:-00058:000000.0000:05707
05708:+00043:-00157:-00166:000000.0000:05708
05709:-00035:-00145:-00067:000000.0000:05709
05710:-00032:-00122:+00034:000000.0000:05710
05711:-00042:-00082:+00042:000000.0000:05711
05712:+00020:-00054:+00117:000000.0000:05712
05713:+00051:-00035:+00196:000000.0000:05713
05714:-00095:-00031:+00194:000000.0000:05714
05715:-00042:+00019:+00112:000000.0000:05715
05716:-00043:+00033:+00127:000000.0000:05716
05717:+00021:-00002:+00117:000000.0000:05717
05718:-00004:+00042:+00031:000000.0000:05718
05719:-00058:+00003:+00048:000000.0000:05719
05720:+00037:-00010:-00067:000000.0000:05720
05721:-00085:-00043:-00056:000000.0000:05721
05722:-00032:-00021:+00005:000000.0000:05722
05723:-00106:-00013:+00004:000000.0000:05723
05724:-00034:-00016:-00014:000000.0000:05724
05725:-00013:+00004:+00007:000000.0000:05725
05726:-00047:+00041:+00012:000000.0000:05726
05727:-00030:+00011:-00071:000000.0000:05727
05728:-00004:+00030:-00093:000000.0000:05728
05729:+00011:+00012:-00037:000000.0000:05729
05730:+00046:+00025:+00002:000000.0000:05730
05731:-00029:+00052:+00013:000000.0000:05731
05732:+00032:+00064:+00014:000000.0000:05732
05733:+00020:+00109:-00027:000000.0000:05733
05734:+00012:+00084:+00059:000000.0000:05734
05735:-00018:+00045:+00036:000000.0000:05735
05736:+00020:+00092:+00132:000000.0000:05736
05737:+00019:+00022:+00001:000000.0000:05737
05738:+00000:+00096:+00030:000000.0000:05738
05739:+00067:+00060:+00132:000000.0000:05739
05740:+00089:+00036:-00043:000000.0000:05740
05741:+00081:+00037:+00000:000000.0000:05741
05742:+00026:+00046:-00042:000000.0000:05742
05743:-00011:-00048:-00060:000000.0000:05743
05744:+00081:-00007:+00055:000000.0000:05744
05745:+00028:-00014:+00021:000000.0000:05745
05746:+00004:-00053:+00028:000000.0000:05746
05747:+00051:-00032:-00019:000000.0000:05747
05748:+00081:-00068:+00010:000000.0000:05748
05749:+00001:+00003:+00170:000000.0000:05749
05750:-00040:+00016:+00050:000000.0000:05750
05751:-00077:-00022:+00096:000000.0000:05751
05752:+00019:-00038:+00053:000000.0000:05752
05753:+00036:+00015:+00114:000000.0000:05753
05754:+00041:-00005:+00109:000000.0000:05754
05755:-00017:-00037:+00067:000000.0000:05755
05756:-00024:-00051:+00121:000000.0000:05756
05757:-00068:-00080:+00006:000000.0000:05757
05758:-00010:-00117:-00032:000000.0000:05758
05759:-00061:-00111:-00076:000000.0000:05759
05760:+00012:-00094:-00072:000000.0000:05760
05761:-00073:-00120:-00056:000000.0000:05761
05762:-00114:-00086:-00102:000000.0000:05762
05763:-00040:-00159:-00088:000000.0000:05763
05764:-00078:-00129:-00095:000000.0000:05764
05765:-00024:-00085:-00021:000000.0000:05765
05766:-00031:-00078:+00018:000000.0000:05766
05767:+00068:-00059:+00016:000000.0000:05767
05768:-00063:-00097:+00003:000000.0000:05768
05769:-00146:-00052:-00067:000000.0000:05769
05770:-00125:-00044:-00066:000000.0000:05770
05771:+00030:+00026:-00012:000000.0000:05771
05772:+00151:+00072:-00077:000000.0000:05772
05773:+00042:+00064:-00045:000000.0000:05773
05774:+00103:+00040:+00104:000000.0000:05774
05775:+00031:+00056:+00033:000000.0000:05775
05776:+00096:+00080:+00127:000000.0000:05776
05777:-00079:+00007:+00038:000000.0000:05777
05778:-00040:+00007:+00088:000000.0000:05778
05779:+00042:+00035:+00145:000000.0000:05779
05780:+00003:+00045:+00179:000000.0000:05780
05781:+00155:+00099:+00186:000000.0000:05781
05782:-00034:+00084:+00094:000000.0000:05782
05783:+00037:+00027:+00088:000000.0000:05783
05784:+00006:+00004:+00037:000000.0000:05784
05785:+00026:-00017:+00065:000000.0000:05785
05786:+00021:-00048:+00068:000000.0000:05786
05787:+00011:-00049:+00032:000000.0000:05787
05788:+00002:-00058:+00026:000000.0000:05788
05789:-00007:-00064:-00003:000000.0000:05789
05790:-00031:-00110:-00013:000000.0000:05790
05791:+00003:-00088:-00005:000000.0000:05791
05792:+00038:-00095:-00071:000000.0000:05792
05793:-00047:-00111:-00154:000000.0000:05793
05794:+00063:-00084:-00107:000000.0000:05794
05795:-00037:-00044:-00105:000000.0000:05795
05796:+00069:-00083:-00090:000000.0000:05796
05797:+00012:+00016:-00049:000000.0000:05797
05798:-00007:-00002:+00021:000000.0000:05798
05799:-00020:+00037:+00041:000000.0000:05799
05800:+00016:+00114:+00073:000000.0000:05800
05801:+00033:+00091:+00100:000000.0000:05801
05802:-00023:+00133:+00182:000000.0000:05802
05803:-00022:+00077:+00149:000000.0000:05803
05804:-00063:+00060:+00045:000000.0000:05804
05805:-00002:+00072:+00117:000000.0000:05805
05806:-00150:+00044:+00192:000000.0000:05806
05807:-00009:+00015:+00003:000000.0000:05807
05808:-00129:-00011:-00015:000000.0000:05808
05809:-00012:-00067:-00049:000000.0000:05809
05810:+00035:-00067:-00131:000000.0000:05810
05811:+00013:-00060:-00083:000000.0000:05811
05812:+00041:-00106:-00117:000000.0000:05812
05813:-00025:-00089:-00096:000000.0000:05813
05814:+00020:-00095:+00006:000000.0000:05814
05815:+00047:-00060:-00063:000000.0000:05815
05816:-00043:-00073:-00074:000000.0000:05816
05817:-00018:-00096:-00073:000000.0000:05817
05818:-00041:-00076:-00072:000000.0000:05818
05819:+00093:-00034:-00142:000000.0000:05819
05820:+00129:-00054:+00007:000000.0000:05820
05821:+00159:+00025:+00081:000000.0000:05821
05822:+00120:+00033:+00001:000000.0000:05822
05823:+00021:+00031:-00042:000000.0000:05823
05824:+00082:-00004:-00122:000000.0000:05824
05825:-00018:+00001:-00082:000000.0000:05825
05826:+00035:-00012:-00154:000000.0000:05826
05827:+00026:-00036:-00055:000000.0000:05827
05828:-00048:-00015:-00015:000000.0000:05828
05829:+00083:-00027:+00021:000000.0000:05829
05830:+00011:-00014:-00030:000000.0000:05830
05831:+00036:-00017:-00082:000000.0000:05831
05832:-00050:+00031:+00018:000000.0000:05832
05833:+00033:+00039:-00004:000000.0000:05833
05834:+00066:+00028:-00077:000000.0000:05834
05835:+00055:+00067:+00035:000000.0000:05835
05836:-00017:+00034:+00045:000000.0000:05836
05837:-00013:+00064:+00129:000000.0000:05837
05838:-00005:+00066:+00095:000000.0000:05838
05839:-00065:+00059:+00035:000000.0000:05839
05840:-00066:+00058:+00073:000000.0000:05840
05841:-00095:+00047:+00026:000000.0000:05841
05842:-00036:+00015:+00071:000000.0000:05842
05843:-00071:-00022:+00077:000000.0000:05843
05844:-00004:-00018:+00004:000000.0000:05844
05845:-00100:-00049:+00052:000000.0000:05845
05846:+00050:-00050:-00027:000000.0000:05846
05847:-00066:-00032:+00007:000000.0000:05847
05848:+00002:-00013:-00004:000000.0000:05848
05849:-00079:+00006:-00057:000000.0000:05849
05850:+00005:+00080:-00015:000000.0000:05850
05851:+00017:+00027:+00013:000000.0000:05851
05852:+00012:+00051:+00073:000000.0000:05852
05853:-00022:+00028:+00085:000000.0000:05853
05854:-00020:-00020:-00094:000000.0000:05854
05855:-00059:-00070:-00116:000000.0000:05855
05856:+00027:-00131:-00175:000000.0000:05856
05857:+00033:-00168:-00182:000000.0000:05857
05858:+00033:-00126:-00067:000000.0000:05858
05859:-00026:-00055:+00012:000000.0000:05859
05860:-00047:-00055:+00118:000000.0000:05860
05861:-00003:+00029:+00083:000000.0000:05861
05862:-00013:+00025:+00074:000000.0000:05862
05863:-00085:+00012:+00078:000000.0000:05863
05864:+00052:+00113:+00004:000000.0000:05864
05865:+00033:+00079:+00110:000000.0000:05865
05866:+00038:+00132:+00281:000000.0000:05866
05867:+00034:+00157:+00198:000000.0000:05867
05868:-00046:+00102:+00118:000000.0000:05868
05869:-00075:+00141:+00042:000000.0000:05869
05870:-00044:+00140:-00024:000000.0000:05870
05871:-00114:+00081:-00081:000000.0000:05871
05872:-00037:+00019:+00031:000000.0000:05872
05873:+00028:-00038:-00015:000000.0000:05873
05874:+00093:-00079:-00074:000000.0000:05874
05875:+00025:-00103:-00101:000000.0000:05875
05876:+00005:-00078:-00087:000000.0000:05876
05877:-00077:-00045:-00091:000000.0000:05877
05878:-00015:-00053:-00130:000000.0000:05878
05879:-00006:-00089:-00043:000000.0000:05879
05880:+00054:-00092:+00085:000000.0000:05880
05881:+00078:-00013:+00179:000000.0000:05881
05882:+00142:+00020:-00019:000000.0000:05882
05883:+00064:-00008:-00039:000000.0000:05883
05884:+00072:-00037:-00013:000000.0000:05884
05885:-00019:-00037:+00030:000000.0000:05885
05886:-00076:+00064:-00023:000000.0000:05886
05887:-00074:+00079:-00029:000000.0000:05887
05888:-00091:+00035:+00000:000000.0000:05888
05889:-00086:-00003:+00118:000000.0000:05889
05890:+00001:+00027:+00189:000000.0000:05890
05891:-00028:-00021:+00051:000000.0000:05891
05892:+00051:+00020:+00006:000000.0000:05892
05893:-00038:-00108:-00009:000000.0000:05893
05894:-00112:-00098:-00079:000000.0000:05894
05895:-00091:-00072:+00035:000000.0000:05895
05896:-00084:-00063:-00034:000000.0000:05896
05897:-00097:-00084:+00085:000000.0000:05897
05898:-00023:-00095:+00145:000000.0000:05898
05899:+00092:-00059:-00063:000000.0000:05899
05900:+00038:-00054:-00016:000000.0000:05900
05901:+00053:-00067:-00019:000000.0000:05901
05902:+00068:-00068:+00095:000000.0000:05902
05903:+00053:-00050:+00136:000000.0000:05903
05904:+00142:-00039:+00134:000000.0000:05904
05905:+00098:-00004:+00146:000000.0000:05905
05906:+00068:+00002:+00052:000000.0000:05906
05907:+00075:+00029:-00007:000000.0000:05907
05908:+00141:+00051:+00008:000000.0000:05908
05909:+00111:+00040:-00028:000000.0000:05909
05910:+00042:+00061:+00003:000000.0000:05910
05911:+00016:+00026:-00015:000000.0000:05911
05912:+00032:+00056:-00019:000000.0000:05912
05913:+00080:+00090:+00034:000000.0000:05913
05914:-00012:+00082:+00028:000000.0000:05914
05915:-00018:+00153:+00130:000000.0000:05915
05916:+00001:+00124:+00126:000000.0000:05916
05917:-00128:+00116:+00023:000000.0000:05917
05918:-00104:+00120:+00084:000000.0000:05918
05919:-00086:+00148:+00038:000000.0000:05919
05920:+00013:+00141:+00124:000000.0000:05920
05921:-00039:+00173:+00189:000000.0000:05921
05922:-00113:+00093:-00091:000000.0000:05922
05923:-00018:+00036:+00108:000000.0000:05923
05924:-00094:+00040:-00140:000000.0000:05924
05925:-00042:+00064:-00017:000000.0000:05925
05926:-00068:+00042:+00163:000000.0000:05926
05927:-00083:+00009:+00016:000000.0000:05927
05928:+00038:+00066:+00070:000000.0000:05928
05929:-00017:+00051:-00149:000000.0000:05929
05930:-00004:+00043:+00026:000000.0000:05930
05931:-00061:+00006:-00116:000000.0000:05931
05932:-00026:-00018:-00183:000000.0000:05932
05933:-00009:-00079:-00186:000000.0000:05933
05934:+00067:-00023:-00045:000000.0000:05934
05935:+00046:-00085:-00161:000000.0000:05935
05936:+00072:-00124:-00107:000000.0000:05936
05937:+00038:-00133:-00195:000000.0000:05937
05938:+00056:-00173:-00138:000000.0000:05938
05939:+00021:-00227:-00158:000000.0000:05939
05940:-00063:-00224:-00168:000000.0000:05940
05941:-00028:-00183:+00039:000000.0000:05941
05942:-00029:-00184:+00043:000000.0000:05942
05943:-00025:-00192:+00078:000000.0000:05943
05944:+00083:-00164:+00097:000000.0000:05944
05945:-00050:-00187:+00077:000000.0000:05945
05946:-00029:-00162:+00094:000000.0000:05946
05947:+00065:-00091:+00143:000000.0000:05947
05948:+00083:-00129:+00077:000000.0000:05948
05949:+00119:-00144:-00012:000000.0000:05949
05950:+00104:-00089:+00055:000000.0000:05950
05951:+00064:-00042:+00059:000000.0000:05951
05952:-00032:-00010:+00004:000000.0000:05952
05953:-00021:-00040:-00076:000000.0000:05953
05954:+00158:+00016:+00088:000000.0000:05954
05955:+00115:-00023:+00050:000000.0000:05955
05956:+00025:+00023:-00062:000000.0000:05956
05957:-00177:+00160:+00037:000000.0000:05957
05958:-00274:+00104:+00000:000000.0000:05958
05959:-00213:+00099:-00143:000000.0000:05959
05960:-00084:+00039:-00065:000000.0000:05960
05961:-00064:+00029:+00224:000000.0000:05961
05962:+00075:+00067:+00031:000000.0000:05962
05963:-00034:+00097:+00071:000000.0000:05963
05964:-00102:+00063:+00068:000000.0000:05964
05965:-00146:+00081:+00016:000000.0000:05965
05966:-00003:+00006:-00025:000000.0000:05966
05967:-00029:+00020:+00011:000000.0000:05967
05968:+00020:-00035:-00095:000000.0000:05968
05969:+00014:-00103:-00030:000000.0000:05969
05970:+00008:-00096:+00023:000000.0000:05970
05971:+00015:-00146:-00040:000000.0000:05971
05972:-00024:-00093:-00009:000000.0000:05972
05973:-00049:-00035:-00087:000000.0000:05973
05974:-00001:-00017:-00120:000000.0000:05974
05975:+00134:-00032:+00039:000000.0000:05975
05976:+00095:-00039:-00141:000000.0000:05976
05977:+00055:-00113:-00116:000000.0000:05977
05978:-00021:-00062:-00093:000000.0000:05978
05979:+00001:+00005:-00155:000000.0000:05979
05980:+00004:-00052:-00156:000000.0000:05980
05981:-00002:-00013:+00009:000000.0000:05981
05982:+00012:-00029:+00006:000000.0000:05982
05983:-00044:-00030:+00032:000000.0000:05983
05984:-00064:-00027:+00034:000000.0000:05984
05985:-00130:-00053:+00089:000000.0000:05985
05986:+00031:-00063:+00063:000000.0000:05986
05987:-00008:+00007:+00070:000000.0000:05987
05988:+00049:+00060:+00135:000000.0000:05988
05989:-00006:+00122:+00100:000000.0000:05989
05990:-00016:+00079:+00073:000000.0000:05990
05991:+00051:+00116:+00013:000000.0000:05991
05992:+00008:+00106:+00019:000000.0000:05992
05993:+00037:+00123:+00020:000000.0000:05993
05994:-00035:+00109:-00082:000000.0000:05994
05995:+00037:+00058:-00075:000000.0000:05995
05996:-00002:+00046:-00031:000000.0000:05996
05997:-00052:+00011:-00047:000000.0000:05997
05998:+00006:+00016:-00115:000000.0000:05998
05999:-00100:-00033:-00200:000000.0000:05999
06000:+00000:-00040:-00187:000000.0000:06000
06001:-00031:-00066:-00136:000000.0000:06001
06002:-00009:-00069:-00150:000000.0000:06002
06003:-00006:-00005:-00067:000000.0000:06003
06004:-00021:+00020:-00093:000000.0000:06004
06005:-00037:+00030:-00038:000000.0000:06005
06006:-00044:+00065:+00052:000000.0000:06006
06007:+00014:+00078:-00004:000000.0000:06007
06008:-00096:+00055:-00038:000000.0000:06008
06009:-00072:+00087:+00026:000000.0000:06009
06010:-00047:+00064:-00065:000000.0000:06010
06011:+00075:+00111:+00074:000000.0000:06011
06012:+00116:+00094:+00070:000000.0000:06012
06013:+00004:+00044:-00087:000000.0000:06013
06014:+00006:+00030:-00136:000000.0000:06014
06015:+00036:+00000:-00144:000000.0000:06015
06016:-00001:-00010:-00077:000000.0000:06016
06017:+00000:+00006:-00074:000000.0000:06017
06018:-00051:-00068:-00176:000000.0000:06018
06019:-00093:-00120:-00190:000000.0000:06019
06020:+00005:-00142:-00239:000000.0000:06020
06021:-00057:-00154:-00182:000000.0000:06021
06022:-00016:-00161:-00155:000000.0000:06022
06023:-00026:-00144:-00087:000000.0000:06023
06024:-00113:-00136:-00056:000000.0000:06024
06025:-00068:-00147:-00101:000000.0000:06025
06026:+00017:-00160:-00008:000000.0000:06026
06027:-00020:-00155:+00022:000000.0000:06027
06028:-00100:-00140:+00004:000000.0000:06028
06029:-00063:-00153:+00054:000000.0000:06029
06030:-00121:-00158:+00045:000000.0000:06030
06031:-00010:-00075:+00131:000000.0000:06031
06032:-00110:-00095:+00096:000000.0000:06032
06033:-00014:-00028:+00039:000000.0000:06033
06034:-00081:-00013:+00114:000000.0000:06034
06035:-00004:+00065:+00066:000000.0000:06035
06036:-00012:+00130:+00059:000000.0000:06036
06037:+00000:+00144:+00071:000000.0000:06037
06038:-00091:+00120:+00086:000000.0000:06038
06039:-00055:+00127:+00035:000000.0000:06039
06040:-00005:+00102:-00035:000000.0000:06040
06041:+00071:+00044:-00030:000000.0000:06041
06042:+00039:+00039:-00008:000000.0000:06042
06043:+00060:+00031:-00015:000000.0000:06043
06044:+00060:+00052:-00034:000000.0000:06044
06045:+00092:+00024:-00047:000000.0000:06045
06046:+00052:+00056:-00031:000000.0000:06046
06047:-00017:+00062:-00023:000000.0000:06047
06048:+00035:+00113:-00048:000000.0000:06048
06049:-00009:+00028:-00121:000000.0000:06049
06050:+00074:+00073:-00022:000000.0000:06050
06051:-00113:+00095:+00014:000000.0000:06051
06052:-00068:+00121:-00035:000000.0000:06052
06053:-00090:+00087:-00125:000000.0000:06053
06054:-00027:+00088:+00056:000000.0000:06054
06055:-00016:+00086:+00101:000000.0000:06055
06056:-00067:+00048:+00012:000000.0000:06056
06057:-00066:+00019:+00022:000000.0000:06057
06058:+00003:-00041:-00048:000000.0000:06058
06059:-00010:-00071:-00095:000000.0000:06059
06060:+00020:-00096:-00075:000000.0000:06060
06061:+00000:-00081:+00063:000000.0000:06061
06062:-00056:-00043:+00097:000000.0000:06062
06063:+00047:-00028:+00073:000000.0000:06063
06064:-00021:-00065:+00033:000000.0000:06064
06065:+00005:-00030:+00065:000000.0000:06065
06066:-00144:-00075:+00007:000000.0000:06066
06067:-00106:-00063:+00000:000000.0000:06067
06068:-00056:-00093:+00072:000000.0000:06068
06069:-00025:+00001:+00012:000000.0000:06069
06070:-00094:-00097:-00055:000000.0000:06070
06071:-00113:-00041:-00011:000000.0000:06071
06072:-00057:-00054:-00013:000000.0000:06072
06073:+00003:+00005:-00081:000000.0000:06073
06074:-00002:-00032:-00027:000000.0000:06074
06075:-00072:-00016:-00032:000000.0000:06075
06076:+00051:+00035:-00009:000000.0000:06076
06077:+00021:-00030:-00085:000000.0000:06077
06078:-00017:-00031:+00019:000000.0000:06078
06079:+00071:-00024:+00105:000000.0000:06079
06080:+00014:+00004:+00083:000000.0000:06080
06081:+00074:+00044:+00077:000000.0000:06081
06082:-00040:-00021:+00017:000000.0000:06082
06083:-00010:+00004:+00002:000000.0000:06083
06084:-00089:-00044:-00064:000000.0000:06084
06085:-00059:+00057:-00039:000000.0000:06085
06086:-00059:+00130:+00064:000000.0000:06086
06087:-00026:+00084:-00022:000000.0000:06087
06088:-00032:+00070:-00065:000000.0000:06088
06089:-00087:+00015:-00194:000000.0000:06089
06090:-00057:-00050:-00204:000000.0000:06090
06091:-00045:-00144:-00179:000000.0000:06091
06092:+00076:-00106:-00152:000000.0000:06092
06093:-00017:-00088:-00062:000000.0000:06093
06094:+00021:-00040:+00036:000000.0000:06094
06095:+00045:-00007:+00017:000000.0000:06095
06096:-00006:+00039:+00135:000000.0000:06096
06097:-00016:+00070:+00150:000000.0000:06097
06098:+00036:+00134:+00219:000000.0000:06098
06099:-00015:+00176:+00209:000000.0000:06099
06100:-00011:+00133:+00154:000000.0000:06100
06101:-00033:+00091:+00099:000000.0000:06101
06102:-00017:+00053:+00055:000000.0000:06102
06103:-00050:+00019:+00098:000000.0000:06103
06104:+00082:-00008:+00052:000000.0000:06104
06105:-00009:-00067:-00078:000000.0000:06105
06106:-00039:-00127:-00115:000000.0000:06106
06107:+00035:-00139:-00120:000000.0000:06107
06108:-00022:-00192:-00108:000000.0000:06108
06109:+00019:-00161:-00177:000000.0000:06109
06110:-00122:-00150:-00201:000000.0000:06110
06111:-00129:-00108:-00079:000000.0000:06111
06112:-00082:-00092:-00109:000000.0000:06112
06113:-00012:-00048:+00014:000000.0000:06113
06114:+00013:-00048:+00000:000000.0000:06114
06115:-00040:-00002:-00065:000000.0000:06115
06116:-00006:+00023:-00042:000000.0000:06116
06117:-00043:+00038:-00090:000000.0000:06117
06118:-00068:+00055:+00016:000000.0000:06118
06119:-00051:+00058:+00054:000000.0000:06119
06120:+00049:+00059:+00098:000000.0000:06120
06121:-00005:+00015:+00066:000000.0000:06121
06122:+00087:+00010:-00055:000000.0000:06122
06123:-00003:-00029:-00109:000000.0000:06123
06124:+00085:+00001:-00088:000000.0000:06124
06125:-00019:-00025:+00039:000000.0000:06125
06126:-00060:+00049:+00126:000000.0000:06126
06127:-00099:+00012:+00048:000000.0000:06127
06128:-00183:+00006:+00149:000000.0000:06128
06129:-00042:-00005:+00099:000000.0000:06129
06130:-00099:+00036:-00047:000000.0000:06130
06131:+00041:-00006:+00154:000000.0000:06131
06132:+00055:-00019:+00129:000000.0000:06132
06133:+00030:-00057:+00049:000000.0000:06133
06134:+00052:-00014:+00046:000000.0000:06134
06135:-00130:-00015:+00116:000000.0000:06135
06136:+00002:-00033:+00090:000000.0000:06136
06137:-00071:-00038:+00058:000000.0000:06137
06138:+00098:-00035:+00084:000000.0000:06138
06139:+00010:-00023:+00080:000000.0000:06139
06140:+00131:-00016:-00120:000000.0000:06140
06141:+00077:+00050:-00111:000000.0000:06141
06142:+00128:-00015:-00249:000000.0000:06142
06143:-00049:-00109:-00307:000000.0000:06143
06144:-00051:-00110:-00365:000000.0000:06144
06145:-00044:-00106:-00350:000000.0000:06145
06146:+00068:-00013:+00001:000000.0000:06146
06147:+00126:+00055:-00013:000000.0000:06147
06148:+00144:+00122:+00105:000000.0000:06148
06149:+00075:+00127:+00130:000000.0000:06149
06150:+00037:+00183:+00057:000000.0000:06150
06151:-00041:+00203:+00155:000000.0000:06151
06152:+00072:+00229:+00117:000000.0000:06152
06153:-00005:+00198:+00209:000000.0000:06153
06154:+00067:+00230:+00202:000000.0000:06154
06155:-00040:+00200:-00044:000000.0000:06155
06156:-00139:+00090:+00019:000000.0000:06156
06157:+00085:+00111:-00112:000000.0000:06157
06158:-00163:+00042:-00111:000000.0000:06158
06159:-00063:+00017:-00137:000000.0000:06159
06160:-00144:-00009:-00189:000000.0000:06160
06161:-00080:-00041:-00143:000000.0000:06161
06162:-00119:-00065:-00241:000000.0000:06162
06163:-00161:-00080:-00027:000000.0000:06163
06164:-00086:-00100:-00098:000000.0000:06164
06165:-00059:-00082:-00273:000000.0000:06165
06166:+00003:-00092:-00145:000000.0000:06166
06167:-00094:-00090:-00082:000000.0000:06167
06168:+00102:-00107:-00022:000000.0000:06168
06169:-00145:-00106:+00026:000000.0000:06169
06170:-00052:-00105:+00101:000000.0000:06170
06171:-00098:-00041:+00155:000000.0000:06171
06172:+00035:-00125:+00148:000000.0000:06172
06173:-00071:-00143:+00131:000000.0000:06173
06174:-00115:-00111:+00079:000000.0000:06174
06175:-00132:-00044:+00036:000000.0000:06175
06176:-00152:-00050:+00092:000000.0000:06176
06177:-00040:+00005:+00101:000000.0000:06177
06178:+00061:+00014:+00067:000000.0000:06178
06179:+00047:+00024:+00051:000000.0000:06179
06180:+00020:+00046:+00021:000000.0000:06180
06181:-00044:+00021:-00120:000000.0000:06181
06182:-00170:+00004:-00118:000000.0000:06182
06183:-00132:-00058:-00108:000000.0000:06183
06184:-00170:-00045:+00007:000000.0000:06184
06185:-00014:-00043:+00028:000000.0000:06185
06186:+00023:-00050:-00028:000000.0000:06186
06187:+00152:+00003:+00013:000000.0000:06187
06188:+00189:+00009:+00079:000000.0000:06188
06189:+00190:+00063:+00109:000000.0000:06189
06190:+00065:-00007:+00109:000000.0000:06190
06191:+00047:+00031:+00072:000000.0000:06191
06192:-00028:+00008:+00048:000000.0000:06192
06193:-00074:+00086:-00168:000000.0000:06193
06194:+00006:+00090:-00141:000000.0000:06194
06195:-00072:+00068:-00026:000000.0000:06195
06196:+00030:+00091:+00021:000000.0000:06196
06197:+00088:+00060:-00052:000000.0000:06197
06198:+00146:+00028:-00154:000000.0000:06198
06199:+00122:+00048:-00109:000000.0000:06199
06200:-00164:+00017:-00109:000000.0000:06200
06201:-00103:+00029:-00136:000000.0000:06201
06202:-00106:-00011:-00036:000000.0000:06202
06203:-00056:-00122:+00003:000000.0000:06203
06204:-00008:-00080:+00051:000000.0000:06204
06205:+00069:-00149:-00122:000000.0000:06205
06206:-00069:-00053:-00142:000000.0000:06206
06207:-00133:-00149:+00051:000000.0000:06207
06208:-00310:-00173:+00112:000000.0000:06208
06209:-00071:-00084:+00147:000000.0000:06209
06210:-00073:-00145:+00274:000000.0000:06210
06211:-00108:-00035:+00211:000000.0000:06211
06212:-00094:-00105:+00176:000000.0000:06212
06213:-00073:-00040:+00235:000000.0000:06213
06214:-00016:-00099:+00221:000000.0000:06214
06215:-00080:-00021:+00124:000000.0000:06215
06216:-00123:-00001:+00154:000000.0000:06216
06217:-00047:+00026:+00161:000000.0000:06217
06218:+00064:+00027:-00077:000000.0000:06218
06219:-00012:-00002:-00076:000000.0000:06219
06220:+00000:+00119:-00002:000000.0000:06220
06221:+00110:+00071:+00008:000000.0000:06221
06222:+00101:+00141:-00072:000000.0000:06222
06223:+00036:+00117:-00079:000000.0000:06223
06224:+00139:+00137:+00007:000000.0000:06224
06225:+00113:+00129:-00213:000000.0000:06225
06226:+00123:+00095:-00226:000000.0000:06226
06227:+00142:+00052:-00178:000000.0000:06227
06228:+00128:+00065:-00087:000000.0000:06228
06229:+00151:+00045:-00136:000000.0000:06229
06230:+00050:+00030:-00104:000000.0000:06230
06231:+00133:+00022:-00024:000000.0000:06231
06232:+00007:-00024:+00055:000000.0000:06232
06233:+00071:-00014:+00129:000000.0000:06233
06234:-00046:-00057:+00159:000000.0000:06234
06235:-00077:-00064:+00163:000000.0000:06235
06236:-00121:-00110:+00106:000000.0000:06236
06237:-00235:-00129:+00101:000000.0000:06237
06238:-00328:-00184:+00255:000000.0000:06238
06239:-00333:-00141:+00197:000000.0000:06239
06240:-00197:-00049:+00167:000000.0000:06240
06241:-00310:-00134:+00174:000000.0000:06241
06242:-00130:-00057:+00132:000000.0000:06242
06243:-00143:-00114:+00021:000000.0000:06243
06244:-00142:-00127:-00073:000000.0000:06244
06245:-00095:-00161:+00009:000000.0000:06245
06246:-00067:-00123:+00009:000000.0000:06246
06247:+00096:-00104:-00062:000000.0000:06247
06248:+00021:-00139:-00108:000000.0000:06248
06249:+00043:-00098:-00153:000000.0000:06249
06250:-00013:-00084:-00072:000000.0000:06250
06251:+00120:-00116:-00087:000000.0000:06251
06252:+00081:-00062:+00042:000000.0000:06252
06253:+00172:-00140:+00068:000000.0000:06253
06254:+00119:-00104:+00015:000000.0000:06254
06255:+00187:-00098:+00043:000000.0000:06255
06256:+00119:-00040:+00105:000000.0000:06256
06257:+00131:-00010:+00136:000000.0000:06257
06258:+00211:+00011:+00126:000000.0000:06258
06259:+00200:+00063:+00092:000000.0000:06259
06260:+00148:+00152:+00183:000000.0000:06260
06261:+00189:+00192:+00175:000000.0000:06261
06262:+00104:+00293:+00271:000000.0000:06262
06263:+00057:+00270:+00152:000000.0000:06263
06264:-00069:+00271:+00059:000000.0000:06264
06265:-00077:+00316:+00071:000000.0000:06265
06266:-00036:+00271:+00061:000000.0000:06266
06267:-00017:+00290:+00070:000000.0000:06267
06268:-00048:+00257:+00007:000000.0000:06268
06269:-00016:+00174:-00125:000000.0000:06269
06270:+00022:+00093:-00293:000000.0000:06270
06271:-00061:+00061:-00377:000000.0000:06271
06272:-00095:+00005:-00432:000000.0000:06272
06273:-00110:-00083:-00188:000000.0000:06273
06274:-00122:-00095:-00147:000000.0000:06274
06275:-00145:-00209:-00135:000000.0000:06275
06276:-00239:-00194:-00076:000000.0000:06276
06277:-00190:-00068:+00163:000000.0000:06277
06278:-00118:-00037:+00149:000000.0000:06278
06279:-00196:-00078:+00131:000000.0000:06279
06280:-00108:-00024:+00299:000000.0000:06280
06281:-00112:-00009:+00356:000000.0000:06281
06282:+00039:+00059:+00167:000000.0000:06282
06283:-00015:+00044:+00148:000000.0000:06283
06284:-00141:+00005:+00015:000000.0000:06284
06285:-00126:+00083:-00026:000000.0000:06285
06286:+00174:+00071:-00016:000000.0000:06286
06287:+00118:+00057:-00221:000000.0000:06287
06288:+00168:+00049:-00388:000000.0000:06288
06289:+00056:+00028:-00358:000000.0000:06289
06290:+00083:+00004:-00389:000000.0000:06290
06291:+00137:-00001:-00439:000000.0000:06291
06292:+00236:-00079:-00487:000000.0000:06292
06293:+00089:-00099:-00403:000000.0000:06293
06294:+00245:-00062:-00220:000000.0000:06294
06295:+00269:-00127:-00225:000000.0000:06295
06296:+00266:-00035:-00171:000000.0000:06296
06297:+00190:-00012:+00063:000000.0000:06297
06298:+00091:-00009:+00093:000000.0000:06298
06299:+00051:+00011:+00025:000000.0000:06299
06300:+00053:-00063:+00181:000000.0000:06300
06301:+00003:-00033:+00163:000000.0000:06301
06302:+00003:-00044:+00131:000000.0000:06302
06303:-00037:-00033:+00156:000000.0000:06303
06304:+00023:-00094:+00154:000000.0000:06304
06305:-00080:+00065:+00174:000000.0000:06305
06306:-00095:-00111:+00160:000000.0000:06306
06307:-00379:-00038:+00048:000000.0000:06307
06308:-00379:-00102:+00038:000000.0000:06308
06309:-00492:-00086:+00132:000000.0000:06309
06310:-00215:-00100:+00024:000000.0000:06310
06311:-00308:-00097:+00096:000000.0000:06311
06312:+00159:-00029:-00061:000000.0000:06312
06313:+00004:-00020:-00019:000000.0000:06313
06314:+00226:+00052:-00248:000000.0000:06314
06315:+00173:-00008:-00033:000000.0000:06315
06316:+00119:+00054:+00021:000000.0000:06316
06317:+00095:+00006:+00012:000000.0000:06317
06318:+00011:+00008:+00077:000000.0000:06318
06319:+00125:+00051:+00107:000000.0000:06319
06320:+00111:+00018:+00096:000000.0000:06320
06321:+00268:+00026:+00097:000000.0000:06321
06322:+00130:-00029:-00068:000000.0000:06322
06323:+00099:+00030:+00053:000000.0000:06323
06324:+00081:-00023:-00120:000000.0000:06324
06325:+00070:-00037:+00087:000000.0000:06325
06326:+00018:+00041:+00016:000000.0000:06326
06327:-00144:-00026:-00234:000000.0000:06327
06328:-00113:+00014:-00132:000000.0000:06328
06329:-00232:-00054:-00343:000000.0000:06329
06330:-00148:-00021:-00180:000000.0000:06330
06331:-00277:-00097:-00180:000000.0000:06331
06332:-00016:-00075:-00164:000000.0000:06332
06333:-00115:-00056:-00098:000000.0000:06333
06334:-00004:-00046:-00166:000000.0000:06334
06335:-00004:-00072:-00020:000000.0000:06335
06336:+00066:-00048:+00033:000000.0000:06336
06337:+00034:+00021:-00153:000000.0000:06337
06338:+00060:-00016:+00045:000000.0000:06338
06339:-00090:+00034:+00063:000000.0000:06339
06340:-00034:+00025:+00171:000000.0000:06340
06341:+00019:+00077:+00091:000000.0000:06341
06342:-00018:-00001:+00012:000000.0000:06342
06343:+00151:+00058:+00112:000000.0000:06343
06344:-00140:+00024:+00071:000000.0000:06344
06345:+00097:+00080:-00050:000000.0000:06345
06346:-00078:+00028:+00008:000000.0000:06346
06347:+00053:+00065:+00135:000000.0000:06347
06348:+00016:+00066:+00057:000000.0000:06348
06349:-00016:+00021:+00051:000000.0000:06349
06350:+00011:+00019:-00005:000000.0000:06350
06351:+00145:+00039:-00016:000000.0000:06351
06352:+00168:+00025:+00017:000000.0000:06352
06353:+00140:+00018:-00046:000000.0000:06353
06354:-00061:-00051:+00024:000000.0000:06354
06355:-00125:-00013:-00150:000000.0000:06355
06356:+00018:-00122:-00181:000000.0000:06356
06357:+00047:-00171:-00133:000000.0000:06357
06358:+00026:-00187:-00243:000000.0000:06358
06359:-00044:-00118:-00025:000000.0000:06359
06360:+00007:-00150:+00111:000000.0000:06360
06361:+00012:-00068:+00034:000000.0000:06361
06362:-00042:-00042:+00162:000000.0000:06362
06363:-00108:+00005:+00049:000000.0000:06363
06364:+00016:+00025:-00135:000000.0000:06364
06365:+00045:+00063:-00053:000000.0000:06365
06366:-00004:+00026:-00176:000000.0000:06366
06367:-00072:+00018:-00012:000000.0000:06367
06368:-00046:+00027:+00008:000000.0000:06368
06369:+00023:+00040:-00070:000000.0000:06369
06370:+00081:+00090:-00046:000000.0000:06370
06371:+00004:+00112:-00028:000000.0000:06371
06372:+00048:+00098:+00111:000000.0000:06372
06373:+00009:+00070:+00059:000000.0000:06373
06374:-00078:+00068:+00004:000000.0000:06374
06375:-00067:+00109:+00025:000000.0000:06375
06376:-00040:+00035:-00011:000000.0000:06376
06377:-00110:-00030:-00021:000000.0000:06377
06378:-00104:-00069:+00007:000000.0000:06378
06379:-00047:-00080:+00052:000000.0000:06379
06380:-00071:-00094:+00086:000000.0000:06380
06381:-00025:-00012:+00061:000000.0000:06381
06382:-00048:-00025:+00133:000000.0000:06382
06383:-00048:-00045:+00137:000000.0000:06383
06384:-00086:-00098:+00063:000000.0000:06384
06385:+00078:-00082:+00102:000000.0000:06385
06386:+00024:-00044:+00089:000000.0000:06386
06387:+00070:-00060:+00081:000000.0000:06387
06388:-00026:-00081:+00047:000000.0000:06388
06389:-00084:-00116:+00072:000000.0000:06389
06390:-00032:-00125:-00004:000000.0000:06390
06391:-00077:-00130:-00150:000000.0000:06391
06392:-00061:-00094:+00096:000000.0000:06392
06393:-00084:-00036:+00182:000000.0000:06393
06394:+00048:-00018:+00048:000000.0000:06394
06395:-00026:+00019:+00026:000000.0000:06395
06396:-00006:-00002:+00024:000000.0000:06396
06397:-00078:+00011:+00054:000000.0000:06397
06398:-00051:+00009:-00006:000000.0000:06398
06399:+00116:+00055:+00021:000000.0000:06399
06400:+00080:+00041:+00081:000000.0000:06400
06401:+00008:+00079:+00088:000000.0000:06401
06402:-00039:+00080:+00158:000000.0000:06402
06403:-00022:+00067:+00106:000000.0000:06403
06404:+00176:+00131:+00219:000000.0000:06404
06405:+00162:+00177:+00170:000000.0000:06405
06406:+00170:+00181:+00206:000000.0000:06406
06407:+00056:+00160:-00007:000000.0000:06407
06408:+00079:+00147:-00103:000000.0000:06408
06409:-00046:-00011:-00482:000000.0000:06409
06410:-00005:-00125:-00587:000000.0000:06410
06411:-00046:-00246:-00538:000000.0000:06411
06412:-00061:-00210:-00086:000000.0000:06412
06413:-00012:-00062:-00005:000000.0000:06413
06414:-00028:+00023:+00131:000000.0000:06414
06415:-00067:-00002:+00185:000000.0000:06415
06416:-00173:-00025:+00134:000000.0000:06416
06417:-00141:+00062:+00091:000000.0000:06417
06418:-00006:+00051:+00121:000000.0000:06418
06419:+00012:+00151:+00466:000000.0000:06419
06420:+00038:+00207:+00537:000000.0000:06420
06421:+00018:+00160:+00373:000000.0000:06421
06422:+00011:+00124:+00150:000000.0000:06422
06423:-00197:+00095:+00027:000000.0000:06423
06424:-00176:+00059:+00011:000000.0000:06424
06425:-00024:+00041:-00014:000000.0000:06425
06426:+00008:-00011:-00080:000000.0000:06426
06427:+00065:-00120:-00121:000000.0000:06427
06428:-00036:-00190:-00093:000000.0000:06428
06429:+00190:-00184:-00013:000000.0000:06429
06430:-00014:-00132:-00053:000000.0000:06430
06431:-00018:-00056:-00228:000000.0000:06431
06432:-00119:-00133:-00086:000000.0000:06432
06433:-00155:-00071:-00066:000000.0000:06433
06434:-00119:-00056:-00182:000000.0000:06434
06435:-00171:-00066:-00227:000000.0000:06435
06436:+00050:+00066:-00042:000000.0000:06436
06437:+00057:-00012:+00064:000000.0000:06437
06438:+00144:+00011:+00028:000000.0000:06438
06439:+00176:+00038:+00118:000000.0000:06439
06440:+00027:+00001:+00092:000000.0000:06440
06441:+00006:+00046:+00031:000000.0000:06441
06442:-00019:+00017:+00048:000000.0000:06442
06443:-00092:-00002:+00033:000000.0000:06443
06444:+00018:+00025:+00121:000000.0000:06444
06445:-00020:-00007:+00159:000000.0000:06445
06446:-00030:+00062:+00119:000000.0000:06446
06447:+00000:+00028:-00060:000000.0000:06447
06448:-00132:+00025:-00036:000000.0000:06448
06449:+00035:+00050:-00005:000000.0000:06449
06450:-00045:+00017:-00114:000000.0000:06450
06451:-00082:-00012:-00208:000000.0000:06451
06452:-00060:-00033:-00178:000000.0000:06452
06453:+00066:-00066:-00212:000000.0000:06453
06454:+00035:-00033:-00101:000000.0000:06454
06455:+00019:-00049:+00003:000000.0000:06455
06456:-00115:+00019:+00130:000000.0000:06456
06457:-00136:+00032:+00234:000000.0000:06457
06458:-00118:-00048:+00109:000000.0000:06458
06459:-00048:+00076:+00202:000000.0000:06459
06460:-00093:-00080:+00144:000000.0000:06460
06461:-00195:+00034:+00018:000000.0000:06461
06462:+00003:-00119:+00067:000000.0000:06462
06463:+00061:-00011:-00065:000000.0000:06463
06464:+00139:-00025:+00124:000000.0000:06464
06465:-00067:-00006:+00055:000000.0000:06465
06466:+00077:-00110:-00300:000000.0000:06466
06467:-00249:-00044:-00164:000000.0000:06467
06468:+00139:-00059:-00353:000000.0000:06468
06469:-00055:-00031:-00153:000000.0000:06469
06470:+00070:-00155:-00259:000000.0000:06470
06471:-00119:-00089:-00147:000000.0000:06471
06472:+00089:-00114:-00127:000000.0000:06472
06473:-00141:-00054:-00126:000000.0000:06473
06474:-00185:+00017:+00149:000000.0000:06474
06475:-00038:+00018:+00153:000000.0000:06475
06476:-00006:+00031:+00066:000000.0000:06476
06477:+00164:+00065:+00155:000000.0000:06477
06478:+00178:-00037:-00008:000000.0000:06478
06479:+00291:+00048:+00158:000000.0000:06479
06480:+00109:+00022:+00123:000000.0000:06480
06481:+00107:+00047:+00083:000000.0000:06481
06482:-00010:+00057:+00321:000000.0000:06482
06483:-00059:+00069:+00068:000000.0000:06483
06484:-00136:+00050:+00223:000000.0000:06484
06485:-00137:+00055:+00194:000000.0000:06485
06486:-00058:+00027:+00067:000000.0000:06486
06487:-00066:+00037:+00083:000000.0000:06487
06488:-00036:+00038:-00065:000000.0000:06488
06489:-00078:-00027:-00078:000000.0000:06489
06490:-00037:-00096:+00039:000000.0000:06490
06491:-00028:-00081:-00046:000000.0000:06491
06492:+00008:-00040:-00106:000000.0000:06492
06493:-00077:-00044:-00128:000000.0000:06493
06494:+00051:-00050:-00151:000000.0000:06494
06495:+00008:-00053:-00165:000000.0000:06495
06496:-00019:-00056:-00097:000000.0000:06496
06497:+00011:-00059:-00135:000000.0000:06497
06498:-00118:-00066:+00067:000000.0000:06498
06499:-00086:-00064:-00004:000000.0000:06499
06500:-00103:-00033:+00061:000000.0000:06500
