# Supplementary material for: Suboptimal Omnidirectional Wheel Design and Implementation
Source: Sensors (Basel). 2021 Jan 28;21(3):865. doi: 10.3390/s21030865 (PMC7865864; doi:10.3390/s21030865)
Supplement: Supplementary file 1 [file sensors-21-00865-s001.zip › 2.-Data 2 Files Comparative RPM Optimal_Soft Suboptimal/ACDATA22.TXT]

00001:-00321:+00052:-00037:000682.2214:00001
00002:-00105:+00060:-00089:000682.2214:00002
00003:-00123:+00011:+00104:000682.2214:00003
00004:+00057:+00284:-00072:000682.2214:00004
00005:+00147:-00034:+00163:000682.2214:00005
00006:+00080:+00086:-00173:000682.2214:00006
00007:+00073:+00157:+00033:000682.2214:00007
00008:-00082:-00082:+00221:000682.2214:00008
00009:-00032:+00063:-00303:000682.2214:00009
00010:-00028:-00051:+00216:000682.2214:00010
00011:-00203:+00070:-00137:000682.2214:00011
00012:-00163:+00068:+00019:000682.2214:00012
00013:+00027:+00094:+00016:000682.2214:00013
00014:-00001:+00092:-00115:000673.9826:00014
00015:-00050:+00043:-00035:000673.9826:00015
00016:-00126:+00037:-00123:000673.9826:00016
00017:-00089:+00073:-00017:000673.9826:00017
00018:-00200:+00077:-00009:000673.9826:00018
00019:-00222:+00131:+00013:000673.9826:00019
00020:-00095:+00061:+00107:000673.9826:00020
00021:+00115:+00073:-00013:000673.9826:00021
00022:+00098:+00119:+00067:000673.9826:00022
00023:+00075:+00089:+00012:000673.9826:00023
00024:+00108:+00090:+00002:000673.9826:00024
00025:+00102:+00078:+00041:000673.9826:00025
00026:+00114:+00081:+00014:000673.9826:00026
00027:+00164:+00090:+00050:000673.9826:00027
00028:+00136:+00027:+00020:000673.9826:00028
00029:+00065:+00066:-00039:000673.9826:00029
00030:+00060:+00056:+00014:000673.9826:00030
00031:+00094:+00036:-00031:000673.9826:00031
00032:+00037:+00072:-00029:000673.9826:00032
00033:-00009:+00057:+00014:000673.9826:00033
00034:+00000:+00105:+00011:000673.9826:00034
00035:+00028:+00064:+00041:000673.9826:00035
00036:+00060:+00104:-00009:000673.9826:00036
00037:+00039:+00018:-00033:000673.9826:00037
00038:-00009:+00165:-00007:000673.9826:00038
00039:-00005:+00119:+00040:000673.9826:00039
00040:+00063:+00040:+00033:000673.9826:00040
00041:+00063:+00053:-00002:000673.9826:00041
00042:+00055:+00090:+00014:000673.9826:00042
00043:+00056:+00067:-00014:000673.9826:00043
00044:+00028:+00077:+00018:000673.9826:00044
00045:+00056:+00104:+00022:000673.9826:00045
00046:+00094:+00101:+00010:000616.6929:00046
00047:+00054:+00063:+00004:000616.6929:00047
00048:+00006:-00012:-00023:000616.6929:00048
00049:-00067:+00135:-00080:000616.6929:00049
00050:-00051:+00081:+00061:000616.6929:00050
00051:-00021:+00055:-00097:000616.6929:00051
00052:-00043:+00101:-00022:000616.6929:00052
00053:-00068:+00056:+00018:000616.6929:00053
00054:-00037:+00121:-00113:000616.6929:00054
00055:-00022:+00034:+00035:000616.6929:00055
00056:-00018:+00089:-00027:000616.6929:00056
00057:+00000:+00085:-00019:000616.6929:00057
00058:-00011:+00064:-00056:000616.6929:00058
00059:-00052:+00086:-00041:000616.6929:00059
00060:-00035:+00075:+00017:000616.6929:00060
00061:-00018:+00042:+00013:000616.6929:00061
00062:+00016:+00077:-00056:000616.6929:00062
00063:-00002:+00047:+00018:000616.6929:00063
00064:-00009:+00052:-00069:000616.6929:00064
00065:-00014:+00067:-00023:000616.6929:00065
00066:-00036:+00068:-00019:000616.6929:00066
00067:+00001:+00051:-00038:000616.6929:00067
00068:+00029:+00060:-00011:000616.6929:00068
00069:+00027:+00074:-00035:000616.6929:00069
00070:+00033:+00116:-00002:000616.6929:00070
00071:-00010:+00035:-00009:000616.6929:00071
00072:-00006:+00132:-00078:000616.6929:00072
00073:+00049:+00022:+00066:000616.6929:00073
00074:+00044:+00077:-00038:000616.6929:00074
00075:+00036:+00087:+00003:000616.6929:00075
00076:-00013:+00085:-00010:000616.6929:00076
00077:-00011:+00084:-00007:000616.6929:00077
00078:-00001:+00074:+00037:000616.6929:00078
00079:+00002:+00064:-00029:000616.6929:00079
00080:-00001:+00076:-00038:000616.6929:00080
00081:+00019:+00085:+00003:000616.6929:00081
00082:+00005:+00008:-00040:000616.6929:00082
00083:-00024:+00087:-00008:000616.6929:00083
00084:-00006:+00041:+00048:000616.6929:00084
00085:+00028:+00099:-00071:000616.6929:00085
00086:+00020:+00055:-00026:000503.5888:00086
00087:+00006:+00077:-00006:000503.5888:00087
00088:+00010:+00077:-00037:000503.5888:00088
00089:+00014:+00054:-00027:000503.5888:00089
00090:-00038:+00064:-00031:000503.5888:00090
00091:-00037:+00086:-00039:000503.5888:00091
00092:-00022:+00074:-00038:000503.5888:00092
00093:-00007:+00100:-00033:000503.5888:00093
00094:-00037:+00083:-00038:000503.5888:00094
00095:-00073:+00068:-00039:000503.5888:00095
00096:-00088:+00022:-00052:000503.5888:00096
00097:-00064:+00100:-00026:000503.5888:00097
00098:-00019:+00067:+00012:000503.5888:00098
00099:-00022:+00072:-00038:000503.5888:00099
00100:-00046:+00081:-00023:000503.5888:00100
00101:-00076:+00071:-00022:000503.5888:00101
00102:-00060:+00058:-00020:000503.5888:00102
00103:+00005:+00077:-00002:000503.5888:00103
00104:+00000:+00076:+00003:000503.5888:00104
00105:-00058:+00086:-00011:000503.5888:00105
00106:-00041:+00057:-00018:000503.5888:00106
00107:-00034:+00046:-00047:000503.5888:00107
00108:-00054:+00072:-00014:000503.5888:00108
00109:-00096:+00033:-00002:000503.5888:00109
00110:-00066:+00069:+00002:000503.5888:00110
00111:-00027:+00076:-00018:000503.5888:00111
00112:-00030:+00050:-00025:000503.5888:00112
00113:-00065:+00081:+00000:000503.5888:00113
00114:-00053:+00061:+00000:000503.5888:00114
00115:-00045:+00054:-00035:000503.5888:00115
00116:-00053:+00070:-00015:000503.5888:00116
00117:-00049:+00046:-00027:000503.5888:00117
00118:-00022:+00075:-00028:000503.5888:00118
00119:+00036:+00072:+00027:000503.5888:00119
00120:+00019:+00080:+00001:000503.5888:00120
00121:-00021:+00003:-00070:000503.5888:00121
00122:-00060:+00088:-00064:000503.5888:00122
00123:-00033:+00072:+00029:000503.5888:00123
00124:+00044:+00050:-00020:000503.5888:00124
00125:+00027:+00056:-00042:000503.5888:00125
00126:+00005:+00065:+00000:000503.5888:00126
00127:+00030:+00058:-00030:000503.5888:00127
00128:+00041:+00064:-00027:000474.9902:00128
00129:+00064:+00087:+00001:000474.9902:00129
00130:+00064:+00051:+00008:000474.9902:00130
00131:+00083:+00073:-00006:000474.9902:00131
00132:+00095:+00079:+00004:000474.9902:00132
00133:+00035:+00032:+00007:000474.9902:00133
00134:-00015:+00075:-00023:000474.9902:00134
00135:+00051:+00101:+00013:000474.9902:00135
00136:+00090:+00062:+00013:000474.9902:00136
00137:+00087:+00049:-00015:000474.9902:00137
00138:+00048:+00091:+00017:000474.9902:00138
00139:+00026:+00062:-00001:000474.9902:00139
00140:+00020:+00086:-00034:000474.9902:00140
00141:+00033:+00087:+00009:000474.9902:00141
00142:+00042:+00086:+00008:000474.9902:00142
00143:+00087:+00087:+00007:000474.9902:00143
00144:+00074:+00095:-00011:000474.9902:00144
00145:+00025:+00083:-00022:000474.9902:00145
00146:-00078:+00073:-00046:000474.9902:00146
00147:+00023:+00118:+00000:000474.9902:00147
00148:+00098:+00081:+00029:000474.9902:00148
00149:+00053:+00081:-00038:000474.9902:00149
00150:+00007:+00078:+00011:000474.9902:00150
00151:-00041:+00083:+00005:000474.9902:00151
00152:-00007:+00089:-00012:000474.9902:00152
00153:+00025:+00099:+00029:000474.9902:00153
00154:+00054:+00076:+00006:000474.9902:00154
00155:+00016:+00117:-00016:000474.9902:00155
00156:-00023:+00040:-00007:000474.9902:00156
00157:-00051:+00096:-00042:000474.9902:00157
00158:-00004:+00076:+00020:000474.9902:00158
00159:+00045:+00099:-00019:000474.9902:00159
00160:+00037:+00082:+00008:000474.9902:00160
00161:+00019:+00082:-00005:000474.9902:00161
00162:-00011:+00068:-00021:000474.9902:00162
00163:-00007:+00081:+00010:000474.9902:00163
00164:+00009:+00081:+00013:000474.9902:00164
00165:+00066:+00063:-00020:000531.1781:00165
00166:+00027:+00064:-00026:000531.1781:00166
00167:+00032:+00089:+00011:000531.1781:00167
00168:-00014:+00081:+00017:000531.1781:00168
00169:+00006:+00079:-00010:000531.1781:00169
00170:+00058:+00073:+00034:000531.1781:00170
00171:+00008:+00064:-00018:000531.1781:00171
00172:-00007:+00066:-00024:000531.1781:00172
00173:+00008:+00091:+00003:000531.1781:00173
00174:+00039:+00085:-00010:000531.1781:00174
00175:+00065:+00074:+00030:000531.1781:00175
00176:+00039:+00080:-00025:000531.1781:00176
00177:+00047:+00099:+00007:000531.1781:00177
00178:+00004:+00067:-00073:000531.1781:00178
00179:+00014:+00066:+00017:000531.1781:00179
00180:+00022:+00053:-00005:000531.1781:00180
00181:+00013:+00065:-00036:000531.1781:00181
00182:-00002:+00089:-00004:000531.1781:00182
00183:+00001:+00073:+00000:000531.1781:00183
00184:-00004:+00104:-00040:000531.1781:00184
00185:+00030:+00083:+00018:000531.1781:00185
00186:+00068:+00065:+00017:000531.1781:00186
00187:+00045:+00055:-00005:000531.1781:00187
00188:+00064:+00102:-00034:000531.1781:00188
00189:-00021:+00084:+00023:000531.1781:00189
00190:+00020:+00087:+00027:000531.1781:00190
00191:+00026:+00104:-00015:000531.1781:00191
00192:+00023:+00078:+00032:000531.1781:00192
00193:-00039:+00080:-00013:000531.1781:00193
00194:-00042:+00099:-00013:000531.1781:00194
00195:-00002:+00084:+00042:000531.1781:00195
00196:+00033:+00107:+00006:000531.1781:00196
00197:+00009:+00067:-00016:000531.1781:00197
00198:-00047:+00143:-00029:000531.1781:00198
00199:-00053:+00089:+00033:000531.1781:00199
00200:-00021:+00100:+00021:000580.0051:00200
00201:+00021:+00074:-00021:000580.0051:00201
00202:+00001:+00118:+00026:000580.0051:00202
00203:-00030:+00069:-00052:000580.0051:00203
00204:-00037:+00115:-00016:000580.0051:00204
00205:-00010:+00086:+00021:000580.0051:00205
00206:+00014:+00119:+00001:000580.0051:00206
00207:+00032:+00010:+00023:000580.0051:00207
00208:-00044:+00143:-00057:000580.0051:00208
00209:-00083:+00086:-00007:000580.0051:00209
00210:-00028:+00060:-00049:000580.0051:00210
00211:+00027:+00099:-00021:000580.0051:00211
00212:-00013:+00058:-00004:000580.0051:00212
00213:-00083:+00076:-00067:000580.0051:00213
00214:-00065:+00075:-00003:000580.0051:00214
00215:+00016:+00102:-00024:000580.0051:00215
00216:+00062:+00113:-00015:000580.0051:00216
00217:-00076:+00127:+00035:000580.0051:00217
00218:-00130:+00118:+00013:000580.0051:00218
00219:-00012:+00078:+00003:000580.0051:00219
00220:+00007:+00067:-00021:000580.0051:00220
00221:+00006:+00050:+00030:000580.0051:00221
00222:-00026:+00027:-00011:000580.0051:00222
00223:-00054:+00079:-00070:000580.0051:00223
00224:-00038:+00075:+00007:000580.0051:00224
00225:+00034:+00062:-00036:000580.0051:00225
00226:+00031:-00029:-00012:000580.0051:00226
00227:-00064:+00075:+00021:000580.0051:00227
00228:-00083:+00076:+00009:000580.0051:00228
00229:-00011:+00034:+00045:000580.0051:00229
00230:+00023:+00098:-00034:000580.0051:00230
00231:-00054:+00072:+00009:000580.0051:00231
00232:-00084:+00041:+00031:000620.2816:00232
00233:-00038:+00033:-00054:000620.2816:00233
00234:+00019:+00101:+00049:000620.2816:00234
00235:+00024:+00094:-00014:000620.2816:00235
00236:-00012:+00053:+00045:000620.2816:00236
00237:-00059:+00160:+00008:000620.2816:00237
00238:-00016:+00024:+00061:000620.2816:00238
00239:+00013:+00099:-00015:000620.2816:00239
00240:+00026:+00014:+00046:000620.2816:00240
00241:+00002:+00052:-00004:000620.2816:00241
00242:-00064:+00100:-00059:000620.2816:00242
00243:-00063:+00065:+00043:000620.2816:00243
00244:+00032:+00065:-00032:000620.2816:00244
00245:+00061:+00054:-00008:000620.2816:00245
00246:+00011:-00004:+00057:000620.2816:00246
00247:-00111:+00104:-00098:000620.2816:00247
00248:-00042:+00078:+00141:000620.2816:00248
00249:+00061:+00134:-00035:000620.2816:00249
00250:-00009:+00064:-00042:000620.2816:00250
00251:-00096:+00034:+00034:000620.2816:00251
00252:-00036:+00080:-00088:000620.2816:00252
00253:+00025:+00116:+00050:000620.2816:00253
00254:+00096:+00150:-00035:000620.2816:00254
00255:-00064:+00050:+00024:000620.2816:00255
00256:-00116:+00152:-00022:000620.2816:00256
00257:+00010:+00063:+00004:000620.2816:00257
00258:+00060:+00096:+00034:000620.2816:00258
00259:+00052:+00069:-00046:000620.2816:00259
00260:-00042:+00068:-00006:000620.2816:00260
00261:-00068:+00100:-00052:000620.2816:00261
00262:-00035:+00066:+00013:000620.2816:00262
00263:+00039:+00082:+00018:000620.2816:00263
00264:+00049:+00050:-00017:000621.6885:00264
00265:+00005:+00054:+00035:000621.6885:00265
00266:-00097:+00092:-00018:000621.6885:00266
00267:-00069:+00094:+00097:000621.6885:00267
00268:+00060:+00099:+00007:000621.6885:00268
00269:+00010:+00091:-00025:000621.6885:00269
00270:-00047:+00049:-00007:000621.6885:00270
00271:-00099:+00066:-00057:000621.6885:00271
00272:-00019:+00081:+00025:000621.6885:00272
00273:+00093:+00100:+00029:000621.6885:00273
00274:-00014:+00024:+00000:000621.6885:00274
00275:-00110:+00084:-00078:000621.6885:00275
00276:-00015:+00080:+00014:000621.6885:00276
00277:+00044:+00062:+00033:000621.6885:00277
00278:+00038:+00059:-00050:000621.6885:00278
00279:-00039:+00076:-00002:000621.6885:00279
00280:-00053:+00068:-00014:000621.6885:00280
00281:-00016:+00118:-00049:000621.6885:00281
00282:-00004:+00037:+00033:000621.6885:00282
00283:-00008:+00096:-00047:000621.6885:00283
00284:+00019:+00085:-00007:000621.6885:00284
00285:-00072:+00095:-00058:000621.6885:00285
00286:-00109:+00107:+00019:000621.6885:00286
00287:+00007:+00059:+00094:000621.6885:00287
00288:+00061:+00091:-00100:000621.6885:00288
00289:+00009:+00086:-00055:000621.6885:00289
00290:-00088:+00075:-00022:000621.6885:00290
00291:-00058:+00047:-00002:000621.6885:00291
00292:+00059:+00106:+00060:000621.6885:00292
00293:+00037:+00096:-00033:000621.6885:00293
00294:-00035:+00026:+00048:000621.6885:00294
00295:-00055:+00123:-00083:000621.6885:00295
00296:+00030:+00081:+00011:000621.6885:00296
00297:+00068:+00089:+00062:000621.6885:00297
00298:+00038:+00048:-00067:000601.7980:00298
00299:-00008:+00077:+00008:000601.7980:00299
00300:-00049:+00091:-00023:000601.7980:00300
00301:+00048:+00100:-00010:000601.7980:00301
00302:+00031:+00091:-00017:000601.7980:00302
00303:-00042:+00100:-00002:000601.7980:00303
00304:+00049:+00032:-00004:000601.7980:00304
00305:+00044:+00097:-00109:000601.7980:00305
00306:-00067:+00121:+00015:000601.7980:00306
00307:-00003:+00076:+00043:000601.7980:00307
00308:+00060:+00146:-00059:000601.7980:00308
00309:-00004:+00087:+00040:000601.7980:00309
00310:-00049:+00109:-00066:000601.7980:00310
00311:-00038:+00082:-00026:000601.7980:00311
00312:+00098:+00115:+00051:000601.7980:00312
00313:+00076:+00096:-00030:000601.7980:00313
00314:+00007:+00078:+00070:000601.7980:00314
00315:-00060:+00073:-00050:000601.7980:00315
00316:-00036:+00128:+00013:000601.7980:00316
00317:+00064:+00104:+00050:000601.7980:00317
00318:+00082:+00085:-00020:000601.7980:00318
00319:+00027:+00095:+00020:000601.7980:00319
00320:-00080:+00115:-00021:000601.7980:00320
00321:-00044:+00082:+00028:000601.7980:00321
00322:+00037:+00102:+00004:000601.7980:00322
00323:+00044:+00121:-00022:000601.7980:00323
00324:+00040:+00014:+00027:000601.7980:00324
00325:-00097:+00105:-00143:000601.7980:00325
00326:-00060:+00085:+00027:000601.7980:00326
00327:-00002:+00095:+00017:000601.7980:00327
00328:+00097:+00066:-00069:000601.7980:00328
00329:+00023:+00085:+00018:000601.7980:00329
00330:-00062:+00088:-00060:000601.7980:00330
00331:-00003:+00104:+00010:000608.0328:00331
00332:+00059:+00094:-00005:000608.0328:00332
00333:+00039:+00081:-00004:000608.0328:00333
00334:-00023:+00119:-00033:000608.0328:00334
00335:-00046:+00114:-00106:000608.0328:00335
00336:+00003:+00066:+00045:000608.0328:00336
00337:+00011:+00077:-00056:000608.0328:00337
00338:+00046:+00053:-00017:000608.0328:00338
00339:-00030:+00065:-00037:000608.0328:00339
00340:-00060:+00089:-00037:000608.0328:00340
00341:+00002:+00081:+00029:000608.0328:00341
00342:+00023:+00079:+00003:000608.0328:00342
00343:+00009:+00093:-00029:000608.0328:00343
00344:+00025:+00092:+00004:000608.0328:00344
00345:-00050:+00096:-00016:000608.0328:00345
00346:-00058:+00079:+00029:000608.0328:00346
00347:+00063:+00093:+00003:000608.0328:00347
00348:+00079:+00066:+00024:000608.0328:00348
00349:+00005:+00074:+00015:000608.0328:00349
00350:-00030:+00071:-00057:000608.0328:00350
00351:+00036:+00062:+00041:000608.0328:00351
00352:+00060:+00099:+00000:000608.0328:00352
00353:+00007:+00088:-00052:000608.0328:00353
00354:-00030:+00133:-00053:000608.0328:00354
00355:-00014:+00022:+00026:000608.0328:00355
00356:+00010:+00098:-00045:000608.0328:00356
00357:+00053:+00060:-00004:000608.0328:00357
00358:-00023:+00082:-00026:000608.0328:00358
00359:-00025:+00091:-00027:000608.0328:00359
00360:-00012:+00085:+00007:000608.0328:00360
00361:+00033:+00079:-00007:000608.0328:00361
00362:+00038:+00070:-00011:000625.4956:00362
00363:+00029:+00121:-00013:000625.4956:00363
00364:-00052:+00050:+00029:000625.4956:00364
00365:-00052:+00096:+00035:000625.4956:00365
00366:+00083:+00071:-00022:000625.4956:00366
00367:+00094:+00117:-00005:000625.4956:00367
00368:-00012:+00077:+00009:000625.4956:00368
00369:-00043:+00075:-00014:000625.4956:00369
00370:+00049:+00115:-00004:000625.4956:00370
00371:+00097:+00062:+00010:000625.4956:00371
00372:-00018:+00081:-00061:000625.4956:00372
00373:-00043:+00116:-00026:000625.4956:00373
00374:-00037:+00056:+00044:000625.4956:00374
00375:+00005:+00099:-00042:000625.4956:00375
00376:+00052:+00069:+00028:000625.4956:00376
00377:-00023:+00068:-00014:000625.4956:00377
00378:-00054:+00067:-00020:000625.4956:00378
00379:-00026:+00086:+00012:000625.4956:00379
00380:+00027:+00083:-00021:000625.4956:00380
00381:+00027:+00038:+00016:000625.4956:00381
00382:-00015:+00067:-00033:000625.4956:00382
00383:-00029:+00050:-00004:000625.4956:00383
00384:-00038:+00074:+00031:000625.4956:00384
00385:+00041:+00092:-00032:000625.4956:00385
00386:+00061:+00075:+00013:000625.4956:00386
00387:-00049:+00053:-00032:000625.4956:00387
00388:-00052:+00089:-00004:000625.4956:00388
00389:+00011:+00110:+00007:000625.4956:00389
00390:+00058:+00034:+00004:000625.4956:00390
00391:-00022:+00118:-00023:000625.4956:00391
00392:-00085:+00037:-00017:000625.4956:00392
00393:-00024:+00080:-00036:000625.4956:00393
00394:+00027:+00065:-00025:000642.0250:00394
00395:+00009:+00036:-00027:000642.0250:00395
00396:-00081:+00077:-00025:000642.0250:00396
00397:-00072:+00075:-00001:000642.0250:00397
00398:-00008:+00103:-00005:000642.0250:00398
00399:+00012:+00002:+00031:000642.0250:00399
00400:+00003:+00114:-00066:000642.0250:00400
00401:-00026:+00053:+00007:000642.0250:00401
00402:-00095:+00086:-00018:000642.0250:00402
00403:-00016:+00117:+00006:000642.0250:00403
00404:+00038:+00052:+00011:000642.0250:00404
00405:+00023:+00068:-00051:000642.0250:00405
00406:-00086:+00061:+00024:000642.0250:00406
00407:-00001:+00097:-00005:000642.0250:00407
00408:+00038:+00000:-00014:000642.0250:00408
00409:-00018:+00121:-00086:000642.0250:00409
00410:-00080:+00083:+00004:000642.0250:00410
00411:-00055:+00111:-00097:000642.0250:00411
00412:+00039:+00071:+00046:000642.0250:00412
00413:+00029:+00117:-00049:000642.0250:00413
00414:-00050:+00032:-00063:000642.0250:00414
00415:-00061:+00098:-00040:000642.0250:00415
00416:-00050:+00108:-00023:000642.0250:00416
00417:+00011:-00004:+00023:000642.0250:00417
00418:-00008:+00168:-00200:000642.0250:00418
00419:-00033:+00010:+00089:000642.0250:00419
00420:-00111:+00077:-00127:000642.0250:00420
00421:-00001:+00068:-00038:000642.0250:00421
00422:+00027:+00087:+00138:000642.0250:00422
00423:-00033:+00049:-00176:000642.0250:00423
00424:-00053:+00115:+00040:000655.4535:00424
00425:-00054:+00161:+00038:000655.4535:00425
00426:+00057:-00065:+00021:000655.4535:00426
00427:+00089:+00238:-00238:000655.4535:00427
00428:-00043:-00030:+00122:000655.4535:00428
00429:-00072:+00096:-00018:000655.4535:00429
00430:+00047:+00057:-00011:000655.4535:00430
00431:+00028:+00099:+00008:000655.4535:00431
00432:-00067:+00068:-00113:000655.4535:00432
00433:-00081:+00048:+00022:000655.4535:00433
00434:-00047:+00080:-00012:000655.4535:00434
00435:+00001:-00016:-00008:000655.4535:00435
00436:+00078:+00083:+00097:000655.4535:00436
00437:-00040:+00021:+00012:000655.4535:00437
00438:-00042:-00025:-00033:000655.4535:00438
00439:-00086:+00108:-00104:000655.4535:00439
00440:+00069:+00121:+00059:000655.4535:00440
00441:+00043:+00074:+00004:000655.4535:00441
00442:-00026:+00080:-00059:000655.4535:00442
00443:-00062:+00129:+00048:000655.4535:00443
00444:+00037:+00016:-00064:000655.4535:00444
00445:+00128:+00215:-00104:000655.4535:00445
00446:+00026:+00090:+00070:000655.4535:00446
00447:-00060:+00125:+00060:000655.4535:00447
00448:+00032:+00055:-00023:000655.4535:00448
00449:+00089:+00070:+00004:000655.4535:00449
00450:+00016:+00091:-00060:000655.4535:00450
00451:-00063:+00084:+00041:000655.4535:00451
00452:-00043:+00106:+00062:000655.4535:00452
00453:-00054:+00059:-00087:000655.4535:00453
00454:+00025:+00238:-00033:000658.6834:00454
00455:+00013:+00092:-00154:000658.6834:00455
00456:-00027:+00053:+00141:000658.6834:00456
00457:-00066:+00175:-00129:000658.6834:00457
00458:+00038:+00058:+00083:000658.6834:00458
00459:+00013:+00078:-00104:000658.6834:00459
00460:+00018:+00000:-00119:000658.6834:00460
00461:-00014:+00164:+00037:000658.6834:00461
00462:-00045:+00036:+00009:000658.6834:00462
00463:+00126:+00223:+00091:000658.6834:00463
00464:-00008:+00024:-00055:000658.6834:00464
00465:-00067:+00089:-00034:000658.6834:00465
00466:-00059:+00032:-00027:000658.6834:00466
00467:+00039:+00110:-00026:000658.6834:00467
00468:+00034:+00084:-00025:000658.6834:00468
00469:-00031:+00079:+00013:000658.6834:00469
00470:+00019:+00103:-00039:000658.6834:00470
00471:-00029:+00085:-00150:000658.6834:00471
00472:-00023:+00062:+00142:000658.6834:00472
00473:+00067:+00021:-00144:000658.6834:00473
00474:+00066:+00057:-00017:000658.6834:00474
00475:-00061:+00053:+00033:000658.6834:00475
00476:-00040:+00072:-00088:000658.6834:00476
00477:+00043:+00084:+00118:000658.6834:00477
00478:+00022:+00075:-00107:000658.6834:00478
00479:-00030:+00022:-00058:000658.6834:00479
00480:-00029:+00096:+00013:000658.6834:00480
00481:+00008:+00102:+00023:000658.6834:00481
00482:+00086:+00077:-00029:000658.6834:00482
00483:-00045:+00081:-00034:000658.6834:00483
00484:-00146:+00034:-00021:000658.6834:00484
00485:-00028:+00087:-00057:000661.6994:00485
00486:+00065:+00063:+00072:000661.6994:00486
00487:+00064:+00095:-00054:000661.6994:00487
00488:-00026:+00020:+00018:000661.6994:00488
00489:-00029:+00091:-00069:000661.6994:00489
00490:-00018:+00050:+00069:000661.6994:00490
00491:+00112:+00071:-00043:000661.6994:00491
00492:+00095:+00095:-00037:000661.6994:00492
00493:-00079:+00036:-00020:000661.6994:00493
00494:-00073:+00092:-00075:000661.6994:00494
00495:+00016:+00098:+00071:000661.6994:00495
00496:+00087:+00073:+00052:000661.6994:00496
00497:-00024:+00067:-00090:000661.6994:00497
00498:-00054:+00095:-00010:000661.6994:00498
00499:+00041:+00078:+00101:000661.6994:00499
00500:+00069:+00003:-00132:000661.6994:00500
00501:-00017:+00070:+00059:000661.6994:00501
00502:-00115:+00075:-00022:000661.6994:00502
00503:-00088:+00058:-00010:000661.6994:00503
00504:+00043:+00074:+00102:000661.6994:00504
00505:+00003:+00057:-00057:000661.6994:00505
00506:-00009:+00067:-00016:000661.6994:00506
00507:-00071:+00050:-00058:000661.6994:00507
00508:+00074:+00161:+00084:000661.6994:00508
00509:+00156:+00022:+00059:000661.6994:00509
00510:+00025:+00052:-00154:000661.6994:00510
00511:-00055:+00069:+00044:000661.6994:00511
00512:-00055:+00076:-00034:000661.6994:00512
00513:+00007:+00115:+00023:000661.6994:00513
00514:+00011:+00057:-00026:000661.6994:00514
00515:-00002:+00065:-00078:000671.0980:00515
00516:-00012:+00088:+00056:000671.0980:00516
00517:+00004:+00081:+00100:000671.0980:00517
00518:+00000:+00085:-00007:000671.0980:00518
00519:+00004:+00083:-00003:000671.0980:00519
00520:-00072:+00117:+00010:000671.0980:00520
00521:-00080:+00065:+00014:000671.0980:00521
00522:+00017:+00106:+00061:000671.0980:00522
00523:+00034:+00038:+00039:000671.0980:00523
00524:-00040:+00077:-00141:000671.0980:00524
00525:-00027:+00106:+00052:000671.0980:00525
00526:+00017:+00103:+00053:000671.0980:00526
00527:+00057:+00041:+00038:000671.0980:00527
00528:+00111:+00120:-00069:000671.0980:00528
00529:-00038:+00091:-00025:000671.0980:00529
00530:-00062:+00065:+00032:000671.0980:00530
00531:-00036:+00049:-00001:000671.0980:00531
00532:+00042:+00047:+00032:000671.0980:00532
00533:+00041:+00127:-00131:000671.0980:00533
00534:-00038:+00091:+00045:000671.0980:00534
00535:+00003:+00062:+00034:000671.0980:00535
00536:+00011:+00035:-00069:000671.0980:00536
00537:-00037:+00075:-00032:000671.0980:00537
00538:-00025:+00094:-00054:000671.0980:00538
00539:-00004:+00086:-00044:000671.0980:00539
00540:-00013:+00057:+00046:000671.0980:00540
00541:+00016:+00121:-00063:000671.0980:00541
00542:+00026:+00115:-00094:000671.0980:00542
00543:-00040:+00051:+00038:000671.0980:00543
00544:-00010:+00080:-00019:000670.9197:00544
00545:+00126:+00071:-00019:000670.9197:00545
00546:+00061:+00054:-00013:000670.9197:00546
00547:+00009:+00163:+00041:000670.9197:00547
00548:-00163:+00015:+00026:000670.9197:00548
00549:-00097:+00103:+00037:000670.9197:00549
00550:+00073:+00075:-00025:000670.9197:00550
00551:-00059:+00114:-00058:000670.9197:00551
00552:-00035:+00085:+00228:000670.9197:00552
00553:+00247:+00207:+00032:000670.9197:00553
00554:+00005:+00033:+00050:000670.9197:00554
00555:-00185:+00099:-00040:000670.9197:00555
00556:-00154:+00072:-00050:000670.9197:00556
00557:-00039:+00147:+00108:000670.9197:00557
00558:+00085:+00098:+00026:000670.9197:00558
00559:+00009:+00038:-00030:000670.9197:00559
00560:-00058:+00059:-00026:000670.9197:00560
00561:-00059:+00151:+00084:000670.9197:00561
00562:+00151:+00073:+00070:000670.9197:00562
00563:+00145:+00072:-00038:000670.9197:00563
00564:-00044:+00105:+00045:000670.9197:00564
00565:-00002:+00052:+00074:000670.9197:00565
00566:+00055:+00075:+00032:000670.9197:00566
00567:+00029:+00101:+00052:000670.9197:00567
00568:+00023:+00218:-00034:000670.9197:00568
00569:-00012:+00041:-00132:000670.9197:00569
00570:-00083:+00044:-00013:000670.9197:00570
00571:-00087:+00083:-00089:000670.9197:00571
00572:+00049:+00104:+00005:000670.9197:00572
00573:-00092:+00021:-00123:000670.9197:00573
00574:-00158:+00076:-00160:000674.4174:00574
00575:-00098:+00062:+00079:000674.4174:00575
00576:-00070:+00068:-00146:000674.4174:00576
00577:-00044:+00084:-00060:000674.4174:00577
00578:-00092:+00089:+00021:000674.4174:00578
00579:-00058:+00118:-00011:000674.4174:00579
00580:+00100:+00087:+00076:000674.4174:00580
00581:+00098:+00083:-00043:000674.4174:00581
00582:+00010:+00102:+00011:000674.4174:00582
00583:-00051:+00088:+00056:000674.4174:00583
00584:+00094:+00070:-00013:000674.4174:00584
00585:+00183:+00074:+00007:000674.4174:00585
00586:+00062:+00091:-00021:000674.4174:00586
00587:+00003:+00103:+00036:000674.4174:00587
00588:+00010:+00092:+00104:000674.4174:00588
00589:+00139:+00077:-00030:000674.4174:00589
00590:+00084:+00095:-00021:000674.4174:00590
00591:-00055:+00056:-00013:000674.4174:00591
00592:-00071:+00075:-00030:000674.4174:00592
00593:-00041:+00102:+00029:000674.4174:00593
00594:-00043:+00073:+00003:000674.4174:00594
00595:-00096:+00009:-00062:000674.4174:00595
00596:-00058:+00056:-00017:000674.4174:00596
00597:+00118:+00002:-00002:000674.4174:00597
00598:+00156:+00058:-00066:000674.4174:00598
00599:+00025:+00030:+00018:000674.4174:00599
00600:-00035:+00052:-00054:000674.4174:00600
00601:-00026:+00091:-00029:000674.4174:00601
00602:-00051:+00030:-00045:000674.4174:00602
00603:-00099:-00019:-00139:000689.0616:00603
00604:-00060:+00064:-00034:000689.0616:00604
00605:-00019:+00041:-00016:000689.0616:00605
00606:+00027:+00050:-00094:000689.0616:00606
00607:+00019:+00051:-00079:000689.0616:00607
00608:-00070:+00029:-00125:000689.0616:00608
00609:-00100:+00070:-00126:000689.0616:00609
00610:-00044:+00007:-00099:000689.0616:00610
00611:-00082:+00073:-00140:000689.0616:00611
00612:-00128:+00005:-00153:000689.0616:00612
00613:-00156:+00067:-00077:000689.0616:00613
00614:-00042:+00077:-00017:000689.0616:00614
00615:-00029:+00092:-00143:000689.0616:00615
00616:-00080:+00076:-00046:000689.0616:00616
00617:-00122:+00061:-00061:000689.0616:00617
00618:-00161:+00055:-00106:000689.0616:00618
00619:-00079:+00044:-00103:000689.0616:00619
00620:-00078:+00096:-00133:000689.0616:00620
00621:-00061:+00076:-00058:000689.0616:00621
00622:-00088:+00089:-00175:000689.0616:00622
00623:-00057:+00042:-00006:000689.0616:00623
00624:-00080:+00074:-00031:000689.0616:00624
00625:-00137:+00072:-00127:000689.0616:00625
00626:-00200:+00080:-00064:000689.0616:00626
00627:-00108:+00064:-00111:000689.0616:00627
00628:-00138:+00099:-00077:000689.0616:00628
00629:-00235:+00116:+00098:000689.0616:00629
00630:-00126:+00006:+00115:000689.0616:00630
00631:-00011:+00048:-00053:000710.4970:00631
00632:-00017:+00031:+00004:000710.4970:00632
00633:-00136:+00072:-00013:000710.4970:00633
00634:-00104:+00031:-00052:000710.4970:00634
00635:+00096:+00017:+00168:000710.4970:00635
00636:+00156:+00019:+00013:000710.4970:00636
00637:+00036:-00002:+00093:000710.4970:00637
00638:-00098:+00085:+00035:000710.4970:00638
00639:-00016:+00162:-00043:000710.4970:00639
00640:+00123:+00112:-00001:000710.4970:00640
00641:-00015:+00106:-00054:000710.4970:00641
00642:-00102:+00114:-00012:000710.4970:00642
00643:-00061:+00052:+00051:000710.4970:00643
00644:-00002:+00099:+00025:000710.4970:00644
00645:+00007:+00045:+00056:000710.4970:00645
00646:-00098:+00053:-00038:000710.4970:00646
00647:-00009:+00072:+00009:000710.4970:00647
00648:+00151:+00037:+00049:000710.4970:00648
00649:+00085:+00052:-00035:000710.4970:00649
00650:+00043:+00050:+00029:000710.4970:00650
00651:+00076:+00100:-00041:000710.4970:00651
00652:+00126:+00080:-00002:000710.4970:00652
00653:+00072:+00090:+00027:000710.4970:00653
00654:+00024:+00101:+00048:000710.4970:00654
00655:+00077:+00123:+00022:000710.4970:00655
00656:+00205:+00094:+00037:000710.4970:00656
00657:+00152:+00113:+00038:000710.4970:00657
00658:+00042:+00142:-00036:000710.4970:00658
00659:+00017:+00096:+00126:000715.9863:00659
00660:+00134:+00042:+00027:000715.9863:00660
00661:+00036:-00074:-00052:000715.9863:00661
00662:-00056:+00122:-00112:000715.9863:00662
00663:+00052:+00047:+00053:000715.9863:00663
00664:+00147:+00094:-00013:000715.9863:00664
00665:+00124:-00071:-00008:000715.9863:00665
00666:+00096:+00031:-00026:000715.9863:00666
00667:+00131:+00152:-00057:000715.9863:00667
00668:-00027:+00119:+00135:000715.9863:00668
00669:-00060:+00189:-00065:000715.9863:00669
00670:+00193:+00159:+00198:000715.9863:00670
00671:+00036:-00038:-00032:000715.9863:00671
00672:-00191:-00144:+00025:000715.9863:00672
00673:+00078:+00092:-00166:000715.9863:00673
00674:+00211:+00104:+00029:000715.9863:00674
00675:-00070:+00072:-00070:000715.9863:00675
00676:-00086:+00055:-00014:000715.9863:00676
00677:+00083:+00029:+00013:000715.9863:00677
00678:+00202:+00023:-00117:000715.9863:00678
00679:-00172:+00084:-00051:000715.9863:00679
00680:-00202:+00002:+00019:000715.9863:00680
00681:+00109:+00116:-00043:000715.9863:00681
00682:+00225:+00175:+00142:000715.9863:00682
00683:+00189:+00223:-00161:000715.9863:00683
00684:-00227:+00149:+00048:000715.9863:00684
00685:-00256:+00096:-00032:000715.9863:00685
00686:+00110:-00103:-00076:000715.9863:00686
00687:+00201:+00188:-00235:000715.9863:00687
00688:+00037:+00012:+00095:000693.6860:00688
00689:-00207:+00086:+00065:000693.6860:00689
00690:+00047:+00124:-00033:000693.6860:00690
00691:+00143:+00011:-00147:000693.6860:00691
00692:+00062:+00157:-00015:000693.6860:00692
00693:-00147:-00038:+00017:000693.6860:00693
00694:-00133:+00021:+00047:000693.6860:00694
00695:+00245:+00062:+00104:000693.6860:00695
00696:+00277:+00081:-00184:000693.6860:00696
00697:-00166:+00036:-00134:000693.6860:00697
00698:-00292:+00138:+00022:000693.6860:00698
00699:-00081:+00146:+00002:000693.6860:00699
00700:+00367:+00031:+00041:000693.6860:00700
00701:+00157:+00129:-00038:000693.6860:00701
00702:-00026:-00003:-00046:000693.6860:00702
00703:-00141:+00103:-00085:000693.6860:00703
00704:-00091:+00284:+00028:000693.6860:00704
00705:-00110:-00228:-00425:000693.6860:00705
00706:-00165:+00282:-00203:000693.6860:00706
00707:-00103:-00157:+00043:000693.6860:00707
00708:+00297:+00096:-00259:000693.6860:00708
00709:+00090:+00073:+00040:000693.6860:00709
00710:-00204:+00149:+00042:000693.6860:00710
00711:-00153:+00047:-00033:000693.6860:00711
00712:-00017:+00047:-00020:000693.6860:00712
00713:+00061:+00100:+00024:000693.6860:00713
00714:-00097:+00044:+00060:000693.6860:00714
00715:-00092:+00000:-00050:000693.6860:00715
00716:+00015:+00087:-00017:000693.6860:00716
00717:+00098:+00068:+00016:000675.7273:00717
00718:-00016:+00082:-00023:000675.7273:00718
00719:+00021:+00079:+00015:000675.7273:00719
00720:-00030:+00064:-00055:000675.7273:00720
00721:-00107:+00081:-00072:000675.7273:00721
00722:-00120:+00101:-00016:000675.7273:00722
00723:-00108:-00025:-00047:000675.7273:00723
00724:-00193:+00028:-00129:000675.7273:00724
00725:-00219:+00068:-00063:000675.7273:00725
00726:-00132:+00056:-00041:000675.7273:00726
00727:+00059:+00070:+00003:000675.7273:00727
00728:+00060:+00094:+00012:000675.7273:00728
00729:+00049:+00057:-00001:000675.7273:00729
00730:+00094:+00101:+00006:000675.7273:00730
00731:+00106:+00097:+00057:000675.7273:00731
00732:+00087:+00090:+00030:000675.7273:00732
00733:+00003:+00072:-00026:000675.7273:00733
00734:-00038:+00085:-00039:000675.7273:00734
00735:+00024:+00049:+00018:000675.7273:00735
00736:+00091:+00073:-00030:000675.7273:00736
00737:+00097:+00077:-00021:000675.7273:00737
00738:+00017:+00049:-00035:000675.7273:00738
00739:-00009:+00055:+00019:000675.7273:00739
00740:-00021:+00031:+00018:000675.7273:00740
00741:-00003:+00116:-00055:000675.7273:00741
00742:-00015:+00058:-00046:000675.7273:00742
00743:-00099:+00147:-00089:000675.7273:00743
00744:-00001:+00032:+00019:000675.7273:00744
00745:+00006:+00049:-00064:000675.7273:00745
00746:+00060:+00090:-00002:000675.7273:00746
00747:-00033:+00055:-00038:000675.7273:00747
00748:-00059:+00074:-00059:000675.7273:00748
00749:-00026:+00065:+00009:000638.3635:00749
00750:+00034:+00086:-00024:000638.3635:00750
00751:+00049:+00080:-00004:000638.3635:00751
00752:-00054:+00063:-00018:000638.3635:00752
00753:-00039:+00088:+00011:000638.3635:00753
00754:-00009:+00017:+00074:000638.3635:00754
00755:+00031:+00104:+00001:000638.3635:00755
00756:+00041:+00081:+00054:000638.3635:00756
00757:-00018:+00085:-00053:000638.3635:00757
00758:-00059:+00076:-00010:000638.3635:00758
00759:-00068:+00118:+00016:000638.3635:00759
00760:-00018:+00096:-00013:000638.3635:00760
00761:-00017:+00013:-00041:000638.3635:00761
00762:-00061:+00078:-00005:000638.3635:00762
00763:-00042:+00103:+00001:000638.3635:00763
00764:-00032:+00058:-00066:000638.3635:00764
00765:+00009:+00096:+00002:000638.3635:00765
00766:+00014:+00067:+00059:000638.3635:00766
00767:+00006:+00102:-00047:000638.3635:00767
00768:-00031:+00077:+00013:000638.3635:00768
00769:-00033:+00096:-00042:000638.3635:00769
00770:-00011:+00081:-00070:000638.3635:00770
00771:+00016:+00076:+00033:000638.3635:00771
00772:+00002:+00015:-00029:000638.3635:00772
00773:-00043:+00077:-00031:000638.3635:00773
00774:-00073:+00049:-00016:000638.3635:00774
00775:-00048:+00053:-00001:000638.3635:00775
00776:+00033:+00067:-00025:000638.3635:00776
00777:+00028:+00052:-00009:000638.3635:00777
00778:+00020:+00075:-00020:000638.3635:00778
00779:-00035:+00084:-00032:000638.3635:00779
00780:-00011:+00048:-00022:000638.3635:00780
00781:+00034:+00075:-00009:000638.3635:00781
00782:+00043:+00055:+00006:000638.3635:00782
00783:+00051:+00068:-00049:000638.3635:00783
00784:+00019:+00041:-00011:000638.3635:00784
00785:-00017:+00062:-00009:000549.7100:00785
00786:-00008:+00052:-00039:000549.7100:00786
00787:+00042:+00063:+00006:000549.7100:00787
00788:+00034:+00046:-00026:000549.7100:00788
00789:-00005:+00050:-00040:000549.7100:00789
00790:-00005:+00058:+00000:000549.7100:00790
00791:+00007:+00049:-00020:000549.7100:00791
00792:+00008:+00053:-00022:000549.7100:00792
00793:+00021:+00033:-00002:000549.7100:00793
00794:+00032:+00035:-00022:000549.7100:00794
00795:+00053:+00074:-00024:000549.7100:00795
00796:-00008:+00048:+00001:000549.7100:00796
00797:-00036:+00050:-00070:000549.7100:00797
00798:-00006:+00072:+00014:000549.7100:00798
00799:+00015:+00062:+00014:000549.7100:00799
00800:+00011:+00068:-00012:000549.7100:00800
00801:-00019:+00101:+00005:000549.7100:00801
00802:-00037:+00066:-00024:000549.7100:00802
00803:-00065:+00071:-00004:000549.7100:00803
00804:-00063:+00047:+00005:000549.7100:00804
00805:-00039:+00052:-00021:000549.7100:00805
00806:+00014:+00079:-00024:000549.7100:00806
00807:-00008:+00071:+00001:000549.7100:00807
00808:-00028:+00013:-00002:000549.7100:00808
00809:-00072:+00108:-00062:000549.7100:00809
00810:-00068:+00065:+00005:000549.7100:00810
00811:+00041:+00099:-00049:000549.7100:00811
00812:+00027:+00062:-00010:000549.7100:00812
00813:-00028:+00049:-00012:000549.7100:00813
00814:-00061:+00068:-00017:000549.7100:00814
00815:-00066:+00082:-00019:000549.7100:00815
00816:-00056:+00097:-00033:000549.7100:00816
00817:-00003:+00067:+00014:000549.7100:00817
00818:+00033:+00105:-00028:000549.7100:00818
00819:+00005:+00114:-00056:000549.7100:00819
00820:-00048:+00046:-00003:000549.7100:00820
00821:-00099:+00106:-00061:000549.7100:00821
00822:-00055:+00128:-00015:000549.7100:00822
00823:+00015:+00018:-00027:000549.7100:00823
00824:-00008:+00072:-00022:000549.7100:00824
00825:+00031:+00062:+00026:000549.7100:00825
00826:+00022:+00076:-00049:000492.2463:00826
00827:-00022:+00062:-00019:000492.2463:00827
00828:-00071:+00047:-00009:000492.2463:00828
00829:-00047:+00053:-00001:000492.2463:00829
00830:+00058:+00033:+00044:000492.2463:00830
00831:+00060:+00080:-00020:000492.2463:00831
00832:+00052:+00031:+00016:000492.2463:00832
00833:-00047:+00064:+00002:000492.2463:00833
00834:+00023:+00061:+00019:000492.2463:00834
00835:+00064:+00077:+00021:000492.2463:00835
00836:+00075:+00043:+00025:000492.2463:00836
00837:+00080:+00051:+00004:000492.2463:00837
00838:+00050:+00036:-00020:000492.2463:00838
00839:+00035:+00088:+00021:000492.2463:00839
00840:+00007:+00035:-00014:000492.2463:00840
00841:+00008:+00074:-00023:000492.2463:00841
00842:+00060:+00055:-00011:000492.2463:00842
00843:+00043:+00065:-00052:000492.2463:00843
00844:-00001:+00087:-00020:000492.2463:00844
00845:-00013:+00084:-00042:000492.2463:00845
00846:+00018:+00051:+00002:000492.2463:00846
00847:+00015:+00086:-00023:000492.2463:00847
00848:+00050:+00070:+00017:000492.2463:00848
00849:+00067:+00076:-00005:000492.2463:00849
00850:+00020:+00077:-00029:000492.2463:00850
00851:-00012:+00067:-00023:000492.2463:00851
00852:+00036:+00081:-00036:000492.2463:00852
00853:+00109:+00118:+00027:000492.2463:00853
00854:+00095:+00058:-00035:000492.2463:00854
00855:-00004:+00092:-00078:000492.2463:00855
00856:-00022:+00087:-00004:000492.2463:00856
00857:-00005:+00078:+00000:000492.2463:00857
00858:+00097:+00094:-00009:000492.2463:00858
00859:+00088:+00105:+00004:000492.2463:00859
00860:+00015:+00079:-00057:000492.2463:00860
00861:-00041:+00079:-00026:000492.2463:00861
00862:-00050:+00077:-00036:000492.2463:00862
00863:+00021:+00096:-00023:000538.6361:00863
00864:+00047:+00084:-00027:000538.6361:00864
00865:+00030:+00043:-00010:000538.6361:00865
00866:-00034:+00111:-00035:000538.6361:00866
00867:-00054:+00051:+00006:000538.6361:00867
00868:-00013:+00145:-00044:000538.6361:00868
00869:+00059:+00095:+00051:000538.6361:00869
00870:+00059:+00080:-00003:000538.6361:00870
00871:+00026:+00099:-00005:000538.6361:00871
00872:+00001:+00065:+00061:000538.6361:00872
00873:-00007:+00082:-00028:000538.6361:00873
00874:+00045:+00109:+00044:000538.6361:00874
00875:+00051:+00111:+00032:000538.6361:00875
00876:-00052:+00116:-00129:000538.6361:00876
00877:-00030:+00062:+00045:000538.6361:00877
00878:-00019:+00121:-00011:000538.6361:00878
00879:+00077:+00091:+00016:000538.6361:00879
00880:+00034:+00088:-00011:000538.6361:00880
00881:-00006:+00066:-00006:000538.6361:00881
00882:-00063:+00080:+00027:000538.6361:00882
00883:+00032:+00084:-00028:000538.6361:00883
00884:+00038:+00096:+00000:000538.6361:00884
00885:+00023:+00075:+00011:000538.6361:00885
00886:-00039:+00069:-00012:000538.6361:00886
00887:+00015:+00065:+00034:000538.6361:00887
00888:+00030:+00105:-00021:000538.6361:00888
00889:+00068:+00050:+00032:000538.6361:00889
00890:+00055:+00091:+00049:000538.6361:00890
00891:+00032:+00073:-00001:000538.6361:00891
00892:+00002:+00061:-00011:000538.6361:00892
00893:+00002:+00102:-00046:000538.6361:00893
00894:-00007:+00091:-00012:000538.6361:00894
00895:-00001:+00040:-00012:000538.6361:00895
00896:-00056:+00073:-00066:000600.4135:00896
00897:-00018:+00055:+00018:000600.4135:00897
00898:+00022:+00055:-00006:000600.4135:00898
00899:+00056:+00103:+00015:000600.4135:00899
00900:+00012:+00081:-00043:000600.4135:00900
00901:-00015:+00069:-00059:000600.4135:00901
00902:-00063:+00099:-00014:000600.4135:00902
00903:-00028:+00075:-00054:000600.4135:00903
00904:-00034:+00073:-00020:000600.4135:00904
00905:+00002:+00081:-00047:000600.4135:00905
00906:-00028:+00070:-00077:000600.4135:00906
00907:-00028:+00078:-00031:000600.4135:00907
00908:-00039:+00065:-00005:000600.4135:00908
00909:+00046:+00082:-00009:000600.4135:00909
00910:+00031:+00066:+00005:000600.4135:00910
00911:-00033:+00088:-00032:000600.4135:00911
00912:-00111:+00074:-00026:000600.4135:00912
00913:-00009:+00102:+00014:000600.4135:00913
00914:-00004:+00050:-00007:000600.4135:00914
00915:-00047:+00086:-00070:000600.4135:00915
00916:-00082:+00101:+00003:000600.4135:00916
00917:-00050:+00087:-00008:000600.4135:00917
00918:+00024:+00099:+00003:000600.4135:00918
00919:+00018:+00101:-00011:000600.4135:00919
00920:-00069:+00077:+00015:000600.4135:00920
00921:-00056:+00038:+00009:000600.4135:00921
00922:-00006:+00129:-00069:000600.4135:00922
00923:-00032:+00051:+00023:000600.4135:00923
00924:-00049:+00097:+00006:000600.4135:00924
00925:-00055:+00089:-00067:000600.4135:00925
00926:-00025:+00068:+00018:000600.4135:00926
00927:-00040:+00084:+00006:000600.4135:00927
00928:-00006:+00078:+00003:000636.5400:00928
00929:-00033:+00074:+00018:000636.5400:00929
00930:-00109:+00064:-00031:000636.5400:00930
00931:-00056:+00069:+00060:000636.5400:00931
00932:-00024:+00061:-00027:000636.5400:00932
00933:-00019:+00031:+00050:000636.5400:00933
00934:-00099:+00062:-00052:000636.5400:00934
00935:-00053:+00062:+00044:000636.5400:00935
00936:+00057:+00064:+00032:000636.5400:00936
00937:+00019:+00038:-00069:000636.5400:00937
00938:-00044:+00089:+00047:000636.5400:00938
00939:-00070:+00080:-00061:000636.5400:00939
00940:+00067:+00091:+00001:000636.5400:00940
00941:+00063:+00088:+00053:000636.5400:00941
00942:+00003:+00081:-00112:000636.5400:00942
00943:-00074:+00045:+00037:000636.5400:00943
00944:-00009:+00052:+00031:000636.5400:00944
00945:+00048:+00081:-00083:000636.5400:00945
00946:+00023:+00036:+00079:000636.5400:00946
00947:-00012:+00096:-00018:000636.5400:00947
00948:-00125:+00026:+00002:000636.5400:00948
00949:-00075:+00033:-00024:000636.5400:00949
00950:+00037:+00074:-00112:000636.5400:00950
00951:+00062:+00103:-00009:000636.5400:00951
00952:+00007:+00054:-00062:000636.5400:00952
00953:-00043:+00045:-00071:000636.5400:00953
00954:+00098:+00065:+00017:000636.5400:00954
00955:+00122:+00006:+00030:000636.5400:00955
00956:+00044:+00078:-00045:000636.5400:00956
00957:-00062:+00048:-00054:000636.5400:00957
00958:-00033:+00075:+00014:000651.9056:00958
00959:+00127:+00069:+00001:000651.9056:00959
00960:+00113:-00018:+00008:000651.9056:00960
00961:-00080:+00083:-00091:000651.9056:00961
00962:-00034:+00087:+00013:000651.9056:00962
00963:-00038:+00112:-00011:000651.9056:00963
00964:+00027:+00089:+00011:000651.9056:00964
00965:+00022:+00093:+00028:000651.9056:00965
00966:-00064:+00073:-00082:000651.9056:00966
00967:-00056:+00064:+00044:000651.9056:00967
00968:-00003:+00046:-00041:000651.9056:00968
00969:+00064:+00046:+00054:000651.9056:00969
00970:-00040:+00067:+00002:000651.9056:00970
00971:-00058:+00076:+00046:000651.9056:00971
00972:+00075:+00107:+00031:000651.9056:00972
00973:+00102:+00083:-00031:000651.9056:00973
00974:+00034:+00082:-00007:000651.9056:00974
00975:-00113:+00063:+00006:000651.9056:00975
00976:-00031:+00103:-00014:000651.9056:00976
00977:+00108:+00134:+00012:000651.9056:00977
00978:+00004:+00092:+00049:000651.9056:00978
00979:-00058:+00099:+00037:000651.9056:00979
00980:-00016:+00094:-00073:000651.9056:00980
00981:-00034:+00098:-00035:000651.9056:00981
00982:-00017:+00076:+00023:000651.9056:00982
00983:+00047:+00079:-00020:000651.9056:00983
00984:-00053:+00051:-00070:000651.9056:00984
00985:-00093:+00104:-00046:000651.9056:00985
00986:-00023:+00112:-00035:000651.9056:00986
00987:-00005:+00137:-00023:000651.9056:00987
00988:-00013:+00122:-00160:000651.9056:00988
00989:-00041:+00051:+00003:000653.7312:00989
00990:-00079:+00091:+00013:000653.7312:00990
00991:+00088:+00100:+00029:000653.7312:00991
00992:+00020:+00082:-00098:000653.7312:00992
00993:-00073:+00109:-00150:000653.7312:00993
00994:-00049:+00039:+00076:000653.7312:00994
00995:+00027:+00141:-00159:000653.7312:00995
00996:+00036:+00042:+00004:000653.7312:00996
00997:-00070:+00205:-00155:000653.7312:00997
00998:-00096:+00052:+00107:000653.7312:00998
00999:+00004:+00050:+00058:000653.7312:00999
01000:-00003:+00105:-00109:000653.7312:01000
01001:-00010:+00049:+00155:000653.7312:01001
01002:+00017:+00101:-00089:000653.7312:01002
01003:-00067:+00108:+00003:000653.7312:01003
01004:-00057:+00097:+00052:000653.7312:01004
01005:+00039:-00048:-00068:000653.7312:01005
01006:+00034:+00101:-00134:000653.7312:01006
01007:-00092:-00009:+00171:000653.7312:01007
01008:+00021:+00126:-00036:000653.7312:01008
01009:+00142:+00135:+00036:000653.7312:01009
01010:+00036:+00079:+00035:000653.7312:01010
01011:-00101:+00081:-00049:000653.7312:01011
01012:-00078:+00059:+00071:000653.7312:01012
01013:+00093:+00109:-00038:000653.7312:01013
01014:+00062:+00027:+00054:000653.7312:01014
01015:-00015:+00153:-00024:000653.7312:01015
01016:-00014:+00082:+00005:000653.7312:01016
01017:+00000:+00049:+00013:000653.7312:01017
01018:+00007:+00044:-00001:000653.7312:01018
01019:+00042:+00105:-00009:000653.7312:01019
01020:+00020:+00083:-00033:000651.7263:01020
01021:-00079:+00071:-00013:000651.7263:01021
01022:+00019:+00113:+00020:000651.7263:01022
01023:+00042:+00064:-00023:000651.7263:01023
01024:+00022:+00082:-00058:000651.7263:01024
01025:-00021:+00105:-00031:000651.7263:01025
01026:-00066:+00086:-00037:000651.7263:01026
01027:+00074:+00084:+00024:000651.7263:01027
01028:+00115:+00111:-00030:000651.7263:01028
01029:+00029:+00053:-00034:000651.7263:01029
01030:-00087:+00099:-00001:000651.7263:01030
01031:-00044:+00088:+00017:000651.7263:01031
01032:+00101:+00068:+00006:000651.7263:01032
01033:+00118:+00106:-00080:000651.7263:01033
01034:-00043:+00037:-00018:000651.7263:01034
01035:-00073:+00049:-00006:000651.7263:01035
01036:-00021:+00069:-00012:000651.7263:01036
01037:+00047:+00090:+00027:000651.7263:01037
01038:-00003:+00080:-00039:000651.7263:01038
01039:-00022:+00088:+00017:000651.7263:01039
01040:-00041:+00088:-00054:000651.7263:01040
01041:-00011:+00093:+00012:000651.7263:01041
01042:+00031:-00001:-00002:000651.7263:01042
01043:-00031:+00051:-00155:000651.7263:01043
01044:-00043:+00030:+00003:000651.7263:01044
01045:-00056:+00061:-00007:000651.7263:01045
01046:+00079:+00087:-00029:000651.7263:01046
01047:+00066:+00051:-00041:000651.7263:01047
01048:-00063:+00059:-00067:000651.7263:01048
01049:-00068:+00076:-00020:000651.7263:01049
01050:+00004:+00069:+00011:000651.7263:01050
01051:+00062:+00008:+00035:000646.7255:01051
01052:+00044:+00000:-00049:000646.7255:01052
01053:-00034:+00051:+00061:000646.7255:01053
01054:-00057:+00087:+00012:000646.7255:01054
01055:+00004:+00114:-00026:000646.7255:01055
01056:-00021:+00076:+00000:000646.7255:01056
01057:-00008:+00084:-00006:000646.7255:01057
01058:-00028:+00019:-00013:000646.7255:01058
01059:-00063:+00075:-00076:000646.7255:01059
01060:+00029:-00015:+00076:000646.7255:01060
01061:+00068:+00177:-00018:000646.7255:01061
01062:-00052:+00003:+00082:000646.7255:01062
01063:-00039:+00065:-00049:000646.7255:01063
01064:+00029:+00047:+00010:000646.7255:01064
01065:+00087:+00063:+00038:000646.7255:01065
01066:+00025:+00076:-00084:000646.7255:01066
01067:-00057:+00073:+00015:000646.7255:01067
01068:+00031:+00099:-00019:000646.7255:01068
01069:+00027:+00087:-00068:000646.7255:01069
01070:+00047:+00098:+00023:000646.7255:01070
01071:-00047:+00059:-00037:000646.7255:01071
01072:-00050:+00051:+00027:000646.7255:01072
01073:-00054:+00054:-00085:000646.7255:01073
01074:+00021:+00100:+00056:000646.7255:01074
01075:+00040:+00086:+00055:000646.7255:01075
01076:-00023:+00050:-00001:000646.7255:01076
01077:-00052:+00041:-00055:000646.7255:01077
01078:-00090:+00033:-00141:000646.7255:01078
01079:+00042:+00092:+00014:000646.7255:01079
01080:+00052:+00078:-00005:000646.7255:01080
01081:+00000:+00043:+00022:000658.9722:01081
01082:-00047:+00068:-00075:000658.9722:01082
01083:+00001:+00078:-00025:000658.9722:01083
01084:+00051:+00065:+00060:000658.9722:01084
01085:+00036:+00103:-00102:000658.9722:01085
01086:-00029:+00057:+00027:000658.9722:01086
01087:-00035:+00047:+00029:000658.9722:01087
01088:+00047:+00029:+00005:000658.9722:01088
01089:+00044:+00065:-00082:000658.9722:01089
01090:-00040:+00101:-00037:000658.9722:01090
01091:-00064:+00078:+00070:000658.9722:01091
01092:+00016:+00064:-00065:000658.9722:01092
01093:+00025:+00106:+00070:000658.9722:01093
01094:+00033:+00050:+00002:000658.9722:01094
01095:-00040:+00100:-00123:000658.9722:01095
01096:-00074:+00083:+00136:000658.9722:01096
01097:+00023:+00095:+00090:000658.9722:01097
01098:+00056:+00063:-00049:000658.9722:01098
01099:+00029:+00048:+00013:000658.9722:01099
01100:-00011:+00131:-00087:000658.9722:01100
01101:+00016:+00085:+00060:000658.9722:01101
01102:+00059:+00118:+00076:000658.9722:01102
01103:-00016:+00038:-00063:000658.9722:01103
01104:-00031:+00052:+00055:000658.9722:01104
01105:+00034:+00192:+00080:000658.9722:01105
01106:+00003:+00076:-00041:000658.9722:01106
01107:-00054:+00146:+00019:000658.9722:01107
01108:-00046:+00073:+00106:000658.9722:01108
01109:-00053:+00037:-00059:000658.9722:01109
01110:-00024:+00061:-00007:000658.9722:01110
01111:+00073:+00117:+00009:000664.0427:01111
01112:+00128:+00047:-00025:000664.0427:01112
01113:+00019:+00099:-00022:000664.0427:01113
01114:-00129:+00016:+00034:000664.0427:01114
01115:-00102:+00079:-00019:000664.0427:01115
01116:+00044:+00072:-00016:000664.0427:01116
01117:+00015:+00099:-00014:000664.0427:01117
01118:-00030:+00068:-00027:000664.0427:01118
01119:+00029:+00136:+00007:000664.0427:01119
01120:+00060:+00032:+00013:000664.0427:01120
01121:+00001:+00081:-00069:000664.0427:01121
01122:-00109:+00117:+00004:000664.0427:01122
01123:-00086:+00033:+00042:000664.0427:01123
01124:-00013:+00194:-00097:000664.0427:01124
01125:+00027:-00029:+00122:000664.0427:01125
01126:+00008:+00151:-00146:000664.0427:01126
01127:-00050:+00045:-00004:000664.0427:01127
01128:-00019:+00066:-00011:000664.0427:01128
01129:+00062:+00093:-00030:000664.0427:01129
01130:+00056:+00067:+00039:000664.0427:01130
01131:+00010:+00097:-00114:000664.0427:01131
01132:-00106:+00016:-00035:000664.0427:01132
01133:+00009:+00149:-00020:000664.0427:01133
01134:+00066:+00054:+00031:000664.0427:01134
01135:+00021:+00128:-00007:000664.0427:01135
01136:-00080:+00024:-00026:000664.0427:01136
01137:-00005:+00088:+00035:000664.0427:01137
01138:+00051:+00085:-00002:000664.0427:01138
01139:+00006:+00066:-00019:000664.0427:01139
01140:-00101:+00105:-00004:000664.0427:01140
01141:-00067:+00059:+00047:000667.0994:01141
01142:+00005:+00069:-00073:000667.0994:01142
01143:+00004:-00010:+00047:000667.0994:01143
01144:-00022:+00108:-00023:000667.0994:01144
01145:-00048:+00042:-00016:000667.0994:01145
01146:-00013:+00116:+00003:000667.0994:01146
01147:+00076:+00074:+00032:000667.0994:01147
01148:+00113:+00090:+00027:000667.0994:01148
01149:-00055:+00118:-00088:000667.0994:01149
01150:-00123:+00129:+00078:000667.0994:01150
01151:+00019:+00176:+00001:000667.0994:01151
01152:+00114:+00038:+00057:000667.0994:01152
01153:+00051:+00102:-00026:000667.0994:01153
01154:-00096:+00064:-00035:000667.0994:01154
01155:+00036:+00077:+00029:000667.0994:01155
01156:+00073:+00052:+00014:000667.0994:01156
01157:-00021:+00078:-00024:000667.0994:01157
01158:-00140:+00000:-00013:000667.0994:01158
01159:-00114:+00098:+00024:000667.0994:01159
01160:+00053:+00057:-00010:000667.0994:01160
01161:+00055:+00117:-00004:000667.0994:01161
01162:+00002:+00067:-00039:000667.0994:01162
01163:-00054:+00057:+00008:000667.0994:01163
01164:-00001:+00086:+00001:000667.0994:01164
01165:+00137:+00116:+00042:000667.0994:01165
01166:-00098:+00054:+00046:000667.0994:01166
01167:-00119:+00121:-00071:000667.0994:01167
01168:+00022:+00174:+00055:000667.0994:01168
01169:+00087:+00016:+00087:000667.0994:01169
01170:+00169:+00109:+00004:000667.0994:01170
01171:-00041:-00010:-00033:000672.9481:01171
01172:-00125:+00026:-00013:000672.9481:01172
01173:-00011:+00106:-00038:000672.9481:01173
01174:+00065:+00071:+00082:000672.9481:01174
01175:+00048:+00071:-00042:000672.9481:01175
01176:-00046:+00090:-00128:000672.9481:01176
01177:+00009:+00046:+00087:000672.9481:01177
01178:+00059:+00077:+00023:000672.9481:01178
01179:+00026:+00010:-00090:000672.9481:01179
01180:+00002:+00066:-00001:000672.9481:01180
01181:+00037:+00066:-00017:000672.9481:01181
01182:+00021:+00046:+00061:000672.9481:01182
01183:+00019:+00043:+00048:000672.9481:01183
01184:+00124:+00090:-00005:000672.9481:01184
01185:+00096:+00068:+00004:000672.9481:01185
01186:+00013:+00093:+00034:000672.9481:01186
01187:+00001:+00059:+00014:000672.9481:01187
01188:+00018:+00090:-00014:000672.9481:01188
01189:-00025:+00072:-00034:000672.9481:01189
01190:-00087:+00047:-00056:000672.9481:01190
01191:-00069:+00049:-00005:000672.9481:01191
01192:+00030:+00069:-00004:000672.9481:01192
01193:-00097:-00020:+00010:000672.9481:01193
01194:-00121:+00052:-00027:000672.9481:01194
01195:-00074:+00054:-00082:000672.9481:01195
01196:-00014:+00075:-00026:000672.9481:01196
01197:-00031:+00053:+00029:000672.9481:01197
01198:-00126:+00077:-00083:000672.9481:01198
01199:-00064:+00076:+00063:000672.9481:01199
01200:+00062:+00083:-00001:000676.8502:01200
01201:+00099:+00136:+00026:000676.8502:01201
01202:+00013:+00045:+00058:000676.8502:01202
01203:-00048:+00085:-00102:000676.8502:01203
01204:+00050:+00089:+00048:000676.8502:01204
01205:+00082:+00057:-00028:000676.8502:01205
01206:+00040:+00041:-00050:000676.8502:01206
01207:-00002:+00075:-00028:000676.8502:01207
01208:+00010:+00061:-00050:000676.8502:01208
01209:+00058:+00075:+00101:000676.8502:01209
01210:+00037:-00005:-00017:000676.8502:01210
01211:+00050:+00040:+00077:000676.8502:01211
01212:-00012:+00108:-00045:000676.8502:01212
01213:-00035:+00046:-00175:000676.8502:01213
01214:-00047:+00020:-00151:000676.8502:01214
01215:-00202:+00071:-00155:000676.8502:01215
01216:-00211:+00049:-00110:000676.8502:01216
01217:-00072:+00021:-00082:000676.8502:01217
01218:+00015:+00016:-00027:000676.8502:01218
01219:+00053:+00023:-00094:000676.8502:01219
01220:-00008:+00033:-00148:000676.8502:01220
01221:-00066:+00028:-00125:000676.8502:01221
01222:-00055:+00021:-00132:000676.8502:01222
01223:-00141:+00073:-00163:000676.8502:01223
01224:-00179:+00066:-00138:000676.8502:01224
01225:-00154:+00021:-00113:000676.8502:01225
01226:+00048:+00014:-00090:000676.8502:01226
01227:+00080:+00056:-00084:000676.8502:01227
01228:-00099:+00038:-00064:000676.8502:01228
01229:-00170:+00002:-00054:000690.2862:01229
01230:-00104:+00058:-00152:000690.2862:01230
01231:+00001:+00064:-00046:000690.2862:01231
01232:+00007:+00057:-00056:000690.2862:01232
01233:-00112:+00035:-00028:000690.2862:01233
01234:-00095:+00091:-00075:000690.2862:01234
01235:-00065:+00100:-00051:000690.2862:01235
01236:-00111:+00119:-00060:000690.2862:01236
01237:-00153:+00146:-00013:000690.2862:01237
01238:-00089:+00033:+00022:000690.2862:01238
01239:-00009:+00028:+00060:000690.2862:01239
01240:-00074:+00055:-00019:000690.2862:01240
01241:-00182:+00016:+00015:000690.2862:01241
01242:-00035:+00103:-00001:000690.2862:01242
01243:+00061:+00105:+00006:000690.2862:01243
01244:+00040:+00102:-00008:000690.2862:01244
01245:-00101:+00062:+00006:000690.2862:01245
01246:-00086:+00081:+00092:000690.2862:01246
01247:-00034:+00085:+00067:000690.2862:01247
01248:+00001:+00131:+00010:000690.2862:01248
01249:-00080:+00147:+00054:000690.2862:01249
01250:-00099:+00091:+00011:000690.2862:01250
01251:-00036:+00065:+00062:000690.2862:01251
01252:+00141:+00048:+00065:000690.2862:01252
01253:+00107:+00099:-00005:000690.2862:01253
01254:+00055:+00063:+00078:000690.2862:01254
01255:+00066:+00195:+00049:000690.2862:01255
01256:+00068:+00103:+00135:000690.2862:01256
01257:+00107:+00145:+00072:000690.2862:01257
01258:+00041:+00162:+00069:000702.7603:01258
01259:+00056:+00232:+00119:000702.7603:01259
01260:+00117:+00110:-00078:000702.7603:01260
01261:+00126:+00149:+00026:000702.7603:01261
01262:+00021:+00156:+00000:000702.7603:01262
01263:-00050:-00043:+00104:000702.7603:01263
01264:+00067:-00127:-00025:000702.7603:01264
01265:+00171:+00038:+00003:000702.7603:01265
01266:+00033:+00271:+00095:000702.7603:01266
01267:-00111:+00006:+00119:000702.7603:01267
01268:+00068:+00158:+00194:000702.7603:01268
01269:+00216:+00079:-00081:000702.7603:01269
01270:+00161:+00007:+00104:000702.7603:01270
01271:-00093:+00122:-00093:000702.7603:01271
01272:-00011:+00106:-00034:000702.7603:01272
01273:+00034:+00120:-00085:000702.7603:01273
01274:+00086:-00052:-00069:000702.7603:01274
01275:+00082:-00028:-00021:000702.7603:01275
01276:+00099:-00006:-00002:000702.7603:01276
01277:+00128:+00075:-00009:000702.7603:01277
01278:+00063:+00070:-00001:000702.7603:01278
01279:+00038:+00091:-00035:000702.7603:01279
01280:+00067:+00127:-00004:000702.7603:01280
01281:+00008:+00047:-00015:000702.7603:01281
01282:+00055:+00058:-00088:000702.7603:01282
01283:+00083:+00151:+00007:000702.7603:01283
01284:-00017:+00121:-00107:000702.7603:01284
01285:-00064:+00086:+00016:000702.7603:01285
01286:-00035:+00026:+00035:000702.7603:01286
01287:+00135:+00009:+00013:000686.2724:01287
01288:-00073:+00126:-00029:000686.2724:01288
01289:-00140:-00118:+00129:000686.2724:01289
01290:+00122:+00312:+00099:000686.2724:01290
01291:-00075:-00047:+00100:000686.2724:01291
01292:-00124:+00001:-00053:000686.2724:01292
01293:+00078:+00149:-00100:000686.2724:01293
01294:+00311:+00193:+00167:000686.2724:01294
01295:+00218:+00092:+00051:000686.2724:01295
01296:-00198:+00080:-00013:000686.2724:01296
01297:-00285:+00078:+00084:000686.2724:01297
01298:-00077:+00077:-00055:000686.2724:01298
01299:+00117:+00167:+00007:000686.2724:01299
01300:+00112:+00058:+00061:000686.2724:01300
01301:+00004:+00049:+00089:000686.2724:01301
01302:+00051:-00003:+00038:000686.2724:01302
01303:+00048:+00151:-00017:000686.2724:01303
01304:-00262:-00052:-00050:000686.2724:01304
01305:-00272:+00142:-00067:000686.2724:01305
01306:-00062:-00202:+00090:000686.2724:01306
01307:-00002:+00201:-00221:000686.2724:01307
01308:-00036:+00039:+00141:000686.2724:01308
01309:+00006:+00106:-00124:000686.2724:01309
01310:+00141:+00102:+00138:000686.2724:01310
01311:+00108:+00037:-00075:000686.2724:01311
01312:-00167:+00056:-00094:000686.2724:01312
01313:+00084:+00055:+00211:000686.2724:01313
01314:+00251:+00023:+00053:000686.2724:01314
01315:+00017:+00037:-00045:000686.2724:01315
01316:-00122:+00059:-00068:000686.2724:01316
01317:-00054:+00037:-00043:000673.6282:01317
01318:+00088:+00074:+00058:000673.6282:01318
01319:+00027:+00072:-00104:000673.6282:01319
01320:-00153:+00049:-00101:000673.6282:01320
01321:-00157:+00054:-00071:000673.6282:01321
01322:-00102:+00074:-00108:000673.6282:01322
01323:-00106:+00067:-00057:000673.6282:01323
01324:-00153:+00018:-00055:000673.6282:01324
01325:-00147:+00050:-00147:000673.6282:01325
01326:+00051:+00091:+00007:000673.6282:01326
01327:+00082:+00076:-00030:000673.6282:01327
01328:+00105:+00069:-00014:000673.6282:01328
01329:+00083:+00097:-00035:000673.6282:01329
01330:+00050:+00075:+00013:000673.6282:01330
01331:+00070:+00119:+00036:000673.6282:01331
01332:+00061:+00065:-00053:000673.6282:01332
01333:+00050:+00011:-00003:000673.6282:01333
01334:-00022:+00067:-00092:000673.6282:01334
01335:-00023:+00088:+00004:000673.6282:01335
01336:+00025:+00081:-00027:000673.6282:01336
01337:+00048:+00090:-00036:000673.6282:01337
01338:+00068:+00099:+00008:000673.6282:01338
01339:+00028:+00073:-00037:000673.6282:01339
01340:+00040:+00092:+00044:000673.6282:01340
01341:+00078:+00098:+00089:000673.6282:01341
01342:+00050:+00055:+00011:000673.6282:01342
01343:-00005:+00034:-00031:000673.6282:01343
01344:-00014:+00074:+00011:000673.6282:01344
01345:-00035:+00080:-00020:000673.6282:01345
01346:+00004:+00070:-00014:000673.6282:01346
01347:+00010:+00056:-00004:000673.6282:01347
01348:+00017:+00086:+00018:000643.1941:01348
01349:-00022:+00100:+00024:000643.1941:01349
01350:+00010:+00047:+00023:000643.1941:01350
01351:+00055:+00107:+00007:000643.1941:01351
01352:+00027:+00036:+00020:000643.1941:01352
01353:-00029:+00079:-00046:000643.1941:01353
01354:-00054:+00049:+00027:000643.1941:01354
01355:-00039:+00046:-00016:000643.1941:01355
01356:-00038:+00074:-00051:000643.1941:01356
01357:-00011:+00057:-00010:000643.1941:01357
01358:-00010:+00052:-00036:000643.1941:01358
01359:-00038:+00085:-00021:000643.1941:01359
01360:-00037:+00083:+00013:000643.1941:01360
01361:+00030:+00116:+00028:000643.1941:01361
01362:+00033:+00053:+00021:000643.1941:01362
01363:+00002:+00067:-00014:000643.1941:01363
01364:-00061:+00099:-00052:000643.1941:01364
01365:-00080:+00061:-00037:000643.1941:01365
01366:-00012:+00074:-00071:000643.1941:01366
01367:-00021:+00052:-00035:000643.1941:01367
01368:-00037:+00059:-00049:000643.1941:01368
01369:-00031:+00085:-00070:000643.1941:01369
01370:+00012:+00068:-00017:000643.1941:01370
01371:+00029:+00072:-00030:000643.1941:01371
01372:+00026:+00095:-00037:000643.1941:01372
01373:+00015:+00043:-00013:000643.1941:01373
01374:-00023:+00084:-00119:000643.1941:01374
01375:+00017:+00033:-00036:000643.1941:01375
01376:+00029:+00044:-00035:000643.1941:01376
01377:+00050:+00053:-00070:000643.1941:01377
01378:+00029:+00040:-00015:000643.1941:01378
01379:+00035:+00046:-00067:000643.1941:01379
01380:+00011:+00091:-00019:000643.1941:01380
01381:+00008:+00021:-00029:000643.1941:01381
01382:+00033:+00051:-00037:000643.1941:01382
01383:+00084:+00069:+00049:000643.1941:01383
01384:+00091:+00048:-00031:000545.3011:01384
01385:+00046:+00064:+00013:000545.3011:01385
01386:-00003:+00072:+00025:000545.3011:01386
01387:+00010:+00072:-00004:000545.3011:01387
01388:+00023:+00086:+00012:000545.3011:01388
01389:+00018:+00080:+00017:000545.3011:01389
01390:-00010:+00092:-00025:000545.3011:01390
01391:-00034:+00072:-00006:000545.3011:01391
01392:-00043:+00095:+00000:000545.3011:01392
01393:-00027:+00061:+00018:000545.3011:01393
01394:-00021:+00114:-00015:000545.3011:01394
01395:+00002:+00077:+00011:000545.3011:01395
01396:-00024:+00107:+00031:000545.3011:01396
01397:-00054:+00058:+00011:000545.3011:01397
01398:-00016:+00149:-00064:000545.3011:01398
01399:+00007:+00046:+00069:000545.3011:01399
01400:+00015:+00079:-00041:000545.3011:01400
01401:+00001:+00072:-00032:000545.3011:01401
01402:-00035:+00115:-00001:000545.3011:01402
01403:-00027:+00081:-00004:000545.3011:01403
01404:-00038:+00061:-00001:000545.3011:01404
01405:-00066:+00098:-00020:000545.3011:01405
01406:-00064:+00105:-00040:000545.3011:01406
01407:-00045:+00079:-00035:000545.3011:01407
01408:-00036:+00060:-00004:000545.3011:01408
01409:-00028:+00069:-00001:000545.3011:01409
01410:-00055:+00001:-00032:000545.3011:01410
01411:-00070:+00100:-00045:000545.3011:01411
01412:-00095:+00073:-00007:000545.3011:01412
01413:-00013:+00068:-00024:000545.3011:01413
01414:+00009:+00083:-00019:000545.3011:01414
01415:-00011:+00062:+00000:000545.3011:01415
01416:-00079:+00062:-00038:000545.3011:01416
01417:-00036:+00057:-00027:000545.3011:01417
01418:-00004:+00065:-00037:000545.3011:01418
01419:-00006:+00031:-00007:000545.3011:01419
01420:+00006:+00073:-00005:000545.3011:01420
01421:+00010:+00068:+00000:000545.3011:01421
01422:-00033:+00089:-00031:000545.3011:01422
01423:-00097:+00052:+00015:000545.3011:01423
01424:-00048:+00092:+00013:000545.3011:01424
01425:-00007:+00001:-00010:000545.3011:01425
01426:+00019:+00071:-00013:000474.4547:01426
01427:+00002:+00073:+00004:000474.4547:01427
01428:-00023:+00059:-00019:000474.4547:01428
01429:-00019:+00032:-00018:000474.4547:01429
01430:-00013:+00070:-00011:000474.4547:01430
01431:-00016:+00018:-00026:000474.4547:01431
01432:+00016:+00052:-00020:000474.4547:01432
01433:+00052:+00070:+00025:000474.4547:01433
01434:+00077:+00031:-00032:000474.4547:01434
01435:-00038:+00103:-00032:000474.4547:01435
01436:-00031:+00067:-00035:000474.4547:01436
01437:+00032:+00027:+00027:000474.4547:01437
01438:+00038:+00074:-00013:000474.4547:01438
01439:+00053:+00087:+00016:000474.4547:01439
01440:+00020:+00046:-00036:000474.4547:01440
01441:-00010:+00040:-00023:000474.4547:01441
01442:+00005:+00053:-00023:000474.4547:01442
01443:+00048:+00049:-00026:000474.4547:01443
01444:+00056:+00087:-00016:000474.4547:01444
01445:+00086:+00089:+00017:000474.4547:01445
01446:+00001:+00095:-00039:000474.4547:01446
01447:-00059:+00068:-00076:000474.4547:01447
01448:+00020:+00064:-00004:000474.4547:01448
01449:+00063:+00067:-00002:000474.4547:01449
01450:+00082:+00086:-00006:000474.4547:01450
01451:+00011:+00084:-00042:000474.4547:01451
01452:-00001:+00092:-00037:000474.4547:01452
01453:-00012:+00118:-00021:000474.4547:01453
01454:-00027:+00066:-00034:000474.4547:01454
01455:+00003:+00118:-00037:000474.4547:01455
01456:+00081:+00099:+00017:000474.4547:01456
01457:+00093:+00064:+00019:000474.4547:01457
01458:+00021:+00131:-00021:000474.4547:01458
01459:-00010:+00100:+00012:000474.4547:01459
01460:+00004:+00086:-00009:000474.4547:01460
01461:+00096:+00100:-00008:000474.4547:01461
01462:+00074:+00101:+00020:000474.4547:01462
01463:+00064:+00067:-00040:000474.4547:01463
01464:+00034:+00120:-00036:000474.4547:01464
01465:+00034:+00100:+00012:000525.8468:01465
01466:+00009:+00078:-00030:000525.8468:01466
01467:+00077:+00116:+00031:000525.8468:01467
01468:+00043:+00060:+00018:000525.8468:01468
01469:-00029:+00118:-00031:000525.8468:01469
01470:-00027:+00078:+00046:000525.8468:01470
01471:-00016:+00074:-00024:000525.8468:01471
01472:+00026:+00103:-00013:000525.8468:01472
01473:+00012:+00078:+00045:000525.8468:01473
01474:+00010:+00078:-00022:000525.8468:01474
01475:-00017:+00079:-00018:000525.8468:01475
01476:-00033:+00048:+00013:000525.8468:01476
01477:+00020:+00104:+00006:000525.8468:01477
01478:+00107:+00063:+00020:000525.8468:01478
01479:+00095:+00044:+00021:000525.8468:01479
01480:+00033:+00068:-00033:000525.8468:01480
01481:+00036:+00070:+00002:000525.8468:01481
01482:+00035:+00076:-00020:000525.8468:01482
01483:+00040:+00104:+00012:000525.8468:01483
01484:+00037:+00055:+00014:000525.8468:01484
01485:+00010:+00065:-00042:000525.8468:01485
01486:-00005:+00027:-00039:000525.8468:01486
01487:-00036:+00150:-00032:000525.8468:01487
01488:+00062:+00111:-00011:000525.8468:01488
01489:+00024:+00043:-00010:000525.8468:01489
01490:-00034:+00119:-00081:000525.8468:01490
01491:-00052:+00049:+00027:000525.8468:01491
01492:+00025:+00087:-00067:000525.8468:01492
01493:+00060:+00077:-00039:000525.8468:01493
01494:-00022:+00090:+00005:000525.8468:01494
01495:-00019:+00062:-00045:000525.8468:01495
01496:+00018:+00077:+00013:000525.8468:01496
01497:-00024:+00081:-00038:000525.8468:01497
01498:-00019:+00065:+00009:000525.8468:01498
01499:+00058:+00048:+00011:000525.8468:01499
01500:+00063:+00106:-00045:000569.5756:01500
01501:+00018:+00061:+00004:000569.5756:01501
01502:-00044:+00088:-00054:000569.5756:01502
01503:-00048:+00082:-00002:000569.5756:01503
01504:+00015:+00105:+00002:000569.5756:01504
01505:-00013:+00065:-00031:000569.5756:01505
01506:-00063:+00100:-00036:000569.5756:01506
01507:-00041:+00086:-00015:000569.5756:01507
01508:+00026:+00120:-00020:000569.5756:01508
01509:+00026:+00093:+00028:000569.5756:01509
01510:+00000:+00117:-00032:000569.5756:01510
01511:-00045:+00081:+00005:000569.5756:01511
01512:-00049:+00078:+00014:000569.5756:01512
01513:+00016:+00096:-00021:000569.5756:01513
01514:+00024:+00080:+00029:000569.5756:01514
01515:-00013:+00092:+00012:000569.5756:01515
01516:-00058:+00105:-00023:000569.5756:01516
01517:-00054:+00079:-00011:000569.5756:01517
01518:-00013:+00107:+00010:000569.5756:01518
01519:+00013:+00069:+00024:000569.5756:01519
01520:+00028:+00061:+00022:000569.5756:01520
01521:-00062:+00097:-00043:000569.5756:01521
01522:-00099:+00048:+00034:000569.5756:01522
01523:-00029:+00077:-00051:000569.5756:01523
01524:-00004:+00073:+00049:000569.5756:01524
01525:-00025:+00067:-00053:000569.5756:01525
01526:-00093:+00071:-00067:000569.5756:01526
01527:+00012:+00068:+00027:000569.5756:01527
01528:+00034:+00135:+00000:000569.5756:01528
01529:+00015:+00027:+00023:000569.5756:01529
01530:-00094:+00061:-00116:000569.5756:01530
01531:-00067:+00069:-00046:000569.5756:01531
01532:+00000:+00063:+00027:000616.3352:01532
01533:+00010:+00034:+00003:000616.3352:01533
01534:-00023:+00033:+00041:000616.3352:01534
01535:-00078:+00080:-00066:000616.3352:01535
01536:-00066:+00001:+00034:000616.3352:01536
01537:+00022:+00081:-00034:000616.3352:01537
01538:+00008:+00041:+00020:000616.3352:01538
01539:-00023:+00041:-00021:000616.3352:01539
01540:-00112:+00033:-00128:000616.3352:01540
01541:-00094:+00081:+00010:000616.3352:01541
01542:+00047:+00051:-00014:000616.3352:01542
01543:+00022:+00043:-00061:000616.3352:01543
01544:-00041:+00092:+00004:000616.3352:01544
01545:-00098:+00066:-00046:000616.3352:01545
01546:+00082:+00070:-00033:000616.3352:01546
01547:+00054:+00118:+00049:000616.3352:01547
01548:-00038:+00030:+00014:000616.3352:01548
01549:-00046:+00109:-00097:000616.3352:01549
01550:-00022:+00074:-00041:000616.3352:01550
01551:+00049:+00087:-00037:000616.3352:01551
01552:+00039:+00053:+00016:000616.3352:01552
01553:+00005:+00076:+00076:000616.3352:01553
01554:-00041:+00091:-00049:000616.3352:01554
01555:-00045:+00086:-00010:000616.3352:01555
01556:+00022:+00095:+00013:000616.3352:01556
01557:+00017:+00073:-00026:000616.3352:01557
01558:-00021:+00062:-00012:000616.3352:01558
01559:-00065:+00084:-00028:000616.3352:01559
01560:-00023:+00088:+00028:000616.3352:01560
01561:+00035:+00077:-00009:000616.3352:01561
01562:+00022:+00088:-00017:000616.3352:01562
01563:-00029:+00078:+00022:000638.8843:01563
01564:-00055:+00078:-00009:000638.8843:01564
01565:+00115:+00097:+00008:000638.8843:01565
01566:+00125:+00074:-00001:000638.8843:01566
01567:-00044:+00074:-00012:000638.8843:01567
01568:-00040:+00068:-00014:000638.8843:01568
01569:+00026:+00086:-00009:000638.8843:01569
01570:+00079:+00098:+00011:000638.8843:01570
01571:+00023:+00076:+00001:000638.8843:01571
01572:-00065:+00102:+00009:000638.8843:01572
01573:-00030:+00077:-00002:000638.8843:01573
01574:-00009:+00077:+00001:000638.8843:01574
01575:+00036:+00047:+00012:000638.8843:01575
01576:-00002:+00100:-00050:000638.8843:01576
01577:+00002:+00091:+00005:000638.8843:01577
01578:-00058:+00062:-00032:000638.8843:01578
01579:-00040:+00100:+00001:000638.8843:01579
01580:+00044:+00064:-00005:000638.8843:01580
01581:+00001:+00087:-00039:000638.8843:01581
01582:-00065:+00079:-00011:000638.8843:01582
01583:-00054:+00049:+00015:000638.8843:01583
01584:+00086:+00077:-00036:000638.8843:01584
01585:+00100:+00025:-00039:000638.8843:01585
01586:-00074:+00148:-00067:000638.8843:01586
01587:-00124:+00022:+00048:000638.8843:01587
01588:+00002:+00137:-00059:000638.8843:01588
01589:+00129:+00047:+00014:000638.8843:01589
01590:+00042:+00070:-00034:000638.8843:01590
01591:-00099:+00031:-00031:000638.8843:01591
01592:-00022:+00079:-00009:000638.8843:01592
01593:+00023:+00099:-00016:000638.8843:01593
01594:+00013:-00020:+00008:000638.8843:01594
01595:+00036:+00137:-00078:000630.6716:01595
01596:-00020:+00086:-00010:000630.6716:01596
01597:-00116:+00098:-00045:000630.6716:01597
01598:-00056:+00093:+00020:000630.6716:01598
01599:+00083:+00086:+00022:000630.6716:01599
01600:-00046:+00089:-00046:000630.6716:01600
01601:-00099:+00061:+00032:000630.6716:01601
01602:-00051:+00094:+00030:000630.6716:01602
01603:+00123:+00042:+00021:000630.6716:01603
01604:+00096:+00021:-00105:000630.6716:01604
01605:-00027:+00137:+00017:000630.6716:01605
01606:-00080:+00055:+00077:000630.6716:01606
01607:-00027:+00171:-00097:000630.6716:01607
01608:+00094:+00054:+00065:000630.6716:01608
01609:+00038:+00113:-00049:000630.6716:01609
01610:-00063:+00093:-00049:000630.6716:01610
01611:-00083:+00096:+00010:000630.6716:01611
01612:-00019:+00148:+00013:000630.6716:01612
01613:+00014:-00005:+00053:000630.6716:01613
01614:-00063:+00124:-00124:000630.6716:01614
01615:-00029:+00099:+00023:000630.6716:01615
01616:-00067:+00118:-00056:000630.6716:01616
01617:-00047:+00106:-00009:000630.6716:01617
01618:+00042:+00067:+00111:000630.6716:01618
01619:+00018:+00087:-00094:000630.6716:01619
01620:-00065:+00091:+00009:000630.6716:01620
01621:-00036:+00099:+00035:000630.6716:01621
01622:+00110:+00063:+00012:000630.6716:01622
01623:+00080:+00030:+00059:000630.6716:01623
01624:-00083:+00051:-00001:000630.6716:01624
01625:-00011:+00057:+00038:000630.6716:01625
01626:+00033:+00113:-00041:000630.6716:01626
01627:+00061:+00103:+00017:000627.9402:01627
01628:+00011:+00079:-00073:000627.9402:01628
01629:-00045:+00065:-00048:000627.9402:01629
01630:-00017:+00105:+00019:000627.9402:01630
01631:+00058:+00087:+00030:000627.9402:01631
01632:+00034:-00060:-00007:000627.9402:01632
01633:-00041:+00046:-00208:000627.9402:01633
01634:+00014:+00058:+00162:000627.9402:01634
01635:-00028:+00070:-00043:000627.9402:01635
01636:-00007:+00088:+00000:000627.9402:01636
01637:+00062:+00107:+00105:000627.9402:01637
01638:-00005:+00054:-00085:000627.9402:01638
01639:+00001:+00062:+00036:000627.9402:01639
01640:+00006:+00083:-00013:000627.9402:01640
01641:+00070:-00089:+00058:000627.9402:01641
01642:+00102:+00213:+00036:000627.9402:01642
01643:-00013:+00015:+00136:000627.9402:01643
01644:-00039:+00090:+00029:000627.9402:01644
01645:+00077:+00110:-00078:000627.9402:01645
01646:+00090:+00038:+00130:000627.9402:01646
01647:+00041:+00105:-00092:000627.9402:01647
01648:-00031:+00086:-00044:000627.9402:01648
01649:+00063:+00097:+00065:000627.9402:01649
01650:+00079:+00151:-00036:000627.9402:01650
01651:+00052:+00089:+00151:000627.9402:01651
01652:-00019:+00006:+00064:000627.9402:01652
01653:+00037:+00081:-00018:000627.9402:01653
01654:+00005:+00132:+00017:000627.9402:01654
01655:+00019:+00052:+00035:000627.9402:01655
01656:+00044:+00066:+00051:000627.9402:01656
01657:-00026:+00105:-00044:000627.9402:01657
01658:-00040:+00060:+00087:000638.5489:01658
01659:+00060:+00111:+00000:000638.5489:01659
01660:+00078:-00035:+00064:000638.5489:01660
01661:+00044:+00162:+00007:000638.5489:01661
01662:-00014:+00018:+00046:000638.5489:01662
01663:-00054:+00069:-00016:000638.5489:01663
01664:+00022:+00077:-00052:000638.5489:01664
01665:-00003:+00062:+00021:000638.5489:01665
01666:+00000:+00081:-00059:000638.5489:01666
01667:-00021:+00065:-00018:000638.5489:01667
01668:+00017:+00082:+00030:000638.5489:01668
01669:-00014:+00092:-00026:000638.5489:01669
01670:+00008:+00119:+00062:000638.5489:01670
01671:+00048:+00030:+00013:000638.5489:01671
01672:+00043:+00104:+00029:000638.5489:01672
01673:-00075:+00054:+00028:000638.5489:01673
01674:-00039:+00098:-00021:000638.5489:01674
01675:+00051:+00065:+00049:000638.5489:01675
01676:-00023:+00080:-00069:000638.5489:01676
01677:-00079:+00047:+00030:000638.5489:01677
01678:+00001:+00092:-00038:000638.5489:01678
01679:+00059:+00075:+00064:000638.5489:01679
01680:+00068:+00117:-00078:000638.5489:01680
01681:-00034:+00091:+00016:000638.5489:01681
01682:-00063:+00075:-00005:000638.5489:01682
01683:-00008:+00054:-00045:000638.5489:01683
01684:+00033:+00068:-00005:000638.5489:01684
01685:+00004:+00087:-00052:000638.5489:01685
01686:-00048:+00070:-00038:000638.5489:01686
01687:-00016:+00097:-00108:000638.5489:01687
01688:-00054:+00007:+00096:000638.5489:01688
01689:+00036:+00149:+00001:000642.8801:01689
01690:+00033:+00020:-00033:000642.8801:01690
01691:-00023:+00097:-00006:000642.8801:01691
01692:-00075:+00035:-00030:000642.8801:01692
01693:-00008:+00119:+00009:000642.8801:01693
01694:+00064:+00066:+00009:000642.8801:01694
01695:-00044:+00040:-00018:000642.8801:01695
01696:-00053:+00068:-00103:000642.8801:01696
01697:-00008:+00034:+00004:000642.8801:01697
01698:+00051:+00081:-00014:000642.8801:01698
01699:+00004:+00065:-00056:000642.8801:01699
01700:-00041:+00063:+00049:000642.8801:01700
01701:-00064:+00086:-00042:000642.8801:01701
01702:+00032:+00080:-00053:000642.8801:01702
01703:+00013:+00076:+00056:000642.8801:01703
01704:-00013:+00073:-00085:000642.8801:01704
01705:-00059:+00017:+00046:000642.8801:01705
01706:-00027:+00077:-00051:000642.8801:01706
01707:-00011:+00016:+00056:000642.8801:01707
01708:-00003:+00105:-00113:000642.8801:01708
01709:-00022:+00075:+00001:000642.8801:01709
01710:-00089:+00055:+00019:000642.8801:01710
01711:-00039:+00117:-00105:000642.8801:01711
01712:+00039:+00068:+00121:000642.8801:01712
01713:+00028:+00116:+00002:000642.8801:01713
01714:-00066:+00092:+00000:000642.8801:01714
01715:+00003:+00130:+00058:000642.8801:01715
01716:+00068:+00064:+00070:000642.8801:01716
01717:+00053:+00072:-00040:000642.8801:01717
01718:-00016:+00093:-00068:000642.8801:01718
01719:-00092:+00089:+00022:000642.8801:01719
01720:-00046:+00082:-00058:000652.9528:01720
01721:+00092:+00085:+00033:000652.9528:01721
01722:+00004:+00133:+00025:000652.9528:01722
01723:-00094:+00012:-00186:000652.9528:01723
01724:-00047:+00034:-00121:000652.9528:01724
01725:+00018:+00074:+00108:000652.9528:01725
01726:-00021:+00087:-00115:000652.9528:01726
01727:+00008:+00036:-00037:000652.9528:01727
01728:-00040:+00116:-00071:000652.9528:01728
01729:-00081:+00080:-00096:000652.9528:01729
01730:+00028:+00097:+00082:000652.9528:01730
01731:+00040:+00059:+00001:000652.9528:01731
01732:-00017:+00082:+00003:000652.9528:01732
01733:-00040:+00059:-00069:000652.9528:01733
01734:+00018:+00060:+00086:000652.9528:01734
01735:+00053:+00065:-00080:000652.9528:01735
01736:+00012:+00116:-00053:000652.9528:01736
01737:-00064:+00081:+00021:000652.9528:01737
01738:-00058:+00053:-00092:000652.9528:01738
01739:-00013:+00079:+00049:000652.9528:01739
01740:+00021:+00079:+00012:000652.9528:01740
01741:-00049:+00083:-00023:000652.9528:01741
01742:-00025:+00075:+00016:000652.9528:01742
01743:-00032:+00122:-00051:000652.9528:01743
01744:+00028:+00051:+00068:000652.9528:01744
01745:+00056:+00071:-00039:000652.9528:01745
01746:+00004:+00104:-00022:000652.9528:01746
01747:-00042:+00045:+00036:000652.9528:01747
01748:-00002:+00111:-00050:000652.9528:01748
01749:+00039:+00080:+00060:000652.9528:01749
01750:+00047:+00090:-00036:000663.8886:01750
01751:-00066:+00046:-00056:000663.8886:01751
01752:+00032:+00117:-00098:000663.8886:01752
01753:+00048:+00057:-00026:000663.8886:01753
01754:+00047:+00079:+00031:000663.8886:01754
01755:-00074:+00045:-00101:000663.8886:01755
01756:-00087:+00088:+00029:000663.8886:01756
01757:+00052:+00105:+00032:000663.8886:01757
01758:+00057:+00091:-00028:000663.8886:01758
01759:-00015:+00028:-00056:000663.8886:01759
01760:-00110:+00006:-00009:000663.8886:01760
01761:-00026:+00090:+00000:000663.8886:01761
01762:+00103:+00080:+00065:000663.8886:01762
01763:+00069:+00089:-00017:000663.8886:01763
01764:-00008:+00088:+00007:000663.8886:01764
01765:-00106:+00048:-00001:000663.8886:01765
01766:+00059:+00136:+00004:000663.8886:01766
01767:+00131:+00076:+00027:000663.8886:01767
01768:+00021:+00114:-00077:000663.8886:01768
01769:-00086:+00002:+00108:000663.8886:01769
01770:-00018:+00160:-00114:000663.8886:01770
01771:+00095:+00046:+00041:000663.8886:01771
01772:+00076:+00065:-00011:000663.8886:01772
01773:-00029:+00055:-00002:000663.8886:01773
01774:-00085:+00061:-00045:000663.8886:01774
01775:-00028:+00050:-00003:000663.8886:01775
01776:+00054:+00090:-00028:000663.8886:01776
01777:+00032:+00147:-00006:000663.8886:01777
01778:-00073:+00003:+00032:000663.8886:01778
01779:-00020:+00093:-00194:000663.8886:01779
01780:+00077:+00106:+00070:000666.9125:01780
01781:+00080:+00058:-00015:000666.9125:01781
01782:-00074:+00070:-00034:000666.9125:01782
01783:-00111:+00049:-00009:000666.9125:01783
01784:+00023:+00102:-00086:000666.9125:01784
01785:+00063:+00090:+00046:000666.9125:01785
01786:+00006:+00099:+00013:000666.9125:01786
01787:-00068:-00002:+00073:000666.9125:01787
01788:+00019:+00080:-00019:000666.9125:01788
01789:+00082:+00035:+00017:000666.9125:01789
01790:-00038:+00108:-00026:000666.9125:01790
01791:-00057:+00050:-00051:000666.9125:01791
01792:-00075:+00099:+00065:000666.9125:01792
01793:+00017:+00073:-00010:000666.9125:01793
01794:+00032:+00008:-00008:000666.9125:01794
01795:-00029:+00122:-00100:000666.9125:01795
01796:-00041:+00112:+00103:000666.9125:01796
01797:+00018:+00096:-00131:000666.9125:01797
01798:+00113:+00115:+00007:000666.9125:01798
01799:+00041:+00035:+00036:000666.9125:01799
01800:-00061:+00067:+00001:000666.9125:01800
01801:-00026:+00053:+00009:000666.9125:01801
01802:+00024:+00089:-00015:000666.9125:01802
01803:+00031:+00031:-00001:000666.9125:01803
01804:-00063:+00119:-00056:000666.9125:01804
01805:-00066:-00003:+00096:000666.9125:01805
01806:+00047:+00099:-00083:000666.9125:01806
01807:+00043:+00090:+00010:000666.9125:01807
01808:-00023:+00116:-00023:000666.9125:01808
01809:-00089:+00035:-00095:000666.9125:01809
01810:-00111:+00007:+00031:000668.8948:01810
01811:-00012:+00136:-00027:000668.8948:01811
01812:+00079:+00076:+00010:000668.8948:01812
01813:+00040:+00151:-00101:000668.8948:01813
01814:-00065:+00086:+00077:000668.8948:01814
01815:-00009:+00047:+00051:000668.8948:01815
01816:+00076:+00053:-00053:000668.8948:01816
01817:+00045:+00103:-00083:000668.8948:01817
01818:-00089:+00081:+00030:000668.8948:01818
01819:+00051:+00136:+00066:000668.8948:01819
01820:+00113:+00015:-00053:000668.8948:01820
01821:-00040:+00058:-00066:000668.8948:01821
01822:-00093:+00073:-00004:000668.8948:01822
01823:+00050:+00110:+00008:000668.8948:01823
01824:+00065:+00106:-00073:000668.8948:01824
01825:+00054:+00099:+00007:000668.8948:01825
01826:-00022:+00061:-00029:000668.8948:01826
01827:-00070:+00077:-00037:000668.8948:01827
01828:-00056:+00057:+00032:000668.8948:01828
01829:+00015:+00102:+00043:000668.8948:01829
01830:+00095:+00119:-00029:000668.8948:01830
01831:+00022:+00083:+00070:000668.8948:01831
01832:+00110:+00112:+00008:000668.8948:01832
01833:+00015:+00076:-00096:000668.8948:01833
01834:-00075:+00116:+00114:000668.8948:01834
01835:-00013:+00090:+00006:000668.8948:01835
01836:+00141:+00073:-00029:000668.8948:01836
01837:+00086:+00133:+00050:000668.8948:01837
01838:+00021:+00059:+00063:000668.8948:01838
01839:+00035:+00103:-00027:000668.8948:01839
01840:-00022:+00071:+00034:000675.1686:01840
01841:-00031:+00088:-00004:000675.1686:01841
01842:-00023:+00074:-00071:000675.1686:01842
01843:-00031:+00099:-00016:000675.1686:01843
01844:-00109:+00059:-00053:000675.1686:01844
01845:-00110:+00062:-00043:000675.1686:01845
01846:-00051:+00134:-00025:000675.1686:01846
01847:-00114:+00073:+00048:000675.1686:01847
01848:-00127:+00101:-00038:000675.1686:01848
01849:-00084:+00104:+00004:000675.1686:01849
01850:-00005:+00065:+00096:000675.1686:01850
01851:+00055:+00081:+00027:000675.1686:01851
01852:+00084:+00089:+00042:000675.1686:01852
01853:+00079:+00086:+00011:000675.1686:01853
01854:-00081:+00046:-00041:000675.1686:01854
01855:-00001:+00077:+00039:000675.1686:01855
01856:+00086:+00086:+00012:000675.1686:01856
01857:+00127:+00025:+00010:000675.1686:01857
01858:-00038:+00047:-00040:000675.1686:01858
01859:-00030:+00064:+00030:000675.1686:01859
01860:+00080:+00023:-00041:000675.1686:01860
01861:+00152:+00050:-00098:000675.1686:01861
01862:+00042:+00075:+00023:000675.1686:01862
01863:-00159:+00054:-00196:000675.1686:01863
01864:-00118:+00001:-00147:000675.1686:01864
01865:-00074:+00008:-00196:000675.1686:01865
01866:-00140:+00070:-00185:000675.1686:01866
01867:-00129:+00011:-00149:000675.1686:01867
01868:+00002:+00043:-00176:000675.1686:01868
01869:+00079:+00034:-00097:000682.1417:01869
01870:+00093:+00027:-00132:000682.1417:01870
01871:+00048:-00005:-00178:000682.1417:01871
01872:-00090:+00006:-00154:000682.1417:01872
01873:-00128:+00032:-00150:000682.1417:01873
01874:-00085:+00006:-00179:000682.1417:01874
01875:-00130:+00033:-00207:000682.1417:01875
01876:-00154:+00132:-00079:000682.1417:01876
01877:+00036:+00046:-00069:000682.1417:01877
01878:+00069:+00005:-00109:000682.1417:01878
01879:-00097:+00035:-00116:000682.1417:01879
01880:-00150:+00057:-00091:000682.1417:01880
01881:-00073:+00061:-00074:000682.1417:01881
01882:+00016:+00078:-00020:000682.1417:01882
01883:-00050:+00089:+00013:000682.1417:01883
01884:-00086:+00021:-00017:000682.1417:01884
01885:-00071:+00050:-00001:000682.1417:01885
01886:-00091:+00189:+00023:000682.1417:01886
01887:-00118:+00036:+00113:000682.1417:01887
01888:-00170:+00095:-00067:000682.1417:01888
01889:-00127:+00093:+00105:000682.1417:01889
01890:-00106:+00087:+00102:000682.1417:01890
01891:-00117:+00029:+00090:000682.1417:01891
01892:-00204:+00015:+00062:000682.1417:01892
01893:-00236:+00080:-00048:000682.1417:01893
01894:-00092:+00089:+00176:000682.1417:01894
01895:-00017:+00026:+00022:000682.1417:01895
01896:-00167:+00089:+00016:000682.1417:01896
01897:-00175:+00098:+00093:000700.9495:01897
01898:+00056:+00104:+00091:000700.9495:01898
01899:+00133:+00126:+00099:000700.9495:01899
01900:+00062:+00085:+00071:000700.9495:01900
01901:-00153:+00125:-00071:000700.9495:01901
01902:-00124:+00109:+00066:000700.9495:01902
01903:+00143:+00135:+00084:000700.9495:01903
01904:+00231:+00075:+00104:000700.9495:01904
01905:+00142:+00050:+00006:000700.9495:01905
01906:+00010:+00088:-00069:000700.9495:01906
01907:+00086:+00044:-00023:000700.9495:01907
01908:+00143:+00070:-00047:000700.9495:01908
01909:+00136:+00129:-00007:000700.9495:01909
01910:+00122:+00029:+00096:000700.9495:01910
01911:+00090:+00222:-00035:000700.9495:01911
01912:+00067:+00011:+00030:000700.9495:01912
01913:-00006:+00162:-00215:000700.9495:01913
01914:-00069:+00039:+00027:000700.9495:01914
01915:-00058:+00027:-00223:000700.9495:01915
01916:-00077:-00039:-00216:000700.9495:01916
01917:-00009:+00088:+00044:000700.9495:01917
01918:+00106:+00041:-00173:000700.9495:01918
01919:+00112:+00120:-00106:000700.9495:01919
01920:+00131:-00042:+00080:000700.9495:01920
01921:+00122:+00030:-00160:000700.9495:01921
01922:+00132:+00012:+00007:000700.9495:01922
01923:+00024:+00087:+00021:000700.9495:01923
01924:+00011:+00091:-00083:000700.9495:01924
01925:+00099:+00181:+00038:000700.9495:01925
01926:+00034:-00025:+00030:000697.6593:01926
01927:+00069:+00187:-00082:000697.6593:01927
01928:+00104:+00117:+00080:000697.6593:01928
01929:-00056:+00115:+00047:000697.6593:01929
01930:-00076:+00174:-00023:000697.6593:01930
01931:+00024:-00012:+00085:000697.6593:01931
01932:+00092:-00003:+00064:000697.6593:01932
01933:-00005:+00004:+00065:000697.6593:01933
01934:-00115:-00026:+00071:000697.6593:01934
01935:-00035:-00104:+00044:000697.6593:01935
01936:+00091:+00103:-00106:000697.6593:01936
01937:+00067:+00105:+00168:000697.6593:01937
01938:+00045:+00207:+00009:000697.6593:01938
01939:+00087:+00119:+00085:000697.6593:01939
01940:+00080:+00175:+00009:000697.6593:01940
01941:+00000:+00127:-00013:000697.6593:01941
01942:+00097:+00198:+00017:000697.6593:01942
01943:+00034:+00174:+00038:000697.6593:01943
01944:-00042:+00132:+00182:000697.6593:01944
01945:+00188:+00208:+00062:000697.6593:01945
01946:+00119:+00174:-00031:000697.6593:01946
01947:-00147:-00102:-00025:000697.6593:01947
01948:-00143:+00219:-00037:000697.6593:01948
01949:-00088:-00086:+00012:000697.6593:01949
01950:-00050:+00150:-00202:000697.6593:01950
01951:+00003:-00002:+00163:000697.6593:01951
01952:+00033:+00025:-00041:000697.6593:01952
01953:-00008:+00259:-00178:000697.6593:01953
01954:-00038:+00028:+00082:000697.6593:01954
01955:-00042:+00100:-00266:000697.6593:01955
01956:+00089:-00045:-00134:000679.5156:01956
01957:+00096:-00274:+00212:000679.5156:01957
01958:-00005:+00345:-00167:000679.5156:01958
01959:-00038:-00133:+00067:000679.5156:01959
01960:-00062:+00214:-00217:000679.5156:01960
01961:+00269:-00037:+00349:000679.5156:01961
01962:+00140:+00132:-00166:000679.5156:01962
01963:-00114:+00039:-00140:000679.5156:01963
01964:+00032:+00198:+00070:000679.5156:01964
01965:+00177:+00087:-00208:000679.5156:01965
01966:-00010:+00091:+00074:000679.5156:01966
01967:-00120:+00032:-00078:000679.5156:01967
01968:-00097:+00041:-00129:000679.5156:01968
01969:-00010:+00078:-00032:000679.5156:01969
01970:-00163:+00102:-00079:000679.5156:01970
01971:-00261:+00053:-00040:000679.5156:01971
01972:-00167:-00020:-00107:000679.5156:01972
01973:-00196:+00074:-00008:000679.5156:01973
01974:-00131:+00075:+00025:000679.5156:01974
01975:+00058:+00069:-00024:000679.5156:01975
01976:+00155:+00095:+00077:000679.5156:01976
01977:+00169:+00098:+00100:000679.5156:01977
01978:+00232:+00103:+00070:000679.5156:01978
01979:+00126:-00052:+00130:000679.5156:01979
01980:-00006:+00156:-00052:000679.5156:01980
01981:-00003:+00103:+00090:000679.5156:01981
01982:-00043:+00058:-00104:000679.5156:01982
01983:-00007:+00084:+00017:000679.5156:01983
01984:+00037:+00056:+00061:000679.5156:01984
01985:+00019:+00070:-00100:000679.5156:01985
01986:+00021:+00084:+00107:000658.2215:01986
01987:+00111:+00115:+00048:000658.2215:01987
01988:+00092:+00003:+00057:000658.2215:01988
01989:+00044:+00162:-00048:000658.2215:01989
01990:+00046:+00082:-00039:000658.2215:01990
01991:-00040:+00105:-00073:000658.2215:01991
01992:-00013:+00115:-00039:000658.2215:01992
01993:+00072:+00031:-00001:000658.2215:01993
01994:+00052:+00040:-00102:000658.2215:01994
01995:-00008:+00063:-00021:000658.2215:01995
01996:+00022:+00062:-00024:000658.2215:01996
01997:+00044:+00022:-00062:000658.2215:01997
01998:+00033:+00094:-00013:000658.2215:01998
01999:-00026:+00102:-00027:000658.2215:01999
02000:-00067:+00019:-00058:000658.2215:02000
02001:-00072:+00099:-00041:000658.2215:02001
02002:+00038:+00059:-00010:000658.2215:02002
02003:+00049:+00065:-00064:000658.2215:02003
02004:-00081:+00050:-00046:000658.2215:02004
02005:-00106:+00083:-00067:000658.2215:02005
02006:-00008:+00086:-00031:000658.2215:02006
02007:+00024:+00089:-00008:000658.2215:02007
02008:-00022:+00015:-00055:000658.2215:02008
02009:-00043:+00063:-00056:000658.2215:02009
02010:-00023:+00076:+00010:000658.2215:02010
02011:-00037:+00079:+00022:000658.2215:02011
02012:+00020:+00088:+00042:000658.2215:02012
02013:+00037:+00064:-00006:000658.2215:02013
02014:+00022:+00063:+00005:000658.2215:02014
02015:-00029:+00067:-00008:000658.2215:02015
02016:-00037:+00086:-00010:000658.2215:02016
02017:+00006:+00087:+00024:000658.2215:02017
02018:-00021:+00026:-00012:000658.2215:02018
02019:-00012:+00018:-00034:000658.2215:02019
02020:-00023:+00088:+00007:000585.9533:02020
02021:-00020:+00057:-00022:000585.9533:02021
02022:-00003:+00071:+00020:000585.9533:02022
02023:+00030:+00062:+00043:000585.9533:02023
02024:+00026:+00036:-00004:000585.9533:02024
02025:-00014:+00060:+00002:000585.9533:02025
02026:-00025:+00049:+00005:000585.9533:02026
02027:-00008:+00057:-00004:000585.9533:02027
02028:+00015:+00048:-00008:000585.9533:02028
02029:-00004:+00022:-00022:000585.9533:02029
02030:+00004:-00013:-00047:000585.9533:02030
02031:+00016:+00092:-00059:000585.9533:02031
02032:-00026:+00051:-00053:000585.9533:02032
02033:-00025:+00097:-00064:000585.9533:02033
02034:+00051:+00052:-00012:000585.9533:02034
02035:+00053:+00088:-00063:000585.9533:02035
02036:+00016:+00089:-00030:000585.9533:02036
02037:-00009:+00087:-00031:000585.9533:02037
02038:-00020:+00078:-00066:000585.9533:02038
02039:+00015:+00088:-00022:000585.9533:02039
02040:+00009:+00082:-00044:000585.9533:02040
02041:+00013:+00092:-00043:000585.9533:02041
02042:-00049:+00044:-00013:000585.9533:02042
02043:-00064:+00099:-00076:000585.9533:02043
02044:-00003:+00052:+00020:000585.9533:02044
02045:+00000:+00105:-00055:000585.9533:02045
02046:-00002:+00065:-00036:000585.9533:02046
02047:-00027:+00080:-00021:000585.9533:02047
02048:+00002:+00074:-00025:000585.9533:02048
02049:+00019:+00059:+00003:000585.9533:02049
02050:-00022:+00061:-00048:000585.9533:02050
02051:+00000:+00067:+00016:000585.9533:02051
02052:+00004:+00091:-00008:000585.9533:02052
02053:+00019:+00077:-00004:000585.9533:02053
02054:+00020:+00033:-00020:000585.9533:02054
02055:-00020:+00145:-00025:000585.9533:02055
02056:-00066:+00028:+00062:000585.9533:02056
02057:-00081:+00072:-00054:000585.9533:02057
02058:-00036:+00068:-00009:000585.9533:02058
02059:-00003:+00065:-00001:000585.9533:02059
02060:+00008:+00103:-00030:000585.9533:02060
02061:-00034:+00044:+00029:000585.9533:02061
02062:-00084:+00062:-00012:000480.5562:02062
02063:-00066:+00064:-00038:000480.5562:02063
02064:-00009:+00080:+00044:000480.5562:02064
02065:+00019:+00079:-00007:000480.5562:02065
02066:+00035:+00098:+00006:000480.5562:02066
02067:-00055:-00010:-00026:000480.5562:02067
02068:-00086:+00116:-00029:000480.5562:02068
02069:-00021:+00057:+00058:000480.5562:02069
02070:-00064:+00065:-00047:000480.5562:02070
02071:+00004:+00132:-00002:000480.5562:02071
02072:+00011:+00073:+00008:000480.5562:02072
02073:-00035:+00086:-00015:000480.5562:02073
02074:-00055:+00086:+00014:000480.5562:02074
02075:-00053:+00061:-00044:000480.5562:02075
02076:-00052:+00060:-00006:000480.5562:02076
02077:-00044:+00067:+00000:000480.5562:02077
02078:-00003:+00075:-00034:000480.5562:02078
02079:-00017:+00064:-00016:000480.5562:02079
02080:-00028:+00027:-00066:000480.5562:02080
02081:-00030:+00099:-00099:000480.5562:02081
02082:-00035:+00042:-00004:000480.5562:02082
02083:+00022:+00068:-00055:000480.5562:02083
02084:+00007:+00086:-00037:000480.5562:02084
02085:+00045:+00059:+00033:000480.5562:02085
02086:+00069:+00062:-00040:000480.5562:02086
02087:+00073:+00070:-00020:000480.5562:02087
02088:+00049:+00074:+00002:000480.5562:02088
02089:+00021:+00049:+00016:000480.5562:02089
02090:+00014:+00049:+00010:000480.5562:02090
02091:+00081:+00088:-00008:000480.5562:02091
02092:+00098:+00025:+00026:000480.5562:02092
02093:+00010:+00058:-00022:000480.5562:02093
02094:-00021:+00075:-00004:000480.5562:02094
02095:+00015:+00059:+00014:000480.5562:02095
02096:+00065:+00051:-00009:000480.5562:02096
02097:+00095:+00064:+00029:000480.5562:02097
02098:+00068:+00035:+00030:000480.5562:02098
02099:+00017:+00083:-00021:000480.5562:02099
02100:-00018:+00051:+00019:000480.5562:02100
02101:+00032:+00096:+00001:000480.5562:02101
02102:+00077:+00077:+00047:000493.3396:02102
02103:+00072:+00082:-00010:000493.3396:02103
02104:+00057:+00112:+00007:000493.3396:02104
02105:+00006:+00052:+00026:000493.3396:02105
02106:-00012:+00069:-00044:000493.3396:02106
02107:-00021:+00081:+00001:000493.3396:02107
02108:+00046:+00102:+00014:000493.3396:02108
02109:+00067:+00103:-00025:000493.3396:02109
02110:+00039:+00082:-00011:000493.3396:02110
02111:+00017:+00062:-00033:000493.3396:02111
02112:-00043:+00091:-00026:000493.3396:02112
02113:+00015:+00115:-00004:000493.3396:02113
02114:+00065:+00069:+00013:000493.3396:02114
02115:+00069:+00084:-00014:000493.3396:02115
02116:-00008:+00134:-00074:000493.3396:02116
02117:-00022:+00074:+00015:000493.3396:02117
02118:+00049:+00117:-00056:000493.3396:02118
02119:+00077:+00069:+00028:000493.3396:02119
02120:+00057:+00095:+00030:000493.3396:02120
02121:+00006:+00088:-00027:000493.3396:02121
02122:-00016:+00120:+00001:000493.3396:02122
02123:-00020:+00100:-00027:000493.3396:02123
02124:+00066:+00104:+00028:000493.3396:02124
02125:+00053:+00086:-00029:000493.3396:02125
02126:-00062:+00053:-00065:000493.3396:02126
02127:-00006:+00087:+00013:000493.3396:02127
02128:-00022:+00058:-00018:000493.3396:02128
02129:+00006:+00093:-00011:000493.3396:02129
02130:+00027:+00075:+00042:000493.3396:02130
02131:+00077:+00086:-00025:000493.3396:02131
02132:+00052:+00066:+00042:000493.3396:02132
02133:+00018:+00068:-00023:000493.3396:02133
02134:+00031:+00064:+00042:000493.3396:02134
02135:+00040:+00053:-00008:000493.3396:02135
02136:+00077:+00131:-00006:000493.3396:02136
02137:-00007:+00086:+00041:000493.3396:02137
02138:+00004:+00049:-00020:000564.0050:02138
02139:+00033:+00063:+00004:000564.0050:02139
02140:+00049:+00090:+00035:000564.0050:02140
02141:+00042:+00052:-00007:000564.0050:02141
02142:-00020:+00064:+00018:000564.0050:02142
02143:-00015:+00037:+00002:000564.0050:02143
02144:-00022:+00066:+00002:000564.0050:02144
02145:+00008:+00077:-00017:000564.0050:02145
02146:+00017:+00077:-00009:000564.0050:02146
02147:+00006:+00063:-00088:000564.0050:02147
02148:+00020:+00089:-00004:000564.0050:02148
02149:-00013:+00089:-00028:000564.0050:02149
02150:-00008:+00066:+00012:000564.0050:02150
02151:+00056:+00064:-00005:000564.0050:02151
02152:+00064:+00053:-00014:000564.0050:02152
02153:+00017:+00061:+00004:000564.0050:02153
02154:-00031:+00080:-00015:000564.0050:02154
02155:-00017:+00084:-00023:000564.0050:02155
02156:+00032:+00062:+00004:000564.0050:02156
02157:-00005:+00101:-00031:000564.0050:02157
02158:-00046:+00099:-00048:000564.0050:02158
02159:-00050:+00093:-00038:000564.0050:02159
02160:+00033:+00098:+00009:000564.0050:02160
02161:+00043:+00089:+00007:000564.0050:02161
02162:-00036:+00082:-00051:000564.0050:02162
02163:-00068:+00085:-00026:000564.0050:02163
02164:+00007:+00116:-00027:000564.0050:02164
02165:+00018:+00032:+00006:000564.0050:02165
02166:+00015:+00117:-00020:000564.0050:02166
02167:-00035:+00094:+00006:000564.0050:02167
02168:-00027:+00088:+00006:000564.0050:02168
02169:-00038:+00105:-00004:000564.0050:02169
02170:+00030:+00104:+00035:000564.0050:02170
02171:+00010:+00090:-00003:000604.5985:02171
02172:-00036:+00085:-00016:000604.5985:02172
02173:-00084:+00089:-00010:000604.5985:02173
02174:-00025:+00118:-00004:000604.5985:02174
02175:+00007:+00071:+00038:000604.5985:02175
02176:+00000:+00091:-00027:000604.5985:02176
02177:-00071:+00104:-00028:000604.5985:02177
02178:-00038:+00098:+00009:000604.5985:02178
02179:+00024:+00081:-00004:000604.5985:02179
02180:+00024:+00063:+00014:000604.5985:02180
02181:-00100:+00064:-00038:000604.5985:02181
02182:-00113:+00054:+00033:000604.5985:02182
02183:+00022:+00092:-00026:000604.5985:02183
02184:+00013:+00000:-00041:000604.5985:02184
02185:-00009:+00120:-00049:000604.5985:02185
02186:-00064:+00045:+00040:000604.5985:02186
02187:-00068:+00096:-00082:000604.5985:02187
02188:-00037:+00081:-00019:000604.5985:02188
02189:+00010:+00076:+00030:000604.5985:02189
02190:+00035:+00085:-00072:000604.5985:02190
02191:-00043:+00052:+00028:000604.5985:02191
02192:-00093:+00050:-00056:000604.5985:02192
02193:-00032:+00085:-00069:000604.5985:02193
02194:+00080:+00021:+00031:000604.5985:02194
02195:+00012:+00024:-00100:000604.5985:02195
02196:-00112:+00095:-00010:000604.5985:02196
02197:-00040:+00091:-00009:000604.5985:02197
02198:+00059:+00080:-00018:000604.5985:02198
02199:+00075:+00052:+00011:000604.5985:02199
02200:-00107:+00057:-00066:000604.5985:02200
02201:-00131:+00036:+00001:000604.5985:02201
02202:+00049:+00052:-00051:000630.5457:02202
02203:+00076:-00014:+00019:000630.5457:02203
02204:+00031:+00162:-00031:000630.5457:02204
02205:-00128:+00078:+00059:000630.5457:02205
02206:-00081:+00033:-00052:000630.5457:02206
02207:+00027:+00063:+00027:000630.5457:02207
02208:+00034:+00050:+00065:000630.5457:02208
02209:+00021:+00041:-00025:000630.5457:02209
02210:-00036:+00036:-00036:000630.5457:02210
02211:-00021:+00103:-00001:000630.5457:02211
02212:+00001:+00118:-00013:000630.5457:02212
02213:+00011:+00096:-00005:000630.5457:02213
02214:+00012:+00088:+00021:000630.5457:02214
02215:-00095:+00041:-00030:000630.5457:02215
02216:-00013:+00115:+00007:000630.5457:02216
02217:+00088:+00071:+00059:000630.5457:02217
02218:+00110:+00073:-00023:000630.5457:02218
02219:-00102:+00051:-00003:000630.5457:02219
02220:-00101:+00063:+00001:000630.5457:02220
02221:+00056:+00113:-00009:000630.5457:02221
02222:+00060:+00107:+00036:000630.5457:02222
02223:+00019:+00107:-00114:000630.5457:02223
02224:-00080:+00072:+00021:000630.5457:02224
02225:-00040:+00098:+00007:000630.5457:02225
02226:+00068:+00065:-00037:000630.5457:02226
02227:+00034:+00067:-00001:000630.5457:02227
02228:-00032:+00116:-00040:000630.5457:02228
02229:-00034:+00075:+00020:000630.5457:02229
02230:-00008:+00083:-00037:000630.5457:02230
02231:+00019:+00111:+00013:000630.5457:02231
02232:+00019:+00084:+00023:000630.5457:02232
02233:-00068:+00091:+00015:000630.5457:02233
02234:-00086:+00062:-00008:000630.3986:02234
02235:+00036:+00104:-00018:000630.3986:02235
02236:+00109:+00065:+00014:000630.3986:02236
02237:+00021:+00045:+00033:000630.3986:02237
02238:-00095:+00069:-00033:000630.3986:02238
02239:-00052:+00088:+00010:000630.3986:02239
02240:+00091:+00093:-00022:000630.3986:02240
02241:+00029:+00062:+00020:000630.3986:02241
02242:-00054:+00138:-00063:000630.3986:02242
02243:-00081:+00033:+00022:000630.3986:02243
02244:-00026:+00067:-00019:000630.3986:02244
02245:+00033:+00095:+00001:000630.3986:02245
02246:+00001:+00053:+00021:000630.3986:02246
02247:-00053:+00067:-00023:000630.3986:02247
02248:-00053:+00051:-00002:000630.3986:02248
02249:-00007:+00088:-00028:000630.3986:02249
02250:+00031:+00103:-00035:000630.3986:02250
02251:+00024:+00023:+00019:000630.3986:02251
02252:-00053:+00119:-00047:000630.3986:02252
02253:-00077:+00021:-00017:000630.3986:02253
02254:+00019:+00151:-00025:000630.3986:02254
02255:+00071:+00034:+00064:000630.3986:02255
02256:+00022:+00074:+00032:000630.3986:02256
02257:-00073:+00099:-00068:000630.3986:02257
02258:-00029:+00066:+00022:000630.3986:02258
02259:+00066:+00077:+00003:000630.3986:02259
02260:+00029:+00052:+00009:000630.3986:02260
02261:+00032:+00068:+00052:000630.3986:02261
02262:-00060:+00100:-00068:000630.3986:02262
02263:-00052:+00095:+00036:000630.3986:02263
02264:+00041:+00108:-00027:000630.3986:02264
02265:-00017:+00068:+00013:000630.3986:02265
02266:-00056:+00097:+00006:000630.3986:02266
02267:-00006:+00075:-00012:000616.1252:02267
02268:+00011:+00095:-00015:000616.1252:02268
02269:+00015:+00083:-00039:000616.1252:02269
02270:-00038:+00038:+00012:000616.1252:02270
02271:+00018:+00123:-00064:000616.1252:02271
02272:-00004:+00092:-00051:000616.1252:02272
02273:-00027:+00106:-00012:000616.1252:02273
02274:+00018:+00093:+00002:000616.1252:02274
02275:+00083:+00086:+00029:000616.1252:02275
02276:-00015:+00104:-00067:000616.1252:02276
02277:-00050:+00101:+00017:000616.1252:02277
02278:+00028:+00099:-00008:000616.1252:02278
02279:+00063:+00056:-00019:000616.1252:02279
02280:+00050:+00034:+00064:000616.1252:02280
02281:-00013:+00104:-00036:000616.1252:02281
02282:-00007:+00073:+00032:000616.1252:02282
02283:-00020:+00113:-00003:000616.1252:02283
02284:+00014:+00102:+00004:000616.1252:02284
02285:+00027:+00100:-00012:000616.1252:02285
02286:+00033:+00096:+00013:000616.1252:02286
02287:-00019:+00066:+00044:000616.1252:02287
02288:-00020:+00088:-00034:000616.1252:02288
02289:+00031:+00106:-00009:000616.1252:02289
02290:+00041:+00137:-00040:000616.1252:02290
02291:-00015:+00104:-00088:000616.1252:02291
02292:-00036:+00060:+00051:000616.1252:02292
02293:-00022:+00100:-00048:000616.1252:02293
02294:+00065:+00064:+00017:000616.1252:02294
02295:+00049:+00099:+00012:000616.1252:02295
02296:-00017:+00067:+00017:000616.1252:02296
02297:-00050:+00085:+00014:000616.1252:02297
02298:+00013:+00083:-00051:000616.1252:02298
02299:+00070:+00038:+00005:000618.4857:02299
02300:-00022:+00085:-00058:000618.4857:02300
02301:-00021:+00074:+00025:000618.4857:02301
02302:-00020:+00083:+00010:000618.4857:02302
02303:+00006:+00051:-00039:000618.4857:02303
02304:+00004:+00079:-00008:000618.4857:02304
02305:+00049:+00079:+00013:000618.4857:02305
02306:-00003:+00072:+00012:000618.4857:02306
02307:-00033:+00063:-00018:000618.4857:02307
02308:-00045:+00071:-00012:000618.4857:02308
02309:+00033:+00133:-00056:000618.4857:02309
02310:+00017:+00071:-00076:000618.4857:02310
02311:-00032:+00079:+00011:000618.4857:02311
02312:-00052:+00075:-00032:000618.4857:02312
02313:+00025:+00086:-00023:000618.4857:02313
02314:+00067:+00081:-00008:000618.4857:02314
02315:+00020:+00089:-00006:000618.4857:02315
02316:-00033:+00068:+00010:000618.4857:02316
02317:+00016:+00055:-00016:000618.4857:02317
02318:+00094:+00074:+00040:000618.4857:02318
02319:-00009:+00054:-00037:000618.4857:02319
02320:-00023:+00077:-00023:000618.4857:02320
02321:-00039:+00071:+00024:000618.4857:02321
02322:-00009:+00081:-00040:000618.4857:02322
02323:-00023:+00051:+00002:000618.4857:02323
02324:+00009:+00079:-00048:000618.4857:02324
02325:-00007:+00078:-00020:000618.4857:02325
02326:-00062:+00063:-00034:000618.4857:02326
02327:-00052:+00065:+00010:000618.4857:02327
02328:+00056:+00061:-00060:000618.4857:02328
02329:+00038:+00077:-00073:000618.4857:02329
02330:-00061:+00070:+00040:000641.5093:02330
02331:-00062:+00079:-00056:000641.5093:02331
02332:+00063:+00085:+00046:000641.5093:02332
02333:+00026:+00081:-00046:000641.5093:02333
02334:-00005:+00069:-00010:000641.5093:02334
02335:-00016:+00099:+00021:000641.5093:02335
02336:-00011:+00029:-00021:000641.5093:02336
02337:+00014:+00141:+00017:000641.5093:02337
02338:-00033:+00073:+00011:000641.5093:02338
02339:-00011:+00065:-00020:000641.5093:02339
02340:-00033:+00073:+00064:000641.5093:02340
02341:-00038:+00053:-00004:000641.5093:02341
02342:-00001:+00082:-00010:000641.5093:02342
02343:+00013:+00073:+00023:000641.5093:02343
02344:-00029:+00047:-00037:000641.5093:02344
02345:-00069:+00099:-00018:000641.5093:02345
02346:-00026:+00064:+00095:000641.5093:02346
02347:+00052:+00028:+00014:000641.5093:02347
02348:+00035:+00031:+00054:000641.5093:02348
02349:-00076:+00079:-00016:000641.5093:02349
02350:+00002:+00077:+00035:000641.5093:02350
02351:+00064:+00056:-00006:000641.5093:02351
02352:-00016:+00104:-00007:000641.5093:02352
02353:-00012:+00047:-00032:000641.5093:02353
02354:-00053:+00069:-00149:000641.5093:02354
02355:+00009:+00180:+00068:000641.5093:02355
02356:+00046:+00005:-00042:000641.5093:02356
02357:+00022:+00156:-00131:000641.5093:02357
02358:-00053:+00048:+00057:000641.5093:02358
02359:-00031:+00134:-00084:000641.5093:02359
02360:+00031:+00063:+00040:000641.5093:02360
02361:+00011:+00121:-00011:000650.3385:02361
02362:+00030:+00075:-00047:000650.3385:02362
02363:-00062:+00042:-00014:000650.3385:02363
02364:-00071:+00028:+00027:000650.3385:02364
02365:+00015:+00106:-00052:000650.3385:02365
02366:+00049:+00061:-00032:000650.3385:02366
02367:-00065:+00135:-00114:000650.3385:02367
02368:-00027:+00061:+00020:000650.3385:02368
02369:-00004:+00113:-00063:000650.3385:02369
02370:+00028:+00080:-00002:000650.3385:02370
02371:-00040:+00075:+00013:000650.3385:02371
02372:-00058:+00118:-00072:000650.3385:02372
02373:+00006:+00146:+00038:000650.3385:02373
02374:+00028:+00027:+00040:000650.3385:02374
02375:+00038:+00014:+00077:000650.3385:02375
02376:-00084:+00101:-00084:000650.3385:02376
02377:-00079:+00084:+00023:000650.3385:02377
02378:+00003:+00084:+00013:000650.3385:02378
02379:+00041:+00063:+00014:000650.3385:02379
02380:+00035:+00108:-00044:000650.3385:02380
02381:-00045:+00067:-00033:000650.3385:02381
02382:-00053:+00059:+00106:000650.3385:02382
02383:-00008:+00183:-00075:000650.3385:02383
02384:+00055:+00059:+00057:000650.3385:02384
02385:+00033:+00071:-00042:000650.3385:02385
02386:-00077:+00030:-00014:000650.3385:02386
02387:+00007:+00131:+00033:000650.3385:02387
02388:+00057:+00045:-00011:000650.3385:02388
02389:+00011:+00089:+00045:000650.3385:02389
02390:-00109:+00050:-00029:000650.3385:02390
02391:-00065:-00020:-00020:000656.4069:02391
02392:+00044:+00149:-00164:000656.4069:02392
02393:+00048:+00082:+00111:000656.4069:02393
02394:-00022:+00191:-00122:000656.4069:02394
02395:-00028:+00071:+00040:000656.4069:02395
02396:-00034:+00081:-00019:000656.4069:02396
02397:+00080:+00119:-00049:000656.4069:02397
02398:+00039:+00068:+00067:000656.4069:02398
02399:-00006:+00095:-00092:000656.4069:02399
02400:-00066:-00025:+00032:000656.4069:02400
02401:+00016:+00148:-00085:000656.4069:02401
02402:+00044:-00024:+00049:000656.4069:02402
02403:+00043:+00128:-00124:000656.4069:02403
02404:-00076:+00053:+00031:000656.4069:02404
02405:-00090:+00101:+00019:000656.4069:02405
02406:+00117:+00065:-00033:000656.4069:02406
02407:+00128:+00084:+00005:000656.4069:02407
02408:-00076:+00068:-00068:000656.4069:02408
02409:-00061:+00108:-00012:000656.4069:02409
02410:+00023:+00110:+00062:000656.4069:02410
02411:+00101:+00085:+00007:000656.4069:02411
02412:-00010:+00044:-00011:000656.4069:02412
02413:-00058:+00038:-00002:000656.4069:02413
02414:-00009:+00083:-00021:000656.4069:02414
02415:+00079:+00099:+00038:000656.4069:02415
02416:+00138:+00050:+00047:000656.4069:02416
02417:-00125:+00104:-00045:000656.4069:02417
02418:-00186:+00019:+00011:000656.4069:02418
02419:+00013:+00084:-00068:000656.4069:02419
02420:+00116:+00084:+00025:000656.4069:02420
02421:+00020:+00052:-00042:000656.4069:02421
02422:-00057:+00086:-00008:000665.6833:02422
02423:+00010:+00095:+00020:000665.6833:02423
02424:+00081:+00118:-00014:000665.6833:02424
02425:+00033:+00090:+00056:000665.6833:02425
02426:-00026:+00007:-00031:000665.6833:02426
02427:-00075:+00056:-00010:000665.6833:02427
02428:-00046:+00081:-00036:000665.6833:02428
02429:+00001:+00076:+00076:000665.6833:02429
02430:+00101:+00084:+00031:000665.6833:02430
02431:+00001:+00098:-00069:000665.6833:02431
02432:-00101:+00093:-00003:000665.6833:02432
02433:+00010:+00109:+00028:000665.6833:02433
02434:+00126:+00092:+00008:000665.6833:02434
02435:+00036:+00085:-00096:000665.6833:02435
02436:-00168:+00046:+00053:000665.6833:02436
02437:-00085:+00080:-00043:000665.6833:02437
02438:+00132:+00074:-00049:000665.6833:02438
02439:-00033:+00073:-00001:000665.6833:02439
02440:-00102:+00038:-00050:000665.6833:02440
02441:-00002:+00105:+00060:000665.6833:02441
02442:+00092:+00036:-00053:000665.6833:02442
02443:+00031:+00068:-00026:000665.6833:02443
02444:-00101:+00022:-00031:000665.6833:02444
02445:-00078:+00114:-00024:000665.6833:02445
02446:+00009:+00103:-00091:000665.6833:02446
02447:+00020:+00106:+00045:000665.6833:02447
02448:-00018:+00103:-00081:000665.6833:02448
02449:-00021:+00064:-00051:000665.6833:02449
02450:-00019:+00081:+00021:000665.6833:02450
02451:+00015:+00104:-00058:000666.2427:02451
02452:+00040:+00120:+00053:000666.2427:02452
02453:+00050:-00009:-00016:000666.2427:02453
02454:-00028:+00055:+00057:000666.2427:02454
02455:-00029:+00021:-00051:000666.2427:02455
02456:+00004:+00061:-00022:000666.2427:02456
02457:+00015:+00052:-00002:000666.2427:02457
02458:-00012:+00078:+00014:000666.2427:02458
02459:-00011:+00090:-00009:000666.2427:02459
02460:+00028:+00052:-00017:000666.2427:02460
02461:+00008:+00151:-00043:000666.2427:02461
02462:-00068:+00042:-00102:000666.2427:02462
02463:-00058:+00110:+00004:000666.2427:02463
02464:-00050:+00036:-00026:000666.2427:02464
02465:+00028:+00089:+00043:000666.2427:02465
02466:+00026:+00037:-00007:000666.2427:02466
02467:+00020:+00065:-00016:000666.2427:02467
02468:-00019:+00020:+00032:000666.2427:02468
02469:+00030:+00121:-00029:000666.2427:02469
02470:+00069:+00073:+00050:000666.2427:02470
02471:+00014:+00097:+00000:000666.2427:02471
02472:-00080:+00069:+00014:000666.2427:02472
02473:-00061:+00155:-00101:000666.2427:02473
02474:+00111:+00140:+00044:000666.2427:02474
02475:-00005:+00061:+00008:000666.2427:02475
02476:-00083:+00080:+00017:000666.2427:02476
02477:+00029:+00100:-00020:000666.2427:02477
02478:+00139:+00038:-00050:000666.2427:02478
02479:+00186:+00225:-00067:000666.2427:02479
02480:-00096:-00012:-00042:000666.2427:02480
02481:-00223:+00147:-00029:000667.8646:02481
02482:-00081:+00021:+00036:000667.8646:02482
02483:-00054:+00046:-00004:000667.8646:02483
02484:-00058:+00077:-00001:000667.8646:02484
02485:+00007:+00096:+00037:000667.8646:02485
02486:+00041:+00102:-00018:000667.8646:02486
02487:+00059:+00037:-00020:000667.8646:02487
02488:+00118:+00047:-00043:000667.8646:02488
02489:+00129:+00019:+00094:000667.8646:02489
02490:-00027:+00084:+00054:000667.8646:02490
02491:-00140:+00016:-00070:000667.8646:02491
02492:-00008:+00120:+00130:000667.8646:02492
02493:+00116:+00085:-00031:000667.8646:02493
02494:+00067:+00064:-00023:000667.8646:02494
02495:-00049:+00062:+00066:000667.8646:02495
02496:+00035:+00085:-00025:000667.8646:02496
02497:+00011:+00114:-00029:000667.8646:02497
02498:-00101:+00082:+00024:000667.8646:02498
02499:-00124:+00022:-00032:000667.8646:02499
02500:-00056:+00049:-00071:000667.8646:02500
02501:-00046:+00081:-00035:000667.8646:02501
02502:-00052:+00069:-00039:000667.8646:02502
02503:-00097:+00034:-00036:000667.8646:02503
02504:+00008:+00126:-00083:000667.8646:02504
02505:+00067:+00045:+00143:000667.8646:02505
02506:+00010:+00070:-00061:000667.8646:02506
02507:-00025:+00082:-00024:000667.8646:02507
02508:-00008:+00063:-00011:000667.8646:02508
02509:+00042:+00088:-00061:000667.8646:02509
02510:+00012:+00062:+00077:000667.8646:02510
02511:-00057:+00099:-00021:000676.6647:02511
02512:-00011:+00064:-00021:000676.6647:02512
02513:+00037:+00093:+00018:000676.6647:02513
02514:+00100:+00117:+00028:000676.6647:02514
02515:+00033:+00077:+00056:000676.6647:02515
02516:+00016:+00107:+00048:000676.6647:02516
02517:+00021:+00063:+00048:000676.6647:02517
02518:+00037:+00072:+00023:000676.6647:02518
02519:+00010:+00087:+00006:000676.6647:02519
02520:+00095:+00091:+00018:000676.6647:02520
02521:+00008:+00090:-00011:000676.6647:02521
02522:-00044:+00109:-00035:000676.6647:02522
02523:-00002:+00046:-00017:000676.6647:02523
02524:+00029:+00041:-00132:000676.6647:02524
02525:+00046:+00006:-00049:000676.6647:02525
02526:-00040:+00061:-00126:000676.6647:02526
02527:-00015:+00038:-00095:000676.6647:02527
02528:-00012:+00043:-00071:000676.6647:02528
02529:-00064:+00016:-00142:000676.6647:02529
02530:-00073:+00002:-00114:000676.6647:02530
02531:-00024:+00016:-00148:000676.6647:02531
02532:-00022:+00025:-00092:000676.6647:02532
02533:+00004:+00045:-00118:000676.6647:02533
02534:-00094:+00052:-00190:000676.6647:02534
02535:-00098:+00018:-00095:000676.6647:02535
02536:-00053:+00029:-00190:000676.6647:02536
02537:-00039:+00018:-00158:000676.6647:02537
02538:-00082:+00029:-00140:000676.6647:02538
02539:-00063:+00072:-00107:000676.6647:02539
02540:-00009:+00027:-00118:000686.7363:02540
02541:+00030:+00093:-00010:000686.7363:02541
02542:-00102:-00012:-00057:000686.7363:02542
02543:-00171:+00059:-00105:000686.7363:02543
02544:-00119:+00090:-00134:000686.7363:02544
02545:-00034:+00085:-00074:000686.7363:02545
02546:-00053:+00053:-00105:000686.7363:02546
02547:-00150:+00046:-00061:000686.7363:02547
02548:-00140:+00097:+00007:000686.7363:02548
02549:+00037:+00059:-00013:000686.7363:02549
02550:-00050:+00059:-00056:000686.7363:02550
02551:-00120:+00051:-00061:000686.7363:02551
02552:-00130:+00049:-00068:000686.7363:02552
02553:-00097:+00092:-00058:000686.7363:02553
02554:-00127:+00103:-00027:000686.7363:02554
02555:-00176:+00096:-00020:000686.7363:02555
02556:-00093:+00077:+00074:000686.7363:02556
02557:+00035:+00084:+00062:000686.7363:02557
02558:-00078:+00052:+00104:000686.7363:02558
02559:-00205:-00004:+00069:000686.7363:02559
02560:-00287:+00004:-00006:000686.7363:02560
02561:-00149:+00087:+00031:000686.7363:02561
02562:-00028:+00048:+00085:000686.7363:02562
02563:+00094:+00078:+00023:000686.7363:02563
02564:+00024:+00104:+00059:000686.7363:02564
02565:+00025:+00130:+00099:000686.7363:02565
02566:+00000:+00071:+00066:000686.7363:02566
02567:-00084:+00114:-00028:000686.7363:02567
02568:-00092:+00083:+00086:000706.5935:02568
02569:+00097:+00126:-00005:000706.5935:02569
02570:+00167:+00091:+00038:000706.5935:02570
02571:+00142:+00080:+00076:000706.5935:02571
02572:+00067:+00083:+00006:000706.5935:02572
02573:+00058:+00099:+00048:000706.5935:02573
02574:+00116:+00105:+00010:000706.5935:02574
02575:+00096:+00064:-00025:000706.5935:02575
02576:+00040:+00088:+00035:000706.5935:02576
02577:+00015:+00077:-00017:000706.5935:02577
02578:+00026:+00079:+00022:000706.5935:02578
02579:+00112:+00067:-00001:000706.5935:02579
02580:+00084:+00108:-00023:000706.5935:02580
02581:+00033:+00107:+00000:000706.5935:02581
02582:-00053:+00188:-00080:000706.5935:02582
02583:+00121:+00092:+00114:000706.5935:02583
02584:+00145:+00041:+00053:000706.5935:02584
02585:-00059:+00061:-00049:000706.5935:02585
02586:+00063:+00032:-00112:000706.5935:02586
02587:+00150:+00034:-00090:000706.5935:02587
02588:+00119:+00362:-00149:000706.5935:02588
02589:-00023:+00026:+00118:000706.5935:02589
02590:-00092:+00081:-00016:000706.5935:02590
02591:+00207:+00054:+00079:000706.5935:02591
02592:+00346:+00006:+00072:000706.5935:02592
02593:+00100:+00044:-00073:000706.5935:02593
02594:-00146:+00037:+00098:000706.5935:02594
02595:-00047:+00066:+00057:000706.5935:02595
02596:+00066:+00081:+00018:000706.5935:02596
02597:+00052:+00153:+00209:000696.8779:02597
02598:-00066:+00038:-00210:000696.8779:02598
02599:+00109:+00099:+00008:000696.8779:02599
02600:+00238:+00201:-00006:000696.8779:02600
02601:+00034:-00090:+00059:000696.8779:02601
02602:-00270:+00120:+00076:000696.8779:02602
02603:-00068:-00071:+00093:000696.8779:02603
02604:+00284:+00157:-00142:000696.8779:02604
02605:+00134:+00009:+00128:000696.8779:02605
02606:-00137:+00050:+00069:000696.8779:02606
02607:+00085:+00073:-00016:000696.8779:02607
02608:+00116:+00024:+00151:000696.8779:02608
02609:+00058:+00114:-00080:000696.8779:02609
02610:+00064:+00204:+00187:000696.8779:02610
02611:-00010:+00081:+00050:000696.8779:02611
02612:-00082:+00065:-00118:000696.8779:02612
02613:+00139:+00072:+00081:000696.8779:02613
02614:+00099:+00052:+00032:000696.8779:02614
02615:-00099:+00002:-00061:000696.8779:02615
02616:-00148:+00015:-00046:000696.8779:02616
02617:+00024:+00145:+00027:000696.8779:02617
02618:+00027:-00039:-00046:000696.8779:02618
02619:-00042:+00129:-00120:000696.8779:02619
02620:-00159:-00067:-00050:000696.8779:02620
02621:+00260:+00144:-00043:000696.8779:02621
02622:+00286:+00079:+00028:000696.8779:02622
02623:-00158:+00077:-00039:000696.8779:02623
02624:-00200:-00018:+00028:000696.8779:02624
02625:+00088:+00001:-00028:000696.8779:02625
02626:+00189:+00281:+00119:000696.8779:02626
02627:+00008:+00076:+00150:000679.5211:02627
02628:-00077:+00145:-00088:000679.5211:02628
02629:+00249:+00018:+00140:000679.5211:02629
02630:+00243:+00136:-00007:000679.5211:02630
02631:-00103:+00043:-00114:000679.5211:02631
02632:+00011:+00146:+00040:000679.5211:02632
02633:+00055:+00103:-00029:000679.5211:02633
02634:-00180:-00013:-00216:000679.5211:02634
02635:-00246:+00122:-00098:000679.5211:02635
02636:+00049:-00192:+00254:000679.5211:02636
02637:-00044:+00174:-00271:000679.5211:02637
02638:-00278:+00162:-00040:000679.5211:02638
02639:-00437:+00027:+00051:000679.5211:02639
02640:-00109:+00045:-00147:000679.5211:02640
02641:-00058:-00007:+00200:000679.5211:02641
02642:-00194:+00109:-00148:000679.5211:02642
02643:-00111:+00055:+00135:000679.5211:02643
02644:+00190:+00136:+00135:000679.5211:02644
02645:+00286:-00049:+00121:000679.5211:02645
02646:+00248:+00178:+00018:000679.5211:02646
02647:+00184:+00046:+00112:000679.5211:02647
02648:+00055:+00134:+00018:000679.5211:02648
02649:+00077:+00102:+00028:000679.5211:02649
02650:-00038:+00027:-00055:000679.5211:02650
02651:-00093:+00065:-00154:000679.5211:02651
02652:-00071:+00052:-00002:000679.5211:02652
02653:-00021:+00102:-00038:000679.5211:02653
02654:+00041:+00054:+00142:000679.5211:02654
02655:+00101:+00161:-00041:000679.5211:02655
02656:+00027:+00008:+00043:000679.5211:02656
02657:-00039:+00017:-00002:000655.0555:02657
02658:+00019:+00068:-00025:000655.0555:02658
02659:-00035:+00059:-00044:000655.0555:02659
02660:-00079:+00099:-00125:000655.0555:02660
02661:-00085:+00048:-00043:000655.0555:02661
02662:-00028:+00083:-00083:000655.0555:02662
02663:+00078:+00083:-00031:000655.0555:02663
02664:+00141:+00120:+00032:000655.0555:02664
02665:+00093:+00071:-00023:000655.0555:02665
02666:-00032:+00035:+00004:000655.0555:02666
02667:-00030:+00081:-00086:000655.0555:02667
02668:+00009:+00054:+00018:000655.0555:02668
02669:+00020:+00073:-00043:000655.0555:02669
02670:-00075:+00069:-00049:000655.0555:02670
02671:-00077:+00090:-00014:000655.0555:02671
02672:-00006:+00096:-00070:000655.0555:02672
02673:+00036:+00033:+00028:000655.0555:02673
02674:-00022:+00138:-00002:000655.0555:02674
02675:-00056:+00069:+00031:000655.0555:02675
02676:-00079:+00082:-00019:000655.0555:02676
02677:-00023:+00117:+00002:000655.0555:02677
02678:+00004:+00072:+00037:000655.0555:02678
02679:+00004:+00091:-00025:000655.0555:02679
02680:-00003:+00069:+00020:000655.0555:02680
02681:+00005:+00082:+00015:000655.0555:02681
02682:+00004:+00082:-00025:000655.0555:02682
02683:+00052:+00091:+00020:000655.0555:02683
02684:+00042:+00072:+00014:000655.0555:02684
02685:-00004:+00066:+00021:000655.0555:02685
02686:-00051:+00094:-00017:000655.0555:02686
02687:-00012:+00063:+00006:000655.0555:02687
02688:+00016:+00086:+00019:000655.0555:02688
02689:-00003:+00051:+00018:000655.0555:02689
02690:-00009:+00046:+00009:000655.0555:02690
02691:-00020:+00069:-00039:000655.0555:02691
02692:-00009:+00085:+00005:000580.4200:02692
02693:-00001:+00091:+00015:000580.4200:02693
02694:+00027:+00090:+00004:000580.4200:02694
02695:+00019:+00048:+00005:000580.4200:02695
02696:-00023:+00085:-00058:000580.4200:02696
02697:-00023:+00067:-00027:000580.4200:02697
02698:+00007:+00041:-00049:000580.4200:02698
02699:+00009:+00084:-00073:000580.4200:02699
02700:+00010:+00073:-00019:000580.4200:02700
02701:+00002:+00069:-00061:000580.4200:02701
02702:+00000:+00081:-00054:000580.4200:02702
02703:-00008:+00073:-00048:000580.4200:02703
02704:-00048:+00060:-00045:000580.4200:02704
02705:-00012:+00050:-00050:000580.4200:02705
02706:-00002:+00075:-00044:000580.4200:02706
02707:+00008:+00064:-00077:000580.4200:02707
02708:-00053:+00087:-00072:000580.4200:02708
02709:-00082:+00094:-00080:000580.4200:02709
02710:-00007:+00032:+00027:000580.4200:02710
02711:+00029:+00093:-00101:000580.4200:02711
02712:-00004:+00076:-00069:000580.4200:02712
02713:-00025:+00066:-00013:000580.4200:02713
02714:-00053:+00073:-00054:000580.4200:02714
02715:+00003:+00049:+00021:000580.4200:02715
02716:-00017:+00075:-00029:000580.4200:02716
02717:+00002:+00035:-00019:000580.4200:02717
02718:+00006:+00058:+00003:000580.4200:02718
02719:-00009:+00010:-00040:000580.4200:02719
02720:-00062:+00101:+00044:000580.4200:02720
02721:-00010:+00060:-00007:000580.4200:02721
02722:+00031:+00073:+00000:000580.4200:02722
02723:-00036:+00055:+00019:000580.4200:02723
02724:-00038:+00057:+00019:000580.4200:02724
02725:+00019:+00058:-00007:000580.4200:02725
02726:+00032:+00065:-00014:000580.4200:02726
02727:-00011:+00066:+00042:000580.4200:02727
02728:-00025:+00093:-00001:000580.4200:02728
02729:-00031:+00059:-00011:000580.4200:02729
02730:-00021:+00058:-00023:000580.4200:02730
02731:+00007:+00076:-00010:000580.4200:02731
02732:-00024:+00067:+00028:000580.4200:02732
02733:-00079:+00076:+00011:000478.4558:02733
02734:-00084:+00102:-00018:000478.4558:02734
02735:-00061:+00079:+00014:000478.4558:02735
02736:-00029:+00055:-00028:000478.4558:02736
02737:+00015:+00104:-00058:000478.4558:02737
02738:-00016:+00076:+00005:000478.4558:02738
02739:-00065:+00068:-00045:000478.4558:02739
02740:-00047:+00091:-00040:000478.4558:02740
02741:-00035:+00076:-00020:000478.4558:02741
02742:-00007:+00053:-00023:000478.4558:02742
02743:+00044:+00079:+00005:000478.4558:02743
02744:+00044:+00061:-00036:000478.4558:02744
02745:+00020:+00052:-00037:000478.4558:02745
02746:-00038:+00066:-00035:000478.4558:02746
02747:-00027:+00081:-00033:000478.4558:02747
02748:-00018:+00037:-00011:000478.4558:02748
02749:-00021:+00076:-00033:000478.4558:02749
02750:+00014:+00070:-00006:000478.4558:02750
02751:+00019:+00084:-00024:000478.4558:02751
02752:-00010:+00037:-00010:000478.4558:02752
02753:-00032:+00050:-00020:000478.4558:02753
02754:-00008:+00057:-00001:000478.4558:02754
02755:+00022:+00058:-00027:000478.4558:02755
02756:+00078:+00051:-00022:000478.4558:02756
02757:+00079:+00071:-00021:000478.4558:02757
02758:+00078:+00039:+00006:000478.4558:02758
02759:+00048:+00043:-00023:000478.4558:02759
02760:+00030:+00030:+00011:000478.4558:02760
02761:+00037:+00071:+00004:000478.4558:02761
02762:+00075:+00071:-00008:000478.4558:02762
02763:+00085:+00068:-00003:000478.4558:02763
02764:+00006:+00061:-00023:000478.4558:02764
02765:-00042:+00051:-00002:000478.4558:02765
02766:-00020:+00073:+00030:000478.4558:02766
02767:+00076:+00057:+00018:000478.4558:02767
02768:+00055:+00089:-00025:000478.4558:02768
02769:+00019:+00062:+00043:000478.4558:02769
02770:-00049:+00098:+00000:000478.4558:02770
02771:-00019:+00065:+00013:000478.4558:02771
02772:+00037:+00116:-00004:000478.4558:02772
02773:+00077:+00050:+00007:000508.8039:02773
02774:+00082:+00074:-00027:000508.8039:02774
02775:+00025:+00078:-00055:000508.8039:02775
02776:+00017:+00090:-00007:000508.8039:02776
02777:+00017:+00096:-00034:000508.8039:02777
02778:+00034:+00083:+00003:000508.8039:02778
02779:+00039:+00151:-00005:000508.8039:02779
02780:+00084:+00112:-00063:000508.8039:02780
02781:+00007:+00119:-00024:000508.8039:02781
02782:-00033:+00131:-00017:000508.8039:02782
02783:-00034:+00065:-00026:000508.8039:02783
02784:+00049:+00093:-00027:000508.8039:02784
02785:+00045:+00079:-00017:000508.8039:02785
02786:+00008:+00086:-00040:000508.8039:02786
02787:-00012:+00120:-00029:000508.8039:02787
02788:-00001:+00130:+00044:000508.8039:02788
02789:+00043:+00031:+00043:000508.8039:02789
02790:+00056:+00152:-00016:000508.8039:02790
02791:+00011:+00088:+00056:000508.8039:02791
02792:-00015:+00108:-00010:000508.8039:02792
02793:-00006:+00062:+00010:000508.8039:02793
02794:+00068:+00106:+00009:000508.8039:02794
02795:+00045:+00052:+00027:000508.8039:02795
02796:+00009:+00081:+00027:000508.8039:02796
02797:-00021:+00065:-00023:000508.8039:02797
02798:+00004:+00110:+00032:000508.8039:02798
02799:+00017:+00129:+00044:000508.8039:02799
02800:+00021:+00041:+00046:000508.8039:02800
02801:+00023:+00121:+00032:000508.8039:02801
02802:+00055:+00100:+00036:000508.8039:02802
02803:-00043:+00089:-00039:000508.8039:02803
02804:-00027:+00077:-00036:000508.8039:02804
02805:+00044:+00089:+00033:000508.8039:02805
02806:+00044:+00078:-00036:000508.8039:02806
02807:+00007:+00075:-00012:000508.8039:02807
02808:+00016:+00115:+00031:000569.2119:02808
02809:+00033:+00079:+00001:000569.2119:02809
02810:+00024:-00034:+00027:000569.2119:02810
02811:+00045:+00132:-00072:000569.2119:02811
02812:+00028:+00092:+00034:000569.2119:02812
02813:-00046:+00085:-00093:000569.2119:02813
02814:+00002:+00100:-00010:000569.2119:02814
02815:-00005:+00085:+00021:000569.2119:02815
02816:+00003:+00105:-00077:000569.2119:02816
02817:-00008:+00088:-00011:000569.2119:02817
02818:-00034:+00070:-00019:000569.2119:02818
02819:-00015:+00108:+00032:000569.2119:02819
02820:-00009:+00047:+00004:000569.2119:02820
02821:+00053:+00166:-00064:000569.2119:02821
02822:+00092:+00067:+00052:000569.2119:02822
02823:+00004:+00014:+00032:000569.2119:02823
02824:-00111:+00083:-00087:000569.2119:02824
02825:-00051:+00105:+00035:000569.2119:02825
02826:+00023:+00085:-00119:000569.2119:02826
02827:-00034:+00083:+00013:000569.2119:02827
02828:-00042:+00123:+00003:000569.2119:02828
02829:-00017:+00122:-00021:000569.2119:02829
02830:+00023:+00126:+00021:000569.2119:02830
02831:+00031:+00161:+00004:000569.2119:02831
02832:-00025:+00060:+00027:000569.2119:02832
02833:-00096:+00096:-00052:000569.2119:02833
02834:-00032:+00053:+00002:000569.2119:02834
02835:+00043:+00079:-00015:000569.2119:02835
02836:+00015:+00049:-00001:000569.2119:02836
02837:-00046:+00117:+00045:000569.2119:02837
02838:-00026:+00079:-00035:000569.2119:02838
02839:-00045:+00116:+00028:000569.2119:02839
02840:-00003:+00196:+00052:000569.2119:02840
02841:+00010:-00003:+00068:000610.3221:02841
02842:-00011:+00057:+00151:000610.3221:02842
02843:-00074:+00085:-00055:000610.3221:02843
02844:-00054:+00078:+00082:000610.3221:02844
02845:-00008:+00110:-00003:000610.3221:02845
02846:-00037:+00037:+00015:000610.3221:02846
02847:-00040:+00083:-00011:000610.3221:02847
02848:-00067:+00063:-00015:000610.3221:02848
02849:+00052:+00193:+00048:000610.3221:02849
02850:-00002:+00183:+00037:000610.3221:02850
02851:-00058:+00071:+00112:000610.3221:02851
02852:-00045:+00020:-00033:000610.3221:02852
02853:+00038:+00054:-00032:000610.3221:02853
02854:+00051:+00065:-00004:000610.3221:02854
02855:+00006:+00067:-00010:000610.3221:02855
02856:-00041:+00047:+00049:000610.3221:02856
02857:-00052:+00100:-00074:000610.3221:02857
02858:-00083:+00088:+00008:000610.3221:02858
02859:+00022:+00129:+00035:000610.3221:02859
02860:+00010:-00085:+00033:000610.3221:02860
02861:-00021:+00068:+00132:000610.3221:02861
02862:-00106:-00006:-00032:000610.3221:02862
02863:-00037:+00098:+00010:000610.3221:02863
02864:+00032:+00072:-00011:000610.3221:02864
02865:-00028:+00069:+00014:000610.3221:02865
02866:-00055:+00055:+00003:000610.3221:02866
02867:-00026:+00038:-00061:000610.3221:02867
02868:+00092:+00157:+00061:000610.3221:02868
02869:+00027:+00070:+00027:000610.3221:02869
02870:-00028:+00100:+00004:000610.3221:02870
02871:-00023:+00018:+00020:000610.3221:02871
02872:+00070:+00050:-00046:000635.0836:02872
02873:+00076:+00075:+00028:000635.0836:02873
02874:-00021:+00051:+00002:000635.0836:02874
02875:-00054:+00063:+00018:000635.0836:02875
02876:+00020:+00117:-00027:000635.0836:02876
02877:+00003:+00028:+00094:000635.0836:02877
02878:+00048:+00194:-00081:000635.0836:02878
02879:-00018:+00010:+00095:000635.0836:02879
02880:-00047:+00082:+00016:000635.0836:02880
02881:-00005:+00068:-00056:000635.0836:02881
02882:+00028:+00087:+00091:000635.0836:02882
02883:+00007:+00103:-00067:000635.0836:02883
02884:-00049:+00066:+00058:000635.0836:02884
02885:-00053:+00064:-00015:000635.0836:02885
02886:+00041:+00002:-00012:000635.0836:02886
02887:+00059:+00106:-00053:000635.0836:02887
02888:+00011:+00022:-00012:000635.0836:02888
02889:-00065:+00119:-00037:000635.0836:02889
02890:+00062:+00074:-00012:000635.0836:02890
02891:+00079:+00079:+00001:000635.0836:02891
02892:+00037:+00076:+00003:000635.0836:02892
02893:-00037:+00082:-00012:000635.0836:02893
02894:+00006:+00077:+00004:000635.0836:02894
02895:-00002:+00086:-00024:000635.0836:02895
02896:+00021:+00049:-00027:000635.0836:02896
02897:+00002:+00115:-00018:000635.0836:02897
02898:-00057:+00050:+00007:000635.0836:02898
02899:-00067:+00080:-00053:000635.0836:02899
02900:+00034:+00082:-00017:000635.0836:02900
02901:+00022:+00089:+00001:000635.0836:02901
02902:-00024:+00073:-00054:000635.0836:02902
02903:-00054:+00084:-00024:000635.0836:02903
02904:-00012:+00125:-00035:000636.8956:02904
02905:+00036:+00037:-00012:000636.8956:02905
02906:+00038:+00154:-00016:000636.8956:02906
02907:+00008:+00099:+00044:000636.8956:02907
02908:-00057:+00079:-00003:000636.8956:02908
02909:+00044:+00086:-00015:000636.8956:02909
02910:+00054:+00091:-00002:000636.8956:02910
02911:-00047:+00039:-00027:000636.8956:02911
02912:-00060:+00133:-00056:000636.8956:02912
02913:+00000:+00035:+00027:000636.8956:02913
02914:-00025:+00145:-00056:000636.8956:02914
02915:-00035:+00073:+00004:000636.8956:02915
02916:+00002:+00133:-00017:000636.8956:02916
02917:-00042:+00070:-00005:000636.8956:02917
02918:-00087:+00064:+00004:000636.8956:02918
02919:-00047:+00077:-00019:000636.8956:02919
02920:+00038:+00090:+00033:000636.8956:02920
02921:-00007:+00083:-00026:000636.8956:02921
02922:-00095:+00062:-00020:000636.8956:02922
02923:-00044:+00136:+00014:000636.8956:02923
02924:+00081:+00069:-00042:000636.8956:02924
02925:+00012:+00135:+00000:000636.8956:02925
02926:-00010:+00093:+00027:000636.8956:02926
02927:-00055:+00065:+00000:000636.8956:02927
02928:+00043:+00086:-00006:000636.8956:02928
02929:+00083:+00076:+00019:000636.8956:02929
02930:-00020:+00084:-00030:000636.8956:02930
02931:-00061:+00076:+00019:000636.8956:02931
02932:-00037:+00114:+00043:000636.8956:02932
02933:+00033:+00084:+00001:000636.8956:02933
02934:+00013:+00064:-00034:000636.8956:02934
02935:+00012:+00102:-00037:000636.8956:02935
02936:-00049:+00077:+00017:000623.3033:02936
02937:-00070:+00089:-00003:000623.3033:02937
02938:+00053:+00091:+00002:000623.3033:02938
02939:+00041:+00104:-00016:000623.3033:02939
02940:-00022:+00101:-00017:000623.3033:02940
02941:-00058:+00077:-00004:000623.3033:02941
02942:-00012:+00097:-00011:000623.3033:02942
02943:+00055:+00048:-00018:000623.3033:02943
02944:+00079:+00167:-00010:000623.3033:02944
02945:+00001:+00121:+00011:000623.3033:02945
02946:-00097:+00067:-00017:000623.3033:02946
02947:+00056:+00096:-00019:000623.3033:02947
02948:+00086:+00077:+00000:000623.3033:02948
02949:+00022:+00090:-00030:000623.3033:02949
02950:-00051:+00090:-00001:000623.3033:02950
02951:-00037:+00091:-00004:000623.3033:02951
02952:+00012:+00120:+00007:000623.3033:02952
02953:+00011:+00023:-00030:000623.3033:02953
02954:+00025:+00125:-00055:000623.3033:02954
02955:+00036:+00048:+00060:000623.3033:02955
02956:-00020:+00072:-00035:000623.3033:02956
02957:-00051:+00091:-00039:000623.3033:02957
02958:+00046:+00087:+00017:000623.3033:02958
02959:+00044:+00067:-00052:000623.3033:02959
02960:-00063:+00061:+00001:000623.3033:02960
02961:-00055:+00116:+00003:000623.3033:02961
02962:+00019:+00023:-00026:000623.3033:02962
02963:+00090:+00181:-00019:000623.3033:02963
02964:+00053:+00087:+00041:000623.3033:02964
02965:-00080:+00103:-00022:000623.3033:02965
02966:+00020:+00034:-00004:000623.3033:02966
02967:+00068:+00067:+00058:000626.3612:02967
02968:+00022:+00067:-00033:000626.3612:02968
02969:+00007:+00053:+00046:000626.3612:02969
02970:-00017:+00050:+00001:000626.3612:02970
02971:-00022:+00100:+00030:000626.3612:02971
02972:-00021:-00027:-00030:000626.3612:02972
02973:+00033:+00090:-00134:000626.3612:02973
02974:+00098:+00095:+00043:000626.3612:02974
02975:-00026:+00075:-00019:000626.3612:02975
02976:-00112:+00047:+00014:000626.3612:02976
02977:+00043:+00100:-00071:000626.3612:02977
02978:+00041:+00078:-00134:000626.3612:02978
02979:-00009:+00076:+00065:000626.3612:02979
02980:-00035:+00036:-00076:000626.3612:02980
02981:-00004:+00029:+00033:000626.3612:02981
02982:+00048:+00047:-00022:000626.3612:02982
02983:+00047:+00052:-00067:000626.3612:02983
02984:-00014:+00075:+00020:000626.3612:02984
02985:-00020:+00069:-00030:000626.3612:02985
02986:-00001:+00086:-00025:000626.3612:02986
02987:+00010:+00066:+00008:000626.3612:02987
02988:+00010:+00071:-00013:000626.3612:02988
02989:+00021:+00082:-00037:000626.3612:02989
02990:-00080:-00019:+00040:000626.3612:02990
02991:-00027:+00080:-00092:000626.3612:02991
02992:+00066:-00012:+00117:000626.3612:02992
02993:-00013:+00068:-00090:000626.3612:02993
02994:-00044:+00053:-00035:000626.3612:02994
02995:-00080:+00040:+00045:000626.3612:02995
02996:+00032:+00105:-00048:000626.3612:02996
02997:+00029:+00081:+00030:000626.3612:02997
02998:-00011:+00076:-00040:000645.8897:02998
02999:-00026:+00033:+00083:000645.8897:02999
03000:+00004:+00217:-00095:000645.8897:03000
03001:+00055:+00005:+00123:000645.8897:03001
03002:+00056:+00108:-00002:000645.8897:03002
03003:+00001:+00036:+00008:000645.8897:03003
03004:-00031:+00067:-00001:000645.8897:03004
03005:-00005:+00118:-00100:000645.8897:03005
03006:-00002:+00038:+00050:000645.8897:03006
03007:+00003:+00110:-00092:000645.8897:03007
03008:-00039:+00067:-00015:000645.8897:03008
03009:-00027:+00209:-00005:000645.8897:03009
03010:+00001:-00048:+00065:000645.8897:03010
03011:+00081:+00061:+00190:000645.8897:03011
03012:-00068:+00007:-00079:000645.8897:03012
03013:-00070:-00003:+00045:000645.8897:03013
03014:-00048:+00102:-00091:000645.8897:03014
03015:+00062:+00089:+00001:000645.8897:03015
03016:+00032:+00096:+00056:000645.8897:03016
03017:-00057:-00063:-00053:000645.8897:03017
03018:-00038:+00174:-00133:000645.8897:03018
03019:+00067:+00045:+00044:000645.8897:03019
03020:+00021:+00161:-00092:000645.8897:03020
03021:-00058:+00091:-00039:000645.8897:03021
03022:-00083:+00047:+00072:000645.8897:03022
03023:+00062:+00078:-00080:000645.8897:03023
03024:+00094:+00028:-00016:000645.8897:03024
03025:-00022:+00130:-00068:000645.8897:03025
03026:-00085:-00032:+00035:000645.8897:03026
03027:-00027:+00131:+00062:000645.8897:03027
03028:+00039:+00013:-00008:000645.8897:03028
03029:+00056:+00166:-00065:000656.5811:03029
03030:-00045:+00002:-00078:000656.5811:03030
03031:-00025:+00136:+00046:000656.5811:03031
03032:-00031:+00092:-00099:000656.5811:03032
03033:+00027:+00104:-00052:000656.5811:03033
03034:+00033:+00095:-00020:000656.5811:03034
03035:-00047:+00035:-00087:000656.5811:03035
03036:-00036:+00142:-00011:000656.5811:03036
03037:+00053:+00066:+00029:000656.5811:03037
03038:+00092:+00134:+00043:000656.5811:03038
03039:-00062:+00017:+00002:000656.5811:03039
03040:-00085:+00116:-00023:000656.5811:03040
03041:+00016:+00056:-00019:000656.5811:03041
03042:+00068:+00103:+00005:000656.5811:03042
03043:+00016:+00055:+00020:000656.5811:03043
03044:-00109:+00100:-00045:000656.5811:03044
03045:+00010:+00118:+00085:000656.5811:03045
03046:+00045:+00154:-00166:000656.5811:03046
03047:+00044:+00070:+00120:000656.5811:03047
03048:-00018:+00074:-00081:000656.5811:03048
03049:-00046:+00039:-00016:000656.5811:03049
03050:-00026:+00116:+00025:000656.5811:03050
03051:+00021:+00100:-00056:000656.5811:03051
03052:+00024:+00068:+00064:000656.5811:03052
03053:-00061:+00051:-00123:000656.5811:03053
03054:-00081:+00054:+00039:000656.5811:03054
03055:+00007:+00137:-00017:000656.5811:03055
03056:+00082:+00063:-00010:000656.5811:03056
03057:+00011:+00124:-00021:000656.5811:03057
03058:-00093:+00076:-00028:000656.5811:03058
03059:-00087:+00064:+00027:000660.2879:03059
03060:+00013:+00105:-00036:000660.2879:03060
03061:+00019:+00090:+00033:000660.2879:03061
03062:-00025:+00132:-00101:000660.2879:03062
03063:-00066:+00056:+00048:000660.2879:03063
03064:+00008:+00134:-00088:000660.2879:03064
03065:+00078:+00065:-00018:000660.2879:03065
03066:+00045:+00112:+00015:000660.2879:03066
03067:-00028:+00036:-00054:000660.2879:03067
03068:-00089:+00078:+00027:000660.2879:03068
03069:+00022:+00092:-00023:000660.2879:03069
03070:+00063:+00009:+00015:000660.2879:03070
03071:+00017:+00099:-00149:000660.2879:03071
03072:-00084:+00067:+00042:000660.2879:03072
03073:-00032:+00092:+00036:000660.2879:03073
03074:+00070:+00090:-00041:000660.2879:03074
03075:+00050:+00076:-00010:000660.2879:03075
03076:-00088:+00065:-00069:000660.2879:03076
03077:-00062:+00063:+00039:000660.2879:03077
03078:+00015:+00101:-00033:000660.2879:03078
03079:+00059:+00063:-00005:000660.2879:03079
03080:-00051:+00073:-00016:000660.2879:03080
03081:-00070:+00071:-00017:000660.2879:03081
03082:-00006:+00117:+00060:000660.2879:03082
03083:+00094:+00064:+00029:000660.2879:03083
03084:+00061:+00085:-00024:000660.2879:03084
03085:-00044:+00069:-00028:000660.2879:03085
03086:-00057:+00070:+00046:000660.2879:03086
03087:+00034:+00104:+00029:000660.2879:03087
03088:+00040:+00091:-00021:000660.2879:03088
03089:+00016:+00109:+00007:000669.2888:03089
03090:-00025:+00060:+00142:000669.2888:03090
03091:+00040:+00066:-00056:000669.2888:03091
03092:+00091:+00104:-00032:000669.2888:03092
03093:-00041:+00062:-00005:000669.2888:03093
03094:-00100:+00069:-00056:000669.2888:03094
03095:-00041:+00050:-00006:000669.2888:03095
03096:+00017:+00015:-00026:000669.2888:03096
03097:+00036:+00108:-00153:000669.2888:03097
03098:+00051:+00030:+00057:000669.2888:03098
03099:-00064:+00072:-00021:000669.2888:03099
03100:-00078:+00052:-00012:000669.2888:03100
03101:+00058:+00083:+00070:000669.2888:03101
03102:+00112:+00071:-00101:000669.2888:03102
03103:+00033:+00072:-00043:000669.2888:03103
03104:-00087:+00094:+00074:000669.2888:03104
03105:-00068:+00053:+00055:000669.2888:03105
03106:+00043:+00111:-00167:000669.2888:03106
03107:+00006:+00073:+00072:000669.2888:03107
03108:-00003:+00106:-00006:000669.2888:03108
03109:+00047:+00006:-00096:000669.2888:03109
03110:+00006:+00120:+00080:000669.2888:03110
03111:-00042:+00128:-00129:000669.2888:03111
03112:-00048:+00032:+00071:000669.2888:03112
03113:+00036:+00078:-00057:000669.2888:03113
03114:+00035:+00023:-00023:000669.2888:03114
03115:-00043:+00120:+00060:000669.2888:03115
03116:-00070:+00064:+00041:000669.2888:03116
03117:+00094:+00142:-00012:000669.2888:03117
03118:+00038:+00044:+00063:000669.2888:03118
03119:+00046:+00075:+00054:000668.0302:03119
03120:+00015:+00036:-00083:000668.0302:03120
03121:+00021:+00102:+00048:000668.0302:03121
03122:-00031:+00056:+00044:000668.0302:03122
03123:+00034:+00033:-00043:000668.0302:03123
03124:+00091:+00124:-00029:000668.0302:03124
03125:+00044:-00073:+00001:000668.0302:03125
03126:-00142:+00118:-00105:000668.0302:03126
03127:-00044:+00092:+00049:000668.0302:03127
03128:+00158:+00016:-00061:000668.0302:03128
03129:-00062:+00080:-00046:000668.0302:03129
03130:-00183:+00086:+00010:000668.0302:03130
03131:-00059:+00076:-00025:000668.0302:03131
03132:+00073:+00104:+00046:000668.0302:03132
03133:+00052:+00074:-00052:000668.0302:03133
03134:-00059:+00134:+00061:000668.0302:03134
03135:-00050:+00115:+00018:000668.0302:03135
03136:+00124:+00068:+00049:000668.0302:03136
03137:+00050:+00090:+00024:000668.0302:03137
03138:+00007:+00085:-00017:000668.0302:03138
03139:-00113:+00066:-00020:000668.0302:03139
03140:+00016:+00089:+00045:000668.0302:03140
03141:+00076:+00090:+00007:000668.0302:03141
03142:-00021:+00045:-00101:000668.0302:03142
03143:-00078:+00109:+00042:000668.0302:03143
03144:-00030:+00087:-00062:000668.0302:03144
03145:+00045:+00068:+00017:000668.0302:03145
03146:+00031:+00078:-00001:000668.0302:03146
03147:+00033:+00049:-00042:000668.0302:03147
03148:+00056:+00086:+00073:000668.0302:03148
03149:+00058:+00097:-00027:000670.0177:03149
03150:-00089:+00087:+00024:000670.0177:03150
03151:-00159:+00053:-00004:000670.0177:03151
03152:-00012:+00074:+00061:000670.0177:03152
03153:+00058:+00070:-00057:000670.0177:03153
03154:+00025:+00079:+00014:000670.0177:03154
03155:+00049:+00085:+00061:000670.0177:03155
03156:+00067:+00061:-00018:000670.0177:03156
03157:+00036:+00085:+00012:000670.0177:03157
03158:-00054:+00101:+00042:000670.0177:03158
03159:+00055:+00110:-00007:000670.0177:03159
03160:+00033:+00089:-00066:000670.0177:03160
03161:-00052:+00091:-00005:000670.0177:03161
03162:-00099:+00068:-00051:000670.0177:03162
03163:-00042:+00047:-00053:000670.0177:03163
03164:-00015:+00105:-00028:000670.0177:03164
03165:-00044:+00054:-00115:000670.0177:03165
03166:-00098:+00087:-00135:000670.0177:03166
03167:-00063:+00027:-00037:000670.0177:03167
03168:-00025:+00036:-00148:000670.0177:03168
03169:+00062:+00064:-00061:000670.0177:03169
03170:+00066:+00031:-00042:000670.0177:03170
03171:-00005:+00023:-00074:000670.0177:03171
03172:+00078:+00035:+00018:000670.0177:03172
03173:+00138:+00090:-00010:000670.0177:03173
03174:+00135:+00075:-00034:000670.0177:03174
03175:-00057:+00063:-00122:000670.0177:03175
03176:-00085:+00065:-00141:000670.0177:03176
03177:-00079:+00056:-00152:000670.0177:03177
03178:-00087:+00062:-00178:000680.3325:03178
03179:-00128:+00061:-00050:000680.3325:03179
03180:-00076:+00038:-00129:000680.3325:03180
03181:-00005:+00057:-00055:000680.3325:03181
03182:-00037:+00033:-00079:000680.3325:03182
03183:-00192:+00033:-00119:000680.3325:03183
03184:-00189:+00054:-00087:000680.3325:03184
03185:-00116:+00086:-00164:000680.3325:03185
03186:-00167:+00032:-00064:000680.3325:03186
03187:-00177:+00112:-00164:000680.3325:03187
03188:-00117:+00021:-00073:000680.3325:03188
03189:-00121:+00053:-00113:000680.3325:03189
03190:-00025:+00039:-00012:000680.3325:03190
03191:-00034:+00028:-00100:000680.3325:03191
03192:-00078:+00020:-00062:000680.3325:03192
03193:-00075:+00052:-00001:000680.3325:03193
03194:-00008:+00037:-00088:000680.3325:03194
03195:+00008:+00080:-00059:000680.3325:03195
03196:-00022:+00094:+00038:000680.3325:03196
03197:-00049:+00098:-00013:000680.3325:03197
03198:-00014:+00134:+00041:000680.3325:03198
03199:-00022:+00119:+00017:000680.3325:03199
03200:-00096:+00111:+00011:000680.3325:03200
03201:-00186:+00071:+00113:000680.3325:03201
03202:-00020:+00090:+00071:000680.3325:03202
03203:+00036:+00046:+00027:000680.3325:03203
03204:-00147:+00088:-00084:000680.3325:03204
03205:-00184:+00068:-00022:000680.3325:03205
03206:-00111:+00077:+00028:000680.3325:03206
03207:+00035:+00063:+00086:000695.1921:03207
03208:-00032:+00105:-00004:000695.1921:03208
03209:-00093:+00106:+00022:000695.1921:03209
03210:+00022:+00083:+00052:000695.1921:03210
03211:+00097:+00139:-00038:000695.1921:03211
03212:+00100:+00105:+00081:000695.1921:03212
03213:+00133:+00077:+00025:000695.1921:03213
03214:+00182:+00097:+00104:000695.1921:03214
03215:+00151:+00082:+00050:000695.1921:03215
03216:+00138:+00114:+00052:000695.1921:03216
03217:+00113:+00125:+00012:000695.1921:03217
03218:+00014:+00099:-00011:000695.1921:03218
03219:+00017:+00060:-00032:000695.1921:03219
03220:+00026:+00091:-00107:000695.1921:03220
03221:+00096:+00145:+00069:000695.1921:03221
03222:+00018:+00127:+00102:000695.1921:03222
03223:-00098:-00047:+00054:000695.1921:03223
03224:+00017:+00102:-00060:000695.1921:03224
03225:+00138:+00030:-00054:000695.1921:03225
03226:+00076:+00102:-00032:000695.1921:03226
03227:+00021:+00054:-00026:000695.1921:03227
03228:-00088:+00122:+00057:000695.1921:03228
03229:+00029:-00037:+00009:000695.1921:03229
03230:+00113:-00030:-00066:000695.1921:03230
03231:+00025:+00066:-00261:000695.1921:03231
03232:+00091:+00046:+00075:000695.1921:03232
03233:+00144:+00019:+00124:000695.1921:03233
03234:+00198:+00062:-00032:000695.1921:03234
03235:+00012:+00116:+00054:000695.1921:03235
03236:-00104:-00010:-00298:000687.5440:03236
03237:+00096:+00285:+00128:000687.5440:03237
03238:+00107:-00254:-00044:000687.5440:03238
03239:-00098:+00032:-00146:000687.5440:03239
03240:+00185:+00068:+00137:000687.5440:03240
03241:+00279:+00024:-00019:000687.5440:03241
03242:-00071:+00031:+00067:000687.5440:03242
03243:-00125:+00024:-00021:000687.5440:03243
03244:+00025:+00042:-00065:000687.5440:03244
03245:+00079:-00024:-00025:000687.5440:03245
03246:-00002:+00122:-00118:000687.5440:03246
03247:+00003:+00024:+00042:000687.5440:03247
03248:+00082:+00163:+00074:000687.5440:03248
03249:+00037:+00176:+00063:000687.5440:03249
03250:+00056:+00161:+00127:000687.5440:03250
03251:+00045:+00121:-00035:000687.5440:03251
03252:+00036:+00109:-00057:000687.5440:03252
03253:-00047:+00000:-00023:000687.5440:03253
03254:+00076:+00123:-00131:000687.5440:03254
03255:+00021:+00093:+00151:000687.5440:03255
03256:-00003:-00045:-00039:000687.5440:03256
03257:-00081:+00110:-00125:000687.5440:03257
03258:-00044:+00112:+00087:000687.5440:03258
03259:+00113:-00030:+00027:000687.5440:03259
03260:+00099:+00098:-00038:000687.5440:03260
03261:-00176:+00014:+00073:000687.5440:03261
03262:-00165:+00083:-00122:000687.5440:03262
03263:-00020:+00027:-00005:000687.5440:03263
03264:-00006:+00152:-00021:000687.5440:03264
03265:-00069:-00027:-00030:000687.5440:03265
03266:-00027:+00013:-00017:000680.2834:03266
03267:-00005:+00116:-00134:000680.2834:03267
03268:-00155:-00023:+00040:000680.2834:03268
03269:+00089:+00066:-00019:000680.2834:03269
03270:+00174:+00072:-00061:000680.2834:03270
03271:-00019:+00068:-00113:000680.2834:03271
03272:-00119:+00067:-00035:000680.2834:03272
03273:+00022:+00025:+00004:000680.2834:03273
03274:+00052:+00119:-00042:000680.2834:03274
03275:-00093:+00018:-00037:000680.2834:03275
03276:-00131:+00067:-00071:000680.2834:03276
03277:-00057:+00094:-00003:000680.2834:03277
03278:+00039:+00052:-00035:000680.2834:03278
03279:+00051:+00048:-00059:000680.2834:03279
03280:-00077:+00044:-00060:000680.2834:03280
03281:-00132:-00016:-00130:000680.2834:03281
03282:-00111:+00173:-00010:000680.2834:03282
03283:-00089:-00040:+00180:000680.2834:03283
03284:-00057:+00159:-00121:000680.2834:03284
03285:+00014:+00105:+00029:000680.2834:03285
03286:+00123:+00084:+00060:000680.2834:03286
03287:+00127:+00167:+00033:000680.2834:03287
03288:+00118:+00022:+00136:000680.2834:03288
03289:+00034:+00063:-00089:000680.2834:03289
03290:+00035:+00088:+00008:000680.2834:03290
03291:-00002:+00043:+00042:000680.2834:03291
03292:+00017:+00099:+00018:000680.2834:03292
03293:+00018:+00064:-00007:000680.2834:03293
03294:+00009:+00063:-00066:000680.2834:03294
03295:+00023:+00121:+00039:000680.2834:03295
03296:+00044:+00096:+00042:000656.1934:03296
03297:+00074:+00083:-00040:000656.1934:03297
03298:+00061:+00106:-00011:000656.1934:03298
03299:-00021:+00099:-00016:000656.1934:03299
03300:-00053:+00078:-00027:000656.1934:03300
03301:-00038:+00075:-00042:000656.1934:03301
03302:+00003:+00097:-00099:000656.1934:03302
03303:-00009:+00070:-00047:000656.1934:03303
03304:-00004:+00096:+00007:000656.1934:03304
03305:+00111:+00100:+00018:000656.1934:03305
03306:+00122:+00063:-00086:000656.1934:03306
03307:+00032:+00050:-00024:000656.1934:03307
03308:+00003:+00077:-00025:000656.1934:03308
03309:+00001:+00072:-00037:000656.1934:03309
03310:-00048:+00086:-00026:000656.1934:03310
03311:+00004:+00091:-00039:000656.1934:03311
03312:+00003:+00086:-00103:000656.1934:03312
03313:-00054:+00086:-00042:000656.1934:03313
03314:-00051:+00116:-00003:000656.1934:03314
03315:+00037:+00068:-00014:000656.1934:03315
03316:+00041:+00065:+00017:000656.1934:03316
03317:+00052:+00111:-00025:000656.1934:03317
03318:+00006:+00046:+00012:000656.1934:03318
03319:-00013:+00121:-00031:000656.1934:03319
03320:+00015:+00093:-00002:000656.1934:03320
03321:+00005:+00078:-00022:000656.1934:03321
03322:+00008:+00090:-00016:000656.1934:03322
03323:-00022:+00050:+00033:000656.1934:03323
03324:-00008:+00074:-00036:000656.1934:03324
03325:+00026:+00072:+00058:000656.1934:03325
03326:+00092:+00071:+00032:000656.1934:03326
03327:+00011:+00063:-00005:000656.1934:03327
03328:-00010:+00075:+00018:000656.1934:03328
03329:-00009:+00075:-00025:000656.1934:03329
03330:+00032:+00050:+00032:000656.1934:03330
03331:+00025:+00063:+00027:000576.9910:03331
03332:-00007:+00036:-00010:000576.9910:03332
03333:-00018:+00071:+00019:000576.9910:03333
03334:-00024:+00048:-00008:000576.9910:03334
03335:-00019:+00050:-00011:000576.9910:03335
03336:+00005:+00088:-00006:000576.9910:03336
03337:-00006:+00061:+00004:000576.9910:03337
03338:+00010:+00082:-00022:000576.9910:03338
03339:-00005:+00084:-00041:000576.9910:03339
03340:-00041:+00076:-00035:000576.9910:03340
03341:-00057:+00071:-00012:000576.9910:03341
03342:+00010:+00066:+00016:000576.9910:03342
03343:+00018:+00076:-00031:000576.9910:03343
03344:-00032:+00084:-00030:000576.9910:03344
03345:-00009:+00102:-00016:000576.9910:03345
03346:+00003:+00075:-00023:000576.9910:03346
03347:+00021:+00069:-00050:000576.9910:03347
03348:-00008:+00062:-00026:000576.9910:03348
03349:-00033:+00086:-00043:000576.9910:03349
03350:-00049:+00086:-00051:000576.9910:03350
03351:-00026:+00090:-00062:000576.9910:03351
03352:-00035:+00083:-00042:000576.9910:03352
03353:+00003:+00088:-00034:000576.9910:03353
03354:-00022:+00084:-00042:000576.9910:03354
03355:-00035:+00065:-00024:000576.9910:03355
03356:-00046:+00080:-00019:000576.9910:03356
03357:-00029:+00055:-00003:000576.9910:03357
03358:-00022:+00065:-00020:000576.9910:03358
03359:-00018:+00051:-00018:000576.9910:03359
03360:-00038:+00075:-00007:000576.9910:03360
03361:-00019:+00078:-00002:000576.9910:03361
03362:+00021:+00074:+00016:000576.9910:03362
03363:-00009:+00076:-00017:000576.9910:03363
03364:-00055:+00035:-00039:000576.9910:03364
03365:-00031:+00058:-00002:000576.9910:03365
03366:-00034:+00037:+00017:000576.9910:03366
03367:-00004:+00053:+00002:000576.9910:03367
03368:-00064:+00018:-00016:000576.9910:03368
03369:-00104:+00068:-00022:000576.9910:03369
03370:-00070:+00086:-00012:000576.9910:03370
03371:-00032:+00065:-00007:000576.9910:03371
03372:-00017:+00061:+00018:000487.5339:03372
03373:-00036:+00060:+00005:000487.5339:03373
03374:-00013:+00087:-00011:000487.5339:03374
03375:+00004:+00069:+00010:000487.5339:03375
03376:-00024:+00070:-00012:000487.5339:03376
03377:-00009:+00061:-00001:000487.5339:03377
03378:-00009:+00047:-00020:000487.5339:03378
03379:-00013:+00084:-00038:000487.5339:03379
03380:+00017:+00078:-00005:000487.5339:03380
03381:-00034:+00040:+00006:000487.5339:03381
03382:-00062:+00087:+00002:000487.5339:03382
03383:-00063:+00071:-00011:000487.5339:03383
03384:-00027:+00079:-00037:000487.5339:03384
03385:-00035:+00085:-00012:000487.5339:03385
03386:-00055:+00018:-00038:000487.5339:03386
03387:-00005:+00077:+00000:000487.5339:03387
03388:+00045:+00057:+00005:000487.5339:03388
03389:+00034:+00063:-00062:000487.5339:03389
03390:-00015:+00073:+00014:000487.5339:03390
03391:-00010:+00078:-00008:000487.5339:03391
03392:+00071:+00100:-00039:000487.5339:03392
03393:+00041:-00014:-00004:000487.5339:03393
03394:+00013:+00100:-00051:000487.5339:03394
03395:+00011:+00031:+00018:000487.5339:03395
03396:-00005:+00087:-00019:000487.5339:03396
03397:+00052:+00065:-00006:000487.5339:03397
03398:+00067:+00070:+00012:000487.5339:03398
03399:+00064:+00061:-00041:000487.5339:03399
03400:+00050:+00087:+00019:000487.5339:03400
03401:+00033:+00049:-00003:000487.5339:03401
03402:+00002:+00048:-00025:000487.5339:03402
03403:+00054:+00065:+00011:000487.5339:03403
03404:+00091:+00062:+00019:000487.5339:03404
03405:+00065:+00102:-00042:000487.5339:03405
03406:+00031:+00085:+00002:000487.5339:03406
03407:+00050:+00074:+00009:000487.5339:03407
03408:+00025:+00071:-00024:000487.5339:03408
03409:+00031:+00087:-00008:000487.5339:03409
03410:+00035:+00081:+00029:000487.5339:03410
03411:+00079:+00097:+00002:000487.5339:03411
03412:+00080:+00104:+00013:000500.2836:03412
03413:+00020:+00078:+00009:000500.2836:03413
03414:-00024:+00094:+00010:000500.2836:03414
03415:+00012:+00106:+00030:000500.2836:03415
03416:+00078:+00128:+00011:000500.2836:03416
03417:+00042:+00087:+00024:000500.2836:03417
03418:-00008:+00076:-00006:000500.2836:03418
03419:+00031:+00094:-00040:000500.2836:03419
03420:+00053:+00077:+00030:000500.2836:03420
03421:+00058:+00099:-00003:000500.2836:03421
03422:+00063:+00094:-00038:000500.2836:03422
03423:+00046:+00093:-00035:000500.2836:03423
03424:-00036:+00095:-00052:000500.2836:03424
03425:-00018:+00097:+00029:000500.2836:03425
03426:+00015:+00108:-00027:000500.2836:03426
03427:+00049:+00148:-00040:000500.2836:03427
03428:-00006:+00090:+00017:000500.2836:03428
03429:-00032:+00083:-00022:000500.2836:03429
03430:-00008:+00105:-00022:000500.2836:03430
03431:-00021:+00085:-00003:000500.2836:03431
03432:-00015:+00083:-00025:000500.2836:03432
03433:+00065:+00081:+00021:000500.2836:03433
03434:+00083:+00064:+00009:000500.2836:03434
03435:+00043:+00095:-00026:000500.2836:03435
03436:+00015:+00100:+00028:000500.2836:03436
03437:+00004:+00068:-00028:000500.2836:03437
03438:+00082:+00150:-00051:000500.2836:03438
03439:+00042:+00052:-00019:000500.2836:03439
03440:-00054:+00076:-00031:000500.2836:03440
03441:+00009:+00048:+00011:000500.2836:03441
03442:+00048:+00101:-00012:000500.2836:03442
03443:+00022:+00065:+00009:000500.2836:03443
03444:+00000:+00064:-00026:000500.2836:03444
03445:+00007:+00089:-00006:000500.2836:03445
03446:-00014:+00079:+00019:000500.2836:03446
03447:-00030:+00095:-00026:000500.2836:03447
03448:-00018:+00077:+00007:000556.6765:03448
03449:+00013:+00068:+00009:000556.6765:03449
03450:+00032:+00091:+00043:000556.6765:03450
03451:+00018:+00068:-00020:000556.6765:03451
03452:-00002:+00079:-00014:000556.6765:03452
03453:-00004:+00089:+00023:000556.6765:03453
03454:+00078:+00091:+00014:000556.6765:03454
03455:+00070:+00068:+00009:000556.6765:03455
03456:+00046:+00100:-00002:000556.6765:03456
03457:-00048:+00084:-00039:000556.6765:03457
03458:-00017:+00121:-00037:000556.6765:03458
03459:+00033:+00054:-00007:000556.6765:03459
03460:-00049:+00046:-00039:000556.6765:03460
03461:-00069:+00094:-00035:000556.6765:03461
03462:-00023:+00099:+00007:000556.6765:03462
03463:+00047:+00077:+00005:000556.6765:03463
03464:+00030:+00100:-00002:000556.6765:03464
03465:+00002:+00063:+00018:000556.6765:03465
03466:-00036:+00086:+00007:000556.6765:03466
03467:-00035:+00063:-00043:000556.6765:03467
03468:-00021:+00166:-00066:000556.6765:03468
03469:-00001:+00109:+00017:000556.6765:03469
03470:-00067:+00082:-00078:000556.6765:03470
03471:-00037:+00093:-00027:000556.6765:03471
03472:+00002:+00104:+00044:000556.6765:03472
03473:+00055:+00079:-00033:000556.6765:03473
03474:+00062:+00075:+00030:000556.6765:03474
03475:+00032:+00064:+00015:000556.6765:03475
03476:-00031:+00081:-00041:000556.6765:03476
03477:-00043:+00035:+00043:000556.6765:03477
03478:-00037:+00110:-00029:000556.6765:03478
03479:+00007:+00083:+00033:000556.6765:03479
03480:-00029:+00086:-00033:000556.6765:03480
03481:-00049:+00099:-00012:000608.6949:03481
03482:+00001:+00077:+00010:000608.6949:03482
03483:+00013:+00076:-00035:000608.6949:03483
03484:-00023:+00071:+00007:000608.6949:03484
03485:-00064:+00052:-00023:000608.6949:03485
03486:-00067:+00130:-00019:000608.6949:03486
03487:+00008:+00050:+00038:000608.6949:03487
03488:-00019:+00066:-00013:000608.6949:03488
03489:-00017:+00100:+00043:000608.6949:03489
03490:-00064:+00075:+00014:000608.6949:03490
03491:-00054:+00080:-00004:000608.6949:03491
03492:+00011:+00090:+00041:000608.6949:03492
03493:+00033:+00087:-00014:000608.6949:03493
03494:+00016:+00058:-00020:000608.6949:03494
03495:-00097:+00062:-00001:000608.6949:03495
03496:-00105:-00027:+00009:000608.6949:03496
03497:+00036:+00107:+00026:000608.6949:03497
03498:+00017:+00038:+00000:000608.6949:03498
03499:-00062:+00034:-00020:000608.6949:03499
03500:-00068:+00084:-00035:000608.6949:03500
03501:+00043:+00064:+00023:000608.6949:03501
03502:+00054:+00086:-00070:000608.6949:03502
03503:-00041:+00055:-00036:000608.6949:03503
03504:-00030:+00052:+00005:000608.6949:03504
03505:-00001:+00081:-00053:000608.6949:03505
03506:+00059:+00098:-00009:000608.6949:03506
03507:+00021:+00020:+00008:000608.6949:03507
03508:-00039:+00054:-00026:000608.6949:03508
03509:-00032:+00101:-00027:000608.6949:03509
03510:-00022:+00047:+00022:000608.6949:03510
03511:+00020:+00093:+00003:000608.6949:03511
03512:-00005:+00044:-00020:000635.2107:03512
03513:-00022:+00053:+00014:000635.2107:03513
03514:-00081:+00091:-00029:000635.2107:03514
03515:-00072:+00065:+00059:000635.2107:03515
03516:+00035:+00136:-00060:000635.2107:03516
03517:+00005:+00021:+00024:000635.2107:03517
03518:-00070:+00035:-00037:000635.2107:03518
03519:+00003:+00102:-00044:000635.2107:03519
03520:+00108:+00067:+00063:000635.2107:03520
03521:+00065:+00062:-00072:000635.2107:03521
03522:-00062:+00076:-00005:000635.2107:03522
03523:-00007:+00089:+00013:000635.2107:03523
03524:+00057:+00085:-00023:000635.2107:03524
03525:+00062:+00110:-00040:000635.2107:03525
03526:-00009:+00037:+00041:000635.2107:03526
03527:-00082:+00061:+00050:000635.2107:03527
03528:+00021:+00083:-00056:000635.2107:03528
03529:+00053:+00064:+00036:000635.2107:03529
03530:-00018:+00091:-00015:000635.2107:03530
03531:-00050:+00072:-00037:000635.2107:03531
03532:-00049:+00102:+00010:000635.2107:03532
03533:-00042:+00106:-00021:000635.2107:03533
03534:-00051:+00119:+00061:000635.2107:03534
03535:+00023:+00110:-00106:000635.2107:03535
03536:-00014:+00091:+00049:000635.2107:03536
03537:-00056:+00086:-00020:000635.2107:03537
03538:-00002:+00087:-00031:000635.2107:03538
03539:+00075:+00081:+00029:000635.2107:03539
03540:+00029:+00099:-00038:000635.2107:03540
03541:-00060:+00082:-00021:000635.2107:03541
03542:-00048:+00083:-00013:000635.2107:03542
03543:+00020:+00047:-00015:000634.7478:03543
03544:+00046:+00063:-00091:000634.7478:03544
03545:-00021:+00116:-00043:000634.7478:03545
03546:-00096:+00065:-00025:000634.7478:03546
03547:-00005:+00074:-00067:000634.7478:03547
03548:+00019:+00099:-00030:000634.7478:03548
03549:-00003:+00081:-00007:000634.7478:03549
03550:-00022:+00107:-00016:000634.7478:03550
03551:-00032:+00087:-00042:000634.7478:03551
03552:-00049:+00109:-00022:000634.7478:03552
03553:+00006:+00108:+00005:000634.7478:03553
03554:+00030:+00096:-00114:000634.7478:03554
03555:-00015:+00054:+00008:000634.7478:03555
03556:-00064:+00115:-00027:000634.7478:03556
03557:+00002:+00077:-00003:000634.7478:03557
03558:+00056:+00102:-00018:000634.7478:03558
03559:+00011:+00078:-00024:000634.7478:03559
03560:-00041:+00048:-00073:000634.7478:03560
03561:-00033:+00152:-00040:000634.7478:03561
03562:+00050:+00028:+00012:000634.7478:03562
03563:+00044:+00053:-00086:000634.7478:03563
03564:-00023:+00034:-00007:000634.7478:03564
03565:-00041:+00126:+00026:000634.7478:03565
03566:+00019:+00067:-00017:000634.7478:03566
03567:+00012:+00090:-00021:000634.7478:03567
03568:+00034:+00110:+00035:000634.7478:03568
03569:-00009:+00075:+00004:000634.7478:03569
03570:-00051:+00093:-00017:000634.7478:03570
03571:-00057:+00086:-00021:000634.7478:03571
03572:+00012:+00148:-00068:000634.7478:03572
03573:+00059:+00084:-00037:000634.7478:03573
03574:-00060:+00040:+00056:000634.7478:03574
03575:-00095:+00092:-00055:000629.4334:03575
03576:+00012:+00102:-00001:000629.4334:03576
03577:+00062:+00093:-00007:000629.4334:03577
03578:-00001:+00116:+00013:000629.4334:03578
03579:-00034:+00053:+00009:000629.4334:03579
03580:+00017:+00123:-00030:000629.4334:03580
03581:+00044:+00059:-00034:000629.4334:03581
03582:+00032:+00121:-00114:000629.4334:03582
03583:+00014:+00075:-00010:000629.4334:03583
03584:-00011:+00086:+00023:000629.4334:03584
03585:+00007:+00085:-00079:000629.4334:03585
03586:+00013:+00091:+00017:000629.4334:03586
03587:+00016:+00120:+00002:000629.4334:03587
03588:+00004:+00076:+00021:000629.4334:03588
03589:+00015:+00062:+00002:000629.4334:03589
03590:-00041:+00070:-00097:000629.4334:03590
03591:-00029:+00190:-00052:000629.4334:03591
03592:+00008:+00052:-00050:000629.4334:03592
03593:+00000:+00104:-00033:000629.4334:03593
03594:-00057:+00048:-00021:000629.4334:03594
03595:-00008:+00103:-00022:000629.4334:03595
03596:+00080:+00121:-00019:000629.4334:03596
03597:+00042:+00085:+00048:000629.4334:03597
03598:-00020:+00083:-00006:000629.4334:03598
03599:-00008:+00079:-00006:000629.4334:03599
03600:+00008:-00059:-00004:000629.4334:03600
03601:+00062:+00110:-00154:000629.4334:03601
03602:+00013:+00074:+00008:000629.4334:03602
03603:-00082:+00121:-00031:000629.4334:03603
03604:-00003:+00100:-00020:000629.4334:03604
03605:+00003:+00073:-00018:000629.4334:03605
03606:-00007:+00126:-00083:000629.4334:03606
03607:+00020:+00053:+00105:000625.8483:03607
03608:+00017:+00075:-00021:000625.8483:03608
03609:-00049:-00083:-00016:000625.8483:03609
03610:-00020:+00208:-00152:000625.8483:03610
03611:+00032:+00065:+00026:000625.8483:03611
03612:-00008:+00047:+00012:000625.8483:03612
03613:-00053:+00072:-00077:000625.8483:03613
03614:-00025:+00054:+00071:000625.8483:03614
03615:+00075:+00134:-00092:000625.8483:03615
03616:+00098:+00057:+00101:000625.8483:03616
03617:-00044:+00092:+00005:000625.8483:03617
03618:-00066:+00030:-00052:000625.8483:03618
03619:+00017:-00008:+00089:000625.8483:03619
03620:+00040:+00062:-00096:000625.8483:03620
03621:+00044:+00069:+00075:000625.8483:03621
03622:-00041:+00100:-00028:000625.8483:03622
03623:-00053:+00063:+00014:000625.8483:03623
03624:-00045:+00064:-00041:000625.8483:03624
03625:+00017:+00095:-00062:000625.8483:03625
03626:+00071:+00085:+00070:000625.8483:03626
03627:+00062:+00079:-00085:000625.8483:03627
03628:-00059:-00029:-00011:000625.8483:03628
03629:-00021:+00161:-00107:000625.8483:03629
03630:+00031:+00070:-00068:000625.8483:03630
03631:+00008:+00077:+00033:000625.8483:03631
03632:-00036:+00052:-00086:000625.8483:03632
03633:-00027:+00073:+00020:000625.8483:03633
03634:+00044:+00117:-00058:000625.8483:03634
03635:+00082:+00055:+00024:000625.8483:03635
03636:+00004:+00102:+00011:000625.8483:03636
03637:-00082:-00061:-00044:000625.8483:03637
03638:-00023:+00073:+00108:000639.0498:03638
03639:+00032:+00058:-00019:000639.0498:03639
03640:+00040:+00119:-00009:000639.0498:03640
03641:-00054:+00078:-00047:000639.0498:03641
03642:-00052:+00088:+00000:000639.0498:03642
03643:-00033:+00047:-00035:000639.0498:03643
03644:+00052:+00035:-00071:000639.0498:03644
03645:+00071:+00132:-00005:000639.0498:03645
03646:-00036:+00080:-00053:000639.0498:03646
03647:-00080:+00095:+00092:000639.0498:03647
03648:+00023:+00006:+00006:000639.0498:03648
03649:+00092:+00099:+00082:000639.0498:03649
03650:-00052:+00059:+00000:000639.0498:03650
03651:-00050:+00133:+00034:000639.0498:03651
03652:-00019:+00089:-00009:000639.0498:03652
03653:+00067:+00077:-00015:000639.0498:03653
03654:+00062:+00072:-00022:000639.0498:03654
03655:-00084:+00086:-00060:000639.0498:03655
03656:-00035:+00099:+00060:000639.0498:03656
03657:+00009:+00097:-00108:000639.0498:03657
03658:+00062:+00091:+00043:000639.0498:03658
03659:+00005:+00072:-00016:000639.0498:03659
03660:-00053:+00067:-00060:000639.0498:03660
03661:+00002:+00061:+00046:000639.0498:03661
03662:-00007:+00108:-00046:000639.0498:03662
03663:+00053:+00056:+00062:000639.0498:03663
03664:-00033:+00065:-00103:000639.0498:03664
03665:-00095:-00006:+00042:000639.0498:03665
03666:-00042:+00108:-00047:000639.0498:03666
03667:+00072:+00081:-00011:000639.0498:03667
03668:+00046:+00086:+00015:000639.0498:03668
03669:-00071:+00064:-00093:000656.8570:03669
03670:-00087:+00091:+00041:000656.8570:03670
03671:+00043:+00105:+00019:000656.8570:03671
03672:+00050:+00058:-00005:000656.8570:03672
03673:-00020:+00125:-00033:000656.8570:03673
03674:-00075:+00013:+00018:000656.8570:03674
03675:+00035:+00195:-00091:000656.8570:03675
03676:+00034:+00063:-00109:000656.8570:03676
03677:-00008:+00116:+00042:000656.8570:03677
03678:-00040:+00050:-00062:000656.8570:03678
03679:-00031:+00073:+00016:000656.8570:03679
03680:-00011:+00093:-00002:000656.8570:03680
03681:+00027:+00103:-00005:000656.8570:03681
03682:+00053:+00153:+00033:000656.8570:03682
03683:-00116:-00011:+00067:000656.8570:03683
03684:-00093:+00078:-00052:000656.8570:03684
03685:+00042:+00103:-00068:000656.8570:03685
03686:+00008:+00100:+00060:000656.8570:03686
03687:-00051:+00088:-00058:000656.8570:03687
03688:-00055:+00066:+00028:000656.8570:03688
03689:-00021:+00100:-00018:000656.8570:03689
03690:+00071:+00092:-00069:000656.8570:03690
03691:-00011:+00147:-00007:000656.8570:03691
03692:-00108:+00039:+00040:000656.8570:03692
03693:-00066:+00166:-00044:000656.8570:03693
03694:+00083:+00056:+00047:000656.8570:03694
03695:+00056:+00064:+00052:000656.8570:03695
03696:-00041:+00086:-00099:000656.8570:03696
03697:-00084:+00080:+00068:000656.8570:03697
03698:-00036:+00097:-00026:000656.8570:03698
03699:+00104:+00063:+00031:000661.1965:03699
03700:+00094:+00097:-00097:000661.1965:03700
03701:-00111:+00026:-00009:000661.1965:03701
03702:-00050:+00139:+00044:000661.1965:03702
03703:+00010:+00127:+00001:000661.1965:03703
03704:+00045:+00034:+00035:000661.1965:03704
03705:-00061:+00083:-00075:000661.1965:03705
03706:-00068:+00033:+00001:000661.1965:03706
03707:+00036:+00133:+00005:000661.1965:03707
03708:+00075:+00059:-00054:000661.1965:03708
03709:+00017:+00110:-00020:000661.1965:03709
03710:-00115:+00000:+00015:000661.1965:03710
03711:-00081:+00089:-00074:000661.1965:03711
03712:+00097:+00101:+00017:000661.1965:03712
03713:+00025:+00060:+00022:000661.1965:03713
03714:-00046:+00093:-00077:000661.1965:03714
03715:-00078:+00058:+00005:000661.1965:03715
03716:-00012:+00099:+00000:000661.1965:03716
03717:+00109:+00081:-00037:000661.1965:03717
03718:+00068:+00099:+00020:000661.1965:03718
03719:-00069:+00057:-00049:000661.1965:03719
03720:-00094:+00039:+00010:000661.1965:03720
03721:+00055:+00094:-00018:000661.1965:03721
03722:+00090:+00044:+00063:000661.1965:03722
03723:-00026:+00134:-00046:000661.1965:03723
03724:-00055:+00047:+00028:000661.1965:03724
03725:-00004:+00102:+00061:000661.1965:03725
03726:+00108:+00060:-00085:000661.1965:03726
03727:+00072:+00097:-00037:000661.1965:03727
03728:-00113:+00070:+00010:000661.1965:03728
03729:-00056:+00099:+00003:000664.8992:03729
03730:+00039:+00118:+00047:000664.8992:03730
03731:+00079:+00073:+00024:000664.8992:03731
03732:-00066:+00070:-00033:000664.8992:03732
03733:-00058:+00055:+00054:000664.8992:03733
03734:+00006:+00119:-00013:000664.8992:03734
03735:+00052:+00067:+00070:000664.8992:03735
03736:+00094:+00108:+00011:000664.8992:03736
03737:-00055:+00062:-00073:000664.8992:03737
03738:-00129:+00130:+00075:000664.8992:03738
03739:+00014:+00090:+00000:000664.8992:03739
03740:+00097:+00031:+00025:000664.8992:03740
03741:-00008:+00129:-00052:000664.8992:03741
03742:-00076:+00021:-00058:000664.8992:03742
03743:+00028:+00134:+00007:000664.8992:03743
03744:+00096:+00069:-00013:000664.8992:03744
03745:-00016:+00072:-00031:000664.8992:03745
03746:-00068:+00080:-00071:000664.8992:03746
03747:-00114:+00046:-00013:000664.8992:03747
03748:+00049:+00103:+00019:000664.8992:03748
03749:+00085:+00097:-00039:000664.8992:03749
03750:+00023:+00072:-00002:000664.8992:03750
03751:-00050:+00031:-00051:000664.8992:03751
03752:-00112:+00086:-00028:000664.8992:03752
03753:+00019:+00082:+00074:000664.8992:03753
03754:+00106:+00021:+00031:000664.8992:03754
03755:+00089:+00136:-00140:000664.8992:03755
03756:-00091:+00014:+00138:000664.8992:03756
03757:-00039:+00097:-00165:000664.8992:03757
03758:+00080:+00040:+00034:000664.8992:03758
03759:-00077:+00048:-00034:000669.9824:03759
03760:-00127:+00061:-00012:000669.9824:03760
03761:+00095:+00041:+00066:000669.9824:03761
03762:+00118:+00179:-00147:000669.9824:03762
03763:+00001:+00051:-00092:000669.9824:03763
03764:-00160:+00167:-00064:000669.9824:03764
03765:-00132:-00042:+00011:000669.9824:03765
03766:+00042:+00080:+00185:000669.9824:03766
03767:+00077:+00034:-00113:000669.9824:03767
03768:+00007:-00015:-00041:000669.9824:03768
03769:-00128:+00117:-00004:000669.9824:03769
03770:+00050:+00082:+00032:000669.9824:03770
03771:+00106:+00099:+00040:000669.9824:03771
03772:+00055:+00041:-00015:000669.9824:03772
03773:-00039:+00134:-00085:000669.9824:03773
03774:-00053:+00091:-00041:000669.9824:03774
03775:-00008:+00074:+00019:000669.9824:03775
03776:+00007:+00091:-00006:000669.9824:03776
03777:-00018:+00055:+00055:000669.9824:03777
03778:-00032:+00081:+00013:000669.9824:03778
03779:-00034:+00000:+00039:000669.9824:03779
03780:+00042:+00085:-00209:000669.9824:03780
03781:-00030:+00093:+00023:000669.9824:03781
03782:-00118:+00059:+00079:000669.9824:03782
03783:-00023:+00082:-00031:000669.9824:03783
03784:+00029:+00093:-00002:000669.9824:03784
03785:-00030:+00116:-00148:000669.9824:03785
03786:-00049:+00095:+00035:000669.9824:03786
03787:-00033:+00095:+00044:000669.9824:03787
03788:+00062:+00008:+00080:000669.9824:03788
03789:+00104:+00071:-00108:000670.1696:03789
03790:+00153:+00069:-00009:000670.1696:03790
03791:-00062:+00123:+00023:000670.1696:03791
03792:-00101:+00045:+00135:000670.1696:03792
03793:+00044:+00072:+00076:000670.1696:03793
03794:+00063:+00100:-00194:000670.1696:03794
03795:-00054:+00095:+00122:000670.1696:03795
03796:-00100:+00111:-00019:000670.1696:03796
03797:+00118:+00058:-00010:000670.1696:03797
03798:+00145:+00125:+00034:000670.1696:03798
03799:+00004:+00072:-00032:000670.1696:03799
03800:-00055:+00112:+00025:000670.1696:03800
03801:-00022:+00066:+00022:000670.1696:03801
03802:+00080:+00087:-00003:000670.1696:03802
03803:+00054:+00034:-00039:000670.1696:03803
03804:-00083:+00050:-00065:000670.1696:03804
03805:-00154:+00058:-00053:000670.1696:03805
03806:-00145:+00007:-00047:000670.1696:03806
03807:-00011:+00131:-00087:000670.1696:03807
03808:+00016:+00057:+00042:000670.1696:03808
03809:-00006:+00051:+00021:000670.1696:03809
03810:-00003:+00082:+00012:000670.1696:03810
03811:+00026:+00069:+00087:000670.1696:03811
03812:+00061:+00072:-00013:000670.1696:03812
03813:+00051:+00073:+00039:000670.1696:03813
03814:+00036:+00122:-00028:000670.1696:03814
03815:+00047:+00080:+00048:000670.1696:03815
03816:+00126:+00064:+00052:000670.1696:03816
03817:+00112:+00130:-00036:000670.1696:03817
03818:-00011:+00072:+00006:000670.1696:03818
03819:-00072:+00056:-00127:000674.0018:03819
03820:-00050:+00091:-00148:000674.0018:03820
03821:-00083:+00036:-00080:000674.0018:03821
03822:-00112:+00079:-00149:000674.0018:03822
03823:-00089:+00059:+00003:000674.0018:03823
03824:+00034:+00036:-00054:000674.0018:03824
03825:+00065:+00026:+00014:000674.0018:03825
03826:+00069:+00069:-00054:000674.0018:03826
03827:-00007:+00035:-00148:000674.0018:03827
03828:-00039:+00057:-00104:000674.0018:03828
03829:-00081:+00064:-00135:000674.0018:03829
03830:-00115:+00037:-00110:000674.0018:03830
03831:-00186:+00043:-00194:000674.0018:03831
03832:-00130:+00056:-00095:000674.0018:03832
03833:-00062:-00014:-00104:000674.0018:03833
03834:+00007:+00074:-00149:000674.0018:03834
03835:-00064:+00074:-00060:000674.0018:03835
03836:-00088:+00042:-00105:000674.0018:03836
03837:-00068:+00061:-00193:000674.0018:03837
03838:-00085:+00056:-00140:000674.0018:03838
03839:-00102:+00043:-00152:000674.0018:03839
03840:-00130:+00020:-00122:000674.0018:03840
03841:-00065:-00011:-00133:000674.0018:03841
03842:-00023:+00029:-00103:000674.0018:03842
03843:-00061:+00054:-00032:000674.0018:03843
03844:-00141:+00013:-00061:000674.0018:03844
03845:-00127:+00065:-00055:000674.0018:03845
03846:-00053:+00038:-00056:000674.0018:03846
03847:-00052:+00055:-00114:000697.9533:03847
03848:-00142:+00075:-00044:000697.9533:03848
03849:-00113:+00079:-00014:000697.9533:03849
03850:-00054:+00096:+00004:000697.9533:03850
03851:-00067:+00085:+00098:000697.9533:03851
03852:-00124:+00058:+00055:000697.9533:03852
03853:-00119:+00051:+00048:000697.9533:03853
03854:-00058:+00061:+00100:000697.9533:03854
03855:-00042:+00054:+00091:000697.9533:03855
03856:-00125:+00083:+00017:000697.9533:03856
03857:-00154:+00084:+00059:000697.9533:03857
03858:-00131:+00079:+00029:000697.9533:03858
03859:+00062:+00124:-00010:000697.9533:03859
03860:+00115:+00180:+00095:000697.9533:03860
03861:+00013:+00099:+00011:000697.9533:03861
03862:-00027:+00136:+00121:000697.9533:03862
03863:+00019:+00151:+00085:000697.9533:03863
03864:+00043:+00118:+00037:000697.9533:03864
03865:+00011:+00084:+00020:000697.9533:03865
03866:+00107:+00125:+00011:000697.9533:03866
03867:+00211:+00120:+00118:000697.9533:03867
03868:+00185:+00086:+00053:000697.9533:03868
03869:-00037:+00101:+00088:000697.9533:03869
03870:-00043:+00077:+00079:000697.9533:03870
03871:+00056:+00100:+00033:000697.9533:03871
03872:+00134:+00116:+00025:000697.9533:03872
03873:+00025:+00152:+00032:000697.9533:03873
03874:-00001:+00101:+00036:000697.9533:03874
03875:+00104:+00145:-00027:000711.6823:03875
03876:+00054:+00007:+00019:000711.6823:03876
03877:-00026:+00074:-00067:000711.6823:03877
03878:-00059:+00054:-00080:000711.6823:03878
03879:+00043:+00120:+00015:000711.6823:03879
03880:+00059:+00089:+00021:000711.6823:03880
03881:+00058:+00064:+00014:000711.6823:03881
03882:-00005:+00074:-00117:000711.6823:03882
03883:+00105:+00076:+00037:000711.6823:03883
03884:+00177:+00071:+00100:000711.6823:03884
03885:+00187:+00018:-00111:000711.6823:03885
03886:-00236:-00031:-00221:000711.6823:03886
03887:-00106:+00217:-00026:000711.6823:03887
03888:+00279:+00100:-00133:000711.6823:03888
03889:+00219:+00159:-00089:000711.6823:03889
03890:-00061:-00050:+00076:000711.6823:03890
03891:-00051:+00098:-00193:000711.6823:03891
03892:+00345:+00014:+00148:000711.6823:03892
03893:+00224:-00014:-00079:000711.6823:03893
03894:-00144:-00044:-00029:000711.6823:03894
03895:+00071:-00056:-00019:000711.6823:03895
03896:+00135:-00010:-00072:000711.6823:03896
03897:-00088:+00038:+00095:000711.6823:03897
03898:-00185:+00045:-00070:000711.6823:03898
03899:-00001:+00179:+00028:000711.6823:03899
03900:+00094:+00088:+00023:000711.6823:03900
03901:+00062:-00030:-00052:000711.6823:03901
03902:+00116:+00202:+00010:000711.6823:03902
03903:-00068:+00093:+00031:000711.6823:03903
03904:-00198:+00086:-00071:000692.6243:03904
03905:+00017:+00085:+00139:000692.6243:03905
03906:+00260:+00034:-00046:000692.6243:03906
03907:+00193:-00002:+00047:000692.6243:03907
03908:-00243:+00084:+00028:000692.6243:03908
03909:-00154:+00099:+00031:000692.6243:03909
03910:+00266:+00037:+00180:000692.6243:03910
03911:+00052:+00142:-00081:000692.6243:03911
03912:-00076:+00128:+00107:000692.6243:03912
03913:-00065:+00116:+00026:000692.6243:03913
03914:-00003:+00158:+00025:000692.6243:03914
03915:-00024:+00097:-00036:000692.6243:03915
03916:-00048:-00043:-00132:000692.6243:03916
03917:-00057:+00095:-00034:000692.6243:03917
03918:+00016:+00063:-00027:000692.6243:03918
03919:+00021:+00135:+00056:000692.6243:03919
03920:-00124:+00221:+00043:000692.6243:03920
03921:-00013:-00152:+00106:000692.6243:03921
03922:+00053:+00279:-00235:000692.6243:03922
03923:-00068:-00055:-00110:000692.6243:03923
03924:-00085:+00223:-00131:000692.6243:03924
03925:+00002:+00001:+00001:000692.6243:03925
03926:+00102:+00135:+00027:000692.6243:03926
03927:-00151:+00013:-00045:000692.6243:03927
03928:-00153:+00069:-00088:000692.6243:03928
03929:+00190:+00032:-00031:000692.6243:03929
03930:-00018:+00045:-00137:000692.6243:03930
03931:-00164:+00135:-00067:000692.6243:03931
03932:-00188:+00028:+00039:000692.6243:03932
03933:+00038:+00024:-00101:000692.6243:03933
03934:-00016:+00006:-00090:000679.5551:03934
03935:-00251:+00134:-00155:000679.5551:03935
03936:-00196:+00019:+00009:000679.5551:03936
03937:+00017:+00130:-00069:000679.5551:03937
03938:+00004:+00058:+00060:000679.5551:03938
03939:-00068:+00061:-00048:000679.5551:03939
03940:+00052:+00076:-00011:000679.5551:03940
03941:+00074:+00051:+00013:000679.5551:03941
03942:+00026:+00050:-00048:000679.5551:03942
03943:-00055:+00079:+00009:000679.5551:03943
03944:-00084:+00017:-00073:000679.5551:03944
03945:-00035:+00110:-00041:000679.5551:03945
03946:+00091:+00089:+00057:000679.5551:03946
03947:+00066:+00091:-00012:000679.5551:03947
03948:-00004:+00062:+00034:000679.5551:03948
03949:+00068:+00079:+00022:000679.5551:03949
03950:+00044:+00061:+00043:000679.5551:03950
03951:-00030:+00058:+00031:000679.5551:03951
03952:-00064:+00062:-00029:000679.5551:03952
03953:-00031:+00068:-00004:000679.5551:03953
03954:-00011:+00032:-00039:000679.5551:03954
03955:-00023:+00107:+00018:000679.5551:03955
03956:+00011:+00071:+00048:000679.5551:03956
03957:-00015:+00072:-00028:000679.5551:03957
03958:-00020:+00090:+00045:000679.5551:03958
03959:+00037:+00081:+00028:000679.5551:03959
03960:+00013:+00083:-00015:000679.5551:03960
03961:+00022:+00065:+00027:000679.5551:03961
03962:+00036:+00058:-00082:000679.5551:03962
03963:+00034:+00090:-00042:000679.5551:03963
03964:+00050:+00048:+00015:000679.5551:03964
03965:+00056:+00078:+00031:000638.8165:03965
03966:+00054:+00075:-00005:000638.8165:03966
03967:-00001:+00078:-00029:000638.8165:03967
03968:-00020:+00078:+00015:000638.8165:03968
03969:+00015:+00062:-00038:000638.8165:03969
03970:+00050:+00077:-00046:000638.8165:03970
03971:+00003:+00084:-00017:000638.8165:03971
03972:-00028:+00091:-00049:000638.8165:03972
03973:+00008:+00107:-00013:000638.8165:03973
03974:+00062:+00073:+00048:000638.8165:03974
03975:+00060:+00107:-00057:000638.8165:03975
03976:+00020:+00063:+00002:000638.8165:03976
03977:-00032:+00091:-00038:000638.8165:03977
03978:+00015:+00103:-00019:000638.8165:03978
03979:+00040:+00074:-00002:000638.8165:03979
03980:+00052:+00071:-00027:000638.8165:03980
03981:+00028:+00077:+00002:000638.8165:03981
03982:+00033:+00086:-00013:000638.8165:03982
03983:+00020:+00067:-00022:000638.8165:03983
03984:+00026:+00100:+00008:000638.8165:03984
03985:+00030:+00114:+00046:000638.8165:03985
03986:+00052:+00118:-00041:000638.8165:03986
03987:+00052:+00023:+00024:000638.8165:03987
03988:-00003:+00063:+00000:000638.8165:03988
03989:+00001:+00089:-00020:000638.8165:03989
03990:+00020:+00051:-00010:000638.8165:03990
03991:+00032:+00036:-00023:000638.8165:03991
03992:-00017:+00047:-00020:000638.8165:03992
03993:-00037:+00071:-00039:000638.8165:03993
03994:-00015:+00088:+00000:000638.8165:03994
03995:+00015:+00086:+00017:000638.8165:03995
03996:-00006:+00010:-00011:000638.8165:03996
03997:+00000:+00133:-00028:000638.8165:03997
03998:-00049:+00044:-00022:000638.8165:03998
03999:-00052:+00064:-00053:000638.8165:03999
04000:+00001:+00065:-00027:000638.8165:04000
04001:-00018:+00053:-00030:000638.8165:04001
04002:-00022:+00053:-00070:000543.3607:04002
04003:-00049:+00073:-00025:000543.3607:04003
04004:-00053:+00048:-00046:000543.3607:04004
04005:-00035:+00076:-00070:000543.3607:04005
04006:-00039:+00070:-00015:000543.3607:04006
04007:-00049:+00067:-00072:000543.3607:04007
04008:-00052:+00054:-00040:000543.3607:04008
04009:-00043:+00072:-00049:000543.3607:04009
04010:-00056:+00062:-00066:000543.3607:04010
04011:-00059:+00085:-00066:000543.3607:04011
04012:-00040:+00086:-00031:000543.3607:04012
04013:-00015:+00063:-00051:000543.3607:04013
04014:-00026:+00033:-00033:000543.3607:04014
04015:-00040:+00063:-00034:000543.3607:04015
04016:-00044:+00040:-00010:000543.3607:04016
04017:-00026:+00072:-00054:000543.3607:04017
04018:+00004:+00063:-00012:000543.3607:04018
04019:+00024:+00083:+00032:000543.3607:04019
04020:-00017:+00046:+00001:000543.3607:04020
04021:-00061:+00069:-00047:000543.3607:04021
04022:-00015:+00071:+00017:000543.3607:04022
04023:+00018:+00037:-00005:000543.3607:04023
04024:+00021:+00065:-00011:000543.3607:04024
04025:-00013:+00053:+00018:000543.3607:04025
04026:-00034:+00063:-00004:000543.3607:04026
04027:+00010:+00053:-00009:000543.3607:04027
04028:-00012:+00060:-00021:000543.3607:04028
04029:-00069:+00031:-00007:000543.3607:04029
04030:-00065:+00087:-00007:000543.3607:04030
04031:-00036:+00064:+00018:000543.3607:04031
04032:+00015:+00102:+00018:000543.3607:04032
04033:-00045:+00062:+00006:000543.3607:04033
04034:-00069:+00044:-00009:000543.3607:04034
04035:+00003:+00095:-00004:000543.3607:04035
04036:-00014:+00047:+00017:000543.3607:04036
04037:-00053:+00037:+00007:000543.3607:04037
04038:+00004:+00068:+00004:000543.3607:04038
04039:-00003:+00071:-00009:000543.3607:04039
04040:+00006:+00084:+00013:000543.3607:04040
04041:-00015:+00091:+00019:000543.3607:04041
04042:-00020:+00083:-00003:000543.3607:04042
04043:-00033:+00070:-00003:000484.1017:04043
04044:-00036:+00084:-00002:000484.1017:04044
04045:+00000:+00089:-00021:000484.1017:04045
04046:-00016:+00032:-00013:000484.1017:04046
04047:-00013:+00090:-00052:000484.1017:04047
04048:-00026:+00052:-00011:000484.1017:04048
04049:-00024:+00053:-00040:000484.1017:04049
04050:-00017:+00085:-00025:000484.1017:04050
04051:+00014:+00070:-00022:000484.1017:04051
04052:+00024:+00068:-00014:000484.1017:04052
04053:+00044:+00065:+00000:000484.1017:04053
04054:+00040:+00074:-00025:000484.1017:04054
04055:+00057:+00047:-00011:000484.1017:04055
04056:+00080:+00071:-00011:000484.1017:04056
04057:+00079:+00052:-00006:000484.1017:04057
04058:+00074:+00050:-00007:000484.1017:04058
04059:+00115:+00089:+00012:000484.1017:04059
04060:+00075:+00034:+00018:000484.1017:04060
04061:+00034:+00075:-00014:000484.1017:04061
04062:+00030:+00064:+00002:000484.1017:04062
04063:+00023:+00066:-00013:000484.1017:04063
04064:+00047:+00091:-00024:000484.1017:04064
04065:+00022:+00064:-00014:000484.1017:04065
04066:-00034:+00049:-00038:000484.1017:04066
04067:+00001:+00077:-00019:000484.1017:04067
04068:+00047:+00103:-00026:000484.1017:04068
04069:+00028:+00070:-00015:000484.1017:04069
04070:+00009:+00102:-00036:000484.1017:04070
04071:+00007:+00066:-00008:000484.1017:04071
04072:+00019:+00087:-00051:000484.1017:04072
04073:-00006:+00065:-00002:000484.1017:04073
04074:+00092:+00066:-00027:000484.1017:04074
04075:+00113:+00037:-00029:000484.1017:04075
04076:+00058:+00081:-00035:000484.1017:04076
04077:+00045:+00088:-00001:000484.1017:04077
04078:+00028:+00066:-00030:000484.1017:04078
04079:+00027:+00099:+00013:000484.1017:04079
04080:+00025:+00105:-00021:000484.1017:04080
04081:+00080:+00091:+00011:000526.4155:04081
04082:+00044:+00094:+00006:000526.4155:04082
04083:+00015:+00117:-00011:000526.4155:04083
04084:-00016:+00113:+00018:000526.4155:04084
04085:+00015:+00068:-00001:000526.4155:04085
04086:+00016:+00091:+00043:000526.4155:04086
04087:+00021:+00091:+00030:000526.4155:04087
04088:+00007:+00106:-00005:000526.4155:04088
04089:+00018:+00093:+00005:000526.4155:04089
04090:+00019:+00020:-00006:000526.4155:04090
04091:+00047:+00053:-00061:000526.4155:04091
04092:+00067:+00135:+00025:000526.4155:04092
04093:-00023:+00105:+00005:000526.4155:04093
04094:-00039:+00091:+00003:000526.4155:04094
04095:-00022:+00094:+00008:000526.4155:04095
04096:+00011:+00099:+00012:000526.4155:04096
04097:+00041:+00082:-00021:000526.4155:04097
04098:-00049:+00087:+00009:000526.4155:04098
04099:-00066:+00063:-00003:000526.4155:04099
04100:-00018:+00109:-00009:000526.4155:04100
04101:+00015:+00059:+00078:000526.4155:04101
04102:-00006:+00116:-00032:000526.4155:04102
04103:+00027:+00068:+00047:000526.4155:04103
04104:-00017:+00083:+00002:000526.4155:04104
04105:-00023:+00068:-00027:000526.4155:04105
04106:+00008:+00102:+00021:000526.4155:04106
04107:+00023:+00082:+00015:000526.4155:04107
04108:+00010:+00065:-00003:000526.4155:04108
04109:-00022:+00087:-00015:000526.4155:04109
04110:+00001:+00087:+00015:000526.4155:04110
04111:+00031:+00094:+00000:000526.4155:04111
04112:+00038:+00052:+00016:000526.4155:04112
04113:+00033:+00102:+00000:000526.4155:04113
04114:-00034:+00053:+00002:000526.4155:04114
04115:-00028:+00085:-00029:000526.4155:04115
04116:-00013:+00080:-00040:000578.6642:04116
04117:-00039:+00083:-00022:000578.6642:04117
04118:-00031:+00069:-00042:000578.6642:04118
04119:+00004:+00087:-00023:000578.6642:04119
04120:-00022:+00040:+00013:000578.6642:04120
04121:-00002:+00048:-00038:000578.6642:04121
04122:+00065:+00063:+00016:000578.6642:04122
04123:+00019:+00061:-00030:000578.6642:04123
04124:-00029:+00075:-00045:000578.6642:04124
04125:-00046:+00089:+00004:000578.6642:04125
04126:-00019:+00065:-00052:000578.6642:04126
04127:+00024:+00091:-00041:000578.6642:04127
04128:-00025:+00088:-00042:000578.6642:04128
04129:-00039:+00099:-00023:000578.6642:04129
04130:-00024:+00041:-00005:000578.6642:04130
04131:+00034:+00092:-00039:000578.6642:04131
04132:+00037:+00065:-00026:000578.6642:04132
04133:-00081:+00071:-00029:000578.6642:04133
04134:-00085:+00059:-00013:000578.6642:04134
04135:-00031:+00068:-00011:000578.6642:04135
04136:+00005:+00066:-00056:000578.6642:04136
04137:-00023:+00062:-00002:000578.6642:04137
04138:-00011:+00077:-00002:000578.6642:04138
04139:-00057:+00022:+00042:000578.6642:04139
04140:-00027:+00082:-00042:000578.6642:04140
04141:+00079:+00079:+00029:000578.6642:04141
04142:-00017:+00068:-00013:000578.6642:04142
04143:-00070:+00073:-00036:000578.6642:04143
04144:-00057:+00076:+00019:000578.6642:04144
04145:-00001:+00078:-00047:000578.6642:04145
04146:+00016:+00064:+00032:000578.6642:04146
04147:-00040:+00083:-00027:000630.4342:04147
04148:-00063:+00098:+00014:000630.4342:04148
04149:-00022:+00118:+00105:000630.4342:04149
04150:+00013:+00056:+00004:000630.4342:04150
04151:+00007:+00099:-00035:000630.4342:04151
04152:-00084:+00083:+00045:000630.4342:04152
04153:-00075:+00070:+00021:000630.4342:04153
04154:+00024:+00097:+00019:000630.4342:04154
04155:+00022:+00067:-00005:000630.4342:04155
04156:-00016:+00064:-00007:000630.4342:04156
04157:-00029:+00082:+00031:000630.4342:04157
04158:-00010:+00144:+00013:000630.4342:04158
04159:+00015:+00100:+00129:000630.4342:04159
04160:+00063:+00136:-00040:000630.4342:04160
04161:-00033:+00031:+00006:000630.4342:04161
04162:-00083:+00044:+00049:000630.4342:04162
04163:-00025:+00054:-00113:000630.4342:04163
04164:+00012:+00084:+00043:000630.4342:04164
04165:+00016:+00076:+00005:000630.4342:04165
04166:-00060:+00083:-00024:000630.4342:04166
04167:-00099:-00022:+00045:000630.4342:04167
04168:+00031:+00119:-00193:000630.4342:04168
04169:+00039:+00032:-00032:000630.4342:04169
04170:-00037:+00037:-00011:000630.4342:04170
04171:-00085:+00018:-00037:000630.4342:04171
04172:-00055:+00066:-00017:000630.4342:04172
04173:+00064:+00105:-00069:000630.4342:04173
04174:+00016:+00076:+00031:000630.4342:04174
04175:-00033:+00079:-00070:000630.4342:04175
04176:-00081:-00040:+00032:000630.4342:04176
04177:+00036:+00066:-00036:000630.4342:04177
04178:+00079:+00068:-00047:000646.5728:04178
04179:+00020:+00091:-00001:000646.5728:04179
04180:-00060:+00050:-00004:000646.5728:04180
04181:-00079:+00073:+00000:000646.5728:04181
04182:+00032:+00099:-00037:000646.5728:04182
04183:+00045:+00087:+00008:000646.5728:04183
04184:-00019:+00068:-00054:000646.5728:04184
04185:-00078:-00055:+00037:000646.5728:04185
04186:+00017:+00169:-00095:000646.5728:04186
04187:+00069:+00090:+00063:000646.5728:04187
04188:-00049:+00099:-00011:000646.5728:04188
04189:-00065:+00079:-00044:000646.5728:04189
04190:-00009:+00077:+00037:000646.5728:04190
04191:+00030:+00104:-00016:000646.5728:04191
04192:+00063:+00036:+00000:000646.5728:04192
04193:-00033:+00092:-00009:000646.5728:04193
04194:-00052:-00012:-00006:000646.5728:04194
04195:+00006:+00141:+00027:000646.5728:04195
04196:+00067:+00055:+00066:000646.5728:04196
04197:+00046:+00082:-00016:000646.5728:04197
04198:-00020:+00087:-00044:000646.5728:04198
04199:-00060:+00077:+00018:000646.5728:04199
04200:-00030:+00087:-00021:000646.5728:04200
04201:+00023:+00078:+00011:000646.5728:04201
04202:+00048:+00081:-00029:000646.5728:04202
04203:-00052:+00082:-00009:000646.5728:04203
04204:-00051:+00160:+00046:000646.5728:04204
04205:-00008:+00100:+00081:000646.5728:04205
04206:+00053:+00023:+00032:000646.5728:04206
04207:-00047:+00099:-00016:000646.5728:04207
04208:-00078:+00081:-00057:000646.5728:04208
04209:+00020:+00098:-00016:000641.0662:04209
04210:+00048:+00046:-00024:000641.0662:04210
04211:+00036:+00106:-00008:000641.0662:04211
04212:-00049:+00095:+00044:000641.0662:04212
04213:-00057:+00078:+00069:000641.0662:04213
04214:-00038:+00181:-00156:000641.0662:04214
04215:+00068:+00092:+00034:000641.0662:04215
04216:+00022:+00077:-00015:000641.0662:04216
04217:-00064:+00074:-00079:000641.0662:04217
04218:-00063:+00079:+00004:000641.0662:04218
04219:-00001:+00150:-00082:000641.0662:04219
04220:+00068:+00081:+00031:000641.0662:04220
04221:+00010:+00068:-00028:000641.0662:04221
04222:-00103:+00078:-00029:000641.0662:04222
04223:-00033:+00259:-00005:000641.0662:04223
04224:+00025:+00007:+00082:000641.0662:04224
04225:+00067:+00065:-00028:000641.0662:04225
04226:-00083:+00032:-00013:000641.0662:04226
04227:-00067:+00086:-00008:000641.0662:04227
04228:+00069:+00094:-00076:000641.0662:04228
04229:+00025:+00075:+00033:000641.0662:04229
04230:-00029:+00095:-00021:000641.0662:04230
04231:-00006:+00103:-00050:000641.0662:04231
04232:-00051:+00159:+00063:000641.0662:04232
04233:-00043:+00080:-00139:000641.0662:04233
04234:+00094:+00101:+00029:000641.0662:04234
04235:+00024:+00092:-00026:000641.0662:04235
04236:-00074:+00052:-00056:000641.0662:04236
04237:-00025:+00094:+00014:000641.0662:04237
04238:+00028:+00113:-00050:000641.0662:04238
04239:+00064:+00087:+00027:000641.0662:04239
04240:+00004:+00095:-00027:000641.0662:04240
04241:-00072:+00044:+00018:000636.9202:04241
04242:+00038:+00196:-00080:000636.9202:04242
04243:+00011:+00055:+00099:000636.9202:04243
04244:+00026:+00099:+00033:000636.9202:04244
04245:-00027:+00090:-00095:000636.9202:04245
04246:-00027:+00070:+00005:000636.9202:04246
04247:+00043:+00121:-00035:000636.9202:04247
04248:+00027:+00046:+00013:000636.9202:04248
04249:+00005:+00089:+00079:000636.9202:04249
04250:-00050:+00071:-00094:000636.9202:04250
04251:-00054:+00194:+00009:000636.9202:04251
04252:+00003:+00093:-00056:000636.9202:04252
04253:+00060:+00133:+00055:000636.9202:04253
04254:+00024:+00123:-00001:000636.9202:04254
04255:-00029:+00065:-00050:000636.9202:04255
04256:-00036:+00076:+00034:000636.9202:04256
04257:+00032:+00103:-00004:000636.9202:04257
04258:+00056:+00052:-00003:000636.9202:04258
04259:+00031:+00112:-00004:000636.9202:04259
04260:-00082:+00039:-00022:000636.9202:04260
04261:+00032:+00185:-00047:000636.9202:04261
04262:+00064:+00086:+00080:000636.9202:04262
04263:+00040:+00107:+00007:000636.9202:04263
04264:-00055:+00025:-00014:000636.9202:04264
04265:-00060:+00066:+00011:000636.9202:04265
04266:+00045:+00072:-00057:000636.9202:04266
04267:+00051:+00088:+00031:000636.9202:04267
04268:+00036:+00046:+00076:000636.9202:04268
04269:-00063:+00037:-00098:000636.9202:04269
04270:-00040:+00125:-00023:000636.9202:04270
04271:+00032:+00063:-00029:000636.9202:04271
04272:+00113:+00084:+00010:000636.2154:04272
04273:+00045:+00099:-00028:000636.2154:04273
04274:-00057:+00066:-00022:000636.2154:04274
04275:-00019:+00053:-00008:000636.2154:04275
04276:+00040:+00063:-00005:000636.2154:04276
04277:+00057:+00057:+00004:000636.2154:04277
04278:+00017:+00048:-00069:000636.2154:04278
04279:-00058:+00025:+00013:000636.2154:04279
04280:-00003:+00089:-00046:000636.2154:04280
04281:+00067:+00061:+00014:000636.2154:04281
04282:+00010:+00090:-00015:000636.2154:04282
04283:-00084:+00070:-00026:000636.2154:04283
04284:-00074:+00058:+00015:000636.2154:04284
04285:-00007:+00098:-00018:000636.2154:04285
04286:+00029:-00011:+00060:000636.2154:04286
04287:+00062:+00115:-00020:000636.2154:04287
04288:-00068:+00018:-00034:000636.2154:04288
04289:-00081:+00135:+00015:000636.2154:04289
04290:-00003:+00106:-00071:000636.2154:04290
04291:+00088:+00076:+00078:000636.2154:04291
04292:+00049:+00096:-00062:000636.2154:04292
04293:-00046:+00066:-00052:000636.2154:04293
04294:+00000:+00048:+00050:000636.2154:04294
04295:+00026:+00104:-00053:000636.2154:04295
04296:+00042:+00104:-00011:000636.2154:04296
04297:+00014:+00037:+00016:000636.2154:04297
04298:-00055:+00070:-00025:000636.2154:04298
04299:+00021:+00099:+00009:000636.2154:04299
04300:+00064:+00104:-00020:000636.2154:04300
04301:-00009:+00078:-00053:000636.2154:04301
04302:-00094:+00063:+00000:000636.2154:04302
04303:-00068:+00086:-00019:000647.1096:04303
04304:+00013:+00067:-00015:000647.1096:04304
04305:+00033:+00129:-00001:000647.1096:04305
04306:-00006:+00025:-00085:000647.1096:04306
04307:-00069:+00131:-00070:000647.1096:04307
04308:-00080:+00040:+00011:000647.1096:04308
04309:+00071:+00073:+00004:000647.1096:04309
04310:+00081:+00073:-00037:000647.1096:04310
04311:-00037:+00025:-00068:000647.1096:04311
04312:-00075:+00083:-00030:000647.1096:04312
04313:+00064:+00101:+00031:000647.1096:04313
04314:+00073:+00064:-00003:000647.1096:04314
04315:-00006:+00002:+00000:000647.1096:04315
04316:-00074:+00216:-00111:000647.1096:04316
04317:-00099:+00007:-00131:000647.1096:04317
04318:+00127:+00068:+00034:000647.1096:04318
04319:+00077:+00057:-00191:000647.1096:04319
04320:-00120:+00015:+00079:000647.1096:04320
04321:-00097:+00122:-00112:000647.1096:04321
04322:+00033:+00058:+00011:000647.1096:04322
04323:+00047:+00139:+00079:000647.1096:04323
04324:-00040:+00002:+00013:000647.1096:04324
04325:-00026:+00201:-00127:000647.1096:04325
04326:+00017:+00036:+00163:000647.1096:04326
04327:+00083:+00105:-00045:000647.1096:04327
04328:+00095:+00058:+00063:000647.1096:04328
04329:-00056:+00091:-00013:000647.1096:04329
04330:-00100:+00076:+00028:000647.1096:04330
04331:+00024:+00118:+00008:000647.1096:04331
04332:+00079:+00106:-00049:000647.1096:04332
04333:+00003:-00029:+00017:000665.7098:04333
04334:-00065:+00173:-00096:000665.7098:04334
04335:+00026:+00058:+00127:000665.7098:04335
04336:+00092:+00115:+00020:000665.7098:04336
04337:+00000:+00078:-00073:000665.7098:04337
04338:-00098:+00063:+00076:000665.7098:04338
04339:-00061:+00062:+00002:000665.7098:04339
04340:+00026:+00087:-00088:000665.7098:04340
04341:+00026:+00086:+00036:000665.7098:04341
04342:-00007:-00011:+00049:000665.7098:04342
04343:-00057:+00101:-00152:000665.7098:04343
04344:-00069:-00005:+00081:000665.7098:04344
04345:+00056:+00143:-00078:000665.7098:04345
04346:+00101:+00037:+00005:000665.7098:04346
04347:-00016:+00088:+00049:000665.7098:04347
04348:-00118:+00073:-00088:000665.7098:04348
04349:-00082:+00091:+00032:000665.7098:04349
04350:+00073:+00123:-00029:000665.7098:04350
04351:+00017:+00004:+00158:000665.7098:04351
04352:-00048:+00151:-00088:000665.7098:04352
04353:+00000:-00005:+00021:000665.7098:04353
04354:+00067:+00162:-00004:000665.7098:04354
04355:-00006:+00064:-00086:000665.7098:04355
04356:-00101:+00093:+00028:000665.7098:04356
04357:-00088:+00065:-00019:000665.7098:04357
04358:+00018:+00067:-00037:000665.7098:04358
04359:+00009:+00066:-00009:000665.7098:04359
04360:+00024:+00019:-00127:000665.7098:04360
04361:-00053:+00062:-00044:000665.7098:04361
04362:-00021:+00089:+00014:000665.7098:04362
04363:+00036:+00160:-00032:000667.2960:04363
04364:+00045:+00035:+00080:000667.2960:04364
04365:-00004:+00095:-00122:000667.2960:04365
04366:-00077:+00047:-00015:000667.2960:04366
04367:+00007:+00097:-00008:000667.2960:04367
04368:+00031:+00134:-00014:000667.2960:04368
04369:+00025:+00086:+00131:000667.2960:04369
04370:-00064:+00074:-00027:000667.2960:04370
04371:+00008:+00041:+00041:000667.2960:04371
04372:+00057:+00125:-00053:000667.2960:04372
04373:-00029:+00054:+00049:000667.2960:04373
04374:-00080:+00092:-00039:000667.2960:04374
04375:-00046:+00052:+00002:000667.2960:04375
04376:-00016:+00088:+00014:000667.2960:04376
04377:+00033:+00090:-00039:000667.2960:04377
04378:+00027:+00143:-00010:000667.2960:04378
04379:-00003:+00053:+00059:000667.2960:04379
04380:+00013:+00077:-00022:000667.2960:04380
04381:+00067:+00061:+00000:000667.2960:04381
04382:+00067:+00050:+00022:000667.2960:04382
04383:+00001:+00079:-00055:000667.2960:04383
04384:-00068:+00045:+00050:000667.2960:04384
04385:+00002:+00149:+00077:000667.2960:04385
04386:+00056:+00043:-00014:000667.2960:04386
04387:+00037:+00077:-00077:000667.2960:04387
04388:-00130:+00022:+00035:000667.2960:04388
04389:+00095:+00110:-00072:000667.2960:04389
04390:+00101:+00016:+00012:000667.2960:04390
04391:-00038:+00108:+00007:000667.2960:04391
04392:-00076:+00053:-00047:000667.2960:04392
04393:-00049:+00063:-00019:000667.1266:04393
04394:-00071:+00074:-00043:000667.1266:04394
04395:-00088:+00015:+00079:000667.1266:04395
04396:+00070:+00122:+00130:000667.1266:04396
04397:+00016:-00039:+00016:000667.1266:04397
04398:-00022:+00089:-00019:000667.1266:04398
04399:+00019:+00086:+00059:000667.1266:04399
04400:+00048:+00033:+00002:000667.1266:04400
04401:+00022:+00084:+00019:000667.1266:04401
04402:-00015:+00027:+00036:000667.1266:04402
04403:-00031:+00105:-00099:000667.1266:04403
04404:+00013:+00063:-00044:000667.1266:04404
04405:-00031:+00083:+00039:000667.1266:04405
04406:-00081:+00113:+00038:000667.1266:04406
04407:+00051:+00100:+00101:000667.1266:04407
04408:+00113:+00077:-00008:000667.1266:04408
04409:+00057:+00033:+00006:000667.1266:04409
04410:-00072:+00095:-00054:000667.1266:04410
04411:-00059:+00023:-00006:000667.1266:04411
04412:-00088:+00060:-00022:000667.1266:04412
04413:-00053:+00031:+00040:000667.1266:04413
04414:+00037:+00073:-00012:000667.1266:04414
04415:+00047:+00116:+00010:000667.1266:04415
04416:+00071:+00067:+00061:000667.1266:04416
04417:+00126:+00094:+00001:000667.1266:04417
04418:+00000:+00048:-00021:000667.1266:04418
04419:-00086:+00103:-00002:000667.1266:04419
04420:-00052:+00054:-00027:000667.1266:04420
04421:+00032:+00075:-00116:000667.1266:04421
04422:+00011:+00073:-00042:000667.1266:04422
04423:-00020:+00090:-00051:000673.7036:04423
04424:+00038:+00179:+00032:000673.7036:04424
04425:+00083:+00145:-00038:000673.7036:04425
04426:+00044:+00041:+00049:000673.7036:04426
04427:-00025:+00074:+00063:000673.7036:04427
04428:-00001:+00115:+00038:000673.7036:04428
04429:-00011:+00057:+00079:000673.7036:04429
04430:-00024:-00013:-00029:000673.7036:04430
04431:-00090:+00039:+00114:000673.7036:04431
04432:-00034:+00077:-00061:000673.7036:04432
04433:+00061:+00082:+00047:000673.7036:04433
04434:+00048:+00108:-00015:000673.7036:04434
04435:+00155:+00095:-00006:000673.7036:04435
04436:+00121:+00105:+00067:000673.7036:04436
04437:+00040:+00034:+00022:000673.7036:04437
04438:+00047:+00075:+00115:000673.7036:04438
04439:+00061:+00032:-00015:000673.7036:04439
04440:-00023:+00022:-00087:000673.7036:04440
04441:-00066:+00100:-00104:000673.7036:04441
04442:-00141:+00035:-00056:000673.7036:04442
04443:-00059:+00102:-00054:000673.7036:04443
04444:-00003:+00103:-00006:000673.7036:04444
04445:+00000:+00100:-00087:000673.7036:04445
04446:-00121:+00063:-00020:000673.7036:04446
04447:-00065:+00051:+00030:000673.7036:04447
04448:+00030:+00084:+00109:000673.7036:04448
04449:-00022:+00005:-00088:000673.7036:04449
04450:-00100:+00069:+00014:000673.7036:04450
04451:-00064:-00006:+00009:000673.7036:04451
04452:+00023:+00071:-00032:000676.8717:04452
04453:+00088:+00098:+00021:000676.8717:04453
04454:+00061:+00069:+00023:000676.8717:04454
04455:+00007:+00091:+00008:000676.8717:04455
04456:+00001:+00048:-00022:000676.8717:04456
04457:+00034:+00043:-00134:000676.8717:04457
04458:+00026:+00052:-00167:000676.8717:04458
04459:-00036:+00035:-00192:000676.8717:04459
04460:-00079:+00076:-00179:000676.8717:04460
04461:-00045:+00071:-00096:000676.8717:04461
04462:-00078:+00022:-00130:000676.8717:04462
04463:-00040:+00016:-00093:000676.8717:04463
04464:-00040:-00013:-00075:000676.8717:04464
04465:+00015:+00013:-00146:000676.8717:04465
04466:+00010:+00058:-00114:000676.8717:04466
04467:-00047:+00064:-00134:000676.8717:04467
04468:-00110:+00083:-00146:000676.8717:04468
04469:-00156:+00092:-00133:000676.8717:04469
04470:-00098:+00084:-00105:000676.8717:04470
04471:-00083:+00018:-00110:000676.8717:04471
04472:-00107:+00011:-00144:000676.8717:04472
04473:-00140:+00059:-00150:000676.8717:04473
04474:-00113:+00009:-00119:000676.8717:04474
04475:-00109:+00035:-00207:000676.8717:04475
04476:-00154:+00060:-00112:000676.8717:04476
04477:-00161:+00072:-00079:000676.8717:04477
04478:-00027:+00064:-00066:000676.8717:04478
04479:+00031:+00071:-00066:000676.8717:04479
04480:-00011:+00098:-00075:000676.8717:04480
04481:-00128:+00086:-00029:000694.5894:04481
04482:-00077:+00063:+00092:000694.5894:04482
04483:+00021:+00081:+00055:000694.5894:04483
04484:-00004:+00059:+00086:000694.5894:04484
04485:-00070:+00054:+00085:000694.5894:04485
04486:-00247:+00036:-00028:000694.5894:04486
04487:-00232:+00090:+00050:000694.5894:04487
04488:-00002:+00078:+00046:000694.5894:04488
04489:-00003:+00055:+00063:000694.5894:04489
04490:-00054:+00110:+00003:000694.5894:04490
04491:-00076:+00103:+00097:000694.5894:04491
04492:-00126:+00016:+00135:000694.5894:04492
04493:-00155:+00069:+00013:000694.5894:04493
04494:-00097:+00083:+00051:000694.5894:04494
04495:+00133:+00108:+00093:000694.5894:04495
04496:+00186:+00134:+00092:000694.5894:04496
04497:+00059:+00107:+00023:000694.5894:04497
04498:+00013:+00132:+00071:000694.5894:04498
04499:+00026:+00094:+00074:000694.5894:04499
04500:+00098:+00095:+00127:000694.5894:04500
04501:+00062:+00098:+00058:000694.5894:04501
04502:+00031:+00099:+00094:000694.5894:04502
04503:+00146:+00122:+00079:000694.5894:04503
04504:+00207:+00123:+00048:000694.5894:04504
04505:+00157:+00051:+00024:000694.5894:04505
04506:-00002:+00067:-00095:000694.5894:04506
04507:-00123:+00101:-00066:000694.5894:04507
04508:-00005:+00120:+00009:000694.5894:04508
04509:+00038:+00102:+00012:000694.5894:04509
04510:+00096:+00074:+00048:000704.7894:04510
04511:+00170:+00070:+00011:000704.7894:04511
04512:+00113:+00069:-00086:000704.7894:04512
04513:-00077:-00110:+00002:000704.7894:04513
04514:+00021:+00138:-00244:000704.7894:04514
04515:-00010:-00008:-00046:000704.7894:04515
04516:-00019:+00286:-00193:000704.7894:04516
04517:+00082:+00081:+00005:000704.7894:04517
04518:+00239:+00146:-00042:000704.7894:04518
04519:+00086:+00024:-00006:000704.7894:04519
04520:+00014:+00086:-00020:000704.7894:04520
04521:+00113:+00008:-00042:000704.7894:04521
04522:+00182:+00063:-00102:000704.7894:04522
04523:+00108:+00066:+00027:000704.7894:04523
04524:-00100:-00014:-00119:000704.7894:04524
04525:-00009:+00083:+00010:000704.7894:04525
04526:+00191:-00025:+00110:000704.7894:04526
04527:-00009:+00115:-00100:000704.7894:04527
04528:-00158:-00033:+00104:000704.7894:04528
04529:-00098:+00130:-00036:000704.7894:04529
04530:+00129:-00045:-00033:000704.7894:04530
04531:+00005:+00025:+00026:000704.7894:04531
04532:-00051:-00103:+00024:000704.7894:04532
04533:+00240:+00138:-00109:000704.7894:04533
04534:+00131:-00070:+00025:000704.7894:04534
04535:-00165:+00182:-00048:000704.7894:04535
04536:-00139:-00014:+00011:000704.7894:04536
04537:+00140:+00145:-00006:000704.7894:04537
04538:+00146:+00016:+00128:000704.7894:04538
04539:+00113:+00069:-00079:000687.0878:04539
04540:-00042:+00076:-00042:000687.0878:04540
04541:-00019:+00099:+00078:000687.0878:04541
04542:-00025:+00102:-00116:000687.0878:04542
04543:-00014:+00074:+00128:000687.0878:04543
04544:-00008:+00099:-00085:000687.0878:04544
04545:+00054:+00020:-00092:000687.0878:04545
04546:+00015:+00145:-00043:000687.0878:04546
04547:-00097:+00064:+00070:000687.0878:04547
04548:-00140:+00047:+00118:000687.0878:04548
04549:-00007:+00090:-00018:000687.0878:04549
04550:+00098:+00050:-00018:000687.0878:04550
04551:+00014:+00163:-00098:000687.0878:04551
04552:+00029:+00123:-00004:000687.0878:04552
04553:-00024:+00196:-00075:000687.0878:04553
04554:-00136:+00128:+00107:000687.0878:04554
04555:-00003:+00001:+00021:000687.0878:04555
04556:+00295:+00151:-00082:000687.0878:04556
04557:-00274:+00050:-00082:000687.0878:04557
04558:-00354:-00008:+00043:000687.0878:04558
04559:+00170:+00076:-00090:000687.0878:04559
04560:+00169:+00056:-00010:000687.0878:04560
04561:-00114:+00142:-00102:000687.0878:04561
04562:-00279:+00013:-00151:000687.0878:04562
04563:-00194:+00213:+00051:000687.0878:04563
04564:+00088:-00101:+00123:000687.0878:04564
04565:-00238:+00223:-00223:000687.0878:04565
04566:-00216:+00133:+00076:000687.0878:04566
04567:-00020:+00074:-00110:000687.0878:04567
04568:-00082:+00097:-00023:000673.6868:04568
04569:-00094:+00061:+00046:000673.6868:04569
04570:+00033:+00040:-00139:000673.6868:04570
04571:+00117:+00119:+00035:000673.6868:04571
04572:+00055:+00083:+00070:000673.6868:04572
04573:-00021:+00063:-00018:000673.6868:04573
04574:-00016:+00090:+00071:000673.6868:04574
04575:+00050:+00076:-00003:000673.6868:04575
04576:+00061:+00050:-00009:000673.6868:04576
04577:+00004:+00043:-00043:000673.6868:04577
04578:-00099:+00079:-00012:000673.6868:04578
04579:-00041:+00038:+00047:000673.6868:04579
04580:-00029:+00033:-00052:000673.6868:04580
04581:-00083:+00101:-00046:000673.6868:04581
04582:-00083:+00056:-00015:000673.6868:04582
04583:-00032:+00071:+00002:000673.6868:04583
04584:+00062:+00090:+00005:000673.6868:04584
04585:+00030:+00050:-00009:000673.6868:04585
04586:-00011:+00067:-00021:000673.6868:04586
04587:+00015:+00129:+00027:000673.6868:04587
04588:+00037:+00021:-00072:000673.6868:04588
04589:+00011:+00087:-00056:000673.6868:04589
04590:+00008:+00056:-00008:000673.6868:04590
04591:-00003:+00037:-00040:000673.6868:04591
04592:+00053:+00048:-00015:000673.6868:04592
04593:+00072:+00053:-00010:000673.6868:04593
04594:+00105:+00073:+00017:000673.6868:04594
04595:+00079:+00051:+00008:000673.6868:04595
04596:+00040:+00065:-00042:000673.6868:04596
04597:-00014:+00082:-00031:000673.6868:04597
04598:-00001:+00104:-00035:000673.6868:04598
04599:-00007:+00058:-00057:000673.6868:04599
04600:-00019:+00063:-00093:000627.2293:04600
04601:-00038:+00069:-00005:000627.2293:04601
04602:+00039:+00090:-00009:000627.2293:04602
04603:+00128:+00100:+00006:000627.2293:04603
04604:+00087:+00096:-00025:000627.2293:04604
04605:+00031:+00100:-00027:000627.2293:04605
04606:+00050:+00094:-00025:000627.2293:04606
04607:+00040:+00086:-00039:000627.2293:04607
04608:-00013:+00033:-00056:000627.2293:04608
04609:+00081:+00121:+00004:000627.2293:04609
04610:+00059:+00080:-00053:000627.2293:04610
04611:+00016:+00104:-00003:000627.2293:04611
04612:-00019:+00099:-00009:000627.2293:04612
04613:+00045:+00063:-00014:000627.2293:04613
04614:+00053:+00101:+00008:000627.2293:04614
04615:+00049:+00102:+00008:000627.2293:04615
04616:+00036:+00082:-00002:000627.2293:04616
04617:-00017:+00062:+00033:000627.2293:04617
04618:+00030:+00102:+00006:000627.2293:04618
04619:-00002:+00020:-00040:000627.2293:04619
04620:+00014:+00132:-00035:000627.2293:04620
04621:+00015:+00091:+00039:000627.2293:04621
04622:-00010:+00053:-00015:000627.2293:04622
04623:-00008:+00099:+00015:000627.2293:04623
04624:+00026:+00037:+00017:000627.2293:04624
04625:+00019:+00073:-00002:000627.2293:04625
04626:-00002:+00049:-00001:000627.2293:04626
04627:-00026:+00048:-00029:000627.2293:04627
04628:-00038:+00074:+00003:000627.2293:04628
04629:-00038:+00068:-00018:000627.2293:04629
04630:-00022:+00024:-00053:000627.2293:04630
04631:-00037:+00082:-00062:000627.2293:04631
04632:-00059:+00057:-00012:000627.2293:04632
04633:-00047:+00060:-00054:000627.2293:04633
04634:-00012:+00051:-00068:000627.2293:04634
04635:-00068:+00049:-00044:000627.2293:04635
04636:-00048:+00070:-00034:000627.2293:04636
04637:-00009:+00053:-00067:000627.2293:04637
04638:-00036:+00051:-00047:000627.2293:04638
04639:-00040:+00049:-00043:000515.6164:04639
04640:-00044:+00065:-00033:000515.6164:04640
04641:-00034:+00073:-00016:000515.6164:04641
04642:-00012:+00099:-00054:000515.6164:04642
04643:-00028:+00040:-00041:000515.6164:04643
04644:-00046:+00073:-00053:000515.6164:04644
04645:-00052:+00054:-00011:000515.6164:04645
04646:-00025:+00038:-00028:000515.6164:04646
04647:-00025:+00053:-00035:000515.6164:04647
04648:-00045:+00072:-00027:000515.6164:04648
04649:-00010:+00057:-00024:000515.6164:04649
04650:-00022:+00088:-00002:000515.6164:04650
04651:-00029:+00052:-00035:000515.6164:04651
04652:-00031:+00047:-00010:000515.6164:04652
04653:-00010:+00071:+00016:000515.6164:04653
04654:-00005:+00062:+00027:000515.6164:04654
04655:-00005:+00076:-00018:000515.6164:04655
04656:-00016:+00073:-00014:000515.6164:04656
04657:-00038:+00073:-00004:000515.6164:04657
04658:-00038:+00059:-00041:000515.6164:04658
04659:-00025:+00043:+00015:000515.6164:04659
04660:-00044:+00072:+00015:000515.6164:04660
04661:-00046:+00076:-00006:000515.6164:04661
04662:-00032:+00065:+00012:000515.6164:04662
04663:-00010:+00091:-00023:000515.6164:04663
04664:-00013:+00085:-00008:000515.6164:04664
04665:-00042:+00047:+00000:000515.6164:04665
04666:-00027:+00076:+00000:000515.6164:04666
04667:-00035:+00063:+00008:000515.6164:04667
04668:-00015:+00020:-00052:000515.6164:04668
04669:-00019:+00095:-00051:000515.6164:04669
04670:+00017:+00062:+00007:000515.6164:04670
04671:-00026:+00064:-00057:000515.6164:04671
04672:-00048:+00089:-00017:000515.6164:04672
04673:-00001:+00072:+00044:000515.6164:04673
04674:+00012:+00077:-00044:000515.6164:04674
04675:+00011:+00053:+00000:000515.6164:04675
04676:+00027:+00052:-00026:000515.6164:04676
04677:+00010:+00088:-00032:000515.6164:04677
04678:+00005:+00070:-00013:000515.6164:04678
04679:+00004:+00083:-00037:000515.6164:04679
04680:-00002:+00019:+00004:000515.6164:04680
04681:+00061:+00091:-00040:000478.1602:04681
04682:+00045:+00054:-00006:000478.1602:04682
04683:+00038:+00037:-00021:000478.1602:04683
04684:+00036:+00073:-00031:000478.1602:04684
04685:+00036:+00036:-00010:000478.1602:04685
04686:+00034:+00058:-00003:000478.1602:04686
04687:+00056:+00069:-00021:000478.1602:04687
04688:+00093:+00047:-00002:000478.1602:04688
04689:+00079:+00033:+00012:000478.1602:04689
04690:+00024:+00064:-00014:000478.1602:04690
04691:+00032:+00064:-00018:000478.1602:04691
04692:+00031:+00056:+00022:000478.1602:04692
04693:+00078:+00105:-00026:000478.1602:04693
04694:+00055:+00076:-00003:000478.1602:04694
04695:+00020:+00087:-00003:000478.1602:04695
04696:-00008:+00079:+00016:000478.1602:04696
04697:+00009:+00050:+00013:000478.1602:04697
04698:+00031:+00094:+00016:000478.1602:04698
04699:+00027:+00105:+00016:000478.1602:04699
04700:-00021:+00085:-00021:000478.1602:04700
04701:-00034:+00099:+00009:000478.1602:04701
04702:-00021:+00047:-00003:000478.1602:04702
04703:+00013:+00091:-00029:000478.1602:04703
04704:-00006:+00084:+00006:000478.1602:04704
04705:+00020:+00119:-00040:000478.1602:04705
04706:+00049:+00091:-00004:000478.1602:04706
04707:+00023:+00095:+00015:000478.1602:04707
04708:-00008:+00083:-00023:000478.1602:04708
04709:+00020:+00084:+00012:000478.1602:04709
04710:+00040:+00096:+00005:000478.1602:04710
04711:+00109:+00103:+00049:000478.1602:04711
04712:+00041:+00083:-00019:000478.1602:04712
04713:+00015:+00087:+00003:000478.1602:04713
04714:+00032:+00115:+00030:000478.1602:04714
04715:+00023:+00082:+00007:000478.1602:04715
04716:+00029:+00164:-00012:000478.1602:04716
04717:+00047:+00083:+00029:000478.1602:04717
04718:+00028:+00061:-00033:000539.1583:04718
04719:+00035:+00099:+00020:000539.1583:04719
04720:+00026:+00078:+00024:000539.1583:04720
04721:+00029:+00079:+00045:000539.1583:04721
04722:+00031:+00091:+00013:000539.1583:04722
04723:-00020:+00099:-00024:000539.1583:04723
04724:-00009:+00074:-00037:000539.1583:04724
04725:+00022:+00151:-00054:000539.1583:04725
04726:+00016:+00090:+00034:000539.1583:04726
04727:+00019:+00077:-00036:000539.1583:04727
04728:+00034:+00084:+00012:000539.1583:04728
04729:+00032:+00104:-00007:000539.1583:04729
04730:-00020:+00078:-00015:000539.1583:04730
04731:+00040:+00067:+00002:000539.1583:04731
04732:+00072:+00062:+00017:000539.1583:04732
04733:+00080:+00067:+00005:000539.1583:04733
04734:+00026:+00061:-00038:000539.1583:04734
04735:-00014:+00056:-00037:000539.1583:04735
04736:+00051:+00087:-00033:000539.1583:04736
04737:+00041:+00085:-00031:000539.1583:04737
04738:-00022:+00075:-00027:000539.1583:04738
04739:-00023:+00074:-00018:000539.1583:04739
04740:-00020:+00082:-00012:000539.1583:04740
04741:+00017:+00090:-00004:000539.1583:04741
04742:+00023:+00074:-00020:000539.1583:04742
04743:-00005:+00084:-00003:000539.1583:04743
04744:-00049:+00085:-00028:000539.1583:04744
04745:-00033:+00149:-00012:000539.1583:04745
04746:-00008:+00121:-00031:000539.1583:04746
04747:-00064:+00052:+00000:000539.1583:04747
04748:-00031:+00065:-00023:000539.1583:04748
04749:+00024:+00065:-00007:000539.1583:04749
04750:-00010:+00088:-00017:000539.1583:04750
04751:-00037:+00084:-00036:000539.1583:04751
04752:+00052:+00051:-00005:000585.5624:04752
04753:+00079:+00102:-00012:000585.5624:04753
04754:+00032:+00068:+00033:000585.5624:04754
04755:-00104:+00067:-00055:000585.5624:04755
04756:-00113:+00154:-00026:000585.5624:04756
04757:+00014:+00121:+00046:000585.5624:04757
04758:+00022:+00064:+00000:000585.5624:04758
04759:-00032:+00050:+00015:000585.5624:04759
04760:-00048:+00078:-00012:000585.5624:04760
04761:+00035:+00101:-00014:000585.5624:04761
04762:+00020:+00050:-00010:000585.5624:04762
04763:-00059:+00092:-00034:000585.5624:04763
04764:-00094:-00002:+00003:000585.5624:04764
04765:-00040:+00087:+00034:000585.5624:04765
04766:+00005:+00055:+00004:000585.5624:04766
04767:-00020:+00065:-00037:000585.5624:04767
04768:-00068:+00078:+00003:000585.5624:04768
04769:-00044:+00067:+00008:000585.5624:04769
04770:-00026:+00073:-00001:000585.5624:04770
04771:+00012:+00115:-00027:000585.5624:04771
04772:+00036:+00089:+00019:000585.5624:04772
04773:-00002:+00068:-00028:000585.5624:04773
04774:-00074:-00013:-00018:000585.5624:04774
04775:-00070:+00059:-00101:000585.5624:04775
04776:+00021:+00047:-00015:000585.5624:04776
04777:-00032:+00063:-00034:000585.5624:04777
04778:-00077:+00074:-00042:000585.5624:04778
04779:-00052:+00089:+00033:000585.5624:04779
04780:+00025:+00074:-00072:000585.5624:04780
04781:+00015:+00036:-00019:000585.5624:04781
04782:-00059:+00081:-00006:000585.5624:04782
04783:-00085:-00069:-00051:000585.5624:04783
04784:-00047:+00092:+00065:000621.5839:04784
04785:+00010:-00023:+00044:000621.5839:04785
04786:+00044:+00075:-00060:000621.5839:04786
04787:-00072:+00091:-00020:000621.5839:04787
04788:-00099:+00090:+00066:000621.5839:04788
04789:-00003:+00078:-00018:000621.5839:04789
04790:+00083:+00058:-00010:000621.5839:04790
04791:+00064:+00073:+00022:000621.5839:04791
04792:-00046:+00091:-00101:000621.5839:04792
04793:-00048:-00097:+00040:000621.5839:04793
04794:-00049:+00123:-00195:000621.5839:04794
04795:+00075:-00093:+00101:000621.5839:04795
04796:-00035:+00163:-00137:000621.5839:04796
04797:-00110:+00003:+00028:000621.5839:04797
04798:-00070:+00076:+00079:000621.5839:04798
04799:+00110:+00038:-00112:000621.5839:04799
04800:+00075:+00044:+00045:000621.5839:04800
04801:-00083:+00105:-00081:000621.5839:04801
04802:-00084:+00112:+00105:000621.5839:04802
04803:+00025:+00258:-00095:000621.5839:04803
04804:+00039:+00044:+00082:000621.5839:04804
04805:-00018:+00132:-00004:000621.5839:04805
04806:-00035:+00021:+00004:000621.5839:04806
04807:-00017:+00081:-00035:000621.5839:04807
04808:+00018:+00099:-00068:000621.5839:04808
04809:+00080:+00060:+00084:000621.5839:04809
04810:+00054:+00089:-00049:000621.5839:04810
04811:-00041:+00116:-00031:000621.5839:04811
04812:-00055:+00108:+00070:000621.5839:04812
04813:-00038:+00054:+00051:000621.5839:04813
04814:+00085:+00061:+00085:000621.5839:04814
04815:-00024:+00093:-00047:000621.5839:04815
04816:-00053:+00048:+00125:000638.5226:04816
04817:+00015:+00097:-00010:000638.5226:04817
04818:+00063:+00044:-00024:000638.5226:04818
04819:+00065:+00066:+00095:000638.5226:04819
04820:-00064:+00098:-00073:000638.5226:04820
04821:-00065:+00109:+00055:000638.5226:04821
04822:+00007:+00197:-00096:000638.5226:04822
04823:+00080:+00037:+00069:000638.5226:04823
04824:+00021:+00083:-00050:000638.5226:04824
04825:-00013:+00070:-00042:000638.5226:04825
04826:+00016:+00046:+00002:000638.5226:04826
04827:+00022:+00100:-00066:000638.5226:04827
04828:+00057:+00049:+00041:000638.5226:04828
04829:+00044:+00099:-00065:000638.5226:04829
04830:-00046:+00109:-00028:000638.5226:04830
04831:-00062:+00115:+00125:000638.5226:04831
04832:-00043:-00019:-00005:000638.5226:04832
04833:+00054:+00026:+00148:000638.5226:04833
04834:-00043:+00107:-00102:000638.5226:04834
04835:-00070:+00032:+00095:000638.5226:04835
04836:-00012:+00129:+00039:000638.5226:04836
04837:+00058:+00036:-00036:000638.5226:04837
04838:+00067:+00062:+00076:000638.5226:04838
04839:-00071:+00132:-00116:000638.5226:04839
04840:-00081:+00162:+00152:000638.5226:04840
04841:+00023:+00230:-00180:000638.5226:04841
04842:+00025:+00060:+00124:000638.5226:04842
04843:-00032:+00160:-00012:000638.5226:04843
04844:+00019:+00058:-00083:000638.5226:04844
04845:-00011:+00084:+00025:000638.5226:04845
04846:-00028:+00130:-00061:000638.5226:04846
04847:+00048:+00063:+00054:000638.5226:04847
04848:+00049:+00102:-00062:000623.6220:04848
04849:-00046:+00100:-00070:000623.6220:04849
04850:-00053:+00203:+00123:000623.6220:04850
04851:-00041:-00036:+00108:000623.6220:04851
04852:+00009:+00131:+00107:000623.6220:04852
04853:-00028:+00058:-00059:000623.6220:04853
04854:-00010:+00026:+00066:000623.6220:04854
04855:-00021:+00098:-00035:000623.6220:04855
04856:+00047:+00061:+00044:000623.6220:04856
04857:+00031:+00112:+00054:000623.6220:04857
04858:-00060:+00135:-00088:000623.6220:04858
04859:-00087:+00167:+00152:000623.6220:04859
04860:+00030:+00150:-00181:000623.6220:04860
04861:+00039:+00118:+00084:000623.6220:04861
04862:-00028:+00127:+00009:000623.6220:04862
04863:-00017:+00087:-00071:000623.6220:04863
04864:+00017:+00102:-00005:000623.6220:04864
04865:-00015:+00099:-00016:000623.6220:04865
04866:-00002:+00070:+00020:000623.6220:04866
04867:+00022:+00102:-00067:000623.6220:04867
04868:+00005:+00050:+00017:000623.6220:04868
04869:-00063:-00052:-00015:000623.6220:04869
04870:-00040:+00081:-00175:000623.6220:04870
04871:+00017:-00002:+00192:000623.6220:04871
04872:-00031:+00133:-00157:000623.6220:04872
04873:-00039:+00033:+00048:000623.6220:04873
04874:-00016:+00135:+00070:000623.6220:04874
04875:+00034:+00045:-00055:000623.6220:04875
04876:+00055:+00085:+00077:000623.6220:04876
04877:-00013:+00080:-00099:000623.6220:04877
04878:-00046:-00051:+00009:000623.6220:04878
04879:+00021:+00230:+00135:000623.6220:04879
04880:+00013:-00038:+00099:000617.8871:04880
04881:+00079:+00149:-00070:000617.8871:04881
04882:+00008:+00061:-00023:000617.8871:04882
04883:-00029:+00080:+00096:000617.8871:04883
04884:+00002:+00075:+00011:000617.8871:04884
04885:+00052:+00066:-00029:000617.8871:04885
04886:+00053:+00083:+00045:000617.8871:04886
04887:+00032:+00086:-00102:000617.8871:04887
04888:-00054:-00006:-00010:000617.8871:04888
04889:-00054:+00123:-00134:000617.8871:04889
04890:+00032:-00011:+00035:000617.8871:04890
04891:+00062:+00103:-00071:000617.8871:04891
04892:+00019:+00088:-00069:000617.8871:04892
04893:-00074:+00077:+00055:000617.8871:04893
04894:+00013:+00106:-00068:000617.8871:04894
04895:+00099:+00075:+00031:000617.8871:04895
04896:+00037:+00104:-00003:000617.8871:04896
04897:-00063:-00006:-00014:000617.8871:04897
04898:-00013:+00102:+00127:000617.8871:04898
04899:+00051:+00014:-00040:000617.8871:04899
04900:+00055:+00035:+00014:000617.8871:04900
04901:+00007:+00068:-00024:000617.8871:04901
04902:-00036:+00092:+00008:000617.8871:04902
04903:-00038:+00063:+00011:000617.8871:04903
04904:+00010:+00078:-00016:000617.8871:04904
04905:+00087:+00075:+00039:000617.8871:04905
04906:+00073:+00068:-00029:000617.8871:04906
04907:-00056:-00007:-00038:000617.8871:04907
04908:-00066:+00123:-00064:000617.8871:04908
04909:+00011:+00035:-00019:000617.8871:04909
04910:+00056:+00091:-00007:000617.8871:04910
04911:+00041:+00046:-00067:000617.8871:04911
04912:-00064:+00085:-00039:000628.4950:04912
04913:+00000:+00095:-00039:000628.4950:04913
04914:+00045:+00074:-00032:000628.4950:04914
04915:+00079:+00097:+00007:000628.4950:04915
04916:-00008:+00008:-00072:000628.4950:04916
04917:-00043:+00093:+00045:000628.4950:04917
04918:-00021:+00041:+00048:000628.4950:04918
04919:+00046:+00063:-00013:000628.4950:04919
04920:+00052:+00089:-00005:000628.4950:04920
04921:-00033:+00089:-00020:000628.4950:04921
04922:-00047:+00069:-00021:000628.4950:04922
04923:-00008:+00067:-00006:000628.4950:04923
04924:+00091:+00100:-00009:000628.4950:04924
04925:+00090:+00117:-00029:000628.4950:04925
04926:-00024:+00024:-00011:000628.4950:04926
04927:-00067:+00116:-00038:000628.4950:04927
04928:+00013:+00039:+00075:000628.4950:04928
04929:+00018:+00079:-00087:000628.4950:04929
04930:-00002:+00076:+00016:000628.4950:04930
04931:-00042:+00062:+00011:000628.4950:04931
04932:+00006:+00118:-00052:000628.4950:04932
04933:+00024:+00069:+00008:000628.4950:04933
04934:+00060:+00120:-00057:000628.4950:04934
04935:-00003:-00005:+00018:000628.4950:04935
04936:-00096:+00062:+00085:000628.4950:04936
04937:-00028:-00011:-00019:000628.4950:04937
04938:+00029:+00007:-00043:000628.4950:04938
04939:-00005:+00088:-00031:000628.4950:04939
04940:-00012:+00083:+00036:000628.4950:04940
04941:-00016:+00135:-00053:000628.4950:04941
04942:+00000:+00051:+00042:000628.4950:04942
04943:+00065:+00102:-00026:000640.2099:04943
04944:+00063:+00086:-00019:000640.2099:04944
04945:-00080:+00063:+00027:000640.2099:04945
04946:-00070:+00034:+00031:000640.2099:04946
04947:+00026:+00075:+00074:000640.2099:04947
04948:+00030:+00069:-00084:000640.2099:04948
04949:-00029:+00021:+00052:000640.2099:04949
04950:-00075:+00067:+00014:000640.2099:04950
04951:+00063:+00073:-00046:000640.2099:04951
04952:+00079:+00161:+00046:000640.2099:04952
04953:-00052:+00026:+00033:000640.2099:04953
04954:-00073:+00024:+00021:000640.2099:04954
04955:-00032:+00177:-00081:000640.2099:04955
04956:-00002:+00028:+00089:000640.2099:04956
04957:+00021:+00134:-00064:000640.2099:04957
04958:-00049:+00016:-00005:000640.2099:04958
04959:-00068:+00094:-00003:000640.2099:04959
04960:-00034:+00083:-00024:000640.2099:04960
04961:+00063:+00130:+00032:000640.2099:04961
04962:+00040:+00067:+00025:000640.2099:04962
04963:-00038:-00046:+00029:000640.2099:04963
04964:-00096:+00141:-00235:000640.2099:04964
04965:-00017:+00003:+00130:000640.2099:04965
04966:+00075:+00079:-00020:000640.2099:04966
04967:-00038:+00039:-00027:000640.2099:04967
04968:-00078:+00087:-00065:000640.2099:04968
04969:-00032:+00034:-00123:000640.2099:04969
04970:+00106:+00131:+00038:000640.2099:04970
04971:+00068:+00086:+00009:000640.2099:04971
04972:-00124:-00018:-00011:000640.2099:04972
04973:-00103:+00194:-00124:000640.2099:04973
04974:+00024:+00029:-00042:000654.6798:04974
04975:+00037:+00191:-00044:000654.6798:04975
04976:-00044:+00107:+00031:000654.6798:04976
04977:-00063:+00083:+00113:000654.6798:04977
04978:-00012:+00062:-00103:000654.6798:04978
04979:+00037:+00047:+00081:000654.6798:04979
04980:+00050:+00152:+00032:000654.6798:04980
04981:-00012:+00076:+00064:000654.6798:04981
04982:-00084:+00227:-00168:000654.6798:04982
04983:-00050:-00064:+00096:000654.6798:04983
04984:+00046:+00172:-00196:000654.6798:04984
04985:+00057:+00028:-00038:000654.6798:04985
04986:-00123:+00099:-00016:000654.6798:04986
04987:-00118:+00045:-00025:000654.6798:04987
04988:+00125:+00165:+00050:000654.6798:04988
04989:+00008:-00088:-00086:000654.6798:04989
04990:-00077:+00078:+00060:000654.6798:04990
04991:-00076:+00034:+00078:000654.6798:04991
04992:+00023:+00181:+00002:000654.6798:04992
04993:+00045:+00157:-00197:000654.6798:04993
04994:-00027:+00051:+00200:000654.6798:04994
04995:-00066:+00175:-00125:000654.6798:04995
04996:+00009:+00013:-00005:000654.6798:04996
04997:+00047:+00152:-00027:000654.6798:04997
04998:+00027:+00067:+00011:000654.6798:04998
04999:-00003:+00035:+00160:000654.6798:04999
05000:-00095:+00054:-00177:000654.6798:05000
05001:-00053:+00000:+00140:000654.6798:05001
05002:+00029:+00109:-00190:000654.6798:05002
05003:+00055:+00101:+00096:000654.6798:05003
05004:-00043:+00150:+00025:000663.9041:05004
05005:-00031:+00023:-00071:000663.9041:05005
05006:+00044:+00096:+00007:000663.9041:05006
05007:+00067:+00068:-00112:000663.9041:05007
05008:-00063:+00035:+00125:000663.9041:05008
05009:-00062:+00143:-00010:000663.9041:05009
05010:-00001:+00017:+00017:000663.9041:05010
05011:+00068:+00094:-00042:000663.9041:05011
05012:+00023:+00056:-00069:000663.9041:05012
05013:-00053:+00098:+00064:000663.9041:05013
05014:-00058:+00032:-00042:000663.9041:05014
05015:+00025:+00088:+00022:000663.9041:05015
05016:+00043:+00077:+00013:000663.9041:05016
05017:+00042:+00009:+00055:000663.9041:05017
05018:-00037:+00092:-00162:000663.9041:05018
05019:-00028:+00081:+00052:000663.9041:05019
05020:+00015:+00103:+00010:000663.9041:05020
05021:+00048:+00067:-00041:000663.9041:05021
05022:+00007:+00065:+00063:000663.9041:05022
05023:-00015:+00093:-00016:000663.9041:05023
05024:+00038:+00127:-00020:000663.9041:05024
05025:+00010:+00103:+00019:000663.9041:05025
05026:+00023:+00083:+00119:000663.9041:05026
05027:-00048:+00002:-00002:000663.9041:05027
05028:-00014:+00066:+00027:000663.9041:05028
05029:-00006:+00057:-00054:000663.9041:05029
05030:+00031:+00120:+00030:000663.9041:05030
05031:-00022:+00113:-00039:000663.9041:05031
05032:-00010:+00032:+00044:000663.9041:05032
05033:-00005:+00177:-00071:000663.9041:05033
05034:+00026:+00080:-00047:000664.3952:05034
05035:+00095:+00095:+00092:000664.3952:05035
05036:-00034:+00103:-00087:000664.3952:05036
05037:-00083:+00101:+00091:000664.3952:05037
05038:+00053:+00080:-00003:000664.3952:05038
05039:+00179:+00079:-00010:000664.3952:05039
05040:-00067:+00032:+00028:000664.3952:05040
05041:-00206:+00072:-00050:000664.3952:05041
05042:-00012:+00114:+00092:000664.3952:05042
05043:+00147:+00071:+00032:000664.3952:05043
05044:+00085:+00037:+00015:000664.3952:05044
05045:-00117:+00114:-00063:000664.3952:05045
05046:-00070:+00084:-00014:000664.3952:05046
05047:-00004:+00060:+00016:000664.3952:05047
05048:+00094:+00113:+00070:000664.3952:05048
05049:+00138:-00030:-00079:000664.3952:05049
05050:-00162:+00055:-00090:000664.3952:05050
05051:-00092:+00103:+00034:000664.3952:05051
05052:+00081:+00087:+00023:000664.3952:05052
05053:+00178:+00077:+00136:000664.3952:05053
05054:-00104:+00084:+00029:000664.3952:05054
05055:-00123:+00100:+00008:000664.3952:05055
05056:+00037:+00098:+00020:000664.3952:05056
05057:+00047:+00089:-00042:000664.3952:05057
05058:+00010:+00075:-00082:000664.3952:05058
05059:-00100:+00017:+00033:000664.3952:05059
05060:-00028:+00120:-00037:000664.3952:05060
05061:+00093:+00105:-00070:000664.3952:05061
05062:-00032:+00066:+00009:000664.3952:05062
05063:-00142:+00099:-00047:000664.3952:05063
05064:-00074:+00045:+00049:000666.7128:05064
05065:+00027:+00110:-00039:000666.7128:05065
05066:+00037:+00059:-00017:000666.7128:05066
05067:-00033:+00104:+00005:000666.7128:05067
05068:-00037:+00057:-00013:000666.7128:05068
05069:+00050:+00070:+00035:000666.7128:05069
05070:+00051:+00069:-00015:000666.7128:05070
05071:-00004:+00049:+00050:000666.7128:05071
05072:-00111:+00112:-00045:000666.7128:05072
05073:+00028:+00059:+00045:000666.7128:05073
05074:+00062:+00107:-00022:000666.7128:05074
05075:+00034:+00035:-00028:000666.7128:05075
05076:-00078:+00100:+00020:000666.7128:05076
05077:-00027:+00062:-00036:000666.7128:05077
05078:+00042:+00134:+00029:000666.7128:05078
05079:+00022:+00051:+00053:000666.7128:05079
05080:-00060:+00037:+00020:000666.7128:05080
05081:-00055:+00100:-00084:000666.7128:05081
05082:-00022:+00052:+00018:000666.7128:05082
05083:-00060:+00115:-00008:000666.7128:05083
05084:-00027:+00076:+00016:000666.7128:05084
05085:+00013:+00066:+00038:000666.7128:05085
05086:+00055:+00088:-00033:000666.7128:05086
05087:+00008:+00129:+00005:000666.7128:05087
05088:+00011:+00101:+00001:000666.7128:05088
05089:+00051:+00120:+00085:000666.7128:05089
05090:-00050:-00064:-00072:000666.7128:05090
05091:-00055:+00072:+00151:000666.7128:05091
05092:+00225:+00080:+00095:000666.7128:05092
05093:+00301:+00033:-00057:000666.7128:05093
05094:-00249:-00009:-00110:000671.4624:05094
05095:-00243:+00064:-00034:000671.4624:05095
05096:+00077:+00111:+00311:000671.4624:05096
05097:+00266:-00025:-00057:000671.4624:05097
05098:+00082:+00173:+00014:000671.4624:05098
05099:-00154:+00051:+00063:000671.4624:05099
05100:+00112:+00150:-00044:000671.4624:05100
05101:+00170:+00094:-00017:000671.4624:05101
05102:-00069:+00107:-00038:000671.4624:05102
05103:-00095:+00042:+00061:000671.4624:05103
05104:+00055:+00131:-00082:000671.4624:05104
05105:+00065:+00041:+00128:000671.4624:05105
05106:+00004:+00078:-00096:000671.4624:05106
05107:+00078:+00050:+00083:000671.4624:05107
05108:+00134:+00125:-00083:000671.4624:05108
05109:+00092:+00062:+00241:000671.4624:05109
05110:-00112:+00006:+00062:000671.4624:05110
05111:-00033:+00112:-00152:000671.4624:05111
05112:+00047:+00039:+00139:000671.4624:05112
05113:-00012:+00136:-00298:000671.4624:05113
05114:-00087:+00060:+00129:000671.4624:05114
05115:-00109:+00129:+00007:000671.4624:05115
05116:+00063:+00015:-00073:000671.4624:05116
05117:+00014:+00056:-00058:000671.4624:05117
05118:-00070:+00035:-00117:000671.4624:05118
05119:-00005:+00038:-00003:000671.4624:05119
05120:+00049:+00060:-00141:000671.4624:05120
05121:-00036:+00012:-00089:000671.4624:05121
05122:-00012:-00002:-00131:000671.4624:05122
05123:+00042:+00018:-00064:000677.6156:05123
05124:+00157:+00014:-00053:000677.6156:05124
05125:+00123:+00005:-00151:000677.6156:05125
05126:-00014:+00042:-00187:000677.6156:05126
05127:-00101:+00068:-00139:000677.6156:05127
05128:-00111:+00033:-00185:000677.6156:05128
05129:-00132:+00022:-00196:000677.6156:05129
05130:-00114:+00050:-00166:000677.6156:05130
05131:-00082:+00064:-00058:000677.6156:05131
05132:+00000:+00012:-00194:000677.6156:05132
05133:-00096:+00105:-00189:000677.6156:05133
05134:-00134:+00030:-00067:000677.6156:05134
05135:-00160:+00032:-00110:000677.6156:05135
05136:-00102:+00029:-00087:000677.6156:05136
05137:-00058:+00042:-00078:000677.6156:05137
05138:-00087:+00054:-00080:000677.6156:05138
05139:-00112:+00036:-00049:000677.6156:05139
05140:-00041:+00007:+00077:000677.6156:05140
05141:-00034:+00043:-00022:000677.6156:05141
05142:-00063:+00050:+00089:000677.6156:05142
05143:-00159:+00115:-00054:000677.6156:05143
05144:-00154:+00103:-00022:000677.6156:05144
05145:-00141:+00101:+00029:000677.6156:05145
05146:-00103:+00095:+00021:000677.6156:05146
05147:-00112:+00035:+00071:000677.6156:05147
05148:-00083:+00009:-00017:000677.6156:05148
05149:+00003:+00120:+00016:000677.6156:05149
05150:-00046:-00013:+00070:000677.6156:05150
05151:-00184:+00022:+00004:000677.6156:05151
05152:-00157:+00067:+00044:000698.5535:05152
05153:-00043:+00003:+00089:000698.5535:05153
05154:+00070:+00093:+00003:000698.5535:05154
05155:+00058:+00063:+00045:000698.5535:05155
05156:-00002:+00152:+00048:000698.5535:05156
05157:+00066:+00043:+00119:000698.5535:05157
05158:+00034:+00225:-00024:000698.5535:05158
05159:-00088:+00064:+00099:000698.5535:05159
05160:-00110:+00206:-00017:000698.5535:05160
05161:+00000:+00114:+00059:000698.5535:05161
05162:+00105:+00129:+00039:000698.5535:05162
05163:+00129:+00067:-00011:000698.5535:05163
05164:+00075:+00074:+00024:000698.5535:05164
05165:+00065:+00048:-00040:000698.5535:05165
05166:+00092:+00053:+00023:000698.5535:05166
05167:+00038:+00099:-00028:000698.5535:05167
05168:-00021:+00063:-00038:000698.5535:05168
05169:+00006:+00112:-00061:000698.5535:05169
05170:+00069:+00094:-00045:000698.5535:05170
05171:+00123:+00115:-00019:000698.5535:05171
05172:+00054:+00090:-00081:000698.5535:05172
05173:+00009:+00099:-00067:000698.5535:05173
05174:+00065:+00031:-00022:000698.5535:05174
05175:+00118:+00111:+00014:000698.5535:05175
05176:+00145:+00028:+00164:000698.5535:05176
05177:+00119:+00182:+00007:000698.5535:05177
05178:+00070:+00061:+00048:000698.5535:05178
05179:-00016:+00122:+00032:000698.5535:05179
05180:+00090:-00137:-00137:000703.1844:05180
05181:+00125:+00213:-00207:000703.1844:05181
05182:+00096:-00037:+00087:000703.1844:05182
05183:+00091:+00049:+00022:000703.1844:05183
05184:+00031:-00017:-00050:000703.1844:05184
05185:-00039:+00114:+00062:000703.1844:05185
05186:-00002:+00145:-00162:000703.1844:05186
05187:+00083:+00106:+00169:000703.1844:05187
05188:+00053:+00105:+00007:000703.1844:05188
05189:-00017:+00114:-00082:000703.1844:05189
05190:+00096:+00066:+00113:000703.1844:05190
05191:+00043:+00058:-00058:000703.1844:05191
05192:+00023:-00070:+00172:000703.1844:05192
05193:+00036:+00000:+00060:000703.1844:05193
05194:+00081:-00122:-00088:000703.1844:05194
05195:+00065:+00229:+00014:000703.1844:05195
05196:-00105:+00034:+00091:000703.1844:05196
05197:-00097:-00106:-00137:000703.1844:05197
05198:+00270:+00275:-00152:000703.1844:05198
05199:+00153:+00256:+00005:000703.1844:05199
05200:-00114:-00004:+00153:000703.1844:05200
05201:-00114:+00174:-00070:000703.1844:05201
05202:+00059:+00112:+00019:000703.1844:05202
05203:+00051:+00198:-00046:000703.1844:05203
05204:-00074:-00004:+00031:000703.1844:05204
05205:-00104:+00034:+00091:000703.1844:05205
05206:+00137:+00107:-00070:000703.1844:05206
05207:+00157:+00074:+00053:000703.1844:05207
05208:-00079:+00158:-00077:000703.1844:05208
05209:-00010:+00023:+00116:000703.1844:05209
05210:+00102:+00144:+00080:000682.0899:05210
05211:-00008:+00065:-00125:000682.0899:05211
05212:-00056:+00050:+00009:000682.0899:05212
05213:-00052:+00118:-00089:000682.0899:05213
05214:+00054:+00071:-00108:000682.0899:05214
05215:-00033:-00039:-00021:000682.0899:05215
05216:+00027:+00042:-00107:000682.0899:05216
05217:-00020:+00034:-00204:000682.0899:05217
05218:-00124:-00131:-00085:000682.0899:05218
05219:+00043:+00266:-00029:000682.0899:05219
05220:+00008:-00073:+00065:000682.0899:05220
05221:-00103:+00078:-00143:000682.0899:05221
05222:+00199:+00105:+00085:000682.0899:05222
05223:+00173:+00095:-00063:000682.0899:05223
05224:-00314:+00130:-00223:000682.0899:05224
05225:-00074:+00075:+00114:000682.0899:05225
05226:+00024:+00087:-00107:000682.0899:05226
05227:-00112:-00039:-00041:000682.0899:05227
05228:-00180:+00076:+00060:000682.0899:05228
05229:-00112:-00062:-00009:000682.0899:05229
05230:-00033:+00169:-00182:000682.0899:05230
05231:-00055:+00069:+00090:000682.0899:05231
05232:-00010:+00099:-00007:000682.0899:05232
05233:+00154:+00037:+00070:000682.0899:05233
05234:+00059:+00106:-00005:000682.0899:05234
05235:-00069:+00086:-00037:000682.0899:05235
05236:+00076:+00040:+00087:000682.0899:05236
05237:+00085:+00093:-00024:000682.0899:05237
05238:-00098:+00057:+00115:000682.0899:05238
05239:-00135:+00079:-00081:000682.0899:05239
05240:-00068:+00057:-00147:000665.6436:05240
05241:-00034:+00055:+00042:000665.6436:05241
05242:-00040:+00089:-00078:000665.6436:05242
05243:+00009:+00067:-00021:000665.6436:05243
05244:+00050:+00066:+00007:000665.6436:05244
05245:+00024:+00106:+00008:000665.6436:05245
05246:+00116:+00102:+00074:000665.6436:05246
05247:+00104:+00109:-00020:000665.6436:05247
05248:+00050:+00102:-00085:000665.6436:05248
05249:-00101:+00136:-00086:000665.6436:05249
05250:-00057:+00057:-00013:000665.6436:05250
05251:+00037:+00087:-00014:000665.6436:05251
05252:+00003:+00061:-00068:000665.6436:05252
05253:+00001:+00077:+00033:000665.6436:05253
05254:+00043:+00047:-00030:000665.6436:05254
05255:+00137:+00114:+00048:000665.6436:05255
05256:+00169:+00120:+00026:000665.6436:05256
05257:+00028:+00067:-00016:000665.6436:05257
05258:-00010:+00087:-00018:000665.6436:05258
05259:-00006:+00082:-00066:000665.6436:05259
05260:+00012:+00076:-00028:000665.6436:05260
05261:-00022:+00082:-00038:000665.6436:05261
05262:+00004:+00051:-00057:000665.6436:05262
05263:+00080:+00078:-00016:000665.6436:05263
05264:+00074:+00096:+00000:000665.6436:05264
05265:+00039:+00007:+00015:000665.6436:05265
05266:+00108:+00117:+00031:000665.6436:05266
05267:+00108:+00046:+00014:000665.6436:05267
05268:-00020:+00072:-00055:000665.6436:05268
05269:-00067:+00048:+00012:000665.6436:05269
05270:+00004:+00054:+00006:000665.6436:05270
05271:+00055:+00074:-00013:000665.6436:05271
05272:+00028:+00049:+00030:000665.6436:05272
05273:+00019:+00090:-00020:000602.1666:05273
05274:+00004:+00095:+00005:000602.1666:05274
05275:+00022:+00045:+00044:000602.1666:05275
05276:+00043:+00116:+00018:000602.1666:05276
05277:-00010:+00019:+00056:000602.1666:05277
05278:-00041:+00050:-00036:000602.1666:05278
05279:-00006:+00085:+00012:000602.1666:05279
05280:+00020:+00072:+00013:000602.1666:05280
05281:+00014:+00075:-00017:000602.1666:05281
05282:+00022:+00065:+00028:000602.1666:05282
05283:+00024:+00068:-00012:000602.1666:05283
05284:+00034:+00086:-00015:000602.1666:05284
05285:+00033:+00052:-00022:000602.1666:05285
05286:+00025:+00105:-00018:000602.1666:05286
05287:+00038:+00064:-00012:000602.1666:05287
05288:+00038:+00050:-00068:000602.1666:05288
05289:+00008:+00045:+00004:000602.1666:05289
05290:-00032:+00066:-00055:000602.1666:05290
05291:-00013:+00071:-00028:000602.1666:05291
05292:+00003:+00053:-00039:000602.1666:05292
05293:-00016:+00049:-00066:000602.1666:05293
05294:-00053:+00039:-00043:000602.1666:05294
05295:-00063:+00063:-00045:000602.1666:05295
05296:-00036:+00071:-00028:000602.1666:05296
05297:-00028:+00088:-00041:000602.1666:05297
05298:-00053:+00072:-00039:000602.1666:05298
05299:-00067:+00102:-00029:000602.1666:05299
05300:-00064:+00062:-00061:000602.1666:05300
05301:-00030:+00068:-00024:000602.1666:05301
05302:-00048:+00085:-00054:000602.1666:05302
05303:-00013:+00072:+00006:000602.1666:05303
05304:-00020:+00074:-00031:000602.1666:05304
05305:-00014:+00071:-00025:000602.1666:05305
05306:-00036:+00085:+00012:000602.1666:05306
05307:-00028:+00076:-00025:000602.1666:05307
05308:-00011:+00083:+00015:000602.1666:05308
05309:-00024:+00066:+00007:000602.1666:05309
05310:-00045:+00086:-00017:000602.1666:05310
05311:-00040:+00088:+00028:000602.1666:05311
05312:-00080:+00051:+00042:000602.1666:05312
05313:-00068:+00071:+00033:000493.6564:05313
05314:-00046:+00047:-00012:000493.6564:05314
05315:-00083:+00049:-00003:000493.6564:05315
05316:-00058:+00086:+00030:000493.6564:05316
05317:-00032:+00060:-00026:000493.6564:05317
05318:-00012:+00062:-00013:000493.6564:05318
05319:-00044:+00050:-00002:000493.6564:05319
05320:-00048:+00051:-00001:000493.6564:05320
05321:+00006:+00051:+00000:000493.6564:05321
05322:+00026:+00100:-00025:000493.6564:05322
05323:-00058:+00046:-00033:000493.6564:05323
05324:-00046:+00086:-00044:000493.6564:05324
05325:+00020:+00106:-00080:000493.6564:05325
05326:-00018:+00017:+00001:000493.6564:05326
05327:-00014:+00058:-00027:000493.6564:05327
05328:-00037:+00061:-00046:000493.6564:05328
05329:-00023:+00073:-00012:000493.6564:05329
05330:-00003:+00089:-00059:000493.6564:05330
05331:+00013:+00087:+00003:000493.6564:05331
05332:-00006:+00075:-00066:000493.6564:05332
05333:-00025:+00063:-00046:000493.6564:05333
05334:+00003:+00050:-00025:000493.6564:05334
05335:+00018:+00085:-00030:000493.6564:05335
05336:-00016:+00012:-00056:000493.6564:05336
05337:-00041:+00106:+00016:000493.6564:05337
05338:+00002:+00054:-00022:000493.6564:05338
05339:+00019:+00089:-00057:000493.6564:05339
05340:-00019:+00067:+00007:000493.6564:05340
05341:-00051:+00073:+00015:000493.6564:05341
05342:-00013:+00071:-00038:000493.6564:05342
05343:+00004:+00059:-00010:000493.6564:05343
05344:+00040:+00049:-00011:000493.6564:05344
05345:+00034:+00075:-00005:000493.6564:05345
05346:-00002:+00085:+00008:000493.6564:05346
05347:+00022:+00065:-00007:000493.6564:05347
05348:+00049:+00010:+00017:000493.6564:05348
05349:+00054:+00115:+00004:000493.6564:05349
05350:+00073:+00024:+00084:000493.6564:05350
05351:+00065:+00074:-00033:000493.6564:05351
05352:+00013:+00053:+00011:000493.6564:05352
05353:+00056:+00084:+00009:000493.6564:05353
05354:+00071:+00078:-00019:000493.6564:05354
05355:+00061:+00065:+00038:000482.0950:05355
05356:+00026:+00081:-00027:000482.0950:05356
05357:+00049:+00085:-00009:000482.0950:05357
05358:+00049:+00082:+00017:000482.0950:05358
05359:+00038:+00096:+00001:000482.0950:05359
05360:-00015:+00101:-00001:000482.0950:05360
05361:+00033:+00106:+00017:000482.0950:05361
05362:+00066:+00061:+00007:000482.0950:05362
05363:+00050:+00077:-00038:000482.0950:05363
05364:+00016:+00091:-00004:000482.0950:05364
05365:-00023:+00091:-00002:000482.0950:05365
05366:+00010:+00100:-00038:000482.0950:05366
05367:+00035:+00099:-00020:000482.0950:05367
05368:+00023:+00105:-00015:000482.0950:05368
05369:+00067:+00116:+00015:000482.0950:05369
05370:+00028:+00087:-00037:000482.0950:05370
05371:+00002:+00109:-00044:000482.0950:05371
05372:+00049:+00082:-00001:000482.0950:05372
05373:+00057:+00073:+00018:000482.0950:05373
05374:+00038:+00114:-00033:000482.0950:05374
05375:+00009:+00074:-00001:000482.0950:05375
05376:-00047:+00081:-00039:000482.0950:05376
05377:+00036:+00078:+00015:000482.0950:05377
05378:+00062:+00068:-00015:000482.0950:05378
05379:+00015:+00090:-00053:000482.0950:05379
05380:-00001:+00101:-00025:000482.0950:05380
05381:-00012:+00100:-00023:000482.0950:05381
05382:-00010:+00086:-00004:000482.0950:05382
05383:+00008:+00106:-00005:000482.0950:05383
05384:+00060:+00045:+00057:000482.0950:05384
05385:+00062:+00100:+00013:000482.0950:05385
05386:+00044:+00089:+00048:000482.0950:05386
05387:+00015:+00070:+00011:000482.0950:05387
05388:+00047:+00082:+00011:000482.0950:05388
05389:+00066:+00068:+00009:000482.0950:05389
05390:+00065:+00076:+00002:000482.0950:05390
05391:-00010:+00058:+00002:000548.7289:05391
05392:-00017:+00040:+00048:000548.7289:05392
05393:+00039:+00133:+00017:000548.7289:05393
05394:+00023:+00046:+00086:000548.7289:05394
05395:-00018:+00104:-00052:000548.7289:05395
05396:+00021:+00067:+00033:000548.7289:05396
05397:+00018:+00051:-00013:000548.7289:05397
05398:-00018:+00078:-00016:000548.7289:05398
05399:-00008:+00086:+00017:000548.7289:05399
05400:-00017:+00083:-00028:000548.7289:05400
05401:+00013:+00086:+00016:000548.7289:05401
05402:+00004:+00057:-00053:000548.7289:05402
05403:-00004:+00106:+00029:000548.7289:05403
05404:+00026:+00111:+00045:000548.7289:05404
05405:+00060:+00066:+00013:000548.7289:05405
05406:+00072:+00089:+00036:000548.7289:05406
05407:+00016:+00050:-00010:000548.7289:05407
05408:-00017:+00067:-00011:000548.7289:05408
05409:+00027:+00077:-00035:000548.7289:05409
05410:-00002:+00093:-00045:000548.7289:05410
05411:-00022:+00091:-00037:000548.7289:05411
05412:-00027:+00069:-00088:000548.7289:05412
05413:-00017:+00066:-00048:000548.7289:05413
05414:+00014:+00119:+00010:000548.7289:05414
05415:+00032:+00067:+00011:000548.7289:05415
05416:+00032:+00102:-00017:000548.7289:05416
05417:-00038:+00080:+00000:000548.7289:05417
05418:-00047:+00067:-00021:000548.7289:05418
05419:-00014:+00067:-00021:000548.7289:05419
05420:+00017:+00080:-00017:000548.7289:05420
05421:+00003:+00101:+00001:000548.7289:05421
05422:-00044:+00077:-00054:000548.7289:05422
05423:-00041:+00120:-00007:000548.7289:05423
05424:-00024:+00091:-00002:000548.7289:05424
05425:+00038:+00059:+00026:000587.5281:05425
05426:+00026:+00072:+00033:000587.5281:05426
05427:+00001:+00067:+00011:000587.5281:05427
05428:-00028:+00065:-00008:000587.5281:05428
05429:-00023:+00099:-00012:000587.5281:05429
05430:-00032:+00103:+00007:000587.5281:05430
05431:-00062:+00102:-00039:000587.5281:05431
05432:-00085:+00085:+00053:000587.5281:05432
05433:+00002:+00133:-00016:000587.5281:05433
05434:+00038:+00116:+00028:000587.5281:05434
05435:+00027:+00036:+00030:000587.5281:05435
05436:-00069:+00099:-00068:000587.5281:05436
05437:-00056:+00058:-00011:000587.5281:05437
05438:-00015:+00058:+00003:000587.5281:05438
05439:+00012:+00053:-00034:000587.5281:05439
05440:-00010:+00053:-00036:000587.5281:05440
05441:-00052:+00106:-00022:000587.5281:05441
05442:-00046:+00007:+00033:000587.5281:05442
05443:-00045:+00155:-00070:000587.5281:05443
05444:-00005:+00062:+00077:000587.5281:05444
05445:+00015:+00050:-00027:000587.5281:05445
05446:+00003:+00055:-00057:000587.5281:05446
05447:-00099:+00060:-00004:000587.5281:05447
05448:-00036:+00083:-00011:000587.5281:05448
05449:+00017:+00072:-00028:000587.5281:05449
05450:-00007:+00040:-00057:000587.5281:05450
05451:-00066:+00022:-00088:000587.5281:05451
05452:-00049:+00099:+00009:000587.5281:05452
05453:+00046:+00000:+00013:000587.5281:05453
05454:+00065:+00104:-00076:000587.5281:05454
05455:-00033:+00048:+00007:000587.5281:05455
05456:-00109:+00059:-00058:000587.5281:05456
05457:-00043:+00048:-00002:000587.5281:05457
05458:+00063:+00102:+00002:000619.3950:05458
05459:+00027:+00077:+00001:000619.3950:05459
05460:-00050:+00074:-00016:000619.3950:05460
05461:-00027:+00005:-00032:000619.3950:05461
05462:+00020:+00112:-00116:000619.3950:05462
05463:+00021:+00059:-00002:000619.3950:05463
05464:-00002:+00054:+00019:000619.3950:05464
05465:-00013:+00117:-00049:000619.3950:05465
05466:-00069:+00071:+00025:000619.3950:05466
05467:-00012:+00109:-00026:000619.3950:05467
05468:+00031:+00071:-00045:000619.3950:05468
05469:+00020:+00081:+00007:000619.3950:05469
05470:-00067:-00001:-00041:000619.3950:05470
05471:-00025:+00118:+00052:000619.3950:05471
05472:+00060:+00050:+00035:000619.3950:05472
05473:+00080:+00049:+00010:000619.3950:05473
05474:-00031:+00111:-00037:000619.3950:05474
05475:-00046:+00050:+00065:000619.3950:05475
05476:+00005:+00088:+00007:000619.3950:05476
05477:+00082:+00071:-00033:000619.3950:05477
05478:+00043:+00089:+00013:000619.3950:05478
05479:-00020:+00095:-00038:000619.3950:05479
05480:-00034:+00019:+00047:000619.3950:05480
05481:-00033:+00081:-00103:000619.3950:05481
05482:+00023:+00081:+00065:000619.3950:05482
05483:+00033:+00090:+00010:000619.3950:05483
05484:-00012:+00081:-00053:000619.3950:05484
05485:-00079:+00066:+00006:000619.3950:05485
05486:+00014:+00081:+00002:000619.3950:05486
05487:+00038:+00090:-00051:000619.3950:05487
05488:-00014:+00085:-00008:000619.3950:05488
05489:-00043:+00055:-00002:000619.3950:05489
05490:-00035:+00146:-00039:000629.1151:05490
05491:+00054:+00065:+00051:000629.1151:05491
05492:+00058:+00077:-00033:000629.1151:05492
05493:-00023:+00077:-00024:000629.1151:05493
05494:-00042:+00067:-00008:000629.1151:05494
05495:-00007:+00092:-00058:000629.1151:05495
05496:+00044:+00061:+00033:000629.1151:05496
05497:-00004:+00067:-00017:000629.1151:05497
05498:-00021:+00074:-00023:000629.1151:05498
05499:+00004:+00042:-00010:000629.1151:05499
05500:-00034:+00114:-00066:000629.1151:05500
05501:-00020:+00050:+00042:000629.1151:05501
05502:+00015:+00078:-00043:000629.1151:05502
05503:+00018:+00063:-00022:000629.1151:05503
05504:-00059:+00075:+00003:000629.1151:05504
05505:-00041:+00077:-00029:000629.1151:05505
05506:+00018:+00072:+00030:000629.1151:05506
05507:+00022:+00081:-00071:000629.1151:05507
05508:-00022:+00042:+00021:000629.1151:05508
05509:-00048:+00064:+00017:000629.1151:05509
05510:+00012:+00074:+00003:000629.1151:05510
05511:+00049:+00063:+00044:000629.1151:05511
05512:+00004:+00106:-00032:000629.1151:05512
05513:-00048:+00075:+00049:000629.1151:05513
05514:-00038:+00096:+00029:000629.1151:05514
05515:+00051:+00080:-00004:000629.1151:05515
05516:-00003:+00064:+00048:000629.1151:05516
05517:+00000:+00082:-00005:000629.1151:05517
05518:+00036:+00005:+00026:000629.1151:05518
05519:-00019:+00130:-00061:000629.1151:05519
05520:-00050:+00080:-00021:000629.1151:05520
05521:+00008:+00120:+00022:000629.1151:05521
05522:+00042:+00050:-00015:000617.6827:05522
05523:-00038:+00063:-00014:000617.6827:05523
05524:-00047:+00104:+00002:000617.6827:05524
05525:+00011:+00102:-00025:000617.6827:05525
05526:+00064:+00105:-00024:000617.6827:05526
05527:+00037:+00070:+00001:000617.6827:05527
05528:-00056:+00005:+00003:000617.6827:05528
05529:-00019:+00096:-00070:000617.6827:05529
05530:+00059:+00121:+00001:000617.6827:05530
05531:+00023:+00038:-00011:000617.6827:05531
05532:-00029:+00115:-00021:000617.6827:05532
05533:-00036:+00115:-00002:000617.6827:05533
05534:+00054:+00099:-00012:000617.6827:05534
05535:+00050:+00091:-00006:000617.6827:05535
05536:+00001:+00052:-00039:000617.6827:05536
05537:+00023:+00095:+00031:000617.6827:05537
05538:+00019:+00035:-00105:000617.6827:05538
05539:-00028:+00134:-00028:000617.6827:05539
05540:+00023:+00088:+00036:000617.6827:05540
05541:+00020:+00063:-00043:000617.6827:05541
05542:-00005:+00065:+00054:000617.6827:05542
05543:-00005:+00084:-00056:000617.6827:05543
05544:-00020:+00103:-00043:000617.6827:05544
05545:-00028:+00081:+00027:000617.6827:05545
05546:+00019:+00118:+00046:000617.6827:05546
05547:+00024:+00015:-00008:000617.6827:05547
05548:-00077:+00126:-00110:000617.6827:05548
05549:-00029:+00113:+00080:000617.6827:05549
05550:+00091:+00053:+00030:000617.6827:05550
05551:-00007:+00087:-00056:000617.6827:05551
05552:-00041:+00072:+00073:000617.6827:05552
05553:-00009:+00099:-00069:000617.6827:05553
05554:+00027:+00065:+00014:000613.5784:05554
05555:+00062:+00101:+00040:000613.5784:05555
05556:-00004:+00083:+00036:000613.5784:05556
05557:-00024:+00065:+00027:000613.5784:05557
05558:-00045:+00131:-00154:000613.5784:05558
05559:+00024:+00049:+00058:000613.5784:05559
05560:+00040:+00078:+00014:000613.5784:05560
05561:+00013:+00056:-00045:000613.5784:05561
05562:-00065:+00066:-00044:000613.5784:05562
05563:-00065:+00077:-00046:000613.5784:05563
05564:+00023:+00061:+00044:000613.5784:05564
05565:+00073:+00107:-00025:000613.5784:05565
05566:+00003:+00022:-00017:000613.5784:05566
05567:-00098:+00110:-00134:000613.5784:05567
05568:-00044:+00121:+00011:000613.5784:05568
05569:+00113:+00075:+00081:000613.5784:05569
05570:+00035:+00091:-00016:000613.5784:05570
05571:-00022:+00086:-00008:000613.5784:05571
05572:-00083:+00071:-00060:000613.5784:05572
05573:-00034:+00103:+00018:000613.5784:05573
05574:+00074:+00084:+00037:000613.5784:05574
05575:+00037:+00118:-00024:000613.5784:05575
05576:-00055:+00047:+00122:000613.5784:05576
05577:-00076:+00188:-00182:000613.5784:05577
05578:+00063:+00120:+00022:000613.5784:05578
05579:+00080:+00062:-00032:000613.5784:05579
05580:+00036:+00035:-00055:000613.5784:05580
05581:-00044:+00057:-00004:000613.5784:05581
05582:-00042:+00111:-00114:000613.5784:05582
05583:+00010:+00103:+00054:000613.5784:05583
05584:+00041:+00109:-00014:000613.5784:05584
05585:+00035:+00044:-00071:000613.5784:05585
05586:-00111:+00186:-00132:000629.7484:05586
05587:-00092:+00030:+00095:000629.7484:05587
05588:+00090:+00063:-00037:000629.7484:05588
05589:+00055:+00075:-00035:000629.7484:05589
05590:-00036:+00097:+00001:000629.7484:05590
05591:-00056:+00105:-00080:000629.7484:05591
05592:-00045:+00082:+00053:000629.7484:05592
05593:+00012:+00084:+00022:000629.7484:05593
05594:+00010:+00101:-00009:000629.7484:05594
05595:-00042:+00021:+00055:000629.7484:05595
05596:-00079:+00216:-00116:000629.7484:05596
05597:+00051:+00050:+00143:000629.7484:05597
05598:+00010:+00127:+00002:000629.7484:05598
05599:+00032:+00050:-00012:000629.7484:05599
05600:-00033:+00084:+00012:000629.7484:05600
05601:-00043:+00078:-00122:000629.7484:05601
05602:-00024:+00089:+00074:000629.7484:05602
05603:+00028:+00145:-00049:000629.7484:05603
05604:+00026:-00019:-00021:000629.7484:05604
05605:-00102:+00195:-00162:000629.7484:05605
05606:-00109:+00059:+00114:000629.7484:05606
05607:+00070:+00102:-00045:000629.7484:05607
05608:+00040:+00063:-00027:000629.7484:05608
05609:-00065:+00071:+00007:000629.7484:05609
05610:-00056:+00082:-00107:000629.7484:05610
05611:+00050:+00073:+00066:000629.7484:05611
05612:+00037:+00100:-00052:000629.7484:05612
05613:-00018:-00016:-00031:000629.7484:05613
05614:-00033:+00164:-00161:000629.7484:05614
05615:-00079:+00034:-00035:000629.7484:05615
05616:+00026:+00065:+00008:000629.7484:05616
05617:+00062:+00098:-00048:000639.1625:05617
05618:-00006:+00067:+00037:000639.1625:05618
05619:-00079:+00086:-00112:000639.1625:05619
05620:-00051:+00035:-00059:000639.1625:05620
05621:+00011:+00110:+00061:000639.1625:05621
05622:+00013:-00033:-00007:000639.1625:05622
05623:-00012:+00132:-00034:000639.1625:05623
05624:-00097:+00039:+00054:000639.1625:05624
05625:-00004:+00113:-00042:000639.1625:05625
05626:+00070:+00044:-00018:000639.1625:05626
05627:-00055:+00106:+00040:000639.1625:05627
05628:-00080:+00094:-00006:000639.1625:05628
05629:+00004:+00046:-00024:000639.1625:05629
05630:+00038:+00135:+00030:000639.1625:05630
05631:-00023:+00110:-00096:000639.1625:05631
05632:-00021:+00010:+00133:000639.1625:05632
05633:-00023:+00118:-00138:000639.1625:05633
05634:-00013:-00036:+00070:000639.1625:05634
05635:+00018:+00157:-00076:000639.1625:05635
05636:+00052:+00035:+00057:000639.1625:05636
05637:-00025:+00078:+00041:000639.1625:05637
05638:-00083:+00091:-00136:000639.1625:05638
05639:-00039:+00074:+00044:000639.1625:05639
05640:+00040:+00145:-00052:000639.1625:05640
05641:-00005:-00008:+00087:000639.1625:05641
05642:-00026:+00155:-00022:000639.1625:05642
05643:-00031:+00017:+00016:000639.1625:05643
05644:+00049:+00114:+00010:000639.1625:05644
05645:+00080:+00031:-00034:000639.1625:05645
05646:-00042:+00120:-00026:000639.1625:05646
05647:-00085:+00064:-00041:000639.1625:05647
05648:-00035:+00066:-00028:000647.4057:05648
05649:+00067:+00107:-00023:000647.4057:05649
05650:+00020:+00060:-00057:000647.4057:05650
05651:-00028:+00167:-00086:000647.4057:05651
05652:-00070:+00031:+00009:000647.4057:05652
05653:-00002:+00136:+00035:000647.4057:05653
05654:+00092:+00052:+00001:000647.4057:05654
05655:+00068:+00083:+00013:000647.4057:05655
05656:-00056:+00034:-00020:000647.4057:05656
05657:-00045:+00080:-00050:000647.4057:05657
05658:+00026:+00078:+00030:000647.4057:05658
05659:+00045:+00057:-00034:000647.4057:05659
05660:-00006:+00108:-00028:000647.4057:05660
05661:-00058:+00082:-00066:000647.4057:05661
05662:+00023:+00093:+00048:000647.4057:05662
05663:+00028:+00109:-00042:000647.4057:05663
05664:+00023:+00086:+00027:000647.4057:05664
05665:-00082:+00061:-00008:000647.4057:05665
05666:-00062:+00090:-00069:000647.4057:05666
05667:+00032:+00096:+00056:000647.4057:05667
05668:+00047:+00034:-00025:000647.4057:05668
05669:+00007:+00088:+00039:000647.4057:05669
05670:-00064:+00048:-00010:000647.4057:05670
05671:-00039:+00104:+00014:000647.4057:05671
05672:+00032:+00080:+00048:000647.4057:05672
05673:+00062:+00063:+00011:000647.4057:05673
05674:+00010:+00076:+00031:000647.4057:05674
05675:-00059:+00079:-00048:000647.4057:05675
05676:+00011:+00102:+00011:000647.4057:05676
05677:+00082:+00112:-00100:000647.4057:05677
05678:+00034:+00080:+00071:000647.4057:05678
05679:-00036:+00103:+00025:000660.6850:05679
05680:-00054:+00112:-00159:000660.6850:05680
05681:+00076:+00064:+00088:000660.6850:05681
05682:+00040:+00096:-00058:000660.6850:05682
05683:-00033:+00051:-00058:000660.6850:05683
05684:-00063:+00089:+00032:000660.6850:05684
05685:+00003:+00087:-00034:000660.6850:05685
05686:+00064:+00065:+00019:000660.6850:05686
05687:+00000:+00129:-00037:000660.6850:05687
05688:-00102:+00120:-00210:000660.6850:05688
05689:-00005:+00034:+00069:000660.6850:05689
05690:+00028:+00123:-00057:000660.6850:05690
05691:+00114:+00104:-00027:000660.6850:05691
05692:+00015:+00050:-00014:000660.6850:05692
05693:-00067:+00090:-00043:000660.6850:05693
05694:-00031:+00066:+00038:000660.6850:05694
05695:+00037:+00063:-00067:000660.6850:05695
05696:+00059:+00032:+00094:000660.6850:05696
05697:-00025:+00098:-00104:000660.6850:05697
05698:-00036:+00034:+00053:000660.6850:05698
05699:+00077:+00099:+00091:000660.6850:05699
05700:+00035:+00071:-00097:000660.6850:05700
05701:-00054:+00063:+00037:000660.6850:05701
05702:-00097:+00042:-00048:000660.6850:05702
05703:+00011:+00116:-00002:000660.6850:05703
05704:+00061:+00088:+00045:000660.6850:05704
05705:+00030:+00135:-00039:000660.6850:05705
05706:-00035:+00054:+00086:000660.6850:05706
05707:+00008:+00046:+00037:000660.6850:05707
05708:+00027:+00122:-00080:000660.6850:05708
05709:-00005:+00072:+00129:000665.1022:05709
05710:-00009:+00114:-00026:000665.1022:05710
05711:+00044:-00014:-00003:000665.1022:05711
05712:+00053:+00122:-00075:000665.1022:05712
05713:-00040:-00072:-00059:000665.1022:05713
05714:-00028:+00165:+00002:000665.1022:05714
05715:-00036:+00074:-00063:000665.1022:05715
05716:+00007:+00114:+00046:000665.1022:05716
05717:+00043:+00109:-00027:000665.1022:05717
05718:+00042:+00100:-00020:000665.1022:05718
05719:-00028:+00063:+00038:000665.1022:05719
05720:-00114:+00055:-00079:000665.1022:05720
05721:-00060:+00080:+00039:000665.1022:05721
05722:+00016:-00012:+00031:000665.1022:05722
05723:-00007:+00129:-00028:000665.1022:05723
05724:-00037:-00010:+00024:000665.1022:05724
05725:+00016:+00160:-00040:000665.1022:05725
05726:+00031:+00089:-00084:000665.1022:05726
05727:+00045:+00047:+00053:000665.1022:05727
05728:+00011:+00082:-00096:000665.1022:05728
05729:-00070:+00049:-00056:000665.1022:05729
05730:-00017:+00131:+00024:000665.1022:05730
05731:+00016:+00074:+00087:000665.1022:05731
05732:+00029:+00150:-00041:000665.1022:05732
05733:-00036:+00018:-00016:000665.1022:05733
05734:+00010:+00055:+00029:000665.1022:05734
05735:+00001:+00053:-00111:000665.1022:05735
05736:-00030:+00121:+00013:000665.1022:05736
05737:+00001:+00120:+00058:000665.1022:05737
05738:-00089:+00021:-00098:000665.1022:05738
05739:-00075:+00080:-00022:000668.5449:05739
05740:+00028:+00018:+00052:000668.5449:05740
05741:-00007:+00134:-00115:000668.5449:05741
05742:-00067:-00043:-00034:000668.5449:05742
05743:-00038:+00137:-00020:000668.5449:05743
05744:+00049:+00058:-00017:000668.5449:05744
05745:+00037:+00087:-00034:000668.5449:05745
05746:+00013:+00099:+00013:000668.5449:05746
05747:-00033:+00023:-00002:000668.5449:05747
05748:-00065:+00150:-00004:000668.5449:05748
05749:-00008:+00065:+00023:000668.5449:05749
05750:+00048:+00089:+00031:000668.5449:05750
05751:-00004:+00016:-00047:000668.5449:05751
05752:+00006:+00106:+00001:000668.5449:05752
05753:-00048:+00077:+00031:000668.5449:05753
05754:+00002:+00097:+00003:000668.5449:05754
05755:-00007:+00068:-00011:000668.5449:05755
05756:-00113:+00032:-00042:000668.5449:05756
05757:-00158:+00093:-00062:000668.5449:05757
05758:-00065:+00036:+00027:000668.5449:05758
05759:+00180:+00105:-00007:000668.5449:05759
05760:+00032:+00074:-00043:000668.5449:05760
05761:-00102:+00059:+00086:000668.5449:05761
05762:+00051:+00012:-00100:000668.5449:05762
05763:-00105:+00143:-00129:000668.5449:05763
05764:-00152:+00126:-00008:000668.5449:05764
05765:+00133:+00082:+00019:000668.5449:05765
05766:+00176:+00102:+00009:000668.5449:05766
05767:-00067:+00033:+00053:000668.5449:05767
05768:-00145:+00048:-00029:000673.6710:05768
05769:-00035:+00104:+00034:000673.6710:05769
05770:+00056:+00108:+00058:000673.6710:05770
05771:-00038:+00081:-00024:000673.6710:05771
05772:+00008:+00118:+00036:000673.6710:05772
05773:+00097:+00060:+00041:000673.6710:05773
05774:+00079:+00067:-00063:000673.6710:05774
05775:-00008:+00083:+00007:000673.6710:05775
05776:+00046:+00041:-00093:000673.6710:05776
05777:-00003:+00064:-00084:000673.6710:05777
05778:-00098:+00029:-00029:000673.6710:05778
05779:-00097:+00058:-00105:000673.6710:05779
05780:-00044:+00003:-00059:000673.6710:05780
05781:+00035:+00064:-00069:000673.6710:05781
05782:+00026:+00023:-00127:000673.6710:05782
05783:-00039:+00046:-00136:000673.6710:05783
05784:-00112:+00085:-00074:000673.6710:05784
05785:-00059:+00069:-00117:000673.6710:05785
05786:-00009:-00001:-00172:000673.6710:05786
05787:-00099:+00040:-00156:000673.6710:05787
05788:-00032:+00018:-00177:000673.6710:05788
05789:+00026:+00003:-00178:000673.6710:05789
05790:+00032:+00066:-00014:000673.6710:05790
05791:-00058:+00048:-00023:000673.6710:05791
05792:-00138:+00000:-00212:000673.6710:05792
05793:-00062:+00037:+00009:000673.6710:05793
05794:-00007:+00074:-00039:000673.6710:05794
05795:-00132:+00079:-00101:000673.6710:05795
05796:-00156:+00035:-00116:000673.6710:05796
05797:-00082:+00060:-00167:000673.6710:05797
05798:-00016:+00061:-00022:000678.3560:05798
05799:-00059:+00045:-00057:000678.3560:05799
05800:-00140:+00076:-00124:000678.3560:05800
05801:-00109:+00130:+00013:000678.3560:05801
05802:-00083:+00008:-00154:000678.3560:05802
05803:-00035:+00024:-00082:000678.3560:05803
05804:-00073:+00051:-00075:000678.3560:05804
05805:-00080:+00032:-00021:000678.3560:05805
05806:+00054:+00057:-00039:000678.3560:05806
05807:+00029:+00091:-00002:000678.3560:05807
05808:-00086:+00075:+00043:000678.3560:05808
05809:-00070:+00023:-00005:000678.3560:05809
05810:-00008:+00175:+00075:000678.3560:05810
05811:+00002:+00069:+00135:000678.3560:05811
05812:-00059:+00103:+00033:000678.3560:05812
05813:-00089:+00073:+00077:000678.3560:05813
05814:-00058:+00118:+00038:000678.3560:05814
05815:-00050:+00099:+00076:000678.3560:05815
05816:+00003:+00120:+00113:000678.3560:05816
05817:-00072:+00095:+00048:000678.3560:05817
05818:-00153:+00078:-00002:000678.3560:05818
05819:-00095:+00170:+00044:000678.3560:05819
05820:+00023:+00130:+00111:000678.3560:05820
05821:+00030:+00124:-00013:000678.3560:05821
05822:-00170:+00078:+00003:000678.3560:05822
05823:-00118:+00106:+00150:000678.3560:05823
05824:+00081:+00091:+00064:000678.3560:05824
05825:+00090:+00070:-00029:000678.3560:05825
05826:+00052:+00086:-00041:000678.3560:05826
05827:+00095:+00071:+00063:000692.2071:05827
05828:+00285:+00106:+00065:000692.2071:05828
05829:+00245:+00047:-00048:000692.2071:05829
05830:-00007:+00085:-00071:000692.2071:05830
05831:-00011:+00114:-00069:000692.2071:05831
05832:+00143:+00117:-00024:000692.2071:05832
05833:+00197:+00192:+00079:000692.2071:05833
05834:+00087:+00167:-00062:000692.2071:05834
05835:-00026:+00136:+00017:000692.2071:05835
05836:+00132:+00165:+00154:000692.2071:05836
05837:+00216:+00073:-00181:000692.2071:05837
05838:+00000:+00072:-00103:000692.2071:05838
05839:-00151:+00009:-00077:000692.2071:05839
05840:+00034:+00147:-00114:000692.2071:05840
05841:+00142:-00036:+00092:000692.2071:05841
05842:+00017:+00128:-00059:000692.2071:05842
05843:-00130:-00074:-00020:000692.2071:05843
05844:+00074:+00085:-00012:000692.2071:05844
05845:+00109:+00026:-00061:000692.2071:05845
05846:+00021:-00010:-00063:000692.2071:05846
05847:-00058:+00028:-00037:000692.2071:05847
05848:-00060:+00054:-00076:000692.2071:05848
05849:+00238:+00116:+00031:000692.2071:05849
05850:+00237:+00104:+00067:000692.2071:05850
05851:+00096:+00067:-00036:000692.2071:05851
05852:+00043:-00006:+00010:000692.2071:05852
05853:+00020:+00185:-00118:000692.2071:05853
05854:-00035:+00029:+00170:000692.2071:05854
05855:+00070:+00032:-00039:000692.2071:05855
05856:+00120:-00025:+00015:000685.6020:05856
05857:+00057:+00181:+00020:000685.6020:05857
05858:-00039:+00031:+00039:000685.6020:05858
05859:+00010:+00148:+00079:000685.6020:05859
05860:-00077:+00165:+00115:000685.6020:05860
05861:-00189:+00082:+00006:000685.6020:05861
05862:+00076:+00123:+00145:000685.6020:05862
05863:+00159:+00142:-00028:000685.6020:05863
05864:+00094:-00052:+00114:000685.6020:05864
05865:-00157:+00057:+00046:000685.6020:05865
05866:-00063:+00061:-00076:000685.6020:05866
05867:+00046:+00134:+00020:000685.6020:05867
05868:+00243:+00100:+00071:000685.6020:05868
05869:+00174:+00080:-00027:000685.6020:05869
05870:-00094:+00044:-00060:000685.6020:05870
05871:-00105:+00176:+00062:000685.6020:05871
05872:-00025:+00021:+00027:000685.6020:05872
05873:-00003:+00197:-00091:000685.6020:05873
05874:+00051:+00002:+00036:000685.6020:05874
05875:+00091:+00119:-00059:000685.6020:05875
05876:+00107:+00090:-00058:000685.6020:05876
05877:-00053:+00089:-00108:000685.6020:05877
05878:-00298:+00057:-00060:000685.6020:05878
05879:-00359:-00007:-00250:000685.6020:05879
05880:-00294:+00139:-00056:000685.6020:05880
05881:+00064:-00002:+00091:000685.6020:05881
05882:+00269:+00046:-00029:000685.6020:05882
05883:+00155:+00016:-00020:000685.6020:05883
05884:-00149:+00153:-00126:000685.6020:05884
05885:-00067:+00029:+00034:000685.6020:05885
05886:+00036:+00000:-00076:000672.0194:05886
05887:+00070:+00143:+00057:000672.0194:05887
05888:-00026:-00180:-00064:000672.0194:05888
05889:-00026:-00003:-00065:000672.0194:05889
05890:-00040:+00208:+00013:000672.0194:05890
05891:+00007:+00052:-00060:000672.0194:05891
05892:-00066:+00025:-00126:000672.0194:05892
05893:-00058:+00143:+00090:000672.0194:05893
05894:-00067:+00039:+00155:000672.0194:05894
05895:-00062:+00053:-00186:000672.0194:05895
05896:-00094:+00119:+00192:000672.0194:05896
05897:-00099:+00028:+00018:000672.0194:05897
05898:+00047:+00047:+00049:000672.0194:05898
05899:+00092:+00103:+00009:000672.0194:05899
05900:+00026:+00074:-00046:000672.0194:05900
05901:-00005:+00095:+00100:000672.0194:05901
05902:-00033:+00105:+00008:000672.0194:05902
05903:+00030:+00067:-00010:000672.0194:05903
05904:+00089:+00109:+00060:000672.0194:05904
05905:+00075:+00079:-00032:000672.0194:05905
05906:+00035:+00019:+00005:000672.0194:05906
05907:+00005:+00079:-00014:000672.0194:05907
05908:+00004:-00034:-00026:000672.0194:05908
05909:+00036:+00142:-00103:000672.0194:05909
05910:+00032:+00094:+00003:000672.0194:05910
05911:-00068:+00107:-00050:000672.0194:05911
05912:+00018:+00088:-00005:000672.0194:05912
05913:+00093:+00134:+00025:000672.0194:05913
05914:+00106:+00086:-00012:000672.0194:05914
05915:+00068:+00083:-00002:000672.0194:05915
05916:-00047:+00069:-00023:000672.0194:05916
05917:+00021:+00112:-00006:000639.0162:05917
05918:+00067:+00156:+00027:000639.0162:05918
05919:+00021:-00012:-00002:000639.0162:05919
05920:-00032:+00130:-00028:000639.0162:05920
05921:+00019:+00053:-00021:000639.0162:05921
05922:+00049:+00079:-00098:000639.0162:05922
05923:+00068:+00089:+00045:000639.0162:05923
05924:+00075:+00085:+00020:000639.0162:05924
05925:+00098:+00087:-00055:000639.0162:05925
05926:+00009:+00011:+00001:000639.0162:05926
05927:-00033:+00067:+00027:000639.0162:05927
05928:+00027:+00095:-00016:000639.0162:05928
05929:+00064:-00012:-00016:000639.0162:05929
05930:+00019:+00114:-00019:000639.0162:05930
05931:+00000:+00053:+00050:000639.0162:05931
05932:-00011:+00074:+00013:000639.0162:05932
05933:+00042:+00109:+00000:000639.0162:05933
05934:+00052:+00066:+00027:000639.0162:05934
05935:-00013:+00091:-00015:000639.0162:05935
05936:-00029:+00090:-00008:000639.0162:05936
05937:-00030:+00089:-00036:000639.0162:05937
05938:+00022:+00063:-00005:000639.0162:05938
05939:-00019:+00060:+00014:000639.0162:05939
05940:-00017:+00020:-00017:000639.0162:05940
05941:+00021:+00073:+00012:000639.0162:05941
05942:+00000:+00047:-00018:000639.0162:05942
05943:-00010:+00063:-00021:000639.0162:05943
05944:+00029:+00075:+00001:000639.0162:05944
05945:+00063:+00082:+00001:000639.0162:05945
05946:+00048:+00087:-00005:000639.0162:05946
05947:-00004:+00055:-00015:000639.0162:05947
05948:-00023:+00089:-00025:000639.0162:05948
05949:+00017:+00089:-00009:000639.0162:05949
05950:-00008:+00043:-00052:000639.0162:05950
05951:+00001:+00045:-00028:000639.0162:05951
05952:-00018:+00063:-00021:000639.0162:05952
05953:-00015:+00034:-00032:000554.1577:05953
05954:-00038:+00075:+00012:000554.1577:05954
05955:-00023:+00047:-00037:000554.1577:05955
05956:-00028:+00046:-00019:000554.1577:05956
05957:-00044:+00088:-00039:000554.1577:05957
05958:-00035:+00075:-00035:000554.1577:05958
05959:-00015:+00046:-00061:000554.1577:05959
05960:-00055:+00045:-00029:000554.1577:05960
05961:-00022:+00092:-00049:000554.1577:05961
05962:-00034:+00064:-00098:000554.1577:05962
05963:-00011:+00074:+00017:000554.1577:05963
05964:-00011:+00048:-00071:000554.1577:05964
05965:-00048:+00045:-00054:000554.1577:05965
05966:-00048:+00068:-00024:000554.1577:05966
05967:+00002:+00059:-00014:000554.1577:05967
05968:-00004:+00074:-00015:000554.1577:05968
05969:-00043:+00072:-00019:000554.1577:05969
05970:-00069:+00085:-00027:000554.1577:05970
05971:-00015:+00075:-00005:000554.1577:05971
05972:-00009:+00009:-00002:000554.1577:05972
05973:-00043:+00131:+00028:000554.1577:05973
05974:-00064:+00059:+00017:000554.1577:05974
05975:-00039:+00063:-00027:000554.1577:05975
05976:-00019:+00058:+00032:000554.1577:05976
05977:-00026:+00085:+00032:000554.1577:05977
05978:-00032:+00047:+00032:000554.1577:05978
05979:-00033:+00091:-00023:000554.1577:05979
05980:-00024:+00063:+00005:000554.1577:05980
05981:-00002:+00074:+00030:000554.1577:05981
05982:-00029:+00084:-00017:000554.1577:05982
05983:-00044:+00068:+00006:000554.1577:05983
05984:-00031:+00086:-00012:000554.1577:05984
05985:-00022:+00121:-00030:000554.1577:05985
05986:-00035:+00051:-00026:000554.1577:05986
05987:-00029:+00069:-00071:000554.1577:05987
05988:-00019:+00048:-00002:000554.1577:05988
05989:-00012:+00081:-00056:000554.1577:05989
05990:-00058:+00066:-00034:000554.1577:05990
05991:-00054:+00072:-00054:000554.1577:05991
05992:+00019:+00101:-00030:000554.1577:05992
05993:+00023:+00052:-00020:000554.1577:05993
05994:+00004:+00051:-00063:000483.1620:05994
05995:+00001:+00091:-00026:000483.1620:05995
05996:+00007:+00050:-00032:000483.1620:05996
05997:-00013:+00027:-00013:000483.1620:05997
05998:-00036:+00036:-00005:000483.1620:05998
05999:-00021:+00048:-00041:000483.1620:05999
06000:+00015:+00103:-00055:000483.1620:06000
06001:-00022:+00068:-00010:000483.1620:06001
06002:-00051:+00072:-00050:000483.1620:06002
06003:-00023:+00071:+00008:000483.1620:06003
06004:+00028:+00090:-00006:000483.1620:06004
06005:+00051:+00049:+00020:000483.1620:06005
06006:-00005:+00048:-00001:000483.1620:06006
06007:+00013:+00065:-00004:000483.1620:06007
06008:+00041:+00135:+00035:000483.1620:06008
06009:+00007:+00088:-00007:000483.1620:06009
06010:-00003:+00073:+00067:000483.1620:06010
06011:+00079:+00058:+00075:000483.1620:06011
06012:+00081:+00035:-00027:000483.1620:06012
06013:+00044:+00060:+00075:000483.1620:06013
06014:+00066:+00082:+00051:000483.1620:06014
06015:+00048:+00035:+00028:000483.1620:06015
06016:+00017:+00073:+00019:000483.1620:06016
06017:+00041:+00075:+00012:000483.1620:06017
06018:+00068:+00102:-00013:000483.1620:06018
06019:+00040:+00068:+00000:000483.1620:06019
06020:-00039:-00019:-00059:000483.1620:06020
06021:-00054:+00158:-00133:000483.1620:06021
06022:-00006:+00067:+00049:000483.1620:06022
06023:+00041:+00090:-00073:000483.1620:06023
06024:+00025:+00098:-00051:000483.1620:06024
06025:+00017:+00067:+00059:000483.1620:06025
06026:+00005:+00078:-00049:000483.1620:06026
06027:+00009:+00102:+00003:000483.1620:06027
06028:+00078:+00077:+00007:000483.1620:06028
06029:+00075:+00099:-00019:000483.1620:06029
06030:+00051:+00133:+00014:000483.1620:06030
06031:-00043:-00018:-00017:000483.1620:06031
06032:-00028:+00193:-00116:000483.1620:06032
06033:+00012:+00050:+00090:000517.8085:06033
06034:+00018:+00165:-00066:000517.8085:06034
06035:+00036:+00097:-00013:000517.8085:06035
06036:+00011:+00119:+00009:000517.8085:06036
06037:-00001:+00088:-00046:000517.8085:06037
06038:-00023:+00105:-00030:000517.8085:06038
06039:+00049:+00080:+00016:000517.8085:06039
06040:+00057:+00099:-00006:000517.8085:06040
06041:+00060:+00134:-00004:000517.8085:06041
06042:-00016:+00103:+00024:000517.8085:06042
06043:-00029:+00087:+00073:000517.8085:06043
06044:+00045:+00101:-00066:000517.8085:06044
06045:+00078:+00117:-00003:000517.8085:06045
06046:+00056:+00069:-00021:000517.8085:06046
06047:+00005:+00061:-00068:000517.8085:06047
06048:+00001:+00099:+00014:000517.8085:06048
06049:+00042:+00131:+00056:000517.8085:06049
06050:+00026:-00009:-00022:000517.8085:06050
06051:+00020:+00050:-00007:000517.8085:06051
06052:-00012:+00025:+00030:000517.8085:06052
06053:-00040:+00041:-00128:000517.8085:06053
06054:-00052:+00105:+00063:000517.8085:06054
06055:+00003:+00086:+00036:000517.8085:06055
06056:+00012:+00075:-00082:000517.8085:06056
06057:-00014:+00082:+00005:000517.8085:06057
06058:-00050:+00087:+00019:000517.8085:06058
06059:-00037:+00091:+00000:000517.8085:06059
06060:+00021:+00075:+00032:000517.8085:06060
06061:+00060:+00077:+00024:000517.8085:06061
06062:+00063:+00097:-00015:000517.8085:06062
06063:+00001:+00084:+00009:000517.8085:06063
06064:-00004:+00130:+00065:000517.8085:06064
06065:+00011:+00065:-00006:000517.8085:06065
06066:+00021:+00081:-00028:000517.8085:06066
06067:+00015:+00080:+00008:000517.8085:06067
06068:-00017:+00061:-00017:000575.0282:06068
06069:+00015:+00103:-00053:000575.0282:06069
06070:+00016:+00082:+00020:000575.0282:06070
06071:+00004:+00075:+00004:000575.0282:06071
06072:-00020:+00083:-00033:000575.0282:06072
06073:-00014:-00028:-00013:000575.0282:06073
06074:-00034:+00067:-00144:000575.0282:06074
06075:-00065:+00068:-00023:000575.0282:06075
06076:-00055:+00101:-00059:000575.0282:06076
06077:+00005:+00083:-00081:000575.0282:06077
06078:-00023:+00075:-00016:000575.0282:06078
06079:-00054:+00081:-00031:000575.0282:06079
06080:+00031:+00099:-00002:000575.0282:06080
06081:+00065:+00066:+00006:000575.0282:06081
06082:+00048:+00130:-00012:000575.0282:06082
06083:-00024:+00049:+00052:000575.0282:06083
06084:-00069:+00096:-00117:000575.0282:06084
06085:-00003:+00103:-00008:000575.0282:06085
06086:+00002:+00098:-00007:000575.0282:06086
06087:-00033:+00106:-00059:000575.0282:06087
06088:-00031:+00073:+00011:000575.0282:06088
06089:-00013:+00096:-00041:000575.0282:06089
06090:+00043:+00105:+00089:000575.0282:06090
06091:+00010:+00063:-00002:000575.0282:06091
06092:-00025:+00120:-00016:000575.0282:06092
06093:-00053:+00099:+00104:000575.0282:06093
06094:-00078:+00032:+00004:000575.0282:06094
06095:+00022:+00070:+00055:000575.0282:06095
06096:+00032:+00099:-00007:000575.0282:06096
06097:+00018:+00061:+00041:000575.0282:06097
06098:-00078:+00051:+00036:000575.0282:06098
06099:-00011:+00072:-00071:000575.0282:06099
06100:+00048:+00087:+00041:000575.0282:06100
06101:+00027:+00074:-00014:000609.4190:06101
06102:-00069:+00012:+00029:000609.4190:06102
06103:-00079:+00149:-00015:000609.4190:06103
06104:-00008:+00055:+00015:000609.4190:06104
06105:+00051:+00087:-00025:000609.4190:06105
06106:-00002:+00070:-00014:000609.4190:06106
06107:-00061:+00059:+00014:000609.4190:06107
06108:-00028:+00085:-00041:000609.4190:06108
06109:+00060:+00048:-00010:000609.4190:06109
06110:+00045:+00085:-00017:000609.4190:06110
06111:-00039:+00100:-00073:000609.4190:06111
06112:-00047:+00081:+00063:000609.4190:06112
06113:-00038:+00037:-00026:000609.4190:06113
06114:+00039:+00060:+00013:000609.4190:06114
06115:+00000:+00078:-00035:000609.4190:06115
06116:-00064:+00063:-00010:000609.4190:06116
06117:-00044:+00088:+00015:000609.4190:06117
06118:+00019:+00088:-00047:000609.4190:06118
06119:+00012:+00067:+00047:000609.4190:06119
06120:+00012:+00069:-00016:000609.4190:06120
06121:-00062:-00005:-00041:000609.4190:06121
06122:-00068:+00082:-00007:000609.4190:06122
06123:+00003:+00076:-00011:000609.4190:06123
06124:+00027:+00063:-00012:000609.4190:06124
06125:+00012:+00091:+00000:000609.4190:06125
06126:-00054:+00072:+00006:000609.4190:06126
06127:-00053:+00087:-00026:000609.4190:06127
06128:+00047:+00062:+00017:000609.4190:06128
06129:+00048:+00103:-00010:000609.4190:06129
06130:-00039:+00083:-00018:000609.4190:06130
06131:-00046:+00090:+00023:000609.4190:06131
06132:-00034:+00069:-00029:000609.4190:06132
06133:+00028:+00086:+00001:000625.1111:06133
06134:-00017:+00091:+00023:000625.1111:06134
06135:-00028:+00102:+00000:000625.1111:06135
06136:-00046:+00078:+00028:000625.1111:06136
06137:-00011:+00116:-00001:000625.1111:06137
06138:+00019:+00099:+00035:000625.1111:06138
06139:+00043:+00102:-00004:000625.1111:06139
06140:-00058:+00022:-00025:000625.1111:06140
06141:-00085:+00115:-00021:000625.1111:06141
06142:-00004:+00084:+00016:000625.1111:06142
06143:+00063:+00114:-00008:000625.1111:06143
06144:+00034:+00078:+00015:000625.1111:06144
06145:-00071:+00066:+00001:000625.1111:06145
06146:-00080:+00083:-00021:000625.1111:06146
06147:+00059:+00090:-00010:000625.1111:06147
06148:+00061:+00106:-00024:000625.1111:06148
06149:-00053:+00104:-00059:000625.1111:06149
06150:-00096:+00107:+00030:000625.1111:06150
06151:+00052:+00102:-00035:000625.1111:06151
06152:+00060:+00058:-00025:000625.1111:06152
06153:-00020:+00080:-00034:000625.1111:06153
06154:-00066:+00085:+00014:000625.1111:06154
06155:-00033:+00081:-00012:000625.1111:06155
06156:+00013:+00088:-00044:000625.1111:06156
06157:+00013:+00060:+00013:000625.1111:06157
06158:+00011:+00103:-00014:000625.1111:06158
06159:-00025:+00025:+00009:000625.1111:06159
06160:-00041:+00170:-00078:000625.1111:06160
06161:-00007:+00052:+00009:000625.1111:06161
06162:+00035:+00099:-00056:000625.1111:06162
06163:+00007:+00050:+00001:000625.1111:06163
06164:-00054:+00070:+00031:000630.1185:06164
06165:-00064:+00106:-00083:000630.1185:06165
06166:+00025:+00070:+00018:000630.1185:06166
06167:+00052:+00105:-00031:000630.1185:06167
06168:-00022:+00099:-00014:000630.1185:06168
06169:-00023:+00008:+00123:000630.1185:06169
06170:+00029:+00102:-00088:000630.1185:06170
06171:+00053:+00043:+00084:000630.1185:06171
06172:-00011:+00144:-00068:000630.1185:06172
06173:-00011:+00034:+00098:000630.1185:06173
06174:+00000:+00063:+00085:000630.1185:06174
06175:-00025:+00072:-00080:000630.1185:06175
06176:+00000:+00064:+00105:000630.1185:06176
06177:+00044:+00110:+00000:000630.1185:06177
06178:+00008:-00045:+00038:000630.1185:06178
06179:-00051:+00201:+00027:000630.1185:06179
06180:-00011:+00040:+00070:000630.1185:06180
06181:+00047:+00094:-00010:000630.1185:06181
06182:+00065:+00037:-00027:000630.1185:06182
06183:-00056:+00092:+00019:000630.1185:06183
06184:-00057:+00098:-00047:000630.1185:06184
06185:+00048:+00073:-00008:000630.1185:06185
06186:+00123:+00106:+00016:000630.1185:06186
06187:+00023:+00151:-00056:000630.1185:06187
06188:-00098:+00126:+00077:000630.1185:06188
06189:+00015:+00017:+00052:000630.1185:06189
06190:+00075:+00057:+00116:000630.1185:06190
06191:-00015:+00077:-00051:000630.1185:06191
06192:-00022:+00093:+00070:000630.1185:06192
06193:+00004:+00088:+00004:000630.1185:06193
06194:-00032:+00093:-00040:000630.1185:06194
06195:-00023:+00077:+00089:000630.1185:06195
06196:+00064:+00151:-00045:000622.6837:06196
06197:+00014:-00020:+00104:000622.6837:06197
06198:-00026:+00225:-00110:000622.6837:06198
06199:-00016:+00005:+00066:000622.6837:06199
06200:+00020:+00153:-00033:000622.6837:06200
06201:+00050:+00061:-00075:000622.6837:06201
06202:+00005:+00038:+00058:000622.6837:06202
06203:-00041:+00096:-00099:000622.6837:06203
06204:-00008:+00068:+00050:000622.6837:06204
06205:+00092:+00099:-00048:000622.6837:06205
06206:+00050:+00124:+00002:000622.6837:06206
06207:-00050:+00069:+00058:000622.6837:06207
06208:-00079:+00019:-00018:000622.6837:06208
06209:+00055:+00067:+00194:000622.6837:06209
06210:+00059:+00080:-00086:000622.6837:06210
06211:+00001:+00050:+00091:000622.6837:06211
06212:-00058:+00118:+00072:000622.6837:06212
06213:+00038:+00045:-00051:000622.6837:06213
06214:+00048:+00080:+00068:000622.6837:06214
06215:+00025:+00097:-00003:000622.6837:06215
06216:+00048:-00119:+00053:000622.6837:06216
06217:+00022:+00176:-00039:000622.6837:06217
06218:-00037:-00005:+00069:000622.6837:06218
06219:+00028:+00118:-00018:000622.6837:06219
06220:+00052:+00062:-00084:000622.6837:06220
06221:-00042:+00048:+00101:000622.6837:06221
06222:-00069:+00082:-00140:000622.6837:06222
06223:+00027:+00038:+00032:000622.6837:06223
06224:+00070:+00119:+00029:000622.6837:06224
06225:+00012:+00135:-00030:000622.6837:06225
06226:-00004:+00116:+00085:000622.6837:06226
06227:-00089:-00022:-00066:000622.6837:06227
06228:+00032:-00031:+00194:000629.5654:06228
06229:+00088:+00111:-00064:000629.5654:06229
06230:+00029:+00022:+00074:000629.5654:06230
06231:-00079:+00149:+00111:000629.5654:06231
06232:+00010:+00044:-00058:000629.5654:06232
06233:+00057:+00098:+00075:000629.5654:06233
06234:+00041:+00104:+00033:000629.5654:06234
06235:+00040:+00047:+00082:000629.5654:06235
06236:+00004:+00233:-00196:000629.5654:06236
06237:-00034:+00014:+00177:000629.5654:06237
06238:+00077:+00063:-00044:000629.5654:06238
06239:+00075:+00033:-00098:000629.5654:06239
06240:-00095:+00066:+00080:000629.5654:06240
06241:-00072:+00087:-00057:000629.5654:06241
06242:+00095:+00115:+00043:000629.5654:06242
06243:+00054:+00114:+00032:000629.5654:06243
06244:-00021:-00032:+00094:000629.5654:06244
06245:-00057:+00275:-00165:000629.5654:06245
06246:-00020:-00035:+00139:000629.5654:06246
06247:+00082:+00162:+00035:000629.5654:06247
06248:+00077:+00013:-00067:000629.5654:06248
06249:+00020:+00119:+00008:000629.5654:06249
06250:-00048:+00091:-00033:000629.5654:06250
06251:+00007:+00064:+00040:000629.5654:06251
06252:+00037:+00095:-00038:000629.5654:06252
06253:+00023:+00057:-00051:000629.5654:06253
06254:-00003:+00200:-00035:000629.5654:06254
06255:-00061:+00104:-00172:000629.5654:06255
06256:-00003:+00098:+00111:000629.5654:06256
06257:-00017:+00054:-00066:000629.5654:06257
06258:+00008:+00061:-00008:000629.5654:06258
06259:-00067:+00092:-00027:000643.8782:06259
06260:-00066:+00082:+00005:000643.8782:06260
06261:+00024:+00063:+00082:000643.8782:06261
06262:+00052:+00106:-00083:000643.8782:06262
06263:+00015:+00009:+00059:000643.8782:06263
06264:-00066:+00109:-00124:000643.8782:06264
06265:+00030:+00051:+00053:000643.8782:06265
06266:+00049:+00099:+00028:000643.8782:06266
06267:+00013:+00066:-00067:000643.8782:06267
06268:-00010:+00063:+00016:000643.8782:06268
06269:-00065:+00100:-00036:000643.8782:06269
06270:-00001:+00065:+00043:000643.8782:06270
06271:+00034:+00083:-00058:000643.8782:06271
06272:+00024:+00043:-00003:000643.8782:06272
06273:-00044:+00085:-00068:000643.8782:06273
06274:-00083:+00060:-00018:000643.8782:06274
06275:-00004:+00093:+00014:000643.8782:06275
06276:+00024:+00091:-00057:000643.8782:06276
06277:-00012:+00072:-00024:000643.8782:06277
06278:-00067:+00104:-00005:000643.8782:06278
06279:-00010:+00090:+00018:000643.8782:06279
06280:+00070:+00086:-00019:000643.8782:06280
06281:-00014:+00052:+00015:000643.8782:06281
06282:-00031:+00042:-00017:000643.8782:06282
06283:-00051:+00092:-00131:000643.8782:06283
06284:-00004:+00105:+00077:000643.8782:06284
06285:+00031:+00089:+00007:000643.8782:06285
06286:-00013:+00053:-00052:000643.8782:06286
06287:-00029:+00098:-00027:000643.8782:06287
06288:-00059:+00078:-00039:000643.8782:06288
06289:+00033:+00068:+00031:000643.8782:06289
06290:+00037:+00133:-00032:000652.0950:06290
06291:+00004:+00101:+00062:000652.0950:06291
06292:-00055:+00059:-00030:000652.0950:06292
06293:-00020:+00100:-00066:000652.0950:06293
06294:+00020:+00075:+00050:000652.0950:06294
06295:-00006:+00067:-00063:000652.0950:06295
06296:-00075:+00088:-00033:000652.0950:06296
06297:-00048:+00086:+00017:000652.0950:06297
06298:+00050:+00131:-00038:000652.0950:06298
06299:+00042:+00071:-00025:000652.0950:06299
06300:-00100:+00076:-00057:000652.0950:06300
06301:-00145:+00052:-00055:000652.0950:06301
06302:-00022:+00094:-00010:000652.0950:06302
06303:+00012:+00091:-00003:000652.0950:06303
06304:-00020:+00081:-00052:000652.0950:06304
06305:-00042:+00073:+00044:000652.0950:06305
06306:-00024:+00121:-00091:000652.0950:06306
06307:+00003:+00120:-00029:000652.0950:06307
06308:+00025:+00070:+00031:000652.0950:06308
06309:+00001:+00048:-00013:000652.0950:06309
06310:-00015:+00090:-00025:000652.0950:06310
06311:-00053:+00077:-00016:000652.0950:06311
06312:+00002:+00114:-00047:000652.0950:06312
06313:+00008:+00046:+00024:000652.0950:06313
06314:-00049:+00078:-00039:000652.0950:06314
06315:-00058:+00088:-00051:000652.0950:06315
06316:+00051:+00115:+00009:000652.0950:06316
06317:+00055:+00051:+00062:000652.0950:06317
06318:+00012:+00064:+00043:000652.0950:06318
06319:-00089:+00060:-00141:000652.0950:06319
06320:-00028:+00046:+00058:000659.5705:06320
06321:+00032:+00117:-00028:000659.5705:06321
06322:+00031:+00032:-00015:000659.5705:06322
06323:+00050:+00104:+00085:000659.5705:06323
06324:+00061:+00058:-00065:000659.5705:06324
06325:+00037:+00079:-00086:000659.5705:06325
06326:-00040:+00088:-00004:000659.5705:06326
06327:-00025:+00100:-00024:000659.5705:06327
06328:+00011:+00120:+00077:000659.5705:06328
06329:+00112:+00005:-00007:000659.5705:06329
06330:+00037:+00137:-00083:000659.5705:06330
06331:-00069:+00022:-00024:000659.5705:06331
06332:-00099:+00080:-00066:000659.5705:06332
06333:+00019:+00078:+00073:000659.5705:06333
06334:+00098:+00121:+00066:000659.5705:06334
06335:+00089:+00053:+00010:000659.5705:06335
06336:-00001:+00077:-00070:000659.5705:06336
06337:-00170:+00036:-00014:000659.5705:06337
06338:-00048:+00078:+00037:000659.5705:06338
06339:+00059:+00101:+00006:000659.5705:06339
06340:+00069:+00075:+00067:000659.5705:06340
06341:+00008:+00081:-00013:000659.5705:06341
06342:-00033:+00071:-00029:000659.5705:06342
06343:-00038:+00116:+00045:000659.5705:06343
06344:-00004:+00117:+00027:000659.5705:06344
06345:+00097:+00125:-00042:000659.5705:06345
06346:-00026:+00054:+00035:000659.5705:06346
06347:-00068:+00110:+00021:000659.5705:06347
06348:+00041:+00053:+00099:000659.5705:06348
06349:+00053:+00076:-00097:000659.5705:06349
06350:+00006:+00052:-00083:000668.6002:06350
06351:-00053:+00079:+00055:000668.6002:06351
06352:+00038:+00118:-00012:000668.6002:06352
06353:-00005:-00026:+00041:000668.6002:06353
06354:+00016:+00169:-00173:000668.6002:06354
06355:-00033:-00024:+00112:000668.6002:06355
06356:-00027:+00144:+00006:000668.6002:06356
06357:-00032:-00005:-00066:000668.6002:06357
06358:+00036:+00102:+00021:000668.6002:06358
06359:+00010:+00060:-00038:000668.6002:06359
06360:-00014:+00119:-00008:000668.6002:06360
06361:-00022:+00117:+00064:000668.6002:06361
06362:+00047:+00103:+00030:000668.6002:06362
06363:+00087:+00076:+00069:000668.6002:06363
06364:+00021:-00006:+00075:000668.6002:06364
06365:-00074:+00151:-00121:000668.6002:06365
06366:-00029:+00049:+00130:000668.6002:06366
06367:+00066:+00113:+00022:000668.6002:06367
06368:+00039:+00012:+00000:000668.6002:06368
06369:-00037:+00120:-00017:000668.6002:06369
06370:-00048:+00074:-00072:000668.6002:06370
06371:+00120:+00202:+00099:000668.6002:06371
06372:+00097:+00138:-00124:000668.6002:06372
06373:-00141:+00055:+00079:000668.6002:06373
06374:-00141:+00043:-00013:000668.6002:06374
06375:+00022:+00020:-00051:000668.6002:06375
06376:+00044:+00098:+00072:000668.6002:06376
06377:+00041:+00049:-00044:000668.6002:06377
06378:-00022:+00080:-00002:000668.6002:06378
06379:-00039:-00026:+00044:000668.6002:06379
06380:+00038:+00109:+00080:000668.7305:06380
06381:+00055:-00010:+00056:000668.7305:06381
06382:-00047:+00096:-00149:000668.7305:06382
06383:-00108:+00018:+00013:000668.7305:06383
06384:+00093:+00102:+00028:000668.7305:06384
06385:+00089:+00029:-00115:000668.7305:06385
06386:-00042:-00043:-00145:000668.7305:06386
06387:-00143:+00147:-00163:000668.7305:06387
06388:-00071:+00138:+00066:000668.7305:06388
06389:+00150:+00182:+00220:000668.7305:06389
06390:+00008:-00043:-00025:000668.7305:06390
06391:-00050:+00069:+00152:000668.7305:06391
06392:-00141:+00055:-00020:000668.7305:06392
06393:-00094:+00086:+00012:000668.7305:06393
06394:-00067:+00117:+00106:000668.7305:06394
06395:-00015:-00008:-00084:000668.7305:06395
06396:+00053:+00115:-00012:000668.7305:06396
06397:+00097:+00030:+00035:000668.7305:06397
06398:-00118:+00123:-00107:000668.7305:06398
06399:-00050:+00141:+00015:000668.7305:06399
06400:+00241:+00104:+00024:000668.7305:06400
06401:+00119:+00063:-00047:000668.7305:06401
06402:-00177:+00069:+00008:000668.7305:06402
06403:+00001:+00088:-00036:000668.7305:06403
06404:+00113:+00044:+00044:000668.7305:06404
06405:+00010:+00122:-00002:000668.7305:06405
06406:-00055:+00016:+00020:000668.7305:06406
06407:+00070:+00104:-00034:000668.7305:06407
06408:+00174:+00077:-00026:000668.7305:06408
06409:-00015:+00081:+00032:000668.7305:06409
06410:-00073:+00086:-00014:000671.8155:06410
06411:-00009:+00068:-00023:000671.8155:06411
06412:-00016:+00062:-00034:000671.8155:06412
06413:-00081:+00059:-00084:000671.8155:06413
06414:-00068:+00092:-00035:000671.8155:06414
06415:-00047:+00051:-00007:000671.8155:06415
06416:+00095:+00080:+00072:000671.8155:06416
06417:+00092:+00046:-00036:000671.8155:06417
06418:+00037:+00054:-00072:000671.8155:06418
06419:-00016:+00059:+00008:000671.8155:06419
06420:-00041:+00071:-00062:000671.8155:06420
06421:-00051:+00051:-00044:000671.8155:06421
06422:-00123:+00050:-00123:000671.8155:06422
06423:-00101:+00035:-00125:000671.8155:06423
06424:+00005:+00069:-00104:000671.8155:06424
06425:+00032:+00000:-00082:000671.8155:06425
06426:-00015:+00047:-00206:000671.8155:06426
06427:-00066:+00065:-00054:000671.8155:06427
06428:-00065:+00016:-00096:000671.8155:06428
06429:-00019:+00071:-00175:000671.8155:06429
06430:-00068:+00027:-00049:000671.8155:06430
06431:-00091:-00013:-00168:000671.8155:06431
06432:-00090:+00076:-00032:000671.8155:06432
06433:+00007:+00112:-00027:000671.8155:06433
06434:+00034:+00084:-00051:000671.8155:06434
06435:-00042:+00073:-00063:000671.8155:06435
06436:-00133:+00088:-00100:000671.8155:06436
06437:-00157:+00075:-00112:000671.8155:06437
06438:-00101:+00033:-00081:000671.8155:06438
06439:-00076:+00105:-00109:000685.2147:06439
06440:-00119:-00035:-00162:000685.2147:06440
06441:-00080:+00047:-00152:000685.2147:06441
06442:-00010:+00009:-00055:000685.2147:06442
06443:-00042:+00035:-00071:000685.2147:06443
06444:-00136:+00058:-00117:000685.2147:06444
06445:-00146:+00090:-00073:000685.2147:06445
06446:-00045:+00079:-00107:000685.2147:06446
06447:-00076:+00086:-00058:000685.2147:06447
06448:-00107:+00112:-00030:000685.2147:06448
06449:-00075:+00114:+00062:000685.2147:06449
06450:-00053:+00047:+00105:000685.2147:06450
06451:+00047:+00041:-00006:000685.2147:06451
06452:-00068:+00035:-00011:000685.2147:06452
06453:-00132:+00021:+00012:000685.2147:06453
06454:-00161:+00073:+00050:000685.2147:06454
06455:+00041:+00070:+00107:000685.2147:06455
06456:+00136:+00088:+00071:000685.2147:06456
06457:+00036:+00038:+00008:000685.2147:06457
06458:-00069:+00095:-00044:000685.2147:06458
06459:-00019:+00099:+00048:000685.2147:06459
06460:+00039:+00068:+00017:000685.2147:06460
06461:-00046:+00061:-00009:000685.2147:06461
06462:-00234:+00086:+00006:000685.2147:06462
06463:-00008:+00071:+00007:000685.2147:06463
06464:+00103:+00073:+00000:000685.2147:06464
06465:+00052:+00068:-00058:000685.2147:06465
06466:-00069:+00053:-00008:000685.2147:06466
06467:+00002:+00073:-00026:000685.2147:06467
06468:+00133:+00082:+00033:000701.1820:06468
06469:+00153:+00113:+00009:000701.1820:06469
06470:+00052:+00084:-00009:000701.1820:06470
06471:+00045:+00167:-00085:000701.1820:06471
06472:+00112:+00046:+00107:000701.1820:06472
06473:+00205:+00099:+00055:000701.1820:06473
06474:+00062:+00050:-00139:000701.1820:06474
06475:+00036:+00013:-00009:000701.1820:06475
06476:+00070:+00000:+00009:000701.1820:06476
06477:+00176:+00125:-00193:000701.1820:06477
06478:+00106:-00035:-00021:000701.1820:06478
06479:-00077:+00098:-00076:000701.1820:06479
06480:-00056:+00036:+00110:000701.1820:06480
06481:+00150:+00147:+00061:000701.1820:06481
06482:-00019:-00009:-00053:000701.1820:06482
06483:-00049:+00051:+00020:000701.1820:06483
06484:+00045:-00027:+00053:000701.1820:06484
06485:+00120:+00097:-00165:000701.1820:06485
06486:+00041:-00049:+00022:000701.1820:06486
06487:-00066:+00122:-00028:000701.1820:06487
06488:-00048:-00031:+00022:000701.1820:06488
06489:+00140:+00100:+00036:000701.1820:06489
06490:+00065:+00007:+00027:000701.1820:06490
06491:+00041:+00040:+00006:000701.1820:06491
06492:+00055:+00035:-00029:000701.1820:06492
06493:+00122:+00078:+00030:000701.1820:06493
06494:+00030:+00056:-00151:000701.1820:06494
06495:+00171:+00020:+00063:000701.1820:06495
06496:+00120:+00088:-00037:000701.1820:06496
06497:-00106:+00094:+00019:000687.2351:06497
06498:-00154:+00145:+00060:000687.2351:06498
06499:+00056:+00078:-00020:000687.2351:06499
06500:+00167:+00079:-00014:000687.2351:06500
06501:-00153:+00011:+00095:000687.2351:06501
06502:-00163:+00126:-00156:000687.2351:06502
06503:+00095:-00027:+00085:000687.2351:06503
06504:-00172:+00255:-00049:000687.2351:06504
06505:-00232:-00033:-00190:000687.2351:06505
06506:+00239:+00273:+00037:000687.2351:06506
06507:+00327:-00072:+00012:000687.2351:06507
06508:-00081:+00099:+00121:000687.2351:06508
06509:-00243:+00036:+00028:000687.2351:06509
06510:-00152:+00083:-00072:000687.2351:06510
06511:+00201:-00045:-00041:000687.2351:06511
06512:+00160:+00050:-00071:000687.2351:06512
06513:+00001:+00088:-00103:000687.2351:06513
06514:-00124:+00030:+00013:000687.2351:06514
06515:-00056:+00104:-00023:000687.2351:06515
06516:-00071:+00053:-00084:000687.2351:06516
06517:-00121:+00114:-00173:000687.2351:06517
06518:-00088:+00023:+00100:000687.2351:06518
06519:-00021:+00130:+00043:000687.2351:06519
06520:+00240:+00004:+00018:000687.2351:06520
06521:+00103:+00060:-00155:000687.2351:06521
06522:-00369:-00009:-00104:000687.2351:06522
06523:-00112:+00090:+00030:000687.2351:06523
06524:+00030:+00100:-00015:000687.2351:06524
06525:-00011:+00016:-00010:000687.2351:06525
06526:-00062:+00084:-00101:000677.0152:06526
06527:+00036:-00069:-00271:000677.0152:06527
06528:-00146:+00030:-00231:000677.0152:06528
06529:-00108:+00036:-00033:000677.0152:06529
06530:+00033:-00048:-00094:000677.0152:06530
06531:-00029:-00039:-00170:000677.0152:06531
06532:-00169:+00103:-00210:000677.0152:06532
06533:-00188:+00036:-00175:000677.0152:06533
06534:+00002:+00107:+00036:000677.0152:06534
06535:-00023:+00109:+00010:000677.0152:06535
06536:-00042:+00029:+00058:000677.0152:06536
06537:+00041:+00088:-00049:000677.0152:06537
06538:+00100:+00118:+00085:000677.0152:06538
06539:+00087:+00124:+00123:000677.0152:06539
06540:+00128:+00093:-00051:000677.0152:06540
06541:+00055:+00102:+00079:000677.0152:06541
06542:-00022:+00049:+00003:000677.0152:06542
06543:-00071:+00075:-00009:000677.0152:06543
06544:-00112:+00105:+00058:000677.0152:06544
06545:-00029:+00073:-00064:000677.0152:06545
06546:-00032:+00027:-00009:000677.0152:06546
06547:-00003:+00078:+00002:000677.0152:06547
06548:+00065:+00064:+00008:000677.0152:06548
06549:+00048:+00076:+00008:000677.0152:06549
06550:-00045:+00090:-00030:000677.0152:06550
06551:-00009:+00077:-00038:000677.0152:06551
06552:+00021:+00095:-00053:000677.0152:06552
06553:-00022:+00106:-00072:000677.0152:06553
06554:-00038:+00117:-00088:000677.0152:06554
06555:-00016:+00065:-00065:000677.0152:06555
06556:-00023:+00131:-00030:000677.0152:06556
06557:+00092:+00084:-00021:000644.2412:06557
06558:+00122:+00099:-00018:000644.2412:06558
06559:+00073:+00066:-00005:000644.2412:06559
06560:+00058:+00072:+00027:000644.2412:06560
06561:+00088:+00091:-00020:000644.2412:06561
06562:+00064:+00061:-00024:000644.2412:06562
06563:-00005:+00088:-00026:000644.2412:06563
06564:+00032:+00020:-00023:000644.2412:06564
06565:+00011:+00068:-00025:000644.2412:06565
06566:+00043:+00093:-00023:000644.2412:06566
06567:+00076:+00036:-00017:000644.2412:06567
06568:+00045:+00069:-00020:000644.2412:06568
06569:+00007:+00061:-00004:000644.2412:06569
06570:-00019:+00062:-00039:000644.2412:06570
06571:+00033:+00065:+00007:000644.2412:06571
06572:+00024:+00061:+00017:000644.2412:06572
06573:+00036:+00071:+00014:000644.2412:06573
06574:+00019:+00062:+00001:000644.2412:06574
06575:-00012:+00074:+00002:000644.2412:06575
06576:-00034:+00064:-00051:000644.2412:06576
06577:+00005:+00070:+00033:000644.2412:06577
06578:+00018:+00050:+00014:000644.2412:06578
06579:+00014:+00048:-00005:000644.2412:06579
06580:-00025:+00059:-00038:000644.2412:06580
06581:-00085:+00034:-00037:000644.2412:06581
06582:+00002:+00051:-00012:000644.2412:06582
06583:+00016:+00076:-00027:000644.2412:06583
06584:-00018:+00056:-00022:000644.2412:06584
06585:-00025:+00062:-00069:000644.2412:06585
06586:-00035:+00085:-00020:000644.2412:06586
06587:+00004:+00046:-00001:000644.2412:06587
06588:-00001:+00088:-00053:000644.2412:06588
06589:+00016:+00034:+00010:000644.2412:06589
06590:-00019:+00086:-00051:000644.2412:06590
06591:-00033:+00051:-00040:000644.2412:06591
06592:-00009:+00078:-00026:000644.2412:06592
06593:+00009:+00062:-00066:000554.6883:06593
06594:+00031:+00079:-00023:000554.6883:06594
06595:-00004:+00079:-00069:000554.6883:06595
06596:+00010:+00069:-00023:000554.6883:06596
06597:+00033:+00100:-00033:000554.6883:06597
06598:-00003:+00035:-00034:000554.6883:06598
06599:+00010:+00092:-00031:000554.6883:06599
06600:+00024:+00091:+00002:000554.6883:06600
06601:+00054:+00065:-00021:000554.6883:06601
06602:-00010:+00046:-00035:000554.6883:06602
06603:-00010:+00075:+00001:000554.6883:06603
06604:-00003:+00086:-00011:000554.6883:06604
06605:+00031:+00065:+00005:000554.6883:06605
06606:-00022:+00081:+00025:000554.6883:06606
06607:-00052:+00063:-00011:000554.6883:06607
06608:-00040:+00053:+00027:000554.6883:06608
06609:-00051:+00052:-00007:000554.6883:06609
06610:-00064:+00069:+00033:000554.6883:06610
06611:-00054:+00073:-00011:000554.6883:06611
06612:-00010:+00071:-00016:000554.6883:06612
06613:-00010:+00079:+00029:000554.6883:06613
06614:-00040:+00076:-00011:000554.6883:06614
06615:-00016:+00066:+00004:000554.6883:06615
06616:+00001:+00073:+00013:000554.6883:06616
06617:-00006:+00071:+00003:000554.6883:06617
06618:-00024:+00087:+00006:000554.6883:06618
06619:-00033:+00073:+00004:000554.6883:06619
06620:-00035:+00062:-00038:000554.6883:06620
06621:-00041:+00051:-00017:000554.6883:06621
06622:-00068:+00079:-00042:000554.6883:06622
06623:-00071:+00071:+00002:000554.6883:06623
06624:-00068:+00067:-00043:000554.6883:06624
06625:-00050:+00065:+00000:000554.6883:06625
06626:-00069:+00099:-00051:000554.6883:06626
06627:-00096:+00067:-00034:000554.6883:06627
06628:-00057:+00087:-00042:000554.6883:06628
06629:-00032:+00050:-00065:000554.6883:06629
06630:+00002:+00056:-00052:000554.6883:06630
06631:-00020:+00067:-00032:000554.6883:06631
06632:-00037:+00046:-00030:000554.6883:06632
06633:-00033:+00048:-00073:000554.6883:06633
06634:-00027:+00101:-00066:000492.9833:06634
06635:-00025:+00055:+00004:000492.9833:06635
06636:-00001:+00082:-00072:000492.9833:06636
06637:-00008:+00053:-00022:000492.9833:06637
06638:-00005:+00055:-00086:000492.9833:06638
06639:-00043:+00071:-00082:000492.9833:06639
06640:-00031:+00065:+00004:000492.9833:06640
06641:+00002:+00069:-00014:000492.9833:06641
06642:+00000:+00031:-00017:000492.9833:06642
06643:-00009:+00089:-00021:000492.9833:06643
06644:+00018:+00089:+00001:000492.9833:06644
06645:+00024:+00057:-00010:000492.9833:06645
06646:-00016:+00043:-00016:000492.9833:06646
06647:-00049:+00092:+00032:000492.9833:06647
06648:+00022:+00037:+00046:000492.9833:06648
06649:+00038:+00073:-00031:000492.9833:06649
06650:+00064:+00087:+00052:000492.9833:06650
06651:+00019:+00050:-00014:000492.9833:06651
06652:-00032:+00069:+00018:000492.9833:06652
06653:+00022:+00074:+00050:000492.9833:06653
06654:+00038:+00070:+00026:000492.9833:06654
06655:+00081:+00062:+00031:000492.9833:06655
06656:+00060:+00083:+00036:000492.9833:06656
06657:+00024:+00056:+00005:000492.9833:06657
06658:-00007:+00126:+00024:000492.9833:06658
06659:+00057:+00046:+00058:000492.9833:06659
06660:+00085:+00035:-00057:000492.9833:06660
06661:+00083:+00095:+00005:000492.9833:06661
06662:+00043:+00104:+00005:000492.9833:06662
06663:+00015:+00084:-00010:000492.9833:06663
06664:+00021:+00096:+00028:000492.9833:06664
06665:+00050:+00099:-00019:000492.9833:06665
06666:+00092:+00099:-00028:000492.9833:06666
06667:+00028:+00121:-00016:000492.9833:06667
06668:-00008:+00095:-00063:000492.9833:06668
06669:+00022:+00130:-00037:000492.9833:06669
06670:-00006:+00089:-00042:000492.9833:06670
06671:-00008:+00095:-00016:000492.9833:06671
06672:+00098:+00097:-00004:000492.9833:06672
06673:+00112:+00114:-00016:000518.1687:06673
06674:+00019:+00081:-00020:000518.1687:06674
06675:-00053:+00090:-00029:000518.1687:06675
06676:+00005:+00067:-00028:000518.1687:06676
06677:+00065:+00094:-00028:000518.1687:06677
06678:+00056:+00087:-00018:000518.1687:06678
06679:+00032:+00083:-00051:000518.1687:06679
06680:-00049:+00103:-00057:000518.1687:06680
06681:-00048:+00091:-00004:000518.1687:06681
06682:+00082:+00088:+00025:000518.1687:06682
06683:+00087:+00097:-00020:000518.1687:06683
06684:+00027:+00101:+00008:000518.1687:06684
06685:-00033:+00062:-00010:000518.1687:06685
06686:+00013:+00086:+00019:000518.1687:06686
06687:+00027:+00068:-00008:000518.1687:06687
06688:+00009:+00065:-00009:000518.1687:06688
06689:+00022:+00087:+00047:000518.1687:06689
06690:-00003:+00075:+00016:000518.1687:06690
06691:-00084:+00105:-00035:000518.1687:06691
06692:-00065:+00057:+00058:000518.1687:06692
06693:+00024:+00063:+00018:000518.1687:06693
06694:+00038:+00085:+00016:000518.1687:06694
06695:+00038:+00068:+00027:000518.1687:06695
06696:-00023:+00074:-00052:000518.1687:06696
06697:-00024:+00076:+00033:000518.1687:06697
06698:+00002:+00066:+00021:000518.1687:06698
06699:+00077:+00076:-00041:000518.1687:06699
06700:+00086:+00064:+00021:000518.1687:06700
06701:+00036:+00058:-00067:000518.1687:06701
06702:-00067:+00162:-00022:000518.1687:06702
06703:-00015:+00076:+00071:000518.1687:06703
06704:+00092:+00050:-00077:000518.1687:06704
06705:+00035:+00093:+00075:000518.1687:06705
06706:-00016:+00059:-00046:000518.1687:06706
06707:-00019:+00092:-00088:000518.1687:06707
06708:+00034:+00072:+00044:000563.0059:06708
06709:-00004:+00096:-00035:000563.0059:06709
06710:-00029:+00063:+00009:000563.0059:06710
06711:-00056:+00051:-00021:000563.0059:06711
06712:-00035:+00146:-00094:000563.0059:06712
06713:+00005:+00082:+00047:000563.0059:06713
06714:+00018:+00068:-00030:000563.0059:06714
06715:+00052:+00071:-00004:000563.0059:06715
06716:+00039:+00051:+00005:000563.0059:06716
06717:+00037:+00076:-00048:000563.0059:06717
06718:-00008:+00119:+00018:000563.0059:06718
06719:-00007:+00074:-00015:000563.0059:06719
06720:+00052:+00097:+00002:000563.0059:06720
06721:-00007:-00003:+00001:000563.0059:06721
06722:-00073:+00087:-00091:000563.0059:06722
06723:-00012:+00152:+00004:000563.0059:06723
06724:+00023:+00102:-00026:000563.0059:06724
06725:+00009:+00083:-00047:000563.0059:06725
06726:-00053:+00086:+00056:000563.0059:06726
06727:-00028:+00101:-00070:000563.0059:06727
06728:-00024:+00090:-00028:000563.0059:06728
06729:+00031:+00081:+00024:000563.0059:06729
06730:+00009:+00055:+00000:000563.0059:06730
06731:-00044:+00042:+00000:000563.0059:06731
06732:-00026:+00095:-00029:000563.0059:06732
06733:+00016:+00064:+00009:000563.0059:06733
06734:+00007:+00066:+00028:000563.0059:06734
06735:+00015:+00078:-00008:000563.0059:06735
06736:-00025:+00073:+00003:000563.0059:06736
06737:-00044:+00105:-00025:000563.0059:06737
06738:-00026:+00067:+00033:000563.0059:06738
06739:+00036:+00082:-00037:000563.0059:06739
06740:-00014:+00048:-00008:000563.0059:06740
06741:-00027:-00004:-00090:000609.5570:06741
06742:-00015:+00046:-00049:000609.5570:06742
06743:+00011:+00036:+00031:000609.5570:06743
06744:+00019:+00063:-00052:000609.5570:06744
06745:-00016:+00067:-00010:000609.5570:06745
06746:-00068:+00059:-00045:000609.5570:06746
06747:-00052:+00068:-00045:000609.5570:06747
06748:+00009:+00072:+00017:000609.5570:06748
06749:+00032:+00101:-00044:000609.5570:06749
06750:-00059:+00042:-00015:000609.5570:06750
06751:-00094:+00031:-00011:000609.5570:06751
06752:-00049:+00055:-00049:000609.5570:06752
06753:+00021:+00088:-00015:000609.5570:06753
06754:+00018:+00042:+00017:000609.5570:06754
06755:-00052:+00073:-00046:000609.5570:06755
06756:-00099:+00065:-00040:000609.5570:06756
06757:-00069:+00085:+00015:000609.5570:06757
06758:+00063:+00060:-00048:000609.5570:06758
06759:-00047:+00014:-00015:000609.5570:06759
06760:-00093:+00045:-00107:000609.5570:06760
06761:-00054:+00133:+00009:000609.5570:06761
06762:+00092:+00032:+00105:000609.5570:06762
06763:+00067:+00115:-00021:000609.5570:06763
06764:-00094:+00070:-00049:000609.5570:06764
06765:-00040:+00084:+00006:000609.5570:06765
06766:+00014:+00059:-00026:000609.5570:06766
06767:+00067:+00061:-00011:000609.5570:06767
06768:+00028:+00060:-00031:000609.5570:06768
06769:-00058:+00019:+00064:000609.5570:06769
06770:-00041:+00052:+00079:000609.5570:06770
06771:+00014:+00105:+00034:000609.5570:06771
06772:+00064:+00141:+00038:000609.5570:06772
06773:-00011:+00084:+00013:000631.2708:06773
06774:-00056:+00076:-00033:000631.2708:06774
06775:-00060:+00049:-00026:000631.2708:06775
06776:-00054:+00087:-00012:000631.2708:06776
06777:+00118:+00094:+00062:000631.2708:06777
06778:-00036:-00016:+00045:000631.2708:06778
06779:-00097:+00151:-00013:000631.2708:06779
06780:-00031:+00142:+00064:000631.2708:06780
06781:+00088:+00118:+00026:000631.2708:06781
06782:+00096:+00067:-00051:000631.2708:06782
06783:-00076:+00058:-00013:000631.2708:06783
06784:-00013:+00099:+00014:000631.2708:06784
06785:+00026:+00090:-00031:000631.2708:06785
06786:+00045:+00089:-00023:000631.2708:06786
06787:+00000:+00026:-00046:000631.2708:06787
06788:-00048:+00115:+00047:000631.2708:06788
06789:-00024:+00065:+00009:000631.2708:06789
06790:+00016:+00091:+00034:000631.2708:06790
06791:+00047:+00067:+00037:000631.2708:06791
06792:-00010:+00082:-00054:000631.2708:06792
06793:-00067:+00067:-00033:000631.2708:06793
06794:-00031:+00084:+00012:000631.2708:06794
06795:+00022:+00101:-00017:000631.2708:06795
06796:+00061:+00066:-00031:000631.2708:06796
06797:-00097:+00024:-00025:000631.2708:06797
06798:-00081:+00099:-00034:000631.2708:06798
06799:+00015:+00112:-00026:000631.2708:06799
06800:+00066:+00061:+00027:000631.2708:06800
06801:+00050:+00066:-00053:000631.2708:06801
06802:-00085:+00048:-00062:000631.2708:06802
06803:-00041:+00095:+00014:000631.2708:06803
06804:+00032:+00088:-00032:000631.7984:06804
06805:+00055:+00071:+00011:000631.7984:06805
06806:+00009:+00029:-00028:000631.7984:06806
06807:-00067:+00130:-00038:000631.7984:06807
06808:-00050:+00099:+00006:000631.7984:06808
06809:-00012:+00053:-00023:000631.7984:06809
06810:+00078:+00067:-00010:000631.7984:06810
06811:-00005:+00051:+00002:000631.7984:06811
06812:-00084:+00075:-00067:000631.7984:06812
06813:-00080:+00074:+00007:000631.7984:06813
06814:+00019:+00077:-00031:000631.7984:06814
06815:+00095:+00065:-00005:000631.7984:06815
06816:-00043:+00083:+00031:000631.7984:06816
06817:-00112:+00087:-00021:000631.7984:06817
06818:-00012:+00074:+00010:000631.7984:06818
06819:+00100:+00101:-00010:000631.7984:06819
06820:+00055:+00083:-00010:000631.7984:06820
06821:-00090:+00075:-00011:000631.7984:06821
06822:-00013:+00085:-00030:000631.7984:06822
06823:+00078:+00099:+00013:000631.7984:06823
06824:+00068:+00095:-00011:000631.7984:06824
06825:+00018:+00051:+00061:000631.7984:06825
06826:-00082:+00159:-00118:000631.7984:06826
06827:-00010:+00071:+00027:000631.7984:06827
06828:+00052:+00120:-00012:000631.7984:06828
06829:+00125:+00052:+00019:000631.7984:06829
06830:-00048:+00084:+00001:000631.7984:06830
06831:-00090:+00079:-00071:000631.7984:06831
06832:+00020:+00076:+00053:000631.7984:06832
06833:+00053:+00103:-00060:000631.7984:06833
06834:+00032:+00121:-00029:000631.7984:06834
06835:-00051:+00167:+00040:000631.7984:06835
06836:-00068:+00088:+00095:000630.0656:06836
06837:+00029:+00114:+00017:000630.0656:06837
06838:+00036:+00091:-00038:000630.0656:06838
06839:+00020:+00062:+00067:000630.0656:06839
06840:+00004:+00091:-00051:000630.0656:06840
06841:-00026:+00071:-00014:000630.0656:06841
06842:-00006:+00089:+00055:000630.0656:06842
06843:+00055:+00101:-00033:000630.0656:06843
06844:+00030:+00013:+00033:000630.0656:06844
06845:-00053:+00207:-00013:000630.0656:06845
06846:-00052:+00007:+00094:000630.0656:06846
06847:-00007:+00101:-00014:000630.0656:06847
06848:+00106:+00065:-00017:000630.0656:06848
06849:-00006:+00077:+00060:000630.0656:06849
06850:-00063:+00068:-00061:000630.0656:06850
06851:-00043:+00054:+00022:000630.0656:06851
06852:+00017:+00093:-00036:000630.0656:06852
06853:+00043:+00103:-00072:000630.0656:06853
06854:+00002:+00080:+00104:000630.0656:06854
06855:-00102:+00010:-00010:000630.0656:06855
06856:+00019:+00070:+00084:000630.0656:06856
06857:+00090:+00079:-00056:000630.0656:06857
06858:+00055:+00055:+00028:000630.0656:06858
06859:-00080:+00069:+00048:000630.0656:06859
06860:-00014:+00059:-00047:000630.0656:06860
06861:+00079:+00061:+00022:000630.0656:06861
06862:+00062:+00085:-00057:000630.0656:06862
06863:+00001:+00106:+00035:000630.0656:06863
06864:-00053:+00146:-00130:000630.0656:06864
06865:+00011:+00045:+00097:000630.0656:06865
06866:+00050:+00096:-00035:000630.0656:06866
06867:+00060:+00062:-00069:000633.5814:06867
06868:+00022:+00061:+00074:000633.5814:06868
06869:-00014:+00079:-00064:000633.5814:06869
06870:-00014:+00036:+00061:000633.5814:06870
06871:+00031:+00115:-00044:000633.5814:06871
06872:+00011:+00056:-00079:000633.5814:06872
06873:-00002:+00176:-00040:000633.5814:06873
06874:-00101:+00021:+00022:000633.5814:06874
06875:+00037:+00115:+00087:000633.5814:06875
06876:+00127:+00046:-00085:000633.5814:06876
06877:+00062:+00064:+00079:000633.5814:06877
06878:-00086:+00068:+00003:000633.5814:06878
06879:-00014:+00058:-00006:000633.5814:06879
06880:+00079:+00099:+00075:000633.5814:06880
06881:+00012:+00047:-00072:000633.5814:06881
06882:-00006:+00168:-00011:000633.5814:06882
06883:-00081:+00085:-00098:000633.5814:06883
06884:+00010:+00121:+00062:000633.5814:06884
06885:+00035:+00120:-00022:000633.5814:06885
06886:+00071:+00103:-00008:000633.5814:06886
06887:-00013:+00065:+00017:000633.5814:06887
06888:-00079:+00073:-00053:000633.5814:06888
06889:-00015:+00053:+00036:000633.5814:06889
06890:+00064:+00122:-00070:000633.5814:06890
06891:+00049:+00019:-00032:000633.5814:06891
06892:-00056:+00092:-00059:000633.5814:06892
06893:-00101:+00117:+00015:000633.5814:06893
06894:+00066:+00105:+00008:000633.5814:06894
06895:+00086:+00090:-00038:000633.5814:06895
06896:+00035:+00107:+00008:000633.5814:06896
06897:-00096:+00084:-00036:000633.5814:06897
06898:-00029:+00047:+00017:000633.5814:06898
06899:+00049:+00095:+00062:000643.0343:06899
06900:+00032:+00055:-00006:000643.0343:06900
06901:+00026:+00093:-00030:000643.0343:06901
06902:-00070:+00074:-00055:000643.0343:06902
06903:-00048:+00084:+00010:000643.0343:06903
06904:+00007:+00096:-00019:000643.0343:06904
06905:+00073:+00066:+00021:000643.0343:06905
06906:-00055:+00091:-00040:000643.0343:06906
06907:-00087:+00069:-00084:000643.0343:06907
06908:+00012:+00134:+00043:000643.0343:06908
06909:+00065:+00023:+00007:000643.0343:06909
06910:+00033:+00091:+00006:000643.0343:06910
06911:-00073:+00037:-00028:000643.0343:06911
06912:-00048:+00099:+00032:000643.0343:06912
06913:+00076:+00098:-00013:000643.0343:06913
06914:+00036:+00063:+00017:000643.0343:06914
06915:-00029:+00080:-00035:000643.0343:06915
06916:-00099:+00037:-00055:000643.0343:06916
06917:+00024:+00131:-00007:000643.0343:06917
06918:+00050:+00056:-00061:000643.0343:06918
06919:+00003:+00106:-00026:000643.0343:06919
06920:-00042:+00087:-00064:000643.0343:06920
06921:-00066:+00059:-00047:000643.0343:06921
06922:+00020:+00106:+00059:000643.0343:06922
06923:-00002:+00076:-00007:000643.0343:06923
06924:+00051:+00124:+00009:000643.0343:06924
06925:-00084:+00073:+00014:000643.0343:06925
06926:-00044:+00039:-00063:000643.0343:06926
06927:+00034:+00065:-00026:000643.0343:06927
06928:+00022:+00081:-00087:000643.0343:06928
06929:-00070:+00061:-00006:000657.1755:06929
06930:-00013:+00071:-00035:000657.1755:06930
06931:+00017:+00105:-00017:000657.1755:06931
06932:+00015:+00036:-00007:000657.1755:06932
06933:-00038:+00130:-00054:000657.1755:06933
06934:-00081:+00052:-00063:000657.1755:06934
06935:-00078:+00069:-00046:000657.1755:06935
06936:-00033:+00043:+00041:000657.1755:06936
06937:+00017:+00111:+00033:000657.1755:06937
06938:-00020:+00004:+00027:000657.1755:06938
06939:+00020:+00122:-00064:000657.1755:06939
06940:-00010:+00092:-00004:000657.1755:06940
06941:+00025:+00089:+00056:000657.1755:06941
06942:+00087:+00114:-00094:000657.1755:06942
06943:+00003:+00021:+00008:000657.1755:06943
06944:-00131:+00091:-00013:000657.1755:06944
06945:-00071:+00126:-00055:000657.1755:06945
06946:+00114:+00152:+00065:000657.1755:06946
06947:+00083:+00031:+00001:000657.1755:06947
06948:-00014:+00046:-00003:000657.1755:06948
06949:-00021:+00098:-00043:000657.1755:06949
06950:+00026:+00065:+00047:000657.1755:06950
06951:+00032:+00097:-00015:000657.1755:06951
06952:-00096:+00071:-00021:000657.1755:06952
06953:-00097:+00066:+00020:000657.1755:06953
06954:+00035:+00032:-00021:000657.1755:06954
06955:+00043:+00092:-00086:000657.1755:06955
06956:+00011:+00026:+00036:000657.1755:06956
06957:-00069:+00105:-00046:000657.1755:06957
06958:-00009:+00078:+00002:000657.1755:06958
06959:+00059:+00120:+00065:000663.0015:06959
06960:+00086:+00049:-00085:000663.0015:06960
06961:-00001:-00013:-00101:000663.0015:06961
06962:-00156:+00084:-00049:000663.0015:06962
06963:-00035:+00039:+00139:000663.0015:06963
06964:+00084:+00128:+00038:000663.0015:06964
06965:+00061:+00017:+00006:000663.0015:06965
06966:-00017:+00096:+00007:000663.0015:06966
06967:-00031:+00051:+00003:000663.0015:06967
06968:+00047:+00083:+00038:000663.0015:06968
06969:+00046:+00069:-00033:000663.0015:06969
06970:-00126:+00064:-00068:000663.0015:06970
06971:+00014:+00166:+00091:000663.0015:06971
06972:+00092:-00001:+00022:000663.0015:06972
06973:+00036:+00143:-00172:000663.0015:06973
06974:-00110:+00046:+00086:000663.0015:06974
06975:-00059:+00113:-00098:000663.0015:06975
06976:+00076:+00063:+00023:000663.0015:06976
06977:+00109:+00049:-00004:000663.0015:06977
06978:+00059:+00090:-00036:000663.0015:06978
06979:-00038:+00060:+00056:000663.0015:06979
06980:-00063:+00073:-00095:000663.0015:06980
06981:-00096:+00042:+00008:000663.0015:06981
06982:+00013:+00098:-00084:000663.0015:06982
06983:+00025:+00041:-00028:000663.0015:06983
06984:+00009:+00049:-00061:000663.0015:06984
06985:-00049:+00107:-00038:000663.0015:06985
06986:+00016:+00065:-00004:000663.0015:06986
06987:+00038:+00092:-00032:000663.0015:06987
06988:-00011:+00066:-00002:000663.0015:06988
06989:-00120:+00093:-00044:000664.9429:06989
06990:-00006:+00040:+00083:000664.9429:06990
06991:+00092:+00159:-00084:000664.9429:06991
06992:+00060:+00020:+00118:000664.9429:06992
06993:-00059:+00050:-00151:000664.9429:06993
06994:-00028:+00036:-00034:000664.9429:06994
06995:+00005:+00117:+00076:000664.9429:06995
06996:+00046:+00091:-00016:000664.9429:06996
06997:+00061:+00021:+00017:000664.9429:06997
06998:-00031:+00119:-00135:000664.9429:06998
06999:-00071:+00038:+00130:000664.9429:06999
07000:+00030:+00079:+00002:000664.9429:07000
07001:+00017:+00090:-00082:000664.9429:07001
07002:-00028:+00080:+00031:000664.9429:07002
07003:-00004:+00098:-00030:000664.9429:07003
07004:+00025:+00065:+00058:000664.9429:07004
07005:+00018:+00088:+00031:000664.9429:07005
07006:-00125:+00066:-00028:000664.9429:07006
07007:-00073:+00100:+00010:000664.9429:07007
07008:+00023:+00029:+00061:000664.9429:07008
07009:+00048:+00136:-00097:000664.9429:07009
07010:+00017:+00006:+00093:000664.9429:07010
07011:-00037:+00118:-00058:000664.9429:07011
07012:+00031:+00054:+00006:000664.9429:07012
07013:+00034:+00089:+00053:000664.9429:07013
07014:+00025:+00085:-00046:000664.9429:07014
07015:+00007:+00086:+00037:000664.9429:07015
07016:-00063:+00088:-00081:000664.9429:07016
07017:+00027:+00058:+00101:000664.9429:07017
07018:+00044:+00078:-00125:000664.9429:07018
07019:-00024:+00070:-00065:000670.7523:07019
07020:-00071:+00101:+00047:000670.7523:07020
07021:-00032:+00120:-00072:000670.7523:07021
07022:+00098:+00046:+00124:000670.7523:07022
07023:+00065:+00094:-00070:000670.7523:07023
07024:-00054:+00087:-00096:000670.7523:07024
07025:-00161:+00075:+00036:000670.7523:07025
07026:-00083:+00042:+00016:000670.7523:07026
07027:+00113:+00119:+00001:000670.7523:07027
07028:+00102:+00065:+00019:000670.7523:07028
07029:+00011:+00082:-00085:000670.7523:07029
07030:-00125:+00000:-00030:000670.7523:07030
07031:+00084:+00100:+00046:000670.7523:07031
07032:+00125:+00113:+00021:000670.7523:07032
07033:-00078:+00058:+00022:000670.7523:07033
07034:-00078:+00046:+00044:000670.7523:07034
07035:+00077:+00102:+00055:000670.7523:07035
07036:+00036:+00031:+00047:000670.7523:07036
07037:-00002:+00127:-00004:000670.7523:07037
07038:-00018:+00037:+00068:000670.7523:07038
07039:-00089:+00036:-00176:000670.7523:07039
07040:-00063:-00015:-00041:000670.7523:07040
07041:+00208:+00144:+00032:000670.7523:07041
07042:+00099:+00053:-00145:000670.7523:07042
07043:-00236:+00034:-00095:000670.7523:07043
07044:-00071:+00103:+00023:000670.7523:07044
07045:+00096:+00065:+00014:000670.7523:07045
07046:+00169:+00051:-00045:000670.7523:07046
07047:-00016:+00121:-00068:000670.7523:07047
07048:-00005:+00064:+00007:000670.7523:07048
07049:+00109:+00065:-00007:000670.9412:07049
07050:+00062:+00047:-00024:000670.9412:07050
07051:+00020:+00109:+00001:000670.9412:07051
07052:+00035:+00101:+00067:000670.9412:07052
07053:+00013:+00065:-00055:000670.9412:07053
07054:-00016:+00067:-00031:000670.9412:07054
07055:-00069:+00086:-00056:000670.9412:07055
07056:-00096:+00060:-00015:000670.9412:07056
07057:-00072:+00118:+00011:000670.9412:07057
07058:+00103:+00024:-00030:000670.9412:07058
07059:+00069:+00073:-00001:000670.9412:07059
07060:-00063:+00141:-00038:000670.9412:07060
07061:-00148:+00089:+00005:000670.9412:07061
07062:+00033:+00035:+00024:000670.9412:07062
07063:+00026:+00101:+00080:000670.9412:07063
07064:-00030:+00099:-00036:000670.9412:07064
07065:-00039:+00071:+00001:000670.9412:07065
07066:+00032:+00097:+00038:000670.9412:07066
07067:+00037:+00093:+00030:000670.9412:07067
07068:+00067:+00080:+00025:000670.9412:07068
07069:-00022:+00021:+00025:000670.9412:07069
07070:-00029:+00147:+00052:000670.9412:07070
07071:+00011:+00061:+00067:000670.9412:07071
07072:-00008:+00052:-00086:000670.9412:07072
07073:-00104:+00052:-00019:000670.9412:07073
07074:-00093:+00034:-00032:000670.9412:07074
07075:-00054:+00037:-00067:000670.9412:07075
07076:+00009:+00060:-00007:000670.9412:07076
07077:-00050:+00061:-00095:000670.9412:07077
07078:-00088:+00040:-00053:000680.7498:07078
07079:-00055:+00029:-00025:000680.7498:07079
07080:-00059:+00008:-00097:000680.7498:07080
07081:-00061:+00054:-00078:000680.7498:07081
07082:-00056:+00058:-00133:000680.7498:07082
07083:-00074:+00044:-00094:000680.7498:07083
07084:-00034:+00046:-00075:000680.7498:07084
07085:+00023:+00060:-00075:000680.7498:07085
07086:-00034:+00022:-00095:000680.7498:07086
07087:-00107:+00010:-00161:000680.7498:07087
07088:-00092:+00018:-00195:000680.7498:07088
07089:-00043:+00004:-00105:000680.7498:07089
07090:-00081:+00062:-00167:000680.7498:07090
07091:-00140:+00049:-00153:000680.7498:07091
07092:-00153:+00048:-00120:000680.7498:07092
07093:-00030:+00055:-00135:000680.7498:07093
07094:-00025:+00040:-00147:000680.7498:07094
07095:-00153:+00047:-00195:000680.7498:07095
07096:-00056:+00088:-00150:000680.7498:07096
07097:-00043:-00025:-00175:000680.7498:07097
07098:-00112:+00057:-00124:000680.7498:07098
07099:-00107:+00071:-00014:000680.7498:07099
07100:-00009:+00069:-00083:000680.7498:07100
07101:+00107:+00033:-00042:000680.7498:07101
07102:+00122:+00075:-00012:000680.7498:07102
07103:-00084:+00011:-00001:000680.7498:07103
07104:-00109:+00044:-00026:000680.7498:07104
07105:-00054:+00122:-00058:000680.7498:07105
07106:-00087:+00052:-00019:000680.7498:07106
07107:-00137:+00111:+00059:000708.8081:07107
07108:-00108:+00050:+00050:000708.8081:07108
07109:+00064:-00047:+00148:000708.8081:07109
07110:+00122:+00086:+00104:000708.8081:07110
07111:-00047:+00008:+00095:000708.8081:07111
07112:-00354:+00100:-00042:000708.8081:07112
07113:-00225:+00146:+00029:000708.8081:07113
07114:+00016:+00110:+00069:000708.8081:07114
07115:+00052:+00083:+00155:000708.8081:07115
07116:-00016:+00121:+00125:000708.8081:07116
07117:-00108:+00109:+00062:000708.8081:07117
07118:+00035:+00132:+00151:000708.8081:07118
07119:+00227:+00112:+00060:000708.8081:07119
07120:-00062:+00147:+00045:000708.8081:07120
07121:-00080:+00115:+00141:000708.8081:07121
07122:+00138:+00121:+00116:000708.8081:07122
07123:+00066:+00091:+00151:000708.8081:07123
07124:-00040:+00090:-00010:000708.8081:07124
07125:+00042:+00148:+00024:000708.8081:07125
07126:+00195:+00120:+00067:000708.8081:07126
07127:+00147:+00133:-00012:000708.8081:07127
07128:-00045:+00089:-00025:000708.8081:07128
07129:-00028:+00198:-00037:000708.8081:07129
07130:+00130:+00076:-00095:000708.8081:07130
07131:+00066:+00148:+00092:000708.8081:07131
07132:-00023:+00083:-00039:000708.8081:07132
07133:+00074:+00042:-00018:000708.8081:07133
07134:+00133:+00065:-00004:000708.8081:07134
07135:+00134:+00110:-00027:000713.4047:07135
07136:+00113:+00128:+00015:000713.4047:07136
07137:+00140:+00057:+00040:000713.4047:07137
07138:+00195:-00114:+00186:000713.4047:07138
07139:+00117:+00096:-00354:000713.4047:07139
07140:+00058:-00037:+00099:000713.4047:07140
07141:-00013:+00162:-00144:000713.4047:07141
07142:+00115:-00018:+00051:000713.4047:07142
07143:+00217:+00147:+00083:000713.4047:07143
07144:+00107:+00021:-00136:000713.4047:07144
07145:-00080:+00115:+00008:000713.4047:07145
07146:-00056:+00006:+00023:000713.4047:07146
07147:+00035:+00003:-00043:000713.4047:07147
07148:+00044:+00047:-00054:000713.4047:07148
07149:+00046:+00088:-00137:000713.4047:07149
07150:+00019:+00047:+00102:000713.4047:07150
07151:-00082:+00081:-00040:000713.4047:07151
07152:+00159:+00037:+00013:000713.4047:07152
07153:+00123:-00050:-00003:000713.4047:07153
07154:-00079:-00010:-00132:000713.4047:07154
07155:-00138:+00011:+00056:000713.4047:07155
07156:+00011:+00105:+00004:000713.4047:07156
07157:+00141:+00061:+00051:000713.4047:07157
07158:-00232:+00166:-00098:000713.4047:07158
07159:-00303:+00169:+00079:000713.4047:07159
07160:+00206:+00133:+00184:000713.4047:07160
07161:+00104:+00061:-00060:000713.4047:07161
07162:-00036:+00009:+00004:000713.4047:07162
07163:-00162:+00178:+00016:000713.4047:07163
07164:-00206:+00127:+00038:000688.3959:07164
07165:-00075:+00025:+00023:000688.3959:07165
07166:+00132:+00220:+00053:000688.3959:07166
07167:+00037:-00067:+00053:000688.3959:07167
07168:-00017:+00029:+00057:000688.3959:07168
07169:+00152:+00100:+00007:000688.3959:07169
07170:+00124:+00023:+00040:000688.3959:07170
07171:-00064:+00150:+00013:000688.3959:07171
07172:-00208:+00027:+00014:000688.3959:07172
07173:-00200:+00182:+00093:000688.3959:07173
07174:+00060:+00050:+00052:000688.3959:07174
07175:+00174:+00169:+00060:000688.3959:07175
07176:-00054:+00133:-00172:000688.3959:07176
07177:-00152:+00113:+00133:000688.3959:07177
07178:+00030:+00050:+00062:000688.3959:07178
07179:+00158:+00019:-00047:000688.3959:07179
07180:-00213:-00039:-00152:000688.3959:07180
07181:-00247:+00091:-00205:000688.3959:07181
07182:-00064:+00015:+00124:000688.3959:07182
07183:-00096:+00043:-00089:000688.3959:07183
07184:-00013:+00086:+00043:000688.3959:07184
07185:-00074:+00018:-00109:000688.3959:07185
07186:-00070:+00125:-00059:000688.3959:07186
07187:+00106:+00081:+00091:000688.3959:07187
07188:+00161:+00108:-00057:000688.3959:07188
07189:+00156:+00067:+00095:000688.3959:07189
07190:+00116:+00055:+00046:000688.3959:07190
07191:+00082:+00108:-00038:000688.3959:07191
07192:+00049:+00021:+00001:000688.3959:07192
07193:-00130:+00009:-00101:000688.3959:07193
07194:-00283:+00064:-00068:000669.3255:07194
07195:-00181:+00073:-00144:000669.3255:07195
07196:+00007:+00058:-00101:000669.3255:07196
07197:+00008:+00115:-00051:000669.3255:07197
07198:-00040:+00061:-00095:000669.3255:07198
07199:+00031:+00103:-00072:000669.3255:07199
07200:+00097:+00078:+00051:000669.3255:07200
07201:+00072:+00057:-00004:000669.3255:07201
07202:+00056:+00061:+00018:000669.3255:07202
07203:+00077:+00082:+00019:000669.3255:07203
07204:+00017:+00051:-00097:000669.3255:07204
07205:+00005:+00074:-00011:000669.3255:07205
07206:+00072:+00090:+00023:000669.3255:07206
07207:+00124:+00079:+00032:000669.3255:07207
07208:+00097:+00044:+00079:000669.3255:07208
07209:+00022:+00062:-00039:000669.3255:07209
07210:+00050:+00063:+00006:000669.3255:07210
07211:+00042:+00050:+00081:000669.3255:07211
07212:-00031:+00065:-00060:000669.3255:07212
07213:-00064:+00046:+00006:000669.3255:07213
07214:-00026:+00063:-00055:000669.3255:07214
07215:+00065:+00070:+00055:000669.3255:07215
07216:+00043:+00093:+00002:000669.3255:07216
07217:-00010:+00076:+00004:000669.3255:07217
07218:-00053:+00121:-00030:000669.3255:07218
07219:-00034:+00136:+00019:000669.3255:07219
07220:+00018:+00054:+00051:000669.3255:07220
07221:+00031:+00054:-00039:000669.3255:07221
07222:+00029:+00080:+00048:000669.3255:07222
07223:+00027:+00050:-00023:000669.3255:07223
07224:+00023:+00063:+00014:000669.3255:07224
07225:+00025:+00076:+00035:000669.3255:07225
07226:+00057:+00049:-00013:000605.7999:07226
07227:+00094:+00088:+00010:000605.7999:07227
07228:+00020:-00007:-00040:000605.7999:07228
07229:-00027:+00104:-00179:000605.7999:07229
07230:-00024:+00145:+00007:000605.7999:07230
07231:-00038:+00020:-00050:000605.7999:07231
07232:-00038:+00074:-00061:000605.7999:07232
07233:+00009:+00065:+00013:000605.7999:07233
07234:+00006:+00061:-00102:000605.7999:07234
07235:-00020:+00070:+00015:000605.7999:07235
07236:+00008:+00059:+00005:000605.7999:07236
07237:+00053:+00087:-00057:000605.7999:07237
07238:+00047:+00076:-00039:000605.7999:07238
07239:-00042:+00010:-00110:000605.7999:07239
07240:-00029:+00078:-00124:000605.7999:07240
07241:-00013:+00053:-00005:000605.7999:07241
07242:-00016:+00069:-00071:000605.7999:07242
07243:-00019:+00044:-00071:000605.7999:07243
07244:-00048:+00048:-00015:000605.7999:07244
07245:-00067:+00062:-00079:000605.7999:07245
07246:-00044:+00037:-00022:000605.7999:07246
07247:-00053:+00049:-00035:000605.7999:07247
07248:-00011:+00060:-00039:000605.7999:07248
07249:-00004:+00073:-00025:000605.7999:07249
07250:+00016:+00055:-00015:000605.7999:07250
07251:-00004:+00021:-00030:000605.7999:07251
07252:-00054:+00010:+00002:000605.7999:07252
07253:-00010:+00115:-00010:000605.7999:07253
07254:+00020:+00041:+00032:000605.7999:07254
07255:-00008:+00058:-00007:000605.7999:07255
07256:-00009:+00065:+00029:000605.7999:07256
07257:-00028:+00055:-00034:000605.7999:07257
07258:-00036:+00075:-00028:000605.7999:07258
07259:+00004:+00060:+00048:000605.7999:07259
07260:-00018:+00047:+00004:000605.7999:07260
07261:-00024:+00066:-00011:000605.7999:07261
07262:-00021:+00063:-00023:000605.7999:07262
07263:-00009:+00088:-00002:000605.7999:07263
07264:-00049:+00054:+00010:000605.7999:07264
07265:-00011:+00086:-00025:000605.7999:07265
07266:+00061:+00064:+00050:000500.1124:07266
07267:-00007:+00052:-00006:000500.1124:07267
07268:+00001:+00086:+00014:000500.1124:07268
07269:+00018:+00090:+00004:000500.1124:07269
07270:+00010:+00052:-00001:000500.1124:07270
07271:-00034:+00092:+00000:000500.1124:07271
07272:-00050:+00069:+00017:000500.1124:07272
07273:+00000:+00086:-00021:000500.1124:07273
07274:+00010:+00086:-00011:000500.1124:07274
07275:-00028:+00052:-00036:000500.1124:07275
07276:-00085:+00068:-00039:000500.1124:07276
07277:-00069:+00041:-00020:000500.1124:07277
07278:+00001:+00102:-00014:000500.1124:07278
07279:+00009:+00069:-00005:000500.1124:07279
07280:+00002:+00063:-00032:000500.1124:07280
07281:-00018:+00047:-00008:000500.1124:07281
07282:-00034:+00073:+00011:000500.1124:07282
07283:-00011:+00105:-00041:000500.1124:07283
07284:-00014:+00044:-00033:000500.1124:07284
07285:-00009:+00065:-00032:000500.1124:07285
07286:+00036:+00059:+00014:000500.1124:07286
07287:+00015:+00017:-00040:000500.1124:07287
07288:-00072:+00152:-00019:000500.1124:07288
07289:-00075:+00037:+00029:000500.1124:07289
07290:-00062:+00079:-00077:000500.1124:07290
07291:+00031:+00089:+00039:000500.1124:07291
07292:+00022:+00073:-00057:000500.1124:07292
07293:-00063:+00069:-00060:000500.1124:07293
07294:-00044:+00069:+00000:000500.1124:07294
07295:-00043:+00032:-00066:000500.1124:07295
07296:-00052:+00070:-00036:000500.1124:07296
07297:-00048:+00069:+00003:000500.1124:07297
07298:-00020:+00049:-00039:000500.1124:07298
07299:+00011:+00072:-00020:000500.1124:07299
07300:+00021:+00054:-00068:000500.1124:07300
07301:-00040:+00079:-00029:000500.1124:07301
07302:-00072:+00045:-00023:000500.1124:07302
07303:-00043:+00049:-00030:000500.1124:07303
07304:+00050:+00053:+00051:000500.1124:07304
07305:+00028:+00036:-00031:000500.1124:07305
07306:+00021:+00036:-00024:000500.1124:07306
07307:-00024:+00085:-00002:000500.1124:07307
07308:-00005:+00048:-00020:000485.4323:07308
07309:+00064:+00072:+00002:000485.4323:07309
07310:+00094:+00047:+00024:000485.4323:07310
07311:+00124:+00043:+00002:000485.4323:07311
07312:+00124:+00089:-00001:000485.4323:07312
07313:+00058:+00079:+00074:000485.4323:07313
07314:+00029:+00086:+00017:000485.4323:07314
07315:+00078:+00101:-00031:000485.4323:07315
07316:+00095:+00101:+00031:000485.4323:07316
07317:+00054:+00088:-00056:000485.4323:07317
07318:-00005:+00070:-00002:000485.4323:07318
07319:-00019:+00072:-00088:000485.4323:07319
07320:-00052:+00035:-00058:000485.4323:07320
07321:-00007:+00109:+00003:000485.4323:07321
07322:+00062:+00125:-00009:000485.4323:07322
07323:+00107:+00078:+00049:000485.4323:07323
07324:+00033:+00108:-00008:000485.4323:07324
07325:+00006:+00067:-00004:000485.4323:07325
07326:+00022:+00087:-00017:000485.4323:07326
07327:+00028:+00104:+00074:000485.4323:07327
07328:+00128:+00081:+00021:000485.4323:07328
07329:+00056:+00070:-00012:000485.4323:07329
07330:+00026:+00078:+00033:000485.4323:07330
07331:+00047:+00095:+00010:000485.4323:07331
07332:+00035:+00100:+00008:000485.4323:07332
07333:+00008:+00110:+00059:000485.4323:07333
07334:+00015:+00119:-00012:000485.4323:07334
07335:+00011:+00032:+00015:000485.4323:07335
07336:-00011:+00125:-00011:000485.4323:07336
07337:-00068:+00088:+00021:000485.4323:07337
07338:+00007:+00101:-00034:000485.4323:07338
07339:+00059:+00083:+00013:000485.4323:07339
07340:+00002:+00069:+00020:000485.4323:07340
07341:-00025:+00101:-00054:000485.4323:07341
07342:+00017:+00064:+00004:000485.4323:07342
07343:+00011:+00073:-00027:000485.4323:07343
07344:+00023:+00088:-00012:000485.4323:07344
07345:+00087:+00099:+00027:000537.2351:07345
07346:+00060:+00044:-00046:000537.2351:07346
07347:-00024:+00078:+00022:000537.2351:07347
07348:+00029:+00089:+00055:000537.2351:07348
07349:+00061:+00071:-00023:000537.2351:07349
07350:-00004:+00063:+00016:000537.2351:07350
07351:-00018:+00061:+00000:000537.2351:07351
07352:-00016:+00060:+00016:000537.2351:07352
07353:-00008:+00067:-00052:000537.2351:07353
07354:+00044:+00101:-00002:000537.2351:07354
07355:+00076:+00075:+00007:000537.2351:07355
07356:-00008:+00052:-00069:000537.2351:07356
07357:-00081:+00119:+00000:000537.2351:07357
07358:-00018:+00070:-00005:000537.2351:07358
07359:+00011:+00092:-00042:000537.2351:07359
07360:+00002:+00082:+00020:000537.2351:07360
07361:-00005:+00061:+00004:000537.2351:07361
07362:+00032:+00075:-00030:000537.2351:07362
07363:-00002:+00068:+00012:000537.2351:07363
07364:-00010:+00046:-00012:000537.2351:07364
07365:-00021:+00099:-00002:000537.2351:07365
07366:+00067:+00088:+00033:000537.2351:07366
07367:+00025:+00055:-00014:000537.2351:07367
07368:-00047:+00090:+00006:000537.2351:07368
07369:-00004:+00084:+00051:000537.2351:07369
07370:+00011:+00086:-00015:000537.2351:07370
07371:-00004:+00070:+00025:000537.2351:07371
07372:-00029:+00070:-00026:000537.2351:07372
07373:+00004:+00102:-00007:000537.2351:07373
07374:+00020:+00073:+00018:000537.2351:07374
07375:+00048:+00090:-00036:000537.2351:07375
07376:+00031:+00039:+00003:000537.2351:07376
07377:-00075:+00102:+00001:000537.2351:07377
07378:-00068:+00107:-00007:000537.2351:07378
07379:-00009:+00107:-00012:000588.6334:07379
07380:+00016:+00096:+00000:000588.6334:07380
07381:-00013:+00102:+00064:000588.6334:07381
07382:-00002:+00055:-00025:000588.6334:07382
07383:-00012:+00099:-00016:000588.6334:07383
07384:-00015:+00063:+00023:000588.6334:07384
07385:+00032:+00118:-00032:000588.6334:07385
07386:+00050:-00017:+00000:000588.6334:07386
07387:-00001:+00133:-00171:000588.6334:07387
07388:-00079:+00014:+00032:000588.6334:07388
07389:+00007:+00060:-00015:000588.6334:07389
07390:+00033:+00085:-00097:000588.6334:07390
07391:-00038:+00069:+00013:000588.6334:07391
07392:-00061:+00067:-00079:000588.6334:07392
07393:-00047:+00055:-00009:000588.6334:07393
07394:+00064:+00088:-00009:000588.6334:07394
07395:+00048:-00020:-00043:000588.6334:07395
07396:-00042:+00103:+00051:000588.6334:07396
07397:-00114:-00025:+00017:000588.6334:07397
07398:-00051:+00081:-00069:000588.6334:07398
07399:+00008:+00062:+00008:000588.6334:07399
07400:-00044:+00062:+00001:000588.6334:07400
07401:-00041:+00051:-00029:000588.6334:07401
07402:-00069:+00056:-00039:000588.6334:07402
07403:-00023:+00037:+00012:000588.6334:07403
07404:+00035:+00087:-00008:000588.6334:07404
07405:-00007:-00062:+00018:000588.6334:07405
07406:+00004:+00112:-00266:000588.6334:07406
07407:-00063:+00060:+00031:000588.6334:07407
07408:-00009:+00041:-00067:000588.6334:07408
07409:+00046:+00067:-00077:000588.6334:07409
07410:-00029:+00033:+00108:000588.6334:07410
07411:-00040:+00047:-00138:000628.5076:07411
07412:+00021:+00091:-00027:000628.5076:07412
07413:+00031:+00092:+00045:000628.5076:07413
07414:-00021:-00071:+00037:000628.5076:07414
07415:-00009:+00140:-00064:000628.5076:07415
07416:+00001:+00051:+00123:000628.5076:07416
07417:-00020:+00022:-00024:000628.5076:07417
07418:-00001:+00090:-00089:000628.5076:07418
07419:-00038:+00089:+00065:000628.5076:07419
07420:-00055:+00105:-00077:000628.5076:07420
07421:-00035:+00069:+00034:000628.5076:07421
07422:+00048:+00110:-00037:000628.5076:07422
07423:+00047:+00110:-00060:000628.5076:07423
07424:+00015:-00060:+00085:000628.5076:07424
07425:-00085:+00068:-00164:000628.5076:07425
07426:+00000:+00094:+00089:000628.5076:07426
07427:+00014:+00118:+00000:000628.5076:07427
07428:+00045:+00065:+00049:000628.5076:07428
07429:-00052:+00076:+00108:000628.5076:07429
07430:-00058:+00084:-00108:000628.5076:07430
07431:-00018:+00091:-00027:000628.5076:07431
07432:+00077:+00133:+00046:000628.5076:07432
07433:-00002:+00105:+00077:000628.5076:07433
07434:-00066:+00132:-00152:000628.5076:07434
07435:-00062:+00071:-00034:000628.5076:07435
07436:-00025:+00067:+00012:000628.5076:07436
07437:+00067:+00075:-00035:000628.5076:07437
07438:-00019:+00062:+00039:000628.5076:07438
07439:-00058:+00062:-00085:000628.5076:07439
07440:-00011:+00067:-00036:000628.5076:07440
07441:+00045:+00109:-00018:000628.5076:07441
07442:+00011:+00094:+00029:000633.2890:07442
07443:+00022:+00122:-00023:000633.2890:07443
07444:-00027:+00106:+00019:000633.2890:07444
07445:-00045:+00036:+00057:000633.2890:07445
07446:+00043:+00103:-00043:000633.2890:07446
07447:+00082:+00098:+00046:000633.2890:07447
07448:-00063:+00068:+00019:000633.2890:07448
07449:-00071:+00071:-00058:000633.2890:07449
07450:-00003:+00094:+00061:000633.2890:07450
07451:+00097:+00083:-00008:000633.2890:07451
07452:-00023:+00081:+00004:000633.2890:07452
07453:-00121:+00112:-00147:000633.2890:07453
07454:-00006:+00049:+00005:000633.2890:07454
07455:+00029:+00049:-00028:000633.2890:07455
07456:+00048:+00049:-00070:000633.2890:07456
07457:-00044:+00065:+00009:000633.2890:07457
07458:-00069:+00100:-00070:000633.2890:07458
07459:-00005:+00089:-00020:000633.2890:07459
07460:+00033:+00099:-00001:000633.2890:07460
07461:+00020:+00063:+00003:000633.2890:07461
07462:+00018:+00009:+00035:000633.2890:07462
07463:-00063:+00035:-00113:000633.2890:07463
07464:-00083:+00111:+00023:000633.2890:07464
07465:+00024:+00096:+00014:000633.2890:07465
07466:+00082:+00075:+00000:000633.2890:07466
07467:-00049:+00067:+00009:000633.2890:07467
07468:-00101:+00062:-00076:000633.2890:07468
07469:+00001:+00077:+00002:000633.2890:07469
07470:+00104:+00087:-00004:000633.2890:07470
07471:+00018:+00007:+00007:000633.2890:07471
07472:-00044:+00171:-00015:000633.2890:07472
07473:+00000:+00074:+00020:000633.2890:07473
07474:+00034:+00050:-00005:000633.2890:07474
07475:+00072:+00064:-00050:000616.3465:07475
07476:-00006:+00063:+00048:000616.3465:07476
07477:-00027:+00065:-00053:000616.3465:07477
07478:-00037:+00080:-00003:000616.3465:07478
07479:+00012:+00090:+00014:000616.3465:07479
07480:+00053:+00104:-00071:000616.3465:07480
07481:+00025:+00052:+00014:000616.3465:07481
07482:-00004:+00130:-00102:000616.3465:07482
07483:-00132:+00062:-00098:000616.3465:07483
07484:+00034:+00131:+00056:000616.3465:07484
07485:+00125:+00079:-00107:000616.3465:07485
07486:-00003:+00083:-00022:000616.3465:07486
07487:-00104:+00091:-00011:000616.3465:07487
07488:-00070:+00032:-00017:000616.3465:07488
07489:+00102:+00104:-00038:000616.3465:07489
07490:+00094:+00086:-00069:000616.3465:07490
07491:-00007:+00084:+00013:000616.3465:07491
07492:-00076:+00010:-00026:000616.3465:07492
07493:-00028:+00095:+00011:000616.3465:07493
07494:+00108:+00051:+00008:000616.3465:07494
07495:+00056:+00090:-00055:000616.3465:07495
07496:-00032:+00087:-00009:000616.3465:07496
07497:-00074:+00080:-00040:000616.3465:07497
07498:+00014:+00088:+00004:000616.3465:07498
07499:+00066:+00095:+00013:000616.3465:07499
07500:+00033:+00105:-00053:000616.3465:07500
07501:-00017:+00096:+00030:000616.3465:07501
07502:-00114:+00136:-00081:000616.3465:07502
07503:-00050:+00032:+00080:000616.3465:07503
07504:+00050:+00132:-00058:000616.3465:07504
07505:+00099:+00035:-00004:000616.3465:07505
07506:-00101:+00081:+00027:000616.3465:07506
07507:-00115:+00066:-00042:000618.1376:07507
07508:+00053:+00100:+00059:000618.1376:07508
07509:+00107:+00081:-00033:000618.1376:07509
07510:+00011:+00054:-00024:000618.1376:07510
07511:-00079:+00118:-00040:000618.1376:07511
07512:-00080:+00055:+00031:000618.1376:07512
07513:+00031:+00103:+00019:000618.1376:07513
07514:+00068:+00072:-00018:000618.1376:07514
07515:+00027:+00070:+00012:000618.1376:07515
07516:-00069:+00073:-00054:000618.1376:07516
07517:-00049:+00087:-00021:000618.1376:07517
07518:-00004:+00065:-00004:000618.1376:07518
07519:+00081:+00081:-00003:000618.1376:07519
07520:+00068:+00049:-00004:000618.1376:07520
07521:-00048:+00094:-00043:000618.1376:07521
07522:-00067:+00076:-00006:000618.1376:07522
07523:-00014:+00078:+00011:000618.1376:07523
07524:+00109:+00065:-00028:000618.1376:07524
07525:-00009:+00047:-00003:000618.1376:07525
07526:-00062:+00050:-00053:000618.1376:07526
07527:-00009:+00069:-00004:000618.1376:07527
07528:+00108:+00084:-00016:000618.1376:07528
07529:+00039:+00019:-00037:000618.1376:07529
07530:-00066:+00103:-00072:000618.1376:07530
07531:-00077:+00038:+00028:000618.1376:07531
07532:+00036:+00081:-00004:000618.1376:07532
07533:+00074:+00055:-00023:000618.1376:07533
07534:+00043:+00074:+00000:000618.1376:07534
07535:-00035:+00050:-00038:000618.1376:07535
07536:-00036:+00062:-00007:000618.1376:07536
07537:+00012:+00068:-00006:000618.1376:07537
07538:+00066:+00047:-00011:000618.1376:07538
07539:+00055:+00112:-00023:000631.0105:07539
07540:-00032:+00064:-00042:000631.0105:07540
07541:-00059:+00059:-00002:000631.0105:07541
07542:-00035:+00071:+00016:000631.0105:07542
07543:+00098:+00097:-00035:000631.0105:07543
07544:-00032:+00074:+00018:000631.0105:07544
07545:-00083:+00074:-00029:000631.0105:07545
07546:-00002:+00087:+00020:000631.0105:07546
07547:+00089:+00077:-00007:000631.0105:07547
07548:+00055:+00028:+00018:000631.0105:07548
07549:-00057:+00114:-00048:000631.0105:07549
07550:-00082:+00042:+00006:000631.0105:07550
07551:+00009:+00067:-00002:000631.0105:07551
07552:+00049:+00087:-00013:000631.0105:07552
07553:+00019:+00055:+00027:000631.0105:07553
07554:-00025:+00099:-00017:000631.0105:07554
07555:-00030:+00017:+00025:000631.0105:07555
07556:-00005:+00108:+00003:000631.0105:07556
07557:+00061:+00077:+00009:000631.0105:07557
07558:+00077:+00149:-00009:000631.0105:07558
07559:-00065:+00087:-00108:000631.0105:07559
07560:-00044:+00077:+00052:000631.0105:07560
07561:-00050:+00117:-00027:000631.0105:07561
07562:+00078:+00062:-00014:000631.0105:07562
07563:-00036:+00081:-00006:000631.0105:07563
07564:-00071:+00100:-00100:000631.0105:07564
07565:-00003:+00115:+00080:000631.0105:07565
07566:+00050:+00042:-00025:000631.0105:07566
07567:+00028:+00085:+00031:000631.0105:07567
07568:-00057:+00063:-00072:000631.0105:07568
07569:-00070:+00052:+00031:000631.0105:07569
07570:+00017:+00106:+00023:000645.7731:07570
07571:+00040:+00058:-00036:000645.7731:07571
07572:+00024:+00102:+00013:000645.7731:07572
07573:-00061:+00051:-00056:000645.7731:07573
07574:-00029:+00100:-00004:000645.7731:07574
07575:-00003:+00094:+00004:000645.7731:07575
07576:+00038:+00141:-00090:000645.7731:07576
07577:-00008:+00005:+00052:000645.7731:07577
07578:-00028:+00036:+00092:000645.7731:07578
07579:-00022:+00070:-00067:000645.7731:07579
07580:-00006:+00081:+00039:000645.7731:07580
07581:-00018:+00039:-00036:000645.7731:07581
07582:-00081:+00090:-00015:000645.7731:07582
07583:-00045:+00088:-00027:000645.7731:07583
07584:+00014:-00023:-00020:000645.7731:07584
07585:+00067:+00126:-00073:000645.7731:07585
07586:-00015:+00038:+00041:000645.7731:07586
07587:-00128:+00138:-00162:000645.7731:07587
07588:-00082:+00043:+00089:000645.7731:07588
07589:+00041:+00082:+00021:000645.7731:07589
07590:-00003:+00050:-00031:000645.7731:07590
07591:-00011:+00067:+00013:000645.7731:07591
07592:-00028:+00088:-00059:000645.7731:07592
07593:-00019:+00006:+00035:000645.7731:07593
07594:+00060:+00076:+00161:000645.7731:07594
07595:+00010:+00046:-00015:000645.7731:07595
07596:-00024:+00081:-00003:000645.7731:07596
07597:-00091:+00083:-00093:000645.7731:07597
07598:+00047:+00106:+00045:000645.7731:07598
07599:+00053:+00069:-00042:000645.7731:07599
07600:-00038:+00064:-00041:000659.3211:07600
07601:-00045:+00101:+00010:000659.3211:07601
07602:-00015:+00100:+00068:000659.3211:07602
07603:+00060:+00161:-00012:000659.3211:07603
07604:+00004:+00035:+00033:000659.3211:07604
07605:-00026:+00062:+00015:000659.3211:07605
07606:-00081:+00060:-00037:000659.3211:07606
07607:+00002:+00115:-00020:000659.3211:07607
07608:+00043:+00107:-00026:000659.3211:07608
07609:-00050:+00061:+00033:000659.3211:07609
07610:-00055:+00088:-00093:000659.3211:07610
07611:-00013:+00096:-00003:000659.3211:07611
07612:+00098:+00122:+00115:000659.3211:07612
07613:+00070:+00120:-00155:000659.3211:07613
07614:+00028:+00054:+00039:000659.3211:07614
07615:-00076:+00104:-00063:000659.3211:07615
07616:-00032:+00065:+00003:000659.3211:07616
07617:+00082:+00094:+00087:000659.3211:07617
07618:+00047:+00093:-00047:000659.3211:07618
07619:-00087:+00089:+00044:000659.3211:07619
07620:-00004:+00067:+00031:000659.3211:07620
07621:+00111:+00066:-00003:000659.3211:07621
07622:+00038:+00067:-00028:000659.3211:07622
07623:-00057:+00068:+00021:000659.3211:07623
07624:-00053:+00078:-00038:000659.3211:07624
07625:+00003:+00061:-00064:000659.3211:07625
07626:-00026:+00077:-00003:000659.3211:07626
07627:-00082:+00086:-00020:000659.3211:07627
07628:+00064:+00129:+00031:000659.3211:07628
07629:+00072:+00099:+00023:000659.3211:07629
07630:+00078:+00084:+00090:000662.2799:07630
07631:-00019:+00035:-00064:000662.2799:07631
07632:-00036:+00061:-00059:000662.2799:07632
07633:-00054:+00102:+00009:000662.2799:07633
07634:-00034:+00080:+00015:000662.2799:07634
07635:+00058:+00078:+00027:000662.2799:07635
07636:+00028:+00018:-00061:000662.2799:07636
07637:-00052:+00151:-00075:000662.2799:07637
07638:-00064:+00068:-00033:000662.2799:07638
07639:+00060:+00086:+00041:000662.2799:07639
07640:+00040:+00084:-00067:000662.2799:07640
07641:-00134:+00059:-00084:000662.2799:07641
07642:-00042:+00079:-00005:000662.2799:07642
07643:+00063:+00099:-00039:000662.2799:07643
07644:+00088:+00070:+00007:000662.2799:07644
07645:-00006:+00033:-00046:000662.2799:07645
07646:-00116:+00057:+00015:000662.2799:07646
07647:-00050:+00052:+00004:000662.2799:07647
07648:+00096:+00118:+00104:000662.2799:07648
07649:+00183:+00081:+00042:000662.2799:07649
07650:-00077:+00033:-00061:000662.2799:07650
07651:-00236:+00063:-00025:000662.2799:07651
07652:-00069:+00083:+00062:000662.2799:07652
07653:+00206:+00051:+00084:000662.2799:07653
07654:+00136:+00090:+00014:000662.2799:07654
07655:-00114:+00027:-00021:000662.2799:07655
07656:-00114:+00038:-00043:000662.2799:07656
07657:+00043:+00036:+00107:000662.2799:07657
07658:-00022:+00071:-00032:000662.2799:07658
07659:-00056:+00060:+00004:000662.2799:07659
07660:-00115:+00062:+00029:000663.8840:07660
07661:+00020:+00100:+00015:000663.8840:07661
07662:+00032:+00077:-00009:000663.8840:07662
07663:-00017:+00088:-00013:000663.8840:07663
07664:-00011:+00118:+00014:000663.8840:07664
07665:+00022:+00136:-00117:000663.8840:07665
07666:+00049:+00073:+00169:000663.8840:07666
07667:+00094:+00127:-00071:000663.8840:07667
07668:+00031:+00036:-00002:000663.8840:07668
07669:-00075:+00053:-00009:000663.8840:07669
07670:-00054:+00043:+00010:000663.8840:07670
07671:+00089:+00068:+00085:000663.8840:07671
07672:+00051:+00066:-00105:000663.8840:07672
07673:-00098:+00059:-00135:000663.8840:07673
07674:-00089:+00103:+00015:000663.8840:07674
07675:+00007:+00097:+00014:000663.8840:07675
07676:+00072:+00111:-00013:000663.8840:07676
07677:-00112:+00019:-00056:000663.8840:07677
07678:-00122:+00077:-00020:000663.8840:07678
07679:+00022:+00069:+00008:000663.8840:07679
07680:+00053:+00071:+00000:000663.8840:07680
07681:-00003:+00064:-00022:000663.8840:07681
07682:+00019:+00091:+00003:000663.8840:07682
07683:-00008:+00045:+00019:000663.8840:07683
07684:-00003:+00064:+00009:000663.8840:07684
07685:+00068:+00035:-00024:000663.8840:07685
07686:+00115:+00092:+00049:000663.8840:07686
07687:-00007:+00066:-00103:000663.8840:07687
07688:-00111:+00051:+00066:000663.8840:07688
07689:-00048:+00104:-00003:000663.8840:07689
07690:+00110:+00033:-00098:000669.3329:07690
07691:-00010:+00099:-00028:000669.3329:07691
07692:-00089:+00072:+00006:000669.3329:07692
07693:-00002:+00035:+00124:000669.3329:07693
07694:+00108:+00046:-00128:000669.3329:07694
07695:+00065:+00060:+00058:000669.3329:07695
07696:-00247:+00034:-00118:000669.3329:07696
07697:-00212:+00006:+00051:000669.3329:07697
07698:+00112:+00193:+00231:000669.3329:07698
07699:+00128:-00016:-00036:000669.3329:07699
07700:-00040:+00032:-00074:000669.3329:07700
07701:-00174:+00093:+00008:000669.3329:07701
07702:+00046:+00164:+00022:000669.3329:07702
07703:+00190:+00018:-00051:000669.3329:07703
07704:-00080:+00088:+00038:000669.3329:07704
07705:-00115:+00070:+00003:000669.3329:07705
07706:+00052:+00050:+00012:000669.3329:07706
07707:+00036:+00052:-00014:000669.3329:07707
07708:-00039:+00069:-00054:000669.3329:07708
07709:-00100:+00082:-00028:000669.3329:07709
07710:+00071:+00091:+00126:000669.3329:07710
07711:+00188:+00177:+00030:000669.3329:07711
07712:+00070:+00043:+00057:000669.3329:07712
07713:-00067:+00029:-00042:000669.3329:07713
07714:-00015:+00167:+00085:000669.3329:07714
07715:-00017:+00003:+00061:000669.3329:07715
07716:-00103:+00060:-00044:000669.3329:07716
07717:-00135:+00076:+00074:000669.3329:07717
07718:+00150:+00070:-00054:000669.3329:07718
07719:+00236:+00066:+00033:000669.3329:07719
07720:+00026:+00089:-00002:000669.1449:07720
07721:-00062:+00050:-00004:000669.1449:07721
07722:+00065:+00072:-00015:000669.1449:07722
07723:+00175:+00115:+00023:000669.1449:07723
07724:+00088:+00072:+00057:000669.1449:07724
07725:-00092:+00075:-00067:000669.1449:07725
07726:-00023:+00005:-00061:000669.1449:07726
07727:-00013:-00011:-00080:000669.1449:07727
07728:-00076:+00106:-00097:000669.1449:07728
07729:-00110:-00042:-00043:000669.1449:07729
07730:-00041:+00162:-00188:000669.1449:07730
07731:-00113:+00002:+00116:000669.1449:07731
07732:-00077:+00087:-00229:000669.1449:07732
07733:-00047:+00021:-00106:000669.1449:07733
07734:-00068:+00033:-00157:000669.1449:07734
07735:-00031:+00075:-00166:000669.1449:07735
07736:+00006:+00006:+00008:000669.1449:07736
07737:+00042:+00040:-00026:000669.1449:07737
07738:+00092:+00033:-00099:000669.1449:07738
07739:+00060:+00058:-00101:000669.1449:07739
07740:-00020:+00059:-00109:000669.1449:07740
07741:-00043:+00056:-00140:000669.1449:07741
07742:-00039:+00057:-00139:000669.1449:07742
07743:-00047:+00070:-00090:000669.1449:07743
07744:-00112:+00051:-00156:000669.1449:07744
07745:-00123:+00084:-00043:000669.1449:07745
07746:-00098:+00040:-00092:000669.1449:07746
07747:-00040:+00004:-00165:000669.1449:07747
07748:-00132:+00019:-00104:000669.1449:07748
07749:-00172:+00005:-00130:000669.1449:07749
07750:-00061:+00050:-00056:000677.7489:07750
07751:-00023:+00047:+00017:000677.7489:07751
07752:-00031:+00027:-00039:000677.7489:07752
07753:-00127:+00039:-00105:000677.7489:07753
07754:-00127:+00047:-00050:000677.7489:07754
07755:-00021:+00068:-00031:000677.7489:07755
07756:+00018:+00101:-00014:000677.7489:07756
07757:-00027:+00099:-00014:000677.7489:07757
07758:-00128:+00053:+00033:000677.7489:07758
07759:-00075:+00052:+00059:000677.7489:07759
07760:-00052:+00049:+00066:000677.7489:07760
07761:-00033:+00092:+00063:000677.7489:07761
07762:-00059:+00046:+00085:000677.7489:07762
07763:-00039:+00126:+00060:000677.7489:07763
07764:+00079:+00064:+00107:000677.7489:07764
07765:+00053:+00113:+00014:000677.7489:07765
07766:-00117:+00094:+00043:000677.7489:07766
07767:-00064:+00120:+00067:000677.7489:07767
07768:+00024:+00111:+00034:000677.7489:07768
07769:+00038:+00114:+00057:000677.7489:07769
07770:-00034:+00118:-00031:000677.7489:07770
07771:-00064:+00069:+00053:000677.7489:07771
07772:+00062:+00084:+00122:000677.7489:07772
07773:+00096:+00063:+00068:000677.7489:07773
07774:+00070:+00091:+00038:000677.7489:07774
07775:-00062:+00145:+00008:000677.7489:07775
07776:-00077:-00015:-00047:000677.7489:07776
07777:+00073:+00223:-00261:000677.7489:07777
07778:+00231:+00153:+00103:000677.7489:07778
07779:+00159:+00112:+00026:000690.2002:07779
07780:+00011:+00183:-00089:000690.2002:07780
07781:-00072:+00087:+00232:000690.2002:07781
07782:+00078:+00231:-00315:000690.2002:07782
07783:+00136:-00013:+00089:000690.2002:07783
07784:+00062:+00103:-00151:000690.2002:07784
07785:-00017:+00010:-00134:000690.2002:07785
07786:+00042:-00006:+00065:000690.2002:07786
07787:+00079:+00043:-00111:000690.2002:07787
07788:+00046:+00017:+00039:000690.2002:07788
07789:-00029:+00019:-00164:000690.2002:07789
07790:+00038:+00064:-00061:000690.2002:07790
07791:+00261:+00060:+00026:000690.2002:07791
07792:+00167:+00069:-00086:000690.2002:07792
07793:-00077:+00016:-00081:000690.2002:07793
07794:-00077:+00077:-00103:000690.2002:07794
07795:+00002:+00027:-00087:000690.2002:07795
07796:+00078:+00104:-00027:000690.2002:07796
07797:+00061:-00029:-00023:000690.2002:07797
07798:-00032:-00132:+00080:000690.2002:07798
07799:+00121:+00065:-00068:000690.2002:07799
07800:+00240:+00024:+00045:000690.2002:07800
07801:-00058:+00029:-00084:000690.2002:07801
07802:-00294:+00056:+00046:000690.2002:07802
07803:-00059:+00012:+00049:000690.2002:07803
07804:+00305:+00094:-00093:000690.2002:07804
07805:+00081:+00154:+00055:000690.2002:07805
07806:-00094:+00087:+00012:000690.2002:07806
07807:-00004:+00116:+00061:000690.2002:07807
07808:+00058:+00101:+00032:000679.0913:07808
07809:-00017:+00092:-00020:000679.0913:07809
07810:+00067:+00037:+00114:000679.0913:07810
07811:+00069:+00199:-00071:000679.0913:07811
07812:-00177:+00006:+00079:000679.0913:07812
07813:-00064:+00049:+00061:000679.0913:07813
07814:+00161:+00122:+00026:000679.0913:07814
07815:+00120:+00135:+00037:000679.0913:07815
07816:-00059:+00053:+00062:000679.0913:07816
07817:-00171:+00162:-00116:000679.0913:07817
07818:-00294:+00135:+00069:000679.0913:07818
07819:-00207:+00051:+00038:000679.0913:07819
07820:+00269:+00177:-00008:000679.0913:07820
07821:+00007:+00095:+00078:000679.0913:07821
07822:-00156:-00034:-00003:000679.0913:07822
07823:-00076:+00117:-00081:000679.0913:07823
07824:-00008:+00036:+00058:000679.0913:07824
07825:+00013:+00086:-00010:000679.0913:07825
07826:-00013:+00054:-00044:000679.0913:07826
07827:-00056:+00051:+00073:000679.0913:07827
07828:+00058:+00074:+00028:000679.0913:07828
07829:-00136:+00108:-00119:000679.0913:07829
07830:-00266:+00195:+00064:000679.0913:07830
07831:+00032:+00043:+00072:000679.0913:07831
07832:+00134:+00067:-00149:000679.0913:07832
07833:-00076:+00045:+00122:000679.0913:07833
07834:-00182:+00082:-00071:000679.0913:07834
07835:+00035:+00072:-00071:000679.0913:07835
07836:+00057:+00132:-00014:000679.0913:07836
07837:-00089:+00026:-00174:000679.0913:07837
07838:-00180:+00071:-00028:000668.5338:07838
07839:+00012:+00053:-00021:000668.5338:07839
07840:+00105:+00027:-00117:000668.5338:07840
07841:+00002:+00046:-00102:000668.5338:07841
07842:-00256:+00119:-00029:000668.5338:07842
07843:-00105:+00041:+00087:000668.5338:07843
07844:+00012:+00085:-00040:000668.5338:07844
07845:+00171:+00080:+00052:000668.5338:07845
07846:+00175:+00039:-00023:000668.5338:07846
07847:+00174:+00063:-00019:000668.5338:07847
07848:+00083:+00111:+00093:000668.5338:07848
07849:+00038:+00023:+00007:000668.5338:07849
07850:-00009:+00022:-00026:000668.5338:07850
07851:-00065:+00092:-00007:000668.5338:07851
07852:-00064:+00016:+00014:000668.5338:07852
07853:-00018:+00076:-00036:000668.5338:07853
07854:+00015:+00063:+00060:000668.5338:07854
07855:-00006:+00060:+00003:000668.5338:07855
07856:-00048:+00091:-00016:000668.5338:07856
07857:-00042:+00099:+00023:000668.5338:07857
07858:+00004:+00116:+00007:000668.5338:07858
07859:+00044:+00075:-00005:000668.5338:07859
07860:+00013:+00084:-00046:000668.5338:07860
07861:+00000:+00120:+00004:000668.5338:07861
07862:+00091:+00094:+00070:000668.5338:07862
07863:+00129:+00086:-00028:000668.5338:07863
07864:+00075:+00088:+00033:000668.5338:07864
07865:+00040:+00086:+00016:000668.5338:07865
07866:+00035:+00067:-00024:000668.5338:07866
07867:+00030:+00054:+00029:000668.5338:07867
07868:+00023:+00076:-00022:000668.5338:07868
07869:+00057:+00036:-00018:000668.5338:07869
07870:-00006:+00002:-00032:000631.0267:07870
07871:+00010:+00092:-00040:000631.0267:07871
07872:+00069:+00085:+00003:000631.0267:07872
07873:+00094:+00099:-00038:000631.0267:07873
07874:+00072:+00115:-00030:000631.0267:07874
07875:+00019:+00047:-00051:000631.0267:07875
07876:+00008:+00069:-00083:000631.0267:07876
07877:+00038:+00050:-00002:000631.0267:07877
07878:+00021:+00059:-00048:000631.0267:07878
07879:+00030:+00070:-00019:000631.0267:07879
07880:+00044:+00052:-00008:000631.0267:07880
07881:+00002:+00103:-00088:000631.0267:07881
07882:+00002:+00079:-00051:000631.0267:07882
07883:+00039:+00082:-00028:000631.0267:07883
07884:+00082:+00087:+00005:000631.0267:07884
07885:+00063:+00065:-00036:000631.0267:07885
07886:+00002:+00070:-00053:000631.0267:07886
07887:+00005:+00053:-00007:000631.0267:07887
07888:+00009:+00052:-00025:000631.0267:07888
07889:+00035:+00081:+00002:000631.0267:07889
07890:+00011:+00091:+00004:000631.0267:07890
07891:-00033:+00089:-00017:000631.0267:07891
07892:-00032:+00077:+00047:000631.0267:07892
07893:+00009:+00064:+00044:000631.0267:07893
07894:-00005:+00067:-00014:000631.0267:07894
07895:+00001:+00086:+00026:000631.0267:07895
07896:-00066:+00068:+00011:000631.0267:07896
07897:-00046:+00087:+00018:000631.0267:07897
07898:-00046:+00086:+00031:000631.0267:07898
07899:+00001:+00089:-00022:000631.0267:07899
07900:-00017:+00087:+00047:000631.0267:07900
07901:-00014:+00064:+00014:000631.0267:07901
07902:-00037:+00058:-00004:000631.0267:07902
07903:-00027:+00091:-00012:000631.0267:07903
07904:-00047:+00073:-00027:000631.0267:07904
07905:-00011:+00053:-00022:000631.0267:07905
07906:-00006:+00073:-00038:000631.0267:07906
07907:-00016:+00070:-00025:000535.1062:07907
07908:-00043:+00052:-00015:000535.1062:07908
07909:-00047:+00048:-00037:000535.1062:07909
07910:-00013:+00069:-00014:000535.1062:07910
07911:-00018:+00076:-00018:000535.1062:07911
07912:-00006:+00076:-00031:000535.1062:07912
07913:+00000:+00068:-00040:000535.1062:07913
07914:-00036:+00039:-00017:000535.1062:07914
07915:-00039:+00053:-00083:000535.1062:07915
07916:-00001:+00058:-00021:000535.1062:07916
07917:+00008:+00049:-00067:000535.1062:07917
07918:+00003:+00060:-00051:000535.1062:07918
07919:-00039:+00047:-00020:000535.1062:07919
07920:-00012:+00053:-00033:000535.1062:07920
07921:-00022:+00047:-00039:000535.1062:07921
07922:-00011:+00047:-00037:000535.1062:07922
07923:-00016:+00046:-00027:000535.1062:07923
07924:-00020:+00050:-00038:000535.1062:07924
07925:-00016:+00071:-00021:000535.1062:07925
07926:-00027:+00061:-00023:000535.1062:07926
07927:-00049:+00024:+00019:000535.1062:07927
07928:-00030:+00086:-00031:000535.1062:07928
07929:-00063:+00072:-00011:000535.1062:07929
07930:-00018:+00077:+00002:000535.1062:07930
07931:+00019:+00082:-00055:000535.1062:07931
07932:-00040:+00036:+00012:000535.1062:07932
07933:-00100:+00040:-00066:000535.1062:07933
07934:-00068:+00042:+00000:000535.1062:07934
07935:-00070:+00061:-00023:000535.1062:07935
07936:-00042:+00038:+00017:000535.1062:07936
07937:-00010:+00100:+00002:000535.1062:07937
07938:-00038:+00099:-00005:000535.1062:07938
07939:-00066:+00047:-00003:000535.1062:07939
07940:-00111:+00099:-00057:000535.1062:07940
07941:-00016:+00055:+00058:000535.1062:07941
07942:+00033:+00059:+00015:000535.1062:07942
07943:+00026:+00076:-00019:000535.1062:07943
07944:+00004:+00074:+00004:000535.1062:07944
07945:-00030:+00076:-00029:000535.1062:07945
07946:-00012:+00077:+00016:000535.1062:07946
07947:+00001:+00075:+00014:000535.1062:07947
07948:+00009:+00077:-00023:000484.3810:07948
07949:+00028:+00104:+00017:000484.3810:07949
07950:+00005:+00079:+00002:000484.3810:07950
07951:-00070:+00032:+00000:000484.3810:07951
07952:-00071:+00099:-00086:000484.3810:07952
07953:-00076:+00089:-00036:000484.3810:07953
07954:+00022:+00099:+00050:000484.3810:07954
07955:+00044:+00121:-00052:000484.3810:07955
07956:+00026:+00063:+00040:000484.3810:07956
07957:-00005:+00052:-00066:000484.3810:07957
07958:-00022:-00008:-00059:000484.3810:07958
07959:+00049:+00122:+00005:000484.3810:07959
07960:+00121:+00038:+00004:000484.3810:07960
07961:+00072:+00033:-00036:000484.3810:07961
07962:-00033:+00056:-00002:000484.3810:07962
07963:+00043:+00087:-00043:000484.3810:07963
07964:+00045:+00100:-00031:000484.3810:07964
07965:-00002:+00048:+00043:000484.3810:07965
07966:+00051:+00067:-00034:000484.3810:07966
07967:+00117:+00102:+00005:000484.3810:07967
07968:-00006:+00036:-00051:000484.3810:07968
07969:-00042:+00088:-00051:000484.3810:07969
07970:+00030:+00079:+00008:000484.3810:07970
07971:+00043:+00067:-00018:000484.3810:07971
07972:+00081:+00088:-00006:000484.3810:07972
07973:+00048:+00065:+00003:000484.3810:07973
07974:-00002:+00114:-00025:000484.3810:07974
07975:-00041:+00060:-00004:000484.3810:07975
07976:-00025:+00092:-00037:000484.3810:07976
07977:+00019:+00104:+00033:000484.3810:07977
07978:+00086:+00067:+00016:000484.3810:07978
07979:+00074:+00091:+00015:000484.3810:07979
07980:+00026:+00088:+00027:000484.3810:07980
07981:-00050:+00068:-00016:000484.3810:07981
07982:-00012:+00099:+00024:000484.3810:07982
07983:+00055:+00117:+00041:000484.3810:07983
07984:+00093:+00064:+00008:000484.3810:07984
07985:+00038:+00081:+00027:000484.3810:07985
07986:-00035:+00081:+00004:000528.8061:07986
07987:-00021:+00094:-00024:000528.8061:07987
07988:+00037:+00066:+00019:000528.8061:07988
07989:+00073:+00103:+00007:000528.8061:07989
07990:+00076:+00066:-00008:000528.8061:07990
07991:-00013:+00065:-00018:000528.8061:07991
07992:-00034:+00063:-00014:000528.8061:07992
07993:+00006:+00081:-00003:000528.8061:07993
07994:+00023:+00063:-00006:000528.8061:07994
07995:+00050:+00080:-00038:000528.8061:07995
07996:+00025:+00102:-00007:000528.8061:07996
07997:-00023:+00071:-00020:000528.8061:07997
07998:-00024:+00047:-00056:000528.8061:07998
07999:+00027:+00082:+00014:000528.8061:07999
08000:+00072:+00067:-00010:000528.8061:08000
08001:+00083:+00089:-00026:000528.8061:08001
08002:+00023:+00087:-00007:000528.8061:08002
08003:-00007:+00062:-00040:000528.8061:08003
08004:+00001:+00069:-00024:000528.8061:08004
08005:+00050:+00087:-00010:000528.8061:08005
08006:+00035:+00022:-00041:000528.8061:08006
08007:-00005:+00081:-00030:000528.8061:08007
08008:-00014:+00064:-00002:000528.8061:08008
08009:-00001:+00082:-00034:000528.8061:08009
08010:+00026:+00090:+00005:000528.8061:08010
08011:+00051:+00076:-00020:000528.8061:08011
08012:+00020:+00071:-00017:000528.8061:08012
08013:-00035:+00049:+00003:000528.8061:08013
08014:+00009:+00077:-00027:000528.8061:08014
08015:+00044:+00064:-00003:000528.8061:08015
08016:+00002:+00067:-00019:000528.8061:08016
08017:-00037:+00083:-00016:000528.8061:08017
08018:+00005:+00064:+00018:000528.8061:08018
08019:-00006:+00089:-00036:000528.8061:08019
08020:-00019:+00087:+00045:000528.8061:08020
08021:+00045:+00096:+00045:000570.3631:08021
08022:+00052:+00075:-00009:000570.3631:08022
08023:+00008:+00086:+00002:000570.3631:08023
08024:-00037:+00063:-00001:000570.3631:08024
08025:+00017:+00106:+00024:000570.3631:08025
08026:+00014:+00097:+00017:000570.3631:08026
08027:+00024:+00103:+00010:000570.3631:08027
08028:-00050:+00086:+00003:000570.3631:08028
08029:-00049:+00062:+00019:000570.3631:08029
08030:+00043:+00066:+00008:000570.3631:08030
08031:+00093:+00080:+00044:000570.3631:08031
08032:+00005:+00088:-00003:000570.3631:08032
08033:-00087:+00065:-00017:000570.3631:08033
08034:-00046:+00089:-00001:000570.3631:08034
08035:+00036:+00087:-00017:000570.3631:08035
08036:-00053:+00085:-00041:000570.3631:08036
08037:-00063:+00015:-00010:000570.3631:08037
08038:-00033:+00102:-00073:000570.3631:08038
08039:-00010:+00069:+00008:000570.3631:08039
08040:-00019:+00120:-00017:000570.3631:08040
08041:+00037:+00064:+00005:000570.3631:08041
08042:+00035:+00065:-00014:000570.3631:08042
08043:-00021:+00053:-00051:000570.3631:08043
08044:-00062:+00101:-00004:000570.3631:08044
08045:-00013:+00068:-00007:000570.3631:08045
08046:+00014:+00022:-00029:000570.3631:08046
08047:-00045:+00087:-00078:000570.3631:08047
08048:-00077:+00070:-00026:000570.3631:08048
08049:-00033:+00051:-00011:000570.3631:08049
08050:+00051:+00060:-00032:000570.3631:08050
08051:+00035:+00084:+00002:000570.3631:08051
08052:-00100:+00033:-00047:000570.3631:08052
08053:-00098:+00068:-00017:000570.3631:08053
08054:-00006:+00090:+00035:000605.3933:08054
08055:+00023:+00088:-00016:000605.3933:08055
08056:-00015:+00031:-00041:000605.3933:08056
08057:-00053:+00120:-00065:000605.3933:08057
08058:-00078:+00090:+00008:000605.3933:08058
08059:-00047:+00065:+00000:000605.3933:08059
08060:+00024:+00091:-00014:000605.3933:08060
08061:+00033:+00089:-00011:000605.3933:08061
08062:-00082:+00060:-00066:000605.3933:08062
08063:-00098:+00060:-00007:000605.3933:08063
08064:-00015:+00089:-00008:000605.3933:08064
08065:+00013:+00065:-00043:000605.3933:08065
08066:-00068:+00113:-00004:000605.3933:08066
08067:-00120:+00036:-00098:000605.3933:08067
08068:-00020:+00067:+00004:000605.3933:08068
08069:+00051:+00083:-00042:000605.3933:08069
08070:+00033:+00074:-00041:000605.3933:08070
08071:-00085:+00070:+00002:000605.3933:08071
08072:-00111:+00089:-00011:000605.3933:08072
08073:+00038:+00077:+00049:000605.3933:08073
08074:+00030:+00078:-00020:000605.3933:08074
08075:-00023:+00029:-00025:000605.3933:08075
08076:-00072:+00080:-00092:000605.3933:08076
08077:-00057:+00093:-00009:000605.3933:08077
08078:-00035:+00058:+00019:000605.3933:08078
08079:+00064:+00079:-00063:000605.3933:08079
08080:+00038:+00069:+00011:000605.3933:08080
08081:-00087:+00089:-00032:000605.3933:08081
08082:-00070:+00080:+00026:000605.3933:08082
08083:+00019:+00096:-00009:000605.3933:08083
08084:+00061:+00049:-00071:000605.3933:08084
08085:-00066:+00117:-00052:000605.3933:08085
08086:-00113:+00035:-00031:000630.7517:08086
08087:-00004:+00068:+00004:000630.7517:08087
08088:+00108:+00087:-00054:000630.7517:08088
08089:+00051:+00065:-00035:000630.7517:08089
08090:-00095:+00062:-00011:000630.7517:08090
08091:-00110:+00083:-00015:000630.7517:08091
08092:+00027:+00069:+00004:000630.7517:08092
08093:+00060:+00114:-00025:000630.7517:08093
08094:+00034:+00033:+00028:000630.7517:08094
08095:-00070:+00117:-00097:000630.7517:08095
08096:-00029:+00080:+00000:000630.7517:08096
08097:-00032:+00070:+00005:000630.7517:08097
08098:+00065:+00090:-00080:000630.7517:08098
08099:+00046:+00067:+00030:000630.7517:08099
08100:-00079:+00091:-00058:000630.7517:08100
08101:-00079:+00069:+00010:000630.7517:08101
08102:+00000:+00120:-00021:000630.7517:08102
08103:+00041:+00065:+00015:000630.7517:08103
08104:-00048:+00100:-00068:000630.7517:08104
08105:-00103:+00084:-00077:000630.7517:08105
08106:-00035:+00075:+00058:000630.7517:08106
08107:+00049:+00104:-00046:000630.7517:08107
08108:+00075:+00100:-00039:000630.7517:08108
08109:-00082:+00053:-00009:000630.7517:08109
08110:-00107:+00087:-00001:000630.7517:08110
08111:+00021:+00092:+00060:000630.7517:08111
08112:+00092:+00062:-00039:000630.7517:08112
08113:+00018:+00048:-00005:000630.7517:08113
08114:-00076:+00092:-00029:000630.7517:08114
08115:-00039:+00099:-00015:000630.7517:08115
08116:+00031:+00084:+00035:000630.7517:08116
08117:+00062:+00080:-00057:000630.7517:08117
08118:+00019:+00062:+00010:000622.0769:08118
08119:-00081:+00082:+00018:000622.0769:08119
08120:-00065:+00066:-00018:000622.0769:08120
08121:+00002:+00077:+00024:000622.0769:08121
08122:+00040:+00089:-00057:000622.0769:08122
08123:-00039:+00092:-00029:000622.0769:08123
08124:-00111:+00077:-00046:000622.0769:08124
08125:-00033:+00085:+00028:000622.0769:08125
08126:+00125:+00092:-00032:000622.0769:08126
08127:+00055:+00068:-00056:000622.0769:08127
08128:-00069:+00094:+00003:000622.0769:08128
08129:-00100:+00063:-00003:000622.0769:08129
08130:+00035:+00081:+00014:000622.0769:08130
08131:+00095:+00066:-00030:000622.0769:08131
08132:+00038:+00063:+00018:000622.0769:08132
08133:-00043:+00078:-00001:000622.0769:08133
08134:-00057:+00099:-00037:000622.0769:08134
08135:+00003:+00100:-00010:000622.0769:08135
08136:+00074:+00110:-00045:000622.0769:08136
08137:+00032:+00050:+00026:000622.0769:08137
08138:-00056:+00066:-00005:000622.0769:08138
08139:-00053:+00105:-00043:000622.0769:08139
08140:-00032:+00048:+00024:000622.0769:08140
08141:+00051:+00106:-00018:000622.0769:08141
08142:+00036:+00060:+00028:000622.0769:08142
08143:-00030:+00099:-00032:000622.0769:08143
08144:-00051:+00094:+00003:000622.0769:08144
08145:+00086:+00104:+00045:000622.0769:08145
08146:+00102:+00099:-00065:000622.0769:08146
08147:-00021:+00090:-00004:000622.0769:08147
08148:-00084:+00079:-00010:000622.0769:08148
08149:-00022:+00099:+00000:000622.0769:08149
08150:+00076:+00085:-00005:000622.0769:08150
08151:+00065:+00087:-00034:000616.9253:08151
08152:+00013:+00055:+00035:000616.9253:08152
08153:-00110:+00056:-00055:000616.9253:08153
08154:-00065:+00119:-00017:000616.9253:08154
08155:+00070:+00088:+00023:000616.9253:08155
08156:+00070:+00063:-00035:000616.9253:08156
08157:-00022:+00047:+00051:000616.9253:08157
08158:-00070:+00062:-00041:000616.9253:08158
08159:-00030:+00094:+00027:000616.9253:08159
08160:+00064:+00081:+00024:000616.9253:08160
08161:+00050:+00036:-00041:000616.9253:08161
08162:-00017:+00071:-00018:000616.9253:08162
08163:-00075:+00097:-00082:000616.9253:08163
08164:+00092:+00065:+00060:000616.9253:08164
08165:+00140:+00078:+00005:000616.9253:08165
08166:+00001:+00049:-00021:000616.9253:08166
08167:-00056:+00090:-00036:000616.9253:08167
08168:-00010:+00063:-00039:000616.9253:08168
08169:+00109:+00081:+00022:000616.9253:08169
08170:+00074:+00079:-00024:000616.9253:08170
08171:+00037:+00077:-00003:000616.9253:08171
08172:-00010:+00053:-00019:000616.9253:08172
08173:-00017:+00102:-00088:000616.9253:08173
08174:+00010:+00088:+00007:000616.9253:08174
08175:+00040:+00100:-00009:000616.9253:08175
08176:+00029:+00064:-00014:000616.9253:08176
08177:-00037:+00061:-00056:000616.9253:08177
08178:-00081:+00096:-00027:000616.9253:08178
08179:+00018:+00071:+00027:000616.9253:08179
08180:+00064:+00069:-00022:000616.9253:08180
08181:+00054:+00098:-00024:000616.9253:08181
08182:-00057:+00088:-00031:000629.7366:08182
08183:-00007:+00083:+00009:000629.7366:08183
08184:+00082:+00075:+00045:000629.7366:08184
08185:+00074:+00078:-00013:000629.7366:08185
08186:+00029:+00067:-00013:000629.7366:08186
08187:-00047:+00058:+00003:000629.7366:08187
08188:+00036:+00100:+00016:000629.7366:08188
08189:+00027:+00078:+00020:000629.7366:08189
08190:+00008:+00132:-00038:000629.7366:08190
08191:-00009:+00086:+00061:000629.7366:08191
08192:-00014:+00082:+00001:000629.7366:08192
08193:-00019:+00079:-00001:000629.7366:08193
08194:+00076:+00084:+00036:000629.7366:08194
08195:+00040:+00050:-00023:000629.7366:08195
08196:-00051:+00065:-00042:000629.7366:08196
08197:-00067:+00084:-00012:000629.7366:08197
08198:+00037:+00079:-00005:000629.7366:08198
08199:+00043:+00146:-00018:000629.7366:08199
08200:+00025:+00101:+00057:000629.7366:08200
08201:-00042:+00049:-00024:000629.7366:08201
08202:+00018:+00074:-00011:000629.7366:08202
08203:+00098:+00119:+00026:000629.7366:08203
08204:+00072:+00051:-00020:000629.7366:08204
08205:+00001:+00087:+00010:000629.7366:08205
08206:-00072:+00088:+00009:000629.7366:08206
08207:+00046:+00108:-00010:000629.7366:08207
08208:+00077:+00045:+00045:000629.7366:08208
08209:-00025:+00050:-00175:000629.7366:08209
08210:-00024:+00114:-00006:000629.7366:08210
08211:-00041:+00048:-00027:000629.7366:08211
08212:+00014:+00062:-00089:000629.7366:08212
08213:+00018:+00106:+00028:000643.1930:08213
08214:-00024:+00066:-00054:000643.1930:08214
08215:-00038:+00075:-00040:000643.1930:08215
08216:-00028:+00103:-00038:000643.1930:08216
08217:-00008:+00020:+00035:000643.1930:08217
08218:-00004:+00056:-00072:000643.1930:08218
08219:+00003:+00090:-00041:000643.1930:08219
08220:-00093:+00051:+00002:000643.1930:08220
08221:-00003:+00099:-00007:000643.1930:08221
08222:+00057:+00065:+00062:000643.1930:08222
08223:+00020:+00083:-00071:000643.1930:08223
08224:-00065:+00087:-00002:000643.1930:08224
08225:-00090:+00076:-00015:000643.1930:08225
08226:+00007:+00021:+00035:000643.1930:08226
08227:+00053:+00049:-00078:000643.1930:08227
08228:-00040:+00074:+00033:000643.1930:08228
08229:-00070:+00077:-00050:000643.1930:08229
08230:-00029:+00073:+00001:000643.1930:08230
08231:-00008:+00089:+00033:000643.1930:08231
08232:+00033:+00118:-00037:000643.1930:08232
08233:+00008:+00070:-00003:000643.1930:08233
08234:-00029:+00075:-00027:000643.1930:08234
08235:-00037:+00027:-00039:000643.1930:08235
08236:+00049:+00115:+00094:000643.1930:08236
08237:-00044:+00022:+00025:000643.1930:08237
08238:-00073:+00111:-00018:000643.1930:08238
08239:-00050:+00085:+00044:000643.1930:08239
08240:+00078:+00092:+00007:000643.1930:08240
08241:+00079:+00061:+00018:000643.1930:08241
08242:-00083:+00051:-00029:000643.1930:08242
08243:-00058:+00101:-00033:000643.1930:08243
08244:-00050:+00091:-00062:000653.6265:08244
08245:+00047:+00144:+00041:000653.6265:08245
08246:-00002:+00028:+00010:000653.6265:08246
08247:-00012:+00099:-00005:000653.6265:08247
08248:-00078:+00057:-00023:000653.6265:08248
08249:-00020:+00081:+00008:000653.6265:08249
08250:+00095:+00077:+00059:000653.6265:08250
08251:+00014:+00059:-00012:000653.6265:08251
08252:-00042:+00072:-00042:000653.6265:08252
08253:-00106:+00058:-00033:000653.6265:08253
08254:-00033:+00148:-00016:000653.6265:08254
08255:+00074:+00050:-00095:000653.6265:08255
08256:-00015:+00083:+00016:000653.6265:08256
08257:-00106:+00074:-00052:000653.6265:08257
08258:-00007:+00084:-00017:000653.6265:08258
08259:+00082:+00066:+00042:000653.6265:08259
08260:+00019:+00078:-00060:000653.6265:08260
08261:-00090:+00093:+00004:000653.6265:08261
08262:-00042:+00074:+00026:000653.6265:08262
08263:+00036:+00102:+00015:000653.6265:08263
08264:+00051:+00064:+00002:000653.6265:08264
08265:+00017:+00101:-00015:000653.6265:08265
08266:-00083:+00060:+00010:000653.6265:08266
08267:+00023:+00115:+00004:000653.6265:08267
08268:+00088:+00092:+00057:000653.6265:08268
08269:+00045:+00035:+00031:000653.6265:08269
08270:-00055:+00065:-00093:000653.6265:08270
08271:-00097:+00130:-00070:000653.6265:08271
08272:+00030:+00071:+00071:000653.6265:08272
08273:+00039:+00041:-00048:000653.6265:08273
08274:+00010:+00051:+00018:000665.3395:08274
08275:-00066:+00103:-00057:000665.3395:08275
08276:-00047:+00086:+00063:000665.3395:08276
08277:+00053:+00065:+00074:000665.3395:08277
08278:+00030:+00076:-00082:000665.3395:08278
08279:-00040:+00032:-00056:000665.3395:08279
08280:-00081:+00087:-00046:000665.3395:08280
08281:+00035:+00077:+00050:000665.3395:08281
08282:+00026:+00083:-00118:000665.3395:08282
08283:+00013:+00067:+00023:000665.3395:08283
08284:-00024:+00089:-00029:000665.3395:08284
08285:-00005:+00070:-00032:000665.3395:08285
08286:+00072:+00099:+00077:000665.3395:08286
08287:+00059:+00103:-00097:000665.3395:08287
08288:-00016:+00026:-00032:000665.3395:08288
08289:-00134:+00072:-00083:000665.3395:08289
08290:-00059:+00044:+00071:000665.3395:08290
08291:+00092:+00130:-00043:000665.3395:08291
08292:+00048:+00040:+00017:000665.3395:08292
08293:-00040:+00110:+00016:000665.3395:08293
08294:-00038:+00032:-00036:000665.3395:08294
08295:+00056:+00098:+00047:000665.3395:08295
08296:+00027:+00086:-00083:000665.3395:08296
08297:-00118:+00096:-00022:000665.3395:08297
08298:-00121:+00093:+00025:000665.3395:08298
08299:+00022:+00154:+00019:000665.3395:08299
08300:+00108:+00000:+00093:000665.3395:08300
08301:+00086:+00152:-00038:000665.3395:08301
08302:-00056:+00040:-00010:000665.3395:08302
08303:-00095:+00120:+00011:000665.3395:08303
08304:+00055:+00118:+00032:000665.8456:08304
08305:+00089:+00085:-00005:000665.8456:08305
08306:+00007:+00033:-00040:000665.8456:08306
08307:-00107:+00027:-00049:000665.8456:08307
08308:+00025:+00183:-00011:000665.8456:08308
08309:+00065:+00002:+00126:000665.8456:08309
08310:+00011:+00168:-00049:000665.8456:08310
08311:-00095:+00026:+00063:000665.8456:08311
08312:-00015:+00082:+00032:000665.8456:08312
08313:+00095:+00086:+00000:000665.8456:08313
08314:+00067:+00077:-00032:000665.8456:08314
08315:-00088:+00057:-00022:000665.8456:08315
08316:-00085:-00001:+00009:000665.8456:08316
08317:-00037:+00123:-00153:000665.8456:08317
08318:+00024:-00011:+00058:000665.8456:08318
08319:+00048:+00154:-00053:000665.8456:08319
08320:-00011:+00051:-00046:000665.8456:08320
08321:-00045:+00077:+00089:000665.8456:08321
08322:-00005:+00096:-00035:000665.8456:08322
08323:+00126:+00061:+00018:000665.8456:08323
08324:-00020:+00081:-00023:000665.8456:08324
08325:-00107:+00039:+00073:000665.8456:08325
08326:-00043:+00143:+00013:000665.8456:08326
08327:+00140:+00021:+00049:000665.8456:08327
08328:+00124:+00038:-00087:000665.8456:08328
08329:-00174:+00036:-00128:000665.8456:08329
08330:-00028:+00133:+00040:000665.8456:08330
08331:+00072:+00089:-00031:000665.8456:08331
08332:+00119:+00079:+00003:000665.8456:08332
08333:+00003:+00120:-00043:000665.8456:08333
08334:-00104:+00056:-00080:000664.9342:08334
08335:-00103:+00047:+00004:000664.9342:08335
08336:-00038:+00098:-00044:000664.9342:08336
08337:+00144:+00093:+00071:000664.9342:08337
08338:-00009:+00038:-00056:000664.9342:08338
08339:-00097:+00054:-00088:000664.9342:08339
08340:+00028:+00097:+00076:000664.9342:08340
08341:+00171:+00113:-00013:000664.9342:08341
08342:+00075:+00054:-00056:000664.9342:08342
08343:-00255:+00014:-00019:000664.9342:08343
08344:-00175:+00108:+00014:000664.9342:08344
08345:+00183:+00011:+00059:000664.9342:08345
08346:-00041:+00086:-00133:000664.9342:08346
08347:-00121:+00051:+00183:000664.9342:08347
08348:+00060:+00063:+00012:000664.9342:08348
08349:-00014:+00036:-00099:000664.9342:08349
08350:-00092:+00120:+00005:000664.9342:08350
08351:-00050:+00119:-00029:000664.9342:08351
08352:-00035:+00086:+00022:000664.9342:08352
08353:+00026:+00125:+00056:000664.9342:08353
08354:+00020:-00015:-00057:000664.9342:08354
08355:+00014:+00067:+00071:000664.9342:08355
08356:+00049:+00046:-00045:000664.9342:08356
08357:-00146:+00019:-00060:000664.9342:08357
08358:-00009:+00240:+00146:000664.9342:08358
08359:+00212:-00054:+00097:000664.9342:08359
08360:-00140:+00084:-00270:000664.9342:08360
08361:-00256:+00033:+00026:000664.9342:08361
08362:-00004:+00131:+00094:000664.9342:08362
08363:+00150:+00103:+00026:000664.9342:08363
08364:+00085:+00119:+00083:000671.4804:08364
08365:-00021:+00084:+00017:000671.4804:08365
08366:+00097:+00078:+00094:000671.4804:08366
08367:+00157:+00091:+00076:000671.4804:08367
08368:-00041:+00067:-00105:000671.4804:08368
08369:-00130:+00031:-00056:000671.4804:08369
08370:-00087:+00111:-00070:000671.4804:08370
08371:-00083:+00027:-00023:000671.4804:08371
08372:-00119:+00071:-00070:000671.4804:08372
08373:-00159:+00066:-00112:000671.4804:08373
08374:-00134:+00047:-00027:000671.4804:08374
08375:-00013:+00081:-00025:000671.4804:08375
08376:+00086:+00062:+00074:000671.4804:08376
08377:+00113:+00099:-00026:000671.4804:08377
08378:+00067:+00008:+00009:000671.4804:08378
08379:-00039:-00012:-00031:000671.4804:08379
08380:+00030:+00056:+00222:000671.4804:08380
08381:+00082:+00024:-00165:000671.4804:08381
08382:+00144:+00066:-00054:000671.4804:08382
08383:+00013:+00110:-00103:000671.4804:08383
08384:+00022:+00009:-00106:000671.4804:08384
08385:+00017:-00009:-00095:000671.4804:08385
08386:-00172:-00108:-00241:000671.4804:08386
08387:-00124:+00067:-00265:000671.4804:08387
08388:-00035:-00026:-00300:000671.4804:08388
08389:-00048:+00010:-00194:000671.4804:08389
08390:-00133:+00059:-00241:000671.4804:08390
08391:-00124:+00017:-00165:000671.4804:08391
08392:-00031:+00038:-00151:000671.4804:08392
08393:-00014:+00054:-00130:000680.6254:08393
08394:+00013:+00045:-00077:000680.6254:08394
08395:-00046:-00012:-00095:000680.6254:08395
08396:-00090:+00120:-00183:000680.6254:08396
08397:-00123:+00055:-00083:000680.6254:08397
08398:-00081:+00030:-00069:000680.6254:08398
08399:-00114:+00044:-00133:000680.6254:08399
08400:-00121:+00034:-00047:000680.6254:08400
08401:-00055:+00076:-00057:000680.6254:08401
08402:+00050:+00036:-00032:000680.6254:08402
08403:-00067:+00067:-00068:000680.6254:08403
08404:-00109:+00029:-00025:000680.6254:08404
08405:-00123:+00036:-00028:000680.6254:08405
08406:-00013:+00065:-00002:000680.6254:08406
08407:-00030:+00102:+00034:000680.6254:08407
08408:-00161:+00084:-00006:000680.6254:08408
08409:-00198:+00086:+00036:000680.6254:08409
08410:-00105:+00077:+00056:000680.6254:08410
08411:+00049:+00041:+00171:000680.6254:08411
08412:+00016:+00113:-00016:000680.6254:08412
08413:-00249:+00013:+00095:000680.6254:08413
08414:-00257:+00080:-00052:000680.6254:08414
08415:-00110:+00022:+00090:000680.6254:08415
08416:+00027:+00048:+00066:000680.6254:08416
08417:-00163:+00041:+00056:000680.6254:08417
08418:-00156:+00117:+00084:000680.6254:08418
08419:+00122:+00113:-00013:000680.6254:08419
08420:+00147:+00111:+00007:000680.6254:08420
08421:-00099:+00109:+00092:000680.6254:08421
08422:-00109:+00080:+00056:000698.1585:08422
08423:+00000:+00126:+00007:000698.1585:08423
08424:+00074:+00120:+00063:000698.1585:08424
08425:+00040:+00112:-00051:000698.1585:08425
08426:+00007:+00083:-00044:000698.1585:08426
08427:+00093:+00084:+00007:000698.1585:08427
08428:+00176:+00146:+00033:000698.1585:08428
08429:+00248:+00160:-00016:000698.1585:08429
08430:+00074:+00135:-00012:000698.1585:08430
08431:+00036:+00178:+00012:000698.1585:08431
08432:+00059:+00104:-00064:000698.1585:08432
08433:+00067:+00110:-00059:000698.1585:08433
08434:-00006:+00098:-00017:000698.1585:08434
08435:+00024:+00051:-00081:000698.1585:08435
08436:+00135:-00012:-00015:000698.1585:08436
08437:+00184:+00060:-00032:000698.1585:08437
08438:+00003:+00018:-00029:000698.1585:08438
08439:-00015:+00038:-00033:000698.1585:08439
08440:-00038:+00070:-00087:000698.1585:08440
08441:+00077:-00061:+00075:000698.1585:08441
08442:+00108:+00027:-00014:000698.1585:08442
08443:-00006:+00160:-00174:000698.1585:08443
08444:+00044:+00016:+00073:000698.1585:08444
08445:+00089:+00038:+00068:000698.1585:08445
08446:+00192:+00035:-00023:000698.1585:08446
08447:+00117:+00024:+00125:000698.1585:08447
08448:-00048:+00019:-00016:000698.1585:08448
08449:+00051:+00008:+00018:000698.1585:08449
08450:+00082:+00049:+00028:000698.1585:08450
08451:+00036:+00023:-00099:000695.2872:08451
08452:-00007:+00115:+00052:000695.2872:08452
08453:+00033:+00099:+00081:000695.2872:08453
08454:+00138:+00016:+00172:000695.2872:08454
08455:-00028:+00256:-00016:000695.2872:08455
08456:-00103:-00104:-00032:000695.2872:08456
08457:+00111:+00266:-00094:000695.2872:08457
08458:+00256:-00033:+00131:000695.2872:08458
08459:-00043:+00027:+00182:000695.2872:08459
08460:-00240:+00045:+00008:000695.2872:08460
08461:+00041:+00078:+00138:000695.2872:08461
08462:+00389:+00101:+00092:000695.2872:08462
08463:-00125:+00092:-00021:000695.2872:08463
08464:-00234:+00137:+00054:000695.2872:08464
08465:-00064:+00161:+00096:000695.2872:08465
08466:+00147:+00063:+00030:000695.2872:08466
08467:+00145:+00169:-00069:000695.2872:08467
08468:-00272:+00176:+00029:000695.2872:08468
08469:-00288:+00074:+00025:000695.2872:08469
08470:+00209:+00089:+00041:000695.2872:08470
08471:+00172:+00104:-00036:000695.2872:08471
08472:+00006:-00049:-00100:000695.2872:08472
08473:-00241:+00063:-00178:000695.2872:08473
08474:-00161:+00080:-00030:000695.2872:08474
08475:+00063:+00053:-00178:000695.2872:08475
08476:-00059:+00036:-00055:000695.2872:08476
08477:-00071:-00022:+00025:000695.2872:08477
08478:+00180:+00107:-00096:000695.2872:08478
08479:+00047:+00014:-00027:000695.2872:08479
08480:-00042:+00090:-00265:000676.8816:08480
08481:-00270:+00186:-00025:000676.8816:08481
08482:-00306:-00122:+00139:000676.8816:08482
08483:+00054:+00105:-00035:000676.8816:08483
08484:+00381:+00032:+00002:000676.8816:08484
08485:-00118:+00130:-00078:000676.8816:08485
08486:-00254:+00053:-00067:000676.8816:08486
08487:-00147:-00056:+00044:000676.8816:08487
08488:-00081:+00041:-00011:000676.8816:08488
08489:-00139:+00031:-00012:000676.8816:08489
08490:-00129:+00052:-00049:000676.8816:08490
08491:-00053:+00056:+00040:000676.8816:08491
08492:-00031:+00049:-00002:000676.8816:08492
08493:+00032:+00114:+00037:000676.8816:08493
08494:+00109:+00071:+00063:000676.8816:08494
08495:+00109:+00109:+00007:000676.8816:08495
08496:+00025:+00082:+00129:000676.8816:08496
08497:-00015:+00101:-00020:000676.8816:08497
08498:+00070:+00091:+00085:000676.8816:08498
08499:+00130:+00099:+00020:000676.8816:08499
08500:+00104:+00104:+00044:000676.8816:08500
08501:-00119:+00083:+00083:000676.8816:08501
08502:-00110:+00090:-00102:000676.8816:08502
08503:+00124:+00106:+00025:000676.8816:08503
08504:-00060:+00073:-00066:000676.8816:08504
08505:-00173:+00070:-00101:000676.8816:08505
08506:-00029:+00080:+00007:000676.8816:08506
08507:+00026:+00091:+00019:000676.8816:08507
08508:+00130:+00088:+00008:000676.8816:08508
08509:-00004:+00049:-00024:000676.8816:08509
08510:-00095:+00043:+00016:000676.8816:08510
08511:-00015:+00035:-00045:000651.2410:08511
08512:+00014:+00049:-00104:000651.2410:08512
08513:-00007:+00063:-00070:000651.2410:08513
08514:-00017:+00064:-00087:000651.2410:08514
08515:-00017:+00086:-00027:000651.2410:08515
08516:+00050:+00089:-00017:000651.2410:08516
08517:+00128:+00091:-00026:000651.2410:08517
08518:+00164:+00059:+00041:000651.2410:08518
08519:+00106:+00021:-00056:000651.2410:08519
08520:+00052:+00060:-00043:000651.2410:08520
08521:+00063:+00053:-00085:000651.2410:08521
08522:+00037:+00037:-00080:000651.2410:08522
08523:-00008:+00056:-00067:000651.2410:08523
08524:-00029:+00071:-00062:000651.2410:08524
08525:-00007:+00078:-00056:000651.2410:08525
08526:+00046:+00099:-00006:000651.2410:08526
08527:+00084:+00104:+00000:000651.2410:08527
08528:+00017:+00093:+00019:000651.2410:08528
08529:-00082:+00061:-00007:000651.2410:08529
08530:-00031:+00076:-00008:000651.2410:08530
08531:-00004:+00038:-00054:000651.2410:08531
08532:-00018:+00058:-00038:000651.2410:08532
08533:+00008:+00075:-00007:000651.2410:08533
08534:-00004:+00067:+00014:000651.2410:08534
08535:-00018:+00088:+00008:000651.2410:08535
08536:-00017:+00099:+00032:000651.2410:08536
08537:+00022:+00089:+00064:000651.2410:08537
08538:+00097:+00099:+00058:000651.2410:08538
08539:-00008:+00069:-00004:000651.2410:08539
08540:-00038:+00083:+00008:000651.2410:08540
08541:-00009:+00070:+00043:000651.2410:08541
08542:+00006:+00088:-00009:000651.2410:08542
08543:-00002:+00106:+00046:000651.2410:08543
08544:-00008:+00075:+00012:000651.2410:08544
08545:-00020:+00086:-00011:000651.2410:08545
08546:-00028:+00104:+00028:000579.3594:08546
08547:-00020:+00099:-00004:000579.3594:08547
08548:-00006:+00070:-00001:000579.3594:08548
08549:-00004:+00079:-00027:000579.3594:08549
08550:-00037:+00065:-00047:000579.3594:08550
08551:-00058:+00074:-00068:000579.3594:08551
08552:-00005:+00069:-00026:000579.3594:08552
08553:-00006:+00069:-00065:000579.3594:08553
08554:+00028:+00059:-00056:000579.3594:08554
08555:+00006:+00052:-00066:000579.3594:08555
08556:-00022:+00054:-00031:000579.3594:08556
08557:-00017:+00058:-00019:000579.3594:08557
08558:-00018:+00072:-00050:000579.3594:08558
08559:-00016:+00046:-00052:000579.3594:08559
08560:-00007:+00061:-00073:000579.3594:08560
08561:+00030:+00065:-00033:000579.3594:08561
08562:-00017:+00052:-00035:000579.3594:08562
08563:-00047:+00037:-00097:000579.3594:08563
08564:-00038:+00070:-00038:000579.3594:08564
08565:+00014:+00070:-00044:000579.3594:08565
08566:+00033:+00037:-00001:000579.3594:08566
08567:+00018:+00071:-00042:000579.3594:08567
08568:-00012:+00057:-00035:000579.3594:08568
08569:+00006:+00046:-00039:000579.3594:08569
08570:+00019:+00049:-00035:000579.3594:08570
08571:+00015:+00072:+00014:000579.3594:08571
08572:-00022:+00061:+00013:000579.3594:08572
08573:+00003:+00101:+00025:000579.3594:08573
08574:-00036:+00038:+00061:000579.3594:08574
08575:-00055:+00052:+00016:000579.3594:08575
08576:-00035:+00074:+00027:000579.3594:08576
08577:+00019:+00088:+00005:000579.3594:08577
08578:-00003:+00058:+00031:000579.3594:08578
08579:-00045:+00064:+00021:000579.3594:08579
08580:-00050:+00071:+00019:000579.3594:08580
08581:+00001:+00053:+00021:000579.3594:08581
08582:-00027:+00099:-00017:000579.3594:08582
08583:-00047:+00056:+00023:000579.3594:08583
08584:-00039:+00076:-00021:000579.3594:08584
08585:-00013:+00072:+00013:000579.3594:08585
08586:-00021:+00087:-00035:000490.7070:08586
08587:-00093:+00085:-00048:000490.7070:08587
08588:-00144:+00078:+00021:000490.7070:08588
08589:-00101:+00069:+00046:000490.7070:08589
08590:+00006:+00067:-00056:000490.7070:08590
08591:-00008:+00078:+00004:000490.7070:08591
08592:-00042:+00083:-00047:000490.7070:08592
08593:-00062:+00036:-00019:000490.7070:08593
08594:-00080:+00076:-00030:000490.7070:08594
08595:-00023:+00034:-00030:000490.7070:08595
08596:+00039:+00061:-00031:000490.7070:08596
08597:+00026:+00092:+00003:000490.7070:08597
08598:-00003:+00129:+00028:000490.7070:08598
08599:-00043:+00018:-00057:000490.7070:08599
08600:-00088:+00121:-00141:000490.7070:08600
08601:-00036:+00055:+00032:000490.7070:08601
08602:-00003:+00089:-00063:000490.7070:08602
08603:+00032:+00033:-00042:000490.7070:08603
08604:-00025:+00068:-00019:000490.7070:08604
08605:-00052:+00047:-00024:000490.7070:08605
08606:-00045:+00066:+00030:000490.7070:08606
08607:-00027:+00045:-00017:000490.7070:08607
08608:-00019:+00049:+00018:000490.7070:08608
08609:+00042:+00063:+00027:000490.7070:08609
08610:+00077:+00089:+00027:000490.7070:08610
08611:+00052:-00007:-00011:000490.7070:08611
08612:-00037:+00042:-00090:000490.7070:08612
08613:+00002:+00060:-00013:000490.7070:08613
08614:+00006:+00059:+00029:000490.7070:08614
08615:+00053:+00005:-00017:000490.7070:08615
08616:+00073:+00092:+00018:000490.7070:08616
08617:+00041:+00016:-00038:000490.7070:08617
08618:-00052:+00067:-00014:000490.7070:08618
08619:+00005:+00053:+00031:000490.7070:08619
08620:+00127:+00050:+00032:000490.7070:08620
08621:+00137:+00081:+00029:000490.7070:08621
08622:+00051:+00047:+00013:000490.7070:08622
08623:-00062:+00062:-00103:000490.7070:08623
08624:-00028:+00095:-00013:000490.7070:08624
08625:+00067:+00062:+00039:000490.7070:08625
08626:+00106:+00085:-00029:000505.4502:08626
08627:+00108:+00078:+00010:000505.4502:08627
08628:-00032:+00101:-00026:000505.4502:08628
08629:-00042:+00092:-00008:000505.4502:08629
08630:-00036:+00082:+00012:000505.4502:08630
08631:+00024:+00115:-00023:000505.4502:08631
08632:+00079:+00108:+00044:000505.4502:08632
08633:+00081:+00068:-00018:000505.4502:08633
08634:+00008:+00066:-00085:000505.4502:08634
08635:+00003:+00088:-00065:000505.4502:08635
08636:+00004:+00099:-00007:000505.4502:08636
08637:+00112:+00063:-00006:000505.4502:08637
08638:+00118:+00099:+00007:000505.4502:08638
08639:+00028:+00089:-00022:000505.4502:08639
08640:-00004:+00094:-00034:000505.4502:08640
08641:-00025:+00098:+00019:000505.4502:08641
08642:+00044:+00062:+00017:000505.4502:08642
08643:+00114:+00091:-00040:000505.4502:08643
08644:+00065:+00050:+00002:000505.4502:08644
08645:-00075:+00073:-00032:000505.4502:08645
08646:-00074:+00070:-00055:000505.4502:08646
08647:+00009:+00102:-00013:000505.4502:08647
08648:+00040:+00064:-00028:000505.4502:08648
08649:+00018:+00085:-00009:000505.4502:08649
08650:+00006:+00078:+00003:000505.4502:08650
08651:-00006:+00076:+00013:000505.4502:08651
08652:-00019:+00070:-00025:000505.4502:08652
08653:+00037:+00063:+00008:000505.4502:08653
08654:+00073:+00068:+00005:000505.4502:08654
08655:+00088:+00095:+00021:000505.4502:08655
08656:+00008:+00062:+00022:000505.4502:08656
08657:-00020:+00097:-00030:000505.4502:08657
08658:+00013:+00086:+00043:000505.4502:08658
08659:+00050:+00092:-00008:000505.4502:08659
08660:+00026:+00075:+00005:000505.4502:08660
08661:-00024:+00083:-00023:000505.4502:08661
08662:-00033:+00063:-00002:000557.3762:08662
08663:-00002:+00106:+00019:000557.3762:08663
08664:+00047:+00067:+00017:000557.3762:08664
08665:+00010:+00056:-00009:000557.3762:08665
08666:-00026:+00078:-00002:000557.3762:08666
08667:-00049:+00020:-00038:000557.3762:08667
08668:-00039:+00065:-00036:000557.3762:08668
08669:+00038:+00079:-00027:000557.3762:08669
08670:+00062:+00086:-00038:000557.3762:08670
08671:-00039:+00058:-00041:000557.3762:08671
08672:-00037:+00101:-00018:000557.3762:08672
08673:+00005:+00099:-00001:000557.3762:08673
08674:-00008:+00051:-00017:000557.3762:08674
08675:+00036:+00117:+00003:000557.3762:08675
08676:+00063:+00086:-00053:000557.3762:08676
08677:+00019:+00052:-00035:000557.3762:08677
08678:-00048:+00091:-00034:000557.3762:08678
08679:-00052:+00071:+00001:000557.3762:08679
08680:+00037:+00098:-00052:000557.3762:08680
08681:-00005:+00072:+00002:000557.3762:08681
08682:-00065:+00066:-00027:000557.3762:08682
08683:+00002:+00098:-00031:000557.3762:08683
08684:+00067:+00085:+00030:000557.3762:08684
08685:+00027:+00092:-00026:000557.3762:08685
08686:-00073:+00030:+00029:000557.3762:08686
08687:-00092:+00066:+00005:000557.3762:08687
08688:+00020:+00099:-00028:000557.3762:08688
08689:+00029:+00101:+00033:000557.3762:08689
08690:-00010:+00075:-00029:000557.3762:08690
08691:-00036:+00084:+00022:000557.3762:08691
08692:+00002:+00088:-00035:000557.3762:08692
08693:-00032:+00101:-00032:000557.3762:08693
08694:+00030:+00083:+00043:000557.3762:08694
08695:+00022:+00100:-00041:000557.3762:08695
08696:-00003:+00126:+00046:000588.1384:08696
08697:-00049:+00104:+00055:000588.1384:08697
08698:-00067:+00066:-00096:000588.1384:08698
08699:+00007:+00078:-00001:000588.1384:08699
08700:-00007:+00073:-00006:000588.1384:08700
08701:-00016:+00062:-00041:000588.1384:08701
08702:-00057:+00047:-00038:000588.1384:08702
08703:-00029:+00084:-00030:000588.1384:08703
08704:+00079:+00102:+00043:000588.1384:08704
08705:+00022:+00007:-00020:000588.1384:08705
08706:-00028:+00107:-00020:000588.1384:08706
08707:-00073:+00029:+00008:000588.1384:08707
08708:-00066:+00083:-00050:000588.1384:08708
08709:+00036:+00072:-00022:000588.1384:08709
08710:-00006:+00047:-00040:000588.1384:08710
08711:-00028:+00051:-00027:000588.1384:08711
08712:-00070:+00075:+00028:000588.1384:08712
08713:-00014:+00075:-00028:000588.1384:08713
08714:-00002:+00064:-00026:000588.1384:08714
08715:-00022:+00027:-00038:000588.1384:08715
08716:+00002:+00079:-00084:000588.1384:08716
08717:-00069:+00027:+00006:000588.1384:08717
08718:-00065:+00079:-00084:000588.1384:08718
08719:-00014:+00063:-00010:000588.1384:08719
08720:+00023:+00078:+00015:000588.1384:08720
08721:-00055:+00057:-00017:000588.1384:08721
08722:-00089:+00035:-00009:000588.1384:08722
08723:-00020:+00106:-00025:000588.1384:08723
08724:+00096:+00064:+00026:000588.1384:08724
08725:+00034:-00016:-00015:000588.1384:08725
08726:-00141:+00028:-00117:000588.1384:08726
08727:-00125:+00099:-00036:000588.1384:08727
08728:+00030:+00106:-00083:000588.1384:08728
08729:+00083:+00059:+00025:000607.8332:08729
08730:-00017:+00091:-00063:000607.8332:08730
08731:-00085:+00061:-00033:000607.8332:08731
08732:-00012:+00096:+00001:000607.8332:08732
08733:+00031:+00069:-00056:000607.8332:08733
08734:-00022:+00046:+00029:000607.8332:08734
08735:-00023:+00055:-00060:000607.8332:08735
08736:-00008:+00068:+00005:000607.8332:08736
08737:-00069:+00103:-00028:000607.8332:08737
08738:-00070:+00049:+00027:000607.8332:08738
08739:+00044:+00101:+00029:000607.8332:08739
08740:+00002:+00077:-00018:000607.8332:08740
08741:-00056:+00064:-00033:000607.8332:08741
08742:-00080:+00101:-00012:000607.8332:08742
08743:+00084:+00105:+00046:000607.8332:08743
08744:+00094:+00022:-00027:000607.8332:08744
08745:-00031:+00115:-00083:000607.8332:08745
08746:-00095:+00070:+00044:000607.8332:08746
08747:-00008:+00088:-00040:000607.8332:08747
08748:+00139:+00074:-00015:000607.8332:08748
08749:+00069:+00083:-00025:000607.8332:08749
08750:-00059:+00102:-00052:000607.8332:08750
08751:-00049:+00078:-00028:000607.8332:08751
08752:-00004:+00099:-00012:000607.8332:08752
08753:+00040:+00099:+00048:000607.8332:08753
08754:+00051:+00048:-00023:000607.8332:08754
08755:-00020:+00121:-00071:000607.8332:08755
08756:-00109:+00074:+00015:000607.8332:08756
08757:-00077:+00065:+00013:000607.8332:08757
08758:+00107:+00090:-00020:000607.8332:08758
08759:-00004:+00066:-00042:000607.8332:08759
08760:-00082:+00066:-00071:000607.8332:08760
08761:-00047:+00086:-00008:000612.6497:08761
08762:+00095:+00092:-00015:000612.6497:08762
08763:+00071:+00132:-00011:000612.6497:08763
08764:-00016:+00041:+00025:000612.6497:08764
08765:-00094:+00108:-00016:000612.6497:08765
08766:-00020:+00085:-00020:000612.6497:08766
08767:+00023:+00084:-00016:000612.6497:08767
08768:+00037:+00067:+00035:000612.6497:08768
08769:-00001:+00049:-00020:000612.6497:08769
08770:-00049:+00093:-00052:000612.6497:08770
08771:-00043:+00081:-00003:000612.6497:08771
08772:-00010:+00077:-00035:000612.6497:08772
08773:-00002:+00056:-00021:000612.6497:08773
08774:+00026:+00071:+00094:000612.6497:08774
08775:+00002:+00089:-00005:000612.6497:08775
08776:-00046:+00100:+00017:000612.6497:08776
08777:-00041:+00100:+00019:000612.6497:08777
08778:+00061:+00096:+00047:000612.6497:08778
08779:+00045:+00071:-00015:000612.6497:08779
08780:-00038:+00081:-00027:000612.6497:08780
08781:-00042:+00078:+00016:000612.6497:08781
08782:-00003:+00095:+00001:000612.6497:08782
08783:+00077:-00024:-00025:000612.6497:08783
08784:+00044:+00097:-00137:000612.6497:08784
08785:-00066:+00113:-00006:000612.6497:08785
08786:-00042:+00060:+00012:000612.6497:08786
08787:-00004:+00094:-00074:000612.6497:08787
08788:+00063:+00067:+00056:000612.6497:08788
08789:-00034:+00091:-00085:000612.6497:08789
08790:-00047:+00083:-00044:000612.6497:08790
08791:-00026:+00067:+00034:000612.6497:08791
08792:+00015:+00114:-00014:000612.6497:08792
08793:+00068:-00024:+00016:000612.6497:08793
08794:+00001:+00122:-00156:000610.6486:08794
08795:-00010:+00074:+00041:000610.6486:08795
08796:-00028:+00059:-00026:000610.6486:08796
08797:+00018:+00099:-00048:000610.6486:08797
08798:+00052:+00097:+00064:000610.6486:08798
08799:-00010:+00075:-00111:000610.6486:08799
08800:-00063:+00106:+00029:000610.6486:08800
08801:+00003:+00101:+00052:000610.6486:08801
08802:+00093:+00132:-00012:000610.6486:08802
08803:+00086:+00114:+00070:000610.6486:08803
08804:-00094:+00141:-00241:000610.6486:08804
08805:-00010:+00043:+00097:000610.6486:08805
08806:+00013:+00046:-00099:000610.6486:08806
08807:+00048:+00086:-00036:000610.6486:08807
08808:+00032:+00050:+00042:000610.6486:08808
08809:-00037:+00093:-00132:000610.6486:08809
08810:-00017:+00068:+00052:000610.6486:08810
08811:+00011:+00110:-00075:000610.6486:08811
08812:+00026:+00126:-00015:000610.6486:08812
08813:+00021:+00125:+00063:000610.6486:08813
08814:-00024:+00104:-00009:000610.6486:08814
08815:+00020:+00036:+00093:000610.6486:08815
08816:-00005:+00099:-00087:000610.6486:08816
08817:+00036:+00046:+00096:000610.6486:08817
08818:+00032:+00068:+00034:000610.6486:08818
08819:-00029:+00075:-00027:000610.6486:08819
08820:-00054:+00100:+00058:000610.6486:08820
08821:+00052:+00133:-00049:000610.6486:08821
08822:+00057:+00007:+00120:000610.6486:08822
08823:-00006:+00154:-00080:000610.6486:08823
08824:-00055:+00114:+00033:000610.6486:08824
08825:-00033:+00032:+00024:000610.6486:08825
08826:+00059:+00065:-00098:000617.8960:08826
08827:+00051:+00048:+00042:000617.8960:08827
08828:-00019:+00077:-00031:000617.8960:08828
08829:-00020:+00061:-00011:000617.8960:08829
08830:-00018:+00099:-00015:000617.8960:08830
08831:-00017:+00096:-00033:000617.8960:08831
08832:+00063:+00067:+00101:000617.8960:08832
08833:+00033:+00128:-00068:000617.8960:08833
08834:+00015:+00119:-00010:000617.8960:08834
08835:-00037:+00084:+00025:000617.8960:08835
08836:-00004:+00086:+00013:000617.8960:08836
08837:+00047:+00032:+00047:000617.8960:08837
08838:-00018:+00052:-00061:000617.8960:08838
08839:-00009:+00053:+00005:000617.8960:08839
08840:+00009:+00092:-00037:000617.8960:08840
08841:+00034:+00053:+00043:000617.8960:08841
08842:+00013:+00128:-00049:000617.8960:08842
08843:-00041:+00088:+00003:000617.8960:08843
08844:-00031:+00057:+00001:000617.8960:08844
08845:+00025:+00064:-00057:000617.8960:08845
08846:+00033:+00072:+00034:000617.8960:08846
08847:-00024:+00089:+00000:000617.8960:08847
08848:-00038:+00054:-00013:000617.8960:08848
08849:-00028:+00075:-00037:000617.8960:08849
08850:+00006:+00115:+00005:000617.8960:08850
08851:+00064:+00066:+00064:000617.8960:08851
08852:+00007:+00120:-00018:000617.8960:08852
08853:-00030:+00087:+00021:000617.8960:08853
08854:-00016:+00053:+00014:000617.8960:08854
08855:+00038:+00092:+00022:000617.8960:08855
08856:+00031:+00065:+00004:000617.8960:08856
08857:-00046:+00041:+00017:000617.8960:08857
08858:-00054:+00081:+00033:000634.3192:08858
08859:+00014:+00125:+00008:000634.3192:08859
08860:+00036:+00029:+00065:000634.3192:08860
08861:+00037:+00103:-00113:000634.3192:08861
08862:-00035:+00136:+00034:000634.3192:08862
08863:-00049:+00029:+00039:000634.3192:08863
08864:+00032:+00119:-00061:000634.3192:08864
08865:-00008:+00053:+00050:000634.3192:08865
08866:-00014:+00077:-00016:000634.3192:08866
08867:-00033:+00023:-00037:000634.3192:08867
08868:-00030:+00090:-00026:000634.3192:08868
08869:+00000:+00098:-00007:000634.3192:08869
08870:+00069:+00062:+00042:000634.3192:08870
08871:+00031:+00118:-00027:000634.3192:08871
08872:-00038:+00079:+00012:000634.3192:08872
08873:-00050:+00102:+00014:000634.3192:08873
08874:-00018:+00091:+00049:000634.3192:08874
08875:+00013:+00066:+00005:000634.3192:08875
08876:-00049:+00072:-00052:000634.3192:08876
08877:-00052:+00065:+00013:000634.3192:08877
08878:+00001:+00092:-00047:000634.3192:08878
08879:+00037:+00108:+00023:000634.3192:08879
08880:-00004:+00100:-00076:000634.3192:08880
08881:-00064:+00075:-00018:000634.3192:08881
08882:-00061:+00036:+00011:000634.3192:08882
08883:+00020:+00078:-00052:000634.3192:08883
08884:+00019:+00072:-00005:000634.3192:08884
08885:-00037:+00091:-00018:000634.3192:08885
08886:-00053:+00099:-00011:000634.3192:08886
08887:-00053:+00093:+00020:000634.3192:08887
08888:-00015:+00007:-00053:000634.3192:08888
[truncated: 50,041 more chars]
