# Supplementary material for: Suboptimal Omnidirectional Wheel Design and Implementation
Source: Sensors (Basel). 2021 Jan 28;21(3):865. doi: 10.3390/s21030865 (PMC7865864; doi:10.3390/s21030865)
Supplement: Supplementary file 1 [file sensors-21-00865-s001.zip › 2.-Data 2 Files Comparative RPM Optimal_Soft Suboptimal/ACDATA02.TXT]

00001:+00023:-00042:+00042:000608.4937:00001
00002:+00020:-00007:-00042:000608.4937:00002
00003:-00011:+00135:-00057:000608.4937:00003
00004:-00035:+00001:+00014:000608.4937:00004
00005:-00007:+00074:-00033:000608.4937:00005
00006:+00017:+00051:+00007:000608.4937:00006
00007:+00002:+00021:+00004:000608.4937:00007
00008:+00042:+00105:+00050:000608.4937:00008
00009:+00072:-00014:-00035:000608.4937:00009
00010:-00026:+00143:-00024:000608.4937:00010
00011:-00016:+00133:+00035:000608.4937:00011
00012:+00073:+00013:+00003:000608.4937:00012
00013:+00027:+00076:-00031:000608.4937:00013
00014:+00043:+00060:+00027:000608.4937:00014
00015:+00022:+00026:-00004:000608.4937:00015
00016:+00039:+00046:-00006:000608.4937:00016
00017:+00109:+00051:+00028:000608.4937:00017
00018:+00083:+00076:+00015:000608.4937:00018
00019:-00031:+00102:-00034:000608.4937:00019
00020:+00017:+00044:-00017:000608.4937:00020
00021:+00113:+00075:-00001:000608.4937:00021
00022:+00053:-00023:-00044:000608.4937:00022
00023:-00033:+00019:-00032:000608.4937:00023
00024:+00050:+00003:+00050:000608.4937:00024
00025:+00050:+00030:-00040:000608.4937:00025
00026:-00001:+00017:+00016:000609.7603:00026
00027:+00023:+00059:+00028:000609.7603:00027
00028:+00065:+00018:+00022:000609.7603:00028
00029:-00020:+00120:-00031:000609.7603:00029
00030:-00001:+00082:+00028:000609.7603:00030
00031:+00081:+00031:+00002:000609.7603:00031
00032:+00014:+00054:-00034:000609.7603:00032
00033:+00058:+00047:+00041:000609.7603:00033
00034:+00033:+00047:+00022:000609.7603:00034
00035:-00018:+00022:-00032:000609.7603:00035
00036:+00012:+00031:-00007:000609.7603:00036
00037:+00024:+00034:+00010:000609.7603:00037
00038:+00068:-00014:-00069:000609.7603:00038
00039:-00025:+00031:-00053:000609.7603:00039
00040:-00048:-00043:+00079:000609.7603:00040
00041:+00049:+00088:+00017:000609.7603:00041
00042:+00011:+00033:-00046:000609.7603:00042
00043:-00056:+00039:+00004:000609.7603:00043
00044:-00008:+00027:-00019:000609.7603:00044
00045:-00006:+00061:-00043:000609.7603:00045
00046:-00064:+00024:+00022:000609.7603:00046
00047:-00010:+00074:+00016:000609.7603:00047
00048:-00001:+00079:-00064:000609.7603:00048
00049:-00084:+00182:-00023:000609.7603:00049
00050:-00011:-00069:+00029:000609.7603:00050
00051:+00012:+00013:-00010:000609.7603:00051
00052:+00018:-00005:-00058:000609.7603:00052
00053:+00023:-00013:+00065:000609.7603:00053
00054:-00020:+00043:-00028:000609.7603:00054
00055:-00017:+00072:-00052:000609.7603:00055
00056:-00003:+00037:+00038:000609.7603:00056
00057:+00024:+00049:+00027:000609.7603:00057
00058:+00000:+00033:-00030:000609.7603:00058
00059:-00061:+00207:-00065:000603.5619:00059
00060:-00039:-00091:+00014:000603.5619:00060
00061:-00003:+00051:-00047:000603.5619:00061
00062:-00015:+00068:-00079:000603.5619:00062
00063:-00028:+00030:+00032:000603.5619:00063
00064:-00051:+00031:+00004:000603.5619:00064
00065:-00031:-00001:-00019:000603.5619:00065
00066:-00011:+00065:+00012:000603.5619:00066
00067:+00026:+00078:+00012:000603.5619:00067
00068:-00040:+00041:-00020:000603.5619:00068
00069:-00043:+00118:-00027:000603.5619:00069
00070:+00077:+00163:-00022:000603.5619:00070
00071:+00011:-00087:-00064:000603.5619:00071
00072:+00004:+00059:-00055:000603.5619:00072
00073:+00066:+00024:+00018:000603.5619:00073
00074:+00011:+00064:-00045:000603.5619:00074
00075:-00004:+00026:-00020:000603.5619:00075
00076:+00034:+00038:+00053:000603.5619:00076
00077:+00096:+00118:+00055:000603.5619:00077
00078:-00118:+00211:-00064:000603.5619:00078
00079:-00028:+00094:+00161:000603.5619:00079
00080:+00068:+00081:-00067:000603.5619:00080
00081:-00066:+00111:-00053:000603.5619:00081
00082:+00000:-00006:-00015:000603.5619:00082
00083:-00032:+00025:-00001:000603.5619:00083
00084:-00076:+00037:-00058:000603.5619:00084
00085:+00014:-00017:+00020:000603.5619:00085
00086:+00001:+00035:+00034:000603.5619:00086
00087:+00043:-00071:-00096:000603.5619:00087
00088:-00024:+00112:-00041:000603.5619:00088
00089:-00011:+00061:+00068:000603.5619:00089
00090:+00007:+00088:-00016:000603.5619:00090
00091:-00005:+00103:-00044:000613.9390:00091
00092:+00062:+00025:+00033:000613.9390:00092
00093:+00005:-00036:+00018:000613.9390:00093
00094:-00017:-00033:-00045:000613.9390:00094
00095:+00019:+00066:-00023:000613.9390:00095
00096:+00032:+00021:+00023:000613.9390:00096
00097:-00068:-00085:-00112:000613.9390:00097
00098:-00090:+00150:-00018:000613.9390:00098
00099:+00018:+00018:+00061:000613.9390:00099
00100:-00033:-00028:-00013:000613.9390:00100
00101:-00029:+00099:-00069:000613.9390:00101
00102:-00031:+00031:+00054:000613.9390:00102
00103:-00062:+00036:-00040:000613.9390:00103
00104:+00016:+00071:-00047:000613.9390:00104
00105:-00024:+00025:+00016:000613.9390:00105
00106:-00033:+00091:-00008:000613.9390:00106
00107:-00053:-00089:-00074:000613.9390:00107
00108:-00019:+00026:+00054:000613.9390:00108
00109:+00024:+00009:-00040:000613.9390:00109
00110:-00040:+00030:-00006:000613.9390:00110
00111:+00018:+00035:-00010:000613.9390:00111
00112:+00029:+00058:+00008:000613.9390:00112
00113:-00027:+00066:-00054:000613.9390:00113
00114:-00004:+00030:+00011:000613.9390:00114
00115:+00012:+00073:+00004:000613.9390:00115
00116:+00023:-00068:-00055:000613.9390:00116
00117:-00053:-00008:-00027:000613.9390:00117
00118:+00025:-00043:+00068:000613.9390:00118
00119:-00007:-00013:-00026:000613.9390:00119
00120:-00030:+00087:-00032:000613.9390:00120
00121:-00034:+00003:+00015:000613.9390:00121
00122:-00023:+00041:-00025:000613.9390:00122
00123:-00050:+00107:-00063:000613.9390:00123
00124:+00007:+00023:+00033:000610.9776:00124
00125:-00014:+00063:+00024:000610.9776:00125
00126:-00029:-00136:-00074:000610.9776:00126
00127:-00015:+00069:+00020:000610.9776:00127
00128:+00046:-00078:-00062:000610.9776:00128
00129:-00014:-00005:-00012:000610.9776:00129
00130:+00011:+00046:-00043:000610.9776:00130
00131:+00057:+00014:+00064:000610.9776:00131
00132:-00022:+00079:-00039:000610.9776:00132
00133:+00020:-00017:+00055:000610.9776:00133
00134:-00004:+00002:+00015:000610.9776:00134
00135:+00036:+00039:+00063:000610.9776:00135
00136:+00015:-00114:-00045:000610.9776:00136
00137:-00049:+00163:-00037:000610.9776:00137
00138:+00024:+00028:-00044:000610.9776:00138
00139:-00017:+00013:-00010:000610.9776:00139
00140:-00024:+00054:-00044:000610.9776:00140
00141:+00003:+00038:+00047:000610.9776:00141
00142:-00053:+00011:-00060:000610.9776:00142
00143:+00037:+00020:+00034:000610.9776:00143
00144:+00026:-00010:-00041:000610.9776:00144
00145:-00020:+00050:+00037:000610.9776:00145
00146:-00039:-00111:-00076:000610.9776:00146
00147:-00051:+00207:+00071:000610.9776:00147
00148:+00040:-00077:+00019:000610.9776:00148
00149:+00001:+00004:+00038:000610.9776:00149
00150:+00015:+00020:-00006:000610.9776:00150
00151:+00049:+00029:+00049:000610.9776:00151
00152:-00007:+00118:-00093:000610.9776:00152
00153:+00013:+00015:+00017:000610.9776:00153
00154:+00009:+00050:-00056:000610.9776:00154
00155:+00012:+00055:+00042:000610.9776:00155
00156:-00017:-00078:-00070:000610.9776:00156
00157:+00005:-00008:+00036:000603.2938:00157
00158:+00059:-00019:+00019:000603.2938:00158
00159:+00012:+00026:+00038:000603.2938:00159
00160:-00015:+00035:-00041:000603.2938:00160
00161:-00005:+00072:+00042:000603.2938:00161
00162:-00015:+00078:-00039:000603.2938:00162
00163:+00022:+00044:+00046:000603.2938:00163
00164:-00037:+00087:-00043:000603.2938:00164
00165:+00046:+00008:+00049:000603.2938:00165
00166:-00003:-00076:-00015:000603.2938:00166
00167:-00011:+00029:+00030:000603.2938:00167
00168:+00078:+00151:-00043:000603.2938:00168
00169:+00036:-00016:+00029:000603.2938:00169
00170:+00008:+00050:-00045:000603.2938:00170
00171:+00057:+00031:-00015:000603.2938:00171
00172:-00020:+00088:-00029:000603.2938:00172
00173:+00075:-00015:+00048:000603.2938:00173
00174:+00051:+00073:-00001:000603.2938:00174
00175:-00009:-00039:+00012:000603.2938:00175
00176:-00003:+00145:-00035:000603.2938:00176
00177:+00040:-00075:+00064:000603.2938:00177
00178:+00030:+00023:+00003:000603.2938:00178
00179:+00002:+00082:-00057:000603.2938:00179
00180:-00032:+00004:-00005:000603.2938:00180
00181:+00021:+00042:-00010:000603.2938:00181
00182:+00018:+00018:-00011:000603.2938:00182
00183:-00023:-00022:-00019:000603.2938:00183
00184:-00017:+00089:+00036:000603.2938:00184
00185:+00018:-00037:-00078:000603.2938:00185
00186:-00031:+00082:-00021:000603.2938:00186
00187:+00034:+00087:-00010:000603.2938:00187
00188:+00023:-00001:+00008:000603.2938:00188
00189:-00006:+00069:-00045:000603.2938:00189
00190:+00032:+00039:+00006:000613.9594:00190
00191:-00019:+00032:-00016:000613.9594:00191
00192:+00022:+00039:-00032:000613.9594:00192
00193:+00026:+00016:+00016:000613.9594:00193
00194:+00043:+00038:+00034:000613.9594:00194
00195:-00042:+00044:-00060:000613.9594:00195
00196:-00026:+00114:+00034:000613.9594:00196
00197:+00062:+00066:-00007:000613.9594:00197
00198:+00022:+00023:-00035:000613.9594:00198
00199:-00046:+00058:-00051:000613.9594:00199
00200:-00012:+00047:-00016:000613.9594:00200
00201:-00025:+00000:-00053:000613.9594:00201
00202:-00016:+00041:-00053:000613.9594:00202
00203:+00012:+00052:+00015:000613.9594:00203
00204:+00009:+00088:-00082:000613.9594:00204
00205:-00099:+00025:-00020:000613.9594:00205
00206:+00049:+00025:+00022:000613.9594:00206
00207:+00054:+00096:+00011:000613.9594:00207
00208:+00037:+00042:-00055:000613.9594:00208
00209:+00016:-00002:+00057:000613.9594:00209
00210:+00040:+00044:-00023:000613.9594:00210
00211:-00027:+00012:-00051:000613.9594:00211
00212:+00012:+00034:+00027:000613.9594:00212
00213:+00140:+00065:+00053:000613.9594:00213
00214:-00070:-00081:-00078:000613.9594:00214
00215:-00101:+00167:-00071:000613.9594:00215
00216:+00085:+00010:+00126:000613.9594:00216
00217:+00076:+00038:-00093:000613.9594:00217
00218:-00028:+00070:-00051:000613.9594:00218
00219:+00019:+00032:+00033:000613.9594:00219
00220:-00050:+00007:-00034:000613.9594:00220
00221:-00002:+00043:-00048:000613.9594:00221
00222:+00081:+00025:+00006:000621.4675:00222
00223:+00018:+00131:-00007:000621.4675:00223
00224:-00105:-00054:-00061:000621.4675:00224
00225:+00064:+00011:+00096:000621.4675:00225
00226:+00152:+00022:+00055:000621.4675:00226
00227:-00080:+00045:-00090:000621.4675:00227
00228:-00071:+00021:+00058:000621.4675:00228
00229:+00099:+00044:+00026:000621.4675:00229
00230:-00063:+00051:-00084:000621.4675:00230
00231:+00018:+00040:+00068:000621.4675:00231
00232:+00050:+00046:+00018:000621.4675:00232
00233:-00079:-00094:-00037:000621.4675:00233
00234:-00048:+00046:-00053:000621.4675:00234
00235:+00042:-00039:+00069:000621.4675:00235
00236:+00025:+00078:-00078:000621.4675:00236
00237:-00053:+00058:-00026:000621.4675:00237
00238:+00005:+00045:-00001:000621.4675:00238
00239:-00033:+00059:-00031:000621.4675:00239
00240:-00056:+00023:-00045:000621.4675:00240
00241:+00035:+00037:+00056:000621.4675:00241
00242:+00017:+00004:-00015:000621.4675:00242
00243:-00095:-00048:-00030:000621.4675:00243
00244:-00038:+00119:-00022:000621.4675:00244
00245:+00038:+00024:+00048:000621.4675:00245
00246:+00001:+00087:-00055:000621.4675:00246
00247:-00060:+00087:+00014:000621.4675:00247
00248:+00022:+00041:+00035:000621.4675:00248
00249:+00018:+00040:-00040:000621.4675:00249
00250:-00038:+00018:+00008:000621.4675:00250
00251:+00023:-00008:+00051:000621.4675:00251
00252:-00035:+00008:-00066:000621.4675:00252
00253:-00052:+00001:+00044:000621.4675:00253
00254:-00032:+00106:-00009:000615.6545:00254
00255:+00023:-00017:+00071:000615.6545:00255
00256:+00012:+00104:-00108:000615.6545:00256
00257:-00027:+00077:+00027:000615.6545:00257
00258:-00021:+00019:+00016:000615.6545:00258
00259:-00052:+00031:-00052:000615.6545:00259
00260:-00011:+00021:+00007:000615.6545:00260
00261:+00055:+00057:+00050:000615.6545:00261
00262:-00082:-00011:-00109:000615.6545:00262
00263:-00068:+00009:-00005:000615.6545:00263
00264:+00017:+00122:+00051:000615.6545:00264
00265:+00047:+00037:-00006:000615.6545:00265
00266:-00023:+00043:-00047:000615.6545:00266
00267:+00029:+00041:-00001:000615.6545:00267
00268:+00018:+00093:-00032:000615.6545:00268
00269:+00025:+00018:-00020:000615.6545:00269
00270:+00083:+00009:+00018:000615.6545:00270
00271:-00019:+00010:-00052:000615.6545:00271
00272:-00056:-00012:-00007:000615.6545:00272
00273:+00008:+00006:+00031:000615.6545:00273
00274:+00033:-00088:+00012:000615.6545:00274
00275:-00019:+00121:-00027:000615.6545:00275
00276:+00034:+00024:+00047:000615.6545:00276
00277:+00017:+00025:-00019:000615.6545:00277
00278:-00064:+00049:-00041:000615.6545:00278
00279:+00000:+00020:-00018:000615.6545:00279
00280:+00044:+00061:+00008:000615.6545:00280
00281:+00001:+00014:-00060:000615.6545:00281
00282:-00056:+00121:+00006:000615.6545:00282
00283:-00021:-00036:+00030:000615.6545:00283
00284:+00039:-00007:+00002:000615.6545:00284
00285:+00021:+00088:-00068:000615.6545:00285
00286:-00005:+00028:+00011:000615.6545:00286
00287:-00028:+00075:-00025:000616.4293:00287
00288:+00032:+00060:+00023:000616.4293:00288
00289:+00030:+00071:+00032:000616.4293:00289
00290:+00026:+00108:+00009:000616.4293:00290
00291:-00054:-00032:-00126:000616.4293:00291
00292:+00000:+00151:-00008:000616.4293:00292
00293:+00082:+00096:-00082:000616.4293:00293
00294:-00015:-00019:-00001:000616.4293:00294
00295:-00009:+00094:-00044:000616.4293:00295
00296:+00016:-00049:-00002:000616.4293:00296
00297:-00052:+00069:-00088:000616.4293:00297
00298:+00032:+00030:+00026:000616.4293:00298
00299:-00032:+00021:+00003:000616.4293:00299
00300:+00038:+00064:+00065:000616.4293:00300
00301:-00104:+00003:-00058:000616.4293:00301
00302:-00013:+00157:+00030:000616.4293:00302
00303:+00048:+00092:-00127:000616.4293:00303
00304:-00061:-00047:+00074:000616.4293:00304
00305:+00023:+00129:-00081:000616.4293:00305
00306:+00013:-00006:+00092:000616.4293:00306
00307:-00027:+00083:-00053:000616.4293:00307
00308:+00065:+00028:+00035:000616.4293:00308
00309:+00079:+00089:-00067:000616.4293:00309
00310:+00040:+00009:+00010:000616.4293:00310
00311:-00091:+00319:-00006:000616.4293:00311
00312:+00069:-00075:+00093:000616.4293:00312
00313:+00047:+00167:-00117:000616.4293:00313
00314:+00001:+00096:-00058:000616.4293:00314
00315:+00002:+00059:+00074:000616.4293:00315
00316:-00021:+00032:-00001:000616.4293:00316
00317:+00016:+00068:+00005:000616.4293:00317
00318:+00013:-00053:+00033:000616.4293:00318
00319:+00077:+00113:-00046:000615.6211:00319
00320:-00090:-00019:-00143:000615.6211:00320
00321:-00084:+00248:+00007:000615.6211:00321
00322:+00097:+00060:-00047:000615.6211:00322
00323:-00010:-00032:+00002:000615.6211:00323
00324:-00005:+00076:-00021:000615.6211:00324
00325:+00032:-00003:+00061:000615.6211:00325
00326:-00053:+00052:-00083:000615.6211:00326
00327:+00055:+00027:-00020:000615.6211:00327
00328:+00108:+00145:-00021:000615.6211:00328
00329:+00100:+00017:+00043:000615.6211:00329
00330:-00137:-00055:-00087:000615.6211:00330
00331:-00116:-00035:+00185:000615.6211:00331
00332:+00201:-00037:+00008:000615.6211:00332
00333:-00083:+00040:-00099:000615.6211:00333
00334:-00090:+00053:+00089:000615.6211:00334
00335:+00054:-00050:+00026:000615.6211:00335
00336:-00176:+00043:-00060:000615.6211:00336
00337:+00007:+00079:+00000:000615.6211:00337
00338:+00039:-00022:+00038:000615.6211:00338
00339:-00094:-00043:-00080:000615.6211:00339
00340:-00074:-00068:-00075:000615.6211:00340
00341:+00053:-00112:+00132:000615.6211:00341
00342:+00071:+00097:-00077:000615.6211:00342
00343:+00035:-00048:-00013:000615.6211:00343
00344:-00009:+00034:+00083:000615.6211:00344
00345:+00035:-00006:-00074:000615.6211:00345
00346:+00013:+00028:-00055:000615.6211:00346
00347:+00051:+00035:+00042:000615.6211:00347
00348:-00007:+00067:+00022:000615.6211:00348
00349:-00066:-00114:-00111:000615.6211:00349
00350:-00069:+00137:+00038:000615.6211:00350
00351:+00069:-00087:+00159:000615.6211:00351
00352:-00043:+00037:-00039:000613.8233:00352
00353:-00060:-00012:-00035:000613.8233:00353
00354:+00069:+00051:+00070:000613.8233:00354
00355:-00078:+00036:-00061:000613.8233:00355
00356:-00030:+00049:-00040:000613.8233:00356
00357:+00044:+00021:+00007:000613.8233:00357
00358:+00041:+00049:+00043:000613.8233:00358
00359:-00008:-00046:-00084:000613.8233:00359
00360:-00082:+00051:+00030:000613.8233:00360
00361:+00032:+00119:-00034:000613.8233:00361
00362:+00045:+00036:+00007:000613.8233:00362
00363:-00064:+00089:-00039:000613.8233:00363
00364:-00012:+00039:-00016:000613.8233:00364
00365:-00018:+00072:-00057:000613.8233:00365
00366:+00123:+00001:+00045:000613.8233:00366
00367:+00075:+00073:+00001:000613.8233:00367
00368:-00083:-00040:-00043:000613.8233:00368
00369:-00072:+00051:+00007:000613.8233:00369
00370:+00131:-00022:+00113:000613.8233:00370
00371:+00023:+00033:-00032:000613.8233:00371
00372:-00061:+00042:-00013:000613.8233:00372
00373:-00019:+00039:+00052:000613.8233:00373
00374:+00002:+00025:-00026:000613.8233:00374
00375:-00009:+00057:-00043:000613.8233:00375
00376:-00021:+00015:+00005:000613.8233:00376
00377:-00005:+00023:+00033:000613.8233:00377
00378:-00022:-00036:-00042:000613.8233:00378
00379:-00024:+00010:+00005:000613.8233:00379
00380:-00001:+00109:-00007:000613.8233:00380
00381:+00024:-00036:+00018:000613.8233:00381
00382:-00017:+00074:-00032:000613.8233:00382
00383:+00010:+00028:-00025:000613.8233:00383
00384:-00015:+00049:-00032:000625.4511:00384
00385:+00063:+00005:+00037:000625.4511:00385
00386:+00093:+00062:-00003:000625.4511:00386
00387:-00003:+00017:-00034:000625.4511:00387
00388:-00043:+00099:-00025:000625.4511:00388
00389:+00001:-00025:+00062:000625.4511:00389
00390:+00060:+00027:+00012:000625.4511:00390
00391:+00018:+00012:-00069:000625.4511:00391
00392:-00054:+00040:+00008:000625.4511:00392
00393:+00003:+00006:+00022:000625.4511:00393
00394:-00019:+00056:-00043:000625.4511:00394
00395:+00004:+00018:+00010:000625.4511:00395
00396:+00001:+00037:+00037:000625.4511:00396
00397:-00044:+00012:-00024:000625.4511:00397
00398:-00076:+00054:-00008:000625.4511:00398
00399:+00007:+00050:+00012:000625.4511:00399
00400:+00029:+00016:+00012:000625.4511:00400
00401:-00035:+00052:-00028:000625.4511:00401
00402:+00028:+00029:-00012:000625.4511:00402
00403:-00036:+00031:-00010:000625.4511:00403
00404:+00028:+00025:+00006:000625.4511:00404
00405:+00094:+00050:+00033:000625.4511:00405
00406:+00036:+00025:-00011:000625.4511:00406
00407:-00069:+00067:-00024:000625.4511:00407
00408:-00015:+00033:+00046:000625.4511:00408
00409:+00074:+00028:+00001:000625.4511:00409
00410:+00021:+00042:-00067:000625.4511:00410
00411:-00048:+00037:-00001:000625.4511:00411
00412:-00011:+00047:+00016:000625.4511:00412
00413:-00048:+00037:-00050:000625.4511:00413
00414:+00024:+00006:+00036:000625.4511:00414
00415:+00008:+00059:+00016:000625.4511:00415
00416:-00063:+00009:-00067:000624.3690:00416
00417:-00015:+00096:-00033:000624.3690:00417
00418:+00039:+00024:+00009:000624.3690:00418
00419:+00012:+00035:-00038:000624.3690:00419
00420:-00053:+00037:-00035:000624.3690:00420
00421:+00004:+00040:+00025:000624.3690:00421
00422:+00004:+00031:-00050:000624.3690:00422
00423:+00047:+00041:+00022:000624.3690:00423
00424:+00084:+00010:+00008:000624.3690:00424
00425:-00001:+00034:-00031:000624.3690:00425
00426:-00065:+00118:+00001:000624.3690:00426
00427:-00007:+00002:-00011:000624.3690:00427
00428:+00035:+00094:-00017:000624.3690:00428
00429:+00011:+00026:-00012:000624.3690:00429
00430:-00009:+00044:-00007:000624.3690:00430
00431:-00040:+00041:-00025:000624.3690:00431
00432:-00081:+00041:+00001:000624.3690:00432
00433:-00006:+00032:+00023:000624.3690:00433
00434:+00016:+00023:-00015:000624.3690:00434
00435:-00040:+00071:-00028:000624.3690:00435
00436:-00044:+00056:-00001:000624.3690:00436
00437:-00022:+00013:+00006:000624.3690:00437
00438:+00025:+00040:-00033:000624.3690:00438
00439:-00013:+00026:+00012:000624.3690:00439
00440:-00037:+00021:-00008:000624.3690:00440
00441:+00009:+00024:-00022:000624.3690:00441
00442:+00020:+00021:-00017:000624.3690:00442
00443:+00052:+00053:+00050:000624.3690:00443
00444:+00025:+00084:-00029:000624.3690:00444
00445:-00034:+00029:+00008:000624.3690:00445
00446:-00011:+00094:+00019:000624.3690:00446
00447:+00039:+00075:-00012:000624.3690:00447
00448:+00046:+00061:+00007:000621.2453:00448
00449:-00047:+00037:-00011:000621.2453:00449
00450:+00032:+00056:+00019:000621.2453:00450
00451:-00016:+00011:-00032:000621.2453:00451
00452:-00020:+00059:-00002:000621.2453:00452
00453:+00030:+00018:-00016:000621.2453:00453
00454:+00037:+00034:+00007:000621.2453:00454
00455:-00045:+00091:-00025:000621.2453:00455
00456:-00040:+00030:+00026:000621.2453:00456
00457:+00022:+00066:-00013:000621.2453:00457
00458:+00061:+00054:+00006:000621.2453:00458
00459:+00049:+00076:-00007:000621.2453:00459
00460:-00038:+00106:-00026:000621.2453:00460
00461:+00027:+00024:+00000:000621.2453:00461
00462:+00065:+00075:-00013:000621.2453:00462
00463:+00031:+00106:+00010:000621.2453:00463
00464:-00008:+00037:-00055:000621.2453:00464
00465:-00030:+00090:-00014:000621.2453:00465
00466:+00088:-00017:+00022:000621.2453:00466
00467:+00064:+00095:-00024:000621.2453:00467
00468:-00029:+00028:+00003:000621.2453:00468
00469:+00032:+00044:+00009:000621.2453:00469
00470:-00019:+00024:-00046:000621.2453:00470
00471:-00067:+00075:+00007:000621.2453:00471
00472:+00065:+00047:+00029:000621.2453:00472
00473:+00035:+00010:-00049:000621.2453:00473
00474:-00078:+00042:-00008:000621.2453:00474
00475:-00092:+00122:-00050:000621.2453:00475
00476:+00012:-00020:+00065:000621.2453:00476
00477:+00066:+00080:-00074:000621.2453:00477
00478:+00020:+00011:+00013:000621.2453:00478
00479:-00023:+00065:-00035:000621.2453:00479
00480:+00015:+00006:-00018:000629.5566:00480
00481:+00073:+00072:+00017:000629.5566:00481
00482:+00026:-00008:-00002:000629.5566:00482
00483:-00093:+00079:-00045:000629.5566:00483
00484:-00033:-00019:+00030:000629.5566:00484
00485:+00039:-00040:+00037:000629.5566:00485
00486:+00047:+00042:-00030:000629.5566:00486
00487:-00010:+00041:-00017:000629.5566:00487
00488:-00016:+00088:+00002:000629.5566:00488
00489:-00007:+00026:-00011:000629.5566:00489
00490:-00046:+00041:-00016:000629.5566:00490
00491:-00009:+00030:+00010:000629.5566:00491
00492:-00037:-00074:-00030:000629.5566:00492
00493:-00017:-00056:+00030:000629.5566:00493
00494:-00001:+00102:-00098:000629.5566:00494
00495:-00045:-00016:-00047:000629.5566:00495
00496:+00026:+00022:+00038:000629.5566:00496
00497:+00052:+00042:+00002:000629.5566:00497
00498:-00026:-00033:-00057:000629.5566:00498
00499:+00035:-00013:+00039:000629.5566:00499
00500:+00114:+00040:+00077:000629.5566:00500
00501:-00059:-00161:-00112:000629.5566:00501
00502:-00048:-00132:+00035:000629.5566:00502
00503:+00032:+00045:+00028:000629.5566:00503
00504:-00001:-00087:+00078:000629.5566:00504
00505:+00079:+00073:-00071:000629.5566:00505
00506:+00016:-00053:+00046:000629.5566:00506
00507:-00022:+00070:-00086:000629.5566:00507
00508:+00017:+00022:+00000:000629.5566:00508
00509:+00027:+00093:-00024:000629.5566:00509
00510:+00069:-00269:-00089:000629.5566:00510
00511:-00106:+00297:-00062:000635.6338:00511
00512:+00100:-00237:+00170:000635.6338:00512
00513:+00015:+00313:-00019:000635.6338:00513
00514:+00049:+00052:+00053:000635.6338:00514
00515:+00017:-00052:+00054:000635.6338:00515
00516:+00003:+00024:-00122:000635.6338:00516
00517:+00047:+00077:-00081:000635.6338:00517
00518:+00039:+00031:+00078:000635.6338:00518
00519:+00111:+00149:+00012:000635.6338:00519
00520:-00114:-00057:-00125:000635.6338:00520
00521:-00095:-00169:+00204:000635.6338:00521
00522:+00130:+00132:+00096:000635.6338:00522
00523:-00038:+00009:-00057:000635.6338:00523
00524:+00000:+00140:+00078:000635.6338:00524
00525:+00045:+00029:+00043:000635.6338:00525
00526:-00094:+00007:-00054:000635.6338:00526
00527:-00003:+00106:-00014:000635.6338:00527
00528:+00028:+00054:+00003:000635.6338:00528
00529:-00042:-00162:-00093:000635.6338:00529
00530:-00076:+00132:-00088:000635.6338:00530
00531:+00095:-00111:+00226:000635.6338:00531
00532:+00045:+00061:-00115:000635.6338:00532
00533:-00068:-00040:+00015:000635.6338:00533
00534:+00047:+00075:+00054:000635.6338:00534
00535:+00020:-00026:-00098:000635.6338:00535
00536:-00037:+00034:-00069:000635.6338:00536
00537:+00072:+00057:+00024:000635.6338:00537
00538:+00040:+00108:+00052:000635.6338:00538
00539:-00095:-00057:-00126:000635.6338:00539
00540:-00065:-00088:+00192:000635.6338:00540
00541:+00122:-00027:+00060:000635.6338:00541
00542:-00097:-00003:-00082:000635.6338:00542
00543:-00045:+00046:+00029:000631.0794:00543
00544:+00083:-00030:+00072:000631.0794:00544
00545:-00139:+00033:-00115:000631.0794:00545
00546:-00004:+00038:+00039:000631.0794:00546
00547:+00029:+00104:-00031:000631.0794:00547
00548:-00058:-00128:-00093:000631.0794:00548
00549:-00025:+00231:-00140:000631.0794:00549
00550:+00075:-00112:+00161:000631.0794:00550
00551:-00036:+00084:-00141:000631.0794:00551
00552:-00013:-00091:+00028:000631.0794:00552
00553:+00066:+00088:+00071:000631.0794:00553
00554:+00007:-00098:-00145:000631.0794:00554
00555:+00018:+00069:-00015:000631.0794:00555
00556:+00084:+00076:+00035:000631.0794:00556
00557:+00049:+00097:+00031:000631.0794:00557
00558:-00054:+00190:-00094:000631.0794:00558
00559:+00021:-00143:+00157:000631.0794:00559
00560:+00028:+00095:-00041:000631.0794:00560
00561:-00010:-00017:-00001:000631.0794:00561
00562:+00059:+00102:+00083:000631.0794:00562
00563:-00015:-00001:-00002:000631.0794:00563
00564:-00062:+00037:-00036:000631.0794:00564
00565:+00046:+00047:+00045:000631.0794:00565
00566:+00005:+00090:+00011:000631.0794:00566
00567:-00023:+00009:-00057:000631.0794:00567
00568:+00000:+00145:-00096:000631.0794:00568
00569:-00013:+00022:+00004:000631.0794:00569
00570:-00038:+00119:-00016:000631.0794:00570
00571:+00045:+00032:-00037:000631.0794:00571
00572:+00003:+00032:+00022:000631.0794:00572
00573:-00076:+00000:-00060:000631.0794:00573
00574:+00032:+00041:+00033:000641.2712:00574
00575:+00111:+00028:-00025:000641.2712:00575
00576:+00031:+00100:-00063:000641.2712:00576
00577:-00053:+00119:-00019:000641.2712:00577
00578:-00031:+00025:-00003:000641.2712:00578
00579:+00062:+00069:-00027:000641.2712:00579
00580:+00036:+00023:-00025:000641.2712:00580
00581:-00018:+00025:+00023:000641.2712:00581
00582:-00080:+00021:-00044:000641.2712:00582
00583:+00011:+00074:+00022:000641.2712:00583
00584:+00045:-00022:-00004:000641.2712:00584
00585:-00083:+00081:-00046:000641.2712:00585
00586:-00045:+00093:-00018:000641.2712:00586
00587:+00016:-00017:+00001:000641.2712:00587
00588:-00022:+00056:-00036:000641.2712:00588
00589:+00020:+00021:-00012:000641.2712:00589
00590:+00015:+00009:+00032:000641.2712:00590
00591:+00001:+00042:-00028:000641.2712:00591
00592:+00003:+00046:-00026:000641.2712:00592
00593:+00021:-00041:+00007:000641.2712:00593
00594:+00077:+00109:+00028:000641.2712:00594
00595:+00052:-00103:+00039:000641.2712:00595
00596:-00105:+00091:-00064:000641.2712:00596
00597:-00013:+00016:+00023:000641.2712:00597
00598:+00059:+00018:+00012:000641.2712:00598
00599:-00063:+00006:-00034:000641.2712:00599
00600:-00062:+00037:-00021:000641.2712:00600
00601:-00015:+00032:+00021:000641.2712:00601
00602:-00038:-00018:-00046:000641.2712:00602
00603:-00001:+00134:-00034:000641.2712:00603
00604:+00024:-00058:+00087:000641.2712:00604
00605:-00002:-00010:-00040:000649.0509:00605
00606:-00063:+00065:-00048:000649.0509:00606
00607:+00041:+00026:+00040:000649.0509:00607
00608:+00078:+00061:-00017:000649.0509:00608
00609:+00003:+00033:+00000:000649.0509:00609
00610:-00008:+00056:+00013:000649.0509:00610
00611:-00017:+00034:-00023:000649.0509:00611
00612:+00056:+00135:-00026:000649.0509:00612
00613:+00077:-00018:+00073:000649.0509:00613
00614:-00013:+00051:-00045:000649.0509:00614
00615:-00058:+00085:-00040:000649.0509:00615
00616:-00003:+00027:+00098:000649.0509:00616
00617:+00072:+00058:+00008:000649.0509:00617
00618:-00069:+00061:-00066:000649.0509:00618
00619:-00061:+00058:+00048:000649.0509:00619
00620:+00002:+00028:-00017:000649.0509:00620
00621:-00016:+00124:-00074:000649.0509:00621
00622:+00016:+00088:+00002:000649.0509:00622
00623:+00041:+00017:+00020:000649.0509:00623
00624:-00022:+00084:-00126:000649.0509:00624
00625:-00046:+00015:+00008:000649.0509:00625
00626:+00070:+00034:+00019:000649.0509:00626
00627:+00020:+00033:-00008:000649.0509:00627
00628:+00040:+00043:+00066:000649.0509:00628
00629:-00044:-00042:-00067:000649.0509:00629
00630:-00136:-00036:-00092:000649.0509:00630
00631:+00161:+00021:+00128:000649.0509:00631
00632:+00248:+00003:+00003:000649.0509:00632
00633:-00152:+00015:-00061:000649.0509:00633
00634:-00112:+00038:-00005:000649.0509:00634
00635:+00114:+00041:+00034:000649.0509:00635
00636:+00054:+00023:-00030:000645.6639:00636
00637:-00037:+00021:-00002:000645.6639:00637
00638:-00067:+00075:-00040:000645.6639:00638
00639:-00107:-00008:-00043:000645.6639:00639
00640:+00135:-00034:+00158:000645.6639:00640
00641:+00127:+00006:+00068:000645.6639:00641
00642:-00174:+00085:-00085:000645.6639:00642
00643:-00146:+00024:-00003:000645.6639:00643
00644:+00117:+00052:+00068:000645.6639:00644
00645:-00031:+00003:-00043:000645.6639:00645
00646:-00078:+00057:+00047:000645.6639:00646
00647:-00015:+00021:-00018:000645.6639:00647
00648:-00096:-00007:-00055:000645.6639:00648
00649:+00023:+00134:+00006:000645.6639:00649
00650:+00068:-00016:-00003:000645.6639:00650
00651:-00030:+00011:+00033:000645.6639:00651
00652:+00017:+00033:-00048:000645.6639:00652
00653:+00001:+00056:+00016:000645.6639:00653
00654:-00047:+00038:-00049:000645.6639:00654
00655:+00049:+00033:-00064:000645.6639:00655
00656:-00021:-00012:-00017:000645.6639:00656
00657:-00058:+00036:-00052:000645.6639:00657
00658:+00069:+00022:+00023:000645.6639:00658
00659:-00034:-00001:-00016:000645.6639:00659
00660:-00081:+00025:-00047:000645.6639:00660
00661:+00074:+00072:-00029:000645.6639:00661
00662:+00092:+00025:-00018:000645.6639:00662
00663:-00085:+00061:-00034:000645.6639:00663
00664:+00025:+00070:-00013:000645.6639:00664
00665:+00082:+00057:+00040:000645.6639:00665
00666:-00022:+00010:-00087:000645.6639:00666
00667:+00011:+00067:+00026:000649.4085:00667
00668:+00019:-00029:+00057:000649.4085:00668
00669:-00016:+00105:-00129:000649.4085:00669
00670:+00038:+00015:+00008:000649.4085:00670
00671:+00034:-00028:-00019:000649.4085:00671
00672:-00092:+00039:+00006:000649.4085:00672
00673:-00059:-00006:-00002:000649.4085:00673
00674:+00073:+00047:+00032:000649.4085:00674
00675:+00007:+00049:-00019:000649.4085:00675
00676:-00062:+00023:-00034:000649.4085:00676
00677:-00081:-00098:+00012:000649.4085:00677
00678:+00077:+00101:-00015:000649.4085:00678
00679:+00111:-00007:+00089:000649.4085:00679
00680:-00015:-00026:-00020:000649.4085:00680
00681:-00051:+00061:-00035:000649.4085:00681
00682:-00020:-00009:-00017:000649.4085:00682
00683:+00080:+00029:+00031:000649.4085:00683
00684:+00074:+00003:-00012:000649.4085:00684
00685:+00006:+00027:+00021:000649.4085:00685
00686:-00063:-00081:-00038:000649.4085:00686
00687:+00032:+00212:-00153:000649.4085:00687
00688:+00133:+00030:+00142:000649.4085:00688
00689:+00060:-00054:-00063:000649.4085:00689
00690:-00151:+00087:-00016:000649.4085:00690
00691:+00030:+00032:-00032:000649.4085:00691
00692:+00114:+00041:+00021:000649.4085:00692
00693:+00050:+00035:-00062:000649.4085:00693
00694:-00048:+00086:+00031:000649.4085:00694
00695:-00089:-00079:-00063:000649.4085:00695
00696:+00074:+00213:-00157:000649.4085:00696
00697:+00202:+00031:+00026:000656.3683:00697
00698:+00006:+00055:-00131:000656.3683:00698
00699:-00104:+00078:-00023:000656.3683:00699
00700:-00036:+00047:+00004:000656.3683:00700
00701:+00109:+00025:+00032:000656.3683:00701
00702:+00053:+00059:-00073:000656.3683:00702
00703:+00017:+00021:+00006:000656.3683:00703
00704:-00162:-00161:-00031:000656.3683:00704
00705:+00097:+00139:-00097:000656.3683:00705
00706:+00200:-00099:+00228:000656.3683:00706
00707:-00102:+00030:-00084:000656.3683:00707
00708:-00182:+00086:-00041:000656.3683:00708
00709:-00008:+00025:+00024:000656.3683:00709
00710:+00101:+00019:-00016:000656.3683:00710
00711:+00000:+00023:-00024:000656.3683:00711
00712:-00009:+00075:+00066:000656.3683:00712
00713:-00063:-00104:+00015:000656.3683:00713
00714:-00042:+00106:-00127:000656.3683:00714
00715:+00130:-00072:+00174:000656.3683:00715
00716:+00078:+00008:+00008:000656.3683:00716
00717:-00059:-00024:-00038:000656.3683:00717
00718:-00170:+00015:+00004:000656.3683:00718
00719:-00015:+00023:+00037:000656.3683:00719
00720:+00116:+00025:+00039:000656.3683:00720
00721:-00068:+00047:-00053:000656.3683:00721
00722:-00169:+00099:+00059:000656.3683:00722
00723:-00008:+00036:-00032:000656.3683:00723
00724:+00122:-00027:+00079:000656.3683:00724
00725:+00040:+00051:+00018:000656.3683:00725
00726:-00120:-00009:+00007:000656.3683:00726
00727:-00097:+00012:-00052:000656.3683:00727
00728:+00040:+00047:+00006:000653.1933:00728
00729:+00059:-00008:+00044:000653.1933:00729
00730:+00055:+00009:-00040:000653.1933:00730
00731:-00059:+00105:+00008:000653.1933:00731
00732:-00041:+00129:-00076:000653.1933:00732
00733:+00021:+00045:-00032:000653.1933:00733
00734:+00139:+00149:-00065:000653.1933:00734
00735:+00008:-00011:-00014:000653.1933:00735
00736:-00159:+00096:-00068:000653.1933:00736
00737:+00018:+00030:-00004:000653.1933:00737
00738:+00084:+00028:+00033:000653.1933:00738
00739:+00015:+00000:-00097:000653.1933:00739
00740:-00119:+00009:+00009:000653.1933:00740
00741:-00095:-00017:-00059:000653.1933:00741
00742:+00112:-00059:-00023:000653.1933:00742
00743:+00019:+00073:-00039:000653.1933:00743
00744:-00058:+00036:+00009:000653.1933:00744
00745:-00070:+00030:-00042:000653.1933:00745
00746:-00017:+00025:-00013:000653.1933:00746
00747:+00067:+00046:+00005:000653.1933:00747
00748:+00016:+00001:-00013:000653.1933:00748
00749:-00024:+00104:-00008:000653.1933:00749
00750:-00077:-00016:+00031:000653.1933:00750
00751:+00078:-00007:+00007:000653.1933:00751
00752:+00126:+00003:+00050:000653.1933:00752
00753:-00038:-00025:-00005:000653.1933:00753
00754:-00142:+00058:-00039:000653.1933:00754
00755:-00029:+00009:+00047:000653.1933:00755
00756:+00127:+00073:+00032:000653.1933:00756
00757:+00081:-00015:-00009:000653.1933:00757
00758:-00105:+00099:-00101:000653.1933:00758
00759:-00020:-00002:+00054:000657.6784:00759
00760:+00070:+00071:-00054:000657.6784:00760
00761:+00044:+00032:+00082:000657.6784:00761
00762:-00051:+00062:+00002:000657.6784:00762
00763:-00081:-00012:-00012:000657.6784:00763
00764:+00006:+00047:-00025:000657.6784:00764
00765:+00039:+00059:+00005:000657.6784:00765
00766:+00010:+00041:+00054:000657.6784:00766
00767:+00006:+00135:-00089:000657.6784:00767
00768:-00049:-00011:+00056:000657.6784:00768
00769:-00032:+00052:-00050:000657.6784:00769
00770:+00103:+00052:+00002:000657.6784:00770
00771:+00110:+00066:+00030:000657.6784:00771
00772:-00009:+00000:-00044:000657.6784:00772
00773:-00144:+00069:-00011:000657.6784:00773
00774:+00055:+00059:+00023:000657.6784:00774
00775:+00139:+00059:-00048:000657.6784:00775
00776:+00004:-00052:-00036:000657.6784:00776
00777:-00060:-00018:+00043:000657.6784:00777
00778:+00013:+00154:-00110:000657.6784:00778
00779:+00077:+00015:-00024:000657.6784:00779
00780:+00063:+00067:-00010:000657.6784:00780
00781:-00062:+00018:+00004:000657.6784:00781
00782:-00126:+00046:-00031:000657.6784:00782
00783:+00060:+00043:+00022:000657.6784:00783
00784:+00067:-00069:-00063:000657.6784:00784
00785:-00062:+00102:-00092:000657.6784:00785
00786:-00012:-00091:+00123:000657.6784:00786
00787:-00016:-00036:-00083:000657.6784:00787
00788:+00084:+00074:-00078:000657.6784:00788
00789:+00071:+00009:+00009:000660.5935:00789
00790:+00049:+00012:+00007:000660.5935:00790
00791:-00018:+00024:-00043:000660.5935:00791
00792:+00045:+00058:-00007:000660.5935:00792
00793:+00095:+00032:+00022:000660.5935:00793
00794:+00018:+00119:-00043:000660.5935:00794
00795:-00013:+00018:+00051:000660.5935:00795
00796:+00016:+00076:-00053:000660.5935:00796
00797:+00056:+00043:+00035:000660.5935:00797
00798:+00030:+00005:+00016:000660.5935:00798
00799:-00071:+00034:-00031:000660.5935:00799
00800:-00137:+00037:-00047:000660.5935:00800
00801:+00053:+00053:-00016:000660.5935:00801
00802:+00062:-00017:+00032:000660.5935:00802
00803:-00035:+00016:-00100:000660.5935:00803
00804:-00051:+00016:+00065:000660.5935:00804
00805:+00016:+00020:-00008:000660.5935:00805
00806:+00041:+00093:-00031:000660.5935:00806
00807:+00042:+00006:+00027:000660.5935:00807
00808:-00031:-00008:-00039:000660.5935:00808
00809:-00043:+00088:-00044:000660.5935:00809
00810:+00009:-00017:+00008:000660.5935:00810
00811:+00009:+00018:+00002:000660.5935:00811
00812:+00007:+00001:-00055:000660.5935:00812
00813:-00112:-00039:+00078:000660.5935:00813
00814:-00055:-00069:-00100:000660.5935:00814
00815:+00052:+00093:-00012:000660.5935:00815
00816:-00019:-00002:-00059:000660.5935:00816
00817:-00101:+00041:-00059:000660.5935:00817
00818:-00130:-00003:-00034:000660.5935:00818
00819:-00034:+00013:+00018:000655.2557:00819
00820:+00088:-00009:-00001:000655.2557:00820
00821:-00035:+00025:-00057:000655.2557:00821
00822:-00103:+00049:+00000:000655.2557:00822
00823:+00001:+00108:-00087:000655.2557:00823
00824:+00071:+00025:+00065:000655.2557:00824
00825:-00021:-00027:-00034:000655.2557:00825
00826:-00025:+00103:-00017:000655.2557:00826
00827:-00093:-00028:-00063:000655.2557:00827
00828:-00045:+00034:-00007:000655.2557:00828
00829:+00049:+00010:-00015:000655.2557:00829
00830:-00017:+00123:+00050:000655.2557:00830
00831:-00105:-00062:+00005:000655.2557:00831
00832:-00002:+00190:-00137:000655.2557:00832
00833:+00079:-00011:+00060:000655.2557:00833
00834:-00026:+00006:-00089:000655.2557:00834
00835:-00023:+00061:-00006:000655.2557:00835
00836:-00077:-00018:-00004:000655.2557:00836
00837:+00002:+00037:+00031:000655.2557:00837
00838:+00079:+00019:-00043:000655.2557:00838
00839:+00005:+00035:+00005:000655.2557:00839
00840:-00076:-00086:-00034:000655.2557:00840
00841:+00003:+00154:+00004:000655.2557:00841
00842:-00004:-00077:+00138:000655.2557:00842
00843:-00018:+00095:-00080:000655.2557:00843
00844:+00046:+00034:+00034:000655.2557:00844
00845:-00077:+00015:-00058:000655.2557:00845
00846:-00019:+00003:+00035:000655.2557:00846
00847:+00054:+00023:-00009:000655.2557:00847
00848:+00036:+00007:+00021:000655.2557:00848
00849:-00071:-00156:+00005:000655.2557:00849
00850:+00019:+00173:-00144:000658.6887:00850
00851:+00105:+00046:+00160:000658.6887:00851
00852:+00057:-00045:-00014:000658.6887:00852
00853:+00022:+00123:-00045:000658.6887:00853
00854:-00067:+00022:-00048:000658.6887:00854
00855:-00039:+00061:+00003:000658.6887:00855
00856:+00078:+00053:-00024:000658.6887:00856
00857:+00073:+00058:+00028:000658.6887:00857
00858:-00082:+00031:-00007:000658.6887:00858
00859:+00021:+00212:-00155:000658.6887:00859
00860:+00069:-00004:+00063:000658.6887:00860
00861:-00004:+00074:-00077:000658.6887:00861
00862:+00113:+00057:+00109:000658.6887:00862
00863:+00029:-00031:-00047:000658.6887:00863
00864:-00045:+00088:-00029:000658.6887:00864
00865:-00001:+00064:-00036:000658.6887:00865
00866:+00085:+00003:-00016:000658.6887:00866
00867:-00052:-00074:+00006:000658.6887:00867
00868:-00024:+00188:-00130:000658.6887:00868
00869:+00013:-00058:+00173:000658.6887:00869
00870:+00020:-00005:-00023:000658.6887:00870
00871:+00083:+00101:-00054:000658.6887:00871
00872:-00130:-00001:-00105:000658.6887:00872
00873:-00098:-00055:+00084:000658.6887:00873
00874:+00133:+00102:+00032:000658.6887:00874
00875:+00162:+00012:+00043:000658.6887:00875
00876:-00058:-00082:-00094:000658.6887:00876
00877:-00070:+00212:-00013:000658.6887:00877
00878:+00002:-00128:-00021:000658.6887:00878
00879:-00237:+00028:-00098:000658.6887:00879
00880:-00139:+00102:+00108:000658.8058:00880
00881:+00054:-00129:+00056:000658.8058:00881
00882:-00044:+00098:-00111:000658.8058:00882
00883:-00047:+00071:+00044:000658.8058:00883
00884:+00135:+00003:+00063:000658.8058:00884
00885:+00138:-00005:-00141:000658.8058:00885
00886:-00109:+00246:-00071:000658.8058:00886
00887:-00008:+00057:+00079:000658.8058:00887
00888:+00205:-00026:+00045:000658.8058:00888
00889:+00128:+00031:-00030:000658.8058:00889
00890:+00055:+00065:-00002:000658.8058:00890
00891:-00035:+00051:-00044:000658.8058:00891
00892:-00004:+00053:-00058:000658.8058:00892
00893:+00123:+00030:+00093:000658.8058:00893
00894:+00056:-00015:-00005:000658.8058:00894
00895:-00154:+00183:-00117:000658.8058:00895
00896:+00018:+00007:+00059:000658.8058:00896
00897:+00161:+00007:+00077:000658.8058:00897
00898:+00007:+00032:-00043:000658.8058:00898
00899:-00050:+00048:+00008:000658.8058:00899
00900:+00068:+00060:+00069:000658.8058:00900
00901:+00050:+00072:-00068:000658.8058:00901
00902:+00072:+00079:+00019:000658.8058:00902
00903:+00095:+00033:+00078:000658.8058:00903
00904:+00050:+00117:+00064:000658.8058:00904
00905:-00108:+00052:-00017:000658.8058:00905
00906:-00008:+00017:+00119:000658.8058:00906
00907:+00104:+00049:+00016:000658.8058:00907
00908:+00016:+00074:+00028:000658.8058:00908
00909:+00048:+00058:+00058:000658.8058:00909
00910:+00047:+00056:-00001:000658.8058:00910
00911:+00035:+00032:-00008:000658.8058:00911
00912:+00059:+00041:+00021:000658.8058:00912
00913:+00057:+00060:+00024:000608.9739:00913
00914:+00078:+00059:-00010:000608.9739:00914
00915:-00050:-00084:-00056:000608.9739:00915
00916:+00009:+00008:+00010:000608.9739:00916
00917:+00051:+00025:-00009:000608.9739:00917
00918:-00044:+00025:-00015:000608.9739:00918
00919:-00034:+00024:-00030:000608.9739:00919
00920:-00011:+00020:+00050:000608.9739:00920
00921:-00040:+00058:-00052:000608.9739:00921
00922:-00008:+00040:-00006:000608.9739:00922
00923:-00033:-00004:-00038:000608.9739:00923
00924:+00021:+00026:+00011:000608.9739:00924
00925:+00072:-00059:-00102:000608.9739:00925
00926:-00070:+00016:-00010:000608.9739:00926
00927:-00021:-00005:+00084:000608.9739:00927
00928:+00092:+00039:+00074:000608.9739:00928
00929:+00010:+00057:-00043:000608.9739:00929
00930:-00038:+00050:-00015:000608.9739:00930
00931:+00006:+00019:+00017:000608.9739:00931
00932:-00013:+00057:-00059:000608.9739:00932
00933:-00002:+00043:+00023:000608.9739:00933
00934:-00004:+00033:+00020:000608.9739:00934
00935:+00013:+00055:+00010:000608.9739:00935
00936:+00014:+00013:-00062:000608.9739:00936
00937:-00082:+00109:-00034:000608.9739:00937
00938:+00032:+00034:-00016:000608.9739:00938
00939:+00035:+00030:-00018:000608.9739:00939
00940:-00083:+00033:-00068:000608.9739:00940
00941:-00008:+00047:+00038:000608.9739:00941
00942:-00077:+00007:-00025:000608.9739:00942
00943:-00060:+00048:-00001:000608.9739:00943
00944:-00027:+00061:+00003:000608.9739:00944
00945:-00069:+00024:-00013:000608.9739:00945
00946:+00013:+00048:-00009:000608.9739:00946
00947:+00010:-00063:-00001:000608.9739:00947
00948:-00111:+00042:-00053:000561.8913:00948
00949:+00025:+00083:-00032:000561.8913:00949
00950:+00080:+00005:+00063:000561.8913:00950
00951:-00067:+00040:-00048:000561.8913:00951
00952:-00067:+00076:+00007:000561.8913:00952
00953:-00012:+00032:-00022:000561.8913:00953
00954:-00008:+00034:+00007:000561.8913:00954
00955:-00012:+00057:-00021:000561.8913:00955
00956:-00050:+00010:+00009:000561.8913:00956
00957:-00035:+00012:-00027:000561.8913:00957
00958:-00065:+00071:+00003:000561.8913:00958
00959:-00064:+00002:-00037:000561.8913:00959
00960:-00019:+00011:+00034:000561.8913:00960
00961:-00014:+00023:-00013:000561.8913:00961
00962:-00008:+00017:+00009:000561.8913:00962
00963:-00032:+00035:-00030:000561.8913:00963
00964:-00024:-00002:-00035:000561.8913:00964
00965:+00017:+00010:-00002:000561.8913:00965
00966:+00028:+00056:+00018:000561.8913:00966
00967:-00007:-00012:-00044:000561.8913:00967
00968:-00072:+00033:-00017:000561.8913:00968
00969:+00014:+00041:-00016:000561.8913:00969
00970:+00082:+00016:+00018:000561.8913:00970
00971:+00036:+00070:-00069:000561.8913:00971
00972:-00049:+00012:+00005:000561.8913:00972
00973:-00001:+00023:-00011:000561.8913:00973
00974:+00010:+00019:+00006:000561.8913:00974
00975:+00045:+00013:-00018:000561.8913:00975
00976:-00003:+00069:-00016:000561.8913:00976
00977:-00033:-00038:-00024:000561.8913:00977
00978:-00022:+00091:-00028:000561.8913:00978
00979:+00014:+00028:-00002:000561.8913:00979
00980:-00018:+00025:-00078:000561.8913:00980
00981:+00034:+00049:-00022:000561.8913:00981
00982:+00015:+00025:+00016:000595.0446:00982
00983:-00047:+00044:+00004:000595.0446:00983
00984:-00047:+00057:-00024:000595.0446:00984
00985:-00018:+00006:+00051:000595.0446:00985
00986:+00057:+00102:-00011:000595.0446:00986
00987:-00025:+00012:-00080:000595.0446:00987
00988:-00082:+00085:-00027:000595.0446:00988
00989:+00061:+00024:+00008:000595.0446:00989
00990:+00096:+00026:+00002:000595.0446:00990
00991:+00011:+00053:-00034:000595.0446:00991
00992:-00015:+00025:+00009:000595.0446:00992
00993:-00030:+00024:-00018:000595.0446:00993
00994:+00034:+00043:-00001:000595.0446:00994
00995:+00074:+00048:+00022:000595.0446:00995
00996:+00049:+00055:+00017:000595.0446:00996
00997:-00073:+00018:-00070:000595.0446:00997
00998:-00090:+00017:+00024:000595.0446:00998
00999:+00027:+00011:+00014:000595.0446:00999
01000:-00017:+00020:+00001:000595.0446:01000
01001:-00049:+00026:-00014:000595.0446:01001
01002:+00008:+00057:+00014:000595.0446:01002
01003:-00026:+00047:-00063:000595.0446:01003
01004:-00015:+00018:+00032:000595.0446:01004
01005:+00011:+00009:-00004:000595.0446:01005
01006:+00016:+00063:+00004:000595.0446:01006
01007:-00018:-00004:-00038:000595.0446:01007
01008:+00020:-00009:+00049:000595.0446:01008
01009:+00034:+00103:-00047:000595.0446:01009
01010:+00022:+00029:+00015:000595.0446:01010
01011:+00012:+00040:+00015:000595.0446:01011
01012:+00021:+00019:-00037:000595.0446:01012
01013:-00047:+00063:-00034:000595.0446:01013
01014:+00023:+00030:-00005:000595.0446:01014
01015:+00034:+00059:-00004:000608.6732:01015
01016:-00021:-00005:-00013:000608.6732:01016
01017:-00036:+00094:-00031:000608.6732:01017
01018:-00016:-00024:+00053:000608.6732:01018
01019:+00006:+00044:-00004:000608.6732:01019
01020:+00047:+00025:-00014:000608.6732:01020
01021:+00023:+00026:+00030:000608.6732:01021
01022:-00012:+00022:-00018:000608.6732:01022
01023:+00010:+00041:-00017:000608.6732:01023
01024:+00036:+00010:+00003:000608.6732:01024
01025:+00032:+00055:+00034:000608.6732:01025
01026:-00028:-00109:-00081:000608.6732:01026
01027:+00013:+00022:+00037:000608.6732:01027
01028:+00052:+00084:-00029:000608.6732:01028
01029:+00030:+00000:+00038:000608.6732:01029
01030:+00022:-00024:-00016:000608.6732:01030
01031:+00020:+00036:-00035:000608.6732:01031
01032:-00015:+00010:-00003:000608.6732:01032
01033:+00080:-00011:+00045:000608.6732:01033
01034:+00123:+00107:+00032:000608.6732:01034
01035:-00015:-00090:-00113:000608.6732:01035
01036:-00073:+00118:+00027:000608.6732:01036
01037:+00063:-00098:+00051:000608.6732:01037
01038:+00010:+00058:+00003:000608.6732:01038
01039:+00035:+00029:-00024:000608.6732:01039
01040:+00011:+00050:-00004:000608.6732:01040
01041:-00019:+00061:-00069:000608.6732:01041
01042:+00010:+00022:-00024:000608.6732:01042
01043:+00053:+00027:+00016:000608.6732:01043
01044:+00053:+00020:+00015:000608.6732:01044
01045:-00109:-00097:-00023:000608.6732:01045
01046:+00084:-00048:-00007:000608.6732:01046
01047:+00059:+00057:-00036:000627.3159:01047
01048:+00015:-00015:+00016:000627.3159:01048
01049:+00008:+00068:+00013:000627.3159:01049
01050:+00051:+00032:+00022:000627.3159:01050
01051:-00006:+00058:-00080:000627.3159:01051
01052:+00060:+00007:+00058:000627.3159:01052
01053:+00069:+00020:-00031:000627.3159:01053
01054:-00045:-00130:-00069:000627.3159:01054
01055:-00056:+00106:-00009:000627.3159:01055
01056:+00026:-00117:+00098:000627.3159:01056
01057:-00027:+00007:-00013:000627.3159:01057
01058:+00019:+00044:-00016:000627.3159:01058
01059:+00035:+00033:+00005:000627.3159:01059
01060:-00046:+00077:-00064:000627.3159:01060
01061:-00001:+00047:-00035:000627.3159:01061
01062:+00044:+00004:+00015:000627.3159:01062
01063:+00053:+00071:+00000:000627.3159:01063
01064:-00081:-00188:-00041:000627.3159:01064
01065:+00054:-00104:+00067:000627.3159:01065
01066:+00058:-00037:-00173:000627.3159:01066
01067:+00027:-00114:+00133:000627.3159:01067
01068:+00016:+00057:-00013:000627.3159:01068
01069:+00003:+00005:+00052:000627.3159:01069
01070:-00005:+00040:-00114:000627.3159:01070
01071:+00042:-00007:+00117:000627.3159:01071
01072:+00074:+00078:-00013:000627.3159:01072
01073:-00143:-00029:-00006:000627.3159:01073
01074:-00008:-00147:+00028:000627.3159:01074
01075:+00078:+00135:-00022:000627.3159:01075
01076:-00039:+00002:+00005:000627.3159:01076
01077:-00037:+00101:+00065:000627.3159:01077
01078:+00040:+00030:+00022:000627.3159:01078
01079:-00048:+00061:-00091:000628.5167:01079
01080:-00035:+00026:+00042:000628.5167:01080
01081:+00045:+00018:+00000:000628.5167:01081
01082:+00069:-00061:-00086:000628.5167:01082
01083:-00148:-00019:-00040:000628.5167:01083
01084:+00043:-00210:+00145:000628.5167:01084
01085:+00081:+00160:-00076:000628.5167:01085
01086:-00004:+00042:+00013:000628.5167:01086
01087:-00011:+00000:+00048:000628.5167:01087
01088:+00001:+00018:+00011:000628.5167:01088
01089:+00029:+00050:-00088:000628.5167:01089
01090:+00035:+00062:+00051:000628.5167:01090
01091:+00012:+00037:+00004:000628.5167:01091
01092:-00118:-00108:-00081:000628.5167:01092
01093:-00064:+00261:+00039:000628.5167:01093
01094:+00013:-00026:+00001:000628.5167:01094
01095:-00059:-00092:+00048:000628.5167:01095
01096:-00033:+00089:-00022:000628.5167:01096
01097:-00007:+00007:+00066:000628.5167:01097
01098:-00067:+00085:-00056:000628.5167:01098
01099:-00028:+00018:-00037:000628.5167:01099
01100:-00047:+00073:-00045:000628.5167:01100
01101:+00037:+00090:-00001:000628.5167:01101
01102:-00088:-00112:-00125:000628.5167:01102
01103:-00027:-00036:+00047:000628.5167:01103
01104:+00047:-00018:-00111:000628.5167:01104
01105:+00007:-00051:+00008:000628.5167:01105
01106:-00023:+00087:-00024:000628.5167:01106
01107:-00010:+00021:+00013:000628.5167:01107
01108:-00025:+00003:-00081:000628.5167:01108
01109:-00001:+00085:+00065:000628.5167:01109
01110:+00055:-00022:+00061:000628.5167:01110
01111:-00159:-00064:-00142:000624.7153:01111
01112:-00116:+00157:+00016:000624.7153:01112
01113:+00095:-00027:+00053:000624.7153:01113
01114:-00111:-00052:+00047:000624.7153:01114
01115:-00062:+00082:+00003:000624.7153:01115
01116:+00051:+00001:+00095:000624.7153:01116
01117:-00072:+00108:-00086:000624.7153:01117
01118:-00031:+00012:+00016:000624.7153:01118
01119:+00003:+00056:-00026:000624.7153:01119
01120:+00037:-00041:-00029:000624.7153:01120
01121:-00114:-00055:-00088:000624.7153:01121
01122:+00007:-00172:+00147:000624.7153:01122
01123:+00082:+00096:-00044:000624.7153:01123
01124:+00006:-00012:+00008:000624.7153:01124
01125:+00041:+00021:+00049:000624.7153:01125
01126:+00027:+00015:+00045:000624.7153:01126
01127:-00024:+00043:-00117:000624.7153:01127
01128:+00095:-00024:+00113:000624.7153:01128
01129:+00085:+00073:+00024:000624.7153:01129
01130:-00112:-00038:-00051:000624.7153:01130
01131:-00030:+00198:+00072:000624.7153:01131
01132:+00068:+00083:-00023:000624.7153:01132
01133:-00057:-00061:-00017:000624.7153:01133
01134:-00044:+00122:+00031:000624.7153:01134
01135:-00005:+00032:+00029:000624.7153:01135
01136:-00045:+00048:-00069:000624.7153:01136
01137:-00023:+00031:-00006:000624.7153:01137
01138:+00017:+00008:-00003:000624.7153:01138
01139:+00011:-00117:-00069:000624.7153:01139
01140:-00032:+00164:-00024:000624.7153:01140
01141:+00036:-00053:+00104:000624.7153:01141
01142:+00049:+00165:+00006:000633.1312:01142
01143:+00025:+00064:-00023:000633.1312:01143
01144:+00056:+00020:+00070:000633.1312:01144
01145:-00001:+00093:+00003:000633.1312:01145
01146:-00024:+00027:-00064:000633.1312:01146
01147:+00011:+00074:+00026:000633.1312:01147
01148:+00044:+00058:+00065:000633.1312:01148
01149:-00082:+00064:-00077:000633.1312:01149
01150:-00056:+00167:+00118:000633.1312:01150
01151:+00025:+00096:-00068:000633.1312:01151
01152:-00017:-00024:-00001:000633.1312:01152
01153:-00022:+00061:-00040:000633.1312:01153
01154:-00016:+00021:+00030:000633.1312:01154
01155:-00031:+00100:-00066:000633.1312:01155
01156:+00036:+00010:+00006:000633.1312:01156
01157:+00039:+00091:-00019:000633.1312:01157
01158:+00025:-00073:-00074:000633.1312:01158
01159:-00071:+00067:-00066:000633.1312:01159
01160:+00050:-00044:+00084:000633.1312:01160
01161:+00096:+00091:-00046:000633.1312:01161
01162:+00007:+00015:-00071:000633.1312:01162
01163:+00021:+00033:+00051:000633.1312:01163
01164:+00024:+00031:+00035:000633.1312:01164
01165:+00003:+00029:-00041:000633.1312:01165
01166:+00034:+00046:+00041:000633.1312:01166
01167:+00038:+00029:-00001:000633.1312:01167
01168:-00048:+00155:-00065:000633.1312:01168
01169:+00032:+00002:+00047:000633.1312:01169
01170:+00027:+00053:+00002:000633.1312:01170
01171:-00015:+00066:-00047:000633.1312:01171
01172:+00011:+00018:-00007:000633.1312:01172
01173:-00005:+00041:-00037:000633.1312:01173
01174:-00053:+00024:-00030:000636.0201:01174
01175:-00007:-00005:+00003:000636.0201:01175
01176:+00084:+00073:+00046:000636.0201:01176
01177:-00005:+00066:-00079:000636.0201:01177
01178:-00071:+00117:-00053:000636.0201:01178
01179:+00079:+00102:+00020:000636.0201:01179
01180:+00028:+00001:-00029:000636.0201:01180
01181:+00012:+00069:-00042:000636.0201:01181
01182:+00007:+00041:-00003:000636.0201:01182
01183:-00027:+00008:-00020:000636.0201:01183
01184:+00045:+00059:-00010:000636.0201:01184
01185:+00097:+00073:+00025:000636.0201:01185
01186:-00018:-00044:-00054:000636.0201:01186
01187:-00063:+00107:-00063:000636.0201:01187
01188:+00049:-00075:+00002:000636.0201:01188
01189:+00032:-00025:-00006:000636.0201:01189
01190:-00084:+00105:-00056:000636.0201:01190
01191:-00028:+00008:+00034:000636.0201:01191
01192:-00022:+00019:-00024:000636.0201:01192
01193:-00020:+00010:-00048:000636.0201:01193
01194:-00012:+00025:+00021:000636.0201:01194
01195:+00040:+00036:+00081:000636.0201:01195
01196:+00011:-00034:-00012:000636.0201:01196
01197:-00034:+00035:-00030:000636.0201:01197
01198:+00046:+00132:-00027:000636.0201:01198
01199:+00030:-00029:+00014:000636.0201:01199
01200:+00037:+00059:-00018:000636.0201:01200
01201:+00015:+00025:-00006:000636.0201:01201
01202:-00063:+00031:-00014:000636.0201:01202
01203:+00044:+00007:+00032:000636.0201:01203
01204:+00090:+00066:+00044:000636.0201:01204
01205:-00047:-00150:-00053:000629.5294:01205
01206:-00026:+00005:-00081:000629.5294:01206
01207:+00044:-00001:-00064:000629.5294:01207
01208:+00014:-00057:+00057:000629.5294:01208
01209:-00055:+00028:-00011:000629.5294:01209
01210:+00009:+00050:-00005:000629.5294:01210
01211:+00007:+00025:-00055:000629.5294:01211
01212:-00021:-00008:+00018:000629.5294:01212
01213:+00044:+00066:-00003:000629.5294:01213
01214:+00111:+00080:+00048:000629.5294:01214
01215:-00031:-00127:-00051:000629.5294:01215
01216:-00012:-00038:+00007:000629.5294:01216
01217:+00072:+00091:-00014:000629.5294:01217
01218:+00026:-00005:+00000:000629.5294:01218
01219:-00017:+00067:-00066:000629.5294:01219
01220:-00004:+00041:+00038:000629.5294:01220
01221:-00022:+00044:-00063:000629.5294:01221
01222:+00057:+00045:+00041:000629.5294:01222
01223:+00088:+00040:+00013:000629.5294:01223
01224:-00035:-00074:-00069:000629.5294:01224
01225:-00043:+00073:-00050:000629.5294:01225
01226:+00066:-00037:+00098:000629.5294:01226
01227:+00020:-00023:+00014:000629.5294:01227
01228:-00052:+00055:-00051:000629.5294:01228
01229:+00053:+00049:+00142:000629.5294:01229
01230:+00185:-00044:+00000:000629.5294:01230
01231:-00033:-00016:-00081:000629.5294:01231
01232:-00052:-00002:+00067:000629.5294:01232
01233:+00147:+00017:+00022:000629.5294:01233
01234:+00110:-00099:-00092:000629.5294:01234
01235:-00169:+00168:-00069:000629.5294:01235
01236:-00011:+00149:-00066:000629.5294:01236
01237:+00029:+00061:-00050:000624.5382:01237
01238:-00013:+00061:+00001:000624.5382:01238
01239:-00047:+00026:-00019:000624.5382:01239
01240:-00075:+00070:+00023:000624.5382:01240
01241:+00018:+00021:-00009:000624.5382:01241
01242:+00040:+00056:+00048:000624.5382:01242
01243:+00003:+00025:-00002:000624.5382:01243
01244:-00011:+00164:-00046:000624.5382:01244
01245:+00021:-00010:+00051:000624.5382:01245
01246:-00004:+00129:-00030:000624.5382:01246
01247:-00032:+00022:-00024:000624.5382:01247
01248:-00054:+00069:-00046:000624.5382:01248
01249:-00037:+00047:+00036:000624.5382:01249
01250:-00053:+00023:-00012:000624.5382:01250
01251:-00052:+00061:+00012:000624.5382:01251
01252:-00012:+00133:+00003:000624.5382:01252
01253:-00070:-00132:-00064:000624.5382:01253
01254:-00056:+00098:-00052:000624.5382:01254
01255:+00006:+00109:-00057:000624.5382:01255
01256:-00051:-00010:-00049:000624.5382:01256
01257:+00032:+00083:-00022:000624.5382:01257
01258:+00038:+00049:-00037:000624.5382:01258
01259:-00034:+00028:+00007:000624.5382:01259
01260:+00015:+00090:-00049:000624.5382:01260
01261:+00077:+00024:+00023:000624.5382:01261
01262:-00056:-00077:-00075:000624.5382:01262
01263:-00008:-00082:+00089:000624.5382:01263
01264:+00062:+00036:+00008:000624.5382:01264
01265:-00025:-00059:+00044:000624.5382:01265
01266:-00041:+00037:-00029:000624.5382:01266
01267:-00002:-00014:+00005:000624.5382:01267
01268:-00026:+00078:-00062:000624.5382:01268
01269:-00022:-00041:+00044:000637.6349:01269
01270:+00029:+00024:+00033:000637.6349:01270
01271:+00008:-00049:-00072:000637.6349:01271
01272:-00041:+00019:-00081:000637.6349:01272
01273:+00011:-00069:+00101:000637.6349:01273
01274:+00067:-00068:+00001:000637.6349:01274
01275:+00027:+00068:-00036:000637.6349:01275
01276:+00048:+00050:+00005:000637.6349:01276
01277:+00029:+00010:-00012:000637.6349:01277
01278:-00033:+00025:-00064:000637.6349:01278
01279:+00057:-00014:+00062:000637.6349:01279
01280:+00041:+00082:-00062:000637.6349:01280
01281:-00100:+00110:+00031:000637.6349:01281
01282:+00031:-00017:+00019:000637.6349:01282
01283:+00067:+00160:-00012:000637.6349:01283
01284:-00029:+00078:+00013:000637.6349:01284
01285:-00045:-00052:+00035:000637.6349:01285
01286:+00007:+00092:+00052:000637.6349:01286
01287:-00005:+00042:-00020:000637.6349:01287
01288:-00014:-00011:-00008:000637.6349:01288
01289:+00015:+00051:-00007:000637.6349:01289
01290:-00015:-00003:-00098:000637.6349:01290
01291:-00073:+00031:-00062:000637.6349:01291
01292:-00018:-00076:+00151:000637.6349:01292
01293:+00017:+00045:-00042:000637.6349:01293
01294:-00009:-00039:+00037:000637.6349:01294
01295:+00011:+00071:+00015:000637.6349:01295
01296:+00004:+00090:-00032:000637.6349:01296
01297:+00000:-00014:-00039:000637.6349:01297
01298:+00053:+00111:+00043:000637.6349:01298
01299:+00062:+00019:-00045:000637.6349:01299
01300:-00089:+00008:-00092:000637.6349:01300
01301:+00025:-00075:+00110:000626.6075:01301
01302:+00080:+00074:-00011:000626.6075:01302
01303:-00046:+00006:-00064:000626.6075:01303
01304:-00040:+00045:+00037:000626.6075:01304
01305:+00000:+00015:+00000:000626.6075:01305
01306:-00014:+00078:-00084:000626.6075:01306
01307:+00000:+00010:+00003:000626.6075:01307
01308:-00018:+00071:+00037:000626.6075:01308
01309:-00032:-00113:-00124:000626.6075:01309
01310:-00063:+00168:-00041:000626.6075:01310
01311:+00037:-00085:+00140:000626.6075:01311
01312:+00031:-00026:+00014:000626.6075:01312
01313:+00026:+00020:-00022:000626.6075:01313
01314:+00039:+00031:+00078:000626.6075:01314
01315:+00024:+00005:-00042:000626.6075:01315
01316:+00017:+00044:-00057:000626.6075:01316
01317:+00078:+00018:+00024:000626.6075:01317
01318:+00058:+00032:-00058:000626.6075:01318
01319:-00056:+00066:-00024:000626.6075:01319
01320:+00020:-00060:+00014:000626.6075:01320
01321:+00033:+00082:-00032:000626.6075:01321
01322:+00009:+00026:-00024:000626.6075:01322
01323:-00022:+00014:+00048:000626.6075:01323
01324:-00020:+00020:+00037:000626.6075:01324
01325:-00016:+00071:-00029:000626.6075:01325
01326:+00047:+00055:+00015:000626.6075:01326
01327:-00006:+00073:-00026:000626.6075:01327
01328:-00031:-00071:-00027:000626.6075:01328
01329:-00010:+00056:-00049:000626.6075:01329
01330:+00043:-00022:+00087:000626.6075:01330
01331:+00050:+00014:-00047:000626.6075:01331
01332:-00024:+00050:+00003:000626.6075:01332
01333:+00053:-00002:+00032:000628.3060:01333
01334:+00049:+00047:+00001:000628.3060:01334
01335:+00000:+00036:-00025:000628.3060:01335
01336:-00027:+00052:+00013:000628.3060:01336
01337:+00020:+00103:+00055:000628.3060:01337
01338:+00004:+00072:-00076:000628.3060:01338
01339:-00031:-00060:+00073:000628.3060:01339
01340:-00021:+00087:-00069:000628.3060:01340
01341:-00001:-00011:+00049:000628.3060:01341
01342:+00005:+00023:-00034:000628.3060:01342
01343:-00036:+00035:+00012:000628.3060:01343
01344:-00066:+00087:-00037:000628.3060:01344
01345:-00008:+00020:+00035:000628.3060:01345
01346:+00022:+00095:-00029:000628.3060:01346
01347:+00005:-00026:-00027:000628.3060:01347
01348:-00027:+00086:-00043:000628.3060:01348
01349:-00003:+00016:+00057:000628.3060:01349
01350:+00029:-00022:+00033:000628.3060:01350
01351:+00037:+00058:-00049:000628.3060:01351
01352:+00017:+00019:+00013:000628.3060:01352
01353:+00023:+00037:-00021:000628.3060:01353
01354:+00012:+00031:-00021:000628.3060:01354
01355:+00072:+00060:+00050:000628.3060:01355
01356:+00080:+00023:-00021:000628.3060:01356
01357:-00067:+00198:-00067:000628.3060:01357
01358:-00016:+00079:+00019:000628.3060:01358
01359:+00046:+00031:-00002:000628.3060:01359
01360:-00002:+00107:-00050:000628.3060:01360
01361:-00012:-00006:+00021:000628.3060:01361
01362:-00032:+00010:+00005:000628.3060:01362
01363:+00014:+00040:-00038:000628.3060:01363
01364:+00009:+00027:-00007:000638.3054:01364
01365:+00012:+00072:+00044:000638.3054:01365
01366:-00029:+00083:-00058:000638.3054:01366
01367:-00044:+00072:-00012:000638.3054:01367
01368:+00051:+00084:-00008:000638.3054:01368
01369:+00016:+00074:-00028:000638.3054:01369
01370:-00017:+00027:-00012:000638.3054:01370
01371:+00014:+00055:+00003:000638.3054:01371
01372:+00017:+00038:-00037:000638.3054:01372
01373:+00041:+00046:-00034:000638.3054:01373
01374:+00060:+00035:+00026:000638.3054:01374
01375:-00008:-00071:-00050:000638.3054:01375
01376:-00038:+00090:-00052:000638.3054:01376
01377:+00064:+00117:-00053:000638.3054:01377
01378:-00008:-00008:+00011:000638.3054:01378
01379:-00065:+00046:-00050:000638.3054:01379
01380:-00031:+00042:-00006:000638.3054:01380
01381:-00055:-00001:-00031:000638.3054:01381
01382:+00036:+00040:-00022:000638.3054:01382
01383:+00049:-00004:+00017:000638.3054:01383
01384:-00037:+00047:+00020:000638.3054:01384
01385:-00062:-00013:-00095:000638.3054:01385
01386:+00017:+00103:-00063:000638.3054:01386
01387:+00063:-00006:+00071:000638.3054:01387
01388:+00007:+00029:-00058:000638.3054:01388
01389:+00007:+00029:+00000:000638.3054:01389
01390:+00014:+00042:-00051:000638.3054:01390
01391:-00015:+00060:+00037:000638.3054:01391
01392:+00109:+00015:+00002:000638.3054:01392
01393:-00008:+00002:-00018:000638.3054:01393
01394:-00116:-00054:+00017:000638.3054:01394
01395:+00068:+00089:-00017:000638.3052:01395
01396:+00118:-00020:+00052:000638.3052:01396
01397:-00070:+00045:-00064:000638.3052:01397
01398:-00020:+00043:-00015:000638.3052:01398
01399:+00011:+00029:-00019:000638.3052:01399
01400:-00016:+00062:-00035:000638.3052:01400
01401:+00062:-00001:-00012:000638.3052:01401
01402:+00083:+00068:+00002:000638.3052:01402
01403:-00009:-00031:+00046:000638.3052:01403
01404:-00013:+00065:-00061:000638.3052:01404
01405:+00058:+00136:+00042:000638.3052:01405
01406:+00017:-00025:+00007:000638.3052:01406
01407:-00024:+00080:-00039:000638.3052:01407
01408:-00004:+00032:+00058:000638.3052:01408
01409:-00022:+00060:-00047:000638.3052:01409
01410:-00012:+00055:+00006:000638.3052:01410
01411:+00087:+00071:+00014:000638.3052:01411
01412:+00026:-00019:+00032:000638.3052:01412
01413:-00123:+00035:-00082:000638.3052:01413
01414:+00110:+00089:+00023:000638.3052:01414
01415:+00051:-00007:+00004:000638.3052:01415
01416:-00066:+00034:-00038:000638.3052:01416
01417:-00007:-00003:+00025:000638.3052:01417
01418:+00006:+00044:-00002:000638.3052:01418
01419:+00048:+00023:+00032:000638.3052:01419
01420:+00062:+00050:-00012:000638.3052:01420
01421:-00015:+00101:-00024:000638.3052:01421
01422:-00060:+00019:-00113:000638.3052:01422
01423:-00003:+00090:+00067:000638.3052:01423
01424:+00045:+00022:+00040:000638.3052:01424
01425:-00053:+00064:-00058:000638.3052:01425
01426:-00038:+00034:+00013:000650.0493:01426
01427:+00024:+00033:-00013:000650.0493:01427
01428:-00037:+00039:-00034:000650.0493:01428
01429:+00009:+00012:-00013:000650.0493:01429
01430:+00028:+00051:+00002:000650.0493:01430
01431:-00071:+00004:-00063:000650.0493:01431
01432:+00023:+00078:+00000:000650.0493:01432
01433:+00034:-00038:+00039:000650.0493:01433
01434:-00010:+00020:-00020:000650.0493:01434
01435:+00006:+00055:-00053:000650.0493:01435
01436:-00035:+00038:-00018:000650.0493:01436
01437:-00038:+00007:-00017:000650.0493:01437
01438:+00029:-00021:-00010:000650.0493:01438
01439:+00006:+00010:-00033:000650.0493:01439
01440:-00075:-00001:+00032:000650.0493:01440
01441:+00003:+00041:+00027:000650.0493:01441
01442:+00026:-00047:+00015:000650.0493:01442
01443:-00005:+00059:+00007:000650.0493:01443
01444:+00020:-00024:-00012:000650.0493:01444
01445:+00037:+00020:-00004:000650.0493:01445
01446:-00005:+00056:-00023:000650.0493:01446
01447:+00056:+00056:+00065:000650.0493:01447
01448:+00073:+00026:-00003:000650.0493:01448
01449:-00028:+00135:-00066:000650.0493:01449
01450:-00005:+00050:-00083:000650.0493:01450
01451:-00018:+00022:-00010:000650.0493:01451
01452:+00047:+00069:-00053:000650.0493:01452
01453:+00031:+00003:-00006:000650.0493:01453
01454:-00054:+00069:+00004:000650.0493:01454
01455:-00035:+00044:-00017:000650.0493:01455
01456:+00026:+00060:+00032:000657.7386:01456
01457:+00010:+00047:-00022:000657.7386:01457
01458:-00099:+00186:-00123:000657.7386:01458
01459:-00033:-00012:+00013:000657.7386:01459
01460:+00033:+00084:+00019:000657.7386:01460
01461:+00014:+00073:-00064:000657.7386:01461
01462:-00052:+00049:-00032:000657.7386:01462
01463:+00022:+00055:-00011:000657.7386:01463
01464:-00005:-00009:-00042:000657.7386:01464
01465:+00018:+00090:-00032:000657.7386:01465
01466:-00033:-00046:-00044:000657.7386:01466
01467:-00052:+00106:-00039:000657.7386:01467
01468:+00049:-00023:+00008:000657.7386:01468
01469:-00022:+00017:-00033:000657.7386:01469
01470:-00039:+00003:+00067:000657.7386:01470
01471:-00003:+00021:-00022:000657.7386:01471
01472:-00034:-00006:-00050:000657.7386:01472
01473:-00066:+00057:+00023:000657.7386:01473
01474:+00034:+00037:-00008:000657.7386:01474
01475:+00041:+00068:-00004:000657.7386:01475
01476:-00078:-00117:-00025:000657.7386:01476
01477:-00042:+00025:+00056:000657.7386:01477
01478:+00058:+00021:+00080:000657.7386:01478
01479:-00081:+00135:-00107:000657.7386:01479
01480:-00016:+00018:+00034:000657.7386:01480
01481:+00011:+00033:-00041:000657.7386:01481
01482:-00031:+00013:+00038:000657.7386:01482
01483:+00034:+00072:+00019:000657.7386:01483
01484:+00044:+00068:+00084:000657.7386:01484
01485:-00151:+00040:-00109:000657.7386:01485
01486:-00067:+00155:-00096:000657.7386:01486
01487:+00087:-00046:-00051:000648.6748:01487
01488:-00077:+00184:-00142:000648.6748:01488
01489:-00025:-00019:+00044:000648.6748:01489
01490:-00011:+00060:+00008:000648.6748:01490
01491:-00049:+00026:-00052:000648.6748:01491
01492:+00041:+00040:-00038:000648.6748:01492
01493:+00032:+00105:+00003:000648.6748:01493
01494:-00072:-00014:-00046:000648.6748:01494
01495:+00017:+00258:-00093:000648.6748:01495
01496:+00128:-00103:-00019:000648.6748:01496
01497:-00044:+00111:-00027:000648.6748:01497
01498:-00020:-00066:+00045:000648.6748:01498
01499:+00064:+00087:+00039:000648.6748:01499
01500:-00002:-00033:-00010:000648.6748:01500
01501:+00015:+00063:-00002:000648.6748:01501
01502:+00107:+00044:+00104:000648.6748:01502
01503:-00103:-00117:-00109:000648.6748:01503
01504:-00090:+00017:+00056:000648.6748:01504
01505:+00141:-00164:+00008:000648.6748:01505
01506:-00068:+00048:+00009:000648.6748:01506
01507:+00010:+00055:-00041:000648.6748:01507
01508:+00003:+00004:+00065:000648.6748:01508
01509:-00099:+00050:-00101:000648.6748:01509
01510:+00036:+00018:+00037:000648.6748:01510
01511:+00042:+00032:-00011:000648.6748:01511
01512:-00095:-00091:+00002:000648.6748:01512
01513:-00070:+00086:-00045:000648.6748:01513
01514:+00057:-00085:+00173:000648.6748:01514
01515:+00075:+00038:-00066:000648.6748:01515
01516:-00023:+00006:+00006:000648.6748:01516
01517:+00002:+00015:+00064:000648.6748:01517
01518:+00009:+00044:-00070:000654.1542:01518
01519:+00051:+00024:+00032:000654.1542:01519
01520:+00043:+00098:+00017:000654.1542:01520
01521:-00010:+00046:+00007:000654.1542:01521
01522:-00083:+00140:-00067:000654.1542:01522
01523:+00011:-00039:+00064:000654.1542:01523
01524:+00040:+00093:-00011:000654.1542:01524
01525:-00013:+00042:-00040:000654.1542:01525
01526:-00029:+00025:+00030:000654.1542:01526
01527:-00033:+00014:-00019:000654.1542:01527
01528:-00023:+00046:-00006:000654.1542:01528
01529:+00019:-00024:-00013:000654.1542:01529
01530:+00024:+00049:+00050:000654.1542:01530
01531:-00071:-00003:-00084:000654.1542:01531
01532:-00038:+00146:-00088:000654.1542:01532
01533:+00092:+00007:+00029:000654.1542:01533
01534:+00010:+00056:+00018:000654.1542:01534
01535:-00050:-00009:-00016:000654.1542:01535
01536:+00008:+00074:-00001:000654.1542:01536
01537:+00008:+00020:-00049:000654.1542:01537
01538:+00073:+00062:-00031:000654.1542:01538
01539:-00042:-00156:+00050:000654.1542:01539
01540:-00107:+00071:-00086:000654.1542:01540
01541:+00080:-00040:+00095:000654.1542:01541
01542:+00134:+00025:-00018:000654.1542:01542
01543:-00036:+00058:-00034:000654.1542:01543
01544:-00025:+00025:+00038:000654.1542:01544
01545:+00014:+00012:-00040:000654.1542:01545
01546:-00032:+00069:-00015:000654.1542:01546
01547:+00040:+00055:-00021:000654.1542:01547
01548:+00047:+00109:-00004:000656.6735:01548
01549:-00044:+00002:-00068:000656.6735:01549
01550:-00025:-00008:+00010:000656.6735:01550
01551:+00093:+00003:+00066:000656.6735:01551
01552:-00013:+00054:+00004:000656.6735:01552
01553:-00027:+00031:+00006:000656.6735:01553
01554:+00031:+00035:-00024:000656.6735:01554
01555:-00019:+00022:+00028:000656.6735:01555
01556:+00036:-00016:-00027:000656.6735:01556
01557:+00013:+00020:+00017:000656.6735:01557
01558:-00080:+00105:-00042:000656.6735:01558
01559:-00025:-00030:-00029:000656.6735:01559
01560:+00048:+00052:-00041:000656.6735:01560
01561:-00033:+00031:-00012:000656.6735:01561
01562:-00039:+00037:-00043:000656.6735:01562
01563:+00025:-00006:+00022:000656.6735:01563
01564:+00019:+00041:+00017:000656.6735:01564
01565:+00017:+00027:+00000:000656.6735:01565
01566:+00018:+00164:-00049:000656.6735:01566
01567:-00023:-00054:+00084:000656.6735:01567
01568:+00024:+00112:-00030:000656.6735:01568
01569:+00068:+00082:-00020:000656.6735:01569
01570:+00016:+00022:-00045:000656.6735:01570
01571:-00011:+00060:-00006:000656.6735:01571
01572:-00038:-00042:-00010:000656.6735:01572
01573:-00001:+00055:-00057:000656.6735:01573
01574:+00068:-00007:+00063:000656.6735:01574
01575:+00080:+00022:-00047:000656.6735:01575
01576:-00061:-00021:+00042:000656.6735:01576
01577:-00050:+00124:-00093:000656.6735:01577
01578:+00023:+00042:-00014:000656.6735:01578
01579:+00034:+00060:-00059:000652.8040:01579
01580:-00030:+00017:+00050:000652.8040:01580
01581:-00046:+00034:-00028:000652.8040:01581
01582:+00024:+00007:+00017:000652.8040:01582
01583:+00036:+00072:-00019:000652.8040:01583
01584:+00047:-00014:-00035:000652.8040:01584
01585:-00014:-00010:+00019:000652.8040:01585
01586:+00004:-00036:-00035:000652.8040:01586
01587:+00033:+00050:+00002:000652.8040:01587
01588:+00026:+00032:-00038:000652.8040:01588
01589:+00003:+00073:+00001:000652.8040:01589
01590:+00016:-00009:+00005:000652.8040:01590
01591:-00023:+00045:-00001:000652.8040:01591
01592:-00001:+00003:+00027:000652.8040:01592
01593:+00073:+00016:+00007:000652.8040:01593
01594:+00021:+00066:+00032:000652.8040:01594
01595:-00106:+00031:-00100:000652.8040:01595
01596:-00035:+00019:+00069:000652.8040:01596
01597:+00091:+00012:+00067:000652.8040:01597
01598:-00044:+00056:-00034:000652.8040:01598
01599:-00039:+00056:-00018:000652.8040:01599
01600:+00005:+00038:+00000:000652.8040:01600
01601:+00018:+00063:+00018:000652.8040:01601
01602:+00052:+00046:+00037:000652.8040:01602
01603:+00035:+00123:+00017:000652.8040:01603
01604:-00015:-00011:-00066:000652.8040:01604
01605:-00015:+00105:-00041:000652.8040:01605
01606:+00001:-00007:+00012:000652.8040:01606
01607:-00033:+00034:-00022:000652.8040:01607
01608:+00054:+00020:-00022:000652.8040:01608
01609:-00028:+00030:+00006:000658.3355:01609
01610:-00073:+00026:-00038:000658.3355:01610
01611:+00067:+00042:+00007:000658.3355:01611
01612:+00015:+00045:-00002:000658.3355:01612
01613:-00053:+00011:-00007:000658.3355:01613
01614:-00040:+00083:-00029:000658.3355:01614
01615:-00015:-00005:+00052:000658.3355:01615
01616:+00037:+00102:+00035:000658.3355:01616
01617:-00002:-00002:-00035:000658.3355:01617
01618:-00027:+00079:+00003:000658.3355:01618
01619:-00037:+00001:+00032:000658.3355:01619
01620:+00015:+00005:+00005:000658.3355:01620
01621:+00084:+00088:+00024:000658.3355:01621
01622:+00009:-00028:+00000:000658.3355:01622
01623:-00008:+00041:+00019:000658.3355:01623
01624:-00031:+00025:-00002:000658.3355:01624
01625:-00014:+00068:+00011:000658.3355:01625
01626:+00048:+00004:-00020:000658.3355:01626
01627:-00021:+00020:-00034:000658.3355:01627
01628:-00043:+00036:-00018:000658.3355:01628
01629:+00006:+00048:+00033:000658.3355:01629
01630:+00033:+00011:+00031:000658.3355:01630
01631:+00020:+00109:-00095:000658.3355:01631
01632:-00048:+00015:+00083:000658.3355:01632
01633:-00073:+00026:-00117:000658.3355:01633
01634:+00008:+00039:+00027:000658.3355:01634
01635:+00060:-00001:-00033:000658.3355:01635
01636:-00046:+00060:-00017:000658.3355:01636
01637:-00041:-00012:-00060:000658.3355:01637
01638:+00022:+00040:+00010:000658.3355:01638
01639:+00066:-00019:+00006:000658.3355:01639
01640:+00081:+00060:-00114:000660.2574:01640
01641:-00066:-00015:+00098:000660.2574:01641
01642:-00081:+00013:-00044:000660.2574:01642
01643:+00083:+00072:+00039:000660.2574:01643
01644:+00028:-00004:+00007:000660.2574:01644
01645:-00026:+00005:+00006:000660.2574:01645
01646:-00061:+00040:-00015:000660.2574:01646
01647:+00083:+00059:+00030:000660.2574:01647
01648:+00040:+00000:-00093:000660.2574:01648
01649:-00004:+00018:-00039:000660.2574:01649
01650:-00087:-00056:-00028:000660.2574:01650
01651:-00139:+00003:-00106:000660.2574:01651
01652:+00115:+00050:+00045:000660.2574:01652
01653:+00110:-00007:-00033:000660.2574:01653
01654:-00064:+00065:+00021:000660.2574:01654
01655:-00012:-00009:-00072:000660.2574:01655
01656:-00007:+00077:+00056:000660.2574:01656
01657:+00016:+00028:+00009:000660.2574:01657
01658:+00125:+00171:-00089:000660.2574:01658
01659:+00067:+00068:+00081:000660.2574:01659
01660:-00134:-00025:-00078:000660.2574:01660
01661:-00077:+00061:+00054:000660.2574:01661
01662:+00142:+00033:-00004:000660.2574:01662
01663:-00062:+00022:+00018:000660.2574:01663
01664:-00073:+00028:-00065:000660.2574:01664
01665:+00011:+00042:+00008:000660.2574:01665
01666:-00017:-00114:-00022:000660.2574:01666
01667:+00064:+00136:-00127:000660.2574:01667
01668:-00006:-00067:+00200:000660.2574:01668
01669:-00098:+00062:-00089:000660.2574:01669
01670:-00033:+00018:-00005:000654.5539:01670
01671:+00083:+00022:-00048:000654.5539:01671
01672:+00013:+00059:+00047:000654.5539:01672
01673:-00023:+00029:+00010:000654.5539:01673
01674:-00039:+00041:-00025:000654.5539:01674
01675:-00047:+00112:-00005:000654.5539:01675
01676:+00100:+00023:+00004:000654.5539:01676
01677:+00044:-00066:+00133:000654.5539:01677
01678:-00082:-00052:-00095:000654.5539:01678
01679:-00078:+00083:-00031:000654.5539:01679
01680:+00098:+00058:-00002:000654.5539:01680
01681:+00066:+00021:-00062:000654.5539:01681
01682:-00073:+00059:-00040:000654.5539:01682
01683:-00061:+00028:+00033:000654.5539:01683
01684:+00018:-00054:+00084:000654.5539:01684
01685:+00075:+00168:-00173:000654.5539:01685
01686:+00020:-00068:+00055:000654.5539:01686
01687:-00122:-00010:-00099:000654.5539:01687
01688:-00098:+00049:+00022:000654.5539:01688
01689:+00090:+00039:-00019:000654.5539:01689
01690:-00001:+00053:-00001:000654.5539:01690
01691:-00050:-00016:-00004:000654.5539:01691
01692:-00033:+00006:-00040:000654.5539:01692
01693:+00003:+00075:+00093:000654.5539:01693
01694:+00048:-00072:-00012:000654.5539:01694
01695:+00095:+00055:-00019:000654.5539:01695
01696:-00099:+00009:-00100:000654.5539:01696
01697:-00121:+00015:-00074:000654.5539:01697
01698:+00086:+00044:+00026:000654.5539:01698
01699:+00143:+00030:-00046:000654.5539:01699
01700:-00071:+00041:-00009:000654.5539:01700
01701:-00065:+00038:-00028:000659.0700:01701
01702:+00007:+00118:+00103:000659.0700:01702
01703:+00099:+00077:-00006:000659.0700:01703
01704:-00009:+00030:+00025:000659.0700:01704
01705:-00080:+00071:-00012:000659.0700:01705
01706:-00031:+00026:-00004:000659.0700:01706
01707:+00052:+00025:-00017:000659.0700:01707
01708:+00048:-00015:-00034:000659.0700:01708
01709:-00031:+00053:+00040:000659.0700:01709
01710:-00004:-00055:-00025:000659.0700:01710
01711:-00001:+00083:-00023:000659.0700:01711
01712:+00054:+00005:+00001:000659.0700:01712
01713:+00074:+00105:+00060:000659.0700:01713
01714:+00062:+00039:+00016:000659.0700:01714
01715:-00068:+00021:+00005:000659.0700:01715
01716:-00013:+00042:+00042:000659.0700:01716
01717:+00103:+00062:+00006:000659.0700:01717
01718:+00073:+00020:+00063:000659.0700:01718
01719:-00047:+00001:-00025:000659.0700:01719
01720:+00022:+00019:+00077:000659.0700:01720
01721:+00044:+00008:-00167:000659.0700:01721
01722:-00220:+00060:-00100:000659.0700:01722
01723:-00084:+00049:+00054:000659.0700:01723
01724:-00018:+00039:-00011:000659.0700:01724
01725:-00067:+00019:-00019:000659.0700:01725
01726:-00107:+00060:-00158:000659.0700:01726
01727:-00106:+00089:+00022:000659.0700:01727
01728:-00004:+00002:-00035:000659.0700:01728
01729:+00023:+00087:+00060:000659.0700:01729
01730:+00077:+00042:-00038:000659.0700:01730
01731:+00091:+00007:+00001:000660.9574:01731
01732:+00094:+00086:+00007:000660.9574:01732
01733:+00009:+00087:-00035:000660.9574:01733
01734:-00033:+00054:-00033:000660.9574:01734
01735:+00110:+00076:-00093:000660.9574:01735
01736:+00010:+00019:+00084:000660.9574:01736
01737:-00056:+00067:-00075:000660.9574:01737
01738:-00128:+00067:-00082:000660.9574:01738
01739:+00075:+00060:+00022:000660.9574:01739
01740:+00018:+00026:-00055:000660.9574:01740
01741:-00175:+00004:-00001:000660.9574:01741
01742:-00063:-00045:+00020:000660.9574:01742
01743:+00082:+00063:+00042:000660.9574:01743
01744:+00058:-00034:-00043:000660.9574:01744
01745:-00017:+00049:-00019:000660.9574:01745
01746:+00002:-00053:+00003:000660.9574:01746
01747:+00103:+00095:-00071:000660.9574:01747
01748:+00140:-00021:+00069:000660.9574:01748
01749:+00083:-00028:-00033:000660.9574:01749
01750:-00010:+00027:-00088:000660.9574:01750
01751:-00012:+00001:+00017:000660.9574:01751
01752:-00019:-00020:+00030:000660.9574:01752
01753:+00023:+00001:-00070:000660.9574:01753
01754:-00036:+00002:+00016:000660.9574:01754
01755:-00108:-00104:-00046:000660.9574:01755
01756:-00055:+00026:-00013:000660.9574:01756
01757:+00050:-00100:+00089:000660.9574:01757
01758:-00041:-00016:-00040:000660.9574:01758
01759:-00049:+00061:-00038:000660.9574:01759
01760:-00006:-00071:+00065:000660.9574:01760
01761:+00040:+00032:-00039:000655.6221:01761
01762:+00053:+00058:-00049:000655.6221:01762
01763:+00010:+00025:+00012:000655.6221:01763
01764:+00002:-00009:+00000:000655.6221:01764
01765:-00034:+00016:-00033:000655.6221:01765
01766:-00018:-00031:+00095:000655.6221:01766
01767:+00037:+00023:-00042:000655.6221:01767
01768:+00051:-00005:-00048:000655.6221:01768
01769:-00077:-00016:-00023:000655.6221:01769
01770:-00097:-00006:-00016:000655.6221:01770
01771:+00013:+00014:+00009:000655.6221:01771
01772:+00081:+00059:-00050:000655.6221:01772
01773:-00021:+00003:-00047:000655.6221:01773
01774:-00063:+00114:-00063:000655.6221:01774
01775:+00040:+00067:+00082:000655.6221:01775
01776:+00004:-00024:-00089:000655.6221:01776
01777:-00044:+00092:-00036:000655.6221:01777
01778:-00042:-00003:+00067:000655.6221:01778
01779:-00014:+00001:+00033:000655.6221:01779
01780:+00033:+00025:-00039:000655.6221:01780
01781:-00020:+00023:+00000:000655.6221:01781
01782:-00052:+00073:-00007:000655.6221:01782
01783:-00017:+00040:+00009:000655.6221:01783
01784:+00000:+00093:+00010:000655.6221:01784
01785:+00067:+00053:-00069:000655.6221:01785
01786:+00075:+00103:+00053:000655.6221:01786
01787:+00051:+00044:+00003:000655.6221:01787
01788:-00072:+00040:-00014:000655.6221:01788
01789:+00027:+00093:+00027:000655.6221:01789
01790:+00132:+00012:-00016:000655.6221:01790
01791:-00013:+00004:-00033:000655.6221:01791
01792:-00076:+00057:-00092:000658.0153:01792
01793:+00053:+00020:+00093:000658.0153:01793
01794:+00058:+00046:-00060:000658.0153:01794
01795:-00040:+00121:-00104:000658.0153:01795
01796:-00075:-00019:+00066:000658.0153:01796
01797:-00061:+00075:-00037:000658.0153:01797
01798:+00027:-00003:+00036:000658.0153:01798
01799:+00065:+00058:-00022:000658.0153:01799
01800:-00020:-00018:+00059:000658.0153:01800
01801:-00017:+00060:-00069:000658.0153:01801
01802:+00020:+00084:+00081:000658.0153:01802
01803:+00093:+00032:-00008:000658.0153:01803
01804:+00111:-00023:+00084:000658.0153:01804
01805:+00053:+00029:+00023:000658.0153:01805
01806:-00104:+00089:-00063:000658.0153:01806
01807:-00042:+00035:+00022:000658.0153:01807
01808:+00140:+00057:+00002:000658.0153:01808
01809:-00046:+00017:+00003:000658.0153:01809
01810:-00092:+00092:-00034:000658.0153:01810
01811:-00038:+00008:+00051:000658.0153:01811
01812:+00090:+00108:-00068:000658.0153:01812
01813:+00062:+00046:+00063:000658.0153:01813
01814:-00118:+00022:-00068:000658.0153:01814
01815:-00049:+00061:-00008:000658.0153:01815
01816:+00066:+00044:+00022:000658.0153:01816
01817:+00062:+00026:+00017:000658.0153:01817
01818:-00051:+00051:-00041:000658.0153:01818
01819:-00041:+00054:-00019:000658.0153:01819
01820:+00002:-00040:+00022:000658.0153:01820
01821:+00066:+00033:-00062:000658.0153:01821
01822:+00104:-00011:+00146:000660.5538:01822
01823:-00117:-00002:-00075:000660.5538:01823
01824:-00109:+00021:-00054:000660.5538:01824
01825:+00103:+00007:+00014:000660.5538:01825
01826:+00105:+00006:+00035:000660.5538:01826
01827:+00008:+00029:+00004:000660.5538:01827
01828:-00056:+00060:-00036:000660.5538:01828
01829:-00086:+00014:+00007:000660.5538:01829
01830:+00158:+00155:-00064:000660.5538:01830
01831:+00055:+00018:+00068:000660.5538:01831
01832:-00115:+00015:-00103:000660.5538:01832
01833:-00090:+00066:-00014:000660.5538:01833
01834:+00126:-00043:+00032:000660.5538:01834
01835:+00091:+00059:+00004:000660.5538:01835
01836:-00031:+00040:-00047:000660.5538:01836
01837:-00066:+00009:-00007:000660.5538:01837
01838:-00073:-00009:-00008:000660.5538:01838
01839:+00182:+00186:-00110:000660.5538:01839
01840:+00227:-00067:+00083:000660.5538:01840
01841:-00001:+00070:-00060:000660.5538:01841
01842:-00094:+00103:-00074:000660.5538:01842
01843:+00004:+00044:-00024:000660.5538:01843
01844:+00162:-00011:+00018:000660.5538:01844
01845:+00168:+00070:-00041:000660.5538:01845
01846:-00065:+00001:-00022:000660.5538:01846
01847:-00196:-00101:-00076:000660.5538:01847
01848:-00004:+00118:-00033:000660.5538:01848
01849:+00204:-00074:+00187:000660.5538:01849
01850:-00247:-00067:-00099:000660.5538:01850
01851:-00236:+00048:-00024:000660.5538:01851
01852:+00051:-00045:-00008:000654.9216:01852
01853:+00130:+00020:-00008:000654.9216:01853
01854:+00008:+00007:+00016:000654.9216:01854
01855:-00080:+00008:-00047:000654.9216:01855
01856:-00085:+00123:-00051:000654.9216:01856
01857:+00093:+00141:-00006:000654.9216:01857
01858:+00136:-00033:+00200:000654.9216:01858
01859:-00013:-00023:-00039:000654.9216:01859
01860:-00083:+00075:-00021:000654.9216:01860
01861:+00068:+00063:+00006:000654.9216:01861
01862:-00004:+00079:-00045:000654.9216:01862
01863:-00027:+00075:-00010:000654.9216:01863
01864:-00029:-00004:+00043:000654.9216:01864
01865:-00185:-00005:-00009:000654.9216:01865
01866:+00023:+00222:-00111:000654.9216:01866
01867:+00185:-00114:+00081:000654.9216:01867
01868:+00010:+00065:-00092:000654.9216:01868
01869:-00269:+00035:-00061:000654.9216:01869
01870:-00169:+00056:-00030:000654.9216:01870
01871:+00169:+00008:+00061:000654.9216:01871
01872:+00160:+00049:-00073:000654.9216:01872
01873:-00098:+00038:+00022:000654.9216:01873
01874:-00054:+00006:+00070:000654.9216:01874
01875:+00028:-00004:-00102:000654.9216:01875
01876:+00056:-00047:+00144:000654.9216:01876
01877:-00194:+00075:-00111:000654.9216:01877
01878:-00363:-00060:+00043:000654.9216:01878
01879:+00166:+00046:+00079:000654.9216:01879
01880:+00334:+00087:-00028:000654.9216:01880
01881:-00215:-00090:-00006:000654.9216:01881
01882:-00082:+00101:-00235:000654.9216:01882
01883:-00284:-00061:-00184:000656.9891:01883
01884:-00341:+00021:-00034:000656.9891:01884
01885:+00234:-00088:+00111:000656.9891:01885
01886:+00005:-00069:-00105:000656.9891:01886
01887:-00126:+00056:-00019:000656.9891:01887
01888:+00110:-00067:-00054:000656.9891:01888
01889:+00052:+00027:-00018:000656.9891:01889
01890:+00063:+00030:+00063:000656.9891:01890
01891:+00039:-00004:+00013:000656.9891:01891
01892:+00073:+00141:-00025:000656.9891:01892
01893:+00125:+00005:-00082:000656.9891:01893
01894:+00028:+00058:+00019:000656.9891:01894
01895:+00086:-00039:-00078:000656.9891:01895
01896:+00046:+00011:-00005:000656.9891:01896
01897:-00034:+00027:-00065:000656.9891:01897
01898:+00106:+00061:+00011:000656.9891:01898
01899:+00140:+00003:-00088:000656.9891:01899
01900:-00005:+00031:+00003:000656.9891:01900
01901:+00117:+00038:+00076:000656.9891:01901
01902:+00087:-00037:-00017:000656.9891:01902
01903:-00014:+00062:-00043:000656.9891:01903
01904:+00149:+00022:+00033:000656.9891:01904
01905:+00151:+00030:+00065:000656.9891:01905
01906:+00055:+00056:-00009:000656.9891:01906
01907:+00051:+00021:+00015:000656.9891:01907
01908:+00032:+00021:+00020:000656.9891:01908
01909:+00035:+00068:+00017:000656.9891:01909
01910:+00015:+00042:+00021:000656.9891:01910
01911:+00051:+00022:+00026:000656.9891:01911
01912:-00022:-00061:-00031:000656.9891:01912
01913:-00060:+00052:-00039:000656.9891:01913
01914:+00067:+00010:+00084:000656.9891:01914
01915:+00000:+00047:-00037:000612.5512:01915
01916:-00038:+00049:-00003:000612.5512:01916
01917:+00063:+00051:+00015:000612.5512:01917
01918:+00055:+00020:+00004:000612.5512:01918
01919:+00005:+00050:-00012:000612.5512:01919
01920:+00006:+00004:-00006:000612.5512:01920
01921:+00015:+00036:+00012:000612.5512:01921
01922:+00035:+00055:-00034:000612.5512:01922
01923:-00084:+00114:-00020:000612.5512:01923
01924:-00034:+00052:+00018:000612.5512:01924
01925:+00042:+00040:-00007:000612.5512:01925
01926:-00019:+00061:-00036:000612.5512:01926
01927:-00022:+00033:+00010:000612.5512:01927
01928:-00004:+00028:-00018:000612.5512:01928
01929:-00010:+00018:-00020:000612.5512:01929
01930:+00054:+00028:+00022:000612.5512:01930
01931:-00046:+00060:-00035:000612.5512:01931
01932:-00053:+00045:-00012:000612.5512:01932
01933:+00085:+00103:+00019:000612.5512:01933
01934:-00102:+00046:-00014:000612.5512:01934
01935:-00191:+00127:-00119:000612.5512:01935
01936:+00074:+00077:-00007:000612.5512:01936
01937:+00065:+00046:-00062:000612.5512:01937
01938:-00139:+00042:-00062:000612.5512:01938
01939:-00022:+00023:-00002:000612.5512:01939
01940:-00012:+00015:-00035:000612.5512:01940
01941:-00051:+00025:-00042:000612.5512:01941
01942:-00035:+00061:+00009:000612.5512:01942
01943:-00009:-00001:+00016:000612.5512:01943
01944:-00021:-00004:-00055:000612.5512:01944
01945:+00003:+00046:-00028:000612.5512:01945
01946:-00018:+00016:+00032:000612.5512:01946
01947:+00024:+00022:-00003:000612.5512:01947
01948:+00036:+00033:-00019:000612.5512:01948
01949:-00012:+00053:+00036:000612.5512:01949
01950:-00015:+00003:-00037:000612.5512:01950
01951:-00001:+00038:-00019:000559.2565:01951
01952:-00025:+00004:-00012:000559.2565:01952
01953:-00078:-00023:-00004:000559.2565:01953
01954:+00019:+00034:-00021:000559.2565:01954
01955:-00074:-00043:-00010:000559.2565:01955
01956:-00159:+00087:-00052:000559.2565:01956
01957:-00018:+00022:+00029:000559.2565:01957
01958:+00019:+00008:-00027:000559.2565:01958
01959:-00042:+00072:-00044:000559.2565:01959
01960:-00067:+00033:-00010:000559.2565:01960
01961:-00002:+00025:-00007:000559.2565:01961
01962:+00004:+00034:-00026:000559.2565:01962
01963:+00033:+00035:+00036:000559.2565:01963
01964:+00034:+00025:-00035:000559.2565:01964
01965:-00009:+00028:-00038:000559.2565:01965
01966:+00036:-00006:-00020:000559.2565:01966
01967:+00087:+00078:+00065:000559.2565:01967
01968:+00015:+00015:-00066:000559.2565:01968
01969:-00009:+00031:+00029:000559.2565:01969
01970:+00032:+00003:+00029:000559.2565:01970
01971:+00019:+00070:-00018:000559.2565:01971
01972:+00026:+00006:-00022:000559.2565:01972
01973:-00002:+00078:-00010:000559.2565:01973
01974:-00048:+00027:-00048:000559.2565:01974
01975:-00056:+00022:-00038:000559.2565:01975
01976:-00081:-00022:+00023:000559.2565:01976
01977:+00050:+00063:+00019:000559.2565:01977
01978:+00050:+00007:+00034:000559.2565:01978
01979:-00084:+00043:-00048:000559.2565:01979
01980:-00036:+00075:+00006:000559.2565:01980
01981:+00010:+00057:-00035:000559.2565:01981
01982:+00000:+00045:-00003:000559.2565:01982
01983:-00007:+00061:+00012:000559.2565:01983
01984:-00007:+00002:-00017:000604.4099:01984
01985:-00002:+00049:-00003:000604.4099:01985
01986:+00037:+00017:+00013:000604.4099:01986
01987:+00051:+00020:-00008:000604.4099:01987
01988:-00007:+00051:-00035:000604.4099:01988
01989:+00004:+00030:+00010:000604.4099:01989
01990:+00031:+00034:-00013:000604.4099:01990
01991:+00032:+00040:-00034:000604.4099:01991
01992:+00016:+00018:-00018:000604.4099:01992
01993:+00002:+00043:+00019:000604.4099:01993
01994:-00017:+00013:-00054:000604.4099:01994
01995:-00011:+00059:-00065:000604.4099:01995
01996:+00003:+00022:-00008:000604.4099:01996
01997:-00003:+00011:-00017:000604.4099:01997
01998:+00031:+00053:-00024:000604.4099:01998
01999:-00018:+00027:-00010:000604.4099:01999
02000:+00016:+00040:-00015:000604.4099:02000
02001:+00020:+00003:-00033:000604.4099:02001
02002:-00001:+00014:+00010:000604.4099:02002
02003:+00008:-00057:+00042:000604.4099:02003
02004:+00000:+00036:-00028:000604.4099:02004
02005:+00026:+00027:+00097:000604.4099:02005
02006:+00035:+00002:-00047:000604.4099:02006
02007:+00036:+00051:+00014:000604.4099:02007
02008:+00002:-00028:-00033:000604.4099:02008
02009:+00013:+00030:-00020:000604.4099:02009
02010:+00019:-00008:-00042:000604.4099:02010
02011:-00014:-00011:-00026:000604.4099:02011
02012:+00015:+00003:+00017:000604.4099:02012
02013:-00001:-00039:-00057:000604.4099:02013
02014:-00064:+00015:-00067:000604.4099:02014
02015:+00033:+00058:-00002:000604.4099:02015
02016:+00051:-00003:+00015:000633.3692:02016
02017:-00011:+00019:-00064:000633.3692:02017
02018:-00011:+00023:-00037:000633.3692:02018
02019:-00010:+00057:-00036:000633.3692:02019
02020:+00030:+00030:-00022:000633.3692:02020
02021:+00067:+00087:-00003:000633.3692:02021
02022:-00013:-00027:-00014:000633.3692:02022
02023:+00049:+00057:+00063:000633.3692:02023
02024:+00089:+00037:+00028:000633.3692:02024
02025:+00042:+00012:+00004:000633.3692:02025
02026:-00011:+00051:-00023:000633.3692:02026
02027:+00017:+00039:+00033:000633.3692:02027
02028:-00009:+00003:-00021:000633.3692:02028
02029:-00009:+00039:-00006:000633.3692:02029
02030:-00002:+00043:+00038:000633.3692:02030
02031:-00064:-00017:-00010:000633.3692:02031
02032:-00056:+00093:-00020:000633.3692:02032
02033:+00014:+00017:+00072:000633.3692:02033
02034:-00033:+00020:-00018:000633.3692:02034
02035:-00022:+00039:+00008:000633.3692:02035
02036:+00016:+00010:-00018:000633.3692:02036
02037:-00007:+00034:-00004:000633.3692:02037
02038:+00016:+00042:+00000:000633.3692:02038
02039:+00037:+00042:+00033:000633.3692:02039
02040:+00026:+00042:-00014:000633.3692:02040
02041:+00001:+00053:-00079:000633.3692:02041
02042:+00009:+00044:+00039:000633.3692:02042
02043:+00042:+00060:-00008:000633.3692:02043
02044:+00004:+00059:-00011:000633.3692:02044
02045:-00034:+00025:-00018:000633.3692:02045
02046:-00012:+00046:+00038:000633.3692:02046
02047:-00004:+00019:-00011:000638.9622:02047
02048:+00021:+00031:-00005:000638.9622:02048
02049:+00035:+00048:+00013:000638.9622:02049
02050:-00031:+00027:-00047:000638.9622:02050
02051:-00011:+00113:-00105:000638.9622:02051
02052:+00047:+00102:-00011:000638.9622:02052
02053:+00010:+00007:+00025:000638.9622:02053
02054:+00013:+00068:-00068:000638.9622:02054
02055:-00027:+00033:-00013:000638.9622:02055
02056:-00021:+00009:+00028:000638.9622:02056
02057:+00051:+00057:-00046:000638.9622:02057
02058:-00012:+00062:+00044:000638.9622:02058
02059:-00052:-00087:-00129:000638.9622:02059
02060:-00002:-00023:-00021:000638.9622:02060
02061:+00023:+00057:-00029:000638.9622:02061
02062:+00023:+00000:+00018:000638.9622:02062
02063:-00009:+00044:-00063:000638.9622:02063
02064:-00048:+00057:-00026:000638.9622:02064
02065:+00033:+00031:+00009:000638.9622:02065
02066:+00038:+00023:-00060:000638.9622:02066
02067:+00008:+00026:+00027:000638.9622:02067
02068:-00011:-00077:+00001:000638.9622:02068
02069:-00053:+00091:-00071:000638.9622:02069
02070:+00004:-00066:+00181:000638.9622:02070
02071:+00025:-00023:+00003:000638.9622:02071
02072:+00029:+00011:-00032:000638.9622:02072
02073:-00087:+00017:-00037:000638.9622:02073
02074:+00031:+00005:+00070:000638.9622:02074
02075:+00043:+00033:-00087:000638.9622:02075
02076:+00004:+00010:+00045:000638.9622:02076
02077:-00014:-00034:-00048:000638.9622:02077
02078:-00024:+00051:-00077:000646.6914:02078
02079:+00030:+00000:+00111:000646.6914:02079
02080:+00041:-00072:+00170:000646.6914:02080
02081:+00030:+00100:-00011:000646.6914:02081
02082:-00065:-00012:+00016:000646.6914:02082
02083:+00027:+00029:+00023:000646.6914:02083
02084:+00042:+00032:+00017:000646.6914:02084
02085:+00005:+00006:+00015:000646.6914:02085
02086:+00082:+00085:+00001:000646.6914:02086
02087:-00055:-00018:+00012:000646.6914:02087
02088:-00022:-00026:-00010:000646.6914:02088
02089:+00091:+00089:+00037:000646.6914:02089
02090:-00024:+00041:-00049:000646.6914:02090
02091:-00072:+00002:+00033:000646.6914:02091
02092:+00003:+00033:-00002:000646.6914:02092
02093:-00026:+00041:-00023:000646.6914:02093
02094:-00005:+00037:-00017:000646.6914:02094
02095:+00033:+00019:+00039:000646.6914:02095
02096:-00082:+00006:-00042:000646.6914:02096
02097:-00029:+00085:-00106:000646.6914:02097
02098:+00074:+00102:-00038:000646.6914:02098
02099:+00083:+00022:-00016:000646.6914:02099
02100:-00008:+00071:-00086:000646.6914:02100
02101:+00020:+00086:-00004:000646.6914:02101
02102:+00049:+00016:-00003:000646.6914:02102
02103:+00046:+00091:-00060:000646.6914:02103
02104:+00060:+00080:+00030:000646.6914:02104
02105:-00019:-00074:-00037:000646.6914:02105
02106:-00109:+00053:-00095:000646.6914:02106
02107:+00079:+00109:-00070:000646.6914:02107
02108:-00002:-00032:+00045:000646.6914:02108
02109:-00088:+00069:-00067:000645.6941:02109
02110:-00066:+00036:-00007:000645.6941:02110
02111:-00027:+00043:-00033:000645.6941:02111
02112:+00020:+00079:-00008:000645.6941:02112
02113:+00029:+00022:+00026:000645.6941:02113
02114:+00009:-00091:-00035:000645.6941:02114
02115:-00115:-00072:-00039:000645.6941:02115
02116:-00001:-00006:+00058:000645.6941:02116
02117:+00089:-00041:+00026:000645.6941:02117
02118:+00068:+00055:-00056:000645.6941:02118
02119:-00018:+00020:-00024:000645.6941:02119
02120:-00030:+00029:+00021:000645.6941:02120
02121:-00020:+00048:-00040:000645.6941:02121
02122:+00053:+00018:-00004:000645.6941:02122
02123:-00057:-00067:-00008:000645.6941:02123
02124:-00124:-00006:-00150:000645.6941:02124
02125:-00081:-00131:+00095:000645.6941:02125
02126:-00014:-00019:+00027:000645.6941:02126
02127:+00016:+00038:-00066:000645.6941:02127
02128:-00042:+00015:+00019:000645.6941:02128
02129:-00051:+00003:-00016:000645.6941:02129
02130:-00047:+00068:-00008:000645.6941:02130
02131:+00011:+00021:-00009:000645.6941:02131
02132:+00032:+00035:+00016:000645.6941:02132
02133:-00078:-00146:-00036:000645.6941:02133
02134:-00036:-00111:+00013:000645.6941:02134
02135:+00082:-00002:+00074:000645.6941:02135
02136:+00004:-00082:+00006:000645.6941:02136
02137:-00004:+00054:-00065:000645.6941:02137
02138:+00001:+00012:-00007:000645.6941:02138
02139:-00008:+00070:+00022:000645.6941:02139
02140:+00030:-00021:-00019:000645.6941:02140
02141:+00018:+00028:-00038:000634.3490:02141
02142:-00010:-00031:-00061:000634.3490:02142
02143:-00058:+00034:-00029:000634.3490:02143
02144:-00010:-00085:+00072:000634.3490:02144
02145:-00016:+00024:-00014:000634.3490:02145
02146:-00024:-00021:-00009:000634.3490:02146
02147:-00037:+00018:+00012:000634.3490:02147
02148:-00026:+00047:-00046:000634.3490:02148
02149:-00046:+00025:-00050:000634.3490:02149
02150:+00053:+00075:+00008:000634.3490:02150
02151:+00051:+00019:-00022:000634.3490:02151
02152:-00080:+00034:-00073:000634.3490:02152
02153:+00065:-00077:+00023:000634.3490:02153
02154:+00139:+00104:-00001:000634.3490:02154
02155:+00017:-00034:-00004:000634.3490:02155
02156:+00002:+00020:+00012:000634.3490:02156
02157:+00024:-00009:+00044:000634.3490:02157
02158:+00011:+00053:-00054:000634.3490:02158
02159:+00039:-00011:+00016:000634.3490:02159
02160:+00008:+00068:+00017:000634.3490:02160
02161:-00058:-00069:-00067:000634.3490:02161
02162:-00083:+00121:-00080:000634.3490:02162
02163:+00034:+00007:+00053:000634.3490:02163
02164:-00028:-00026:-00019:000634.3490:02164
02165:-00029:+00054:-00044:000634.3490:02165
02166:+00019:+00014:+00053:000634.3490:02166
02167:-00009:+00025:-00024:000634.3490:02167
02168:+00013:+00039:-00011:000634.3490:02168
02169:+00014:+00023:-00001:000634.3490:02169
02170:+00011:+00081:+00002:000634.3490:02170
02171:+00017:+00038:-00040:000634.3490:02171
02172:+00025:-00036:+00046:000633.7631:02172
02173:+00030:+00085:-00009:000633.7631:02173
02174:+00030:+00003:+00022:000633.7631:02174
02175:+00036:+00025:-00002:000633.7631:02175
02176:-00022:+00046:+00004:000633.7631:02176
02177:-00009:+00038:+00006:000633.7631:02177
02178:+00021:+00033:+00016:000633.7631:02178
02179:+00041:+00065:+00013:000633.7631:02179
02180:-00036:-00057:-00079:000633.7631:02180
02181:-00044:+00081:-00030:000633.7631:02181
02182:+00021:-00052:+00019:000633.7631:02182
02183:-00007:-00021:+00022:000633.7631:02183
02184:+00038:+00066:-00050:000633.7631:02184
02185:-00014:+00016:+00024:000633.7631:02185
02186:-00030:-00006:-00018:000633.7631:02186
02187:+00000:+00077:-00014:000633.7631:02187
02188:+00008:+00060:+00012:000633.7631:02188
02189:+00036:+00092:-00018:000633.7631:02189
02190:-00066:+00083:-00059:000633.7631:02190
02191:+00030:-00055:-00002:000633.7631:02191
02192:+00027:+00094:-00028:000633.7631:02192
02193:+00050:+00042:-00004:000633.7631:02193
02194:+00017:+00001:-00019:000633.7631:02194
02195:-00017:+00060:-00020:000633.7631:02195
02196:+00032:+00051:-00019:000633.7631:02196
02197:+00069:+00017:+00034:000633.7631:02197
02198:+00088:+00069:+00031:000633.7631:02198
02199:-00118:+00065:-00060:000633.7631:02199
02200:-00013:+00145:-00023:000633.7631:02200
02201:+00063:+00151:-00042:000633.7631:02201
02202:+00005:+00057:+00021:000633.7631:02202
02203:-00001:+00024:-00064:000633.7631:02203
02204:-00013:+00032:+00046:000630.4430:02204
02205:-00009:+00014:-00041:000630.4430:02205
02206:-00011:+00031:-00021:000630.4430:02206
02207:+00029:+00114:+00015:000630.4430:02207
02208:-00004:-00003:-00058:000630.4430:02208
02209:-00045:+00251:+00003:000630.4430:02209
02210:+00081:+00077:-00052:000630.4430:02210
02211:-00048:+00019:-00009:000630.4430:02211
02212:+00036:+00047:-00060:000630.4430:02212
02213:+00040:+00028:+00053:000630.4430:02213
02214:-00037:+00040:-00015:000630.4430:02214
02215:+00013:+00064:+00015:000630.4430:02215
02216:+00066:+00014:+00016:000630.4430:02216
02217:+00091:+00104:+00004:000630.4430:02217
02218:-00157:-00083:-00087:000630.4430:02218
02219:-00075:+00247:-00018:000630.4430:02219
02220:+00071:-00059:-00022:000630.4430:02220
02221:+00001:-00028:+00027:000630.4430:02221
02222:-00036:+00046:-00045:000630.4430:02222
02223:+00013:+00054:+00031:000630.4430:02223
02224:-00038:+00023:-00114:000630.4430:02224
02225:+00006:+00046:+00010:000630.4430:02225
02226:+00056:+00023:-00001:000630.4430:02226
02227:+00046:+00088:-00034:000630.4430:02227
02228:-00120:+00055:-00044:000630.4430:02228
02229:+00000:-00141:+00095:000630.4430:02229
02230:+00075:+00113:-00093:000630.4430:02230
02231:+00004:+00028:-00017:000630.4430:02231
02232:+00013:-00001:+00070:000630.4430:02232
02233:+00017:+00039:-00005:000630.4430:02233
02234:+00019:+00032:-00041:000630.4430:02234
02235:+00045:+00047:+00083:000630.4430:02235
02236:+00041:+00050:-00018:000622.4913:02236
02237:-00113:-00103:-00059:000622.4913:02237
02238:-00030:+00225:-00033:000622.4913:02238
02239:+00051:-00007:-00008:000622.4913:02239
02240:-00033:-00071:+00006:000622.4913:02240
02241:-00016:+00085:-00064:000622.4913:02241
02242:+00036:+00007:+00046:000622.4913:02242
02243:-00032:+00036:-00075:000622.4913:02243
02244:-00033:+00009:-00018:000622.4913:02244
02245:+00041:+00014:+00037:000622.4913:02245
02246:+00066:+00089:-00004:000622.4913:02246
02247:-00079:+00167:-00048:000622.4913:02247
02248:+00017:-00001:+00045:000622.4913:02248
02249:+00040:+00119:-00042:000622.4913:02249
02250:+00009:+00121:-00056:000622.4913:02250
02251:+00032:-00001:+00050:000622.4913:02251
02252:-00003:+00073:+00006:000622.4913:02252
02253:+00037:+00102:-00011:000622.4913:02253
02254:+00068:-00008:+00004:000622.4913:02254
02255:+00074:+00149:+00005:000622.4913:02255
02256:-00048:+00132:-00066:000622.4913:02256
02257:-00039:+00085:-00056:000622.4913:02257
02258:+00051:+00145:-00049:000622.4913:02258
02259:-00054:+00081:-00045:000622.4913:02259
02260:-00034:+00073:-00051:000622.4913:02260
02261:+00008:+00035:-00005:000622.4913:02261
02262:-00085:+00026:-00058:000622.4913:02262
02263:-00012:+00004:-00032:000622.4913:02263
02264:+00069:+00052:+00030:000622.4913:02264
02265:-00002:-00038:+00006:000622.4913:02265
02266:-00039:+00131:-00075:000622.4913:02266
02267:+00031:+00057:-00036:000622.4913:02267
02268:+00037:+00090:-00010:000634.1015:02268
02269:+00027:+00052:-00030:000634.1015:02269
02270:+00022:+00024:+00006:000634.1015:02270
02271:-00068:+00004:-00039:000634.1015:02271
02272:+00031:-00023:+00001:000634.1015:02272
02273:+00052:+00020:+00009:000634.1015:02273
02274:+00023:+00021:+00002:000634.1015:02274
02275:-00081:+00119:-00060:000634.1015:02275
02276:-00037:-00006:+00023:000634.1015:02276
02277:+00051:+00088:-00035:000634.1015:02277
02278:-00038:-00021:-00049:000634.1015:02278
02279:-00010:+00060:-00028:000634.1015:02279
02280:+00000:+00043:-00003:000634.1015:02280
02281:-00023:+00029:-00053:000634.1015:02281
02282:+00018:+00019:-00006:000634.1015:02282
02283:+00033:+00039:-00003:000634.1015:02283
02284:-00062:-00105:-00069:000634.1015:02284
02285:+00001:-00006:+00015:000634.1015:02285
02286:+00030:+00122:-00032:000634.1015:02286
02287:-00004:+00012:-00006:000634.1015:02287
02288:+00034:+00073:-00051:000634.1015:02288
02289:-00001:+00019:-00003:000634.1015:02289
02290:-00065:+00053:-00052:000634.1015:02290
02291:+00039:-00011:+00009:000634.1015:02291
02292:+00086:+00076:+00013:000634.1015:02292
02293:-00052:-00088:-00080:000634.1015:02293
02294:-00069:+00009:+00015:000634.1015:02294
02295:+00066:-00068:+00032:000634.1015:02295
02296:+00020:-00040:+00031:000634.1015:02296
02297:-00023:+00019:-00041:000634.1015:02297
02298:+00023:+00002:+00093:000634.1015:02298
02299:-00093:+00028:-00059:000642.6445:02299
02300:-00036:+00093:-00017:000642.6445:02300
02301:+00054:+00009:+00013:000642.6445:02301
02302:+00019:-00070:-00030:000642.6445:02302
02303:-00060:+00153:+00003:000642.6445:02303
02304:+00045:-00036:+00058:000642.6445:02304
02305:+00028:+00128:-00007:000642.6445:02305
02306:+00024:+00052:-00036:000642.6445:02306
02307:+00044:+00028:+00044:000642.6445:02307
02308:+00020:+00025:-00010:000642.6445:02308
02309:+00016:+00077:-00009:000642.6445:02309
02310:+00059:+00105:+00015:000642.6445:02310
02311:+00078:+00058:+00008:000642.6445:02311
02312:-00095:+00060:-00086:000642.6445:02312
02313:-00072:-00043:+00044:000642.6445:02313
02314:+00065:+00118:-00018:000642.6445:02314
02315:-00044:+00003:-00003:000642.6445:02315
02316:-00025:+00085:+00010:000642.6445:02316
02317:+00000:+00033:-00028:000642.6445:02317
02318:-00056:+00089:-00018:000642.6445:02318
02319:-00015:-00007:-00038:000642.6445:02319
02320:+00040:+00077:+00017:000642.6445:02320
02321:+00030:+00005:-00098:000642.6445:02321
02322:-00085:+00042:-00007:000642.6445:02322
02323:+00068:-00045:+00038:000642.6445:02323
02324:+00025:+00115:-00020:000642.6445:02324
02325:+00006:+00056:+00030:000642.6445:02325
02326:+00052:-00040:+00012:000642.6445:02326
02327:-00007:+00072:-00064:000642.6445:02327
02328:-00024:+00003:-00051:000642.6445:02328
02329:-00006:+00033:-00004:000642.6445:02329
02330:+00060:+00021:+00026:000642.6445:02330
02331:-00090:-00100:-00095:000627.8770:02331
02332:-00104:+00176:+00026:000627.8770:02332
02333:+00044:+00001:+00043:000627.8770:02333
02334:-00033:-00014:-00003:000627.8770:02334
02335:+00018:+00102:-00003:000627.8770:02335
02336:+00003:+00033:+00032:000627.8770:02336
02337:-00040:+00040:-00047:000627.8770:02337
02338:+00017:+00047:-00026:000627.8770:02338
02339:+00051:+00079:+00014:000627.8770:02339
02340:+00039:-00009:-00057:000627.8770:02340
02341:-00145:+00002:-00026:000627.8770:02341
02342:+00038:-00029:+00064:000627.8770:02342
02343:+00093:+00067:+00034:000627.8770:02343
02344:+00002:+00045:-00039:000627.8770:02344
02345:+00015:+00028:+00036:000627.8770:02345
02346:-00007:+00017:+00031:000627.8770:02346
02347:+00003:+00015:-00052:000627.8770:02347
02348:+00068:+00024:+00026:000627.8770:02348
02349:+00080:+00065:-00004:000627.8770:02349
02350:-00118:+00041:-00024:000627.8770:02350
02351:+00001:+00115:+00073:000627.8770:02351
02352:+00053:+00068:-00063:000627.8770:02352
02353:-00047:+00056:-00025:000627.8770:02353
02354:-00051:+00041:-00042:000627.8770:02354
02355:-00002:+00007:+00051:000627.8770:02355
02356:-00041:+00086:-00096:000627.8770:02356
02357:-00050:-00010:+00003:000627.8770:02357
02358:+00062:+00041:-00013:000627.8770:02358
02359:+00019:-00095:-00038:000627.8770:02359
02360:-00052:+00075:+00020:000627.8770:02360
02361:+00027:+00005:+00057:000627.8770:02361
02362:+00026:-00001:+00003:000630.4960:02362
02363:+00047:+00088:-00041:000630.4960:02363
02364:+00018:+00042:+00009:000630.4960:02364
02365:-00018:+00027:-00050:000630.4960:02365
02366:+00023:+00017:-00020:000630.4960:02366
02367:+00056:+00011:+00015:000630.4960:02367
02368:+00036:+00146:-00025:000630.4960:02368
02369:-00069:-00063:-00069:000630.4960:02369
02370:-00006:+00229:+00029:000630.4960:02370
02371:+00057:-00080:+00047:000630.4960:02371
02372:-00069:-00008:+00000:000630.4960:02372
02373:-00032:+00028:-00010:000630.4960:02373
02374:+00056:+00062:+00016:000630.4960:02374
02375:-00022:+00072:-00071:000630.4960:02375
02376:-00018:+00062:+00025:000630.4960:02376
02377:+00056:+00065:+00020:000630.4960:02377
02378:-00001:+00104:+00014:000630.4960:02378
02379:-00024:+00070:-00056:000630.4960:02379
02380:+00060:-00049:+00113:000630.4960:02380
02381:+00062:-00018:-00046:000630.4960:02381
02382:+00028:-00002:+00006:000630.4960:02382
02383:-00029:+00061:+00016:000630.4960:02383
02384:-00056:+00047:-00032:000630.4960:02384
02385:+00077:+00029:-00002:000630.4960:02385
02386:+00113:+00108:+00040:000630.4960:02386
02387:-00026:+00041:-00039:000630.4960:02387
02388:-00064:+00194:-00062:000630.4960:02388
02389:+00043:+00048:+00093:000630.4960:02389
02390:+00013:+00013:-00048:000630.4960:02390
02391:-00068:+00026:-00037:000630.4960:02391
02392:-00031:-00008:-00020:000630.4960:02392
02393:+00029:+00020:+00008:000630.4960:02393
02394:-00004:+00072:-00049:000634.6463:02394
02395:+00016:+00043:+00024:000634.6463:02395
02396:-00020:+00072:-00044:000634.6463:02396
02397:-00109:-00046:-00010:000634.6463:02397
02398:+00064:+00081:-00015:000634.6463:02398
02399:+00000:-00030:+00015:000634.6463:02399
02400:-00033:+00025:-00031:000634.6463:02400
02401:+00049:-00005:+00065:000634.6463:02401
02402:+00029:+00041:-00051:000634.6463:02402
02403:-00032:+00008:-00041:000634.6463:02403
02404:+00050:+00025:+00039:000634.6463:02404
02405:+00054:+00165:+00016:000634.6463:02405
02406:-00058:-00079:-00037:000634.6463:02406
02407:+00007:+00194:-00044:000634.6463:02407
02408:+00013:-00030:+00081:000634.6463:02408
02409:-00021:+00060:-00042:000634.6463:02409
02410:-00015:+00035:-00031:000634.6463:02410
02411:-00052:-00016:+00031:000634.6463:02411
02412:-00018:+00091:-00036:000634.6463:02412
02413:-00007:+00025:+00003:000634.6463:02413
02414:+00024:+00062:+00007:000634.6463:02414
02415:-00053:+00001:-00065:000634.6463:02415
02416:-00121:-00029:-00014:000634.6463:02416
02417:+00055:-00026:+00034:000634.6463:02417
02418:+00014:+00019:+00048:000634.6463:02418
02419:+00013:-00022:+00001:000634.6463:02419
02420:-00004:+00015:+00040:000634.6463:02420
02421:+00026:+00065:-00059:000634.6463:02421
02422:+00032:+00025:-00055:000634.6463:02422
02423:+00032:+00014:+00037:000634.6463:02423
02424:+00066:+00077:+00005:000634.6463:02424
02425:-00096:-00147:-00011:000637.9312:02425
02426:+00038:+00044:+00000:000637.9312:02426
02427:+00074:-00027:+00125:000637.9312:02427
02428:-00044:+00052:-00032:000637.9312:02428
02429:+00007:-00028:+00043:000637.9312:02429
02430:+00033:+00086:-00021:000637.9312:02430
02431:-00026:+00012:-00030:000637.9312:02431
02432:-00028:+00047:+00011:000637.9312:02432
02433:+00061:+00016:+00045:000637.9312:02433
02434:-00081:-00107:-00053:000637.9312:02434
02435:-00023:+00185:+00032:000637.9312:02435
02436:+00071:+00109:-00011:000637.9312:02436
02437:+00020:-00084:+00067:000637.9312:02437
02438:+00020:+00120:-00105:000637.9312:02438
02439:+00044:-00008:+00067:000637.9312:02439
02440:+00033:-00015:-00041:000637.9312:02440
02441:-00022:+00046:-00020:000637.9312:02441
02442:+00107:+00071:+00060:000637.9312:02442
02443:+00093:+00025:-00050:000637.9312:02443
02444:-00099:+00209:-00074:000637.9312:02444
02445:+00069:+00038:+00053:000637.9312:02445
02446:+00051:+00021:+00017:000637.9312:02446
02447:-00040:+00100:-00083:000637.9312:02447
02448:-00014:+00024:+00042:000637.9312:02448
02449:-00007:+00020:-00023:000637.9312:02449
02450:+00012:+00041:-00022:000637.9312:02450
02451:+00006:+00067:+00036:000637.9312:02451
02452:+00013:+00044:+00021:000637.9312:02452
02453:-00032:+00185:-00018:000637.9312:02453
02454:+00051:-00039:-00018:000637.9312:02454
02455:-00015:+00082:-00052:000637.9312:02455
02456:-00020:+00082:-00043:000637.9312:02456
02457:+00020:+00029:-00012:000638.6351:02457
02458:-00019:+00022:-00024:000638.6351:02458
02459:-00028:+00025:-00021:000638.6351:02459
02460:+00006:+00012:+00005:000638.6351:02460
02461:+00081:+00054:+00051:000638.6351:02461
02462:-00001:-00056:-00096:000638.6351:02462
02463:-00054:+00151:+00001:000638.6351:02463
02464:+00056:+00049:-00049:000638.6351:02464
02465:-00019:+00060:-00005:000638.6351:02465
02466:-00047:+00039:-00058:000638.6351:02466
02467:-00035:+00006:+00024:000638.6351:02467
02468:-00023:+00059:-00034:000638.6351:02468
02469:+00018:+00006:+00010:000638.6351:02469
02470:-00038:+00025:+00021:000638.6351:02470
02471:-00007:-00002:-00021:000638.6351:02471
02472:-00051:+00182:-00062:000638.6351:02472
02473:+00023:-00068:-00009:000638.6351:02473
02474:-00035:+00107:-00026:000638.6351:02474
02475:+00016:+00041:-00080:000638.6351:02475
02476:+00039:+00038:-00012:000638.6351:02476
02477:-00006:+00071:-00021:000638.6351:02477
02478:-00009:-00028:-00012:000638.6351:02478
02479:+00037:+00061:+00031:000638.6351:02479
02480:+00032:-00026:-00025:000638.6351:02480
02481:-00072:-00028:-00041:000638.6351:02481
02482:+00053:-00031:+00029:000638.6351:02482
02483:+00008:+00061:+00000:000638.6351:02483
02484:-00031:+00009:-00022:000638.6351:02484
02485:-00022:+00028:-00004:000638.6351:02485
02486:+00001:+00007:-00031:000638.6351:02486
02487:-00051:+00022:-00047:000638.6351:02487
02488:+00028:+00062:+00028:000639.6187:02488
02489:+00064:+00063:-00053:000639.6187:02489
02490:-00125:+00030:-00032:000639.6187:02490
02491:+00043:-00079:+00059:000639.6187:02491
02492:+00131:+00097:-00011:000639.6187:02492
02493:-00012:-00035:-00018:000639.6187:02493
02494:-00032:+00037:+00036:000639.6187:02494
02495:+00039:+00020:+00050:000639.6187:02495
02496:+00003:+00062:-00040:000639.6187:02496
02497:+00005:-00003:-00014:000639.6187:02497
02498:-00017:+00118:-00016:000639.6187:02498
02499:-00021:-00064:-00037:000639.6187:02499
02500:-00028:+00126:-00010:000639.6187:02500
02501:-00006:-00033:+00016:000639.6187:02501
02502:-00021:+00047:+00025:000639.6187:02502
02503:-00003:+00014:-00033:000639.6187:02503
02504:-00002:+00048:+00050:000639.6187:02504
02505:+00008:-00028:-00073:000639.6187:02505
02506:-00039:+00136:-00067:000639.6187:02506
02507:+00051:-00077:+00009:000639.6187:02507
02508:+00020:+00133:-00023:000639.6187:02508
02509:-00030:-00091:+00032:000639.6187:02509
02510:-00020:+00059:+00032:000639.6187:02510
02511:+00028:-00027:+00050:000639.6187:02511
02512:+00020:+00022:-00032:000639.6187:02512
02513:-00006:+00033:-00019:000639.6187:02513
02514:+00003:+00041:+00004:000639.6187:02514
02515:+00006:+00058:-00006:000639.6187:02515
02516:+00028:-00050:-00049:000639.6187:02516
02517:-00032:+00124:-00012:000639.6187:02517
02518:+00002:-00106:+00025:000639.6187:02518
02519:-00016:+00106:-00063:000631.7458:02519
02520:+00038:-00040:+00011:000631.7458:02520
02521:-00010:+00009:-00005:000631.7458:02521
02522:-00024:+00050:-00017:000631.7458:02522
02523:+00021:+00005:-00010:000631.7458:02523
02524:+00022:+00006:-00008:000631.7458:02524
02525:-00052:+00048:-00050:000631.7458:02525
02526:+00017:+00081:+00008:000631.7458:02526
02527:+00041:+00046:-00024:000631.7458:02527
02528:-00108:+00008:+00002:000631.7458:02528
02529:+00031:+00088:-00010:000631.7458:02529
02530:+00068:+00035:+00052:000631.7458:02530
02531:+00019:+00043:-00039:000631.7458:02531
02532:-00017:-00024:+00038:000631.7458:02532
02533:+00048:+00046:-00003:000631.7458:02533
02534:+00033:+00050:+00009:000631.7458:02534
02535:+00028:-00042:-00008:000631.7458:02535
02536:+00093:+00135:+00025:000631.7458:02536
02537:-00068:-00003:-00056:000631.7458:02537
02538:-00054:+00116:+00011:000631.7458:02538
02539:+00090:-00036:+00077:000631.7458:02539
02540:-00052:+00070:-00029:000631.7458:02540
02541:-00060:-00007:-00009:000631.7458:02541
02542:+00024:+00028:+00038:000631.7458:02542
02543:+00018:+00036:-00055:000631.7458:02543
02544:-00027:+00032:-00024:000631.7458:02544
02545:+00059:-00013:+00050:000631.7458:02545
02546:+00069:+00126:-00027:000631.7458:02546
02547:-00090:+00056:-00031:000631.7458:02547
02548:+00083:-00007:+00060:000631.7458:02548
02549:+00107:-00041:+00050:000631.7458:02549
02550:-00010:+00064:-00063:000631.7458:02550
02551:-00003:+00034:+00014:000636.7109:02551
02552:+00066:+00034:+00049:000636.7109:02552
02553:+00003:+00015:+00003:000636.7109:02553
02554:+00013:+00028:+00017:000636.7109:02554
02555:+00045:+00116:+00018:000636.7109:02555
02556:-00082:+00038:-00064:000636.7109:02556
02557:-00032:+00108:-00091:000636.7109:02557
02558:+00068:+00031:+00036:000636.7109:02558
02559:-00041:+00099:-00054:000636.7109:02559
02560:-00081:+00030:-00029:000636.7109:02560
02561:+00045:+00044:+00028:000636.7109:02561
02562:-00012:+00062:-00052:000636.7109:02562
02563:-00032:+00007:+00001:000636.7109:02563
02564:+00048:+00059:+00013:000636.7109:02564
02565:+00005:+00121:-00034:000636.7109:02565
02566:-00029:+00044:-00034:000636.7109:02566
02567:+00025:+00038:+00037:000636.7109:02567
02568:+00026:+00023:+00055:000636.7109:02568
02569:-00032:+00068:-00099:000636.7109:02569
02570:-00005:+00002:+00080:000636.7109:02570
02571:+00038:+00034:-00021:000636.7109:02571
02572:-00030:+00029:-00009:000636.7109:02572
02573:+00053:+00004:-00006:000636.7109:02573
02574:+00068:+00100:+00033:000636.7109:02574
02575:-00095:+00027:-00086:000636.7109:02575
02576:-00009:+00115:-00066:000636.7109:02576
02577:+00083:-00020:+00053:000636.7109:02577
02578:-00019:+00053:-00052:000636.7109:02578
02579:-00008:+00056:-00006:000636.7109:02579
02580:+00004:+00078:+00010:000636.7109:02580
02581:-00027:+00020:-00027:000636.7109:02581
02582:+00032:+00042:-00031:000631.7486:02582
02583:-00005:+00104:+00023:000631.7486:02583
02584:-00094:-00034:+00009:000631.7486:02584
02585:+00006:+00003:-00075:000631.7486:02585
02586:+00041:+00025:+00017:000631.7486:02586
02587:+00004:-00057:+00059:000631.7486:02587
02588:-00015:+00044:-00071:000631.7486:02588
02589:+00024:+00046:+00027:000631.7486:02589
02590:+00053:+00025:-00029:000631.7486:02590
02591:+00005:+00063:-00008:000631.7486:02591
02592:+00082:+00040:+00014:000631.7486:02592
02593:-00013:+00071:+00006:000631.7486:02593
02594:-00031:+00083:-00058:000631.7486:02594
02595:+00014:+00067:-00026:000631.7486:02595
02596:+00031:+00011:-00024:000631.7486:02596
02597:-00040:+00043:-00038:000631.7486:02597
02598:-00006:+00027:+00038:000631.7486:02598
02599:-00012:+00070:-00025:000631.7486:02599
02600:-00027:+00030:-00003:000631.7486:02600
02601:+00008:+00079:-00031:000631.7486:02601
02602:+00033:+00022:+00028:000631.7486:02602
02603:-00099:+00023:+00015:000631.7486:02603
02604:+00036:+00115:-00021:000631.7486:02604
02605:+00043:+00092:+00008:000631.7486:02605
02606:+00037:-00047:+00011:000631.7486:02606
02607:-00004:+00119:-00071:000631.7486:02607
02608:+00048:+00019:+00033:000631.7486:02608
02609:+00013:+00059:-00063:000631.7486:02609
02610:+00009:+00008:+00048:000631.7486:02610
02611:+00061:+00037:+00001:000631.7486:02611
02612:-00015:+00081:+00002:000631.7486:02612
02613:-00039:+00170:-00026:000631.7486:02613
02614:+00025:+00041:+00035:000626.2971:02614
02615:+00028:+00005:-00026:000626.2971:02615
02616:-00063:+00097:-00040:000626.2971:02616
02617:+00013:-00023:+00083:000626.2971:02617
02618:-00057:+00088:-00032:000626.2971:02618
02619:-00065:+00015:-00001:000626.2971:02619
02620:+00035:+00075:+00016:000626.2971:02620
02621:+00015:+00101:-00021:000626.2971:02621
02622:-00107:-00043:-00159:000626.2971:02622
02623:+00051:+00062:+00006:000626.2971:02623
02624:+00065:+00180:-00027:000626.2971:02624
02625:-00019:-00062:+00051:000626.2971:02625
02626:+00020:+00090:-00042:000626.2971:02626
02627:+00033:+00035:+00000:000626.2971:02627
02628:+00018:+00073:-00088:000626.2971:02628
02629:+00058:+00008:+00110:000626.2971:02629
02630:+00052:-00028:-00011:000626.2971:02630
02631:-00084:-00075:-00055:000626.2971:02631
02632:+00066:+00139:-00050:000626.2971:02632
02633:+00060:-00078:+00030:000626.2971:02633
02634:-00064:-00072:+00017:000626.2971:02634
02635:-00013:+00104:-00050:000626.2971:02635
02636:+00014:-00069:+00089:000626.2971:02636
02637:-00045:+00053:-00076:000626.2971:02637
02638:-00004:+00021:+00013:000626.2971:02638
02639:-00002:+00024:+00030:000626.2971:02639
02640:+00008:+00044:+00010:000626.2971:02640
02641:-00072:-00080:-00099:000626.2971:02641
02642:+00015:+00058:+00072:000626.2971:02642
02643:+00053:+00074:-00044:000626.2971:02643
02644:-00011:+00007:-00014:000626.2971:02644
02645:+00006:+00076:-00027:000626.2971:02645
02646:+00002:+00045:+00014:000629.9048:02646
02647:-00016:+00059:-00058:000629.9048:02647
02648:+00030:+00029:+00063:000629.9048:02648
02649:+00024:+00034:-00007:000629.9048:02649
02650:-00044:-00068:-00088:000629.9048:02650
02651:-00021:+00289:+00033:000629.9048:02651
02652:+00122:-00185:+00114:000629.9048:02652
02653:-00054:+00118:-00049:000629.9048:02653
02654:-00092:+00124:-00127:000629.9048:02654
02655:-00066:+00025:+00004:000629.9048:02655
02656:-00063:+00087:-00074:000629.9048:02656
02657:-00069:+00029:+00026:000629.9048:02657
02658:-00115:-00035:+00040:000629.9048:02658
02659:+00047:+00069:-00019:000629.9048:02659
02660:-00035:-00156:-00093:000629.9048:02660
02661:-00050:+00040:+00037:000629.9048:02661
02662:+00041:+00151:-00093:000629.9048:02662
02663:-00032:-00018:-00096:000629.9048:02663
02664:+00031:+00073:-00005:000629.9048:02664
02665:+00052:-00027:-00018:000629.9048:02665
02666:-00075:+00025:-00097:000629.9048:02666
02667:+00082:+00014:+00036:000629.9048:02667
02668:+00143:+00165:+00038:000629.9048:02668
02669:-00134:-00081:-00118:000629.9048:02669
02670:-00063:+00212:+00037:000629.9048:02670
02671:+00144:-00112:+00144:000629.9048:02671
02672:-00009:+00148:-00064:000629.9048:02672
02673:-00125:-00023:-00110:000629.9048:02673
02674:-00033:+00093:+00060:000629.9048:02674
02675:-00102:-00015:-00131:000629.9048:02675
02676:-00139:-00005:+00064:000629.9048:02676
02677:+00199:+00028:+00072:000629.9048:02677
02678:-00053:-00003:-00034:000628.1734:02678
02679:-00147:-00014:-00085:000628.1734:02679
02680:+00105:+00020:+00137:000628.1734:02680
02681:+00174:+00012:-00050:000628.1734:02681
02682:-00032:+00166:-00192:000628.1734:02682
02683:-00017:+00020:+00081:000628.1734:02683
02684:-00065:-00045:-00071:000628.1734:02684
02685:+00038:+00102:-00054:000628.1734:02685
02686:+00151:-00072:+00050:000628.1734:02686
02687:+00037:+00147:-00061:000628.1734:02687
02688:-00090:+00056:+00036:000628.1734:02688
02689:+00021:+00075:-00033:000628.1734:02689
02690:+00078:+00159:-00068:000628.1734:02690
02691:+00044:+00043:-00056:000628.1734:02691
02692:+00002:+00067:-00010:000628.1734:02692
02693:-00051:+00006:+00045:000628.1734:02693
02694:-00027:+00113:-00028:000628.1734:02694
02695:+00038:+00019:+00104:000628.1734:02695
02696:+00101:-00023:+00010:000628.1734:02696
02697:-00068:-00003:+00008:000628.1734:02697
02698:-00042:-00030:+00029:000628.1734:02698
02699:+00082:+00034:+00072:000628.1734:02699
02700:+00104:-00040:-00039:000628.1734:02700
02701:+00004:+00066:-00053:000628.1734:02701
02702:-00017:+00035:+00051:000628.1734:02702
02703:-00031:-00009:-00015:000628.1734:02703
02704:+00015:+00059:+00017:000628.1734:02704
02705:+00013:+00069:-00044:000628.1734:02705
02706:+00005:+00133:-00034:000628.1734:02706
02707:-00026:-00026:-00035:000628.1734:02707
02708:-00013:+00062:-00019:000628.1734:02708
02709:-00014:-00036:-00051:000637.9271:02709
02710:+00016:+00049:-00016:000637.9271:02710
02711:+00025:+00004:-00033:000637.9271:02711
02712:-00020:+00006:-00044:000637.9271:02712
02713:-00053:+00044:-00014:000637.9271:02713
02714:+00036:-00011:+00009:000637.9271:02714
02715:+00112:+00126:-00036:000637.9271:02715
02716:-00032:-00040:-00020:000637.9271:02716
02717:-00012:+00126:-00126:000637.9271:02717
02718:+00028:+00015:+00005:000637.9271:02718
02719:+00038:+00058:-00008:000637.9271:02719
02720:-00001:-00003:+00025:000637.9271:02720
02721:-00053:+00024:-00082:000637.9271:02721
02722:-00083:+00048:+00000:000637.9271:02722
02723:+00048:+00021:+00092:000637.9271:02723
02724:+00028:+00113:-00015:000637.9271:02724
02725:-00056:-00072:+00003:000637.9271:02725
02726:-00077:+00019:-00059:000637.9271:02726
02727:+00006:+00069:-00050:000637.9271:02727
02728:-00003:-00042:+00062:000637.9271:02728
02729:-00010:+00038:-00022:000637.9271:02729
02730:-00007:+00025:-00017:000637.9271:02730
02731:-00042:-00010:+00010:000637.9271:02731
02732:+00030:+00027:+00021:000637.9271:02732
02733:+00075:-00003:-00017:000637.9271:02733
02734:-00008:-00054:-00007:000637.9271:02734
02735:-00075:+00126:-00078:000637.9271:02735
02736:-00004:+00016:+00065:000637.9271:02736
02737:+00013:+00052:-00056:000637.9271:02737
02738:-00040:-00029:+00087:000637.9271:02738
02739:-00046:+00049:+00038:000637.9271:02739
02740:+00027:+00024:-00069:000652.4260:02740
02741:-00016:+00077:+00028:000652.4260:02741
02742:+00055:+00008:+00084:000652.4260:02742
02743:-00034:-00015:-00053:000652.4260:02743
02744:-00066:+00018:-00021:000652.4260:02744
02745:+00063:+00044:+00012:000652.4260:02745
02746:+00069:-00003:+00074:000652.4260:02746
02747:-00001:+00023:-00030:000652.4260:02747
02748:+00014:+00054:-00022:000652.4260:02748
02749:+00011:+00033:-00028:000652.4260:02749
02750:-00024:+00053:-00002:000652.4260:02750
02751:+00028:+00023:-00021:000652.4260:02751
02752:+00076:+00124:-00015:000652.4260:02752
02753:-00075:+00001:-00046:000652.4260:02753
02754:+00012:-00077:+00036:000652.4260:02754
02755:+00094:+00070:-00009:000652.4260:02755
02756:-00002:-00037:+00020:000652.4260:02756
02757:-00003:+00073:-00002:000652.4260:02757
02758:+00010:+00003:+00030:000652.4260:02758
02759:+00014:+00064:-00025:000652.4260:02759
02760:+00075:+00034:+00011:000652.4260:02760
02761:+00124:+00093:+00028:000652.4260:02761
02762:-00055:-00026:-00043:000652.4260:02762
02763:-00078:+00154:-00073:000652.4260:02763
02764:+00161:-00016:+00090:000652.4260:02764
02765:+00116:+00047:-00072:000652.4260:02765
02766:-00034:+00031:-00010:000652.4260:02766
02767:+00009:+00028:+00014:000652.4260:02767
02768:+00000:+00009:-00034:000652.4260:02768
02769:+00064:+00010:+00000:000652.4260:02769
02770:+00022:+00050:-00028:000652.4260:02770
02771:-00121:+00015:+00009:000650.0661:02771
02772:-00013:+00102:-00028:000650.0661:02772
02773:+00119:-00047:+00061:000650.0661:02773
02774:+00081:+00082:-00032:000650.0661:02774
02775:-00034:+00025:-00027:000650.0661:02775
02776:-00001:+00010:+00062:000650.0661:02776
02777:+00068:+00029:+00000:000650.0661:02777
02778:+00033:+00049:-00036:000650.0661:02778
02779:+00093:+00035:+00064:000650.0661:02779
02780:+00007:+00082:-00016:000650.0661:02780
02781:-00059:+00130:-00074:000650.0661:02781
02782:-00022:+00067:-00038:000650.0661:02782
02783:+00066:+00061:-00003:000650.0661:02783
02784:-00036:+00025:-00043:000650.0661:02784
02785:-00044:+00029:+00031:000650.0661:02785
02786:-00025:+00037:-00017:000650.0661:02786
02787:-00057:-00010:-00023:000650.0661:02787
02788:+00029:+00045:+00008:000650.0661:02788
02789:+00001:+00045:+00002:000650.0661:02789
02790:-00136:+00009:-00018:000650.0661:02790
02791:+00005:+00073:+00027:000650.0661:02791
02792:+00006:+00056:-00080:000650.0661:02792
02793:-00100:+00018:-00016:000650.0661:02793
02794:-00015:+00071:-00030:000650.0661:02794
02795:+00008:+00035:+00017:000650.0661:02795
02796:-00036:+00026:-00090:000650.0661:02796
02797:-00018:+00053:+00035:000650.0661:02797
02798:+00015:-00022:-00030:000650.0661:02798
02799:-00055:-00054:-00047:000650.0661:02799
02800:+00007:-00009:-00060:000650.0661:02800
02801:-00033:+00096:-00054:000650.0661:02801
02802:-00011:-00092:+00128:000650.0661:02802
02803:+00047:+00049:-00082:000629.1179:02803
02804:-00031:-00010:+00067:000629.1179:02804
02805:-00048:+00034:-00025:000629.1179:02805
02806:-00064:+00026:-00050:000629.1179:02806
02807:+00002:+00035:+00028:000629.1179:02807
02808:-00014:-00004:-00012:000629.1179:02808
02809:-00104:+00024:-00070:000629.1179:02809
02810:-00035:+00084:-00018:000629.1179:02810
02811:-00023:-00071:+00032:000629.1179:02811
02812:+00004:+00102:-00037:000629.1179:02812
02813:-00005:+00007:+00003:000629.1179:02813
02814:-00033:+00046:-00054:000629.1179:02814
02815:+00017:+00044:+00001:000629.1179:02815
02816:+00074:+00018:+00024:000629.1179:02816
02817:+00113:+00074:-00052:000629.1179:02817
02818:-00014:+00047:-00020:000629.1179:02818
02819:-00010:+00049:-00013:000629.1179:02819
02820:+00012:+00055:+00009:000629.1179:02820
02821:+00051:+00114:-00043:000629.1179:02821
02822:+00021:-00042:+00051:000629.1179:02822
02823:+00012:+00085:+00022:000629.1179:02823
02824:-00030:+00000:+00000:000629.1179:02824
02825:-00052:+00056:+00016:000629.1179:02825
02826:+00098:+00049:+00053:000629.1179:02826
02827:-00076:+00003:-00115:000629.1179:02827
02828:-00084:+00143:-00045:000629.1179:02828
02829:+00004:+00033:-00037:000629.1179:02829
02830:+00030:-00010:+00018:000629.1179:02830
02831:+00035:+00096:-00069:000629.1179:02831
02832:-00037:-00016:+00055:000629.1179:02832
02833:+00004:+00141:-00016:000629.1179:02833
02834:+00049:+00046:-00031:000634.6929:02834
02835:+00093:+00075:-00015:000634.6929:02835
02836:+00099:+00085:-00115:000634.6929:02836
02837:-00139:+00188:-00019:000634.6929:02837
02838:+00095:-00087:+00075:000634.6929:02838
02839:-00007:+00151:-00055:000634.6929:02839
02840:-00033:+00139:-00077:000634.6929:02840
02841:+00001:-00016:+00045:000634.6929:02841
02842:-00027:+00060:+00028:000634.6929:02842
02843:-00003:+00024:-00023:000634.6929:02843
02844:-00034:+00001:-00013:000634.6929:02844
02845:+00031:+00121:+00026:000634.6929:02845
02846:-00091:-00121:-00130:000634.6929:02846
02847:-00103:+00250:-00044:000634.6929:02847
02848:+00125:-00058:+00063:000634.6929:02848
02849:-00030:-00044:-00003:000634.6929:02849
02850:+00029:+00049:+00048:000634.6929:02850
02851:-00032:-00035:+00065:000634.6929:02851
02852:-00073:+00068:-00103:000634.6929:02852
02853:+00026:+00000:+00004:000634.6929:02853
02854:+00055:+00089:-00019:000634.6929:02854
02855:-00016:+00103:-00105:000634.6929:02855
02856:-00155:+00246:-00049:000634.6929:02856
02857:+00152:-00156:+00071:000634.6929:02857
02858:+00031:+00209:-00073:000634.6929:02858
02859:-00020:-00040:-00037:000634.6929:02859
02860:-00003:-00102:+00124:000634.6929:02860
02861:+00007:-00010:+00034:000634.6929:02861
02862:+00029:+00018:+00006:000634.6929:02862
02863:+00083:+00015:-00035:000634.6929:02863
02864:+00007:+00116:-00010:000634.6929:02864
02865:-00113:+00174:-00073:000634.6929:02865
02866:+00039:+00153:+00010:000632.3701:02866
02867:+00019:+00143:-00081:000632.3701:02867
02868:-00105:-00033:+00018:000632.3701:02868
02869:+00016:+00129:-00067:000632.3701:02869
02870:+00038:-00010:+00060:000632.3701:02870
02871:-00030:+00071:-00078:000632.3701:02871
02872:+00030:+00044:+00049:000632.3701:02872
02873:+00108:+00133:+00066:000632.3701:02873
02874:-00048:-00157:-00088:000632.3701:02874
02875:-00036:+00275:-00079:000632.3701:02875
02876:+00092:-00013:+00003:000632.3701:02876
02877:-00050:+00144:-00083:000632.3701:02877
02878:+00022:+00053:-00058:000632.3701:02878
02879:+00031:-00056:+00091:000632.3701:02879
02880:-00061:+00049:-00089:000632.3701:02880
02881:+00058:-00006:+00059:000632.3701:02881
02882:+00066:+00015:-00070:000632.3701:02882
02883:-00058:+00078:+00048:000632.3701:02883
02884:+00050:+00149:-00076:000632.3701:02884
02885:+00067:+00087:-00046:000632.3701:02885
02886:+00016:+00117:-00109:000632.3701:02886
02887:-00079:-00037:+00044:000632.3701:02887
02888:+00052:+00089:+00050:000632.3701:02888
02889:+00004:+00010:-00006:000632.3701:02889
02890:-00027:+00051:+00033:000632.3701:02890
02891:+00098:-00015:-00001:000632.3701:02891
02892:-00004:+00119:-00037:000632.3701:02892
02893:-00027:-00035:-00020:000632.3701:02893
02894:+00023:+00091:-00034:000632.3701:02894
02895:+00047:+00003:-00031:000632.3701:02895
02896:-00037:+00073:-00064:000632.3701:02896
02897:-00014:+00008:+00005:000637.9809:02897
02898:+00016:+00009:-00003:000637.9809:02898
02899:-00011:+00035:-00067:000637.9809:02899
02900:+00018:+00016:+00027:000637.9809:02900
02901:+00043:+00050:-00003:000637.9809:02901
02902:-00002:-00052:+00039:000637.9809:02902
02903:+00039:+00132:-00056:000637.9809:02903
02904:+00097:-00001:+00057:000637.9809:02904
02905:-00067:+00047:-00079:000637.9809:02905
02906:-00023:+00021:+00065:000637.9809:02906
02907:+00069:+00013:+00057:000637.9809:02907
02908:-00011:+00054:-00061:000637.9809:02908
02909:-00033:+00075:-00004:000637.9809:02909
02910:+00025:+00035:-00007:000637.9809:02910
02911:+00053:-00027:+00124:000637.9809:02911
02912:+00028:-00014:-00057:000637.9809:02912
02913:-00024:+00043:+00032:000637.9809:02913
02914:-00038:-00013:+00015:000637.9809:02914
02915:+00020:+00019:-00005:000637.9809:02915
02916:+00013:+00031:-00020:000637.9809:02916
02917:+00010:+00045:-00004:000637.9809:02917
02918:-00033:+00062:+00002:000637.9809:02918
02919:-00011:+00017:-00031:000637.9809:02919
02920:+00005:+00139:+00079:000637.9809:02920
02921:+00077:+00048:+00018:000637.9809:02921
02922:+00057:-00024:-00011:000637.9809:02922
02923:-00037:+00108:-00122:000637.9809:02923
02924:-00053:+00025:+00024:000637.9809:02924
02925:+00033:-00023:+00014:000637.9809:02925
02926:+00114:+00094:-00012:000637.9809:02926
02927:-00080:+00022:-00021:000637.9809:02927
02928:-00069:+00018:-00025:000652.1392:02928
02929:+00027:+00116:-00038:000652.1392:02929
02930:+00057:-00016:+00002:000652.1392:02930
02931:-00034:+00088:-00085:000652.1392:02931
02932:-00065:+00050:+00037:000652.1392:02932
02933:-00065:-00011:+00021:000652.1392:02933
02934:+00048:+00004:+00012:000652.1392:02934
02935:+00018:+00061:-00052:000652.1392:02935
02936:-00018:-00013:+00019:000652.1392:02936
02937:-00041:+00015:-00069:000652.1392:02937
02938:+00017:+00102:-00035:000652.1392:02938
02939:+00048:+00001:+00029:000652.1392:02939
02940:+00013:-00007:-00030:000652.1392:02940
02941:-00069:+00074:-00057:000652.1392:02941
02942:-00060:-00021:+00064:000652.1392:02942
02943:+00007:+00049:-00048:000652.1392:02943
02944:+00030:+00023:-00023:000652.1392:02944
02945:-00062:-00008:-00041:000652.1392:02945
02946:-00048:+00033:-00022:000652.1392:02946
02947:+00056:+00059:+00059:000652.1392:02947
02948:+00100:-00004:+00048:000652.1392:02948
02949:-00089:+00102:-00115:000652.1392:02949
02950:-00066:+00079:-00048:000652.1392:02950
02951:+00076:-00042:+00050:000652.1392:02951
02952:+00045:+00058:-00039:000652.1392:02952
02953:-00039:+00057:-00014:000652.1392:02953
02954:-00011:+00003:+00024:000652.1392:02954
02955:-00038:+00019:-00077:000652.1392:02955
02956:+00004:+00143:-00008:000652.1392:02956
02957:-00012:-00077:+00087:000652.1392:02957
02958:-00033:+00084:-00079:000659.5358:02958
02959:+00001:+00013:-00024:000659.5358:02959
02960:-00086:-00037:-00005:000659.5358:02960
02961:-00047:+00090:-00008:000659.5358:02961
02962:+00097:-00023:+00008:000659.5358:02962
02963:+00032:+00000:-00046:000659.5358:02963
02964:-00096:+00031:+00023:000659.5358:02964
02965:+00143:+00013:+00095:000659.5358:02965
02966:+00188:+00001:-00037:000659.5358:02966
02967:-00062:+00016:-00058:000659.5358:02967
02968:-00106:+00062:+00018:000659.5358:02968
02969:+00038:-00041:+00061:000659.5358:02969
02970:+00084:+00059:+00002:000659.5358:02970
02971:+00011:+00085:-00058:000659.5358:02971
02972:-00089:+00025:+00007:000659.5358:02972
02973:-00015:+00016:-00024:000659.5358:02973
02974:+00055:+00091:+00059:000659.5358:02974
02975:+00066:+00016:+00004:000659.5358:02975
02976:-00105:+00033:-00062:000659.5358:02976
02977:-00050:+00128:-00079:000659.5358:02977
02978:+00120:+00030:+00034:000659.5358:02978
02979:-00008:+00004:-00025:000659.5358:02979
02980:-00014:+00048:-00007:000659.5358:02980
02981:+00029:+00019:+00021:000659.5358:02981
02982:-00035:+00008:-00037:000659.5358:02982
02983:+00015:+00023:+00004:000659.5358:02983
02984:+00081:-00020:-00021:000659.5358:02984
02985:-00019:+00025:-00032:000659.5358:02985
02986:+00008:-00017:+00038:000659.5358:02986
02987:-00016:+00080:-00050:000659.5358:02987
02988:+00012:+00014:+00060:000659.5358:02988
02989:+00032:+00055:-00014:000637.9688:02989
02990:+00052:+00017:+00022:000637.9688:02990
02991:-00034:+00060:-00039:000637.9688:02991
02992:+00013:+00031:+00041:000637.9688:02992
02993:+00059:+00063:-00026:000637.9688:02993
02994:-00161:-00010:+00020:000637.9688:02994
02995:-00017:+00064:+00057:000637.9688:02995
02996:+00038:-00011:-00078:000637.9688:02996
02997:-00007:+00051:-00015:000637.9688:02997
02998:-00013:+00056:-00077:000637.9688:02998
02999:-00026:+00019:+00001:000637.9688:02999
03000:+00000:+00011:-00038:000637.9688:03000
03001:-00007:+00043:+00017:000637.9688:03001
03002:+00046:+00074:-00016:000637.9688:03002
03003:-00016:-00075:-00102:000637.9688:03003
03004:-00117:+00066:-00010:000637.9688:03004
03005:+00110:-00012:+00096:000637.9688:03005
03006:+00038:+00006:-00028:000637.9688:03006
03007:-00012:+00054:-00015:000637.9688:03007
03008:+00005:+00008:+00043:000637.9688:03008
03009:-00016:+00036:-00028:000637.9688:03009
03010:+00001:+00050:-00080:000637.9688:03010
03011:-00003:+00021:+00021:000637.9688:03011
03012:-00013:+00053:+00044:000637.9688:03012
03013:-00051:-00067:-00081:000637.9688:03013
03014:-00006:+00141:-00052:000637.9688:03014
03015:+00114:-00043:+00123:000637.9688:03015
03016:+00011:+00002:-00080:000637.9688:03016
03017:-00043:+00102:-00071:000637.9688:03017
03018:+00044:+00041:+00097:000637.9688:03018
03019:+00004:+00065:-00033:000637.9688:03019
03020:+00013:+00072:+00039:000637.9688:03020
03021:+00052:+00021:+00047:000637.9688:03021
03022:+00042:+00070:+00050:000637.9688:03022
03023:+00093:+00059:-00107:000605.5819:03023
03024:-00067:+00223:+00023:000605.5819:03024
03025:+00076:+00073:+00064:000605.5819:03025
03026:+00034:+00033:-00103:000605.5819:03026
03027:+00005:+00148:-00030:000605.5819:03027
03028:+00017:+00029:+00052:000605.5819:03028
03029:-00029:+00054:+00004:000605.5819:03029
03030:+00049:+00029:+00005:000605.5819:03030
03031:+00009:+00040:+00012:000605.5819:03031
03032:+00004:+00053:-00008:000605.5819:03032
03033:+00022:-00029:-00058:000605.5819:03033
03034:-00135:-00035:-00069:000605.5819:03034
03035:+00046:-00155:+00095:000605.5819:03035
03036:+00077:+00025:-00044:000605.5819:03036
03037:-00041:+00017:+00059:000605.5819:03037
03038:+00019:-00013:+00055:000605.5819:03038
03039:-00001:+00054:-00064:000605.5819:03039
03040:+00004:+00053:-00041:000605.5819:03040
03041:+00018:+00003:+00052:000605.5819:03041
03042:+00005:+00051:-00065:000605.5819:03042
03043:+00017:-00027:-00094:000605.5819:03043
03044:-00117:+00241:+00013:000605.5819:03044
03045:+00093:-00118:+00101:000605.5819:03045
03046:+00038:-00020:-00026:000605.5819:03046
03047:-00026:+00100:-00071:000605.5819:03047
03048:-00001:+00007:+00049:000605.5819:03048
03049:-00010:+00020:-00039:000605.5819:03049
03050:+00002:+00063:+00022:000605.5819:03050
03051:+00033:-00006:+00062:000605.5819:03051
03052:+00006:+00105:+00016:000605.5819:03052
03053:-00006:+00001:-00045:000605.5819:03053
03054:-00075:+00255:-00002:000605.5819:03054
03055:+00043:+00005:-00025:000605.5819:03055
03056:-00036:+00119:-00083:000594.1476:03056
03057:-00008:+00127:-00064:000594.1476:03057
03058:+00040:+00005:+00086:000594.1476:03058
03059:-00049:+00050:-00055:000594.1476:03059
03060:+00029:+00057:+00027:000594.1476:03060
03061:+00037:+00010:+00047:000594.1476:03061
03062:+00028:+00057:+00022:000594.1476:03062
03063:+00044:-00153:-00119:000594.1476:03063
03064:-00120:+00175:-00004:000594.1476:03064
03065:+00101:-00130:+00084:000594.1476:03065
03066:+00073:-00076:+00038:000594.1476:03066
03067:-00044:+00060:-00013:000594.1476:03067
03068:+00045:-00021:+00085:000594.1476:03068
03069:+00022:+00007:-00111:000594.1476:03069
03070:+00001:+00059:-00048:000594.1476:03070
03071:+00016:+00021:+00006:000594.1476:03071
03072:-00023:+00008:-00041:000594.1476:03072
03073:+00018:-00011:-00081:000594.1476:03073
03074:-00093:+00243:+00011:000594.1476:03074
03075:-00038:-00114:+00097:000594.1476:03075
03076:+00049:+00122:-00048:000594.1476:03076
03077:+00016:-00085:-00079:000594.1476:03077
03078:-00050:+00071:-00007:000594.1476:03078
03079:+00003:+00020:-00053:000594.1476:03079
03080:+00017:+00059:-00037:000594.1476:03080
03081:+00019:+00047:+00009:000594.1476:03081
03082:-00038:+00076:+00019:000594.1476:03082
03083:+00056:+00038:-00004:000594.1476:03083
03084:-00063:+00148:+00018:000594.1476:03084
03085:-00019:+00004:+00034:000594.1476:03085
03086:+00056:+00120:-00069:000594.1476:03086
03087:-00009:+00104:-00069:000594.1476:03087
03088:+00006:+00042:+00083:000594.1476:03088
03089:-00002:+00031:-00040:000594.1476:03089
03090:-00031:+00081:-00047:000594.2756:03090
03091:+00022:+00005:+00033:000594.2756:03091
03092:-00022:+00057:-00017:000594.2756:03092
03093:+00009:-00011:-00061:000594.2756:03093
03094:-00123:-00006:-00067:000594.2756:03094
03095:-00002:-00069:+00023:000594.2756:03095
03096:+00054:+00070:+00003:000594.2756:03096
03097:-00024:-00027:+00040:000594.2756:03097
03098:-00004:+00002:+00011:000594.2756:03098
03099:+00021:+00018:+00049:000594.2756:03099
03100:+00003:+00065:-00013:000594.2756:03100
03101:+00045:-00027:+00049:000594.2756:03101
03102:+00038:+00057:-00016:000594.2756:03102
03103:+00019:-00024:-00016:000594.2756:03103
03104:-00030:+00090:+00021:000594.2756:03104
03105:+00023:+00013:+00082:000594.2756:03105
03106:+00038:+00029:-00038:000594.2756:03106
03107:-00003:+00041:-00033:000594.2756:03107
03108:+00003:+00047:-00009:000594.2756:03108
03109:+00016:+00027:-00032:000594.2756:03109
03110:+00011:+00073:-00044:000594.2756:03110
03111:-00020:+00007:-00021:000594.2756:03111
03112:-00027:+00053:-00003:000594.2756:03112
03113:-00001:+00028:-00011:000594.2756:03113
03114:-00037:+00075:+00008:000594.2756:03114
03115:+00015:+00014:-00032:000594.2756:03115
03116:+00021:+00027:-00008:000594.2756:03116
03117:-00007:+00065:-00024:000594.2756:03117
03118:-00001:+00008:+00002:000594.2756:03118
03119:-00016:+00024:-00031:000594.2756:03119
03120:-00006:+00039:+00004:000594.2756:03120
03121:+00017:+00032:-00006:000594.2756:03121
03122:+00009:+00063:+00009:000594.2756:03122
03123:+00012:-00028:-00068:000609.4536:03123
03124:-00050:+00079:+00026:000609.4536:03124
03125:+00049:+00080:+00016:000609.4536:03125
03126:+00049:+00035:+00021:000609.4536:03126
03127:+00004:+00086:-00062:000609.4536:03127
03128:+00032:+00057:+00024:000609.4536:03128
03129:+00034:+00008:+00019:000609.4536:03129
03130:+00010:+00072:-00026:000609.4536:03130
03131:+00003:+00075:-00019:000609.4536:03131
03132:+00014:+00050:+00008:000609.4536:03132
03133:-00081:-00010:-00075:000609.4536:03133
03134:-00064:+00066:+00009:000609.4536:03134
03135:+00029:+00033:+00004:000609.4536:03135
03136:-00029:+00016:+00003:000609.4536:03136
03137:-00039:+00062:-00030:000609.4536:03137
03138:+00031:+00045:+00030:000609.4536:03138
03139:-00003:+00046:-00024:000609.4536:03139
03140:-00011:+00088:-00017:000609.4536:03140
03141:+00051:+00071:+00031:000609.4536:03141
03142:+00071:+00061:-00049:000609.4536:03142
03143:-00028:+00058:-00058:000609.4536:03143
03144:+00039:+00022:+00084:000609.4536:03144
03145:+00094:+00051:+00016:000609.4536:03145
03146:+00068:+00077:-00028:000609.4536:03146
03147:+00033:+00018:+00032:000609.4536:03147
03148:+00021:+00063:+00029:000609.4536:03148
03149:-00007:+00051:-00040:000609.4536:03149
03150:+00013:+00020:+00049:000609.4536:03150
03151:+00040:+00077:-00004:000609.4536:03151
03152:-00139:+00004:-00063:000609.4536:03152
03153:-00085:+00072:+00013:000609.4536:03153
03154:+00065:+00078:-00010:000609.4536:03154
03155:-00022:+00043:-00021:000612.2468:03155
03156:-00080:+00074:-00042:000612.2468:03156
03157:+00023:+00021:+00032:000612.2468:03157
03158:+00013:+00007:-00044:000612.2468:03158
03159:+00018:+00091:-00010:000612.2468:03159
03160:+00024:+00014:+00010:000612.2468:03160
03161:+00034:+00096:-00036:000612.2468:03161
03162:-00015:+00004:-00055:000612.2468:03162
03163:+00075:+00032:+00041:000612.2468:03163
03164:+00041:+00024:-00027:000612.2468:03164
03165:-00020:+00042:-00008:000612.2468:03165
03166:+00037:+00022:+00002:000612.2468:03166
03167:+00015:+00030:+00023:000612.2468:03167
03168:-00025:+00022:-00092:000612.2468:03168
03169:-00008:+00009:+00009:000612.2468:03169
03170:-00006:+00033:+00008:000612.2468:03170
03171:+00008:+00016:-00037:000612.2468:03171
03172:-00077:-00004:+00010:000612.2468:03172
03173:+00015:+00014:+00061:000612.2468:03173
03174:+00017:+00030:-00042:000612.2468:03174
03175:-00020:+00025:-00018:000612.2468:03175
03176:-00020:+00036:-00030:000612.2468:03176
03177:-00034:+00021:+00028:000612.2468:03177
03178:+00000:-00015:-00093:000612.2468:03178
03179:-00020:+00008:+00046:000612.2468:03179
03180:+00013:+00095:-00013:000612.2468:03180
03181:-00029:-00034:-00047:000612.2468:03181
03182:-00004:+00041:+00034:000612.2468:03182
03183:+00082:+00058:-00027:000612.2468:03183
03184:+00023:-00021:+00016:000612.2468:03184
03185:-00036:+00002:-00038:000612.2468:03185
03186:+00011:+00050:+00000:000612.2468:03186
03187:+00019:+00033:-00038:000612.2468:03187
03188:-00016:+00050:+00016:000607.7330:03188
03189:+00013:+00038:+00063:000607.7330:03189
03190:+00080:+00081:+00038:000607.7330:03190
03191:-00036:-00022:-00008:000607.7330:03191
03192:+00016:+00144:+00033:000607.7330:03192
03193:+00004:+00116:-00030:000607.7330:03193
03194:-00002:-00037:-00003:000607.7330:03194
03195:-00022:+00087:-00078:000607.7330:03195
03196:-00025:+00046:+00079:000607.7330:03196
03197:-00030:+00073:-00054:000607.7330:03197
03198:-00007:+00045:+00000:000607.7330:03198
03199:-00031:+00106:-00010:000607.7330:03199
03200:+00071:+00108:+00062:000607.7330:03200
03201:-00158:+00149:-00017:000607.7330:03201
03202:+00023:+00039:+00087:000607.7330:03202
03203:+00120:+00202:-00132:000607.7330:03203
03204:+00041:+00108:-00064:000607.7330:03204
03205:-00018:+00102:-00116:000607.7330:03205
03206:+00030:+00041:+00083:000607.7330:03206
03207:-00008:+00054:-00052:000607.7330:03207
03208:+00077:+00042:+00073:000607.7330:03208
03209:+00065:+00071:-00081:000607.7330:03209
03210:+00002:+00096:-00078:000607.7330:03210
03211:-00157:+00075:-00048:000607.7330:03211
03212:+00019:-00169:+00060:000607.7330:03212
03213:+00069:+00131:-00046:000607.7330:03213
03214:-00035:-00011:+00050:000607.7330:03214
03215:-00061:+00004:+00028:000607.7330:03215
03216:+00009:+00023:+00036:000607.7330:03216
03217:+00047:+00028:-00067:000607.7330:03217
03218:+00049:+00060:+00076:000607.7330:03218
03219:+00008:-00013:-00033:000607.7330:03219
03220:-00098:-00104:-00141:000607.7330:03220
03221:-00096:-00008:-00005:000609.4178:03221
03222:+00110:-00066:+00029:000609.4178:03222
03223:-00037:-00054:-00006:000609.4178:03223
03224:-00035:+00083:-00016:000609.4178:03224
03225:-00007:+00004:+00044:000609.4178:03225
03226:+00025:+00020:-00045:000609.4178:03226
03227:+00031:+00040:-00027:000609.4178:03227
03228:-00031:+00037:+00053:000609.4178:03228
03229:+00006:+00034:+00041:000609.4178:03229
03230:-00028:-00064:-00099:000609.4178:03230
03231:-00016:+00217:+00000:000609.4178:03231
03232:+00014:-00122:+00029:000609.4178:03232
03233:-00023:-00008:-00023:000609.4178:03233
03234:+00002:+00096:-00093:000609.4178:03234
03235:+00007:+00031:+00027:000609.4178:03235
03236:-00040:+00055:-00062:000609.4178:03236
03237:-00034:+00041:+00033:000609.4178:03237
03238:+00012:+00104:+00068:000609.4178:03238
03239:+00036:+00125:+00016:000609.4178:03239
03240:-00132:-00167:+00063:000609.4178:03240
03241:+00074:+00128:-00008:000609.4178:03241
03242:+00041:+00210:-00102:000609.4178:03242
03243:-00042:-00109:+00062:000609.4178:03243
03244:-00018:+00124:-00097:000609.4178:03244
03245:-00020:+00057:+00056:000609.4178:03245
03246:+00002:+00060:-00144:000609.4178:03246
03247:+00049:+00032:+00092:000609.4178:03247
03248:+00028:+00023:-00033:000609.4178:03248
03249:-00090:-00073:-00064:000609.4178:03249
03250:+00037:+00238:-00031:000609.4178:03250
03251:+00095:-00177:-00010:000609.4178:03251
03252:-00059:+00046:-00079:000609.4178:03252
03253:-00018:+00161:-00085:000609.4178:03253
03254:+00036:-00070:+00056:000613.7507:03254
03255:-00015:+00123:-00108:000613.7507:03255
03256:-00001:+00007:-00015:000613.7507:03256
03257:-00048:+00059:+00040:000613.7507:03257
03258:+00115:+00038:+00086:000613.7507:03258
03259:+00035:+00005:-00118:000613.7507:03259
03260:-00074:+00299:+00043:000613.7507:03260
03261:+00157:+00116:-00060:000613.7507:03261
03262:-00007:+00059:-00079:000613.7507:03262
03263:+00037:+00160:-00108:000613.7507:03263
03264:+00015:+00063:+00054:000613.7507:03264
03265:-00043:+00054:-00028:000613.7507:03265
03266:+00095:+00106:-00035:000613.7507:03266
03267:+00021:+00025:+00032:000613.7507:03267
03268:-00010:+00049:+00007:000613.7507:03268
03269:-00036:+00033:-00024:000613.7507:03269
03270:+00000:+00159:+00044:000613.7507:03270
03271:+00002:+00127:-00077:000613.7507:03271
03272:-00032:-00016:+00028:000613.7507:03272
03273:+00004:+00098:-00095:000613.7507:03273
03274:-00019:+00038:+00006:000613.7507:03274
03275:-00045:+00034:-00047:000613.7507:03275
03276:+00026:+00042:+00049:000613.7507:03276
03277:+00005:+00075:-00023:000613.7507:03277
03278:+00021:+00104:-00034:000613.7507:03278
03279:-00044:-00082:-00081:000613.7507:03279
03280:+00069:-00099:+00079:000613.7507:03280
03281:+00081:+00052:-00066:000613.7507:03281
03282:-00012:+00034:+00032:000613.7507:03282
03283:+00036:-00015:+00018:000613.7507:03283
03284:-00016:+00052:-00028:000613.7507:03284
03285:+00016:+00008:-00033:000613.7507:03285
03286:+00034:+00060:+00006:000610.7365:03286
03287:-00019:+00039:+00019:000610.7365:03287
03288:-00019:-00057:-00042:000610.7365:03288
03289:-00094:+00042:-00018:000610.7365:03289
03290:+00011:-00021:+00016:000610.7365:03290
03291:-00022:+00047:-00001:000610.7365:03291
03292:-00001:+00020:-00018:000610.7365:03292
03293:+00000:+00006:+00034:000610.7365:03293
03294:-00021:+00036:-00023:000610.7365:03294
03295:+00011:+00062:+00005:000610.7365:03295
03296:+00038:+00042:+00009:000610.7365:03296
03297:+00013:+00056:-00008:000610.7365:03297
03298:-00063:-00059:-00067:000610.7365:03298
03299:-00020:+00001:+00046:000610.7365:03299
03300:+00071:+00020:+00025:000610.7365:03300
03301:+00014:+00016:-00019:000610.7365:03301
03302:-00012:-00006:-00016:000610.7365:03302
03303:+00017:+00059:+00006:000610.7365:03303
03304:+00019:+00024:-00022:000610.7365:03304
03305:+00044:+00011:+00009:000610.7365:03305
03306:+00022:+00025:+00007:000610.7365:03306
03307:+00002:+00024:-00016:000610.7365:03307
03308:-00015:-00002:-00019:000610.7365:03308
03309:-00018:+00021:+00018:000610.7365:03309
03310:+00021:+00048:-00006:000610.7365:03310
03311:+00033:+00019:-00010:000610.7365:03311
03312:-00004:+00059:-00003:000610.7365:03312
03313:-00020:+00022:-00025:000610.7365:03313
03314:-00030:+00036:-00028:000610.7365:03314
03315:+00043:-00021:+00023:000610.7365:03315
03316:+00007:+00044:-00016:000610.7365:03316
03317:+00002:-00022:+00020:000610.7365:03317
03318:-00036:+00090:-00019:000610.7365:03318
03319:-00003:-00024:+00000:000621.9672:03319
03320:+00043:+00024:-00014:000621.9672:03320
03321:-00024:+00090:-00049:000621.9672:03321
03322:-00013:+00025:-00009:000621.9672:03322
03323:+00016:-00013:-00025:000621.9672:03323
03324:-00020:+00059:-00001:000621.9672:03324
03325:+00033:-00004:+00013:000621.9672:03325
03326:+00010:+00073:-00020:000621.9672:03326
03327:-00001:-00008:+00000:000621.9672:03327
03328:+00001:+00033:-00009:000621.9672:03328
03329:-00001:+00066:-00020:000621.9672:03329
03330:+00025:+00012:+00015:000621.9672:03330
03331:-00004:+00062:-00013:000621.9672:03331
03332:-00008:+00048:-00003:000621.9672:03332
03333:-00052:-00013:-00013:000621.9672:03333
03334:-00016:+00070:-00003:000621.9672:03334
03335:+00031:-00004:-00001:000621.9672:03335
03336:-00015:+00043:+00006:000621.9672:03336
03337:-00044:+00093:-00032:000621.9672:03337
03338:-00021:+00013:+00010:000621.9672:03338
03339:+00046:+00076:-00037:000621.9672:03339
03340:+00037:+00088:-00032:000621.9672:03340
03341:-00021:+00041:-00035:000621.9672:03341
03342:-00011:+00035:-00035:000621.9672:03342
03343:+00020:+00050:+00001:000621.9672:03343
03344:+00049:-00015:+00005:000621.9672:03344
03345:+00005:+00034:-00024:000621.9672:03345
03346:-00028:-00041:-00014:000621.9672:03346
03347:+00004:-00006:-00002:000621.9672:03347
03348:+00004:+00052:-00052:000621.9672:03348
03349:+00001:-00002:+00034:000621.9672:03349
03350:-00007:+00025:-00009:000624.6278:03350
03351:+00006:+00050:-00011:000624.6278:03351
03352:-00037:+00030:-00028:000624.6278:03352
03353:-00016:+00010:-00008:000624.6278:03353
03354:-00005:+00015:+00011:000624.6278:03354
03355:-00003:-00069:+00002:000624.6278:03355
03356:-00028:+00125:-00014:000624.6278:03356
03357:+00012:-00050:-00027:000624.6278:03357
03358:+00005:+00079:+00001:000624.6278:03358
03359:+00021:+00071:-00080:000624.6278:03359
03360:-00018:+00046:-00001:000624.6278:03360
03361:-00026:+00061:-00040:000624.6278:03361
03362:-00035:+00046:+00021:000624.6278:03362
03363:+00025:+00022:+00023:000624.6278:03363
03364:+00026:+00049:-00019:000624.6278:03364
03365:-00046:-00009:-00039:000624.6278:03365
03366:-00036:+00069:-00009:000624.6278:03366
03367:+00000:+00009:+00021:000624.6278:03367
03368:-00006:+00022:-00032:000624.6278:03368
03369:-00031:+00040:-00004:000624.6278:03369
03370:-00045:+00052:-00021:000624.6278:03370
03371:-00034:+00046:-00012:000624.6278:03371
03372:+00018:+00077:+00049:000624.6278:03372
03373:+00010:-00015:-00009:000624.6278:03373
03374:-00020:+00120:-00062:000624.6278:03374
03375:-00035:+00131:+00024:000624.6278:03375
03376:+00074:-00074:-00123:000624.6278:03376
03377:-00047:+00180:-00011:000624.6278:03377
03378:+00060:+00070:-00029:000624.6278:03378
03379:-00014:+00041:-00041:000624.6278:03379
03380:+00023:+00113:-00066:000624.6278:03380
03381:-00002:+00084:-00016:000624.6278:03381
03382:-00004:+00026:+00000:000624.6278:03382
03383:+00074:+00103:-00009:000621.2067:03383
03384:-00014:-00035:-00037:000621.2067:03384
03385:-00031:+00194:-00029:000621.2067:03385
03386:+00055:+00056:-00006:000621.2067:03386
03387:-00038:+00006:-00036:000621.2067:03387
03388:-00016:+00086:-00026:000621.2067:03388
03389:+00010:+00006:+00048:000621.2067:03389
03390:+00005:+00073:-00014:000621.2067:03390
03391:-00034:+00028:+00021:000621.2067:03391
03392:-00001:+00032:+00017:000621.2067:03392
03393:+00141:+00148:+00027:000621.2067:03393
03394:-00131:+00045:-00040:000621.2067:03394
03395:-00013:+00195:+00107:000621.2067:03395
03396:+00125:+00038:-00027:000621.2067:03396
03397:-00024:+00111:-00058:000621.2067:03397
03398:-00024:+00017:-00002:000621.2067:03398
03399:+00017:+00029:+00030:000621.2067:03399
03400:-00035:+00102:-00083:000621.2067:03400
03401:+00022:+00003:+00023:000621.2067:03401
03402:+00063:+00068:+00000:000621.2067:03402
03403:-00048:+00012:-00050:000621.2067:03403
03404:-00018:+00176:-00003:000621.2067:03404
03405:+00073:+00005:-00011:000621.2067:03405
03406:-00029:+00073:-00014:000621.2067:03406
03407:+00009:+00087:-00059:000621.2067:03407
03408:+00025:+00022:+00049:000621.2067:03408
03409:-00042:+00059:-00041:000621.2067:03409
03410:+00002:+00025:+00011:000621.2067:03410
03411:-00016:-00012:+00001:000621.2067:03411
03412:+00057:+00091:+00008:000621.2067:03412
03413:-00166:-00131:-00066:000621.2067:03413
03414:-00058:+00210:+00044:000621.2067:03414
03415:+00082:+00042:-00026:000621.9532:03415
03416:-00049:+00011:+00007:000621.9532:03416
03417:-00001:+00128:-00030:000621.9532:03417
03418:-00017:+00086:+00006:000621.9532:03418
03419:-00018:-00010:-00014:000621.9532:03419
03420:+00040:+00040:+00016:000621.9532:03420
03421:+00028:+00078:-00027:000621.9532:03421
03422:+00023:+00033:-00027:000621.9532:03422
03423:-00049:+00168:-00003:000621.9532:03423
03424:+00037:+00046:-00027:000621.9532:03424
03425:-00033:+00091:+00000:000621.9532:03425
03426:-00042:+00124:-00056:000621.9532:03426
03427:+00016:+00015:+00045:000621.9532:03427
03428:-00023:+00031:-00027:000621.9532:03428
03429:-00017:+00055:+00001:000621.9532:03429
03430:+00008:-00009:+00020:000621.9532:03430
03431:+00081:+00072:+00034:000621.9532:03431
03432:-00117:-00145:-00041:000621.9532:03432
03433:-00066:+00181:+00022:000621.9532:03433
03434:+00098:+00001:-00007:000621.9532:03434
03435:-00033:-00025:+00023:000621.9532:03435
03436:+00002:+00123:-00046:000621.9532:03436
03437:+00015:-00020:+00029:000621.9532:03437
03438:-00007:+00003:-00070:000621.9532:03438
03439:+00011:+00057:-00015:000621.9532:03439
03440:+00082:+00033:+00037:000621.9532:03440
03441:-00028:+00031:-00037:000621.9532:03441
03442:+00023:+00182:+00003:000621.9532:03442
03443:+00025:+00021:-00020:000621.9532:03443
03444:-00009:+00079:-00006:000621.9532:03444
03445:+00008:+00084:-00084:000621.9532:03445
03446:+00052:+00005:+00045:000621.9532:03446
03447:-00043:+00051:-00037:000627.4992:03447
03448:-00018:+00022:+00038:000627.4992:03448
03449:+00018:+00090:+00016:000627.4992:03449
03450:+00056:+00058:+00063:000627.4992:03450
03451:-00105:+00078:-00061:000627.4992:03451
03452:-00015:+00077:+00055:000627.4992:03452
03453:+00066:+00068:-00054:000627.4992:03453
03454:+00033:+00034:+00040:000627.4992:03454
03455:+00025:+00064:-00057:000627.4992:03455
03456:-00019:-00010:+00068:000627.4992:03456
03457:-00017:+00007:-00056:000627.4992:03457
03458:+00037:+00072:+00064:000627.4992:03458
03459:+00065:+00025:+00010:000627.4992:03459
03460:-00017:-00024:-00042:000627.4992:03460
03461:-00052:+00149:+00005:000627.4992:03461
03462:+00030:+00022:-00032:000627.4992:03462
03463:-00034:+00087:-00011:000627.4992:03463
03464:-00038:+00040:-00024:000627.4992:03464
03465:-00002:+00008:+00009:000627.4992:03465
03466:-00029:+00031:-00067:000627.4992:03466
03467:+00006:+00021:-00008:000627.4992:03467
03468:-00002:+00073:+00016:000627.4992:03468
03469:+00053:+00072:+00037:000627.4992:03469
03470:-00113:+00075:-00060:000627.4992:03470
03471:-00024:+00101:+00114:000627.4992:03471
03472:+00074:+00077:-00071:000627.4992:03472
03473:-00032:+00024:+00036:000627.4992:03473
03474:+00047:+00051:-00030:000627.4992:03474
03475:-00017:+00002:+00036:000627.4992:03475
03476:-00066:+00057:-00086:000627.4992:03476
03477:+00014:-00026:+00040:000627.4992:03477
03478:+00068:+00083:+00052:000627.4992:03478
03479:+00005:-00064:-00108:000626.8790:03479
03480:-00060:+00177:-00036:000626.8790:03480
03481:+00093:+00000:-00018:000626.8790:03481
03482:-00036:+00068:-00034:000626.8790:03482
03483:-00014:+00057:-00054:000626.8790:03483
03484:+00031:+00017:+00072:000626.8790:03484
03485:-00059:-00006:-00070:000626.8790:03485
03486:+00015:+00040:+00032:000626.8790:03486
03487:+00057:+00064:+00000:000626.8790:03487
03488:-00002:+00076:-00007:000626.8790:03488
03489:-00055:+00164:-00080:000626.8790:03489
03490:+00005:-00002:+00076:000626.8790:03490
03491:+00052:+00079:-00063:000626.8790:03491
03492:+00029:+00066:-00025:000626.8790:03492
03493:+00028:+00074:-00031:000626.8790:03493
03494:+00008:+00045:-00016:000626.8790:03494
03495:-00050:+00091:-00050:000626.8790:03495
03496:+00055:-00008:+00046:000626.8790:03496
03497:+00026:+00053:+00004:000626.8790:03497
03498:-00042:-00021:-00029:000626.8790:03498
03499:-00016:+00053:+00035:000626.8790:03499
03500:+00041:+00108:-00028:000626.8790:03500
03501:-00005:+00013:-00033:000626.8790:03501
03502:-00012:+00080:-00021:000626.8790:03502
03503:+00011:+00049:+00021:000626.8790:03503
03504:-00053:+00027:-00056:000626.8790:03504
03505:+00005:+00049:-00010:000626.8790:03505
03506:+00019:+00052:+00023:000626.8790:03506
03507:-00018:+00051:-00002:000626.8790:03507
03508:-00068:+00062:-00067:000626.8790:03508
03509:-00068:+00075:+00030:000626.8790:03509
03510:+00081:+00067:-00045:000633.7330:03510
03511:-00004:+00048:-00027:000633.7330:03511
03512:-00001:+00104:-00037:000633.7330:03512
03513:-00008:+00009:-00010:000633.7330:03513
03514:-00060:+00078:-00025:000633.7330:03514
03515:+00009:+00026:+00026:000633.7330:03515
03516:+00015:+00040:+00014:000633.7330:03516
03517:-00045:-00030:-00067:000633.7330:03517
03518:-00022:+00092:+00033:000633.7330:03518
03519:+00000:+00054:-00010:000633.7330:03519
03520:-00035:+00048:+00002:000633.7330:03520
03521:+00009:+00053:-00032:000633.7330:03521
03522:+00041:+00035:-00003:000633.7330:03522
03523:-00031:+00053:-00060:000633.7330:03523
03524:-00034:+00032:-00036:000633.7330:03524
03525:+00019:+00053:+00023:000633.7330:03525
03526:+00055:+00065:+00011:000633.7330:03526
03527:-00074:+00067:-00044:000633.7330:03527
03528:-00068:+00075:+00044:000633.7330:03528
03529:+00036:+00089:-00017:000633.7330:03529
03530:+00035:+00060:-00078:000633.7330:03530
03531:-00006:+00055:-00011:000633.7330:03531
03532:-00053:+00036:-00038:000633.7330:03532
03533:-00046:+00028:-00025:000633.7330:03533
03534:+00110:+00038:+00016:000633.7330:03534
03535:+00000:-00012:-00048:000633.7330:03535
03536:-00120:+00021:-00020:000633.7330:03536
03537:+00098:-00018:-00012:000633.7330:03537
03538:+00003:-00027:+00024:000633.7330:03538
03539:-00008:-00005:-00018:000633.7330:03539
03540:+00001:-00019:+00021:000633.7330:03540
03541:-00018:+00077:-00055:000639.2426:03541
03542:-00028:+00039:-00020:000639.2426:03542
03543:+00000:+00051:+00003:000639.2426:03543
03544:+00061:-00043:+00038:000639.2426:03544
03545:-00068:-00001:-00041:000639.2426:03545
03546:+00014:-00094:+00044:000639.2426:03546
03547:+00112:+00076:-00078:000639.2426:03547
03548:+00036:-00069:+00047:000639.2426:03548
03549:+00038:+00027:-00010:000639.2426:03549
03550:-00001:+00028:+00023:000639.2426:03550
03551:-00007:+00035:-00032:000639.2426:03551
03552:+00009:+00044:+00015:000639.2426:03552
03553:+00063:+00093:-00033:000639.2426:03553
03554:-00096:-00046:+00003:000639.2426:03554
03555:-00084:+00087:-00036:000639.2426:03555
03556:+00026:+00009:+00021:000639.2426:03556
03557:-00022:+00005:-00002:000639.2426:03557
03558:-00049:+00084:-00022:000639.2426:03558
03559:+00014:+00011:+00052:000639.2426:03559
03560:-00006:+00044:-00037:000639.2426:03560
03561:-00008:+00057:-00019:000639.2426:03561
03562:+00025:+00013:-00013:000639.2426:03562
03563:+00049:-00024:-00002:000639.2426:03563
03564:-00040:-00002:-00015:000639.2426:03564
03565:-00017:-00056:+00027:000639.2426:03565
03566:-00001:-00021:-00093:000639.2426:03566
03567:+00037:+00029:+00003:000639.2426:03567
03568:+00002:+00074:+00008:000639.2426:03568
03569:-00028:+00071:-00038:000639.2426:03569
03570:-00010:+00073:-00071:000639.2426:03570
03571:+00022:+00015:+00080:000639.2426:03571
03572:+00067:+00059:+00038:000639.2426:03572
03573:-00108:-00008:-00010:000634.9564:03573
03574:-00025:+00089:+00006:000634.9564:03574
03575:+00046:+00073:+00009:000634.9564:03575
03576:-00035:+00069:-00030:000634.9564:03576
03577:-00053:+00070:+00014:000634.9564:03577
03578:+00000:+00057:-00001:000634.9564:03578
03579:+00005:+00024:-00009:000634.9564:03579
03580:-00023:+00056:-00019:000634.9564:03580
03581:+00024:+00064:-00031:000634.9564:03581
03582:+00048:-00113:-00026:000634.9564:03582
03583:-00072:+00114:+00003:000634.9564:03583
03584:+00068:+00032:+00019:000634.9564:03584
03585:+00032:+00052:+00025:000634.9564:03585
03586:-00001:+00156:-00066:000634.9564:03586
03587:+00042:-00026:+00078:000634.9564:03587
03588:+00013:+00090:-00037:000634.9564:03588
03589:-00016:+00055:-00028:000634.9564:03589
03590:+00025:+00020:+00035:000634.9564:03590
03591:+00059:+00096:-00010:000634.9564:03591
03592:-00093:+00134:-00031:000634.9564:03592
03593:+00024:+00089:+00091:000634.9564:03593
03594:+00063:+00025:+00015:000634.9564:03594
03595:-00014:+00069:-00078:000634.9564:03595
03596:-00019:-00025:+00032:000634.9564:03596
03597:+00005:+00032:+00012:000634.9564:03597
03598:-00010:+00049:-00030:000634.9564:03598
03599:-00021:+00017:+00004:000634.9564:03599
03600:+00041:+00065:-00004:000634.9564:03600
03601:-00027:-00056:+00010:000634.9564:03601
03602:-00014:+00135:-00025:000634.9564:03602
03603:+00042:+00093:+00032:000634.9564:03603
03604:-00002:-00030:-00041:000636.3361:03604
03605:-00008:+00081:-00061:000636.3361:03605
03606:+00068:+00102:+00013:000636.3361:03606
03607:-00002:+00075:-00020:000636.3361:03607
03608:-00049:+00052:-00039:000636.3361:03608
03609:+00008:+00076:+00028:000636.3361:03609
03610:-00002:+00025:-00069:000636.3361:03610
03611:-00037:+00153:+00000:000636.3361:03611
03612:+00027:+00011:-00020:000636.3361:03612
03613:+00012:+00033:+00050:000636.3361:03613
03614:+00001:+00112:-00098:000636.3361:03614
03615:+00005:+00012:+00045:000636.3361:03615
03616:-00015:+00091:-00045:000636.3361:03616
03617:+00017:+00030:+00018:000636.3361:03617
03618:+00001:+00046:-00007:000636.3361:03618
03619:+00030:+00053:+00035:000636.3361:03619
03620:-00042:+00012:-00040:000636.3361:03620
03621:+00019:+00146:+00051:000636.3361:03621
03622:+00027:+00072:-00059:000636.3361:03622
03623:-00039:+00074:+00025:000636.3361:03623
03624:-00015:+00072:-00027:000636.3361:03624
03625:+00056:+00057:+00014:000636.3361:03625
03626:+00039:+00038:-00030:000636.3361:03626
03627:-00009:+00066:+00031:000636.3361:03627
03628:+00034:+00002:-00065:000636.3361:03628
03629:-00076:-00025:-00062:000636.3361:03629
03630:+00046:-00034:+00039:000636.3361:03630
03631:+00034:-00027:-00014:000636.3361:03631
03632:-00047:-00019:+00081:000636.3361:03632
03633:+00005:+00051:-00033:000636.3361:03633
03634:+00016:+00002:-00014:000636.3361:03634
03635:+00015:+00056:-00068:000636.3361:03635
03636:-00047:-00001:-00009:000636.6234:03636
03637:-00033:+00091:-00018:000636.6234:03637
03638:+00046:-00059:-00037:000636.6234:03638
03639:-00056:+00132:-00038:000636.6234:03639
03640:+00013:-00087:+00071:000636.6234:03640
03641:+00006:+00038:+00005:000636.6234:03641
03642:+00006:-00052:-00065:000636.6234:03642
03643:+00035:+00024:+00034:000636.6234:03643
03644:-00028:+00103:-00025:000636.6234:03644
03645:-00010:+00015:-00031:000636.6234:03645
03646:+00032:+00019:+00013:000636.6234:03646
03647:+00024:-00049:-00064:000636.6234:03647
03648:-00095:+00077:-00012:000636.6234:03648
03649:+00041:-00109:+00082:000636.6234:03649
03650:+00045:+00093:-00011:000636.6234:03650
03651:-00012:-00038:+00032:000636.6234:03651
03652:-00030:+00089:+00007:000636.6234:03652
03653:-00008:+00015:-00029:000636.6234:03653
03654:+00012:+00091:-00039:000636.6234:03654
03655:-00001:-00003:+00002:000636.6234:03655
03656:-00018:+00087:-00053:000636.6234:03656
03657:-00040:-00104:-00025:000636.6234:03657
03658:-00052:+00079:-00017:000636.6234:03658
03659:+00071:-00014:+00140:000636.6234:03659
03660:-00056:+00077:-00052:000636.6234:03660
03661:-00032:+00001:-00015:000636.6234:03661
03662:+00024:+00070:-00017:000636.6234:03662
03663:-00005:+00039:+00002:000636.6234:03663
03664:-00023:+00009:-00054:000636.6234:03664
03665:+00008:+00085:+00048:000636.6234:03665
03666:-00036:-00082:-00070:000636.6234:03666
03667:-00098:+00122:-00060:000636.3228:03667
03668:+00069:-00087:+00127:000636.3228:03668
03669:+00043:+00117:-00052:000636.3228:03669
03670:-00035:+00004:+00048:000636.3228:03670
03671:-00036:+00077:+00006:000636.3228:03671
03672:-00021:+00046:+00003:000636.3228:03672
03673:+00032:+00053:-00056:000636.3228:03673
03674:+00014:+00020:+00042:000636.3228:03674
03675:+00032:+00084:-00011:000636.3228:03675
03676:-00053:+00062:-00048:000636.3228:03676
03677:-00003:-00045:+00074:000636.3228:03677
03678:+00065:+00024:+00003:000636.3228:03678
03679:-00007:+00006:-00022:000636.3228:03679
03680:-00013:+00019:-00021:000636.3228:03680
03681:-00001:-00006:+00062:000636.3228:03681
03682:+00054:+00077:-00045:000636.3228:03682
03683:+00003:-00044:-00049:000636.3228:03683
03684:+00006:+00067:+00035:000636.3228:03684
03685:+00013:+00092:-00052:000636.3228:03685
03686:+00003:+00092:-00036:000636.3228:03686
03687:+00052:+00065:-00013:000636.3228:03687
03688:+00022:-00043:+00005:000636.3228:03688
03689:-00044:+00037:-00104:000636.3228:03689
03690:+00047:+00016:+00082:000636.3228:03690
03691:+00011:-00009:-00025:000636.3228:03691
03692:+00003:+00002:+00008:000636.3228:03692
03693:+00002:+00133:-00045:000636.3228:03693
03694:+00025:+00047:+00095:000636.3228:03694
03695:-00028:+00136:-00091:000636.3228:03695
03696:-00026:+00014:+00077:000636.3228:03696
03697:+00053:+00093:-00019:000636.3228:03697
03698:+00001:+00025:-00022:000645.3195:03698
03699:-00046:+00034:-00022:000645.3195:03699
03700:+00045:+00037:+00035:000645.3195:03700
03701:-00005:-00025:-00019:000645.3195:03701
03702:-00019:-00005:-00056:000645.3195:03702
03703:+00031:+00018:+00027:000645.3195:03703
03704:-00046:+00048:-00060:000645.3195:03704
03705:-00019:+00056:-00009:000645.3195:03705
03706:+00024:-00011:+00033:000645.3195:03706
03707:+00004:+00056:-00018:000645.3195:03707
03708:-00040:+00021:-00015:000645.3195:03708
03709:-00004:+00004:+00037:000645.3195:03709
03710:+00015:+00052:-00050:000645.3195:03710
03711:-00034:-00037:-00014:000645.3195:03711
03712:-00002:+00055:+00025:000645.3195:03712
03713:+00007:-00102:+00051:000645.3195:03713
03714:-00047:+00070:-00066:000645.3195:03714
03715:+00051:+00004:-00003:000645.3195:03715
03716:+00013:+00047:+00045:000645.3195:03716
03717:-00025:+00013:-00061:000645.3195:03717
03718:-00008:+00039:+00017:000645.3195:03718
03719:+00040:+00042:+00035:000645.3195:03719
03720:-00011:+00059:-00049:000645.3195:03720
03721:+00024:+00142:-00019:000645.3195:03721
03722:-00046:-00075:-00048:000645.3195:03722
03723:-00072:+00038:-00020:000645.3195:03723
03724:+00098:-00007:+00068:000645.3195:03724
03725:-00036:+00035:-00005:000645.3195:03725
03726:-00079:+00055:-00056:000645.3195:03726
03727:+00017:+00032:+00001:000645.3195:03727
03728:-00009:+00048:-00053:000645.3195:03728
03729:-00012:+00034:+00003:000650.4484:03729
03730:+00030:+00094:+00011:000650.4484:03730
03731:-00068:-00059:-00036:000650.4484:03731
03732:-00093:+00100:-00061:000650.4484:03732
03733:+00060:+00009:+00056:000650.4484:03733
03734:+00044:+00025:+00007:000650.4484:03734
03735:-00017:+00050:-00019:000650.4484:03735
03736:+00017:+00039:-00023:000650.4484:03736
03737:+00017:+00066:-00019:000650.4484:03737
03738:+00030:+00086:-00001:000650.4484:03738
03739:+00048:+00082:+00038:000650.4484:03739
03740:-00053:-00059:+00016:000650.4484:03740
03741:+00011:+00193:-00070:000650.4484:03741
03742:+00076:+00024:-00003:000650.4484:03742
03743:-00027:+00073:-00008:000650.4484:03743
03744:-00014:+00054:-00049:000650.4484:03744
03745:+00003:+00026:+00033:000650.4484:03745
03746:-00005:+00018:+00017:000650.4484:03746
03747:+00016:+00035:+00000:000650.4484:03747
03748:-00032:-00013:-00029:000650.4484:03748
03749:+00036:+00113:+00015:000650.4484:03749
03750:-00045:+00041:-00055:000650.4484:03750
03751:-00054:+00169:-00088:000650.4484:03751
03752:+00067:+00006:+00014:000650.4484:03752
03753:-00023:+00063:-00032:000650.4484:03753
03754:-00012:+00025:+00006:000650.4484:03754
03755:+00024:+00059:+00006:000650.4484:03755
03756:-00033:+00005:-00042:000650.4484:03756
03757:+00026:+00061:-00022:000650.4484:03757
03758:+00024:+00033:-00031:000650.4484:03758
03759:-00061:-00030:+00001:000650.4484:03759
03760:+00032:+00151:-00062:000640.9335:03760
03761:+00069:+00029:+00050:000640.9335:03761
03762:+00006:+00054:-00024:000640.9335:03762
03763:-00042:+00056:-00011:000640.9335:03763
03764:-00018:+00006:-00003:000640.9335:03764
03765:-00004:+00059:-00020:000640.9335:03765
03766:-00005:+00020:-00016:000640.9335:03766
03767:-00004:+00026:-00003:000640.9335:03767
03768:-00041:-00029:+00049:000640.9335:03768
03769:-00048:+00151:-00098:000640.9335:03769
03770:+00013:+00067:-00015:000640.9335:03770
03771:-00007:-00006:-00030:000640.9335:03771
03772:-00078:+00053:-00031:000640.9335:03772
03773:+00050:-00017:+00047:000640.9335:03773
03774:-00012:+00019:-00015:000640.9335:03774
03775:-00054:+00040:-00002:000640.9335:03775
03776:+00140:+00003:+00035:000640.9335:03776
03777:-00113:-00025:-00050:000640.9335:03777
03778:-00068:+00032:+00000:000640.9335:03778
03779:+00045:+00025:-00038:000640.9335:03779
03780:+00012:+00076:+00035:000640.9335:03780
03781:-00007:+00006:-00063:000640.9335:03781
03782:-00077:+00077:-00040:000640.9335:03782
03783:-00053:+00038:+00000:000640.9335:03783
03784:+00039:+00026:+00032:000640.9335:03784
03785:+00020:+00015:-00051:000640.9335:03785
03786:+00018:+00128:-00005:000640.9335:03786
03787:-00142:-00106:-00016:000640.9335:03787
03788:+00073:+00029:+00051:000640.9335:03788
03789:+00093:+00027:+00068:000640.9335:03789
03790:-00044:+00006:-00063:000640.9335:03790
03791:-00040:-00024:+00018:000643.9699:03791
03792:+00083:+00049:+00051:000643.9699:03792
03793:-00066:+00010:-00079:000643.9699:03793
03794:-00043:+00049:+00077:000643.9699:03794
03795:+00099:+00046:-00015:000643.9699:03795
03796:-00040:+00076:+00023:000643.9699:03796
03797:+00043:+00079:+00005:000643.9699:03797
03798:+00006:+00049:+00055:000643.9699:03798
03799:+00011:+00029:-00056:000643.9699:03799
03800:+00020:+00060:-00035:000643.9699:03800
03801:-00023:+00078:-00008:000643.9699:03801
03802:-00064:+00050:+00065:000643.9699:03802
03803:+00019:+00056:+00031:000643.9699:03803
03804:+00056:+00109:+00038:000643.9699:03804
03805:-00055:-00055:+00001:000643.9699:03805
03806:-00051:+00167:-00076:000643.9699:03806
03807:+00040:+00014:-00028:000643.9699:03807
03808:+00003:+00054:-00016:000643.9699:03808
03809:-00038:+00045:-00073:000643.9699:03809
03810:-00053:-00011:+00057:000643.9699:03810
03811:+00024:+00038:-00048:000643.9699:03811
03812:+00056:+00010:+00045:000643.9699:03812
03813:+00054:+00034:-00100:000643.9699:03813
03814:-00130:-00020:+00020:000643.9699:03814
03815:+00114:-00056:+00050:000643.9699:03815
03816:+00060:+00012:-00085:000643.9699:03816
03817:-00027:+00045:+00023:000643.9699:03817
03818:-00021:+00024:-00004:000643.9699:03818
03819:-00007:+00023:+00035:000643.9699:03819
03820:-00021:+00047:-00039:000643.9699:03820
03821:+00003:+00044:+00009:000643.9699:03821
03822:+00012:+00057:-00067:000650.1163:03822
03823:-00025:-00114:+00000:000650.1163:03823
03824:-00089:+00040:-00096:000650.1163:03824
03825:+00079:+00009:+00125:000650.1163:03825
03826:-00047:+00067:-00056:000650.1163:03826
03827:+00024:+00092:-00018:000650.1163:03827
03828:-00017:+00022:-00032:000650.1163:03828
03829:-00026:-00026:-00003:000650.1163:03829
03830:+00021:+00104:-00064:000650.1163:03830
03831:+00070:+00026:+00060:000650.1163:03831
03832:+00019:+00085:-00055:000650.1163:03832
03833:-00078:+00179:-00064:000650.1163:03833
03834:+00137:-00041:+00095:000650.1163:03834
03835:+00064:-00043:-00070:000650.1163:03835
03836:-00061:+00065:-00031:000650.1163:03836
03837:-00031:+00032:-00002:000650.1163:03837
03838:+00023:+00053:-00021:000650.1163:03838
03839:-00032:+00035:-00069:000650.1163:03839
03840:+00030:+00032:+00048:000650.1163:03840
03841:+00000:+00080:-00004:000650.1163:03841
03842:-00055:+00164:-00045:000650.1163:03842
03843:+00081:+00078:+00187:000650.1163:03843
03844:+00041:-00002:-00068:000650.1163:03844
03845:-00049:+00055:-00043:000650.1163:03845
03846:-00004:-00025:+00047:000650.1163:03846
03847:+00006:+00091:-00005:000650.1163:03847
03848:-00010:+00025:-00051:000650.1163:03848
03849:+00080:+00118:-00016:000650.1163:03849
03850:-00001:-00001:+00031:000650.1163:03850
03851:-00117:-00095:-00108:000650.1163:03851
03852:+00059:+00043:+00102:000650.1163:03852
03853:-00006:+00070:-00078:000645.9858:03853
03854:-00111:+00132:-00082:000645.9858:03854
03855:+00024:+00010:-00032:000645.9858:03855
03856:-00021:+00066:+00005:000645.9858:03856
03857:-00080:+00030:-00081:000645.9858:03857
03858:+00066:+00048:+00067:000645.9858:03858
03859:+00062:+00087:+00016:000645.9858:03859
03860:-00086:-00128:-00071:000645.9858:03860
03861:+00020:+00134:+00032:000645.9858:03861
03862:+00104:-00150:-00024:000645.9858:03862
03863:-00040:+00163:-00049:000645.9858:03863
03864:+00001:+00007:-00083:000645.9858:03864
03865:-00019:+00106:+00048:000645.9858:03865
03866:-00006:+00000:-00056:000645.9858:03866
03867:+00039:+00090:+00028:000645.9858:03867
03868:+00082:+00071:+00060:000645.9858:03868
03869:-00087:+00052:-00068:000645.9858:03869
03870:-00064:+00146:+00024:000645.9858:03870
03871:+00096:+00033:-00039:000645.9858:03871
03872:+00011:-00005:+00037:000645.9858:03872
03873:-00027:+00037:+00006:000645.9858:03873
03874:+00021:+00010:+00058:000645.9858:03874
03875:-00013:+00054:-00057:000645.9858:03875
03876:+00011:+00022:+00024:000645.9858:03876
03877:+00052:+00052:-00015:000645.9858:03877
03878:+00038:-00065:-00052:000645.9858:03878
03879:-00126:+00091:-00098:000645.9858:03879
03880:+00073:-00046:+00107:000645.9858:03880
03881:+00088:+00060:-00046:000645.9858:03881
03882:-00054:+00013:-00019:000645.9858:03882
03883:-00022:+00022:+00016:000645.9858:03883
03884:-00007:+00004:+00033:000648.3663:03884
03885:+00027:+00018:-00048:000648.3663:03885
03886:+00082:+00088:+00050:000648.3663:03886
03887:-00019:+00030:-00048:000648.3663:03887
03888:-00084:+00139:-00034:000648.3663:03888
03889:+00032:-00037:-00004:000648.3663:03889
03890:+00055:+00070:-00003:000648.3663:03890
03891:-00035:+00063:-00059:000648.3663:03891
03892:-00047:+00050:+00053:000648.3663:03892
03893:-00017:-00005:-00008:000648.3663:03893
03894:-00012:+00033:-00020:000648.3663:03894
03895:+00007:-00011:-00011:000648.3663:03895
03896:+00023:+00112:+00019:000648.3663:03896
03897:-00031:-00020:-00069:000648.3663:03897
03898:-00090:+00133:-00108:000648.3663:03898
03899:+00062:+00018:+00034:000648.3663:03899
03900:+00049:+00024:-00032:000648.3663:03900
03901:-00057:+00060:-00044:000648.3663:03901
03902:+00019:+00006:+00032:000648.3663:03902
03903:+00019:+00062:-00004:000648.3663:03903
03904:+00066:-00005:-00045:000648.3663:03904
03905:+00057:-00024:-00022:000648.3663:03905
03906:-00055:-00032:+00027:000648.3663:03906
03907:+00023:+00016:+00065:000648.3663:03907
03908:+00123:+00077:-00036:000648.3663:03908
03909:+00010:+00074:-00051:000648.3663:03909
03910:-00037:+00011:-00007:000648.3663:03910
03911:-00002:+00062:-00007:000648.3663:03911
03912:-00013:+00035:-00043:000648.3663:03912
03913:+00004:-00015:-00006:000648.3663:03913
03914:+00025:+00120:+00000:000648.3663:03914
03915:-00047:-00043:+00058:000649.7694:03915
03916:-00043:+00018:-00057:000649.7694:03916
03917:+00054:+00071:-00030:000649.7694:03917
03918:+00000:+00012:+00038:000649.7694:03918
03919:-00036:+00088:+00010:000649.7694:03919
03920:+00000:+00028:-00006:000649.7694:03920
03921:-00002:+00045:+00021:000649.7694:03921
03922:+00040:+00031:+00053:000649.7694:03922
03923:+00069:+00167:-00012:000649.7694:03923
03924:+00002:-00036:+00041:000649.7694:03924
03925:-00067:+00013:-00075:000649.7694:03925
03926:+00064:+00046:+00049:000649.7694:03926
03927:+00049:-00002:-00024:000649.7694:03927
03928:-00063:+00034:-00013:000649.7694:03928
03929:-00016:+00021:-00034:000649.7694:03929
03930:-00018:+00005:+00000:000649.7694:03930
03931:-00052:+00045:+00001:000649.7694:03931
03932:+00031:+00004:-00017:000649.7694:03932
03933:+00048:+00109:-00051:000649.7694:03933
03934:+00014:+00032:+00017:000649.7694:03934
03935:-00046:+00069:-00090:000649.7694:03935
03936:-00009:+00039:-00004:000649.7694:03936
03937:+00081:+00022:-00001:000649.7694:03937
03938:+00019:+00031:-00023:000649.7694:03938
03939:-00060:+00021:-00014:000649.7694:03939
03940:+00010:+00046:-00020:000649.7694:03940
03941:+00083:-00010:+00037:000649.7694:03941
03942:+00025:+00108:+00000:000649.7694:03942
03943:-00076:-00031:-00020:000649.7694:03943
03944:-00113:+00093:-00071:000649.7694:03944
03945:+00069:+00002:+00095:000646.3283:03945
03946:+00068:+00043:-00027:000646.3283:03946
03947:-00073:+00044:-00048:000646.3283:03947
03948:-00020:+00025:-00033:000646.3283:03948
03949:+00021:+00041:+00006:000646.3283:03949
03950:-00007:+00035:-00017:000646.3283:03950
03951:+00039:+00083:+00005:000646.3283:03951
03952:+00001:+00036:-00010:000646.3283:03952
03953:-00012:+00067:-00073:000646.3283:03953
03954:+00003:+00013:+00010:000646.3283:03954
03955:+00018:+00004:+00038:000646.3283:03955
03956:-00031:+00039:-00030:000646.3283:03956
03957:-00028:+00018:-00016:000646.3283:03957
03958:-00010:+00057:+00036:000646.3283:03958
03959:-00018:+00069:-00035:000646.3283:03959
03960:+00041:+00061:-00002:000646.3283:03960
03961:-00048:+00002:-00067:000646.3283:03961
03962:-00104:+00084:-00061:000646.3283:03962
03963:+00006:+00016:+00034:000646.3283:03963
03964:+00042:+00008:+00029:000646.3283:03964
03965:+00006:+00090:-00031:000646.3283:03965
03966:-00023:+00020:+00028:000646.3283:03966
03967:-00021:+00008:-00017:000646.3283:03967
03968:-00015:+00022:-00001:000646.3283:03968
03969:+00054:-00025:+00003:000646.3283:03969
03970:-00049:-00020:-00065:000646.3283:03970
03971:-00090:+00027:+00003:000646.3283:03971
03972:+00066:-00043:+00065:000646.3283:03972
03973:+00059:-00052:+00025:000646.3283:03973
03974:-00027:+00001:-00035:000646.3283:03974
03975:+00033:+00039:+00047:000646.3283:03975
03976:+00052:-00014:-00014:000651.0994:03976
03977:-00019:+00090:-00063:000651.0994:03977
03978:+00098:+00013:+00033:000651.0994:03978
03979:+00050:+00079:-00040:000651.0994:03979
03980:-00043:-00072:-00008:000651.0994:03980
03981:-00024:-00006:+00050:000651.0994:03981
03982:+00088:-00053:+00057:000651.0994:03982
03983:-00006:+00050:-00083:000651.0994:03983
03984:+00007:+00047:-00002:000651.0994:03984
03985:+00015:+00060:-00025:000651.0994:03985
03986:-00031:+00032:-00027:000651.0994:03986
03987:+00013:+00041:+00022:000651.0994:03987
03988:+00064:+00055:-00009:000651.0994:03988
03989:-00065:-00002:-00009:000651.0994:03989
03990:+00006:+00005:-00038:000651.0994:03990
03991:+00051:-00081:+00092:000651.0994:03991
03992:+00044:+00145:-00081:000651.0994:03992
03993:-00016:-00014:-00006:000651.0994:03993
03994:-00007:+00087:-00059:000651.0994:03994
03995:-00017:+00032:+00002:000651.0994:03995
03996:+00076:+00101:+00038:000651.0994:03996
03997:+00068:-00044:+00006:000651.0994:03997
03998:-00097:+00083:-00040:000651.0994:03998
03999:+00004:+00023:+00009:000651.0994:03999
04000:+00076:-00038:+00063:000651.0994:04000
04001:+00071:+00104:-00051:000651.0994:04001
04002:+00007:+00003:+00023:000651.0994:04002
04003:-00028:+00074:-00045:000651.0994:04003
04004:-00006:+00022:+00007:000651.0994:04004
04005:+00023:+00024:+00015:000651.0994:04005
04006:+00070:+00068:+00081:000651.0994:04006
04007:-00109:-00164:-00101:000651.0994:04007
04008:+00026:-00048:+00011:000638.2944:04008
04009:+00125:+00007:+00098:000638.2944:04009
04010:+00004:-00046:+00073:000638.2944:04010
04011:-00003:+00005:-00013:000638.2944:04011
04012:+00018:+00059:+00063:000638.2944:04012
04013:+00004:+00034:-00069:000638.2944:04013
04014:+00020:+00058:+00049:000638.2944:04014
04015:+00056:+00083:+00020:000638.2944:04015
04016:-00072:-00148:-00069:000638.2944:04016
04017:-00124:+00160:-00024:000638.2944:04017
04018:+00084:-00081:+00046:000638.2944:04018
04019:+00032:-00083:-00018:000638.2944:04019
04020:+00065:+00023:-00046:000638.2944:04020
04021:+00114:+00057:+00062:000638.2944:04021
04022:+00078:+00056:-00063:000638.2944:04022
04023:+00019:+00065:-00078:000638.2944:04023
04024:+00023:+00041:-00041:000638.2944:04024
04025:+00064:+00093:+00086:000638.2944:04025
04026:-00026:+00015:-00060:000638.2944:04026
04027:-00100:+00275:-00037:000638.2944:04027
04028:+00065:-00160:+00090:000638.2944:04028
04029:-00062:+00065:-00089:000638.2944:04029
04030:-00060:+00163:-00092:000638.2944:04030
04031:-00021:-00027:-00009:000638.2944:04031
04032:-00084:+00071:-00080:000638.2944:04032
04033:-00047:-00006:+00024:000638.2944:04033
04034:+00070:+00074:+00081:000638.2944:04034
04035:+00047:+00007:-00083:000638.2944:04035
04036:-00160:-00150:+00004:000638.2944:04036
04037:+00076:-00077:+00070:000638.2944:04037
04038:+00016:+00119:-00057:000638.2944:04038
04039:-00073:-00051:+00000:000638.2944:04039
04040:+00018:-00006:+00013:000618.1292:04040
04041:+00036:+00021:-00041:000618.1292:04041
04042:-00071:+00037:-00110:000618.1292:04042
04043:+00010:-00018:+00029:000618.1292:04043
04044:-00008:+00041:+00033:000618.1292:04044
04045:+00012:+00088:+00014:000618.1292:04045
04046:-00156:+00107:+00005:000618.1292:04046
04047:-00053:+00083:+00111:000618.1292:04047
04048:+00038:+00111:-00139:000618.1292:04048
04049:-00070:+00119:+00033:000618.1292:04049
04050:+00038:+00123:-00033:000618.1292:04050
04051:-00041:+00063:+00003:000618.1292:04051
04052:-00123:+00048:-00016:000618.1292:04052
04053:+00061:+00036:+00079:000618.1292:04053
04054:+00056:+00143:+00022:000618.1292:04054
04055:-00041:-00104:-00003:000618.1292:04055
04056:-00012:+00180:+00023:000618.1292:04056
04057:+00086:+00209:-00059:000618.1292:04057
04058:+00016:-00099:+00027:000618.1292:04058
04059:+00017:+00053:-00081:000618.1292:04059
04060:+00034:+00036:+00015:000618.1292:04060
04061:-00045:+00037:-00013:000618.1292:04061
04062:+00015:+00023:+00012:000618.1292:04062
04063:+00004:+00028:-00032:000618.1292:04063
04064:-00022:+00053:+00028:000618.1292:04064
04065:-00080:-00120:-00093:000618.1292:04065
04066:-00086:+00200:+00008:000618.1292:04066
04067:+00050:+00016:+00000:000618.1292:04067
04068:-00031:-00088:+00014:000618.1292:04068
04069:+00007:+00145:-00057:000618.1292:04069
04070:+00027:-00003:+00020:000618.1292:04070
04071:-00044:+00068:-00059:000618.1292:04071
04072:+00067:+00015:+00047:000618.1292:04072
04073:-00006:+00036:-00033:000610.9260:04073
04074:+00037:+00069:-00042:000610.9260:04074
04075:+00015:-00023:-00030:000610.9260:04075
04076:-00016:-00017:+00004:000610.9260:04076
04077:+00025:+00089:-00011:000610.9260:04077
04078:+00010:-00052:-00025:000610.9260:04078
04079:+00016:-00037:+00023:000610.9260:04079
04080:+00008:+00045:+00062:000610.9260:04080
04081:-00081:+00061:-00026:000610.9260:04081
04082:-00031:+00014:-00018:000610.9260:04082
04083:-00021:+00042:-00027:000610.9260:04083
04084:+00022:+00052:+00020:000610.9260:04084
04085:-00010:-00040:-00097:000610.9260:04085
04086:-00108:+00113:-00032:000610.9260:04086
04087:-00002:+00048:+00018:000610.9260:04087
04088:+00043:-00036:-00022:000610.9260:04088
04089:+00020:+00133:-00081:000610.9260:04089
04090:+00016:-00028:+00007:000610.9260:04090
04091:-00067:+00030:-00028:000610.9260:04091
04092:+00077:-00009:+00032:000610.9260:04092
04093:+00035:-00012:+00002:000610.9260:04093
04094:-00047:+00009:-00034:000610.9260:04094
04095:-00015:+00058:+00007:000610.9260:04095
04096:+00016:+00000:+00032:000610.9260:04096
04097:+00047:+00071:-00040:000610.9260:04097
04098:+00008:+00064:-00048:000610.9260:04098
04099:-00034:+00034:-00006:000610.9260:04099
04100:+00021:+00024:-00031:000610.9260:04100
04101:-00002:+00023:-00011:000610.9260:04101
04102:-00003:+00020:-00016:000610.9260:04102
04103:-00037:+00073:+00003:000610.9260:04103
04104:+00016:+00067:+00038:000610.9260:04104
04105:+00007:+00045:-00062:000610.9260:04105
04106:-00109:+00009:-00011:000599.9342:04106
04107:-00043:+00089:+00016:000599.9342:04107
04108:+00066:+00017:+00018:000599.9342:04108
04109:+00007:+00091:-00025:000599.9342:04109
04110:-00033:+00072:+00017:000599.9342:04110
04111:-00048:+00059:-00008:000599.9342:04111
04112:-00014:+00057:+00019:000599.9342:04112
04113:+00060:+00077:+00006:000599.9342:04113
04114:+00038:+00044:-00048:000599.9342:04114
04115:-00056:+00063:-00044:000599.9342:04115
04116:+00014:-00016:-00001:000599.9342:04116
04117:+00054:+00014:+00021:000599.9342:04117
04118:-00001:+00022:-00027:000599.9342:04118
04119:+00013:+00004:-00005:000599.9342:04119
04120:+00033:+00025:-00024:000599.9342:04120
04121:-00053:+00046:-00031:000599.9342:04121
04122:+00008:+00007:+00008:000599.9342:04122
04123:-00018:+00043:-00046:000599.9342:04123
04124:-00016:+00036:-00010:000599.9342:04124
04125:-00009:+00075:-00028:000599.9342:04125
04126:-00065:+00022:-00002:000599.9342:04126
04127:-00006:+00100:-00031:000599.9342:04127
04128:+00010:-00085:-00038:000599.9342:04128
04129:-00001:+00072:-00013:000599.9342:04129
04130:+00000:+00049:+00002:000599.9342:04130
04131:-00062:-00042:-00008:000599.9342:04131
04132:+00009:-00009:-00009:000599.9342:04132
04133:+00060:+00077:-00004:000599.9342:04133
04134:+00040:+00006:+00036:000599.9342:04134
04135:-00083:+00084:-00053:000599.9342:04135
04136:-00010:+00037:-00001:000599.9342:04136
04137:+00029:+00013:-00023:000599.9342:04137
04138:+00012:+00075:-00035:000599.9342:04138
04139:+00009:+00004:-00017:000601.4892:04139
04140:-00035:+00019:-00023:000601.4892:04140
04141:+00004:+00047:-00013:000601.4892:04141
04142:-00001:+00014:-00019:000601.4892:04142
04143:+00020:+00056:-00021:000601.4892:04143
04144:+00050:+00008:-00070:000601.4892:04144
04145:-00070:+00000:-00037:000601.4892:04145
04146:+00053:+00031:+00000:000601.4892:04146
04147:+00039:+00019:-00006:000601.4892:04147
04148:+00017:+00080:-00010:000601.4892:04148
04149:+00015:+00041:+00013:000601.4892:04149
04150:+00002:+00033:-00010:000601.4892:04150
04151:+00019:+00051:-00050:000601.4892:04151
04152:+00038:+00067:+00012:000601.4892:04152
04153:+00072:+00089:+00044:000601.4892:04153
04154:-00057:+00072:-00097:000601.4892:04154
04155:-00079:+00199:-00018:000601.4892:04155
04156:+00068:-00050:+00052:000601.4892:04156
04157:+00044:+00054:+00013:000601.4892:04157
04158:+00013:+00017:-00048:000601.4892:04158
04159:+00003:+00006:+00040:000601.4892:04159
04160:+00015:+00061:-00036:000601.4892:04160
04161:+00025:+00053:+00000:000601.4892:04161
04162:+00014:+00054:-00021:000601.4892:04162
04163:+00009:+00108:-00033:000601.4892:04163
04164:-00072:-00029:-00004:000601.4892:04164
04165:+00052:+00033:-00002:000601.4892:04165
04166:-00004:+00040:-00049:000601.4892:04166
04167:+00007:-00026:+00050:000601.4892:04167
04168:-00001:+00064:-00048:000601.4892:04168
04169:-00005:+00013:+00050:000601.4892:04169
04170:+00004:+00005:-00062:000601.4892:04170
04171:+00049:+00024:+00057:000601.4892:04171
04172:+00061:+00037:-00007:000611.2308:04172
04173:-00054:+00012:-00093:000611.2308:04173
04174:-00094:+00029:+00036:000611.2308:04174
04175:+00081:+00074:+00000:000611.2308:04175
04176:+00014:+00094:-00036:000611.2308:04176
04177:+00024:+00067:+00011:000611.2308:04177
04178:+00038:+00061:-00047:000611.2308:04178
04179:+00019:+00019:-00045:000611.2308:04179
04180:+00025:+00023:-00053:000611.2308:04180
04181:+00034:+00030:+00034:000611.2308:04181
04182:+00022:+00045:+00015:000611.2308:04182
04183:-00020:+00015:-00083:000611.2308:04183
04184:-00002:+00000:-00022:000611.2308:04184
04185:+00056:+00089:-00062:000611.2308:04185
04186:+00004:+00028:+00012:000611.2308:04186
04187:+00005:+00007:+00035:000611.2308:04187
04188:-00003:+00006:-00054:000611.2308:04188
04189:+00010:+00024:-00030:000611.2308:04189
04190:+00018:+00016:+00034:000611.2308:04190
04191:+00049:+00062:+00038:000611.2308:04191
04192:-00012:-00002:-00087:000611.2308:04192
04193:-00131:+00037:+00081:000611.2308:04193
04194:+00125:-00002:+00024:000611.2308:04194
04195:-00034:-00075:+00028:000611.2308:04195
04196:+00013:+00135:-00054:000611.2308:04196
04197:+00053:-00013:+00017:000611.2308:04197
04198:-00012:+00072:-00095:000611.2308:04198
04199:+00023:+00003:-00029:000611.2308:04199
04200:+00024:+00028:+00043:000611.2308:04200
04201:+00038:+00091:+00048:000611.2308:04201
04202:-00076:-00073:-00069:000611.2308:04202
04203:-00013:+00096:-00024:000611.2308:04203
04204:+00082:-00052:-00073:000618.1078:04204
04205:-00041:-00031:+00012:000618.1078:04205
04206:-00043:+00008:-00008:000618.1078:04206
04207:-00001:+00024:+00033:000618.1078:04207
04208:+00013:+00053:-00039:000618.1078:04208
04209:+00049:+00009:+00023:000618.1078:04209
04210:+00033:+00018:+00037:000618.1078:04210
04211:+00023:-00054:-00052:000618.1078:04211
04212:-00112:+00192:-00024:000618.1078:04212
04213:+00077:-00099:+00161:000618.1078:04213
04214:-00050:-00041:-00024:000618.1078:04214
04215:-00022:+00009:-00113:000618.1078:04215
04216:-00016:-00038:+00052:000618.1078:04216
04217:-00047:+00006:-00011:000618.1078:04217
04218:-00019:+00006:-00092:000618.1078:04218
04219:+00004:+00045:+00039:000618.1078:04219
04220:+00016:+00036:-00016:000618.1078:04220
04221:+00035:+00100:+00041:000618.1078:04221
04222:-00184:+00076:-00039:000618.1078:04222
04223:+00022:+00229:+00129:000618.1078:04223
04224:+00048:+00186:-00102:000618.1078:04224
04225:-00012:+00009:+00055:000618.1078:04225
04226:-00004:+00157:-00088:000618.1078:04226
04227:-00005:+00106:+00041:000618.1078:04227
04228:-00028:+00029:-00027:000618.1078:04228
04229:+00036:+00091:+00039:000618.1078:04229
04230:+00045:+00085:-00024:000618.1078:04230
04231:-00059:-00114:-00043:000618.1078:04231
04232:-00050:+00307:+00021:000618.1078:04232
04233:+00105:+00076:-00048:000618.1078:04233
04234:-00042:+00049:+00017:000618.1078:04234
04235:-00003:+00196:-00082:000618.1078:04235
04236:+00037:+00012:+00077:000618.1078:04236
04237:-00011:+00105:-00125:000614.4581:04237
04238:+00082:+00057:+00022:000614.4581:04238
04239:+00033:+00055:-00018:000614.4581:04239
04240:-00052:+00117:+00060:000614.4581:04240
04241:-00127:-00302:-00121:000614.4581:04241
04242:-00054:+00324:+00028:000614.4581:04242
04243:+00095:-00098:+00061:000614.4581:04243
04244:-00144:-00018:+00026:000614.4581:04244
04245:-00003:+00070:-00037:000614.4581:04245
04246:+00030:+00027:+00051:000614.4581:04246
04247:-00071:-00007:-00040:000614.4581:04247
04248:-00002:+00085:-00050:000614.4581:04248
04249:+00047:+00009:+00063:000614.4581:04249
04250:+00052:-00142:-00093:000614.4581:04250
04251:-00062:+00171:+00015:000614.4581:04251
04252:+00042:+00006:+00033:000614.4581:04252
04253:+00064:+00145:+00044:000614.4581:04253
04254:+00009:+00184:-00088:000614.4581:04254
04255:+00018:+00009:+00076:000614.4581:04255
04256:-00032:+00071:-00079:000614.4581:04256
04257:+00041:+00063:-00016:000614.4581:04257
04258:+00015:+00024:+00000:000614.4581:04258
04259:-00026:+00077:-00019:000614.4581:04259
04260:-00025:-00033:-00077:000614.4581:04260
04261:-00075:+00124:-00036:000614.4581:04261
04262:+00041:+00043:+00092:000614.4581:04262
04263:-00039:-00103:+00032:000614.4581:04263
04264:-00033:+00138:-00097:000614.4581:04264
04265:+00036:+00046:+00050:000614.4581:04265
04266:-00032:+00011:+00017:000614.4581:04266
04267:+00023:+00083:-00067:000614.4581:04267
04268:+00019:+00037:-00015:000614.4581:04268
04269:-00021:-00015:-00048:000619.8109:04269
04270:-00030:+00022:-00029:000619.8109:04270
04271:+00029:-00065:+00030:000619.8109:04271
04272:+00027:+00135:-00025:000619.8109:04272
04273:+00006:-00021:-00018:000619.8109:04273
04274:+00010:-00053:+00039:000619.8109:04274
04275:+00053:+00077:+00033:000619.8109:04275
04276:-00032:+00049:-00022:000619.8109:04276
04277:+00014:-00023:+00046:000619.8109:04277
04278:+00010:+00086:-00007:000619.8109:04278
04279:+00019:+00093:+00007:000619.8109:04279
04280:-00041:-00063:+00009:000619.8109:04280
04281:-00007:+00123:+00004:000619.8109:04281
04282:+00016:+00131:-00037:000619.8109:04282
04283:-00022:-00038:+00063:000619.8109:04283
04284:-00015:+00068:-00069:000619.8109:04284
04285:-00033:+00062:+00000:000619.8109:04285
04286:-00013:+00035:-00031:000619.8109:04286
04287:+00012:+00018:+00037:000619.8109:04287
04288:+00001:+00080:-00012:000619.8109:04288
04289:+00002:-00032:-00034:000619.8109:04289
04290:-00005:+00075:+00019:000619.8109:04290
04291:+00048:-00012:-00048:000619.8109:04291
04292:+00011:-00007:-00010:000619.8109:04292
04293:+00007:+00068:-00029:000619.8109:04293
04294:+00028:+00003:+00025:000619.8109:04294
04295:-00022:+00041:-00051:000619.8109:04295
04296:-00002:+00011:+00018:000619.8109:04296
04297:+00011:+00028:+00022:000619.8109:04297
04298:+00016:+00014:+00015:000619.8109:04298
04299:-00048:-00020:-00035:000619.8109:04299
04300:-00017:+00007:+00065:000619.8109:04300
04301:+00017:+00095:-00064:000622.1547:04301
04302:-00003:+00010:+00015:000622.1547:04302
04303:+00001:+00074:-00042:000622.1547:04303
04304:-00022:+00004:-00004:000622.1547:04304
04305:-00048:+00074:-00044:000622.1547:04305
04306:+00028:+00011:+00038:000622.1547:04306
04307:+00037:+00046:-00023:000622.1547:04307
04308:-00012:-00029:-00037:000622.1547:04308
04309:+00006:+00091:-00019:000622.1547:04309
04310:+00065:-00006:-00007:000622.1547:04310
04311:+00032:+00028:+00004:000622.1547:04311
04312:-00021:+00087:-00048:000622.1547:04312
04313:+00009:+00042:+00015:000622.1547:04313
04314:+00013:+00032:-00048:000622.1547:04314
04315:+00011:+00019:+00001:000622.1547:04315
04316:+00005:-00022:-00004:000622.1547:04316
04317:-00021:+00096:+00022:000622.1547:04317
04318:+00000:-00029:-00045:000622.1547:04318
04319:-00049:+00107:-00009:000622.1547:04319
04320:-00005:+00049:-00028:000622.1547:04320
04321:+00001:+00024:-00031:000622.1547:04321
04322:-00010:+00056:-00037:000622.1547:04322
04323:+00035:+00042:+00017:000622.1547:04323
04324:-00022:+00004:-00014:000622.1547:04324
04325:+00002:+00044:-00017:000622.1547:04325
04326:+00005:+00085:-00001:000622.1547:04326
04327:+00040:+00003:-00003:000622.1547:04327
04328:-00023:+00138:-00041:000622.1547:04328
04329:+00042:+00027:+00009:000622.1547:04329
04330:+00027:+00090:-00029:000622.1547:04330
04331:+00033:+00035:-00026:000622.1547:04331
04332:-00002:+00047:-00032:000622.1547:04332
04333:-00004:-00010:+00014:000623.1105:04333
04334:+00022:+00108:-00049:000623.1105:04334
04335:-00021:-00065:+00047:000623.1105:04335
04336:-00019:+00063:-00016:000623.1105:04336
04337:+00013:+00017:-00083:000623.1105:04337
04338:-00053:+00106:-00027:000623.1105:04338
04339:+00015:-00025:-00001:000623.1105:04339
04340:-00011:+00111:+00051:000623.1105:04340
04341:+00008:+00044:+00005:000623.1105:04341
04342:+00023:+00005:+00015:000623.1105:04342
04343:+00007:+00003:-00014:000623.1105:04343
04344:-00009:+00001:-00011:000623.1105:04344
04345:+00048:+00127:-00033:000623.1105:04345
04346:+00009:+00029:-00005:000623.1105:04346
04347:+00022:+00095:+00005:000623.1105:04347
04348:-00025:+00121:+00069:000623.1105:04348
04349:+00101:+00091:-00017:000623.1105:04349
04350:+00007:+00008:-00049:000623.1105:04350
04351:-00008:+00089:-00015:000623.1105:04351
04352:+00040:+00011:+00019:000623.1105:04352
04353:-00011:+00013:+00015:000623.1105:04353
04354:+00042:+00060:+00022:000623.1105:04354
04355:-00004:+00057:+00003:000623.1105:04355
04356:-00141:+00003:+00022:000623.1105:04356
04357:+00076:+00121:+00006:000623.1105:04357
04358:-00019:-00023:+00022:000623.1105:04358
04359:-00052:+00094:+00004:000623.1105:04359
04360:+00002:+00013:-00030:000623.1105:04360
04361:+00015:+00038:+00021:000623.1105:04361
04362:+00033:+00055:-00080:000623.1105:04362
04363:-00006:-00041:+00048:000623.1105:04363
04364:+00081:+00054:-00109:000623.1105:04364
04365:-00128:-00016:-00016:000630.8726:04365
04366:+00114:+00071:+00063:000630.8726:04366
04367:+00105:+00003:-00018:000630.8726:04367
04368:-00017:+00038:+00051:000630.8726:04368
04369:-00016:+00025:-00062:000630.8726:04369
04370:-00020:+00044:+00038:000630.8726:04370
04371:+00014:+00030:-00086:000630.8726:04371
04372:-00003:+00034:+00074:000630.8726:04372
04373:+00016:-00003:-00044:000630.8726:04373
04374:-00022:+00023:+00006:000630.8726:04374
04375:-00151:+00116:-00015:000630.8726:04375
04376:+00124:+00066:+00071:000630.8726:04376
04377:-00037:+00009:-00019:000630.8726:04377
04378:-00048:+00077:+00010:000630.8726:04378
04379:-00049:+00045:-00061:000630.8726:04379
04380:+00025:+00074:-00006:000630.8726:04380
04381:+00019:+00038:-00091:000630.8726:04381
04382:+00037:-00026:+00103:000630.8726:04382
04383:+00044:+00005:-00135:000630.8726:04383
04384:-00200:-00116:+00033:000630.8726:04384
04385:+00155:-00042:-00039:000630.8726:04385
04386:-00003:-00036:-00037:000630.8726:04386
04387:-00036:+00063:-00019:000630.8726:04387
04388:-00019:+00007:+00010:000630.8726:04388
04389:+00029:+00073:+00041:000630.8726:04389
04390:-00010:-00025:-00061:000630.8726:04390
04391:+00071:+00015:+00022:000630.8726:04391
04392:+00040:+00063:-00067:000630.8726:04392
04393:-00118:-00195:-00036:000630.8726:04393
04394:-00140:+00198:-00003:000630.8726:04394
04395:+00107:-00221:+00186:000630.8726:04395
04396:-00025:+00119:-00063:000630.8726:04396
04397:+00003:-00002:-00047:000635.6428:04397
04398:-00042:+00084:+00010:000635.6428:04398
04399:+00001:-00065:-00013:000635.6428:04399
04400:+00003:+00079:-00092:000635.6428:04400
04401:+00054:+00021:+00080:000635.6428:04401
04402:-00045:-00124:-00076:000635.6428:04402
04403:-00065:+00144:+00032:000635.6428:04403
04404:+00101:-00095:-00016:000635.6428:04404
04405:-00021:+00198:+00033:000635.6428:04405
04406:-00017:-00002:-00046:000635.6428:04406
04407:+00034:+00056:+00082:000635.6428:04407
04408:+00043:+00072:-00003:000635.6428:04408
04409:+00007:+00051:-00050:000635.6428:04409
04410:+00008:-00007:+00020:000635.6428:04410
04411:+00020:+00067:-00011:000635.6428:04411
04412:-00087:-00135:-00044:000635.6428:04412
04413:-00072:+00050:+00096:000635.6428:04413
04414:+00056:-00073:+00189:000635.6428:04414
04415:-00038:+00116:-00126:000635.6428:04415
04416:+00040:+00036:+00020:000635.6428:04416
04417:-00066:+00007:+00024:000635.6428:04417
04418:-00031:+00007:-00067:000635.6428:04418
04419:+00013:+00031:-00068:000635.6428:04419
04420:+00098:-00005:+00092:000635.6428:04420
04421:-00036:-00088:-00145:000635.6428:04421
04422:-00026:+00199:+00033:000635.6428:04422
04423:+00101:-00076:-00063:000635.6428:04423
04424:-00012:+00136:+00033:000635.6428:04424
04425:+00004:+00048:-00072:000635.6428:04425
04426:+00010:-00039:+00104:000635.6428:04426
04427:+00021:+00089:-00011:000635.6428:04427
04428:+00012:+00029:-00028:000634.6550:04428
04429:+00030:-00012:+00007:000634.6550:04429
04430:+00008:+00096:-00011:000634.6550:04430
04431:-00128:+00083:+00001:000634.6550:04431
04432:+00030:-00210:+00069:000634.6550:04432
04433:+00033:+00129:-00034:000634.6550:04433
04434:-00017:-00036:-00002:000634.6550:04434
04435:+00017:+00153:+00045:000634.6550:04435
04436:+00005:+00064:+00010:000634.6550:04436
04437:+00012:+00029:-00046:000634.6550:04437
04438:+00054:+00090:+00053:000634.6550:04438
04439:+00048:+00145:-00024:000634.6550:04439
04440:-00161:+00163:+00002:000634.6550:04440
04441:+00081:+00142:+00011:000634.6550:04441
04442:+00083:+00292:-00070:000634.6550:04442
04443:-00028:-00083:-00046:000634.6550:04443
04444:-00032:+00062:-00153:000634.6550:04444
04445:+00013:+00151:+00083:000634.6550:04445
04446:+00025:-00019:-00030:000634.6550:04446
04447:+00079:+00103:+00011:000634.6550:04447
04448:+00036:+00096:-00031:000634.6550:04448
04449:-00046:-00015:-00018:000634.6550:04449
04450:-00044:+00203:-00090:000634.6550:04450
04451:+00042:+00054:+00065:000634.6550:04451
04452:-00018:+00062:-00043:000634.6550:04452
04453:-00054:+00085:-00040:000634.6550:04453
04454:-00021:+00018:+00021:000634.6550:04454
04455:-00043:+00062:+00006:000634.6550:04455
04456:+00037:+00027:-00034:000634.6550:04456
04457:+00037:+00042:+00038:000634.6550:04457
04458:-00023:-00024:-00009:000634.6550:04458
04459:-00089:+00194:-00050:000634.6550:04459
04460:+00065:-00078:+00072:000636.3794:04460
04461:+00023:+00068:+00001:000636.3794:04461
04462:+00016:-00010:-00056:000636.3794:04462
04463:-00006:+00035:-00025:000636.3794:04463
04464:+00002:+00033:+00000:000636.3794:04464
04465:+00005:+00053:-00032:000636.3794:04465
04466:-00004:+00004:-00007:000636.3794:04466
04467:+00013:+00066:+00047:000636.3794:04467
04468:-00015:-00014:-00014:000636.3794:04468
04469:-00070:+00194:-00063:000636.3794:04469
04470:+00009:+00017:+00001:000636.3794:04470
04471:+00001:+00084:-00049:000636.3794:04471
04472:-00032:+00058:-00057:000636.3794:04472
04473:-00023:+00057:+00052:000636.3794:04473
04474:-00027:+00028:+00005:000636.3794:04474
04475:+00039:+00010:+00032:000636.3794:04475
04476:+00056:+00034:+00036:000636.3794:04476
04477:-00032:-00074:-00062:000636.3794:04477
04478:-00073:+00120:-00039:000636.3794:04478
04479:+00098:-00062:+00058:000636.3794:04479
04480:-00004:+00063:-00021:000636.3794:04480
04481:-00014:+00050:-00078:000636.3794:04481
04482:+00000:+00025:-00005:000636.3794:04482
04483:+00004:+00043:-00034:000636.3794:04483
04484:+00008:+00055:-00004:000636.3794:04484
04485:+00033:+00063:-00016:000636.3794:04485
04486:+00003:-00055:-00009:000636.3794:04486
04487:-00042:+00044:-00066:000636.3794:04487
04488:+00018:-00065:+00070:000636.3794:04488
04489:+00050:+00057:-00005:000636.3794:04489
04490:+00033:+00012:+00033:000636.3794:04490
04491:-00010:+00018:-00017:000640.3090:04491
04492:-00010:+00043:-00032:000640.3090:04492
04493:-00009:+00033:-00035:000640.3090:04493
04494:+00038:+00016:+00025:000640.3090:04494
04495:+00040:+00122:+00002:000640.3090:04495
04496:-00061:-00019:-00037:000640.3090:04496
04497:+00019:-00020:+00064:000640.3090:04497
04498:+00073:+00052:+00010:000640.3090:04498
04499:+00002:-00004:-00005:000640.3090:04499
04500:-00013:+00055:-00035:000640.3090:04500
04501:+00018:+00042:+00032:000640.3090:04501
04502:-00035:+00038:-00013:000640.3090:04502
04503:+00047:+00102:+00020:000640.3090:04503
04504:+00022:+00003:-00009:000640.3090:04504
04505:-00034:-00013:+00057:000640.3090:04505
04506:-00016:+00017:-00026:000640.3090:04506
04507:-00065:+00057:+00024:000640.3090:04507
04508:-00009:+00050:-00034:000640.3090:04508
04509:+00064:+00064:-00011:000640.3090:04509
04510:-00012:+00049:+00001:000640.3090:04510
04511:-00093:+00015:-00022:000640.3090:04511
04512:+00000:+00103:-00035:000640.3090:04512
04513:+00093:-00015:+00030:000640.3090:04513
04514:+00032:+00120:-00027:000640.3090:04514
04515:-00082:-00051:+00024:000640.3090:04515
04516:-00002:+00075:-00010:000640.3090:04516
04517:+00070:+00028:+00064:000640.3090:04517
04518:+00023:+00093:-00047:000640.3090:04518
04519:-00018:+00032:+00022:000640.3090:04519
04520:-00034:+00056:-00053:000640.3090:04520
04521:+00031:+00058:+00036:000640.3090:04521
04522:+00062:+00030:-00042:000639.2989:04522
04523:-00019:+00121:-00012:000639.2989:04523
04524:+00004:-00039:+00019:000639.2989:04524
04525:-00017:+00075:-00078:000639.2989:04525
04526:+00006:+00012:+00027:000639.2989:04526
04527:-00002:+00028:+00030:000639.2989:04527
04528:+00053:+00064:-00015:000639.2989:04528
04529:-00019:+00024:-00019:000639.2989:04529
04530:-00045:+00007:-00016:000639.2989:04530
04531:-00017:-00026:-00035:000639.2989:04531
04532:+00098:+00061:+00037:000639.2989:04532
04533:+00026:+00020:-00025:000639.2989:04533
04534:-00088:+00070:-00107:000639.2989:04534
04535:+00084:-00013:+00064:000639.2989:04535
04536:+00074:+00107:+00043:000639.2989:04536
04537:+00007:+00028:-00089:000639.2989:04537
04538:-00052:+00049:+00036:000639.2989:04538
04539:+00001:+00011:+00018:000639.2989:04539
04540:+00053:+00041:-00006:000639.2989:04540
04541:+00085:+00013:+00002:000639.2989:04541
04542:-00042:+00012:-00018:000639.2989:04542
04543:-00027:+00133:-00056:000639.2989:04543
04544:+00060:+00024:+00005:000639.2989:04544
04545:-00025:+00031:-00029:000639.2989:04545
04546:-00023:+00088:-00011:000639.2989:04546
04547:-00037:+00012:-00022:000639.2989:04547
04548:-00003:+00022:+00022:000639.2989:04548
04549:+00018:+00046:-00054:000639.2989:04549
04550:+00039:+00034:+00018:000639.2989:04550
04551:-00111:-00049:+00005:000639.2989:04551
04552:-00126:+00049:-00047:000639.2989:04552
04553:+00089:+00053:-00046:000650.7648:04553
04554:-00002:-00015:+00038:000650.7648:04554
04555:+00002:+00146:-00050:000650.7648:04555
04556:-00003:+00063:-00013:000650.7648:04556
04557:-00025:+00024:-00019:000650.7648:04557
04558:+00030:+00136:-00032:000650.7648:04558
04559:+00056:+00089:-00011:000650.7648:04559
04560:+00059:+00151:-00005:000650.7648:04560
04561:-00085:+00052:-00011:000650.7648:04561
04562:+00091:+00024:-00016:000650.7648:04562
04563:+00037:+00042:+00011:000650.7648:04563
04564:-00010:+00179:+00000:000650.7648:04564
04565:-00009:+00027:-00008:000650.7648:04565
04566:-00022:+00090:-00009:000650.7648:04566
04567:+00021:+00073:-00014:000650.7648:04567
04568:-00001:-00012:+00012:000650.7648:04568
04569:+00042:+00094:-00015:000650.7648:04569
04570:-00127:+00085:-00022:000650.7648:04570
04571:+00006:+00051:-00006:000650.7648:04571
04572:+00064:+00035:+00003:000650.7648:04572
04573:+00015:+00150:-00050:000650.7648:04573
04574:+00029:-00026:-00015:000650.7648:04574
04575:-00019:+00094:-00006:000650.7648:04575
04576:-00036:+00053:-00029:000650.7648:04576
04577:+00041:+00014:+00046:000650.7648:04577
04578:+00055:+00109:-00003:000650.7648:04578
04579:-00078:-00117:-00061:000650.7648:04579
04580:-00021:+00181:-00028:000650.7648:04580
04581:+00061:+00062:-00006:000650.7648:04581
04582:-00026:+00016:-00021:000650.7648:04582
04583:-00005:+00025:-00035:000650.7648:04583
04584:-00021:+00071:+00014:000644.3206:04584
04585:-00063:-00024:-00036:000644.3206:04585
04586:+00064:+00033:+00002:000644.3206:04586
04587:+00058:+00003:-00018:000644.3206:04587
04588:-00111:-00115:-00078:000644.3206:04588
04589:+00019:+00052:-00034:000644.3206:04589
04590:+00078:-00027:-00034:000644.3206:04590
04591:+00003:-00090:+00068:000644.3206:04591
04592:-00013:+00075:-00064:000644.3206:04592
04593:+00006:-00005:+00028:000644.3206:04593
04594:-00002:-00007:-00029:000644.3206:04594
04595:+00036:+00002:-00010:000644.3206:04595
04596:-00004:+00038:+00013:000644.3206:04596
04597:+00016:-00004:-00008:000644.3206:04597
04598:-00073:-00060:-00084:000644.3206:04598
04599:+00001:+00056:+00028:000644.3206:04599
04600:-00008:+00056:-00010:000644.3206:04600
04601:-00054:+00027:-00016:000644.3206:04601
04602:+00018:+00059:-00002:000644.3206:04602
04603:-00017:+00051:-00014:000644.3206:04603
04604:-00042:+00077:-00053:000644.3206:04604
04605:+00011:+00057:-00004:000644.3206:04605
04606:+00064:+00034:+00034:000644.3206:04606
04607:-00115:-00079:-00104:000644.3206:04607
04608:+00067:+00072:+00008:000644.3206:04608
04609:+00092:-00029:-00041:000644.3206:04609
04610:-00035:-00018:+00054:000644.3206:04610
04611:+00032:+00096:-00052:000644.3206:04611
04612:+00043:-00004:+00030:000644.3206:04612
04613:+00003:+00053:-00054:000644.3206:04613
04614:+00009:+00037:+00014:000644.3206:04614
04615:+00037:+00009:-00002:000634.3557:04615
04616:-00067:-00066:-00065:000634.3557:04616
04617:-00112:-00023:-00038:000634.3557:04617
04618:+00041:-00105:+00053:000634.3557:04618
04619:-00040:+00031:+00003:000634.3557:04619
04620:-00035:+00055:-00011:000634.3557:04620
04621:+00050:-00028:+00068:000634.3557:04621
04622:-00007:+00034:-00031:000634.3557:04622
04623:-00041:+00024:-00058:000634.3557:04623
04624:+00096:+00042:+00063:000634.3557:04624
04625:+00093:+00058:-00091:000634.3557:04625
04626:-00140:+00001:-00026:000634.3557:04626
04627:+00052:-00164:+00043:000634.3557:04627
04628:+00035:+00120:-00025:000634.3557:04628
04629:+00036:-00038:+00041:000634.3557:04629
04630:+00022:+00007:+00023:000634.3557:04630
04631:-00013:+00052:-00006:000634.3557:04631
04632:+00032:-00025:-00039:000634.3557:04632
04633:+00065:+00005:+00042:000634.3557:04633
04634:+00041:+00065:+00032:000634.3557:04634
04635:-00105:-00086:-00069:000634.3557:04635
04636:-00063:+00231:+00076:000634.3557:04636
04637:+00095:+00062:+00009:000634.3557:04637
04638:-00064:-00028:-00026:000634.3557:04638
04639:-00028:+00136:-00044:000634.3557:04639
04640:+00040:+00057:+00062:000634.3557:04640
04641:-00052:+00038:-00065:000634.3557:04641
04642:-00025:+00047:-00037:000634.3557:04642
04643:+00063:+00100:+00051:000634.3557:04643
04644:+00023:-00011:-00077:000634.3557:04644
04645:-00077:+00182:-00056:000634.3557:04645
04646:+00054:+00007:+00017:000634.3557:04646
04647:-00006:+00035:-00002:000639.6596:04647
04648:+00035:+00059:-00037:000639.6596:04648
04649:+00032:+00033:+00026:000639.6596:04649
04650:-00049:+00010:+00003:000639.6596:04650
04651:+00015:-00007:-00027:000639.6596:04651
04652:+00056:+00069:+00049:000639.6596:04652
04653:+00029:+00044:+00016:000639.6596:04653
04654:-00103:+00104:-00067:000639.6596:04654
04655:-00009:+00074:+00097:000639.6596:04655
04656:+00045:+00086:-00039:000639.6596:04656
04657:-00064:+00029:-00048:000639.6596:04657
04658:-00026:+00053:-00064:000639.6596:04658
04659:+00019:+00026:+00033:000639.6596:04659
04660:-00069:+00045:-00051:000639.6596:04660
04661:+00032:+00018:-00002:000639.6596:04661
04662:+00014:+00070:+00028:000639.6596:04662
04663:-00041:-00060:-00065:000639.6596:04663
04664:+00009:+00059:+00000:000639.6596:04664
04665:+00041:+00099:-00014:000639.6596:04665
04666:+00007:+00004:+00001:000639.6596:04666
04667:+00037:+00065:-00042:000639.6596:04667
04668:+00003:+00010:-00021:000639.6596:04668
04669:-00049:+00060:-00043:000639.6596:04669
04670:+00052:+00010:-00004:000639.6596:04670
04671:+00080:+00036:+00027:000639.6596:04671
04672:+00002:-00114:-00069:000639.6596:04672
04673:-00063:+00002:+00002:000639.6596:04673
04674:+00011:-00038:-00010:000639.6596:04674
04675:+00017:-00040:+00067:000639.6596:04675
04676:-00032:+00092:-00043:000639.6596:04676
04677:+00032:-00007:+00041:000639.6596:04677
04678:-00064:+00038:-00020:000644.9892:04678
04679:-00019:+00029:-00023:000644.9892:04679
04680:+00054:+00025:+00005:000644.9892:04680
04681:-00081:-00078:-00012:000644.9892:04681
04682:-00111:+00084:+00000:000644.9892:04682
04683:+00059:-00085:+00072:000644.9892:04683
04684:-00051:+00028:-00006:000644.9892:04684
04685:-00004:+00029:-00046:000644.9892:04685
04686:+00012:+00002:-00016:000644.9892:04686
04687:-00034:+00090:-00035:000644.9892:04687
04688:+00004:+00031:-00026:000644.9892:04688
04689:+00042:+00095:+00022:000644.9892:04689
04690:+00074:-00005:-00075:000644.9892:04690
04691:-00064:+00019:-00002:000644.9892:04691
04692:-00021:-00025:+00009:000644.9892:04692
04693:+00028:+00079:+00012:000644.9892:04693
04694:-00030:+00030:-00032:000644.9892:04694
04695:-00026:+00027:+00066:000644.9892:04695
04696:-00002:+00020:+00032:000644.9892:04696
04697:+00029:+00093:-00034:000644.9892:04697
04698:+00044:+00025:-00018:000644.9892:04698
04699:-00028:+00052:-00019:000644.9892:04699
04700:-00059:+00005:+00002:000644.9892:04700
04701:+00002:-00017:+00039:000644.9892:04701
04702:+00042:+00072:-00018:000644.9892:04702
04703:+00000:+00027:-00012:000644.9892:04703
04704:+00021:+00062:-00016:000644.9892:04704
04705:+00047:+00030:-00007:000644.9892:04705
04706:-00018:+00065:-00022:000644.9892:04706
04707:-00004:+00011:-00006:000644.9892:04707
04708:-00005:+00138:-00015:000644.9892:04708
04709:-00010:-00008:-00020:000641.2442:04709
04710:-00062:+00110:-00074:000641.2442:04710
04711:+00052:+00067:-00014:000641.2442:04711
04712:-00013:+00012:-00022:000641.2442:04712
04713:-00058:+00082:-00034:000641.2442:04713
04714:+00066:+00038:-00008:000641.2442:04714
04715:+00014:+00029:-00028:000641.2442:04715
04716:-00010:+00031:-00050:000641.2442:04716
04717:+00023:+00073:+00026:000641.2442:04717
04718:+00065:+00046:-00007:000641.2442:04718
04719:-00050:+00130:-00056:000641.2442:04719
04720:+00007:+00053:+00032:000641.2442:04720
04721:+00051:+00049:+00007:000641.2442:04721
04722:+00012:+00070:-00057:000641.2442:04722
04723:+00018:+00037:+00038:000641.2442:04723
04724:+00005:+00053:-00044:000641.2442:04724
04725:-00020:+00032:-00004:000641.2442:04725
04726:+00008:+00042:-00011:000641.2442:04726
04727:+00023:+00010:+00001:000641.2442:04727
04728:-00054:+00088:-00099:000641.2442:04728
04729:+00019:+00047:-00048:000641.2442:04729
04730:+00011:-00041:+00041:000641.2442:04730
04731:-00012:+00009:-00048:000641.2442:04731
04732:+00018:+00003:+00034:000641.2442:04732
04733:+00014:+00048:-00033:000641.2442:04733
04734:-00015:+00037:+00005:000641.2442:04734
04735:+00015:+00015:-00021:000641.2442:04735
04736:+00112:+00059:-00017:000641.2442:04736
04737:-00077:-00095:-00038:000641.2442:04737
04738:-00019:-00020:+00032:000641.2442:04738
04739:+00075:+00127:-00072:000641.2442:04739
04740:+00017:-00078:+00070:000650.4052:04740
04741:-00016:+00088:-00059:000650.4052:04741
04742:+00018:-00043:-00018:000650.4052:04742
04743:+00002:+00056:-00082:000650.4052:04743
04744:+00031:-00033:+00009:000650.4052:04744
04745:+00068:+00132:+00020:000650.4052:04745
04746:-00112:-00128:+00020:000650.4052:04746
04747:-00073:+00057:-00066:000650.4052:04747
04748:+00085:+00012:+00092:000650.4052:04748
04749:-00053:+00023:-00041:000650.4052:04749
04750:-00077:+00115:-00002:000650.4052:04750
04751:+00048:+00019:+00043:000650.4052:04751
04752:-00012:-00009:-00023:000650.4052:04752
04753:-00026:+00049:-00025:000650.4052:04753
04754:+00092:+00070:+00046:000650.4052:04754
04755:-00008:-00034:-00003:000650.4052:04755
04756:+00005:+00117:-00063:000650.4052:04756
04757:+00051:+00059:+00040:000650.4052:04757
04758:+00016:+00060:-00032:000650.4052:04758
04759:+00017:+00110:-00057:000650.4052:04759
04760:+00032:+00076:+00015:000650.4052:04760
04761:-00037:+00041:-00042:000650.4052:04761
04762:+00030:+00032:+00060:000650.4052:04762
04763:+00093:+00152:+00002:000650.4052:04763
04764:-00077:-00106:+00001:000650.4052:04764
04765:-00009:+00187:-00095:000650.4052:04765
04766:+00040:-00005:+00099:000650.4052:04766
04767:+00005:+00042:+00010:000650.4052:04767
04768:-00029:+00046:+00000:000650.4052:04768
04769:-00017:-00014:+00002:000650.4052:04769
04770:-00008:+00038:+00006:000653.5762:04770
04771:+00025:+00060:+00008:000653.5762:04771
04772:+00074:+00029:+00017:000653.5762:04772
04773:-00133:-00101:+00009:000653.5762:04773
04774:-00057:+00038:-00050:000653.5762:04774
04775:+00062:+00009:+00034:000653.5762:04775
04776:-00033:+00030:-00048:000653.5762:04776
04777:-00025:-00025:+00043:000653.5762:04777
04778:+00068:+00020:+00026:000653.5762:04778
04779:+00001:+00025:-00026:000653.5762:04779
04780:-00023:+00045:-00001:000653.5762:04780
04781:+00098:+00017:+00017:000653.5762:04781
04782:-00095:-00092:-00059:000653.5762:04782
04783:-00085:+00097:-00042:000653.5762:04783
04784:+00024:-00048:+00027:000653.5762:04784
04785:+00031:-00044:+00003:000653.5762:04785
04786:-00038:+00115:-00093:000653.5762:04786
04787:-00011:-00041:+00069:000653.5762:04787
04788:-00039:+00076:-00044:000653.5762:04788
04789:-00020:+00018:-00004:000653.5762:04789
04790:+00056:+00061:+00002:000653.5762:04790
04791:+00069:+00056:+00014:000653.5762:04791
04792:-00154:-00018:-00029:000653.5762:04792
04793:-00004:-00163:+00021:000653.5762:04793
04794:+00056:+00136:-00067:000653.5762:04794
04795:-00022:-00099:+00042:000653.5762:04795
04796:-00013:+00021:+00019:000653.5762:04796
04797:+00039:-00036:+00093:000653.5762:04797
04798:+00041:+00004:-00071:000653.5762:04798
04799:+00011:+00044:-00003:000653.5762:04799
04800:+00000:+00047:-00009:000653.5762:04800
04801:-00139:-00084:-00018:000638.2982:04801
04802:+00009:+00147:-00093:000638.2982:04802
04803:+00024:+00057:-00007:000638.2982:04803
04804:-00040:+00021:-00030:000638.2982:04804
04805:-00026:+00124:-00078:000638.2982:04805
04806:+00053:+00023:+00008:000638.2982:04806
04807:+00003:+00072:-00024:000638.2982:04807
04808:-00015:+00029:+00032:000638.2982:04808
04809:+00029:+00016:+00033:000638.2982:04809
04810:+00024:+00066:-00039:000638.2982:04810
04811:-00024:+00151:+00013:000638.2982:04811
04812:-00007:+00052:+00007:000638.2982:04812
04813:-00005:+00041:-00052:000638.2982:04813
04814:+00022:+00071:-00028:000638.2982:04814
04815:+00009:+00045:+00023:000638.2982:04815
04816:+00005:+00034:+00033:000638.2982:04816
04817:+00022:+00076:-00031:000638.2982:04817
04818:+00028:+00056:+00065:000638.2982:04818
04819:+00045:+00051:-00023:000638.2982:04819
04820:-00062:+00214:-00026:000638.2982:04820
04821:+00024:-00072:+00024:000638.2982:04821
04822:+00025:+00035:-00047:000638.2982:04822
04823:-00068:+00180:-00065:000638.2982:04823
04824:-00007:-00010:+00017:000638.2982:04824
04825:-00011:+00059:-00033:000638.2982:04825
04826:-00025:+00061:-00016:000638.2982:04826
04827:-00018:-00008:+00026:000638.2982:04827
04828:+00026:+00054:+00031:000638.2982:04828
04829:-00027:-00116:-00060:000638.2982:04829
04830:-00037:-00017:-00007:000638.2982:04830
04831:+00011:+00137:-00042:000638.2982:04831
04832:-00035:-00094:+00067:000638.2982:04832
04833:+00012:+00017:-00032:000636.6794:04833
04834:+00060:+00057:-00011:000636.6794:04834
04835:-00052:+00076:-00020:000636.6794:04835
04836:+00034:+00028:+00018:000636.6794:04836
04837:+00078:+00074:+00042:000636.6794:04837
04838:+00021:-00009:-00062:000636.6794:04838
04839:-00081:+00179:-00028:000636.6794:04839
04840:+00032:-00045:+00095:000636.6794:04840
04841:-00005:+00069:-00056:000636.6794:04841
04842:-00032:+00070:-00064:000636.6794:04842
04843:-00036:+00061:-00023:000636.6794:04843
04844:-00064:+00006:+00002:000636.6794:04844
04845:-00032:+00093:-00032:000636.6794:04845
04846:+00017:+00012:+00039:000636.6794:04846
04847:-00022:+00003:-00019:000636.6794:04847
04848:-00078:-00095:-00042:000636.6794:04848
04849:+00068:-00022:+00055:000636.6794:04849
04850:+00097:+00153:-00029:000636.6794:04850
04851:-00012:-00002:+00032:000636.6794:04851
04852:+00013:+00068:-00037:000636.6794:04852
04853:+00043:+00037:-00006:000636.6794:04853
04854:-00048:+00086:-00055:000636.6794:04854
04855:+00053:+00028:+00021:000636.6794:04855
04856:+00032:+00084:+00032:000636.6794:04856
04857:-00030:-00095:-00109:000636.6794:04857
04858:-00043:+00059:+00017:000636.6794:04858
04859:+00057:-00005:+00098:000636.6794:04859
04860:-00023:-00026:-00033:000636.6794:04860
04861:-00043:+00024:-00063:000636.6794:04861
04862:-00031:+00025:+00028:000636.6794:04862
04863:-00001:+00060:-00008:000636.6794:04863
04864:+00011:+00023:-00017:000636.9373:04864
04865:+00009:+00046:+00060:000636.9373:04865
04866:-00040:-00091:-00056:000636.9373:04866
04867:-00057:+00105:-00048:000636.9373:04867
04868:+00078:-00095:+00100:000636.9373:04868
04869:+00009:+00040:+00003:000636.9373:04869
04870:-00072:+00002:-00023:000636.9373:04870
04871:+00012:+00010:+00051:000636.9373:04871
04872:+00053:+00060:-00037:000636.9373:04872
04873:-00069:+00045:-00029:000636.9373:04873
04874:-00047:+00052:-00021:000636.9373:04874
04875:+00037:+00101:+00029:000636.9373:04875
04876:+00023:-00072:-00112:000636.9373:04876
04877:-00005:-00071:+00035:000636.9373:04877
04878:+00065:+00002:-00006:000636.9373:04878
04879:+00009:-00051:+00063:000636.9373:04879
04880:+00020:+00083:-00062:000636.9373:04880
04881:+00022:+00035:+00089:000636.9373:04881
04882:-00019:+00153:-00115:000636.9373:04882
04883:+00005:+00099:+00158:000636.9373:04883
04884:-00019:+00072:-00024:000636.9373:04884
04885:-00029:-00064:+00029:000636.9373:04885
04886:-00012:+00057:-00026:000636.9373:04886
04887:+00024:-00005:+00084:000636.9373:04887
04888:+00024:+00045:-00012:000636.9373:04888
04889:-00007:-00006:-00072:000636.9373:04889
04890:+00035:+00041:+00010:000636.9373:04890
04891:+00068:+00037:-00006:000636.9373:04891
04892:+00036:+00090:+00002:000636.9373:04892
04893:+00051:+00033:-00036:000636.9373:04893
04894:+00053:+00142:+00095:000636.9373:04894
04895:-00019:-00029:-00082:000636.9373:04895
04896:+00007:+00061:-00026:000633.0172:04896
04897:+00038:-00026:+00066:000633.0172:04897
04898:-00051:+00040:-00010:000633.0172:04898
04899:+00005:+00006:+00007:000633.0172:04899
04900:-00012:+00005:+00001:000633.0172:04900
04901:-00024:+00062:+00003:000633.0172:04901
04902:+00004:-00019:+00036:000633.0172:04902
04903:+00073:+00063:+00064:000633.0172:04903
04904:-00062:-00033:-00029:000633.0172:04904
04905:-00083:+00096:-00098:000633.0172:04905
04906:+00088:-00003:-00002:000633.0172:04906
04907:+00087:-00083:+00007:000633.0172:04907
04908:-00046:+00079:-00127:000633.0172:04908
04909:+00017:-00045:+00078:000633.0172:04909
04910:+00049:+00061:-00039:000633.0172:04910
04911:+00038:-00039:+00008:000633.0172:04911
04912:+00042:+00148:+00003:000633.0172:04912
04913:-00001:-00062:+00009:000633.0172:04913
04914:-00059:+00145:-00075:000633.0172:04914
04915:+00108:+00118:-00041:000633.0172:04915
04916:+00015:+00006:+00046:000633.0172:04916
04917:-00074:+00154:-00065:000633.0172:04917
04918:-00022:+00023:+00025:000633.0172:04918
04919:+00068:+00088:+00022:000633.0172:04919
04920:-00024:+00044:-00012:000633.0172:04920
04921:-00038:+00058:-00006:000633.0172:04921
04922:+00051:+00101:+00048:000633.0172:04922
04923:-00033:+00021:-00058:000633.0172:04923
04924:-00014:+00133:-00085:000633.0172:04924
04925:+00062:+00029:+00076:000633.0172:04925
04926:-00032:+00116:-00059:000633.0172:04926
04927:-00019:+00030:-00066:000644.6539:04927
04928:+00037:+00060:-00002:000644.6539:04928
04929:-00030:+00017:+00018:000644.6539:04929
04930:+00040:+00005:-00022:000644.6539:04930
04931:+00050:+00093:-00021:000644.6539:04931
04932:-00088:-00078:-00015:000644.6539:04932
04933:+00028:+00007:-00055:000644.6539:04933
04934:+00043:-00059:+00059:000644.6539:04934
04935:+00020:+00006:-00007:000644.6539:04935
04936:-00035:-00041:+00020:000644.6539:04936
04937:+00010:+00049:-00010:000644.6539:04937
04938:+00021:+00022:-00008:000644.6539:04938
04939:+00023:+00032:+00022:000644.6539:04939
04940:+00063:+00007:-00006:000644.6539:04940
04941:-00075:-00054:+00022:000644.6539:04941
04942:+00010:+00178:-00098:000644.6539:04942
04943:+00011:-00003:+00024:000644.6539:04943
04944:-00016:+00076:-00018:000644.6539:04944
04945:-00020:-00022:+00012:000644.6539:04945
04946:+00028:+00058:-00022:000644.6539:04946
04947:+00020:+00050:+00005:000644.6539:04947
04948:-00020:-00028:+00011:000644.6539:04948
04949:+00091:+00041:-00008:000644.6539:04949
04950:-00081:-00139:+00030:000644.6539:04950
04951:-00027:+00082:-00090:000644.6539:04951
04952:+00078:-00101:+00092:000644.6539:04952
04953:-00032:+00120:-00039:000644.6539:04953
04954:-00033:-00009:-00025:000644.6539:04954
04955:-00032:+00065:-00019:000644.6539:04955
04956:-00007:+00028:+00022:000644.6539:04956
04957:-00002:+00033:-00021:000644.6539:04957
04958:+00000:+00012:+00007:000647.7247:04958
04959:-00051:+00114:-00017:000647.7247:04959
04960:-00018:+00073:+00040:000647.7247:04960
04961:+00055:-00044:+00016:000647.7247:04961
04962:+00062:+00077:+00002:000647.7247:04962
04963:-00012:+00057:+00004:000647.7247:04963
04964:+00007:+00025:+00018:000647.7247:04964
04965:+00035:+00089:-00053:000647.7247:04965
04966:+00024:+00023:+00025:000647.7247:04966
04967:+00038:+00002:-00021:000647.7247:04967
04968:-00012:+00118:-00050:000647.7247:04968
04969:-00049:+00104:-00030:000647.7247:04969
04970:+00069:+00105:-00016:000647.7247:04970
04971:-00013:+00059:-00008:000647.7247:04971
04972:-00078:+00040:-00059:000647.7247:04972
04973:-00065:+00035:-00019:000647.7247:04973
04974:-00052:+00049:-00018:000647.7247:04974
04975:-00039:+00031:-00004:000647.7247:04975
04976:+00034:+00058:+00064:000647.7247:04976
04977:+00052:+00053:+00022:000647.7247:04977
04978:-00040:-00002:+00005:000647.7247:04978
04979:+00010:+00130:-00020:000647.7247:04979
04980:+00036:+00030:-00063:000647.7247:04980
04981:-00102:+00078:-00080:000647.7247:04981
04982:+00019:+00024:+00014:000647.7247:04982
04983:-00012:+00064:-00015:000647.7247:04983
04984:+00021:+00029:-00025:000647.7247:04984
04985:-00005:+00046:+00020:000647.7247:04985
04986:+00004:+00130:-00043:000647.7247:04986
04987:-00073:-00060:-00089:000647.7247:04987
04988:+00036:+00131:-00066:000647.7247:04988
04989:+00075:+00024:-00074:000637.3120:04989
04990:-00086:+00065:-00017:000637.3120:04990
04991:+00010:+00001:-00012:000637.3120:04991
04992:+00026:+00045:-00005:000637.3120:04992
04993:-00047:+00027:-00041:000637.3120:04993
04994:-00065:+00047:+00023:000637.3120:04994
04995:+00051:-00010:+00084:000637.3120:04995
04996:-00002:+00099:-00034:000637.3120:04996
04997:-00073:-00125:-00075:000637.3120:04997
04998:+00037:+00085:+00103:000637.3120:04998
04999:-00047:-00043:-00100:000637.3120:04999
05000:-00072:+00141:-00117:000637.3120:05000
05001:+00030:-00041:-00002:000637.3120:05001
05002:-00047:+00036:+00019:000637.3120:05002
05003:+00049:-00024:-00037:000637.3120:05003
05004:+00043:+00051:+00045:000637.3120:05004
05005:+00029:-00059:-00085:000637.3120:05005
05006:-00147:-00055:-00113:000637.3120:05006
05007:+00159:-00085:+00147:000637.3120:05007
05008:+00114:-00050:-00062:000637.3120:05008
05009:-00109:+00031:+00032:000637.3120:05009
05010:+00015:+00051:-00014:000637.3120:05010
05011:+00043:+00011:+00090:000637.3120:05011
05012:-00042:+00039:-00118:000637.3120:05012
05013:+00020:+00028:+00072:000637.3120:05013
05014:+00025:+00104:+00017:000637.3120:05014
05015:-00104:-00053:-00042:000637.3120:05015
05016:-00053:+00209:+00113:000637.3120:05016
05017:+00112:-00047:+00035:000637.3120:05017
05018:-00064:+00022:+00003:000637.3120:05018
05019:+00009:+00001:-00008:000637.3120:05019
05020:+00019:+00016:+00057:000648.7204:05020
05021:-00002:+00042:-00092:000648.7204:05021
05022:+00049:+00049:-00043:000648.7204:05022
05023:+00034:+00042:+00061:000648.7204:05023
05024:-00023:-00046:-00059:000648.7204:05024
05025:-00043:+00194:-00047:000648.7204:05025
05026:+00103:-00061:+00021:000648.7204:05026
05027:-00015:+00116:-00023:000648.7204:05027
05028:-00016:-00026:-00035:000648.7204:05028
05029:-00021:+00078:+00015:000648.7204:05029
05030:-00023:+00033:+00032:000648.7204:05030
05031:-00002:+00078:+00005:000648.7204:05031
05032:+00069:+00148:+00015:000648.7204:05032
05033:+00034:+00106:-00049:000648.7204:05033
05034:-00090:+00141:-00122:000648.7204:05034
05035:-00047:+00087:+00101:000648.7204:05035
05036:+00028:+00043:-00001:000648.7204:05036
05037:+00035:+00032:-00007:000648.7204:05037
05038:+00015:-00029:+00041:000648.7204:05038
05039:+00001:+00147:-00078:000648.7204:05039
05040:-00034:-00051:-00022:000648.7204:05040
05041:+00061:+00080:-00046:000648.7204:05041
05042:-00047:-00049:+00045:000648.7204:05042
05043:-00154:+00115:-00036:000648.7204:05043
05044:+00044:-00025:+00042:000648.7204:05044
05045:+00035:+00065:-00035:000648.7204:05045
05046:-00033:+00048:-00023:000648.7204:05046
05047:-00044:+00023:-00044:000648.7204:05047
05048:+00016:+00004:+00037:000648.7204:05048
05049:+00018:+00019:+00006:000648.7204:05049
05050:+00059:+00119:-00005:000648.7204:05050
05051:+00046:-00108:+00051:000654.2747:05051
05052:-00061:+00088:-00071:000654.2747:05052
05053:+00040:-00049:+00053:000654.2747:05053
05054:+00024:+00061:+00003:000654.2747:05054
05055:+00029:+00023:+00057:000654.2747:05055
05056:-00008:+00021:-00027:000654.2747:05056
05057:+00007:+00040:-00035:000654.2747:05057
05058:-00015:-00024:-00066:000654.2747:05058
05059:+00071:+00080:-00001:000654.2747:05059
05060:+00056:+00042:+00081:000654.2747:05060
05061:-00156:-00049:-00026:000654.2747:05061
05062:-00091:+00028:-00049:000654.2747:05062
05063:+00120:+00060:+00014:000654.2747:05063
05064:+00013:-00012:+00050:000654.2747:05064
05065:-00037:+00059:-00035:000654.2747:05065
05066:-00052:+00073:-00024:000654.2747:05066
05067:+00005:+00021:-00005:000654.2747:05067
05068:+00058:+00030:+00021:000654.2747:05068
05069:+00114:+00124:+00016:000654.2747:05069
05070:-00006:+00047:-00072:000654.2747:05070
05071:-00094:+00069:-00098:000654.2747:05071
05072:+00068:+00042:+00010:000654.2747:05072
05073:+00041:+00054:-00005:000654.2747:05073
05074:-00003:+00032:-00033:000654.2747:05074
05075:-00016:+00036:-00025:000654.2747:05075
05076:-00036:+00004:+00006:000654.2747:05076
05077:+00049:-00017:-00060:000654.2747:05077
05078:+00033:+00031:+00062:000654.2747:05078
05079:-00010:-00075:+00031:000654.2747:05079
05080:-00109:+00097:-00093:000654.2747:05080
05081:-00009:-00025:-00020:000650.1046:05081
05082:+00045:+00090:-00046:000650.1046:05082
05083:+00033:-00009:+00010:000650.1046:05083
05084:-00013:-00012:-00044:000650.1046:05084
05085:-00074:+00059:+00023:000650.1046:05085
05086:+00032:+00015:-00054:000650.1046:05086
05087:+00073:+00136:+00013:000650.1046:05087
05088:+00021:-00034:+00029:000650.1046:05088
05089:-00066:-00017:-00010:000650.1046:05089
05090:-00067:+00001:-00023:000650.1046:05090
05091:+00031:+00037:+00060:000650.1046:05091
05092:+00043:-00022:-00007:000650.1046:05092
05093:-00030:+00037:-00024:000650.1046:05093
05094:-00060:+00027:-00001:000650.1046:05094
05095:-00021:+00043:-00025:000650.1046:05095
05096:+00144:+00136:-00036:000650.1046:05096
05097:+00082:+00012:+00001:000650.1046:05097
05098:-00055:+00047:-00093:000650.1046:05098
05099:-00001:+00033:+00063:000650.1046:05099
05100:+00070:-00008:-00067:000650.1046:05100
05101:+00114:+00072:+00008:000650.1046:05101
05102:-00034:+00043:-00043:000650.1046:05102
05103:-00044:+00047:+00062:000650.1046:05103
05104:+00018:+00015:-00002:000650.1046:05104
05105:+00014:+00136:-00067:000650.1046:05105
05106:-00025:+00046:-00052:000650.1046:05106
05107:+00005:+00091:+00035:000650.1046:05107
05108:-00056:+00079:-00115:000650.1046:05108
05109:-00100:+00026:-00097:000650.1046:05109
05110:+00065:+00087:+00003:000650.1046:05110
05111:+00079:+00040:+00025:000650.1046:05111
05112:-00063:+00044:-00075:000657.6759:05112
05113:+00018:+00078:+00014:000657.6759:05113
05114:+00134:+00004:-00007:000657.6759:05114
05115:+00061:+00075:+00001:000657.6759:05115
05116:-00130:+00078:-00095:000657.6759:05116
05117:-00088:+00069:-00079:000657.6759:05117
05118:+00100:+00043:+00019:000657.6759:05118
05119:+00099:+00025:+00006:000657.6759:05119
05120:-00095:+00032:-00022:000657.6759:05120
05121:-00082:+00033:-00054:000657.6759:05121
05122:-00011:+00035:+00010:000657.6759:05122
05123:+00063:-00001:-00005:000657.6759:05123
05124:-00030:-00013:-00006:000657.6759:05124
05125:-00019:+00016:-00007:000657.6759:05125
05126:+00001:+00010:-00049:000657.6759:05126
05127:+00068:+00057:+00015:000657.6759:05127
05128:+00056:+00059:-00023:000657.6759:05128
05129:-00004:+00030:-00020:000657.6759:05129
05130:-00035:+00017:-00009:000657.6759:05130
05131:+00001:+00045:-00001:000657.6759:05131
05132:+00074:+00010:+00000:000657.6759:05132
05133:+00042:+00091:+00018:000657.6759:05133
05134:-00083:+00086:-00090:000657.6759:05134
05135:-00016:-00042:+00073:000657.6759:05135
05136:-00003:+00010:+00006:000657.6759:05136
05137:-00033:+00023:+00002:000657.6759:05137
05138:-00044:+00046:-00009:000657.6759:05138
05139:-00035:+00063:+00018:000657.6759:05139
05140:-00005:+00033:+00006:000657.6759:05140
05141:+00079:+00035:+00040:000657.6759:05141
05142:-00009:+00032:-00010:000661.3085:05142
05143:+00049:+00053:-00013:000661.3085:05143
05144:+00056:+00076:-00044:000661.3085:05144
05145:-00077:+00003:+00061:000661.3085:05145
05146:+00063:+00075:-00029:000661.3085:05146
05147:+00082:+00073:-00052:000661.3085:05147
05148:-00075:-00028:-00012:000661.3085:05148
05149:-00156:+00094:-00062:000661.3085:05149
05150:+00061:-00007:+00034:000661.3085:05150
05151:-00039:-00044:+00003:000661.3085:05151
05152:-00078:+00009:-00083:000661.3085:05152
05153:-00052:-00048:+00013:000661.3085:05153
05154:+00028:+00079:-00055:000661.3085:05154
05155:+00110:+00035:-00023:000661.3085:05155
05156:-00063:+00000:-00019:000661.3085:05156
05157:-00086:+00039:-00031:000661.3085:05157
05158:-00056:+00014:+00016:000661.3085:05158
05159:+00184:+00075:+00059:000661.3085:05159
05160:+00130:+00060:-00106:000661.3085:05160
05161:-00254:+00074:-00057:000661.3085:05161
05162:-00021:-00040:-00007:000661.3085:05162
05163:-00016:+00073:-00002:000661.3085:05163
05164:-00087:+00089:-00008:000661.3085:05164
05165:-00061:+00013:+00057:000661.3085:05165
05166:+00002:+00025:+00054:000661.3085:05166
05167:+00025:+00021:-00085:000661.3085:05167
05168:+00073:+00151:+00010:000661.3085:05168
05169:+00009:+00009:-00099:000661.3085:05169
05170:-00094:+00101:+00019:000661.3085:05170
05171:+00084:-00048:+00009:000661.3085:05171
05172:+00157:+00025:+00079:000661.3085:05172
05173:-00008:+00032:-00146:000649.0443:05173
05174:+00018:+00058:-00022:000649.0443:05174
05175:+00047:+00031:+00000:000649.0443:05175
05176:-00043:+00054:-00027:000649.0443:05176
05177:-00044:+00052:+00060:000649.0443:05177
05178:+00096:+00063:+00039:000649.0443:05178
05179:-00009:-00067:-00034:000649.0443:05179
05180:-00025:-00032:-00080:000649.0443:05180
05181:+00127:+00024:+00062:000649.0443:05181
05182:+00093:-00022:-00059:000649.0443:05182
05183:+00007:+00042:-00008:000649.0443:05183
05184:+00029:+00009:+00029:000649.0443:05184
05185:+00040:+00028:-00011:000649.0443:05185
05186:+00079:+00056:-00012:000649.0443:05186
05187:+00124:+00030:+00068:000649.0443:05187
05188:-00005:-00029:-00039:000649.0443:05188
05189:-00059:-00015:-00012:000649.0443:05189
05190:+00054:+00056:-00022:000649.0443:05190
05191:+00079:-00029:+00075:000649.0443:05191
05192:-00011:+00013:-00066:000649.0443:05192
05193:+00039:+00040:+00024:000649.0443:05193
05194:+00034:+00008:-00022:000649.0443:05194
05195:+00012:-00004:+00021:000649.0443:05195
05196:+00067:+00062:-00031:000649.0443:05196
05197:+00108:+00039:+00062:000649.0443:05197
05198:+00031:-00022:-00058:000649.0443:05198
05199:-00003:+00123:+00022:000649.0443:05199
05200:+00041:+00016:+00017:000649.0443:05200
05201:+00000:+00033:-00015:000649.0443:05201
05202:-00003:+00023:-00046:000649.0443:05202
05203:-00004:+00044:+00024:000649.0443:05203
05204:-00048:+00024:-00042:000649.0443:05204
05205:-00007:+00003:+00003:000649.0443:05205
05206:-00017:+00053:+00012:000608.5410:05206
05207:+00094:+00055:+00041:000608.5410:05207
05208:-00050:-00102:-00161:000608.5410:05208
05209:-00170:+00126:+00012:000608.5410:05209
05210:+00077:-00024:+00059:000608.5410:05210
05211:+00065:-00050:+00050:000608.5410:05211
05212:-00031:+00089:-00051:000608.5410:05212
05213:-00008:+00075:+00052:000608.5410:05213
05214:-00021:+00011:-00047:000608.5410:05214
05215:+00004:+00065:-00080:000608.5410:05215
05216:-00014:+00020:+00036:000608.5410:05216
05217:-00078:+00071:+00034:000608.5410:05217
05218:-00007:+00055:-00022:000608.5410:05218
05219:-00071:+00138:+00016:000608.5410:05219
05220:-00097:-00026:+00006:000608.5410:05220
05221:+00006:+00071:-00068:000608.5410:05221
05222:-00023:+00049:-00025:000608.5410:05222
05223:-00035:+00044:+00002:000608.5410:05223
05224:-00054:+00043:-00035:000608.5410:05224
05225:-00038:+00020:-00031:000608.5410:05225
05226:-00002:+00018:-00019:000608.5410:05226
05227:+00031:+00074:+00030:000608.5410:05227
05228:+00022:+00074:-00098:000608.5410:05228
05229:-00116:+00197:-00034:000608.5410:05229
05230:+00095:-00005:-00031:000608.5410:05230
05231:+00058:+00118:-00036:000608.5410:05231
05232:+00006:+00069:-00065:000608.5410:05232
05233:-00049:+00002:+00048:000608.5410:05233
05234:-00015:+00033:-00022:000608.5410:05234
05235:+00003:+00062:-00033:000608.5410:05235
05236:-00011:+00030:+00021:000608.5410:05236
05237:-00012:+00076:-00005:000608.5410:05237
05238:-00068:-00101:-00078:000608.5410:05238
05239:-00054:+00209:+00032:000598.2420:05239
05240:-00012:-00014:-00016:000598.2420:05240
05241:-00018:-00070:+00028:000598.2420:05241
05242:+00027:+00063:-00029:000598.2420:05242
05243:+00005:-00006:+00019:000598.2420:05243
05244:+00002:+00025:-00032:000598.2420:05244
05245:+00064:+00072:-00005:000598.2420:05245
05246:-00003:+00060:-00006:000598.2420:05246
05247:+00068:+00101:-00005:000598.2420:05247
05248:-00081:-00148:-00109:000598.2420:05248
05249:-00002:+00028:+00030:000598.2420:05249
05250:+00057:-00111:-00019:000598.2420:05250
05251:-00005:-00005:+00053:000598.2420:05251
05252:+00009:+00056:-00058:000598.2420:05252
05253:+00008:+00017:+00049:000598.2420:05253
05254:-00084:+00056:-00062:000598.2420:05254
05255:-00021:+00056:+00036:000598.2420:05255
05256:-00033:+00016:-00001:000598.2420:05256
05257:+00008:+00134:+00037:000598.2420:05257
05258:-00001:-00085:-00062:000598.2420:05258
05259:-00094:+00170:-00027:000598.2420:05259
05260:+00012:+00136:-00034:000598.2420:05260
05261:+00019:+00022:-00015:000598.2420:05261
05262:+00000:+00065:-00079:000598.2420:05262
05263:-00023:+00057:+00020:000598.2420:05263
05264:-00009:+00069:-00016:000598.2420:05264
05265:+00075:+00025:+00017:000598.2420:05265
05266:-00004:-00011:-00031:000598.2420:05266
05267:-00064:+00061:+00032:000598.2420:05267
05268:+00001:+00091:-00036:000598.2420:05268
05269:-00033:+00062:-00012:000598.2420:05269
05270:+00038:+00119:-00043:000598.2420:05270
05271:+00001:+00053:+00003:000598.2420:05271
05272:+00011:+00008:-00012:000606.8435:05272
05273:+00018:+00049:-00006:000606.8435:05273
05274:-00029:+00106:-00011:000606.8435:05274
05275:-00010:-00010:-00012:000606.8435:05275
05276:+00013:+00098:-00002:000606.8435:05276
05277:+00076:+00008:-00080:000606.8435:05277
05278:-00089:+00076:-00070:000606.8435:05278
05279:+00019:+00027:+00007:000606.8435:05279
05280:+00054:+00053:-00012:000606.8435:05280
05281:+00000:+00032:-00014:000606.8435:05281
05282:+00001:+00028:+00003:000606.8435:05282
05283:-00037:+00032:+00031:000606.8435:05283
05284:-00006:+00038:-00027:000606.8435:05284
05285:+00031:+00019:+00037:000606.8435:05285
05286:+00074:+00088:+00023:000606.8435:05286
05287:-00061:+00040:-00044:000606.8435:05287
05288:-00045:+00066:-00019:000606.8435:05288
05289:+00058:+00098:+00022:000606.8435:05289
05290:+00053:+00050:-00016:000606.8435:05290
05291:+00002:+00066:-00060:000606.8435:05291
05292:+00019:+00057:+00027:000606.8435:05292
05293:+00020:+00007:-00015:000606.8435:05293
05294:-00014:+00046:-00011:000606.8435:05294
05295:+00031:+00019:+00034:000606.8435:05295
05296:+00056:+00072:-00028:000606.8435:05296
05297:-00087:-00016:-00038:000606.8435:05297
05298:+00022:+00028:+00001:000606.8435:05298
05299:+00053:-00007:-00001:000606.8435:05299
05300:-00008:+00040:-00030:000606.8435:05300
05301:-00007:+00056:+00009:000606.8435:05301
05302:+00010:+00018:+00039:000606.8435:05302
05303:-00021:+00066:-00043:000606.8435:05303
05304:+00016:-00012:+00068:000622.2554:05304
05305:+00084:+00052:-00017:000622.2554:05305
05306:-00056:+00024:-00066:000622.2554:05306
05307:-00062:+00002:+00040:000622.2554:05307
05308:+00049:+00013:-00021:000622.2554:05308
05309:+00056:+00046:+00008:000622.2554:05309
05310:-00017:+00007:-00066:000622.2554:05310
05311:-00032:+00047:+00026:000622.2554:05311
05312:+00005:-00002:-00044:000622.2554:05312
05313:+00019:+00078:+00004:000622.2554:05313
05314:+00014:+00007:+00017:000622.2554:05314
05315:+00057:+00099:+00018:000622.2554:05315
05316:-00073:-00074:-00092:000622.2554:05316
05317:+00045:+00067:-00010:000622.2554:05317
05318:+00052:-00040:+00041:000622.2554:05318
05319:+00004:+00024:-00018:000622.2554:05319
05320:+00031:+00030:-00031:000622.2554:05320
05321:+00036:+00076:+00028:000622.2554:05321
05322:-00012:-00015:-00080:000622.2554:05322
05323:+00006:+00049:+00048:000622.2554:05323
05324:+00105:+00027:+00028:000622.2554:05324
05325:-00115:+00065:-00020:000622.2554:05325
05326:-00052:-00027:+00017:000622.2554:05326
05327:+00069:+00059:-00051:000622.2554:05327
05328:+00026:+00065:+00007:000622.2554:05328
05329:-00023:+00026:-00066:000622.2554:05329
05330:+00011:+00038:+00032:000622.2554:05330
05331:+00011:+00064:-00039:000622.2554:05331
05332:-00033:+00009:-00006:000622.2554:05332
05333:+00071:+00095:-00035:000622.2554:05333
05334:+00026:+00003:-00027:000622.2554:05334
05335:-00066:-00057:+00018:000622.2554:05335
05336:+00005:+00055:-00061:000627.8166:05336
05337:-00009:-00049:+00055:000627.8166:05337
05338:+00016:+00045:-00029:000627.8166:05338
05339:+00037:+00043:+00032:000627.8166:05339
05340:+00019:+00076:+00014:000627.8166:05340
05341:-00011:+00050:-00018:000627.8166:05341
05342:+00012:+00017:+00005:000627.8166:05342
05343:+00091:+00040:+00023:000627.8166:05343
05344:-00131:-00019:-00028:000627.8166:05344
05345:+00004:+00053:-00020:000627.8166:05345
05346:+00038:-00003:+00042:000627.8166:05346
05347:+00018:+00083:-00023:000627.8166:05347
05348:+00003:+00009:-00036:000627.8166:05348
05349:+00000:+00039:+00043:000627.8166:05349
05350:+00007:+00032:-00071:000627.8166:05350
05351:-00015:+00038:+00008:000627.8166:05351
05352:+00067:+00029:-00003:000627.8166:05352
05353:+00026:+00051:-00089:000627.8166:05353
05354:-00172:+00005:-00040:000627.8166:05354
05355:+00138:+00045:+00025:000627.8166:05355
05356:-00003:+00043:-00059:000627.8166:05356
05357:-00030:+00042:+00008:000627.8166:05357
05358:+00023:+00030:+00007:000627.8166:05358
05359:+00021:+00093:+00014:000627.8166:05359
05360:-00017:+00021:-00109:000627.8166:05360
05361:+00005:+00024:+00070:000627.8166:05361
05362:+00086:+00046:-00017:000627.8166:05362
05363:-00136:+00014:+00009:000627.8166:05363
05364:+00027:+00133:+00050:000627.8166:05364
05365:+00038:+00098:-00069:000627.8166:05365
05366:-00013:+00111:-00037:000627.8166:05366
05367:+00024:+00025:-00082:000627.8166:05367
05368:-00015:+00034:+00020:000626.8963:05368
05369:-00055:+00037:-00078:000626.8963:05369
05370:+00020:+00019:+00047:000626.8963:05370
05371:-00007:+00053:+00001:000626.8963:05371
05372:-00023:+00067:-00125:000626.8963:05372
05373:-00080:+00140:-00016:000626.8963:05373
05374:+00085:-00032:+00020:000626.8963:05374
05375:+00024:+00084:-00055:000626.8963:05375
05376:-00014:+00115:-00028:000626.8963:05376
05377:+00002:+00019:+00054:000626.8963:05377
05378:+00032:+00035:+00001:000626.8963:05378
05379:+00020:+00055:-00053:000626.8963:05379
05380:+00036:+00043:+00041:000626.8963:05380
05381:+00084:+00107:-00020:000626.8963:05381
05382:-00091:+00123:+00007:000626.8963:05382
05383:+00052:+00126:+00010:000626.8963:05383
05384:+00034:+00177:-00075:000626.8963:05384
05385:+00002:+00111:-00045:000626.8963:05385
05386:+00011:+00033:-00030:000626.8963:05386
05387:-00031:+00095:-00018:000626.8963:05387
05388:-00093:+00023:-00051:000626.8963:05388
05389:+00014:+00025:+00037:000626.8963:05389
05390:+00027:+00107:+00006:000626.8963:05390
05391:-00028:-00024:-00106:000626.8963:05391
05392:-00079:+00275:+00019:000626.8963:05392
05393:+00112:+00003:-00020:000626.8963:05393
05394:-00049:+00130:-00110:000626.8963:05394
05395:-00011:+00111:-00066:000626.8963:05395
05396:+00031:-00030:+00083:000626.8963:05396
05397:-00038:+00069:-00049:000626.8963:05397
05398:+00033:+00020:+00019:000626.8963:05398
05399:+00013:+00042:+00000:000626.8963:05399
05400:+00028:+00123:-00017:000628.2672:05400
05401:-00116:+00052:-00065:000628.2672:05401
05402:+00005:+00184:+00012:000628.2672:05402
05403:+00028:+00160:-00116:000628.2672:05403
05404:-00032:-00064:+00026:000628.2672:05404
05405:-00008:+00126:-00054:000628.2672:05405
05406:+00008:+00002:+00065:000628.2672:05406
05407:-00064:+00010:-00060:000628.2672:05407
05408:+00050:+00034:+00040:000628.2672:05408
05409:-00007:+00076:-00017:000628.2672:05409
05410:-00036:+00018:-00098:000628.2672:05410
05411:-00044:+00255:-00033:000628.2672:05411
05412:+00058:-00066:-00016:000628.2672:05412
05413:-00058:+00140:-00127:000628.2672:05413
05414:-00016:+00041:-00036:000628.2672:05414
05415:+00009:-00021:+00081:000628.2672:05415
05416:-00029:+00039:-00017:000628.2672:05416
05417:-00001:-00010:-00006:000628.2672:05417
05418:+00039:+00065:+00038:000628.2672:05418
05419:+00012:+00056:-00014:000628.2672:05419
05420:-00086:+00179:-00038:000628.2672:05420
05421:+00084:+00086:+00058:000628.2672:05421
05422:+00004:+00155:-00120:000628.2672:05422
05423:+00037:-00002:-00006:000628.2672:05423
05424:+00012:+00110:-00096:000628.2672:05424
05425:-00018:+00050:+00046:000628.2672:05425
05426:-00067:+00002:-00017:000628.2672:05426
05427:+00044:+00060:+00078:000628.2672:05427
05428:-00061:+00064:-00041:000628.2672:05428
05429:-00107:-00065:-00015:000628.2672:05429
05430:+00062:+00026:-00026:000628.2672:05430
05431:+00003:+00110:-00011:000634.9666:05431
05432:-00054:-00031:+00005:000634.9666:05432
05433:+00037:+00093:-00044:000634.9666:05433
05434:+00030:+00065:+00003:000634.9666:05434
05435:-00065:+00061:-00052:000634.9666:05435
05436:-00004:-00007:+00002:000634.9666:05436
05437:+00006:+00070:+00014:000634.9666:05437
05438:-00005:-00064:+00002:000634.9666:05438
05439:+00002:+00135:-00033:000634.9666:05439
05440:+00050:-00085:+00066:000634.9666:05440
05441:-00025:+00017:-00014:000634.9666:05441
05442:-00011:+00120:-00042:000634.9666:05442
05443:+00051:+00004:+00019:000634.9666:05443
05444:-00034:+00026:-00045:000634.9666:05444
05445:-00047:-00008:-00001:000634.9666:05445
05446:-00006:+00042:+00038:000634.9666:05446
05447:-00021:+00058:-00006:000634.9666:05447
05448:-00042:-00015:-00030:000634.9666:05448
05449:-00035:+00071:-00012:000634.9666:05449
05450:+00021:+00108:-00063:000634.9666:05450
05451:-00020:+00032:-00003:000634.9666:05451
05452:-00003:+00102:-00042:000634.9666:05452
05453:+00016:+00021:+00018:000634.9666:05453
05454:-00032:+00066:-00049:000634.9666:05454
05455:+00049:+00026:+00029:000634.9666:05455
05456:+00031:+00007:-00017:000634.9666:05456
05457:+00026:-00006:-00001:000634.9666:05457
05458:-00007:+00169:-00042:000634.9666:05458
05459:+00022:-00038:+00043:000634.9666:05459
05460:-00006:+00077:-00068:000634.9666:05460
05461:+00000:+00068:-00011:000634.9666:05461
05462:+00005:+00036:-00033:000634.9666:05462
05463:+00018:+00017:+00007:000629.1514:05463
05464:-00015:+00078:-00052:000629.1514:05464
05465:-00011:-00087:-00007:000629.1514:05465
05466:+00066:+00070:+00030:000629.1514:05466
05467:+00039:-00090:-00088:000629.1514:05467
05468:-00070:+00199:-00075:000629.1514:05468
05469:+00070:+00045:-00026:000629.1514:05469
05470:+00023:+00090:+00004:000629.1514:05470
05471:-00009:+00052:-00080:000629.1514:05471
05472:-00006:+00013:+00055:000629.1514:05472
05473:+00000:+00011:-00003:000629.1514:05473
05474:+00002:+00017:+00006:000629.1514:05474
05475:+00046:+00024:+00019:000629.1514:05475
05476:+00011:-00019:-00040:000629.1514:05476
05477:-00040:+00122:-00013:000629.1514:05477
05478:+00065:-00019:+00078:000629.1514:05478
05479:+00029:+00037:+00001:000629.1514:05479
05480:+00003:+00064:-00069:000629.1514:05480
05481:+00047:+00044:+00009:000629.1514:05481
05482:-00007:+00026:-00021:000629.1514:05482
05483:-00025:+00068:-00024:000629.1514:05483
05484:+00035:+00017:+00013:000629.1514:05484
05485:-00017:-00026:-00001:000629.1514:05485
05486:-00129:+00010:-00067:000629.1514:05486
05487:+00127:+00015:-00004:000629.1514:05487
05488:-00041:+00071:-00025:000629.1514:05488
05489:-00096:+00043:+00010:000629.1514:05489
05490:+00046:+00056:+00002:000629.1514:05490
05491:+00029:+00023:-00036:000629.1514:05491
05492:-00032:+00037:-00082:000629.1514:05492
05493:+00035:+00012:+00068:000629.1514:05493
05494:+00093:+00082:-00047:000629.1514:05494
05495:-00058:+00005:-00028:000637.6981:05495
05496:+00116:-00017:+00035:000637.6981:05496
05497:+00115:+00134:-00022:000637.6981:05497
05498:-00023:-00029:+00047:000637.6981:05498
05499:-00031:+00073:-00020:000637.6981:05499
05500:+00041:+00021:+00078:000637.6981:05500
05501:-00002:+00057:-00066:000637.6981:05501
05502:-00023:+00063:+00051:000637.6981:05502
05503:+00076:+00165:-00046:000637.6981:05503
05504:+00019:-00063:-00014:000637.6981:05504
05505:-00151:+00046:-00129:000637.6981:05505
05506:+00124:-00035:+00119:000637.6981:05506
05507:-00073:+00073:-00060:000637.6981:05507
05508:-00124:-00029:-00004:000637.6981:05508
05509:+00044:+00069:+00010:000637.6981:05509
05510:+00063:+00018:-00035:000637.6981:05510
05511:-00067:+00051:-00120:000637.6981:05511
05512:+00093:+00065:+00139:000637.6981:05512
05513:+00114:+00006:-00124:000637.6981:05513
05514:-00134:+00031:-00041:000637.6981:05514
05515:+00153:+00003:-00006:000637.6981:05515
05516:+00037:+00004:-00077:000637.6981:05516
05517:+00007:+00048:+00019:000637.6981:05517
05518:+00047:-00040:+00030:000637.6981:05518
05519:+00009:+00049:+00095:000637.6981:05519
05520:-00009:+00078:-00090:000637.6981:05520
05521:-00012:-00069:+00060:000637.6981:05521
05522:+00083:+00092:-00026:000637.6981:05522
05523:-00160:-00012:-00002:000637.6981:05523
05524:+00011:+00121:+00031:000637.6981:05524
05525:-00004:+00080:-00024:000637.6981:05525
05526:-00093:-00023:+00031:000636.9738:05526
05527:-00046:+00136:-00120:000636.9738:05527
05528:+00043:+00045:+00072:000636.9738:05528
05529:-00005:+00062:-00100:000636.9738:05529
05530:-00024:+00050:+00062:000636.9738:05530
05531:+00115:+00113:-00027:000636.9738:05531
05532:-00022:+00006:-00047:000636.9738:05532
05533:+00014:+00188:-00042:000636.9738:05533
05534:+00069:-00082:+00115:000636.9738:05534
05535:-00050:+00074:-00071:000636.9738:05535
05536:-00004:+00022:-00035:000636.9738:05536
05537:-00008:+00069:+00053:000636.9738:05537
05538:-00001:+00018:+00004:000636.9738:05538
05539:-00009:+00094:-00007:000636.9738:05539
05540:+00059:+00042:+00017:000636.9738:05540
05541:-00027:+00104:-00073:000636.9738:05541
05542:-00090:-00007:-00051:000636.9738:05542
05543:+00047:+00178:-00020:000636.9738:05543
05544:-00018:+00014:+00025:000636.9738:05544
05545:-00033:+00038:-00050:000636.9738:05545
05546:-00042:+00029:-00033:000636.9738:05546
05547:+00017:+00054:-00001:000636.9738:05547
05548:+00024:+00062:-00061:000636.9738:05548
05549:+00001:+00089:-00004:000636.9738:05549
05550:+00060:+00099:+00003:000636.9738:05550
05551:-00095:-00083:-00066:000636.9738:05551
05552:+00041:+00116:+00031:000636.9738:05552
05553:+00053:-00004:-00039:000636.9738:05553
05554:-00090:+00059:-00012:000636.9738:05554
05555:+00005:+00073:-00096:000636.9738:05555
05556:+00030:+00022:+00073:000636.9738:05556
05557:-00009:+00034:-00082:000631.1193:05557
05558:-00033:+00050:+00077:000631.1193:05558
05559:+00052:+00026:-00023:000631.1193:05559
05560:-00037:-00012:-00054:000631.1193:05560
05561:-00065:+00212:-00023:000631.1193:05561
05562:+00125:+00004:+00029:000631.1193:05562
05563:-00039:+00070:+00010:000631.1193:05563
05564:-00051:+00054:-00091:000631.1193:05564
05565:+00022:-00002:+00046:000631.1193:05565
05566:+00022:+00088:+00003:000631.1193:05566
05567:-00001:+00028:-00036:000631.1193:05567
05568:+00032:+00040:+00080:000631.1193:05568
05569:+00043:+00117:-00038:000631.1193:05569
05570:-00133:-00150:-00092:000631.1193:05570
05571:+00064:+00233:+00027:000631.1193:05571
05572:+00092:+00035:+00009:000631.1193:05572
05573:-00045:+00045:-00066:000631.1193:05573
05574:-00016:+00046:+00007:000631.1193:05574
05575:+00065:+00088:+00050:000631.1193:05575
05576:+00005:+00021:-00060:000631.1193:05576
05577:+00042:+00074:+00062:000631.1193:05577
05578:+00084:+00026:-00011:000631.1193:05578
05579:-00127:-00043:-00063:000631.1193:05579
05580:+00038:+00207:+00023:000631.1193:05580
05581:+00088:-00076:+00005:000631.1193:05581
05582:-00065:+00124:-00054:000631.1193:05582
05583:-00055:+00060:-00067:000631.1193:05583
05584:-00002:+00021:-00017:000631.1193:05584
05585:-00013:+00068:-00028:000631.1193:05585
05586:+00003:+00056:+00006:000631.1193:05586
05587:+00009:+00072:+00049:000631.1193:05587
05588:+00038:+00168:-00026:000631.1193:05588
05589:-00086:-00205:-00025:000629.2772:05589
05590:+00068:+00151:+00046:000629.2772:05590
05591:+00051:+00216:-00170:000629.2772:05591
05592:-00063:+00066:+00009:000629.2772:05592
05593:+00007:+00067:-00093:000629.2772:05593
05594:-00006:+00080:+00041:000629.2772:05594
05595:+00017:+00027:-00081:000629.2772:05595
05596:+00027:+00036:+00040:000629.2772:05596
05597:+00000:+00029:-00049:000629.2772:05597
05598:-00050:-00049:-00043:000629.2772:05598
05599:+00012:+00244:-00021:000629.2772:05599
05600:+00068:-00124:+00092:000629.2772:05600
05601:-00058:+00089:-00046:000629.2772:05601
05602:-00082:+00079:-00046:000629.2772:05602
05603:-00005:-00005:+00046:000629.2772:05603
05604:-00066:+00067:-00058:000629.2772:05604
05605:-00027:+00068:-00037:000629.2772:05605
05606:+00023:+00046:+00046:000629.2772:05606
05607:+00063:+00083:+00008:000629.2772:05607
05608:-00097:-00154:-00048:000629.2772:05608
05609:+00005:+00165:+00034:000629.2772:05609
05610:+00117:+00214:-00135:000629.2772:05610
05611:-00004:-00052:+00037:000629.2772:05611
05612:-00069:+00119:-00094:000629.2772:05612
05613:-00016:+00107:+00055:000629.2772:05613
05614:+00005:-00018:-00052:000629.2772:05614
05615:+00080:+00087:+00036:000629.2772:05615
05616:+00050:-00023:-00074:000629.2772:05616
05617:-00155:-00163:-00051:000629.2772:05617
05618:+00065:+00049:-00011:000629.2772:05618
05619:+00100:-00133:+00058:000629.2772:05619
05620:-00054:-00043:+00029:000629.2772:05620
05621:-00048:+00018:-00045:000626.2795:05621
05622:-00025:-00006:+00024:000626.2795:05622
05623:+00033:+00043:-00015:000626.2795:05623
05624:+00064:+00019:+00000:000626.2795:05624
05625:-00066:+00028:+00035:000626.2795:05625
05626:+00046:+00026:+00065:000626.2795:05626
05627:-00016:-00088:-00058:000626.2795:05627
05628:-00016:-00004:+00010:000626.2795:05628
05629:+00012:+00139:-00072:000626.2795:05629
05630:-00052:+00006:+00014:000626.2795:05630
05631:-00005:+00019:-00028:000626.2795:05631
05632:+00030:+00071:-00021:000626.2795:05632
05633:-00054:+00053:-00025:000626.2795:05633
05634:+00037:+00077:+00019:000626.2795:05634
05635:+00035:+00031:-00001:000626.2795:05635
05636:-00010:+00019:-00012:000626.2795:05636
05637:-00062:+00215:-00054:000626.2795:05637
05638:-00024:-00013:+00058:000626.2795:05638
05639:-00001:+00143:-00084:000626.2795:05639
05640:+00005:-00025:+00006:000626.2795:05640
05641:-00042:+00056:-00027:000626.2795:05641
05642:-00034:+00014:+00013:000626.2795:05642
05643:-00005:+00031:-00063:000626.2795:05643
05644:+00036:+00020:+00006:000626.2795:05644
05645:+00018:+00046:+00047:000626.2795:05645
05646:-00055:-00002:-00030:000626.2795:05646
05647:+00004:+00077:-00031:000626.2795:05647
05648:+00086:+00115:-00049:000626.2795:05648
05649:-00007:+00029:+00002:000626.2795:05649
05650:-00029:+00047:-00064:000626.2795:05650
05651:+00036:+00056:-00007:000626.2795:05651
05652:-00012:+00003:-00036:000626.2795:05652
05653:+00008:+00023:+00018:000624.3640:05653
05654:+00024:+00021:+00008:000624.3640:05654
05655:+00007:-00010:-00011:000624.3640:05655
05656:-00037:+00144:-00060:000624.3640:05656
05657:+00003:-00027:+00063:000624.3640:05657
05658:+00001:+00121:-00036:000624.3640:05658
05659:+00019:-00036:+00005:000624.3640:05659
05660:-00005:+00092:-00033:000624.3640:05660
05661:-00048:-00018:-00019:000624.3640:05661
05662:-00041:+00056:+00007:000624.3640:05662
05663:+00072:-00030:+00043:000624.3640:05663
05664:-00020:+00137:-00011:000624.3640:05664
05665:-00042:-00090:-00036:000624.3640:05665
05666:+00013:+00069:-00049:000624.3640:05666
05667:+00015:+00184:-00017:000624.3640:05667
05668:+00000:-00037:+00027:000624.3640:05668
05669:+00004:+00149:-00095:000624.3640:05669
05670:+00017:+00046:+00033:000624.3640:05670
05671:+00017:+00046:+00017:000624.3640:05671
05672:+00000:+00016:-00003:000624.3640:05672
05673:+00036:+00037:-00037:000624.3640:05673
05674:-00023:-00006:-00002:000624.3640:05674
05675:-00002:+00071:+00017:000624.3640:05675
05676:+00012:+00014:+00003:000624.3640:05676
05677:+00006:+00046:+00020:000624.3640:05677
05678:+00007:+00123:-00039:000624.3640:05678
05679:+00019:+00041:+00036:000624.3640:05679
05680:+00003:+00057:-00067:000624.3640:05680
05681:-00003:+00022:+00008:000624.3640:05681
05682:+00018:-00011:+00022:000624.3640:05682
05683:+00034:+00061:+00017:000624.3640:05683
05684:-00026:-00067:-00033:000624.3640:05684
05685:+00017:+00012:-00001:000637.9782:05685
05686:+00030:+00147:-00081:000637.9782:05686
05687:+00034:+00015:+00026:000637.9782:05687
05688:-00013:+00051:-00064:000637.9782:05688
05689:-00017:+00024:+00000:000637.9782:05689
05690:-00003:+00033:-00033:000637.9782:05690
05691:+00014:-00074:+00006:000637.9782:05691
05692:+00036:+00135:-00024:000637.9782:05692
05693:-00023:-00081:+00051:000637.9782:05693
05694:-00023:+00103:+00021:000637.9782:05694
05695:+00042:-00077:+00010:000637.9782:05695
05696:+00031:+00053:-00015:000637.9782:05696
05697:-00003:+00070:-00040:000637.9782:05697
05698:-00017:+00045:+00004:000637.9782:05698
05699:-00065:+00027:-00067:000637.9782:05699
05700:-00036:-00011:+00010:000637.9782:05700
05701:+00056:+00048:+00029:000637.9782:05701
05702:-00078:-00056:-00022:000637.9782:05702
05703:-00157:-00015:-00096:000637.9782:05703
05704:+00093:-00099:+00054:000637.9782:05704
05705:+00022:+00010:-00029:000637.9782:05705
05706:-00056:+00022:-00081:000637.9782:05706
05707:+00018:+00002:+00022:000637.9782:05707
05708:+00028:+00049:-00040:000637.9782:05708
05709:+00007:+00058:-00011:000637.9782:05709
05710:+00100:+00076:+00021:000637.9782:05710
05711:-00037:+00049:+00019:000637.9782:05711
05712:-00070:+00076:+00019:000637.9782:05712
05713:+00133:+00007:+00042:000637.9782:05713
05714:-00036:-00002:-00014:000637.9782:05714
05715:-00028:+00125:-00034:000637.9782:05715
05716:+00043:-00013:+00030:000640.2583:05716
05717:-00016:+00084:-00009:000640.2583:05717
05718:-00048:+00054:-00026:000640.2583:05718
05719:+00017:+00057:+00082:000640.2583:05719
05720:+00050:+00122:-00052:000640.2583:05720
05721:-00123:+00051:-00047:000640.2583:05721
05722:+00053:+00103:+00088:000640.2583:05722
05723:+00066:+00083:-00019:000640.2583:05723
05724:-00037:+00152:-00112:000640.2583:05724
05725:+00026:+00040:+00015:000640.2583:05725
05726:-00061:+00105:-00027:000640.2583:05726
05727:-00061:+00033:-00019:000640.2583:05727
05728:+00089:+00010:+00065:000640.2583:05728
05729:+00019:+00107:-00029:000640.2583:05729
05730:-00135:-00048:-00031:000640.2583:05730
05731:+00069:+00167:-00001:000640.2583:05731
05732:+00054:+00020:+00038:000640.2583:05732
05733:-00074:+00003:-00014:000640.2583:05733
05734:+00016:+00095:-00026:000640.2583:05734
05735:+00013:+00024:+00028:000640.2583:05735
05736:+00003:+00046:-00014:000640.2583:05736
05737:+00010:+00035:+00011:000640.2583:05737
05738:+00008:+00108:-00020:000640.2583:05738
05739:-00054:+00060:-00077:000640.2583:05739
05740:-00014:+00087:+00002:000640.2583:05740
05741:+00114:+00065:+00015:000640.2583:05741
05742:-00029:+00045:-00068:000640.2583:05742
05743:+00007:+00041:-00020:000640.2583:05743
05744:+00028:+00034:-00017:000640.2583:05744
05745:-00022:+00074:-00061:000640.2583:05745
05746:-00018:+00037:-00015:000640.2583:05746
05747:+00025:+00038:+00013:000638.9694:05747
05748:+00011:+00043:-00047:000638.9694:05748
05749:-00102:-00049:-00063:000638.9694:05749
05750:+00067:+00085:+00062:000638.9694:05750
05751:-00020:+00042:+00012:000638.9694:05751
05752:-00065:+00061:-00007:000638.9694:05752
05753:+00015:+00037:-00024:000638.9694:05753
05754:+00034:+00058:-00010:000638.9694:05754
05755:-00063:+00062:-00048:000638.9694:05755
05756:+00055:+00007:+00047:000638.9694:05756
05757:+00059:+00102:+00004:000638.9694:05757
05758:-00143:-00161:-00067:000638.9694:05758
05759:+00057:+00060:+00032:000638.9694:05759
05760:+00144:-00072:-00050:000638.9694:05760
05761:-00046:-00025:+00063:000638.9694:05761
05762:-00020:+00093:-00066:000638.9694:05762
05763:+00034:-00019:+00079:000638.9694:05763
05764:-00011:+00044:-00071:000638.9694:05764
05765:+00022:+00039:+00083:000638.9694:05765
05766:+00076:+00043:+00050:000638.9694:05766
05767:-00173:-00045:-00035:000638.9694:05767
05768:-00046:+00193:+00011:000638.9694:05768
05769:+00055:+00041:-00014:000638.9694:05769
05770:-00045:-00033:+00048:000638.9694:05770
05771:-00021:+00091:-00086:000638.9694:05771
05772:+00025:+00023:+00041:000638.9694:05772
05773:-00062:+00040:-00050:000638.9694:05773
05774:-00005:+00023:+00033:000638.9694:05774
05775:+00042:+00032:+00017:000638.9694:05775
05776:+00067:+00109:-00030:000638.9694:05776
05777:-00148:+00046:-00063:000638.9694:05777
05778:+00124:-00111:+00040:000643.3371:05778
05779:+00055:+00095:-00009:000643.3371:05779
05780:-00015:-00018:+00058:000643.3371:05780
05781:+00012:+00052:+00008:000643.3371:05781
05782:+00046:+00018:+00020:000643.3371:05782
05783:-00016:+00025:-00065:000643.3371:05783
05784:+00050:+00005:+00082:000643.3371:05784
05785:+00037:+00048:-00051:000643.3371:05785
05786:-00073:+00119:+00012:000643.3371:05786
05787:+00069:+00034:+00019:000643.3371:05787
05788:+00004:+00067:-00032:000643.3371:05788
05789:-00049:-00005:-00052:000643.3371:05789
05790:+00011:+00067:-00023:000643.3371:05790
05791:+00006:-00024:+00012:000643.3371:05791
05792:-00092:+00033:-00037:000643.3371:05792
05793:+00022:-00006:+00037:000643.3371:05793
05794:+00060:+00095:+00012:000643.3371:05794
05795:-00080:-00089:-00027:000643.3371:05795
05796:-00050:+00167:-00030:000643.3371:05796
05797:+00089:+00001:+00007:000643.3371:05797
05798:-00006:+00085:-00006:000643.3371:05798
05799:+00004:+00024:+00006:000643.3371:05799
05800:-00053:+00026:+00032:000643.3371:05800
05801:-00045:+00045:-00064:000643.3371:05801
05802:+00123:+00034:+00037:000643.3371:05802
05803:+00106:+00023:-00010:000643.3371:05803
05804:-00135:-00030:-00115:000643.3371:05804
05805:+00059:+00061:+00098:000643.3371:05805
05806:+00159:-00059:-00083:000643.3371:05806
05807:-00093:+00105:-00065:000643.3371:05807
05808:+00021:+00022:+00021:000643.3371:05808
05809:+00055:+00059:+00010:000645.3375:05809
05810:-00039:+00036:-00095:000645.3375:05810
05811:-00033:-00024:+00061:000645.3375:05811
05812:+00042:+00003:+00076:000645.3375:05812
05813:-00042:-00056:-00094:000645.3375:05813
05814:-00097:+00066:+00033:000645.3375:05814
05815:+00080:-00070:+00143:000645.3375:05815
05816:-00053:+00163:-00121:000645.3375:05816
05817:+00022:+00035:+00039:000645.3375:05817
05818:+00034:+00031:+00018:000645.3375:05818
05819:-00064:+00058:-00066:000645.3375:05819
05820:-00051:+00026:-00051:000645.3375:05820
05821:+00080:+00047:+00045:000645.3375:05821
05822:+00052:-00031:-00049:000645.3375:05822
05823:-00085:+00015:-00048:000645.3375:05823
05824:+00044:+00016:+00097:000645.3375:05824
05825:+00062:+00011:-00082:000645.3375:05825
05826:-00046:+00087:-00032:000645.3375:05826
05827:+00034:+00030:+00050:000645.3375:05827
05828:+00063:+00060:+00043:000645.3375:05828
05829:-00035:+00049:-00072:000645.3375:05829
05830:-00025:+00023:+00048:000645.3375:05830
05831:+00020:+00099:+00049:000645.3375:05831
05832:-00002:+00026:-00056:000645.3375:05832
05833:-00016:+00051:+00035:000645.3375:05833
05834:-00011:+00017:-00049:000645.3375:05834
05835:+00000:+00049:+00024:000645.3375:05835
05836:+00057:-00027:+00021:000645.3375:05836
05837:-00009:+00063:-00026:000645.3375:05837
05838:-00077:+00037:-00019:000645.3375:05838
05839:-00018:-00021:-00012:000645.3375:05839
05840:+00077:+00126:+00003:000646.6566:05840
05841:+00034:-00045:-00034:000646.6566:05841
05842:-00073:+00116:-00072:000646.6566:05842
05843:+00053:+00026:+00000:000646.6566:05843
05844:+00010:+00054:+00012:000646.6566:05844
05845:+00033:+00038:-00023:000646.6566:05845
05846:+00034:+00045:-00021:000646.6566:05846
05847:+00003:+00024:-00026:000646.6566:05847
05848:+00005:+00026:+00019:000646.6566:05848
05849:+00047:+00153:+00015:000646.6566:05849
05850:+00014:+00007:+00046:000646.6566:05850
05851:-00095:+00115:-00096:000646.6566:05851
05852:-00017:-00006:-00004:000646.6566:05852
05853:+00043:-00002:+00048:000646.6566:05853
05854:-00016:+00039:-00048:000646.6566:05854
05855:-00020:+00025:+00002:000646.6566:05855
05856:-00011:+00061:+00016:000646.6566:05856
05857:-00012:+00011:-00010:000646.6566:05857
05858:+00050:+00064:-00048:000646.6566:05858
05859:-00002:-00059:-00020:000646.6566:05859
05860:-00083:+00089:+00004:000646.6566:05860
05861:-00008:-00112:-00018:000646.6566:05861
05862:-00015:+00052:+00005:000646.6566:05862
05863:+00034:+00010:-00028:000646.6566:05863
05864:-00019:+00012:-00030:000646.6566:05864
05865:-00066:+00006:-00049:000646.6566:05865
05866:-00038:+00071:-00002:000646.6566:05866
05867:+00023:-00009:-00009:000646.6566:05867
05868:+00068:-00023:-00003:000646.6566:05868
05869:-00034:+00011:-00001:000646.6566:05869
05870:-00064:-00025:-00017:000646.6566:05870
05871:+00056:+00064:+00077:000653.4866:05871
05872:+00088:+00011:+00021:000653.4866:05872
05873:-00053:+00057:-00013:000653.4866:05873
05874:+00022:+00020:+00017:000653.4866:05874
05875:-00029:+00020:+00006:000653.4866:05875
05876:-00009:+00068:-00033:000653.4866:05876
05877:+00113:+00074:+00014:000653.4866:05877
05878:-00124:+00009:-00030:000653.4866:05878
05879:-00117:+00048:-00037:000653.4866:05879
05880:+00092:+00024:+00091:000653.4866:05880
05881:-00036:+00038:-00058:000653.4866:05881
05882:-00061:+00084:-00007:000653.4866:05882
05883:+00049:-00001:-00003:000653.4866:05883
05884:-00011:+00075:-00059:000653.4866:05884
05885:-00021:+00015:-00037:000653.4866:05885
05886:+00081:+00101:+00099:000653.4866:05886
05887:+00047:+00021:-00059:000653.4866:05887
05888:-00112:+00122:-00142:000653.4866:05888
05889:+00094:+00001:+00064:000653.4866:05889
05890:+00058:+00005:-00066:000653.4866:05890
05891:-00036:+00031:+00004:000653.4866:05891
05892:-00011:+00074:-00017:000653.4866:05892
05893:-00045:+00061:+00030:000653.4866:05893
05894:+00043:+00037:-00055:000653.4866:05894
05895:+00072:-00038:+00024:000653.4866:05895
05896:-00060:-00013:+00045:000653.4866:05896
05897:-00031:+00062:-00013:000653.4866:05897
05898:+00099:+00021:+00012:000653.4866:05898
05899:-00014:+00026:-00030:000653.4866:05899
05900:-00020:+00049:+00006:000653.4866:05900
05901:+00043:+00029:-00003:000657.0505:05901
05902:-00010:+00056:-00011:000657.0505:05902
05903:+00019:-00022:-00032:000657.0505:05903
05904:+00040:+00089:+00084:000657.0505:05904
05905:-00044:-00002:-00030:000657.0505:05905
05906:-00061:+00000:+00057:000657.0505:05906
05907:+00078:+00022:+00006:000657.0505:05907
05908:-00077:+00076:+00003:000657.0505:05908
05909:-00007:+00074:+00004:000657.0505:05909
05910:+00084:+00086:-00028:000657.0505:05910
05911:-00070:-00005:-00038:000657.0505:05911
05912:-00015:+00068:-00053:000657.0505:05912
05913:+00011:+00064:+00026:000657.0505:05913
05914:-00047:+00022:-00085:000657.0505:05914
05915:+00052:+00155:-00045:000657.0505:05915
05916:+00048:-00016:+00009:000657.0505:05916
05917:-00103:+00047:-00040:000657.0505:05917
05918:+00019:+00076:+00017:000657.0505:05918
05919:+00071:+00036:+00033:000657.0505:05919
05920:+00045:+00034:+00058:000657.0505:05920
05921:-00033:+00010:-00087:000657.0505:05921
05922:-00053:+00096:+00020:000657.0505:05922
05923:-00067:-00064:-00006:000657.0505:05923
05924:+00066:+00030:+00019:000657.0505:05924
05925:+00055:+00043:+00006:000657.0505:05925
05926:-00098:+00026:-00022:000657.0505:05926
05927:+00017:+00004:-00023:000657.0505:05927
05928:+00068:+00059:-00057:000657.0505:05928
05929:-00013:+00006:+00020:000657.0505:05929
05930:-00021:+00011:-00051:000657.0505:05930
05931:+00006:+00028:+00016:000657.0505:05931
05932:-00040:-00089:+00014:000650.7442:05932
05933:+00003:+00112:-00059:000650.7442:05933
05934:+00073:+00022:+00092:000650.7442:05934
05935:-00095:+00017:-00034:000650.7442:05935
05936:-00072:+00062:-00024:000650.7442:05936
05937:+00025:+00029:-00017:000650.7442:05937
05938:+00099:+00041:+00069:000650.7442:05938
05939:+00011:-00010:+00003:000650.7442:05939
05940:-00072:+00059:-00057:000650.7442:05940
05941:-00070:-00071:+00084:000650.7442:05941
05942:+00050:-00017:-00060:000650.7442:05942
05943:+00109:+00009:+00042:000650.7442:05943
05944:-00025:+00025:-00069:000650.7442:05944
05945:-00127:+00065:+00006:000650.7442:05945
05946:+00090:-00009:+00020:000650.7442:05946
05947:+00086:+00042:-00035:000650.7442:05947
05948:-00073:+00034:-00053:000650.7442:05948
05949:-00043:+00063:+00008:000650.7442:05949
05950:-00036:+00032:+00010:000650.7442:05950
05951:+00039:+00081:-00109:000650.7442:05951
05952:+00056:-00012:+00019:000650.7442:05952
05953:-00043:+00075:-00057:000650.7442:05953
05954:-00039:+00025:+00017:000650.7442:05954
05955:+00007:+00058:+00023:000650.7442:05955
05956:+00123:+00087:+00035:000650.7442:05956
05957:-00005:+00019:-00024:000650.7442:05957
05958:-00024:+00004:-00079:000650.7442:05958
05959:-00076:+00019:+00007:000650.7442:05959
05960:-00047:+00091:-00060:000650.7442:05960
05961:+00145:+00104:-00016:000650.7442:05961
05962:-00075:-00018:-00051:000655.9367:05962
05963:-00162:+00072:-00007:000655.9367:05963
05964:-00001:+00034:-00041:000655.9367:05964
05965:+00120:+00071:+00038:000655.9367:05965
05966:+00034:+00015:-00043:000655.9367:05966
05967:-00109:+00041:-00078:000655.9367:05967
05968:-00047:-00020:-00002:000655.9367:05968
05969:+00068:+00051:-00012:000655.9367:05969
05970:+00055:-00008:-00048:000655.9367:05970
05971:-00012:+00119:-00052:000655.9367:05971
05972:-00060:-00013:+00089:000655.9367:05972
05973:-00006:+00046:-00083:000655.9367:05973
05974:+00061:+00042:+00011:000655.9367:05974
05975:+00035:+00003:+00025:000655.9367:05975
05976:-00051:+00036:-00027:000655.9367:05976
05977:-00054:+00052:-00011:000655.9367:05977
05978:+00022:+00025:+00009:000655.9367:05978
05979:+00094:-00020:+00001:000655.9367:05979
05980:+00021:+00028:+00032:000655.9367:05980
05981:-00096:-00009:+00014:000655.9367:05981
05982:-00049:+00022:-00039:000655.9367:05982
05983:+00076:+00036:+00011:000655.9367:05983
05984:+00013:+00045:+00000:000655.9367:05984
05985:-00040:+00025:-00038:000655.9367:05985
05986:-00117:-00034:-00053:000655.9367:05986
05987:+00105:+00086:+00046:000655.9367:05987
05988:+00113:-00035:+00056:000655.9367:05988
05989:-00074:+00092:-00083:000655.9367:05989
05990:-00075:+00032:-00019:000655.9367:05990
05991:+00017:+00034:-00019:000655.9367:05991
05992:+00093:+00037:+00004:000655.9367:05992
05993:+00053:+00059:-00012:000659.8942:05993
05994:-00030:+00032:+00003:000659.8942:05994
05995:-00064:-00079:-00048:000659.8942:05995
05996:-00019:+00042:-00005:000659.8942:05996
05997:+00078:+00032:+00015:000659.8942:05997
05998:+00003:+00104:-00050:000659.8942:05998
05999:-00033:+00011:+00038:000659.8942:05999
06000:-00034:+00048:-00025:000659.8942:06000
06001:+00036:+00105:+00003:000659.8942:06001
06002:+00051:+00026:+00004:000659.8942:06002
06003:-00035:+00024:+00014:000659.8942:06003
06004:-00075:-00011:-00104:000659.8942:06004
06005:-00020:+00067:+00007:000659.8942:06005
06006:+00105:-00010:-00012:000659.8942:06006
06007:-00005:+00009:-00065:000659.8942:06007
06008:-00074:+00062:-00036:000659.8942:06008
06009:-00049:+00029:+00009:000659.8942:06009
06010:+00050:+00003:+00011:000659.8942:06010
06011:+00067:+00086:-00023:000659.8942:06011
06012:-00001:-00047:-00036:000659.8942:06012
06013:-00069:+00077:-00075:000659.8942:06013
06014:+00013:+00123:-00073:000659.8942:06014
06015:+00081:+00039:+00055:000659.8942:06015
06016:-00052:-00026:-00061:000659.8942:06016
06017:-00129:+00023:-00017:000659.8942:06017
06018:-00029:-00026:+00031:000659.8942:06018
06019:+00048:+00067:+00047:000659.8942:06019
06020:+00065:+00085:-00012:000659.8942:06020
06021:-00004:-00027:-00049:000659.8942:06021
06022:-00097:-00053:+00039:000659.8942:06022
06023:-00045:-00115:-00080:000652.7931:06023
06024:+00170:+00013:+00078:000652.7931:06024
06025:-00031:+00052:-00083:000652.7931:06025
06026:-00091:+00011:-00053:000652.7931:06026
06027:-00008:+00010:-00098:000652.7931:06027
06028:+00052:-00006:+00053:000652.7931:06028
06029:+00073:+00051:+00038:000652.7931:06029
06030:-00037:-00109:-00048:000652.7931:06030
06031:-00085:+00203:+00007:000652.7931:06031
06032:-00056:-00090:+00041:000652.7931:06032
06033:+00075:+00007:+00015:000652.7931:06033
06034:+00073:-00037:+00003:000652.7931:06034
06035:-00118:+00033:-00053:000652.7931:06035
06036:-00076:+00034:+00002:000652.7931:06036
06037:+00076:+00024:+00003:000652.7931:06037
06038:+00033:+00073:-00017:000652.7931:06038
06039:-00008:-00023:-00036:000652.7931:06039
06040:-00057:+00101:-00016:000652.7931:06040
06041:-00004:+00114:-00048:000652.7931:06041
06042:+00049:+00060:+00044:000652.7931:06042
06043:+00020:+00096:-00083:000652.7931:06043
06044:-00015:+00037:+00030:000652.7931:06044
06045:-00041:+00012:-00007:000652.7931:06045
06046:+00000:+00075:-00006:000652.7931:06046
06047:+00009:+00074:+00024:000652.7931:06047
06048:+00042:+00015:+00044:000652.7931:06048
06049:-00026:+00154:-00043:000652.7931:06049
06050:-00031:-00002:+00056:000652.7931:06050
06051:-00023:+00075:-00068:000652.7931:06051
06052:+00054:+00141:-00015:000652.7931:06052
06053:+00063:-00012:+00028:000652.7931:06053
06054:-00041:+00037:-00055:000656.2243:06054
06055:-00092:+00060:-00014:000656.2243:06055
06056:+00050:+00056:+00081:000656.2243:06056
06057:+00060:+00012:-00012:000656.2243:06057
06058:-00030:+00102:+00018:000656.2243:06058
06059:-00057:+00001:+00003:000656.2243:06059
06060:-00022:-00071:+00014:000656.2243:06060
06061:+00063:+00040:-00120:000656.2243:06061
06062:+00069:-00055:+00044:000656.2243:06062
06063:-00113:+00170:-00037:000656.2243:06063
06064:-00026:+00030:-00007:000656.2243:06064
06065:+00047:+00063:-00017:000656.2243:06065
06066:+00032:-00021:+00025:000656.2243:06066
06067:-00002:+00070:+00006:000656.2243:06067
06068:+00039:+00057:-00030:000656.2243:06068
06069:-00112:-00049:-00039:000656.2243:06069
06070:-00032:+00101:-00010:000656.2243:06070
06071:+00137:-00053:+00017:000656.2243:06071
06072:+00017:+00097:-00084:000656.2243:06072
06073:+00002:+00077:-00038:000656.2243:06073
06074:+00040:+00068:+00007:000656.2243:06074
06075:+00015:+00033:-00032:000656.2243:06075
06076:+00109:+00036:-00001:000656.2243:06076
06077:+00103:+00083:+00043:000656.2243:06077
06078:-00062:-00030:-00039:000656.2243:06078
06079:+00104:+00034:+00043:000656.2243:06079
06080:+00201:-00061:+00070:000656.2243:06080
06081:-00027:+00069:-00043:000656.2243:06081
06082:-00065:+00025:-00017:000656.2243:06082
06083:+00035:+00021:-00009:000656.2243:06083
06084:-00029:-00007:-00015:000656.2243:06084
06085:-00003:+00018:-00021:000645.6303:06085
06086:+00110:+00049:+00039:000645.6303:06086
06087:-00151:-00054:-00077:000645.6303:06087
06088:-00140:+00009:+00036:000645.6303:06088
06089:+00153:-00020:+00038:000645.6303:06089
06090:-00006:+00089:-00041:000645.6303:06090
06091:-00025:+00061:-00085:000645.6303:06091
06092:+00077:+00007:+00003:000645.6303:06092
06093:+00079:+00024:-00063:000645.6303:06093
06094:+00054:+00059:+00015:000645.6303:06094
06095:+00112:+00020:+00000:000645.6303:06095
06096:+00002:+00078:-00036:000645.6303:06096
06097:-00094:+00026:-00047:000645.6303:06097
06098:+00124:-00074:+00067:000645.6303:06098
06099:+00062:+00009:+00022:000645.6303:06099
06100:-00090:+00009:-00037:000645.6303:06100
06101:-00028:+00035:+00012:000645.6303:06101
06102:+00026:+00018:+00021:000645.6303:06102
06103:-00003:+00036:-00051:000645.6303:06103
06104:+00028:+00035:+00017:000645.6303:06104
06105:-00015:-00012:+00051:000645.6303:06105
06106:-00033:-00018:+00028:000645.6303:06106
06107:-00012:-00122:-00044:000645.6303:06107
06108:-00019:+00078:+00022:000645.6303:06108
06109:+00015:+00080:-00057:000645.6303:06109
06110:-00042:+00041:-00042:000645.6303:06110
06111:+00005:+00032:-00017:000645.6303:06111
06112:+00033:+00040:+00006:000645.6303:06112
06113:-00036:-00007:-00030:000645.6303:06113
06114:+00040:+00071:+00032:000645.6303:06114
06115:+00047:-00034:-00040:000645.6303:06115
06116:-00095:-00119:-00022:000645.6303:06116
06117:-00007:+00229:-00069:000645.6303:06117
06118:+00037:-00145:+00114:000606.2348:06118
06119:-00013:+00035:-00030:000606.2348:06119
06120:-00014:+00041:-00062:000606.2348:06120
06121:-00081:+00030:+00047:000606.2348:06121
06122:-00052:+00006:-00035:000606.2348:06122
06123:-00022:+00052:-00050:000606.2348:06123
06124:+00002:+00055:+00038:000606.2348:06124
06125:+00005:+00124:+00009:000606.2348:06125
06126:-00033:+00049:-00020:000606.2348:06126
06127:-00042:+00186:-00044:000606.2348:06127
06128:+00042:+00059:+00019:000606.2348:06128
06129:-00008:+00036:-00076:000606.2348:06129
06130:-00047:+00033:-00038:000606.2348:06130
06131:-00047:+00021:+00055:000606.2348:06131
06132:-00015:+00040:-00002:000606.2348:06132
06133:+00004:+00044:-00041:000606.2348:06133
06134:+00050:+00078:-00025:000606.2348:06134
06135:+00013:+00212:-00032:000606.2348:06135
06136:-00059:-00047:+00037:000606.2348:06136
06137:-00008:+00224:-00089:000606.2348:06137
06138:+00145:+00068:+00033:000606.2348:06138
06139:+00038:+00032:-00051:000606.2348:06139
06140:-00044:+00020:+00015:000606.2348:06140
06141:+00003:+00041:+00004:000606.2348:06141
06142:-00051:+00004:-00043:000606.2348:06142
06143:+00002:+00034:-00032:000606.2348:06143
06144:-00038:+00025:+00021:000606.2348:06144
06145:-00056:-00027:-00040:000606.2348:06145
06146:-00066:-00146:+00017:000606.2348:06146
06147:-00022:+00191:-00046:000606.2348:06147
06148:+00002:-00028:+00035:000606.2348:06148
06149:-00031:+00063:-00047:000606.2348:06149
06150:-00049:+00000:+00018:000606.2348:06150
06151:+00026:+00061:-00004:000599.0742:06151
06152:+00023:+00015:-00021:000599.0742:06152
06153:+00031:+00045:+00039:000599.0742:06153
06154:+00041:+00041:+00030:000599.0742:06154
06155:-00040:+00132:-00045:000599.0742:06155
06156:-00065:-00122:+00034:000599.0742:06156
06157:+00053:+00196:-00083:000599.0742:06157
06158:+00037:+00036:-00025:000599.0742:06158
06159:-00080:+00092:+00020:000599.0742:06159
06160:-00020:-00005:-00001:000599.0742:06160
06161:+00018:+00040:-00051:000599.0742:06161
06162:-00025:+00005:+00002:000599.0742:06162
06163:-00017:-00008:-00029:000599.0742:06163
06164:-00018:+00046:+00046:000599.0742:06164
06165:+00065:+00133:+00016:000599.0742:06165
06166:-00068:-00057:+00035:000599.0742:06166
06167:-00046:+00216:+00010:000599.0742:06167
06168:-00006:+00064:-00085:000599.0742:06168
06169:-00011:+00027:-00005:000599.0742:06169
06170:-00035:+00086:-00091:000599.0742:06170
06171:+00002:+00025:+00065:000599.0742:06171
06172:+00018:+00059:-00053:000599.0742:06172
06173:+00036:+00021:+00026:000599.0742:06173
06174:+00039:+00076:-00043:000599.0742:06174
06175:-00035:+00025:-00080:000599.0742:06175
06176:+00029:+00175:+00041:000599.0742:06176
06177:+00152:+00034:-00085:000599.0742:06177
06178:-00059:+00151:-00038:000599.0742:06178
06179:+00011:+00065:-00059:000599.0742:06179
06180:+00009:+00032:+00045:000599.0742:06180
06181:-00044:+00033:-00041:000599.0742:06181
06182:+00031:+00080:+00064:000599.0742:06182
06183:-00007:-00095:+00022:000599.0742:06183
06184:+00114:+00137:-00001:000609.4653:06184
06185:+00098:-00083:-00159:000609.4653:06185
06186:-00174:+00209:+00036:000609.4653:06186
06187:+00119:-00026:-00021:000609.4653:06187
06188:+00080:-00013:+00024:000609.4653:06188
06189:-00047:+00048:-00026:000609.4653:06189
06190:-00019:-00020:+00054:000609.4653:06190
06191:-00061:+00049:-00056:000609.4653:06191
06192:+00064:+00102:-00038:000609.4653:06192
06193:+00050:+00039:+00017:000609.4653:06193
06194:+00008:+00070:-00024:000609.4653:06194
06195:-00130:+00119:-00025:000609.4653:06195
06196:+00035:-00109:+00070:000609.4653:06196
06197:+00106:+00117:-00043:000609.4653:06197
06198:-00022:+00005:-00051:000609.4653:06198
06199:-00056:+00085:+00075:000609.4653:06199
06200:+00024:-00009:+00071:000609.4653:06200
06201:-00031:+00051:-00054:000609.4653:06201
06202:+00011:+00022:+00009:000609.4653:06202
06203:+00020:+00070:-00029:000609.4653:06203
06204:-00035:-00039:-00057:000609.4653:06204
06205:-00144:-00096:-00085:000609.4653:06205
06206:+00111:-00002:+00172:000609.4653:06206
06207:+00091:-00103:-00124:000609.4653:06207
06208:-00059:-00011:+00017:000609.4653:06208
06209:+00012:+00118:-00022:000609.4653:06209
06210:+00026:-00013:+00028:000609.4653:06210
06211:-00017:+00042:-00115:000609.4653:06211
06212:+00028:+00050:+00080:000609.4653:06212
06213:+00038:+00039:+00081:000609.4653:06213
06214:-00076:-00036:-00104:000609.4653:06214
06215:-00067:-00008:+00059:000609.4653:06215
06216:+00077:-00075:+00007:000609.4653:06216
06217:-00024:+00032:+00029:000614.3927:06217
06218:-00006:-00005:-00065:000614.3927:06218
06219:+00009:+00076:+00084:000614.3927:06219
06220:-00054:+00035:-00114:000614.3927:06220
06221:+00035:+00094:+00001:000614.3927:06221
06222:+00037:+00016:-00021:000614.3927:06222
06223:+00002:+00039:+00026:000614.3927:06223
06224:-00062:-00100:-00049:000614.3927:06224
06225:+00024:+00024:+00074:000614.3927:06225
06226:+00058:-00058:-00093:000614.3927:06226
06227:+00004:+00041:+00015:000614.3927:06227
06228:-00016:+00086:-00024:000614.3927:06228
06229:+00035:+00037:-00004:000614.3927:06229
06230:-00007:+00063:-00054:000614.3927:06230
06231:+00026:+00034:+00061:000614.3927:06231
06232:+00031:+00069:+00015:000614.3927:06232
06233:-00049:+00007:-00028:000614.3927:06233
06234:+00003:-00031:+00028:000614.3927:06234
06235:+00060:+00043:+00017:000614.3927:06235
06236:+00017:-00003:-00007:000614.3927:06236
06237:-00004:+00087:+00017:000614.3927:06237
06238:+00027:+00024:+00010:000614.3927:06238
06239:-00032:+00090:-00025:000614.3927:06239
06240:+00014:+00051:+00000:000614.3927:06240
06241:+00015:+00090:-00012:000614.3927:06241
06242:-00004:-00042:+00037:000614.3927:06242
06243:-00041:+00005:-00068:000614.3927:06243
06244:+00006:-00033:+00015:000614.3927:06244
06245:+00079:+00066:+00000:000614.3927:06245
06246:+00030:-00043:+00000:000614.3927:06246
06247:-00013:+00051:+00018:000614.3927:06247
06248:+00078:+00004:+00032:000631.7897:06248
06249:+00065:+00022:-00033:000631.7897:06249
06250:+00031:+00054:-00021:000631.7897:06250
06251:+00027:+00068:+00031:000631.7897:06251
06252:-00031:+00026:-00049:000631.7897:06252
06253:-00001:-00055:+00067:000631.7897:06253
06254:+00074:+00068:-00006:000631.7897:06254
06255:-00013:+00000:-00009:000631.7897:06255
06256:-00047:+00085:-00036:000631.7897:06256
06257:+00027:+00033:+00011:000631.7897:06257
06258:-00014:-00010:-00024:000631.7897:06258
06259:-00025:+00061:-00070:000631.7897:06259
06260:+00077:+00072:+00064:000631.7897:06260
06261:+00059:+00049:+00003:000631.7897:06261
06262:-00076:-00029:-00062:000631.7897:06262
06263:-00017:+00102:-00033:000631.7897:06263
06264:+00059:+00026:+00041:000631.7897:06264
06265:-00019:+00035:-00060:000631.7897:06265
06266:-00027:+00038:-00020:000631.7897:06266
06267:+00021:+00036:-00020:000631.7897:06267
06268:-00001:+00023:-00009:000631.7897:06268
06269:+00083:+00079:-00020:000631.7897:06269
06270:+00063:+00039:-00036:000631.7897:06270
06271:-00113:+00075:-00020:000631.7897:06271
06272:-00021:+00030:-00010:000631.7897:06272
06273:+00091:+00044:+00010:000631.7897:06273
06274:-00041:+00025:-00050:000631.7897:06274
06275:-00068:+00053:+00031:000631.7897:06275
06276:+00010:+00016:+00000:000631.7897:06276
06277:-00025:+00089:-00021:000631.7897:06277
06278:-00032:-00027:+00017:000631.7897:06278
06279:+00018:+00115:-00004:000631.7897:06279
06280:-00005:-00043:-00011:000638.6276:06280
06281:-00071:+00164:-00034:000638.6276:06281
06282:+00036:+00016:-00027:000638.6276:06282
06283:+00000:+00110:+00061:000638.6276:06283
06284:-00003:+00010:+00011:000638.6276:06284
06285:-00009:+00014:-00031:000638.6276:06285
06286:-00052:+00009:-00053:000638.6276:06286
06287:+00056:+00024:+00028:000638.6276:06287
06288:+00069:+00033:-00010:000638.6276:06288
06289:-00047:+00044:-00095:000638.6276:06289
06290:-00012:+00049:-00022:000638.6276:06290
06291:-00006:+00032:-00067:000638.6276:06291
06292:+00015:+00008:+00065:000638.6276:06292
06293:-00014:+00025:-00052:000638.6276:06293
06294:-00067:+00036:+00001:000638.6276:06294
06295:-00016:+00040:-00031:000638.6276:06295
06296:-00037:+00008:+00031:000638.6276:06296
06297:-00011:+00015:+00002:000638.6276:06297
06298:-00004:+00125:-00064:000638.6276:06298
06299:-00020:-00033:+00019:000638.6276:06299
06300:-00049:+00146:-00032:000638.6276:06300
06301:+00018:+00076:-00098:000638.6276:06301
06302:-00005:+00072:+00097:000638.6276:06302
06303:+00012:+00026:+00026:000638.6276:06303
06304:-00065:+00047:-00080:000638.6276:06304
06305:-00049:+00045:-00021:000638.6276:06305
06306:+00087:+00047:+00047:000638.6276:06306
06307:+00057:-00011:-00009:000638.6276:06307
06308:-00022:+00120:-00034:000638.6276:06308
06309:-00026:+00102:-00006:000638.6276:06309
06310:-00030:+00054:+00061:000638.6276:06310
06311:+00106:+00074:+00014:000632.4083:06311
06312:-00034:+00044:-00020:000632.4083:06312
06313:-00074:+00059:+00007:000632.4083:06313
06314:+00033:+00024:-00015:000632.4083:06314
06315:-00011:+00050:-00008:000632.4083:06315
06316:-00051:+00017:+00000:000632.4083:06316
06317:+00030:+00159:-00022:000632.4083:06317
06318:-00011:-00013:+00065:000632.4083:06318
06319:-00057:+00079:-00103:000632.4083:06319
06320:+00064:+00007:+00028:000632.4083:06320
06321:+00111:-00004:-00098:000632.4083:06321
06322:-00078:+00007:-00022:000632.4083:06322
06323:+00026:+00035:+00038:000632.4083:06323
06324:+00027:+00002:-00023:000632.4083:06324
06325:+00018:+00079:+00029:000632.4083:06325
06326:+00151:+00046:+00036:000632.4083:06326
06327:-00054:-00001:-00067:000632.4083:06327
06328:+00002:+00228:-00064:000632.4083:06328
06329:+00039:-00084:+00042:000632.4083:06329
06330:+00054:+00074:+00003:000632.4083:06330
06331:-00015:+00044:-00030:000632.4083:06331
06332:-00025:+00004:+00018:000632.4083:06332
06333:-00038:+00061:-00058:000632.4083:06333
06334:+00007:+00020:-00032:000632.4083:06334
06335:-00020:+00044:-00023:000632.4083:06335
06336:-00005:+00121:+00016:000632.4083:06336
06337:-00106:+00056:+00019:000632.4083:06337
06338:+00012:+00061:+00037:000632.4083:06338
06339:+00014:+00073:-00043:000632.4083:06339
06340:-00046:-00031:-00005:000632.4083:06340
06341:-00022:+00087:-00050:000632.4083:06341
06342:-00006:+00078:+00004:000632.4083:06342
06343:+00007:+00044:-00064:000626.7320:06343
06344:+00032:+00037:+00083:000626.7320:06344
06345:+00055:+00017:-00060:000626.7320:06345
06346:-00121:+00009:-00100:000626.7320:06346
06347:+00099:+00009:+00070:000626.7320:06347
06348:+00045:-00037:-00027:000626.7320:06348
06349:-00025:+00003:+00017:000626.7320:06349
06350:+00028:+00056:-00024:000626.7320:06350
06351:+00001:-00041:+00034:000626.7320:06351
06352:-00014:+00048:-00108:000626.7320:06352
06353:-00034:+00021:+00037:000626.7320:06353
06354:-00049:+00053:-00012:000626.7320:06354
06355:+00042:+00025:+00021:000626.7320:06355
06356:-00145:+00160:+00010:000626.7320:06356
06357:+00078:+00029:+00109:000626.7320:06357
06358:-00040:+00086:-00118:000626.7320:06358
06359:-00090:-00030:-00007:000626.7320:06359
06360:+00035:+00046:-00041:000626.7320:06360
06361:-00045:+00020:+00008:000626.7320:06361
06362:-00010:+00051:-00088:000626.7320:06362
06363:+00104:+00027:+00117:000626.7320:06363
06364:+00109:+00015:-00147:000626.7320:06364
06365:-00185:-00077:-00042:000626.7320:06365
06366:+00191:-00027:+00110:000626.7320:06366
06367:+00125:-00052:-00068:000626.7320:06367
06368:-00042:-00024:-00005:000626.7320:06368
06369:+00063:+00003:+00030:000626.7320:06369
06370:+00062:-00042:+00116:000626.7320:06370
06371:-00008:+00025:-00088:000626.7320:06371
06372:+00028:+00015:+00029:000626.7320:06372
06373:+00007:+00075:-00012:000626.7320:06373
06374:+00048:-00006:-00064:000626.7320:06374
06375:-00157:+00205:+00027:000626.5914:06375
06376:+00139:-00082:+00170:000626.5914:06376
06377:-00043:+00178:-00107:000626.5914:06377
06378:-00109:-00053:-00013:000626.5914:06378
06379:+00053:+00068:+00001:000626.5914:06379
06380:-00035:+00058:-00056:000626.5914:06380
06381:-00010:+00060:-00117:000626.5914:06381
06382:+00070:+00013:+00157:000626.5914:06382
06383:+00065:+00033:-00099:000626.5914:06383
06384:-00173:-00119:-00083:000626.5914:06384
06385:+00158:-00074:+00121:000626.5914:06385
06386:+00101:-00045:-00045:000626.5914:06386
06387:-00057:-00088:+00014:000626.5914:06387
06388:+00042:+00127:+00000:000626.5914:06388
06389:+00081:-00067:+00118:000626.5914:06389
06390:-00071:+00051:-00141:000626.5914:06390
06391:+00025:+00018:+00072:000626.5914:06391
06392:-00013:+00009:-00037:000626.5914:06392
06393:+00027:+00098:+00047:000626.5914:06393
06394:+00006:+00014:-00103:000626.5914:06394
06395:-00073:+00230:+00060:000626.5914:06395
06396:+00066:-00055:-00090:000626.5914:06396
06397:-00024:+00139:+00020:000626.5914:06397
06398:+00004:+00044:-00007:000626.5914:06398
06399:+00002:+00003:+00079:000626.5914:06399
06400:-00029:-00002:-00052:000626.5914:06400
06401:+00074:+00060:+00027:000626.5914:06401
06402:+00079:+00095:-00009:000626.5914:06402
06403:-00045:-00050:-00055:000626.5914:06403
06404:-00010:+00291:-00039:000626.5914:06404
06405:+00116:-00094:-00012:000626.5914:06405
06406:-00035:+00140:-00025:000626.5914:06406
06407:+00017:+00031:-00055:000618.7659:06407
06408:+00034:+00072:-00019:000618.7659:06408
06409:-00052:+00024:-00067:000618.7659:06409
06410:-00010:+00019:+00026:000618.7659:06410
06411:-00005:-00017:+00039:000618.7659:06411
06412:+00002:+00109:-00002:000618.7659:06412
06413:+00002:-00014:-00045:000618.7659:06413
06414:-00027:+00195:-00049:000618.7659:06414
06415:+00047:+00019:-00084:000618.7659:06415
06416:-00037:+00120:+00038:000618.7659:06416
06417:+00022:+00026:-00034:000618.7659:06417
06418:+00014:+00025:+00004:000618.7659:06418
06419:-00017:+00034:-00025:000618.7659:06419
06420:+00047:+00004:-00004:000618.7659:06420
06421:+00026:+00082:-00027:000618.7659:06421
06422:+00024:+00041:-00052:000618.7659:06422
06423:-00037:+00068:-00038:000618.7659:06423
06424:-00024:-00022:-00017:000618.7659:06424
06425:+00064:+00047:+00051:000618.7659:06425
06426:+00051:+00075:-00049:000618.7659:06426
06427:+00009:+00038:+00010:000618.7659:06427
06428:-00035:+00020:-00031:000618.7659:06428
06429:-00011:+00008:+00007:000618.7659:06429
06430:+00016:+00015:+00002:000618.7659:06430
06431:+00048:+00059:+00046:000618.7659:06431
06432:+00008:-00004:-00061:000618.7659:06432
06433:-00080:+00107:-00049:000618.7659:06433
06434:+00048:+00055:-00004:000618.7659:06434
06435:+00029:+00059:+00002:000618.7659:06435
06436:-00035:+00018:-00054:000618.7659:06436
06437:-00009:+00059:-00006:000618.7659:06437
06438:-00008:+00022:+00021:000618.7659:06438
06439:-00019:+00029:-00062:000632.1937:06439
06440:-00018:+00086:+00017:000632.1937:06440
06441:+00036:+00019:+00017:000632.1937:06441
06442:-00013:+00063:-00025:000632.1937:06442
06443:+00021:+00047:+00011:000632.1937:06443
06444:+00043:+00009:+00017:000632.1937:06444
06445:+00007:+00077:-00041:000632.1937:06445
06446:+00014:+00009:+00016:000632.1937:06446
06447:+00032:+00010:-00028:000632.1937:06447
06448:-00025:+00056:-00038:000632.1937:06448
06449:-00025:-00013:+00007:000632.1937:06449
06450:+00033:+00030:+00067:000632.1937:06450
06451:-00001:+00041:-00082:000632.1937:06451
06452:-00094:+00062:-00012:000632.1937:06452
06453:+00002:+00035:+00022:000632.1937:06453
06454:+00032:+00045:-00012:000632.1937:06454
06455:+00004:+00036:-00029:000632.1937:06455
06456:-00006:+00022:-00004:000632.1937:06456
06457:-00036:+00019:-00014:000632.1937:06457
06458:+00018:+00037:-00013:000632.1937:06458
06459:+00085:+00054:+00062:000632.1937:06459
06460:+00015:-00014:-00065:000632.1937:06460
06461:-00076:+00104:-00052:000632.1937:06461
06462:+00028:-00013:+00033:000632.1937:06462
06463:+00064:+00040:+00005:000632.1937:06463
06464:-00015:+00060:-00045:000632.1937:06464
06465:+00001:+00057:+00009:000632.1937:06465
06466:-00028:-00011:-00022:000632.1937:06466
06467:-00044:-00003:-00052:000632.1937:06467
06468:+00000:+00044:+00011:000632.1937:06468
06469:+00010:-00042:+00057:000632.1937:06469
06470:-00040:-00002:-00056:000634.0525:06470
06471:-00047:-00036:+00003:000634.0525:06471
06472:+00063:+00055:+00024:000634.0525:06472
06473:+00039:-00027:-00066:000634.0525:06473
06474:+00006:+00024:+00005:000634.0525:06474
06475:-00017:+00035:-00011:000634.0525:06475
06476:-00030:+00025:-00025:000634.0525:06476
06477:+00014:+00035:-00007:000634.0525:06477
06478:+00082:+00039:+00028:000634.0525:06478
06479:-00049:+00023:-00055:000634.0525:06479
06480:-00034:+00046:-00014:000634.0525:06480
06481:+00075:-00003:+00000:000634.0525:06481
06482:+00005:+00060:-00065:000634.0525:06482
06483:+00022:+00057:-00014:000634.0525:06483
06484:+00042:+00058:+00032:000634.0525:06484
06485:-00025:+00041:-00025:000634.0525:06485
06486:-00010:+00059:-00032:000634.0525:06486
06487:-00006:-00023:-00013:000634.0525:06487
06488:+00001:+00073:-00006:000634.0525:06488
06489:-00004:-00035:-00013:000634.0525:06489
06490:-00056:+00059:-00031:000634.0525:06490
06491:-00026:+00100:-00055:000634.0525:06491
06492:-00019:+00046:+00036:000634.0525:06492
06493:-00004:+00075:-00009:000634.0525:06493
06494:+00004:+00018:-00028:000634.0525:06494
06495:-00071:+00019:-00063:000634.0525:06495
06496:+00000:+00023:+00050:000634.0525:06496
06497:+00118:+00019:+00015:000634.0525:06497
06498:-00011:+00021:-00060:000634.0525:06498
06499:-00040:+00097:-00064:000634.0525:06499
06500:+00066:+00068:+00071:000634.0525:06500
06501:+00027:+00060:-00020:000634.0525:06501
06502:-00014:+00020:-00020:000634.0525:06502
06503:+00005:+00051:+00007:000623.7868:06503
06504:-00022:+00020:-00025:000623.7868:06504
06505:-00021:+00017:+00021:000623.7868:06505
06506:+00011:+00012:+00048:000623.7868:06506
06507:-00023:+00071:-00033:000623.7868:06507
06508:-00082:+00001:-00036:000623.7868:06508
06509:+00035:+00143:-00009:000623.7868:06509
06510:+00018:-00011:-00032:000623.7868:06510
06511:-00027:+00102:-00057:000623.7868:06511
06512:+00038:+00039:+00003:000623.7868:06512
06513:+00031:+00027:+00015:000623.7868:06513
06514:-00037:+00027:-00078:000623.7868:06514
06515:+00063:+00051:+00045:000623.7868:06515
06516:+00132:+00030:-00035:000623.7868:06516
06517:-00103:+00022:-00044:000623.7868:06517
06518:+00047:+00098:-00013:000623.7868:06518
06519:+00058:+00088:+00085:000623.7868:06519
06520:+00049:+00107:-00054:000623.7868:06520
06521:-00021:+00023:-00017:000623.7868:06521
06522:-00001:+00015:+00059:000623.7868:06522
06523:+00013:+00020:-00081:000623.7868:06523
06524:+00017:+00077:-00007:000623.7868:06524
06525:+00028:+00030:-00003:000623.7868:06525
06526:-00049:+00068:-00060:000623.7868:06526
06527:-00172:-00050:+00001:000623.7868:06527
06528:+00145:+00075:+00022:000623.7868:06528
06529:-00067:-00059:-00035:000623.7868:06529
06530:-00072:+00099:-00009:000623.7868:06530
06531:+00050:+00001:-00023:000623.7868:06531
06532:+00021:+00055:-00006:000623.7868:06532
06533:-00032:+00041:-00111:000623.7868:06533
06534:+00045:+00022:+00059:000623.7868:06534
06535:+00097:+00006:-00068:000625.4645:06535
06536:-00160:-00033:-00044:000625.4645:06536
06537:+00157:-00073:+00007:000625.4645:06537
06538:+00097:+00064:-00002:000625.4645:06538
06539:-00059:-00043:+00035:000625.4645:06539
06540:+00077:+00009:-00003:000625.4645:06540
06541:+00040:+00008:+00040:000625.4645:06541
06542:-00010:+00086:-00127:000625.4645:06542
06543:-00015:-00028:+00069:000625.4645:06543
06544:+00007:+00065:+00022:000625.4645:06544
06545:+00013:+00056:-00030:000625.4645:06545
06546:-00138:-00099:+00067:000625.4645:06546
06547:+00103:+00070:+00083:000625.4645:06547
06548:-00029:+00100:-00054:000625.4645:06548
06549:-00066:+00013:+00004:000625.4645:06549
06550:+00039:+00108:-00040:000625.4645:06550
06551:-00027:-00006:+00050:000625.4645:06551
06552:-00008:+00077:-00069:000625.4645:06552
06553:+00056:+00033:+00083:000625.4645:06553
06554:+00037:-00011:-00048:000625.4645:06554
06555:-00138:-00081:-00058:000625.4645:06555
06556:+00176:-00012:+00020:000625.4645:06556
06557:+00070:-00056:-00081:000625.4645:06557
06558:-00139:-00070:-00033:000625.4645:06558
06559:+00063:+00047:-00052:000625.4645:06559
06560:+00028:-00013:+00089:000625.4645:06560
06561:-00054:-00010:-00126:000625.4645:06561
06562:-00046:+00036:+00083:000625.4645:06562
06563:+00098:-00002:+00034:000625.4645:06563
06564:-00110:-00043:-00114:000625.4645:06564
06565:-00168:-00032:+00034:000625.4645:06565
06566:+00156:-00156:+00084:000630.1350:06566
06567:-00088:+00103:-00080:000630.1350:06567
06568:-00075:-00090:-00084:000630.1350:06568
06569:+00046:+00016:+00057:000630.1350:06569
06570:-00083:+00073:-00086:000630.1350:06570
06571:-00034:+00053:-00045:000630.1350:06571
06572:+00071:+00016:+00052:000630.1350:06572
06573:-00006:-00051:-00099:000630.1350:06573
06574:-00102:+00073:+00018:000630.1350:06574
06575:+00144:-00093:+00064:000630.1350:06575
06576:+00053:+00079:-00041:000630.1350:06576
06577:-00071:+00010:-00084:000630.1350:06577
06578:+00059:-00038:+00070:000630.1350:06578
06579:+00030:+00013:+00049:000630.1350:06579
06580:-00015:+00029:-00048:000630.1350:06580
06581:+00004:+00042:+00018:000630.1350:06581
06582:+00013:+00077:+00013:000630.1350:06582
06583:-00057:-00075:-00075:000630.1350:06583
06584:-00123:-00019:+00008:000630.1350:06584
06585:+00094:-00071:+00102:000630.1350:06585
06586:-00083:+00069:-00068:000630.1350:06586
06587:-00086:-00010:-00006:000630.1350:06587
06588:+00069:+00034:+00037:000630.1350:06588
06589:-00044:+00060:-00070:000630.1350:06589
06590:-00072:-00008:-00080:000630.1350:06590
06591:+00079:+00037:+00092:000630.1350:06591
06592:+00074:+00015:-00113:000630.1350:06592
06593:-00141:-00005:-00069:000630.1350:06593
06594:+00155:-00133:+00120:000630.1350:06594
06595:+00061:+00024:-00063:000630.1350:06595
06596:-00028:-00080:+00014:000630.1350:06596
06597:+00067:+00103:+00045:000630.1350:06597
06598:+00034:-00085:+00096:000627.5755:06598
06599:-00037:+00075:-00093:000627.5755:06599
06600:+00085:+00025:+00027:000627.5755:06600
06601:+00004:+00057:+00006:000627.5755:06601
06602:-00106:-00109:-00087:000627.5755:06602
06603:-00108:+00138:+00028:000627.5755:06603
06604:+00129:-00122:+00161:000627.5755:06604
06605:-00128:+00023:-00056:000627.5755:06605
06606:-00101:+00016:-00027:000627.5755:06606
06607:+00110:+00006:+00071:000627.5755:06607
06608:-00068:+00061:-00058:000627.5755:06608
06609:-00025:+00062:-00084:000627.5755:06609
06610:+00069:+00014:+00065:000627.5755:06610
06611:+00049:-00035:-00108:000627.5755:06611
06612:-00026:+00099:-00038:000627.5755:06612
06613:+00076:-00069:+00071:000627.5755:06613
06614:+00040:+00126:-00010:000627.5755:06614
06615:-00007:+00041:-00034:000627.5755:06615
06616:+00038:+00004:+00061:000627.5755:06616
06617:-00034:-00011:-00007:000627.5755:06617
06618:-00022:+00070:-00031:000627.5755:06618
06619:+00039:+00009:+00032:000627.5755:06619
06620:-00036:+00070:+00032:000627.5755:06620
06621:-00044:-00070:-00061:000627.5755:06621
06622:-00025:+00069:+00032:000627.5755:06622
06623:+00063:-00065:+00094:000627.5755:06623
06624:-00030:+00016:-00003:000627.5755:06624
06625:-00009:+00014:-00022:000627.5755:06625
06626:+00030:+00027:+00047:000627.5755:06626
06627:-00009:+00053:-00030:000627.5755:06627
06628:+00002:+00030:-00031:000627.5755:06628
06629:+00006:+00034:+00018:000627.5755:06629
06630:-00019:-00024:-00049:000634.4336:06630
06631:-00023:+00078:-00013:000634.4336:06631
06632:+00010:-00038:+00034:000634.4336:06632
06633:-00003:+00094:+00004:000634.4336:06633
06634:+00021:+00012:-00015:000634.4336:06634
06635:+00012:+00018:+00025:000634.4336:06635
06636:+00036:+00046:-00007:000634.4336:06636
06637:-00019:+00063:-00024:000634.4336:06637
06638:+00010:-00011:+00005:000634.4336:06638
06639:+00017:+00080:-00017:000634.4336:06639
06640:-00035:-00033:+00004:000634.4336:06640
06641:-00044:+00049:-00015:000634.4336:06641
06642:+00013:+00008:+00014:000634.4336:06642
06643:-00008:+00025:-00006:000634.4336:06643
06644:-00013:+00028:-00038:000634.4336:06644
06645:-00018:+00040:-00018:000634.4336:06645
06646:-00010:+00042:+00005:000634.4336:06646
06647:+00005:+00024:-00004:000634.4336:06647
06648:-00004:+00054:-00033:000634.4336:06648
06649:-00001:-00025:+00050:000634.4336:06649
06650:-00006:+00066:-00048:000634.4336:06650
06651:+00024:+00007:-00017:000634.4336:06651
06652:+00049:+00048:-00002:000634.4336:06652
06653:+00014:+00036:+00016:000634.4336:06653
06654:+00032:+00038:-00003:000634.4336:06654
06655:+00009:+00022:+00003:000634.4336:06655
06656:-00001:+00052:+00020:000634.4336:06656
06657:+00006:+00080:-00030:000634.4336:06657
06658:+00001:+00050:+00021:000634.4336:06658
06659:-00010:+00077:-00051:000634.4336:06659
06660:-00041:-00010:-00044:000634.4336:06660
06661:-00023:+00025:+00016:000643.3291:06661
06662:+00032:+00060:+00051:000643.3291:06662
06663:-00001:+00015:-00014:000643.3291:06663
06664:+00001:+00044:-00051:000643.3291:06664
06665:+00019:+00043:+00027:000643.3291:06665
06666:-00031:-00036:-00011:000643.3291:06666
06667:+00020:+00071:-00014:000643.3291:06667
06668:+00098:+00080:+00005:000643.3291:06668
06669:+00019:+00004:-00008:000643.3291:06669
06670:-00049:+00109:-00072:000643.3291:06670
06671:+00064:+00078:+00065:000643.3291:06671
06672:+00037:-00002:-00013:000643.3291:06672
06673:-00006:+00091:-00027:000643.3291:06673
06674:-00004:+00029:+00031:000643.3291:06674
06675:-00061:-00019:-00079:000643.3291:06675
06676:-00088:+00133:-00064:000643.3291:06676
06677:+00041:-00002:+00165:000643.3291:06677
06678:-00056:+00034:-00055:000643.3291:06678
06679:-00088:+00050:+00020:000643.3291:06679
06680:+00050:+00047:+00048:000643.3291:06680
06681:+00018:+00042:+00007:000643.3291:06681
06682:-00050:+00028:-00097:000643.3291:06682
06683:+00032:+00027:+00053:000643.3291:06683
06684:-00040:-00008:-00029:000643.3291:06684
06685:-00067:-00007:-00055:000643.3291:06685
06686:+00093:+00009:+00055:000643.3291:06686
06687:+00059:+00067:-00045:000643.3291:06687
06688:-00039:+00049:-00027:000643.3291:06688
06689:+00033:+00006:+00012:000643.3291:06689
06690:+00019:+00046:-00007:000643.3291:06690
06691:-00032:+00028:-00012:000643.3291:06691
06692:+00027:+00016:-00017:000637.9893:06692
06693:+00003:+00021:-00007:000637.9893:06693
06694:-00042:-00024:-00064:000637.9893:06694
06695:+00044:+00025:+00071:000637.9893:06695
06696:+00020:-00089:+00065:000637.9893:06696
06697:-00099:+00093:-00038:000637.9893:06697
06698:+00028:-00007:+00008:000637.9893:06698
06699:+00000:+00050:+00017:000637.9893:06699
06700:-00050:+00005:-00040:000637.9893:06700
06701:+00029:+00049:-00018:000637.9893:06701
06702:-00042:+00018:+00007:000637.9893:06702
06703:-00064:+00118:+00032:000637.9893:06703
06704:+00085:+00022:-00012:000637.9893:06704
06705:-00090:+00069:-00046:000637.9893:06705
06706:-00004:+00014:+00018:000637.9893:06706
06707:+00059:-00019:+00053:000637.9893:06707
06708:-00039:+00125:-00043:000637.9893:06708
06709:-00014:-00024:+00007:000637.9893:06709
06710:+00028:+00052:-00006:000637.9893:06710
06711:-00012:+00068:-00037:000637.9893:06711
06712:+00035:+00041:+00052:000637.9893:06712
06713:+00029:+00090:-00056:000637.9893:06713
06714:-00091:+00028:+00017:000637.9893:06714
06715:+00013:+00113:+00018:000637.9893:06715
06716:+00029:+00012:+00056:000637.9893:06716
06717:-00024:+00004:-00083:000637.9893:06717
06718:-00077:+00062:-00039:000637.9893:06718
06719:+00034:+00071:+00053:000637.9893:06719
06720:+00052:+00038:-00016:000637.9893:06720
06721:-00024:+00041:-00005:000637.9893:06721
06722:+00029:+00110:-00033:000637.9893:06722
06723:-00111:-00118:-00083:000645.3540:06723
06724:+00107:+00061:+00029:000645.3540:06724
06725:+00130:+00160:-00096:000645.3540:06725
06726:-00063:-00071:+00089:000645.3540:06726
06727:+00013:+00035:-00093:000645.3540:06727
06728:+00035:-00040:+00032:000645.3540:06728
06729:+00005:+00021:-00125:000645.3540:06729
06730:+00059:+00003:+00103:000645.3540:06730
06731:+00071:+00017:+00023:000645.3540:06731
06732:-00012:+00036:-00029:000645.3540:06732
06733:-00140:+00101:-00081:000645.3540:06733
06734:+00045:+00079:+00034:000645.3540:06734
06735:+00047:-00008:+00008:000645.3540:06735
06736:-00067:+00072:-00069:000645.3540:06736
06737:-00025:-00009:+00039:000645.3540:06737
06738:+00020:+00043:+00018:000645.3540:06738
06739:-00021:+00031:-00038:000645.3540:06739
06740:+00079:+00052:+00077:000645.3540:06740
06741:+00078:+00027:-00072:000645.3540:06741
06742:-00180:-00104:-00039:000645.3540:06742
06743:+00191:+00012:+00029:000645.3540:06743
06744:+00114:+00087:-00029:000645.3540:06744
06745:-00088:-00024:-00035:000645.3540:06745
06746:+00050:+00030:+00019:000645.3540:06746
06747:+00054:+00022:-00030:000645.3540:06747
06748:-00019:-00004:-00108:000645.3540:06748
06749:+00011:+00072:+00055:000645.3540:06749
06750:+00079:+00027:+00035:000645.3540:06750
06751:-00117:-00145:-00070:000645.3540:06751
06752:-00136:+00119:-00013:000645.3540:06752
06753:+00112:-00092:+00152:000645.3540:06753
06754:-00053:+00030:-00042:000637.3072:06754
06755:-00097:+00059:-00030:000637.3072:06755
06756:+00045:+00005:+00089:000637.3072:06756
06757:-00066:-00024:-00093:000637.3072:06757
06758:-00064:+00060:-00059:000637.3072:06758
06759:+00102:-00008:+00074:000637.3072:06759
06760:-00021:-00065:-00075:000637.3072:06760
06761:-00095:+00149:-00060:000637.3072:06761
06762:+00132:-00038:+00069:000637.3072:06762
06763:+00038:-00008:-00050:000637.3072:06763
06764:-00094:+00078:-00076:000637.3072:06764
06765:+00035:-00026:+00076:000637.3072:06765
06766:+00034:+00050:-00042:000637.3072:06766
06767:-00002:+00007:-00082:000637.3072:06767
06768:+00005:+00065:-00019:000637.3072:06768
06769:-00003:+00089:+00034:000637.3072:06769
06770:-00054:-00014:-00045:000637.3072:06770
06771:-00041:+00006:+00063:000637.3072:06771
06772:+00030:-00014:+00119:000637.3072:06772
06773:-00009:+00037:-00051:000637.3072:06773
06774:-00042:+00047:+00019:000637.3072:06774
06775:+00005:+00024:+00081:000637.3072:06775
06776:+00004:+00028:-00063:000637.3072:06776
06777:-00035:+00029:-00060:000637.3072:06777
06778:+00056:+00003:+00089:000637.3072:06778
06779:-00019:-00078:-00096:000637.3072:06779
06780:-00075:+00143:-00076:000637.3072:06780
06781:+00097:-00009:+00064:000637.3072:06781
06782:+00048:-00030:-00005:000637.3072:06782
06783:-00039:+00072:-00099:000637.3072:06783
06784:+00032:-00003:+00058:000637.3072:06784
06785:+00045:+00070:-00010:000637.3072:06785
06786:+00025:+00051:-00042:000635.0081:06786
06787:+00030:+00031:+00006:000635.0081:06787
06788:+00029:+00136:+00005:000635.0081:06788
06789:-00076:+00097:-00007:000635.0081:06789
06790:+00049:-00015:-00002:000635.0081:06790
06791:+00044:+00098:-00031:000635.0081:06791
06792:-00066:+00048:-00041:000635.0081:06792
06793:-00034:+00089:+00024:000635.0081:06793
06794:-00007:+00038:-00001:000635.0081:06794
06795:-00008:+00029:-00036:000635.0081:06795
06796:-00007:+00025:-00017:000635.0081:06796
06797:+00046:+00056:+00020:000635.0081:06797
06798:-00048:+00139:-00080:000635.0081:06798
06799:+00038:+00015:-00002:000635.0081:06799
06800:+00052:+00127:-00014:000635.0081:06800
06801:-00016:-00054:-00032:000635.0081:06801
06802:+00016:+00083:-00075:000635.0081:06802
06803:+00015:+00013:+00045:000635.0081:06803
06804:-00022:+00039:-00033:000635.0081:06804
06805:+00048:+00006:-00036:000635.0081:06805
06806:+00060:+00051:+00015:000635.0081:06806
06807:+00002:+00015:-00016:000635.0081:06807
06808:-00093:+00117:-00057:000635.0081:06808
06809:-00002:+00042:+00034:000635.0081:06809
06810:+00053:+00075:-00007:000635.0081:06810
06811:-00060:+00060:-00063:000635.0081:06811
06812:-00021:+00067:+00035:000635.0081:06812
06813:+00006:+00019:-00001:000635.0081:06813
06814:-00007:-00006:-00015:000635.0081:06814
06815:-00001:+00052:-00008:000635.0081:06815
06816:+00016:+00013:+00011:000635.0081:06816
06817:-00041:+00132:-00065:000637.7036:06817
06818:+00030:-00056:+00061:000637.7036:06818
06819:+00048:+00072:-00004:000637.7036:06819
06820:+00000:-00018:-00048:000637.7036:06820
06821:+00021:+00021:-00011:000637.7036:06821
06822:+00002:+00045:+00004:000637.7036:06822
06823:-00010:+00037:-00029:000637.7036:06823
06824:+00043:+00001:+00014:000637.7036:06824
06825:+00010:+00097:-00015:000637.7036:06825
06826:-00077:-00071:-00018:000637.7036:06826
06827:-00058:+00035:-00003:000637.7036:06827
06828:-00006:+00067:-00027:000637.7036:06828
06829:+00047:+00052:+00018:000637.7036:06829
06830:-00049:+00024:-00018:000637.7036:06830
06831:-00066:+00045:-00010:000637.7036:06831
06832:-00027:+00004:-00023:000637.7036:06832
06833:+00042:-00027:+00001:000637.7036:06833
06834:+00032:+00022:-00016:000637.7036:06834
06835:-00060:-00050:+00066:000637.7036:06835
06836:-00044:+00021:-00007:000637.7036:06836
06837:+00099:-00018:+00017:000637.7036:06837
06838:+00011:+00063:+00011:000637.7036:06838
06839:-00052:+00008:-00021:000637.7036:06839
06840:-00015:+00066:+00002:000637.7036:06840
06841:+00036:+00010:-00010:000637.7036:06841
06842:+00037:+00077:-00039:000637.7036:06842
06843:+00011:+00048:-00011:000637.7036:06843
06844:-00008:-00074:+00037:000637.7036:06844
06845:-00023:+00090:-00061:000637.7036:06845
06846:+00009:+00003:-00011:000637.7036:06846
06847:+00031:+00046:+00032:000637.7036:06847
06848:+00012:+00022:-00031:000645.3286:06848
06849:-00043:+00024:-00020:000645.3286:06849
06850:-00050:+00007:-00031:000645.3286:06850
06851:+00011:+00080:-00032:000645.3286:06851
06852:+00033:+00043:-00005:000645.3286:06852
06853:+00020:+00066:-00033:000645.3286:06853
06854:-00063:+00056:-00067:000645.3286:06854
06855:-00032:+00021:+00023:000645.3286:06855
06856:+00113:+00039:+00014:000645.3286:06856
06857:-00015:+00025:-00018:000645.3286:06857
06858:-00067:+00058:+00007:000645.3286:06858
06859:+00012:+00012:-00019:000645.3286:06859
06860:+00050:+00068:+00018:000645.3286:06860
06861:+00029:-00053:-00038:000645.3286:06861
06862:-00031:+00127:-00038:000645.3286:06862
06863:-00028:-00059:-00051:000645.3286:06863
06864:-00060:+00086:-00115:000645.3286:06864
06865:+00019:+00025:+00014:000645.3286:06865
06866:+00000:+00072:+00010:000645.3286:06866
06867:+00042:+00062:+00003:000645.3286:06867
06868:-00060:+00026:-00067:000645.3286:06868
06869:-00099:+00028:+00016:000645.3286:06869
06870:+00063:+00008:+00017:000645.3286:06870
06871:+00068:+00112:+00011:000645.3286:06871
06872:+00021:+00009:+00018:000645.3286:06872
06873:-00069:+00038:-00092:000645.3286:06873
06874:-00035:+00057:+00022:000645.3286:06874
06875:+00108:+00015:+00042:000645.3286:06875
06876:+00006:+00061:-00005:000645.3286:06876
06877:-00092:+00003:-00041:000645.3286:06877
06878:-00052:+00058:-00006:000645.3286:06878
06879:+00040:+00005:-00007:000644.3034:06879
06880:+00032:+00002:-00042:000644.3034:06880
06881:-00034:+00031:-00002:000644.3034:06881
06882:-00044:+00078:-00073:000644.3034:06882
06883:-00039:+00051:+00018:000644.3034:06883
06884:+00027:+00012:+00038:000644.3034:06884
06885:+00062:+00066:-00013:000644.3034:06885
06886:+00004:+00008:+00002:000644.3034:06886
06887:-00015:-00009:-00034:000644.3034:06887
06888:-00028:+00022:-00040:000644.3034:06888
06889:+00064:+00071:+00007:000644.3034:06889
06890:+00068:-00065:+00026:000644.3034:06890
06891:-00058:-00038:-00057:000644.3034:06891
06892:-00054:-00007:+00014:000644.3034:06892
06893:+00113:+00015:-00004:000644.3034:06893
06894:+00031:+00056:-00048:000644.3034:06894
06895:-00074:+00028:+00001:000644.3034:06895
06896:-00077:+00025:+00024:000644.3034:06896
06897:+00015:+00022:+00036:000644.3034:06897
06898:+00081:+00029:-00018:000644.3034:06898
06899:+00098:+00101:+00045:000644.3034:06899
06900:-00157:-00042:-00096:000644.3034:06900
06901:-00082:-00043:+00086:000644.3034:06901
06902:+00135:+00002:+00028:000644.3034:06902
06903:-00040:+00122:+00007:000644.3034:06903
06904:-00020:+00041:-00046:000644.3034:06904
06905:+00004:+00039:+00000:000644.3034:06905
06906:-00008:+00035:-00019:000644.3034:06906
06907:-00001:+00008:+00018:000644.3034:06907
06908:+00014:+00071:+00035:000644.3034:06908
06909:-00080:+00071:-00054:000644.3034:06909
06910:-00035:+00058:-00047:000650.4315:06910
06911:+00073:+00104:+00071:000650.4315:06911
06912:+00090:+00104:+00002:000650.4315:06912
06913:-00035:+00123:-00023:000650.4315:06913
06914:+00017:+00052:-00003:000650.4315:06914
06915:+00019:+00052:-00038:000650.4315:06915
06916:+00013:+00017:-00001:000650.4315:06916
06917:+00107:+00143:+00030:000650.4315:06917
06918:-00026:-00108:-00007:000650.4315:06918
06919:-00081:+00173:-00065:000650.4315:06919
06920:+00065:-00009:+00027:000650.4315:06920
06921:+00000:+00038:-00023:000650.4315:06921
06922:-00030:+00018:+00019:000650.4315:06922
06923:-00023:-00011:+00031:000650.4315:06923
06924:-00029:+00029:+00024:000650.4315:06924
06925:+00018:+00025:-00037:000650.4315:06925
06926:+00071:+00106:+00031:000650.4315:06926
06927:-00062:-00112:-00069:000650.4315:06927
06928:-00069:+00088:-00033:000650.4315:06928
06929:+00057:+00015:+00052:000650.4315:06929
06930:+00059:+00016:-00016:000650.4315:06930
06931:-00022:+00010:-00036:000650.4315:06931
06932:+00010:-00009:+00008:000650.4315:06932
06933:+00016:+00045:-00001:000650.4315:06933
06934:-00011:+00003:-00032:000650.4315:06934
06935:+00092:+00096:+00008:000650.4315:06935
06936:-00191:-00159:-00087:000650.4315:06936
06937:-00267:+00119:-00122:000650.4315:06937
06938:+00064:-00076:+00073:000650.4315:06938
06939:+00066:+00043:-00011:000650.4315:06939
06940:-00110:+00092:-00070:000650.4315:06940
06941:+00004:+00046:+00035:000647.0327:06941
06942:+00027:+00056:-00072:000647.0327:06942
06943:-00015:+00046:-00097:000647.0327:06943
06944:+00112:+00054:+00016:000647.0327:06944
06945:+00030:+00071:+00030:000647.0327:06945
06946:-00062:+00120:-00099:000647.0327:06946
06947:+00040:-00013:+00003:000647.0327:06947
06948:+00022:+00029:+00043:000647.0327:06948
06949:-00030:+00041:-00038:000647.0327:06949
06950:+00008:+00035:+00003:000647.0327:06950
06951:-00039:+00025:+00034:000647.0327:06951
06952:-00111:+00044:-00041:000647.0327:06952
06953:-00044:-00017:+00031:000647.0327:06953
06954:+00064:+00080:+00067:000647.0327:06954
06955:-00080:-00015:-00066:000647.0327:06955
06956:-00006:+00191:-00134:000647.0327:06956
06957:+00039:-00034:+00076:000647.0327:06957
06958:-00012:+00102:-00042:000647.0327:06958
06959:+00092:+00017:-00028:000647.0327:06959
06960:+00111:+00034:+00051:000647.0327:06960
06961:+00057:+00007:-00013:000647.0327:06961
06962:-00062:-00037:-00042:000647.0327:06962
06963:+00077:+00070:+00062:000647.0327:06963
06964:+00039:-00004:+00029:000647.0327:06964
06965:+00000:+00083:-00084:000647.0327:06965
06966:-00077:-00022:-00010:000647.0327:06966
06967:-00060:+00053:+00049:000647.0327:06967
06968:+00077:+00031:+00010:000647.0327:06968
06969:+00084:+00053:+00022:000647.0327:06969
06970:-00035:+00024:+00035:000647.0327:06970
06971:-00054:+00045:-00047:000647.0327:06971
06972:+00015:+00017:+00029:000640.6401:06972
06973:+00044:+00010:-00017:000640.6401:06973
06974:+00093:+00090:+00062:000640.6401:06974
06975:+00093:-00036:+00050:000640.6401:06975
06976:-00125:+00033:+00010:000640.6401:06976
06977:-00026:+00000:+00033:000640.6401:06977
06978:+00086:+00052:-00053:000640.6401:06978
06979:+00023:+00018:+00034:000640.6401:06979
06980:-00056:+00030:-00025:000640.6401:06980
06981:-00100:+00045:+00007:000640.6401:06981
06982:+00029:+00013:-00014:000640.6401:06982
06983:+00011:-00013:-00052:000640.6401:06983
06984:+00014:+00073:-00066:000640.6401:06984
06985:-00063:-00011:+00020:000640.6401:06985
06986:+00002:+00066:-00052:000640.6401:06986
06987:+00061:+00032:-00047:000640.6401:06987
06988:+00054:+00074:-00022:000640.6401:06988
06989:-00043:+00004:-00036:000640.6401:06989
06990:-00014:+00034:-00014:000640.6401:06990
06991:+00033:+00042:-00027:000640.6401:06991
06992:+00009:-00011:+00035:000640.6401:06992
06993:+00012:+00009:+00023:000640.6401:06993
06994:-00044:-00007:-00112:000640.6401:06994
06995:-00062:+00049:+00030:000640.6401:06995
06996:+00092:+00059:-00018:000640.6401:06996
06997:+00068:+00060:-00016:000640.6401:06997
06998:-00090:+00019:-00037:000640.6401:06998
06999:-00087:-00009:+00038:000640.6401:06999
07000:+00048:+00075:-00023:000640.6401:07000
07001:+00029:+00000:+00036:000640.6401:07001
07002:-00002:+00061:+00012:000640.6401:07002
07003:-00054:-00008:-00081:000651.8011:07003
07004:-00018:+00063:-00017:000651.8011:07004
07005:+00082:+00047:+00044:000651.8011:07005
07006:+00016:+00007:+00002:000651.8011:07006
07007:-00048:+00033:-00051:000651.8011:07007
07008:-00087:+00000:+00005:000651.8011:07008
07009:+00009:+00102:-00011:000651.8011:07009
07010:+00024:+00028:+00021:000651.8011:07010
07011:-00007:+00025:-00024:000651.8011:07011
07012:-00032:+00033:-00043:000651.8011:07012
07013:-00083:-00009:-00006:000651.8011:07013
07014:+00033:+00031:+00026:000651.8011:07014
07015:+00106:+00056:-00011:000651.8011:07015
07016:+00017:+00035:-00067:000651.8011:07016
07017:-00059:-00038:-00037:000651.8011:07017
07018:-00052:+00104:+00013:000651.8011:07018
07019:+00051:+00016:+00067:000651.8011:07019
07020:+00016:+00036:+00019:000651.8011:07020
07021:+00019:-00016:-00100:000651.8011:07021
07022:-00060:+00110:-00093:000651.8011:07022
07023:+00045:-00042:+00068:000651.8011:07023
07024:+00063:-00032:-00009:000651.8011:07024
07025:-00047:+00051:-00009:000651.8011:07025
07026:-00084:-00009:-00083:000651.8011:07026
07027:-00010:+00120:-00037:000651.8011:07027
07028:+00055:-00052:-00093:000651.8011:07028
07029:+00020:+00059:+00010:000651.8011:07029
07030:+00031:+00022:-00061:000651.8011:07030
07031:-00016:+00007:+00036:000651.8011:07031
07032:+00015:-00041:-00017:000651.8011:07032
07033:+00087:+00080:-00049:000660.2609:07033
07034:+00039:+00015:-00006:000660.2609:07034
07035:-00038:-00014:-00104:000660.2609:07035
07036:+00017:+00075:+00033:000660.2609:07036
07037:+00023:-00003:-00070:000660.2609:07037
07038:+00009:+00090:-00027:000660.2609:07038
07039:-00038:+00014:-00097:000660.2609:07039
07040:-00097:+00033:+00068:000660.2609:07040
07041:+00067:-00001:-00004:000660.2609:07041
07042:+00061:+00067:-00083:000660.2609:07042
07043:-00051:+00025:-00041:000660.2609:07043
07044:-00099:-00020:-00036:000660.2609:07044
07045:+00023:+00063:+00095:000660.2609:07045
07046:+00095:-00016:+00014:000660.2609:07046
07047:-00017:+00106:-00085:000660.2609:07047
07048:-00007:+00085:+00012:000660.2609:07048
07049:-00016:+00019:+00050:000660.2609:07049
07050:+00050:+00032:-00009:000660.2609:07050
07051:+00081:+00029:-00009:000660.2609:07051
07052:+00029:+00051:-00020:000660.2609:07052
07053:-00042:-00024:-00037:000660.2609:07053
07054:-00044:+00074:-00081:000660.2609:07054
07055:+00050:-00046:+00102:000660.2609:07055
07056:+00085:+00035:-00031:000660.2609:07056
07057:+00019:+00058:-00017:000660.2609:07057
07058:-00105:+00061:-00021:000660.2609:07058
07059:-00023:+00061:+00045:000660.2609:07059
07060:+00156:+00034:+00012:000660.2609:07060
07061:-00033:+00022:-00010:000660.2609:07061
07062:-00120:+00039:-00007:000660.2609:07062
07063:-00063:+00089:-00035:000660.2609:07063
07064:+00055:-00092:+00046:000653.8339:07064
07065:+00083:+00107:-00107:000653.8339:07065
07066:-00031:-00011:+00073:000653.8339:07066
07067:-00078:-00001:-00014:000653.8339:07067
07068:-00007:+00102:-00009:000653.8339:07068
07069:+00085:+00023:+00007:000653.8339:07069
07070:+00088:+00050:+00016:000653.8339:07070
07071:-00059:-00007:-00025:000653.8339:07071
07072:-00071:+00054:-00039:000653.8339:07072
07073:+00017:+00105:+00078:000653.8339:07073
07074:+00066:+00044:-00028:000653.8339:07074
07075:+00015:+00155:+00079:000653.8339:07075
07076:-00040:-00053:-00003:000653.8339:07076
07077:-00044:+00099:-00021:000653.8339:07077
07078:+00051:+00011:-00026:000653.8339:07078
07079:+00067:+00050:+00001:000653.8339:07079
07080:-00103:+00042:-00020:000653.8339:07080
07081:-00073:-00006:-00065:000653.8339:07081
07082:+00011:+00073:+00047:000653.8339:07082
07083:+00016:+00112:-00106:000653.8339:07083
07084:+00028:+00100:+00048:000653.8339:07084
07085:-00027:-00020:+00021:000653.8339:07085
07086:-00100:+00058:+00006:000653.8339:07086
07087:+00048:+00042:+00027:000653.8339:07087
07088:+00093:+00036:+00018:000653.8339:07088
07089:+00012:+00036:+00053:000653.8339:07089
07090:-00050:+00028:-00094:000653.8339:07090
07091:-00046:-00053:-00012:000653.8339:07091
07092:-00135:+00007:+00010:000653.8339:07092
07093:+00099:+00049:-00021:000653.8339:07093
07094:+00086:+00111:+00116:000656.2595:07094
07095:-00138:-00097:-00087:000656.2595:07095
07096:-00212:-00026:-00022:000656.2595:07096
07097:-00097:-00018:+00022:000656.2595:07097
07098:+00045:+00038:+00000:000656.2595:07098
07099:+00004:-00045:+00021:000656.2595:07099
07100:-00019:+00142:-00039:000656.2595:07100
07101:-00074:-00146:+00020:000656.2595:07101
07102:+00025:+00018:+00042:000656.2595:07102
07103:+00185:-00040:+00024:000656.2595:07103
07104:-00068:+00111:-00014:000656.2595:07104
07105:-00083:+00016:-00054:000656.2595:07105
07106:+00087:+00061:+00054:000656.2595:07106
07107:+00045:+00008:-00062:000656.2595:07107
07108:+00003:+00090:-00078:000656.2595:07108
07109:+00044:+00096:+00002:000656.2595:07109
07110:-00025:-00099:+00002:000656.2595:07110
07111:-00029:+00171:-00025:000656.2595:07111
07112:+00193:-00109:+00080:000656.2595:07112
07113:+00105:+00076:-00034:000656.2595:07113
07114:-00006:+00025:+00004:000656.2595:07114
07115:+00115:+00098:+00079:000656.2595:07115
07116:+00076:+00034:-00042:000656.2595:07116
07117:+00006:+00094:+00026:000656.2595:07117
07118:+00173:+00115:+00091:000656.2595:07118
07119:+00087:+00047:-00072:000656.2595:07119
07120:-00065:+00151:-00080:000656.2595:07120
07121:+00051:+00027:-00007:000656.2595:07121
07122:+00097:-00017:+00076:000656.2595:07122
07123:-00053:+00038:-00033:000656.2595:07123
07124:-00047:+00035:+00049:000656.2595:07124
07125:+00046:+00031:+00034:000656.2595:07125
07126:+00015:+00033:-00009:000625.2949:07126
07127:+00011:+00043:+00036:000625.2949:07127
07128:+00096:+00028:+00028:000625.2949:07128
07129:+00050:-00053:-00019:000625.2949:07129
07130:-00029:-00041:+00004:000625.2949:07130
07131:+00102:-00022:+00042:000625.2949:07131
07132:+00086:-00011:-00046:000625.2949:07132
07133:-00007:+00025:+00016:000625.2949:07133
07134:+00065:+00062:+00014:000625.2949:07134
07135:+00050:+00020:-00001:000625.2949:07135
07136:+00027:+00023:-00013:000625.2949:07136
07137:+00007:+00025:+00029:000625.2949:07137
07138:+00019:+00043:-00007:000625.2949:07138
07139:+00099:+00071:-00041:000625.2949:07139
07140:+00003:-00015:-00049:000625.2949:07140
07141:-00078:+00095:+00021:000625.2949:07141
07142:+00058:+00015:-00032:000625.2949:07142
07143:+00034:+00025:-00053:000625.2949:07143
07144:-00054:+00049:-00011:000625.2949:07144
07145:-00037:+00004:+00015:000625.2949:07145
07146:-00030:+00019:-00068:000625.2949:07146
07147:-00015:+00053:+00003:000625.2949:07147
07148:-00044:+00001:-00053:000625.2949:07148
07149:-00100:+00071:+00021:000625.2949:07149
07150:+00093:+00091:-00017:000625.2949:07150
07151:+00007:-00013:-00005:000625.2949:07151
07152:-00128:+00103:-00061:000625.2949:07152
07153:+00048:+00076:-00021:000625.2949:07153
07154:+00054:+00009:-00037:000625.2949:07154
07155:-00060:-00021:-00046:000625.2949:07155
07156:+00018:+00056:+00018:000625.2949:07156
07157:+00019:+00006:-00009:000625.2949:07157
07158:-00013:+00039:-00013:000625.2949:07158
07159:-00049:+00061:-00006:000625.2949:07159
07160:-00023:+00018:+00011:000625.2949:07160
07161:-00041:+00025:-00083:000625.2949:07161
07162:-00092:-00018:-00022:000558.2042:07162
07163:-00043:+00022:+00034:000558.2042:07163
07164:-00033:-00010:-00012:000558.2042:07164
07165:-00043:+00007:-00007:000558.2042:07165
07166:-00098:+00010:+00016:000558.2042:07166
07167:-00093:+00010:-00019:000558.2042:07167
07168:+00001:+00035:-00035:000558.2042:07168
07169:-00047:-00004:-00017:000558.2042:07169
07170:-00075:+00033:+00005:000558.2042:07170
07171:-00013:-00008:-00016:000558.2042:07171
07172:-00041:+00045:+00008:000558.2042:07172
07173:+00031:+00060:-00037:000558.2042:07173
07174:-00009:+00063:-00047:000558.2042:07174
07175:+00017:+00069:-00006:000558.2042:07175
07176:+00015:+00043:-00045:000558.2042:07176
07177:+00024:-00006:+00018:000558.2042:07177
07178:+00013:+00074:-00040:000558.2042:07178
07179:+00000:-00022:-00008:000558.2042:07179
07180:+00039:+00020:+00006:000558.2042:07180
07181:+00099:+00040:-00051:000558.2042:07181
07182:-00042:-00084:-00036:000558.2042:07182
07183:+00031:+00004:+00006:000558.2042:07183
07184:+00029:-00019:+00031:000558.2042:07184
07185:-00015:+00005:+00023:000558.2042:07185
07186:-00013:+00026:-00024:000558.2042:07186
07187:+00004:+00059:+00052:000558.2042:07187
07188:-00002:+00045:-00038:000558.2042:07188
07189:+00009:+00024:+00020:000558.2042:07189
07190:-00037:+00076:-00021:000558.2042:07190
07191:+00031:-00006:+00009:000558.2042:07191
07192:-00018:-00011:-00082:000558.2042:07192
07193:+00050:+00051:+00044:000558.2042:07193
07194:+00007:-00016:-00079:000558.2042:07194
07195:+00008:+00077:-00017:000558.2042:07195
07196:+00086:+00025:+00010:000591.1024:07196
07197:+00054:+00001:-00002:000591.1024:07197
07198:-00027:+00071:-00015:000591.1024:07198
07199:+00032:+00007:+00012:000591.1024:07199
07200:+00069:+00080:+00011:000591.1024:07200
07201:+00110:+00055:+00033:000591.1024:07201
07202:-00119:-00052:-00041:000591.1024:07202
07203:-00090:+00199:+00016:000591.1024:07203
07204:+00121:-00005:-00017:000591.1024:07204
07205:+00047:+00030:-00005:000591.1024:07205
07206:-00071:+00073:-00040:000591.1024:07206
07207:-00020:-00012:+00037:000591.1024:07207
07208:-00020:+00040:-00049:000591.1024:07208
07209:+00021:+00026:-00014:000591.1024:07209
07210:-00014:+00056:+00033:000591.1024:07210
07211:-00003:+00085:-00064:000591.1024:07211
07212:-00063:+00043:-00039:000591.1024:07212
07213:+00039:-00076:+00057:000591.1024:07213
07214:+00048:+00118:-00036:000591.1024:07214
07215:-00017:-00027:-00011:000591.1024:07215
07216:+00018:+00045:+00052:000591.1024:07216
07217:+00043:+00037:+00020:000591.1024:07217
07218:-00022:+00009:-00066:000591.1024:07218
07219:+00024:-00009:+00036:000591.1024:07219
07220:+00064:+00108:+00018:000591.1024:07220
07221:-00009:-00094:-00099:000591.1024:07221
07222:-00047:+00129:-00051:000591.1024:07222
07223:-00001:-00073:-00001:000591.1024:07223
07224:+00011:+00057:+00020:000591.1024:07224
07225:+00065:+00090:-00003:000591.1024:07225
07226:-00057:+00024:-00009:000591.1024:07226
07227:-00058:+00087:+00017:000591.1024:07227
07228:+00050:+00055:-00039:000591.1024:07228
07229:-00035:+00066:-00020:000608.6335:07229
07230:-00029:+00048:-00008:000608.6335:07230
07231:-00014:+00042:-00023:000608.6335:07231
07232:+00009:-00013:+00007:000608.6335:07232
07233:+00035:+00062:-00024:000608.6335:07233
07234:+00027:+00020:+00018:000608.6335:07234
07235:-00019:+00060:+00003:000608.6335:07235
07236:+00035:+00057:+00009:000608.6335:07236
07237:+00030:+00048:+00023:000608.6335:07237
07238:+00008:+00047:-00011:000608.6335:07238
07239:-00038:+00061:-00018:000608.6335:07239
07240:+00049:-00023:+00047:000608.6335:07240
07241:-00016:-00026:-00067:000608.6335:07241
07242:-00019:-00028:+00010:000608.6335:07242
07243:+00013:+00069:-00011:000608.6335:07243
07244:-00013:+00033:+00019:000608.6335:07244
07245:-00037:-00010:-00004:000608.6335:07245
07246:-00019:+00060:-00003:000608.6335:07246
07247:-00025:-00005:+00011:000608.6335:07247
07248:-00009:-00008:+00006:000608.6335:07248
07249:+00014:+00057:+00023:000608.6335:07249
07250:+00034:+00010:+00004:000608.6335:07250
07251:-00013:-00007:-00013:000608.6335:07251
07252:-00036:+00039:-00025:000608.6335:07252
07253:+00060:+00048:+00094:000608.6335:07253
07254:+00064:+00021:-00037:000608.6335:07254
07255:-00004:+00073:-00009:000608.6335:07255
07256:+00008:+00018:+00000:000608.6335:07256
07257:+00011:+00087:-00020:000608.6335:07257
07258:+00016:-00037:-00042:000608.6335:07258
07259:+00006:+00100:+00035:000608.6335:07259
07260:+00078:+00004:+00041:000608.6335:07260
07261:-00064:+00077:-00091:000613.2385:07261
07262:+00016:+00025:+00062:000613.2385:07262
07263:+00070:+00041:-00033:000613.2385:07263
07264:-00034:+00074:+00005:000613.2385:07264
07265:+00016:+00025:-00020:000613.2385:07265
07266:+00028:+00000:+00084:000613.2385:07266
07267:+00003:+00017:-00111:000613.2385:07267
07268:+00043:+00035:+00026:000613.2385:07268
07269:+00052:-00001:+00018:000613.2385:07269
07270:-00035:-00081:-00018:000613.2385:07270
07271:-00044:+00109:-00108:000613.2385:07271
07272:+00133:-00024:+00138:000613.2385:07272
07273:+00071:+00022:-00100:000613.2385:07273
07274:-00058:+00093:-00022:000613.2385:07274
07275:+00077:+00021:+00024:000613.2385:07275
07276:+00060:+00054:-00006:000613.2385:07276
07277:+00044:+00078:+00006:000613.2385:07277
07278:+00025:+00071:+00069:000613.2385:07278
07279:+00068:+00149:+00030:000613.2385:07279
07280:-00013:+00121:-00092:000613.2385:07280
07281:+00039:-00053:+00118:000613.2385:07281
07282:+00057:+00035:-00010:000613.2385:07282
07283:-00063:+00068:-00022:000613.2385:07283
07284:-00047:+00008:+00048:000613.2385:07284
07285:+00048:+00053:+00084:000613.2385:07285
07286:-00050:+00079:-00084:000613.2385:07286
07287:+00007:-00007:+00010:000613.2385:07287
07288:-00001:+00103:-00030:000613.2385:07288
07289:-00047:+00015:+00051:000613.2385:07289
07290:-00026:-00012:-00050:000613.2385:07290
07291:+00038:+00055:+00067:000613.2385:07291
07292:+00027:-00020:-00030:000613.2385:07292
07293:-00011:+00048:-00062:000613.2385:07293
07294:+00049:+00058:+00002:000620.4440:07294
07295:+00033:+00022:-00014:000620.4440:07295
07296:-00020:+00024:-00065:000620.4440:07296
07297:+00064:+00040:-00021:000620.4440:07297
07298:+00014:+00103:+00011:000620.4440:07298
07299:-00078:-00080:-00049:000620.4440:07299
07300:-00051:+00120:+00001:000620.4440:07300
07301:+00065:-00069:+00086:000620.4440:07301
07302:-00029:+00095:-00071:000620.4440:07302
07303:-00024:+00018:+00000:000620.4440:07303
07304:+00002:+00034:-00009:000620.4440:07304
07305:-00034:-00007:-00025:000620.4440:07305
07306:-00040:+00045:-00052:000620.4440:07306
07307:+00001:+00022:+00007:000620.4440:07307
07308:-00026:-00057:-00031:000620.4440:07308
07309:-00033:-00025:+00019:000620.4440:07309
07310:+00006:+00071:+00020:000620.4440:07310
07311:+00042:-00029:-00036:000620.4440:07311
07312:-00035:+00037:-00082:000620.4440:07312
07313:+00034:+00022:+00066:000620.4440:07313
07314:+00044:+00062:-00064:000620.4440:07314
07315:-00064:+00031:-00008:000620.4440:07315
07316:+00149:+00040:+00009:000620.4440:07316
07317:+00063:+00069:-00016:000620.4440:07317
07318:-00146:-00007:-00004:000620.4440:07318
07319:+00012:-00016:+00068:000620.4440:07319
07320:+00063:-00030:+00052:000620.4440:07320
07321:-00042:+00041:-00023:000620.4440:07321
07322:-00007:+00064:+00041:000620.4440:07322
07323:-00034:+00054:+00016:000620.4440:07323
07324:+00002:+00044:+00018:000620.4440:07324
07325:+00020:+00027:-00019:000620.4440:07325
07326:+00016:+00065:+00006:000625.9543:07326
07327:-00057:-00041:+00019:000625.9543:07327
07328:-00017:+00089:-00052:000625.9543:07328
07329:+00063:+00005:+00046:000625.9543:07329
07330:+00046:+00010:-00051:000625.9543:07330
07331:-00065:+00012:-00024:000625.9543:07331
07332:+00019:+00059:+00035:000625.9543:07332
07333:+00030:+00033:-00008:000625.9543:07333
07334:-00048:+00058:-00013:000625.9543:07334
07335:+00027:+00023:+00013:000625.9543:07335
07336:+00017:+00109:-00017:000625.9543:07336
07337:-00086:+00025:+00003:000625.9543:07337
07338:-00003:+00033:-00004:000625.9543:07338
07339:+00043:-00009:+00052:000625.9543:07339
07340:-00078:+00128:-00042:000625.9543:07340
07341:-00033:-00010:+00011:000625.9543:07341
07342:-00019:+00072:-00015:000625.9543:07342
07343:-00039:+00047:-00066:000625.9543:07343
07344:-00051:+00025:+00002:000625.9543:07344
07345:+00049:+00052:+00057:000625.9543:07345
07346:+00032:-00007:-00114:000625.9543:07346
07347:-00169:+00040:-00025:000625.9543:07347
07348:+00084:-00015:+00021:000625.9543:07348
07349:+00049:+00124:-00001:000625.9543:07349
07350:-00042:+00025:-00030:000625.9543:07350
07351:+00014:+00000:+00046:000625.9543:07351
07352:+00023:+00044:+00036:000625.9543:07352
07353:+00028:+00057:-00039:000625.9543:07353
07354:+00032:+00035:+00065:000625.9543:07354
07355:+00030:+00053:-00015:000625.9543:07355
07356:-00120:-00070:-00042:000625.9543:07356
07357:-00011:-00024:+00044:000625.9543:07357
07358:+00059:-00007:-00011:000616.2796:07358
07359:-00083:-00082:-00037:000616.2796:07359
07360:-00029:+00164:+00026:000616.2796:07360
07361:+00029:-00042:+00071:000616.2796:07361
07362:-00039:+00020:-00088:000616.2796:07362
07363:+00018:+00037:+00016:000616.2796:07363
07364:-00001:+00066:+00020:000616.2796:07364
07365:+00044:-00016:-00066:000616.2796:07365
07366:-00117:-00052:-00064:000616.2796:07366
07367:+00026:-00072:+00051:000616.2796:07367
07368:+00074:+00083:-00021:000616.2796:07368
07369:+00019:-00034:-00007:000616.2796:07369
07370:+00003:+00045:-00007:000616.2796:07370
07371:+00040:+00040:+00064:000616.2796:07371
07372:+00053:+00052:-00077:000616.2796:07372
07373:+00069:+00025:+00078:000616.2796:07373
07374:+00061:+00099:-00047:000616.2796:07374
07375:-00114:-00108:-00112:000616.2796:07375
07376:-00073:+00062:+00045:000616.2796:07376
07377:+00132:-00144:+00022:000616.2796:07377
07378:-00063:+00008:+00015:000616.2796:07378
07379:-00034:-00008:-00068:000616.2796:07379
07380:-00015:+00015:+00035:000616.2796:07380
07381:-00024:+00028:-00092:000616.2796:07381
07382:+00084:+00057:-00051:000616.2796:07382
07383:-00065:+00002:-00003:000616.2796:07383
07384:-00012:+00038:+00026:000616.2796:07384
07385:-00065:-00147:-00077:000616.2796:07385
07386:+00069:-00013:+00095:000616.2796:07386
07387:+00104:-00049:-00078:000616.2796:07387
07388:-00054:-00005:+00026:000616.2796:07388
07389:+00031:+00039:-00010:000616.2796:07389
07390:+00066:-00013:+00028:000619.1989:07390
07391:-00033:-00004:-00067:000619.1989:07391
07392:+00055:+00043:+00080:000619.1989:07392
07393:-00016:-00008:+00008:000619.1989:07393
07394:-00011:-00002:-00041:000619.1989:07394
07395:-00095:+00288:+00014:000619.1989:07395
07396:+00097:-00064:+00129:000619.1989:07396
07397:-00011:+00131:-00039:000619.1989:07397
07398:-00065:+00013:-00025:000619.1989:07398
07399:+00022:+00033:-00009:000619.1989:07399
07400:-00032:+00022:-00028:000619.1989:07400
07401:-00062:+00032:-00083:000619.1989:07401
07402:+00029:+00006:+00070:000619.1989:07402
07403:+00029:+00139:-00004:000619.1989:07403
07404:-00062:-00132:-00084:000619.1989:07404
07405:+00022:+00192:+00022:000619.1989:07405
07406:+00100:-00212:-00071:000619.1989:07406
07407:-00028:+00121:-00014:000619.1989:07407
07408:+00017:+00053:-00035:000619.1989:07408
07409:+00025:-00014:+00052:000619.1989:07409
07410:-00008:+00029:-00065:000619.1989:07410
07411:+00051:+00086:+00027:000619.1989:07411
07412:+00060:+00027:+00068:000619.1989:07412
07413:-00067:-00033:-00102:000619.1989:07413
07414:-00151:+00311:-00020:000619.1989:07414
07415:+00133:-00168:+00172:000619.1989:07415
07416:-00029:+00213:-00076:000619.1989:07416
07417:-00076:-00052:-00060:000619.1989:07417
07418:+00032:+00069:+00002:000619.1989:07418
07419:-00049:+00020:-00045:000619.1989:07419
07420:-00011:+00021:-00077:000619.1989:07420
07421:+00063:+00000:+00097:000619.1989:07421
07422:+00019:+00092:-00051:000625.0013:07422
07423:-00087:-00153:-00030:000625.0013:07423
07424:+00065:+00090:+00065:000625.0013:07424
07425:+00103:-00180:-00074:000625.0013:07425
07426:-00060:+00125:-00021:000625.0013:07426
07427:+00008:+00075:-00009:000625.0013:07427
07428:+00048:+00092:+00041:000625.0013:07428
07429:-00053:+00027:-00060:000625.0013:07429
07430:+00053:+00046:+00052:000625.0013:07430
07431:+00019:+00023:+00022:000625.0013:07431
07432:-00019:-00032:-00023:000625.0013:07432
07433:-00040:+00277:-00030:000625.0013:07433
07434:+00036:-00096:+00139:000625.0013:07434
07435:+00014:+00185:-00057:000625.0013:07435
07436:-00001:+00032:-00024:000625.0013:07436
07437:-00052:+00069:-00006:000625.0013:07437
07438:-00029:+00011:-00066:000625.0013:07438
07439:-00057:+00076:-00041:000625.0013:07439
07440:+00016:+00057:+00029:000625.0013:07440
07441:+00002:+00102:-00015:000625.0013:07441
07442:-00029:+00056:-00012:000625.0013:07442
07443:-00045:+00169:-00051:000625.0013:07443
07444:-00021:-00026:+00010:000625.0013:07444
07445:+00078:+00092:-00014:000625.0013:07445
07446:-00033:+00047:-00047:000625.0013:07446
07447:-00047:+00073:+00056:000625.0013:07447
07448:-00005:+00048:-00073:000625.0013:07448
07449:+00013:+00044:+00023:000625.0013:07449
07450:+00042:-00004:-00036:000625.0013:07450
07451:-00042:+00064:+00006:000625.0013:07451
07452:-00068:+00076:-00058:000625.0013:07452
07453:+00022:+00076:-00026:000625.0013:07453
07454:+00012:+00076:-00018:000622.7747:07454
07455:-00022:+00031:-00023:000622.7747:07455
07456:-00050:+00060:-00065:000622.7747:07456
07457:+00051:+00025:-00009:000622.7747:07457
07458:-00023:+00038:-00036:000622.7747:07458
07459:-00053:-00039:-00019:000622.7747:07459
07460:+00012:+00062:+00000:000622.7747:07460
07461:+00026:+00021:+00005:000622.7747:07461
07462:-00069:+00118:-00032:000622.7747:07462
07463:-00047:+00004:-00066:000622.7747:07463
07464:+00063:+00064:-00018:000622.7747:07464
07465:+00019:-00034:-00006:000622.7747:07465
07466:-00052:+00039:-00047:000622.7747:07466
07467:-00012:+00004:-00065:000622.7747:07467
07468:+00020:+00058:+00047:000622.7747:07468
07469:+00098:+00000:+00018:000622.7747:07469
07470:-00032:+00101:-00036:000622.7747:07470
07471:-00048:+00073:-00034:000622.7747:07471
07472:-00001:+00042:-00052:000622.7747:07472
07473:+00063:+00091:+00015:000622.7747:07473
07474:+00016:-00013:-00052:000622.7747:07474
07475:-00055:+00062:-00031:000622.7747:07475
07476:+00011:+00065:+00004:000622.7747:07476
07477:+00021:+00019:+00035:000622.7747:07477
07478:-00047:+00045:-00024:000622.7747:07478
07479:+00006:+00077:-00031:000622.7747:07479
07480:-00010:+00031:+00024:000622.7747:07480
07481:-00035:+00074:+00018:000622.7747:07481
07482:-00017:+00026:-00023:000622.7747:07482
07483:+00021:+00056:-00031:000622.7747:07483
07484:+00051:+00047:+00031:000622.7747:07484
07485:+00002:+00025:-00015:000622.7747:07485
07486:-00025:-00009:-00013:000631.8077:07486
07487:+00034:+00040:-00007:000631.8077:07487
07488:+00059:+00029:+00013:000631.8077:07488
07489:-00020:+00104:+00006:000631.8077:07489
07490:-00031:-00052:+00008:000631.8077:07490
07491:-00024:+00130:-00090:000631.8077:07491
07492:+00109:+00056:+00030:000631.8077:07492
07493:+00056:+00030:-00053:000631.8077:07493
07494:-00083:+00050:-00074:000631.8077:07494
07495:+00053:+00072:+00028:000631.8077:07495
07496:+00054:+00023:-00001:000631.8077:07496
07497:-00063:+00057:-00029:000631.8077:07497
07498:-00012:+00102:+00007:000631.8077:07498
07499:-00010:+00004:-00027:000631.8077:07499
07500:-00006:+00102:+00023:000631.8077:07500
07501:+00002:-00039:-00083:000631.8077:07501
07502:-00062:+00034:+00057:000631.8077:07502
07503:+00046:+00055:-00032:000631.8077:07503
07504:+00008:+00015:-00034:000631.8077:07504
07505:-00027:+00008:-00045:000631.8077:07505
07506:-00007:+00077:+00015:000631.8077:07506
07507:+00068:-00042:+00033:000631.8077:07507
07508:+00047:+00068:-00001:000631.8077:07508
07509:-00062:+00051:-00046:000631.8077:07509
07510:-00044:+00106:-00042:000631.8077:07510
07511:+00113:+00016:+00013:000631.8077:07511
07512:+00023:+00030:-00039:000631.8077:07512
07513:-00065:+00043:-00035:000631.8077:07513
07514:+00003:+00076:-00012:000631.8077:07514
07515:-00013:+00041:-00002:000631.8077:07515
07516:-00004:+00004:-00003:000631.8077:07516
07517:+00027:+00053:-00034:000631.8077:07517
07518:-00078:-00002:+00019:000629.4436:07518
07519:-00009:+00113:-00040:000629.4436:07519
07520:+00019:+00011:+00038:000629.4436:07520
07521:+00015:+00074:-00001:000629.4436:07521
07522:-00008:+00043:-00031:000629.4436:07522
07523:+00000:+00011:+00018:000629.4436:07523
07524:+00013:+00025:-00029:000629.4436:07524
07525:-00033:+00062:-00017:000629.4436:07525
07526:+00056:+00026:+00024:000629.4436:07526
07527:-00010:+00060:-00027:000629.4436:07527
07528:-00055:+00054:-00039:000629.4436:07528
07529:-00036:+00075:-00016:000629.4436:07529
07530:+00036:+00025:+00021:000629.4436:07530
07531:-00003:+00067:-00046:000629.4436:07531
07532:-00021:+00030:-00010:000629.4436:07532
07533:-00018:+00057:-00013:000629.4436:07533
07534:-00010:+00009:-00035:000629.4436:07534
07535:-00032:+00038:-00026:000629.4436:07535
07536:+00011:+00037:-00016:000629.4436:07536
07537:-00050:+00009:-00028:000629.4436:07537
07538:-00025:+00009:-00037:000629.4436:07538
07539:-00012:+00079:-00001:000629.4436:07539
07540:+00028:-00024:+00018:000629.4436:07540
07541:-00006:+00043:-00034:000629.4436:07541
07542:-00019:+00028:+00011:000629.4436:07542
07543:+00023:+00021:-00036:000629.4436:07543
07544:+00008:+00037:-00016:000629.4436:07544
07545:+00046:+00055:-00012:000629.4436:07545
07546:-00014:+00019:-00026:000629.4436:07546
07547:-00093:+00106:-00052:000629.4436:07547
07548:+00027:+00032:-00049:000629.4436:07548
07549:+00047:-00084:+00055:000629.4436:07549
07550:+00020:+00044:-00109:000619.9617:07550
07551:+00024:+00007:-00003:000619.9617:07551
07552:+00031:+00091:-00018:000619.9617:07552
07553:-00032:+00041:-00083:000619.9617:07553
07554:+00001:+00055:-00011:000619.9617:07554
07555:+00069:+00069:+00054:000619.9617:07555
07556:-00043:-00084:-00088:000619.9617:07556
07557:-00003:+00178:-00004:000619.9617:07557
07558:+00061:-00097:+00020:000619.9617:07558
07559:+00007:+00015:-00014:000619.9617:07559
07560:-00051:+00026:-00062:000619.9617:07560
07561:+00035:+00059:+00036:000619.9617:07561
07562:-00034:+00003:-00057:000619.9617:07562
07563:-00034:-00006:+00068:000619.9617:07563
07564:+00099:+00062:+00044:000619.9617:07564
07565:-00049:-00019:-00032:000619.9617:07565
07566:-00145:+00246:-00069:000619.9617:07566
07567:+00114:-00064:+00090:000619.9617:07567
07568:-00001:+00036:-00072:000619.9617:07568
07569:-00067:+00052:-00033:000619.9617:07569
07570:+00086:+00018:+00009:000619.9617:07570
07571:-00039:+00051:-00077:000619.9617:07571
07572:-00080:+00041:-00103:000619.9617:07572
07573:+00029:+00031:+00068:000619.9617:07573
07574:+00050:+00087:+00024:000619.9617:07574
07575:-00061:-00061:-00108:000619.9617:07575
07576:-00007:+00186:+00019:000619.9617:07576
07577:+00056:-00086:-00010:000619.9617:07577
07578:-00047:+00067:-00070:000619.9617:07578
07579:+00048:+00078:-00022:000619.9617:07579
07580:+00014:+00052:+00022:000619.9617:07580
07581:-00081:-00014:-00046:000619.9617:07581
07582:-00016:+00051:+00050:000626.0595:07582
07583:+00131:+00030:+00112:000626.0595:07583
07584:-00076:+00063:-00082:000626.0595:07584
07585:-00156:-00078:-00065:000626.0595:07585
07586:+00089:+00026:+00061:000626.0595:07586
07587:+00006:+00049:-00065:000626.0595:07587
07588:-00083:+00026:-00052:000626.0595:07588
07589:+00014:+00043:+00035:000626.0595:07589
07590:-00031:+00053:-00041:000626.0595:07590
07591:-00029:+00033:-00072:000626.0595:07591
07592:+00024:+00003:+00029:000626.0595:07592
07593:+00004:+00133:-00018:000626.0595:07593
07594:-00083:-00179:-00051:000626.0595:07594
07595:+00024:+00192:+00032:000626.0595:07595
07596:+00040:-00141:-00053:000626.0595:07596
07597:-00063:+00101:-00084:000626.0595:07597
07598:+00028:+00070:-00020:000626.0595:07598
07599:+00026:+00062:+00046:000626.0595:07599
07600:-00076:+00036:-00075:000626.0595:07600
07601:-00033:+00052:+00059:000626.0595:07601
07602:+00119:+00054:+00045:000626.0595:07602
07603:-00113:-00149:-00082:000626.0595:07603
07604:-00190:+00007:-00041:000626.0595:07604
07605:+00116:-00128:+00172:000626.0595:07605
07606:-00011:+00096:-00056:000626.0595:07606
07607:-00054:+00009:-00024:000626.0595:07607
07608:+00047:+00000:+00062:000626.0595:07608
07609:-00080:+00044:-00094:000626.0595:07609
07610:-00024:-00007:-00038:000626.0595:07610
07611:+00075:-00006:+00040:000626.0595:07611
07612:+00011:-00016:-00056:000626.0595:07612
07613:-00107:-00023:-00044:000626.0595:07613
07614:+00066:-00145:+00090:000635.6495:07614
07615:+00053:+00053:-00057:000635.6495:07615
07616:-00008:-00040:-00002:000635.6495:07616
07617:+00030:+00037:+00019:000635.6495:07617
07618:+00002:+00043:+00022:000635.6495:07618
07619:-00030:+00015:-00049:000635.6495:07619
07620:+00017:+00038:+00045:000635.6495:07620
07621:+00102:+00067:+00081:000635.6495:07621
07622:-00100:-00094:-00101:000635.6495:07622
07623:-00133:+00145:+00060:000635.6495:07623
07624:+00141:-00049:+00072:000635.6495:07624
07625:-00047:+00031:-00015:000635.6495:07625
07626:-00041:-00017:-00045:000635.6495:07626
07627:+00052:+00005:+00076:000635.6495:07627
07628:-00107:+00056:-00089:000635.6495:07628
07629:-00023:+00019:+00007:000635.6495:07629
07630:+00013:+00015:+00037:000635.6495:07630
07631:-00042:+00092:-00003:000635.6495:07631
07632:-00011:-00071:-00023:000635.6495:07632
07633:-00012:+00052:+00037:000635.6495:07633
07634:-00035:-00073:-00054:000635.6495:07634
07635:-00006:+00063:+00008:000635.6495:07635
07636:+00007:+00060:-00004:000635.6495:07636
07637:-00015:+00094:-00013:000635.6495:07637
07638:-00027:+00024:-00028:000635.6495:07638
07639:+00013:-00041:+00005:000635.6495:07639
07640:+00039:+00026:-00022:000635.6495:07640
07641:-00006:-00026:+00014:000635.6495:07641
07642:-00037:-00022:-00049:000635.6495:07642
07643:+00023:+00014:+00000:000635.6495:07643
07644:-00004:+00023:+00003:000635.6495:07644
07645:-00005:+00059:-00013:000627.8665:07645
07646:+00005:+00039:+00016:000627.8665:07646
07647:-00028:-00011:-00038:000627.8665:07647
07648:-00028:+00060:-00049:000627.8665:07648
07649:+00000:+00033:-00019:000627.8665:07649
07650:+00009:-00039:-00019:000627.8665:07650
07651:-00032:+00039:-00008:000627.8665:07651
07652:-00050:-00037:-00031:000627.8665:07652
07653:+00016:+00034:-00014:000627.8665:07653
07654:+00045:-00017:+00068:000627.8665:07654
07655:+00004:+00064:-00044:000627.8665:07655
07656:-00018:+00022:+00006:000627.8665:07656
07657:+00023:+00057:-00016:000627.8665:07657
07658:+00054:-00028:-00016:000627.8665:07658
07659:+00028:+00049:+00018:000627.8665:07659
07660:-00020:-00067:+00010:000627.8665:07660
07661:-00008:+00103:-00032:000627.8665:07661
07662:+00025:+00005:-00004:000627.8665:07662
07663:+00013:-00005:+00046:000627.8665:07663
07664:+00014:+00037:-00035:000627.8665:07664
07665:+00016:+00018:-00006:000627.8665:07665
07666:+00001:+00040:-00003:000627.8665:07666
07667:-00001:+00037:+00015:000627.8665:07667
07668:-00035:+00032:-00045:000627.8665:07668
07669:-00001:-00003:+00060:000627.8665:07669
07670:+00030:+00012:+00009:000627.8665:07670
07671:-00078:+00034:-00014:000627.8665:07671
07672:-00020:+00004:+00003:000627.8665:07672
07673:+00054:+00051:+00004:000627.8665:07673
07674:+00007:+00046:-00001:000627.8665:07674
07675:+00021:+00053:-00018:000627.8665:07675
07676:-00051:+00075:-00016:000627.8665:07676
07677:-00067:+00002:-00017:000635.7011:07677
07678:+00046:+00085:-00014:000635.7011:07678
07679:+00062:-00033:+00027:000635.7011:07679
07680:-00012:+00066:-00099:000635.7011:07680
07681:-00096:-00041:+00029:000635.7011:07681
07682:+00058:+00084:+00053:000635.7011:07682
07683:+00094:+00005:-00036:000635.7011:07683
07684:-00030:+00067:-00039:000635.7011:07684
07685:-00019:+00034:+00046:000635.7011:07685
07686:-00020:+00037:-00021:000635.7011:07686
07687:-00026:+00171:-00100:000635.7011:07687
07688:+00064:-00066:+00104:000635.7011:07688
07689:+00030:-00001:-00038:000635.7011:07689
07690:-00143:-00031:-00047:000635.7011:07690
07691:-00012:+00055:+00053:000635.7011:07691
07692:+00063:+00011:+00032:000635.7011:07692
07693:+00000:+00039:+00006:000635.7011:07693
07694:+00045:+00063:+00003:000635.7011:07694
07695:-00101:+00032:-00064:000635.7011:07695
07696:-00076:+00076:-00007:000635.7011:07696
07697:+00182:+00098:+00084:000635.7011:07697
07698:-00108:+00016:-00055:000635.7011:07698
07699:-00158:+00099:+00025:000635.7011:07699
07700:+00093:+00018:+00042:000635.7011:07700
07701:+00063:+00057:+00000:000635.7011:07701
07702:+00006:+00057:-00056:000635.7011:07702
07703:-00018:+00059:-00001:000635.7011:07703
07704:-00023:+00021:-00010:000635.7011:07704
07705:-00022:+00018:-00028:000635.7011:07705
07706:+00042:+00069:+00020:000635.7011:07706
07707:-00034:+00041:-00013:000635.7011:07707
07708:-00072:+00111:-00108:000640.6377:07708
07709:+00065:+00005:+00014:000640.6377:07709
07710:+00045:+00041:-00026:000640.6377:07710
07711:-00051:+00021:-00069:000640.6377:07711
07712:+00048:+00034:+00052:000640.6377:07712
07713:+00013:+00015:+00000:000640.6377:07713
07714:-00008:+00031:-00070:000640.6377:07714
07715:+00068:+00077:+00061:000640.6377:07715
07716:-00002:-00044:+00015:000640.6377:07716
07717:-00049:+00137:-00096:000640.6377:07717
07718:+00018:-00040:+00032:000640.6377:07718
07719:-00016:+00097:-00032:000640.6377:07719
07720:-00021:+00008:-00010:000640.6377:07720
07721:+00015:+00049:+00010:000640.6377:07721
07722:-00037:+00024:-00033:000640.6377:07722
07723:-00026:+00037:-00021:000640.6377:07723
07724:+00020:+00037:+00015:000640.6377:07724
07725:-00014:+00104:-00020:000640.6377:07725
07726:-00059:+00095:-00040:000640.6377:07726
07727:-00022:+00106:-00013:000640.6377:07727
07728:-00010:+00037:-00040:000640.6377:07728
07729:-00023:+00057:-00032:000640.6377:07729
07730:+00038:+00022:-00026:000640.6377:07730
07731:-00002:+00051:+00031:000640.6377:07731
07732:-00053:+00022:-00046:000640.6377:07732
07733:+00042:+00016:+00018:000640.6377:07733
07734:+00077:+00113:-00035:000640.6377:07734
07735:-00043:-00017:+00047:000640.6377:07735
07736:-00018:+00079:-00084:000640.6377:07736
07737:+00015:+00056:+00059:000640.6377:07737
07738:+00004:+00019:-00034:000640.6377:07738
07739:-00015:+00013:-00019:000640.6377:07739
07740:-00003:+00021:+00032:000630.4673:07740
07741:-00035:+00012:-00065:000630.4673:07741
07742:-00016:+00058:+00014:000630.4673:07742
07743:+00072:+00053:+00042:000630.4673:07743
07744:-00076:-00098:-00109:000630.4673:07744
07745:-00158:+00217:-00063:000630.4673:07745
07746:+00085:-00141:+00154:000630.4673:07746
07747:-00041:+00056:-00061:000630.4673:07747
07748:-00061:+00044:-00042:000630.4673:07748
07749:+00082:-00028:+00079:000630.4673:07749
07750:-00046:-00003:-00012:000630.4673:07750
07751:-00038:+00041:-00029:000630.4673:07751
07752:+00111:+00021:+00033:000630.4673:07752
07753:+00080:-00087:-00028:000630.4673:07753
07754:-00113:+00002:-00066:000630.4673:07754
07755:+00109:-00124:+00085:000630.4673:07755
07756:+00073:+00042:-00028:000630.4673:07756
07757:-00057:+00055:-00052:000630.4673:07757
07758:+00079:-00043:+00067:000630.4673:07758
07759:+00070:+00084:-00069:000630.4673:07759
07760:-00030:-00009:-00093:000630.4673:07760
07761:+00077:+00018:+00074:000630.4673:07761
07762:+00089:+00062:+00027:000630.4673:07762
07763:-00129:-00084:-00101:000630.4673:07763
07764:-00059:+00061:+00087:000630.4673:07764
07765:+00074:-00083:+00085:000630.4673:07765
07766:-00075:+00038:-00062:000630.4673:07766
07767:-00064:-00003:-00031:000630.4673:07767
07768:+00061:+00034:+00108:000630.4673:07768
07769:-00044:+00027:-00108:000630.4673:07769
07770:-00051:+00025:-00073:000630.4673:07770
07771:+00081:+00027:+00067:000635.0735:07771
07772:+00068:-00095:-00095:000635.0735:07772
07773:-00117:+00028:-00088:000635.0735:07773
07774:+00131:-00076:+00174:000635.0735:07774
07775:+00076:+00134:-00071:000635.0735:07775
07776:-00089:-00028:-00039:000635.0735:07776
07777:+00058:+00080:+00057:000635.0735:07777
07778:+00096:+00006:-00079:000635.0735:07778
07779:-00084:+00024:-00118:000635.0735:07779
07780:+00029:+00025:+00078:000635.0735:07780
07781:+00033:+00056:+00030:000635.0735:07781
07782:-00113:+00025:-00080:000635.0735:07782
07783:-00003:-00071:+00112:000635.0735:07783
07784:+00051:-00006:+00057:000635.0735:07784
07785:-00049:-00014:-00015:000635.0735:07785
07786:-00010:+00019:+00022:000635.0735:07786
07787:+00053:+00026:+00079:000635.0735:07787
07788:-00015:+00029:-00050:000635.0735:07788
07789:-00009:+00008:-00044:000635.0735:07789
07790:+00083:+00074:+00077:000635.0735:07790
07791:+00003:-00028:-00031:000635.0735:07791
07792:-00006:+00244:-00107:000635.0735:07792
07793:+00102:+00044:+00062:000635.0735:07793
07794:+00008:-00038:-00017:000635.0735:07794
07795:-00057:+00081:-00102:000635.0735:07795
07796:+00083:+00043:+00100:000635.0735:07796
07797:+00000:+00047:-00044:000635.0735:07797
07798:+00016:+00072:-00055:000635.0735:07798
07799:+00028:+00079:+00022:000635.0735:07799
07800:-00071:-00096:-00083:000635.0735:07800
07801:+00020:+00112:-00042:000635.0735:07801
07802:+00096:+00100:+00005:000645.3385:07802
07803:-00052:+00025:+00005:000645.3385:07803
07804:-00019:+00087:-00078:000645.3385:07804
07805:+00063:-00005:+00024:000645.3385:07805
07806:+00021:+00046:+00007:000645.3385:07806
07807:-00001:+00037:-00041:000645.3385:07807
07808:+00053:+00078:+00010:000645.3385:07808
07809:-00026:-00104:-00030:000645.3385:07809
07810:-00052:+00094:-00035:000645.3385:07810
07811:+00057:-00084:+00049:000645.3385:07811
07812:-00039:+00020:+00008:000645.3385:07812
07813:-00051:+00088:-00057:000645.3385:07813
07814:+00033:+00055:+00009:000645.3385:07814
07815:-00008:+00035:-00034:000645.3385:07815
07816:-00036:+00020:-00025:000645.3385:07816
07817:-00032:+00015:-00034:000645.3385:07817
07818:-00008:+00060:-00034:000645.3385:07818
07819:-00045:-00035:+00005:000645.3385:07819
07820:+00016:+00018:+00009:000645.3385:07820
07821:+00063:+00096:-00019:000645.3385:07821
07822:-00002:+00101:-00005:000645.3385:07822
07823:+00008:+00019:+00012:000645.3385:07823
07824:-00015:+00092:-00078:000645.3385:07824
07825:-00065:+00073:-00022:000645.3385:07825
07826:+00081:-00058:-00005:000645.3385:07826
07827:+00022:+00035:-00040:000645.3385:07827
07828:+00004:-00006:-00002:000645.3385:07828
07829:-00018:+00090:-00012:000645.3385:07829
07830:+00008:+00034:+00015:000645.3385:07830
07831:+00011:+00051:+00013:000645.3385:07831
07832:+00016:-00006:-00008:000645.3385:07832
07833:-00043:+00036:-00019:000640.9515:07833
07834:-00022:+00033:-00015:000640.9515:07834
07835:+00005:+00039:+00000:000640.9515:07835
07836:-00016:+00054:-00042:000640.9515:07836
07837:+00035:-00001:+00087:000640.9515:07837
07838:+00024:-00008:-00027:000640.9515:07838
07839:-00050:+00075:-00015:000640.9515:07839
07840:-00016:-00023:+00039:000640.9515:07840
07841:+00050:+00102:+00016:000640.9515:07841
07842:+00019:+00025:+00005:000640.9515:07842
07843:-00001:+00036:-00035:000640.9515:07843
07844:-00022:+00089:+00018:000640.9515:07844
07845:+00041:-00009:-00031:000640.9515:07845
07846:+00035:+00099:-00014:000640.9515:07846
07847:-00031:-00008:-00048:000640.9515:07847
07848:-00056:+00076:+00034:000640.9515:07848
07849:+00028:+00056:-00008:000640.9515:07849
07850:+00033:+00053:+00022:000640.9515:07850
07851:-00040:+00011:-00052:000640.9515:07851
07852:-00049:+00028:-00049:000640.9515:07852
07853:+00019:+00037:+00028:000640.9515:07853
07854:+00006:-00067:-00049:000640.9515:07854
07855:-00032:+00109:-00058:000640.9515:07855
07856:+00041:+00018:+00010:000640.9515:07856
07857:+00016:-00031:-00032:000640.9515:07857
07858:-00038:+00068:-00012:000640.9515:07858
07859:+00027:+00025:+00028:000640.9515:07859
07860:+00031:+00004:+00047:000640.9515:07860
07861:-00050:+00042:-00056:000640.9515:07861
07862:+00004:+00009:+00014:000640.9515:07862
07863:+00010:-00018:-00001:000640.9515:07863
07864:-00019:+00128:-00062:000649.0546:07864
07865:+00001:-00054:+00093:000649.0546:07865
07866:-00009:+00072:-00055:000649.0546:07866
07867:+00007:+00062:-00050:000649.0546:07867
07868:+00003:-00022:-00020:000649.0546:07868
07869:-00014:+00028:-00017:000649.0546:07869
07870:-00024:+00034:-00039:000649.0546:07870
07871:+00051:+00009:+00000:000649.0546:07871
07872:-00008:-00022:-00021:000649.0546:07872
07873:-00046:+00015:-00058:000649.0546:07873
07874:+00036:-00001:+00075:000649.0546:07874
07875:-00003:+00028:-00048:000649.0546:07875
07876:-00003:+00072:+00004:000649.0546:07876
07877:-00005:-00003:+00022:000649.0546:07877
07878:+00022:+00023:+00018:000649.0546:07878
07879:-00031:+00025:-00001:000649.0546:07879
07880:+00034:+00026:-00003:000649.0546:07880
07881:+00000:+00078:-00039:000649.0546:07881
07882:-00040:+00093:-00030:000649.0546:07882
07883:+00075:-00119:+00111:000649.0546:07883
07884:+00064:+00025:-00041:000649.0546:07884
07885:-00029:+00058:-00023:000649.0546:07885
07886:+00045:+00015:+00043:000649.0546:07886
07887:+00056:+00068:+00016:000649.0546:07887
07888:-00019:+00033:-00013:000649.0546:07888
07889:+00064:+00035:+00029:000649.0546:07889
07890:-00017:+00012:-00026:000649.0546:07890
07891:-00021:+00178:-00015:000649.0546:07891
07892:+00080:-00012:+00052:000649.0546:07892
07893:-00029:+00115:-00073:000649.0546:07893
07894:-00032:+00044:-00030:000649.0546:07894
07895:+00035:+00025:+00030:000653.5859:07895
07896:-00014:+00028:-00037:000653.5859:07896
07897:-00096:+00075:-00046:000653.5859:07897
07898:+00018:+00001:-00021:000653.5859:07898
07899:-00029:+00057:-00015:000653.5859:07899
07900:-00016:+00004:+00008:000653.5859:07900
07901:+00073:-00024:+00081:000653.5859:07901
07902:-00057:+00149:-00139:000653.5859:07902
07903:-00047:+00089:+00108:000653.5859:07903
07904:+00101:+00030:+00021:000653.5859:07904
07905:-00077:+00055:-00026:000653.5859:07905
07906:-00074:+00066:-00047:000653.5859:07906
07907:+00049:+00014:+00017:000653.5859:07907
07908:-00003:+00049:-00041:000653.5859:07908
07909:-00029:+00025:-00042:000653.5859:07909
07910:-00038:+00019:+00026:000653.5859:07910
07911:-00055:-00038:-00107:000653.5859:07911
07912:-00049:+00089:-00004:000653.5859:07912
07913:+00073:+00000:+00045:000653.5859:07913
07914:+00037:+00019:+00007:000653.5859:07914
07915:-00090:+00040:-00042:000653.5859:07915
07916:-00024:+00012:+00011:000653.5859:07916
07917:+00080:+00057:+00001:000653.5859:07917
07918:+00007:-00007:-00029:000653.5859:07918
07919:+00033:+00073:+00064:000653.5859:07919
07920:-00019:-00076:+00034:000653.5859:07920
07921:-00052:+00085:-00081:000653.5859:07921
07922:+00095:+00032:+00053:000653.5859:07922
07923:+00011:-00007:-00054:000653.5859:07923
07924:-00131:+00014:-00040:000653.5859:07924
07925:-00027:+00007:+00052:000653.5859:07925
07926:+00024:-00002:-00022:000644.6486:07926
07927:-00013:+00033:-00045:000644.6486:07927
07928:+00018:+00063:+00015:000644.6486:07928
07929:-00045:-00092:+00007:000644.6486:07929
07930:-00070:+00149:-00049:000644.6486:07930
07931:+00089:-00012:+00135:000644.6486:07931
07932:+00040:+00060:-00047:000644.6486:07932
07933:-00035:+00092:-00043:000644.6486:07933
07934:+00001:+00039:-00010:000644.6486:07934
07935:+00051:+00004:+00083:000644.6486:07935
07936:+00020:+00041:-00045:000644.6486:07936
07937:+00053:+00132:+00050:000644.6486:07937
07938:+00022:-00053:-00029:000644.6486:07938
07939:-00114:+00184:-00174:000644.6486:07939
07940:+00141:+00014:+00030:000644.6486:07940
07941:+00074:-00014:-00068:000644.6486:07941
07942:-00101:+00050:-00034:000644.6486:07942
07943:+00025:+00034:+00013:000644.6486:07943
07944:+00056:+00029:+00028:000644.6486:07944
07945:-00062:+00058:-00082:000644.6486:07945
07946:+00008:+00091:+00071:000644.6486:07946
07947:+00042:-00063:+00025:000644.6486:07947
07948:-00127:+00110:-00136:000644.6486:07948
07949:-00054:-00003:+00030:000644.6486:07949
07950:+00156:+00008:+00083:000644.6486:07950
07951:-00011:+00064:-00115:000644.6486:07951
07952:-00106:-00005:-00111:000644.6486:07952
07953:+00011:+00024:+00035:000644.6486:07953
07954:+00048:+00063:-00062:000644.6486:07954
07955:+00030:+00045:-00034:000644.6486:07955
07956:-00035:-00041:+00018:000644.6486:07956
07957:-00119:+00225:-00150:000651.4501:07957
07958:+00012:-00024:+00090:000651.4501:07958
07959:+00110:+00088:+00018:000651.4501:07959
07960:+00002:+00015:-00067:000651.4501:07960
07961:-00075:+00036:-00098:000651.4501:07961
07962:+00066:+00010:+00042:000651.4501:07962
07963:+00011:-00018:+00004:000651.4501:07963
07964:+00018:+00042:-00014:000651.4501:07964
07965:+00033:-00029:+00001:000651.4501:07965
07966:-00046:+00081:-00033:000651.4501:07966
07967:+00009:-00061:+00049:000651.4501:07967
07968:+00058:+00063:-00034:000651.4501:07968
07969:+00007:+00051:+00062:000651.4501:07969
07970:+00016:+00002:-00047:000651.4501:07970
07971:+00020:+00059:+00020:000651.4501:07971
07972:-00059:-00017:-00028:000651.4501:07972
07973:-00008:+00045:+00005:000651.4501:07973
07974:+00090:+00073:+00054:000651.4501:07974
07975:-00108:+00089:-00008:000651.4501:07975
07976:-00027:+00139:+00012:000651.4501:07976
07977:+00104:+00039:+00066:000651.4501:07977
07978:-00021:-00011:-00014:000651.4501:07978
07979:-00088:+00093:+00003:000651.4501:07979
07980:+00023:+00030:+00068:000651.4501:07980
07981:+00032:+00027:-00032:000651.4501:07981
07982:+00036:+00043:-00037:000651.4501:07982
07983:-00027:+00029:-00033:000651.4501:07983
07984:-00089:+00126:-00043:000651.4501:07984
07985:+00038:+00029:+00045:000651.4501:07985
07986:+00068:+00083:-00004:000651.4501:07986
07987:+00010:+00036:-00039:000652.1774:07987
07988:-00061:+00060:-00039:000652.1774:07988
07989:+00050:+00019:-00005:000652.1774:07989
07990:+00009:+00010:-00019:000652.1774:07990
07991:+00005:+00076:-00007:000652.1774:07991
07992:+00039:-00019:-00007:000652.1774:07992
07993:-00055:-00020:-00067:000652.1774:07993
07994:-00004:-00038:+00013:000652.1774:07994
07995:+00045:+00034:+00050:000652.1774:07995
07996:+00036:+00001:+00013:000652.1774:07996
07997:-00058:+00078:-00008:000652.1774:07997
07998:+00006:-00012:+00018:000652.1774:07998
07999:-00017:+00029:-00045:000652.1774:07999
08000:+00018:+00056:+00005:000652.1774:08000
08001:+00019:+00055:+00021:000652.1774:08001
08002:-00113:-00046:-00049:000652.1774:08002
08003:-00054:+00061:+00039:000652.1774:08003
08004:+00081:-00051:+00010:000652.1774:08004
08005:-00023:+00079:-00053:000652.1774:08005
08006:+00008:+00025:+00032:000652.1774:08006
08007:+00029:+00061:-00048:000652.1774:08007
08008:-00043:+00022:+00021:000652.1774:08008
08009:+00019:+00049:-00019:000652.1774:08009
08010:+00050:+00110:-00007:000652.1774:08010
08011:+00004:-00097:-00025:000652.1774:08011
08012:-00051:+00094:-00064:000652.1774:08012
08013:+00083:-00018:+00047:000652.1774:08013
08014:+00020:+00006:+00019:000652.1774:08014
08015:-00001:+00038:+00047:000652.1774:08015
08016:+00006:+00046:+00019:000652.1774:08016
08017:-00036:+00005:-00056:000652.1774:08017
08018:-00036:+00031:-00030:000646.6404:08018
08019:+00077:+00065:+00052:000646.6404:08019
08020:+00041:+00044:+00009:000646.6404:08020
08021:+00004:+00094:-00099:000646.6404:08021
08022:-00037:-00009:+00039:000646.6404:08022
08023:-00042:+00034:-00032:000646.6404:08023
08024:+00122:+00043:+00024:000646.6404:08024
08025:+00106:+00025:-00012:000646.6404:08025
08026:-00153:+00028:-00013:000646.6404:08026
08027:-00034:+00067:-00047:000646.6404:08027
08028:+00074:-00003:-00025:000646.6404:08028
08029:-00035:-00022:+00047:000646.6404:08029
08030:-00095:+00042:-00107:000646.6404:08030
08031:-00061:+00025:-00021:000646.6404:08031
08032:+00068:+00044:-00023:000646.6404:08032
08033:+00053:+00022:+00030:000646.6404:08033
08034:-00021:+00011:+00018:000646.6404:08034
08035:-00068:+00023:-00060:000646.6404:08035
08036:-00029:+00052:+00006:000646.6404:08036
08037:+00079:-00043:-00033:000646.6404:08037
08038:-00001:+00047:+00005:000646.6404:08038
08039:+00016:+00056:-00019:000646.6404:08039
08040:-00036:-00006:+00047:000646.6404:08040
08041:-00022:+00049:-00040:000646.6404:08041
08042:+00064:+00091:+00069:000646.6404:08042
08043:+00029:+00013:+00024:000646.6404:08043
08044:-00048:+00058:-00081:000646.6404:08044
08045:-00110:+00006:-00031:000646.6404:08045
08046:+00066:+00015:+00024:000646.6404:08046
08047:+00100:+00047:+00001:000646.6404:08047
08048:-00021:+00000:+00020:000646.6404:08048
08049:-00071:+00024:-00023:000652.7800:08049
08050:+00013:+00115:+00016:000652.7800:08050
08051:+00105:+00004:+00030:000652.7800:08051
08052:+00074:+00058:-00041:000652.7800:08052
08053:-00092:+00044:-00053:000652.7800:08053
08054:-00003:+00035:+00002:000652.7800:08054
08055:+00093:+00020:-00021:000652.7800:08055
08056:+00021:+00070:-00069:000652.7800:08056
08057:-00008:+00003:+00052:000652.7800:08057
08058:-00012:+00000:-00022:000652.7800:08058
08059:+00004:+00066:-00032:000652.7800:08059
08060:-00018:+00049:+00038:000652.7800:08060
08061:+00076:+00054:+00058:000652.7800:08061
08062:-00028:+00029:-00073:000652.7800:08062
08063:-00087:+00030:-00035:000652.7800:08063
08064:+00036:+00040:+00032:000652.7800:08064
08065:+00108:+00092:+00024:000652.7800:08065
08066:+00029:+00022:-00066:000652.7800:08066
08067:-00073:+00067:-00080:000652.7800:08067
08068:-00025:+00034:+00019:000652.7800:08068
08069:+00112:+00009:+00002:000652.7800:08069
08070:+00008:+00058:-00009:000652.7800:08070
08071:-00110:+00038:-00014:000652.7800:08071
08072:-00076:+00040:-00013:000652.7800:08072
08073:+00099:-00018:+00017:000652.7800:08073
08074:+00039:+00044:-00024:000652.7800:08074
08075:-00064:-00031:+00042:000652.7800:08075
08076:-00029:+00061:-00077:000652.7800:08076
08077:+00020:+00070:-00006:000652.7800:08077
08078:+00019:+00006:+00013:000652.7800:08078
08079:+00060:+00033:+00020:000658.1101:08079
08080:+00034:+00039:-00035:000658.1101:08080
08081:-00069:-00009:-00035:000658.1101:08081
08082:-00047:+00007:+00001:000658.1101:08082
08083:+00101:+00095:-00018:000658.1101:08083
08084:+00000:-00034:+00040:000658.1101:08084
08085:-00073:-00010:-00124:000658.1101:08085
08086:+00021:+00066:+00025:000658.1101:08086
08087:+00051:+00042:-00004:000658.1101:08087
08088:+00082:+00101:+00013:000658.1101:08088
08089:-00088:-00026:-00025:000658.1101:08089
08090:-00116:+00054:+00022:000658.1101:08090
08091:-00019:-00006:-00019:000658.1101:08091
08092:+00069:+00079:+00021:000658.1101:08092
08093:+00017:+00048:-00018:000658.1101:08093
08094:-00064:+00077:-00085:000658.1101:08094
08095:+00032:+00047:+00030:000658.1101:08095
08096:+00007:-00009:-00040:000658.1101:08096
08097:+00060:+00092:+00036:000658.1101:08097
08098:+00091:+00041:-00011:000658.1101:08098
08099:-00012:+00033:-00011:000658.1101:08099
08100:-00054:+00034:-00050:000658.1101:08100
08101:+00003:+00002:+00031:000658.1101:08101
08102:+00061:+00092:+00038:000658.1101:08102
08103:-00030:-00033:-00111:000658.1101:08103
08104:-00060:+00149:-00080:000658.1101:08104
08105:-00007:+00006:+00013:000658.1101:08105
08106:+00000:+00107:+00004:000658.1101:08106
08107:+00094:+00038:+00001:000658.1101:08107
08108:-00116:+00030:-00026:000658.1101:08108
08109:-00116:+00033:-00053:000658.1101:08109
08110:+00094:+00016:-00009:000649.7363:08110
08111:+00004:+00048:+00011:000649.7363:08111
08112:-00055:-00047:-00090:000649.7363:08112
08113:+00050:+00084:+00010:000649.7363:08113
08114:-00042:-00024:-00014:000649.7363:08114
08115:-00039:+00076:-00024:000649.7363:08115
08116:+00106:-00009:+00034:000649.7363:08116
08117:+00096:+00043:-00026:000649.7363:08117
08118:-00105:+00007:-00018:000649.7363:08118
08119:+00008:-00005:-00026:000649.7363:08119
08120:+00054:+00055:+00051:000649.7363:08120
08121:+00036:-00105:+00051:000649.7363:08121
08122:-00065:+00089:-00007:000649.7363:08122
08123:-00067:+00000:+00050:000649.7363:08123
08124:+00023:+00093:-00009:000649.7363:08124
08125:+00102:-00015:+00000:000649.7363:08125
08126:-00066:+00011:-00047:000649.7363:08126
08127:-00138:+00017:-00018:000649.7363:08127
08128:-00018:+00018:-00006:000649.7363:08128
08129:+00111:+00061:+00076:000649.7363:08129
08130:-00078:-00011:-00094:000649.7363:08130
08131:-00018:+00128:+00089:000649.7363:08131
08132:-00024:-00015:-00082:000649.7363:08132
08133:+00009:+00049:+00069:000649.7363:08133
08134:+00105:+00023:+00019:000649.7363:08134
08135:+00048:+00022:+00032:000649.7363:08135
08136:-00034:+00001:-00055:000649.7363:08136
08137:-00055:+00012:-00022:000649.7363:08137
08138:+00056:+00124:+00016:000649.7363:08138
08139:+00011:+00002:+00081:000649.7363:08139
08140:+00028:+00106:-00064:000649.7363:08140
08141:-00106:-00070:-00024:000654.1941:08141
08142:-00087:+00109:-00039:000654.1941:08142
08143:+00126:-00032:-00019:000654.1941:08143
08144:+00000:+00107:+00028:000654.1941:08144
08145:-00099:-00021:-00026:000654.1941:08145
08146:-00081:+00072:-00027:000654.1941:08146
08147:+00047:+00030:-00013:000654.1941:08147
08148:+00009:+00016:-00024:000654.1941:08148
08149:+00052:-00024:+00038:000654.1941:08149
08150:-00050:+00025:-00010:000654.1941:08150
08151:-00049:+00036:+00039:000654.1941:08151
08152:+00090:+00060:-00034:000654.1941:08152
08153:+00112:+00065:+00057:000654.1941:08153
08154:-00062:+00024:-00114:000654.1941:08154
08155:-00111:+00042:+00054:000654.1941:08155
08156:+00050:+00024:-00017:000654.1941:08156
08157:+00000:-00036:-00005:000654.1941:08157
08158:+00038:+00055:-00064:000654.1941:08158
08159:-00067:+00011:-00066:000654.1941:08159
08160:-00031:+00096:-00033:000654.1941:08160
08161:+00071:+00043:-00028:000654.1941:08161
08162:-00019:+00083:-00043:000654.1941:08162
08163:-00074:-00016:-00007:000654.1941:08163
08164:-00082:+00041:-00034:000654.1941:08164
08165:+00024:+00010:-00014:000654.1941:08165
08166:-00038:+00123:-00029:000654.1941:08166
08167:+00070:+00091:+00047:000654.1941:08167
08168:-00075:+00049:+00000:000654.1941:08168
08169:-00072:+00109:-00016:000654.1941:08169
08170:+00058:+00050:-00067:000654.1941:08170
08171:+00102:+00057:+00013:000659.5511:08171
08172:-00083:-00085:-00066:000659.5511:08172
08173:-00089:-00008:-00037:000659.5511:08173
08174:-00030:+00190:-00049:000659.5511:08174
08175:+00044:-00051:+00000:000659.5511:08175
08176:-00030:+00105:-00055:000659.5511:08176
08177:-00074:-00001:+00004:000659.5511:08177
08178:-00059:+00035:-00060:000659.5511:08178
08179:+00096:+00045:+00051:000659.5511:08179
08180:+00038:+00035:+00018:000659.5511:08180
08181:-00113:-00043:+00018:000659.5511:08181
08182:-00050:+00059:-00065:000659.5511:08182
08183:+00040:+00012:+00040:000659.5511:08183
08184:+00010:-00026:-00065:000659.5511:08184
08185:+00009:+00027:+00071:000659.5511:08185
08186:+00000:-00013:+00001:000659.5511:08186
08187:-00011:+00036:+00011:000659.5511:08187
08188:+00049:-00005:-00011:000659.5511:08188
08189:+00109:+00061:+00030:000659.5511:08189
08190:+00034:+00033:-00041:000659.5511:08190
08191:-00052:+00044:-00040:000659.5511:08191
08192:-00034:+00058:+00005:000659.5511:08192
08193:+00018:-00060:-00007:000659.5511:08193
08194:+00062:+00065:+00034:000659.5511:08194
08195:+00011:-00057:+00018:000659.5511:08195
08196:-00061:+00025:-00014:000659.5511:08196
08197:+00047:-00011:+00047:000659.5511:08197
08198:+00080:+00107:+00004:000659.5511:08198
08199:+00048:+00022:-00022:000659.5511:08199
08200:-00080:+00059:-00006:000659.5511:08200
08201:+00017:+00101:+00016:000659.5511:08201
08202:+00025:+00078:+00000:000651.4816:08202
08203:+00052:+00084:-00011:000651.4816:08203
08204:+00080:-00022:+00093:000651.4816:08204
08205:+00008:-00034:-00044:000651.4816:08205
08206:-00026:+00103:-00015:000651.4816:08206
08207:+00035:+00001:+00041:000651.4816:08207
08208:+00142:+00034:+00040:000651.4816:08208
08209:+00031:+00045:-00040:000651.4816:08209
08210:-00077:-00062:-00073:000651.4816:08210
08211:-00053:+00086:+00065:000651.4816:08211
08212:+00051:+00036:-00043:000651.4816:08212
08213:+00114:+00135:+00067:000651.4816:08213
08214:-00084:-00016:-00056:000651.4816:08214
08215:-00123:+00111:-00003:000651.4816:08215
08216:+00060:-00030:+00047:000651.4816:08216
08217:+00053:+00054:-00027:000651.4816:08217
08218:-00047:+00065:-00054:000651.4816:08218
08219:-00079:-00028:-00030:000651.4816:08219
08220:+00039:+00008:+00042:000651.4816:08220
08221:+00066:-00040:-00051:000651.4816:08221
08222:+00055:+00063:-00008:000651.4816:08222
08223:+00015:+00006:-00026:000651.4816:08223
08224:+00007:+00029:-00016:000651.4816:08224
08225:+00055:+00024:+00012:000651.4816:08225
08226:+00115:-00011:+00014:000651.4816:08226
08227:+00062:+00075:-00083:000651.4816:08227
08228:-00096:-00014:-00081:000651.4816:08228
08229:-00067:+00113:-00021:000651.4816:08229
08230:+00083:-00062:+00015:000651.4816:08230
08231:+00044:+00056:-00053:000651.4816:08231
08232:-00079:-00025:-00039:000654.8859:08232
08233:-00130:+00077:-00029:000654.8859:08233
08234:-00070:-00037:+00035:000654.8859:08234
08235:+00164:-00006:-00016:000654.8859:08235
08236:-00046:-00008:-00004:000654.8859:08236
08237:-00182:-00005:-00105:000654.8859:08237
08238:-00068:+00086:+00017:000654.8859:08238
08239:+00161:-00003:-00021:000654.8859:08239
08240:+00113:+00095:-00064:000654.8859:08240
08241:-00034:+00015:-00033:000654.8859:08241
08242:-00236:+00083:-00035:000654.8859:08242
08243:-00077:+00046:+00058:000654.8859:08243
08244:+00494:+00092:+00008:000654.8859:08244
08245:+00199:-00085:-00118:000654.8859:08245
08246:-00508:+00120:-00341:000654.8859:08246
08247:-00182:+00031:+00236:000654.8859:08247
08248:+00012:-00044:-00008:000654.8859:08248
08249:-00001:+00118:+00014:000654.8859:08249
08250:-00105:+00043:-00060:000654.8859:08250
08251:-00147:-00041:+00016:000654.8859:08251
08252:+00044:+00093:-00069:000654.8859:08252
08253:+00217:+00077:+00053:000654.8859:08253
08254:+00110:+00092:+00014:000654.8859:08254
08255:-00106:+00089:-00100:000654.8859:08255
08256:+00059:+00046:+00051:000654.8859:08256
08257:+00185:-00121:+00050:000654.8859:08257
08258:-00018:+00152:-00050:000654.8859:08258
08259:+00055:+00006:+00051:000654.8859:08259
08260:-00031:+00074:-00017:000654.8859:08260
08261:-00124:+00067:-00052:000654.8859:08261
08262:+00114:-00009:+00049:000654.8859:08262
08263:+00037:+00013:+00019:000647.7292:08263
08264:-00080:-00038:+00032:000647.7292:08264
08265:+00175:+00025:+00012:000647.7292:08265
08266:+00118:+00077:-00021:000647.7292:08266
08267:-00080:-00038:-00032:000647.7292:08267
08268:+00032:+00086:+00023:000647.7292:08268
08269:+00158:+00038:+00038:000647.7292:08269
08270:+00051:+00074:-00023:000647.7292:08270
08271:-00001:+00034:-00002:000647.7292:08271
08272:+00011:+00046:+00029:000647.7292:08272
08273:-00001:+00044:-00018:000647.7292:08273
08274:+00031:+00045:+00020:000647.7292:08274
08275:+00071:+00027:+00029:000647.7292:08275
08276:+00010:+00009:-00041:000647.7292:08276
08277:-00034:+00052:-00015:000647.7292:08277
08278:+00061:+00061:+00029:000647.7292:08278
08279:+00046:+00003:-00013:000647.7292:08279
08280:-00014:+00044:-00048:000647.7292:08280
08281:+00021:+00025:+00017:000647.7292:08281
08282:-00002:+00016:-00021:000647.7292:08282
08283:+00007:+00008:-00024:000647.7292:08283
08284:-00009:+00047:-00012:000647.7292:08284
08285:-00036:+00075:+00011:000647.7292:08285
08286:+00021:+00024:+00031:000647.7292:08286
08287:-00066:+00043:-00030:000647.7292:08287
08288:-00109:+00045:+00009:000647.7292:08288
08289:-00005:+00065:-00058:000647.7292:08289
08290:+00023:+00012:-00010:000647.7292:08290
08291:-00021:+00045:-00018:000647.7292:08291
08292:+00031:+00017:+00011:000647.7292:08292
08293:-00003:+00021:-00066:000647.7292:08293
08294:+00004:+00038:-00029:000647.7292:08294
08295:-00025:-00006:-00013:000647.7292:08295
08296:-00007:+00074:+00036:000647.7292:08296
08297:+00057:+00078:+00015:000647.7292:08297
08298:-00147:+00075:-00069:000570.8908:08298
08299:-00114:-00090:+00044:000570.8908:08299
08300:+00039:+00060:-00066:000570.8908:08300
08301:-00078:-00010:+00019:000570.8908:08301
08302:-00145:+00024:-00011:000570.8908:08302
08303:-00049:+00047:+00082:000570.8908:08303
08304:-00036:+00058:-00093:000570.8908:08304
08305:-00012:+00061:-00007:000570.8908:08305
08306:-00095:+00020:-00030:000570.8908:08306
08307:-00084:+00061:-00001:000570.8908:08307
08308:+00095:+00127:-00014:000570.8908:08308
08309:-00091:+00057:+00001:000570.8908:08309
08310:-00133:-00005:+00059:000570.8908:08310
08311:+00037:-00002:-00032:000570.8908:08311
08312:+00011:+00092:-00023:000570.8908:08312
08313:-00037:+00008:-00022:000570.8908:08313
08314:-00009:+00038:+00007:000570.8908:08314
08315:-00037:+00030:-00032:000570.8908:08315
08316:-00035:+00073:-00038:000570.8908:08316
08317:+00030:+00017:+00023:000570.8908:08317
08318:+00015:+00026:-00029:000570.8908:08318
08319:-00098:-00016:-00021:000570.8908:08319
08320:-00024:-00020:+00025:000570.8908:08320
08321:+00030:+00057:-00012:000570.8908:08321
08322:-00022:+00049:-00004:000570.8908:08322
08323:-00092:+00012:+00035:000570.8908:08323
08324:-00014:+00086:+00008:000570.8908:08324
08325:-00008:+00019:-00028:000570.8908:08325
08326:-00050:+00004:+00001:000570.8908:08326
08327:-00070:+00040:-00014:000570.8908:08327
08328:+00000:+00063:+00023:000570.8908:08328
08329:+00044:-00141:+00013:000570.8908:08329
08330:-00064:+00156:-00080:000570.8908:08330
08331:+00007:+00017:+00036:000570.8908:08331
08332:+00051:+00028:-00016:000570.8908:08332
08333:+00064:+00019:+00003:000576.8054:08333
08334:+00019:+00056:-00017:000576.8054:08334
08335:+00034:+00037:-00002:000576.8054:08335
08336:+00028:+00010:-00024:000576.8054:08336
08337:-00003:+00019:+00030:000576.8054:08337
08338:+00066:+00059:+00012:000576.8054:08338
08339:-00005:-00003:-00004:000576.8054:08339
08340:-00019:+00075:-00036:000576.8054:08340
08341:-00016:+00003:+00014:000576.8054:08341
08342:+00036:+00003:+00017:000576.8054:08342
08343:+00004:+00033:-00031:000576.8054:08343
08344:-00015:+00041:+00066:000576.8054:08344
08345:-00020:+00026:-00029:000576.8054:08345
08346:-00001:+00040:-00019:000576.8054:08346
08347:-00004:+00038:+00000:000576.8054:08347
08348:+00008:+00077:+00032:000576.8054:08348
08349:+00001:+00015:-00094:000576.8054:08349
08350:+00036:+00035:-00048:000576.8054:08350
08351:+00005:-00024:-00053:000576.8054:08351
08352:+00043:-00052:+00055:000576.8054:08352
08353:+00044:+00090:-00056:000576.8054:08353
08354:+00004:-00028:-00002:000576.8054:08354
08355:+00020:+00078:-00062:000576.8054:08355
08356:+00039:+00034:+00000:000576.8054:08356
08357:+00081:+00049:+00037:000576.8054:08357
08358:-00028:-00018:-00043:000576.8054:08358
08359:-00163:+00003:-00002:000576.8054:08359
08360:+00090:-00042:+00044:000576.8054:08360
08361:-00003:+00028:-00036:000576.8054:08361
08362:-00081:+00029:-00052:000576.8054:08362
08363:-00003:-00014:+00016:000576.8054:08363
08364:-00003:+00024:+00001:000576.8054:08364
08365:+00037:+00041:-00030:000576.8054:08365
08366:-00038:-00010:-00052:000605.3132:08366
08367:-00029:+00072:+00041:000605.3132:08367
08368:+00108:+00002:-00033:000605.3132:08368
08369:-00078:+00162:-00012:000605.3132:08369
08370:-00002:-00057:+00004:000605.3132:08370
08371:+00069:+00182:-00013:000605.3132:08371
08372:-00010:+00011:-00051:000605.3132:08372
08373:+00017:+00094:+00000:000605.3132:08373
08374:+00019:+00051:-00006:000605.3132:08374
08375:-00041:+00040:-00001:000605.3132:08375
08376:+00052:+00060:+00053:000605.3132:08376
08377:+00033:+00109:+00010:000605.3132:08377
08378:-00084:-00074:-00040:000605.3132:08378
08379:+00006:+00194:+00018:000605.3132:08379
08380:+00072:+00107:-00020:000605.3132:08380
08381:-00005:+00088:+00001:000605.3132:08381
08382:-00038:+00091:-00069:000605.3132:08382
08383:+00012:+00036:+00025:000605.3132:08383
08384:-00008:+00027:-00032:000605.3132:08384
08385:+00029:+00060:-00031:000605.3132:08385
08386:-00022:+00035:-00022:000605.3132:08386
08387:-00042:+00069:+00012:000605.3132:08387
08388:+00017:-00075:-00079:000605.3132:08388
08389:-00032:+00124:+00033:000605.3132:08389
08390:-00002:-00048:+00025:000605.3132:08390
08391:-00004:+00042:+00014:000605.3132:08391
08392:+00037:+00031:-00002:000605.3132:08392
08393:+00058:+00064:+00021:000605.3132:08393
08394:+00030:+00057:-00038:000605.3132:08394
08395:-00015:+00032:-00062:000605.3132:08395
08396:+00052:+00085:+00051:000605.3132:08396
08397:+00108:-00054:-00045:000605.3132:08397
08398:-00046:+00032:-00062:000605.3132:08398
08399:+00016:-00083:+00033:000608.9697:08399
08400:+00039:+00073:+00021:000608.9697:08400
08401:+00031:-00032:-00032:000608.9697:08401
08402:-00035:+00041:-00005:000608.9697:08402
08403:-00009:+00010:+00027:000608.9697:08403
08404:+00003:+00024:-00048:000608.9697:08404
08405:+00044:-00010:-00002:000608.9697:08405
08406:-00008:+00049:-00025:000608.9697:08406
08407:-00009:-00043:-00025:000608.9697:08407
08408:-00021:+00022:-00005:000608.9697:08408
08409:+00049:-00058:+00039:000608.9697:08409
08410:+00026:+00026:-00026:000608.9697:08410
08411:+00036:+00005:-00034:000608.9697:08411
08412:+00051:-00003:-00006:000608.9697:08412
08413:+00073:+00036:-00007:000608.9697:08413
08414:+00052:+00056:-00045:000608.9697:08414
08415:-00018:+00053:+00013:000608.9697:08415
08416:+00055:+00001:+00032:000608.9697:08416
08417:+00012:+00000:-00071:000608.9697:08417
08418:+00003:+00004:+00022:000608.9697:08418
08419:+00026:+00043:+00020:000608.9697:08419
08420:+00025:-00022:+00009:000608.9697:08420
08421:+00007:+00044:-00024:000608.9697:08421
08422:+00022:+00023:+00022:000608.9697:08422
08423:-00048:+00000:-00031:000608.9697:08423
08424:+00006:+00027:+00000:000608.9697:08424
08425:-00001:+00022:+00010:000608.9697:08425
08426:+00012:+00025:+00052:000608.9697:08426
08427:+00008:-00002:-00046:000608.9697:08427
08428:-00057:+00133:+00037:000608.9697:08428
08429:+00065:+00087:+00022:000608.9697:08429
08430:+00062:+00024:-00014:000608.9697:08430
08431:-00014:+00057:-00010:000615.2092:08431
08432:+00011:+00052:+00011:000615.2092:08432
08433:+00017:+00016:-00004:000615.2092:08433
08434:-00015:+00010:-00043:000615.2092:08434
08435:-00034:+00071:+00039:000615.2092:08435
08436:+00056:-00002:+00030:000615.2092:08436
08437:-00046:+00038:-00037:000615.2092:08437
08438:-00006:+00080:+00025:000615.2092:08438
08439:+00062:+00066:+00005:000615.2092:08439
08440:-00042:+00101:-00041:000615.2092:08440
08441:-00007:+00047:+00007:000615.2092:08441
08442:-00049:+00044:-00021:000615.2092:08442
08443:-00077:+00106:-00046:000615.2092:08443
08444:+00014:-00013:+00000:000615.2092:08444
08445:-00035:+00023:-00033:000615.2092:08445
08446:-00048:+00123:-00015:000615.2092:08446
08447:-00043:-00097:-00047:000615.2092:08447
08448:+00015:+00029:+00043:000615.2092:08448
08449:+00088:+00004:+00047:000615.2092:08449
08450:-00043:+00058:-00026:000615.2092:08450
08451:-00043:-00003:+00004:000615.2092:08451
08452:+00008:+00075:-00028:000615.2092:08452
08453:-00015:+00018:-00015:000615.2092:08453
08454:-00012:+00018:+00020:000615.2092:08454
08455:+00011:+00057:+00015:000615.2092:08455
08456:-00079:-00106:-00027:000615.2092:08456
08457:-00026:+00100:-00008:000615.2092:08457
08458:+00096:-00005:+00049:000615.2092:08458
08459:-00066:+00041:-00025:000615.2092:08459
08460:-00038:+00092:-00036:000615.2092:08460
08461:+00037:+00007:+00044:000615.2092:08461
08462:+00023:+00021:-00052:000615.2092:08462
08463:-00027:+00039:-00011:000615.2092:08463
08464:-00019:+00015:+00019:000613.1730:08464
08465:-00031:+00077:-00004:000613.1730:08465
08466:-00056:-00095:-00010:000613.1730:08466
08467:-00051:+00076:-00018:000613.1730:08467
08468:+00033:+00017:+00093:000613.1730:08468
08469:-00034:+00015:-00024:000613.1730:08469
08470:-00033:+00008:-00038:000613.1730:08470
08471:+00021:+00027:+00017:000613.1730:08471
08472:-00020:+00060:-00053:000613.1730:08472
08473:-00027:+00024:+00056:000613.1730:08473
08474:+00046:-00040:-00001:000613.1730:08474
08475:-00043:+00097:-00052:000613.1730:08475
08476:-00093:-00103:-00023:000613.1730:08476
08477:+00046:+00079:-00054:000613.1730:08477
08478:-00027:+00025:-00065:000613.1730:08478
08479:-00078:+00064:-00049:000613.1730:08479
08480:-00016:+00032:-00018:000613.1730:08480
08481:-00009:+00044:-00009:000613.1730:08481
08482:-00048:+00024:-00013:000613.1730:08482
08483:-00018:+00057:+00018:000613.1730:08483
08484:-00029:-00011:-00030:000613.1730:08484
08485:-00021:+00113:-00068:000613.1730:08485
08486:-00025:+00034:+00057:000613.1730:08486
08487:-00048:-00023:-00080:000613.1730:08487
08488:+00023:+00124:-00026:000613.1730:08488
08489:+00018:+00067:-00042:000613.1730:08489
08490:-00060:+00057:-00055:000613.1730:08490
08491:+00023:+00047:-00023:000613.1730:08491
08492:+00026:+00042:-00013:000613.1730:08492
08493:-00047:+00022:-00021:000613.1730:08493
08494:+00068:-00020:-00010:000613.1730:08494
08495:+00013:+00074:-00054:000613.1730:08495
08496:-00030:-00006:-00006:000613.1730:08496
08497:+00079:-00036:+00063:000599.8082:08497
08498:+00030:+00009:-00015:000599.8082:08498
08499:-00044:+00002:-00018:000599.8082:08499
08500:-00043:+00089:-00024:000599.8082:08500
08501:-00008:+00030:+00024:000599.8082:08501
08502:-00021:+00006:-00012:000599.8082:08502
08503:-00033:+00069:-00006:000599.8082:08503
08504:-00013:+00004:-00018:000599.8082:08504
08505:-00043:-00054:-00035:000599.8082:08505
08506:-00114:-00004:+00000:000599.8082:08506
08507:+00049:+00091:-00002:000599.8082:08507
08508:+00032:+00014:-00013:000599.8082:08508
08509:-00033:+00101:-00078:000599.8082:08509
08510:+00033:+00041:+00005:000599.8082:08510
08511:+00063:+00073:-00033:000599.8082:08511
08512:-00016:+00027:-00039:000599.8082:08512
08513:+00032:+00041:+00063:000599.8082:08513
08514:+00093:+00044:-00049:000599.8082:08514
08515:-00080:+00060:-00036:000599.8082:08515
08516:+00029:+00071:-00049:000599.8082:08516
08517:+00063:+00067:+00001:000599.8082:08517
08518:+00004:+00083:-00038:000599.8082:08518
08519:-00033:-00004:+00030:000599.8082:08519
08520:-00006:+00070:+00000:000599.8082:08520
08521:+00008:+00088:-00018:000599.8082:08521
08522:+00038:+00004:+00004:000599.8082:08522
08523:+00003:+00017:-00021:000599.8082:08523
08524:+00055:+00123:-00016:000599.8082:08524
08525:-00035:-00029:+00022:000599.8082:08525
08526:-00014:+00086:+00020:000599.8082:08526
08527:+00064:+00108:-00063:000599.8082:08527
08528:-00016:-00084:+00029:000599.8082:08528
08529:-00033:+00102:-00095:000599.8082:08529
08530:+00014:+00036:+00036:000605.2933:08530
08531:+00035:+00020:-00043:000605.2933:08531
08532:+00020:+00049:+00034:000605.2933:08532
08533:-00005:+00018:-00021:000605.2933:08533
08534:+00066:+00051:+00007:000605.2933:08534
08535:-00028:+00095:+00054:000605.2933:08535
08536:+00076:+00029:+00007:000605.2933:08536
08537:+00049:+00099:-00004:000605.2933:08537
08538:-00021:+00096:-00020:000605.2933:08538
08539:+00035:+00039:-00023:000605.2933:08539
08540:-00010:+00090:-00052:000605.2933:08540
08541:-00042:+00055:+00009:000605.2933:08541
08542:-00007:+00006:+00030:000605.2933:08542
08543:+00048:+00129:-00017:000605.2933:08543
08544:+00081:-00006:-00057:000605.2933:08544
08545:-00152:-00117:-00072:000605.2933:08545
08546:+00115:-00026:+00077:000605.2933:08546
08547:+00128:+00016:-00035:000605.2933:08547
08548:-00066:-00005:+00017:000605.2933:08548
08549:-00023:+00029:+00008:000605.2933:08549
08550:+00069:+00025:+00040:000605.2933:08550
08551:-00018:+00068:-00052:000605.2933:08551
08552:+00014:+00028:+00061:000605.2933:08552
08553:+00094:+00156:-00025:000605.2933:08553
08554:-00066:-00039:-00088:000605.2933:08554
08555:-00073:+00155:-00001:000605.2933:08555
08556:+00123:-00049:-00011:000605.2933:08556
08557:+00047:+00023:-00027:000605.2933:08557
08558:+00009:+00024:-00007:000605.2933:08558
08559:+00034:-00010:+00058:000605.2933:08559
08560:-00030:+00072:-00076:000605.2933:08560
08561:+00022:+00046:-00032:000605.2933:08561
08562:+00022:+00054:+00007:000605.2933:08562
08563:-00005:+00117:+00058:000606.5181:08563
08564:-00035:-00061:-00146:000606.5181:08564
08565:-00020:+00127:+00009:000606.5181:08565
08566:+00040:-00194:+00047:000606.5181:08566
08567:+00004:+00079:-00023:000606.5181:08567
08568:-00022:+00065:-00014:000606.5181:08568
08569:+00002:+00016:-00004:000606.5181:08569
08570:-00009:-00001:-00063:000606.5181:08570
08571:+00036:+00054:+00032:000606.5181:08571
08572:+00042:+00005:+00071:000606.5181:08572
08573:+00014:-00006:-00003:000606.5181:08573
08574:-00074:-00096:-00073:000606.5181:08574
08575:+00025:+00018:+00023:000606.5181:08575
08576:+00094:+00107:-00010:000606.5181:08576
08577:+00018:+00029:+00037:000606.5181:08577
08578:-00064:+00034:-00032:000606.5181:08578
08579:+00021:+00045:-00006:000606.5181:08579
08580:-00016:+00040:-00081:000606.5181:08580
08581:-00037:+00045:+00020:000606.5181:08581
08582:-00053:-00010:+00007:000606.5181:08582
08583:+00054:+00098:+00015:000606.5181:08583
08584:-00122:-00111:-00101:000606.5181:08584
08585:-00097:+00302:-00002:000606.5181:08585
08586:+00095:-00126:-00045:000606.5181:08586
08587:-00033:+00001:+00038:000606.5181:08587
08588:-00021:-00018:-00005:000606.5181:08588
08589:+00025:-00022:+00044:000606.5181:08589
08590:-00033:+00004:-00096:000606.5181:08590
08591:+00064:+00058:-00005:000606.5181:08591
08592:+00058:+00015:+00018:000606.5181:08592
08593:+00035:+00044:-00087:000606.5181:08593
08594:-00116:+00174:-00010:000606.5181:08594
08595:+00150:-00170:+00090:000606.5181:08595
08596:+00045:+00132:-00058:000606.2636:08596
08597:-00056:-00034:-00028:000606.2636:08597
08598:+00023:+00061:+00070:000606.2636:08598
08599:-00035:-00014:-00004:000606.2636:08599
08600:-00016:+00066:-00027:000606.2636:08600
08601:+00074:+00006:+00045:000606.2636:08601
08602:-00007:+00064:-00065:000606.2636:08602
08603:-00042:-00131:-00116:000606.2636:08603
08604:-00134:+00030:-00075:000606.2636:08604
08605:+00119:-00194:+00142:000606.2636:08605
08606:+00104:+00116:-00063:000606.2636:08606
08607:-00094:-00043:+00022:000606.2636:08607
08608:+00044:+00007:+00045:000606.2636:08608
08609:+00067:+00062:-00095:000606.2636:08609
08610:+00004:+00024:-00052:000606.2636:08610
08611:+00095:+00016:+00108:000606.2636:08611
08612:+00065:+00084:-00016:000606.2636:08612
08613:-00122:+00002:-00083:000606.2636:08613
08614:+00135:-00227:+00158:000606.2636:08614
08615:+00100:+00119:-00045:000606.2636:08615
08616:-00023:-00035:+00006:000606.2636:08616
08617:-00007:+00007:+00082:000606.2636:08617
08618:+00017:+00021:+00040:000606.2636:08618
08619:-00014:+00101:-00056:000606.2636:08619
08620:+00056:+00022:+00062:000606.2636:08620
08621:-00051:+00073:-00012:000606.2636:08621
08622:-00037:+00048:+00035:000606.2636:08622
08623:-00035:-00093:-00091:000606.2636:08623
08624:-00082:+00166:+00023:000606.2636:08624
08625:-00006:+00106:-00066:000606.2636:08625
08626:-00012:+00053:+00030:000606.2636:08626
08627:-00042:+00106:-00009:000606.2636:08627
08628:-00016:+00057:-00043:000606.2636:08628
08629:-00011:+00049:-00048:000616.7297:08629
08630:+00057:+00029:+00028:000616.7297:08630
08631:-00019:+00033:-00011:000616.7297:08631
08632:-00026:-00056:-00052:000616.7297:08632
08633:+00021:+00107:+00007:000616.7297:08633
08634:+00037:-00071:+00050:000616.7297:08634
08635:+00019:+00065:-00011:000616.7297:08635
08636:-00012:+00072:-00021:000616.7297:08636
08637:-00018:+00061:-00004:000616.7297:08637
08638:-00037:+00027:-00040:000616.7297:08638
08639:-00029:+00051:+00021:000616.7297:08639
08640:-00010:-00006:-00002:000616.7297:08640
08641:+00021:+00050:+00033:000616.7297:08641
08642:+00009:+00032:+00019:000616.7297:08642
08643:-00072:+00140:-00069:000616.7297:08643
08644:-00055:-00013:+00007:000616.7297:08644
08645:+00040:+00114:-00002:000616.7297:08645
08646:-00014:+00019:-00068:000616.7297:08646
08647:-00040:+00083:-00007:000616.7297:08647
08648:+00018:+00035:-00014:000616.7297:08648
08649:+00032:+00058:+00019:000616.7297:08649
08650:+00055:+00060:+00015:000616.7297:08650
08651:+00047:-00004:-00049:000616.7297:08651
08652:-00045:+00151:-00052:000616.7297:08652
08653:+00036:-00022:+00078:000616.7297:08653
08654:+00066:+00074:+00008:000616.7297:08654
08655:-00004:+00078:-00030:000616.7297:08655
08656:-00006:+00056:+00036:000616.7297:08656
08657:-00024:+00042:-00003:000616.7297:08657
08658:-00040:+00040:-00033:000616.7297:08658
08659:+00033:+00072:+00012:000616.7297:08659
08660:+00047:+00048:+00046:000616.7297:08660
08661:-00046:-00005:-00036:000621.5236:08661
08662:-00083:+00109:-00011:000621.5236:08662
08663:+00035:+00034:+00019:000621.5236:08663
08664:+00030:+00072:-00019:000621.5236:08664
08665:-00021:+00034:-00021:000621.5236:08665
08666:+00016:+00024:-00004:000621.5236:08666
08667:-00015:+00022:-00039:000621.5236:08667
08668:+00084:+00067:+00014:000621.5236:08668
08669:+00093:+00047:+00023:000621.5236:08669
08670:-00020:+00033:-00023:000621.5236:08670
08671:-00041:+00195:-00081:000621.5236:08671
08672:-00007:-00024:+00053:000621.5236:08672
08673:+00050:+00077:+00001:000621.5236:08673
08674:+00036:+00069:-00079:000621.5236:08674
08675:-00055:+00024:-00005:000621.5236:08675
08676:-00023:+00051:-00034:000621.5236:08676
08677:+00004:+00007:-00027:000621.5236:08677
08678:-00032:+00003:+00011:000621.5236:08678
08679:-00017:+00073:-00016:000621.5236:08679
08680:+00038:+00024:+00046:000621.5236:08680
08681:+00020:+00067:-00035:000621.5236:08681
08682:-00046:-00022:+00054:000621.5236:08682
08683:-00018:+00107:-00111:000621.5236:08683
08684:+00012:+00061:-00004:000621.5236:08684
08685:-00067:+00036:+00027:000621.5236:08685
08686:-00013:-00016:+00001:000621.5236:08686
08687:+00021:+00067:-00062:000621.5236:08687
08688:+00023:-00027:-00043:000621.5236:08688
08689:-00007:+00036:+00038:000621.5236:08689
08690:-00063:-00002:-00071:000621.5236:08690
08691:-00027:+00148:-00079:000621.5236:08691
08692:+00071:+00093:-00001:000621.5236:08692
08693:+00051:-00037:+00026:000614.7432:08693
08694:+00015:+00096:-00089:000614.7432:08694
08695:+00023:-00006:+00083:000614.7432:08695
08696:-00020:+00061:+00003:000614.7432:08696
08697:+00017:+00046:+00027:000614.7432:08697
08698:+00010:+00002:+00001:000614.7432:08698
08699:+00025:+00092:-00018:000614.7432:08699
08700:-00030:-00002:-00032:000614.7432:08700
08701:-00026:+00028:+00000:000614.7432:08701
08702:+00010:+00025:+00000:000614.7432:08702
08703:-00046:+00017:+00050:000614.7432:08703
08704:-00050:+00044:+00007:000614.7432:08704
08705:+00033:+00045:+00065:000614.7432:08705
08706:-00019:+00041:-00058:000614.7432:08706
08707:+00019:+00046:+00012:000614.7432:08707
08708:+00082:+00062:+00049:000614.7432:08708
08709:+00001:-00053:-00077:000614.7432:08709
08710:-00035:+00156:-00054:000614.7432:08710
08711:+00042:-00005:+00042:000614.7432:08711
08712:+00030:-00010:+00006:000614.7432:08712
08713:+00025:+00051:-00012:000614.7432:08713
08714:+00004:+00003:+00048:000614.7432:08714
08715:-00045:+00033:-00030:000614.7432:08715
08716:-00035:+00040:-00004:000614.7432:08716
08717:+00010:+00047:-00007:000614.7432:08717
08718:+00047:+00070:-00028:000614.7432:08718
08719:-00030:+00027:-00044:000614.7432:08719
08720:-00061:-00055:+00014:000614.7432:08720
08721:+00014:+00088:-00018:000614.7432:08721
08722:+00059:+00001:+00048:000614.7432:08722
08723:+00039:+00028:-00005:000614.7432:08723
08724:+00008:+00045:+00038:000614.7432:08724
08725:+00016:+00057:-00031:000628.3273:08725
08726:+00015:+00004:-00005:000628.3273:08726
08727:+00049:+00093:+00050:000628.3273:08727
08728:+00001:+00002:-00053:000628.3273:08728
08729:-00035:+00118:-00043:000628.3273:08729
08730:+00031:+00058:+00004:000628.3273:08730
08731:+00038:+00016:+00034:000628.3273:08731
08732:+00016:+00048:-00037:000628.3273:08732
08733:+00037:+00034:+00051:000628.3273:08733
08734:+00022:+00024:-00028:000628.3273:08734
08735:-00012:+00055:-00009:000628.3273:08735
08736:+00039:+00024:+00017:000628.3273:08736
08737:+00055:+00061:-00017:000628.3273:08737
08738:-00009:+00025:-00057:000628.3273:08738
08739:-00062:-00015:+00028:000628.3273:08739
08740:+00033:+00068:-00019:000628.3273:08740
08741:+00047:+00013:+00030:000628.3273:08741
08742:-00001:+00021:-00037:000628.3273:08742
08743:-00013:+00025:+00065:000628.3273:08743
08744:-00030:+00020:-00052:000628.3273:08744
08745:+00032:+00020:+00025:000628.3273:08745
08746:+00071:+00090:+00067:000628.3273:08746
08747:-00049:+00010:-00029:000628.3273:08747
08748:-00035:+00118:-00049:000628.3273:08748
08749:+00059:+00032:+00038:000628.3273:08749
08750:+00040:+00028:-00005:000628.3273:08750
08751:+00000:+00043:-00049:000628.3273:08751
08752:-00006:+00045:+00012:000628.3273:08752
08753:+00005:+00025:-00034:000628.3273:08753
08754:-00018:+00037:-00036:000628.3273:08754
08755:+00010:+00053:+00018:000628.3273:08755
08756:+00037:+00075:-00012:000628.3273:08756
08757:-00027:+00035:-00072:000629.8151:08757
08758:-00049:-00022:+00031:000629.8151:08758
08759:+00032:+00075:-00013:000629.8151:08759
08760:+00029:+00030:-00016:000629.8151:08760
08761:+00008:+00019:-00003:000629.8151:08761
08762:-00017:+00058:-00001:000629.8151:08762
08763:-00018:+00048:-00050:000629.8151:08763
08764:+00038:+00040:+00010:000629.8151:08764
08765:+00069:+00081:+00023:000629.8151:08765
08766:-00049:-00006:-00031:000629.8151:08766
08767:-00029:+00142:-00088:000629.8151:08767
08768:+00042:+00017:+00031:000629.8151:08768
08769:+00020:+00030:-00024:000629.8151:08769
08770:-00007:+00059:-00052:000629.8151:08770
08771:-00006:+00026:+00009:000629.8151:08771
08772:-00037:+00021:-00032:000629.8151:08772
08773:-00035:+00035:-00031:000629.8151:08773
08774:+00021:+00036:+00017:000629.8151:08774
08775:+00009:+00069:-00017:000629.8151:08775
08776:+00022:+00110:-00127:000629.8151:08776
08777:-00037:+00026:+00054:000629.8151:08777
08778:-00053:+00025:-00041:000629.8151:08778
08779:+00053:+00085:-00020:000629.8151:08779
08780:+00030:+00002:+00034:000629.8151:08780
08781:-00024:+00073:-00046:000629.8151:08781
08782:-00015:+00031:+00016:000629.8151:08782
08783:+00034:+00042:+00045:000629.8151:08783
08784:+00099:+00079:+00041:000629.8151:08784
08785:-00051:+00142:-00075:000629.8151:08785
08786:-00045:+00025:-00008:000629.8151:08786
08787:+00042:+00084:-00063:000629.8151:08787
08788:+00010:+00107:-00047:000629.8151:08788
08789:-00010:+00003:-00031:000627.2579:08789
08790:-00010:+00044:+00013:000627.2579:08790
08791:-00024:+00043:-00050:000627.2579:08791
08792:-00016:+00032:-00031:000627.2579:08792
08793:+00017:+00062:+00012:000627.2579:08793
08794:+00028:+00052:-00079:000627.2579:08794
08795:+00001:+00133:-00032:000627.2579:08795
08796:-00030:-00068:+00127:000627.2579:08796
08797:+00009:+00155:-00086:000627.2579:08797
08798:+00048:+00105:-00057:000627.2579:08798
08799:-00047:+00085:+00049:000627.2579:08799
08800:+00024:+00036:-00035:000627.2579:08800
08801:-00034:+00031:-00096:000627.2579:08801
08802:+00020:+00105:+00042:000627.2579:08802
08803:+00142:+00093:+00029:000627.2579:08803
08804:-00064:+00148:-00081:000627.2579:08804
08805:-00087:+00041:-00087:000627.2579:08805
08806:+00111:+00098:-00033:000627.2579:08806
08807:+00067:+00022:-00043:000627.2579:08807
08808:+00004:+00052:-00058:000627.2579:08808
08809:+00001:+00039:+00009:000627.2579:08809
08810:-00038:+00020:-00054:000627.2579:08810
08811:+00013:+00038:-00011:000627.2579:08811
08812:+00021:+00053:+00018:000627.2579:08812
08813:-00031:+00023:-00029:000627.2579:08813
08814:-00042:+00112:-00055:000627.2579:08814
08815:+00008:+00049:+00082:000627.2579:08815
08816:+00016:+00051:-00050:000627.2579:08816
08817:-00005:+00054:-00061:000627.2579:08817
08818:-00021:+00037:+00026:000627.2579:08818
08819:-00004:+00030:+00001:000627.2579:08819
08820:-00035:+00016:-00052:000627.2579:08820
08821:+00004:+00071:+00029:000624.8193:08821
08822:+00105:+00063:+00045:000624.8193:08822
08823:-00042:+00035:-00026:000624.8193:08823
08824:-00100:+00058:-00085:000624.8193:08824
08825:+00025:+00098:-00033:000624.8193:08825
08826:+00081:+00063:-00054:000624.8193:08826
08827:+00019:+00042:-00062:000624.8193:08827
08828:-00069:+00027:+00013:000624.8193:08828
08829:-00041:+00024:-00027:000624.8193:08829
08830:+00028:+00032:+00006:000624.8193:08830
08831:+00011:+00083:-00011:000624.8193:08831
08832:-00019:+00045:-00003:000624.8193:08832
08833:-00064:-00087:-00088:000624.8193:08833
08834:-00012:-00181:+00127:000624.8193:08834
08835:+00051:+00125:-00004:000624.8193:08835
08836:-00022:+00059:-00020:000624.8193:08836
08837:-00005:-00004:+00057:000624.8193:08837
08838:+00037:+00102:-00015:000624.8193:08838
08839:-00020:+00010:-00033:000624.8193:08839
08840:+00004:+00055:+00012:000624.8193:08840
08841:+00082:+00026:+00109:000624.8193:08841
08842:-00046:-00015:-00090:000624.8193:08842
08843:-00044:+00202:-00069:000624.8193:08843
08844:+00064:+00100:-00029:000624.8193:08844
08845:+00036:-00017:+00017:000624.8193:08845
08846:+00028:+00081:-00057:000624.8193:08846
08847:-00002:+00046:+00033:000624.8193:08847
08848:-00061:+00091:-00064:000624.8193:08848
08849:+00026:+00036:-00002:000624.8193:08849
08850:+00025:+00088:-00021:000624.8193:08850
08851:-00002:+00057:+00044:000624.8193:08851
08852:-00033:-00043:-00062:000624.8193:08852
08853:-00074:-00097:+00029:000618.3982:08853
08854:-00019:+00082:+00033:000618.3982:08854
08855:+00010:+00020:-00010:000618.3982:08855
08856:-00027:+00102:-00006:000618.3982:08856
08857:-00006:+00060:-00018:000618.3982:08857
08858:-00004:+00041:-00048:000618.3982:08858
08859:-00006:+00058:-00020:000618.3982:08859
08860:+00009:+00010:+00039:000618.3982:08860
08861:+00012:+00032:-00043:000618.3982:08861
08862:-00014:+00048:-00029:000618.3982:08862
08863:-00004:+00028:-00005:000618.3982:08863
08864:-00010:-00022:+00083:000618.3982:08864
08865:-00035:+00054:-00081:000618.3982:08865
08866:+00009:+00006:+00042:000618.3982:08866
08867:-00004:+00044:-00069:000618.3982:08867
08868:-00040:+00076:-00022:000618.3982:08868
08869:+00002:+00049:-00038:000618.3982:08869
08870:-00004:+00038:+00050:000618.3982:08870
08871:+00021:+00046:-00025:000618.3982:08871
08872:-00054:+00100:-00022:000618.3982:08872
08873:-00060:-00087:+00045:000618.3982:08873
08874:+00021:+00018:-00021:000618.3982:08874
08875:+00013:+00043:-00015:000618.3982:08875
08876:+00001:+00038:-00016:000618.3982:08876
08877:-00048:+00023:+00031:000618.3982:08877
08878:-00013:+00035:-00031:000618.3982:08878
08879:+00038:+00067:+00037:000618.3982:08879
08880:+00080:+00038:+00007:000618.3982:08880
08881:-00005:+00002:-00020:000618.3982:08881
08882:-00044:-00045:-00005:000618.3982:08882
08883:+00111:+00121:-00016:000618.3982:08883
08884:+00057:-00024:-00001:000618.3982:08884
08885:-00017:+00048:-00044:000618.3982:08885
08886:+00027:-00022:-00006:000613.4956:08886
08887:+00005:+00033:-00040:000613.4956:08887
08888:+00035:+00000:+00027:000613.4956:08888
[truncated: 50,041 more chars]
