# Supplementary material for: Suboptimal Omnidirectional Wheel Design and Implementation
Source: Sensors (Basel). 2021 Jan 28;21(3):865. doi: 10.3390/s21030865 (PMC7865864; doi:10.3390/s21030865)
Supplement: Supplementary file 1 [file sensors-21-00865-s001.zip › 3.-Data 30 Fixed Wheel/ACDATA04.TXT]

00001:+00093:+00127:+00101:001361.1767:00001
00002:-00353:-00462:-00241:001361.1767:00002
00003:-00306:+00621:+00265:001361.1767:00003
00004:+00167:-00007:-00077:001361.1767:00004
00005:-00047:+00095:+00145:001361.1767:00005
00006:+00065:+00356:+00076:001361.1767:00006
00007:-00130:+00426:-00009:001361.1767:00007
00008:+00064:-00098:-00050:001361.1767:00008
00009:+00074:+00098:-00245:001361.1767:00009
00010:+00079:+00409:+00204:001361.1767:00010
00011:-00166:+00346:-00040:001361.1767:00011
00012:+00012:+00308:+00131:001361.1767:00012
00013:+00024:+00299:-00318:001361.1767:00013
00014:-00038:+00000:+00183:001361.1767:00014
00015:-00099:-00351:-00324:001377.0019:00015
00016:+00111:+00229:+00141:001377.0019:00016
00017:+00071:-00325:+00026:001377.0019:00017
00018:-00027:+00077:+00010:001377.0019:00018
00019:+00072:-00405:-00278:001377.0019:00019
00020:-00098:+00240:-00111:001377.0019:00020
00021:+00114:-00337:+00136:001377.0019:00021
00022:+00155:+00218:-00052:001377.0019:00022
00023:+00099:+00219:+00198:001377.0019:00023
00024:-00080:+00124:-00074:001377.0019:00024
00025:+00125:+00246:+00133:001377.0019:00025
00026:+00035:+00282:-00272:001377.0019:00026
00027:-00096:+00007:+00257:001377.0019:00027
00028:+00017:-00099:-00278:001377.0019:00028
00029:-00016:+00253:+00019:001377.0019:00029
00030:-00001:+00084:-00162:001391.4636:00030
00031:-00069:-00041:-00057:001391.4636:00031
00032:-00038:-00137:-00139:001391.4636:00032
00033:-00018:-00040:-00026:001391.4636:00033
00034:+00064:-00137:+00152:001391.4636:00034
00035:-00010:+00201:-00064:001391.4636:00035
00036:+00017:+00004:+00229:001391.4636:00036
00037:-00039:+00195:-00079:001391.4636:00037
00038:-00025:-00234:+00217:001391.4636:00038
00039:+00052:+00066:-00092:001391.4636:00039
00040:-00067:-00049:+00157:001391.4636:00040
00041:-00008:+00038:-00001:001391.4636:00041
00042:+00074:+00132:+00092:001391.4636:00042
00043:-00017:-00033:-00075:001391.4636:00043
00044:-00061:+00154:-00014:001399.6285:00044
00045:+00039:-00064:-00009:001399.6285:00045
00046:+00005:+00256:+00018:001399.6285:00046
00047:+00027:-00028:+00122:001399.6285:00047
00048:-00141:+00114:-00114:001399.6285:00048
00049:-00119:-00046:+00043:001399.6285:00049
00050:+00194:+00013:-00054:001399.6285:00050
00051:+00098:-00024:+00027:001399.6285:00051
00052:-00128:+00017:-00094:001399.6285:00052
00053:-00052:+00063:+00102:001399.6285:00053
00054:-00006:+00097:-00088:001399.6285:00054
00055:+00090:+00163:+00035:001399.6285:00055
00056:-00102:+00093:-00130:001399.6285:00056
00057:-00119:+00365:+00073:001399.6285:00057
00058:+00079:-00169:+00022:001408.5218:00058
00059:+00045:+00080:-00016:001408.5218:00059
00060:+00003:+00088:-00086:001408.5218:00060
00061:+00114:+00228:+00009:001408.5218:00061
00062:-00183:-00096:-00082:001408.5218:00062
00063:-00006:+00245:-00042:001408.5218:00063
00064:+00066:+00106:-00054:001408.5218:00064
00065:+00082:+00318:+00082:001408.5218:00065
00066:-00037:-00137:-00171:001408.5218:00066
00067:+00009:+00131:+00098:001408.5218:00067
00068:+00115:+00317:-00262:001408.5218:00068
00069:-00034:-00251:+00101:001408.5218:00069
00070:-00097:-00187:-00238:001408.5218:00070
00071:-00248:+00003:+00099:001408.5218:00071
00072:+00119:-00134:+00091:001405.7272:00072
00073:-00035:-00020:+00129:001405.7272:00073
00074:+00068:+00352:+00141:001405.7272:00074
00075:-00139:+00229:+00020:001405.7272:00075
00076:+00090:+00080:-00006:001405.7272:00076
00077:+00113:-00089:-00149:001405.7272:00077
00078:+00106:+00271:+00131:001405.7272:00078
00079:-00288:-00442:+00131:001405.7272:00079
00080:+00146:-00012:+00132:001405.7272:00080
00081:+00096:-00108:-00224:001405.7272:00081
00082:-00044:+00029:+00197:001405.7272:00082
00083:-00192:-00424:-00243:001405.7272:00083
00084:+00217:-00077:+00178:001405.7272:00084
00085:+00191:-00151:-00027:001405.7272:00085
00086:-00015:+00050:+00292:001405.7272:00086
00087:+00088:-00559:-00271:001401.2215:00087
00088:-00055:+00430:+00176:001401.2215:00088
00089:+00067:-00241:-00044:001401.2215:00089
00090:+00051:+00209:+00301:001401.2215:00090
00091:+00073:+00235:-00014:001401.2215:00091
00092:-00093:+00345:+00087:001401.2215:00092
00093:+00147:-00003:+00173:001401.2215:00093
00094:+00081:+00230:-00214:001401.2215:00094
00095:+00023:+00202:+00024:001401.2215:00095
00096:-00164:-00443:-00272:001401.2215:00096
00097:+00174:-00021:+00113:001401.2215:00097
00098:+00080:-00215:-00284:001401.2215:00098
00099:+00043:-00027:+00310:001401.2215:00099
00100:-00194:-00280:-00174:001401.2215:00100
00101:-00079:+00554:+00259:001405.3913:00101
00102:+00228:+00057:-00165:001405.3913:00102
00103:+00059:+00122:+00312:001405.3913:00103
00104:+00083:+00168:-00013:001405.3913:00104
00105:-00018:+00555:+00094:001405.3913:00105
00106:+00027:-00006:-00132:001405.3913:00106
00107:-00103:+00152:-00233:001405.3913:00107
00108:+00118:+00140:-00101:001405.3913:00108
00109:-00044:-00253:+00029:001405.3913:00109
00110:+00050:-00088:+00195:001405.3913:00110
00111:+00025:+00221:-00143:001405.3913:00111
00112:-00021:+00009:+00273:001405.3913:00112
00113:-00162:+00015:-00175:001405.3913:00113
00114:-00056:-00027:+00214:001405.3913:00114
00115:+00035:-00034:-00095:001407.3819:00115
00116:-00051:+00177:+00098:001407.3819:00116
00117:+00047:+00019:+00046:001407.3819:00117
00118:-00041:+00066:-00070:001407.3819:00118
00119:+00036:-00047:+00011:001407.3819:00119
00120:+00030:+00008:+00182:001407.3819:00120
00121:+00067:-00005:-00050:001407.3819:00121
00122:+00006:+00251:-00074:001407.3819:00122
00123:-00041:-00012:+00128:001407.3819:00123
00124:-00114:+00006:-00156:001407.3819:00124
00125:-00025:+00003:-00001:001407.3819:00125
00126:-00016:-00115:+00013:001407.3819:00126
00127:+00017:+00025:+00058:001407.3819:00127
00128:+00069:+00029:-00109:001407.3819:00128
00129:+00022:+00140:-00041:001418.9166:00129
00130:-00095:-00034:+00019:001418.9166:00130
00131:-00056:+00078:-00021:001418.9166:00131
00132:-00023:-00010:+00035:001418.9166:00132
00133:-00015:+00091:-00109:001418.9166:00133
00134:-00061:+00071:-00105:001418.9166:00134
00135:+00082:+00089:-00077:001418.9166:00135
00136:+00069:+00056:+00044:001418.9166:00136
00137:-00033:-00029:-00045:001418.9166:00137
00138:-00082:+00034:-00048:001418.9166:00138
00139:-00067:-00086:-00062:001418.9166:00139
00140:+00007:+00093:-00117:001418.9166:00140
00141:-00031:-00017:+00024:001418.9166:00141
00142:-00029:+00095:-00148:001418.9166:00142
00143:-00023:-00019:-00124:001426.5430:00143
00144:+00019:+00070:-00041:001426.5430:00144
00145:+00046:-00071:+00043:001426.5430:00145
00146:-00009:+00092:-00149:001426.5430:00146
00147:-00147:-00038:+00071:001426.5430:00147
00148:-00017:+00155:+00058:001426.5430:00148
00149:+00044:-00132:-00032:001426.5430:00149
00150:+00009:+00138:-00064:001426.5430:00150
00151:-00248:+00027:-00070:001426.5430:00151
00152:-00010:+00077:+00064:001426.5430:00152
00153:+00011:-00088:-00153:001426.5430:00153
00154:-00037:+00301:+00080:001426.5430:00154
00155:-00053:+00029:+00027:001426.5430:00155
00156:-00005:+00304:+00066:001426.5430:00156
00157:+00153:+00006:-00105:001433.5629:00157
00158:+00113:+00081:-00043:001433.5629:00158
00159:-00387:-00229:-00156:001433.5629:00159
00160:+00103:-00110:+00293:001433.5629:00160
00161:+00289:+00073:+00077:001433.5629:00161
00162:-00010:+00094:+00193:001433.5629:00162
00163:-00170:-00157:-00107:001433.5629:00163
00164:-00065:+00290:+00058:001433.5629:00164
00165:+00184:+00190:-00105:001433.5629:00165
00166:+00014:-00240:+00149:001433.5629:00166
00167:-00131:-00264:-00145:001433.5629:00167
00168:+00066:+00322:+00129:001433.5629:00168
00169:+00180:-00313:+00122:001433.5629:00169
00170:+00060:-00096:-00076:001433.5629:00170
00171:-00196:-00385:-00298:001422.1586:00171
00172:-00295:+00299:+00010:001422.1586:00172
00173:+00207:+00007:+00184:001422.1586:00173
00174:+00179:-00054:+00116:001422.1586:00174
00175:-00020:+00251:+00022:001422.1586:00175
00176:-00181:+00410:-00084:001422.1586:00176
00177:-00003:-00264:-00013:001422.1586:00177
00178:+00212:-00019:-00157:001422.1586:00178
00179:+00007:+00086:-00015:001422.1586:00179
00180:-00314:-00367:-00189:001422.1586:00180
00181:+00150:-00441:+00325:001422.1586:00181
00182:+00305:-00007:-00202:001422.1586:00182
00183:+00119:+00186:+00240:001422.1586:00183
00184:-00274:-00095:-00093:001422.1586:00184
00185:-00111:+00428:+00389:001410.1303:00185
00186:+00261:+00229:-00267:001410.1303:00186
00187:+00071:+00321:+00145:001410.1303:00187
00188:-00200:-00203:-00071:001410.1303:00188
00189:-00066:+00552:+00035:001410.1303:00189
00190:+00217:+00157:-00297:001410.1303:00190
00191:+00009:-00066:+00016:001410.1303:00191
00192:-00106:-00133:-00166:001410.1303:00192
00193:-00190:+00298:+00063:001410.1303:00193
00194:+00110:-00271:+00265:001410.1303:00194
00195:+00139:+00040:-00027:001410.1303:00195
00196:+00041:+00017:-00183:001410.1303:00196
00197:-00275:-00271:-00079:001410.1303:00197
00198:+00201:-00101:+00120:001410.1303:00198
00199:+00245:+00122:-00096:001410.1303:00199
00200:-00185:+00236:+00202:001399.3424:00200
00201:-00051:-00261:-00067:001399.3424:00201
00202:-00065:+00442:-00039:001399.3424:00202
00203:+00042:+00038:-00212:001399.3424:00203
00204:+00022:+00066:+00191:001399.3424:00204
00205:-00046:+00025:-00019:001399.3424:00205
00206:-00089:+00375:-00110:001399.3424:00206
00207:+00072:-00101:-00119:001399.3424:00207
00208:+00095:+00031:-00124:001399.3424:00208
00209:+00081:-00002:-00093:001399.3424:00209
00210:-00143:-00187:-00231:001399.3424:00210
00211:-00049:-00228:+00329:001399.3424:00211
00212:+00136:+00114:-00202:001399.3424:00212
00213:+00108:+00010:+00271:001399.3424:00213
00214:-00208:-00111:-00137:001396.4584:00214
00215:-00199:+00307:+00318:001396.4584:00215
00216:+00156:+00188:-00172:001396.4584:00216
00217:+00062:+00083:+00248:001396.4584:00217
00218:+00010:+00099:-00072:001396.4584:00218
00219:-00142:+00269:-00016:001396.4584:00219
00220:+00204:+00003:-00126:001396.4584:00220
00221:+00107:+00106:-00177:001396.4584:00221
00222:+00029:-00006:-00010:001396.4584:00222
00223:-00187:+00282:-00055:001396.4584:00223
00224:+00104:-00182:+00335:001396.4584:00224
00225:+00000:-00074:-00109:001396.4584:00225
00226:-00001:+00161:-00051:001396.4584:00226
00227:-00062:+00072:-00144:001396.4584:00227
00228:+00000:+00033:+00220:001403.7420:00228
00229:+00030:-00069:-00120:001403.7420:00229
00230:+00084:+00236:+00154:001403.7420:00230
00231:-00087:+00155:-00024:001403.7420:00231
00232:-00010:+00076:+00007:001403.7420:00232
00233:+00132:+00026:-00150:001403.7420:00233
00234:+00101:+00049:+00077:001403.7420:00234
00235:-00044:-00306:-00108:001403.7420:00235
00236:-00018:+00106:+00080:001403.7420:00236
00237:+00010:-00079:-00143:001403.7420:00237
00238:+00086:+00142:+00079:001403.7420:00238
00239:-00062:-00224:-00089:001403.7420:00239
00240:-00103:+00177:+00038:001403.7420:00240
00241:+00009:-00023:+00044:001403.7420:00241
00242:+00085:+00069:+00137:001408.9754:00242
00243:+00008:+00073:+00024:001408.9754:00243
00244:-00137:+00169:-00075:001408.9754:00244
00245:+00052:+00157:-00007:001408.9754:00245
00246:+00101:+00034:-00058:001408.9754:00246
00247:+00064:+00121:-00068:001408.9754:00247
00248:-00124:-00045:-00113:001408.9754:00248
00249:+00101:-00024:+00170:001408.9754:00249
00250:+00065:+00092:-00159:001408.9754:00250
00251:+00018:+00039:+00071:001408.9754:00251
00252:-00069:-00139:-00091:001408.9754:00252
00253:-00085:-00004:+00135:001408.9754:00253
00254:+00060:-00008:-00110:001408.9754:00254
00255:+00026:+00071:+00166:001408.9754:00255
00256:+00057:+00152:-00145:001408.9754:00256
00257:-00231:+00168:-00109:001410.8190:00257
00258:+00191:-00056:+00069:001410.8190:00258
00259:+00125:-00024:-00160:001410.8190:00259
00260:-00083:-00093:-00050:001410.8190:00260
00261:-00102:+00214:+00093:001410.8190:00261
00262:+00184:-00150:+00312:001410.8190:00262
00263:+00003:+00174:-00196:001410.8190:00263
00264:+00095:+00078:-00140:001410.8190:00264
00265:-00309:+00119:-00040:001410.8190:00265
00266:+00163:-00188:+00208:001410.8190:00266
00267:+00176:+00145:-00242:001410.8190:00267
00268:-00145:-00187:+00180:001410.8190:00268
00269:-00231:+00358:-00116:001410.8190:00269
00270:+00100:-00178:+00239:001410.8190:00270
00271:+00062:+00214:-00177:001421.5943:00271
00272:+00060:+00123:+00036:001421.5943:00272
00273:-00179:-00080:-00173:001421.5943:00273
00274:+00038:-00025:+00108:001421.5943:00274
00275:+00155:-00110:-00148:001421.5943:00275
00276:+00004:+00067:+00095:001421.5943:00276
00277:-00100:+00011:-00150:001421.5943:00277
00278:-00050:+00291:-00055:001421.5943:00278
00279:+00057:-00080:-00067:001421.5943:00279
00280:-00002:+00052:+00111:001421.5943:00280
00281:-00042:-00089:-00032:001421.5943:00281
00282:-00093:+00203:-00034:001421.5943:00282
00283:-00005:-00188:-00125:001421.5943:00283
00284:-00021:+00185:-00158:001421.5943:00284
00285:-00008:-00228:+00002:001423.6418:00285
00286:-00030:+00046:-00136:001423.6418:00286
00287:+00125:-00184:+00240:001423.6418:00287
00288:+00117:+00099:-00088:001423.6418:00288
00289:+00066:+00048:+00173:001423.6418:00289
00290:-00078:+00213:-00090:001423.6418:00290
00291:-00008:-00283:+00275:001423.6418:00291
00292:+00106:+00105:-00165:001423.6418:00292
00293:-00019:+00224:+00168:001423.6418:00293
00294:-00071:-00337:-00103:001423.6418:00294
00295:-00029:+00147:+00062:001423.6418:00295
00296:+00038:+00150:-00128:001423.6418:00296
00297:+00035:+00075:-00068:001423.6418:00297
00298:-00073:-00145:-00130:001423.6418:00298
00299:-00113:+00131:+00078:001423.8275:00299
00300:+00066:-00201:+00185:001423.8275:00300
00301:-00064:+00227:-00023:001423.8275:00301
00302:-00005:-00029:-00091:001423.8275:00302
00303:-00039:+00332:-00135:001423.8275:00303
00304:-00006:-00191:+00061:001423.8275:00304
00305:+00045:+00179:-00120:001423.8275:00305
00306:+00075:-00065:+00120:001423.8275:00306
00307:-00110:+00349:-00147:001423.8275:00307
00308:-00121:-00118:+00123:001423.8275:00308
00309:+00072:+00292:-00140:001423.8275:00309
00310:+00127:-00225:-00096:001423.8275:00310
00311:-00212:+00124:-00126:001423.8275:00311
00312:-00002:-00104:+00329:001423.8275:00312
00313:+00194:+00063:-00126:001426.5345:00313
00314:+00136:+00275:-00024:001426.5345:00314
00315:-00215:+00152:+00022:001426.5345:00315
00316:-00054:+00218:+00024:001426.5345:00316
00317:+00145:+00276:-00185:001426.5345:00317
00318:+00022:+00084:+00150:001426.5345:00318
00319:-00113:-00157:-00086:001426.5345:00319
00320:-00042:+00099:-00015:001426.5345:00320
00321:+00005:-00041:-00075:001426.5345:00321
00322:+00110:+00025:+00097:001426.5345:00322
00323:-00168:-00113:-00137:001426.5345:00323
00324:-00266:+00071:-00178:001426.5345:00324
00325:-00061:-00093:+00062:001426.5345:00325
00326:+00157:+00070:+00048:001426.5345:00326
00327:-00095:+00083:-00160:001430.2203:00327
00328:-00162:+00147:+00108:001430.2203:00328
00329:+00080:+00054:+00038:001430.2203:00329
00330:+00054:-00099:-00077:001430.2203:00330
00331:+00018:+00143:-00103:001430.2203:00331
00332:+00002:-00069:+00043:001430.2203:00332
00333:-00067:+00142:-00092:001430.2203:00333
00334:+00146:-00031:+00042:001430.2203:00334
00335:+00054:+00217:+00016:001430.2203:00335
00336:-00103:-00024:-00089:001430.2203:00336
00337:-00066:+00054:+00049:001430.2203:00337
00338:+00031:-00085:+00076:001430.2203:00338
00339:-00077:+00190:-00085:001430.2203:00339
00340:-00110:-00014:+00101:001430.2203:00340
00341:+00080:+00054:+00016:001425.4409:00341
00342:+00003:+00073:-00014:001425.4409:00342
00343:+00035:+00118:-00098:001425.4409:00343
00344:-00076:-00038:-00075:001425.4409:00344
00345:+00112:+00039:+00016:001425.4409:00345
00346:+00010:-00093:+00034:001425.4409:00346
00347:-00031:+00170:+00052:001425.4409:00347
00348:-00046:+00062:-00074:001425.4409:00348
00349:+00163:+00227:+00017:001425.4409:00349
00350:+00090:-00017:-00059:001425.4409:00350
00351:-00082:+00087:+00073:001425.4409:00351
00352:-00102:-00192:-00025:001425.4409:00352
00353:+00161:+00271:+00004:001425.4409:00353
00354:+00099:-00148:+00129:001425.4409:00354
00355:-00123:+00083:-00048:001433.1865:00355
00356:-00049:-00057:+00087:001433.1865:00356
00357:+00052:-00128:-00069:001433.1865:00357
00358:+00024:+00068:+00019:001433.1865:00358
00359:+00035:-00207:-00033:001433.1865:00359
00360:+00005:+00163:+00072:001433.1865:00360
00361:-00120:-00042:-00104:001433.1865:00361
00362:-00095:+00211:+00107:001433.1865:00362
00363:-00004:-00105:+00033:001433.1865:00363
00364:+00061:+00146:+00013:001433.1865:00364
00365:+00128:-00150:+00087:001433.1865:00365
00366:-00038:+00132:-00066:001433.1865:00366
00367:-00052:-00095:-00023:001433.1865:00367
00368:+00091:+00191:-00048:001433.1865:00368
00369:+00103:-00242:+00114:001438.5554:00369
00370:-00067:-00026:-00170:001438.5554:00370
00371:-00128:-00040:+00177:001438.5554:00371
00372:-00010:+00161:+00000:001438.5554:00372
00373:+00188:+00016:+00117:001438.5554:00373
00374:+00075:+00298:-00230:001438.5554:00374
00375:-00009:-00112:+00143:001438.5554:00375
00376:-00144:-00080:-00191:001438.5554:00376
00377:+00022:-00049:+00160:001438.5554:00377
00378:+00002:+00240:-00209:001438.5554:00378
00379:-00056:+00133:+00096:001438.5554:00379
00380:+00023:-00005:-00113:001438.5554:00380
00381:+00100:+00244:+00140:001438.5554:00381
00382:+00096:+00060:-00095:001438.5554:00382
00383:-00026:-00039:+00113:001435.3118:00383
00384:-00084:-00053:+00028:001435.3118:00384
00385:-00012:+00119:+00125:001435.3118:00385
00386:+00029:+00086:-00135:001435.3118:00386
00387:-00031:+00289:-00187:001435.3118:00387
00388:-00003:-00132:-00051:001435.3118:00388
00389:+00015:+00125:+00124:001435.3118:00389
00390:+00087:-00242:+00066:001435.3118:00390
00391:-00005:+00166:-00036:001435.3118:00391
00392:-00037:-00113:+00114:001435.3118:00392
00393:-00118:+00247:-00171:001435.3118:00393
00394:-00027:-00129:-00041:001435.3118:00394
00395:-00024:+00159:-00239:001435.3118:00395
00396:-00003:-00061:+00135:001443.2666:00396
00397:+00032:+00134:-00024:001443.2666:00397
00398:+00092:-00161:+00020:001443.2666:00398
00399:-00044:+00113:-00229:001443.2666:00399
00400:-00112:-00019:+00050:001443.2666:00400
00401:-00088:-00012:-00147:001443.2666:00401
00402:+00020:-00114:+00104:001443.2666:00402
00403:+00024:-00033:-00071:001443.2666:00403
00404:-00088:+00011:+00001:001443.2666:00404
00405:-00084:+00097:-00083:001443.2666:00405
00406:+00029:+00065:-00039:001443.2666:00406
00407:+00136:+00055:-00128:001443.2666:00407
00408:+00206:+00054:-00067:001443.2666:00408
00409:+00077:-00032:+00014:001443.2666:00409
00410:-00004:+00016:+00113:001441.8850:00410
00411:+00117:+00001:+00066:001441.8850:00411
00412:+00109:+00022:-00237:001441.8850:00412
00413:-00003:-00007:-00008:001441.8850:00413
00414:+00011:+00095:+00024:001441.8850:00414
00415:+00153:+00118:+00038:001441.8850:00415
00416:+00127:+00001:-00141:001441.8850:00416
00417:-00259:-00013:-00045:001441.8850:00417
00418:-00125:+00211:-00017:001441.8850:00418
00419:+00034:-00070:+00000:001441.8850:00419
00420:+00009:+00080:-00101:001441.8850:00420
00421:-00100:-00063:+00031:001441.8850:00421
00422:-00046:+00028:-00013:001441.8850:00422
00423:+00163:+00041:+00051:001441.8850:00423
00424:+00179:+00119:-00005:001442.0068:00424
00425:-00117:+00010:+00004:001442.0068:00425
00426:+00023:+00191:+00007:001442.0068:00426
00427:+00139:+00024:+00111:001442.0068:00427
00428:+00054:+00125:-00080:001442.0068:00428
00429:-00154:-00012:+00060:001442.0068:00429
00430:-00074:+00034:+00062:001442.0068:00430
00431:+00204:+00032:+00005:001442.0068:00431
00432:-00051:+00013:+00099:001442.0068:00432
00433:-00209:+00105:-00079:001442.0068:00433
00434:-00085:+00093:+00063:001442.0068:00434
00435:+00093:+00177:-00123:001442.0068:00435
00436:+00082:+00127:-00028:001442.0068:00436
00437:-00221:-00056:-00025:001442.0068:00437
00438:-00096:+00142:+00065:001443.2257:00438
00439:+00296:-00010:+00019:001443.2257:00439
00440:+00144:+00220:-00004:001443.2257:00440
00441:+00107:+00089:+00132:001443.2257:00441
00442:-00160:+00093:-00029:001443.2257:00442
00443:-00117:-00006:-00055:001443.2257:00443
00444:+00005:-00033:-00035:001443.2257:00444
00445:+00140:+00025:+00159:001443.2257:00445
00446:-00101:-00149:-00113:001443.2257:00446
00447:-00180:-00028:+00086:001443.2257:00447
00448:+00179:+00207:-00078:001443.2257:00448
00449:+00236:+00092:-00023:001443.2257:00449
00450:-00235:+00113:-00185:001443.2257:00450
00451:+00058:-00078:+00147:001443.2257:00451
00452:-00190:-00208:-00225:001447.0018:00452
00453:-00050:-00168:+00107:001447.0018:00453
00454:+00091:+00361:+00008:001447.0018:00454
00455:+00130:-00200:+00085:001447.0018:00455
00456:-00131:+00389:-00286:001447.0018:00456
00457:+00127:-00202:-00050:001447.0018:00457
00458:-00019:-00182:-00121:001447.0018:00458
00459:-00155:+00391:-00251:001447.0018:00459
00460:-00335:-00326:-00022:001447.0018:00460
00461:+00054:-00208:+00039:001447.0018:00461
00462:+00192:+00076:-00180:001447.0018:00462
00463:-00037:-00212:+00155:001447.0018:00463
00464:-00208:+00103:+00002:001447.0018:00464
00465:+00002:+00047:-00055:001447.0018:00465
00466:-00112:+00158:-00149:001432.0389:00466
00467:+00177:+00147:+00259:001432.0389:00467
00468:+00179:-00037:-00055:001432.0389:00468
00469:+00002:-00022:+00089:001432.0389:00469
00470:+00027:+00077:-00167:001432.0389:00470
00471:+00016:+00038:+00263:001432.0389:00471
00472:-00167:-00268:-00256:001432.0389:00472
00473:-00159:+00094:+00169:001432.0389:00473
00474:+00103:-00037:+00071:001432.0389:00474
00475:+00026:+00143:+00074:001432.0389:00475
00476:+00069:+00064:-00184:001432.0389:00476
00477:-00034:+00186:+00042:001432.0389:00477
00478:-00045:-00104:-00083:001432.0389:00478
00479:-00125:-00012:-00105:001432.0389:00479
00480:+00033:+00087:+00074:001418.3385:00480
00481:-00061:+00104:+00017:001418.3385:00481
00482:-00049:+00134:-00004:001418.3385:00482
00483:+00107:+00015:-00126:001418.3385:00483
00484:+00176:+00163:-00163:001418.3385:00484
00485:-00023:+00012:-00067:001418.3385:00485
00486:+00043:+00094:+00124:001418.3385:00486
00487:+00140:-00091:-00079:001418.3385:00487
00488:+00120:+00316:+00177:001418.3385:00488
00489:-00055:-00162:+00029:001418.3385:00489
00490:-00047:+00223:-00065:001418.3385:00490
00491:+00122:-00041:-00081:001418.3385:00491
00492:-00002:+00205:+00117:001418.3385:00492
00493:-00016:+00014:-00072:001418.3385:00493
00494:+00051:+00268:+00009:001389.9361:00494
00495:-00080:-00052:-00028:001389.9361:00495
00496:+00110:+00025:-00035:001389.9361:00496
00497:+00018:-00006:-00127:001389.9361:00497
00498:-00155:-00184:-00031:001389.9361:00498
00499:+00002:+00018:+00116:001389.9361:00499
00500:+00161:-00084:+00006:001389.9361:00500
00501:+00140:+00259:+00173:001389.9361:00501
00502:-00108:-00218:-00041:001389.9361:00502
00503:-00090:+00356:+00058:001389.9361:00503
00504:+00088:+00021:-00048:001389.9361:00504
00505:+00147:+00124:+00169:001389.9361:00505
00506:-00033:+00049:-00193:001389.9361:00506
00507:-00054:+00225:-00087:001389.9361:00507
00508:+00109:-00096:-00112:001389.9361:00508
00509:+00055:-00059:-00066:001371.7830:00509
00510:-00025:+00072:-00192:001371.7830:00510
00511:-00098:+00273:-00004:001371.7830:00511
00512:+00017:+00066:+00020:001371.7830:00512
00513:+00049:+00187:-00099:001371.7830:00513
00514:+00106:+00195:-00118:001371.7830:00514
00515:-00158:-00139:-00071:001371.7830:00515
00516:-00001:+00113:+00085:001371.7830:00516
00517:-00049:-00160:-00248:001371.7830:00517
00518:-00011:+00184:+00077:001371.7830:00518
00519:-00091:-00063:-00101:001371.7830:00519
00520:-00070:+00263:+00046:001371.7830:00520
00521:+00035:-00195:-00132:001371.7830:00521
00522:+00049:+00134:+00151:001371.7830:00522
00523:+00063:-00042:-00114:001369.3658:00523
00524:-00043:+00286:+00049:001369.3658:00524
00525:+00029:+00041:+00212:001369.3658:00525
00526:+00054:-00012:+00062:001369.3658:00526
00527:+00011:-00098:-00092:001369.3658:00527
00528:-00184:-00145:-00145:001369.3658:00528
00529:+00025:+00059:+00303:001369.3658:00529
00530:+00052:-00112:+00103:001369.3658:00530
00531:+00043:+00309:+00061:001369.3658:00531
00532:-00199:-00318:-00156:001369.3658:00532
00533:-00169:+00344:+00257:001369.3658:00533
00534:+00046:+00039:-00261:001369.3658:00534
00535:+00083:+00281:+00073:001369.3658:00535
00536:+00097:+00147:+00012:001369.3658:00536
00537:-00131:+00566:-00076:001369.3658:00537
00538:+00032:-00105:-00054:001382.1445:00538
00539:+00030:+00153:-00184:001382.1445:00539
00540:+00130:+00452:+00064:001382.1445:00540
00541:-00093:-00461:+00016:001382.1445:00541
00542:+00046:+00177:+00107:001382.1445:00542
00543:+00038:+00322:-00243:001382.1445:00543
00544:-00046:-00086:+00152:001382.1445:00544
00545:-00112:-00360:-00261:001382.1445:00545
00546:+00001:+00292:+00133:001382.1445:00546
00547:+00042:-00340:+00152:001382.1445:00547
00548:-00067:+00012:+00035:001382.1445:00548
00549:+00074:-00271:-00249:001382.1445:00549
00550:-00025:+00132:+00049:001382.1445:00550
00551:-00022:-00316:+00086:001382.1445:00551
00552:-00009:+00248:+00100:001384.0090:00552
00553:+00039:+00033:+00221:001384.0090:00553
00554:+00037:+00021:-00065:001384.0090:00554
00555:+00048:+00278:+00052:001384.0090:00555
00556:-00019:-00134:-00102:001384.0090:00556
00557:-00060:+00214:+00118:001384.0090:00557
00558:+00080:-00077:-00110:001384.0090:00558
00559:-00081:+00256:+00020:001384.0090:00559
00560:+00036:-00106:-00195:001384.0090:00560
00561:-00091:+00254:-00147:001384.0090:00561
00562:+00041:-00180:-00099:001384.0090:00562
00563:-00014:+00168:+00056:001384.0090:00563
00564:+00038:-00175:+00190:001384.0090:00564
00565:-00030:+00157:-00121:001384.0090:00565
00566:-00032:+00081:+00148:001384.0090:00566
00567:-00036:-00098:-00124:001397.3004:00567
00568:+00076:-00002:+00103:001397.3004:00568
00569:+00024:-00108:-00105:001397.3004:00569
00570:-00091:+00127:+00140:001397.3004:00570
00571:-00001:-00221:-00101:001397.3004:00571
00572:+00044:+00268:+00036:001397.3004:00572
00573:-00040:-00074:-00114:001397.3004:00573
00574:-00093:+00093:-00096:001397.3004:00574
00575:+00016:-00063:-00036:001397.3004:00575
00576:+00008:+00215:+00072:001397.3004:00576
00577:+00074:-00066:+00037:001397.3004:00577
00578:-00121:+00064:-00003:001397.3004:00578
00579:-00014:+00130:-00092:001397.3004:00579
00580:-00006:+00165:-00002:001397.3004:00580
00581:+00138:-00101:+00071:001396.1398:00581
00582:-00031:+00046:-00059:001396.1398:00582
00583:+00087:+00160:+00137:001396.1398:00583
00584:-00117:+00163:-00013:001396.1398:00584
00585:+00063:+00048:+00011:001396.1398:00585
00586:-00016:-00039:-00179:001396.1398:00586
00587:-00105:+00218:+00144:001396.1398:00587
00588:-00156:-00237:-00226:001396.1398:00588
00589:+00141:+00028:+00024:001396.1398:00589
00590:+00067:+00007:-00205:001396.1398:00590
00591:-00024:+00105:+00095:001396.1398:00591
00592:-00100:-00193:-00143:001396.1398:00592
00593:-00037:+00277:+00045:001396.1398:00593
00594:+00102:+00031:-00119:001396.1398:00594
00595:+00013:+00076:+00143:001397.9942:00595
00596:+00030:+00113:-00031:001397.9942:00596
00597:-00025:+00289:+00044:001397.9942:00597
00598:+00117:+00025:-00143:001397.9942:00598
00599:-00047:-00025:-00041:001397.9942:00599
00600:-00043:-00092:-00195:001397.9942:00600
00601:-00230:+00024:+00182:001397.9942:00601
00602:+00246:-00209:+00121:001397.9942:00602
00603:-00142:-00008:-00025:001397.9942:00603
00604:-00041:+00290:+00168:001397.9942:00604
00605:-00102:-00236:-00088:001397.9942:00605
00606:+00068:-00185:+00141:001397.9942:00606
00607:+00116:-00015:-00205:001397.9942:00607
00608:+00076:+00202:+00278:001397.9942:00608
00609:+00002:-00102:-00127:001397.9942:00609
00610:+00051:+00439:+00144:001400.4417:00610
00611:+00121:+00005:-00209:001400.4417:00611
00612:+00022:+00089:+00008:001400.4417:00612
00613:-00085:-00229:-00294:001400.4417:00613
00614:-00193:+00234:+00131:001400.4417:00614
00615:+00143:-00085:+00129:001400.4417:00615
00616:-00032:-00124:+00026:001400.4417:00616
00617:-00014:+00244:-00207:001400.4417:00617
00618:-00195:+00123:-00055:001400.4417:00618
00619:+00117:-00211:+00173:001400.4417:00619
00620:+00114:+00016:-00271:001400.4417:00620
00621:+00066:+00287:+00184:001400.4417:00621
00622:-00186:+00057:-00125:001400.4417:00622
00623:+00001:+00223:+00041:001400.4417:00623
00624:+00163:+00143:-00184:001408.8487:00624
00625:+00031:+00196:+00189:001408.8487:00625
00626:-00201:-00308:-00227:001408.8487:00626
00627:+00170:+00098:+00065:001408.8487:00627
00628:+00252:-00212:-00253:001408.8487:00628
00629:-00043:-00009:+00069:001408.8487:00629
00630:-00202:-00335:-00080:001408.8487:00630
00631:-00108:+00109:-00045:001408.8487:00631
00632:+00212:-00151:+00123:001408.8487:00632
00633:+00104:+00169:+00043:001408.8487:00633
00634:-00057:+00156:+00121:001408.8487:00634
00635:-00062:+00179:-00055:001408.8487:00635
00636:+00157:+00204:+00130:001408.8487:00636
00637:+00012:+00035:-00218:001408.8487:00637
00638:-00068:+00048:+00162:001409.0996:00638
00639:-00012:-00104:-00122:001409.0996:00639
00640:+00137:+00202:+00057:001409.0996:00640
00641:-00002:-00084:-00058:001409.0996:00641
00642:-00077:+00130:+00005:001409.0996:00642
00643:-00042:-00206:-00049:001409.0996:00643
00644:-00028:+00199:+00150:001409.0996:00644
00645:+00168:-00233:+00121:001409.0996:00645
00646:-00161:+00279:-00048:001409.0996:00646
00647:-00020:-00112:-00156:001409.0996:00647
00648:+00079:+00228:+00043:001409.0996:00648
00649:+00006:-00068:-00055:001409.0996:00649
00650:-00104:+00047:-00103:001409.0996:00650
00651:+00009:+00022:+00054:001409.0996:00651
00652:-00019:+00198:-00043:001419.8129:00652
00653:+00070:+00044:+00098:001419.8129:00653
00654:-00032:+00086:-00076:001419.8129:00654
00655:-00017:+00155:-00038:001419.8129:00655
00656:+00038:-00067:-00073:001419.8129:00656
00657:-00020:+00044:+00114:001419.8129:00657
00658:-00088:-00032:-00057:001419.8129:00658
00659:+00037:+00055:+00085:001419.8129:00659
00660:+00001:+00021:-00084:001419.8129:00660
00661:-00011:+00098:-00038:001419.8129:00661
00662:+00042:-00128:-00081:001419.8129:00662
00663:-00012:+00295:+00007:001419.8129:00663
00664:-00048:-00125:-00019:001419.8129:00664
00665:-00044:+00210:+00032:001419.8129:00665
00666:+00112:+00104:-00081:001420.2226:00666
00667:-00043:+00153:-00110:001420.2226:00667
00668:-00207:-00231:-00120:001420.2226:00668
00669:-00124:+00235:-00047:001420.2226:00669
00670:+00171:-00121:+00109:001420.2226:00670
00671:-00137:+00186:+00094:001420.2226:00671
00672:+00052:+00133:+00012:001420.2226:00672
00673:-00095:+00088:-00022:001420.2226:00673
00674:+00060:+00195:-00236:001420.2226:00674
00675:-00020:-00056:+00130:001420.2226:00675
00676:-00113:+00111:-00047:001420.2226:00676
00677:-00239:-00213:+00011:001420.2226:00677
00678:+00172:+00099:-00069:001420.2226:00678
00679:-00005:-00138:-00088:001420.2226:00679
00680:-00038:+00334:+00191:001420.4964:00680
00681:-00103:-00224:-00222:001420.4964:00681
00682:-00020:-00002:+00168:001420.4964:00682
00683:+00065:-00033:-00085:001420.4964:00683
00684:+00075:+00279:+00146:001420.4964:00684
00685:-00155:-00261:-00130:001420.4964:00685
00686:+00108:+00263:+00113:001420.4964:00686
00687:+00066:+00019:-00184:001420.4964:00687
00688:-00013:+00072:+00104:001420.4964:00688
00689:-00176:-00128:-00359:001420.4964:00689
00690:-00086:+00132:+00241:001420.4964:00690
00691:+00189:-00055:+00034:001420.4964:00691
00692:-00039:+00005:+00157:001420.4964:00692
00693:-00044:+00187:-00227:001420.4964:00693
00694:-00064:+00193:+00079:001419.9416:00694
00695:+00134:-00134:-00014:001419.9416:00695
00696:-00019:+00020:+00221:001419.9416:00696
00697:-00055:+00035:-00001:001419.9416:00697
00698:+00007:+00325:-00019:001419.9416:00698
00699:+00219:+00082:+00199:001419.9416:00699
00700:-00047:+00113:-00154:001419.9416:00700
00701:-00100:-00062:-00097:001419.9416:00701
00702:-00182:-00116:-00160:001419.9416:00702
00703:+00177:+00058:+00152:001419.9416:00703
00704:+00117:-00115:-00143:001419.9416:00704
00705:-00042:+00257:+00219:001419.9416:00705
00706:-00045:-00081:-00161:001419.9416:00706
00707:+00010:+00337:-00001:001419.9416:00707
00708:+00136:-00011:-00233:001425.2637:00708
00709:-00115:+00117:+00224:001425.2637:00709
00710:-00171:-00228:-00072:001425.2637:00710
00711:+00124:+00190:+00054:001425.2637:00711
00712:+00180:-00194:-00193:001425.2637:00712
00713:-00087:+00055:-00069:001425.2637:00713
00714:-00164:-00121:-00071:001425.2637:00714
00715:-00081:+00090:-00121:001425.2637:00715
00716:+00121:+00010:+00015:001425.2637:00716
00717:-00122:+00104:-00038:001425.2637:00717
00718:-00092:+00120:+00113:001425.2637:00718
00719:-00090:+00132:-00098:001425.2637:00719
00720:+00066:+00029:+00088:001425.2637:00720
00721:+00042:-00132:-00175:001425.2637:00721
00722:+00036:+00149:+00138:001427.0582:00722
00723:+00015:-00077:-00162:001427.0582:00723
00724:+00030:+00232:+00071:001427.0582:00724
00725:-00021:-00146:-00103:001427.0582:00725
00726:-00112:+00033:-00038:001427.0582:00726
00727:-00083:-00072:+00001:001427.0582:00727
00728:-00037:+00024:+00115:001427.0582:00728
00729:+00105:+00076:+00159:001427.0582:00729
00730:-00026:+00121:-00041:001427.0582:00730
00731:-00070:+00002:-00007:001427.0582:00731
00732:-00046:+00030:-00042:001427.0582:00732
00733:+00049:-00076:+00027:001427.0582:00733
00734:-00015:+00014:-00031:001427.0582:00734
00735:-00087:+00030:+00017:001427.0582:00735
00736:-00114:+00182:-00125:001433.1927:00736
00737:+00138:+00161:+00058:001433.1927:00737
00738:+00101:-00060:-00010:001433.1927:00738
00739:-00039:-00145:+00032:001433.1927:00739
00740:-00126:-00027:-00178:001433.1927:00740
00741:+00143:+00188:+00120:001433.1927:00741
00742:+00043:-00128:-00041:001433.1927:00742
00743:-00114:+00197:-00160:001433.1927:00743
00744:-00043:+00031:-00155:001433.1927:00744
00745:-00035:+00173:-00011:001433.1927:00745
00746:+00148:-00099:-00046:001433.1927:00746
00747:+00108:+00168:+00054:001433.1927:00747
00748:-00174:-00171:-00054:001433.1927:00748
00749:-00007:+00217:+00004:001433.1927:00749
00750:+00101:+00103:-00020:001438.5764:00750
00751:-00007:+00128:+00007:001438.5764:00751
00752:-00056:-00117:-00013:001438.5764:00752
00753:-00047:+00065:-00074:001438.5764:00753
00754:+00162:+00024:+00135:001438.5764:00754
00755:+00181:+00067:-00055:001438.5764:00755
00756:-00049:+00157:-00005:001438.5764:00756
00757:-00149:+00070:-00055:001438.5764:00757
00758:-00020:-00060:+00094:001438.5764:00758
00759:+00097:-00105:+00023:001438.5764:00759
00760:-00142:+00077:+00000:001438.5764:00760
00761:-00109:-00123:-00047:001438.5764:00761
00762:+00133:+00084:+00017:001438.5764:00762
00763:+00082:-00001:-00059:001438.5764:00763
00764:-00066:+00125:-00069:001442.0439:00764
00765:-00150:-00019:-00044:001442.0439:00765
00766:-00002:+00037:+00030:001442.0439:00766
00767:+00122:-00113:+00094:001442.0439:00767
00768:-00074:+00086:-00023:001442.0439:00768
00769:-00144:-00087:-00026:001442.0439:00769
00770:+00114:+00145:-00004:001442.0439:00770
00771:+00186:-00013:+00009:001442.0439:00771
00772:-00007:+00045:-00047:001442.0439:00772
00773:-00093:+00151:-00012:001442.0439:00773
00774:-00062:+00006:+00051:001442.0439:00774
00775:+00041:+00038:-00013:001442.0439:00775
00776:+00003:-00055:+00001:001442.0439:00776
00777:-00101:+00241:-00072:001442.0439:00777
00778:-00023:-00007:+00085:001443.2565:00778
00779:+00153:+00089:-00012:001443.2565:00779
00780:+00128:+00006:-00042:001443.2565:00780
00781:-00078:+00021:-00118:001443.2565:00781
00782:-00006:+00071:+00140:001443.2565:00782
00783:+00008:+00042:-00001:001443.2565:00783
00784:+00018:+00027:+00004:001443.2565:00784
00785:-00007:+00220:-00178:001443.2565:00785
00786:-00053:+00040:+00045:001443.2565:00786
00787:+00094:-00114:-00015:001443.2565:00787
00788:+00167:+00043:+00028:001443.2565:00788
00789:-00018:-00071:-00010:001443.2565:00789
00790:-00157:+00103:+00047:001443.2565:00790
00791:+00013:+00089:+00138:001443.2565:00791
00792:+00020:+00075:-00035:001443.6196:00792
00793:-00022:-00043:-00128:001443.6196:00793
00794:-00059:+00146:-00162:001443.6196:00794
00795:+00070:-00069:+00108:001443.6196:00795
00796:+00102:+00157:-00010:001443.6196:00796
00797:+00073:-00015:+00112:001443.6196:00797
00798:-00089:+00135:-00180:001443.6196:00798
00799:-00082:+00065:+00034:001443.6196:00799
00800:+00012:+00021:-00093:001443.6196:00800
00801:-00007:-00047:+00027:001443.6196:00801
00802:-00058:+00025:-00097:001443.6196:00802
00803:+00027:-00007:+00188:001443.6196:00803
00804:+00088:+00134:-00107:001443.6196:00804
00805:+00121:+00137:+00108:001443.6196:00805
00806:-00107:+00056:-00155:001438.6687:00806
00807:-00171:+00085:+00224:001438.6687:00807
00808:+00037:-00151:-00027:001438.6687:00808
00809:+00024:+00229:-00032:001438.6687:00809
00810:+00004:-00209:+00236:001438.6687:00810
00811:-00070:+00217:+00043:001438.6687:00811
00812:+00069:-00217:-00026:001438.6687:00812
00813:+00058:+00243:-00189:001438.6687:00813
00814:+00029:-00045:+00031:001438.6687:00814
00815:-00129:+00208:+00032:001438.6687:00815
00816:-00056:+00027:+00132:001438.6687:00816
00817:+00030:+00358:-00170:001438.6687:00817
00818:+00081:-00096:-00091:001438.6687:00818
00819:-00119:+00137:-00159:001438.6687:00819
00820:+00010:-00041:+00086:001443.2840:00820
00821:+00045:+00034:-00157:001443.2840:00821
00822:+00114:+00088:+00159:001443.2840:00822
00823:-00127:+00323:-00205:001443.2840:00823
00824:-00036:+00098:+00172:001443.2840:00824
00825:+00035:+00078:-00163:001443.2840:00825
00826:-00039:+00066:+00121:001443.2840:00826
00827:-00035:+00098:-00259:001443.2840:00827
00828:+00103:-00019:+00204:001443.2840:00828
00829:+00092:-00281:-00054:001443.2840:00829
00830:+00141:+00160:+00079:001443.2840:00830
00831:+00007:-00069:-00193:001443.2840:00831
00832:-00216:+00215:+00000:001443.2840:00832
00833:+00065:-00040:-00082:001443.6221:00833
00834:+00049:-00012:+00179:001443.6221:00834
00835:-00067:-00098:-00059:001443.6221:00835
00836:-00084:-00053:+00075:001443.6221:00836
00837:+00076:+00001:-00108:001443.6221:00837
00838:+00107:+00025:-00122:001443.6221:00838
00839:-00091:-00176:-00021:001443.6221:00839
00840:-00102:+00126:-00189:001443.6221:00840
00841:+00075:+00003:+00143:001443.6221:00841
00842:+00126:-00018:-00114:001443.6221:00842
00843:-00045:+00060:-00053:001443.6221:00843
00844:-00038:-00011:-00007:001443.6221:00844
00845:+00029:+00026:+00107:001443.6221:00845
00846:+00197:+00165:-00110:001443.6221:00846
00847:-00160:-00155:+00058:001441.9130:00847
00848:-00148:+00057:-00092:001441.9130:00848
00849:+00018:-00022:+00137:001441.9130:00849
00850:+00035:+00063:-00112:001441.9130:00850
00851:-00062:+00033:-00066:001441.9130:00851
00852:-00081:-00024:-00030:001441.9130:00852
00853:-00060:-00117:+00118:001441.9130:00853
00854:+00122:+00004:-00032:001441.9130:00854
00855:-00004:-00014:+00078:001441.9130:00855
00856:-00050:-00043:-00103:001441.9130:00856
00857:-00161:+00102:-00081:001441.9130:00857
00858:+00044:+00000:-00013:001441.9130:00858
00859:+00035:+00114:-00093:001441.9130:00859
00860:-00114:+00017:-00037:001441.9130:00860
00861:-00108:-00021:-00005:001441.4477:00861
00862:-00006:-00058:+00123:001441.4477:00862
00863:+00000:-00151:-00067:001441.4477:00863
00864:-00077:+00108:+00039:001441.4477:00864
00865:-00136:+00052:-00013:001441.4477:00865
00866:-00057:-00002:+00061:001441.4477:00866
00867:+00027:+00112:+00016:001441.4477:00867
00868:-00102:+00030:-00025:001441.4477:00868
00869:+00039:-00013:+00154:001441.4477:00869
00870:+00144:-00012:+00038:001441.4477:00870
00871:+00060:-00036:+00002:001441.4477:00871
00872:+00053:+00157:-00058:001441.4477:00872
00873:+00010:-00013:+00006:001441.4477:00873
00874:+00035:-00011:+00037:001441.4477:00874
00875:+00110:+00102:-00016:001445.2801:00875
00876:-00015:-00136:+00053:001445.2801:00876
00877:-00005:+00096:+00081:001445.2801:00877
00878:+00070:-00052:+00060:001445.2801:00878
00879:+00082:+00119:+00016:001445.2801:00879
00880:+00055:+00215:-00138:001445.2801:00880
00881:-00091:-00017:+00034:001445.2801:00881
00882:+00055:-00075:+00038:001445.2801:00882
00883:+00223:+00064:-00112:001445.2801:00883
00884:+00015:-00154:-00099:001445.2801:00884
00885:+00020:+00151:+00056:001445.2801:00885
00886:+00032:-00204:+00054:001445.2801:00886
00887:+00255:+00209:-00104:001445.2801:00887
00888:+00185:+00151:-00139:001445.2801:00888
00889:-00026:+00041:+00046:001442.0264:00889
00890:-00299:+00000:+00002:001442.0264:00890
00891:-00149:+00125:+00043:001442.0264:00891
00892:-00018:-00102:-00042:001442.0264:00892
00893:-00041:+00097:+00016:001442.0264:00893
00894:-00046:-00038:-00045:001442.0264:00894
00895:-00097:-00092:-00025:001442.0264:00895
00896:+00085:-00218:+00085:001442.0264:00896
00897:+00098:+00081:-00135:001442.0264:00897
00898:-00086:+00019:+00037:001442.0264:00898
00899:-00080:+00139:-00135:001442.0264:00899
00900:+00209:+00149:+00008:001442.0264:00900
00901:+00000:-00117:-00146:001442.0264:00901
00902:-00132:+00161:+00029:001442.0264:00902
00903:+00101:-00038:+00030:001443.2716:00903
00904:+00120:-00083:+00101:001443.2716:00904
00905:-00017:+00005:-00122:001443.2716:00905
00906:-00143:+00073:-00022:001443.2716:00906
00907:-00150:-00095:+00065:001443.2716:00907
00908:-00068:+00136:-00096:001443.2716:00908
00909:+00013:-00055:-00011:001443.2716:00909
00910:-00014:-00060:-00055:001443.2716:00910
00911:-00124:-00091:+00004:001443.2716:00911
00912:+00126:+00024:+00064:001443.2716:00912
00913:+00175:-00115:-00045:001443.2716:00913
00914:+00001:+00185:+00031:001443.2716:00914
00915:-00084:-00002:+00064:001443.2716:00915
00916:+00040:+00200:-00066:001443.2716:00916
00917:-00006:-00121:-00042:001443.6259:00917
00918:-00068:+00263:-00089:001443.6259:00918
00919:-00038:+00007:+00228:001443.6259:00919
00920:+00047:+00182:-00007:001443.6259:00920
00921:+00063:+00054:+00065:001443.6259:00921
00922:-00072:+00052:-00039:001443.6259:00922
00923:-00154:-00001:+00126:001443.6259:00923
00924:-00105:-00071:-00040:001443.6259:00924
00925:+00063:-00039:+00036:001443.6259:00925
00926:+00006:+00141:-00091:001443.6259:00926
00927:-00066:+00118:+00045:001443.6259:00927
00928:+00004:+00045:-00061:001443.6259:00928
00929:+00171:-00082:+00067:001443.6259:00929
00930:+00141:+00024:-00089:001441.9881:00930
00931:-00148:+00065:+00086:001441.9881:00931
00932:-00138:-00095:-00090:001441.9881:00932
00933:+00111:+00195:-00054:001441.9881:00933
00934:+00074:+00051:-00050:001441.9881:00934
00935:-00138:-00024:-00082:001441.9881:00935
00936:-00102:+00034:-00019:001441.9881:00936
00937:+00070:+00054:-00130:001441.9881:00937
00938:+00130:-00019:+00118:001441.9881:00938
00939:-00156:+00015:-00030:001441.9881:00939
00940:-00199:+00124:+00013:001441.9881:00940
00941:+00104:+00170:-00093:001441.9881:00941
00942:+00064:-00115:+00114:001441.9881:00942
00943:+00048:+00085:-00154:001441.9881:00943
00944:-00054:-00106:+00071:001443.2742:00944
00945:+00182:+00202:-00012:001443.2742:00945
00946:+00200:-00121:-00031:001443.2742:00946
00947:-00048:+00178:-00013:001443.2742:00947
00948:-00126:+00013:+00001:001443.2742:00948
00949:-00078:-00008:+00097:001443.2742:00949
00950:+00013:+00049:-00015:001443.2742:00950
00951:-00005:+00041:+00059:001443.2742:00951
00952:-00079:+00085:-00028:001443.2742:00952
00953:+00055:+00015:+00032:001443.2742:00953
00954:+00005:-00045:-00186:001443.2742:00954
00955:-00168:-00041:+00069:001443.2742:00955
00956:-00067:-00043:-00099:001443.2742:00956
00957:+00100:+00035:+00121:001443.2742:00957
00958:-00202:-00154:-00187:001441.8751:00958
00959:-00128:+00043:+00126:001441.8751:00959
00960:+00138:-00029:-00022:001441.8751:00960
00961:+00078:+00281:+00195:001441.8751:00961
00962:-00084:-00385:-00056:001441.8751:00962
00963:+00090:+00118:+00203:001441.8751:00963
00964:+00140:+00186:-00272:001441.8751:00964
00965:+00147:-00032:+00037:001441.8751:00965
00966:-00043:-00338:-00195:001441.8751:00966
00967:-00152:-00140:+00203:001441.8751:00967
00968:-00049:+00003:-00091:001441.8751:00968
00969:+00195:+00131:+00301:001441.8751:00969
00970:+00169:-00254:-00286:001441.8751:00970
00971:-00170:+00425:-00105:001441.8751:00971
00972:+00183:+00217:-00245:001425.3395:00972
00973:+00134:-00112:+00256:001425.3395:00973
00974:+00026:-00018:-00187:001425.3395:00974
00975:-00189:+00429:-00037:001425.3395:00975
00976:+00057:-00247:+00399:001425.3395:00976
00977:+00145:+00022:-00031:001425.3395:00977
00978:+00154:-00252:-00181:001425.3395:00978
00979:-00166:+00032:-00138:001425.3395:00979
00980:+00053:-00217:+00367:001425.3395:00980
00981:+00192:+00155:+00022:001425.3395:00981
00982:+00193:+00237:+00256:001425.3395:00982
00983:-00187:+00088:-00109:001425.3395:00983
00984:-00135:+00321:-00093:001425.3395:00984
00985:+00256:+00070:-00338:001425.3395:00985
00986:+00095:+00252:+00170:001425.3395:00986
00987:-00085:-00086:-00234:001390.9686:00987
00988:-00073:+00092:+00031:001390.9686:00988
00989:+00071:+00058:-00304:001390.9686:00989
00990:+00099:-00010:+00100:001390.9686:00990
00991:+00033:-00061:-00141:001390.9686:00991
00992:-00121:-00016:-00022:001390.9686:00992
00993:+00144:-00095:+00429:001390.9686:00993
00994:+00011:-00141:+00101:001390.9686:00994
00995:-00075:+00270:-00023:001390.9686:00995
00996:+00068:-00131:-00061:001390.9686:00996
00997:+00047:-00105:+00282:001390.9686:00997
00998:+00122:+00169:-00266:001390.9686:00998
00999:+00070:+00154:-00052:001390.9686:00999
01000:+00015:+00027:-00208:001390.9686:01000
01001:-00074:+00235:+00012:001363.7000:01001
01002:+00074:+00233:-00131:001363.7000:01002
01003:-00049:-00079:-00054:001363.7000:01003
01004:-00053:+00302:+00152:001363.7000:01004
01005:-00145:+00267:+00070:001363.7000:01005
01006:-00209:-00137:-00095:001363.7000:01006
01007:+00027:-00023:-00223:001363.7000:01007
01008:-00019:+00201:+00141:001363.7000:01008
01009:-00045:-00154:-00298:001363.7000:01009
01010:-00184:-00149:-00031:001363.7000:01010
01011:-00018:+00092:-00139:001363.7000:01011
01012:+00159:-00122:+00039:001363.7000:01012
01013:-00057:-00059:-00255:001363.7000:01013
01014:-00102:+00139:+00074:001363.7000:01014
01015:-00026:+00102:-00018:001363.7000:01015
01016:+00040:-00152:+00147:001356.6312:01016
01017:-00105:+00122:-00097:001356.6312:01017
01018:-00102:+00015:+00033:001356.6312:01018
01019:-00165:+00195:+00050:001356.6312:01019
01020:-00014:-00037:-00196:001356.6312:01020
01021:+00096:+00125:+00071:001356.6312:01021
01022:+00058:-00091:+00003:001356.6312:01022
01023:-00232:+00215:-00052:001356.6312:01023
01024:-00048:+00128:-00099:001356.6312:01024
01025:+00109:-00039:+00110:001356.6312:01025
01026:-00059:+00154:-00044:001356.6312:01026
01027:-00104:+00166:+00072:001356.6312:01027
01028:-00087:-00125:+00104:001356.6312:01028
01029:-00005:+00056:-00058:001356.6312:01029
01030:-00035:+00015:-00004:001356.6312:01030
01031:-00099:-00250:-00107:001369.2360:01031
01032:-00134:-00059:+00056:001369.2360:01032
01033:+00033:+00109:-00031:001369.2360:01033
01034:+00063:-00026:+00097:001369.2360:01034
01035:+00014:-00204:-00162:001369.2360:01035
01036:-00147:+00212:-00011:001369.2360:01036
01037:+00061:-00116:+00129:001369.2360:01037
01038:+00066:+00063:-00039:001369.2360:01038
01039:-00014:+00260:+00111:001369.2360:01039
01040:+00026:+00070:-00086:001369.2360:01040
01041:-00067:+00176:+00057:001369.2360:01041
01042:-00031:+00057:+00005:001369.2360:01042
01043:-00007:+00119:+00093:001369.2360:01043
01044:-00129:-00008:-00009:001369.2360:01044
01045:-00042:+00170:+00188:001377.3815:01045
01046:+00138:+00100:-00070:001377.3815:01046
01047:+00021:+00013:-00045:001377.3815:01047
01048:-00005:-00021:-00050:001377.3815:01048
01049:+00097:-00007:-00050:001377.3815:01049
01050:-00042:+00105:-00017:001377.3815:01050
01051:+00094:-00020:+00096:001377.3815:01051
01052:+00122:+00133:-00035:001377.3815:01052
01053:+00041:+00134:-00025:001377.3815:01053
01054:-00064:+00108:+00034:001377.3815:01054
01055:-00022:-00056:+00032:001377.3815:01055
01056:+00006:+00205:-00037:001377.3815:01056
01057:+00022:-00094:+00042:001377.3815:01057
01058:-00008:-00012:+00003:001377.3815:01058
01059:-00036:+00020:-00069:001377.3815:01059
01060:+00069:+00008:+00157:001383.9556:01060
01061:-00041:-00209:-00063:001383.9556:01061
01062:-00118:+00013:+00014:001383.9556:01062
01063:+00009:+00129:-00072:001383.9556:01063
01064:+00140:+00201:+00045:001383.9556:01064
01065:+00057:-00239:-00042:001383.9556:01065
01066:-00007:+00252:-00159:001383.9556:01066
01067:+00034:-00036:-00200:001383.9556:01067
01068:+00014:-00027:-00017:001383.9556:01068
01069:+00006:-00106:+00011:001383.9556:01069
01070:-00085:+00531:-00112:001383.9556:01070
01071:+00008:-00277:+00154:001383.9556:01071
01072:+00066:-00136:+00029:001383.9556:01072
01073:+00188:-00055:-00132:001383.9556:01073
01074:-00142:-00133:-00019:001395.7513:01074
01075:+00095:-00468:+00257:001395.7513:01075
01076:+00160:+00288:-00019:001395.7513:01076
01077:+00051:+00252:+00090:001395.7513:01077
01078:-00036:-00643:-00028:001395.7513:01078
01079:-00041:+00636:-00039:001395.7513:01079
01080:+00040:-00093:+00002:001395.7513:01080
01081:+00073:-00002:+00107:001395.7513:01081
01082:+00011:+00270:-00025:001395.7513:01082
01083:-00085:+00304:-00128:001395.7513:01083
01084:+00082:-00141:+00059:001395.7513:01084
01085:+00042:+00164:-00145:001395.7513:01085
01086:-00032:+00101:+00047:001395.7513:01086
01087:-00029:-00146:-00077:001395.7513:01087
01088:-00030:+00163:+00049:001402.5632:01088
01089:+00011:-00053:-00202:001402.5632:01089
01090:-00038:+00113:-00089:001402.5632:01090
01091:-00012:-00145:+00021:001402.5632:01091
01092:+00022:+00228:-00086:001402.5632:01092
01093:+00141:-00013:+00190:001402.5632:01093
01094:-00048:-00002:-00104:001402.5632:01094
01095:-00137:+00150:+00065:001402.5632:01095
01096:+00070:+00057:-00096:001402.5632:01096
01097:+00012:+00053:+00062:001402.5632:01097
01098:-00078:-00040:-00137:001402.5632:01098
01099:+00010:+00176:+00008:001402.5632:01099
01100:+00120:-00014:-00083:001402.5632:01100
01101:+00025:+00127:-00155:001402.5632:01101
01102:+00009:-00008:+00040:001414.0289:01102
01103:+00021:+00201:-00055:001414.0289:01103
01104:-00052:-00100:+00090:001414.0289:01104
01105:-00006:+00094:-00037:001414.0289:01105
01106:+00051:+00049:-00063:001414.0289:01106
01107:-00130:+00090:-00086:001414.0289:01107
01108:+00149:-00080:+00318:001414.0289:01108
01109:+00150:+00017:-00091:001414.0289:01109
01110:-00113:+00094:+00072:001414.0289:01110
01111:-00027:+00170:-00111:001414.0289:01111
01112:+00024:+00094:+00001:001414.0289:01112
01113:-00011:+00167:-00102:001414.0289:01113
01114:-00089:-00002:+00053:001414.0289:01114
01115:-00008:-00084:-00095:001414.0289:01115
01116:+00058:+00012:+00106:001424.8873:01116
01117:-00068:-00145:+00099:001424.8873:01117
01118:+00060:+00190:-00022:001424.8873:01118
01119:-00047:-00043:-00069:001424.8873:01119
01120:-00066:+00193:-00007:001424.8873:01120
01121:-00069:+00007:-00037:001424.8873:01121
01122:+00038:-00148:+00065:001424.8873:01122
01123:-00041:+00024:-00071:001424.8873:01123
01124:+00171:-00061:+00192:001424.8873:01124
01125:+00004:-00110:-00135:001424.8873:01125
01126:+00050:+00080:+00154:001424.8873:01126
01127:+00126:-00031:-00010:001424.8873:01127
01128:+00088:+00192:+00073:001424.8873:01128
01129:-00248:-00012:-00081:001424.8873:01129
01130:+00092:-00197:+00205:001426.9248:01130
01131:+00045:+00067:-00094:001426.9248:01131
01132:+00070:+00131:+00074:001426.9248:01132
01133:-00081:-00064:+00024:001426.9248:01133
01134:+00130:+00001:+00187:001426.9248:01134
01135:+00057:+00191:-00165:001426.9248:01135
01136:+00125:+00036:+00160:001426.9248:01136
01137:-00231:-00292:-00243:001426.9248:01137
01138:+00170:-00113:+00162:001426.9248:01138
01139:+00088:-00150:-00144:001426.9248:01139
01140:+00054:-00017:+00232:001426.9248:01140
01141:-00010:-00118:-00184:001426.9248:01141
01142:-00013:+00230:+00074:001426.9248:01142
01143:+00115:-00008:-00209:001426.9248:01143
01144:+00067:+00096:+00264:001418.9130:01144
01145:-00029:-00049:-00202:001418.9130:01145
01146:-00008:+00448:+00038:001418.9130:01146
01147:+00139:-00278:+00141:001418.9130:01147
01148:+00027:-00017:+00031:001418.9130:01148
01149:+00039:-00086:-00372:001418.9130:01149
01150:-00263:-00003:+00021:001418.9130:01150
01151:+00180:-00309:+00188:001418.9130:01151
01152:+00231:+00233:+00064:001418.9130:01152
01153:+00037:+00255:+00253:001418.9130:01153
01154:-00073:+00129:+00035:001418.9130:01154
01155:+00090:+00302:+00130:001418.9130:01155
01156:-00078:+00232:-00276:001418.9130:01156
01157:+00163:+00287:+00176:001418.9130:01157
01158:+00006:-00312:-00190:001418.9130:01158
01159:+00019:+00018:+00039:001418.3361:01159
01160:+00093:+00193:-00140:001418.3361:01160
01161:-00021:-00146:+00181:001418.3361:01161
01162:-00046:-00240:-00191:001418.3361:01162
01163:-00035:+00156:+00042:001418.3361:01163
01164:+00023:-00177:+00089:001418.3361:01164
01165:-00082:+00115:+00039:001418.3361:01165
01166:+00012:+00078:+00060:001418.3361:01166
01167:-00031:+00330:-00023:001418.3361:01167
01168:+00068:-00139:-00075:001418.3361:01168
01169:-00052:+00323:-00170:001418.3361:01169
01170:-00035:-00091:-00037:001418.3361:01170
01171:-00170:+00074:+00036:001418.3361:01171
01172:+00107:-00137:+00195:001418.3361:01172
01173:-00109:-00023:-00019:001415.4687:01173
01174:-00095:+00051:-00132:001415.4687:01174
01175:-00042:-00094:-00031:001415.4687:01175
01176:-00040:-00117:+00203:001415.4687:01176
01177:-00028:-00099:-00205:001415.4687:01177
01178:-00128:+00083:+00125:001415.4687:01178
01179:-00016:-00009:-00013:001415.4687:01179
01180:+00048:+00138:+00026:001415.4687:01180
01181:-00204:+00146:-00117:001415.4687:01181
01182:-00188:-00049:+00039:001415.4687:01182
01183:+00015:+00114:-00215:001415.4687:01183
01184:+00090:+00084:-00105:001415.4687:01184
01185:+00023:+00025:-00023:001415.4687:01185
01186:-00011:-00007:-00037:001415.4687:01186
01187:-00065:-00003:-00009:001420.5454:01187
01188:-00045:-00017:+00036:001420.5454:01188
01189:-00002:+00007:-00067:001420.5454:01189
01190:+00014:+00038:-00084:001420.5454:01190
01191:-00041:+00242:-00242:001420.5454:01191
01192:-00118:+00051:+00007:001420.5454:01192
01193:-00015:+00074:-00053:001420.5454:01193
01194:+00046:+00012:-00065:001420.5454:01194
01195:-00027:+00095:-00114:001420.5454:01195
01196:-00087:-00017:-00023:001420.5454:01196
01197:+00048:+00213:+00050:001420.5454:01197
01198:+00032:-00081:-00001:001420.5454:01198
01199:-00030:+00088:+00041:001420.5454:01199
01200:-00070:-00086:+00049:001420.5454:01200
01201:-00004:+00072:+00054:001426.5201:01201
01202:+00108:-00014:-00002:001426.5201:01202
01203:-00005:+00140:+00113:001426.5201:01203
01204:-00024:+00028:-00044:001426.5201:01204
01205:+00032:+00171:+00070:001426.5201:01205
01206:+00065:-00073:+00053:001426.5201:01206
01207:+00003:+00075:-00107:001426.5201:01207
01208:-00077:+00071:-00165:001426.5201:01208
01209:-00075:+00070:+00112:001426.5201:01209
01210:+00136:+00012:+00084:001426.5201:01210
01211:+00003:-00088:-00045:001426.5201:01211
01212:-00077:+00204:-00100:001426.5201:01212
01213:-00031:-00043:+00084:001426.5201:01213
01214:+00111:+00068:-00012:001426.5201:01214
01215:+00096:+00107:+00067:001433.4687:01215
01216:-00060:+00172:-00036:001433.4687:01216
01217:-00155:+00037:+00149:001433.4687:01217
01218:+00126:+00050:+00062:001433.4687:01218
01219:+00122:+00006:-00011:001433.4687:01219
01220:-00021:+00105:-00013:001433.4687:01220
01221:-00127:-00021:-00042:001433.4687:01221
01222:+00091:+00093:+00101:001433.4687:01222
01223:+00121:+00133:-00066:001433.4687:01223
01224:-00035:+00117:-00016:001433.4687:01224
01225:-00095:+00058:-00050:001433.4687:01225
01226:-00051:+00033:+00032:001433.4687:01226
01227:+00143:+00072:+00050:001433.4687:01227
01228:+00140:+00111:+00028:001433.4687:01228
01229:-00065:+00033:-00114:001436.9088:01229
01230:-00031:+00063:-00077:001436.9088:01230
01231:+00108:+00037:+00003:001436.9088:01231
01232:+00020:-00052:-00020:001436.9088:01232
01233:-00103:+00039:-00091:001436.9088:01233
01234:-00043:-00019:+00000:001436.9088:01234
01235:+00171:-00001:+00040:001436.9088:01235
01236:+00168:+00035:+00093:001436.9088:01236
01237:-00084:-00087:-00060:001436.9088:01237
01238:-00044:+00152:-00190:001436.9088:01238
01239:+00036:-00016:+00052:001436.9088:01239
01240:-00038:-00133:+00096:001436.9088:01240
01241:-00051:-00023:-00114:001436.9088:01241
01242:+00022:+00039:-00103:001436.9088:01242
01243:+00079:-00023:+00207:001439.7967:01243
01244:+00013:+00037:-00098:001439.7967:01244
01245:-00035:+00025:+00007:001439.7967:01245
01246:-00061:-00105:-00068:001439.7967:01246
01247:+00022:+00021:+00063:001439.7967:01247
01248:+00037:+00055:+00182:001439.7967:01248
01249:-00147:-00062:-00065:001439.7967:01249
01250:-00042:+00079:-00025:001439.7967:01250
01251:+00116:-00026:+00132:001439.7967:01251
01252:-00019:-00003:-00034:001439.7967:01252
01253:-00087:+00088:-00034:001439.7967:01253
01254:+00026:-00036:+00042:001439.7967:01254
01255:+00167:-00029:+00080:001439.7967:01255
01256:+00067:+00086:+00009:001445.2216:01256
01257:-00176:-00006:-00011:001445.2216:01257
01258:-00059:-00047:-00065:001445.2216:01258
01259:+00005:-00039:+00016:001445.2216:01259
01260:+00145:+00210:+00027:001445.2216:01260
01261:+00234:-00119:+00078:001445.2216:01261
01262:-00024:+00062:-00091:001445.2216:01262
01263:-00188:+00167:-00029:001445.2216:01263
01264:-00090:+00067:-00067:001445.2216:01264
01265:+00066:+00019:+00001:001445.2216:01265
01266:+00053:-00084:-00045:001445.2216:01266
01267:-00066:+00022:-00076:001445.2216:01267
01268:+00002:-00074:+00115:001445.2216:01268
01269:+00128:+00081:-00136:001445.2216:01269
01270:+00093:+00019:+00191:001440.2976:01270
01271:-00125:+00164:-00221:001440.2976:01271
01272:-00159:+00004:-00015:001440.2976:01272
01273:+00093:+00124:-00026:001440.2976:01273
01274:+00111:+00038:-00034:001440.2976:01274
01275:-00059:+00026:-00026:001440.2976:01275
01276:+00001:+00003:+00041:001440.2976:01276
01277:+00071:-00073:+00000:001440.2976:01277
01278:+00060:+00039:-00124:001440.2976:01278
01279:-00157:-00035:-00039:001440.2976:01279
01280:-00144:+00076:-00031:001440.2976:01280
01281:+00091:+00036:+00147:001440.2976:01281
01282:-00062:+00065:-00126:001440.2976:01282
01283:-00182:-00087:-00045:001440.2976:01283
01284:-00020:+00157:-00053:001446.6184:01284
01285:+00132:+00020:+00155:001446.6184:01285
01286:+00173:+00092:-00054:001446.6184:01286
01287:-00151:-00058:-00001:001446.6184:01287
01288:-00135:+00014:-00027:001446.6184:01288
01289:+00062:-00028:+00099:001446.6184:01289
01290:+00066:+00018:-00097:001446.6184:01290
01291:-00025:+00083:-00065:001446.6184:01291
01292:-00137:-00081:+00062:001446.6184:01292
01293:-00019:+00095:+00027:001446.6184:01293
01294:+00283:-00084:+00077:001446.6184:01294
01295:-00071:-00022:-00006:001446.6184:01295
01296:-00253:+00101:-00085:001446.6184:01296
01297:-00063:+00121:+00011:001446.6184:01297
01298:+00114:-00022:-00022:001448.6523:01298
01299:+00008:+00056:-00116:001448.6523:01299
01300:-00120:+00106:-00057:001448.6523:01300
01301:+00078:-00060:+00102:001448.6523:01301
01302:+00153:-00028:-00018:001448.6523:01302
01303:+00064:-00012:+00044:001448.6523:01303
01304:-00041:+00080:-00180:001448.6523:01304
01305:-00151:+00033:+00082:001448.6523:01305
01306:+00064:-00101:-00040:001448.6523:01306
01307:+00056:+00050:-00136:001448.6523:01307
01308:-00126:+00065:-00129:001448.6523:01308
01309:-00022:-00060:+00133:001448.6523:01309
01310:+00122:+00062:+00054:001448.6523:01310
01311:+00085:+00174:-00100:001448.6523:01311
01312:-00035:+00101:-00153:001445.3095:01312
01313:-00115:+00027:+00005:001445.3095:01313
01314:+00087:-00066:-00053:001445.3095:01314
01315:+00091:+00069:-00162:001445.3095:01315
01316:-00002:-00008:+00045:001445.3095:01316
01317:-00049:-00021:+00139:001445.3095:01317
01318:+00121:+00024:-00128:001445.3095:01318
01319:+00170:+00104:-00123:001445.3095:01319
01320:-00189:+00021:-00044:001445.3095:01320
01321:-00173:+00162:-00175:001445.3095:01321
01322:+00034:-00046:-00032:001445.3095:01322
01323:-00041:+00227:-00081:001445.3095:01323
01324:-00129:-00109:-00016:001445.3095:01324
01325:-00111:+00103:-00020:001445.3095:01325
01326:+00081:-00042:+00006:001446.5832:01326
01327:+00152:+00107:-00062:001446.5832:01327
01328:-00140:-00226:-00022:001446.5832:01328
01329:-00167:+00101:-00154:001446.5832:01329
01330:+00155:-00022:+00134:001446.5832:01330
01331:+00074:+00196:-00030:001446.5832:01331
01332:+00016:+00038:+00029:001446.5832:01332
01333:-00039:+00188:-00106:001446.5832:01333
01334:+00045:-00078:+00135:001446.5832:01334
01335:+00040:-00079:-00086:001446.5832:01335
01336:-00051:-00119:+00080:001446.5832:01336
01337:-00127:-00036:-00104:001446.5832:01337
01338:-00003:+00099:+00179:001446.5832:01338
01339:-00043:+00020:-00064:001446.9230:01339
01340:+00007:+00339:-00059:001446.9230:01340
01341:-00099:-00132:-00185:001446.9230:01341
01342:-00175:+00152:+00156:001446.9230:01342
01343:+00059:-00239:+00075:001446.9230:01343
01344:+00126:+00177:-00036:001446.9230:01344
01345:-00028:-00122:-00189:001446.9230:01345
01346:-00048:+00055:+00076:001446.9230:01346
01347:+00083:+00005:-00012:001446.9230:01347
01348:+00011:+00039:+00014:001446.9230:01348
01349:-00082:+00051:+00046:001446.9230:01349
01350:+00077:-00076:+00040:001446.9230:01350
01351:-00028:-00133:-00095:001446.9230:01351
01352:+00019:+00093:+00027:001446.9230:01352
01353:-00010:+00282:-00057:001443.6025:01353
01354:-00114:+00105:+00023:001443.6025:01354
01355:+00022:+00060:-00092:001443.6025:01355
01356:+00127:+00252:-00008:001443.6025:01356
01357:-00154:-00298:-00159:001443.6025:01357
01358:+00093:+00121:+00115:001443.6025:01358
01359:+00243:-00013:-00009:001443.6025:01359
01360:+00045:+00145:+00103:001443.6025:01360
01361:-00068:-00247:-00082:001443.6025:01361
01362:-00075:+00442:-00109:001443.6025:01362
01363:+00360:-00026:+00052:001443.6025:01363
01364:+00238:-00224:-00105:001443.6025:01364
01365:-00323:-00186:-00119:001443.6025:01365
01366:+00088:+00123:-00037:001443.6025:01366
01367:+00264:-00009:+00109:001431.4234:01367
01368:+00036:-00207:-00033:001431.4234:01368
01369:-00151:-00350:+00022:001431.4234:01369
01370:-00169:+00106:+00007:001431.4234:01370
01371:+00166:-00167:+00157:001431.4234:01371
01372:+00243:-00006:+00090:001431.4234:01372
01373:-00100:+00073:-00062:001431.4234:01373
01374:-00067:+00208:+00030:001431.4234:01374
01375:+00128:-00048:+00061:001431.4234:01375
01376:+00075:-00077:+00086:001431.4234:01376
01377:-00086:+00084:-00117:001431.4234:01377
01378:-00179:-00192:-00011:001431.4234:01378
01379:+00018:+00139:+00051:001431.4234:01379
01380:+00172:-00061:+00049:001431.4234:01380
01381:-00020:+00210:-00015:001415.3662:01381
01382:-00187:+00029:+00042:001415.3662:01382
01383:+00021:+00071:+00016:001415.3662:01383
01384:+00106:-00079:-00002:001415.3662:01384
01385:+00045:+00104:+00000:001415.3662:01385
01386:-00153:-00075:+00159:001415.3662:01386
01387:+00083:-00002:+00003:001415.3662:01387
01388:+00169:-00045:-00145:001415.3662:01388
01389:+00040:+00061:+00098:001415.3662:01389
01390:-00178:-00403:-00162:001415.3662:01390
01391:-00148:+00048:+00001:001415.3662:01391
01392:+00140:-00028:+00060:001415.3662:01392
01393:+00024:-00060:+00145:001415.3662:01393
01394:+00016:+00278:-00313:001415.3662:01394
01395:-00112:+00275:+00247:001415.3662:01395
01396:+00065:-00117:-00054:001402.7457:01396
01397:+00051:+00320:-00201:001402.7457:01397
01398:+00106:+00296:+00032:001402.7457:01398
01399:-00060:+00146:+00082:001402.7457:01399
01400:+00031:+00222:+00019:001402.7457:01400
01401:+00057:+00097:-00080:001402.7457:01401
01402:+00053:+00251:+00010:001402.7457:01402
01403:-00126:-00320:-00350:001402.7457:01403
01404:+00121:+00230:+00155:001402.7457:01404
01405:+00043:-00320:-00135:001402.7457:01405
01406:-00056:-00204:+00050:001402.7457:01406
01407:-00058:-00217:-00271:001402.7457:01407
01408:-00135:+00100:+00182:001402.7457:01408
01409:-00027:-00116:-00047:001402.7457:01409
01410:+00045:-00246:+00118:001405.2498:01410
01411:+00129:+00458:+00081:001405.2498:01411
01412:-00146:+00192:+00061:001405.2498:01412
01413:+00063:+00226:-00032:001405.2498:01413
01414:+00017:+00242:-00223:001405.2498:01414
01415:+00092:+00093:-00023:001405.2498:01415
01416:-00076:-00280:-00141:001405.2498:01416
01417:-00017:-00097:+00195:001405.2498:01417
01418:-00013:+00268:-00121:001405.2498:01418
01419:+00074:+00077:+00244:001405.2498:01419
01420:-00259:-00176:-00192:001405.2498:01420
01421:-00176:-00143:+00249:001405.2498:01421
01422:+00099:+00053:-00187:001405.2498:01422
01423:+00029:+00215:+00199:001405.2498:01423
01424:-00001:-00082:-00043:001404.0930:01424
01425:-00059:+00524:-00024:001404.0930:01425
01426:+00051:-00191:-00148:001404.0930:01426
01427:+00052:+00285:-00083:001404.0930:01427
01428:+00053:-00342:-00189:001404.0930:01428
01429:-00183:+00449:-00016:001404.0930:01429
01430:+00070:-00234:+00200:001404.0930:01430
01431:-00007:+00084:+00008:001404.0930:01431
01432:+00060:+00272:-00188:001404.0930:01432
01433:-00131:+00016:+00005:001404.0930:01433
01434:-00049:-00206:+00108:001404.0930:01434
01435:+00009:+00004:+00003:001404.0930:01435
01436:+00149:+00137:+00260:001404.0930:01436
01437:-00164:+00058:-00044:001404.0930:01437
01438:-00101:+00461:-00024:001407.5322:01438
01439:+00122:+00055:-00186:001407.5322:01439
01440:+00061:-00015:+00122:001407.5322:01440
01441:-00095:-00019:-00161:001407.5322:01441
01442:+00093:+00215:+00056:001407.5322:01442
01443:+00056:-00106:-00125:001407.5322:01443
01444:+00003:+00238:-00053:001407.5322:01444
01445:+00050:-00182:-00043:001407.5322:01445
01446:-00057:-00099:-00027:001407.5322:01446
01447:+00023:+00003:+00031:001407.5322:01447
01448:+00001:+00193:+00027:001407.5322:01448
01449:+00033:+00160:+00078:001407.5322:01449
01450:-00072:-00035:-00039:001407.5322:01450
01451:+00018:-00008:+00057:001407.5322:01451
01452:+00049:-00064:+00042:001413.4084:01452
01453:+00097:+00131:+00026:001413.4084:01453
01454:-00003:-00081:-00048:001413.4084:01454
01455:-00071:+00349:-00010:001413.4084:01455
01456:+00076:-00176:+00041:001413.4084:01456
01457:+00089:+00184:-00017:001413.4084:01457
01458:-00080:-00158:-00072:001413.4084:01458
01459:-00170:+00256:-00018:001413.4084:01459
01460:+00066:-00106:+00035:001413.4084:01460
01461:-00017:+00016:-00024:001413.4084:01461
01462:-00014:+00139:-00090:001413.4084:01462
01463:+00019:-00024:+00082:001413.4084:01463
01464:-00083:+00019:-00028:001413.4084:01464
01465:-00024:-00063:+00032:001413.4084:01465
01466:+00151:+00118:+00011:001413.4084:01466
01467:-00168:+00064:-00146:001418.7294:01467
01468:-00136:+00145:+00054:001418.7294:01468
01469:+00145:-00066:+00043:001418.7294:01469
01470:+00032:+00135:-00133:001418.7294:01470
01471:-00110:-00109:-00061:001418.7294:01471
01472:+00065:+00034:+00043:001418.7294:01472
01473:-00045:-00064:-00060:001418.7294:01473
01474:+00034:+00180:-00005:001418.7294:01474
01475:-00082:-00192:+00007:001418.7294:01475
01476:-00123:+00178:-00030:001418.7294:01476
01477:+00016:-00124:-00031:001418.7294:01477
01478:+00079:+00116:+00065:001418.7294:01478
01479:-00017:-00057:-00165:001418.7294:01479
01480:-00070:+00120:+00041:001418.7294:01480
01481:+00063:+00111:-00046:001425.4096:01481
01482:+00045:-00010:+00062:001425.4096:01482
01483:-00150:+00103:-00174:001425.4096:01483
01484:-00080:+00040:+00091:001425.4096:01484
01485:+00044:+00107:-00008:001425.4096:01485
01486:-00002:+00067:+00002:001425.4096:01486
01487:-00008:+00057:-00047:001425.4096:01487
01488:-00039:+00298:+00019:001425.4096:01488
01489:+00130:-00129:-00173:001425.4096:01489
01490:+00007:+00200:-00096:001425.4096:01490
01491:-00050:-00235:-00216:001425.4096:01491
01492:-00219:+00317:+00234:001425.4096:01492
01493:+00097:-00365:+00062:001425.4096:01493
01494:+00146:-00041:+00072:001425.4096:01494
01495:+00119:+00070:+00316:001426.5321:01495
01496:-00274:+00234:-00208:001426.5321:01496
01497:+00057:-00252:+00031:001426.5321:01497
01498:+00117:+00253:-00327:001426.5321:01498
01499:+00037:-00107:+00092:001426.5321:01499
01500:-00246:+00452:+00019:001426.5321:01500
01501:+00098:-00212:+00412:001426.5321:01501
01502:+00059:+00140:-00186:001426.5321:01502
01503:+00140:+00064:-00154:001426.5321:01503
01504:-00224:-00196:-00333:001426.5321:01504
01505:+00075:-00250:+00338:001426.5321:01505
01506:+00206:-00027:-00231:001426.5321:01506
01507:+00080:+00096:+00428:001426.5321:01507
01508:-00021:-00047:-00260:001426.5321:01508
01509:-00086:+00554:+00098:001421.9631:01509
01510:+00125:-00063:-00210:001421.9631:01510
01511:+00041:+00248:+00333:001421.9631:01511
01512:-00025:-00294:-00232:001421.9631:01512
01513:-00061:+00406:-00010:001421.9631:01513
01514:-00005:-00189:+00249:001421.9631:01514
01515:-00008:-00030:-00029:001421.9631:01515
01516:+00041:-00156:-00250:001421.9631:01516
01517:-00040:-00023:-00100:001421.9631:01517
01518:+00039:-00176:+00161:001421.9631:01518
01519:+00118:+00183:-00058:001421.9631:01519
01520:+00085:+00199:+00213:001421.9631:01520
01521:-00068:+00072:-00064:001421.9631:01521
01522:-00026:+00263:+00121:001421.9631:01522
01523:+00012:+00054:-00084:001417.2749:01523
01524:+00084:+00064:+00101:001417.2749:01524
01525:+00016:-00058:-00117:001417.2749:01525
01526:+00046:+00211:+00066:001417.2749:01526
01527:+00055:-00076:-00073:001417.2749:01527
01528:-00047:+00181:-00069:001417.2749:01528
01529:+00048:-00337:-00020:001417.2749:01529
01530:+00086:+00195:-00018:001417.2749:01530
01531:+00019:-00288:+00113:001417.2749:01531
01532:-00067:+00209:-00012:001417.2749:01532
01533:+00129:+00026:+00093:001417.2749:01533
01534:-00033:+00178:+00008:001417.2749:01534
01535:+00005:-00012:+00017:001417.2749:01535
01536:+00003:+00025:-00047:001417.2749:01536
01537:-00043:+00202:+00004:001416.6549:01537
01538:+00026:+00152:-00076:001416.6549:01538
01539:+00037:+00202:+00075:001416.6549:01539
01540:-00104:-00050:-00144:001416.6549:01540
01541:-00073:+00188:+00039:001416.6549:01541
01542:+00132:-00222:-00013:001416.6549:01542
01543:+00052:+00090:+00030:001416.6549:01543
01544:-00030:-00092:-00038:001416.6549:01544
01545:-00026:+00212:+00109:001416.6549:01545
01546:+00043:-00269:-00004:001416.6549:01546
01547:+00045:+00043:-00109:001416.6549:01547
01548:-00058:+00074:-00005:001416.6549:01548
01549:-00159:-00125:+00073:001416.6549:01549
01550:+00104:+00113:-00037:001416.6549:01550
01551:-00035:+00229:-00077:001418.6372:01551
01552:-00095:+00015:+00055:001418.6372:01552
01553:-00067:+00077:-00063:001418.6372:01553
01554:+00068:-00004:-00057:001418.6372:01554
01555:-00004:-00033:-00022:001418.6372:01555
01556:+00003:+00033:+00059:001418.6372:01556
01557:-00066:-00046:-00067:001418.6372:01557
01558:+00032:+00210:+00007:001418.6372:01558
01559:+00036:-00013:-00031:001418.6372:01559
01560:-00060:+00113:+00075:001418.6372:01560
01561:+00001:-00012:-00009:001418.6372:01561
01562:+00009:+00065:-00009:001418.6372:01562
01563:-00039:-00030:-00088:001418.6372:01563
01564:-00013:+00061:-00039:001418.6372:01564
01565:-00032:+00035:+00089:001418.8056:01565
01566:-00054:+00045:-00076:001418.8056:01566
01567:+00049:-00017:+00032:001418.8056:01567
01568:+00041:+00194:-00036:001418.8056:01568
01569:+00019:-00007:+00137:001418.8056:01569
01570:+00029:+00218:-00048:001418.8056:01570
01571:-00063:-00078:-00069:001418.8056:01571
01572:+00016:+00267:-00158:001418.8056:01572
01573:+00019:-00059:+00086:001418.8056:01573
01574:-00056:-00031:+00036:001418.8056:01574
01575:-00072:-00148:-00141:001418.8056:01575
01576:-00077:+00226:+00085:001418.8056:01576
01577:+00019:-00266:+00076:001418.8056:01577
01578:-00020:+00196:+00017:001418.8056:01578
01579:+00085:-00025:-00219:001426.4530:01579
01580:-00140:+00456:-00103:001426.4530:01580
01581:+00078:-00195:+00023:001426.4530:01581
01582:+00020:+00326:-00203:001426.4530:01582
01583:+00007:-00097:-00109:001426.4530:01583
01584:-00140:+00370:+00049:001426.4530:01584
01585:+00095:-00124:+00350:001426.4530:01585
01586:-00002:+00223:-00209:001426.4530:01586
01587:+00103:+00058:-00170:001426.4530:01587
01588:-00177:+00045:-00207:001426.4530:01588
01589:+00110:-00271:+00301:001426.4530:01589
01590:+00015:+00056:-00102:001426.4530:01590
01591:+00049:+00024:+00302:001426.4530:01591
01592:-00123:+00064:-00215:001426.4530:01592
01593:-00033:+00453:+00111:001423.5501:01593
01594:+00084:+00010:-00178:001423.5501:01594
01595:+00121:-00051:+00277:001423.5501:01595
01596:-00161:-00303:-00353:001423.5501:01596
01597:+00084:-00003:+00129:001423.5501:01597
01598:+00132:-00213:-00198:001423.5501:01598
01599:+00018:-00124:+00015:001423.5501:01599
01600:-00089:-00164:-00217:001423.5501:01600
01601:-00038:+00181:-00086:001423.5501:01601
01602:+00054:-00252:+00105:001423.5501:01602
01603:+00101:+00032:+00002:001423.5501:01603
01604:+00012:+00199:+00094:001423.5501:01604
01605:-00098:+00258:+00003:001423.5501:01605
01606:+00032:-00147:+00066:001423.5501:01606
01607:+00044:+00228:-00075:001417.2440:01607
01608:-00057:+00025:+00015:001417.2440:01608
01609:-00107:-00108:-00125:001417.2440:01609
01610:+00051:+00139:+00087:001417.2440:01610
01611:+00031:-00029:-00061:001417.2440:01611
01612:-00065:+00147:-00097:001417.2440:01612
01613:-00050:-00245:-00012:001417.2440:01613
01614:+00038:+00181:+00130:001417.2440:01614
01615:+00110:-00192:+00035:001417.2440:01615
01616:-00155:+00112:-00069:001417.2440:01616
01617:-00111:-00089:-00018:001417.2440:01617
01618:+00057:+00187:-00052:001417.2440:01618
01619:+00038:-00083:+00049:001417.2440:01619
01620:-00042:+00054:-00109:001417.2440:01620
01621:-00093:-00008:+00071:001421.5318:01621
01622:+00052:+00145:-00027:001421.5318:01622
01623:+00084:+00114:-00016:001421.5318:01623
01624:-00194:+00048:-00034:001421.5318:01624
01625:-00042:-00245:+00111:001421.5318:01625
01626:+00182:+00000:+00048:001421.5318:01626
01627:-00093:-00081:-00050:001421.5318:01627
01628:-00159:-00102:-00045:001421.5318:01628
01629:-00031:+00143:-00051:001421.5318:01629
01630:+00111:-00156:+00072:001421.5318:01630
01631:+00140:+00073:-00093:001421.5318:01631
01632:-00107:+00059:+00105:001421.5318:01632
01633:-00117:+00098:+00016:001421.5318:01633
01634:+00047:-00003:+00034:001421.5318:01634
01635:+00007:+00130:-00050:001420.2803:01635
01636:-00051:+00071:+00067:001420.2803:01636
01637:-00072:-00062:-00030:001420.2803:01637
01638:-00025:-00076:-00045:001420.2803:01638
01639:+00043:+00083:-00008:001420.2803:01639
01640:+00123:+00086:+00103:001420.2803:01640
01641:-00016:-00108:-00108:001420.2803:01641
01642:-00172:+00264:-00178:001420.2803:01642
01643:+00180:+00031:-00029:001420.2803:01643
01644:+00093:-00028:-00068:001420.2803:01644
01645:-00088:-00071:+00015:001420.2803:01645
01646:+00050:+00089:-00005:001420.2803:01646
01647:+00045:-00095:-00019:001420.2803:01647
01648:+00041:+00163:-00107:001420.2803:01648
01649:-00053:+00054:+00071:001426.9989:01649
01650:-00059:+00080:-00044:001426.9989:01650
01651:+00047:-00054:+00094:001426.9989:01651
01652:+00055:-00010:+00132:001426.9989:01652
01653:-00006:-00068:+00107:001426.9989:01653
01654:-00054:+00259:-00123:001426.9989:01654
01655:-00078:-00091:+00077:001426.9989:01655
01656:+00132:+00170:+00033:001426.9989:01656
01657:-00049:-00117:-00009:001426.9989:01657
01658:-00102:-00004:-00029:001426.9989:01658
01659:+00030:-00085:+00066:001426.9989:01659
01660:+00110:+00057:-00031:001426.9989:01660
01661:-00002:+00025:+00016:001426.9989:01661
01662:-00041:+00054:+00009:001426.9989:01662
01663:-00064:-00111:+00025:001428.1247:01663
01664:+00094:+00142:-00136:001428.1247:01664
01665:+00042:-00040:+00011:001428.1247:01665
01666:-00069:-00002:+00046:001428.1247:01666
01667:-00011:-00022:-00058:001428.1247:01667
01668:+00111:+00187:-00010:001428.1247:01668
01669:+00075:+00022:+00066:001428.1247:01669
01670:-00074:-00057:-00017:001428.1247:01670
01671:+00041:-00189:+00004:001428.1247:01671
01672:+00029:+00169:-00130:001428.1247:01672
01673:+00111:+00006:+00080:001428.1247:01673
01674:-00009:-00023:+00015:001428.1247:01674
01675:-00063:+00115:+00083:001428.1247:01675
01676:+00085:+00275:-00098:001428.1247:01676
01677:+00239:+00060:+00132:001430.0826:01677
01678:-00127:+00068:-00025:001430.0826:01678
01679:-00067:+00012:-00027:001430.0826:01679
01680:-00089:-00075:-00049:001430.0826:01680
01681:+00200:-00076:+00224:001430.0826:01681
01682:+00143:+00120:-00044:001430.0826:01682
01683:-00130:+00018:+00083:001430.0826:01683
01684:-00037:+00081:-00060:001430.0826:01684
01685:+00167:+00259:+00164:001430.0826:01685
01686:+00057:-00054:-00016:001430.0826:01686
01687:-00085:+00172:+00044:001430.0826:01687
01688:-00082:-00113:-00086:001430.0826:01688
01689:+00090:+00240:+00019:001430.0826:01689
01690:+00159:+00066:-00172:001430.0826:01690
01691:-00141:+00154:+00042:001426.9953:01691
01692:-00041:-00049:-00135:001426.9953:01692
01693:+00018:+00043:+00025:001426.9953:01693
01694:+00059:+00090:+00065:001426.9953:01694
01695:-00110:+00020:-00068:001426.9953:01695
01696:-00079:+00232:-00011:001426.9953:01696
01697:+00054:+00089:-00033:001426.9953:01697
01698:+00145:-00156:+00051:001426.9953:01698
01699:-00033:+00078:-00139:001426.9953:01699
01700:-00065:-00083:+00011:001426.9953:01700
01701:+00006:+00172:+00057:001426.9953:01701
01702:+00207:+00024:+00021:001426.9953:01702
01703:-00093:+00019:+00015:001426.9953:01703
01704:-00130:+00084:+00061:001426.9953:01704
01705:-00023:-00183:+00085:001431.4589:01705
01706:+00150:+00113:-00058:001431.4589:01706
01707:+00165:+00036:+00115:001431.4589:01707
01708:-00173:+00041:+00085:001431.4589:01708
01709:-00132:-00131:+00003:001431.4589:01709
01710:+00175:+00094:-00003:001431.4589:01710
01711:+00054:-00023:+00086:001431.4589:01711
01712:-00147:-00085:-00024:001431.4589:01712
01713:-00076:+00058:-00027:001431.4589:01713
01714:+00102:+00121:-00117:001431.4589:01714
01715:+00108:+00101:+00024:001431.4589:01715
01716:-00093:-00030:-00031:001431.4589:01716
01717:-00245:+00017:-00069:001431.4589:01717
01718:-00101:-00057:-00118:001431.4589:01718
01719:+00139:+00119:-00125:001435.1489:01719
01720:-00064:-00115:-00064:001435.1489:01720
01721:-00195:+00179:-00216:001435.1489:01721
01722:-00006:+00066:-00040:001435.1489:01722
01723:+00068:+00058:+00018:001435.1489:01723
01724:+00058:-00046:+00014:001435.1489:01724
01725:-00061:+00173:-00196:001435.1489:01725
01726:-00056:-00098:-00120:001435.1489:01726
01727:+00179:+00224:+00000:001435.1489:01727
01728:+00118:-00134:+00016:001435.1489:01728
01729:-00120:+00076:-00117:001435.1489:01729
01730:-00114:-00060:+00016:001435.1489:01730
01731:+00014:-00086:-00139:001435.1489:01731
01732:+00090:+00026:+00051:001435.1489:01732
01733:-00096:+00001:-00094:001435.2547:01733
01734:-00226:+00000:-00098:001435.2547:01734
01735:-00090:+00102:+00008:001435.2547:01735
01736:+00153:-00098:-00036:001435.2547:01736
01737:-00001:-00050:+00080:001435.2547:01737
01738:-00254:-00174:-00251:001435.2547:01738
01739:-00121:+00076:+00041:001435.2547:01739
01740:+00214:-00080:+00058:001435.2547:01740
01741:-00008:+00035:+00063:001435.2547:01741
01742:-00039:+00078:-00151:001435.2547:01742
01743:-00009:+00115:+00063:001435.2547:01743
01744:+00115:-00117:-00062:001435.2547:01744
01745:+00093:-00007:+00065:001435.2547:01745
01746:-00098:-00133:-00159:001435.2547:01746
01747:-00222:+00234:-00084:001436.4434:01747
01748:+00079:-00153:+00106:001436.4434:01748
01749:+00078:+00018:+00061:001436.4434:01749
01750:-00021:-00146:-00253:001436.4434:01750
01751:-00165:+00155:-00057:001436.4434:01751
01752:+00128:-00021:-00033:001436.4434:01752
01753:-00017:-00097:+00065:001436.4434:01753
01754:-00029:+00145:-00137:001436.4434:01754
01755:-00097:+00085:-00042:001436.4434:01755
01756:-00122:-00044:+00069:001436.4434:01756
01757:+00181:-00020:-00094:001436.4434:01757
01758:+00166:-00043:-00118:001436.4434:01758
01759:-00241:-00018:-00161:001436.4434:01759
01760:+00206:+00021:+00107:001436.4434:01760
01761:+00325:+00258:+00167:001433.4566:01761
01762:-00069:+00151:+00021:001433.4566:01762
01763:-00154:+00082:+00064:001433.4566:01763
01764:+00158:+00167:+00191:001433.4566:01764
01765:+00201:+00100:-00133:001433.4566:01765
01766:-00041:+00137:-00003:001433.4566:01766
01767:-00125:-00158:-00099:001433.4566:01767
01768:+00082:+00076:-00003:001433.4566:01768
01769:+00020:+00236:-00198:001433.4566:01769
01770:-00021:+00012:+00156:001433.4566:01770
01771:-00108:+00149:-00266:001433.4566:01771
01772:-00093:+00261:+00081:001433.4566:01772
01773:+00133:+00185:-00181:001433.4566:01773
01774:+00069:+00246:+00270:001433.4566:01774
01775:-00034:-00048:-00043:001426.9664:01775
01776:+00152:+00386:-00023:001426.9664:01776
01777:+00104:+00333:-00151:001426.9664:01777
01778:-00050:+00099:-00112:001426.9664:01778
01779:+00095:+00237:+00024:001426.9664:01779
01780:+00039:+00076:+00264:001426.9664:01780
01781:-00072:+00170:+00082:001426.9664:01781
01782:+00025:-00019:+00217:001426.9664:01782
01783:+00022:+00098:+00134:001426.9664:01783
01784:-00061:+00165:-00001:001426.9664:01784
01785:+00013:+00157:+00108:001426.9664:01785
01786:+00046:+00106:-00016:001426.9664:01786
01787:-00069:+00109:+00108:001426.9664:01787
01788:-00067:+00081:-00010:001426.9664:01788
01789:-00032:+00044:+00136:001423.2087:01789
01790:+00043:-00018:+00022:001423.2087:01790
01791:+00061:-00054:+00037:001423.2087:01791
01792:+00051:-00001:+00041:001423.2087:01792
01793:+00098:-00132:-00011:001423.2087:01793
01794:+00185:+00065:-00145:001423.2087:01794
01795:+00105:+00022:+00043:001423.2087:01795
01796:+00000:-00065:-00069:001423.2087:01796
01797:-00105:-00039:-00224:001423.2087:01797
01798:+00186:+00071:-00115:001423.2087:01798
01799:+00203:+00041:+00032:001423.2087:01799
01800:-00162:-00142:-00152:001423.2087:01800
01801:-00108:-00026:-00163:001423.2087:01801
01802:+00044:+00002:-00072:001423.2087:01802
01803:+00115:-00027:-00079:001417.0721:01803
01804:-00029:-00117:-00072:001417.0721:01804
01805:-00073:+00027:-00112:001417.0721:01805
01806:+00081:+00099:+00095:001417.0721:01806
01807:+00216:+00066:-00096:001417.0721:01807
01808:-00092:+00015:-00020:001417.0721:01808
01809:-00043:+00198:-00005:001417.0721:01809
01810:+00051:-00123:-00029:001417.0721:01810
01811:+00088:+00047:-00018:001417.0721:01811
01812:-00008:+00148:+00095:001417.0721:01812
01813:-00135:-00140:-00109:001417.0721:01813
01814:-00161:-00096:+00094:001417.0721:01814
01815:+00085:-00102:-00012:001417.0721:01815
01816:+00100:+00180:+00010:001417.0721:01816
01817:-00124:-00222:-00099:001417.0721:01817
01818:-00102:-00177:+00162:001402.8100:01818
01819:+00171:+00136:+00137:001402.8100:01819
01820:+00021:+00110:+00144:001402.8100:01820
01821:-00006:+00128:-00084:001402.8100:01821
01822:-00079:+00465:-00100:001402.8100:01822
01823:+00143:+00074:+00102:001402.8100:01823
01824:+00088:+00087:-00198:001402.8100:01824
01825:-00007:-00006:+00039:001402.8100:01825
01826:-00126:+00411:-00063:001402.8100:01826
01827:-00067:-00152:+00280:001402.8100:01827
01828:+00104:+00321:-00226:001402.8100:01828
01829:-00083:-00161:+00029:001402.8100:01829
01830:-00115:+00160:-00242:001402.8100:01830
01831:-00093:+00132:+00146:001402.8100:01831
01832:+00024:-00078:-00036:001392.5673:01832
01833:+00197:-00017:+00166:001392.5673:01833
01834:-00127:+00107:-00298:001392.5673:01834
01835:-00218:+00064:+00092:001392.5673:01835
01836:+00188:-00024:-00007:001392.5673:01836
01837:+00197:-00023:+00112:001392.5673:01837
01838:-00071:+00128:-00064:001392.5673:01838
01839:-00062:+00075:+00024:001392.5673:01839
01840:-00068:+00106:-00039:001392.5673:01840
01841:+00105:+00050:-00106:001392.5673:01841
01842:-00033:+00035:-00067:001392.5673:01842
01843:-00123:-00047:-00236:001392.5673:01843
01844:-00036:+00092:-00017:001392.5673:01844
01845:+00023:+00053:-00198:001392.5673:01845
01846:+00035:+00055:+00068:001377.4403:01846
01847:-00054:-00083:-00192:001377.4403:01847
01848:-00130:-00046:-00043:001377.4403:01848
01849:+00032:-00162:+00079:001377.4403:01849
01850:+00022:+00071:+00007:001377.4403:01850
01851:-00004:-00125:+00002:001377.4403:01851
01852:-00042:+00110:+00080:001377.4403:01852
01853:+00061:-00020:-00130:001377.4403:01853
01854:+00139:+00049:+00023:001377.4403:01854
01855:-00048:-00017:+00120:001377.4403:01855
01856:-00146:-00001:-00006:001377.4403:01856
01857:-00103:-00018:+00041:001377.4403:01857
01858:+00182:-00010:-00031:001377.4403:01858
01859:+00144:-00066:+00054:001377.4403:01859
01860:-00152:-00128:-00075:001377.4403:01860
01861:-00206:+00084:-00085:001370.2138:01861
01862:+00013:-00072:+00161:001370.2138:01862
01863:+00093:-00088:+00172:001370.2138:01863
01864:-00027:-00053:-00214:001370.2138:01864
01865:-00180:-00072:+00111:001370.2138:01865
01866:+00029:-00083:+00147:001370.2138:01866
01867:+00141:+00114:+00072:001370.2138:01867
01868:+00041:+00186:+00059:001370.2138:01868
01869:-00093:-00003:+00027:001370.2138:01869
01870:-00055:+00191:+00148:001370.2138:01870
01871:+00131:+00097:-00150:001370.2138:01871
01872:+00049:+00186:+00062:001370.2138:01872
01873:-00090:-00187:-00024:001370.2138:01873
01874:-00096:+00308:-00058:001370.2138:01874
01875:+00041:+00172:-00197:001370.2138:01875
01876:-00062:-00088:-00046:001373.8972:01876
01877:-00077:-00139:-00141:001373.8972:01877
01878:-00084:+00047:-00126:001373.8972:01878
01879:-00078:+00056:+00256:001373.8972:01879
01880:-00007:-00010:-00110:001373.8972:01880
01881:+00097:+00299:+00205:001373.8972:01881
01882:-00126:+00182:-00076:001373.8972:01882
01883:-00157:+00041:+00412:001373.8972:01883
01884:+00076:-00070:-00295:001373.8972:01884
01885:+00210:+00232:+00120:001373.8972:01885
01886:+00046:+00083:-00050:001373.8972:01886
01887:-00168:+00101:-00328:001373.8972:01887
01888:+00145:+00002:-00324:001373.8972:01888
01889:+00083:-00176:-00105:001373.8972:01889
01890:+00011:-00053:+00110:001383.6274:01890
01891:-00215:+00478:-00126:001383.6274:01891
01892:-00090:-00258:+00239:001383.6274:01892
01893:+00015:-00115:-00053:001383.6274:01893
01894:+00088:+00160:+00094:001383.6274:01894
01895:-00158:-00504:-00116:001383.6274:01895
01896:-00102:-00086:+00144:001383.6274:01896
01897:+00090:-00067:-00111:001383.6274:01897
01898:+00042:-00109:+00176:001383.6274:01898
01899:-00137:-00403:-00201:001383.6274:01899
01900:-00101:+00281:+00028:001383.6274:01900
01901:+00088:-00156:+00091:001383.6274:01901
01902:+00065:-00130:+00159:001383.6274:01902
01903:+00113:+00266:-00013:001383.6274:01903
01904:-00110:+00160:+00024:001383.6274:01904
01905:-00068:-00183:+00035:001388.6201:01905
01906:+00139:+00225:-00079:001388.6201:01906
01907:+00005:+00122:+00052:001388.6201:01907
01908:-00134:-00116:+00045:001388.6201:01908
01909:-00035:+00042:+00034:001388.6201:01909
01910:+00071:+00033:-00038:001388.6201:01910
01911:+00044:+00015:+00079:001388.6201:01911
01912:-00009:-00172:+00011:001388.6201:01912
01913:-00040:-00061:+00059:001388.6201:01913
01914:+00018:+00154:-00025:001388.6201:01914
01915:+00059:+00147:+00010:001388.6201:01915
01916:+00110:+00209:+00018:001388.6201:01916
01917:-00077:+00210:-00072:001388.6201:01917
01918:+00022:-00077:+00129:001388.6201:01918
01919:+00053:+00108:+00099:001395.7502:01919
01920:+00107:+00302:-00044:001395.7502:01920
01921:-00079:+00039:-00113:001395.7502:01921
01922:-00055:+00136:+00023:001395.7502:01922
01923:+00032:+00004:-00148:001395.7502:01923
01924:+00080:+00176:+00084:001395.7502:01924
01925:-00069:-00202:-00140:001395.7502:01925
01926:-00073:+00054:+00094:001395.7502:01926
01927:+00024:+00033:-00159:001395.7502:01927
01928:+00084:-00017:+00124:001395.7502:01928
01929:-00039:-00197:-00180:001395.7502:01929
01930:-00117:+00327:-00043:001395.7502:01930
01931:+00056:-00012:-00034:001395.7502:01931
01932:+00042:-00019:+00119:001395.7502:01932
01933:+00034:+00134:-00026:001404.1517:01933
01934:-00101:+00280:-00016:001404.1517:01934
01935:+00018:-00123:-00041:001404.1517:01935
01936:+00037:-00035:-00124:001404.1517:01936
01937:+00043:-00031:-00107:001404.1517:01937
01938:-00138:-00134:+00053:001404.1517:01938
01939:+00142:-00103:+00181:001404.1517:01939
01940:-00034:-00002:-00023:001404.1517:01940
01941:-00078:+00168:+00155:001404.1517:01941
01942:-00131:+00094:+00034:001404.1517:01942
01943:+00103:-00274:+00201:001404.1517:01943
01944:+00017:+00287:-00182:001404.1517:01944
01945:+00061:+00280:+00124:001404.1517:01945
01946:-00053:-00233:+00008:001404.1517:01946
01947:+00036:+00321:+00000:001405.9893:01947
01948:+00107:+00111:-00170:001405.9893:01948
01949:-00035:+00006:+00058:001405.9893:01949
01950:-00091:-00307:-00323:001405.9893:01950
01951:-00116:+00159:+00099:001405.9893:01951
01952:+00113:-00185:+00032:001405.9893:01952
01953:+00010:-00136:+00216:001405.9893:01953
01954:+00111:-00273:-00264:001405.9893:01954
01955:-00071:+00202:+00010:001405.9893:01955
01956:+00121:-00148:+00073:001405.9893:01956
01957:+00123:+00080:+00116:001405.9893:01957
01958:+00075:+00294:+00096:001405.9893:01958
01959:-00154:+00465:-00046:001405.9893:01959
01960:-00045:-00034:+00121:001405.9893:01960
01961:+00078:+00237:-00249:001408.5430:01961
01962:-00001:+00162:-00068:001408.5430:01962
01963:-00114:-00331:-00149:001408.5430:01963
01964:+00085:-00158:+00251:001408.5430:01964
01965:+00160:-00016:-00147:001408.5430:01965
01966:+00157:+00075:+00189:001408.5430:01966
01967:-00214:-00444:-00117:001408.5430:01967
01968:-00183:+00518:-00099:001408.5430:01968
01969:+00248:-00148:-00028:001408.5430:01969
01970:+00089:+00127:+00156:001408.5430:01970
01971:+00012:-00008:-00023:001408.5430:01971
01972:-00032:+00340:-00027:001408.5430:01972
01973:+00014:-00300:-00092:001408.5430:01973
01974:+00059:+00154:-00100:001408.5430:01974
01975:+00016:-00017:+00050:001408.5430:01975
01976:-00120:-00122:-00058:001410.5378:01976
01977:+00010:+00009:+00033:001410.5378:01977
01978:+00009:-00052:+00003:001410.5378:01978
01979:+00055:+00152:+00047:001410.5378:01979
01980:+00032:-00263:-00005:001410.5378:01980
01981:-00071:+00321:-00018:001410.5378:01981
01982:+00044:-00115:+00111:001410.5378:01982
01983:+00044:+00361:+00130:001410.5378:01983
01984:-00011:+00130:-00040:001410.5378:01984
01985:-00047:+00150:+00021:001410.5378:01985
01986:-00021:-00186:-00023:001410.5378:01986
01987:-00072:-00017:-00020:001410.5378:01987
01988:+00124:+00096:-00084:001410.5378:01988
01989:+00019:+00073:+00015:001410.5378:01989
01990:+00001:+00134:-00087:001414.0124:01990
01991:+00035:+00058:+00144:001414.0124:01991
01992:+00107:-00036:-00009:001414.0124:01992
01993:-00003:-00075:-00041:001414.0124:01993
01994:-00207:+00038:-00035:001414.0124:01994
01995:-00042:-00069:+00127:001414.0124:01995
01996:+00178:+00161:+00081:001414.0124:01996
01997:-00101:-00133:+00158:001414.0124:01997
01998:+00018:+00197:-00018:001414.0124:01998
01999:-00049:+00015:-00028:001414.0124:01999
02000:-00028:+00175:-00062:001414.0124:02000
02001:+00038:+00018:-00018:001414.0124:02001
02002:-00121:+00111:+00020:001414.0124:02002
02003:-00084:+00099:-00043:001414.0124:02003
02004:+00041:-00033:-00021:001419.8875:02004
02005:+00046:-00058:-00092:001419.8875:02005
02006:-00070:-00117:-00062:001419.8875:02006
02007:-00018:+00097:+00003:001419.8875:02007
02008:+00069:+00099:+00057:001419.8875:02008
02009:+00060:+00214:-00061:001419.8875:02009
02010:-00124:+00037:+00013:001419.8875:02010
02011:+00008:-00046:-00056:001419.8875:02011
02012:-00056:-00042:-00091:001419.8875:02012
02013:+00091:+00073:+00047:001419.8875:02013
02014:+00000:-00138:+00024:001419.8875:02014
02015:+00003:+00062:+00099:001419.8875:02015
02016:+00061:+00062:-00010:001419.8875:02016
02017:+00094:+00170:+00106:001419.8875:02017
02018:-00278:+00181:-00106:001423.5393:02018
02019:-00070:-00118:+00190:001423.5393:02019
02020:+00089:+00006:-00145:001423.5393:02020
02021:+00000:+00074:+00009:001423.5393:02021
02022:-00129:-00226:-00180:001423.5393:02022
02023:+00012:+00037:+00239:001423.5393:02023
02024:-00004:+00215:-00145:001423.5393:02024
02025:+00081:+00041:+00008:001423.5393:02025
02026:-00208:-00062:-00245:001423.5393:02026
02027:+00070:-00169:+00200:001423.5393:02027
02028:+00068:-00119:-00050:001423.5393:02028
02029:+00038:+00103:+00236:001423.5393:02029
02030:+00000:-00091:-00173:001423.5393:02030
02031:-00011:+00408:-00114:001423.5393:02031
02032:-00004:-00124:-00042:001425.3095:02032
02033:+00019:+00134:+00220:001425.3095:02033
02034:-00037:-00255:-00238:001425.3095:02034
02035:-00023:+00549:+00082:001425.3095:02035
02036:+00079:-00297:+00231:001425.3095:02036
02037:-00014:+00257:-00016:001425.3095:02037
02038:+00059:-00268:-00234:001425.3095:02038
02039:-00105:+00134:-00126:001425.3095:02039
02040:+00022:-00078:+00141:001425.3095:02040
02041:+00064:-00055:-00021:001425.3095:02041
02042:+00088:+00273:+00121:001425.3095:02042
02043:-00179:+00236:-00165:001425.3095:02043
02044:-00076:+00344:+00131:001425.3095:02044
02045:+00158:-00041:-00171:001425.3095:02045
02046:-00033:+00020:-00050:001421.4556:02046
02047:-00158:-00313:-00071:001421.4556:02047
02048:+00110:-00003:+00152:001421.4556:02048
02049:+00015:+00140:-00110:001421.4556:02049
02050:+00011:+00052:-00018:001421.4556:02050
02051:-00064:-00223:-00035:001421.4556:02051
02052:-00081:+00293:+00139:001421.4556:02052
02053:+00040:-00212:+00017:001421.4556:02053
02054:+00005:+00153:+00111:001421.4556:02054
02055:+00010:-00106:-00046:001421.4556:02055
02056:+00025:+00357:-00044:001421.4556:02056
02057:+00099:-00136:-00026:001421.4556:02057
02058:-00032:+00219:-00069:001421.4556:02058
02059:-00053:-00192:-00040:001421.4556:02059
02060:-00064:+00270:-00037:001421.9114:02060
02061:-00005:-00138:+00190:001421.9114:02061
02062:-00046:+00017:-00055:001421.9114:02062
02063:-00025:+00283:-00008:001421.9114:02063
02064:+00077:-00175:+00052:001421.9114:02064
02065:-00033:-00086:+00140:001421.9114:02065
02066:-00012:-00081:-00117:001421.9114:02066
02067:+00102:+00064:+00131:001421.9114:02067
02068:+00091:+00095:-00048:001421.9114:02068
02069:-00053:+00276:-00054:001421.9114:02069
02070:+00114:+00016:+00031:001421.9114:02070
02071:+00050:+00014:+00033:001421.9114:02071
02072:-00113:-00013:+00042:001421.9114:02072
02073:+00111:+00171:-00099:001421.9114:02073
02074:+00009:+00147:+00066:001418.8856:02074
02075:-00076:-00049:-00108:001418.8856:02075
02076:-00019:-00032:+00013:001418.8856:02076
02077:-00044:-00066:-00133:001418.8856:02077
02078:+00031:+00132:+00077:001418.8856:02078
02079:+00006:-00085:-00041:001418.8856:02079
02080:-00030:+00337:-00050:001418.8856:02080
02081:+00146:-00089:+00011:001418.8856:02081
02082:+00147:+00141:+00020:001418.8856:02082
02083:-00121:-00012:+00003:001418.8856:02083
02084:+00019:+00180:-00052:001418.8856:02084
02085:+00095:+00105:-00035:001418.8856:02085
02086:+00052:+00120:-00018:001418.8856:02086
02087:-00115:+00010:-00066:001418.8856:02087
02088:-00082:+00029:+00144:001423.1083:02088
02089:+00121:+00023:-00039:001423.1083:02089
02090:+00068:-00008:+00038:001423.1083:02090
02091:-00060:+00064:-00014:001423.1083:02091
02092:-00082:+00077:-00019:001423.1083:02092
02093:+00026:+00106:-00074:001423.1083:02093
02094:+00136:+00047:+00095:001423.1083:02094
02095:-00104:-00076:-00048:001423.1083:02095
02096:-00087:+00067:-00065:001423.1083:02096
02097:+00140:+00025:+00017:001423.1083:02097
02098:+00005:+00101:+00018:001423.1083:02098
02099:-00001:+00135:+00046:001423.1083:02099
02100:+00068:-00002:+00012:001423.1083:02100
02101:+00020:+00246:-00121:001423.1083:02101
02102:-00163:+00032:-00082:001428.4448:02102
02103:+00076:-00218:+00196:001428.4448:02103
02104:-00005:-00082:-00109:001428.4448:02104
02105:+00075:+00000:+00136:001428.4448:02105
02106:-00044:+00334:-00101:001428.4448:02106
02107:+00095:+00028:+00147:001428.4448:02107
02108:+00002:+00146:-00105:001428.4448:02108
02109:+00137:+00165:+00012:001428.4448:02109
02110:-00169:+00172:-00260:001428.4448:02110
02111:+00035:-00362:+00155:001428.4448:02111
02112:+00060:+00213:-00017:001428.4448:02112
02113:+00077:-00030:+00237:001428.4448:02113
02114:-00072:+00199:-00133:001428.4448:02114
02115:+00137:+00104:+00164:001428.4448:02115
02116:-00097:-00049:-00153:001428.6538:02116
02117:-00110:+00109:+00116:001428.6538:02117
02118:-00015:-00418:-00228:001428.6538:02118
02119:+00047:+00108:+00185:001428.6538:02119
02120:+00079:-00395:-00182:001428.6538:02120
02121:+00060:+00154:+00197:001428.6538:02121
02122:-00063:-00021:-00231:001428.6538:02122
02123:-00005:+00208:-00101:001428.6538:02123
02124:+00056:+00032:-00079:001428.6538:02124
02125:+00031:+00188:+00222:001428.6538:02125
02126:-00032:-00078:-00056:001428.6538:02126
02127:-00014:+00574:-00035:001428.6538:02127
02128:+00127:-00184:-00077:001428.6538:02128
02129:-00079:+00096:-00163:001428.6538:02129
02130:-00048:-00213:-00066:001428.1004:02130
02131:-00012:+00003:+00009:001428.1004:02131
02132:+00091:-00099:+00105:001428.1004:02132
02133:-00026:+00049:-00093:001428.1004:02133
02134:+00028:+00168:+00189:001428.1004:02134
02135:-00011:+00023:-00102:001428.1004:02135
02136:-00020:-00068:+00211:001428.1004:02136
02137:+00058:-00163:-00072:001428.1004:02137
02138:-00061:+00282:+00111:001428.1004:02138
02139:-00073:-00268:-00113:001428.1004:02139
02140:+00121:+00253:+00034:001428.1004:02140
02141:-00017:-00195:-00135:001428.1004:02141
02142:-00178:+00174:-00132:001428.1004:02142
02143:-00049:-00224:+00096:001428.1004:02143
02144:+00109:+00251:-00023:001425.1513:02144
02145:+00053:-00011:+00031:001425.1513:02145
02146:-00094:+00028:-00106:001425.1513:02146
02147:-00070:-00110:+00072:001425.1513:02147
02148:+00191:-00003:-00032:001425.1513:02148
02149:+00079:+00131:+00017:001425.1513:02149
02150:-00091:-00166:-00063:001425.1513:02150
02151:-00153:+00042:+00035:001425.1513:02151
02152:+00115:+00124:-00058:001425.1513:02152
02153:+00118:+00200:-00010:001425.1513:02153
02154:-00044:-00063:-00001:001425.1513:02154
02155:-00220:+00211:-00144:001425.1513:02155
02156:-00021:-00054:+00116:001425.1513:02156
02157:+00179:+00102:-00046:001425.1513:02157
02158:+00022:+00074:+00021:001426.9675:02158
02159:-00203:+00052:-00148:001426.9675:02159
02160:+00066:-00053:+00183:001426.9675:02160
02161:+00120:+00120:-00046:001426.9675:02161
02162:+00027:+00052:+00074:001426.9675:02162
02163:-00121:+00130:-00115:001426.9675:02163
02164:-00054:+00148:-00061:001426.9675:02164
02165:+00232:-00053:-00068:001426.9675:02165
02166:+00135:+00120:+00083:001426.9675:02166
02167:-00151:-00098:-00063:001426.9675:02167
02168:-00044:+00040:-00022:001426.9675:02168
02169:+00099:+00035:+00087:001426.9675:02169
02170:+00049:+00073:+00001:001426.9675:02170
02171:-00152:-00012:-00012:001426.9675:02171
02172:-00099:+00268:-00130:001434.7683:02172
02173:+00196:-00036:+00145:001434.7683:02173
02174:+00198:+00104:-00071:001434.7683:02174
02175:-00153:-00065:-00030:001434.7683:02175
02176:-00127:+00080:-00047:001434.7683:02176
02177:+00059:-00059:-00025:001434.7683:02177
02178:+00096:+00038:+00074:001434.7683:02178
02179:-00120:-00043:-00078:001434.7683:02179
02180:-00121:+00243:-00054:001434.7683:02180
02181:+00125:-00106:+00095:001434.7683:02181
02182:+00043:-00029:-00083:001434.7683:02182
02183:-00105:+00021:+00011:001434.7683:02183
02184:-00039:+00121:+00013:001434.7683:02184
02185:-00053:+00069:+00058:001434.7683:02185
02186:+00093:+00194:+00041:001435.2886:02186
02187:-00077:-00104:+00017:001435.2886:02187
02188:-00041:+00136:-00083:001435.2886:02188
02189:-00072:-00049:-00118:001435.2886:02189
02190:+00192:+00032:+00061:001435.2886:02190
02191:+00045:+00019:-00170:001435.2886:02191
02192:-00046:+00182:+00103:001435.2886:02192
02193:-00154:+00171:-00043:001435.2886:02193
02194:+00154:+00195:+00120:001435.2886:02194
02195:-00143:+00013:-00159:001435.2886:02195
02196:-00059:+00056:+00056:001435.2886:02196
02197:+00059:-00382:-00063:001435.2886:02197
02198:+00143:+00175:+00192:001435.2886:02198
02199:+00091:-00155:-00103:001435.2886:02199
02200:+00126:+00236:+00299:001432.1021:02200
02201:-00241:-00300:-00307:001432.1021:02201
02202:-00082:+00480:+00009:001432.1021:02202
02203:-00035:-00096:-00205:001432.1021:02203
02204:-00346:+00386:+00063:001432.1021:02204
02205:-00059:-00055:-00150:001432.1021:02205
02206:+00030:+00269:+00026:001432.1021:02206
02207:-00022:-00125:-00106:001432.1021:02207
02208:-00135:+00002:-00114:001432.1021:02208
02209:-00021:-00198:-00138:001432.1021:02209
02210:-00017:-00155:-00161:001432.1021:02210
02211:+00337:-00073:+00232:001432.1021:02211
02212:+00170:+00138:-00080:001432.1021:02212
02213:-00028:+00153:+00164:001432.1021:02213
02214:-00026:+00202:-00036:001423.3164:02214
02215:+00140:+00123:+00035:001423.3164:02215
02216:-00038:+00193:-00180:001423.3164:02216
02217:-00100:+00058:+00059:001423.3164:02217
02218:-00193:-00165:+00001:001423.3164:02218
02219:+00094:+00122:+00101:001423.3164:02219
02220:-00066:-00077:-00135:001423.3164:02220
02221:-00264:-00020:-00001:001423.3164:02221
02222:-00078:-00113:-00040:001423.3164:02222
02223:+00159:+00149:+00081:001423.3164:02223
02224:+00237:-00138:+00035:001423.3164:02224
02225:-00047:+00182:+00022:001423.3164:02225
02226:+00003:+00090:-00163:001423.3164:02226
02227:+00038:+00191:-00088:001423.3164:02227
02228:+00083:-00105:+00086:001423.7324:02228
02229:-00080:-00126:-00063:001423.7324:02229
02230:-00059:+00042:-00069:001423.7324:02230
02231:-00077:+00030:-00118:001423.7324:02231
02232:+00102:+00130:+00085:001423.7324:02232
02233:+00083:-00123:-00055:001423.7324:02233
02234:-00125:+00105:-00057:001423.7324:02234
02235:-00234:-00191:-00073:001423.7324:02235
02236:+00122:+00164:+00014:001423.7324:02236
02237:+00234:-00004:-00064:001423.7324:02237
02238:-00087:+00072:-00121:001423.7324:02238
02239:-00130:-00092:+00159:001423.7324:02239
02240:+00085:+00025:-00016:001423.7324:02240
02241:+00311:+00032:+00068:001423.7324:02241
02242:+00175:+00035:+00006:001428.7904:02242
02243:-00239:-00020:-00047:001428.7904:02243
02244:-00001:+00144:-00032:001428.7904:02244
02245:+00138:+00178:+00090:001428.7904:02245
02246:-00042:-00121:+00027:001428.7904:02246
02247:-00134:+00139:-00033:001428.7904:02247
02248:-00028:-00101:+00076:001428.7904:02248
02249:+00108:+00132:+00018:001428.7904:02249
02250:+00056:+00010:-00031:001428.7904:02250
02251:-00068:+00183:-00118:001428.7904:02251
02252:-00011:+00004:+00021:001428.7904:02252
02253:+00040:+00030:+00048:001428.7904:02253
02254:+00006:-00111:+00064:001428.7904:02254
02255:-00051:+00108:-00162:001428.7904:02255
02256:-00015:+00000:+00017:001433.2982:02256
02257:+00138:+00054:+00018:001433.2982:02257
02258:+00078:+00058:+00072:001433.2982:02258
02259:-00019:+00006:-00011:001433.2982:02259
02260:-00130:+00045:-00094:001433.2982:02260
02261:-00008:+00182:+00010:001433.2982:02261
02262:+00013:+00024:+00104:001433.2982:02262
02263:-00079:+00038:-00101:001433.2982:02263
02264:-00092:+00034:+00010:001433.2982:02264
02265:+00034:+00055:+00022:001433.2982:02265
02266:+00161:-00040:+00093:001433.2982:02266
02267:+00162:-00042:+00069:001433.2982:02267
02268:-00186:-00084:-00067:001433.2982:02268
02269:+00006:+00195:-00028:001433.2982:02269
02270:+00118:+00057:+00036:001440.3139:02270
02271:+00005:+00106:-00001:001440.3139:02271
02272:-00056:+00123:-00145:001440.3139:02272
02273:-00045:+00080:-00061:001440.3139:02273
02274:+00207:+00007:-00002:001440.3139:02274
02275:+00112:+00020:+00004:001440.3139:02275
02276:-00169:-00040:-00109:001440.3139:02276
02277:-00020:+00107:-00017:001440.3139:02277
02278:+00174:+00050:+00091:001440.3139:02278
02279:-00037:-00066:-00074:001440.3139:02279
02280:-00129:-00082:-00141:001440.3139:02280
02281:-00035:-00006:-00101:001440.3139:02281
02282:+00174:-00037:+00148:001440.3139:02282
02283:+00098:-00150:-00136:001440.3139:02283
02284:-00066:+00127:-00040:001438.6871:02284
02285:-00127:-00115:-00106:001438.6871:02285
02286:+00020:+00179:+00066:001438.6871:02286
02287:+00040:-00159:-00021:001438.6871:02287
02288:-00105:+00117:+00007:001438.6871:02288
02289:-00130:-00083:-00075:001438.6871:02289
02290:+00068:+00115:+00058:001438.6871:02290
02291:+00188:-00045:-00108:001438.6871:02291
02292:-00014:+00126:+00005:001438.6871:02292
02293:-00067:-00018:-00133:001438.6871:02293
02294:-00073:+00188:+00116:001438.6871:02294
02295:+00036:-00070:+00144:001438.6871:02295
02296:+00003:+00138:-00154:001438.6871:02296
02297:-00098:+00023:+00034:001438.6871:02297
02298:-00045:+00071:-00044:001443.2143:02298
02299:+00087:+00013:+00034:001443.2143:02299
02300:+00093:+00035:-00026:001443.2143:02300
02301:-00178:-00067:-00074:001443.2143:02301
02302:-00220:+00149:+00021:001443.2143:02302
02303:+00188:+00185:+00213:001443.2143:02303
02304:-00101:+00075:-00060:001443.2143:02304
02305:-00183:-00020:-00088:001443.2143:02305
02306:+00037:+00104:+00071:001443.2143:02306
02307:+00140:-00012:+00216:001443.2143:02307
02308:+00089:-00109:-00026:001443.2143:02308
02309:-00083:-00006:+00086:001443.2143:02309
02310:-00122:+00038:-00043:001443.2143:02310
02311:+00025:+00046:+00118:001443.2143:02311
02312:+00102:-00037:-00098:001443.5490:02312
02313:-00040:+00196:+00101:001443.5490:02313
02314:-00159:-00160:+00030:001443.5490:02314
02315:+00154:+00165:+00024:001443.5490:02315
02316:+00239:-00039:+00206:001443.5490:02316
02317:-00095:+00073:+00002:001443.5490:02317
02318:-00117:+00163:-00144:001443.5490:02318
02319:-00008:+00115:-00001:001443.5490:02319
02320:+00072:-00001:+00039:001443.5490:02320
02321:+00002:-00007:-00069:001443.5490:02321
02322:-00124:+00001:+00017:001443.5490:02322
02323:-00066:+00021:-00103:001443.5490:02323
02324:-00038:-00084:+00095:001443.5490:02324
02325:+00239:+00148:+00136:001443.5490:02325
02326:-00117:+00146:-00116:001440.2658:02326
02327:-00347:+00208:-00103:001440.2658:02327
02328:+00017:+00003:-00086:001440.2658:02328
02329:+00175:+00106:-00074:001440.2658:02329
02330:-00038:-00152:-00186:001440.2658:02330
02331:-00018:+00118:+00014:001440.2658:02331
02332:-00002:-00129:-00099:001440.2658:02332
02333:+00118:+00260:+00035:001440.2658:02333
02334:+00005:-00364:-00046:001440.2658:02334
02335:-00069:+00317:+00138:001440.2658:02335
02336:+00080:-00074:-00124:001440.2658:02336
02337:+00029:+00048:+00199:001440.2658:02337
02338:+00046:-00195:-00144:001440.2658:02338
02339:-00064:+00066:+00137:001436.4447:02339
02340:+00151:-00018:-00184:001436.4447:02340
02341:+00060:-00024:+00036:001436.4447:02341
02342:-00200:-00473:-00066:001436.4447:02342
02343:-00123:+00428:+00214:001436.4447:02343
02344:+00285:+00173:+00184:001436.4447:02344
02345:+00129:+00167:+00293:001436.4447:02345
02346:+00003:-00061:-00160:001436.4447:02346
02347:-00083:+00405:-00160:001436.4447:02347
02348:+00107:+00362:-00147:001436.4447:02348
02349:+00158:-00398:-00051:001436.4447:02349
02350:-00081:-00300:-00056:001436.4447:02350
02351:-00209:+00068:-00163:001436.4447:02351
02352:-00080:+00028:+00352:001436.4447:02352
02353:+00227:-00069:-00018:001436.4447:02353
02354:+00131:+00299:+00023:001415.3458:02354
02355:-00212:+00228:-00042:001415.3458:02355
02356:-00014:+00078:+00269:001415.3458:02356
02357:+00084:+00026:-00203:001415.3458:02357
02358:+00097:+00226:+00188:001415.3458:02358
02359:-00014:+00170:+00055:001415.3458:02359
02360:-00077:+00037:-00054:001415.3458:02360
02361:+00118:+00062:-00418:001415.3458:02361
02362:+00033:-00022:+00098:001415.3458:02362
02363:-00086:-00283:-00115:001415.3458:02363
02364:-00041:+00097:+00004:001415.3458:02364
02365:+00098:+00133:+00213:001415.3458:02365
02366:-00005:-00032:+00111:001415.3458:02366
02367:+00112:-00296:-00278:001415.3458:02367
02368:-00191:+00085:+00012:001382.3438:02368
02369:+00078:-00057:+00302:001382.3438:02369
02370:+00087:+00140:+00053:001382.3438:02370
02371:+00007:+00288:+00122:001382.3438:02371
02372:-00133:+00104:-00032:001382.3438:02372
02373:-00047:+00199:-00068:001382.3438:02373
02374:+00171:+00065:-00265:001382.3438:02374
02375:+00082:+00282:+00118:001382.3438:02375
02376:-00091:-00111:-00221:001382.3438:02376
02377:-00034:+00505:+00011:001382.3438:02377
02378:+00144:+00125:-00218:001382.3438:02378
02379:-00089:+00021:-00125:001382.3438:02379
02380:-00036:-00213:-00160:001382.3438:02380
02381:-00147:-00192:+00026:001382.3438:02381
02382:+00160:-00321:+00192:001382.3438:02382
02383:-00046:+00040:-00017:001367.7093:02383
02384:+00039:-00213:+00337:001367.7093:02384
02385:-00090:-00311:-00088:001367.7093:02385
02386:-00090:+00148:+00043:001367.7093:02386
02387:+00159:-00132:+00094:001367.7093:02387
02388:-00101:+00025:+00145:001367.7093:02388
02389:-00013:+00168:-00137:001367.7093:02389
02390:-00106:+00329:-00055:001367.7093:02390
02391:+00010:+00074:+00012:001367.7093:02391
02392:+00004:+00006:-00217:001367.7093:02392
02393:+00054:+00306:+00116:001367.7093:02393
02394:-00196:+00341:-00034:001367.7093:02394
02395:-00106:+00075:+00114:001367.7093:02395
02396:+00092:+00053:-00218:001367.7093:02396
02397:-00077:+00489:+00206:001365.2216:02397
02398:-00078:-00462:-00168:001365.2216:02398
02399:-00042:+00220:+00042:001365.2216:02399
02400:+00067:-00203:-00200:001365.2216:02400
02401:+00019:-00111:-00063:001365.2216:02401
02402:-00064:-00103:-00181:001365.2216:02402
02403:-00150:+00047:-00020:001365.2216:02403
02404:+00040:-00201:+00150:001365.2216:02404
02405:+00116:+00002:-00110:001365.2216:02405
02406:-00085:+00090:+00129:001365.2216:02406
02407:-00052:-00162:+00007:001365.2216:02407
02408:-00052:+00173:+00173:001365.2216:02408
02409:+00154:-00009:-00078:001365.2216:02409
02410:-00048:+00160:-00069:001365.2216:02410
02411:-00171:+00035:-00091:001365.2216:02411
02412:+00100:+00369:-00087:001367.1809:02412
02413:+00098:+00025:-00024:001367.1809:02413
02414:+00052:+00046:-00002:001367.1809:02414
02415:-00045:+00144:-00143:001367.1809:02415
02416:-00134:+00400:-00019:001367.1809:02416
02417:+00144:-00087:+00094:001367.1809:02417
02418:+00040:+00168:-00003:001367.1809:02418
02419:+00038:-00075:-00056:001367.1809:02419
02420:-00042:-00350:-00061:001367.1809:02420
02421:-00016:+00280:-00160:001367.1809:02421
02422:+00027:-00246:+00100:001367.1809:02422
02423:-00018:-00160:-00034:001367.1809:02423
02424:-00062:-00173:-00041:001367.1809:02424
02425:-00054:+00163:+00048:001367.1809:02425
02426:+00091:+00069:+00201:001367.1809:02426
02427:+00163:+00066:-00057:001375.4558:02427
02428:+00002:+00400:-00009:001375.4558:02428
02429:-00069:+00011:+00023:001375.4558:02429
02430:-00021:+00282:+00134:001375.4558:02430
02431:+00132:+00084:+00044:001375.4558:02431
02432:-00024:+00212:-00033:001375.4558:02432
02433:-00149:-00130:-00014:001375.4558:02433
02434:+00028:-00022:-00068:001375.4558:02434
02435:+00063:+00159:+00068:001375.4558:02435
02436:+00094:-00239:+00064:001375.4558:02436
02437:-00235:-00034:-00117:001375.4558:02437
02438:-00301:+00061:-00086:001375.4558:02438
02439:+00142:+00065:+00120:001375.4558:02439
02440:+00118:-00094:+00031:001375.4558:02440
02441:-00108:+00280:-00111:001385.2133:02441
02442:-00197:-00001:+00049:001385.2133:02442
02443:-00029:+00024:+00064:001385.2133:02443
02444:+00109:-00062:-00024:001385.2133:02444
02445:+00037:+00152:-00005:001385.2133:02445
02446:-00089:-00056:-00013:001385.2133:02446
02447:-00068:+00079:-00030:001385.2133:02447
02448:+00117:+00059:+00015:001385.2133:02448
02449:+00112:+00046:-00019:001385.2133:02449
02450:-00219:-00003:-00135:001385.2133:02450
02451:-00016:+00086:+00022:001385.2133:02451
02452:+00097:-00128:+00109:001385.2133:02452
02453:-00034:+00039:-00059:001385.2133:02453
02454:-00031:-00152:-00103:001385.2133:02454
02455:-00127:+00256:+00081:001396.4918:02455
02456:+00014:-00195:-00052:001396.4918:02456
02457:+00069:+00287:-00064:001396.4918:02457
02458:-00030:+00058:-00061:001396.4918:02458
02459:-00045:+00191:+00023:001396.4918:02459
02460:+00159:-00053:+00042:001396.4918:02460
02461:+00021:-00040:-00054:001396.4918:02461
02462:-00048:+00231:-00096:001396.4918:02462
02463:-00041:-00286:-00103:001396.4918:02463
02464:+00006:-00124:+00146:001396.4918:02464
02465:-00055:+00025:-00126:001396.4918:02465
02466:+00077:+00144:+00242:001396.4918:02466
02467:+00004:-00151:-00021:001396.4918:02467
02468:-00022:+00341:+00113:001396.4918:02468
02469:-00099:+00081:-00012:001408.5833:02469
02470:+00169:+00160:+00275:001408.5833:02470
02471:+00145:-00082:-00230:001408.5833:02471
02472:-00094:+00359:+00016:001408.5833:02472
02473:-00009:-00030:-00156:001408.5833:02473
02474:+00034:+00254:-00045:001408.5833:02474
02475:+00010:-00387:-00223:001408.5833:02475
02476:-00189:+00151:+00159:001408.5833:02476
02477:+00040:-00261:+00112:001408.5833:02477
02478:+00120:+00025:+00055:001408.5833:02478
02479:+00150:+00092:+00192:001408.5833:02479
02480:-00241:+00241:-00024:001408.5833:02480
02481:-00001:-00255:+00128:001408.5833:02481
02482:+00152:-00106:-00234:001408.5833:02482
02483:+00043:+00465:+00160:001408.5833:02483
02484:-00116:+00156:-00036:001404.1540:02484
02485:+00024:+00400:+00191:001404.1540:02485
02486:+00085:+00149:-00170:001404.1540:02486
02487:+00143:+00136:+00213:001404.1540:02487
02488:-00104:-00527:-00359:001404.1540:02488
02489:+00039:+00247:+00117:001404.1540:02489
02490:+00149:-00364:+00115:001404.1540:02490
02491:-00048:-00033:+00084:001404.1540:02491
02492:-00022:-00172:-00137:001404.1540:02492
02493:+00011:-00063:+00037:001404.1540:02493
02494:+00063:-00192:+00034:001404.1540:02494
02495:-00017:+00058:-00019:001404.1540:02495
02496:+00100:+00101:+00293:001404.1540:02496
02497:-00068:-00033:-00051:001404.1540:02497
02498:-00011:+00361:+00022:001396.5277:02498
02499:+00069:-00048:-00114:001396.5277:02499
02500:+00022:+00128:+00101:001396.5277:02500
02501:-00068:-00028:-00171:001396.5277:02501
02502:+00051:+00136:+00072:001396.5277:02502
02503:+00083:-00054:-00068:001396.5277:02503
02504:+00004:+00050:-00029:001396.5277:02504
02505:+00067:-00215:-00098:001396.5277:02505
02506:-00126:-00086:+00035:001396.5277:02506
02507:-00017:-00164:+00063:001396.5277:02507
02508:+00055:+00245:+00020:001396.5277:02508
02509:+00086:+00184:+00107:001396.5277:02509
02510:-00130:+00112:-00047:001396.5277:02510
02511:-00043:-00126:+00108:001396.5277:02511
02512:+00047:+00070:+00014:001397.3903:02512
02513:+00142:+00281:+00140:001397.3903:02513
02514:-00028:-00363:-00095:001397.3903:02514
02515:-00083:+00420:-00017:001397.3903:02515
02516:+00054:-00006:-00092:001397.3903:02516
02517:+00015:+00170:+00097:001397.3903:02517
02518:-00092:-00308:-00129:001397.3903:02518
02519:-00056:+00207:-00008:001397.3903:02519
02520:+00053:-00137:+00128:001397.3903:02520
02521:+00095:+00062:+00001:001397.3903:02521
02522:+00006:-00262:-00190:001397.3903:02522
02523:-00046:+00193:+00141:001397.3903:02523
02524:+00021:+00041:-00052:001397.3903:02524
02525:-00049:+00008:+00087:001397.3903:02525
02526:+00026:+00186:-00054:001397.3903:02526
02527:-00098:+00032:+00051:001399.3903:02527
02528:+00011:+00161:-00042:001399.3903:02528
02529:+00072:-00033:+00047:001399.3903:02529
02530:-00010:+00130:-00131:001399.3903:02530
02531:-00046:-00086:-00102:001399.3903:02531
02532:+00093:+00067:+00016:001399.3903:02532
02533:+00011:+00101:-00029:001399.3903:02533
02534:-00010:+00111:-00026:001399.3903:02534
02535:-00084:-00234:+00024:001399.3903:02535
02536:+00084:+00193:+00091:001399.3903:02536
02537:+00051:+00043:-00100:001399.3903:02537
02538:+00007:+00237:+00094:001399.3903:02538
02539:-00046:-00078:-00144:001399.3903:02539
02540:+00081:+00207:+00070:001399.3903:02540
02541:+00139:+00105:-00114:001406.0069:02541
02542:+00065:-00063:+00061:001406.0069:02542
02543:-00100:-00007:-00378:001406.0069:02543
02544:-00147:+00092:+00312:001406.0069:02544
02545:+00064:-00098:-00056:001406.0069:02545
02546:+00092:-00028:+00096:001406.0069:02546
02547:+00104:+00146:+00151:001406.0069:02547
02548:-00167:+00114:+00100:001406.0069:02548
02549:+00072:-00037:+00016:001406.0069:02549
02550:+00038:+00004:-00204:001406.0069:02550
02551:+00051:+00258:+00088:001406.0069:02551
02552:-00069:-00211:+00025:001406.0069:02552
02553:+00017:+00003:+00222:001406.0069:02553
02554:+00077:-00065:-00267:001406.0069:02554
02555:+00033:+00143:+00080:001403.7360:02555
02556:-00123:-00598:-00264:001403.7360:02556
02557:+00080:+00065:+00220:001403.7360:02557
02558:+00118:-00225:+00026:001403.7360:02558
02559:+00112:+00037:+00291:001403.7360:02559
02560:+00031:-00195:-00298:001403.7360:02560
02561:-00071:+00495:+00121:001403.7360:02561
02562:+00062:+00017:-00105:001403.7360:02562
02563:+00005:+00150:+00249:001403.7360:02563
02564:+00022:+00191:-00090:001403.7360:02564
02565:-00101:+00387:-00021:001403.7360:02565
02566:-00004:+00007:+00235:001403.7360:02566
02567:+00032:+00104:-00146:001403.7360:02567
02568:+00025:+00036:-00124:001403.7360:02568
02569:-00089:-00324:-00187:001404.1575:02569
02570:+00010:-00062:+00167:001404.1575:02570
02571:-00021:+00270:-00160:001404.1575:02571
02572:+00075:+00107:+00221:001404.1575:02572
02573:-00032:-00328:-00155:001404.1575:02573
02574:-00019:+00554:+00178:001404.1575:02574
02575:-00046:-00084:-00134:001404.1575:02575
02576:+00034:+00049:+00131:001404.1575:02576
02577:+00114:+00086:-00048:001404.1575:02577
02578:-00080:+00313:-00023:001404.1575:02578
02579:-00077:-00239:-00080:001404.1575:02579
02580:+00003:+00209:-00077:001404.1575:02580
02581:+00050:-00021:-00018:001404.1575:02581
02582:-00099:-00241:-00031:001404.1575:02582
02583:+00017:+00147:+00071:001404.1575:02583
02584:-00005:+00088:-00078:001402.8179:02584
02585:-00030:+00003:+00004:001402.8179:02585
02586:-00102:-00115:-00008:001402.8179:02586
02587:+00081:+00066:+00087:001402.8179:02587
02588:+00069:-00094:-00047:001402.8179:02588
02589:-00104:+00187:+00036:001402.8179:02589
02590:-00001:-00242:-00005:001402.8179:02590
02591:-00045:+00242:-00156:001402.8179:02591
02592:-00039:-00180:+00086:001402.8179:02592
02593:+00013:+00044:+00062:001402.8179:02593
02594:+00029:+00070:+00013:001402.8179:02594
02595:-00020:+00159:-00079:001402.8179:02595
02596:+00037:+00080:+00062:001402.8179:02596
02597:-00105:-00036:-00088:001402.8179:02597
02598:-00111:+00192:+00007:001402.1608:02598
02599:+00104:-00318:+00066:001402.1608:02599
02600:-00100:+00258:-00024:001402.1608:02600
02601:-00093:-00010:-00080:001402.1608:02601
02602:+00012:+00174:+00038:001402.1608:02602
02603:+00033:-00209:+00068:001402.1608:02603
02604:-00054:+00145:-00138:001402.1608:02604
02605:-00030:+00047:+00019:001402.1608:02605
02606:+00052:+00063:+00033:001402.1608:02606
02607:+00069:+00232:-00105:001402.1608:02607
02608:-00025:+00134:-00177:001402.1608:02608
02609:-00084:-00014:+00134:001402.1608:02609
02610:-00019:-00135:-00094:001402.1608:02610
02611:+00074:+00063:-00057:001402.1608:02611
02612:-00031:-00059:-00030:001410.5378:02612
02613:+00002:+00028:+00104:001410.5378:02613
02614:-00019:+00017:-00076:001410.5378:02614
02615:-00062:+00061:-00023:001410.5378:02615
02616:+00002:+00065:+00089:001410.5378:02616
02617:+00123:-00009:+00080:001410.5378:02617
02618:-00089:+00030:-00038:001410.5378:02618
02619:-00032:+00151:+00109:001410.5378:02619
02620:+00088:-00120:-00032:001410.5378:02620
02621:+00024:-00091:-00033:001410.5378:02621
02622:-00011:+00056:-00162:001410.5378:02622
02623:+00024:+00080:-00017:001410.5378:02623
02624:-00185:-00232:-00162:001410.5378:02624
02625:+00207:-00055:+00157:001410.5378:02625
02626:+00152:+00024:+00093:001410.7224:02626
02627:-00013:+00088:+00048:001410.7224:02627
02628:-00058:-00173:-00120:001410.7224:02628
02629:+00070:+00285:-00001:001410.7224:02629
02630:+00073:+00019:-00049:001410.7224:02630
02631:-00053:-00058:+00191:001410.7224:02631
02632:-00035:-00168:-00015:001410.7224:02632
02633:+00034:+00279:-00065:001410.7224:02633
02634:+00169:-00100:+00225:001410.7224:02634
02635:+00014:-00158:-00074:001410.7224:02635
02636:+00029:-00176:-00150:001410.7224:02636
02637:-00150:+00048:-00162:001410.7224:02637
02638:+00154:-00181:+00231:001410.7224:02638
02639:-00006:-00154:-00049:001410.7224:02639
02640:+00097:+00430:+00274:001411.6817:02640
02641:-00160:-00009:-00106:001411.6817:02641
02642:+00077:+00384:+00137:001411.6817:02642
02643:-00003:+00188:-00272:001411.6817:02643
02644:-00018:+00034:+00173:001411.6817:02644
02645:-00082:-00252:-00190:001411.6817:02645
02646:+00097:+00062:+00190:001411.6817:02646
02647:+00050:+00043:-00210:001411.6817:02647
02648:+00113:-00018:+00218:001411.6817:02648
02649:-00223:-00451:-00298:001411.6817:02649
02650:-00102:+00397:+00249:001411.6817:02650
02651:+00248:-00148:+00114:001411.6817:02651
02652:-00157:-00056:+00099:001411.6817:02652
02653:+00036:+00287:-00020:001411.6817:02653
02654:-00002:+00413:-00052:001411.6817:02654
02655:+00026:-00332:+00017:001408.8439:02655
02656:+00054:+00387:-00280:001408.8439:02656
02657:-00017:+00014:+00015:001408.8439:02657
02658:-00153:+00398:-00028:001408.8439:02658
02659:+00150:-00163:+00206:001408.8439:02659
02660:+00003:+00218:-00128:001408.8439:02660
02661:-00068:+00050:-00068:001408.8439:02661
02662:-00053:-00176:-00069:001408.8439:02662
02663:+00030:+00079:+00204:001408.8439:02663
02664:+00047:-00203:-00052:001408.8439:02664
02665:-00020:+00265:+00061:001408.8439:02665
02666:-00005:-00245:-00029:001408.8439:02666
02667:-00014:+00362:-00040:001408.8439:02667
02668:+00041:-00118:+00021:001408.8439:02668
02669:+00016:+00077:+00082:001407.5074:02669
02670:-00088:-00039:-00058:001407.5074:02670
02671:-00002:+00179:-00030:001407.5074:02671
02672:+00120:+00077:+00132:001407.5074:02672
02673:-00010:-00029:-00122:001407.5074:02673
02674:-00026:-00024:+00052:001407.5074:02674
02675:+00053:-00255:+00001:001407.5074:02675
02676:+00122:+00084:+00060:001407.5074:02676
02677:-00019:+00134:-00044:001407.5074:02677
02678:-00028:+00181:+00004:001407.5074:02678
02679:+00088:-00009:-00005:001407.5074:02679
02680:+00123:+00249:+00018:001407.5074:02680
02681:-00108:-00088:+00088:001407.5074:02681
02682:-00013:+00187:-00059:001407.5074:02682
02683:+00019:+00086:-00074:001410.1005:02683
02684:+00047:+00121:-00082:001410.1005:02684
02685:+00016:-00019:+00105:001410.1005:02685
02686:-00118:+00050:-00007:001410.1005:02686
02687:+00138:-00035:+00051:001410.1005:02687
02688:+00235:-00056:-00051:001410.1005:02688
02689:-00140:+00066:+00044:001410.1005:02689
02690:+00013:-00091:-00089:001410.1005:02690
02691:+00128:+00129:-00045:001410.1005:02691
02692:+00052:-00091:+00050:001410.1005:02692
02693:-00016:+00160:+00140:001410.1005:02693
02694:-00010:+00016:+00069:001410.1005:02694
02695:-00096:+00266:-00069:001410.1005:02695
02696:+00062:-00022:-00033:001410.1005:02696
02697:-00072:+00132:-00095:001413.8498:02697
02698:-00070:+00014:+00144:001413.8498:02698
02699:+00087:+00069:-00018:001413.8498:02699
02700:-00029:-00179:-00011:001413.8498:02700
02701:+00020:+00031:-00153:001413.8498:02701
02702:+00170:+00025:+00211:001413.8498:02702
02703:-00109:+00024:-00127:001413.8498:02703
02704:-00153:-00307:+00149:001413.8498:02704
02705:+00202:+00371:-00003:001413.8498:02705
02706:+00032:-00034:+00008:001413.8498:02706
02707:-00103:-00055:-00029:001413.8498:02707
02708:+00010:+00044:-00050:001413.8498:02708
02709:+00020:+00252:-00108:001413.8498:02709
02710:+00087:+00076:+00039:001413.8498:02710
02711:-00021:-00112:-00008:001412.4385:02711
02712:-00158:-00126:-00106:001412.4385:02712
02713:-00054:-00008:+00073:001412.4385:02713
02714:+00179:+00050:+00147:001412.4385:02714
02715:+00074:-00010:-00025:001412.4385:02715
02716:-00094:+00338:+00033:001412.4385:02716
02717:-00050:+00164:+00107:001412.4385:02717
02718:+00175:+00079:-00032:001412.4385:02718
02719:-00016:-00035:-00139:001412.4385:02719
02720:+00000:+00248:-00022:001412.4385:02720
02721:-00165:-00327:-00121:001412.4385:02721
02722:+00142:-00057:+00093:001412.4385:02722
02723:+00098:-00198:-00044:001412.4385:02723
02724:+00042:+00237:+00086:001412.4385:02724
02725:-00203:-00435:-00225:001412.4385:02725
02726:-00102:-00289:+00268:001403.7735:02726
02727:+00209:+00181:-00031:001403.7735:02727
02728:+00078:+00093:+00226:001403.7735:02728
02729:-00126:+00102:-00096:001403.7735:02729
02730:-00004:+00489:+00115:001403.7735:02730
02731:+00281:+00082:-00074:001403.7735:02731
02732:+00132:-00201:-00051:001403.7735:02732
02733:-00227:+00165:-00106:001403.7735:02733
02734:-00302:+00365:+00177:001403.7735:02734
02735:+00263:-00127:+00182:001403.7735:02735
02736:-00108:-00060:-00095:001403.7735:02736
02737:-00095:+00134:-00097:001403.7735:02737
02738:-00162:-00362:-00056:001403.7735:02738
02739:+00113:-00041:+00155:001403.7735:02739
02740:+00140:-00108:-00042:001399.4183:02740
02741:-00048:-00089:+00324:001399.4183:02741
02742:-00147:-00122:-00160:001399.4183:02742
02743:+00003:+00330:+00079:001399.4183:02743
02744:+00030:-00140:-00106:001399.4183:02744
02745:+00037:-00013:+00185:001399.4183:02745
02746:-00070:-00007:-00115:001399.4183:02746
02747:-00052:+00247:+00074:001399.4183:02747
02748:+00140:-00040:-00174:001399.4183:02748
02749:-00094:+00136:-00071:001399.4183:02749
02750:-00038:+00071:-00073:001399.4183:02750
02751:-00029:-00119:-00081:001399.4183:02751
02752:+00082:+00006:+00078:001399.4183:02752
02753:+00096:+00137:-00045:001399.4183:02753
02754:-00049:+00039:+00088:001398.0961:02754
02755:-00118:+00058:-00091:001398.0961:02755
02756:+00038:+00044:+00129:001398.0961:02756
02757:+00141:+00104:-00040:001398.0961:02757
02758:-00082:+00099:+00025:001398.0961:02758
02759:-00171:+00048:-00094:001398.0961:02759
02760:-00098:+00203:+00024:001398.0961:02760
02761:+00224:-00044:-00012:001398.0961:02761
02762:+00064:+00070:-00031:001398.0961:02762
02763:-00214:+00014:-00054:001398.0961:02763
02764:-00117:+00067:+00031:001398.0961:02764
02765:+00149:+00197:+00035:001398.0961:02765
02766:+00089:-00165:-00005:001398.0961:02766
02767:-00105:+00036:-00089:001398.0961:02767
02768:-00147:-00211:+00045:001403.6677:02768
02769:+00201:+00213:+00105:001403.6677:02769
02770:+00326:-00064:+00074:001403.6677:02770
02771:-00171:+00144:-00086:001403.6677:02771
02772:-00204:-00159:+00073:001403.6677:02772
02773:+00010:+00147:-00038:001403.6677:02773
02774:+00166:+00012:+00156:001403.6677:02774
02775:+00014:+00094:-00123:001403.6677:02775
02776:-00269:+00211:-00115:001403.6677:02776
02777:+00008:+00014:-00131:001403.6677:02777
02778:+00146:+00157:+00111:001403.6677:02778
02779:+00132:-00175:+00010:001403.6677:02779
02780:-00225:+00093:-00054:001403.6677:02780
02781:-00154:-00155:-00016:001403.6677:02781
02782:+00236:+00334:-00074:001403.6677:02782
02783:+00207:-00159:+00037:001415.3732:02783
02784:-00158:+00172:-00180:001415.3732:02784
02785:-00182:-00075:+00171:001415.3732:02785
02786:-00011:+00111:+00038:001415.3732:02786
02787:+00296:-00013:+00089:001415.3732:02787
02788:+00013:+00156:-00156:001415.3732:02788
02789:-00256:-00065:-00072:001415.3732:02789
02790:-00025:+00147:+00116:001415.3732:02790
02791:+00206:-00128:+00136:001415.3732:02791
02792:+00004:-00047:+00032:001415.3732:02792
02793:-00322:-00009:-00210:001415.3732:02793
02794:-00138:+00081:+00124:001415.3732:02794
02795:+00362:+00020:-00010:001415.3732:02795
02796:+00066:-00009:+00016:001415.3732:02796
02797:-00099:+00014:-00146:001420.4365:02797
02798:-00208:+00099:-00165:001420.4365:02798
02799:+00201:-00025:+00091:001420.4365:02799
02800:+00217:-00111:+00098:001420.4365:02800
02801:-00233:+00047:-00197:001420.4365:02801
02802:-00254:+00040:-00101:001420.4365:02802
02803:+00187:+00107:-00075:001420.4365:02803
02804:+00221:+00025:+00104:001420.4365:02804
02805:-00036:-00072:-00151:001420.4365:02805
02806:-00291:+00056:-00137:001420.4365:02806
02807:+00111:+00147:+00015:001420.4365:02807
02808:+00089:-00064:-00006:001420.4365:02808
02809:-00035:+00121:-00123:001420.4365:02809
02810:-00178:-00074:-00041:001420.4365:02810
02811:-00056:+00122:-00042:001431.4223:02811
02812:+00248:-00026:+00036:001431.4223:02812
02813:+00054:-00012:+00064:001431.4223:02813
02814:-00222:-00049:-00090:001431.4223:02814
02815:-00058:+00082:+00087:001431.4223:02815
02816:+00063:+00034:+00068:001431.4223:02816
02817:-00061:+00074:+00005:001431.4223:02817
02818:-00217:+00040:-00113:001431.4223:02818
02819:-00095:+00189:-00023:001431.4223:02819
02820:+00123:+00017:+00151:001431.4223:02820
02821:+00066:+00162:-00068:001431.4223:02821
02822:-00054:+00215:+00173:001431.4223:02822
02823:-00199:-00055:-00033:001431.4223:02823
02824:-00084:+00212:+00157:001431.4223:02824
02825:+00129:-00031:-00004:001431.7706:02825
02826:-00139:+00092:+00106:001431.7706:02826
02827:-00088:+00021:-00079:001431.7706:02827
02828:+00160:+00009:+00162:001431.7706:02828
02829:+00457:-00151:-00140:001431.7706:02829
02830:+00449:+00135:-00041:001431.7706:02830
02831:-00105:-00020:-00031:001431.7706:02831
02832:-00275:+00154:+00036:001431.7706:02832
02833:+00203:+00049:+00088:001431.7706:02833
02834:+00335:+00079:-00081:001431.7706:02834
02835:+00153:-00012:-00208:001431.7706:02835
02836:-00137:+00013:-00258:001431.7706:02836
02837:+00227:-00065:-00115:001431.7706:02837
02838:+00177:+00002:-00177:001438.6124:02838
02839:-00296:-00105:-00066:001438.6124:02839
02840:-00392:+00094:-00122:001438.6124:02840
02841:+00085:+00061:+00125:001438.6124:02841
02842:+00080:+00211:-00190:001438.6124:02842
02843:-00152:+00020:+00018:001438.6124:02843
02844:-00100:+00190:-00203:001438.6124:02844
02845:+00327:+00029:+00135:001438.6124:02845
02846:+00293:+00090:+00014:001438.6124:02846
02847:+00043:+00066:+00015:001438.6124:02847
02848:-00023:+00036:-00125:001438.6124:02848
02849:+00117:+00080:+00030:001438.6124:02849
02850:+00249:+00023:-00020:001438.6124:02850
02851:+00063:-00042:+00090:001438.6124:02851
02852:-00160:-00077:-00022:001441.5806:02852
02853:+00001:-00078:+00075:001441.5806:02853
02854:+00190:+00062:+00005:001441.5806:02854
02855:-00046:-00054:+00100:001441.5806:02855
02856:-00364:+00022:-00066:001441.5806:02856
02857:-00237:+00064:-00040:001441.5806:02857
02858:+00076:-00061:+00049:001441.5806:02858
02859:+00098:+00011:+00007:001441.5806:02859
02860:-00163:-00136:-00072:001441.5806:02860
02861:-00037:-00009:+00069:001441.5806:02861
02862:+00297:+00112:-00030:001441.5806:02862
02863:+00229:-00002:+00067:001441.5806:02863
02864:-00207:-00038:-00068:001441.5806:02864
02865:-00248:+00132:+00038:001441.5806:02865
02866:+00132:+00148:+00096:001438.5676:02866
02867:+00051:+00018:-00004:001438.5676:02867
02868:-00159:-00045:-00009:001438.5676:02868
02869:-00119:+00082:+00149:001438.5676:02869
02870:+00125:-00047:+00047:001438.5676:02870
02871:+00136:+00130:-00046:001438.5676:02871
02872:-00214:-00045:+00155:001438.5676:02872
02873:-00168:+00047:+00065:001438.5676:02873
02874:+00040:+00096:+00062:001438.5676:02874
02875:+00031:+00156:-00021:001438.5676:02875
02876:-00103:+00003:-00141:001438.5676:02876
02877:-00050:+00136:+00006:001438.5676:02877
02878:+00070:+00097:+00016:001438.5676:02878
02879:+00165:+00089:-00071:001438.5676:02879
02880:-00101:+00021:-00139:001438.6909:02880
02881:-00130:+00107:-00133:001438.6909:02881
02882:+00000:+00048:-00015:001438.6909:02882
02883:+00066:-00035:-00061:001438.6909:02883
02884:-00027:+00097:-00037:001438.6909:02884
02885:-00102:+00090:-00135:001438.6909:02885
02886:+00001:-00067:-00031:001438.6909:02886
02887:+00180:-00040:+00047:001438.6909:02887
02888:+00133:+00064:-00171:001438.6909:02888
02889:-00102:-00099:+00017:001438.6909:02889
02890:-00155:-00008:-00057:001438.6909:02890
02891:-00057:-00043:+00050:001438.6909:02891
02892:+00061:+00007:-00151:001438.6909:02892
02893:-00045:-00046:-00039:001438.6909:02893
02894:-00097:+00046:+00021:001439.9119:02894
02895:-00028:-00014:-00092:001439.9119:02895
02896:+00039:+00111:+00011:001439.9119:02896
02897:-00063:+00111:-00068:001439.9119:02897
02898:-00132:-00067:+00212:001439.9119:02898
02899:-00018:-00023:-00262:001439.9119:02899
02900:+00038:+00228:-00020:001439.9119:02900
02901:+00009:-00236:-00037:001439.9119:02901
02902:-00062:-00044:+00150:001439.9119:02902
02903:-00015:-00025:-00019:001439.9119:02903
02904:+00175:+00105:+00356:001439.9119:02904
02905:-00148:-00070:-00064:001439.9119:02905
02906:-00164:+00260:+00012:001439.9119:02906
02907:+00211:+00159:-00060:001439.9119:02907
02908:+00206:+00155:+00112:001435.2089:02908
02909:-00062:-00135:-00115:001435.2089:02909
02910:+00033:-00012:+00225:001435.2089:02910
02911:+00085:+00068:-00063:001435.2089:02911
02912:+00106:+00169:+00014:001435.2089:02912
02913:-00015:-00082:-00119:001435.2089:02913
02914:-00072:+00180:+00218:001435.2089:02914
02915:+00029:+00134:-00154:001435.2089:02915
02916:+00163:+00247:+00185:001435.2089:02916
02917:+00117:-00082:-00054:001435.2089:02917
02918:-00155:+00100:-00225:001435.2089:02918
02919:-00046:+00064:-00173:001435.2089:02919
02920:+00100:-00181:-00084:001435.2089:02920
02921:-00057:-00425:-00327:001435.2089:02921
02922:-00205:+00242:-00125:001409.2080:02922
02923:+00057:-00247:+00351:001409.2080:02923
02924:+00003:+00043:-00157:001409.2080:02924
02925:+00201:+00340:+00389:001409.2080:02925
02926:-00204:+00438:-00027:001409.2080:02926
02927:-00099:-00164:+00343:001409.2080:02927
02928:+00155:+00279:-00547:001409.2080:02928
02929:+00227:+00375:+00283:001409.2080:02929
02930:-00075:+00653:+00084:001409.2080:02930
02931:-00019:-00074:+00157:001409.2080:02931
02932:+00137:+00302:-00434:001409.2080:02932
02933:+00067:-00312:+00181:001409.2080:02933
02934:-00232:-00535:-00556:001409.2080:02934
02935:-00015:-00220:+00241:001409.2080:02935
02936:+00159:-00182:+00057:001409.2080:02936
02937:+00092:-00166:+00352:001391.0297:02937
02938:+00206:-00461:-00399:001391.0297:02938
02939:-00176:+00472:+00201:001391.0297:02939
02940:+00065:-00061:+00030:001391.0297:02940
02941:+00130:+00221:+00292:001391.0297:02941
02942:+00002:+00482:+00172:001391.0297:02942
02943:-00122:+00125:+00152:001391.0297:02943
02944:-00117:+00174:+00063:001391.0297:02944
02945:+00114:+00271:-00335:001391.0297:02945
02946:+00070:+00300:-00033:001391.0297:02946
02947:-00108:-00135:-00251:001391.0297:02947
02948:-00101:+00291:+00073:001391.0297:02948
02949:-00078:+00158:-00267:001391.0297:02949
02950:+00057:+00013:+00157:001391.0297:02950
02951:+00017:+00133:-00206:001375.9478:02951
02952:-00202:-00299:+00033:001375.9478:02952
02953:-00098:-00022:+00070:001375.9478:02953
02954:+00086:+00003:+00017:001375.9478:02954
02955:+00049:+00026:+00050:001375.9478:02955
02956:-00083:-00326:-00120:001375.9478:02956
02957:-00184:+00119:+00096:001375.9478:02957
02958:+00036:-00177:-00083:001375.9478:02958
02959:+00114:+00099:+00009:001375.9478:02959
02960:+00009:+00072:-00192:001375.9478:02960
02961:-00316:+00258:-00047:001375.9478:02961
02962:+00155:-00126:+00069:001375.9478:02962
02963:+00159:+00134:-00077:001375.9478:02963
02964:-00025:+00170:-00002:001375.9478:02964
02965:-00030:+00092:+00049:001375.9478:02965
02966:-00009:+00151:+00034:001373.2572:02966
02967:+00019:+00048:-00164:001373.2572:02967
02968:+00001:+00211:+00081:001373.2572:02968
02969:-00060:-00190:-00086:001373.2572:02969
02970:-00053:+00177:-00030:001373.2572:02970
02971:-00010:-00078:-00056:001373.2572:02971
02972:+00011:-00142:+00027:001373.2572:02972
02973:+00001:-00077:-00189:001373.2572:02973
02974:-00025:+00039:+00018:001373.2572:02974
02975:-00044:-00132:+00130:001373.2572:02975
02976:-00062:-00026:-00014:001373.2572:02976
02977:+00087:+00333:+00104:001373.2572:02977
02978:-00009:-00288:-00033:001373.2572:02978
02979:-00197:+00033:+00109:001373.2572:02979
02980:+00030:-00086:+00026:001381.6650:02980
02981:+00077:+00229:+00106:001381.6650:02981
02982:+00037:+00015:+00026:001381.6650:02982
02983:+00027:+00254:-00020:001381.6650:02983
02984:-00060:-00011:-00046:001381.6650:02984
02985:-00010:+00135:-00060:001381.6650:02985
02986:+00098:-00061:-00036:001381.6650:02986
02987:-00044:+00379:-00049:001381.6650:02987
02988:-00104:-00063:+00030:001381.6650:02988
02989:+00009:+00012:-00052:001381.6650:02989
02990:+00189:+00116:-00142:001381.6650:02990
02991:+00007:-00093:-00049:001381.6650:02991
02992:-00144:-00059:+00039:001381.6650:02992
02993:-00132:-00015:+00010:001381.6650:02993
02994:+00274:+00127:+00162:001391.4833:02994
02995:-00089:+00126:-00053:001391.4833:02995
02996:-00230:+00178:-00168:001391.4833:02996
02997:+00012:+00066:+00019:001391.4833:02997
02998:+00173:+00240:+00135:001391.4833:02998
02999:+00057:-00153:-00146:001391.4833:02999
03000:-00091:+00065:-00005:001391.4833:03000
03001:+00011:-00089:-00103:001391.4833:03001
03002:+00125:-00077:-00112:001391.4833:03002
03003:-00019:-00206:-00117:001391.4833:03003
03004:-00116:+00237:-00081:001391.4833:03004
03005:-00035:-00109:+00107:001391.4833:03005
03006:+00059:-00084:+00025:001391.4833:03006
03007:+00215:+00182:+00172:001391.4833:03007
03008:-00132:+00300:-00155:001391.4833:03008
03009:-00003:+00076:+00119:001396.5102:03009
03010:+00101:+00175:-00123:001396.5102:03010
03011:+00045:+00097:+00083:001396.5102:03011
03012:-00173:-00473:-00185:001396.5102:03012
03013:+00014:-00104:+00213:001396.5102:03013
03014:-00043:+00185:-00263:001396.5102:03014
03015:+00112:+00143:+00210:001396.5102:03015
03016:+00051:-00349:-00029:001396.5102:03016
03017:-00055:-00038:+00185:001396.5102:03017
03018:-00064:-00094:-00013:001396.5102:03018
03019:+00308:+00324:+00212:001396.5102:03019
03020:+00185:-00057:-00071:001396.5102:03020
03021:-00136:+00613:-00137:001396.5102:03021
03022:+00041:-00169:-00100:001396.5102:03022
03023:-00023:+00046:-00098:001400.5296:03023
03024:+00181:-00151:-00038:001400.5296:03024
03025:-00022:+00415:-00052:001400.5296:03025
03026:-00142:-00015:+00191:001400.5296:03026
03027:+00115:+00104:-00057:001400.5296:03027
03028:+00234:+00127:-00010:001400.5296:03028
03029:-00143:-00324:-00059:001400.5296:03029
03030:-00146:+00205:-00011:001400.5296:03030
03031:+00029:+00005:+00058:001400.5296:03031
03032:+00078:+00064:+00046:001400.5296:03032
03033:+00018:-00252:-00060:001400.5296:03033
03034:-00053:+00045:-00138:001400.5296:03034
03035:-00010:-00015:+00029:001400.5296:03035
03036:+00015:+00026:-00024:001400.5296:03036
03037:-00006:+00111:+00022:001413.7951:03037
03038:-00117:-00042:-00165:001413.7951:03038
03039:-00045:+00161:+00092:001413.7951:03039
03040:+00071:-00096:+00061:001413.7951:03040
03041:+00052:+00170:-00047:001413.7951:03041
03042:+00071:-00101:+00070:001413.7951:03042
03043:-00056:+00127:-00063:001413.7951:03043
03044:-00111:-00043:+00046:001413.7951:03044
03045:-00002:+00160:-00075:001413.7951:03045
03046:+00049:-00125:-00075:001413.7951:03046
03047:-00002:+00112:-00114:001413.7951:03047
03048:-00059:-00001:+00181:001413.7951:03048
03049:+00048:+00211:-00104:001413.7951:03049
03050:+00157:+00071:-00081:001413.7951:03050
03051:+00035:+00068:-00154:001420.4412:03051
03052:-00177:-00022:+00055:001420.4412:03052
03053:-00077:+00028:+00038:001420.4412:03053
03054:+00145:+00178:-00028:001420.4412:03054
03055:+00035:+00003:+00035:001420.4412:03055
03056:-00140:+00102:-00077:001420.4412:03056
03057:-00009:-00118:+00018:001420.4412:03057
03058:+00131:+00117:-00013:001420.4412:03058
03059:+00094:-00024:+00084:001420.4412:03059
03060:-00110:+00105:+00009:001420.4412:03060
03061:-00049:-00074:+00071:001420.4412:03061
03062:+00068:+00131:-00170:001420.4412:03062
03063:-00042:-00052:+00057:001420.4412:03063
03064:-00093:+00034:+00085:001420.4412:03064
03065:+00001:-00084:-00004:001429.7894:03065
03066:+00008:+00047:-00039:001429.7894:03066
03067:-00010:+00028:-00053:001429.7894:03067
03068:-00007:+00073:+00104:001429.7894:03068
03069:-00001:+00044:-00045:001429.7894:03069
03070:+00042:+00206:+00059:001429.7894:03070
03071:-00060:+00016:-00011:001429.7894:03071
03072:+00026:+00012:+00050:001429.7894:03072
03073:-00006:+00026:-00081:001429.7894:03073
03074:+00029:+00168:+00047:001429.7894:03074
03075:+00021:-00120:-00111:001429.7894:03075
03076:-00002:-00030:+00069:001429.7894:03076
03077:+00064:+00274:-00030:001429.7894:03077
03078:+00076:+00051:+00029:001429.7894:03078
03079:-00161:-00036:-00138:001430.2386:03079
03080:-00082:+00173:-00123:001430.2386:03080
03081:+00142:+00049:+00004:001430.2386:03081
03082:-00010:+00320:-00066:001430.2386:03082
03083:-00088:-00212:-00089:001430.2386:03083
03084:+00065:+00098:-00024:001430.2386:03084
03085:+00029:-00140:-00101:001430.2386:03085
03086:+00014:-00218:+00019:001430.2386:03086
03087:-00178:-00103:-00254:001430.2386:03087
03088:-00209:+00187:+00038:001430.2386:03088
03089:+00151:-00030:+00132:001430.2386:03089
03090:-00016:-00067:+00053:001430.2386:03090
03091:-00067:+00153:+00059:001430.2386:03091
03092:-00129:+00208:-00090:001430.2386:03092
03093:+00086:-00185:+00077:001418.9215:03093
03094:+00032:+00134:-00164:001418.9215:03094
03095:-00005:-00011:+00156:001418.9215:03095
03096:-00148:-00272:-00107:001418.9215:03096
03097:-00046:+00109:+00210:001418.9215:03097
03098:+00147:+00207:-00060:001418.9215:03098
03099:+00116:+00170:+00174:001418.9215:03099
03100:-00220:-00150:-00086:001418.9215:03100
03101:-00049:-00055:+00202:001418.9215:03101
03102:+00108:+00007:-00012:001418.9215:03102
03103:+00016:+00140:+00130:001418.9215:03103
03104:-00050:+00091:-00018:001418.9215:03104
03105:-00093:+00312:-00079:001418.9215:03105
03106:+00071:-00143:-00019:001418.9215:03106
03107:+00038:+00092:+00096:001424.9163:03107
03108:-00007:-00053:+00079:001424.9163:03108
03109:-00006:+00241:-00139:001424.9163:03109
03110:+00026:+00105:+00101:001424.9163:03110
03111:-00094:-00123:-00161:001424.9163:03111
03112:-00072:+00004:-00052:001424.9163:03112
03113:-00035:+00154:-00021:001424.9163:03113
03114:-00012:+00017:+00142:001424.9163:03114
03115:-00035:-00041:-00146:001424.9163:03115
03116:-00038:+00211:-00049:001424.9163:03116
03117:+00181:-00175:-00026:001424.9163:03117
03118:+00094:+00032:-00150:001424.9163:03118
03119:-00077:+00026:+00093:001424.9163:03119
03120:-00100:+00047:+00127:001424.9163:03120
03121:+00113:-00061:+00039:001428.5870:03121
03122:-00081:+00189:-00276:001428.5870:03122
03123:-00074:-00078:+00083:001428.5870:03123
03124:-00020:+00028:-00021:001428.5870:03124
03125:+00116:-00166:+00189:001428.5870:03125
03126:+00034:-00148:-00135:001428.5870:03126
03127:-00050:+00037:+00128:001428.5870:03127
03128:-00045:+00043:-00060:001428.5870:03128
03129:-00018:+00195:-00072:001428.5870:03129
03130:-00078:+00056:-00155:001428.5870:03130
03131:-00026:+00086:+00059:001428.5870:03131
03132:+00066:-00018:-00010:001428.5870:03132
03133:-00005:+00084:-00022:001428.5870:03133
03134:-00007:-00114:-00171:001428.5870:03134
03135:+00098:+00100:+00021:001433.6783:03135
03136:+00065:-00125:-00088:001433.6783:03136
03137:-00087:+00104:-00065:001433.6783:03137
03138:-00072:-00049:+00082:001433.6783:03138
03139:+00014:+00078:+00077:001433.6783:03139
03140:+00141:+00128:+00143:001433.6783:03140
03141:-00116:+00025:-00044:001433.6783:03141
03142:-00100:+00013:+00062:001433.6783:03142
03143:+00148:+00082:-00099:001433.6783:03143
03144:+00046:-00052:+00069:001433.6783:03144
03145:-00157:-00016:-00078:001433.6783:03145
03146:-00081:+00084:+00029:001433.6783:03146
03147:+00151:+00103:-00023:001433.6783:03147
03148:+00078:+00167:-00015:001433.6783:03148
03149:-00154:-00032:+00091:001436.5222:03149
03150:-00060:-00068:+00099:001436.5222:03150
03151:+00270:+00018:+00043:001436.5222:03151
03152:+00061:+00086:+00052:001436.5222:03152
03153:-00063:-00146:-00074:001436.5222:03153
03154:-00150:+00145:-00058:001436.5222:03154
03155:+00122:+00040:+00018:001436.5222:03155
03156:+00099:+00070:-00073:001436.5222:03156
03157:-00189:-00007:+00033:001436.5222:03157
03158:-00221:+00014:-00081:001436.5222:03158
03159:+00169:-00043:-00003:001436.5222:03159
03160:+00088:+00099:-00109:001436.5222:03160
03161:-00132:-00042:-00072:001436.5222:03161
03162:-00262:+00042:-00083:001436.5222:03162
03163:+00119:+00084:-00049:001438.5689:03163
03164:+00221:+00031:-00036:001438.5689:03164
03165:+00009:-00016:-00081:001438.5689:03165
03166:-00066:+00002:-00083:001438.5689:03166
03167:+00079:-00075:-00057:001438.5689:03167
03168:+00258:+00044:+00052:001438.5689:03168
03169:+00077:-00119:-00085:001438.5689:03169
03170:-00230:+00073:-00039:001438.5689:03170
03171:+00055:-00136:+00003:001438.5689:03171
03172:+00172:+00076:+00000:001438.5689:03172
03173:-00129:-00023:-00068:001438.5689:03173
03174:-00131:+00012:-00004:001438.5689:03174
03175:+00005:-00049:-00095:001438.5689:03175
03176:+00132:+00031:-00170:001438.5689:03176
03177:+00038:+00017:-00084:001440.3603:03177
03178:-00251:+00021:-00189:001440.3603:03178
03179:+00038:-00034:-00063:001440.3603:03179
03180:+00184:-00098:+00019:001440.3603:03180
03181:+00021:+00012:+00090:001440.3603:03181
03182:-00176:+00128:-00129:001440.3603:03182
03183:+00034:+00103:+00026:001440.3603:03183
03184:+00262:+00184:-00129:001440.3603:03184
03185:-00016:+00022:+00157:001440.3603:03185
03186:-00140:+00065:-00087:001440.3603:03186
03187:-00136:-00016:+00030:001440.3603:03187
03188:-00026:-00045:+00052:001440.3603:03188
03189:+00128:+00042:+00265:001440.3603:03189
03190:-00218:+00045:-00069:001440.3603:03190
03191:-00183:+00141:+00130:001441.5892:03191
03192:+00189:+00181:-00003:001441.5892:03192
03193:+00062:-00070:+00195:001441.5892:03193
03194:-00034:+00090:+00048:001441.5892:03194
03195:-00055:+00087:-00021:001441.5892:03195
03196:-00064:+00174:-00035:001441.5892:03196
03197:+00060:-00007:+00063:001441.5892:03197
03198:-00109:-00149:-00033:001441.5892:03198
03199:-00040:+00042:+00007:001441.5892:03199
03200:+00251:-00077:+00104:001441.5892:03200
03201:-00120:-00066:+00011:001441.5892:03201
03202:-00268:-00090:-00083:001441.5892:03202
03203:-00093:+00102:-00053:001441.5892:03203
03204:+00118:+00289:-00035:001441.5892:03204
03205:+00093:+00176:+00045:001443.6358:03205
03206:-00338:-00114:-00185:001443.6358:03206
03207:-00148:+00137:+00045:001443.6358:03207
03208:+00306:-00261:+00125:001443.6358:03208
03209:+00075:-00054:+00075:001443.6358:03209
03210:-00081:-00115:-00039:001443.6358:03210
03211:-00014:+00122:+00043:001443.6358:03211
03212:+00151:+00135:-00010:001443.6358:03212
03213:+00183:+00242:-00062:001443.6358:03213
03214:-00010:+00025:-00070:001443.6358:03214
03215:-00072:+00303:-00021:001443.6358:03215
03216:-00039:-00139:-00115:001443.6358:03216
03217:+00275:+00267:-00014:001443.6358:03217
03218:+00196:+00046:-00149:001443.6358:03218
03219:-00155:+00183:-00087:001428.7335:03219
03220:-00013:-00205:-00056:001428.7335:03220
03221:+00082:+00114:+00009:001428.7335:03221
03222:+00070:-00165:+00032:001428.7335:03222
03223:-00018:+00013:+00004:001428.7335:03223
03224:+00064:+00183:+00032:001428.7335:03224
03225:+00190:+00112:-00010:001428.7335:03225
03226:+00156:-00099:-00003:001428.7335:03226
03227:+00016:+00071:-00021:001428.7335:03227
03228:+00118:+00051:+00064:001428.7335:03228
03229:-00019:-00308:-00119:001428.7335:03229
03230:-00064:+00000:+00265:001428.7335:03230
03231:-00039:+00021:-00117:001428.7335:03231
03232:-00106:+00000:+00029:001428.7335:03232
03233:-00028:-00029:-00016:001410.1586:03233
03234:+00060:+00041:+00073:001410.1586:03234
03235:-00074:-00003:-00095:001410.1586:03235
03236:-00006:+00231:+00164:001410.1586:03236
03237:+00053:-00100:+00011:001410.1586:03237
03238:+00036:+00253:-00089:001410.1586:03238
03239:+00096:-00100:+00004:001410.1586:03239
03240:+00002:-00096:+00141:001410.1586:03240
03241:-00065:-00272:-00060:001410.1586:03241
03242:+00027:-00145:-00060:001410.1586:03242
03243:+00050:+00174:+00056:001410.1586:03243
03244:-00057:-00043:+00111:001410.1586:03244
03245:-00044:-00381:-00027:001410.1586:03245
03246:-00102:+00070:-00065:001410.1586:03246
03247:-00066:+00086:+00042:001389.9005:03247
03248:+00009:-00114:-00085:001389.9005:03248
03249:-00004:+00284:+00116:001389.9005:03249
03250:-00200:+00258:-00031:001389.9005:03250
03251:+00004:+00107:-00018:001389.9005:03251
03252:+00129:-00054:-00024:001389.9005:03252
03253:+00099:+00269:+00300:001389.9005:03253
03254:-00064:-00268:-00378:001389.9005:03254
03255:-00043:+00179:-00076:001389.9005:03255
03256:+00070:-00121:-00174:001389.9005:03256
03257:+00032:-00017:+00064:001389.9005:03257
03258:-00209:-00251:-00285:001389.9005:03258
03259:-00236:+00208:-00054:001389.9005:03259
03260:+00055:+00054:+00192:001389.9005:03260
03261:+00011:-00083:+00148:001389.9005:03261
03262:-00031:+00323:-00005:001377.8543:03262
03263:-00117:+00019:+00147:001377.8543:03263
03264:-00003:-00003:+00145:001377.8543:03264
03265:+00009:+00149:-00256:001377.8543:03265
03266:+00082:+00080:+00047:001377.8543:03266
03267:-00132:+00146:+00150:001377.8543:03267
03268:+00002:+00013:+00097:001377.8543:03268
03269:+00145:+00143:-00159:001377.8543:03269
03270:+00023:-00144:+00043:001377.8543:03270
03271:-00085:-00121:-00300:001377.8543:03271
03272:-00020:+00303:+00110:001377.8543:03272
03273:+00083:-00347:+00131:001377.8543:03273
03274:+00000:-00097:+00195:001377.8543:03274
03275:+00077:-00076:-00315:001377.8543:03275
03276:-00230:-00022:+00155:001377.0007:03276
03277:+00144:-00220:+00121:001377.0007:03277
03278:+00244:+00167:+00034:001377.0007:03278
03279:-00021:+00043:+00106:001377.0007:03279
03280:-00129:-00167:+00083:001377.0007:03280
03281:-00004:+00273:+00052:001377.0007:03281
03282:+00134:+00036:-00161:001377.0007:03282
03283:+00066:-00010:+00105:001377.0007:03283
03284:-00075:+00084:-00214:001377.0007:03284
03285:-00108:+00274:+00049:001377.0007:03285
03286:+00047:-00006:-00163:001377.0007:03286
03287:+00009:+00181:-00097:001377.0007:03287
03288:-00039:+00148:-00192:001377.0007:03288
03289:-00206:-00226:+00041:001377.0007:03289
03290:+00051:-00025:+00120:001377.0007:03290
03291:+00055:-00101:+00036:001374.3809:03291
03292:+00048:+00040:+00027:001374.3809:03292
03293:-00040:-00420:-00126:001374.3809:03293
03294:-00052:+00098:+00042:001374.3809:03294
03295:+00172:-00116:-00097:001374.3809:03295
03296:+00088:-00003:+00135:001374.3809:03296
03297:+00020:+00208:-00203:001374.3809:03297
03298:-00180:+00297:-00004:001374.3809:03298
03299:+00104:+00026:-00040:001374.3809:03299
03300:+00082:+00090:-00069:001374.3809:03300
03301:-00072:+00256:+00017:001374.3809:03301
03302:-00057:+00203:-00003:001374.3809:03302
03303:-00010:+00083:+00065:001374.3809:03303
03304:+00122:+00026:-00103:001374.3809:03304
03305:-00010:+00310:+00024:001374.3809:03305
03306:-00073:-00217:-00057:001377.8383:03306
03307:+00149:+00221:+00002:001377.8383:03307
03308:+00135:-00087:-00140:001377.8383:03308
03309:-00160:-00071:+00071:001377.8383:03309
03310:+00030:+00025:-00042:001377.8383:03310
03311:+00090:-00091:+00078:001377.8383:03311
03312:+00023:-00041:+00125:001377.8383:03312
03313:-00052:+00006:+00022:001377.8383:03313
03314:-00090:+00066:+00119:001377.8383:03314
03315:-00076:-00110:-00059:001377.8383:03315
03316:-00038:+00296:+00078:001377.8383:03316
03317:+00015:-00114:-00052:001377.8383:03317
03318:-00081:+00166:+00021:001377.8383:03318
03319:-00073:-00055:+00080:001377.8383:03319
03320:+00118:+00162:+00063:001384.6997:03320
03321:+00067:+00030:-00079:001384.6997:03321
03322:-00018:-00116:+00000:001384.6997:03322
03323:-00027:+00016:-00145:001384.6997:03323
03324:-00066:+00323:-00034:001384.6997:03324
03325:+00075:+00009:-00015:001384.6997:03325
03326:-00039:-00057:-00006:001384.6997:03326
03327:-00079:+00164:-00162:001384.6997:03327
03328:-00143:-00077:+00035:001384.6997:03328
03329:+00035:-00074:+00024:001384.6997:03329
03330:+00105:+00129:-00016:001384.6997:03330
03331:+00024:+00190:-00016:001384.6997:03331
03332:-00059:-00291:-00048:001384.6997:03332
03333:-00077:+00302:-00204:001384.6997:03333
03334:+00148:+00021:+00062:001388.3199:03334
03335:+00025:-00144:+00032:001388.3199:03335
03336:-00101:-00133:-00043:001388.3199:03336
03337:+00075:+00251:-00039:001388.3199:03337
03338:+00140:-00078:-00159:001388.3199:03338
03339:-00049:+00059:+00019:001388.3199:03339
03340:-00084:-00033:-00147:001388.3199:03340
03341:-00191:+00025:+00026:001388.3199:03341
03342:+00049:+00097:+00036:001388.3199:03342
03343:+00080:-00049:+00058:001388.3199:03343
03344:-00066:+00225:-00001:001388.3199:03344
03345:-00080:+00006:-00036:001388.3199:03345
03346:+00028:+00203:+00164:001388.3199:03346
03347:+00116:-00034:-00089:001388.3199:03347
03348:+00035:+00112:+00173:001388.3199:03348
03349:-00061:-00208:-00177:001398.0277:03349
03350:+00025:+00225:+00086:001398.0277:03350
03351:+00122:+00167:-00067:001398.0277:03351
03352:-00008:+00064:-00017:001398.0277:03352
03353:-00156:-00016:-00109:001398.0277:03353
03354:-00078:+00086:+00129:001398.0277:03354
03355:+00055:-00066:+00075:001398.0277:03355
03356:+00005:+00138:+00017:001398.0277:03356
03357:-00025:+00093:-00171:001398.0277:03357
03358:-00072:+00340:-00187:001398.0277:03358
03359:+00276:-00004:+00101:001398.0277:03359
03360:+00089:+00112:-00181:001398.0277:03360
03361:-00040:+00062:-00071:001398.0277:03361
03362:-00109:+00199:-00104:001398.0277:03362
03363:+00114:-00077:+00259:001410.0769:03363
03364:+00092:+00024:-00131:001410.0769:03364
03365:+00076:+00108:+00003:001410.0769:03365
03366:-00154:-00159:-00106:001410.0769:03366
03367:+00052:+00031:+00336:001410.0769:03367
03368:+00169:-00042:-00251:001410.0769:03368
03369:-00093:+00194:+00112:001410.0769:03369
03370:-00115:-00001:-00101:001410.0769:03370
03371:-00003:+00292:-00056:001410.0769:03371
03372:+00117:-00005:-00066:001410.0769:03372
03373:+00074:+00155:+00055:001410.0769:03373
03374:-00052:-00099:-00088:001410.0769:03374
03375:-00027:+00229:-00168:001410.0769:03375
03376:+00053:-00046:-00124:001410.0769:03376
03377:+00052:-00067:-00071:001410.4929:03377
03378:-00083:-00174:-00131:001410.4929:03378
03379:-00141:-00058:-00075:001410.4929:03379
03380:+00089:-00174:+00161:001410.4929:03380
03381:+00118:+00037:-00046:001410.4929:03381
03382:+00001:+00127:+00188:001410.4929:03382
03383:-00162:+00219:-00006:001410.4929:03383
03384:+00053:-00095:+00192:001410.4929:03384
03385:+00135:+00211:-00148:001410.4929:03385
03386:-00042:+00193:+00124:001410.4929:03386
03387:-00087:-00183:+00006:001410.4929:03387
03388:+00024:+00169:+00013:001410.4929:03388
03389:+00151:+00149:-00072:001410.4929:03389
03390:+00106:+00112:+00051:001410.4929:03390
03391:-00126:-00278:-00116:001412.3417:03391
03392:-00144:+00004:+00058:001412.3417:03392
03393:+00119:-00167:+00086:001412.3417:03393
03394:-00094:-00084:+00104:001412.3417:03394
03395:-00128:+00091:-00053:001412.3417:03395
03396:+00032:+00163:+00046:001412.3417:03396
03397:+00064:-00101:-00015:001412.3417:03397
03398:+00127:+00134:-00087:001412.3417:03398
03399:+00000:+00123:+00023:001412.3417:03399
03400:-00076:+00182:-00029:001412.3417:03400
03401:+00020:+00123:+00031:001412.3417:03401
03402:+00130:+00146:+00011:001412.3417:03402
03403:+00019:+00075:-00135:001412.3417:03403
03404:-00148:-00053:-00066:001412.3417:03404
03405:+00099:+00024:+00007:001413.3201:03405
03406:+00121:+00050:+00024:001413.3201:03406
03407:-00044:-00035:-00068:001413.3201:03407
03408:-00158:-00120:-00020:001413.3201:03408
03409:-00047:+00150:-00067:001413.3201:03409
03410:+00162:+00034:+00004:001413.3201:03410
03411:+00060:+00112:+00013:001413.3201:03411
03412:-00099:+00063:-00203:001413.3201:03412
03413:+00057:+00204:+00050:001413.3201:03413
03414:+00110:-00054:-00015:001413.3201:03414
03415:+00074:-00020:+00131:001413.3201:03415
03416:-00071:+00223:-00138:001413.3201:03416
03417:-00097:-00191:+00104:001413.3201:03417
03418:-00044:+00165:-00039:001413.3201:03418
03419:+00056:-00170:+00160:001413.7416:03419
03420:-00044:+00098:-00029:001413.7416:03420
03421:-00172:-00067:+00015:001413.7416:03421
03422:-00082:+00057:+00030:001413.7416:03422
03423:+00075:+00062:-00062:001413.7416:03423
03424:-00040:+00118:-00063:001413.7416:03424
03425:-00175:-00031:+00154:001413.7416:03425
03426:+00037:+00051:+00016:001413.7416:03426
03427:+00077:+00124:-00141:001413.7416:03427
03428:-00050:-00087:+00015:001413.7416:03428
03429:-00059:-00162:-00058:001413.7416:03429
03430:-00009:+00062:+00028:001413.7416:03430
03431:+00062:-00025:+00052:001413.7416:03431
03432:+00059:-00042:+00085:001413.7416:03432
03433:+00016:-00193:-00176:001413.7416:03433
03434:-00167:+00163:-00046:001413.9554:03434
03435:+00071:+00058:+00064:001413.9554:03435
03436:+00030:+00039:+00109:001413.9554:03436
03437:-00046:+00095:-00135:001413.9554:03437
03438:-00023:+00115:-00030:001413.9554:03438
03439:+00065:-00109:+00227:001413.9554:03439
03440:+00023:+00008:-00146:001413.9554:03440
03441:+00075:+00065:-00016:001413.9554:03441
03442:-00028:-00084:-00064:001413.9554:03442
03443:-00049:-00250:+00306:001413.9554:03443
03444:+00080:+00251:-00250:001413.9554:03444
03445:+00106:+00146:+00318:001413.9554:03445
03446:-00216:+00175:-00166:001413.9554:03446
03447:-00070:+00130:-00108:001413.9554:03447
03448:+00075:+00075:-00233:001416.6248:03448
03449:+00009:+00238:+00260:001416.6248:03449
03450:-00084:-00412:-00077:001416.6248:03450
03451:-00082:+00195:+00053:001416.6248:03451
03452:+00155:+00231:-00448:001416.6248:03452
03453:+00021:+00084:+00010:001416.6248:03453
03454:-00180:-00394:-00097:001416.6248:03454
03455:-00103:+00561:+00329:001416.6248:03455
03456:+00062:+00002:+00061:001416.6248:03456
03457:+00191:+00192:+00089:001416.6248:03457
03458:+00088:+00079:+00067:001416.6248:03458
03459:-00177:+00653:-00258:001416.6248:03459
03460:-00043:+00074:+00044:001416.6248:03460
03461:+00066:-00078:-00242:001416.6248:03461
03462:+00019:-00004:-00154:001410.6256:03462
03463:-00224:-00419:-00196:001410.6256:03463
03464:+00079:-00280:+00370:001410.6256:03464
03465:+00082:+00047:-00182:001410.6256:03465
03466:+00132:+00226:+00298:001410.6256:03466
03467:-00262:-00153:-00024:001410.6256:03467
03468:+00057:-00322:+00356:001410.6256:03468
03469:+00208:+00169:-00192:001410.6256:03469
03470:+00064:+00269:+00290:001410.6256:03470
03471:-00117:-00103:+00034:001410.6256:03471
03472:+00017:+00488:-00116:001410.6256:03472
03473:+00129:+00080:-00189:001410.6256:03473
03474:+00015:+00080:+00162:001410.6256:03474
03475:-00059:-00057:-00245:001410.6256:03475
03476:-00012:+00393:-00096:001402.8601:03476
03477:+00066:-00204:+00181:001402.8601:03477
03478:+00066:+00130:+00041:001402.8601:03478
03479:+00009:+00061:-00243:001402.8601:03479
03480:-00110:-00110:+00052:001402.8601:03480
03481:+00011:+00104:+00058:001402.8601:03481
03482:+00078:-00176:-00025:001402.8601:03482
03483:+00062:+00133:-00007:001402.8601:03483
03484:-00076:-00184:+00012:001402.8601:03484
03485:-00108:+00230:-00028:001402.8601:03485
03486:+00050:-00223:-00067:001402.8601:03486
03487:+00081:+00085:+00037:001402.8601:03487
03488:-00028:-00071:-00168:001402.8601:03488
03489:-00045:+00229:-00044:001402.8601:03489
03490:+00048:-00057:-00066:001403.7196:03490
03491:+00091:+00051:-00004:001403.7196:03491
03492:-00020:-00043:-00026:001403.7196:03492
03493:-00038:-00107:-00087:001403.7196:03493
03494:-00092:+00069:-00020:001403.7196:03494
03495:+00078:-00089:+00022:001403.7196:03495
03496:+00001:+00216:-00049:001403.7196:03496
03497:-00133:-00107:+00103:001403.7196:03497
03498:-00009:+00102:+00037:001403.7196:03498
03499:+00057:-00002:+00113:001403.7196:03499
03500:+00022:+00076:-00028:001403.7196:03500
03501:+00010:+00181:+00149:001403.7196:03501
03502:-00125:+00005:-00186:001403.7196:03502
03503:-00010:+00128:+00087:001403.7196:03503
03504:+00159:-00007:+00084:001403.7196:03504
03505:-00046:+00050:-00056:001412.2204:03505
03506:-00104:+00051:-00098:001412.2204:03506
03507:+00021:+00061:+00054:001412.2204:03507
03508:+00070:-00033:+00008:001412.2204:03508
03509:-00014:+00118:-00099:001412.2204:03509
03510:-00101:-00079:+00114:001412.2204:03510
03511:+00010:+00129:-00068:001412.2204:03511
03512:+00084:+00024:-00097:001412.2204:03512
03513:-00014:+00200:-00052:001412.2204:03513
03514:+00024:+00083:+00032:001412.2204:03514
03515:+00012:+00061:-00039:001412.2204:03515
03516:-00077:-00074:-00008:001412.2204:03516
03517:-00067:+00208:-00064:001412.2204:03517
03518:+00121:-00095:+00089:001412.2204:03518
03519:+00002:+00038:-00074:001417.2749:03519
03520:-00149:+00118:+00033:001417.2749:03520
03521:-00018:+00168:+00021:001417.2749:03521
03522:+00222:-00013:+00135:001417.2749:03522
03523:-00050:-00123:+00053:001417.2749:03523
03524:-00176:+00171:+00017:001417.2749:03524
03525:+00158:+00069:-00004:001417.2749:03525
03526:+00237:+00197:-00079:001417.2749:03526
03527:-00052:+00051:-00161:001417.2749:03527
03528:-00176:+00037:+00087:001417.2749:03528
03529:-00059:-00151:-00207:001417.2749:03529
03530:+00319:-00047:+00025:001417.2749:03530
03531:+00152:-00106:-00224:001417.2749:03531
03532:-00217:+00121:+00163:001417.2749:03532
03533:+00155:-00013:+00005:001426.5249:03533
03534:+00363:+00307:+00097:001426.5249:03534
03535:-00172:+00155:-00254:001426.5249:03535
03536:-00209:-00136:+00149:001426.5249:03536
03537:+00073:-00029:-00054:001426.5249:03537
03538:+00141:-00223:+00115:001426.5249:03538
03539:-00103:-00041:-00192:001426.5249:03539
03540:+00048:-00142:+00363:001426.5249:03540
03541:+00025:+00138:-00196:001426.5249:03541
03542:+00217:+00236:-00062:001426.5249:03542
03543:-00062:+00303:-00047:001426.5249:03543
03544:-00082:-00239:+00410:001426.5249:03544
03545:+00069:-00021:-00100:001426.5249:03545
03546:+00308:+00313:+00056:001426.5249:03546
03547:-00027:+00336:-00314:001423.6260:03547
03548:-00212:+00189:+00062:001423.6260:03548
03549:+00139:+00009:-00105:001423.6260:03549
03550:+00191:+00158:+00140:001423.6260:03550
03551:-00127:-00362:-00195:001423.6260:03551
03552:-00077:+00040:+00252:001423.6260:03552
03553:+00030:-00086:+00094:001423.6260:03553
03554:+00161:+00184:+00032:001423.6260:03554
03555:+00062:-00190:-00051:001423.6260:03555
03556:-00122:+00344:-00181:001423.6260:03556
03557:+00065:-00143:+00019:001423.6260:03557
03558:+00071:+00072:+00005:001423.6260:03558
03559:+00103:+00065:+00092:001423.6260:03559
03560:-00092:+00247:-00167:001423.6260:03560
03561:-00076:+00165:+00024:001420.5119:03561
03562:+00049:-00056:-00066:001420.5119:03562
03563:+00024:+00076:-00040:001420.5119:03563
03564:-00056:-00137:+00019:001420.5119:03564
03565:+00015:+00232:-00001:001420.5119:03565
03566:+00018:-00151:-00001:001420.5119:03566
03567:-00034:+00292:-00047:001420.5119:03567
03568:-00028:-00206:+00018:001420.5119:03568
03569:-00009:+00253:+00141:001420.5119:03569
03570:+00028:-00103:-00143:001420.5119:03570
03571:-00017:+00166:+00065:001420.5119:03571
03572:+00043:-00025:-00090:001420.5119:03572
03573:+00097:+00063:-00030:001420.5119:03573
03574:-00086:+00077:+00025:001420.5119:03574
03575:-00098:-00056:+00102:001424.8327:03575
03576:+00084:+00002:-00082:001424.8327:03576
03577:+00107:-00020:-00201:001424.8327:03577
03578:-00135:+00112:-00044:001424.8327:03578
03579:-00048:+00038:+00074:001424.8327:03579
03580:-00010:+00109:-00082:001424.8327:03580
03581:-00045:-00074:+00020:001424.8327:03581
03582:-00075:+00134:-00089:001424.8327:03582
03583:-00010:-00028:+00185:001424.8327:03583
03584:+00078:+00146:-00133:001424.8327:03584
03585:-00017:+00005:+00102:001424.8327:03585
03586:-00078:+00115:-00086:001424.8327:03586
03587:+00013:-00074:+00138:001424.8327:03587
03588:+00023:-00094:-00133:001424.8327:03588
03589:-00041:-00007:-00032:001428.5627:03589
03590:+00015:+00053:-00130:001428.5627:03590
03591:+00050:+00083:-00041:001428.5627:03591
03592:-00048:-00029:-00009:001428.5627:03592
03593:-00054:+00009:-00029:001428.5627:03593
03594:+00004:+00117:+00037:001428.5627:03594
03595:+00003:+00017:+00023:001428.5627:03595
03596:-00043:-00142:-00074:001428.5627:03596
03597:-00079:+00007:-00139:001428.5627:03597
03598:+00084:+00167:-00094:001428.5627:03598
03599:+00013:+00033:-00012:001428.5627:03599
03600:-00086:-00089:+00027:001428.5627:03600
03601:+00076:+00028:-00113:001428.5627:03601
03602:+00043:-00013:-00055:001428.5627:03602
03603:+00000:+00021:-00079:001430.3509:03603
03604:-00005:+00038:+00022:001430.3509:03604
03605:+00038:+00161:-00081:001430.3509:03605
03606:-00025:+00095:-00069:001430.3509:03606
03607:-00005:+00179:+00066:001430.3509:03607
03608:+00030:-00026:-00011:001430.3509:03608
03609:+00003:+00064:-00115:001430.3509:03609
03610:-00031:-00079:-00050:001430.3509:03610
03611:+00063:-00082:+00139:001430.3509:03611
03612:+00020:-00134:-00073:001430.3509:03612
03613:-00004:+00247:+00110:001430.3509:03613
03614:+00031:+00014:+00004:001430.3509:03614
03615:+00033:+00067:+00105:001430.3509:03615
03616:-00031:-00070:-00126:001430.3509:03616
03617:+00102:+00303:+00113:001428.1490:03617
03618:+00068:-00283:-00283:001428.1490:03618
03619:-00066:+00208:-00031:001428.1490:03619
03620:+00042:+00044:-00170:001428.1490:03620
03621:+00009:+00018:+00087:001428.1490:03621
03622:-00045:-00088:-00125:001428.1490:03622
03623:+00001:-00114:+00240:001428.1490:03623
03624:+00132:+00060:+00133:001428.1490:03624
03625:+00104:+00080:-00009:001428.1490:03625
03626:+00017:+00018:-00048:001428.1490:03626
03627:-00122:+00333:-00280:001428.1490:03627
03628:+00171:+00075:+00121:001428.1490:03628
03629:+00065:+00022:-00345:001428.1490:03629
03630:-00098:-00001:-00053:001428.1490:03630
03631:-00013:+00266:-00157:001426.8725:03631
03632:+00066:-00140:+00272:001426.8725:03632
03633:-00048:+00106:-00152:001426.8725:03633
03634:-00036:-00235:+00002:001426.8725:03634
03635:-00046:+00046:-00113:001426.8725:03635
03636:+00018:-00054:+00280:001426.8725:03636
03637:+00082:+00116:-00024:001426.8725:03637
03638:+00057:+00158:+00191:001426.8725:03638
03639:-00143:+00076:-00077:001426.8725:03639
03640:-00023:+00149:-00047:001426.8725:03640
03641:+00034:-00018:-00057:001426.8725:03641
03642:-00031:+00074:+00157:001426.8725:03642
03643:+00044:-00127:-00013:001426.8725:03643
03644:-00028:+00212:-00070:001426.8725:03644
03645:-00064:-00060:-00021:001423.7733:03645
03646:+00032:+00041:-00009:001423.7733:03646
03647:+00048:-00042:-00066:001423.7733:03647
03648:-00013:+00009:-00034:001423.7733:03648
03649:-00044:+00120:-00026:001423.7733:03649
03650:+00037:+00042:+00021:001423.7733:03650
03651:+00050:+00151:-00039:001423.7733:03651
03652:+00045:+00081:-00172:001423.7733:03652
03653:-00034:+00016:+00092:001423.7733:03653
03654:-00067:-00069:-00040:001423.7733:03654
03655:+00016:+00101:+00015:001423.7733:03655
03656:+00025:-00082:-00052:001423.7733:03656
03657:-00052:+00142:-00067:001423.7733:03657
03658:-00054:-00152:-00011:001423.7733:03658
03659:-00065:+00118:-00083:001433.1791:03659
03660:-00007:-00130:+00077:001433.1791:03660
03661:-00007:+00246:+00173:001433.1791:03661
03662:+00085:+00054:+00202:001433.1791:03662
03663:+00068:+00252:-00036:001433.1791:03663
03664:+00128:+00090:-00036:001433.1791:03664
03665:-00103:+00075:-00158:001433.1791:03665
03666:+00062:+00042:+00162:001433.1791:03666
03667:+00050:-00263:-00148:001433.1791:03667
03668:+00075:+00025:-00019:001433.1791:03668
03669:+00045:+00073:-00084:001433.1791:03669
03670:-00019:+00187:-00037:001433.1791:03670
03671:-00089:-00056:-00074:001433.1791:03671
03672:-00066:+00136:-00051:001433.1791:03672
03673:+00029:-00022:-00023:001436.8870:03673
03674:+00028:+00020:-00021:001436.8870:03674
03675:+00033:-00056:-00163:001436.8870:03675
03676:-00200:+00035:-00160:001436.8870:03676
03677:+00174:-00065:+00119:001436.8870:03677
03678:+00235:+00143:-00022:001436.8870:03678
03679:-00076:-00094:+00079:001436.8870:03679
03680:-00141:+00241:-00124:001436.8870:03680
03681:+00048:-00022:+00036:001436.8870:03681
03682:-00010:+00033:-00186:001436.8870:03682
03683:-00048:+00012:+00155:001436.8870:03683
03684:+00010:-00075:+00129:001436.8870:03684
03685:-00055:+00088:-00102:001436.8870:03685
03686:-00034:+00034:+00035:001436.8870:03686
03687:-00019:-00102:+00004:001435.3474:03687
03688:-00035:+00174:-00029:001435.3474:03688
03689:-00030:-00140:-00043:001435.3474:03689
03690:-00079:+00149:+00003:001435.3474:03690
03691:-00072:+00014:+00003:001435.3474:03691
03692:+00008:+00136:+00096:001435.3474:03692
03693:-00043:-00060:-00176:001435.3474:03693
03694:-00050:+00125:+00119:001435.3474:03694
03695:+00017:-00101:-00042:001435.3474:03695
03696:+00014:+00168:+00065:001435.3474:03696
03697:-00038:-00140:-00143:001435.3474:03697
03698:+00027:+00144:+00007:001435.3474:03698
03699:+00050:-00018:-00022:001435.3474:03699
03700:+00110:+00227:-00052:001435.3474:03700
03701:-00049:-00234:-00035:001438.2312:03701
03702:-00083:+00086:+00268:001438.2312:03702
03703:+00088:-00150:+00056:001438.2312:03703
03704:+00112:+00270:-00130:001438.2312:03704
03705:-00108:-00224:-00112:001438.2312:03705
03706:-00047:+00270:-00071:001438.2312:03706
03707:+00137:+00139:+00053:001438.2312:03707
03708:+00066:+00043:-00166:001438.2312:03708
03709:-00102:-00122:-00106:001438.2312:03709
03710:-00114:+00137:-00029:001438.2312:03710
03711:+00062:-00089:+00168:001438.2312:03711
03712:+00016:+00093:-00080:001438.2312:03712
03713:+00006:+00027:-00014:001438.2312:03713
03714:-00008:+00093:-00079:001438.2312:03714
03715:+00020:-00031:+00104:001435.2089:03715
03716:+00001:-00094:-00071:001435.2089:03716
03717:+00071:+00210:-00032:001435.2089:03717
03718:+00050:+00022:-00178:001435.2089:03718
03719:+00226:+00152:+00004:001435.2089:03719
03720:+00041:-00173:-00070:001435.2089:03720
03721:-00132:+00171:-00018:001435.2089:03721
03722:+00093:-00130:-00086:001435.2089:03722
03723:+00061:+00166:+00113:001435.2089:03723
03724:+00023:-00090:-00140:001435.2089:03724
03725:-00044:+00195:+00013:001435.2089:03725
03726:-00042:-00102:-00146:001435.2089:03726
03727:+00002:+00269:-00141:001435.2089:03727
03728:-00034:-00065:-00052:001435.2089:03728
03729:-00060:-00075:+00088:001435.3266:03729
03730:-00022:-00066:-00099:001435.3266:03730
03731:+00066:+00036:+00066:001435.3266:03731
03732:+00073:-00104:-00114:001435.3266:03732
03733:-00023:+00110:-00063:001435.3266:03733
03734:+00047:-00264:-00025:001435.3266:03734
03735:+00027:+00198:-00086:001435.3266:03735
03736:+00109:-00160:+00028:001435.3266:03736
03737:+00013:+00100:+00062:001435.3266:03737
03738:-00088:-00049:+00005:001435.3266:03738
03739:+00053:+00291:+00023:001435.3266:03739
03740:+00132:-00131:-00059:001435.3266:03740
03741:-00082:+00028:-00128:001435.3266:03741
03742:+00007:-00062:+00063:001435.3266:03742
03743:+00014:-00223:-00046:001426.4786:03743
03744:+00027:+00014:+00104:001426.4786:03744
03745:-00117:+00073:-00058:001426.4786:03745
03746:-00069:+00173:+00108:001426.4786:03746
03747:+00079:+00097:-00031:001426.4786:03747
03748:+00116:-00016:+00056:001426.4786:03748
03749:-00121:+00021:-00030:001426.4786:03749
03750:-00023:+00134:+00078:001426.4786:03750
03751:+00015:-00074:+00042:001426.4786:03751
03752:+00101:+00113:+00026:001426.4786:03752
03753:+00037:-00053:-00185:001426.4786:03753
03754:-00061:+00069:-00001:001426.4786:03754
03755:-00027:-00342:-00053:001426.4786:03755
03756:-00063:+00208:+00033:001426.4786:03756
03757:-00065:-00076:-00042:001417.0770:03757
03758:-00027:+00030:+00093:001417.0770:03758
03759:+00021:-00175:-00128:001417.0770:03759
03760:-00076:+00174:+00045:001417.0770:03760
03761:+00080:-00055:+00017:001417.0770:03761
03762:-00038:-00004:+00102:001417.0770:03762
03763:-00044:+00033:-00011:001417.0770:03763
03764:+00077:+00449:-00070:001417.0770:03764
03765:+00082:-00107:+00158:001417.0770:03765
03766:-00037:-00097:-00036:001417.0770:03766
03767:+00052:-00052:-00109:001417.0770:03767
03768:-00028:-00093:+00094:001417.0770:03768
03769:+00002:+00050:+00067:001417.0770:03769
03770:-00032:+00053:+00097:001417.0770:03770
03771:+00041:+00269:+00083:001396.4733:03771
03772:-00058:-00250:-00072:001396.4733:03772
03773:-00157:+00197:-00185:001396.4733:03773
03774:+00055:-00210:+00042:001396.4733:03774
03775:+00050:+00196:-00014:001396.4733:03775
03776:-00030:+00104:-00316:001396.4733:03776
03777:+00050:+00077:-00024:001396.4733:03777
03778:+00055:+00108:-00223:001396.4733:03778
03779:+00045:-00210:+00236:001396.4733:03779
03780:+00079:-00005:-00122:001396.4733:03780
03781:-00047:+00014:+00011:001396.4733:03781
03782:-00065:+00228:-00026:001396.4733:03782
03783:+00039:-00117:+00306:001396.4733:03783
03784:+00052:+00081:-00108:001396.4733:03784
03785:-00232:-00106:+00010:001387.8857:03785
03786:-00101:+00070:+00054:001387.8857:03786
03787:+00131:+00050:-00093:001387.8857:03787
03788:-00015:+00172:-00058:001387.8857:03788
03789:-00092:-00005:+00059:001387.8857:03789
03790:+00054:-00005:+00077:001387.8857:03790
03791:+00097:+00055:-00081:001387.8857:03791
03792:+00062:-00153:+00188:001387.8857:03792
03793:-00099:-00077:-00152:001387.8857:03793
03794:-00102:-00083:-00010:001387.8857:03794
03795:+00043:+00048:+00064:001387.8857:03795
03796:+00001:-00365:+00168:001387.8857:03796
03797:+00017:-00152:-00258:001387.8857:03797
03798:-00239:-00097:+00025:001387.8857:03798
03799:+00035:-00226:+00135:001387.8857:03799
03800:+00097:+00372:+00085:001382.0817:03800
03801:+00021:+00032:+00003:001382.0817:03801
03802:-00203:-00082:+00061:001382.0817:03802
03803:+00107:+00315:+00189:001382.0817:03803
03804:+00176:+00259:-00292:001382.0817:03804
03805:+00012:-00089:+00235:001382.0817:03805
03806:-00065:+00099:-00298:001382.0817:03806
03807:+00097:+00395:+00114:001382.0817:03807
03808:+00198:-00101:-00244:001382.0817:03808
03809:-00045:+00268:+00012:001382.0817:03809
03810:-00112:+00044:-00203:001382.0817:03810
03811:-00177:-00203:-00145:001382.0817:03811
03812:+00025:-00104:+00092:001382.0817:03812
03813:-00058:+00253:-00054:001382.0817:03813
03814:-00060:-00073:+00143:001385.4903:03814
03815:-00064:-00070:-00181:001385.4903:03815
03816:-00015:+00008:+00211:001385.4903:03816
03817:+00140:-00051:-00103:001385.4903:03817
03818:-00018:+00096:+00070:001385.4903:03818
03819:-00002:+00159:-00114:001385.4903:03819
03820:-00046:+00340:+00006:001385.4903:03820
03821:+00162:-00273:-00033:001385.4903:03821
03822:+00075:+00207:-00136:001385.4903:03822
03823:-00074:-00068:-00077:001385.4903:03823
03824:-00176:+00267:+00010:001385.4903:03824
03825:+00058:-00048:+00186:001385.4903:03825
03826:-00046:-00041:-00009:001385.4903:03826
03827:-00018:+00206:-00168:001385.4903:03827
03828:-00177:-00140:-00054:001385.4903:03828
03829:+00109:-00325:+00368:001395.6665:03829
03830:+00265:+00111:-00057:001395.6665:03830
03831:+00004:+00151:+00201:001395.6665:03831
03832:-00053:-00083:+00094:001395.6665:03832
03833:+00150:+00377:-00024:001395.6665:03833
03834:+00135:+00122:-00143:001395.6665:03834
03835:-00021:+00113:+00050:001395.6665:03835
03836:-00116:+00084:-00122:001395.6665:03836
03837:+00060:+00247:-00093:001395.6665:03837
03838:+00092:+00074:-00071:001395.6665:03838
03839:-00051:-00032:-00066:001395.6665:03839
03840:-00108:+00059:-00042:001395.6665:03840
03841:-00080:-00269:-00057:001395.6665:03841
03842:+00149:+00191:+00076:001395.6665:03842
03843:+00032:+00029:+00035:001404.1048:03843
03844:-00092:+00195:+00022:001404.1048:03844
03845:-00019:-00065:-00005:001404.1048:03845
03846:+00086:+00116:+00029:001404.1048:03846
03847:+00130:-00089:-00096:001404.1048:03847
03848:-00051:+00287:+00003:001404.1048:03848
03849:-00094:+00039:+00062:001404.1048:03849
03850:+00071:+00160:-00047:001404.1048:03850
03851:+00044:-00096:-00033:001404.1048:03851
03852:-00046:-00054:+00013:001404.1048:03852
03853:-00140:+00004:-00170:001404.1048:03853
03854:-00133:+00166:+00083:001404.1048:03854
03855:+00106:+00002:+00045:001404.1048:03855
03856:+00033:-00095:+00081:001404.1048:03856
03857:+00012:+00191:-00136:001410.8190:03857
03858:-00015:-00140:+00130:001410.8190:03858
03859:+00113:+00181:+00011:001410.8190:03859
03860:+00160:-00046:-00015:001410.8190:03860
03861:-00037:+00250:+00017:001410.8190:03861
03862:-00043:-00140:+00048:001410.8190:03862
03863:-00023:+00226:-00046:001410.8190:03863
03864:+00068:-00032:-00013:001410.8190:03864
03865:-00034:+00190:+00015:001410.8190:03865
03866:-00114:-00145:+00009:001410.8190:03866
03867:-00035:+00151:-00052:001410.8190:03867
03868:+00071:+00148:+00086:001410.8190:03868
03869:+00031:+00005:+00064:001410.8190:03869
03870:-00077:-00099:-00088:001410.8190:03870
03871:-00060:+00079:-00042:001413.4428:03871
03872:+00157:-00001:+00048:001413.4428:03872
03873:+00153:+00117:+00039:001413.4428:03873
03874:-00013:+00086:+00030:001413.4428:03874
03875:-00053:+00211:-00045:001413.4428:03875
03876:+00042:+00096:-00058:001413.4428:03876
03877:-00018:-00073:+00013:001413.4428:03877
03878:-00109:+00004:-00112:001413.4428:03878
03879:-00193:-00075:-00052:001413.4428:03879
03880:+00035:-00063:+00150:001413.4428:03880
03881:+00046:-00071:-00107:001413.4428:03881
03882:+00005:+00151:+00184:001413.4428:03882
03883:-00069:-00008:-00111:001413.4428:03883
03884:+00060:+00016:+00188:001413.4428:03884
03885:+00136:-00098:-00127:001417.0996:03885
03886:+00012:+00068:+00093:001417.0996:03886
03887:-00061:-00215:-00124:001417.0996:03887
03888:+00035:+00264:+00000:001417.0996:03888
03889:+00011:-00065:-00144:001417.0996:03889
03890:+00035:+00204:-00094:001417.0996:03890
03891:-00048:-00342:-00197:001417.0996:03891
03892:-00208:+00240:+00088:001417.0996:03892
03893:+00103:-00209:+00147:001417.0996:03893
03894:-00004:+00065:+00072:001417.0996:03894
03895:-00022:-00263:-00245:001417.0996:03895
03896:-00117:+00380:-00050:001417.0996:03896
03897:+00147:-00101:+00033:001417.0996:03897
03898:+00157:+00141:+00041:001417.0996:03898
03899:+00007:+00041:+00045:001418.9144:03899
03900:-00049:+00280:-00050:001418.9144:03900
03901:+00148:-00070:+00274:001418.9144:03901
03902:+00050:+00121:-00186:001418.9144:03902
03903:+00019:-00165:-00055:001418.9144:03903
03904:-00180:-00176:-00101:001418.9144:03904
03905:+00026:-00289:+00278:001418.9144:03905
03906:+00169:+00040:-00122:001418.9144:03906
03907:+00004:+00079:+00235:001418.9144:03907
03908:-00163:+00046:-00069:001418.9144:03908
03909:+00062:+00186:+00051:001418.9144:03909
03910:+00276:+00168:-00106:001418.9144:03910
03911:+00055:+00219:+00230:001418.9144:03911
03912:-00088:-00261:-00209:001418.9144:03912
03913:+00008:+00376:+00087:001418.9144:03913
03914:+00178:+00086:-00235:001415.0565:03914
03915:-00065:+00120:-00036:001415.0565:03915
03916:-00087:-00202:-00128:001415.0565:03916
03917:-00097:+00243:+00154:001415.0565:03917
03918:+00097:-00233:+00033:001415.0565:03918
03919:+00064:+00007:+00045:001415.0565:03919
03920:-00018:+00080:+00155:001415.0565:03920
03921:-00153:+00150:-00051:001415.0565:03921
03922:-00021:-00208:+00062:001415.0565:03922
03923:+00192:+00173:-00082:001415.0565:03923
03924:+00038:+00022:+00044:001415.0565:03924
03925:-00102:-00190:-00001:001415.0565:03925
03926:+00018:+00143:+00139:001415.0565:03926
03927:+00127:+00223:-00072:001415.0565:03927
03928:+00035:+00025:+00036:001410.6198:03928
03929:-00133:+00008:-00180:001410.6198:03929
03930:-00046:+00046:+00065:001410.6198:03930
03931:+00045:-00043:-00033:001410.6198:03931
03932:+00035:+00009:+00008:001410.6198:03932
03933:-00108:-00196:-00144:001410.6198:03933
03934:-00181:+00137:-00043:001410.6198:03934
03935:+00177:-00142:-00007:001410.6198:03935
03936:+00185:+00140:+00062:001410.6198:03936
03937:-00039:+00037:-00003:001410.6198:03937
03938:-00054:+00177:+00083:001410.6198:03938
03939:+00081:+00088:+00060:001410.6198:03939
03940:+00105:+00116:-00066:001410.6198:03940
03941:-00040:+00036:+00032:001410.6198:03941
03942:-00198:-00062:-00082:001406.0292:03942
03943:+00040:+00119:+00067:001406.0292:03943
03944:+00124:-00025:-00039:001406.0292:03944
03945:-00104:+00061:+00058:001406.0292:03945
03946:-00155:-00211:+00024:001406.0292:03946
03947:-00036:+00158:+00013:001406.0292:03947
03948:+00111:-00029:-00029:001406.0292:03948
03949:-00015:+00030:+00022:001406.0292:03949
03950:-00125:+00253:-00201:001406.0292:03950
03951:+00038:+00025:+00004:001406.0292:03951
03952:+00056:+00105:-00052:001406.0292:03952
03953:-00111:-00107:-00046:001406.0292:03953
03954:-00026:+00129:-00091:001406.0292:03954
03955:-00035:-00168:-00081:001406.0292:03955
03956:-00108:+00163:+00005:001408.5644:03956
03957:+00082:-00146:-00048:001408.5644:03957
03958:+00042:+00129:+00099:001408.5644:03958
03959:-00151:-00136:+00072:001408.5644:03959
03960:-00048:+00059:+00022:001408.5644:03960
03961:+00060:-00028:-00100:001408.5644:03961
03962:+00141:+00146:+00225:001408.5644:03962
03963:+00033:+00044:-00148:001408.5644:03963
03964:-00141:+00113:+00001:001408.5644:03964
03965:+00136:-00083:-00144:001408.5644:03965
03966:+00061:-00053:+00034:001408.5644:03966
03967:-00215:-00050:-00158:001408.5644:03967
03968:-00006:+00210:+00112:001408.5644:03968
03969:+00073:-00170:+00124:001408.5644:03969
03970:+00008:+00158:+00098:001413.8212:03970
03971:-00008:-00052:-00186:001413.8212:03971
03972:-00145:+00288:-00070:001413.8212:03972
03973:+00109:+00069:-00051:001413.8212:03973
03974:+00064:+00015:+00049:001413.8212:03974
03975:-00009:+00038:-00013:001413.8212:03975
03976:-00066:+00340:-00172:001413.8212:03976
03977:+00016:-00160:+00061:001413.8212:03977
03978:+00078:+00258:-00152:001413.8212:03978
03979:-00086:-00236:-00164:001413.8212:03979
03980:-00219:+00175:-00135:001413.8212:03980
03981:+00026:-00320:+00318:001413.8212:03981
03982:+00039:+00049:-00018:001413.8212:03982
03983:+00087:+00083:+00049:001413.8212:03983
03984:-00151:+00138:-00034:001418.9287:03984
03985:-00009:+00223:+00206:001418.9287:03985
03986:+00221:+00187:-00069:001418.9287:03986
03987:+00027:+00126:+00155:001418.9287:03987
03988:-00179:-00360:-00243:001418.9287:03988
03989:+00054:+00260:+00072:001418.9287:03989
03990:+00143:+00304:-00143:001418.9287:03990
03991:+00155:+00001:+00084:001418.9287:03991
03992:-00247:-00083:-00191:001418.9287:03992
03993:-00139:-00137:+00116:001418.9287:03993
03994:+00097:+00027:-00046:001418.9287:03994
03995:+00062:+00079:+00134:001418.9287:03995
03996:-00041:+00136:-00118:001418.9287:03996
03997:-00130:+00522:-00107:001418.9287:03997
03998:+00213:-00168:-00047:001418.3120:03998
03999:+00148:+00221:-00071:001418.3120:03999
04000:-00009:-00080:-00209:001418.3120:04000
04001:-00171:+00384:-00047:001418.3120:04001
04002:+00056:-00122:+00163:001418.3120:04002
04003:+00102:+00223:-00101:001418.3120:04003
04004:+00030:+00106:-00098:001418.3120:04004
04005:-00187:-00204:-00062:001418.3120:04005
04006:+00033:-00086:+00212:001418.3120:04006
04007:+00145:-00123:-00098:001418.3120:04007
04008:+00028:+00013:+00097:001418.3120:04008
04009:-00110:-00059:-00029:001418.3120:04009
04010:-00103:+00313:-00047:001418.3120:04010
04011:-00004:-00186:+00008:001418.3120:04011
04012:+00153:+00092:+00029:001418.3120:04012
04013:-00044:-00061:-00138:001418.7391:04013
04014:-00119:+00108:-00017:001418.7391:04014
04015:+00026:-00008:-00060:001418.7391:04015
04016:+00052:-00099:+00010:001418.7391:04016
04017:+00068:+00127:-00047:001418.7391:04017
04018:+00092:-00146:+00102:001418.7391:04018
04019:-00223:+00076:+00011:001418.7391:04019
04020:-00058:+00079:-00015:001418.7391:04020
04021:+00128:+00063:+00044:001418.7391:04021
04022:-00110:-00071:+00132:001418.7391:04022
04023:-00042:+00249:+00095:001418.7391:04023
04024:-00006:+00004:+00037:001418.7391:04024
04025:+00042:+00145:-00061:001418.7391:04025
04026:+00026:+00026:-00073:001418.7391:04026
04027:-00029:+00048:-00055:001418.9215:04027
04028:-00017:+00012:+00087:001418.9215:04028
04029:+00059:-00009:-00020:001418.9215:04029
04030:-00034:-00053:-00084:001418.9215:04030
04031:-00081:+00091:-00173:001418.9215:04031
04032:-00077:+00054:+00002:001418.9215:04032
04033:+00069:-00080:+00124:001418.9215:04033
04034:+00109:+00116:-00063:001418.9215:04034
04035:-00015:+00003:+00026:001418.9215:04035
04036:+00012:+00107:+00065:001418.9215:04036
04037:+00099:-00019:+00055:001418.9215:04037
04038:-00048:+00180:-00189:001418.9215:04038
04039:-00044:+00069:-00011:001418.9215:04039
04040:+00023:+00020:+00011:001418.9215:04040
04041:-00027:-00104:-00049:001428.1918:04041
04042:-00044:+00029:-00147:001428.1918:04042
04043:+00132:+00001:+00217:001428.1918:04043
04044:+00121:+00100:-00079:001428.1918:04044
04045:-00064:+00093:-00048:001428.1918:04045
04046:-00134:+00297:-00046:001428.1918:04046
04047:+00249:-00037:+00076:001428.1918:04047
04048:+00137:-00178:-00075:001428.1918:04048
04049:-00151:+00003:+00005:001428.1918:04049
04050:-00128:+00070:+00058:001428.1918:04050
04051:+00241:+00180:+00014:001428.1918:04051
04052:+00053:-00007:-00040:001428.1918:04052
04053:-00114:+00219:+00120:001428.1918:04053
04054:-00052:-00078:+00055:001428.1918:04054
04055:+00133:+00037:-00056:001433.5605:04055
04056:+00010:+00165:-00134:001433.5605:04056
04057:-00074:+00087:+00101:001433.5605:04057
04058:-00039:+00028:+00042:001433.5605:04058
04059:+00119:-00069:-00027:001433.5605:04059
04060:-00066:+00128:-00115:001433.5605:04060
04061:-00092:-00101:+00001:001433.5605:04061
04062:+00077:+00157:+00032:001433.5605:04062
04063:+00063:-00216:+00080:001433.5605:04063
04064:-00135:+00172:-00055:001433.5605:04064
04065:+00019:-00016:+00211:001433.5605:04065
04066:+00101:+00128:+00003:001433.5605:04066
04067:+00102:+00068:+00071:001433.5605:04067
04068:-00097:+00335:-00152:001433.5605:04068
04069:+00030:-00128:+00080:001433.7272:04069
04070:-00028:+00012:-00139:001433.7272:04070
04071:+00037:-00144:+00015:001433.7272:04071
04072:-00136:-00043:-00205:001433.7272:04072
04073:-00021:-00166:+00347:001433.7272:04073
04074:+00035:+00164:-00113:001433.7272:04074
04075:+00184:+00202:+00294:001433.7272:04075
04076:-00071:+00067:-00207:001433.7272:04076
04077:-00133:-00063:+00261:001433.7272:04077
04078:+00067:-00094:-00095:001433.7272:04078
04079:+00156:+00275:+00131:001433.7272:04079
04080:-00155:+00275:-00161:001433.7272:04080
04081:-00020:+00216:+00118:001433.7272:04081
04082:+00000:+00030:-00226:001433.7272:04082
04083:-00021:+00187:+00125:001431.4847:04083
04084:-00005:-00240:-00162:001431.4847:04084
04085:-00126:+00081:+00149:001431.4847:04085
04086:-00075:-00059:-00080:001431.4847:04086
04087:+00137:+00210:+00137:001431.4847:04087
04088:+00050:-00201:-00028:001431.4847:04088
04089:-00168:+00233:-00122:001431.4847:04089
04090:+00108:-00044:-00003:001431.4847:04090
04091:+00052:-00054:+00027:001431.4847:04091
04092:-00009:-00006:+00000:001431.4847:04092
04093:-00052:+00351:-00052:001431.4847:04093
04094:+00031:+00148:+00149:001431.4847:04094
04095:+00058:-00036:-00079:001431.4847:04095
04096:-00015:-00195:+00005:001435.2039:04096
04097:-00049:-00022:+00008:001435.2039:04097
04098:-00017:+00136:+00017:001435.2039:04098
04099:-00126:-00074:+00091:001435.2039:04099
04100:+00129:+00247:+00056:001435.2039:04100
04101:+00077:-00209:+00000:001435.2039:04101
04102:-00009:+00165:-00036:001435.2039:04102
04103:-00086:-00144:+00041:001435.2039:04103
04104:-00004:+00112:+00015:001435.2039:04104
04105:+00043:+00012:-00034:001435.2039:04105
04106:-00059:+00171:-00079:001435.2039:04106
04107:-00140:-00062:+00089:001435.2039:04107
04108:+00022:-00091:+00076:001435.2039:04108
04109:+00097:+00045:-00094:001435.2039:04109
04110:-00015:-00040:+00006:001433.6284:04110
04111:-00140:+00084:-00084:001433.6284:04111
04112:-00047:+00028:-00043:001433.6284:04112
04113:-00039:+00112:+00047:001433.6284:04113
04114:+00022:+00166:-00035:001433.6284:04114
04115:-00013:+00059:-00013:001433.6284:04115
04116:-00144:-00136:-00045:001433.6284:04116
04117:-00096:+00195:-00200:001433.6284:04117
04118:+00116:-00020:+00124:001433.6284:04118
04119:+00249:+00133:-00110:001433.6284:04119
04120:-00315:-00173:-00085:001433.6284:04120
04121:-00237:+00181:+00012:001433.6284:04121
04122:+00277:+00011:+00107:001433.6284:04122
04123:-00015:+00108:-00108:001433.6284:04123
04124:-00145:+00140:+00061:001439.8488:04124
04125:-00008:+00001:+00018:001439.8488:04125
04126:+00087:-00042:-00050:001439.8488:04126
04127:+00067:+00031:+00040:001439.8488:04127
04128:-00019:+00007:+00145:001439.8488:04128
04129:-00016:+00035:-00115:001439.8488:04129
04130:-00099:+00019:-00102:001439.8488:04130
04131:-00156:+00029:+00071:001439.8488:04131
04132:-00083:+00070:-00048:001439.8488:04132
04133:+00163:+00009:-00032:001439.8488:04133
04134:+00076:-00059:-00021:001439.8488:04134
04135:-00039:+00116:-00127:001439.8488:04135
04136:-00036:-00044:-00025:001439.8488:04136
04137:+00049:+00083:-00047:001439.8488:04137
04138:-00025:-00060:-00098:001441.9097:04138
04139:-00037:+00007:-00004:001441.9097:04139
04140:+00070:+00103:+00038:001441.9097:04140
04141:-00026:-00005:-00114:001441.9097:04141
04142:+00046:-00014:+00047:001441.9097:04142
04143:+00134:-00040:+00038:001441.9097:04143
04144:-00048:+00030:+00073:001441.9097:04144
04145:-00097:+00027:-00014:001441.9097:04145
04146:+00080:+00093:-00004:001441.9097:04146
04147:+00058:-00099:-00023:001441.9097:04147
04148:+00137:+00056:+00154:001441.9097:04148
04149:+00066:-00135:+00102:001441.9097:04149
04150:+00044:-00078:-00145:001441.9097:04150
04151:+00208:+00133:+00024:001441.9097:04151
04152:+00112:-00047:+00144:001438.6590:04152
04153:-00246:+00004:-00107:001438.6590:04153
04154:-00063:+00268:-00049:001438.6590:04154
04155:+00084:-00109:+00042:001438.6590:04155
04156:+00053:+00017:+00093:001438.6590:04156
04157:-00124:-00129:+00011:001438.6590:04157
04158:-00018:+00098:+00000:001438.6590:04158
04159:+00139:-00032:-00120:001438.6590:04159
04160:+00089:+00130:-00028:001438.6590:04160
04161:-00117:-00078:-00028:001438.6590:04161
04162:-00099:+00120:-00087:001438.6590:04162
04163:+00178:-00149:+00012:001438.6590:04163
04164:+00160:+00211:-00040:001438.6590:04164
04165:-00034:+00015:+00125:001438.6590:04165
04166:-00016:+00149:-00076:001446.6494:04166
04167:+00120:-00135:+00005:001446.6494:04167
04168:+00090:+00088:-00048:001446.6494:04168
04169:-00057:-00001:+00088:001446.6494:04169
04170:-00206:-00218:-00174:001446.6494:04170
04171:-00056:-00054:+00107:001446.6494:04171
04172:-00003:+00029:-00050:001446.6494:04172
04173:-00022:+00094:+00060:001446.6494:04173
04174:-00172:-00055:-00079:001446.6494:04174
04175:-00041:-00105:+00148:001446.6494:04175
04176:+00230:+00035:-00045:001446.6494:04176
04177:+00022:+00077:+00034:001446.6494:04177
04178:-00145:-00069:-00029:001446.6494:04178
04179:-00005:+00103:+00045:001446.6494:04179
04180:+00150:+00020:+00000:001445.3149:04180
04181:+00141:+00187:-00033:001445.3149:04181
04182:-00204:-00216:-00004:001445.3149:04182
04183:-00131:+00041:+00000:001445.3149:04183
04184:+00243:-00047:+00066:001445.3149:04184
04185:+00016:+00145:+00146:001445.3149:04185
04186:-00138:+00007:+00028:001445.3149:04186
04187:-00172:+00092:-00040:001445.3149:04187
04188:-00041:-00071:-00099:001445.3149:04188
04189:+00009:+00177:+00089:001445.3149:04189
04190:+00017:+00011:+00057:001445.3149:04190
04191:-00135:+00185:-00190:001445.3149:04191
04192:+00060:+00127:+00071:001445.3149:04192
04193:+00195:+00002:+00046:001445.3149:04193
04194:-00016:+00031:-00022:001445.3737:04194
04195:-00122:+00040:+00022:001445.3737:04195
04196:+00063:-00052:+00008:001445.3737:04196
04197:+00032:+00118:-00032:001445.3737:04197
04198:+00030:+00069:-00008:001445.3737:04198
04199:+00054:+00203:-00013:001445.3737:04199
04200:-00071:-00075:-00114:001445.3737:04200
04201:-00080:+00122:-00087:001445.3737:04201
04202:+00092:-00144:-00023:001445.3737:04202
04203:-00049:-00021:+00021:001445.3737:04203
04204:-00164:-00064:-00199:001445.3737:04204
04205:-00145:+00113:+00045:001445.3737:04205
04206:+00082:-00089:-00159:001445.3737:04206
04207:+00124:+00124:+00150:001443.2615:04207
04208:+00102:-00115:-00115:001443.2615:04208
04209:-00079:+00179:+00020:001443.2615:04209
04210:+00096:-00017:-00164:001443.2615:04210
04211:+00152:+00119:+00063:001443.2615:04211
04212:-00057:-00525:-00137:001443.2615:04212
04213:-00239:+00201:+00186:001443.2615:04213
04214:+00107:-00125:+00185:001443.2615:04214
04215:+00068:+00231:+00157:001443.2615:04215
04216:+00020:+00025:-00129:001443.2615:04216
04217:-00055:+00304:-00145:001443.2615:04217
04218:+00073:+00104:+00023:001443.2615:04218
04219:+00087:-00094:-00126:001443.2615:04219
04220:-00106:-00111:-00042:001443.2615:04220
04221:-00079:-00050:-00089:001431.8743:04221
04222:+00050:+00282:+00129:001431.8743:04222
04223:+00172:+00068:-00080:001431.8743:04223
04224:+00051:-00022:-00015:001431.8743:04224
04225:-00041:+00082:+00017:001431.8743:04225
04226:+00112:+00235:-00077:001431.8743:04226
04227:+00136:-00098:+00037:001431.8743:04227
04228:+00041:+00168:-00025:001431.8743:04228
04229:-00224:+00248:-00176:001431.8743:04229
04230:-00121:+00050:+00169:001431.8743:04230
04231:+00276:-00243:+00156:001431.8743:04231
04232:+00058:+00158:-00020:001431.8743:04232
04233:-00217:-00141:-00103:001431.8743:04233
04234:+00147:-00112:+00165:001431.8743:04234
04235:+00126:+00105:+00097:001431.8743:04235
04236:+00082:+00095:-00083:001404.4161:04236
04237:-00121:-00191:-00039:001404.4161:04237
04238:-00055:+00329:+00153:001404.4161:04238
04239:+00109:+00369:-00193:001404.4161:04239
04240:+00099:+00168:+00027:001404.4161:04240
04241:-00093:+00135:-00115:001404.4161:04241
04242:-00055:+00244:+00004:001404.4161:04242
04243:+00026:+00266:-00155:001404.4161:04243
04244:+00070:-00157:+00144:001404.4161:04244
04245:-00079:+00113:-00165:001404.4161:04245
04246:-00230:-00436:-00025:001404.4161:04246
04247:-00005:-00122:+00179:001404.4161:04247
04248:+00011:-00184:-00007:001404.4161:04248
04249:-00031:+00138:-00054:001404.4161:04249
04250:-00044:-00175:-00053:001386.3400:04250
04251:+00153:-00292:+00222:001386.3400:04251
04252:+00237:+00254:-00260:001386.3400:04252
04253:+00025:+00151:-00018:001386.3400:04253
04254:-00161:-00357:-00066:001386.3400:04254
04255:-00019:+00600:-00012:001386.3400:04255
04256:+00079:+00122:-00097:001386.3400:04256
04257:-00080:-00115:+00039:001386.3400:04257
04258:-00065:+00165:-00025:001386.3400:04258
04259:-00042:+00237:+00079:001386.3400:04259
04260:+00044:-00018:+00090:001386.3400:04260
04261:-00003:-00070:-00038:001386.3400:04261
04262:-00064:+00241:+00028:001386.3400:04262
04263:-00053:-00280:-00121:001386.3400:04263
04264:+00042:+00169:+00002:001386.3400:04264
04265:+00035:-00220:-00272:001375.9511:04265
04266:-00079:-00030:+00040:001375.9511:04266
04267:-00081:-00347:-00139:001375.9511:04267
04268:-00062:+00061:-00021:001375.9511:04268
04269:+00039:-00106:+00153:001375.9511:04269
04270:-00127:-00020:-00009:001375.9511:04270
04271:-00104:+00156:+00065:001375.9511:04271
04272:-00059:+00034:+00000:001375.9511:04272
04273:-00019:-00127:+00127:001375.9511:04273
04274:-00026:-00037:-00160:001375.9511:04274
04275:-00078:+00143:-00035:001375.9511:04275
04276:-00041:+00001:+00112:001375.9511:04276
04277:+00152:+00129:-00077:001375.9511:04277
04278:+00115:+00013:-00040:001375.9511:04278
04279:-00108:-00041:-00055:001379.3901:04279
04280:+00017:+00098:+00048:001379.3901:04280
04281:+00042:+00330:-00079:001379.3901:04281
04282:+00007:-00005:+00039:001379.3901:04282
04283:-00180:+00119:-00156:001379.3901:04283
04284:-00138:+00093:-00040:001379.3901:04284
04285:+00003:-00169:+00074:001379.3901:04285
04286:+00021:+00088:+00006:001379.3901:04286
04287:-00024:+00035:-00026:001379.3901:04287
04288:+00001:+00177:+00008:001379.3901:04288
04289:+00010:-00314:+00061:001379.3901:04289
04290:+00053:+00380:-00131:001379.3901:04290
04291:+00061:-00026:+00007:001379.3901:04291
04292:-00045:+00270:+00142:001379.3901:04292
04293:+00019:-00088:-00116:001379.3901:04293
04294:+00018:+00416:-00136:001387.8927:04294
04295:+00096:-00127:-00019:001387.8927:04295
04296:-00068:+00000:-00028:001387.8927:04296
04297:-00124:+00127:-00112:001387.8927:04297
04298:-00007:-00256:+00100:001387.8927:04298
04299:-00025:+00070:-00014:001387.8927:04299
04300:-00057:-00030:+00036:001387.8927:04300
04301:+00021:+00186:+00047:001387.8927:04301
04302:-00074:-00096:+00020:001387.8927:04302
04303:+00065:+00176:-00019:001387.8927:04303
04304:+00168:+00067:+00026:001387.8927:04304
04305:-00076:+00140:-00053:001387.8927:04305
04306:-00215:+00033:+00091:001387.8927:04306
04307:+00188:+00320:-00065:001387.8927:04307
04308:+00122:+00004:+00001:001393.1115:04308
04309:-00107:-00058:-00085:001393.1115:04309
04310:-00185:-00015:-00161:001393.1115:04310
04311:-00111:+00226:-00039:001393.1115:04311
04312:+00159:-00010:-00002:001393.1115:04312
04313:-00011:-00036:+00114:001393.1115:04313
04314:-00110:+00110:-00183:001393.1115:04314
04315:-00139:+00002:+00154:001393.1115:04315
04316:+00176:+00059:+00067:001393.1115:04316
04317:+00154:+00097:-00063:001393.1115:04317
04318:-00046:+00274:-00158:001393.1115:04318
04319:-00136:+00063:+00037:001393.1115:04319
04320:+00132:+00133:+00017:001393.1115:04320
04321:+00064:-00003:-00209:001393.1115:04321
04322:-00115:-00001:+00157:001398.1182:04322
04323:-00117:-00266:-00260:001398.1182:04323
04324:+00069:+00053:+00145:001398.1182:04324
04325:+00096:-00197:-00170:001398.1182:04325
04326:+00024:+00056:+00009:001398.1182:04326
04327:-00296:+00026:-00350:001398.1182:04327
04328:-00026:+00307:+00097:001398.1182:04328
04329:+00216:+00059:-00144:001398.1182:04329
04330:+00059:-00198:+00245:001398.1182:04330
04331:+00008:+00292:-00083:001398.1182:04331
04332:-00158:+00146:+00292:001398.1182:04332
04333:+00192:+00132:-00166:001398.1182:04333
04334:+00105:+00181:-00142:001398.1182:04334
04335:-00045:-00072:-00095:001398.1182:04335
04336:-00145:-00006:-00214:001408.5539:04336
04337:+00044:-00167:+00249:001408.5539:04337
04338:+00111:+00198:-00015:001408.5539:04338
04339:+00100:-00050:+00302:001408.5539:04339
04340:-00323:-00074:-00237:001408.5539:04340
04341:-00084:-00137:+00246:001408.5539:04341
04342:+00207:+00028:-00217:001408.5539:04342
04343:-00029:+00023:+00278:001408.5539:04343
04344:-00024:+00014:-00066:001408.5539:04344
04345:-00002:+00337:+00157:001408.5539:04345
04346:+00158:+00032:-00191:001408.5539:04346
04347:+00042:+00227:-00052:001408.5539:04347
04348:-00101:+00020:-00192:001408.5539:04348
04349:-00151:+00312:+00067:001408.5539:04349
04350:+00083:-00110:+00132:001408.5539:04350
04351:-00081:-00005:+00004:001408.9232:04351
04352:-00027:+00224:-00172:001408.9232:04352
04353:-00061:-00127:+00007:001408.9232:04353
04354:+00071:-00203:+00239:001408.9232:04354
04355:+00135:-00013:-00085:001408.9232:04355
04356:-00023:+00029:+00245:001408.9232:04356
04357:-00026:+00048:-00010:001408.9232:04357
04358:+00144:+00264:+00075:001408.9232:04358
04359:+00124:+00045:-00186:001408.9232:04359
04360:-00047:+00210:+00083:001408.9232:04360
04361:-00089:+00057:-00177:001408.9232:04361
04362:+00192:+00211:+00078:001408.9232:04362
04363:+00122:-00007:-00222:001408.9232:04363
04364:-00106:+00098:+00018:001408.9232:04364
04365:+00005:-00134:-00124:001405.9377:04365
04366:-00047:-00068:-00050:001405.9377:04366
04367:+00091:+00017:+00017:001405.9377:04367
04368:+00044:+00037:+00024:001405.9377:04368
04369:-00095:+00132:-00037:001405.9377:04369
04370:+00055:-00069:+00055:001405.9377:04370
04371:+00185:+00064:+00037:001405.9377:04371
04372:+00052:-00083:-00111:001405.9377:04372
04373:-00049:+00238:+00011:001405.9377:04373
04374:-00068:-00204:+00005:001405.9377:04374
04375:+00077:+00346:+00058:001405.9377:04375
04376:+00041:-00115:-00088:001405.9377:04376
04377:-00110:+00053:-00004:001405.9377:04377
04378:-00089:-00173:-00155:001405.9377:04378
04379:+00020:+00068:+00077:001411.6876:04379
04380:+00122:-00082:-00064:001411.6876:04380
04381:-00060:-00017:+00145:001411.6876:04381
04382:-00035:+00285:-00097:001411.6876:04382
04383:+00077:+00142:+00160:001411.6876:04383
04384:+00087:-00093:-00061:001411.6876:04384
04385:-00057:+00104:-00056:001411.6876:04385
04386:+00005:+00244:-00129:001411.6876:04386
04387:+00002:+00164:+00264:001411.6876:04387
04388:+00077:+00057:-00083:001411.6876:04388
04389:+00010:+00167:+00175:001411.6876:04389
04390:-00001:+00169:-00142:001411.6876:04390
04391:-00168:-00148:-00007:001411.6876:04391
04392:+00016:+00249:-00138:001411.6876:04392
04393:-00006:-00028:+00141:001412.1040:04393
04394:-00074:+00099:-00033:001412.1040:04394
04395:+00000:-00162:-00063:001412.1040:04395
04396:+00017:+00136:-00067:001412.1040:04396
04397:+00089:+00046:-00016:001412.1040:04397
04398:+00081:+00082:+00110:001412.1040:04398
04399:-00018:+00166:-00132:001412.1040:04399
04400:-00086:+00084:+00040:001412.1040:04400
04401:+00008:+00156:-00095:001412.1040:04401
04402:+00031:-00084:+00111:001412.1040:04402
04403:-00037:+00054:-00185:001412.1040:04403
04404:-00103:-00092:-00117:001412.1040:04404
04405:+00024:+00077:+00121:001412.1040:04405
04406:+00045:-00086:+00089:001412.1040:04406
04407:-00003:+00247:-00074:001417.2010:04407
04408:-00069:-00142:+00017:001417.2010:04408
04409:-00025:+00099:-00104:001417.2010:04409
04410:+00157:-00127:+00143:001417.2010:04410
04411:-00006:+00074:-00148:001417.2010:04411
04412:-00197:-00108:+00111:001417.2010:04412
04413:+00075:+00096:+00051:001417.2010:04413
04414:+00175:+00049:+00028:001417.2010:04414
04415:+00069:+00106:-00011:001417.2010:04415
04416:-00227:-00070:-00124:001417.2010:04416
04417:-00135:-00107:+00274:001417.2010:04417
04418:+00185:-00084:-00015:001417.2010:04418
04419:-00079:-00066:+00100:001417.2010:04419
04420:-00136:-00258:-00109:001417.2010:04420
04421:+00013:+00073:+00011:001421.5159:04421
04422:+00135:+00178:-00092:001421.5159:04422
04423:+00096:+00025:+00249:001421.5159:04423
04424:-00113:-00104:-00073:001421.5159:04424
04425:-00029:+00217:-00019:001421.5159:04425
04426:+00161:-00316:+00380:001421.5159:04426
04427:-00014:+00288:-00190:001421.5159:04427
04428:-00059:-00195:-00085:001421.5159:04428
04429:-00127:+00368:-00187:001421.5159:04429
04430:+00122:-00348:+00271:001421.5159:04430
04431:+00105:+00291:-00112:001421.5159:04431
04432:-00071:+00014:+00262:001421.5159:04432
04433:-00201:+00417:-00163:001421.5159:04433
04434:+00079:-00107:+00214:001421.5159:04434
04435:+00114:+00244:-00253:001420.3055:04435
04436:-00069:+00068:+00086:001420.3055:04436
04437:-00052:-00195:-00168:001420.3055:04437
04438:-00126:-00065:+00254:001420.3055:04438
04439:+00009:+00256:-00119:001420.3055:04439
04440:+00136:+00085:+00162:001420.3055:04440
04441:-00229:+00022:-00171:001420.3055:04441
04442:-00164:+00450:+00347:001420.3055:04442
04443:+00181:+00085:-00095:001420.3055:04443
04444:-00042:+00055:+00171:001420.3055:04444
04445:-00043:-00007:-00135:001420.3055:04445
04446:-00024:+00248:-00089:001420.3055:04446
04447:-00082:-00071:-00104:001420.3055:04447
04448:+00172:+00178:-00090:001420.3055:04448
04449:-00086:-00149:-00122:001420.3055:04449
04450:-00199:-00019:-00076:001418.8509:04450
04451:+00074:-00131:+00157:001418.8509:04451
04452:+00068:+00149:-00023:001418.8509:04452
04453:-00048:-00006:+00012:001418.8509:04453
04454:-00144:+00025:+00026:001418.8509:04454
04455:+00066:+00039:+00020:001418.8509:04455
04456:+00092:-00037:-00015:001418.8509:04456
04457:-00113:+00100:+00053:001418.8509:04457
04458:-00147:-00064:-00004:001418.8509:04458
04459:-00067:+00262:-00079:001418.8509:04459
04460:+00163:-00083:-00028:001418.8509:04460
04461:+00032:+00101:-00003:001418.8509:04461
04462:-00116:-00131:-00090:001418.8509:04462
04463:+00117:+00135:-00006:001418.8509:04463
04464:+00071:-00054:-00010:001421.5378:04464
04465:-00050:+00095:+00005:001421.5378:04465
04466:-00029:-00157:-00035:001421.5378:04466
04467:+00006:+00020:+00051:001421.5378:04467
04468:+00002:+00004:+00037:001421.5378:04468
04469:+00008:-00050:+00078:001421.5378:04469
04470:-00057:+00161:-00145:001421.5378:04470
04471:+00015:+00163:+00172:001421.5378:04471
04472:+00111:+00083:-00061:001421.5378:04472
04473:+00035:-00006:+00019:001421.5378:04473
04474:-00050:+00272:-00175:001421.5378:04474
04475:-00104:-00202:+00025:001421.5378:04475
04476:+00043:+00131:-00040:001421.5378:04476
04477:+00077:-00072:-00017:001421.5378:04477
04478:-00071:+00050:+00079:001423.5621:04478
04479:-00042:-00134:-00036:001423.5621:04479
04480:-00020:+00089:-00062:001423.5621:04480
04481:+00037:+00038:-00044:001423.5621:04481
04482:+00078:+00134:+00094:001423.5621:04482
04483:-00141:+00165:-00271:001423.5621:04483
04484:-00049:+00132:+00071:001423.5621:04484
04485:+00131:+00061:-00089:001423.5621:04485
04486:-00021:-00123:+00055:001423.5621:04486
04487:-00053:+00039:-00155:001423.5621:04487
04488:+00017:-00094:+00069:001423.5621:04488
04489:+00041:+00024:-00010:001423.5621:04489
04490:+00087:+00056:+00055:001423.5621:04490
04491:+00014:+00164:-00212:001423.5621:04491
04492:-00161:+00149:-00017:001422.0808:04492
04493:+00095:+00089:+00001:001422.0808:04493
04494:+00007:-00039:-00101:001422.0808:04494
04495:-00063:+00101:-00205:001422.0808:04495
04496:-00189:+00181:-00047:001422.0808:04496
04497:-00002:-00128:+00187:001422.0808:04497
04498:+00097:-00070:-00036:001422.0808:04498
04499:+00138:+00134:-00088:001422.0808:04499
04500:-00122:+00029:-00050:001422.0808:04500
04501:+00082:-00180:+00313:001422.0808:04501
04502:+00235:+00161:-00009:001422.0808:04502
04503:+00021:+00102:+00155:001422.0808:04503
04504:-00076:+00229:-00073:001422.0808:04504
04505:+00016:+00061:-00047:001422.0808:04505
04506:+00080:+00088:-00016:001426.5139:04506
04507:+00075:+00086:+00071:001426.5139:04507
04508:-00060:-00315:+00030:001426.5139:04508
04509:-00201:+00004:-00034:001426.5139:04509
04510:-00025:-00122:-00069:001426.5139:04510
04511:+00018:+00193:-00013:001426.5139:04511
04512:-00058:-00081:-00057:001426.5139:04512
04513:+00041:+00330:-00159:001426.5139:04513
04514:+00094:-00189:-00034:001426.5139:04514
04515:-00006:+00202:+00002:001426.5139:04515
04516:+00066:-00087:-00010:001426.5139:04516
04517:+00017:+00429:-00123:001426.5139:04517
04518:+00055:-00102:-00031:001426.5139:04518
04519:+00113:+00209:-00114:001426.5139:04519
04520:+00073:-00017:-00022:001426.9610:04520
04521:-00159:-00327:-00187:001426.9610:04521
04522:-00022:+00149:+00132:001426.9610:04522
04523:+00070:+00070:+00011:001426.9610:04523
04524:+00084:+00242:+00037:001426.9610:04524
04525:-00171:-00123:-00158:001426.9610:04525
04526:-00134:+00309:+00140:001426.9610:04526
04527:+00125:-00180:-00019:001426.9610:04527
04528:+00084:+00197:+00070:001426.9610:04528
04529:-00052:-00171:-00173:001426.9610:04529
04530:-00094:+00351:-00025:001426.9610:04530
04531:+00137:-00215:+00011:001426.9610:04531
04532:+00164:+00010:-00083:001426.9610:04532
04533:-00023:-00126:-00002:001426.9610:04533
04534:-00095:+00111:-00038:001428.7116:04534
04535:+00025:+00078:+00118:001428.7116:04535
04536:-00075:+00059:-00130:001428.7116:04536
04537:-00139:+00289:+00113:001428.7116:04537
04538:+00053:+00133:-00014:001428.7116:04538
04539:+00101:-00040:+00057:001428.7116:04539
04540:-00006:-00102:-00007:001428.7116:04540
04541:-00078:+00266:-00008:001428.7116:04541
04542:-00046:+00027:+00047:001428.7116:04542
04543:+00078:+00161:-00120:001428.7116:04543
04544:+00011:-00130:+00097:001428.7116:04544
04545:-00042:+00177:-00033:001428.7116:04545
04546:-00035:-00084:+00010:001428.7116:04546
04547:+00047:+00217:-00155:001428.7116:04547
04548:+00023:+00027:+00110:001436.5295:04548
04549:+00082:+00066:-00066:001436.5295:04549
04550:+00038:-00120:+00042:001436.5295:04550
04551:-00076:+00047:-00162:001436.5295:04551
04552:+00009:+00071:+00078:001436.5295:04552
04553:+00010:+00080:+00005:001436.5295:04553
04554:+00008:+00046:-00059:001436.5295:04554
04555:-00080:+00101:-00114:001436.5295:04555
04556:-00055:+00013:+00126:001436.5295:04556
04557:+00094:-00033:-00045:001436.5295:04557
04558:+00091:-00023:+00117:001436.5295:04558
04559:+00083:-00026:-00016:001436.5295:04559
04560:-00088:+00127:-00009:001436.5295:04560
04561:-00049:-00021:-00061:001436.5295:04561
04562:+00036:+00122:-00110:001438.5639:04562
04563:+00090:+00040:+00044:001438.5639:04563
04564:+00054:+00026:-00021:001438.5639:04564
04565:-00104:+00001:+00088:001438.5639:04565
04566:+00112:-00064:-00061:001438.5639:04566
04567:+00169:+00264:-00006:001438.5639:04567
04568:-00087:-00071:+00041:001438.5639:04568
04569:-00202:-00058:-00111:001438.5639:04569
04570:-00018:+00243:+00030:001438.5639:04570
04571:+00100:-00036:-00036:001438.5639:04571
04572:-00034:+00026:+00140:001438.5639:04572
04573:-00069:-00062:+00133:001438.5639:04573
04574:+00132:+00208:-00079:001438.5639:04574
04575:+00188:+00008:-00100:001440.3740:04575
04576:-00030:+00061:-00028:001440.3740:04576
04577:-00133:-00034:+00114:001440.3740:04577
04578:-00004:+00029:-00118:001440.3740:04578
04579:+00139:-00029:+00065:001440.3740:04579
04580:-00008:+00075:+00080:001440.3740:04580
04581:-00066:-00057:+00087:001440.3740:04581
04582:+00105:+00198:-00045:001440.3740:04582
04583:+00119:+00000:+00014:001440.3740:04583
04584:-00095:+00109:-00161:001440.3740:04584
04585:-00092:-00058:+00144:001440.3740:04585
04586:+00002:+00024:-00020:001440.3740:04586
04587:-00019:+00020:-00009:001440.3740:04587
04588:-00077:+00154:-00180:001440.3740:04588
04589:-00020:+00107:+00160:001443.2989:04589
04590:+00093:+00019:-00061:001443.2989:04590
04591:+00072:+00012:+00023:001443.2989:04591
04592:-00030:+00163:-00108:001443.2989:04592
04593:-00072:+00006:+00055:001443.2989:04593
04594:-00054:+00001:-00172:001443.2989:04594
04595:+00010:-00018:+00127:001443.2989:04595
04596:-00002:+00131:-00172:001443.2989:04596
04597:-00043:+00020:+00060:001443.2989:04597
04598:-00051:+00094:-00062:001443.2989:04598
04599:+00063:-00065:+00022:001443.2989:04599
04600:+00033:+00090:-00099:001443.2989:04600
04601:+00004:+00005:+00157:001443.2989:04601
04602:-00070:+00176:-00131:001443.2989:04602
04603:-00108:+00088:-00079:001445.3237:04603
04604:+00044:-00096:+00017:001445.3237:04604
04605:+00057:+00179:+00058:001445.3237:04605
04606:-00012:-00123:+00031:001445.3237:04606
04607:+00157:+00028:+00003:001445.3237:04607
04608:+00057:-00041:-00080:001445.3237:04608
04609:-00070:+00025:+00031:001445.3237:04609
04610:+00042:-00096:-00064:001445.3237:04610
04611:-00059:+00174:-00133:001445.3237:04611
04612:-00032:+00078:+00078:001445.3237:04612
04613:+00017:+00079:-00001:001445.3237:04613
04614:-00115:-00014:+00057:001445.3237:04614
04615:+00121:+00170:-00001:001445.3237:04615
04616:+00132:-00048:+00083:001445.3237:04616
04617:-00140:+00141:-00206:001442.0388:04617
04618:-00073:-00105:+00044:001442.0388:04618
04619:+00003:+00164:-00014:001442.0388:04619
04620:+00025:-00136:+00045:001442.0388:04620
04621:-00002:+00241:-00172:001442.0388:04621
04622:-00066:+00050:+00032:001442.0388:04622
04623:-00043:+00056:-00024:001442.0388:04623
04624:+00067:+00089:-00032:001442.0388:04624
04625:+00043:+00131:-00115:001442.0388:04625
04626:-00201:-00053:+00053:001442.0388:04626
04627:-00190:-00181:+00062:001442.0388:04627
04628:+00001:+00037:-00079:001442.0388:04628
04629:-00011:+00071:-00036:001442.0388:04629
04630:-00047:+00161:-00104:001442.0388:04630
04631:+00025:-00086:+00024:001446.6870:04631
04632:+00102:+00155:-00082:001446.6870:04632
04633:+00145:+00002:-00068:001446.6870:04633
04634:+00030:+00026:+00121:001446.6870:04634
04635:+00000:-00119:-00021:001446.6870:04635
04636:+00116:+00211:-00066:001446.6870:04636
04637:+00092:-00042:-00013:001446.6870:04637
04638:-00042:+00259:-00034:001446.6870:04638
04639:-00101:-00147:+00048:001446.6870:04639
04640:+00016:+00139:-00064:001446.6870:04640
04641:+00099:-00131:+00169:001446.6870:04641
04642:-00193:+00195:-00038:001446.6870:04642
04643:-00283:-00056:+00068:001446.6870:04643
04644:-00073:+00111:-00029:001446.6870:04644
04645:-00019:-00005:-00011:001447.0042:04645
04646:-00056:+00032:+00026:001447.0042:04646
04647:-00128:+00073:+00106:001447.0042:04647
04648:-00026:+00111:-00022:001447.0042:04648
04649:+00217:+00079:-00084:001447.0042:04649
04650:+00174:+00158:+00044:001447.0042:04650
04651:+00197:-00022:+00080:001447.0042:04651
04652:+00202:+00067:-00036:001447.0042:04652
04653:+00074:-00043:+00001:001447.0042:04653
04654:+00062:+00076:-00088:001447.0042:04654
04655:-00018:+00020:-00008:001447.0042:04655
04656:+00222:-00011:-00019:001447.0042:04656
04657:+00180:+00001:-00074:001447.0042:04657
04658:-00011:-00009:+00009:001447.0640:04658
04659:-00121:-00020:-00086:001447.0640:04659
04660:-00285:-00015:-00019:001447.0640:04660
04661:-00157:-00017:-00093:001447.0640:04661
04662:-00001:+00093:+00021:001447.0640:04662
04663:+00042:+00000:+00095:001447.0640:04663
04664:-00095:-00010:-00130:001447.0640:04664
04665:-00016:+00067:-00050:001447.0640:04665
04666:+00239:+00050:-00005:001447.0640:04666
04667:+00211:-00051:+00021:001447.0640:04667
04668:-00104:+00003:-00066:001447.0640:04668
04669:+00027:+00164:+00011:001447.0640:04669
04670:+00064:-00103:-00047:001447.0640:04670
04671:+00095:+00148:-00028:001447.0640:04671
04672:-00039:-00097:+00068:001448.3599:04672
04673:-00171:+00022:-00043:001448.3599:04673
04674:+00051:+00122:-00154:001448.3599:04674
04675:-00002:+00016:+00109:001448.3599:04675
04676:-00245:-00126:-00039:001448.3599:04676
04677:-00099:+00128:-00057:001448.3599:04677
04678:+00076:-00068:+00067:001448.3599:04678
04679:+00074:+00039:-00089:001448.3599:04679
04680:-00133:+00020:-00073:001448.3599:04680
04681:-00072:+00119:+00107:001448.3599:04681
04682:+00240:-00111:-00023:001448.3599:04682
04683:+00134:+00233:+00159:001448.3599:04683
04684:-00077:-00023:+00160:001448.3599:04684
04685:-00271:+00145:-00213:001448.3599:04685
04686:+00200:+00091:-00048:001445.2515:04686
04687:+00160:-00113:-00048:001445.2515:04687
04688:-00176:+00077:+00088:001445.2515:04688
04689:-00311:+00167:-00125:001445.2515:04689
04690:+00071:-00098:+00054:001445.2515:04690
04691:+00165:+00024:+00019:001445.2515:04691
04692:-00027:+00012:+00070:001445.2515:04692
04693:-00127:+00052:-00005:001445.2515:04693
04694:+00043:-00078:-00008:001445.2515:04694
04695:+00029:+00128:-00099:001445.2515:04695
04696:+00097:+00065:+00144:001445.2515:04696
04697:+00058:+00096:-00060:001445.2515:04697
04698:-00066:+00025:-00104:001445.2515:04698
04699:+00033:+00054:-00051:001445.2515:04699
04700:-00049:+00088:-00188:001448.6623:04700
04701:-00157:+00176:+00006:001448.6623:04701
04702:+00273:-00255:+00122:001448.6623:04702
04703:+00094:+00086:-00054:001448.6623:04703
04704:-00141:-00112:+00031:001448.6623:04704
04705:+00021:+00236:-00048:001448.6623:04705
04706:-00019:-00169:+00026:001448.6623:04706
04707:-00018:+00319:-00085:001448.6623:04707
04708:+00175:+00025:-00044:001448.6623:04708
04709:+00077:+00049:-00043:001448.6623:04709
04710:-00081:-00003:-00232:001448.6623:04710
04711:-00018:+00213:+00223:001448.6623:04711
04712:+00131:-00066:+00053:001448.6623:04712
04713:-00047:+00077:+00102:001448.6623:04713
04714:+00038:+00058:+00080:001441.4799:04714
04715:+00028:+00167:+00016:001441.4799:04715
04716:-00019:-00180:-00079:001441.4799:04716
04717:+00030:+00115:-00090:001441.4799:04717
04718:-00023:-00151:-00004:001441.4799:04718
04719:-00056:+00332:+00021:001441.4799:04719
04720:+00220:-00320:+00254:001441.4799:04720
04721:+00044:+00053:-00133:001441.4799:04721
04722:+00038:+00031:-00074:001441.4799:04722
04723:+00063:-00312:-00128:001441.4799:04723
04724:-00092:-00086:+00093:001441.4799:04724
04725:+00054:-00094:-00040:001441.4799:04725
04726:-00035:+00010:+00203:001441.4799:04726
04727:+00023:+00096:-00118:001441.4799:04727
04728:-00006:+00229:+00052:001426.8117:04728
04729:-00125:+00073:-00167:001426.8117:04729
04730:-00104:+00055:+00127:001426.8117:04730
04731:-00112:-00167:-00188:001426.8117:04731
04732:+00032:+00008:+00057:001426.8117:04732
04733:+00065:-00060:+00062:001426.8117:04733
04734:-00053:-00141:+00111:001426.8117:04734
04735:+00121:-00222:-00265:001426.8117:04735
04736:-00070:+00322:+00016:001426.8117:04736
04737:+00032:-00003:+00037:001426.8117:04737
04738:-00001:-00145:+00173:001426.8117:04738
04739:+00054:+00208:+00106:001426.8117:04739
04740:-00060:+00169:+00007:001426.8117:04740
04741:-00048:-00101:-00040:001426.8117:04741
04742:-00019:+00062:-00191:001402.7491:04742
04743:-00012:+00114:+00009:001402.7491:04743
04744:-00071:-00206:-00178:001402.7491:04744
04745:-00123:-00177:+00165:001402.7491:04745
04746:+00064:+00038:-00132:001402.7491:04746
04747:+00102:+00098:+00132:001402.7491:04747
04748:-00053:-00148:-00133:001402.7491:04748
04749:-00088:+00250:+00167:001402.7491:04749
04750:+00046:+00257:-00077:001402.7491:04750
04751:+00061:+00007:+00137:001402.7491:04751
04752:-00021:+00056:-00028:001402.7491:04752
04753:-00096:+00246:-00105:001402.7491:04753
04754:+00064:+00170:-00233:001402.7491:04754
04755:-00038:-00034:-00044:001402.7491:04755
04756:-00050:-00020:+00018:001390.9605:04756
04757:-00057:+00298:-00085:001390.9605:04757
04758:-00073:-00302:+00192:001390.9605:04758
04759:+00014:-00129:-00075:001390.9605:04759
04760:+00070:+00057:-00217:001390.9605:04760
04761:-00046:-00048:+00010:001390.9605:04761
04762:-00010:-00381:+00180:001390.9605:04762
04763:+00046:+00278:-00157:001390.9605:04763
04764:+00063:+00139:+00254:001390.9605:04764
04765:-00036:-00322:+00035:001390.9605:04765
04766:-00021:+00489:-00053:001390.9605:04766
04767:+00036:+00199:-00147:001390.9605:04767
04768:-00031:+00056:+00283:001390.9605:04768
04769:-00006:+00178:-00148:001390.9605:04769
04770:-00045:+00457:+00017:001390.9605:04770
04771:-00190:-00073:-00005:001383.5670:04771
04772:+00021:+00162:-00090:001383.5670:04772
04773:+00100:+00087:-00186:001383.5670:04773
04774:-00143:-00329:-00103:001383.5670:04774
04775:+00109:-00210:+00103:001383.5670:04775
04776:+00069:+00254:-00178:001383.5670:04776
04777:-00013:-00065:+00242:001383.5670:04777
04778:+00093:-00031:-00176:001383.5670:04778
04779:+00037:+00354:+00223:001383.5670:04779
04780:-00147:-00128:-00363:001383.5670:04780
04781:+00026:-00069:+00308:001383.5670:04781
04782:+00092:+00098:+00034:001383.5670:04782
04783:-00061:+00343:+00026:001383.5670:04783
04784:-00040:-00158:-00080:001383.5670:04784
04785:-00004:+00247:-00125:001388.5812:04785
04786:+00036:-00010:+00034:001388.5812:04786
04787:+00005:-00115:-00023:001388.5812:04787
04788:+00046:+00235:+00160:001388.5812:04788
04789:-00028:-00142:-00101:001388.5812:04789
04790:-00083:+00155:-00082:001388.5812:04790
04791:+00034:-00390:-00041:001388.5812:04791
04792:-00004:+00177:+00060:001388.5812:04792
04793:+00066:-00273:+00101:001388.5812:04793
04794:-00069:+00040:+00015:001388.5812:04794
04795:-00038:-00137:-00068:001388.5812:04795
04796:-00012:+00276:-00112:001388.5812:04796
04797:+00035:-00163:+00104:001388.5812:04797
04798:+00006:+00058:-00005:001388.5812:04798
04799:-00056:+00047:+00063:001388.5812:04799
04800:+00124:+00229:-00024:001397.2631:04800
04801:+00194:+00129:+00138:001397.2631:04801
04802:-00135:-00014:-00197:001397.2631:04802
04803:-00165:-00076:+00058:001397.2631:04803
04804:+00134:-00184:-00019:001397.2631:04804
04805:+00037:+00048:+00153:001397.2631:04805
04806:-00064:-00121:-00097:001397.2631:04806
04807:-00004:-00026:+00199:001397.2631:04807
04808:-00100:-00193:-00142:001397.2631:04808
04809:+00042:+00221:+00021:001397.2631:04809
04810:+00057:-00107:-00115:001397.2631:04810
04811:-00120:+00204:+00082:001397.2631:04811
04812:-00069:+00014:-00123:001397.2631:04812
04813:+00179:+00299:+00050:001397.2631:04813
04814:+00117:-00102:-00153:001402.4287:04814
04815:-00111:+00083:-00033:001402.4287:04815
04816:-00021:+00057:-00088:001402.4287:04816
04817:-00020:-00075:+00043:001402.4287:04817
04818:+00112:+00108:-00061:001402.4287:04818
04819:-00050:+00022:-00001:001402.4287:04819
04820:-00082:+00181:+00112:001402.4287:04820
04821:+00048:-00221:-00048:001402.4287:04821
04822:+00002:+00046:+00107:001402.4287:04822
04823:+00036:-00186:-00049:001402.4287:04823
04824:-00056:+00104:+00056:001402.4287:04824
04825:-00008:-00063:+00005:001402.4287:04825
04826:+00024:+00152:-00046:001402.4287:04826
04827:+00013:+00046:+00013:001402.4287:04827
04828:-00007:-00122:-00049:001405.9598:04828
04829:-00040:+00025:-00139:001405.9598:04829
04830:+00146:+00373:-00086:001405.9598:04830
04831:+00056:-00059:+00047:001405.9598:04831
04832:-00116:+00038:+00026:001405.9598:04832
04833:-00095:-00085:-00138:001405.9598:04833
04834:-00050:-00061:+00103:001405.9598:04834
04835:+00124:-00035:-00028:001405.9598:04835
04836:+00023:-00022:+00067:001405.9598:04836
04837:-00144:+00084:-00097:001405.9598:04837
04838:+00114:+00102:+00131:001405.9598:04838
04839:+00170:+00091:-00044:001405.9598:04839
04840:-00093:-00002:+00061:001405.9598:04840
04841:-00085:+00160:-00073:001405.9598:04841
04842:+00003:-00186:-00079:001413.3690:04842
04843:+00104:+00079:-00019:001413.3690:04843
04844:+00122:-00041:-00021:001413.3690:04844
04845:-00044:+00067:+00123:001413.3690:04845
04846:-00023:-00216:-00100:001413.3690:04846
04847:+00058:+00276:+00029:001413.3690:04847
04848:+00099:-00010:-00022:001413.3690:04848
04849:-00027:+00204:+00045:001413.3690:04849
04850:-00084:-00083:-00173:001413.3690:04850
04851:+00059:+00291:-00054:001413.3690:04851
04852:+00157:+00073:-00180:001413.3690:04852
04853:-00011:-00047:-00027:001413.3690:04853
04854:-00054:-00204:-00076:001413.3690:04854
04855:-00034:-00101:-00062:001413.3690:04855
04856:+00136:-00218:+00133:001415.4042:04856
04857:+00051:-00216:+00029:001415.4042:04857
04858:+00033:+00261:+00116:001415.4042:04858
04859:-00173:+00062:+00022:001415.4042:04859
04860:+00066:-00257:+00228:001415.4042:04860
04861:+00170:+00217:-00231:001415.4042:04861
04862:-00005:+00232:+00119:001415.4042:04862
04863:-00165:-00340:-00004:001415.4042:04863
04864:+00099:+00183:+00070:001415.4042:04864
04865:+00088:+00174:-00221:001415.4042:04865
04866:-00014:-00011:+00183:001415.4042:04866
04867:-00120:-00316:-00277:001415.4042:04867
04868:+00083:+00170:+00084:001415.4042:04868
04869:+00136:-00274:+00138:001415.4042:04869
04870:-00010:+00050:+00148:001415.4042:04870
04871:+00024:-00320:-00201:001410.7860:04871
04872:-00053:+00385:-00009:001410.7860:04872
04873:+00129:-00083:+00045:001410.7860:04873
04874:+00034:+00007:+00159:001410.7860:04874
04875:-00047:+00252:-00005:001410.7860:04875
04876:-00084:+00435:-00002:001410.7860:04876
04877:+00069:-00108:+00177:001410.7860:04877
04878:+00043:+00053:-00188:001410.7860:04878
04879:-00062:+00143:-00158:001410.7860:04879
04880:-00124:-00284:+00005:001410.7860:04880
04881:+00178:+00011:+00188:001410.7860:04881
04882:+00067:-00039:-00096:001410.7860:04882
04883:-00129:+00305:+00233:001410.7860:04883
04884:+00050:-00197:+00039:001410.7860:04884
04885:+00086:+00453:+00160:001411.7756:04885
04886:+00073:+00079:-00223:001411.7756:04886
04887:-00024:+00156:+00251:001411.7756:04887
04888:-00079:-00139:-00248:001411.7756:04888
04889:+00095:+00183:+00077:001411.7756:04889
04890:+00104:+00109:-00072:001411.7756:04890
04891:-00028:-00107:+00010:001411.7756:04891
04892:-00093:-00016:-00314:001411.7756:04892
04893:-00042:-00020:+00038:001411.7756:04893
04894:+00115:-00071:+00118:001411.7756:04894
04895:+00017:+00073:-00063:001411.7756:04895
04896:-00069:+00225:+00054:001411.7756:04896
04897:-00104:-00007:+00026:001411.7756:04897
04898:+00072:-00076:-00010:001411.7756:04898
04899:+00038:+00056:-00215:001410.5781:04899
04900:-00065:+00066:+00138:001410.5781:04900
04901:-00075:+00045:+00049:001410.5781:04901
04902:-00037:+00085:+00059:001410.5781:04902
04903:+00123:+00021:-00137:001410.5781:04903
04904:+00009:+00007:+00072:001410.5781:04904
04905:-00105:-00286:-00253:001410.5781:04905
04906:+00064:+00173:+00092:001410.5781:04906
04907:+00106:-00135:-00062:001410.5781:04907
04908:-00018:-00017:+00170:001410.5781:04908
04909:+00023:-00148:-00259:001410.5781:04909
04910:-00109:+00114:+00233:001410.5781:04910
04911:+00047:-00102:-00074:001410.5781:04911
04912:+00058:+00078:+00178:001410.5781:04912
04913:-00073:+00211:-00128:001405.9633:04913
04914:-00026:+00029:+00175:001405.9633:04914
04915:+00029:+00148:+00003:001405.9633:04915
04916:+00025:-00026:+00098:001405.9633:04916
04917:-00087:+00081:-00079:001405.9633:04917
04918:-00084:-00038:-00175:001405.9633:04918
04919:+00057:+00113:+00077:001405.9633:04919
04920:+00141:+00058:+00009:001405.9633:04920
04921:-00096:+00041:+00084:001405.9633:04921
04922:-00040:-00116:-00042:001405.9633:04922
04923:-00014:-00003:-00052:001405.9633:04923
04924:-00005:+00021:-00074:001405.9633:04924
04925:-00048:+00169:+00044:001405.9633:04925
04926:-00061:+00145:-00113:001405.9633:04926
04927:-00088:+00183:+00067:001403.6806:04927
04928:+00002:-00139:-00040:001403.6806:04928
04929:+00008:+00044:-00011:001403.6806:04929
04930:-00085:+00118:-00075:001403.6806:04930
04931:-00060:-00156:+00089:001403.6806:04931
04932:+00169:+00079:+00018:001403.6806:04932
04933:-00016:-00042:-00100:001403.6806:04933
04934:-00047:+00168:-00017:001403.6806:04934
04935:-00133:-00259:-00052:001403.6806:04935
04936:+00099:+00040:+00040:001403.6806:04936
04937:+00258:+00077:-00053:001403.6806:04937
04938:-00174:+00084:+00086:001403.6806:04938
04939:-00210:-00031:-00032:001403.6806:04939
04940:+00092:+00170:+00038:001403.6806:04940
04941:+00059:+00166:-00153:001403.6806:04941
04942:-00090:-00040:+00142:001394.5545:04942
04943:-00120:+00039:-00078:001394.5545:04943
04944:+00018:+00063:+00024:001394.5545:04944
04945:+00139:+00019:+00018:001394.5545:04945
04946:+00045:-00085:-00048:001394.5545:04946
04947:-00086:-00043:-00069:001394.5545:04947
04948:-00042:+00060:-00091:001394.5545:04948
04949:+00180:+00103:+00165:001394.5545:04949
04950:+00120:-00051:+00058:001394.5545:04950
04951:-00148:+00161:+00064:001394.5545:04951
04952:-00021:+00234:-00044:001394.5545:04952
04953:+00098:-00047:+00172:001394.5545:04953
04954:+00069:-00013:-00137:001394.5545:04954
04955:-00108:+00253:+00139:001394.5545:04955
04956:-00180:-00382:-00117:001394.9245:04956
04957:+00065:-00080:+00164:001394.9245:04957
04958:+00224:+00317:-00155:001394.9245:04958
04959:-00033:-00119:+00040:001394.9245:04959
04960:-00243:-00383:-00416:001394.9245:04960
04961:-00127:+00543:+00248:001394.9245:04961
04962:+00247:-00383:+00169:001394.9245:04962
04963:+00002:-00210:+00053:001394.9245:04963
04964:+00005:+00430:+00028:001394.9245:04964
04965:-00103:+00491:+00018:001394.9245:04965
04966:+00211:+00113:+00050:001394.9245:04966
04967:+00131:+00103:-00258:001394.9245:04967
04968:-00029:+00463:+00014:001394.9245:04968
04969:-00219:+00543:-00073:001394.9245:04969
04970:-00010:-00115:+00100:001400.5073:04970
04971:+00211:+00166:-00215:001400.5073:04971
04972:+00011:-00005:+00034:001400.5073:04972
04973:-00156:-00335:-00170:001400.5073:04973
04974:-00002:-00038:+00144:001400.5073:04974
04975:+00137:-00044:+00061:001400.5073:04975
04976:+00057:+00002:+00125:001400.5073:04976
04977:+00002:-00366:-00105:001400.5073:04977
04978:-00116:+00341:-00085:001400.5073:04978
04979:+00048:-00345:+00092:001400.5073:04979
04980:+00121:+00092:+00044:001400.5073:04980
04981:+00123:+00138:+00015:001400.5073:04981
04982:-00182:+00207:-00056:001400.5073:04982
04983:-00086:-00006:+00149:001400.5073:04983
04984:+00144:+00102:-00060:001400.5073:04984
04985:-00018:+00076:-00011:001402.5375:04985
04986:-00136:-00147:-00175:001402.5375:04986
04987:-00087:-00042:+00135:001402.5375:04987
04988:+00057:-00019:-00023:001402.5375:04988
04989:+00149:+00109:+00015:001402.5375:04989
04990:-00043:-00228:-00018:001402.5375:04990
04991:-00037:+00125:+00011:001402.5375:04991
04992:+00004:-00090:+00030:001402.5375:04992
04993:+00066:+00109:+00122:001402.5375:04993
04994:+00036:+00011:+00033:001402.5375:04994
04995:-00116:+00095:+00045:001402.5375:04995
04996:-00020:-00029:-00064:001402.5375:04996
04997:+00144:+00022:+00124:001402.5375:04997
04998:-00081:+00156:-00115:001402.5375:04998
04999:-00121:-00083:+00131:001410.8358:04999
05000:+00062:+00131:-00077:001410.8358:05000
05001:+00091:-00014:+00074:001410.8358:05001
05002:-00007:-00118:-00225:001410.8358:05002
05003:-00142:-00116:+00083:001410.8358:05003
05004:+00038:-00003:-00034:001410.8358:05004
05005:+00108:+00083:-00049:001410.8358:05005
05006:+00008:-00016:+00093:001410.8358:05006
05007:-00078:-00032:-00007:001410.8358:05007
05008:-00024:+00047:+00018:001410.8358:05008
05009:+00105:+00107:-00028:001410.8358:05009
05010:+00066:+00001:+00140:001410.8358:05010
05011:-00041:+00159:-00122:001410.8358:05011
05012:-00015:+00000:+00032:001410.8358:05012
05013:+00009:+00116:-00058:001419.9633:05013
05014:+00078:-00118:-00001:001419.9633:05014
05015:+00064:+00046:-00082:001419.9633:05015
05016:-00010:+00006:+00051:001419.9633:05016
05017:-00007:+00076:+00059:001419.9633:05017
05018:+00114:+00136:-00083:001419.9633:05018
05019:-00028:+00238:-00053:001419.9633:05019
05020:-00018:+00073:+00084:001419.9633:05020
05021:+00058:+00038:+00067:001419.9633:05021
05022:-00040:+00043:-00093:001419.9633:05022
05023:+00081:+00104:+00133:001419.9633:05023
05024:+00149:+00011:+00134:001419.9633:05024
05025:-00132:-00017:-00053:001419.9633:05025
05026:-00051:+00056:+00021:001419.9633:05026
05027:+00111:-00043:+00080:001426.8919:05027
05028:-00154:+00086:-00096:001426.8919:05028
05029:-00127:+00106:+00176:001426.8919:05029
05030:+00151:+00061:+00106:001426.8919:05030
05031:+00049:+00128:-00103:001426.8919:05031
05032:-00038:-00006:+00119:001426.8919:05032
05033:-00063:+00163:-00192:001426.8919:05033
05034:-00038:+00035:+00117:001426.8919:05034
05035:+00185:+00095:-00096:001426.8919:05035
05036:-00116:-00095:+00112:001426.8919:05036
05037:-00179:+00280:-00155:001426.8919:05037
05038:+00071:-00148:+00173:001426.8919:05038
05039:+00134:+00096:+00005:001426.8919:05039
05040:+00067:+00067:-00040:001426.8919:05040
05041:-00120:+00020:-00079:001431.9830:05041
05042:+00050:-00124:+00146:001431.9830:05042
05043:+00024:+00020:-00139:001431.9830:05043
05044:+00127:-00012:+00239:001431.9830:05044
05045:-00033:+00138:-00166:001431.9830:05045
05046:-00189:+00248:-00059:001431.9830:05046
05047:+00276:+00141:-00006:001431.9830:05047
05048:+00222:+00125:+00043:001431.9830:05048
05049:-00223:+00037:-00268:001431.9830:05049
05050:+00013:-00244:+00209:001431.9830:05050
05051:+00159:+00012:-00077:001431.9830:05051
05052:+00203:+00061:+00257:001431.9830:05052
05053:-00297:+00394:-00258:001431.9830:05053
05054:-00217:+00301:+00059:001431.9830:05054
05055:+00253:+00276:-00213:001431.5102:05055
05056:+00282:-00287:+00135:001431.5102:05056
05057:-00168:-00080:-00358:001431.5102:05057
05058:+00003:-00209:+00412:001431.5102:05058
05059:+00104:-00179:-00240:001431.5102:05059
05060:+00142:+00120:+00391:001431.5102:05060
05061:-00184:+00005:-00259:001431.5102:05061
05062:-00193:+00477:+00033:001431.5102:05062
05063:+00142:+00133:-00197:001431.5102:05063
05064:+00256:+00003:+00442:001431.5102:05064
05065:-00105:-00218:-00468:001431.5102:05065
05066:-00160:+00460:+00260:001431.5102:05066
05067:+00170:-00450:-00248:001431.5102:05067
05068:+00149:+00170:+00019:001431.5102:05068
05069:-00194:-00034:-00536:001428.5664:05069
05070:-00282:+00147:+00248:001428.5664:05070
05071:+00028:-00190:+00137:001428.5664:05071
05072:+00086:-00059:+00107:001428.5664:05072
05073:+00056:+00239:+00283:001428.5664:05073
05074:-00131:+00119:+00081:001428.5664:05074
05075:-00059:-00302:+00103:001428.5664:05075
05076:+00200:+00163:-00232:001428.5664:05076
05077:-00050:-00068:+00200:001428.5664:05077
05078:-00238:-00078:-00023:001428.5664:05078
05079:+00018:-00052:+00253:001428.5664:05079
05080:+00101:+00064:-00072:001428.5664:05080
05081:+00027:-00006:+00038:001428.5664:05081
05082:-00283:-00092:-00211:001428.5664:05082
05083:-00220:+00109:+00176:001418.9058:05083
05084:+00062:-00074:-00075:001418.9058:05084
05085:-00006:+00107:+00104:001418.9058:05085
05086:-00116:-00086:-00160:001418.9058:05086
05087:-00153:+00155:+00002:001418.9058:05087
05088:+00071:-00052:-00023:001418.9058:05088
05089:+00134:+00006:+00081:001418.9058:05089
05090:-00083:+00047:-00201:001418.9058:05090
05091:+00076:+00062:+00153:001418.9058:05091
05092:+00159:+00023:-00009:001418.9058:05092
05093:-00010:+00038:+00077:001418.9058:05093
05094:-00064:+00075:-00196:001418.9058:05094
05095:-00142:+00015:-00097:001418.9058:05095
05096:-00066:+00084:-00105:001418.9058:05096
05097:-00088:+00000:+00112:001419.9019:05097
05098:+00003:+00065:+00024:001419.9019:05098
05099:-00063:-00172:-00067:001419.9019:05099
05100:-00051:+00301:-00169:001419.9019:05100
05101:-00044:+00073:+00061:001419.9019:05101
05102:-00021:-00061:+00126:001419.9019:05102
05103:+00043:+00181:-00193:001419.9019:05103
05104:-00186:-00014:+00010:001419.9019:05104
05105:-00006:-00139:-00045:001419.9019:05105
05106:+00306:+00027:+00048:001419.9019:05106
05107:+00122:-00051:+00073:001419.9019:05107
05108:-00091:-00052:-00219:001419.9019:05108
05109:-00219:+00123:+00049:001419.9019:05109
05110:+00221:-00083:-00009:001419.9019:05110
05111:+00105:+00133:-00061:001426.8387:05111
05112:-00114:+00169:-00095:001426.8387:05112
05113:-00086:-00036:+00017:001426.8387:05113
05114:-00059:+00027:+00037:001426.8387:05114
05115:+00111:-00057:+00019:001426.8387:05115
05116:+00094:-00005:-00133:001426.8387:05116
05117:-00060:-00028:+00028:001426.8387:05117
05118:-00110:-00063:-00052:001426.8387:05118
05119:+00001:+00083:-00086:001426.8387:05119
05120:+00078:+00055:+00034:001426.8387:05120
05121:+00012:-00054:+00165:001426.8387:05121
05122:-00013:+00015:+00081:001426.8387:05122
05123:+00077:+00092:+00087:001426.8387:05123
05124:+00069:+00047:-00026:001426.8387:05124
05125:-00003:+00167:-00180:001433.5943:05125
05126:-00090:-00066:+00051:001433.5943:05126
05127:-00099:+00094:-00019:001433.5943:05127
05128:+00166:-00100:+00091:001433.5943:05128
05129:+00179:+00216:-00198:001433.5943:05129
05130:-00023:-00001:+00102:001433.5943:05130
05131:+00003:+00084:-00009:001433.5943:05131
05132:+00183:-00067:-00054:001433.5943:05132
05133:+00277:+00158:-00111:001433.5943:05133
05134:-00030:-00029:+00049:001433.5943:05134
05135:-00249:-00020:-00057:001433.5943:05135
05136:+00039:-00017:+00127:001433.5943:05136
05137:+00000:+00151:-00199:001433.5943:05137
05138:-00108:+00175:-00103:001433.5943:05138
05139:-00049:+00003:-00028:001441.5384:05139
05140:+00085:-00139:+00107:001441.5384:05140
05141:+00055:+00019:-00171:001441.5384:05141
05142:-00070:-00041:+00055:001441.5384:05142
05143:-00169:+00090:+00013:001441.5384:05143
05144:+00025:+00082:-00052:001441.5384:05144
05145:+00103:+00031:-00083:001441.5384:05145
05146:+00124:+00162:+00122:001441.5384:05146
05147:-00028:-00077:-00007:001441.5384:05147
05148:+00133:+00130:+00039:001441.5384:05148
05149:+00192:-00051:+00102:001441.5384:05149
05150:-00045:+00081:-00156:001441.5384:05150
05151:-00137:-00073:-00020:001441.5384:05151
05152:-00062:+00033:+00043:001441.5384:05152
05153:-00011:-00153:+00071:001441.9111:05153
05154:+00017:+00072:-00143:001441.9111:05154
05155:-00122:-00072:+00094:001441.9111:05155
05156:+00047:+00141:-00055:001441.9111:05156
05157:+00157:+00028:+00038:001441.9111:05157
05158:+00106:+00072:-00115:001441.9111:05158
05159:-00097:-00076:-00077:001441.9111:05159
05160:-00057:+00025:-00013:001441.9111:05160
05161:+00118:-00027:-00046:001441.9111:05161
05162:+00077:+00253:-00224:001441.9111:05162
05163:-00042:+00091:-00022:001441.9111:05163
05164:+00018:-00090:+00052:001441.9111:05164
05165:+00084:+00200:-00003:001441.9111:05165
05166:+00119:+00017:+00004:001441.9111:05166
05167:-00259:+00025:-00135:001441.9945:05167
05168:-00330:-00038:+00006:001441.9945:05168
05169:+00173:+00110:+00114:001441.9945:05169
05170:+00170:+00060:-00129:001441.9945:05170
05171:-00342:+00181:-00221:001441.9945:05171
05172:-00068:-00023:+00163:001441.9945:05172
05173:+00204:+00013:+00002:001441.9945:05173
05174:+00085:-00055:-00029:001441.9945:05174
05175:-00171:+00098:-00066:001441.9945:05175
05176:-00189:-00075:+00092:001441.9945:05176
05177:+00186:+00129:+00024:001441.9945:05177
05178:+00140:-00003:+00144:001441.9945:05178
05179:+00095:+00063:+00076:001441.9945:05179
05180:+00040:+00139:+00020:001443.2156:05180
05181:-00019:+00083:-00068:001443.2156:05181
05182:+00013:+00044:-00123:001443.2156:05182
05183:+00133:+00146:+00141:001443.2156:05183
05184:-00004:-00064:-00045:001443.2156:05184
05185:+00002:+00197:+00128:001443.2156:05185
05186:+00062:+00128:-00012:001443.2156:05186
05187:-00035:-00022:+00057:001443.2156:05187
05188:+00011:+00160:-00159:001443.2156:05188
05189:+00012:-00026:+00060:001443.2156:05189
05190:-00108:-00144:-00089:001443.2156:05190
05191:+00015:-00237:+00163:001443.2156:05191
05192:+00026:+00157:-00127:001443.2156:05192
05193:+00075:+00253:+00270:001443.2156:05193
05194:+00052:-00052:-00138:001428.5275:05194
05195:+00019:+00251:+00168:001428.5275:05195
05196:+00039:+00410:-00234:001428.5275:05196
05197:+00111:+00095:+00304:001428.5275:05197
05198:-00008:-00154:-00262:001428.5275:05198
05199:+00012:+00020:-00085:001428.5275:05199
05200:+00115:+00089:-00325:001428.5275:05200
05201:-00011:-00065:-00072:001428.5275:05201
05202:-00176:-00137:-00330:001428.5275:05202
05203:-00041:+00202:-00167:001428.5275:05203
05204:+00034:+00142:+00320:001428.5275:05204
05205:-00019:+00030:+00156:001428.5275:05205
05206:+00150:+00246:+00051:001428.5275:05206
05207:-00068:+00338:-00006:001428.5275:05207
05208:-00084:+00115:+00405:001428.5275:05208
05209:+00243:+00023:-00388:001398.0834:05209
05210:+00189:+00254:+00282:001398.0834:05210
05211:-00199:+00357:+00110:001398.0834:05211
05212:-00081:-00113:-00123:001398.0834:05212
05213:+00210:+00093:-00387:001398.0834:05213
05214:-00031:+00013:+00319:001398.0834:05214
05215:-00131:-00268:-00335:001398.0834:05215
05216:-00068:-00108:+00019:001398.0834:05216
05217:+00062:+00114:+00328:001398.0834:05217
05218:-00009:-00090:+00060:001398.0834:05218
05219:+00125:-00191:-00351:001398.0834:05219
05220:-00138:+00198:+00153:001398.0834:05220
05221:+00097:-00047:+00463:001398.0834:05221
05222:+00152:+00119:+00171:001398.0834:05222
05223:+00139:+00281:+00283:001376.9873:05223
05224:-00088:+00151:+00115:001376.9873:05224
05225:-00169:-00063:-00076:001376.9873:05225
05226:+00092:+00155:-00386:001376.9873:05226
05227:+00109:+00279:+00151:001376.9873:05227
05228:-00082:-00309:-00265:001376.9873:05228
05229:-00203:+00292:-00081:001376.9873:05229
05230:-00008:+00083:-00356:001376.9873:05230
05231:+00092:-00052:+00076:001376.9873:05231
05232:-00063:-00161:-00147:001376.9873:05232
05233:-00156:-00098:+00030:001376.9873:05233
05234:-00011:-00196:+00134:001376.9873:05234
05235:+00119:+00002:+00018:001376.9873:05235
05236:+00056:-00015:+00158:001376.9873:05236
05237:-00132:-00143:-00158:001376.9873:05237
05238:-00117:-00128:+00010:001365.2727:05238
05239:+00001:-00005:-00054:001365.2727:05239
05240:+00004:+00035:+00158:001365.2727:05240
05241:+00009:+00198:-00145:001365.2727:05241
05242:-00051:+00382:-00021:001365.2727:05242
05243:-00043:-00197:-00060:001365.2727:05243
05244:-00041:+00209:-00157:001365.2727:05244
05245:+00026:+00055:+00047:001365.2727:05245
05246:-00068:+00096:+00032:001365.2727:05246
05247:-00042:+00162:+00048:001365.2727:05247
05248:+00082:+00129:-00139:001365.2727:05248
05249:+00057:+00044:+00069:001365.2727:05249
05250:+00059:+00008:-00136:001365.2727:05250
05251:-00092:+00211:-00112:001365.2727:05251
05252:-00194:-00039:+00002:001377.8654:05252
05253:+00051:+00161:-00044:001377.8654:05253
05254:-00025:-00141:-00067:001377.8654:05254
05255:-00127:+00098:-00083:001377.8654:05255
05256:-00023:-00112:+00142:001377.8654:05256
05257:-00043:+00041:-00041:001377.8654:05257
05258:-00071:+00010:+00101:001377.8654:05258
05259:+00041:+00025:+00052:001377.8654:05259
05260:+00044:+00072:+00024:001377.8654:05260
05261:-00017:+00011:-00054:001377.8654:05261
05262:-00007:+00030:+00048:001377.8654:05262
05263:+00012:+00029:+00009:001377.8654:05263
05264:+00023:+00127:-00026:001377.8654:05264
05265:-00086:-00034:+00032:001377.8654:05265
05266:-00044:+00087:+00055:001377.8654:05266
05267:-00079:-00067:-00117:001395.8863:05267
05268:+00043:+00162:+00032:001395.8863:05268
05269:-00021:-00121:-00118:001395.8863:05269
05270:-00091:+00111:+00129:001395.8863:05270
05271:-00042:-00039:-00190:001395.8863:05271
05272:-00039:+00089:+00007:001395.8863:05272
05273:-00005:-00031:-00100:001395.8863:05273
05274:+00078:+00000:-00110:001395.8863:05274
05275:-00029:-00067:-00120:001395.8863:05275
05276:-00010:+00126:+00066:001395.8863:05276
05277:+00091:+00027:+00043:001395.8863:05277
05278:-00129:+00006:+00068:001395.8863:05278
05279:+00075:+00125:-00083:001395.8863:05279
05280:-00053:-00056:-00265:001395.8863:05280
05281:-00081:+00295:-00005:001410.6860:05281
05282:+00000:-00016:-00175:001410.6860:05282
05283:-00019:+00085:+00094:001410.6860:05283
05284:-00092:-00024:-00072:001410.6860:05284
05285:+00069:+00160:+00137:001410.6860:05285
05286:+00040:+00124:-00163:001410.6860:05286
05287:+00044:-00041:+00131:001410.6860:05287
05288:-00051:+00020:-00182:001410.6860:05288
05289:-00035:+00230:+00156:001410.6860:05289
05290:-00005:-00066:-00134:001410.6860:05290
05291:+00079:+00020:+00066:001410.6860:05291
05292:-00039:-00009:-00117:001410.6860:05292
05293:-00050:-00048:+00044:001410.6860:05293
05294:+00027:-00054:+00016:001410.6860:05294
05295:+00083:+00182:+00067:001417.3380:05295
05296:-00041:-00040:+00096:001417.3380:05296
05297:-00135:-00058:-00117:001417.3380:05297
05298:-00079:+00276:+00046:001417.3380:05298
05299:+00099:+00027:-00091:001417.3380:05299
05300:-00005:+00046:+00161:001417.3380:05300
05301:-00002:-00219:-00216:001417.3380:05301
05302:+00145:+00058:+00157:001417.3380:05302
05303:-00030:+00162:-00145:001417.3380:05303
05304:-00071:+00118:+00086:001417.3380:05304
05305:-00027:-00197:-00225:001417.3380:05305
05306:+00086:+00019:+00254:001417.3380:05306
05307:+00037:-00176:+00033:001417.3380:05307
05308:-00094:+00317:+00196:001417.3380:05308
05309:+00120:-00150:-00315:001423.2340:05309
05310:+00090:+00425:-00024:001423.2340:05310
05311:-00129:-00085:-00084:001423.2340:05311
05312:-00125:+00244:-00189:001423.2340:05312
05313:+00074:-00161:-00049:001423.2340:05313
05314:-00021:+00420:-00109:001423.2340:05314
05315:-00010:-00321:+00388:001423.2340:05315
05316:-00013:+00164:-00169:001423.2340:05316
05317:+00012:+00025:-00154:001423.2340:05317
05318:+00050:+00223:-00101:001423.2340:05318
05319:+00084:-00158:+00128:001423.2340:05319
05320:-00045:+00199:-00225:001423.2340:05320
05321:+00084:+00077:+00143:001423.2340:05321
05322:+00028:+00214:+00010:001423.2340:05322
05323:+00047:+00194:+00026:001423.6357:05323
05324:+00005:-00021:-00155:001423.6357:05324
05325:-00026:+00148:+00093:001423.6357:05325
05326:-00050:-00276:-00118:001423.6357:05326
05327:+00177:-00023:+00207:001423.6357:05327
05328:+00183:-00137:-00171:001423.6357:05328
05329:-00161:+00182:+00050:001423.6357:05329
05330:+00017:-00258:-00065:001423.6357:05330
05331:+00056:+00366:-00060:001423.6357:05331
05332:-00020:-00236:+00037:001423.6357:05332
05333:-00045:+00196:+00041:001423.6357:05333
05334:-00032:-00058:+00080:001423.6357:05334
05335:+00064:+00250:-00032:001423.6357:05335
05336:+00124:+00003:-00058:001423.6357:05336
05337:-00057:+00191:-00088:001423.8428:05337
05338:+00028:-00056:+00005:001423.8428:05338
05339:+00074:+00003:-00103:001423.8428:05339
05340:-00006:-00213:+00219:001423.8428:05340
05341:-00106:-00012:-00143:001423.8428:05341
05342:-00041:+00126:+00102:001423.8428:05342
05343:+00131:+00119:+00035:001423.8428:05343
05344:+00098:-00168:+00072:001423.8428:05344
05345:-00026:+00140:-00082:001423.8428:05345
05346:+00067:+00011:+00171:001423.8428:05346
05347:+00030:-00106:+00008:001423.8428:05347
05348:-00058:+00057:-00074:001423.8428:05348
05349:+00006:+00228:-00019:001423.8428:05349
05350:+00027:-00056:+00011:001423.8428:05350
05351:-00041:-00108:-00060:001428.2392:05351
05352:+00012:+00051:-00049:001428.2392:05352
05353:+00039:-00105:-00037:001428.2392:05353
05354:+00084:+00018:+00091:001428.2392:05354
05355:+00097:-00007:-00035:001428.2392:05355
05356:-00082:+00252:+00052:001428.2392:05356
05357:-00023:+00045:-00123:001428.2392:05357
05358:+00073:+00148:+00142:001428.2392:05358
05359:+00015:+00010:-00235:001428.2392:05359
05360:-00045:+00257:-00024:001428.2392:05360
05361:+00011:-00113:+00042:001428.2392:05361
05362:+00044:+00073:+00093:001428.2392:05362
05363:-00004:-00014:-00171:001428.2392:05363
05364:-00028:-00041:+00070:001428.2392:05364
05365:-00001:-00054:+00053:001428.5980:05365
05366:+00061:-00091:+00085:001428.5980:05366
05367:+00016:+00095:+00015:001428.5980:05367
05368:-00033:+00148:+00058:001428.5980:05368
05369:+00065:+00027:+00046:001428.5980:05369
05370:+00045:+00079:-00046:001428.5980:05370
05371:-00037:+00068:+00037:001428.5980:05371
05372:-00123:-00179:-00106:001428.5980:05372
05373:+00029:+00151:-00007:001428.5980:05373
05374:-00013:+00006:+00035:001428.5980:05374
05375:+00020:+00078:+00060:001428.5980:05375
05376:-00171:-00090:-00153:001428.5980:05376
05377:-00017:+00200:+00153:001428.5980:05377
05378:+00142:-00105:-00178:001428.5980:05378
05379:+00005:-00004:+00141:001427.0799:05379
05380:-00093:-00086:-00228:001427.0799:05380
05381:+00170:+00084:+00218:001427.0799:05381
05382:+00189:-00001:-00223:001427.0799:05382
05383:-00031:+00162:-00100:001427.0799:05383
05384:-00131:-00157:-00281:001427.0799:05384
05385:-00080:+00249:+00162:001427.0799:05385
05386:+00137:-00046:-00068:001427.0799:05386
05387:-00094:-00066:+00155:001427.0799:05387
05388:-00027:+00161:+00032:001427.0799:05388
05389:-00069:+00274:+00044:001427.0799:05389
05390:+00138:-00167:-00040:001427.0799:05390
05391:-00004:+00092:-00114:001427.0799:05391
05392:-00034:+00181:-00070:001427.0799:05392
05393:-00045:+00114:+00105:001429.8736:05393
05394:+00084:+00042:+00086:001429.8736:05394
05395:+00024:+00072:-00143:001429.8736:05395
05396:-00005:+00104:+00009:001429.8736:05396
05397:-00072:-00202:-00056:001429.8736:05397
05398:-00010:+00125:+00027:001429.8736:05398
05399:+00024:-00182:+00068:001429.8736:05399
05400:-00061:+00223:-00001:001429.8736:05400
05401:+00018:-00171:-00022:001429.8736:05401
05402:-00084:-00025:-00023:001429.8736:05402
05403:+00037:-00126:+00023:001429.8736:05403
05404:+00052:-00145:+00088:001429.8736:05404
05405:-00082:-00076:-00036:001429.8736:05405
05406:+00006:+00326:+00023:001429.8736:05406
05407:+00141:+00096:-00170:001431.8817:05407
05408:-00157:-00039:-00061:001431.8817:05408
05409:+00125:-00153:+00033:001431.8817:05409
05410:-00081:-00038:-00198:001431.8817:05410
05411:-00020:-00144:+00118:001431.8817:05411
05412:+00040:+00355:+00049:001431.8817:05412
05413:-00018:+00065:+00135:001431.8817:05413
05414:-00088:+00365:-00103:001431.8817:05414
05415:+00110:+00063:-00011:001431.8817:05415
05416:-00057:+00038:-00130:001431.8817:05416
05417:-00017:+00125:-00072:001431.8817:05417
05418:-00140:-00141:-00188:001431.8817:05418
05419:+00087:+00085:+00192:001431.8817:05419
05420:+00075:+00111:-00088:001431.8817:05420
05421:-00017:+00204:+00192:001428.6621:05421
05422:-00118:-00059:-00170:001428.6621:05422
05423:-00040:-00120:+00136:001428.6621:05423
05424:+00094:+00012:-00169:001428.6621:05424
05425:-00002:+00145:+00159:001428.6621:05425
05426:-00116:-00052:-00003:001428.6621:05426
05427:+00031:+00241:+00120:001428.6621:05427
05428:+00147:-00006:-00168:001428.6621:05428
05429:+00013:+00087:+00066:001428.6621:05429
05430:-00138:-00208:-00268:001428.6621:05430
05431:-00092:+00256:+00081:001428.6621:05431
05432:+00096:-00177:-00048:001428.6621:05432
05433:+00037:+00024:+00146:001428.6621:05433
05434:-00006:+00084:-00202:001428.6621:05434
05435:-00095:+00216:+00134:001429.8051:05435
05436:+00140:-00099:-00126:001429.8051:05436
05437:+00071:+00145:+00017:001429.8051:05437
05438:-00073:+00165:-00065:001429.8051:05438
05439:-00067:+00068:+00112:001429.8051:05439
05440:+00014:+00173:-00072:001429.8051:05440
05441:+00031:-00024:+00096:001429.8051:05441
05442:-00071:+00018:-00203:001429.8051:05442
05443:-00102:-00003:+00031:001429.8051:05443
05444:+00116:-00018:+00019:001429.8051:05444
05445:+00078:+00054:+00090:001429.8051:05445
05446:-00040:+00050:+00039:001429.8051:05446
05447:-00040:-00085:+00034:001429.8051:05447
05448:+00027:+00052:+00108:001429.8051:05448
05449:-00044:+00037:-00072:001422.0223:05449
05450:-00057:+00167:-00007:001422.0223:05450
05451:-00075:+00044:-00177:001422.0223:05451
05452:+00094:+00123:+00117:001422.0223:05452
05453:+00057:+00019:-00144:001422.0223:05453
05454:-00045:+00077:+00146:001422.0223:05454
05455:-00097:-00134:-00170:001422.0223:05455
05456:+00017:+00135:+00062:001422.0223:05456
05457:+00128:+00035:-00066:001422.0223:05457
05458:-00034:-00065:+00197:001422.0223:05458
05459:+00057:+00280:-00080:001422.0223:05459
05460:+00072:+00023:+00206:001422.0223:05460
05461:-00021:+00012:-00111:001422.0223:05461
05462:+00069:+00091:-00047:001422.0223:05462
05463:-00050:+00028:-00072:001423.7733:05463
05464:-00083:-00041:+00048:001423.7733:05464
05465:+00054:+00111:-00022:001423.7733:05465
05466:-00225:-00110:+00016:001423.7733:05466
05467:-00132:+00162:+00067:001423.7733:05467
05468:-00102:-00032:-00157:001423.7733:05468
05469:-00151:+00068:+00028:001423.7733:05469
05470:+00038:-00119:-00104:001423.7733:05470
05471:+00040:+00159:+00131:001423.7733:05471
05472:+00056:-00118:-00193:001423.7733:05472
05473:-00088:+00027:+00020:001423.7733:05473
05474:+00125:+00042:-00178:001423.7733:05474
05475:+00157:-00008:-00081:001423.7733:05475
05476:-00082:-00205:-00051:001423.7733:05476
05477:+00026:-00046:+00158:001419.8333:05477
05478:+00038:-00103:+00047:001419.8333:05478
05479:+00012:+00065:+00097:001419.8333:05479
05480:+00122:-00161:-00109:001419.8333:05480
05481:-00271:+00259:-00193:001419.8333:05481
05482:+00126:+00087:+00044:001419.8333:05482
05483:+00191:+00073:+00105:001419.8333:05483
05484:-00045:-00136:+00107:001419.8333:05484
05485:-00067:+00326:-00129:001419.8333:05485
05486:+00052:-00228:+00303:001419.8333:05486
05487:+00066:-00071:-00139:001419.8333:05487
05488:+00141:+00018:+00177:001419.8333:05488
05489:-00108:-00256:-00242:001419.8333:05489
05490:-00038:+00106:+00183:001419.8333:05490
05491:+00208:-00156:-00183:001420.2393:05491
05492:-00010:+00072:+00110:001420.2393:05492
05493:-00170:-00091:-00196:001420.2393:05493
05494:-00045:+00088:-00001:001420.2393:05494
05495:-00020:-00131:+00078:001420.2393:05495
05496:+00096:+00113:+00172:001420.2393:05496
05497:-00030:-00209:-00053:001420.2393:05497
05498:-00103:+00029:-00021:001420.2393:05498
05499:+00105:-00014:-00117:001420.2393:05499
05500:+00025:+00018:-00069:001420.2393:05500
05501:-00071:+00040:+00032:001420.2393:05501
05502:-00064:-00094:+00059:001420.2393:05502
05503:+00108:-00014:+00006:001420.2393:05503
05504:+00148:-00010:-00170:001420.2393:05504
05505:-00005:+00119:+00117:001426.9895:05505
05506:-00145:-00078:+00018:001426.9895:05506
05507:+00025:+00036:+00126:001426.9895:05507
05508:+00171:+00037:+00037:001426.9895:05508
05509:-00094:+00234:-00081:001426.9895:05509
05510:-00142:-00084:-00040:001426.9895:05510
05511:+00008:+00016:-00002:001426.9895:05511
05512:+00172:+00056:+00032:001426.9895:05512
05513:+00059:-00056:-00095:001426.9895:05513
05514:-00078:-00242:+00130:001426.9895:05514
05515:+00078:+00247:-00127:001426.9895:05515
05516:+00096:-00029:+00118:001426.9895:05516
05517:-00060:-00023:+00016:001426.9895:05517
05518:-00095:-00021:-00084:001426.9895:05518
05519:-00035:+00051:-00005:001434.7546:05519
05520:+00164:+00011:+00134:001434.7546:05520
05521:+00171:-00107:+00023:001434.7546:05521
05522:-00045:+00053:-00115:001434.7546:05522
05523:-00108:+00193:-00139:001434.7546:05523
05524:-00021:+00029:+00136:001434.7546:05524
05525:-00013:-00246:-00049:001434.7546:05525
05526:-00015:+00074:-00132:001434.7546:05526
05527:-00063:-00036:+00071:001434.7546:05527
05528:-00034:+00025:+00021:001434.7546:05528
05529:+00078:-00080:-00071:001434.7546:05529
05530:+00102:+00181:+00063:001434.7546:05530
05531:-00094:+00000:-00111:001434.7546:05531
05532:-00140:+00112:+00044:001434.7546:05532
05533:+00074:+00075:+00096:001441.8380:05533
05534:-00004:-00024:+00000:001441.8380:05534
05535:-00051:+00107:-00136:001441.8380:05535
05536:+00023:-00016:+00120:001441.8380:05536
05537:+00072:-00087:+00013:001441.8380:05537
05538:+00104:+00074:-00001:001441.8380:05538
05539:-00031:+00052:-00037:001441.8380:05539
05540:-00088:+00072:+00144:001441.8380:05540
05541:-00048:+00054:-00023:001441.8380:05541
05542:+00112:+00165:+00082:001441.8380:05542
05543:+00024:-00033:-00069:001441.8380:05543
05544:-00130:+00086:-00007:001441.8380:05544
05545:+00170:-00026:+00021:001441.8380:05545
05546:+00159:+00056:-00078:001441.8380:05546
05547:-00076:-00017:-00064:001441.9179:05547
05548:-00173:+00039:+00057:001441.9179:05548
05549:+00010:+00057:+00102:001441.9179:05549
05550:+00038:-00020:-00128:001441.9179:05550
05551:+00017:+00061:-00116:001441.9179:05551
05552:-00115:+00157:-00273:001441.9179:05552
05553:+00110:-00014:+00119:001441.9179:05553
05554:+00181:+00009:-00101:001441.9179:05554
05555:-00014:+00015:-00002:001441.9179:05555
05556:-00174:-00001:-00133:001441.9179:05556
05557:-00034:+00096:+00122:001441.9179:05557
05558:-00001:+00018:-00224:001441.9179:05558
05559:+00006:+00145:+00010:001441.9179:05559
05560:-00114:+00098:-00128:001441.9179:05560
05561:-00009:-00128:+00161:001448.2810:05561
05562:+00078:+00080:-00208:001448.2810:05562
05563:+00035:+00014:+00247:001448.2810:05563
05564:-00150:+00145:-00255:001448.2810:05564
05565:-00105:-00011:+00026:001448.2810:05565
05566:+00106:+00167:-00002:001448.2810:05566
05567:+00046:-00168:+00053:001448.2810:05567
05568:-00036:+00225:-00073:001448.2810:05568
05569:+00088:+00049:+00184:001448.2810:05569
05570:+00098:-00041:-00019:001448.2810:05570
05571:+00175:+00049:+00010:001448.2810:05571
05572:-00022:+00076:-00108:001448.2810:05572
05573:-00199:+00125:-00190:001448.2810:05573
05574:+00070:+00055:+00074:001448.2810:05574
05575:+00139:-00054:-00047:001445.2689:05575
05576:-00120:-00013:+00021:001445.2689:05576
05577:-00109:+00156:-00069:001445.2689:05577
05578:+00050:-00019:+00164:001445.2689:05578
05579:+00242:+00173:+00003:001445.2689:05579
05580:-00182:+00042:-00055:001445.2689:05580
05581:-00136:+00169:+00124:001445.2689:05581
05582:+00087:+00124:+00095:001445.2689:05582
05583:+00039:+00253:+00030:001445.2689:05583
05584:+00011:+00003:-00084:001445.2689:05584
05585:-00109:+00287:-00084:001445.2689:05585
05586:-00065:+00097:+00186:001445.2689:05586
05587:+00076:-00086:-00080:001445.2689:05587
05588:-00094:-00165:+00089:001445.2689:05588
05589:-00059:+00181:-00113:001447.0852:05589
05590:-00159:-00006:+00265:001447.0852:05590
05591:-00021:+00154:-00091:001447.0852:05591
05592:+00042:+00052:-00108:001447.0852:05592
05593:-00016:+00148:-00098:001447.0852:05593
05594:-00085:+00080:+00101:001447.0852:05594
05595:+00287:-00224:-00080:001447.0852:05595
05596:+00424:+00110:-00228:001447.0852:05596
05597:+00287:+00275:-00139:001447.0852:05597
05598:-00169:-00236:+00022:001447.0852:05598
05599:+00137:-00067:-00149:001447.0852:05599
05600:+00290:+00119:-00289:001447.0852:05600
05601:+00011:-00054:+00139:001447.0852:05601
05602:-00242:-00133:-00064:001448.3939:05602
05603:-00022:-00023:-00044:001448.3939:05603
05604:+00147:+00047:-00145:001448.3939:05604
05605:-00057:+00153:-00046:001448.3939:05605
05606:-00350:+00024:-00118:001448.3939:05606
05607:-00096:+00143:-00071:001448.3939:05607
05608:+00001:+00009:+00012:001448.3939:05608
05609:+00012:-00038:-00046:001448.3939:05609
05610:-00069:+00069:-00059:001448.3939:05610
05611:-00035:-00012:+00079:001448.3939:05611
05612:+00338:-00037:+00077:001448.3939:05612
05613:+00228:+00075:-00043:001448.3939:05613
05614:-00164:+00085:-00034:001448.3939:05614
05615:+00006:+00025:+00123:001448.3939:05615
05616:+00102:+00103:+00010:001450.4473:05616
05617:+00033:-00055:-00145:001450.4473:05617
05618:-00069:+00109:+00011:001450.4473:05618
05619:-00124:-00015:-00022:001450.4473:05619
05620:-00100:+00097:-00060:001450.4473:05620
05621:-00118:-00129:+00086:001450.4473:05621
05622:-00159:+00117:-00112:001450.4473:05622
05623:-00181:+00035:-00027:001450.4473:05623
05624:-00058:+00149:+00090:001450.4473:05624
05625:+00084:-00097:+00023:001450.4473:05625
05626:-00088:+00185:-00134:001450.4473:05626
05627:-00082:-00188:+00013:001450.4473:05627
05628:+00129:+00012:+00019:001450.4473:05628
05629:-00068:-00005:-00046:001450.4473:05629
05630:-00122:+00096:-00011:001443.7446:05630
05631:-00021:+00016:+00122:001443.7446:05631
05632:+00141:+00247:+00189:001443.7446:05632
05633:-00011:-00167:-00069:001443.7446:05633
05634:-00231:+00098:+00008:001443.7446:05634
05635:-00133:+00033:-00031:001443.7446:05635
05636:+00016:+00031:+00072:001443.7446:05636
05637:+00056:-00124:-00127:001443.7446:05637
05638:+00001:+00153:+00245:001443.7446:05638
05639:-00030:-00040:-00217:001443.7446:05639
05640:+00089:+00249:+00003:001443.7446:05640
05641:+00145:-00034:+00024:001443.7446:05641
05642:-00052:+00182:-00208:001443.7446:05642
05643:-00053:+00138:-00232:001443.7446:05643
05644:+00102:-00027:+00070:001426.5577:05644
05645:+00088:-00117:-00168:001426.5577:05645
05646:-00100:+00119:-00003:001426.5577:05646
05647:-00012:+00000:+00091:001426.5577:05647
05648:+00015:-00086:-00030:001426.5577:05648
05649:+00158:+00276:-00277:001426.5577:05649
05650:-00144:+00114:-00098:001426.5577:05650
05651:+00027:+00014:+00043:001426.5577:05651
05652:+00096:-00006:-00179:001426.5577:05652
05653:+00091:+00259:+00190:001426.5577:05653
05654:+00028:+00134:-00047:001426.5577:05654
05655:-00120:+00042:+00071:001426.5577:05655
05656:+00081:+00166:-00163:001426.5577:05656
05657:+00117:-00118:+00310:001426.5577:05657
05658:+00022:-00186:-00332:001394.6472:05658
05659:-00073:+00048:+00060:001394.6472:05659
05660:+00064:+00027:+00016:001394.6472:05660
05661:+00038:-00031:+00115:001394.6472:05661
05662:+00049:-00116:-00405:001394.6472:05662
05663:-00155:+00053:+00067:001394.6472:05663
05664:+00076:+00146:+00202:001394.6472:05664
05665:+00173:+00043:+00215:001394.6472:05665
05666:+00112:+00251:+00103:001394.6472:05666
05667:-00126:-00012:+00226:001394.6472:05667
05668:-00102:+00032:+00100:001394.6472:05668
05669:+00073:-00065:-00275:001394.6472:05669
05670:+00092:+00121:+00098:001394.6472:05670
05671:-00012:-00067:-00257:001394.6472:05671
05672:-00168:+00189:+00053:001394.6472:05672
05673:-00063:+00103:-00306:001367.2285:05673
05674:+00071:-00003:+00216:001367.2285:05674
05675:-00073:+00061:-00183:001367.2285:05675
05676:-00173:-00062:+00083:001367.2285:05676
05677:-00060:-00064:+00197:001367.2285:05677
05678:+00078:-00036:+00084:001367.2285:05678
05679:+00062:+00128:+00072:001367.2285:05679
05680:-00074:-00163:-00236:001367.2285:05680
05681:-00191:-00019:-00021:001367.2285:05681
05682:+00038:+00072:+00049:001367.2285:05682
05683:+00109:+00054:+00209:001367.2285:05683
05684:+00070:-00206:-00233:001367.2285:05684
05685:-00151:+00287:+00063:001367.2285:05685
05686:-00006:+00021:-00047:001367.2285:05686
05687:+00054:+00098:+00135:001367.2285:05687
05688:+00070:+00233:-00024:001367.8455:05688
05689:-00170:+00151:-00030:001367.8455:05689
05690:-00178:+00074:+00069:001367.8455:05690
05691:+00142:+00166:-00182:001367.8455:05691
05692:+00144:+00093:-00003:001367.8455:05692
05693:-00037:-00019:-00227:001367.8455:05693
05694:+00032:-00044:+00147:001367.8455:05694
05695:+00083:-00166:-00235:001367.8455:05695
05696:-00110:-00112:+00073:001367.8455:05696
05697:-00061:-00036:-00200:001367.8455:05697
05698:+00100:+00005:+00122:001367.8455:05698
05699:-00059:-00212:-00067:001367.8455:05699
05700:-00100:-00005:+00111:001367.8455:05700
05701:+00075:+00089:+00220:001367.8455:05701
05702:-00043:-00011:+00121:001382.1240:05702
05703:-00033:-00159:+00028:001382.1240:05703
05704:-00023:+00158:-00096:001382.1240:05704
05705:-00031:-00033:+00116:001382.1240:05705
05706:+00025:+00123:+00037:001382.1240:05706
05707:+00073:+00245:+00023:001382.1240:05707
05708:-00121:-00166:-00036:001382.1240:05708
05709:-00046:+00228:-00067:001382.1240:05709
05710:+00076:-00102:+00009:001382.1240:05710
05711:-00006:+00217:+00016:001382.1240:05711
05712:-00078:-00085:-00005:001382.1240:05712
05713:+00041:+00185:+00069:001382.1240:05713
05714:+00055:-00067:-00130:001382.1240:05714
05715:-00016:+00150:-00037:001382.1240:05715
05716:-00022:-00066:+00050:001396.5277:05716
05717:-00005:+00153:-00110:001396.5277:05717
05718:+00015:+00118:+00012:001396.5277:05718
05719:+00018:+00027:+00176:001396.5277:05719
05720:+00134:+00167:+00020:001396.5277:05720
05721:-00049:+00052:+00001:001396.5277:05721
05722:-00007:-00081:-00036:001396.5277:05722
05723:-00031:-00010:-00140:001396.5277:05723
05724:+00052:+00097:+00053:001396.5277:05724
05725:+00002:-00149:-00053:001396.5277:05725
05726:+00050:+00157:+00158:001396.5277:05726
05727:+00003:+00016:-00204:001396.5277:05727
05728:+00054:+00201:+00077:001396.5277:05728
05729:+00041:+00016:-00175:001396.5277:05729
05730:+00001:+00064:+00226:001396.5277:05730
05731:-00001:-00077:-00030:001413.4475:05731
05732:+00103:+00114:+00142:001413.4475:05732
05733:+00090:-00036:-00188:001413.4475:05733
05734:+00065:+00126:-00139:001413.4475:05734
05735:+00037:-00043:-00079:001413.4475:05735
05736:-00079:+00009:-00255:001413.4475:05736
05737:+00075:-00038:+00121:001413.4475:05737
05738:+00056:+00150:-00107:001413.4475:05738
05739:+00043:+00043:+00326:001413.4475:05739
05740:-00025:-00052:-00216:001413.4475:05740
05741:-00049:+00059:+00121:001413.4475:05741
05742:-00005:-00071:-00092:001413.4475:05742
05743:-00019:+00087:+00272:001413.4475:05743
05744:+00062:+00046:-00067:001413.4475:05744
05745:+00111:+00058:+00114:001418.6937:05745
05746:-00049:+00045:-00085:001418.6937:05746
05747:-00098:-00002:-00115:001418.6937:05747
05748:+00009:+00068:+00087:001418.6937:05748
05749:+00078:-00053:+00036:001418.6937:05749
05750:-00083:+00057:+00005:001418.6937:05750
05751:+00064:+00055:+00036:001418.6937:05751
05752:+00125:+00065:+00050:001418.6937:05752
05753:+00008:+00119:-00050:001418.6937:05753
05754:-00098:-00045:+00051:001418.6937:05754
05755:-00074:+00139:-00102:001418.6937:05755
05756:-00031:+00066:+00063:001418.6937:05756
05757:+00123:+00051:-00036:001418.6937:05757
05758:+00067:+00059:+00004:001418.6937:05758
05759:+00007:+00151:-00110:001428.7517:05759
05760:+00034:+00039:+00142:001428.7517:05760
05761:+00065:-00079:-00049:001428.7517:05761
05762:-00142:+00028:-00103:001428.7517:05762
05763:-00051:-00033:-00110:001428.7517:05763
05764:+00031:-00052:-00016:001428.7517:05764
05765:+00092:-00166:+00024:001428.7517:05765
05766:+00133:+00199:-00136:001428.7517:05766
05767:-00028:-00081:+00201:001428.7517:05767
05768:+00003:+00119:-00090:001428.7517:05768
05769:+00070:+00084:+00068:001428.7517:05769
05770:-00108:+00138:-00116:001428.7517:05770
05771:-00102:-00084:+00012:001428.7517:05771
05772:-00065:+00013:-00050:001428.7517:05772
05773:+00087:+00050:+00063:001436.5124:05773
05774:+00106:-00060:-00091:001436.5124:05774
05775:+00005:+00108:-00146:001436.5124:05775
05776:-00138:+00133:-00051:001436.5124:05776
05777:-00118:+00069:+00006:001436.5124:05777
05778:+00086:+00096:-00082:001436.5124:05778
05779:+00017:-00017:+00035:001436.5124:05779
05780:-00123:+00058:+00010:001436.5124:05780
05781:+00114:+00122:-00017:001436.5124:05781
05782:+00142:-00149:-00138:001436.5124:05782
05783:+00048:+00213:-00024:001436.5124:05783
05784:-00159:+00076:+00009:001436.5124:05784
05785:-00145:-00084:+00020:001436.5124:05785
05786:+00135:+00087:-00143:001443.5601:05786
05787:+00006:+00029:+00120:001443.5601:05787
05788:-00135:+00117:+00007:001443.5601:05788
05789:-00023:+00118:-00064:001443.5601:05789
05790:+00104:-00098:+00046:001443.5601:05790
05791:+00005:+00120:-00125:001443.5601:05791
05792:-00186:-00091:+00109:001443.5601:05792
05793:-00025:+00155:+00023:001443.5601:05793
05794:+00199:+00091:-00012:001443.5601:05794
05795:-00248:-00067:+00137:001443.5601:05795
05796:-00128:+00034:+00013:001443.5601:05796
05797:+00041:-00052:+00066:001443.5601:05797
05798:+00268:-00232:+00030:001443.5601:05798
05799:-00051:+00130:-00217:001443.5601:05799
05800:-00104:-00017:+00097:001441.9711:05800
05801:+00149:+00147:+00070:001441.9711:05801
05802:+00014:-00272:-00096:001441.9711:05802
05803:-00121:+00305:-00064:001441.9711:05803
05804:+00096:-00189:+00281:001441.9711:05804
05805:+00037:+00044:-00135:001441.9711:05805
05806:-00042:-00242:-00126:001441.9711:05806
05807:+00030:+00336:+00084:001441.9711:05807
05808:-00080:+00033:-00133:001441.9711:05808
05809:-00148:+00036:+00087:001441.9711:05809
05810:+00164:-00124:+00011:001441.9711:05810
05811:-00048:+00323:-00053:001441.9711:05811
05812:-00001:-00364:-00244:001441.9711:05812
05813:+00065:+00013:-00019:001441.9711:05813
05814:-00080:-00276:-00210:001436.4940:05814
05815:-00139:+00181:-00173:001436.4940:05815
05816:+00142:-00365:+00214:001436.4940:05816
05817:+00074:+00116:+00084:001436.4940:05817
05818:+00121:+00130:+00237:001436.4940:05818
05819:-00054:+00518:-00211:001436.4940:05819
05820:-00040:-00089:+00230:001436.4940:05820
05821:+00022:+00046:-00315:001436.4940:05821
05822:+00054:+00266:+00044:001436.4940:05822
05823:-00103:-00405:-00127:001436.4940:05823
05824:+00189:-00319:+00325:001436.4940:05824
05825:+00095:+00229:-00394:001436.4940:05825
05826:-00108:-00044:+00360:001436.4940:05826
05827:-00011:-00093:-00015:001436.4940:05827
05828:+00082:+00484:+00423:001425.2166:05828
05829:+00100:+00370:-00187:001425.2166:05829
05830:+00104:+00283:+00296:001425.2166:05830
05831:+00003:-00245:-00251:001425.2166:05831
05832:+00023:+00400:+00048:001425.2166:05832
05833:+00065:+00418:-00250:001425.2166:05833
05834:-00142:-00185:-00044:001425.2166:05834
05835:-00052:-00316:-00172:001425.2166:05835
05836:-00110:+00291:+00047:001425.2166:05836
05837:+00021:-00205:+00353:001425.2166:05837
05838:-00087:-00142:-00045:001425.2166:05838
05839:-00022:+00358:-00119:001425.2166:05839
05840:-00119:+00185:+00020:001425.2166:05840
05841:+00075:-00121:+00241:001425.2166:05841
05842:+00071:+00211:-00387:001410.7565:05842
05843:-00003:+00312:+00085:001410.7565:05843
05844:-00101:+00101:-00123:001410.7565:05844
05845:+00031:+00338:+00007:001410.7565:05845
05846:+00103:-00017:-00246:001410.7565:05846
05847:-00109:-00013:+00166:001410.7565:05847
05848:-00052:-00227:-00181:001410.7565:05848
05849:+00157:+00245:+00063:001410.7565:05849
05850:+00123:-00179:-00231:001410.7565:05850
05851:-00070:+00022:+00007:001410.7565:05851
05852:-00152:-00197:-00218:001410.7565:05852
05853:-00086:+00148:-00050:001410.7565:05853
05854:+00198:-00208:+00122:001410.7565:05854
05855:+00055:+00087:-00096:001410.7565:05855
05856:-00150:+00245:+00090:001410.7565:05856
05857:+00005:+00025:+00043:001405.2427:05857
05858:+00077:+00252:+00024:001405.2427:05858
05859:-00041:-00021:-00153:001405.2427:05859
05860:-00077:+00065:+00098:001405.2427:05860
05861:-00069:-00315:-00076:001405.2427:05861
05862:+00151:+00174:+00071:001405.2427:05862
05863:+00084:+00016:-00125:001405.2427:05863
05864:-00142:+00102:-00020:001405.2427:05864
05865:-00075:-00252:-00046:001405.2427:05865
05866:+00022:+00033:+00009:001405.2427:05866
05867:+00072:-00078:+00068:001405.2427:05867
05868:-00134:+00067:-00001:001405.2427:05868
05869:-00067:+00125:-00032:001405.2427:05869
05870:+00094:+00255:-00030:001405.2427:05870
05871:-00019:-00181:-00086:001405.6861:05871
05872:-00133:+00075:+00012:001405.6861:05872
05873:-00035:+00071:-00018:001405.6861:05873
05874:-00021:+00122:-00048:001405.6861:05874
05875:+00048:+00188:-00077:001405.6861:05875
05876:-00052:-00030:+00174:001405.6861:05876
05877:-00017:+00166:-00173:001405.6861:05877
05878:-00079:-00197:+00059:001405.6861:05878
05879:+00200:+00021:+00022:001405.6861:05879
05880:+00042:+00063:-00066:001405.6861:05880
05881:-00139:-00010:-00051:001405.6861:05881
05882:-00101:-00284:+00229:001405.6861:05882
05883:+00115:+00155:-00043:001405.6861:05883
05884:+00070:+00159:-00018:001405.6861:05884
05885:+00037:+00022:-00025:001410.7282:05885
05886:-00126:+00203:-00210:001410.7282:05886
05887:+00113:+00247:-00105:001410.7282:05887
05888:+00096:+00109:+00089:001410.7282:05888
05889:-00038:-00074:+00045:001410.7282:05889
05890:-00080:-00004:-00184:001410.7282:05890
05891:+00003:-00090:+00220:001410.7282:05891
05892:+00098:-00001:-00033:001410.7282:05892
05893:+00028:-00117:+00109:001410.7282:05893
05894:+00001:+00145:+00022:001410.7282:05894
05895:-00046:+00015:+00090:001410.7282:05895
05896:+00038:+00206:-00005:001410.7282:05896
05897:+00092:-00054:+00077:001410.7282:05897
05898:+00035:+00178:-00009:001410.7282:05898
05899:-00127:-00163:-00149:001410.0600:05899
05900:+00059:-00008:+00121:001410.0600:05900
05901:+00138:-00134:+00066:001410.0600:05901
05902:+00082:+00122:+00074:001410.0600:05902
05903:-00154:+00014:-00126:001410.0600:05903
05904:-00037:+00002:+00173:001410.0600:05904
05905:+00205:+00116:-00090:001410.0600:05905
05906:-00012:+00214:+00140:001410.0600:05906
05907:-00099:+00013:+00009:001410.0600:05907
05908:-00059:+00268:-00142:001410.0600:05908
05909:+00142:+00125:-00165:001410.0600:05909
05910:+00017:-00164:+00018:001410.0600:05910
05911:-00066:-00222:-00157:001410.0600:05911
05912:-00171:+00370:-00126:001410.0600:05912
05913:+00120:-00134:+00355:001408.9530:05913
05914:-00038:-00196:+00100:001408.9530:05914
05915:+00100:+00403:-00177:001408.9530:05915
05916:-00168:-00161:-00121:001408.9530:05916
05917:+00173:-00298:+00379:001408.9530:05917
05918:+00136:+00154:-00280:001408.9530:05918
05919:+00053:+00273:+00288:001408.9530:05919
05920:-00032:-00041:-00104:001408.9530:05920
05921:+00042:+00533:+00042:001408.9530:05921
05922:+00038:+00040:-00299:001408.9530:05922
05923:-00133:+00276:+00313:001408.9530:05923
05924:-00049:-00231:-00336:001408.9530:05924
05925:+00021:+00239:-00065:001408.9530:05925
05926:+00109:-00233:-00343:001408.9530:05926
05927:-00124:-00258:+00065:001408.9530:05927
05928:-00042:-00302:-00267:001402.7829:05928
05929:+00042:+00157:+00001:001402.7829:05929
05930:+00144:-00163:+00162:001402.7829:05930
05931:+00035:-00113:-00027:001402.7829:05931
05932:+00072:+00391:+00241:001402.7829:05932
05933:-00079:-00118:-00049:001402.7829:05933
05934:-00138:+00380:+00192:001402.7829:05934
05935:+00152:+00055:-00155:001402.7829:05935
05936:-00017:+00119:+00186:001402.7829:05936
05937:-00086:-00066:-00216:001402.7829:05937
05938:+00128:+00214:+00135:001402.7829:05938
05939:+00082:-00092:-00165:001402.7829:05939
05940:-00165:+00047:-00084:001402.7829:05940
05941:-00046:-00186:-00082:001402.7829:05941
05942:-00071:+00278:+00085:001406.8424:05942
05943:+00075:+00001:+00168:001406.8424:05943
05944:-00050:+00195:-00036:001406.8424:05944
05945:-00039:+00210:-00066:001406.8424:05945
05946:-00011:+00035:-00074:001406.8424:05946
05947:+00079:-00010:+00099:001406.8424:05947
05948:+00041:-00009:-00014:001406.8424:05948
05949:-00041:+00239:-00033:001406.8424:05949
05950:-00183:-00097:+00114:001406.8424:05950
05951:-00028:+00150:-00023:001406.8424:05951
05952:+00230:-00033:+00070:001406.8424:05952
05953:+00106:-00019:-00120:001406.8424:05953
05954:-00139:-00119:+00032:001406.8424:05954
05955:+00052:+00180:-00014:001406.8424:05955
05956:+00043:-00086:+00033:001418.7008:05956
05957:-00046:-00020:-00139:001418.7008:05957
05958:-00086:-00143:+00114:001418.7008:05958
05959:-00017:+00025:+00038:001418.7008:05959
05960:+00167:-00005:+00055:001418.7008:05960
05961:+00175:+00154:-00033:001418.7008:05961
05962:-00052:+00001:-00101:001418.7008:05962
05963:-00118:-00011:-00028:001418.7008:05963
05964:+00041:+00119:+00011:001418.7008:05964
05965:+00094:+00011:+00046:001418.7008:05965
05966:-00188:+00120:-00264:001418.7008:05966
05967:-00171:-00039:-00006:001418.7008:05967
05968:+00186:-00056:+00029:001418.7008:05968
05969:+00246:-00021:+00016:001418.7008:05969
05970:+00009:+00053:+00040:001427.0980:05970
05971:-00235:-00176:+00080:001427.0980:05971
05972:-00059:+00194:-00108:001427.0980:05972
05973:+00204:-00048:+00134:001427.0980:05973
05974:-00022:+00063:-00063:001427.0980:05974
05975:-00174:+00076:-00138:001427.0980:05975
05976:+00071:+00091:+00000:001427.0980:05976
05977:+00244:+00016:+00058:001427.0980:05977
05978:+00061:+00006:+00051:001427.0980:05978
05979:-00173:+00021:-00123:001427.0980:05979
05980:-00146:+00027:+00025:001427.0980:05980
05981:+00103:+00139:+00024:001427.0980:05981
05982:+00041:-00045:+00027:001427.0980:05982
05983:-00078:+00105:-00057:001427.0980:05983
05984:-00074:+00039:-00049:001438.2152:05984
05985:+00281:+00020:+00135:001438.2152:05985
05986:+00148:-00026:+00041:001438.2152:05986
05987:-00200:-00042:-00093:001438.2152:05987
05988:-00110:+00017:-00010:001438.2152:05988
05989:+00156:+00058:+00184:001438.2152:05989
05990:-00068:-00151:-00033:001438.2152:05990
05991:-00080:+00104:-00096:001438.2152:05991
05992:+00023:-00027:-00020:001438.2152:05992
05993:+00108:-00010:+00175:001438.2152:05993
05994:+00131:+00004:+00010:001438.2152:05994
05995:-00032:+00016:+00006:001438.2152:05995
05996:-00124:-00061:-00065:001438.2152:05996
05997:-00053:+00138:-00056:001438.2152:05997
05998:+00057:-00069:+00100:001441.9248:05998
05999:-00003:-00066:-00160:001441.9248:05999
06000:-00049:+00185:-00055:001441.9248:06000
06001:+00031:-00124:+00119:001441.9248:06001
06002:+00081:+00153:-00028:001441.9248:06002
06003:+00113:+00153:+00064:001441.9248:06003
06004:-00103:-00013:-00075:001441.9248:06004
06005:-00128:+00130:-00040:001441.9248:06005
06006:+00025:+00019:+00063:001441.9248:06006
06007:+00011:-00025:+00069:001441.9248:06007
06008:-00034:+00102:+00018:001441.9248:06008
06009:-00035:+00130:-00089:001441.9248:06009
06010:+00121:+00075:+00114:001441.9248:06010
06011:+00110:+00034:-00061:001441.9248:06011
06012:-00188:-00043:+00052:001445.3925:06012
06013:-00141:+00246:+00074:001445.3925:06013
06014:+00126:+00116:+00157:001445.3925:06014
06015:+00022:+00162:-00096:001445.3925:06015
06016:-00095:-00026:-00044:001445.3925:06016
06017:-00067:+00133:-00137:001445.3925:06017
06018:+00023:+00086:+00036:001445.3925:06018
06019:+00170:+00032:-00067:001445.3925:06019
06020:-00070:+00097:+00030:001445.3925:06020
06021:-00204:-00134:-00141:001445.3925:06021
06022:+00040:+00103:+00020:001445.3925:06022
06023:+00109:+00042:-00021:001445.3925:06023
06024:-00081:+00063:-00025:001445.3925:06024
06025:-00085:+00123:-00066:001450.0633:06025
06026:+00014:-00036:+00236:001450.0633:06026
06027:+00137:-00004:+00029:001450.0633:06027
06028:-00056:+00150:+00037:001450.0633:06028
06029:-00086:-00059:+00014:001450.0633:06029
06030:-00081:+00100:-00134:001450.0633:06030
06031:+00102:-00033:+00050:001450.0633:06031
06032:+00015:+00102:-00053:001450.0633:06032
06033:-00107:+00174:-00001:001450.0633:06033
06034:+00093:-00055:+00131:001450.0633:06034
06035:+00238:+00087:+00063:001450.0633:06035
06036:-00021:+00301:-00174:001450.0633:06036
06037:-00140:-00009:+00037:001450.0633:06037
06038:-00061:+00111:-00040:001450.0633:06038
06039:+00100:+00135:+00096:001448.7075:06039
06040:+00039:-00065:-00080:001448.7075:06040
06041:-00088:+00025:-00136:001448.7075:06041
06042:+00033:+00082:-00109:001448.7075:06042
06043:+00108:-00053:+00062:001448.7075:06043
06044:+00121:+00118:-00072:001448.7075:06044
06045:-00138:-00102:+00040:001448.7075:06045
06046:-00071:+00082:-00139:001448.7075:06046
06047:+00141:+00169:-00018:001448.7075:06047
06048:+00046:+00142:-00106:001448.7075:06048
06049:-00098:+00029:-00290:001448.7075:06049
06050:-00055:-00043:-00051:001448.7075:06050
06051:+00017:-00020:+00035:001448.7075:06051
06052:+00164:-00092:-00036:001448.7075:06052
06053:-00131:-00042:+00031:001447.0330:06053
06054:-00199:-00097:-00118:001447.0330:06054
06055:+00027:+00122:-00059:001447.0330:06055
06056:+00094:+00020:+00069:001447.0330:06056
06057:+00032:+00184:-00107:001447.0330:06057
06058:-00139:+00104:-00009:001447.0330:06058
06059:-00068:+00012:-00012:001447.0330:06059
06060:+00001:-00119:-00206:001447.0330:06060
06061:+00053:-00014:+00128:001447.0330:06061
06062:+00063:-00029:-00025:001447.0330:06062
06063:-00166:+00062:+00047:001447.0330:06063
06064:+00056:-00014:+00065:001447.0330:06064
06065:+00156:+00199:+00221:001447.0330:06065
06066:-00225:+00062:-00280:001447.0330:06066
06067:-00195:-00244:+00170:001448.2911:06067
06068:+00191:+00095:-00218:001448.2911:06068
06069:+00048:-00221:+00018:001448.2911:06069
06070:-00048:+00129:-00140:001448.2911:06070
06071:-00016:+00019:+00312:001448.2911:06071
06072:+00125:-00058:-00112:001448.2911:06072
06073:+00192:+00278:+00146:001448.2911:06073
06074:-00124:+00149:-00242:001448.2911:06074
06075:-00200:+00151:+00100:001448.2911:06075
06076:+00075:-00228:-00106:001448.2911:06076
06077:+00221:+00004:+00224:001448.2911:06077
06078:+00022:+00218:-00209:001448.2911:06078
06079:-00165:-00239:+00184:001448.2911:06079
06080:-00022:-00043:-00033:001448.2911:06080
06081:+00117:+00254:+00081:001435.1146:06081
06082:-00048:+00337:-00057:001435.1146:06082
06083:-00091:+00208:+00246:001435.1146:06083
06084:+00043:-00052:-00085:001435.1146:06084
06085:+00226:+00300:+00044:001435.1146:06085
06086:-00042:+00477:-00072:001435.1146:06086
06087:-00230:-00237:+00130:001435.1146:06087
06088:+00119:+00101:-00109:001435.1146:06088
06089:+00243:+00115:+00153:001435.1146:06089
06090:-00184:-00607:-00352:001435.1146:06090
06091:-00186:-00211:+00106:001435.1146:06091
06092:+00081:+00010:+00178:001435.1146:06092
06093:+00114:+00022:+00177:001435.1146:06093
06094:+00133:-00501:-00309:001435.1146:06094
06095:-00232:+00538:-00067:001415.5539:06095
06096:+00122:+00058:-00009:001415.5539:06096
06097:+00191:+00089:+00186:001415.5539:06097
06098:+00161:+00220:+00082:001415.5539:06098
06099:-00289:+00667:-00037:001415.5539:06099
06100:-00072:-00288:+00012:001415.5539:06100
06101:+00189:+00016:-00224:001415.5539:06101
06102:+00042:+00158:-00106:001415.5539:06102
06103:-00166:-00291:-00171:001415.5539:06103
06104:-00011:-00323:+00344:001415.5539:06104
06105:+00145:-00067:-00101:001415.5539:06105
06106:+00074:+00090:+00309:001415.5539:06106
06107:-00278:-00397:-00180:001415.5539:06107
06108:-00198:+00527:+00262:001415.5539:06108
06109:+00178:+00119:-00087:001395.6640:06109
06110:+00212:+00027:+00238:001395.6640:06110
06111:+00054:+00003:-00212:001395.6640:06111
06112:-00057:+00313:+00151:001395.6640:06112
06113:+00154:+00116:-00246:001395.6640:06113
06114:+00012:-00020:-00050:001395.6640:06114
06115:-00021:+00276:-00182:001395.6640:06115
06116:-00100:+00261:+00112:001395.6640:06116
06117:-00075:-00105:+00054:001395.6640:06117
06118:+00129:-00122:-00009:001395.6640:06118
06119:+00080:+00050:-00223:001395.6640:06119
06120:-00155:-00208:-00116:001395.6640:06120
06121:+00044:-00006:+00090:001395.6640:06121
06122:+00161:-00070:-00045:001395.6640:06122
06123:+00099:+00025:+00105:001395.6640:06123
06124:-00011:+00057:-00166:001382.0965:06124
06125:-00095:+00002:+00203:001382.0965:06125
06126:+00061:+00126:-00080:001382.0965:06126
06127:+00107:+00038:+00074:001382.0965:06127
06128:-00110:+00127:-00143:001382.0965:06128
06129:-00026:+00088:+00119:001382.0965:06129
06130:+00036:+00256:-00003:001382.0965:06130
06131:+00075:+00079:-00021:001382.0965:06131
06132:-00016:+00026:+00036:001382.0965:06132
06133:-00122:-00096:-00184:001382.0965:06133
06134:-00022:+00173:+00084:001382.0965:06134
06135:+00083:+00077:-00041:001382.0965:06135
06136:-00002:+00078:+00045:001382.0965:06136
06137:+00019:+00051:-00218:001382.0965:06137
06138:-00006:-00021:+00102:001379.3934:06138
06139:+00086:-00030:-00001:001379.3934:06139
06140:-00047:+00049:+00022:001379.3934:06140
06141:-00154:+00138:-00004:001379.3934:06141
06142:-00109:+00112:+00039:001379.3934:06142
06143:+00104:-00130:+00072:001379.3934:06143
06144:+00005:+00065:-00132:001379.3934:06144
06145:-00034:+00079:+00059:001379.3934:06145
06146:+00065:-00009:+00001:001379.3934:06146
06147:+00001:+00109:-00003:001379.3934:06147
06148:+00049:+00068:-00032:001379.3934:06148
06149:+00016:+00030:+00104:001379.3934:06149
06150:-00010:-00152:-00030:001379.3934:06150
06151:-00037:+00240:-00041:001379.3934:06151
06152:+00048:-00098:+00121:001379.3934:06152
06153:-00028:-00017:-00042:001387.8823:06153
06154:+00057:-00201:-00050:001387.8823:06154
06155:-00065:+00095:-00066:001387.8823:06155
06156:+00027:-00119:+00122:001387.8823:06156
06157:+00036:+00089:-00057:001387.8823:06157
06158:+00062:+00250:+00156:001387.8823:06158
06159:-00085:+00169:-00099:001387.8823:06159
06160:-00079:+00046:-00046:001387.8823:06160
06161:-00031:-00151:-00138:001387.8823:06161
06162:-00056:+00304:+00082:001387.8823:06162
06163:-00042:-00437:-00091:001387.8823:06163
06164:+00168:-00073:+00217:001387.8823:06164
06165:+00109:+00166:-00358:001387.8823:06165
06166:+00020:-00106:+00241:001387.8823:06166
06167:-00184:-00512:-00203:001393.0283:06167
06168:-00169:+00488:+00243:001393.0283:06168
06169:+00184:-00002:-00084:001393.0283:06169
06170:-00050:-00042:+00321:001393.0283:06170
06171:+00125:+00382:+00049:001393.0283:06171
06172:-00159:+00489:-00094:001393.0283:06172
06173:+00024:+00023:-00053:001393.0283:06173
06174:-00054:-00023:-00286:001393.0283:06174
06175:+00053:+00323:-00054:001393.0283:06175
06176:-00282:-00437:+00144:001393.0283:06176
06177:+00145:-00240:+00257:001393.0283:06177
06178:-00047:-00110:-00263:001393.0283:06178
06179:-00002:+00082:+00351:001393.0283:06179
06180:-00052:-00431:-00199:001393.0283:06180
06181:+00052:-00105:+00279:001393.3817:06181
06182:+00061:+00026:-00183:001393.3817:06182
06183:+00095:+00038:+00463:001393.3817:06183
06184:+00148:-00516:-00213:001393.3817:06184
06185:-00088:+00553:+00044:001393.3817:06185
06186:-00063:-00038:-00187:001393.3817:06186
06187:-00074:+00104:+00438:001393.3817:06187
06188:+00159:+00229:-00161:001393.3817:06188
06189:-00140:+00484:-00002:001393.3817:06189
06190:+00137:+00000:+00354:001393.3817:06190
06191:-00032:+00054:-00266:001393.3817:06191
06192:-00061:+00254:-00076:001393.3817:06192
06193:+00030:-00401:-00099:001393.3817:06193
06194:-00034:-00122:+00206:001393.3817:06194
06195:-00049:+00061:-00179:001393.3817:06195
06196:+00117:+00037:+00368:001403.7821:06196
06197:-00001:-00242:-00161:001403.7821:06197
06198:+00005:+00389:-00080:001403.7821:06198
06199:+00047:+00037:-00114:001403.7821:06199
06200:+00064:+00035:+00208:001403.7821:06200
06201:+00013:+00200:-00157:001403.7821:06201
06202:-00106:+00272:-00049:001403.7821:06202
06203:-00050:-00104:-00056:001403.7821:06203
06204:-00021:+00032:-00071:001403.7821:06204
06205:+00041:-00104:-00138:001403.7821:06205
06206:-00051:-00096:+00011:001403.7821:06206
06207:+00037:-00168:+00153:001403.7821:06207
06208:+00033:+00144:-00068:001403.7821:06208
06209:+00106:+00031:+00184:001403.7821:06209
06210:-00145:+00007:-00036:001412.2774:06210
06211:-00037:+00013:+00083:001412.2774:06211
06212:+00110:+00037:-00148:001412.2774:06212
06213:-00054:+00238:+00070:001412.2774:06213
06214:-00010:-00075:-00024:001412.2774:06214
06215:-00067:+00319:-00063:001412.2774:06215
06216:+00017:-00225:-00080:001412.2774:06216
06217:+00013:+00133:+00128:001412.2774:06217
06218:+00015:-00126:-00106:001412.2774:06218
06219:-00066:+00228:+00114:001412.2774:06219
06220:+00058:-00069:+00078:001412.2774:06220
06221:-00026:+00116:+00027:001412.2774:06221
06222:+00030:-00041:-00139:001412.2774:06222
06223:-00003:+00038:-00057:001412.2774:06223
06224:-00001:+00031:+00033:001414.0859:06224
06225:+00041:+00036:+00061:001414.0859:06225
06226:+00017:+00125:+00011:001414.0859:06226
06227:-00032:-00069:+00082:001414.0859:06227
06228:-00036:+00006:+00099:001414.0859:06228
06229:-00014:+00058:+00007:001414.0859:06229
06230:-00016:+00136:-00044:001414.0859:06230
06231:+00008:-00040:-00051:001414.0859:06231
06232:-00004:+00129:-00005:001414.0859:06232
06233:-00003:+00084:-00022:001414.0859:06233
06234:+00009:+00071:+00024:001414.0859:06234
06235:+00034:-00198:-00031:001414.0859:06235
06236:-00122:+00164:+00029:001414.0859:06236
06237:+00050:-00073:+00009:001414.0859:06237
06238:+00068:+00074:+00222:001419.8730:06238
06239:+00075:+00008:-00089:001419.8730:06239
06240:-00042:+00105:-00078:001419.8730:06240
06241:+00002:+00009:-00038:001419.8730:06241
06242:-00033:-00094:+00015:001419.8730:06242
06243:+00014:-00268:-00171:001419.8730:06243
06244:-00204:+00068:+00036:001419.8730:06244
06245:+00235:-00129:+00342:001419.8730:06245
06246:-00097:+00017:-00053:001419.8730:06246
06247:-00034:+00080:+00123:001419.8730:06247
06248:-00030:+00099:-00004:001419.8730:06248
06249:+00061:-00076:+00121:001419.8730:06249
06250:+00059:+00205:-00141:001419.8730:06250
06251:+00060:+00221:+00201:001419.8730:06251
06252:-00118:+00108:-00187:001420.3103:06252
06253:-00021:+00180:+00079:001420.3103:06253
06254:+00074:+00026:-00181:001420.3103:06254
06255:-00128:+00093:+00090:001420.3103:06255
06256:-00083:-00265:-00168:001420.3103:06256
06257:+00034:+00005:+00211:001420.3103:06257
06258:+00030:-00031:+00013:001420.3103:06258
06259:+00111:+00050:+00221:001420.3103:06259
06260:+00057:-00250:-00196:001420.3103:06260
06261:-00127:+00379:-00153:001420.3103:06261
06262:+00062:+00045:-00014:001420.3103:06262
06263:+00068:+00013:+00238:001420.3103:06263
06264:+00058:-00087:-00086:001420.3103:06264
06265:-00071:+00364:+00045:001420.3103:06265
06266:+00067:-00211:+00330:001415.7023:06266
06267:-00027:+00034:-00121:001415.7023:06267
06268:-00023:-00135:-00274:001415.7023:06268
06269:-00187:+00084:-00039:001415.7023:06269
06270:+00058:-00318:+00279:001415.7023:06270
06271:+00012:-00047:+00019:001415.7023:06271
06272:+00143:+00292:+00276:001415.7023:06272
06273:-00107:+00058:-00138:001415.7023:06273
06274:-00025:+00214:+00234:001415.7023:06274
06275:+00175:+00251:-00311:001415.7023:06275
06276:+00010:+00185:+00248:001415.7023:06276
06277:-00100:-00168:-00344:001415.7023:06277
06278:+00076:+00176:+00213:001415.7023:06278
06279:+00115:+00117:-00326:001415.7023:06279
06280:-00098:+00164:+00083:001418.3421:06280
06281:-00033:-00156:-00195:001418.3421:06281
06282:-00029:+00295:+00255:001418.3421:06282
06283:+00052:-00001:-00066:001418.3421:06283
06284:+00015:-00021:+00196:001418.3421:06284
06285:+00036:+00052:-00245:001418.3421:06285
06286:-00043:+00279:-00046:001418.3421:06286
06287:+00093:-00107:-00055:001418.3421:06287
06288:-00078:+00136:-00232:001418.3421:06288
06289:+00066:-00066:+00011:001418.3421:06289
06290:+00044:+00281:-00054:001418.3421:06290
06291:+00047:-00054:+00251:001418.3421:06291
06292:-00075:+00160:-00156:001418.3421:06292
06293:-00009:+00042:-00009:001418.3421:06293
06294:-00012:-00008:-00135:001417.1151:06294
06295:+00005:-00055:+00200:001417.1151:06295
06296:+00018:-00065:-00110:001417.1151:06296
06297:+00018:+00268:+00141:001417.1151:06297
06298:+00009:-00256:-00031:001417.1151:06298
06299:+00028:+00342:-00102:001417.1151:06299
06300:+00014:-00186:-00084:001417.1151:06300
06301:-00070:+00155:+00150:001417.1151:06301
06302:+00041:-00130:-00067:001417.1151:06302
06303:-00025:+00136:+00114:001417.1151:06303
06304:+00053:-00034:-00193:001417.1151:06304
06305:-00069:-00014:+00048:001417.1151:06305
06306:+00003:-00082:-00048:001417.1151:06306
06307:+00040:+00012:-00036:001417.1151:06307
06308:+00024:-00009:+00149:001417.1151:06308
06309:+00078:+00148:-00077:001420.5357:06309
06310:-00038:+00064:+00130:001420.5357:06310
06311:-00063:+00114:-00052:001420.5357:06311
06312:-00026:+00003:-00056:001420.5357:06312
06313:-00038:+00070:-00126:001420.5357:06313
06314:+00038:+00089:+00011:001420.5357:06314
06315:+00011:-00095:-00031:001420.5357:06315
06316:+00073:+00150:-00046:001420.5357:06316
06317:-00071:-00030:-00047:001420.5357:06317
06318:-00101:+00017:+00034:001420.5357:06318
06319:+00052:-00113:-00104:001420.5357:06319
06320:-00028:+00061:+00026:001420.5357:06320
06321:-00047:-00055:-00142:001420.5357:06321
06322:-00013:+00088:+00203:001420.5357:06322
06323:+00102:-00055:-00095:001429.8382:06323
06324:+00063:+00235:-00148:001429.8382:06324
06325:-00001:-00004:-00021:001429.8382:06325
06326:-00039:-00057:+00000:001429.8382:06326
06327:+00013:-00021:-00028:001429.8382:06327
06328:+00063:+00068:-00023:001429.8382:06328
06329:-00009:+00061:+00014:001429.8382:06329
06330:-00111:+00042:+00142:001429.8382:06330
06331:+00045:-00135:-00117:001429.8382:06331
06332:+00054:+00024:-00025:001429.8382:06332
06333:-00021:-00006:-00008:001429.8382:06333
06334:-00037:+00040:+00157:001429.8382:06334
06335:-00033:+00054:+00043:001429.8382:06335
06336:-00011:+00111:-00013:001433.5886:06336
06337:+00023:+00052:+00042:001433.5886:06337
06338:-00106:-00018:-00041:001433.5886:06338
06339:-00030:+00015:+00015:001433.5886:06339
06340:+00065:-00168:-00085:001433.5886:06340
06341:+00037:+00135:+00138:001433.5886:06341
06342:+00022:-00050:-00009:001433.5886:06342
06343:-00017:+00209:+00138:001433.5886:06343
06344:-00016:+00017:-00114:001433.5886:06344
06345:-00032:+00190:+00143:001433.5886:06345
06346:-00040:+00145:-00178:001433.5886:06346
06347:+00132:+00041:+00192:001433.5886:06347
06348:+00042:-00097:-00188:001433.5886:06348
06349:+00018:+00137:+00028:001433.5886:06349
06350:-00007:+00053:-00110:001433.5886:06350
06351:-00001:+00065:+00133:001428.7395:06351
06352:-00072:-00211:-00304:001428.7395:06352
06353:-00070:+00489:+00265:001428.7395:06353
06354:+00043:-00105:+00045:001428.7395:06354
06355:-00028:-00008:+00166:001428.7395:06355
06356:+00042:+00182:-00034:001428.7395:06356
06357:+00065:+00198:-00030:001428.7395:06357
06358:+00053:+00022:-00092:001428.7395:06358
06359:-00004:+00177:-00142:001428.7395:06359
06360:+00034:-00124:-00101:001428.7395:06360
06361:-00094:-00066:+00018:001428.7395:06361
06362:+00098:-00208:+00259:001428.7395:06362
06363:-00058:+00142:-00140:001428.7395:06363
06364:+00033:+00178:-00130:001429.8417:06364
06365:+00057:+00191:-00024:001429.8417:06365
06366:+00021:-00229:+00059:001429.8417:06366
06367:-00042:+00314:-00169:001429.8417:06367
06368:+00021:+00128:+00116:001429.8417:06368
06369:-00074:+00121:+00000:001429.8417:06369
06370:+00048:+00337:+00118:001429.8417:06370
06371:+00051:-00059:-00145:001429.8417:06371
06372:-00121:+00098:+00044:001429.8417:06372
06373:-00052:-00125:-00098:001429.8417:06373
06374:+00246:+00094:+00205:001429.8417:06374
06375:+00110:-00204:-00060:001429.8417:06375
06376:-00159:+00197:+00110:001429.8417:06376
06377:+00081:-00167:-00031:001429.8417:06377
06378:+00081:+00318:-00108:001426.9404:06378
06379:-00042:-00071:-00123:001426.9404:06379
06380:-00144:+00244:+00157:001426.9404:06380
06381:+00084:+00026:+00125:001426.9404:06381
06382:+00036:+00327:-00191:001426.9404:06382
06383:+00086:+00156:-00019:001426.9404:06383
06384:-00099:+00020:-00140:001426.9404:06384
06385:-00020:-00061:+00120:001426.9404:06385
06386:+00101:-00134:-00141:001426.9404:06386
06387:+00019:+00172:+00140:001426.9404:06387
06388:-00069:+00108:-00129:001426.9404:06388
06389:-00004:+00023:+00044:001426.9404:06389
06390:-00001:+00072:-00001:001426.9404:06390
06391:+00126:+00154:+00057:001426.9404:06391
06392:-00002:+00016:-00070:001426.9404:06392
06393:-00079:+00197:+00058:001427.1148:06393
06394:-00046:-00155:+00023:001427.1148:06394
06395:+00027:+00300:-00139:001427.1148:06395
06396:-00016:-00038:-00012:001427.1148:06396
06397:-00087:+00001:-00094:001427.1148:06397
06398:-00074:-00103:-00067:001427.1148:06398
06399:+00025:+00176:-00073:001427.1148:06399
06400:+00138:+00024:+00064:001427.1148:06400
06401:-00104:+00043:-00156:001427.1148:06401
06402:-00167:+00104:+00031:001427.1148:06402
06403:+00129:+00040:+00058:001427.1148:06403
06404:+00082:+00108:+00120:001427.1148:06404
06405:-00063:-00209:+00014:001427.1148:06405
06406:-00122:+00070:-00171:001436.5739:06406
06407:+00109:-00130:+00116:001436.5739:06407
06408:+00180:+00132:-00130:001436.5739:06408
06409:-00043:-00117:+00082:001436.5739:06409
06410:-00109:+00082:-00108:001436.5739:06410
06411:+00009:-00071:+00043:001436.5739:06411
06412:+00009:+00043:+00000:001436.5739:06412
06413:+00000:-00002:+00001:001436.5739:06413
06414:-00070:+00176:-00097:001436.5739:06414
06415:+00018:-00092:+00125:001436.5739:06415
06416:+00143:-00063:+00084:001436.5739:06416
06417:+00012:+00011:+00021:001436.5739:06417
06418:-00079:+00202:-00044:001436.5739:06418
06419:-00026:-00090:+00022:001436.5739:06419
06420:+00066:+00133:-00024:001443.6644:06420
06421:-00014:+00014:+00010:001443.6644:06421
06422:-00093:+00095:+00017:001443.6644:06422
06423:+00054:+00040:-00055:001443.6644:06423
06424:+00063:+00099:+00100:001443.6644:06424
06425:+00048:-00008:-00023:001443.6644:06425
06426:+00022:+00112:+00030:001443.6644:06426
06427:-00075:-00111:-00131:001443.6644:06427
06428:-00055:+00217:-00118:001443.6644:06428
06429:+00028:-00040:+00075:001443.6644:06429
06430:+00045:+00114:-00047:001443.6644:06430
06431:-00133:-00096:-00068:001443.6644:06431
06432:-00047:+00191:+00114:001443.6644:06432
06433:+00210:-00058:+00148:001443.6644:06433
06434:-00026:+00011:-00069:001445.4321:06434
06435:-00188:-00052:-00108:001445.4321:06435
06436:+00013:+00133:+00017:001445.4321:06436
06437:+00172:-00051:+00052:001445.4321:06437
06438:-00017:-00030:-00080:001445.4321:06438
06439:-00133:-00014:-00053:001445.4321:06439
06440:-00083:+00015:+00026:001445.4321:06440
06441:+00284:-00005:+00206:001445.4321:06441
06442:-00020:-00024:-00023:001445.4321:06442
06443:-00206:+00069:+00004:001445.4321:06443
06444:-00056:+00117:-00059:001445.4321:06444
06445:+00162:-00002:+00250:001445.4321:06445
06446:+00054:-00055:-00002:001445.4321:06446
06447:-00207:+00317:-00131:001445.4321:06447
06448:-00087:-00032:+00032:001448.4190:06448
06449:+00241:+00258:-00026:001448.4190:06449
06450:+00011:-00203:+00012:001448.4190:06450
06451:-00147:+00273:-00143:001448.4190:06451
06452:-00041:-00136:+00318:001448.4190:06452
06453:+00043:+00081:-00108:001448.4190:06453
06454:+00065:+00197:+00053:001448.4190:06454
06455:-00069:+00092:-00056:001448.4190:06455
06456:-00053:-00039:+00044:001448.4190:06456
06457:+00112:+00226:-00072:001448.4190:06457
06458:+00188:-00012:+00077:001448.4190:06458
06459:-00070:+00196:-00169:001448.4190:06459
06460:-00154:-00052:+00082:001448.4190:06460
06461:+00087:-00008:+00023:001448.4190:06461
06462:+00068:+00071:-00035:001448.7487:06462
06463:-00067:+00128:-00124:001448.7487:06463
06464:-00040:-00195:+00223:001448.7487:06464
06465:+00023:+00046:-00086:001448.7487:06465
06466:+00164:-00052:+00078:001448.7487:06466
06467:+00123:+00102:-00061:001448.7487:06467
06468:-00162:-00031:-00016:001448.7487:06468
06469:-00044:+00221:-00159:001448.7487:06469
06470:+00098:+00064:+00123:001448.7487:06470
06471:-00063:-00074:-00078:001448.7487:06471
06472:-00127:-00075:+00001:001448.7487:06472
06473:-00007:-00036:-00143:001448.7487:06473
06474:+00151:-00077:+00092:001448.7487:06474
06475:+00052:+00001:-00056:001448.7487:06475
06476:-00101:+00156:-00155:001450.5072:06476
06477:-00109:+00052:+00005:001450.5072:06477
06478:+00032:+00061:+00112:001450.5072:06478
06479:+00128:-00136:+00010:001450.5072:06479
06480:-00160:+00182:-00177:001450.5072:06480
06481:-00150:-00175:-00048:001450.5072:06481
06482:+00107:+00121:-00095:001450.5072:06482
06483:+00097:-00046:+00040:001450.5072:06483
06484:-00142:-00004:-00148:001450.5072:06484
06485:-00211:-00024:+00055:001450.5072:06485
06486:-00006:-00016:-00027:001450.5072:06486
06487:+00156:+00107:+00070:001450.5072:06487
06488:-00138:+00042:-00129:001450.5072:06488
06489:-00190:+00068:+00003:001450.0822:06489
06490:+00099:+00077:+00021:001450.0822:06490
06491:+00176:-00131:+00053:001450.0822:06491
06492:+00111:+00027:-00090:001450.0822:06492
06493:-00185:-00178:-00054:001450.0822:06493
06494:-00101:+00170:-00042:001450.0822:06494
06495:+00018:+00079:+00013:001450.0822:06495
06496:+00034:+00037:-00003:001450.0822:06496
06497:-00100:-00056:-00018:001450.0822:06497
06498:-00111:+00043:-00008:001450.0822:06498
06499:+00119:-00049:+00026:001450.0822:06499
06500:+00060:-00033:-00040:001450.0822:06500
06501:-00185:-00117:-00080:001450.0822:06501
06502:+00049:+00270:-00061:001450.0822:06502
06503:+00127:+00042:+00020:001452.1320:06503
06504:+00012:+00053:-00034:001452.1320:06504
06505:-00069:+00042:-00029:001452.1320:06505
06506:-00015:+00093:-00064:001452.1320:06506
06507:+00247:+00064:+00061:001452.1320:06507
06508:+00214:-00004:-00018:001452.1320:06508
06509:-00125:+00079:-00170:001452.1320:06509
06510:+00143:+00129:+00055:001452.1320:06510
06511:+00252:+00069:-00035:001452.1320:06511
06512:-00147:+00006:-00041:001452.1320:06512
06513:-00090:+00042:-00050:001452.1320:06513
06514:+00021:+00096:+00013:001452.1320:06514
06515:+00011:+00062:+00004:001452.1320:06515
06516:-00052:+00089:+00076:001452.1320:06516
06517:+00007:+00044:+00047:001448.8215:06517
06518:-00029:+00172:-00197:001448.8215:06518
06519:+00032:+00032:+00030:001448.8215:06519
06520:+00034:-00039:+00074:001448.8215:06520
06521:-00068:+00133:-00104:001448.8215:06521
06522:-00011:+00106:+00015:001448.8215:06522
06523:+00113:-00002:+00104:001448.8215:06523
06524:+00068:+00075:-00033:001448.8215:06524
06525:+00100:+00134:+00110:001448.8215:06525
06526:-00022:-00032:-00030:001448.8215:06526
06527:-00023:+00138:+00126:001448.8215:06527
06528:+00071:-00062:+00093:001448.8215:06528
06529:+00121:+00139:-00218:001448.8215:06529
06530:+00139:-00069:-00008:001448.8215:06530
06531:-00014:-00044:+00113:001448.4365:06531
06532:-00125:-00072:-00139:001448.4365:06532
06533:+00116:+00135:+00023:001448.4365:06533
06534:+00184:+00004:-00056:001448.4365:06534
06535:-00071:+00008:-00005:001448.4365:06535
06536:-00068:+00039:-00115:001448.4365:06536
06537:+00048:-00056:+00019:001448.4365:06537
06538:+00003:+00293:-00116:001448.4365:06538
06539:+00052:-00144:+00102:001448.4365:06539
06540:-00011:-00074:-00138:001448.4365:06540
06541:-00068:+00088:+00000:001448.4365:06541
06542:+00038:-00099:-00012:001448.4365:06542
06543:+00039:-00206:+00211:001448.4365:06543
06544:+00117:+00215:-00147:001448.4365:06544
06545:-00049:-00040:+00113:001443.6831:06545
06546:-00045:+00243:-00026:001443.6831:06546
06547:+00064:-00113:+00052:001443.6831:06547
06548:+00081:+00087:-00147:001443.6831:06548
06549:+00028:-00015:+00051:001443.6831:06549
06550:-00094:-00160:+00053:001443.6831:06550
06551:-00174:-00218:+00030:001443.6831:06551
06552:+00099:+00119:-00238:001443.6831:06552
06553:+00030:-00021:+00170:001443.6831:06553
06554:-00093:-00089:-00042:001443.6831:06554
06555:-00027:+00253:-00189:001443.6831:06555
06556:+00203:+00340:+00032:001443.6831:06556
06557:+00166:+00108:-00002:001443.6831:06557
06558:-00091:+00010:-00195:001443.6831:06558
06559:-00147:+00138:-00173:001423.7866:06559
06560:-00018:-00111:-00158:001423.7866:06560
06561:+00122:-00056:+00089:001423.7866:06561
06562:-00117:-00182:+00029:001423.7866:06562
06563:-00076:+00356:-00088:001423.7866:06563
06564:+00011:+00029:+00355:001423.7866:06564
06565:+00124:-00034:+00234:001423.7866:06565
06566:+00074:+00117:-00106:001423.7866:06566
06567:-00198:+00079:+00111:001423.7866:06567
06568:-00175:+00012:+00296:001423.7866:06568
06569:+00152:+00023:-00198:001423.7866:06569
06570:-00034:+00321:-00054:001423.7866:06570
06571:-00152:-00355:-00031:001423.7866:06571
06572:-00116:-00120:-00055:001423.7866:06572
06573:+00107:+00032:-00167:001410.1528:06573
06574:+00111:+00005:+00123:001410.1528:06574
06575:-00152:-00119:-00139:001410.1528:06575
06576:-00121:+00010:-00033:001410.1528:06576
06577:+00038:+00108:+00122:001410.1528:06577
06578:-00055:-00071:+00171:001410.1528:06578
06579:-00036:+00224:-00095:001410.1528:06579
06580:-00049:+00134:+00038:001410.1528:06580
06581:-00071:-00019:+00096:001410.1528:06581
06582:+00046:+00145:-00218:001410.1528:06582
06583:+00182:+00070:-00202:001410.1528:06583
06584:-00051:+00097:-00016:001410.1528:06584
06585:-00168:-00037:+00023:001410.1528:06585
06586:+00240:+00155:-00202:001410.1528:06586
06587:+00091:+00264:-00118:001397.7695:06587
06588:-00049:-00134:-00175:001397.7695:06588
06589:-00106:-00090:+00040:001397.7695:06589
06590:-00037:+00034:-00184:001397.7695:06590
06591:+00064:-00163:+00100:001397.7695:06591
06592:-00043:-00270:-00125:001397.7695:06592
06593:-00181:+00054:-00053:001397.7695:06593
06594:+00007:+00013:+00093:001397.7695:06594
06595:+00133:-00037:+00061:001397.7695:06595
06596:+00052:+00241:+00135:001397.7695:06596
06597:-00165:+00133:-00026:001397.7695:06597
06598:-00089:+00112:+00150:001397.7695:06598
06599:+00177:+00109:-00113:001397.7695:06599
06600:+00028:+00240:+00154:001397.7695:06600
06601:-00060:-00222:-00175:001397.7695:06601
06602:-00079:-00088:+00075:001385.5563:06602
06603:+00028:+00037:-00129:001385.5563:06603
06604:+00007:-00084:-00053:001385.5563:06604
06605:-00089:-00154:-00133:001385.5563:06605
06606:-00170:+00075:+00180:001385.5563:06606
06607:+00034:-00146:+00029:001385.5563:06607
06608:+00117:-00013:-00057:001385.5563:06608
06609:+00076:+00176:-00196:001385.5563:06609
06610:-00251:+00188:-00141:001385.5563:06610
06611:+00028:-00039:-00026:001385.5563:06611
06612:+00248:+00064:-00036:001385.5563:06612
06613:+00070:+00114:+00306:001385.5563:06613
06614:-00011:+00098:-00156:001385.5563:06614
06615:-00044:+00071:+00250:001385.5563:06615
06616:+00108:+00004:-00056:001378.5402:06616
06617:+00079:+00031:+00183:001378.5402:06617
06618:-00115:-00297:-00186:001378.5402:06618
06619:-00073:+00038:+00308:001378.5402:06619
06620:+00082:+00056:-00173:001378.5402:06620
06621:+00131:+00032:-00088:001378.5402:06621
06622:+00061:-00444:-00257:001378.5402:06622
06623:-00220:+00341:-00190:001378.5402:06623
06624:+00146:+00230:-00020:001378.5402:06624
06625:+00148:+00046:-00073:001378.5402:06625
06626:+00104:+00297:+00197:001378.5402:06626
06627:-00144:+00338:+00064:001378.5402:06627
06628:-00098:-00093:+00127:001378.5402:06628
06629:+00041:+00038:-00278:001378.5402:06629
06630:+00120:+00447:+00205:001382.1376:06630
06631:-00065:-00519:-00257:001382.1376:06631
06632:-00138:-00086:-00079:001382.1376:06632
06633:-00079:+00128:-00086:001382.1376:06633
06634:+00134:-00137:+00133:001382.1376:06634
06635:-00099:-00300:-00332:001382.1376:06635
06636:-00129:+00210:-00109:001382.1376:06636
06637:-00015:-00222:+00257:001382.1376:06637
06638:-00020:-00111:+00199:001382.1376:06638
06639:+00147:+00429:+00029:001382.1376:06639
06640:-00110:+00171:+00046:001382.1376:06640
06641:-00042:-00161:+00289:001382.1376:06641
06642:+00085:+00184:-00220:001382.1376:06642
06643:+00129:+00241:+00109:001382.1376:06643
06644:+00023:-00087:+00022:001382.1376:06644
06645:-00170:+00394:-00132:001385.5688:06645
06646:+00057:+00166:-00068:001385.5688:06646
06647:+00069:-00057:+00030:001385.5688:06647
06648:-00027:+00112:-00069:001385.5688:06648
06649:-00032:+00257:-00072:001385.5688:06649
06650:-00053:+00040:+00093:001385.5688:06650
06651:+00062:+00075:-00072:001385.5688:06651
06652:+00051:+00165:+00035:001385.5688:06652
06653:-00088:-00237:-00046:001385.5688:06653
06654:-00038:+00189:+00061:001385.5688:06654
06655:+00113:-00211:-00154:001385.5688:06655
06656:-00006:+00140:+00010:001385.5688:06656
06657:-00069:-00065:-00168:001385.5688:06657
06658:-00035:+00153:-00059:001385.5688:06658
06659:+00025:-00103:-00013:001402.1492:06659
06660:+00008:+00143:-00024:001402.1492:06660
06661:-00005:+00027:-00007:001402.1492:06661
06662:+00044:+00093:-00043:001402.1492:06662
06663:+00039:-00008:+00044:001402.1492:06663
06664:+00045:-00050:-00081:001402.1492:06664
06665:-00206:-00003:-00044:001402.1492:06665
06666:+00004:+00061:-00022:001402.1492:06666
06667:+00028:+00081:-00016:001402.1492:06667
06668:-00100:-00069:-00126:001402.1492:06668
06669:+00024:+00181:-00064:001402.1492:06669
06670:+00097:+00024:+00115:001402.1492:06670
06671:+00035:+00099:-00081:001402.1492:06671
06672:-00072:+00050:+00034:001402.1492:06672
06673:+00060:+00145:-00038:001416.9799:06673
06674:+00003:+00016:+00130:001416.9799:06674
06675:-00081:+00082:-00162:001416.9799:06675
06676:+00011:+00088:+00122:001416.9799:06676
06677:+00095:-00096:-00012:001416.9799:06677
06678:-00008:-00105:-00097:001416.9799:06678
06679:+00051:+00111:-00067:001416.9799:06679
06680:-00024:+00019:+00011:001416.9799:06680
06681:+00005:+00000:-00037:001416.9799:06681
06682:+00087:-00163:+00080:001416.9799:06682
06683:-00092:+00058:+00051:001416.9799:06683
06684:-00052:+00061:+00069:001416.9799:06684
06685:+00075:-00100:+00038:001416.9799:06685
06686:+00041:+00049:-00218:001416.9799:06686
06687:-00071:+00209:-00067:001423.6831:06687
06688:+00114:+00034:+00178:001423.6831:06688
06689:-00004:-00093:-00005:001423.6831:06689
06690:-00057:-00050:-00112:001423.6831:06690
06691:-00160:-00001:-00011:001423.6831:06691
06692:+00201:+00098:+00158:001423.6831:06692
06693:+00028:-00128:-00093:001423.6831:06693
06694:+00105:+00356:+00019:001423.6831:06694
06695:-00160:+00129:+00050:001423.6831:06695
06696:-00059:+00210:+00140:001423.6831:06696
06697:+00122:+00136:-00183:001423.6831:06697
06698:+00050:-00043:+00041:001423.6831:06698
06699:-00313:-00054:-00281:001423.6831:06699
06700:+00233:-00022:+00208:001423.6831:06700
06701:+00127:+00172:-00134:001434.7669:06701
06702:+00164:+00085:+00204:001434.7669:06702
06703:-00285:+00081:-00202:001434.7669:06703
06704:-00033:+00278:+00221:001434.7669:06704
06705:+00094:+00255:-00309:001434.7669:06705
06706:+00169:+00090:+00287:001434.7669:06706
06707:-00058:-00201:-00284:001434.7669:06707
06708:-00001:+00043:+00166:001434.7669:06708
06709:+00025:+00142:-00260:001434.7669:06709
06710:+00151:-00015:+00145:001434.7669:06710
06711:-00191:-00485:-00346:001434.7669:06711
06712:-00287:+00010:+00205:001434.7669:06712
06713:+00253:-00211:+00163:001434.7669:06713
06714:+00087:+00046:+00283:001434.7669:06714
06715:+00101:+00175:-00193:001431.8011:06715
06716:-00118:+00542:-00114:001431.8011:06716
06717:-00005:-00121:-00097:001431.8011:06717
06718:-00033:+00183:-00225:001431.8011:06718
06719:+00158:+00125:+00032:001431.8011:06719
06720:-00103:+00449:-00084:001431.8011:06720
06721:+00006:-00154:+00229:001431.8011:06721
06722:+00085:+00139:-00148:001431.8011:06722
06723:+00041:+00034:-00126:001431.8011:06723
06724:-00116:-00076:-00130:001431.8011:06724
06725:+00076:-00045:+00237:001431.8011:06725
06726:+00026:-00123:-00083:001431.8011:06726
06727:+00061:+00140:+00170:001431.8011:06727
06728:-00043:+00010:-00135:001431.8011:06728
06729:-00102:+00246:+00034:001426.9967:06729
06730:+00013:+00090:-00228:001426.9967:06730
06731:+00022:+00040:+00163:001426.9967:06731
06732:-00048:+00001:-00191:001426.9967:06732
06733:+00006:+00064:+00088:001426.9967:06733
06734:+00068:+00050:-00124:001426.9967:06734
06735:-00013:+00076:+00011:001426.9967:06735
06736:+00023:-00205:-00095:001426.9967:06736
06737:-00060:+00066:-00100:001426.9967:06737
06738:+00011:-00155:+00094:001426.9967:06738
06739:+00053:+00272:+00037:001426.9967:06739
06740:+00101:-00027:+00136:001426.9967:06740
06741:-00072:+00167:-00050:001426.9967:06741
06742:+00048:+00006:-00064:001426.9967:06742
06743:-00074:+00011:-00124:001431.4467:06743
06744:-00021:+00119:+00068:001431.4467:06744
06745:+00054:-00172:-00052:001431.4467:06745
06746:-00036:+00201:+00033:001431.4467:06746
06747:+00001:+00037:-00152:001431.4467:06747
06748:-00037:+00065:+00057:001431.4467:06748
06749:-00031:-00065:+00021:001431.4467:06749
06750:-00008:+00083:-00022:001431.4467:06750
06751:-00041:+00077:-00027:001431.4467:06751
06752:+00022:+00148:+00022:001431.4467:06752
06753:+00027:+00092:+00077:001431.4467:06753
06754:+00031:+00120:-00115:001431.4467:06754
06755:-00084:-00078:+00144:001431.4467:06755
06756:-00074:-00037:+00030:001431.4467:06756
06757:+00062:-00026:+00022:001435.1134:06757
06758:-00027:+00094:-00028:001435.1134:06758
06759:-00060:+00070:-00004:001435.1134:06759
06760:-00025:-00077:+00003:001435.1134:06760
06761:+00011:-00159:-00066:001435.1134:06761
06762:+00032:+00030:+00016:001435.1134:06762
06763:-00056:+00006:+00006:001435.1134:06763
06764:-00195:-00133:+00122:001435.1134:06764
06765:+00178:+00172:+00056:001435.1134:06765
06766:-00177:+00192:-00217:001435.1134:06766
06767:-00058:+00084:+00194:001435.1134:06767
06768:+00076:-00089:-00106:001435.1134:06768
06769:-00071:+00067:-00162:001435.1134:06769
06770:-00123:-00071:-00156:001435.1134:06770
06771:+00092:+00000:+00163:001433.5870:06771
06772:+00043:+00047:-00063:001433.5870:06772
06773:+00028:+00159:-00010:001433.5870:06773
06774:-00069:+00163:-00038:001433.5870:06774
06775:+00096:+00025:-00057:001433.5870:06775
06776:-00021:-00115:-00090:001433.5870:06776
06777:+00079:+00160:+00067:001433.5870:06777
06778:-00080:-00358:-00168:001433.5870:06778
06779:+00019:-00008:+00199:001433.5870:06779
06780:+00179:-00056:-00196:001433.5870:06780
06781:+00005:+00138:+00242:001433.5870:06781
06782:-00143:-00079:-00083:001433.5870:06782
06783:-00027:+00137:+00246:001433.5870:06783
06784:+00041:+00072:-00103:001433.5870:06784
06785:+00091:+00419:+00148:001433.1398:06785
06786:+00037:-00279:-00031:001433.1398:06786
06787:-00143:+00364:-00057:001433.1398:06787
06788:+00100:+00194:-00217:001433.1398:06788
06789:-00013:-00096:-00017:001433.1398:06789
06790:-00079:-00396:-00116:001433.1398:06790
06791:-00140:+00080:+00069:001433.1398:06791
06792:+00059:-00003:+00207:001433.1398:06792
06793:+00025:+00090:+00087:001433.1398:06793
06794:+00114:+00333:-00117:001433.1398:06794
06795:-00147:+00515:-00345:001433.1398:06795
06796:+00125:-00099:+00138:001433.1398:06796
06797:+00032:+00114:-00400:001433.1398:06797
06798:+00141:+00190:+00090:001433.1398:06798
06799:-00120:+00441:-00190:001425.2130:06799
06800:-00032:-00194:+00376:001425.2130:06800
06801:+00076:+00053:-00191:001425.2130:06801
06802:+00051:+00005:+00068:001425.2130:06802
06803:-00081:-00243:-00141:001425.2130:06803
06804:-00043:-00103:+00323:001425.2130:06804
06805:+00081:+00060:-00030:001425.2130:06805
06806:+00046:+00049:+00213:001425.2130:06806
06807:-00129:+00080:-00103:001425.2130:06807
06808:-00090:+00204:-00109:001425.2130:06808
06809:+00009:+00143:-00153:001425.2130:06809
06810:-00021:+00072:+00133:001425.2130:06810
06811:-00079:-00111:-00129:001425.2130:06811
06812:-00006:-00017:-00093:001425.2130:06812
06813:+00044:+00121:-00105:001422.1287:06813
06814:-00104:-00076:-00009:001422.1287:06814
06815:+00097:-00198:+00023:001422.1287:06815
06816:+00141:+00174:-00168:001422.1287:06816
06817:+00045:-00117:+00130:001422.1287:06817
06818:-00052:+00045:+00049:001422.1287:06818
06819:+00142:+00122:+00180:001422.1287:06819
06820:-00104:+00214:-00170:001422.1287:06820
06821:-00028:+00076:+00154:001422.1287:06821
06822:+00073:+00121:-00201:001422.1287:06822
06823:-00061:+00074:+00006:001422.1287:06823
06824:-00033:+00046:-00030:001422.1287:06824
06825:+00079:-00029:+00217:001422.1287:06825
06826:-00058:+00065:-00184:001422.1287:06826
06827:+00012:+00146:+00065:001426.5297:06827
06828:+00050:-00226:-00071:001426.5297:06828
06829:-00050:-00058:+00176:001426.5297:06829
06830:+00104:-00056:-00068:001426.5297:06830
06831:-00003:-00100:+00194:001426.5297:06831
06832:+00047:-00109:-00173:001426.5297:06832
06833:-00039:-00003:+00112:001426.5297:06833
06834:+00036:+00106:-00122:001426.5297:06834
06835:-00003:+00025:-00052:001426.5297:06835
06836:-00020:-00108:-00080:001426.5297:06836
06837:+00071:+00204:+00006:001426.5297:06837
06838:-00027:-00142:+00143:001426.5297:06838
06839:-00094:+00084:+00001:001426.5297:06839
06840:-00001:+00002:-00145:001426.5297:06840
06841:-00039:+00152:-00018:001428.5445:06841
06842:+00078:-00022:-00005:001428.5445:06842
06843:+00018:+00094:+00110:001428.5445:06843
06844:+00037:+00128:+00078:001428.5445:06844
06845:+00048:+00258:-00093:001428.5445:06845
06846:-00039:+00006:+00065:001428.5445:06846
06847:-00071:+00139:-00172:001428.5445:06847
06848:-00013:+00109:+00124:001428.5445:06848
06849:+00085:-00152:-00119:001428.5445:06849
06850:-00130:+00036:+00075:001428.5445:06850
06851:+00013:+00012:-00067:001428.5445:06851
06852:+00046:-00011:+00089:001428.5445:06852
06853:-00080:-00105:-00017:001428.5445:06853
06854:+00007:+00185:+00170:001428.5445:06854
06855:+00007:+00058:-00043:001427.0714:06855
06856:+00063:+00221:+00060:001427.0714:06856
06857:+00085:+00041:-00068:001427.0714:06857
06858:-00143:+00162:-00085:001427.0714:06858
06859:-00099:+00087:-00076:001427.0714:06859
06860:+00060:-00067:-00087:001427.0714:06860
06861:-00146:-00089:-00157:001427.0714:06861
06862:-00082:+00167:+00093:001427.0714:06862
06863:+00064:+00043:+00140:001427.0714:06863
06864:-00048:-00037:-00055:001427.0714:06864
06865:+00011:+00195:-00016:001427.0714:06865
06866:-00009:+00180:-00069:001427.0714:06866
06867:-00088:+00005:+00038:001427.0714:06867
06868:+00082:+00058:-00232:001427.0714:06868
06869:+00005:+00108:+00068:001431.5349:06869
06870:+00022:-00087:-00098:001431.5349:06870
06871:+00138:-00131:+00228:001431.5349:06871
06872:-00205:-00020:-00173:001431.5349:06872
06873:-00014:+00070:+00175:001431.5349:06873
06874:+00070:-00062:-00125:001431.5349:06874
06875:-00107:-00020:+00205:001431.5349:06875
06876:+00026:+00003:+00089:001431.5349:06876
06877:-00097:+00248:-00034:001431.5349:06877
06878:-00059:+00070:-00013:001431.5349:06878
06879:+00053:+00109:-00138:001431.5349:06879
06880:-00087:-00053:-00107:001431.5349:06880
06881:-00131:+00112:+00121:001431.5349:06881
06882:+00161:-00041:+00115:001431.5349:06882
06883:-00136:+00217:-00046:001435.2089:06883
06884:-00012:-00123:+00238:001435.2089:06884
06885:+00005:+00242:-00073:001435.2089:06885
06886:+00005:-00086:-00077:001435.2089:06886
06887:-00017:+00298:-00222:001435.2089:06887
06888:+00087:+00081:+00099:001435.2089:06888
06889:-00095:+00196:+00076:001435.2089:06889
06890:+00067:-00123:+00010:001435.2089:06890
06891:-00042:+00364:-00146:001435.2089:06891
06892:-00055:-00230:-00081:001435.2089:06892
06893:-00015:+00027:-00159:001435.2089:06893
06894:-00005:-00257:-00109:001435.2089:06894
06895:-00047:+00307:+00003:001435.2089:06895
06896:+00089:-00081:+00094:001435.2089:06896
06897:+00022:+00077:+00070:001433.6783:06897
06898:+00107:+00129:+00067:001433.6783:06898
06899:-00117:+00395:-00108:001433.6783:06899
06900:+00003:-00011:+00064:001433.6783:06900
06901:+00097:+00145:-00179:001433.6783:06901
06902:-00015:+00125:+00096:001433.6783:06902
06903:-00116:-00335:-00222:001433.6783:06903
06904:-00080:+00054:+00196:001433.6783:06904
06905:+00032:+00198:-00295:001433.6783:06905
06906:-00069:+00057:+00128:001433.6783:06906
06907:-00034:-00008:-00061:001433.6783:06907
06908:+00000:-00049:+00202:001433.6783:06908
06909:-00018:-00025:-00095:001433.6783:06909
06910:+00047:+00119:+00114:001433.6783:06910
06911:+00060:+00009:-00059:001429.8417:06911
06912:+00127:+00215:-00188:001429.8417:06912
06913:+00050:-00128:-00021:001429.8417:06913
06914:-00093:+00213:-00073:001429.8417:06914
06915:+00124:-00055:+00176:001429.8417:06915
06916:+00166:+00272:-00049:001429.8417:06916
06917:-00092:-00011:+00079:001429.8417:06917
06918:-00048:+00082:-00035:001429.8417:06918
06919:-00049:+00156:+00162:001429.8417:06919
06920:-00086:-00045:-00062:001429.8417:06920
06921:+00096:+00172:-00066:001429.8417:06921
06922:+00084:-00056:+00073:001429.8417:06922
06923:-00076:+00192:-00121:001429.8417:06923
06924:+00081:-00103:+00058:001429.8417:06924
06925:+00076:+00144:-00075:001433.5286:06925
06926:+00074:-00001:+00073:001433.5286:06926
06927:-00043:+00253:-00014:001433.5286:06927
06928:-00015:-00166:+00156:001433.5286:06928
06929:+00251:+00122:-00139:001433.5286:06929
06930:+00220:+00053:+00136:001433.5286:06930
06931:-00141:+00052:-00100:001433.5286:06931
06932:-00080:-00067:+00060:001433.5286:06932
06933:+00053:+00049:+00065:001433.5286:06933
06934:-00078:-00002:-00021:001433.5286:06934
06935:-00092:+00037:-00062:001433.5286:06935
06936:+00033:+00096:-00022:001433.5286:06936
06937:+00090:+00041:-00125:001433.5286:06937
06938:+00059:+00232:+00003:001433.5286:06938
06939:-00072:-00007:+00089:001435.3486:06939
06940:+00050:-00010:-00040:001435.3486:06940
06941:+00100:+00047:-00016:001435.3486:06941
06942:+00018:+00010:+00012:001435.3486:06942
06943:-00110:-00003:-00087:001435.3486:06943
06944:-00027:+00135:-00058:001435.3486:06944
06945:+00102:+00090:-00001:001435.3486:06945
06946:+00076:+00004:+00117:001435.3486:06946
06947:-00049:+00048:-00007:001435.3486:06947
06948:-00108:+00130:-00101:001435.3486:06948
06949:-00037:-00002:+00056:001435.3486:06949
06950:+00043:+00190:-00033:001435.3486:06950
06951:-00082:-00114:+00041:001435.3486:06951
06952:-00065:+00146:-00191:001435.3486:06952
06953:+00009:-00135:+00065:001441.5930:06953
06954:+00084:+00125:+00046:001441.5930:06954
06955:+00084:+00003:+00048:001441.5930:06955
06956:-00092:+00107:-00131:001441.5930:06956
06957:-00098:+00064:+00096:001441.5930:06957
06958:+00053:+00126:-00092:001441.5930:06958
06959:+00007:-00038:-00016:001441.5930:06959
06960:-00085:+00055:-00057:001441.5930:06960
06961:-00046:-00070:+00063:001441.5930:06961
06962:+00181:+00084:+00022:001441.5930:06962
06963:+00124:+00017:+00064:001441.5930:06963
06964:-00106:+00094:-00146:001441.5930:06964
06965:-00203:-00135:+00024:001441.5930:06965
06966:+00057:+00195:+00015:001441.5930:06966
06967:+00138:-00147:+00113:001443.5714:06967
06968:-00041:+00000:-00207:001443.5714:06968
06969:-00218:-00048:+00022:001443.5714:06969
06970:+00247:+00120:+00097:001443.5714:06970
06971:+00341:-00049:+00075:001443.5714:06971
06972:-00114:+00011:-00154:001443.5714:06972
06973:-00251:-00118:+00018:001443.5714:06973
06974:+00024:+00088:+00112:001443.5714:06974
06975:+00140:-00023:+00106:001443.5714:06975
06976:+00006:+00096:-00198:001443.5714:06976
06977:-00210:+00199:-00039:001443.5714:06977
06978:+00091:+00090:-00073:001443.5714:06978
06979:+00225:+00174:+00108:001443.5714:06979
06980:+00054:-00065:-00048:001443.5714:06980
06981:-00152:+00095:-00074:001443.6729:06981
06982:-00009:-00131:+00193:001443.6729:06982
06983:+00056:+00096:+00075:001443.6729:06983
06984:+00022:-00082:-00168:001443.6729:06984
06985:-00054:+00233:-00157:001443.6729:06985
06986:+00044:-00283:+00031:001443.6729:06986
06987:+00028:+00214:+00006:001443.6729:06987
06988:+00152:-00159:+00161:001443.6729:06988
06989:-00073:+00215:-00182:001443.6729:06989
06990:-00107:-00199:+00017:001443.6729:06990
06991:-00062:+00164:-00113:001443.6729:06991
06992:+00081:-00076:-00009:001443.6729:06992
06993:-00002:+00063:-00207:001443.6729:06993
06994:-00133:-00242:-00035:001446.6518:06994
06995:-00088:-00010:+00040:001446.6518:06995
06996:+00180:-00123:+00070:001446.6518:06996
06997:-00077:+00069:-00114:001446.6518:06997
06998:-00175:-00054:-00017:001446.6518:06998
06999:-00114:+00206:-00116:001446.6518:06999
07000:+00192:-00054:+00131:001446.6518:07000
07001:+00063:-00088:-00157:001446.6518:07001
07002:-00250:-00122:+00019:001446.6518:07002
07003:-00068:-00006:-00058:001446.6518:07003
07004:+00345:+00136:+00083:001446.6518:07004
07005:+00087:+00239:-00003:001446.6518:07005
07006:-00067:-00035:+00130:001446.6518:07006
07007:-00076:-00006:-00108:001446.6518:07007
07008:+00130:+00193:-00136:001448.7199:07008
07009:+00110:-00168:+00097:001448.7199:07009
07010:-00079:+00109:-00086:001448.7199:07010
07011:-00042:+00066:-00096:001448.7199:07011
07012:+00003:+00038:-00033:001448.7199:07012
07013:-00052:+00011:-00025:001448.7199:07013
07014:-00117:+00021:-00032:001448.7199:07014
07015:-00119:+00032:+00010:001448.7199:07015
07016:-00034:+00164:-00025:001448.7199:07016
07017:+00016:+00061:+00022:001448.7199:07017
07018:-00003:+00073:-00080:001448.7199:07018
07019:-00033:+00063:+00064:001448.7199:07019
07020:+00109:+00055:+00060:001448.7199:07020
07021:+00117:+00016:+00019:001448.7199:07021
07022:+00024:+00116:-00053:001447.0815:07022
07023:-00044:+00018:+00017:001447.0815:07023
07024:-00057:+00114:-00046:001447.0815:07024
07025:-00017:+00100:+00072:001447.0815:07025
07026:+00036:+00108:+00001:001447.0815:07026
07027:-00184:-00038:+00050:001447.0815:07027
07028:-00005:+00196:+00148:001447.0815:07028
07029:+00154:-00073:-00063:001447.0815:07029
07030:-00227:+00138:-00055:001447.0815:07030
07031:-00079:-00036:+00054:001447.0815:07031
07032:+00115:+00081:+00078:001447.0815:07032
07033:+00015:+00028:-00053:001447.0815:07033
07034:-00036:+00009:-00028:001447.0815:07034
07035:-00294:+00083:-00050:001447.0815:07035
07036:-00085:+00106:-00003:001446.7208:07036
07037:+00241:+00006:-00034:001446.7208:07037
07038:-00125:+00138:-00076:001446.7208:07038
07039:-00399:-00089:-00151:001446.7208:07039
07040:+00149:-00021:+00297:001446.7208:07040
07041:+00265:-00270:-00072:001446.7208:07041
07042:+00038:+00237:+00171:001446.7208:07042
07043:-00311:-00082:-00098:001446.7208:07043
07044:-00123:+00208:+00374:001446.7208:07044
07045:+00221:+00203:-00257:001446.7208:07045
07046:+00166:+00461:+00176:001446.7208:07046
07047:-00157:-00354:-00070:001446.7208:07047
07048:-00070:-00111:+00064:001446.7208:07048
07049:+00233:+00319:-00312:001446.7208:07049
07050:+00246:-00120:+00219:001435.2653:07050
07051:-00196:-00350:-00496:001435.2653:07051
07052:-00283:-00141:+00167:001435.2653:07052
07053:+00145:+00152:+00020:001435.2653:07053
07054:+00072:-00119:+00064:001435.2653:07054
07055:-00028:+00120:-00285:001435.2653:07055
07056:-00004:+00495:+00069:001435.2653:07056
07057:+00169:-00074:-00079:001435.2653:07057
07058:+00111:+00176:-00205:001435.2653:07058
07059:+00083:+00129:-00007:001435.2653:07059
07060:-00123:+00137:+00033:001435.2653:07060
07061:-00018:+00037:+00175:001435.2653:07061
07062:+00166:-00054:-00110:001435.2653:07062
07063:+00109:+00071:-00029:001435.2653:07063
07064:-00161:-00055:-00190:001406.0502:07064
07065:+00085:-00098:+00251:001406.0502:07065
07066:+00208:+00075:-00114:001406.0502:07066
07067:+00046:+00025:+00143:001406.0502:07067
07068:-00133:-00191:-00303:001406.0502:07068
07069:-00042:+00319:+00101:001406.0502:07069
07070:+00145:+00102:+00059:001406.0502:07070
07071:+00142:-00042:+00175:001406.0502:07071
07072:+00080:+00105:+00063:001406.0502:07072
07073:-00064:+00161:+00150:001406.0502:07073
07074:+00065:+00059:+00024:001406.0502:07074
07075:+00071:-00007:-00152:001406.0502:07075
07076:+00056:+00335:-00005:001406.0502:07076
07077:+00026:-00215:-00148:001406.0502:07077
07078:+00003:+00139:+00004:001406.0502:07078
07079:+00146:+00109:-00231:001373.9794:07079
07080:+00013:-00020:+00178:001373.9794:07080
07081:-00133:-00187:-00148:001373.9794:07081
07082:-00120:+00197:+00050:001373.9794:07082
07083:+00069:-00057:+00154:001373.9794:07083
07084:+00039:-00079:+00142:001373.9794:07084
07085:+00112:+00232:-00171:001373.9794:07085
07086:-00169:-00167:-00009:001373.9794:07086
07087:+00032:-00023:+00163:001373.9794:07087
07088:+00165:+00026:-00107:001373.9794:07088
07089:+00013:+00207:+00110:001373.9794:07089
07090:-00035:-00139:-00078:001373.9794:07090
07091:-00062:+00337:-00008:001373.9794:07091
07092:+00139:+00068:-00087:001373.9794:07092
07093:+00050:+00054:+00144:001362.2429:07093
07094:-00034:+00015:-00033:001362.2429:07094
07095:-00157:+00252:+00004:001362.2429:07095
07096:-00033:-00071:+00103:001362.2429:07096
07097:+00112:-00163:-00130:001362.2429:07097
07098:-00005:+00276:-00009:001362.2429:07098
07099:-00110:-00372:-00130:001362.2429:07099
07100:-00033:-00046:+00132:001362.2429:07100
07101:+00039:+00021:-00198:001362.2429:07101
07102:-00097:+00020:+00100:001362.2429:07102
07103:+00061:-00259:-00237:001362.2429:07103
07104:-00053:+00195:+00049:001362.2429:07104
07105:-00023:-00035:+00001:001362.2429:07105
07106:+00111:-00068:+00059:001362.2429:07106
07107:+00102:+00237:+00146:001362.2429:07107
07108:-00283:+00030:-00048:001367.1832:07108
07109:-00065:-00047:+00104:001367.1832:07109
07110:+00155:-00052:-00165:001367.1832:07110
07111:+00000:+00177:+00149:001367.1832:07111
07112:-00129:-00191:-00027:001367.1832:07112
07113:-00075:+00267:+00084:001367.1832:07113
07114:+00097:-00166:-00124:001367.1832:07114
07115:+00106:+00044:-00053:001367.1832:07115
07116:-00163:-00115:-00114:001367.1832:07116
07117:-00208:+00183:+00086:001367.1832:07117
07118:+00077:+00051:-00027:001367.1832:07118
07119:+00055:+00174:+00041:001367.1832:07119
07120:+00003:-00266:-00151:001367.1832:07120
07121:-00190:+00074:-00033:001367.1832:07121
07122:+00042:+00144:-00075:001386.3424:07122
07123:-00055:-00299:+00119:001386.3424:07123
07124:+00061:+00134:-00058:001386.3424:07124
07125:-00143:+00221:+00040:001386.3424:07125
07126:+00071:-00042:+00217:001386.3424:07126
07127:+00023:+00044:-00184:001386.3424:07127
07128:+00041:-00084:-00122:001386.3424:07128
07129:-00335:-00160:-00104:001386.3424:07129
07130:+00156:-00100:+00204:001386.3424:07130
07131:+00081:+00158:-00039:001386.3424:07131
07132:+00128:+00323:+00162:001386.3424:07132
07133:-00200:-00333:-00164:001386.3424:07133
07134:-00137:+00645:+00071:001386.3424:07134
07135:+00126:+00093:-00142:001386.3424:07135
07136:+00109:+00133:+00352:001386.3424:07136
07137:+00048:+00231:-00231:001394.6923:07137
07138:-00142:+00572:+00002:001394.6923:07138
07139:+00012:+00096:-00164:001394.6923:07139
07140:+00099:+00083:-00174:001394.6923:07140
07141:-00001:+00130:-00268:001394.6923:07141
07142:-00229:-00260:+00076:001394.6923:07142
07143:+00029:-00239:+00179:001394.6923:07143
07144:+00047:+00217:-00155:001394.6923:07144
07145:+00080:+00069:+00245:001394.6923:07145
07146:-00187:-00354:-00202:001394.6923:07146
07147:-00216:-00124:+00126:001394.6923:07147
07148:+00040:-00067:-00040:001394.6923:07148
07149:+00118:-00177:+00197:001394.6923:07149
07150:+00011:+00210:-00204:001394.6923:07150
07151:-00089:+00110:+00130:001401.2681:07151
07152:+00034:-00262:-00056:001401.2681:07152
07153:+00104:+00193:+00145:001401.2681:07153
07154:+00113:-00012:-00001:001401.2681:07154
07155:-00249:+00321:+00022:001401.2681:07155
07156:-00024:-00033:+00160:001401.2681:07156
07157:+00054:+00254:-00074:001401.2681:07157
07158:+00161:-00014:-00038:001401.2681:07158
07159:-00111:-00072:-00256:001401.2681:07159
07160:-00044:-00075:+00152:001401.2681:07160
07161:-00040:-00144:-00114:001401.2681:07161
07162:+00112:+00076:+00213:001401.2681:07162
07163:-00033:-00140:-00216:001401.2681:07163
07164:-00086:+00252:+00061:001401.2681:07164
07165:+00073:-00108:-00114:001399.0142:07165
07166:+00023:+00104:+00190:001399.0142:07166
07167:+00088:-00083:-00049:001399.0142:07167
07168:-00057:+00261:+00042:001399.0142:07168
07169:+00004:-00072:-00091:001399.0142:07169
07170:+00049:+00106:-00055:001399.0142:07170
07171:+00054:+00014:-00029:001399.0142:07171
07172:-00163:-00177:-00033:001399.0142:07172
07173:-00045:+00088:+00074:001399.0142:07173
07174:+00044:+00032:-00074:001399.0142:07174
07175:+00070:+00105:+00136:001399.0142:07175
07176:-00118:-00039:-00142:001399.0142:07176
07177:-00044:-00001:+00157:001399.0142:07177
07178:+00143:-00016:-00062:001399.0142:07178
07179:+00011:+00046:+00097:001402.6267:07179
07180:-00061:+00023:-00140:001402.6267:07180
07181:-00023:+00136:+00008:001402.6267:07181
07182:+00083:-00027:-00082:001402.6267:07182
07183:-00008:+00018:-00091:001402.6267:07183
07184:+00117:+00237:-00016:001402.6267:07184
07185:-00008:+00247:-00051:001402.6267:07185
07186:-00004:+00003:+00060:001402.6267:07186
07187:-00045:+00052:-00161:001402.6267:07187
07188:-00106:+00156:-00096:001402.6267:07188
07189:-00118:-00145:-00051:001402.6267:07189
07190:+00104:+00019:+00188:001402.6267:07190
07191:+00032:+00061:-00080:001402.6267:07191
07192:+00083:+00261:+00053:001402.6267:07192
07193:-00099:-00078:-00006:001402.6267:07193
07194:+00003:+00224:-00051:001404.5388:07194
07195:+00093:+00059:-00056:001404.5388:07195
07196:+00035:+00289:+00132:001404.5388:07196
07197:-00074:-00058:-00107:001404.5388:07197
07198:+00028:+00086:-00013:001404.5388:07198
07199:+00020:+00053:-00083:001404.5388:07199
07200:+00051:-00111:+00051:001404.5388:07200
07201:-00028:-00200:-00118:001404.5388:07201
07202:-00086:+00072:+00048:001404.5388:07202
07203:-00019:-00054:+00022:001404.5388:07203
07204:+00179:+00173:+00122:001404.5388:07204
07205:+00115:+00182:-00004:001404.5388:07205
07206:-00168:+00287:+00080:001404.5388:07206
07207:+00089:-00133:-00026:001404.5388:07207
07208:+00007:+00028:-00126:001411.9271:07208
07209:+00065:-00028:-00167:001411.9271:07209
07210:-00153:-00116:+00149:001411.9271:07210
07211:+00198:-00125:+00194:001411.9271:07211
07212:+00002:-00137:-00084:001411.9271:07212
07213:+00083:+00368:+00250:001411.9271:07213
07214:-00224:-00151:-00178:001411.9271:07214
07215:-00037:-00178:+00137:001411.9271:07215
07216:+00091:+00039:-00304:001411.9271:07216
07217:+00121:+00187:+00328:001411.9271:07217
07218:-00089:-00271:-00055:001411.9271:07218
07219:+00116:+00425:+00245:001411.9271:07219
07220:+00051:+00189:-00308:001411.9271:07220
07221:+00018:+00059:+00213:001411.9271:07221
07222:-00129:-00175:-00381:001407.4739:07222
07223:+00058:+00327:+00218:001407.4739:07223
07224:+00078:-00413:-00030:001407.4739:07224
07225:+00075:+00026:+00080:001407.4739:07225
07226:+00088:-00171:-00372:001407.4739:07226
07227:-00160:+00071:+00017:001407.4739:07227
07228:+00110:-00170:-00015:001407.4739:07228
07229:+00079:+00056:+00135:001407.4739:07229
07230:+00056:+00116:+00178:001407.4739:07230
07231:-00203:+00364:+00032:001407.4739:07231
07232:+00043:-00028:+00115:001407.4739:07232
07233:+00043:+00145:-00213:001407.4739:07233
07234:-00001:+00274:+00014:001407.4739:07234
07235:-00105:-00415:-00186:001407.4739:07235
07236:+00010:+00056:+00185:001412.4624:07236
07237:+00157:-00178:-00182:001412.4624:07237
07238:+00079:-00022:+00172:001412.4624:07238
07239:-00171:-00321:-00134:001412.4624:07239
07240:-00168:+00347:+00165:001412.4624:07240
07241:+00122:-00253:+00031:001412.4624:07241
07242:+00028:-00023:+00172:001412.4624:07242
07243:+00015:-00047:+00049:001412.4624:07243
07244:-00027:+00324:-00049:001412.4624:07244
07245:+00072:-00028:-00048:001412.4624:07245
07246:-00023:+00092:-00160:001412.4624:07246
07247:+00004:+00149:-00031:001412.4624:07247
07248:-00108:-00216:-00095:001412.4624:07248
07249:-00005:+00013:+00154:001412.4624:07249
07250:+00033:+00096:-00103:001415.1535:07250
07251:+00063:+00098:+00191:001415.1535:07251
07252:-00038:+00106:-00089:001415.1535:07252
07253:-00010:-00165:+00182:001415.1535:07253
07254:-00016:+00112:-00150:001415.1535:07254
07255:+00110:+00120:+00150:001415.1535:07255
07256:-00006:+00022:-00031:001415.1535:07256
07257:-00070:+00171:-00008:001415.1535:07257
07258:+00069:-00048:-00138:001415.1535:07258
07259:-00073:+00087:+00083:001415.1535:07259
07260:+00023:-00251:-00081:001415.1535:07260
07261:-00005:+00292:+00009:001415.1535:07261
07262:+00033:-00145:+00055:001415.1535:07262
07263:-00015:+00218:+00052:001415.1535:07263
07264:+00139:-00106:-00159:001417.2097:07264
07265:-00063:+00181:-00099:001417.2097:07265
07266:-00095:-00078:+00054:001417.2097:07266
07267:-00111:+00046:+00023:001417.2097:07267
07268:+00083:+00182:+00079:001417.2097:07268
07269:+00017:+00027:+00003:001417.2097:07269
07270:-00049:+00171:+00060:001417.2097:07270
07271:-00016:-00016:-00103:001417.2097:07271
07272:+00019:+00153:-00038:001417.2097:07272
07273:-00088:-00092:-00026:001417.2097:07273
07274:-00030:+00062:-00002:001417.2097:07274
07275:-00027:-00032:-00042:001417.2097:07275
07276:-00028:+00022:-00007:001417.2097:07276
07277:+00046:-00189:-00014:001417.2097:07277
07278:-00133:-00004:-00028:001417.2097:07278
07279:+00060:-00090:+00023:001420.6279:07279
07280:+00045:+00161:+00077:001420.6279:07280
07281:-00037:+00058:-00023:001420.6279:07281
07282:-00095:+00159:-00115:001420.6279:07282
07283:+00045:-00042:+00200:001420.6279:07283
07284:-00062:-00115:-00107:001420.6279:07284
07285:+00014:-00058:-00067:001420.6279:07285
07286:-00050:-00043:-00014:001420.6279:07286
07287:-00006:-00016:+00069:001420.6279:07287
07288:-00007:-00207:+00129:001420.6279:07288
07289:+00179:+00341:-00176:001420.6279:07289
07290:-00245:-00039:-00038:001420.6279:07290
07291:+00130:-00205:+00080:001420.6279:07291
07292:+00027:+00139:-00131:001420.6279:07292
07293:+00017:+00164:+00041:001423.2934:07293
07294:-00059:+00148:-00042:001423.2934:07294
07295:+00041:+00106:+00044:001423.2934:07295
07296:+00043:+00071:-00135:001423.2934:07296
07297:+00079:+00001:+00039:001423.2934:07297
07298:-00174:-00218:-00218:001423.2934:07298
07299:+00073:+00062:+00134:001423.2934:07299
07300:+00099:-00170:+00032:001423.2934:07300
07301:-00016:+00138:+00223:001423.2934:07301
07302:+00052:-00191:-00160:001423.2934:07302
07303:-00004:+00304:+00073:001423.2934:07303
07304:+00019:+00130:-00077:001423.2934:07304
07305:+00021:+00009:+00313:001423.2934:07305
07306:-00030:-00030:-00247:001423.2934:07306
07307:-00071:+00383:+00072:001418.8038:07307
07308:+00044:-00257:-00211:001418.8038:07308
07309:+00018:+00039:-00036:001418.8038:07309
07310:-00068:-00115:-00165:001418.8038:07310
07311:-00070:+00002:-00049:001418.8038:07311
07312:+00034:-00210:+00114:001418.8038:07312
07313:+00023:-00001:+00034:001418.8038:07313
07314:+00092:+00128:+00239:001418.8038:07314
07315:-00167:+00152:+00068:001418.8038:07315
07316:+00000:+00009:+00090:001418.8038:07316
07317:+00184:+00102:-00141:001418.8038:07317
07318:-00128:+00232:+00066:001418.8038:07318
07319:-00058:-00198:-00078:001418.8038:07319
07320:+00109:+00148:+00125:001418.8038:07320
07321:+00123:+00140:-00221:001420.6087:07321
07322:-00108:+00070:+00011:001420.6087:07322
07323:-00043:-00169:-00157:001420.6087:07323
07324:-00105:+00037:+00106:001420.6087:07324
07325:+00010:-00226:+00042:001420.6087:07325
07326:-00031:+00154:+00106:001420.6087:07326
07327:+00049:-00085:-00160:001420.6087:07327
07328:-00021:+00218:-00163:001420.6087:07328
07329:+00065:-00038:-00002:001420.6087:07329
07330:-00037:-00038:-00178:001420.6087:07330
07331:+00053:+00125:+00089:001420.6087:07331
07332:-00006:+00155:-00122:001420.6087:07332
07333:-00034:+00156:+00176:001420.6087:07333
07334:+00005:-00080:-00229:001420.6087:07334
07335:-00023:+00269:+00129:001424.9444:07335
07336:+00051:-00070:-00105:001424.9444:07336
07337:+00090:+00001:+00273:001424.9444:07337
07338:+00012:-00152:-00070:001424.9444:07338
07339:+00009:+00244:+00185:001424.9444:07339
07340:+00125:-00030:-00177:001424.9444:07340
07341:-00058:+00298:-00124:001424.9444:07341
07342:+00055:-00113:-00059:001424.9444:07342
07343:-00036:+00197:+00147:001424.9444:07343
07344:-00012:-00130:+00130:001424.9444:07344
07345:-00001:+00347:-00045:001424.9444:07345
07346:+00090:+00091:+00044:001424.9444:07346
07347:-00059:-00091:-00214:001424.9444:07347
07348:-00011:+00001:+00046:001424.9444:07348
07349:-00007:-00037:-00075:001430.3032:07349
07350:+00027:+00068:+00192:001430.3032:07350
07351:-00011:+00062:-00146:001430.3032:07351
07352:-00034:+00171:+00030:001430.3032:07352
07353:+00118:-00170:-00202:001430.3032:07353
07354:+00017:+00210:+00038:001430.3032:07354
07355:-00026:-00207:+00018:001430.3032:07355
07356:-00033:+00247:-00032:001430.3032:07356
07357:-00004:-00098:+00042:001430.3032:07357
07358:-00074:+00073:-00050:001430.3032:07358
07359:-00090:-00207:-00054:001430.3032:07359
07360:-00084:+00164:-00149:001430.3032:07360
07361:+00167:-00179:+00059:001430.3032:07361
07362:+00094:+00089:-00036:001430.3032:07362
07363:-00089:+00010:-00008:001435.4453:07363
07364:+00075:+00136:-00055:001435.4453:07364
07365:+00154:+00082:-00029:001435.4453:07365
07366:-00095:+00028:-00046:001435.4453:07366
07367:+00044:-00054:+00067:001435.4453:07367
07368:+00115:+00013:+00012:001435.4453:07368
07369:-00036:+00054:-00019:001435.4453:07369
07370:-00018:+00186:-00036:001435.4453:07370
07371:+00038:+00049:+00098:001435.4453:07371
07372:+00026:+00086:-00060:001435.4453:07372
07373:-00014:+00033:-00110:001435.4453:07373
07374:-00134:-00017:+00156:001435.4453:07374
07375:+00066:+00096:-00039:001435.4453:07375
07376:+00123:+00001:+00035:001435.4453:07376
07377:-00081:-00069:-00022:001441.6849:07377
07378:-00050:+00138:+00006:001441.6849:07378
07379:+00119:+00028:+00096:001441.6849:07379
07380:+00154:+00020:-00013:001441.6849:07380
07381:+00032:-00018:-00112:001441.6849:07381
07382:-00248:+00048:-00140:001441.6849:07382
07383:+00108:+00047:+00147:001441.6849:07383
07384:+00162:-00146:-00019:001441.6849:07384
07385:+00036:+00118:+00023:001441.6849:07385
07386:-00108:-00029:-00129:001441.6849:07386
07387:+00050:+00161:+00022:001441.6849:07387
07388:+00187:-00015:+00034:001441.6849:07388
07389:+00047:-00075:+00062:001441.6849:07389
07390:-00134:+00123:-00078:001443.7116:07390
07391:+00109:-00020:+00078:001443.7116:07391
07392:+00083:-00005:-00132:001443.7116:07392
07393:-00162:+00084:-00083:001443.7116:07393
07394:+00114:+00000:+00130:001443.7116:07394
07395:+00343:+00168:+00006:001443.7116:07395
07396:+00038:-00048:+00005:001443.7116:07396
07397:-00087:+00163:+00004:001443.7116:07397
07398:-00030:+00017:+00038:001443.7116:07398
07399:-00026:+00040:-00109:001443.7116:07399
07400:+00017:+00118:-00093:001443.7116:07400
07401:-00107:+00013:+00037:001443.7116:07401
07402:+00060:-00010:-00071:001443.7116:07402
07403:+00197:+00135:+00049:001443.7116:07403
07404:+00029:-00003:+00045:001445.4927:07404
07405:-00198:+00174:-00154:001445.4927:07405
07406:-00077:+00022:+00041:001445.4927:07406
07407:+00094:+00153:-00134:001445.4927:07407
07408:+00030:-00057:+00021:001445.4927:07408
07409:-00128:-00041:-00121:001445.4927:07409
07410:+00082:-00090:+00161:001445.4927:07410
07411:+00155:+00017:-00113:001445.4927:07411
07412:+00111:+00113:+00160:001445.4927:07412
07413:-00154:+00007:-00119:001445.4927:07413
07414:-00100:+00208:-00068:001445.4927:07414
07415:+00053:+00092:-00041:001445.4927:07415
07416:+00042:+00079:+00122:001445.4927:07416
07417:-00111:-00078:-00063:001445.4927:07417
07418:-00030:+00112:+00012:001446.7731:07418
07419:+00055:+00109:-00125:001446.7731:07419
07420:+00130:+00077:+00014:001446.7731:07420
07421:-00139:-00218:-00116:001446.7731:07421
07422:-00202:+00352:+00147:001446.7731:07422
07423:-00001:+00023:+00019:001446.7731:07423
07424:+00080:+00094:+00125:001446.7731:07424
07425:+00002:-00140:-00007:001446.7731:07425
07426:-00122:+00143:-00101:001446.7731:07426
07427:-00022:-00121:-00008:001446.7731:07427
07428:+00110:+00052:-00118:001446.7731:07428
07429:+00021:+00237:+00073:001446.7731:07429
07430:-00100:+00052:+00139:001446.7731:07430
07431:-00035:+00025:+00062:001446.7731:07431
07432:+00099:+00170:-00160:001450.4974:07432
07433:+00011:-00089:-00087:001450.4974:07433
07434:-00131:+00321:-00065:001450.4974:07434
07435:+00133:-00062:+00137:001450.4974:07435
07436:+00206:+00154:-00180:001450.4974:07436
07437:+00043:+00049:-00076:001450.4974:07437
07438:-00127:+00237:-00146:001450.4974:07438
07439:-00114:-00066:+00194:001450.4974:07439
07440:-00004:+00182:-00114:001450.4974:07440
07441:+00065:+00057:-00004:001450.4974:07441
07442:-00143:-00040:-00079:001450.4974:07442
07443:-00052:-00185:+00131:001450.4974:07443
07444:+00155:+00034:-00027:001450.4974:07444
07445:+00160:+00052:+00127:001450.4974:07445
07446:-00047:+00060:-00160:001445.4025:07446
07447:-00195:+00099:-00069:001445.4025:07447
07448:+00145:+00129:-00127:001445.4025:07448
07449:+00104:+00066:+00113:001445.4025:07449
07450:+00002:-00038:-00041:001445.4025:07450
07451:-00107:+00025:-00005:001445.4025:07451
07452:+00027:-00125:-00072:001445.4025:07452
07453:+00236:+00093:-00050:001445.4025:07453
07454:-00081:-00112:-00019:001445.4025:07454
07455:-00252:+00124:-00274:001445.4025:07455
07456:-00033:-00077:+00139:001445.4025:07456
07457:+00163:+00083:-00056:001445.4025:07457
07458:+00021:-00061:+00009:001445.4025:07458
07459:-00196:+00041:-00198:001451.8273:07459
07460:-00078:+00025:+00141:001451.8273:07460
07461:+00251:+00062:-00113:001451.8273:07461
07462:-00094:-00084:+00112:001451.8273:07462
07463:-00183:+00083:-00101:001451.8273:07463
07464:-00015:+00062:+00090:001451.8273:07464
07465:+00191:+00027:-00024:001451.8273:07465
07466:-00139:-00047:-00083:001451.8273:07466
07467:-00231:+00084:-00054:001451.8273:07467
07468:-00099:+00060:+00085:001451.8273:07468
07469:+00187:+00024:+00091:001451.8273:07469
07470:-00172:+00076:+00019:001451.8273:07470
07471:-00296:-00108:-00033:001451.8273:07471
07472:-00109:-00015:+00042:001451.8273:07472
07473:+00172:+00056:+00104:001450.5185:07473
07474:+00025:+00025:+00035:001450.5185:07474
07475:-00197:+00100:-00049:001450.5185:07475
07476:-00099:+00022:-00014:001450.5185:07476
07477:+00154:-00037:+00093:001450.5185:07477
07478:+00199:+00100:+00099:001450.5185:07478
07479:+00057:-00003:+00084:001450.5185:07479
07480:-00165:-00086:-00095:001450.5185:07480
07481:+00108:+00218:+00016:001450.5185:07481
07482:+00138:+00032:+00104:001450.5185:07482
07483:-00072:+00081:-00054:001450.5185:07483
07484:-00109:-00051:-00038:001450.5185:07484
07485:+00054:+00104:-00044:001450.5185:07485
07486:+00198:+00018:+00002:001450.5185:07486
07487:+00053:+00076:-00036:001448.8701:07487
07488:-00237:-00148:-00062:001448.8701:07488
07489:+00027:+00211:+00006:001448.8701:07489
07490:+00135:+00047:+00095:001448.8701:07490
07491:+00134:-00006:-00069:001448.8701:07491
07492:+00069:+00059:-00180:001448.8701:07492
07493:+00065:+00013:-00123:001448.8701:07493
07494:+00215:+00035:+00038:001448.8701:07494
07495:+00182:+00056:+00118:001448.8701:07495
07496:+00104:-00062:+00021:001448.8701:07496
07497:-00128:+00221:-00295:001448.8701:07497
07498:-00009:-00005:+00095:001448.8701:07498
07499:+00055:-00114:-00062:001448.8701:07499
07500:-00237:+00156:-00238:001448.8701:07500
07501:-00274:-00103:+00025:001451.8802:07501
07502:+00154:-00013:+00116:001451.8802:07502
07503:+00243:-00184:-00228:001451.8802:07503
07504:-00147:+00202:-00240:001451.8802:07504
07505:-00154:-00055:+00037:001451.8802:07505
07506:+00014:-00008:-00002:001451.8802:07506
07507:+00240:-00012:+00099:001451.8802:07507
07508:-00185:+00228:-00150:001451.8802:07508
07509:-00155:-00050:-00019:001451.8802:07509
07510:+00354:-00003:+00071:001451.8802:07510
07511:+00162:-00062:+00033:001451.8802:07511
07512:-00166:+00107:-00100:001451.8802:07512
07513:-00230:-00017:+00100:001451.8802:07513
07514:-00007:+00018:+00098:001451.8802:07514
07515:+00084:-00080:+00095:001452.1624:07515
07516:-00226:+00107:-00073:001452.1624:07516
07517:-00245:+00028:+00083:001452.1624:07517
07518:+00007:+00121:-00022:001452.1624:07518
07519:+00153:-00050:+00124:001452.1624:07519
07520:+00008:+00094:-00052:001452.1624:07520
07521:-00263:-00073:-00030:001452.1624:07521
07522:-00122:+00213:-00021:001452.1624:07522
07523:+00222:-00017:+00175:001452.1624:07523
07524:-00042:+00136:-00030:001452.1624:07524
07525:-00125:+00154:-00002:001452.1624:07525
07526:-00053:+00071:-00027:001452.1624:07526
07527:+00201:-00006:+00199:001452.1624:07527
07528:+00059:-00042:-00037:001450.4973:07528
07529:-00238:+00034:-00081:001450.4973:07529
07530:-00083:+00160:-00103:001450.4973:07530
07531:+00079:+00140:+00088:001450.4973:07531
07532:-00009:+00038:+00023:001450.4973:07532
07533:-00096:-00037:+00015:001450.4973:07533
07534:-00073:-00005:-00002:001450.4973:07534
07535:+00243:+00081:+00074:001450.4973:07535
07536:+00212:+00006:-00021:001450.4973:07536
07537:-00141:+00171:-00087:001450.4973:07537
07538:-00070:+00045:-00027:001450.4973:07538
07539:+00191:+00279:+00054:001450.4973:07539
07540:+00114:-00039:-00093:001450.4973:07540
07541:-00129:+00163:-00186:001450.4973:07541
07542:-00165:-00077:+00044:001451.7214:07542
07543:+00212:+00036:+00058:001451.7214:07543
07544:+00269:-00043:-00079:001451.7214:07544
07545:-00097:+00176:-00100:001451.7214:07545
07546:-00188:-00055:-00020:001451.7214:07546
07547:+00104:+00199:+00022:001451.7214:07547
07548:+00283:-00068:+00025:001451.7214:07548
07549:-00127:+00201:-00101:001451.7214:07549
07550:-00205:-00103:-00074:001451.7214:07550
07551:+00268:+00319:-00059:001451.7214:07551
07552:+00324:-00078:+00042:001451.7214:07552
07553:-00060:+00028:-00066:001451.7214:07553
07554:-00269:-00065:-00052:001451.7214:07554
07555:-00087:+00071:+00012:001451.7214:07555
07556:+00031:+00059:+00037:001452.0717:07556
07557:-00067:+00118:+00009:001452.0717:07557
07558:-00225:-00038:-00129:001452.0717:07558
07559:+00042:+00164:+00187:001452.0717:07559
07560:+00345:+00103:-00134:001452.0717:07560
07561:+00065:+00107:+00134:001452.0717:07561
07562:-00262:+00011:-00220:001452.0717:07562
07563:-00075:+00181:+00238:001452.0717:07563
07564:+00195:+00064:-00081:001452.0717:07564
07565:+00161:+00237:+00267:001452.0717:07565
07566:-00169:-00453:-00129:001452.0717:07566
07567:+00049:+00277:+00130:001452.0717:07567
07568:+00212:+00177:-00250:001452.0717:07568
07569:+00074:-00014:-00020:001452.0717:07569
07570:-00342:-00307:-00293:001440.2902:07570
07571:-00228:-00184:+00255:001440.2902:07571
07572:+00225:+00024:-00097:001440.2902:07572
07573:+00094:-00088:+00227:001440.2902:07573
07574:-00044:+00079:-00311:001440.2902:07574
07575:-00087:+00283:+00047:001440.2902:07575
07576:+00189:+00031:-00252:001440.2902:07576
07577:+00122:+00073:-00070:001440.2902:07577
07578:+00025:-00140:-00218:001440.2902:07578
07579:-00287:+00437:-00133:001440.2902:07579
07580:+00133:-00204:+00319:001440.2902:07580
07581:+00098:+00112:-00009:001440.2902:07581
07582:+00006:-00166:-00251:001440.2902:07582
07583:-00265:+00042:-00168:001440.2902:07583
07584:+00164:-00103:+00257:001414.9681:07584
07585:+00196:+00063:-00111:001414.9681:07585
07586:+00076:+00165:+00249:001414.9681:07586
07587:-00278:+00082:+00053:001414.9681:07587
07588:-00050:+00329:-00017:001414.9681:07588
07589:+00256:+00236:-00340:001414.9681:07589
07590:-00007:+00259:+00199:001414.9681:07590
07591:-00107:-00153:-00265:001414.9681:07591
07592:-00016:+00248:+00063:001414.9681:07592
07593:+00106:-00237:-00197:001414.9681:07593
07594:+00113:-00125:+00026:001414.9681:07594
07595:-00192:+00025:-00229:001414.9681:07595
07596:-00206:-00200:+00083:001414.9681:07596
07597:+00077:-00191:+00073:001414.9681:07597
07598:+00031:-00131:+00109:001388.2625:07598
07599:+00012:+00199:+00184:001388.2625:07599
07600:-00106:-00225:+00046:001388.2625:07600
07601:-00010:-00304:+00151:001388.2625:07601
07602:+00143:+00021:-00052:001388.2625:07602
07603:-00074:+00158:+00132:001388.2625:07603
07604:-00017:-00068:-00054:001388.2625:07604
07605:-00049:+00434:+00028:001388.2625:07605
07606:-00022:-00070:-00109:001388.2625:07606
07607:-00017:+00133:-00062:001388.2625:07607
07608:-00096:+00053:+00036:001388.2625:07608
07609:-00162:+00277:+00030:001388.2625:07609
07610:+00088:-00026:+00133:001388.2625:07610
07611:+00032:+00090:-00089:001388.2625:07611
07612:-00061:+00118:+00029:001388.2625:07612
07613:-00043:-00283:-00137:001376.2467:07613
07614:-00035:+00063:+00025:001376.2467:07614
07615:-00001:-00140:-00159:001376.2467:07615
07616:-00046:+00005:+00061:001376.2467:07616
07617:-00040:-00197:-00087:001376.2467:07617
07618:-00010:+00179:-00125:001376.2467:07618
07619:+00018:-00048:+00013:001376.2467:07619
07620:+00084:-00051:-00024:001376.2467:07620
07621:-00012:+00285:+00047:001376.2467:07621
07622:-00175:-00055:-00099:001376.2467:07622
07623:-00130:+00364:+00136:001376.2467:07623
07624:+00108:+00045:-00125:001376.2467:07624
07625:+00027:+00176:-00022:001376.2467:07625
07626:-00067:-00165:-00093:001376.2467:07626
07627:-00089:+00170:-00062:001386.2485:07627
07628:+00031:-00073:+00124:001386.2485:07628
07629:+00213:-00093:-00097:001386.2485:07629
07630:-00123:-00136:+00066:001386.2485:07630
07631:-00140:-00126:-00117:001386.2485:07631
07632:+00068:-00023:+00209:001386.2485:07632
07633:+00032:-00024:-00083:001386.2485:07633
07634:-00058:+00235:-00048:001386.2485:07634
07635:-00150:+00059:+00007:001386.2485:07635
07636:+00061:-00104:+00052:001386.2485:07636
07637:+00025:-00022:+00024:001386.2485:07637
07638:-00035:+00130:+00058:001386.2485:07638
07639:-00113:-00022:-00012:001386.2485:07639
07640:-00118:+00154:-00091:001386.2485:07640
07641:+00086:-00030:+00024:001386.2485:07641
07642:+00048:-00022:-00017:001400.8745:07642
07643:-00223:-00053:-00099:001400.8745:07643
07644:+00096:+00079:+00174:001400.8745:07644
07645:+00177:-00017:+00095:001400.8745:07645
07646:-00042:+00185:-00038:001400.8745:07646
07647:-00002:-00069:-00076:001400.8745:07647
07648:-00133:+00187:-00138:001400.8745:07648
07649:+00126:+00001:+00004:001400.8745:07649
07650:-00111:+00198:+00092:001400.8745:07650
07651:+00004:+00056:+00085:001400.8745:07651
07652:+00000:+00248:-00045:001400.8745:07652
07653:+00117:+00099:-00089:001400.8745:07653
07654:-00068:+00121:-00186:001400.8745:07654
07655:+00057:-00108:+00026:001400.8745:07655
07656:-00143:-00160:-00290:001413.9093:07656
07657:+00127:-00004:+00219:001413.9093:07657
07658:-00003:+00325:-00067:001413.9093:07658
07659:+00130:+00088:+00191:001413.9093:07659
07660:-00115:+00280:-00253:001413.9093:07660
07661:+00048:+00174:+00138:001413.9093:07661
07662:+00063:+00132:-00127:001413.9093:07662
07663:+00000:+00014:+00077:001413.9093:07663
07664:-00214:-00231:-00210:001413.9093:07664
07665:+00153:+00023:+00243:001413.9093:07665
07666:+00102:+00248:-00257:001413.9093:07666
07667:+00047:+00221:+00176:001413.9093:07667
07668:-00118:+00050:-00233:001413.9093:07668
07669:-00060:+00413:+00264:001413.9093:07669
07670:+00087:+00143:-00171:001424.8012:07670
07671:+00154:+00004:+00285:001424.8012:07671
07672:-00029:-00053:-00157:001424.8012:07672
07673:+00020:+00410:+00081:001424.8012:07673
07674:+00091:+00026:-00169:001424.8012:07674
07675:+00019:+00245:-00028:001424.8012:07675
07676:-00114:-00284:-00266:001424.8012:07676
07677:-00202:+00130:+00215:001424.8012:07677
07678:+00162:-00235:+00106:001424.8012:07678
07679:+00086:-00011:+00066:001424.8012:07679
07680:+00077:+00112:-00241:001424.8012:07680
07681:-00144:+00137:+00023:001424.8012:07681
07682:+00126:-00076:+00100:001424.8012:07682
07683:+00172:+00094:-00138:001424.8012:07683
07684:-00077:+00232:+00121:001423.5538:07684
07685:-00065:+00098:-00040:001423.5538:07685
07686:+00103:+00334:+00071:001423.5538:07686
07687:+00062:-00006:-00166:001423.5538:07687
07688:-00034:+00300:+00237:001423.5538:07688
07689:-00059:-00243:-00164:001423.5538:07689
07690:-00014:+00155:+00156:001423.5538:07690
07691:+00148:-00202:-00125:001423.5538:07691
07692:-00021:+00072:-00066:001423.5538:07692
07693:-00088:-00055:-00160:001423.5538:07693
07694:-00011:+00071:-00112:001423.5538:07694
07695:+00061:+00006:+00088:001423.5538:07695
07696:+00105:+00099:-00077:001423.5538:07696
07697:+00002:+00077:+00029:001423.5538:07697
07698:-00062:+00143:-00099:001425.3675:07698
07699:+00068:+00119:+00148:001425.3675:07699
07700:+00113:-00027:-00167:001425.3675:07700
07701:-00099:-00071:+00015:001425.3675:07701
07702:-00110:-00076:-00038:001425.3675:07702
07703:+00046:+00093:+00139:001425.3675:07703
07704:+00139:-00077:-00066:001425.3675:07704
07705:+00108:+00277:-00059:001425.3675:07705
07706:-00001:-00138:+00020:001425.3675:07706
07707:-00017:+00051:+00143:001425.3675:07707
07708:+00033:-00086:+00090:001425.3675:07708
07709:-00033:+00112:+00011:001425.3675:07709
07710:-00015:+00003:-00046:001425.3675:07710
07711:+00006:+00078:-00044:001425.3675:07711
07712:+00085:-00104:+00126:001433.1398:07712
07713:+00079:-00009:-00066:001433.1398:07713
07714:-00018:-00006:+00104:001433.1398:07714
07715:-00030:+00076:+00013:001433.1398:07715
07716:+00011:+00128:+00125:001433.1398:07716
07717:+00025:+00050:-00084:001433.1398:07717
07718:+00031:+00206:+00140:001433.1398:07718
07719:-00068:-00076:-00042:001433.1398:07719
07720:+00000:+00166:-00006:001433.1398:07720
07721:+00140:-00208:+00115:001433.1398:07721
07722:-00052:+00016:+00006:001433.1398:07722
07723:-00056:+00061:-00162:001433.1398:07723
07724:+00084:+00065:+00108:001433.1398:07724
07725:+00048:-00049:-00051:001433.1398:07725
07726:-00082:+00003:-00091:001436.8120:07726
07727:-00052:+00053:+00109:001436.8120:07727
07728:+00126:+00076:+00078:001436.8120:07728
07729:-00024:-00019:-00028:001436.8120:07729
07730:+00022:+00130:-00055:001436.8120:07730
07731:+00030:+00196:+00012:001436.8120:07731
07732:+00026:-00015:-00011:001436.8120:07732
07733:+00001:-00018:+00001:001436.8120:07733
07734:+00039:-00058:-00076:001436.8120:07734
07735:-00091:-00068:+00003:001436.8120:07735
07736:+00143:-00031:+00096:001436.8120:07736
07737:+00014:-00094:+00024:001436.8120:07737
07738:+00129:+00220:+00146:001436.8120:07738
07739:-00160:+00182:-00079:001436.8120:07739
07740:+00082:+00232:+00048:001435.2595:07740
07741:+00059:+00104:-00027:001435.2595:07741
07742:+00049:+00067:+00018:001435.2595:07742
07743:-00233:-00184:-00214:001435.2595:07743
07744:+00150:-00027:+00149:001435.2595:07744
07745:+00038:+00176:-00099:001435.2595:07745
07746:+00101:-00041:+00206:001435.2595:07746
07747:-00212:-00086:-00211:001435.2595:07747
07748:-00068:+00335:+00175:001435.2595:07748
07749:-00004:+00059:-00291:001435.2595:07749
07750:+00146:+00051:+00276:001435.2595:07750
07751:-00079:-00328:-00203:001435.2595:07751
07752:-00003:+00186:+00030:001435.2595:07752
07753:+00011:+00162:-00145:001435.2595:07753
07754:+00128:+00003:+00108:001433.1743:07754
07755:-00130:-00353:-00454:001433.1743:07755
07756:-00213:+00275:+00279:001433.1743:07756
07757:+00100:-00445:+00120:001433.1743:07757
07758:+00086:+00039:+00277:001433.1743:07758
07759:+00153:+00103:-00359:001433.1743:07759
07760:-00081:+00332:+00096:001433.1743:07760
07761:-00094:-00137:-00184:001433.1743:07761
07762:-00090:+00272:-00222:001433.1743:07762
07763:+00154:+00023:-00034:001433.1743:07763
07764:-00088:+00400:+00066:001433.1743:07764
07765:-00072:-00090:+00262:001433.1743:07765
07766:-00013:+00009:-00074:001433.1743:07766
07767:+00054:+00153:-00131:001433.1743:07767
07768:-00081:-00273:-00119:001421.9174:07768
07769:-00015:+00073:+00184:001421.9174:07769
07770:+00022:-00148:-00122:001421.9174:07770
07771:+00101:+00160:+00237:001421.9174:07771
07772:+00113:-00099:-00121:001421.9174:07772
07773:-00122:+00326:+00036:001421.9174:07773
07774:+00019:+00108:-00152:001421.9174:07774
07775:+00047:-00106:+00108:001421.9174:07775
07776:-00125:+00022:-00207:001421.9174:07776
07777:-00034:+00182:-00005:001421.9174:07777
07778:+00039:-00011:-00101:001421.9174:07778
07779:-00036:+00007:-00043:001421.9174:07779
07780:+00002:-00135:-00102:001421.9174:07780
07781:-00076:-00036:-00033:001421.9174:07781
07782:+00032:-00111:+00084:001422.0855:07782
07783:+00074:+00054:-00010:001422.0855:07783
07784:-00011:+00105:-00017:001422.0855:07784
07785:-00279:-00126:-00022:001422.0855:07785
07786:-00181:+00104:-00029:001422.0855:07786
07787:+00144:-00062:+00115:001422.0855:07787
07788:-00082:+00235:-00072:001422.0855:07788
07789:-00169:-00132:-00017:001422.0855:07789
07790:-00128:+00094:-00083:001422.0855:07790
07791:+00081:-00016:-00033:001422.0855:07791
07792:+00057:-00072:-00022:001422.0855:07792
07793:-00086:-00081:+00076:001422.0855:07793
07794:-00099:+00077:-00145:001422.0855:07794
07795:+00004:+00008:-00021:001422.0855:07795
07796:-00035:-00048:-00063:001421.5485:07796
07797:-00056:+00111:+00031:001421.5485:07797
07798:+00066:+00063:-00052:001421.5485:07798
07799:-00008:+00076:+00012:001421.5485:07799
07800:-00131:-00052:+00018:001421.5485:07800
07801:-00168:+00160:-00209:001421.5485:07801
07802:-00087:+00046:+00024:001421.5485:07802
07803:+00025:+00068:-00058:001421.5485:07803
07804:-00092:-00073:+00032:001421.5485:07804
07805:-00094:+00071:-00201:001421.5485:07805
07806:+00137:-00080:+00187:001421.5485:07806
07807:+00098:+00135:-00062:001421.5485:07807
07808:-00023:-00070:-00026:001421.5485:07808
07809:-00077:+00112:-00019:001421.5485:07809
07810:+00061:+00002:+00013:001431.8304:07810
07811:+00095:-00021:+00020:001431.8304:07811
07812:-00073:+00036:-00024:001431.8304:07812
07813:-00102:+00209:-00014:001431.8304:07813
07814:+00037:-00042:-00060:001431.8304:07814
07815:+00054:+00158:-00054:001431.8304:07815
07816:-00068:-00006:+00004:001431.8304:07816
07817:-00142:+00022:+00064:001431.8304:07817
07818:-00007:+00022:-00028:001431.8304:07818
07819:+00035:+00033:-00061:001431.8304:07819
07820:-00016:+00052:-00024:001431.8304:07820
07821:-00055:-00038:+00036:001431.8304:07821
07822:+00044:+00084:-00097:001431.8304:07822
07823:+00162:+00055:+00083:001431.8304:07823
07824:+00098:+00061:+00004:001433.6553:07824
07825:-00084:+00031:+00096:001433.6553:07825
07826:+00021:+00010:-00034:001433.6553:07826
07827:+00021:-00005:-00080:001433.6553:07827
07828:-00047:+00057:-00127:001433.6553:07828
07829:-00014:+00034:+00055:001433.6553:07829
07830:+00011:+00042:+00100:001433.6553:07830
07831:+00109:+00023:-00091:001433.6553:07831
07832:+00113:+00022:+00083:001433.6553:07832
07833:-00039:+00057:-00005:001433.6553:07833
07834:-00038:-00079:+00062:001433.6553:07834
07835:+00077:+00102:-00206:001433.6553:07835
07836:+00016:-00155:+00083:001433.6553:07836
07837:-00052:-00073:+00015:001433.6553:07837
07838:+00109:+00091:+00014:001443.2729:07838
07839:+00206:-00101:-00036:001443.2729:07839
07840:+00143:+00045:+00010:001443.2729:07840
07841:-00058:+00069:+00052:001443.2729:07841
07842:-00060:+00061:+00009:001443.2729:07842
07843:+00092:+00185:-00064:001443.2729:07843
07844:+00101:-00083:-00047:001443.2729:07844
07845:-00178:+00052:+00024:001443.2729:07845
07846:-00129:+00011:-00021:001443.2729:07846
07847:+00182:-00088:+00000:001443.2729:07847
07848:+00086:+00052:-00002:001443.2729:07848
07849:-00028:+00049:+00176:001443.2729:07849
07850:-00140:+00068:-00098:001443.2729:07850
07851:+00095:+00172:+00041:001448.7125:07851
07852:+00061:-00118:+00024:001448.7125:07852
07853:-00105:+00083:-00037:001448.7125:07853
07854:-00048:+00021:+00008:001448.7125:07854
07855:+00074:-00192:+00048:001448.7125:07855
07856:+00129:+00127:-00075:001448.7125:07856
07857:+00001:+00006:+00173:001448.7125:07857
07858:-00164:-00003:-00020:001448.7125:07858
07859:+00057:+00073:+00094:001448.7125:07859
07860:+00132:-00076:-00016:001448.7125:07860
07861:-00182:+00039:+00044:001448.7125:07861
07862:-00127:-00040:+00032:001448.7125:07862
07863:+00100:-00009:+00048:001448.7125:07863
07864:+00122:+00184:-00096:001448.7125:07864
07865:-00001:+00000:+00219:001443.6990:07865
07866:-00003:-00076:-00068:001443.6990:07866
07867:+00095:+00137:-00031:001443.6990:07867
07868:+00013:-00122:+00115:001443.6990:07868
07869:-00170:+00000:-00143:001443.6990:07869
07870:-00063:+00104:+00037:001443.6990:07870
07871:+00098:-00001:+00094:001443.6990:07871
07872:+00097:+00136:-00161:001443.6990:07872
07873:-00001:+00102:+00120:001443.6990:07873
07874:-00064:+00007:+00026:001443.6990:07874
07875:+00037:+00027:+00070:001443.6990:07875
07876:+00142:+00172:+00064:001443.6990:07876
07877:-00128:+00108:-00168:001443.6990:07877
07878:+00018:+00028:+00047:001443.6990:07878
07879:+00159:+00090:-00021:001450.0683:07879
07880:+00019:-00095:+00083:001450.0683:07880
07881:-00033:+00029:+00009:001450.0683:07881
07882:-00035:-00043:+00064:001450.0683:07882
07883:-00001:+00081:-00040:001450.0683:07883
07884:+00115:+00121:-00035:001450.0683:07884
07885:-00027:+00100:-00098:001450.0683:07885
07886:-00093:+00091:+00065:001450.0683:07886
07887:+00015:-00037:+00065:001450.0683:07887
07888:+00038:-00066:+00013:001450.0683:07888
07889:+00056:+00119:-00049:001450.0683:07889
07890:-00066:-00015:+00008:001450.0683:07890
07891:+00047:+00081:-00057:001450.0683:07891
07892:+00165:+00021:+00022:001450.0683:07892
07893:+00001:+00018:+00039:001452.0844:07893
07894:-00301:+00121:-00054:001452.0844:07894
07895:-00102:-00015:+00026:001452.0844:07895
07896:+00140:+00025:-00031:001452.0844:07896
07897:+00108:+00123:-00042:001452.0844:07897
07898:+00014:+00133:-00078:001452.0844:07898
07899:-00168:-00160:-00015:001452.0844:07899
07900:-00145:+00183:-00064:001452.0844:07900
07901:+00123:-00017:+00154:001452.0844:07901
07902:-00108:+00107:-00152:001452.0844:07902
07903:-00237:+00156:+00051:001452.0844:07903
07904:+00076:+00239:-00011:001452.0844:07904
07905:+00180:-00084:+00008:001452.0844:07905
07906:+00100:+00148:-00064:001452.0844:07906
07907:-00115:-00080:+00059:001447.0391:07907
07908:-00195:+00120:+00049:001447.0391:07908
07909:+00127:+00027:-00047:001447.0391:07909
07910:+00050:+00015:+00034:001447.0391:07910
07911:-00070:-00012:-00071:001447.0391:07911
07912:-00095:+00194:-00073:001447.0391:07912
07913:+00185:-00016:+00101:001447.0391:07913
07914:+00166:+00109:+00060:001447.0391:07914
07915:-00130:+00023:+00007:001447.0391:07915
07916:-00075:+00095:-00011:001447.0391:07916
07917:+00096:-00017:+00058:001447.0391:07917
07918:-00003:+00003:-00088:001447.0391:07918
07919:-00033:+00066:-00060:001447.0391:07919
07920:-00077:+00122:-00123:001451.7983:07920
07921:+00113:-00165:+00062:001451.7983:07921
07922:+00181:+00136:-00098:001451.7983:07922
07923:-00012:-00021:+00133:001451.7983:07923
07924:-00176:+00015:-00117:001451.7983:07924
07925:+00020:-00007:+00027:001451.7983:07925
07926:+00137:+00069:-00052:001451.7983:07926
07927:-00004:+00063:+00022:001451.7983:07927
07928:-00175:+00107:-00148:001451.7983:07928
07929:+00140:-00078:+00043:001451.7983:07929
07930:+00195:+00026:+00020:001451.7983:07930
07931:-00042:+00065:+00070:001451.7983:07931
07932:-00229:+00013:-00205:001451.7983:07932
07933:-00139:+00061:+00058:001451.7983:07933
07934:+00112:+00044:-00005:001453.9067:07934
07935:+00015:-00131:+00138:001453.9067:07935
07936:-00099:-00014:-00143:001453.9067:07936
07937:+00019:-00053:+00081:001453.9067:07937
07938:+00131:+00142:-00101:001453.9067:07938
07939:-00076:+00041:+00068:001453.9067:07939
07940:-00375:+00030:-00038:001453.9067:07940
07941:+00040:+00260:+00132:001453.9067:07941
07942:+00208:+00135:-00082:001453.9067:07942
07943:-00154:-00181:-00049:001453.9067:07943
07944:-00157:+00073:-00073:001453.9067:07944
07945:+00126:-00107:+00123:001453.9067:07945
07946:+00047:+00365:-00041:001453.9067:07946
07947:+00152:-00051:+00087:001453.9067:07947
07948:-00096:+00087:-00042:001443.7966:07948
07949:-00056:-00075:-00084:001443.7966:07949
07950:+00134:-00035:+00037:001443.7966:07950
07951:+00085:-00089:+00186:001443.7966:07951
07952:-00066:-00103:-00191:001443.7966:07952
07953:-00108:+00302:+00161:001443.7966:07953
07954:-00010:-00022:+00000:001443.7966:07954
07955:+00075:+00297:+00053:001443.7966:07955
07956:+00020:+00072:-00178:001443.7966:07956
07957:-00112:+00149:+00157:001443.7966:07957
07958:-00060:-00359:-00047:001443.7966:07958
07959:+00121:+00129:+00065:001443.7966:07959
07960:+00103:-00147:-00164:001443.7966:07960
07961:-00054:+00077:+00029:001443.7966:07961
07962:-00026:-00368:-00072:001429.9395:07962
07963:+00000:+00332:+00173:001429.9395:07963
07964:+00170:-00211:+00023:001429.9395:07964
07965:-00065:+00165:+00101:001429.9395:07965
07966:-00062:-00201:-00009:001429.9395:07966
07967:+00015:+00466:-00081:001429.9395:07967
07968:+00149:-00055:+00023:001429.9395:07968
07969:-00024:-00155:-00072:001429.9395:07969
07970:-00242:+00038:-00036:001429.9395:07970
07971:-00080:-00224:-00062:001429.9395:07971
07972:+00141:-00140:+00028:001429.9395:07972
07973:-00065:-00063:+00034:001429.9395:07973
07974:-00046:+00253:+00094:001429.9395:07974
07975:-00082:-00114:-00003:001429.9395:07975
07976:+00073:-00143:+00099:001418.8074:07976
07977:+00124:+00077:+00024:001418.8074:07977
07978:-00128:+00054:+00051:001418.8074:07978
07979:-00092:-00045:+00127:001418.8074:07979
07980:+00124:+00049:-00085:001418.8074:07980
07981:+00026:+00046:-00071:001418.8074:07981
07982:-00090:-00107:-00057:001418.8074:07982
07983:-00107:-00258:-00031:001418.8074:07983
07984:+00042:+00291:-00096:001418.8074:07984
07985:+00011:-00126:+00075:001418.8074:07985
07986:-00061:+00075:-00003:001418.8074:07986
07987:-00060:-00196:-00111:001418.8074:07987
07988:+00019:+00242:+00122:001418.8074:07988
07989:+00041:+00105:-00029:001418.8074:07989
07990:-00047:-00007:+00050:001407.7106:07990
07991:-00026:+00205:-00094:001407.7106:07991
07992:+00040:+00222:-00019:001407.7106:07992
07993:+00066:+00055:+00028:001407.7106:07993
07994:-00025:-00092:+00009:001407.7106:07994
07995:-00028:+00168:-00178:001407.7106:07995
07996:-00162:-00181:-00029:001407.7106:07996
07997:+00161:-00105:+00087:001407.7106:07997
07998:+00063:+00110:-00160:001407.7106:07998
07999:-00113:-00057:+00154:001407.7106:07999
08000:-00044:-00062:+00040:001407.7106:08000
08001:+00155:+00085:+00036:001407.7106:08001
08002:-00055:+00168:-00143:001407.7106:08002
08003:+00017:+00113:+00136:001407.7106:08003
08004:+00024:+00136:-00160:001413.4514:08004
08005:+00009:+00278:+00051:001413.4514:08005
08006:+00154:-00105:-00099:001413.4514:08006
08007:-00121:+00070:-00113:001413.4514:08007
08008:+00052:-00032:-00155:001413.4514:08008
08009:+00010:-00006:+00031:001413.4514:08009
08010:+00024:-00304:+00181:001413.4514:08010
08011:-00029:-00075:-00101:001413.4514:08011
08012:+00024:+00172:-00170:001413.4514:08012
08013:-00076:-00056:+00076:001413.4514:08013
08014:+00067:-00210:+00095:001413.4514:08014
08015:-00019:+00065:-00152:001413.4514:08015
08016:+00045:+00293:+00148:001413.4514:08016
08017:+00007:+00218:+00047:001413.4514:08017
08018:+00067:+00261:-00011:001413.4514:08018
08019:-00075:+00209:-00104:001417.1343:08019
08020:+00093:+00125:-00017:001417.1343:08020
08021:-00113:-00155:-00175:001417.1343:08021
08022:+00110:-00159:+00198:001417.1343:08022
08023:+00084:-00050:-00100:001417.1343:08023
08024:-00023:+00140:+00159:001417.1343:08024
08025:-00049:-00086:-00089:001417.1343:08025
08026:+00064:+00387:+00028:001417.1343:08026
08027:+00015:-00052:-00160:001417.1343:08027
08028:-00015:+00119:+00237:001417.1343:08028
08029:+00033:-00257:-00277:001417.1343:08029
08030:-00011:+00500:+00017:001417.1343:08030
08031:+00112:-00338:-00247:001417.1343:08031
08032:-00032:+00094:+00062:001417.1343:08032
08033:-00110:-00224:-00281:001415.6406:08033
08034:-00076:+00048:-00001:001415.6406:08034
08035:+00159:-00095:+00152:001415.6406:08035
08036:+00110:+00081:-00099:001415.6406:08036
08037:+00002:+00305:+00192:001415.6406:08037
08038:-00115:+00034:-00042:001415.6406:08038
08039:-00114:+00448:+00150:001415.6406:08039
08040:+00139:+00059:-00118:001415.6406:08040
08041:+00072:+00029:+00158:001415.6406:08041
08042:-00142:-00275:-00204:001415.6406:08042
08043:+00131:+00230:+00091:001415.6406:08043
08044:+00104:-00017:-00088:001415.6406:08044
08045:-00042:+00171:+00007:001415.6406:08045
08046:+00020:-00269:-00109:001415.6406:08046
08047:+00007:+00308:+00147:001418.3143:08047
08048:+00076:-00200:-00028:001418.3143:08048
08049:-00010:+00240:+00140:001418.3143:08049
08050:+00009:+00026:-00135:001418.3143:08050
08051:-00012:+00208:+00045:001418.3143:08051
08052:+00095:-00075:-00076:001418.3143:08052
08053:+00010:+00074:+00033:001418.3143:08053
08054:-00039:+00150:-00045:001418.3143:08054
08055:-00097:+00125:+00064:001418.3143:08055
08056:+00023:+00025:+00057:001418.3143:08056
08057:+00067:-00101:+00003:001418.3143:08057
08058:-00008:+00148:-00042:001418.3143:08058
08059:-00092:-00092:-00030:001418.3143:08059
08060:+00046:+00232:-00064:001418.3143:08060
08061:+00098:+00071:+00074:001423.5924:08061
08062:-00078:-00001:-00009:001423.5924:08062
08063:-00112:-00121:+00019:001423.5924:08063
08064:-00035:+00022:-00075:001423.5924:08064
08065:+00105:+00085:+00059:001423.5924:08065
08066:+00011:+00178:-00032:001423.5924:08066
08067:-00007:+00141:-00038:001423.5924:08067
08068:+00031:+00194:-00076:001423.5924:08068
08069:+00037:+00141:+00083:001423.5924:08069
08070:+00040:-00038:-00032:001423.5924:08070
08071:-00117:+00174:-00089:001423.5924:08071
08072:-00214:-00213:-00043:001423.5924:08072
08073:+00191:+00156:+00034:001423.5924:08073
08074:+00163:-00112:+00021:001423.5924:08074
08075:-00121:+00199:-00027:001430.3677:08075
08076:-00057:-00044:+00063:001430.3677:08076
08077:+00096:+00179:+00088:001430.3677:08077
08078:+00029:-00099:-00042:001430.3677:08078
08079:-00101:+00260:-00049:001430.3677:08079
08080:-00149:-00096:-00059:001430.3677:08080
08081:+00126:+00050:+00048:001430.3677:08081
08082:+00055:-00081:-00065:001430.3677:08082
08083:-00106:+00099:-00005:001430.3677:08083
08084:-00112:-00083:-00105:001430.3677:08084
08085:+00063:+00102:+00142:001430.3677:08085
08086:+00102:-00099:+00038:001430.3677:08086
08087:-00106:+00246:-00049:001430.3677:08087
08088:-00157:-00103:+00004:001430.3677:08088
08089:+00072:+00244:+00023:001434.8603:08089
08090:+00073:-00088:-00121:001434.8603:08090
08091:-00059:+00130:-00046:001434.8603:08091
08092:-00203:-00152:-00176:001434.8603:08092
08093:-00134:+00023:+00284:001434.8603:08093
08094:+00251:-00097:+00065:001434.8603:08094
08095:-00014:+00130:+00046:001434.8603:08095
08096:-00130:-00186:-00214:001434.8603:08096
08097:-00007:+00376:-00028:001434.8603:08097
08098:+00118:-00079:-00131:001434.8603:08098
08099:+00072:+00233:-00197:001434.8603:08099
08100:-00146:-00198:-00156:001434.8603:08100
08101:+00011:+00124:+00168:001434.8603:08101
08102:+00224:-00285:+00149:001434.8603:08102
08103:+00062:+00061:+00011:001435.2039:08103
08104:-00051:-00208:-00351:001435.2039:08104
08105:-00211:+00371:-00153:001435.2039:08105
08106:+00239:-00155:+00027:001435.2039:08106
08107:+00180:+00132:+00149:001435.2039:08107
08108:-00075:-00035:-00127:001435.2039:08108
08109:-00115:+00359:+00068:001435.2039:08109
08110:+00161:-00192:+00275:001435.2039:08110
08111:+00114:+00228:-00100:001435.2039:08111
08112:+00093:-00127:-00248:001435.2039:08112
08113:-00313:+00002:-00203:001435.2039:08113
08114:+00122:-00232:+00226:001435.2039:08114
08115:+00267:+00120:-00026:001435.2039:08115
08116:+00015:+00037:+00152:001435.2039:08116
08117:-00164:+00050:-00072:001430.3460:08117
08118:-00042:+00218:+00012:001430.3460:08118
08119:+00190:+00043:-00148:001430.3460:08119
08120:+00039:+00322:+00212:001430.3460:08120
08121:-00093:-00409:-00220:001430.3460:08121
08122:-00085:+00380:+00014:001430.3460:08122
08123:+00172:+00070:-00158:001430.3460:08123
08124:+00042:-00032:-00045:001430.3460:08124
08125:-00213:-00150:-00091:001430.3460:08125
08126:-00035:+00232:+00136:001430.3460:08126
08127:+00138:-00093:+00075:001430.3460:08127
08128:-00072:+00034:-00009:001430.3460:08128
08129:+00007:+00172:+00154:001430.3460:08129
08130:-00076:+00142:-00070:001430.3460:08130
08131:-00014:-00220:+00131:001423.2293:08131
08132:+00187:+00020:-00141:001423.2293:08132
08133:-00138:-00093:+00050:001423.2293:08133
08134:-00170:-00123:-00054:001423.2293:08134
08135:+00207:-00029:+00187:001423.2293:08135
08136:-00013:+00186:-00044:001423.2293:08136
08137:-00046:+00114:+00019:001423.2293:08137
08138:-00114:-00192:-00059:001423.2293:08138
08139:+00041:+00113:+00160:001423.2293:08139
08140:+00170:-00180:-00021:001423.2293:08140
08141:-00029:+00171:+00039:001423.2293:08141
08142:-00125:-00060:-00114:001423.2293:08142
08143:+00000:+00299:-00040:001423.2293:08143
08144:+00159:-00157:-00057:001423.2293:08144
08145:-00008:+00127:-00016:001420.3609:08145
08146:-00073:-00032:-00051:001420.3609:08146
08147:+00065:+00259:-00039:001420.3609:08147
08148:+00061:+00005:+00115:001420.3609:08148
08149:+00020:-00166:-00135:001420.3609:08149
08150:-00054:+00060:-00019:001420.3609:08150
08151:-00026:-00221:+00029:001420.3609:08151
08152:+00029:+00318:+00055:001420.3609:08152
08153:+00012:-00055:-00041:001420.3609:08153
08154:-00042:+00176:+00046:001420.3609:08154
08155:-00082:-00172:-00104:001420.3609:08155
08156:-00079:+00125:-00008:001420.3609:08156
08157:+00047:-00081:+00111:001420.3609:08157
08158:+00050:+00174:+00002:001420.3609:08158
08159:-00039:+00061:-00042:001422.2606:08159
08160:-00061:+00194:-00161:001422.2606:08160
08161:+00052:+00016:+00061:001422.2606:08161
08162:+00035:-00076:-00059:001422.2606:08162
08163:-00166:-00027:-00075:001422.2606:08163
08164:-00128:+00003:+00088:001422.2606:08164
08165:+00157:+00016:+00122:001422.2606:08165
08166:-00021:+00075:-00080:001422.2606:08166
08167:-00055:+00160:-00062:001422.2606:08167
08168:-00073:+00023:-00053:001422.2606:08168
08169:-00002:+00048:+00006:001422.2606:08169
08170:-00021:-00151:+00040:001422.2606:08170
08171:-00054:+00055:-00103:001422.2606:08171
08172:-00060:-00057:+00020:001422.2606:08172
08173:+00083:+00152:+00121:001433.2796:08173
08174:+00081:+00117:+00008:001433.2796:08174
08175:+00053:+00103:-00056:001433.2796:08175
08176:-00163:+00045:-00179:001433.2796:08176
08177:+00147:+00052:+00155:001433.2796:08177
08178:+00079:-00049:-00012:001433.2796:08178
08179:-00068:+00182:+00056:001433.2796:08179
08180:-00105:+00122:-00044:001433.2796:08180
08181:+00003:+00310:+00014:001433.2796:08181
08182:+00043:-00131:-00043:001433.2796:08182
08183:-00014:+00223:+00195:001433.2796:08183
08184:-00057:+00035:-00087:001433.2796:08184
08185:-00035:+00227:-00023:001433.2796:08185
08186:+00105:-00075:+00162:001433.2796:08186
08187:+00067:+00286:-00022:001436.9274:08187
08188:-00079:-00175:-00233:001436.9274:08188
08189:-00127:+00370:-00135:001436.9274:08189
08190:+00233:-00257:+00119:001436.9274:08190
08191:+00085:+00218:-00056:001436.9274:08191
08192:-00051:-00167:+00011:001436.9274:08192
08193:+00046:+00324:+00044:001436.9274:08193
08194:+00118:-00214:-00137:001436.9274:08194
08195:+00058:+00404:-00024:001436.9274:08195
08196:-00146:-00288:-00114:001436.9274:08196
08197:-00136:+00579:-00170:001436.9274:08197
08198:+00103:-00087:-00004:001436.9274:08198
08199:+00116:-00034:+00176:001436.9274:08199
08200:-00131:-00178:-00121:001436.9274:08200
08201:+00031:+00292:-00034:001433.7770:08201
08202:+00169:-00137:-00004:001433.7770:08202
08203:+00061:+00099:-00061:001433.7770:08203
08204:-00167:-00327:-00234:001433.7770:08204
08205:-00141:+00234:-00026:001433.7770:08205
08206:+00159:-00315:+00192:001433.7770:08206
08207:+00152:-00061:+00084:001433.7770:08207
08208:+00003:+00094:-00065:001433.7770:08208
08209:-00027:+00202:+00021:001433.7770:08209
08210:+00072:-00054:-00007:001433.7770:08210
08211:+00099:+00150:-00030:001433.7770:08211
08212:-00069:+00033:+00049:001433.7770:08212
08213:-00144:-00245:-00142:001433.7770:08213
08214:+00020:+00007:+00101:001433.7770:08214
08215:+00090:+00095:-00069:001431.5163:08215
08216:+00039:+00163:+00065:001431.5163:08216
08217:-00132:-00072:-00047:001431.5163:08217
08218:-00038:-00047:+00161:001431.5163:08218
08219:+00117:-00005:+00060:001431.5163:08219
08220:-00014:+00083:-00007:001431.5163:08220
08221:-00131:-00031:-00011:001431.5163:08221
08222:-00043:+00198:-00169:001431.5163:08222
08223:+00143:-00163:+00095:001431.5163:08223
08224:+00094:-00118:-00094:001431.5163:08224
08225:-00082:-00063:+00005:001431.5163:08225
08226:-00017:+00290:-00014:001431.5163:08226
08227:+00099:+00015:+00111:001431.5163:08227
08228:-00057:+00248:-00141:001431.5163:08228
08229:-00051:-00268:+00165:001431.8707:08229
08230:+00019:+00075:-00169:001431.8707:08230
08231:-00114:+00020:+00159:001431.8707:08231
08232:-00031:-00131:-00010:001431.8707:08232
08233:+00071:+00314:-00111:001431.8707:08233
08234:+00018:-00165:-00064:001431.8707:08234
08235:-00007:+00173:-00074:001431.8707:08235
08236:-00040:-00068:+00157:001431.8707:08236
08237:-00004:+00000:+00045:001431.8707:08237
08238:+00078:-00056:-00020:001431.8707:08238
08239:-00140:+00155:-00003:001431.8707:08239
08240:-00016:+00025:+00084:001431.8707:08240
08241:+00085:-00008:-00069:001431.8707:08241
08242:-00081:-00095:+00120:001431.8707:08242
08243:+00010:+00115:-00112:001431.9879:08243
08244:-00005:+00044:+00083:001431.9879:08244
08245:-00030:+00174:-00055:001431.9879:08245
08246:-00020:+00148:-00056:001431.9879:08246
08247:-00012:+00049:-00053:001431.9879:08247
08248:-00093:-00072:+00015:001431.9879:08248
08249:+00041:-00057:+00062:001431.9879:08249
08250:+00120:+00057:-00053:001431.9879:08250
08251:+00012:-00068:-00134:001431.9879:08251
08252:-00126:+00073:-00002:001431.9879:08252
08253:+00107:+00031:-00033:001431.9879:08253
08254:+00074:+00153:+00015:001431.9879:08254
08255:-00053:+00039:-00133:001431.9879:08255
08256:-00141:-00068:+00125:001431.9879:08256
08257:+00078:-00077:+00012:001434.9663:08257
08258:+00069:+00138:-00112:001434.9663:08258
08259:-00012:-00223:+00053:001434.9663:08259
08260:-00023:+00136:-00034:001434.9663:08260
08261:+00070:-00006:+00020:001434.9663:08261
08262:+00074:+00200:-00009:001434.9663:08262
08263:-00076:-00056:-00041:001434.9663:08263
08264:-00012:+00101:+00099:001434.9663:08264
08265:+00052:-00145:+00008:001434.9663:08265
08266:+00136:+00236:-00001:001434.9663:08266
08267:+00048:+00000:+00038:001434.9663:08267
08268:-00058:+00138:-00096:001434.9663:08268
08269:-00031:+00017:-00002:001434.9663:08269
08270:+00072:+00061:+00021:001434.9663:08270
08271:-00038:-00110:-00076:001435.3587:08271
08272:-00096:+00050:-00088:001435.3587:08272
08273:-00036:-00022:+00092:001435.3587:08273
08274:+00149:+00169:+00079:001435.3587:08274
08275:+00100:+00037:-00096:001435.3587:08275
08276:-00049:+00155:-00106:001435.3587:08276
08277:-00045:+00080:-00050:001435.3587:08277
08278:-00014:-00004:+00062:001435.3587:08278
08279:-00008:-00048:-00172:001435.3587:08279
08280:-00017:+00092:-00060:001435.3587:08280
08281:-00038:-00133:-00008:001435.3587:08281
08282:+00056:-00020:+00044:001435.3587:08282
08283:-00079:-00135:-00181:001435.3587:08283
08284:-00097:+00198:-00054:001435.4598:08284
08285:+00012:-00054:+00036:001435.4598:08285
08286:-00035:+00055:+00040:001435.4598:08286
08287:+00050:+00068:+00067:001435.4598:08287
08288:-00082:+00255:-00126:001435.4598:08288
08289:-00021:+00040:+00010:001435.4598:08289
08290:+00053:+00144:-00022:001435.4598:08290
08291:+00086:-00158:+00111:001435.4598:08291
08292:-00016:-00068:-00120:001435.4598:08292
08293:-00045:+00005:+00060:001435.4598:08293
08294:+00010:+00062:+00027:001435.4598:08294
08295:+00090:+00186:+00014:001435.4598:08295
08296:-00165:-00084:-00072:001435.4598:08296
08297:-00081:+00030:+00182:001435.4598:08297
08298:+00137:-00124:+00109:001436.6062:08298
08299:+00015:+00221:-00143:001436.6062:08299
08300:-00019:-00210:-00026:001436.6062:08300
08301:+00006:+00220:+00078:001436.6062:08301
08302:+00061:-00037:+00019:001436.6062:08302
08303:+00074:+00226:-00016:001436.6062:08303
08304:-00131:-00243:-00048:001436.6062:08304
08305:-00209:+00223:-00074:001436.6062:08305
08306:+00074:+00051:+00112:001436.6062:08306
08307:+00105:+00080:+00000:001436.6062:08307
08308:-00052:+00079:-00053:001436.6062:08308
08309:-00108:+00042:-00101:001436.6062:08309
08310:+00014:+00040:+00093:001436.6062:08310
08311:+00020:-00133:+00016:001436.6062:08311
08312:-00044:+00037:-00158:001441.9494:08312
08313:-00050:-00024:-00084:001441.9494:08313
08314:-00014:+00079:-00020:001441.9494:08314
08315:+00069:-00113:-00007:001441.9494:08315
08316:+00115:+00090:-00008:001441.9494:08316
08317:+00082:-00099:+00107:001441.9494:08317
08318:-00028:+00151:-00035:001441.9494:08318
08319:+00021:+00028:+00008:001441.9494:08319
08320:-00082:+00158:-00111:001441.9494:08320
08321:+00069:-00064:+00053:001441.9494:08321
08322:+00067:+00088:-00080:001441.9494:08322
08323:-00122:-00073:+00081:001441.9494:08323
08324:-00159:+00156:-00069:001441.9494:08324
08325:+00114:+00008:-00038:001441.9494:08325
08326:+00001:+00050:-00028:001442.0241:08326
08327:-00104:+00052:+00042:001442.0241:08327
08328:-00046:+00035:+00034:001442.0241:08328
08329:-00003:-00047:+00014:001442.0241:08329
08330:+00000:-00023:-00065:001442.0241:08330
08331:-00011:+00091:+00053:001442.0241:08331
08332:+00069:+00101:-00017:001442.0241:08332
08333:+00102:+00195:-00141:001442.0241:08333
08334:+00097:-00023:-00030:001442.0241:08334
08335:-00077:+00064:+00051:001442.0241:08335
08336:-00086:-00015:+00054:001442.0241:08336
08337:+00035:+00146:-00076:001442.0241:08337
08338:+00025:-00026:+00016:001442.0241:08338
08339:-00048:+00073:-00074:001442.0241:08339
08340:-00017:-00053:+00056:001443.2318:08340
08341:-00015:+00054:-00170:001443.2318:08341
08342:+00066:+00018:-00001:001443.2318:08342
08343:+00050:+00105:+00015:001443.2318:08343
08344:-00114:-00013:-00016:001443.2318:08344
08345:-00055:+00139:-00137:001443.2318:08345
08346:+00031:-00059:+00013:001443.2318:08346
08347:+00076:+00112:+00045:001443.2318:08347
08348:-00050:-00072:+00036:001443.2318:08348
08349:-00028:+00064:-00073:001443.2318:08349
08350:+00061:-00099:-00010:001443.2318:08350
08351:+00061:+00122:+00005:001443.2318:08351
08352:-00071:-00039:+00037:001443.2318:08352
08353:-00123:+00134:-00104:001443.2318:08353
08354:-00027:+00063:-00143:001450.2993:08354
08355:+00068:+00075:+00019:001450.2993:08355
08356:-00087:-00104:+00063:001450.2993:08356
08357:-00136:+00011:-00129:001450.2993:08357
08358:+00107:-00072:-00176:001450.2993:08358
08359:+00106:+00107:+00101:001450.2993:08359
08360:-00138:-00035:+00014:001450.2993:08360
08361:-00045:+00151:-00130:001450.2993:08361
08362:+00101:-00021:+00004:001450.2993:08362
08363:+00012:-00006:-00004:001450.2993:08363
08364:-00080:+00001:-00110:001450.2993:08364
08365:-00059:+00015:+00018:001450.2993:08365
08366:-00005:-00153:-00113:001450.2993:08366
08367:-00076:+00106:+00074:001450.2993:08367
08368:-00081:-00032:-00068:001445.2922:08368
08369:-00081:+00099:-00037:001445.2922:08369
08370:-00115:-00132:-00073:001445.2922:08370
08371:-00120:+00084:-00057:001445.2922:08371
08372:-00092:+00020:+00004:001445.2922:08372
08373:-00080:+00135:-00082:001445.2922:08373
08374:+00120:+00118:+00205:001445.2922:08374
08375:+00068:+00061:-00036:001445.2922:08375
08376:-00048:+00173:+00059:001445.2922:08376
08377:+00038:-00081:-00010:001445.2922:08377
08378:+00273:+00020:+00107:001445.2922:08378
08379:+00094:-00189:-00074:001445.2922:08379
08380:-00019:+00189:+00114:001445.2922:08380
08381:+00000:-00069:+00059:001450.0457:08381
08382:+00069:+00329:+00012:001450.0457:08382
08383:+00001:-00041:-00079:001450.0457:08383
08384:-00021:+00031:+00156:001450.0457:08384
08385:-00143:-00076:-00103:001450.0457:08385
08386:+00081:+00031:-00070:001450.0457:08386
08387:+00123:-00180:-00028:001450.0457:08387
08388:+00163:+00019:+00092:001450.0457:08388
08389:-00082:+00047:-00108:001450.0457:08389
08390:+00095:+00214:+00114:001450.0457:08390
08391:+00090:+00073:-00176:001450.0457:08391
08392:+00087:-00163:-00034:001450.0457:08392
08393:+00044:+00025:-00162:001450.0457:08393
08394:+00097:+00072:+00043:001450.0457:08394
08395:-00061:-00099:-00111:001445.2564:08395
08396:+00044:+00088:+00144:001445.2564:08396
08397:-00026:-00100:-00188:001445.2564:08397
08398:-00078:+00221:-00010:001445.2564:08398
08399:-00017:-00201:-00108:001445.2564:08399
08400:+00005:-00198:+00223:001445.2564:08400
08401:+00035:+00064:-00219:001445.2564:08401
08402:+00182:+00015:+00180:001445.2564:08402
08403:+00061:+00111:-00084:001445.2564:08403
08404:-00144:+00126:+00054:001445.2564:08404
08405:+00149:+00111:-00140:001445.2564:08405
08406:+00147:+00072:+00105:001445.2564:08406
08407:-00001:-00175:-00196:001445.2564:08407
08408:-00045:-00085:+00052:001445.2564:08408
08409:-00072:+00053:-00005:001430.3159:08409
08410:+00108:+00025:+00202:001430.3159:08410
08411:+00201:-00018:-00103:001430.3159:08411
08412:-00084:+00254:-00080:001430.3159:08412
08413:+00010:+00201:-00135:001430.3159:08413
08414:+00012:-00182:+00177:001430.3159:08414
08415:+00061:-00118:+00046:001430.3159:08415
08416:-00068:+00143:-00058:001430.3159:08416
08417:-00055:-00007:-00091:001430.3159:08417
08418:+00000:-00001:+00036:001430.3159:08418
08419:+00036:-00088:-00112:001430.3159:08419
08420:-00064:+00152:+00008:001430.3159:08420
08421:-00092:-00113:+00271:001430.3159:08421
08422:+00006:-00153:+00075:001430.3159:08422
08423:+00030:+00300:+00176:001403.6948:08423
08424:-00071:+00159:+00042:001403.6948:08424
08425:+00006:-00074:+00123:001403.6948:08425
08426:+00133:+00074:-00123:001403.6948:08426
08427:+00065:+00296:+00182:001403.6948:08427
08428:-00021:-00290:-00219:001403.6948:08428
08429:+00001:+00131:-00091:001403.6948:08429
08430:+00016:+00079:-00224:001403.6948:08430
08431:-00065:-00048:-00011:001403.6948:08431
08432:+00111:-00156:-00235:001403.6948:08432
08433:+00037:-00042:-00188:001403.6948:08433
08434:-00093:+00086:+00144:001403.6948:08434
08435:+00026:-00153:+00089:001403.6948:08435
08436:+00073:+00232:-00392:001403.6948:08436
08437:-00120:+00198:+00145:001403.6948:08437
08438:-00021:-00056:+00248:001380.5360:08438
08439:+00087:+00161:-00367:001380.5360:08439
08440:+00117:+00251:+00117:001380.5360:08440
08441:-00022:+00001:+00054:001380.5360:08441
08442:-00102:+00110:-00098:001380.5360:08442
08443:+00104:+00115:-00315:001380.5360:08443
08444:+00053:-00091:+00017:001380.5360:08444
08445:-00059:-00078:-00135:001380.5360:08445
08446:-00081:+00339:-00075:001380.5360:08446
08447:+00023:-00218:+00226:001380.5360:08447
08448:-00001:-00119:+00083:001380.5360:08448
08449:-00016:-00103:+00095:001380.5360:08449
08450:-00125:-00298:-00244:001380.5360:08450
08451:+00057:-00214:+00126:001380.5360:08451
08452:+00078:-00064:-00072:001380.5360:08452
08453:+00007:+00165:+00130:001364.1667:08453
08454:-00192:-00580:-00231:001364.1667:08454
08455:-00185:+00591:+00165:001364.1667:08455
08456:+00051:-00089:-00048:001364.1667:08456
08457:-00104:+00046:+00090:001364.1667:08457
08458:-00019:+00280:+00083:001364.1667:08458
08459:-00012:+00387:+00061:001364.1667:08459
08460:+00105:-00085:-00056:001364.1667:08460
08461:-00046:+00080:-00172:001364.1667:08461
08462:+00072:+00344:+00242:001364.1667:08462
08463:-00093:-00605:+00040:001364.1667:08463
08464:+00049:+00251:+00094:001364.1667:08464
08465:-00054:+00115:-00283:001364.1667:08465
08466:-00091:+00020:+00077:001364.1667:08466
08467:-00047:-00416:-00330:001367.7730:08467
08468:+00067:+00140:+00227:001367.7730:08468
08469:+00031:-00221:+00134:001367.7730:08469
08470:-00072:-00115:+00110:001367.7730:08470
08471:+00064:-00465:-00305:001367.7730:08471
08472:-00146:+00069:-00052:001367.7730:08472
08473:-00068:-00412:+00323:001367.7730:08473
08474:+00070:+00232:+00065:001367.7730:08474
08475:+00112:+00429:+00159:001367.7730:08475
08476:-00063:-00057:+00062:001367.7730:08476
08477:+00123:+00414:-00004:001367.7730:08477
08478:+00039:+00165:-00279:001367.7730:08478
08479:-00051:+00263:+00212:001367.7730:08479
08480:+00043:-00216:-00353:001367.7730:08480
08481:+00034:+00498:-00180:001367.7730:08481
08482:-00041:-00397:-00214:001380.6472:08482
08483:-00014:+00002:-00079:001380.6472:08483
08484:-00019:-00285:-00176:001380.6472:08484
08485:-00072:-00152:-00199:001380.6472:08485
08486:+00088:-00256:+00226:001380.6472:08486
08487:+00027:+00192:-00069:001380.6472:08487
08488:+00059:+00271:+00136:001380.6472:08488
08489:+00006:-00126:+00035:001380.6472:08489
08490:+00003:-00175:+00170:001380.6472:08490
08491:-00083:-00116:-00108:001380.6472:08491
08492:+00150:+00212:+00088:001380.6472:08492
08493:+00081:-00073:+00110:001380.6472:08493
08494:+00019:+00231:-00133:001380.6472:08494
08495:+00090:-00157:-00053:001380.6472:08495
08496:+00002:+00079:-00026:001387.2244:08496
08497:-00065:-00037:+00044:001387.2244:08497
08498:+00002:+00213:-00109:001387.2244:08498
08499:+00000:+00138:+00056:001387.2244:08499
08500:-00003:+00127:+00007:001387.2244:08500
08501:+00049:+00033:+00004:001387.2244:08501
08502:-00073:-00062:+00071:001387.2244:08502
08503:+00014:+00034:+00050:001387.2244:08503
08504:+00064:+00033:+00016:001387.2244:08504
08505:-00077:+00088:-00028:001387.2244:08505
08506:-00076:-00225:+00046:001387.2244:08506
08507:+00037:+00179:-00042:001387.2244:08507
08508:+00087:+00005:+00114:001387.2244:08508
08509:+00011:+00076:-00061:001387.2244:08509
08510:-00157:+00302:-00018:001403.8229:08510
08511:+00094:+00054:+00081:001403.8229:08511
08512:+00146:+00125:+00038:001403.8229:08512
08513:-00059:-00149:-00116:001403.8229:08513
08514:-00141:+00173:-00025:001403.8229:08514
08515:-00021:-00144:+00110:001403.8229:08515
08516:+00067:+00130:-00062:001403.8229:08516
08517:-00013:-00112:-00081:001403.8229:08517
08518:-00141:+00115:-00116:001403.8229:08518
08519:+00048:-00051:+00003:001403.8229:08519
08520:+00140:+00148:-00031:001403.8229:08520
08521:+00059:+00136:+00023:001403.8229:08521
08522:-00172:+00058:-00120:001403.8229:08522
08523:-00130:+00135:-00020:001403.8229:08523
08524:+00100:+00023:-00111:001415.5416:08524
08525:-00023:+00010:-00008:001415.5416:08525
08526:-00088:+00084:-00084:001415.5416:08526
08527:-00139:-00033:-00072:001415.5416:08527
08528:-00045:+00072:+00069:001415.5416:08528
08529:+00221:-00019:+00013:001415.5416:08529
08530:-00266:+00085:-00073:001415.5416:08530
08531:-00206:+00041:-00123:001415.5416:08531
08532:+00128:+00337:+00114:001415.5416:08532
08533:+00052:-00156:-00096:001415.5416:08533
08534:-00144:+00131:-00106:001415.5416:08534
08535:-00079:-00173:-00068:001415.5416:08535
08536:+00109:+00262:+00122:001415.5416:08536
08537:+00197:-00225:+00119:001415.5416:08537
08538:-00072:+00083:-00038:001415.5416:08538
08539:+00039:-00216:-00255:001427.1812:08539
08540:-00169:+00082:-00016:001427.1812:08540
08541:+00179:-00185:+00200:001427.1812:08541
08542:+00086:+00056:-00007:001427.1812:08542
08543:-00128:+00272:+00146:001427.1812:08543
08544:-00052:+00208:+00012:001427.1812:08544
08545:+00165:+00146:+00256:001427.1812:08545
08546:-00007:+00073:-00243:001427.1812:08546
08547:-00033:+00137:+00148:001427.1812:08547
08548:-00168:-00422:-00136:001427.1812:08548
08549:+00140:+00125:+00279:001427.1812:08549
08550:+00263:-00132:-00150:001427.1812:08550
08551:+00048:+00163:+00235:001427.1812:08551
08552:-00243:-00031:-00177:001427.1812:08552
08553:-00007:+00405:+00069:001424.9565:08553
08554:+00242:+00011:-00120:001424.9565:08554
08555:+00034:+00248:+00275:001424.9565:08555
08556:-00117:-00071:-00180:001424.9565:08556
08557:-00006:+00386:+00067:001424.9565:08557
08558:+00209:-00036:-00159:001424.9565:08558
08559:+00056:-00030:-00104:001424.9565:08559
08560:-00156:-00282:-00276:001424.9565:08560
08561:-00171:+00140:+00076:001424.9565:08561
08562:+00239:-00378:+00146:001424.9565:08562
08563:+00066:+00001:-00051:001424.9565:08563
08564:+00081:+00220:+00170:001424.9565:08564
08565:-00078:+00066:-00015:001424.9565:08565
08566:+00139:-00168:+00133:001424.9565:08566
08567:+00137:+00094:-00183:001413.8699:08567
08568:+00017:+00357:+00164:001413.8699:08568
08569:+00007:-00305:-00013:001413.8699:08569
08570:+00124:+00517:+00111:001413.8699:08570
08571:+00063:-00042:-00194:001413.8699:08571
08572:-00094:+00322:+00216:001413.8699:08572
08573:-00058:-00200:-00229:001413.8699:08573
08574:+00143:+00216:+00145:001413.8699:08574
08575:+00115:-00151:+00043:001413.8699:08575
08576:-00025:+00087:+00011:001413.8699:08576
08577:-00077:-00060:-00203:001413.8699:08577
08578:+00013:+00024:+00111:001413.8699:08578
08579:+00152:-00127:+00034:001413.8699:08579
08580:+00048:-00033:+00025:001413.8699:08580
08581:+00024:+00079:+00116:001407.6695:08581
08582:-00059:-00028:+00114:001407.6695:08582
08583:+00012:+00297:-00065:001407.6695:08583
08584:+00071:+00016:+00022:001407.6695:08584
08585:-00002:+00141:+00043:001407.6695:08585
08586:-00136:-00138:-00105:001407.6695:08586
08587:+00109:+00226:+00023:001407.6695:08587
08588:+00115:-00005:-00055:001407.6695:08588
08589:-00106:+00104:+00010:001407.6695:08589
08590:-00030:-00473:-00030:001407.6695:08590
08591:-00016:+00180:-00052:001407.6695:08591
08592:+00073:-00259:+00084:001407.6695:08592
08593:+00053:+00208:+00093:001407.6695:08593
08594:+00098:+00128:+00024:001407.6695:08594
08595:-00116:+00307:-00108:001408.6330:08595
08596:+00001:-00068:+00075:001408.6330:08596
08597:+00050:-00083:-00026:001408.6330:08597
08598:+00008:+00106:-00006:001408.6330:08598
08599:-00135:-00306:-00124:001408.6330:08599
08600:+00033:+00318:+00176:001408.6330:08600
08601:-00032:-00155:-00111:001408.6330:08601
08602:-00060:+00189:+00036:001408.6330:08602
08603:-00178:-00240:-00015:001408.6330:08603
08604:+00145:+00142:-00021:001408.6330:08604
08605:+00077:-00082:-00128:001408.6330:08605
08606:-00025:+00131:+00048:001408.6330:08606
08607:-00026:-00141:-00087:001408.6330:08607
08608:-00057:+00110:-00099:001408.6330:08608
08609:+00063:-00070:+00051:001415.5081:08609
08610:-00003:-00074:-00025:001415.5081:08610
08611:-00138:-00003:-00213:001415.5081:08611
08612:+00081:+00112:+00144:001415.5081:08612
08613:+00203:-00019:+00157:001415.5081:08613
08614:-00127:+00153:-00029:001415.5081:08614
08615:-00164:-00077:-00103:001415.5081:08615
08616:-00052:+00210:+00079:001415.5081:08616
08617:+00094:-00024:-00015:001415.5081:08617
08618:-00072:+00071:+00093:001415.5081:08618
08619:-00003:-00040:+00022:001415.5081:08619
08620:-00033:+00356:+00031:001415.5081:08620
08621:+00137:-00107:-00141:001415.5081:08621
08622:-00069:+00165:-00024:001415.5081:08622
08623:-00046:-00311:-00159:001423.8238:08623
08624:-00238:+00109:-00262:001423.8238:08624
08625:+00169:-00208:+00284:001423.8238:08625
08626:+00120:-00052:+00012:001423.8238:08626
08627:-00071:+00064:+00056:001423.8238:08627
08628:-00133:+00252:-00001:001423.8238:08628
08629:+00169:+00024:+00115:001423.8238:08629
08630:+00077:+00113:-00313:001423.8238:08630
08631:+00226:+00265:+00293:001423.8238:08631
08632:-00170:-00503:-00287:001423.8238:08632
08633:+00000:+00066:+00144:001423.8238:08633
08634:+00283:+00157:-00382:001423.8238:08634
08635:+00232:-00003:+00247:001423.8238:08635
08636:-00458:-00200:-00268:001423.8238:08636
08637:-00274:-00239:+00224:001424.9492:08637
08638:+00206:+00071:-00092:001424.9492:08638
08639:+00086:+00120:+00344:001424.9492:08639
08640:-00119:+00142:-00233:001424.9492:08640
08641:-00221:+00482:-00009:001424.9492:08641
08642:+00254:+00209:-00313:001424.9492:08642
08643:+00093:+00145:-00189:001424.9492:08643
08644:-00008:+00000:-00276:001424.9492:08644
08645:-00277:+00472:+00014:001424.9492:08645
08646:+00089:-00345:+00310:001424.9492:08646
08647:+00245:+00183:-00112:001424.9492:08647
08648:+00060:+00019:-00341:001424.9492:08648
08649:-00380:+00036:+00018:001424.9492:08649
08650:+00196:-00307:+00300:001424.9492:08650
08651:+00246:+00290:-00251:001415.4735:08651
08652:-00130:+00133:+00243:001415.4735:08652
08653:-00171:-00111:+00004:001415.4735:08653
08654:-00081:+00421:-00067:001415.4735:08654
08655:+00198:-00012:-00115:001415.4735:08655
08656:+00117:+00026:+00215:001415.4735:08656
08657:-00220:-00171:-00211:001415.4735:08657
08658:+00028:+00292:-00025:001415.4735:08658
08659:+00265:-00273:-00133:001415.4735:08659
08660:-00016:+00115:-00072:001415.4735:08660
08661:-00182:-00156:-00118:001415.4735:08661
08662:-00039:+00072:-00003:001415.4735:08662
08663:+00132:-00110:+00175:001415.4735:08663
08664:+00142:+00106:-00024:001415.4735:08664
08665:-00112:+00144:+00136:001415.4735:08665
08666:-00118:+00044:+00009:001412.5180:08666
08667:+00047:+00245:+00097:001412.5180:08667
08668:+00025:+00103:-00145:001412.5180:08668
08669:-00075:+00065:+00116:001412.5180:08669
08670:-00052:+00019:-00146:001412.5180:08670
08671:+00094:+00211:-00030:001412.5180:08671
08672:+00128:-00068:-00111:001412.5180:08672
08673:-00048:+00043:-00119:001412.5180:08673
08674:-00055:-00157:-00046:001412.5180:08674
08675:-00035:+00273:+00028:001412.5180:08675
08676:+00052:-00061:-00017:001412.5180:08676
08677:-00081:-00118:-00057:001412.5180:08677
08678:+00004:+00301:+00010:001412.5180:08678
08679:-00028:-00103:-00090:001412.5180:08679
08680:-00021:+00043:+00045:001410.2513:08680
08681:+00082:-00021:+00007:001410.2513:08681
08682:-00014:+00173:+00024:001410.2513:08682
08683:-00112:-00066:-00153:001410.2513:08683
08684:+00017:+00351:+00097:001410.2513:08684
08685:-00007:-00246:-00083:001410.2513:08685
08686:-00091:+00200:-00087:001410.2513:08686
08687:-00050:-00192:-00017:001410.2513:08687
08688:+00011:+00133:+00019:001410.2513:08688
08689:+00005:-00054:+00017:001410.2513:08689
08690:+00102:+00131:+00053:001410.2513:08690
08691:-00246:-00137:-00139:001410.2513:08691
08692:-00267:+00241:-00185:001410.2513:08692
08693:+00199:-00043:+00097:001410.2513:08693
08694:+00143:+00165:+00123:001417.1640:08694
08695:-00130:-00175:-00121:001417.1640:08695
08696:+00031:+00349:-00019:001417.1640:08696
08697:+00161:-00158:-00059:001417.1640:08697
08698:+00155:+00108:+00065:001417.1640:08698
08699:-00225:-00173:-00252:001417.1640:08699
08700:-00262:+00140:+00018:001417.1640:08700
08701:+00205:-00107:+00092:001417.1640:08701
08702:+00137:+00084:+00116:001417.1640:08702
08703:-00049:+00075:-00061:001417.1640:08703
08704:-00086:+00379:-00019:001417.1640:08704
08705:+00125:-00251:-00029:001417.1640:08705
08706:+00058:+00215:-00140:001417.1640:08706
08707:-00065:-00071:-00184:001417.1640:08707
08708:-00347:-00131:+00099:001418.9738:08708
08709:+00151:-00192:+00208:001418.9738:08709
08710:+00095:-00016:-00074:001418.9738:08710
08711:+00067:+00267:+00227:001418.9738:08711
08712:-00161:-00160:-00181:001418.9738:08712
08713:-00042:-00144:+00178:001418.9738:08713
08714:+00172:+00022:-00078:001418.9738:08714
08715:+00194:+00321:+00232:001418.9738:08715
08716:-00125:-00299:-00072:001418.9738:08716
08717:+00005:+00502:+00072:001418.9738:08717
08718:+00113:+00149:-00264:001418.9738:08718
08719:+00026:+00130:+00210:001418.9738:08719
08720:-00125:-00347:-00326:001418.9738:08720
08721:+00044:-00021:+00204:001418.9738:08721
08722:+00069:-00217:+00037:001421.6657:08722
08723:+00292:-00254:+00170:001421.6657:08723
08724:+00160:-00308:-00398:001421.6657:08724
08725:-00260:+00380:+00095:001421.6657:08725
08726:+00129:-00246:+00065:001421.6657:08726
08727:+00214:+00373:+00242:001421.6657:08727
08728:+00040:+00133:-00030:001421.6657:08728
08729:-00125:+00477:+00112:001421.6657:08729
08730:+00088:-00174:+00218:001421.6657:08730
08731:+00117:+00227:-00191:001421.6657:08731
08732:+00052:+00191:-00141:001421.6657:08732
08733:-00201:-00246:-00125:001421.6657:08733
08734:+00011:-00067:+00152:001421.6657:08734
08735:+00118:+00098:-00118:001421.6657:08735
08736:+00028:+00068:+00173:001412.2548:08736
08737:-00075:-00341:-00074:001412.2548:08737
08738:-00077:+00318:+00135:001412.2548:08738
08739:+00086:-00193:+00000:001412.2548:08739
08740:+00116:+00110:+00161:001412.2548:08740
08741:+00068:-00057:-00060:001412.2548:08741
08742:-00199:+00338:-00014:001412.2548:08742
08743:-00007:-00127:+00027:001412.2548:08743
08744:+00150:+00140:-00055:001412.2548:08744
08745:-00159:+00007:-00109:001412.2548:08745
08746:-00152:-00046:+00025:001412.2548:08746
08747:+00063:+00117:+00092:001412.2548:08747
08748:+00108:-00021:-00052:001412.2548:08748
08749:+00132:+00280:+00000:001412.2548:08749
08750:-00096:-00152:-00019:001414.1440:08750
08751:-00079:+00032:+00011:001414.1440:08751
08752:+00140:-00134:-00029:001414.1440:08752
08753:-00081:+00136:+00017:001414.1440:08753
08754:-00101:-00048:-00002:001414.1440:08754
08755:+00050:+00138:-00013:001414.1440:08755
08756:+00012:-00069:+00016:001414.1440:08756
08757:+00007:-00019:-00049:001414.1440:08757
08758:-00006:-00004:+00004:001414.1440:08758
08759:-00091:+00240:-00066:001414.1440:08759
08760:-00079:+00057:+00052:001414.1440:08760
08761:+00017:+00075:-00069:001414.1440:08761
08762:-00003:-00124:-00021:001414.1440:08762
08763:-00012:+00008:+00020:001414.1440:08763
08764:+00060:+00021:+00052:001416.8048:08764
08765:+00036:-00030:-00024:001416.8048:08765
08766:+00065:+00229:-00023:001416.8048:08766
08767:-00053:+00026:+00005:001416.8048:08767
08768:-00082:+00170:+00074:001416.8048:08768
08769:+00023:+00004:-00027:001416.8048:08769
08770:+00038:+00155:-00002:001416.8048:08770
08771:-00010:-00191:+00043:001416.8048:08771
08772:-00115:+00099:-00030:001416.8048:08772
08773:-00091:+00088:+00053:001416.8048:08773
08774:+00171:+00051:+00009:001416.8048:08774
08775:-00060:-00116:+00022:001416.8048:08775
08776:-00117:+00091:-00032:001416.8048:08776
08777:+00075:-00064:+00091:001416.8048:08777
08778:-00032:+00270:+00037:001416.8048:08778
08779:-00038:-00105:+00044:001423.7095:08779
08780:-00011:+00380:-00211:001423.7095:08780
08781:-00022:+00013:+00044:001423.7095:08781
08782:+00022:-00056:+00004:001423.7095:08782
08783:-00038:-00067:-00111:001423.7095:08783
08784:-00093:+00092:-00145:001423.7095:08784
08785:-00041:+00016:+00068:001423.7095:08785
08786:+00065:+00044:-00033:001423.7095:08786
08787:+00051:+00202:-00041:001423.7095:08787
08788:-00057:+00117:-00090:001423.7095:08788
08789:+00057:-00069:-00048:001423.7095:08789
08790:-00053:-00058:+00006:001423.7095:08790
08791:+00130:+00147:-00088:001423.7095:08791
08792:-00132:+00255:+00096:001423.7095:08792
08793:+00125:-00045:+00178:001423.8935:08793
08794:-00009:-00082:+00015:001423.8935:08794
08795:+00114:+00290:-00139:001423.8935:08795
08796:-00104:-00064:-00188:001423.8935:08796
08797:-00054:-00132:+00127:001423.8935:08797
08798:-00094:+00103:-00120:001423.8935:08798
08799:+00207:+00352:+00325:001423.8935:08799
08800:-00163:+00025:-00104:001423.8935:08800
08801:-00097:+00469:+00117:001423.8935:08801
08802:+00061:+00291:-00274:001423.8935:08802
08803:+00111:+00314:+00187:001423.8935:08803
08804:-00309:-00372:-00415:001423.8935:08804
08805:-00014:+00143:+00070:001423.8935:08805
08806:+00047:-00027:-00341:001423.8935:08806
08807:+00006:-00014:+00238:001420.0379:08807
08808:-00297:-00545:-00355:001420.0379:08808
08809:-00296:+00391:+00041:001420.0379:08809
08810:+00203:-00143:-00136:001420.0379:08810
08811:+00197:-00037:+00283:001420.0379:08811
08812:+00173:+00243:-00132:001420.0379:08812
08813:-00066:+00251:-00066:001420.0379:08813
08814:+00113:-00175:+00009:001420.0379:08814
08815:+00081:+00191:-00165:001420.0379:08815
08816:-00059:-00033:-00049:001420.0379:08816
08817:-00178:-00084:+00061:001420.0379:08817
08818:+00071:-00052:+00227:001420.0379:08818
08819:-00071:+00065:-00169:001420.0379:08819
08820:-00077:+00119:+00224:001420.0379:08820
08821:-00164:-00221:-00087:001417.2000:08821
08822:-00072:-00029:+00233:001417.2000:08822
08823:+00084:-00210:-00137:001417.2000:08823
08824:+00019:+00107:+00175:001417.2000:08824
08825:-00013:-00204:-00121:001417.2000:08825
08826:+00057:+00298:+00038:001417.2000:08826
08827:+00171:-00067:-00139:001417.2000:08827
08828:+00032:+00216:-00090:001417.2000:08828
08829:-00065:-00017:-00129:001417.2000:08829
08830:+00068:-00010:+00024:001417.2000:08830
08831:+00053:-00060:-00012:001417.2000:08831
08832:-00079:+00074:+00091:001417.2000:08832
08833:+00005:-00184:-00037:001417.2000:08833
08834:-00013:-00038:-00095:001417.2000:08834
08835:-00034:-00090:+00076:001420.6806:08835
08836:+00054:-00038:-00006:001420.6806:08836
08837:-00036:+00115:-00036:001420.6806:08837
08838:+00000:+00042:+00145:001420.6806:08838
08839:+00028:-00001:-00069:001420.6806:08839
08840:-00128:+00061:+00068:001420.6806:08840
08841:+00000:+00072:+00059:001420.6806:08841
08842:+00215:+00044:+00135:001420.6806:08842
08843:+00021:+00198:-00099:001420.6806:08843
08844:-00085:+00143:+00119:001420.6806:08844
08845:-00010:-00019:+00089:001420.6806:08845
08846:-00056:-00014:+00062:001420.6806:08846
08847:-00098:+00025:-00083:001420.6806:08847
08848:-00027:+00119:+00030:001420.6806:08848
08849:+00052:+00013:-00003:001434.9870:08849
08850:+00058:+00143:-00115:001434.9870:08850
08851:+00027:+00078:-00041:001434.9870:08851
08852:-00023:+00064:+00018:001434.9870:08852
08853:-00082:-00194:+00001:001434.9870:08853
08854:-00041:+00237:-00124:001434.9870:08854
08855:-00052:-00121:+00035:001434.9870:08855
08856:+00022:+00244:-00191:001434.9870:08856
08857:+00070:-00132:+00032:001434.9870:08857
08858:+00015:+00166:-00032:001434.9870:08858
08859:+00079:-00192:+00074:001434.9870:08859
08860:+00082:+00204:-00107:001434.9870:08860
08861:-00060:-00001:+00099:001434.9870:08861
08862:-00088:+00149:-00066:001434.9870:08862
08863:-00064:-00087:+00044:001438.6268:08863
08864:+00032:+00108:-00023:001438.6268:08864
08865:-00037:-00067:+00135:001438.6268:08865
08866:-00009:+00004:+00006:001438.6268:08866
08867:+00056:-00051:-00053:001438.6268:08867
08868:+00031:+00228:-00068:001438.6268:08868
08869:+00036:+00051:+00081:001438.6268:08869
08870:-00059:+00064:-00040:001438.6268:08870
08871:-00044:-00028:+00018:001438.6268:08871
08872:-00028:+00071:+00052:001438.6268:08872
08873:-00014:+00020:-00005:001438.6268:08873
08874:+00004:+00024:+00029:001438.6268:08874
08875:+00139:+00048:+00033:001438.6268:08875
08876:-00014:-00006:-00089:001438.6268:08876
08877:+00020:+00209:-00014:001443.8385:08877
08878:-00052:-00084:-00038:001443.8385:08878
08879:-00089:-00046:-00003:001443.8385:08879
08880:-00013:+00062:-00100:001443.8385:08880
08881:+00111:+00093:+00061:001443.8385:08881
08882:-00035:+00061:-00007:001443.8385:08882
08883:-00066:-00024:-00020:001443.8385:08883
08884:+00248:+00144:+00002:001443.8385:08884
08885:+00327:+00149:-00049:001443.8385:08885
08886:-00178:-00043:-00106:001443.8385:08886
08887:-00059:+00092:+00052:001443.8385:08887
08888:+00020:-00022:-00055:001443.8385:08888
[truncated: 50,041 more chars]
