# Supplementary material for: Suboptimal Omnidirectional Wheel Design and Implementation
Source: Sensors (Basel). 2021 Jan 28;21(3):865. doi: 10.3390/s21030865 (PMC7865864; doi:10.3390/s21030865)
Supplement: Supplementary file 1 [file sensors-21-00865-s001.zip › 3.-Data 30 Fixed Wheel/ACDATA03.TXT]

00001:+00022:+00052:-00052:001059.0080:00001
00002:-00053:-00114:-00012:001059.0080:00002
00003:-00003:+00204:-00062:001059.0080:00003
00004:+00106:+00038:+00150:001059.0080:00004
00005:-00069:-00046:-00074:001059.0080:00005
00006:-00011:+00195:-00040:001059.0080:00006
00007:+00139:+00012:+00014:001059.0080:00007
00008:+00060:-00046:-00064:001059.0080:00008
00009:+00025:+00145:-00077:001059.0080:00009
00010:+00094:-00069:+00102:001059.0080:00010
00011:+00125:+00007:-00105:001059.0080:00011
00012:+00117:+00069:-00081:001059.0080:00012
00013:-00070:+00063:+00033:001058.5958:00013
00014:-00043:+00193:-00069:001058.5958:00014
00015:+00054:+00047:-00093:001058.5958:00015
00016:-00047:+00137:-00068:001058.5958:00016
00017:-00133:+00012:-00025:001058.5958:00017
00018:-00102:+00066:-00176:001058.5958:00018
00019:+00184:+00098:+00047:001058.5958:00019
00020:+00145:+00026:+00026:001058.5958:00020
00021:-00106:+00034:-00112:001058.5958:00021
00022:-00070:-00118:+00105:001058.5958:00022
00023:-00028:-00015:-00130:001058.5958:00023
00024:-00051:+00061:-00007:001058.5958:00024
00025:+00055:-00020:-00123:001058.5958:00025
00026:-00254:-00107:-00147:001058.5958:00026
00027:-00054:-00125:-00103:001058.5958:00027
00028:+00174:+00228:-00015:001058.5958:00028
00029:+00026:-00005:+00097:001058.5958:00029
00030:-00136:+00019:-00026:001058.5958:00030
00031:+00026:+00076:+00174:001058.5958:00031
00032:-00115:+00080:-00115:001058.1728:00032
00033:-00067:-00096:+00033:001058.1728:00033
00034:+00141:-00049:-00038:001058.1728:00034
00035:-00090:+00105:-00001:001058.1728:00035
00036:-00035:+00101:+00109:001058.1728:00036
00037:+00191:-00126:+00027:001058.1728:00037
00038:-00121:+00051:+00087:001058.1728:00038
00039:-00012:+00127:-00066:001058.1728:00039
00040:+00100:-00052:+00079:001058.1728:00040
00041:+00016:+00096:-00096:001058.1728:00041
00042:+00076:+00088:+00090:001058.1728:00042
00043:-00086:-00119:-00076:001058.1728:00043
00044:-00185:+00188:+00169:001058.1728:00044
00045:+00140:+00099:+00034:001058.1728:00045
00046:+00087:-00016:+00069:001058.1728:00046
00047:-00023:+00105:+00001:001058.1728:00047
00048:+00207:+00141:+00071:001058.1728:00048
00049:+00125:+00086:-00169:001058.1728:00049
00050:-00052:+00104:+00064:001058.1728:00050
00051:+00100:+00049:+00084:001058.1728:00051
00052:+00054:+00057:+00061:001015.4800:00052
00053:+00041:-00033:-00053:001015.4800:00053
00054:+00159:+00190:+00050:001015.4800:00054
00055:+00016:-00192:-00139:001015.4800:00055
00056:-00044:-00010:-00032:001015.4800:00056
00057:+00142:+00062:-00011:001015.4800:00057
00058:+00048:+00043:-00004:001015.4800:00058
00059:+00007:+00034:-00107:001015.4800:00059
00060:+00132:+00073:+00047:001015.4800:00060
00061:+00026:+00011:-00060:001015.4800:00061
00062:+00007:+00088:+00120:001015.4800:00062
00063:+00093:+00037:+00058:001015.4800:00063
00064:+00060:+00022:+00038:001015.4800:00064
00065:-00026:+00000:-00040:001015.4800:00065
00066:+00034:-00008:+00032:001015.4800:00066
00067:+00015:-00067:-00141:001015.4800:00067
00068:-00107:+00071:+00089:001015.4800:00068
00069:+00024:+00104:+00007:001015.4800:00069
00070:+00023:+00006:-00019:001015.4800:00070
00071:-00008:+00019:-00162:001015.4800:00071
00072:+00032:+00003:+00070:001015.4800:00072
00073:+00058:-00078:-00066:000965.3452:00073
00074:-00033:+00036:-00057:000965.3452:00074
00075:-00013:+00068:-00011:000965.3452:00075
00076:+00026:+00014:-00065:000965.3452:00076
00077:-00012:+00023:+00078:000965.3452:00077
00078:+00060:-00015:+00052:000965.3452:00078
00079:+00087:+00086:-00030:000965.3452:00079
00080:-00152:-00110:-00062:000965.3452:00080
00081:-00060:+00036:+00106:000965.3452:00081
00082:+00099:-00038:+00090:000965.3452:00082
00083:-00041:+00030:-00108:000965.3452:00083
00084:-00063:+00010:-00067:000965.3452:00084
00085:+00096:+00048:+00145:000965.3452:00085
00086:-00012:-00047:-00072:000965.3452:00086
00087:-00065:+00078:+00060:000965.3452:00087
00088:+00026:+00048:-00028:000965.3452:00088
00089:-00073:+00088:-00065:000965.3452:00089
00090:-00093:+00050:-00075:000965.3452:00090
00091:+00103:+00041:+00098:000965.3452:00091
00092:-00122:-00131:-00120:000965.3452:00092
00093:-00236:+00138:-00065:000955.3451:00093
00094:+00051:+00034:+00075:000955.3451:00094
00095:+00078:+00030:+00016:000955.3451:00095
00096:-00143:+00070:-00127:000955.3451:00096
00097:-00023:+00043:+00040:000955.3451:00097
00098:+00056:+00090:-00099:000955.3451:00098
00099:-00072:+00186:-00073:000955.3451:00099
00100:+00049:-00060:+00013:000955.3451:00100
00101:+00055:+00079:+00035:000955.3451:00101
00102:-00050:+00023:-00097:000955.3451:00102
00103:-00006:+00028:-00031:000955.3451:00103
00104:+00079:+00113:+00144:000955.3451:00104
00105:-00125:-00083:-00098:000955.3451:00105
00106:-00155:-00075:+00084:000955.3451:00106
00107:+00024:+00034:-00018:000955.3451:00107
00108:-00052:-00062:-00009:000955.3451:00108
00109:-00103:+00054:-00065:000955.3451:00109
00110:+00023:+00047:+00142:000955.3451:00110
00111:-00073:-00015:-00044:000955.3451:00111
00112:-00069:+00198:-00081:000955.3451:00112
00113:+00129:+00019:+00058:000955.3451:00113
00114:+00042:-00025:-00035:000974.4717:00114
00115:-00073:+00102:-00059:000974.4717:00115
00116:+00124:+00034:+00126:000974.4717:00116
00117:+00026:-00038:-00067:000974.4717:00117
00118:-00117:+00177:-00069:000974.4717:00118
00119:+00094:-00014:+00054:000974.4717:00119
00120:+00000:+00112:-00024:000974.4717:00120
00121:-00143:+00028:-00081:000974.4717:00121
00122:+00073:+00102:+00143:000974.4717:00122
00123:+00040:-00189:-00033:000974.4717:00123
00124:-00007:+00151:+00018:000974.4717:00124
00125:+00069:+00097:-00018:000974.4717:00125
00126:-00003:-00025:+00013:000974.4717:00126
00127:-00048:+00029:-00072:000974.4717:00127
00128:+00086:+00048:+00039:000974.4717:00128
00129:-00069:-00106:-00082:000974.4717:00129
00130:-00084:+00111:+00037:000974.4717:00130
00131:+00134:-00013:+00046:000974.4717:00131
00132:-00028:+00000:+00008:000974.4717:00132
00133:-00102:+00080:-00043:000974.4717:00133
00134:-00002:+00076:+00083:000998.8278:00134
00135:-00068:+00018:+00025:000998.8278:00135
00136:-00025:+00167:+00062:000998.8278:00136
00137:+00026:+00034:-00017:000998.8278:00137
00138:-00036:+00102:-00043:000998.8278:00138
00139:-00037:-00011:-00047:000998.8278:00139
00140:+00125:+00180:+00049:000998.8278:00140
00141:-00011:+00136:-00052:000998.8278:00141
00142:-00061:+00120:-00010:000998.8278:00142
00143:+00063:+00033:-00115:000998.8278:00143
00144:-00047:+00033:-00017:000998.8278:00144
00145:-00051:-00003:-00030:000998.8278:00145
00146:+00027:-00041:-00036:000998.8278:00146
00147:-00128:-00084:-00050:000998.8278:00147
00148:-00018:-00041:-00004:000998.8278:00148
00149:-00013:-00042:+00004:000998.8278:00149
00150:-00023:+00060:+00033:000998.8278:00150
00151:+00109:+00152:+00017:000998.8278:00151
00152:+00141:-00172:-00091:000998.8278:00152
00153:-00150:+00337:-00064:000998.8278:00153
00154:+00143:-00009:-00039:001017.8291:00154
00155:+00012:+00010:+00071:001017.8291:00155
00156:-00059:+00152:-00089:001017.8291:00156
00157:+00110:+00092:+00046:001017.8291:00157
00158:-00142:-00231:-00027:001017.8291:00158
00159:+00129:-00064:+00081:001017.8291:00159
00160:+00156:-00002:-00161:001017.8291:00160
00161:-00172:-00045:+00191:001017.8291:00161
00162:+00070:-00075:+00009:001017.8291:00162
00163:+00253:+00182:+00030:001017.8291:00163
00164:-00282:-00140:-00196:001017.8291:00164
00165:+00127:-00141:+00376:001017.8291:00165
00166:+00253:-00098:-00124:001017.8291:00166
00167:-00046:-00092:+00088:001017.8291:00167
00168:-00040:+00118:+00016:001017.8291:00168
00169:+00208:+00166:+00180:001017.8291:00169
00170:-00165:+00224:-00225:001017.8291:00170
00171:+00036:-00223:+00164:001017.8291:00171
00172:+00015:+00287:-00120:001017.8291:00172
00173:-00063:-00007:+00026:001024.6981:00173
00174:+00017:+00069:+00084:001024.6981:00174
00175:+00142:+00090:+00114:001024.6981:00175
00176:-00166:+00365:-00179:001024.6981:00176
00177:+00079:+00043:+00151:001024.6981:00177
00178:+00086:+00205:-00122:001024.6981:00178
00179:-00055:+00007:-00046:001024.6981:00179
00180:+00012:+00142:-00141:001024.6981:00180
00181:+00049:-00214:+00035:001024.6981:00181
00182:-00137:+00161:-00010:001024.6981:00182
00183:+00150:-00080:+00089:001024.6981:00183
00184:-00043:-00132:+00030:001024.6981:00184
00185:-00056:+00069:-00037:001024.6981:00185
00186:+00166:-00010:+00095:001024.6981:00186
00187:+00106:-00018:-00051:001024.6981:00187
00188:-00087:+00368:-00156:001024.6981:00188
00189:+00170:-00048:-00031:001024.6981:00189
00190:+00092:-00140:+00083:001024.6981:00190
00191:-00064:+00028:-00075:001024.6981:00191
00192:+00111:+00001:+00059:001024.6981:00192
00193:-00061:-00249:-00119:001034.6988:00193
00194:+00040:-00062:+00089:001034.6988:00194
00195:+00105:+00147:-00068:001034.6988:00195
00196:+00032:-00126:+00059:001034.6988:00196
00197:+00003:+00023:-00047:001034.6988:00197
00198:+00204:-00262:+00000:001034.6988:00198
00199:-00061:+00186:-00056:001034.6988:00199
00200:+00091:-00270:+00224:001034.6988:00200
00201:+00160:+00241:+00034:001034.6988:00201
00202:-00051:-00017:+00052:001034.6988:00202
00203:+00129:+00153:+00085:001034.6988:00203
00204:+00157:-00047:+00046:001034.6988:00204
00205:-00074:+00301:-00154:001034.6988:00205
00206:+00014:+00185:-00010:001034.6988:00206
00207:+00014:+00049:-00029:001034.6988:00207
00208:-00056:+00137:-00089:001034.6988:00208
00209:+00048:+00070:+00069:001034.6988:00209
00210:+00010:-00252:+00020:001034.6988:00210
00211:-00056:+00072:+00043:001034.6988:00211
00212:+00112:-00116:-00061:001039.3259:00212
00213:+00008:+00011:+00049:001039.3259:00213
00214:-00030:+00210:-00104:001039.3259:00214
00215:+00076:+00064:+00091:001039.3259:00215
00216:-00095:+00209:-00109:001039.3259:00216
00217:-00024:-00061:+00129:001039.3259:00217
00218:+00055:+00137:-00075:001039.3259:00218
00219:-00110:+00058:+00031:001039.3259:00219
00220:-00042:+00094:+00071:001039.3259:00220
00221:+00110:+00008:-00021:001039.3259:00221
00222:-00141:+00188:-00157:001039.3259:00222
00223:-00046:+00028:+00086:001039.3259:00223
00224:+00143:+00150:-00060:001039.3259:00224
00225:+00004:-00022:-00072:001039.3259:00225
00226:-00087:+00144:-00125:001039.3259:00226
00227:+00059:-00089:-00007:001039.3259:00227
00228:-00114:+00029:-00055:001039.3259:00228
00229:+00073:-00014:+00101:001039.3259:00229
00230:-00034:+00049:-00027:001039.3259:00230
00231:-00104:-00092:-00022:001038.5567:00231
00232:+00076:+00118:+00034:001038.5567:00232
00233:-00002:+00015:+00033:001038.5567:00233
00234:-00092:+00130:-00133:001038.5567:00234
00235:+00024:+00026:+00005:001038.5567:00235
00236:+00009:+00017:-00010:001038.5567:00236
00237:-00045:+00056:-00044:001038.5567:00237
00238:+00105:+00231:+00043:001038.5567:00238
00239:+00030:-00275:-00032:001038.5567:00239
00240:-00103:+00134:-00065:001038.5567:00240
00241:+00104:+00068:-00043:001038.5567:00241
00242:-00015:-00085:+00039:001038.5567:00242
00243:-00078:-00040:-00086:001038.5567:00243
00244:+00065:-00047:-00005:001038.5567:00244
00245:-00043:+00035:+00021:001038.5567:00245
00246:+00001:+00028:+00034:001038.5567:00246
00247:+00109:+00072:-00028:001038.5567:00247
00248:-00055:+00063:+00002:001038.5567:00248
00249:+00013:+00162:+00058:001038.5567:00249
00250:+00097:-00018:-00038:001035.6441:00250
00251:-00114:+00171:-00138:001035.6441:00251
00252:-00039:+00096:-00024:001035.6441:00252
00253:+00009:-00040:+00004:001035.6441:00253
00254:-00102:+00024:-00021:001035.6441:00254
00255:+00024:+00080:-00044:001035.6441:00255
00256:-00084:-00091:+00011:001035.6441:00256
00257:+00016:-00021:+00065:001035.6441:00257
00258:+00013:+00072:-00047:001035.6441:00258
00259:+00033:-00042:-00018:001035.6441:00259
00260:-00032:+00066:-00022:001035.6441:00260
00261:+00099:+00109:+00054:001035.6441:00261
00262:-00115:+00181:-00110:001035.6441:00262
00263:-00090:+00146:+00116:001035.6441:00263
00264:+00136:+00081:-00061:001035.6441:00264
00265:-00148:+00034:-00061:001035.6441:00265
00266:-00198:-00030:+00021:001035.6441:00266
00267:+00150:-00318:+00031:001035.6441:00267
00268:-00115:+00213:-00214:001035.6441:00268
00269:-00037:-00067:+00157:001035.6441:00269
00270:+00121:-00285:+00141:001032.3721:00270
00271:-00022:-00116:-00066:001032.3721:00271
00272:+00075:+00286:+00022:001032.3721:00272
00273:-00157:-00299:+00010:001032.3721:00273
00274:-00182:+00529:+00097:001032.3721:00274
00275:+00171:+00215:+00046:001032.3721:00275
00276:-00065:+00116:+00072:001032.3721:00276
00277:-00150:+00024:-00107:001032.3721:00277
00278:+00163:+00248:+00061:001032.3721:00278
00279:-00171:+00138:-00025:001032.3721:00279
00280:-00114:+00223:-00093:001032.3721:00280
00281:+00144:+00167:-00175:001032.3721:00281
00282:-00021:+00173:-00038:001032.3721:00282
00283:-00072:-00088:-00069:001032.3721:00283
00284:+00174:+00048:+00044:001032.3721:00284
00285:-00163:-00342:-00121:001032.3721:00285
00286:-00037:-00333:+00123:001032.3721:00286
00287:+00019:+00061:-00108:001032.3721:00287
00288:-00075:-00018:+00162:001032.3721:00288
00289:-00094:-00100:-00032:001022.9622:00289
00290:+00150:-00360:-00051:001022.9622:00290
00291:-00190:+00183:-00066:001022.9622:00291
00292:+00002:-00254:+00288:001022.9622:00292
00293:+00108:+00287:+00138:001022.9622:00293
00294:+00013:+00130:-00041:001022.9622:00294
00295:+00017:+00172:+00042:001022.9622:00295
00296:+00124:+00033:+00049:001022.9622:00296
00297:-00093:+00415:-00160:001022.9622:00297
00298:+00085:+00082:+00004:001022.9622:00298
00299:+00041:+00016:-00112:001022.9622:00299
00300:-00094:+00115:-00090:001022.9622:00300
00301:-00090:+00185:+00095:001022.9622:00301
00302:+00113:-00200:+00013:001022.9622:00302
00303:-00140:+00322:-00181:001022.9622:00303
00304:-00010:-00221:-00078:001022.9622:00304
00305:+00044:+00003:+00011:001022.9622:00305
00306:-00095:+00068:-00102:001022.9622:00306
00307:-00015:+00007:-00003:001022.9622:00307
00308:+00044:-00184:+00025:001022.9622:00308
00309:-00052:+00064:-00069:001018.5457:00309
00310:+00020:-00068:+00074:001018.5457:00310
00311:+00019:-00037:+00118:001018.5457:00311
00312:-00081:+00025:-00103:001018.5457:00312
00313:+00042:+00060:+00073:001018.5457:00313
00314:-00074:-00209:-00032:001018.5457:00314
00315:-00154:+00248:-00093:001018.5457:00315
00316:+00043:-00034:+00022:001018.5457:00316
00317:+00023:-00059:+00064:001018.5457:00317
00318:-00062:+00048:-00109:001018.5457:00318
00319:+00071:+00092:+00131:001018.5457:00319
00320:+00054:+00124:-00047:001018.5457:00320
00321:-00044:+00070:-00064:001018.5457:00321
00322:+00116:+00143:+00001:001018.5457:00322
00323:+00110:+00059:+00043:001018.5457:00323
00324:-00132:+00087:-00146:001018.5457:00324
00325:+00160:+00050:+00083:001018.5457:00325
00326:+00045:-00183:+00015:001018.5457:00326
00327:-00153:+00064:+00037:001018.5457:00327
00328:-00003:+00097:-00023:001024.6171:00328
00329:+00082:-00012:+00065:001024.6171:00329
00330:-00147:+00121:-00091:001024.6171:00330
00331:+00030:+00059:+00064:001024.6171:00331
00332:+00011:+00138:+00004:001024.6171:00332
00333:-00005:-00043:-00019:001024.6171:00333
00334:+00087:+00147:-00001:001024.6171:00334
00335:-00046:-00017:-00003:001024.6171:00335
00336:-00091:+00057:-00004:001024.6171:00336
00337:+00138:+00057:+00035:001024.6171:00337
00338:-00077:+00212:-00088:001024.6171:00338
00339:-00073:+00006:+00003:001024.6171:00339
00340:+00131:+00136:-00013:001024.6171:00340
00341:-00046:+00075:-00050:001024.6171:00341
00342:-00037:+00070:+00095:001024.6171:00342
00343:+00092:-00166:-00047:001024.6171:00343
00344:-00056:+00168:-00076:001024.6171:00344
00345:-00042:-00153:+00056:001024.6171:00345
00346:+00107:+00071:+00022:001024.6171:00346
00347:+00020:+00014:-00083:001024.6171:00347
00348:-00011:+00152:+00025:001023.8219:00348
00349:+00038:-00161:-00039:001023.8219:00349
00350:-00060:+00291:+00077:001023.8219:00350
00351:+00027:+00021:-00023:001023.8219:00351
00352:+00049:-00098:+00067:001023.8219:00352
00353:-00034:+00091:-00046:001023.8219:00353
00354:+00137:+00272:+00075:001023.8219:00354
00355:+00032:+00194:-00005:001023.8219:00355
00356:-00061:+00082:-00079:001023.8219:00356
00357:+00139:+00094:-00101:001023.8219:00357
00358:+00015:-00023:+00058:001023.8219:00358
00359:-00030:+00018:-00104:001023.8219:00359
00360:+00035:+00008:-00129:001023.8219:00360
00361:-00114:-00113:+00114:001023.8219:00361
00362:+00025:+00124:+00041:001023.8219:00362
00363:+00036:+00025:+00090:001023.8219:00363
00364:-00050:+00110:-00130:001023.8219:00364
00365:+00075:-00011:+00069:001023.8219:00365
00366:+00072:-00135:-00114:001023.8219:00366
00367:+00005:+00067:+00133:001028.6713:00367
00368:+00037:+00010:+00038:001028.6713:00368
00369:+00063:-00146:-00029:001028.6713:00369
00370:+00001:+00010:-00021:001028.6713:00370
00371:+00109:+00139:+00045:001028.6713:00371
00372:-00028:+00062:-00104:001028.6713:00372
00373:-00046:+00239:-00096:001028.6713:00373
00374:+00033:-00189:+00043:001028.6713:00374
00375:+00053:+00260:+00008:001028.6713:00375
00376:+00000:+00046:-00081:001028.6713:00376
00377:+00047:+00086:-00047:001028.6713:00377
00378:-00002:-00050:+00006:001028.6713:00378
00379:+00027:+00112:+00021:001028.6713:00379
00380:+00097:+00032:-00045:001028.6713:00380
00381:-00061:+00193:-00110:001028.6713:00381
00382:+00019:+00007:-00002:001028.6713:00382
00383:+00205:+00180:+00055:001028.6713:00383
00384:-00127:+00043:-00066:001028.6713:00384
00385:-00087:+00041:+00032:001028.6713:00385
00386:+00095:-00027:+00076:001028.6713:00386
00387:-00035:+00174:-00094:001029.7355:00387
00388:+00032:-00041:+00056:001029.7355:00388
00389:-00019:+00071:-00061:001029.7355:00389
00390:-00037:+00071:-00013:001029.7355:00390
00391:+00091:+00095:+00048:001029.7355:00391
00392:+00028:-00009:+00059:001029.7355:00392
00393:-00009:+00121:-00089:001029.7355:00393
00394:-00068:+00025:-00011:001029.7355:00394
00395:-00013:-00077:-00072:001029.7355:00395
00396:-00047:+00127:+00005:001029.7355:00396
00397:-00017:+00025:+00052:001029.7355:00397
00398:-00080:+00027:-00023:001029.7355:00398
00399:+00035:+00069:-00019:001029.7355:00399
00400:+00063:+00080:-00024:001029.7355:00400
00401:-00052:-00120:+00000:001029.7355:00401
00402:-00026:+00100:-00128:001029.7355:00402
00403:-00006:-00016:+00060:001029.7355:00403
00404:+00005:+00091:-00014:001029.7355:00404
00405:+00055:-00006:+00058:001029.7355:00405
00406:-00073:+00104:-00089:001036.7416:00406
00407:-00110:-00076:-00009:001036.7416:00407
00408:+00050:+00095:+00020:001036.7416:00408
00409:-00044:-00035:+00013:001036.7416:00409
00410:-00005:+00169:-00088:001036.7416:00410
00411:+00058:-00050:+00065:001036.7416:00411
00412:-00016:-00003:-00054:001036.7416:00412
00413:-00054:+00064:+00017:001036.7416:00413
00414:+00029:-00068:+00060:001036.7416:00414
00415:-00034:+00007:-00077:001036.7416:00415
00416:-00055:+00045:+00081:001036.7416:00416
00417:+00090:+00104:+00014:001036.7416:00417
00418:+00004:-00004:-00123:001036.7416:00418
00419:-00066:+00157:-00087:001036.7416:00419
00420:+00032:-00035:+00016:001036.7416:00420
00421:-00067:+00108:-00123:001036.7416:00421
00422:+00025:-00017:+00032:001036.7416:00422
00423:+00027:+00069:-00030:001036.7416:00423
00424:-00050:-00005:-00009:001036.7416:00424
00425:-00001:+00033:+00013:001046.9500:00425
00426:+00050:+00016:-00033:001046.9500:00426
00427:-00040:+00077:-00066:001046.9500:00427
00428:-00050:+00070:-00019:001046.9500:00428
00429:+00032:+00106:+00035:001046.9500:00429
00430:-00012:+00106:-00089:001046.9500:00430
00431:-00035:-00080:+00129:001046.9500:00431
00432:-00006:-00017:+00056:001046.9500:00432
00433:-00018:+00068:-00052:001046.9500:00433
00434:+00014:-00027:-00033:001046.9500:00434
00435:+00008:-00065:+00013:001046.9500:00435
00436:-00009:+00095:+00017:001046.9500:00436
00437:+00025:-00054:+00035:001046.9500:00437
00438:-00015:+00054:-00038:001046.9500:00438
00439:+00017:+00107:-00041:001046.9500:00439
00440:-00010:+00073:+00056:001046.9500:00440
00441:-00017:+00043:-00072:001046.9500:00441
00442:-00011:+00138:+00023:001046.9500:00442
00443:-00027:+00025:+00077:001046.9500:00443
00444:-00021:-00002:+00010:001053.5568:00444
00445:+00007:+00060:+00005:001053.5568:00445
00446:+00049:-00105:-00017:001053.5568:00446
00447:-00009:+00155:-00008:001053.5568:00447
00448:+00075:-00019:+00060:001053.5568:00448
00449:+00035:+00070:-00066:001053.5568:00449
00450:-00035:+00041:-00025:001053.5568:00450
00451:-00053:+00102:+00025:001053.5568:00451
00452:+00024:-00134:-00008:001053.5568:00452
00453:+00006:+00147:+00033:001053.5568:00453
00454:-00007:-00009:+00086:001053.5568:00454
00455:-00049:-00032:-00034:001053.5568:00455
00456:-00048:+00061:-00084:001053.5568:00456
00457:+00070:+00115:+00042:001053.5568:00457
00458:+00026:+00059:-00054:001053.5568:00458
00459:-00110:+00152:-00113:001053.5568:00459
00460:+00094:+00008:+00021:001053.5568:00460
00461:+00061:+00038:-00023:001053.5568:00461
00462:-00097:-00032:-00115:001053.5568:00462
00463:+00034:-00046:+00016:001048.2102:00463
00464:-00022:-00097:-00107:001048.2102:00464
00465:-00001:-00015:-00006:001048.2102:00465
00466:+00002:+00170:+00006:001048.2102:00466
00467:-00078:-00017:+00043:001048.2102:00467
00468:-00015:+00273:-00086:001048.2102:00468
00469:+00104:-00244:+00029:001048.2102:00469
00470:-00103:+00206:-00099:001048.2102:00470
00471:+00054:-00215:+00116:001048.2102:00471
00472:+00081:+00150:-00013:001048.2102:00472
00473:-00030:-00111:+00106:001048.2102:00473
00474:+00043:+00190:-00014:001048.2102:00474
00475:+00008:-00237:+00086:001048.2102:00475
00476:-00031:+00072:-00067:001048.2102:00476
00477:+00039:+00024:+00139:001048.2102:00477
00478:+00003:+00022:-00035:001048.2102:00478
00479:-00002:+00035:+00021:001048.2102:00479
00480:+00083:+00182:-00093:001048.2102:00480
00481:-00087:+00051:+00054:001048.2102:00481
00482:+00035:+00008:+00038:001046.0592:00482
00483:+00066:+00095:-00002:001046.0592:00483
00484:-00006:+00153:+00028:001046.0592:00484
00485:+00038:+00170:+00032:001046.0592:00485
00486:+00049:+00010:-00045:001046.0592:00486
00487:-00099:+00149:-00105:001046.0592:00487
00488:+00006:+00070:-00049:001046.0592:00488
00489:+00075:+00018:+00104:001046.0592:00489
00490:-00048:+00104:-00109:001046.0592:00490
00491:-00027:+00040:-00015:001046.0592:00491
00492:-00063:-00239:-00005:001046.0592:00492
00493:+00045:+00007:+00068:001046.0592:00493
00494:+00032:-00102:-00065:001046.0592:00494
00495:-00054:-00071:+00108:001046.0592:00495
00496:+00015:+00065:-00015:001046.0592:00496
00497:+00086:+00066:+00000:001046.0592:00497
00498:-00080:+00069:+00022:001046.0592:00498
00499:+00050:+00081:+00036:001046.0592:00499
00500:+00030:-00013:+00021:001046.0592:00500
00501:+00003:+00062:+00017:001046.0592:00501
00502:+00051:+00002:-00002:001043.7313:00502
00503:-00011:+00024:-00044:001043.7313:00503
00504:-00028:+00029:-00021:001043.7313:00504
00505:+00045:+00116:+00050:001043.7313:00505
00506:-00011:+00000:+00066:001043.7313:00506
00507:+00001:+00022:-00089:001043.7313:00507
00508:+00048:+00121:+00037:001043.7313:00508
00509:-00082:-00063:-00029:001043.7313:00509
00510:-00072:+00107:-00088:001043.7313:00510
00511:+00043:-00010:-00077:001043.7313:00511
00512:+00046:+00139:-00002:001043.7313:00512
00513:-00047:-00001:-00032:001043.7313:00513
00514:+00090:+00083:+00053:001043.7313:00514
00515:+00026:-00015:-00068:001043.7313:00515
00516:-00062:+00061:-00055:001043.7313:00516
00517:+00097:-00028:-00048:001043.7313:00517
00518:-00018:-00018:+00003:001043.7313:00518
00519:+00019:-00047:-00037:001043.7313:00519
00520:-00042:-00132:+00013:001043.7313:00520
00521:-00023:+00023:+00046:001042.0578:00521
00522:+00104:+00084:+00051:001042.0578:00522
00523:+00022:-00023:-00038:001042.0578:00523
00524:-00105:+00199:-00054:001042.0578:00524
00525:+00205:-00031:+00080:001042.0578:00525
00526:+00113:+00032:-00093:001042.0578:00526
00527:-00043:+00094:-00021:001042.0578:00527
00528:+00068:-00008:-00020:001042.0578:00528
00529:-00071:-00032:-00078:001042.0578:00529
00530:+00095:+00072:+00050:001042.0578:00530
00531:+00034:+00145:-00032:001042.0578:00531
00532:-00189:-00121:-00094:001042.0578:00532
00533:+00026:+00054:+00098:001042.0578:00533
00534:+00168:+00041:-00061:001042.0578:00534
00535:-00118:+00173:-00121:001042.0578:00535
00536:+00093:-00055:+00046:001042.0578:00536
00537:+00093:+00149:-00013:001042.0578:00537
00538:-00080:+00101:-00045:001042.0578:00538
00539:+00107:-00019:+00037:001042.0578:00539
00540:-00063:+00018:+00026:001047.8885:00540
00541:-00077:+00032:-00052:001047.8885:00541
00542:+00042:+00227:+00043:001047.8885:00542
00543:-00053:-00111:-00050:001047.8885:00543
00544:-00165:+00235:-00089:001047.8885:00544
00545:+00046:+00017:-00030:001047.8885:00545
00546:-00087:+00055:-00125:001047.8885:00546
00547:-00057:-00045:-00007:001047.8885:00547
00548:+00068:+00071:-00038:001047.8885:00548
00549:-00046:-00157:+00039:001047.8885:00549
00550:+00006:+00101:-00099:001047.8885:00550
00551:+00104:+00007:+00145:001047.8885:00551
00552:-00043:+00050:-00040:001047.8885:00552
00553:-00019:+00004:-00001:001047.8885:00553
00554:+00107:+00160:-00111:001047.8885:00554
00555:-00124:-00016:-00013:001047.8885:00555
00556:-00117:-00006:-00177:001047.8885:00556
00557:+00040:-00012:+00078:001047.8885:00557
00558:-00174:+00046:+00009:001047.8885:00558
00559:-00059:-00117:-00023:001050.9002:00559
00560:+00144:-00003:+00004:001050.9002:00560
00561:-00017:+00120:-00068:001050.9002:00561
00562:-00140:+00028:+00003:001050.9002:00562
00563:+00118:+00053:-00049:001050.9002:00563
00564:+00031:+00057:-00126:001050.9002:00564
00565:-00073:+00244:-00084:001050.9002:00565
00566:+00070:-00043:+00150:001050.9002:00566
00567:+00030:-00015:-00080:001050.9002:00567
00568:+00047:+00013:-00020:001050.9002:00568
00569:+00047:-00051:+00081:001050.9002:00569
00570:+00003:-00021:+00018:001050.9002:00570
00571:+00089:+00065:-00021:001050.9002:00571
00572:+00076:-00012:-00064:001050.9002:00572
00573:-00061:+00105:-00064:001050.9002:00573
00574:+00023:+00037:-00048:001050.9002:00574
00575:-00048:-00043:-00096:001050.9002:00575
00576:-00029:+00035:+00055:001050.9002:00576
00577:+00047:-00060:+00070:001050.9002:00577
00578:+00051:+00097:-00154:001053.6469:00578
00579:+00003:+00039:-00068:001053.6469:00579
00580:+00004:+00090:-00021:001053.6469:00580
00581:+00002:-00024:+00061:001053.6469:00581
00582:+00116:+00180:-00012:001053.6469:00582
00583:+00075:-00026:+00064:001053.6469:00583
00584:-00006:+00097:-00076:001053.6469:00584
00585:+00007:+00000:+00040:001053.6469:00585
00586:-00027:+00017:-00004:001053.6469:00586
00587:-00019:-00044:-00021:001053.6469:00587
00588:-00007:-00062:+00025:001053.6469:00588
00589:+00047:+00103:+00033:001053.6469:00589
00590:-00110:+00062:-00047:001053.6469:00590
00591:-00067:+00001:-00043:001053.6469:00591
00592:-00012:+00013:+00110:001053.6469:00592
00593:+00064:+00213:-00058:001053.6469:00593
00594:+00049:+00039:-00122:001053.6469:00594
00595:-00006:+00156:-00097:001053.6469:00595
00596:+00005:+00063:-00016:001053.6469:00596
00597:+00002:+00107:-00071:001054.1348:00597
00598:+00066:+00017:+00020:001054.1348:00598
00599:+00014:+00234:-00028:001054.1348:00599
00600:-00047:-00162:+00053:001054.1348:00600
00601:-00041:+00125:-00140:001054.1348:00601
00602:-00037:+00019:+00034:001054.1348:00602
00603:-00008:-00044:-00006:001054.1348:00603
00604:-00004:+00052:-00071:001054.1348:00604
00605:+00025:+00093:+00010:001054.1348:00605
00606:-00001:+00025:+00016:001054.1348:00606
00607:+00009:+00061:-00011:001054.1348:00607
00608:-00044:+00070:-00056:001054.1348:00608
00609:-00014:+00054:+00034:001054.1348:00609
00610:+00011:+00042:-00017:001054.1348:00610
00611:+00014:-00036:+00023:001054.1348:00611
00612:-00057:+00143:-00170:001054.1348:00612
00613:-00012:-00054:+00080:001054.1348:00613
00614:-00019:+00014:-00064:001054.1348:00614
00615:-00062:+00019:+00011:001054.1348:00615
00616:+00030:+00068:-00009:001059.0737:00616
00617:+00067:-00052:+00073:001059.0737:00617
00618:+00047:+00066:-00070:001059.0737:00618
00619:-00111:-00013:+00008:001059.0737:00619
00620:-00078:-00005:-00010:001059.0737:00620
00621:-00001:+00033:+00009:001059.0737:00621
00622:+00062:+00051:+00036:001059.0737:00622
00623:-00074:+00053:-00092:001059.0737:00623
00624:-00083:+00022:+00001:001059.0737:00624
00625:+00001:+00022:-00036:001059.0737:00625
00626:-00023:+00058:+00021:001059.0737:00626
00627:+00025:+00080:-00025:001059.0737:00627
00628:+00038:-00048:+00067:001059.0737:00628
00629:+00010:+00003:-00133:001059.0737:00629
00630:-00026:+00102:+00006:001059.0737:00630
00631:-00051:+00050:-00043:001059.0737:00631
00632:+00017:-00018:+00062:001059.0737:00632
00633:+00004:+00032:-00091:001059.0737:00633
00634:-00044:+00094:-00022:001059.0737:00634
00635:-00005:-00080:+00065:001057.2707:00635
00636:-00108:-00027:-00016:001057.2707:00636
00637:-00024:+00068:+00022:001057.2707:00637
00638:+00041:-00018:-00005:001057.2707:00638
00639:+00088:-00043:+00108:001057.2707:00639
00640:+00083:+00032:-00041:001057.2707:00640
00641:-00051:+00089:+00040:001057.2707:00641
00642:+00033:+00117:-00080:001057.2707:00642
00643:+00112:+00040:+00022:001057.2707:00643
00644:-00060:-00026:-00042:001057.2707:00644
00645:-00094:+00128:-00084:001057.2707:00645
00646:+00049:-00008:+00034:001057.2707:00646
00647:-00065:-00103:-00069:001057.2707:00647
00648:-00035:+00146:+00068:001057.2707:00648
00649:+00068:-00035:+00051:001057.2707:00649
00650:-00062:-00012:-00016:001057.2707:00650
00651:+00052:+00124:-00017:001057.2707:00651
00652:+00012:+00068:+00013:001057.2707:00652
00653:-00078:+00053:-00048:001057.2707:00653
00654:+00032:+00017:+00003:001056.8546:00654
00655:+00037:+00099:-00027:001056.8546:00655
00656:-00015:+00029:+00018:001056.8546:00656
00657:+00088:+00069:-00025:001056.8546:00657
00658:-00023:-00037:-00014:001056.8546:00658
00659:-00079:-00001:-00037:001056.8546:00659
00660:+00089:+00013:+00055:001056.8546:00660
00661:+00009:-00088:-00052:001056.8546:00661
00662:+00001:+00087:+00019:001056.8546:00662
00663:+00039:-00107:+00102:001056.8546:00663
00664:-00004:+00061:-00080:001056.8546:00664
00665:-00096:+00041:+00002:001056.8546:00665
00666:+00049:+00121:+00022:001056.8546:00666
00667:+00063:+00019:+00035:001056.8546:00667
00668:+00030:+00183:-00080:001056.8546:00668
00669:-00012:+00026:+00020:001056.8546:00669
00670:-00097:-00035:-00041:001056.8546:00670
00671:+00078:+00118:-00097:001056.8546:00671
00672:+00122:+00037:+00009:001062.7431:00672
00673:-00024:-00079:-00047:001062.7431:00673
00674:+00043:-00005:-00034:001062.7431:00674
00675:+00035:-00011:-00128:001062.7431:00675
00676:-00088:+00113:+00020:001062.7431:00676
00677:-00019:+00075:+00010:001062.7431:00677
00678:+00018:+00083:-00066:001062.7431:00678
00679:+00011:+00247:-00185:001062.7431:00679
00680:-00104:+00047:+00037:001062.7431:00680
00681:-00090:+00032:-00113:001062.7431:00681
00682:+00133:+00086:-00026:001062.7431:00682
00683:+00156:-00074:-00035:001062.7431:00683
00684:+00015:-00107:+00049:001062.7431:00684
00685:+00088:+00092:-00011:001062.7431:00685
00686:+00068:-00024:-00083:001062.7431:00686
00687:+00027:+00066:-00040:001062.7431:00687
00688:+00007:-00074:-00006:001062.7431:00688
00689:-00034:+00234:-00053:001062.7431:00689
00690:+00068:+00166:+00024:001062.7431:00690
00691:+00008:+00037:-00050:001059.0863:00691
00692:-00116:+00120:-00132:001059.0863:00692
00693:-00051:+00032:+00040:001059.0863:00693
00694:+00016:-00116:-00032:001059.0863:00694
00695:-00055:-00045:-00047:001059.0863:00695
00696:+00096:+00195:-00068:001059.0863:00696
00697:+00130:+00020:-00052:001059.0863:00697
00698:-00081:+00109:-00135:001059.0863:00698
00699:-00105:+00108:-00129:001059.0863:00699
00700:+00053:-00008:+00110:001059.0863:00700
00701:+00096:+00085:+00143:001059.0863:00701
00702:+00078:+00122:+00140:001059.0863:00702
00703:-00039:+00082:-00025:001059.0863:00703
00704:-00007:+00085:-00066:001059.0863:00704
00705:+00020:+00025:-00020:001059.0863:00705
00706:-00039:+00248:-00031:001059.0863:00706
00707:-00109:+00022:+00106:001059.0863:00707
00708:+00051:-00009:-00014:001059.0863:00708
00709:-00120:+00062:-00096:001059.0863:00709
00710:-00186:+00086:+00015:001057.7320:00710
00711:+00021:-00069:+00018:001057.7320:00711
00712:+00063:+00022:+00044:001057.7320:00712
00713:+00051:-00007:-00085:001057.7320:00713
00714:-00072:+00151:-00110:001057.7320:00714
00715:+00034:+00025:-00009:001057.7320:00715
00716:+00088:+00023:+00035:001057.7320:00716
00717:+00021:+00137:-00039:001057.7320:00717
00718:-00068:-00015:+00117:001057.7320:00718
00719:+00083:+00037:+00005:001057.7320:00719
00720:-00015:+00050:-00056:001057.7320:00720
00721:-00114:+00018:+00011:001057.7320:00721
00722:-00028:-00054:-00017:001057.7320:00722
00723:+00004:+00101:-00027:001057.7320:00723
00724:-00039:-00077:+00026:001057.7320:00724
00725:-00037:+00132:-00010:001057.7320:00725
00726:-00043:-00026:-00012:001057.7320:00726
00727:+00008:+00100:+00017:001057.7320:00727
00728:-00022:+00036:-00024:001057.7320:00728
00729:+00011:+00105:+00154:001061.7485:00729
00730:+00108:-00021:-00071:001061.7485:00730
00731:-00018:+00039:-00019:001061.7485:00731
00732:-00069:+00008:+00018:001061.7485:00732
00733:+00018:-00043:+00008:001061.7485:00733
00734:+00037:+00119:-00099:001061.7485:00734
00735:+00016:+00000:+00093:001061.7485:00735
00736:-00059:-00014:-00009:001061.7485:00736
00737:-00067:+00001:-00030:001061.7485:00737
00738:-00012:+00070:+00023:001061.7485:00738
00739:-00004:+00053:+00008:001061.7485:00739
00740:+00034:+00081:+00126:001061.7485:00740
00741:+00068:+00074:-00049:001061.7485:00741
00742:+00009:+00050:-00015:001061.7485:00742
00743:-00021:-00010:-00065:001061.7485:00743
00744:+00035:+00060:+00033:001061.7485:00744
00745:+00009:+00207:-00060:001061.7485:00745
00746:-00038:+00023:+00044:001061.7485:00746
00747:+00044:-00077:-00067:001061.7485:00747
00748:+00000:+00207:-00053:001057.1901:00748
00749:-00069:-00020:+00068:001057.1901:00749
00750:+00041:+00069:+00033:001057.1901:00750
00751:-00006:-00002:-00006:001057.1901:00751
00752:+00036:+00109:-00135:001057.1901:00752
00753:+00078:-00007:+00084:001057.1901:00753
00754:-00062:-00053:+00003:001057.1901:00754
00755:-00008:+00058:+00020:001057.1901:00755
00756:+00054:+00093:+00002:001057.1901:00756
00757:-00079:-00057:+00031:001057.1901:00757
00758:+00080:+00079:-00110:001057.1901:00758
00759:+00094:+00054:-00036:001057.1901:00759
00760:-00138:-00024:-00044:001057.1901:00760
00761:+00102:+00122:-00013:001057.1901:00761
00762:+00091:+00013:+00099:001057.1901:00762
00763:-00021:-00060:-00054:001057.1901:00763
00764:+00058:+00071:+00058:001057.1901:00764
00765:-00012:-00100:+00073:001057.1901:00765
00766:-00046:+00078:-00057:001057.1901:00766
00767:+00091:+00068:-00009:001057.6962:00767
00768:-00048:+00065:+00008:001057.6962:00768
00769:+00019:+00134:-00084:001057.6962:00769
00770:+00112:+00117:+00000:001057.6962:00770
00771:-00121:-00081:+00018:001057.6962:00771
00772:-00142:+00140:+00046:001057.6962:00772
00773:+00177:-00013:+00058:001057.6962:00773
00774:-00120:-00083:-00072:001057.6962:00774
00775:-00049:+00235:+00105:001057.6962:00775
00776:+00187:+00013:+00095:001057.6962:00776
00777:-00115:+00065:-00093:001057.6962:00777
00778:-00037:+00133:+00071:001057.6962:00778
00779:-00003:+00034:+00010:001057.6962:00779
00780:-00035:+00224:-00146:001057.6962:00780
00781:+00027:+00050:-00056:001057.6962:00781
00782:-00013:-00030:-00006:001057.6962:00782
00783:-00084:+00215:-00181:001057.6962:00783
00784:+00039:-00044:+00011:001057.6962:00784
00785:-00140:-00112:-00016:001057.6962:00785
00786:-00025:+00128:+00043:001060.8404:00786
00787:+00219:+00030:-00006:001060.8404:00787
00788:-00105:+00023:-00049:001060.8404:00788
00789:-00088:+00058:-00047:001060.8404:00789
00790:+00066:+00181:-00051:001060.8404:00790
00791:+00030:+00046:-00023:001060.8404:00791
00792:+00026:+00143:-00072:001060.8404:00792
00793:-00032:+00006:+00005:001060.8404:00793
00794:-00184:-00053:-00062:001060.8404:00794
00795:+00068:-00094:-00003:001060.8404:00795
00796:-00023:-00117:-00116:001060.8404:00796
00797:-00062:+00011:+00097:001060.8404:00797
00798:+00118:+00092:+00066:001060.8404:00798
00799:+00141:-00031:-00040:001060.8404:00799
00800:-00199:+00109:-00231:001060.8404:00800
00801:+00281:+00269:+00166:001060.8404:00801
00802:+00130:-00057:-00098:001060.8404:00802
00803:-00527:+00233:-00243:001060.8404:00803
00804:+00111:-00023:+00199:001060.8404:00804
00805:+00356:+00209:-00045:001057.2348:00805
00806:-00341:-00054:-00191:001057.2348:00806
00807:-00239:-00005:-00063:001057.2348:00807
00808:+00039:-00207:+00299:001057.2348:00808
00809:+00113:-00118:+00022:001057.2348:00809
00810:+00061:-00010:+00060:001057.2348:00810
00811:+00002:-00001:-00058:001057.2348:00811
00812:-00052:+00028:+00044:001057.2348:00812
00813:+00328:+00025:-00109:001057.2348:00813
00814:+00004:+00124:+00093:001057.2348:00814
00815:-00023:+00150:-00091:001057.2348:00815
00816:+00159:+00106:+00016:001057.2348:00816
00817:+00010:+00131:-00024:001057.2348:00817
00818:+00038:-00035:+00084:001057.2348:00818
00819:+00082:+00029:-00003:001057.2348:00819
00820:-00027:+00031:+00013:001057.2348:00820
00821:+00079:+00064:+00095:001057.2348:00821
00822:+00117:-00012:-00049:001057.2348:00822
00823:-00044:+00083:-00044:001057.2348:00823
00824:+00110:+00078:+00003:001038.2232:00824
00825:+00065:-00049:-00054:001038.2232:00825
00826:-00029:+00174:-00004:001038.2232:00826
00827:+00113:+00044:+00080:001038.2232:00827
00828:+00056:+00017:-00039:001038.2232:00828
00829:+00021:+00025:-00012:001038.2232:00829
00830:+00093:+00013:+00011:001038.2232:00830
00831:+00019:-00051:-00030:001038.2232:00831
00832:+00003:+00023:-00028:001038.2232:00832
00833:+00057:-00003:+00028:001038.2232:00833
00834:-00033:+00027:-00023:001038.2232:00834
00835:-00009:+00079:-00032:001038.2232:00835
00836:+00173:+00073:+00031:001038.2232:00836
00837:+00121:-00019:-00048:001038.2232:00837
00838:+00016:+00054:+00078:001038.2232:00838
00839:+00107:-00089:+00054:001038.2232:00839
00840:+00086:+00058:+00014:001038.2232:00840
00841:+00007:-00038:-00075:001038.2232:00841
00842:+00075:+00111:+00011:001038.2232:00842
00843:-00058:-00063:-00067:001038.2232:00843
00844:-00009:+00096:+00050:000973.5318:00844
00845:+00071:+00052:-00022:000973.5318:00845
00846:-00005:-00006:-00009:000973.5318:00846
00847:-00069:+00050:-00117:000973.5318:00847
00848:+00001:+00127:+00162:000973.5318:00848
00849:+00030:+00040:-00135:000973.5318:00849
00850:-00062:+00053:+00060:000973.5318:00850
00851:+00049:+00002:-00047:000973.5318:00851
00852:+00017:+00065:-00015:000973.5318:00852
00853:-00067:+00035:-00109:000973.5318:00853
00854:-00006:-00008:-00054:000973.5318:00854
00855:+00039:+00073:-00035:000973.5318:00855
00856:-00209:+00145:-00018:000973.5318:00856
00857:-00025:-00008:+00182:000973.5318:00857
00858:-00002:+00049:+00018:000973.5318:00858
00859:-00094:+00051:-00012:000973.5318:00859
00860:-00100:+00032:-00131:000973.5318:00860
00861:+00060:+00126:+00153:000973.5318:00861
00862:-00090:-00189:-00186:000973.5318:00862
00863:-00060:+00022:+00095:000973.5318:00863
00864:+00051:-00029:-00026:000973.5318:00864
00865:-00052:+00031:-00053:000973.5318:00865
00866:-00096:+00060:-00168:000936.7619:00866
00867:+00005:+00180:+00145:000936.7619:00867
00868:-00021:-00065:-00111:000936.7619:00868
00869:-00145:+00150:-00027:000936.7619:00869
00870:-00007:-00003:-00111:000936.7619:00870
00871:-00064:-00079:+00013:000936.7619:00871
00872:-00214:+00024:-00075:000936.7619:00872
00873:-00058:+00024:-00096:000936.7619:00873
00874:+00007:+00012:-00072:000936.7619:00874
00875:-00286:+00358:-00063:000936.7619:00875
00876:+00014:-00250:+00202:000936.7619:00876
00877:-00003:-00013:+00024:000936.7619:00877
00878:-00084:-00069:-00109:000936.7619:00878
00879:+00056:+00209:-00096:000936.7619:00879
00880:+00165:+00036:+00004:000936.7619:00880
00881:-00231:-00159:-00258:000936.7619:00881
00882:-00060:-00146:+00021:000936.7619:00882
00883:+00036:-00013:-00008:000936.7619:00883
00884:-00013:-00054:+00141:000936.7619:00884
00885:-00183:-00042:-00151:000936.7619:00885
00886:+00020:+00091:+00132:000936.7619:00886
00887:-00134:-00300:-00211:000952.7800:00887
00888:-00094:-00016:+00009:000952.7800:00888
00889:+00080:+00128:-00041:000952.7800:00889
00890:+00035:+00017:+00098:000952.7800:00890
00891:-00021:+00032:-00128:000952.7800:00891
00892:+00189:+00107:+00048:000952.7800:00892
00893:-00007:-00195:-00127:000952.7800:00893
00894:-00076:-00039:-00002:000952.7800:00894
00895:+00099:+00048:+00145:000952.7800:00895
00896:+00116:+00086:+00062:000952.7800:00896
00897:-00063:+00032:-00137:000952.7800:00897
00898:+00050:+00163:+00031:000952.7800:00898
00899:+00003:-00239:-00140:000952.7800:00899
00900:-00184:+00220:-00087:000952.7800:00900
00901:+00012:+00119:+00076:000952.7800:00901
00902:+00149:+00005:+00093:000952.7800:00902
00903:-00075:+00091:-00078:000952.7800:00903
00904:+00132:+00147:+00130:000952.7800:00904
00905:+00196:-00105:-00084:000952.7800:00905
00906:-00109:+00310:-00114:000952.7800:00906
00907:+00141:+00259:-00046:000978.9680:00907
00908:+00148:-00188:+00039:000978.9680:00908
00909:-00101:+00096:-00175:000978.9680:00909
00910:-00111:+00363:+00097:000978.9680:00910
00911:+00159:-00144:+00103:000978.9680:00911
00912:-00239:+00544:-00115:000978.9680:00912
00913:-00178:+00289:-00010:000978.9680:00913
00914:+00163:+00032:+00006:000978.9680:00914
00915:-00204:+00125:-00274:000978.9680:00915
00916:-00227:-00195:+00115:000978.9680:00916
00917:+00153:-00264:+00081:000978.9680:00917
00918:-00075:+00273:-00101:000978.9680:00918
00919:-00041:-00289:+00136:000978.9680:00919
00920:+00047:-00057:+00059:000978.9680:00920
00921:+00006:+00146:-00203:000978.9680:00921
00922:-00075:-00145:-00077:000978.9680:00922
00923:+00045:-00210:+00050:000978.9680:00923
00924:-00086:-00056:-00157:000978.9680:00924
00925:-00028:-00320:+00124:000978.9680:00925
00926:+00019:-00038:+00050:000978.9680:00926
00927:-00020:-00024:+00121:000998.1815:00927
00928:-00127:-00033:+00016:000998.1815:00928
00929:+00146:-00255:+00030:000998.1815:00929
00930:-00089:+00169:-00124:000998.1815:00930
00931:+00080:-00132:+00144:000998.1815:00931
00932:+00171:+00101:+00012:000998.1815:00932
00933:+00027:-00025:+00073:000998.1815:00933
00934:+00027:+00106:+00014:000998.1815:00934
00935:+00093:+00001:-00010:000998.1815:00935
00936:-00076:+00156:-00119:000998.1815:00936
00937:+00041:+00058:+00021:000998.1815:00937
00938:-00016:+00137:-00017:000998.1815:00938
00939:-00079:+00079:-00035:000998.1815:00939
00940:-00037:+00023:+00028:000998.1815:00940
00941:-00018:-00068:+00005:000998.1815:00941
00942:-00070:+00094:+00017:000998.1815:00942
00943:-00002:-00012:+00014:000998.1815:00943
00944:+00057:+00082:-00026:000998.1815:00944
00945:-00067:+00107:-00051:000998.1815:00945
00946:+00032:+00083:+00017:000998.1815:00946
00947:+00068:-00058:+00004:001019.4475:00947
00948:-00014:+00098:+00022:001019.4475:00948
00949:+00065:+00013:+00043:001019.4475:00949
00950:-00052:-00011:+00008:001019.4475:00950
00951:-00053:+00041:-00115:001019.4475:00951
00952:+00077:+00149:+00096:001019.4475:00952
00953:-00050:-00013:-00007:001019.4475:00953
00954:-00116:+00148:-00145:001019.4475:00954
00955:+00107:+00073:-00011:001019.4475:00955
00956:+00068:-00054:+00011:001019.4475:00956
00957:-00140:+00037:-00115:001019.4475:00957
00958:+00152:+00051:+00097:001019.4475:00958
00959:+00075:+00063:-00163:001019.4475:00959
00960:-00052:+00163:-00036:001019.4475:00960
00961:+00145:+00028:-00003:001019.4475:00961
00962:-00034:-00026:-00013:001019.4475:00962
00963:+00053:+00019:-00075:001019.4475:00963
00964:+00039:-00129:+00009:001019.4475:00964
00965:-00101:+00156:-00041:001019.4475:00965
00966:+00072:+00134:-00030:001030.6939:00966
00967:+00136:-00074:+00049:001030.6939:00967
00968:-00109:+00124:-00099:001030.6939:00968
00969:+00116:+00143:+00033:001030.6939:00969
00970:+00018:-00041:+00034:001030.6939:00970
00971:+00046:+00098:-00010:001030.6939:00971
00972:+00086:+00036:-00067:001030.6939:00972
00973:-00010:-00001:+00056:001030.6939:00973
00974:-00016:-00043:-00001:001030.6939:00974
00975:+00191:-00046:-00084:001030.6939:00975
00976:-00136:+00062:-00004:001030.6939:00976
00977:+00096:+00012:+00034:001030.6939:00977
00978:+00083:+00211:+00087:001030.6939:00978
00979:+00011:+00195:-00049:001030.6939:00979
00980:+00078:-00069:+00187:001030.6939:00980
00981:+00160:+00208:-00117:001030.6939:00981
00982:-00120:+00178:-00035:001030.6939:00982
00983:+00143:+00186:+00065:001030.6939:00983
00984:+00104:-00072:-00088:001030.6939:00984
00985:-00103:+00231:-00131:001030.6939:00985
00986:-00061:+00160:+00139:001029.9095:00986
00987:+00079:-00116:-00097:001029.9095:00987
00988:-00066:+00169:-00087:001029.9095:00988
00989:+00085:-00051:-00010:001029.9095:00989
00990:+00145:-00167:+00135:001029.9095:00990
00991:-00026:-00070:-00120:001029.9095:00991
00992:+00101:+00097:+00094:001029.9095:00992
00993:-00214:-00325:-00018:001029.9095:00993
00994:-00156:-00301:+00077:001029.9095:00994
00995:+00153:+00229:-00023:001029.9095:00995
00996:-00112:-00155:+00167:001029.9095:00996
00997:-00107:+00262:+00010:001029.9095:00997
00998:+00214:+00301:+00116:001029.9095:00998
00999:-00104:+00104:-00071:001029.9095:00999
01000:-00038:+00203:-00059:001029.9095:01000
01001:+00129:+00173:-00149:001029.9095:01001
01002:+00053:+00158:-00014:001029.9095:01002
01003:-00027:-00039:-00201:001029.9095:01003
01004:+00217:+00276:+00077:001029.9095:01004
01005:-00098:+00345:-00140:001022.8185:01005
01006:+00003:+00027:-00025:001022.8185:01006
01007:+00112:+00093:-00133:001022.8185:01007
01008:-00055:-00150:-00148:001022.8185:01008
01009:-00076:-00170:-00052:001022.8185:01009
01010:+00051:-00233:-00046:001022.8185:01010
01011:-00106:+00091:-00050:001022.8185:01011
01012:-00080:-00218:+00137:001022.8185:01012
01013:+00046:-00114:+00057:001022.8185:01013
01014:+00035:+00143:+00006:001022.8185:01014
01015:-00012:+00004:+00065:001022.8185:01015
01016:+00124:+00239:-00059:001022.8185:01016
01017:-00101:+00436:-00014:001022.8185:01017
01018:+00060:-00182:+00066:001022.8185:01018
01019:+00043:+00312:-00168:001022.8185:01019
01020:-00065:+00113:-00063:001022.8185:01020
01021:-00055:+00143:+00106:001022.8185:01021
01022:+00047:-00203:-00093:001022.8185:01022
01023:-00031:+00242:-00028:001022.8185:01023
01024:+00020:+00286:-00099:001022.8185:01024
01025:+00045:-00069:+00054:001023.8265:01025
01026:-00024:+00034:-00148:001023.8265:01026
01027:+00022:+00107:-00033:001023.8265:01027
01028:-00215:-00274:-00111:001023.8265:01028
01029:-00002:-00216:+00145:001023.8265:01029
01030:+00099:+00014:+00031:001023.8265:01030
01031:-00126:-00164:+00118:001023.8265:01031
01032:-00136:-00071:-00033:001023.8265:01032
01033:+00123:+00155:+00155:001023.8265:01033
01034:-00111:+00141:-00146:001023.8265:01034
01035:-00051:+00159:+00163:001023.8265:01035
01036:-00003:+00215:-00148:001023.8265:01036
01037:+00016:-00008:+00064:001023.8265:01037
01038:-00018:+00113:-00174:001023.8265:01038
01039:+00060:+00125:+00029:001023.8265:01039
01040:-00091:+00251:-00163:001023.8265:01040
01041:-00061:+00056:+00024:001023.8265:01041
01042:+00038:+00291:-00093:001023.8265:01042
01043:-00057:-00107:-00067:001023.8265:01043
01044:-00125:+00163:-00160:001023.0563:01044
01045:+00093:-00271:+00023:001023.0563:01045
01046:-00131:+00109:-00177:001023.0563:01046
01047:-00020:-00215:+00204:001023.0563:01047
01048:-00006:+00149:-00046:001023.0563:01048
01049:-00025:-00075:+00032:001023.0563:01049
01050:+00025:+00105:+00046:001023.0563:01050
01051:+00094:-00145:-00031:001023.0563:01051
01052:-00118:+00279:-00150:001023.0563:01052
01053:+00073:-00094:+00042:001023.0563:01053
01054:+00032:+00209:+00039:001023.0563:01054
01055:-00090:-00008:-00069:001023.0563:01055
01056:+00022:+00153:+00056:001023.0563:01056
01057:+00052:-00190:-00035:001023.0563:01057
01058:-00039:+00142:-00066:001023.0563:01058
01059:-00017:+00121:-00029:001023.0563:01059
01060:+00071:+00003:+00081:001023.0563:01060
01061:-00043:+00138:-00156:001023.0563:01061
01062:+00039:+00016:+00112:001023.0563:01062
01063:+00065:-00073:-00017:001023.0563:01063
01064:-00116:+00098:-00043:001023.6242:01064
01065:+00024:-00088:+00017:001023.6242:01065
01066:+00025:-00029:+00072:001023.6242:01066
01067:-00119:+00091:-00090:001023.6242:01067
01068:+00028:+00049:+00108:001023.6242:01068
01069:-00052:-00020:-00010:001023.6242:01069
01070:-00074:-00011:+00045:001023.6242:01070
01071:+00025:+00024:-00004:001023.6242:01071
01072:-00035:-00017:+00012:001023.6242:01072
01073:-00073:+00102:+00035:001023.6242:01073
01074:+00177:+00090:+00096:001023.6242:01074
01075:-00155:+00149:-00107:001023.6242:01075
01076:-00102:+00082:+00015:001023.6242:01076
01077:+00140:+00165:-00053:001023.6242:01077
01078:+00037:+00056:-00068:001023.6242:01078
01079:-00089:+00110:-00130:001023.6242:01079
01080:+00039:-00090:+00001:001023.6242:01080
01081:-00061:+00065:-00056:001023.6242:01081
01082:+00008:-00041:+00078:001023.6242:01082
01083:-00007:+00015:-00007:001025.5045:01083
01084:-00012:+00047:+00009:001025.5045:01084
01085:-00004:+00057:+00036:001025.5045:01085
01086:+00077:-00101:+00020:001025.5045:01086
01087:-00082:+00199:-00090:001025.5045:01087
01088:+00087:+00014:+00027:001025.5045:01088
01089:+00090:+00114:+00026:001025.5045:01089
01090:-00100:+00073:-00087:001025.5045:01090
01091:+00128:+00137:+00044:001025.5045:01091
01092:+00060:-00171:-00022:001025.5045:01092
01093:-00089:+00038:-00068:001025.5045:01093
01094:+00078:+00091:-00022:001025.5045:01094
01095:+00025:-00058:+00039:001025.5045:01095
01096:-00023:+00025:-00061:001025.5045:01096
01097:+00090:-00026:+00022:001025.5045:01097
01098:-00025:-00101:+00036:001025.5045:01098
01099:-00048:-00075:+00123:001025.5045:01099
01100:+00034:+00037:+00054:001025.5045:01100
01101:+00093:-00007:+00022:001025.5045:01101
01102:-00022:+00010:-00053:001025.5045:01102
01103:+00091:+00112:+00018:001021.3541:01103
01104:-00045:+00254:-00007:001021.3541:01104
01105:-00025:+00111:-00011:001021.3541:01105
01106:+00026:+00048:-00046:001021.3541:01106
01107:-00011:+00099:-00004:001021.3541:01107
01108:-00058:-00029:+00005:001021.3541:01108
01109:+00054:+00093:-00048:001021.3541:01109
01110:-00042:+00240:+00016:001021.3541:01110
01111:-00020:-00124:+00118:001021.3541:01111
01112:+00012:+00060:-00015:001021.3541:01112
01113:+00018:+00097:-00029:001021.3541:01113
01114:-00016:-00047:+00008:001021.3541:01114
01115:-00040:-00171:-00084:001021.3541:01115
01116:-00012:+00062:+00008:001021.3541:01116
01117:+00003:-00085:+00019:001021.3541:01117
01118:+00032:-00080:+00083:001021.3541:01118
01119:+00014:+00119:-00080:001021.3541:01119
01120:+00084:-00010:+00044:001021.3541:01120
01121:-00130:-00095:-00091:001021.3541:01121
01122:-00001:+00257:+00038:001023.6541:01122
01123:-00015:+00122:-00159:001023.6541:01123
01124:+00043:-00116:+00152:001023.6541:01124
01125:+00002:+00193:-00147:001023.6541:01125
01126:+00011:+00037:+00085:001023.6541:01126
01127:-00050:-00005:-00025:001023.6541:01127
01128:+00099:-00068:+00129:001023.6541:01128
01129:-00035:+00166:-00154:001023.6541:01129
01130:+00021:-00073:+00081:001023.6541:01130
01131:+00036:+00079:-00076:001023.6541:01131
01132:+00056:+00055:-00043:001023.6541:01132
01133:-00097:-00055:-00075:001023.6541:01133
01134:+00097:-00180:+00228:001023.6541:01134
01135:+00088:+00117:-00101:001023.6541:01135
01136:+00036:-00060:+00122:001023.6541:01136
01137:-00057:+00120:+00085:001023.6541:01137
01138:+00014:-00068:-00056:001023.6541:01138
01139:+00050:+00287:-00147:001023.6541:01139
01140:-00032:+00086:-00016:001023.6541:01140
01141:-00102:+00094:-00019:001023.6541:01141
01142:+00039:+00144:-00077:001028.9636:01142
01143:+00077:+00209:+00082:001028.9636:01143
01144:+00002:-00104:-00050:001028.9636:01144
01145:-00037:+00249:-00061:001028.9636:01145
01146:+00014:-00189:-00098:001028.9636:01146
01147:+00050:-00025:+00011:001028.9636:01147
01148:+00005:+00122:-00113:001028.9636:01148
01149:+00009:-00021:+00077:001028.9636:01149
01150:-00043:-00016:-00017:001028.9636:01150
01151:+00002:-00030:+00112:001028.9636:01151
01152:+00058:+00043:-00021:001028.9636:01152
01153:-00041:-00042:+00041:001028.9636:01153
01154:-00050:+00109:-00014:001028.9636:01154
01155:+00060:+00076:+00075:001028.9636:01155
01156:-00085:+00057:-00083:001028.9636:01156
01157:-00048:+00217:+00176:001028.9636:01157
01158:+00083:-00028:-00054:001028.9636:01158
01159:+00009:-00014:+00019:001028.9636:01159
01160:-00092:-00010:-00100:001028.9636:01160
01161:+00039:+00026:+00077:001032.4151:01161
01162:+00033:+00199:-00141:001032.4151:01162
01163:+00052:+00071:-00018:001032.4151:01163
01164:-00048:+00103:-00025:001032.4151:01164
01165:+00007:+00048:-00022:001032.4151:01165
01166:+00071:+00080:-00093:001032.4151:01166
01167:-00047:-00132:+00028:001032.4151:01167
01168:-00049:+00112:-00067:001032.4151:01168
01169:+00066:-00006:-00018:001032.4151:01169
01170:-00039:+00035:-00022:001032.4151:01170
01171:-00034:+00016:+00025:001032.4151:01171
01172:+00041:+00155:+00018:001032.4151:01172
01173:+00027:-00094:-00019:001032.4151:01173
01174:-00037:+00179:-00068:001032.4151:01174
01175:-00050:+00064:-00041:001032.4151:01175
01176:-00056:+00096:+00058:001032.4151:01176
01177:+00062:+00049:-00024:001032.4151:01177
01178:+00042:+00079:+00080:001032.4151:01178
01179:-00011:-00068:+00024:001032.4151:01179
01180:+00020:+00139:-00025:001032.4151:01180
01181:+00035:+00022:-00021:001038.1735:01181
01182:-00047:+00103:-00032:001038.1735:01182
01183:-00020:+00017:-00044:001038.1735:01183
01184:-00002:+00150:+00033:001038.1735:01184
01185:-00030:+00009:-00017:001038.1735:01185
01186:-00004:-00023:+00005:001038.1735:01186
01187:+00017:+00059:-00036:001038.1735:01187
01188:-00029:-00031:+00037:001038.1735:01188
01189:+00023:+00171:-00051:001038.1735:01189
01190:+00064:+00007:+00063:001038.1735:01190
01191:-00077:+00159:-00070:001038.1735:01191
01192:-00023:+00119:+00031:001038.1735:01192
01193:+00020:+00032:-00033:001038.1735:01193
01194:-00052:-00065:+00046:001038.1735:01194
01195:+00022:+00090:-00056:001038.1735:01195
01196:+00013:-00176:+00022:001038.1735:01196
01197:-00074:+00196:-00049:001038.1735:01197
01198:+00021:-00125:+00064:001038.1735:01198
01199:-00050:+00121:-00017:001038.1735:01199
01200:-00004:+00028:-00082:001045.5195:01200
01201:+00031:+00222:+00017:001045.5195:01201
01202:-00102:-00029:+00018:001045.5195:01202
01203:-00094:+00180:-00007:001045.5195:01203
01204:+00088:-00037:+00006:001045.5195:01204
01205:-00107:+00045:+00017:001045.5195:01205
01206:-00084:+00006:-00064:001045.5195:01206
01207:+00080:-00175:-00072:001045.5195:01207
01208:-00004:+00137:-00068:001045.5195:01208
01209:+00030:-00153:+00023:001045.5195:01209
01210:-00082:+00010:+00124:001045.5195:01210
01211:+00016:-00038:-00134:001045.5195:01211
01212:-00021:-00054:+00014:001045.5195:01212
01213:-00074:-00181:-00006:001045.5195:01213
01214:-00033:+00096:-00047:001045.5195:01214
01215:+00039:+00028:-00069:001045.5195:01215
01216:+00109:-00037:+00059:001045.5195:01216
01217:-00051:+00108:-00025:001045.5195:01217
01218:+00011:+00091:+00010:001045.5195:01218
01219:-00017:+00089:+00031:001042.0888:01219
01220:-00033:+00024:-00031:001042.0888:01220
01221:+00052:+00011:+00089:001042.0888:01221
01222:-00011:+00013:-00052:001042.0888:01222
01223:+00009:+00002:-00053:001042.0888:01223
01224:-00045:-00009:-00074:001042.0888:01224
01225:-00108:-00027:+00094:001042.0888:01225
01226:+00009:+00092:+00008:001042.0888:01226
01227:+00068:+00044:+00064:001042.0888:01227
01228:-00031:+00020:-00004:001042.0888:01228
01229:+00055:+00160:+00035:001042.0888:01229
01230:-00006:-00043:-00051:001042.0888:01230
01231:-00001:+00082:+00018:001042.0888:01231
01232:+00048:+00090:-00029:001042.0888:01232
01233:+00033:-00103:+00044:001042.0888:01233
01234:-00038:+00128:-00107:001042.0888:01234
01235:+00098:+00173:+00015:001042.0888:01235
01236:-00107:-00118:-00175:001042.0888:01236
01237:-00004:+00064:+00004:001042.0888:01237
01238:-00016:+00118:+00023:001033.0423:01238
01239:+00029:-00102:+00095:001033.0423:01239
01240:-00081:+00003:-00094:001033.0423:01240
01241:+00000:+00081:-00008:001033.0423:01241
01242:-00067:+00095:-00086:001033.0423:01242
01243:+00074:-00076:+00069:001033.0423:01243
01244:+00017:+00140:-00108:001033.0423:01244
01245:-00014:+00021:+00072:001033.0423:01245
01246:-00085:-00003:+00030:001033.0423:01246
01247:+00110:+00230:+00003:001033.0423:01247
01248:-00123:+00224:-00023:001033.0423:01248
01249:+00096:+00049:-00110:001033.0423:01249
01250:-00055:+00143:-00173:001033.0423:01250
01251:-00004:-00084:+00051:001033.0423:01251
01252:+00050:+00233:-00111:001033.0423:01252
01253:-00062:-00195:-00047:001033.0423:01253
01254:-00119:+00053:+00044:001033.0423:01254
01255:+00097:-00078:+00088:001033.0423:01255
01256:-00015:+00012:+00026:001033.0423:01256
01257:+00023:+00061:-00043:001035.0268:01257
01258:+00086:+00106:+00062:001035.0268:01258
01259:-00101:-00158:-00107:001035.0268:01259
01260:-00070:+00297:-00125:001035.0268:01260
01261:+00056:-00049:-00031:001035.0268:01261
01262:-00054:+00013:+00080:001035.0268:01262
01263:+00005:-00051:-00036:001035.0268:01263
01264:+00090:+00217:+00140:001035.0268:01264
01265:-00065:+00030:-00100:001035.0268:01265
01266:+00046:+00372:-00075:001035.0268:01266
01267:+00026:-00141:-00111:001035.0268:01267
01268:-00149:+00226:+00090:001035.0268:01268
01269:+00049:+00017:-00100:001035.0268:01269
01270:+00127:-00092:+00167:001035.0268:01270
01271:-00076:-00058:-00161:001035.0268:01271
01272:+00024:-00053:+00134:001035.0268:01272
01273:+00093:+00067:-00072:001035.0268:01273
01274:-00080:+00073:-00011:001035.0268:01274
01275:+00116:+00229:+00025:001035.0268:01275
01276:+00145:-00123:-00066:001035.0268:01276
01277:-00165:+00398:-00136:001038.5638:01277
01278:+00197:-00162:+00000:001038.5638:01278
01279:+00026:+00123:-00056:001038.5638:01279
01280:-00115:-00003:-00081:001038.5638:01280
01281:+00263:+00108:+00121:001038.5638:01281
01282:+00046:-00304:-00059:001038.5638:01282
01283:-00072:+00099:+00029:001038.5638:01283
01284:+00071:+00226:-00064:001038.5638:01284
01285:-00059:+00072:+00007:001038.5638:01285
01286:+00052:+00094:-00108:001038.5638:01286
01287:+00134:+00276:+00038:001038.5638:01287
01288:-00148:+00073:-00117:001038.5638:01288
01289:+00159:-00050:+00117:001038.5638:01289
01290:+00172:+00027:-00031:001038.5638:01290
01291:-00092:+00048:+00014:001038.5638:01291
01292:-00087:+00106:+00035:001038.5638:01292
01293:+00189:+00053:+00103:001038.5638:01293
01294:-00133:+00259:-00189:001038.5638:01294
01295:-00065:+00149:+00120:001038.5638:01295
01296:+00092:+00044:-00062:001038.1657:01296
01297:-00071:-00012:+00022:001038.1657:01297
01298:+00007:+00052:-00052:001038.1657:01298
01299:+00047:-00128:+00109:001038.1657:01299
01300:-00144:+00196:-00093:001038.1657:01300
01301:+00092:-00030:+00084:001038.1657:01301
01302:-00026:+00039:-00028:001038.1657:01302
01303:-00139:-00003:-00028:001038.1657:01303
01304:+00111:+00107:+00033:001038.1657:01304
01305:-00031:-00123:-00006:001038.1657:01305
01306:-00142:+00164:-00002:001038.1657:01306
01307:+00091:-00104:+00060:001038.1657:01307
01308:-00063:+00142:-00023:001038.1657:01308
01309:-00048:-00039:-00024:001038.1657:01309
01310:+00077:+00096:+00012:001038.1657:01310
01311:-00001:+00108:-00100:001038.1657:01311
01312:-00065:+00188:-00031:001038.1657:01312
01313:+00012:+00019:+00001:001038.1657:01313
01314:-00118:+00037:-00020:001038.1657:01314
01315:-00020:+00040:-00095:001043.7182:01315
01316:+00140:-00014:+00054:001043.7182:01316
01317:-00051:-00096:-00001:001043.7182:01317
01318:-00009:+00168:-00014:001043.7182:01318
01319:+00061:-00057:-00011:001043.7182:01319
01320:-00138:+00150:-00091:001043.7182:01320
01321:+00080:+00053:+00045:001043.7182:01321
01322:+00068:-00006:+00092:001043.7182:01322
01323:-00086:+00088:-00116:001043.7182:01323
01324:+00096:-00021:-00032:001043.7182:01324
01325:+00069:-00020:-00013:001043.7182:01325
01326:-00060:+00023:-00061:001043.7182:01326
01327:+00130:+00163:-00022:001043.7182:01327
01328:+00027:-00113:+00024:001043.7182:01328
01329:-00110:+00135:-00084:001043.7182:01329
01330:+00011:-00017:-00004:001043.7182:01330
01331:+00002:+00022:-00094:001043.7182:01331
01332:-00081:-00026:+00037:001043.7182:01332
01333:+00028:+00093:-00018:001043.7182:01333
01334:-00089:-00135:-00026:001046.4201:01334
01335:-00100:+00119:-00045:001046.4201:01335
01336:+00083:-00037:+00131:001046.4201:01336
01337:-00097:+00068:-00042:001046.4201:01337
01338:-00119:+00114:+00029:001046.4201:01338
01339:+00070:+00067:+00011:001046.4201:01339
01340:-00053:+00086:-00051:001046.4201:01340
01341:-00077:+00029:-00020:001046.4201:01341
01342:+00083:+00030:+00057:001046.4201:01342
01343:-00102:+00042:-00067:001046.4201:01343
01344:+00016:+00114:-00019:001046.4201:01344
01345:+00111:-00015:+00078:001046.4201:01345
01346:-00043:+00178:-00051:001046.4201:01346
01347:+00009:+00082:-00032:001046.4201:01347
01348:+00114:+00030:-00005:001046.4201:01348
01349:-00033:+00008:-00030:001046.4201:01349
01350:+00055:+00119:+00031:001046.4201:01350
01351:-00011:+00073:+00025:001046.4201:01351
01352:-00060:+00000:+00002:001046.4201:01352
01353:+00041:+00021:-00035:001049.6622:01353
01354:-00029:-00003:+00010:001049.6622:01354
01355:+00002:+00050:-00071:001049.6622:01355
01356:-00099:-00012:-00054:001049.6622:01356
01357:-00081:-00039:-00038:001049.6622:01357
01358:+00043:+00170:-00051:001049.6622:01358
01359:+00027:-00002:+00008:001049.6622:01359
01360:-00040:+00124:+00036:001049.6622:01360
01361:+00102:+00132:+00068:001049.6622:01361
01362:-00015:+00077:-00005:001049.6622:01362
01363:+00025:+00010:+00114:001049.6622:01363
01364:+00064:+00133:-00069:001049.6622:01364
01365:+00065:+00090:+00004:001049.6622:01365
01366:-00018:+00042:-00111:001049.6622:01366
01367:+00168:+00057:+00055:001049.6622:01367
01368:+00076:-00020:-00186:001049.6622:01368
01369:+00036:+00147:+00017:001049.6622:01369
01370:+00186:-00141:+00103:001049.6622:01370
01371:-00020:+00036:-00024:001049.6622:01371
01372:+00076:+00067:-00044:001046.4709:01372
01373:+00103:+00197:-00031:001046.4709:01373
01374:-00004:-00010:-00160:001046.4709:01374
01375:-00115:+00252:-00279:001046.4709:01375
01376:+00008:-00040:-00007:001046.4709:01376
01377:-00057:-00115:-00078:001046.4709:01377
01378:+00056:-00305:+00005:001046.4709:01378
01379:-00087:+00165:-00202:001046.4709:01379
01380:-00035:-00117:+00143:001046.4709:01380
01381:+00204:-00191:+00030:001046.4709:01381
01382:+00076:-00010:-00035:001046.4709:01382
01383:-00095:+00031:+00006:001046.4709:01383
01384:+00074:-00259:-00130:001046.4709:01384
01385:+00068:+00461:-00011:001046.4709:01385
01386:+00135:+00084:-00006:001046.4709:01386
01387:+00024:-00008:+00025:001046.4709:01387
01388:-00115:+00029:+00081:001046.4709:01388
01389:+00139:+00205:+00258:001046.4709:01389
01390:+00071:-00330:-00005:001046.4709:01390
01391:-00168:+00062:-00123:001046.4709:01391
01392:+00095:+00162:-00101:001031.6264:01392
01393:+00058:-00106:+00024:001031.6264:01393
01394:-00105:+00067:-00152:001031.6264:01394
01395:-00047:+00136:+00088:001031.6264:01395
01396:-00025:-00278:-00084:001031.6264:01396
01397:-00130:-00077:+00043:001031.6264:01397
01398:+00057:+00098:-00080:001031.6264:01398
01399:+00018:-00025:+00028:001031.6264:01399
01400:-00105:+00065:-00148:001031.6264:01400
01401:+00120:+00179:+00133:001031.6264:01401
01402:-00094:+00083:-00057:001031.6264:01402
01403:-00215:-00113:+00196:001031.6264:01403
01404:+00128:+00189:-00091:001031.6264:01404
01405:-00026:+00057:+00035:001031.6264:01405
01406:-00130:+00112:+00000:001031.6264:01406
01407:+00110:+00069:+00043:001031.6264:01407
01408:-00107:+00144:+00005:001031.6264:01408
01409:-00098:+00077:+00112:001031.6264:01409
01410:+00050:+00050:-00091:001031.6264:01410
01411:-00065:+00109:-00014:001031.6264:01411
01412:-00131:+00045:-00090:001008.6562:01412
01413:+00118:+00072:+00043:001008.6562:01413
01414:+00033:+00333:-00105:001008.6562:01414
01415:-00132:-00177:+00087:001008.6562:01415
01416:+00103:+00058:-00012:001008.6562:01416
01417:+00083:-00110:-00129:001008.6562:01417
01418:-00061:+00029:-00097:001008.6562:01418
01419:+00120:+00075:+00026:001008.6562:01419
01420:-00009:-00188:-00120:001008.6562:01420
01421:+00001:-00083:+00053:001008.6562:01421
01422:+00136:+00050:-00010:001008.6562:01422
01423:-00068:-00087:+00052:001008.6562:01423
01424:-00035:-00043:-00068:001008.6562:01424
01425:+00093:+00047:-00012:001008.6562:01425
01426:-00089:-00025:-00061:001008.6562:01426
01427:-00045:-00064:+00014:001008.6562:01427
01428:+00013:+00058:-00046:001008.6562:01428
01429:-00005:+00009:+00011:001008.6562:01429
01430:-00052:-00002:-00045:001008.6562:01430
01431:+00093:+00129:+00114:001008.6562:01431
01432:-00028:-00093:-00061:000991.6027:01432
01433:-00104:-00055:+00093:000991.6027:01433
01434:+00109:+00048:-00034:000991.6027:01434
01435:-00029:+00000:+00053:000991.6027:01435
01436:-00127:+00134:-00021:000991.6027:01436
01437:+00146:+00147:+00140:000991.6027:01437
01438:-00074:+00057:-00116:000991.6027:01438
01439:-00161:+00208:-00047:000991.6027:01439
01440:+00042:+00053:-00014:000991.6027:01440
01441:+00008:+00087:-00003:000991.6027:01441
01442:-00040:+00072:-00033:000991.6027:01442
01443:+00030:+00146:+00096:000991.6027:01443
01444:+00005:-00093:-00099:000991.6027:01444
01445:-00083:+00198:-00059:000991.6027:01445
01446:+00044:+00085:-00050:000991.6027:01446
01447:+00021:+00064:+00018:000991.6027:01447
01448:-00145:+00083:-00119:000991.6027:01448
01449:-00102:+00164:+00060:000991.6027:01449
01450:+00122:-00117:+00023:000991.6027:01450
01451:-00132:+00079:-00098:000991.6027:01451
01452:-00071:+00116:+00053:000990.1759:01452
01453:+00135:+00011:+00025:000990.1759:01453
01454:-00133:+00119:-00157:000990.1759:01454
01455:-00105:-00002:+00078:000990.1759:01455
01456:+00106:-00090:+00036:000990.1759:01456
01457:-00035:+00080:-00092:000990.1759:01457
01458:-00078:-00005:-00030:000990.1759:01458
01459:+00038:+00033:+00083:000990.1759:01459
01460:-00019:-00069:-00137:000990.1759:01460
01461:-00008:+00168:+00057:000990.1759:01461
01462:+00155:-00237:+00070:000990.1759:01462
01463:-00140:+00222:-00064:000990.1759:01463
01464:-00099:+00041:-00037:000990.1759:01464
01465:+00313:-00129:+00166:000990.1759:01465
01466:+00032:+00056:-00081:000990.1759:01466
01467:-00194:+00089:+00027:000990.1759:01467
01468:+00055:-00058:+00054:000990.1759:01468
01469:+00045:+00180:-00103:000990.1759:01469
01470:-00091:+00031:-00032:000990.1759:01470
01471:+00039:+00058:+00112:000990.1759:01471
01472:-00095:-00028:-00011:001003.7260:01472
01473:+00074:+00254:-00038:001003.7260:01473
01474:+00104:-00198:+00019:001003.7260:01474
01475:-00138:+00047:+00028:001003.7260:01475
01476:+00029:+00163:-00142:001003.7260:01476
01477:+00110:-00034:+00074:001003.7260:01477
01478:-00089:+00012:-00109:001003.7260:01478
01479:-00055:-00018:-00058:001003.7260:01479
01480:-00057:-00036:+00002:001003.7260:01480
01481:+00050:-00028:-00007:001003.7260:01481
01482:-00111:+00053:-00050:001003.7260:01482
01483:+00029:-00011:+00153:001003.7260:01483
01484:-00003:+00099:+00063:001003.7260:01484
01485:+00002:-00073:-00011:001003.7260:01485
01486:-00010:+00210:-00117:001003.7260:01486
01487:+00034:+00066:+00051:001003.7260:01487
01488:-00022:-00104:-00028:001003.7260:01488
01489:-00032:+00033:-00074:001003.7260:01489
01490:+00045:+00085:+00062:001003.7260:01490
01491:-00151:-00262:-00141:001003.7260:01491
01492:+00217:+00164:+00125:001022.0499:01492
01493:+00154:-00236:-00085:001022.0499:01493
01494:-00064:-00103:+00049:001022.0499:01494
01495:+00038:+00119:-00123:001022.0499:01495
01496:+00158:+00100:+00176:001022.0499:01496
01497:-00160:+00203:-00181:001022.0499:01497
01498:+00042:-00265:+00233:001022.0499:01498
01499:-00020:+00161:-00181:001022.0499:01499
01500:+00000:+00207:+00056:001022.0499:01500
01501:+00017:-00089:+00030:001022.0499:01501
01502:+00129:+00081:+00074:001022.0499:01502
01503:-00155:+00569:-00140:001022.0499:01503
01504:+00156:-00123:+00193:001022.0499:01504
01505:+00030:+00392:-00235:001022.0499:01505
01506:-00043:+00252:-00131:001022.0499:01506
01507:-00036:-00018:-00023:001022.0499:01507
01508:+00063:-00289:+00001:001022.0499:01508
01509:-00177:+00156:-00014:001022.0499:01509
01510:+00045:-00287:+00267:001022.0499:01510
01511:-00047:-00207:+00144:001022.9796:01511
01512:+00032:+00063:+00069:001022.9796:01512
01513:+00072:+00054:+00083:001022.9796:01513
01514:-00158:-00429:-00096:001022.9796:01514
01515:-00169:+00477:-00120:001022.9796:01515
01516:+00120:-00095:+00155:001022.9796:01516
01517:+00125:-00271:+00215:001022.9796:01517
01518:-00064:+00159:-00083:001022.9796:01518
01519:+00170:+00157:+00134:001022.9796:01519
01520:+00205:+00015:-00030:001022.9796:01520
01521:-00010:+00344:-00154:001022.9796:01521
01522:+00049:+00069:+00001:001022.9796:01522
01523:+00052:+00046:-00005:001022.9796:01523
01524:+00026:+00219:-00128:001022.9796:01524
01525:+00045:+00158:+00111:001022.9796:01525
01526:-00023:-00156:-00005:001022.9796:01526
01527:+00007:+00234:-00092:001022.9796:01527
01528:+00043:-00240:-00083:001022.9796:01528
01529:-00035:-00019:+00029:001022.9796:01529
01530:+00012:+00082:-00061:001022.9796:01530
01531:+00069:+00002:+00030:001024.4224:01531
01532:-00005:-00044:+00021:001024.4224:01532
01533:+00038:+00018:+00067:001024.4224:01533
01534:+00054:-00047:-00015:001024.4224:01534
01535:-00044:-00039:-00004:001024.4224:01535
01536:-00012:-00001:-00042:001024.4224:01536
01537:+00100:+00106:+00073:001024.4224:01537
01538:-00063:-00017:-00040:001024.4224:01538
01539:+00006:+00245:+00075:001024.4224:01539
01540:+00086:+00038:-00066:001024.4224:01540
01541:-00064:-00007:+00011:001024.4224:01541
01542:-00012:+00101:-00064:001024.4224:01542
01543:+00083:+00092:+00022:001024.4224:01543
01544:-00031:+00130:-00088:001024.4224:01544
01545:+00009:+00069:+00046:001024.4224:01545
01546:+00022:+00079:-00009:001024.4224:01546
01547:-00033:+00024:-00009:001024.4224:01547
01548:-00021:+00054:-00045:001024.4224:01548
01549:+00034:-00025:+00029:001024.4224:01549
01550:-00033:-00002:-00053:001028.8516:01550
01551:+00058:+00043:+00029:001028.8516:01551
01552:+00072:+00039:+00004:001028.8516:01552
01553:-00044:+00057:-00012:001028.8516:01553
01554:-00005:+00104:+00022:001028.8516:01554
01555:+00051:-00045:+00044:001028.8516:01555
01556:-00033:+00140:-00060:001028.8516:01556
01557:+00036:-00044:+00032:001028.8516:01557
01558:+00006:+00080:-00001:001028.8516:01558
01559:-00005:+00043:+00018:001028.8516:01559
01560:+00008:+00257:-00002:001028.8516:01560
01561:+00016:-00038:-00003:001028.8516:01561
01562:-00041:+00146:-00105:001028.8516:01562
01563:-00036:-00027:+00012:001028.8516:01563
01564:+00025:+00052:-00034:001028.8516:01564
01565:-00026:-00003:-00049:001028.8516:01565
01566:-00003:+00082:+00017:001028.8516:01566
01567:+00046:-00042:+00083:001028.8516:01567
01568:-00067:+00085:-00012:001028.8516:01568
01569:-00038:-00029:-00008:001032.3967:01569
01570:+00020:+00064:+00004:001032.3967:01570
01571:+00019:-00038:-00115:001032.3967:01571
01572:-00065:+00196:-00047:001032.3967:01572
01573:+00033:-00011:-00033:001032.3967:01573
01574:-00038:+00093:+00033:001032.3967:01574
01575:+00083:+00007:-00002:001032.3967:01575
01576:-00048:+00108:-00016:001032.3967:01576
01577:-00084:-00120:-00015:001032.3967:01577
01578:+00042:-00032:-00054:001032.3967:01578
01579:-00047:+00260:-00075:001032.3967:01579
01580:-00055:-00063:-00038:001032.3967:01580
01581:+00047:+00088:-00003:001032.3967:01581
01582:+00033:-00034:-00070:001032.3967:01582
01583:+00051:+00186:+00021:001032.3967:01583
01584:-00104:-00024:+00092:001032.3967:01584
01585:+00076:+00122:+00039:001032.3967:01585
01586:-00063:-00106:-00076:001032.3967:01586
01587:-00002:+00080:+00071:001032.3967:01587
01588:+00009:-00063:-00016:001032.3967:01588
01589:-00034:+00028:-00112:001037.2701:01589
01590:-00169:+00291:+00007:001037.2701:01590
01591:+00063:-00061:+00075:001037.2701:01591
01592:-00045:+00010:-00126:001037.2701:01592
01593:-00026:+00066:+00015:001037.2701:01593
01594:+00072:-00061:+00010:001037.2701:01594
01595:-00227:-00171:-00119:001037.2701:01595
01596:-00126:+00210:-00018:001037.2701:01596
01597:+00101:-00133:-00015:001037.2701:01597
01598:-00084:+00021:-00001:001037.2701:01598
01599:-00088:-00050:+00004:001037.2701:01599
01600:+00135:+00053:+00108:001037.2701:01600
01601:-00099:+00143:-00039:001037.2701:01601
01602:+00068:-00019:-00027:001037.2701:01602
01603:+00006:-00013:-00014:001037.2701:01603
01604:+00036:-00034:-00072:001037.2701:01604
01605:+00000:+00036:-00050:001037.2701:01605
01606:+00001:-00097:-00084:001037.2701:01606
01607:-00326:-00146:-00039:001037.2701:01607
01608:+00104:-00048:+00080:001033.2034:01608
01609:+00115:-00039:+00087:001033.2034:01609
01610:-00071:+00160:-00019:001033.2034:01610
01611:+00051:+00114:-00012:001033.2034:01611
01612:+00188:+00070:-00130:001033.2034:01612
01613:-00072:+00431:-00066:001033.2034:01613
01614:+00056:-00058:+00069:001033.2034:01614
01615:-00038:+00086:-00155:001033.2034:01615
01616:-00029:+00146:-00044:001033.2034:01616
01617:-00001:+00169:+00097:001033.2034:01617
01618:+00029:-00048:-00023:001033.2034:01618
01619:-00154:+00412:-00072:001033.2034:01619
01620:+00088:-00073:-00130:001033.2034:01620
01621:-00032:+00243:-00107:001033.2034:01621
01622:-00087:+00074:-00109:001033.2034:01622
01623:+00007:+00128:+00115:001033.2034:01623
01624:-00074:-00273:-00050:001033.2034:01624
01625:+00055:+00102:+00133:001033.2034:01625
01626:+00107:-00213:+00115:001033.2034:01626
01627:-00156:-00083:-00063:001033.2034:01627
01628:-00063:+00190:-00121:001025.5900:01628
01629:+00151:+00091:+00105:001025.5900:01629
01630:-00283:-00072:-00159:001025.5900:01630
01631:-00106:+00385:+00275:001025.5900:01631
01632:+00131:-00124:-00021:001025.5900:01632
01633:-00106:-00146:+00040:001025.5900:01633
01634:-00042:+00113:-00113:001025.5900:01634
01635:+00135:-00042:+00101:001025.5900:01635
01636:-00119:+00431:-00205:001025.5900:01636
01637:-00006:-00079:+00098:001025.5900:01637
01638:+00043:+00044:-00076:001025.5900:01638
01639:-00083:-00101:-00123:001025.5900:01639
01640:+00008:-00077:+00033:001025.5900:01640
01641:+00031:-00109:-00039:001025.5900:01641
01642:-00191:+00058:-00154:001025.5900:01642
01643:+00075:-00278:+00213:001025.5900:01643
01644:-00020:+00073:-00035:001025.5900:01644
01645:-00057:-00073:+00011:001025.5900:01645
01646:+00011:+00052:+00066:001025.5900:01646
01647:+00139:-00150:-00007:001031.2518:01647
01648:-00101:+00290:-00137:001031.2518:01648
01649:+00097:+00091:+00020:001031.2518:01649
01650:+00025:+00109:+00097:001031.2518:01650
01651:-00092:+00096:-00115:001031.2518:01651
01652:+00136:+00178:+00071:001031.2518:01652
01653:+00075:-00176:+00015:001031.2518:01653
01654:-00145:+00263:-00103:001031.2518:01654
01655:+00013:+00092:-00055:001031.2518:01655
01656:+00013:+00044:-00007:001031.2518:01656
01657:-00044:+00112:-00157:001031.2518:01657
01658:+00057:+00109:+00012:001031.2518:01658
01659:-00071:-00047:+00035:001031.2518:01659
01660:+00083:-00060:+00115:001031.2518:01660
01661:+00123:+00073:+00002:001031.2518:01661
01662:-00042:-00116:+00093:001031.2518:01662
01663:+00053:+00121:+00016:001031.2518:01663
01664:+00159:+00041:+00064:001031.2518:01664
01665:-00116:+00262:-00106:001031.2518:01665
01666:-00051:-00082:+00073:001035.7944:01666
01667:+00112:+00150:-00093:001035.7944:01667
01668:-00097:-00054:-00038:001035.7944:01668
01669:-00080:+00156:+00086:001035.7944:01669
01670:+00130:-00122:+00079:001035.7944:01670
01671:-00073:+00171:-00124:001035.7944:01671
01672:+00045:-00002:+00160:001035.7944:01672
01673:-00005:+00065:-00033:001035.7944:01673
01674:-00072:+00104:-00094:001035.7944:01674
01675:+00132:+00053:-00008:001035.7944:01675
01676:+00004:-00095:+00013:001035.7944:01676
01677:-00178:+00069:-00016:001035.7944:01677
01678:+00122:-00019:+00088:001035.7944:01678
01679:+00038:+00035:-00072:001035.7944:01679
01680:-00148:-00043:-00058:001035.7944:01680
01681:+00049:+00083:+00073:001035.7944:01681
01682:+00031:+00005:-00067:001035.7944:01682
01683:-00072:+00141:-00067:001035.7944:01683
01684:+00145:-00019:+00007:001035.7944:01684
01685:-00053:+00086:-00042:001035.7944:01685
01686:-00108:+00002:-00077:001034.1220:01686
01687:+00232:+00167:+00021:001034.1220:01687
01688:+00079:-00150:-00106:001034.1220:01688
01689:-00218:+00167:-00170:001034.1220:01689
01690:+00216:-00013:+00142:001034.1220:01690
01691:+00078:+00027:-00104:001034.1220:01691
01692:-00040:+00073:+00016:001034.1220:01692
01693:+00125:-00083:+00032:001034.1220:01693
01694:-00117:-00054:+00077:001034.1220:01694
01695:+00102:+00164:-00117:001034.1220:01695
01696:+00110:-00100:+00107:001034.1220:01696
01697:-00065:+00147:+00085:001034.1220:01697
01698:+00062:+00142:-00088:001034.1220:01698
01699:-00039:-00059:-00057:001034.1220:01699
01700:-00036:+00099:+00038:001034.1220:01700
01701:+00154:-00001:-00067:001034.1220:01701
01702:-00088:+00059:-00121:001034.1220:01702
01703:+00011:-00041:+00090:001034.1220:01703
01704:+00073:+00107:-00056:001034.1220:01704
01705:-00148:-00151:-00004:001037.2835:01705
01706:+00146:+00101:+00043:001037.2835:01706
01707:+00086:-00014:+00030:001037.2835:01707
01708:-00111:-00024:-00115:001037.2835:01708
01709:+00074:+00064:+00021:001037.2835:01709
01710:+00167:+00052:+00030:001037.2835:01710
01711:-00165:+00158:-00016:001037.2835:01711
01712:+00043:-00036:-00030:001037.2835:01712
01713:+00033:+00045:+00021:001037.2835:01713
01714:-00025:+00041:-00077:001037.2835:01714
01715:-00004:+00024:+00109:001037.2835:01715
01716:+00008:-00046:-00065:001037.2835:01716
01717:-00125:+00189:-00022:001037.2835:01717
01718:+00123:-00048:+00116:001037.2835:01718
01719:+00051:+00009:-00062:001037.2835:01719
01720:-00109:+00084:-00141:001037.2835:01720
01721:+00087:+00180:-00022:001037.2835:01721
01722:-00156:-00108:+00033:001037.2835:01722
01723:-00108:+00321:+00126:001037.2835:01723
01724:+00103:-00033:-00033:001041.9283:01724
01725:-00053:+00034:+00014:001041.9283:01725
01726:-00110:+00071:+00024:001041.9283:01726
01727:+00166:-00054:+00061:001041.9283:01727
01728:-00074:+00301:-00156:001041.9283:01728
01729:+00016:-00072:+00054:001041.9283:01729
01730:+00046:+00048:-00068:001041.9283:01730
01731:-00017:+00130:-00111:001041.9283:01731
01732:+00025:-00005:-00034:001041.9283:01732
01733:-00060:-00205:-00037:001041.9283:01733
01734:-00131:+00180:-00001:001041.9283:01734
01735:+00063:-00242:+00066:001041.9283:01735
01736:-00017:-00050:-00020:001041.9283:01736
01737:-00046:+00023:-00051:001041.9283:01737
01738:+00121:+00112:+00149:001041.9283:01738
01739:+00075:+00027:-00111:001041.9283:01739
01740:-00028:+00261:-00076:001041.9283:01740
01741:+00051:+00132:-00046:001041.9283:01741
01742:-00005:+00112:+00055:001041.9283:01742
01743:-00023:+00041:-00131:001041.0781:01743
01744:+00110:+00153:+00004:001041.0781:01744
01745:-00101:-00239:-00028:001041.0781:01745
01746:+00034:-00049:+00073:001041.0781:01746
01747:+00065:+00137:-00040:001041.0781:01747
01748:+00020:-00066:+00090:001041.0781:01748
01749:-00078:+00068:-00013:001041.0781:01749
01750:+00114:-00204:+00005:001041.0781:01750
01751:-00107:+00198:-00088:001041.0781:01751
01752:+00065:-00084:+00102:001041.0781:01752
01753:+00084:+00110:+00083:001041.0781:01753
01754:-00071:+00150:-00083:001041.0781:01754
01755:+00067:+00114:+00066:001041.0781:01755
01756:+00092:-00037:-00005:001041.0781:01756
01757:-00064:+00275:-00141:001041.0781:01757
01758:-00018:+00076:-00022:001041.0781:01758
01759:+00051:+00095:-00003:001041.0781:01759
01760:-00041:+00094:-00140:001041.0781:01760
01761:-00015:+00021:+00040:001041.0781:01761
01762:+00029:-00118:+00023:001041.0781:01762
01763:-00074:+00062:-00035:001039.8681:01763
01764:+00030:-00029:+00066:001039.8681:01764
01765:+00020:+00012:+00010:001039.8681:01765
01766:-00110:+00077:-00092:001039.8681:01766
01767:+00053:+00106:+00022:001039.8681:01767
01768:-00083:-00010:-00001:001039.8681:01768
01769:-00103:-00057:+00061:001039.8681:01769
01770:+00097:+00021:-00031:001039.8681:01770
01771:-00026:-00044:+00005:001039.8681:01771
01772:-00061:+00104:+00012:001039.8681:01772
01773:+00081:+00002:+00010:001039.8681:01773
01774:-00092:+00092:-00099:001039.8681:01774
01775:-00021:+00025:+00022:001039.8681:01775
01776:+00063:+00055:+00020:001039.8681:01776
01777:-00035:+00030:-00068:001039.8681:01777
01778:-00026:+00132:-00039:001039.8681:01778
01779:+00015:-00166:+00028:001039.8681:01779
01780:-00090:+00121:+00001:001039.8681:01780
01781:+00024:-00037:+00059:001039.8681:01781
01782:+00038:+00018:-00016:001043.7072:01782
01783:-00066:+00057:-00047:001043.7072:01783
01784:+00127:+00207:+00056:001043.7072:01784
01785:+00112:+00164:-00057:001043.7072:01785
01786:-00203:+00101:-00121:001043.7072:01786
01787:+00090:+00148:+00036:001043.7072:01787
01788:+00103:+00034:-00032:001043.7072:01788
01789:-00140:+00032:-00146:001043.7072:01789
01790:+00085:-00041:-00031:001043.7072:01790
01791:-00125:-00146:-00159:001043.7072:01791
01792:-00012:-00067:+00101:001043.7072:01792
01793:+00066:-00005:+00044:001043.7072:01793
01794:-00042:+00030:+00019:001043.7072:01794
01795:+00025:+00052:-00028:001043.7072:01795
01796:+00117:-00154:+00050:001043.7072:01796
01797:-00013:+00169:-00072:001043.7072:01797
01798:+00067:-00036:+00008:001043.7072:01798
01799:+00037:+00112:-00059:001043.7072:01799
01800:-00063:-00023:+00093:001043.7072:01800
01801:+00078:+00131:+00049:001036.7459:01801
01802:+00002:-00094:-00092:001036.7459:01802
01803:+00034:+00019:+00033:001036.7459:01803
01804:+00049:-00136:+00007:001036.7459:01804
01805:-00056:+00064:-00012:001036.7459:01805
01806:+00006:+00007:-00061:001036.7459:01806
01807:+00117:+00085:-00052:001036.7459:01807
01808:-00112:-00188:-00033:001036.7459:01808
01809:-00015:+00077:+00076:001036.7459:01809
01810:+00070:-00063:-00052:001036.7459:01810
01811:-00010:+00147:-00119:001036.7459:01811
01812:+00067:-00036:-00071:001036.7459:01812
01813:+00095:+00271:+00067:001036.7459:01813
01814:-00092:+00014:+00067:001036.7459:01814
01815:-00028:-00137:+00117:001036.7459:01815
01816:+00101:+00004:+00050:001036.7459:01816
01817:-00012:-00021:+00015:001036.7459:01817
01818:+00000:+00055:+00116:001036.7459:01818
01819:+00067:+00064:-00066:001036.7459:01819
01820:-00048:+00236:-00060:001029.5466:01820
01821:-00068:+00123:-00065:001029.5466:01821
01822:+00032:+00139:+00039:001029.5466:01822
01823:-00021:+00001:+00018:001029.5466:01823
01824:+00030:+00015:+00003:001029.5466:01824
01825:-00121:-00158:+00011:001029.5466:01825
01826:-00069:+00125:-00035:001029.5466:01826
01827:-00015:+00043:-00096:001029.5466:01827
01828:+00051:+00044:+00035:001029.5466:01828
01829:-00048:+00085:-00045:001029.5466:01829
01830:+00039:+00147:+00047:001029.5466:01830
01831:+00018:-00032:+00005:001029.5466:01831
01832:+00015:+00139:+00039:001029.5466:01832
01833:-00032:-00063:-00124:001029.5466:01833
01834:-00005:+00067:+00057:001029.5466:01834
01835:-00010:+00023:-00069:001029.5466:01835
01836:+00113:+00145:+00045:001029.5466:01836
01837:-00017:-00107:-00112:001029.5466:01837
01838:-00056:+00082:+00039:001029.5466:01838
01839:+00036:-00047:-00021:001029.5466:01839
01840:+00004:+00068:-00006:001033.1990:01840
01841:-00006:-00013:-00045:001033.1990:01841
01842:+00019:-00050:+00006:001033.1990:01842
01843:-00051:+00042:+00047:001033.1990:01843
01844:+00064:-00032:+00031:001033.1990:01844
01845:+00014:+00137:-00011:001033.1990:01845
01846:-00001:+00027:+00057:001033.1990:01846
01847:+00013:+00036:-00037:001033.1990:01847
01848:-00026:+00046:-00083:001033.1990:01848
01849:-00052:+00136:-00125:001033.1990:01849
01850:-00013:-00054:+00006:001033.1990:01850
01851:-00030:-00038:+00008:001033.1990:01851
01852:+00084:+00004:-00009:001033.1990:01852
01853:+00024:-00021:-00015:001033.1990:01853
01854:+00012:-00027:+00042:001033.1990:01854
01855:-00035:+00123:-00089:001033.1990:01855
01856:+00049:+00101:+00008:001033.1990:01856
01857:-00056:-00048:-00005:001033.1990:01857
01858:+00050:+00021:+00031:001033.1990:01858
01859:-00007:+00024:-00035:001041.1020:01859
01860:-00027:+00034:-00036:001041.1020:01860
01861:+00076:-00034:+00041:001041.1020:01861
01862:+00002:-00088:-00008:001041.1020:01862
01863:+00019:+00117:+00048:001041.1020:01863
01864:+00076:-00033:-00047:001041.1020:01864
01865:+00003:+00083:-00034:001041.1020:01865
01866:-00049:+00061:-00025:001041.1020:01866
01867:+00005:+00017:+00067:001041.1020:01867
01868:-00026:+00040:-00056:001041.1020:01868
01869:+00024:-00011:+00038:001041.1020:01869
01870:-00004:+00016:+00047:001041.1020:01870
01871:-00077:-00078:+00012:001041.1020:01871
01872:+00010:+00103:-00078:001041.1020:01872
01873:+00063:+00017:+00099:001041.1020:01873
01874:-00066:+00066:-00049:001041.1020:01874
01875:+00025:+00108:+00017:001041.1020:01875
01876:+00052:+00068:-00053:001041.1020:01876
01877:-00049:+00032:+00010:001041.1020:01877
01878:+00052:+00055:+00002:001045.1387:01878
01879:+00030:+00044:-00015:001045.1387:01879
01880:-00003:+00031:-00050:001045.1387:01880
01881:-00003:+00066:-00033:001045.1387:01881
01882:-00038:+00029:+00050:001045.1387:01882
01883:-00017:-00027:-00111:001045.1387:01883
01884:+00027:+00154:-00019:001045.1387:01884
01885:-00085:-00015:+00049:001045.1387:01885
01886:-00156:+00040:-00059:001045.1387:01886
01887:-00037:+00100:-00061:001045.1387:01887
01888:+00020:-00072:+00144:001045.1387:01888
01889:-00005:+00021:-00098:001045.1387:01889
01890:-00028:+00119:+00042:001045.1387:01890
01891:-00045:+00007:+00007:001045.1387:01891
01892:+00001:+00112:-00120:001045.1387:01892
01893:+00108:+00090:+00008:001045.1387:01893
01894:+00033:-00126:-00004:001045.1387:01894
01895:-00035:+00236:-00154:001045.1387:01895
01896:+00025:-00036:+00101:001045.1387:01896
01897:+00073:+00023:+00078:001053.5463:01897
01898:+00102:+00017:-00052:001053.5463:01898
01899:-00019:+00083:+00020:001053.5463:01899
01900:-00051:+00085:-00013:001053.5463:01900
01901:+00041:+00027:-00001:001053.5463:01901
01902:-00006:-00002:-00046:001053.5463:01902
01903:-00006:-00012:+00085:001053.5463:01903
01904:+00014:+00291:-00099:001053.5463:01904
01905:-00054:-00090:-00002:001053.5463:01905
01906:-00059:+00148:-00101:001053.5463:01906
01907:+00041:-00005:+00191:001053.5463:01907
01908:+00042:+00078:-00051:001053.5463:01908
01909:+00093:-00029:-00008:001053.5463:01909
01910:+00097:+00153:-00027:001053.5463:01910
01911:+00011:-00049:+00103:001053.5463:01911
01912:+00026:+00042:-00013:001053.5463:01912
01913:+00044:-00036:-00018:001053.5463:01913
01914:-00012:+00077:+00035:001053.5463:01914
01915:+00032:+00073:-00017:001053.5463:01915
01916:-00005:+00087:-00030:001051.7822:01916
01917:-00139:+00094:-00145:001051.7822:01917
01918:-00074:+00032:+00080:001051.7822:01918
01919:+00029:+00066:+00064:001051.7822:01919
01920:+00053:-00043:-00011:001051.7822:01920
01921:+00058:+00089:-00075:001051.7822:01921
01922:-00021:-00048:+00100:001051.7822:01922
01923:+00006:+00217:-00104:001051.7822:01923
01924:+00071:+00040:-00008:001051.7822:01924
01925:-00050:-00027:+00065:001051.7822:01925
01926:-00022:+00010:-00059:001051.7822:01926
01927:+00049:+00103:+00011:001051.7822:01927
01928:-00071:-00037:-00042:001051.7822:01928
01929:-00040:+00149:+00021:001051.7822:01929
01930:+00083:-00007:+00083:001051.7822:01930
01931:-00044:-00042:+00039:001051.7822:01931
01932:-00001:-00019:-00019:001051.7822:01932
01933:+00039:+00137:+00052:001051.7822:01933
01934:-00002:+00042:-00091:001051.7822:01934
01935:-00015:+00262:-00066:001053.1613:01935
01936:-00049:-00004:-00037:001053.1613:01936
01937:-00082:+00096:+00024:001053.1613:01937
01938:+00113:+00015:-00006:001053.1613:01938
01939:-00060:-00106:+00013:001053.1613:01939
01940:-00074:+00010:-00059:001053.1613:01940
01941:+00056:-00065:+00068:001053.1613:01941
01942:-00079:+00106:-00049:001053.1613:01942
01943:-00021:+00007:-00005:001053.1613:01943
01944:+00091:+00190:-00017:001053.1613:01944
01945:-00001:-00105:-00014:001053.1613:01945
01946:-00096:+00239:-00075:001053.1613:01946
01947:-00021:-00094:+00074:001053.1613:01947
01948:-00035:+00094:-00032:001053.1613:01948
01949:+00074:-00039:-00001:001053.1613:01949
01950:+00006:+00037:-00004:001053.1613:01950
01951:-00070:-00059:+00003:001053.1613:01951
01952:+00026:+00034:+00033:001053.1613:01952
01953:+00061:+00026:+00018:001053.1613:01953
01954:-00037:+00055:+00010:001056.2672:01954
01955:+00108:+00121:-00002:001056.2672:01955
01956:+00007:+00060:+00048:001056.2672:01956
01957:-00046:+00032:-00044:001056.2672:01957
01958:+00059:+00074:-00017:001056.2672:01958
01959:+00010:-00027:+00010:001056.2672:01959
01960:+00033:+00070:+00004:001056.2672:01960
01961:-00011:-00011:+00003:001056.2672:01961
01962:-00123:-00088:-00075:001056.2672:01962
01963:+00105:+00143:-00055:001056.2672:01963
01964:+00094:-00073:+00008:001056.2672:01964
01965:-00101:-00011:+00054:001056.2672:01965
01966:+00117:+00060:-00030:001056.2672:01966
01967:+00103:+00053:-00057:001056.2672:01967
01968:-00057:+00098:-00040:001056.2672:01968
01969:+00094:+00103:+00039:001056.2672:01969
01970:+00020:+00044:-00040:001056.2672:01970
01971:+00049:+00068:-00020:001056.2672:01971
01972:+00056:+00070:-00025:001056.2672:01972
01973:-00154:-00097:-00038:001055.3692:01973
01974:+00091:+00040:-00003:001055.3692:01974
01975:+00120:+00004:-00012:001055.3692:01975
01976:-00147:-00033:-00063:001055.3692:01976
01977:+00144:-00049:+00123:001055.3692:01977
01978:+00166:-00023:+00019:001055.3692:01978
01979:-00063:+00124:-00076:001055.3692:01979
01980:-00020:-00062:+00042:001055.3692:01980
01981:-00016:-00029:-00001:001055.3692:01981
01982:-00062:+00106:+00000:001055.3692:01982
01983:+00088:+00053:+00040:001055.3692:01983
01984:-00045:-00073:-00008:001055.3692:01984
01985:-00004:+00052:-00053:001055.3692:01985
01986:+00057:-00043:-00002:001055.3692:01986
01987:-00156:+00022:-00084:001055.3692:01987
01988:+00059:-00037:+00044:001055.3692:01988
01989:+00162:+00065:+00027:001055.3692:01989
01990:-00069:-00036:-00035:001055.3692:01990
01991:-00081:+00028:+00041:001055.3692:01991
01992:+00016:+00047:+00033:001054.0498:01992
01993:-00061:+00100:-00047:001054.0498:01993
01994:-00009:-00047:+00015:001054.0498:01994
01995:+00012:+00194:-00011:001054.0498:01995
01996:-00039:+00027:-00127:001054.0498:01996
01997:-00014:+00136:-00133:001054.0498:01997
01998:-00001:+00033:+00001:001054.0498:01998
01999:-00136:-00051:-00036:001054.0498:01999
02000:+00011:+00143:-00144:001054.0498:02000
02001:+00112:-00116:+00034:001054.0498:02001
02002:-00100:+00127:-00106:001054.0498:02002
02003:-00047:+00013:+00008:001054.0498:02003
02004:-00061:-00016:+00013:001054.0498:02004
02005:+00009:+00038:-00047:001054.0498:02005
02006:+00119:+00038:+00032:001054.0498:02006
02007:-00122:-00075:-00048:001054.0498:02007
02008:-00161:+00172:-00162:001054.0498:02008
02009:+00072:-00081:+00055:001054.0498:02009
02010:+00060:+00118:-00082:001054.0498:02010
02011:+00070:+00017:+00078:001059.0281:02011
02012:-00012:-00076:-00092:001059.0281:02012
02013:-00062:+00031:-00113:001059.0281:02013
02014:-00042:-00023:+00005:001059.0281:02014
02015:-00051:+00123:-00016:001059.0281:02015
02016:-00016:+00030:+00073:001059.0281:02016
02017:-00017:+00321:-00204:001059.0281:02017
02018:-00128:-00156:+00044:001059.0281:02018
02019:-00077:+00059:-00153:001059.0281:02019
02020:+00110:+00067:+00094:001059.0281:02020
02021:+00021:-00041:-00052:001059.0281:02021
02022:-00002:+00054:+00029:001059.0281:02022
02023:+00082:-00054:-00042:001059.0281:02023
02024:+00026:-00008:-00055:001059.0281:02024
02025:+00007:+00058:+00059:001059.0281:02025
02026:+00007:+00049:-00032:001059.0281:02026
02027:-00051:+00111:-00018:001059.0281:02027
02028:+00019:+00100:-00050:001059.0281:02028
02029:+00001:-00054:+00202:001059.0281:02029
02030:-00066:+00004:-00158:001054.5113:02030
02031:-00010:+00094:+00017:001054.5113:02031
02032:+00043:+00045:+00060:001054.5113:02032
02033:-00052:-00039:-00046:001054.5113:02033
02034:+00020:+00130:-00015:001054.5113:02034
02035:+00079:-00075:+00146:001054.5113:02035
02036:-00014:+00172:-00124:001054.5113:02036
02037:-00043:+00009:+00110:001054.5113:02037
02038:-00001:+00048:-00047:001054.5113:02038
02039:+00093:+00011:-00008:001054.5113:02039
02040:+00057:+00162:+00018:001054.5113:02040
02041:-00022:+00024:+00023:001054.5113:02041
02042:-00068:+00021:-00038:001054.5113:02042
02043:+00069:+00009:+00040:001054.5113:02043
02044:+00028:+00074:+00080:001054.5113:02044
02045:-00033:+00121:-00012:001054.5113:02045
02046:+00003:+00117:-00054:001054.5113:02046
02047:+00059:+00069:-00002:001054.5113:02047
02048:+00019:+00112:-00054:001054.5113:02048
02049:-00035:+00028:+00018:001054.0794:02049
02050:-00005:+00039:-00036:001054.0794:02050
02051:+00050:+00047:+00068:001054.0794:02051
02052:+00009:-00080:+00039:001054.0794:02052
02053:-00011:+00191:-00100:001054.0794:02053
02054:+00009:-00008:+00079:001054.0794:02054
02055:-00008:+00091:-00021:001054.0794:02055
02056:-00031:+00025:+00018:001054.0794:02056
02057:+00109:+00112:+00019:001054.0794:02057
02058:+00065:+00063:-00013:001054.0794:02058
02059:-00095:+00044:-00038:001054.0794:02059
02060:-00029:+00080:-00006:001054.0794:02060
02061:-00017:+00022:-00028:001054.0794:02061
02062:+00089:+00098:+00012:001054.0794:02062
02063:+00075:-00042:+00000:001054.0794:02063
02064:-00158:+00166:-00160:001054.0794:02064
02065:-00049:+00078:-00047:001054.0794:02065
02066:+00052:-00004:+00032:001054.0794:02066
02067:-00084:+00052:-00028:001054.0794:02067
02068:+00092:+00065:+00010:001056.3125:02068
02069:+00066:-00071:-00003:001056.3125:02069
02070:-00071:+00071:-00061:001056.3125:02070
02071:-00119:-00018:+00004:001056.3125:02071
02072:+00188:+00124:-00038:001056.3125:02072
02073:+00124:-00050:+00021:001056.3125:02073
02074:-00196:+00000:-00141:001056.3125:02074
02075:-00172:+00058:+00078:001056.3125:02075
02076:+00085:-00078:-00069:001056.3125:02076
02077:-00287:+00006:+00003:001056.3125:02077
02078:-00180:+00016:+00041:001056.3125:02078
02079:+00254:+00062:+00126:001056.3125:02079
02080:-00236:+00200:-00175:001056.3125:02080
02081:-00116:-00125:-00080:001056.3125:02081
02082:+00145:+00138:+00031:001056.3125:02082
02083:+00118:+00051:-00113:001056.3125:02083
02084:-00089:-00046:-00090:001056.3125:02084
02085:+00031:-00049:-00001:001056.3125:02085
02086:-00168:+00041:-00129:001056.3125:02086
02087:+00019:+00004:+00081:001050.0881:02087
02088:+00205:-00171:+00177:001050.0881:02088
02089:-00020:+00122:-00199:001050.0881:02089
02090:-00077:+00045:+00035:001050.0881:02090
02091:+00122:-00029:-00019:001050.0881:02091
02092:-00049:+00140:-00098:001050.0881:02092
02093:+00045:+00163:-00061:001050.0881:02093
02094:+00165:+00027:+00061:001050.0881:02094
02095:-00128:+00046:+00009:001050.0881:02095
02096:+00210:+00166:+00060:001050.0881:02096
02097:+00237:-00118:-00018:001050.0881:02097
02098:-00167:-00022:-00066:001050.0881:02098
02099:+00087:+00184:+00022:001050.0881:02099
02100:+00192:-00095:+00104:001050.0881:02100
02101:-00054:+00037:-00126:001050.0881:02101
02102:+00077:-00041:-00042:001050.0881:02102
02103:+00065:-00131:+00047:001050.0881:02103
02104:+00028:-00040:+00139:001050.0881:02104
02105:+00179:+00092:+00021:001050.0881:02105
02106:-00017:+00056:+00021:001016.9246:02106
02107:+00005:+00040:-00010:001016.9246:02107
02108:+00246:+00150:+00115:001016.9246:02108
02109:-00140:+00069:-00084:001016.9246:02109
02110:+00018:-00066:+00141:001016.9246:02110
02111:+00085:+00030:-00060:001016.9246:02111
02112:-00005:+00119:+00010:001016.9246:02112
02113:+00031:-00019:+00026:001016.9246:02113
02114:+00083:+00072:+00094:001016.9246:02114
02115:-00065:+00050:-00091:001016.9246:02115
02116:+00013:+00090:+00047:001016.9246:02116
02117:+00157:-00005:+00027:001016.9246:02117
02118:-00066:+00079:-00046:001016.9246:02118
02119:-00097:+00003:-00058:001016.9246:02119
02120:+00266:+00111:+00076:001016.9246:02120
02121:+00088:+00219:-00091:001016.9246:02121
02122:-00217:+00058:-00019:001016.9246:02122
02123:+00197:+00093:-00014:001016.9246:02123
02124:+00122:-00143:-00121:001016.9246:02124
02125:-00219:-00083:-00115:001016.9246:02125
02126:+00135:+00032:+00057:001016.9246:02126
02127:+00015:-00130:-00015:000990.7966:02127
02128:-00108:-00095:-00013:000990.7966:02128
02129:+00017:+00017:+00007:000990.7966:02129
02130:+00010:-00080:+00101:000990.7966:02130
02131:-00029:-00081:-00093:000990.7966:02131
02132:+00099:+00087:+00056:000990.7966:02132
02133:-00067:-00157:-00064:000990.7966:02133
02134:-00138:-00011:+00047:000990.7966:02134
02135:+00074:-00056:-00019:000990.7966:02135
02136:+00000:-00134:+00057:000990.7966:02136
02137:-00256:+00075:-00173:000990.7966:02137
02138:+00006:+00122:+00093:000990.7966:02138
02139:+00079:-00167:+00015:000990.7966:02139
02140:-00060:-00134:+00013:000990.7966:02140
02141:-00014:-00038:-00019:000990.7966:02141
02142:+00034:-00129:+00084:000990.7966:02142
02143:-00032:+00069:-00130:000990.7966:02143
02144:+00084:+00061:+00048:000990.7966:02144
02145:-00242:-00239:-00052:000990.7966:02145
02146:-00286:+00306:-00103:000990.7966:02146
02147:+00141:-00089:+00068:000989.3781:02147
02148:+00149:-00105:+00007:000989.3781:02148
02149:-00193:+00088:-00143:000989.3781:02149
02150:-00018:+00132:+00124:000989.3781:02150
02151:+00107:-00089:-00035:000989.3781:02151
02152:-00085:+00282:-00133:000989.3781:02152
02153:+00016:-00026:+00016:000989.3781:02153
02154:+00005:+00102:+00031:000989.3781:02154
02155:-00046:+00101:-00119:000989.3781:02155
02156:+00142:+00113:+00071:000989.3781:02156
02157:+00020:-00063:-00030:000989.3781:02157
02158:-00105:+00158:-00068:000989.3781:02158
02159:-00008:+00041:+00016:000989.3781:02159
02160:+00042:+00070:+00020:000989.3781:02160
02161:-00129:-00004:-00121:000989.3781:02161
02162:-00040:+00137:+00030:000989.3781:02162
02163:+00077:-00132:-00001:000989.3781:02163
02164:-00122:+00050:-00009:000989.3781:02164
02165:-00047:-00018:-00032:000989.3781:02165
02166:+00075:+00019:+00048:000989.3781:02166
02167:-00057:+00106:-00132:001007.8137:02167
02168:+00045:+00096:+00092:001007.8137:02168
02169:+00049:+00012:-00049:001007.8137:02169
02170:-00103:+00101:-00005:001007.8137:02170
02171:+00101:+00002:-00009:001007.8137:02171
02172:-00009:+00005:+00052:001007.8137:02172
02173:-00154:-00072:-00131:001007.8137:02173
02174:+00159:+00228:+00084:001007.8137:02174
02175:+00170:+00196:-00113:001007.8137:02175
02176:-00201:+00125:-00067:001007.8137:02176
02177:+00076:+00141:-00042:001007.8137:02177
02178:+00057:-00071:-00025:001007.8137:02178
02179:-00166:+00104:-00135:001007.8137:02179
02180:+00132:-00136:+00064:001007.8137:02180
02181:-00067:-00034:-00073:001007.8137:02181
02182:-00077:-00009:+00094:001007.8137:02182
02183:+00126:+00010:+00018:001007.8137:02183
02184:-00019:+00039:+00008:001007.8137:02184
02185:-00041:+00194:+00051:001007.8137:02185
02186:+00176:-00313:+00036:001021.2340:02186
02187:-00077:+00318:-00130:001021.2340:02187
02188:-00021:-00009:+00015:001021.2340:02188
02189:+00031:+00077:+00121:001021.2340:02189
02190:-00038:+00072:+00016:001021.2340:02190
02191:+00058:+00113:-00013:001021.2340:02191
02192:+00004:-00129:+00034:001021.2340:02192
02193:-00042:+00293:-00077:001021.2340:02193
02194:-00059:-00152:-00008:001021.2340:02194
02195:+00039:+00163:-00049:001021.2340:02195
02196:-00074:+00007:-00084:001021.2340:02196
02197:-00044:+00021:+00015:001021.2340:02197
02198:+00006:-00093:-00023:001021.2340:02198
02199:+00004:+00156:-00078:001021.2340:02199
02200:-00017:-00137:-00057:001021.2340:02200
02201:-00016:+00038:+00021:001021.2340:02201
02202:+00085:+00128:-00068:001021.2340:02202
02203:+00109:+00007:-00034:001021.2340:02203
02204:-00121:+00159:-00114:001021.2340:02204
02205:+00001:+00023:-00056:001021.2340:02205
02206:+00067:-00192:+00031:001022.1719:02206
02207:-00080:-00059:-00034:001022.1719:02207
02208:-00062:+00000:+00066:001022.1719:02208
02209:-00020:-00139:-00099:001022.1719:02209
02210:+00047:+00145:-00013:001022.1719:02210
02211:+00114:-00005:+00044:001022.1719:02211
02212:-00019:-00029:+00016:001022.1719:02212
02213:-00011:-00069:-00027:001022.1719:02213
02214:+00145:+00121:+00028:001022.1719:02214
02215:-00065:-00278:-00082:001022.1719:02215
02216:-00077:+00423:+00077:001022.1719:02216
02217:+00066:+00115:+00063:001022.1719:02217
02218:+00010:-00026:+00145:001022.1719:02218
02219:+00019:+00161:+00091:001022.1719:02219
02220:+00149:+00322:+00041:001022.1719:02220
02221:-00192:+00115:-00057:001022.1719:02221
02222:-00095:+00263:-00068:001022.1719:02222
02223:+00104:+00277:-00201:001022.1719:02223
02224:+00005:+00123:-00010:001022.1719:02224
02225:-00089:+00003:-00100:001022.1719:02225
02226:+00182:+00242:+00044:001016.8842:02226
02227:-00011:-00346:-00073:001016.8842:02227
02228:+00017:+00071:+00026:001016.8842:02228
02229:+00082:+00211:-00160:001016.8842:02229
02230:-00030:-00194:+00144:001016.8842:02230
02231:+00011:-00021:-00127:001016.8842:02231
02232:+00089:+00152:-00032:001016.8842:02232
02233:-00120:-00229:-00028:001016.8842:02233
02234:+00029:-00069:+00079:001016.8842:02234
02235:+00066:-00085:-00052:001016.8842:02235
02236:-00022:-00104:+00082:001016.8842:02236
02237:-00033:-00053:-00045:001016.8842:02237
02238:+00101:+00124:+00098:001016.8842:02238
02239:-00070:-00012:-00071:001016.8842:02239
02240:+00003:-00181:+00127:001016.8842:02240
02241:+00054:+00024:-00070:001016.8842:02241
02242:+00001:+00017:+00028:001016.8842:02242
02243:+00002:+00059:-00018:001016.8842:02243
02244:+00039:+00013:-00008:001016.8842:02244
02245:+00002:+00231:-00084:001022.0767:02245
02246:+00060:-00080:-00035:001022.0767:02246
02247:-00025:+00097:-00049:001022.0767:02247
02248:-00016:+00083:-00055:001022.0767:02248
02249:+00063:-00019:+00003:001022.0767:02249
02250:+00055:-00061:-00036:001022.0767:02250
02251:-00030:+00189:-00085:001022.0767:02251
02252:-00062:-00089:+00069:001022.0767:02252
02253:+00020:+00019:-00022:001022.0767:02253
02254:-00016:-00067:-00087:001022.0767:02254
02255:-00030:+00062:+00014:001022.0767:02255
02256:+00030:-00098:+00034:001022.0767:02256
02257:+00013:+00104:-00076:001022.0767:02257
02258:+00077:+00019:-00001:001022.0767:02258
02259:+00014:+00012:+00007:001022.0767:02259
02260:-00062:+00091:-00025:001022.0767:02260
02261:+00036:+00078:+00093:001022.0767:02261
02262:+00014:-00018:+00047:001022.0767:02262
02263:-00039:+00172:-00079:001022.0767:02263
02264:+00018:+00006:+00011:001022.0767:02264
02265:-00018:+00067:+00026:001025.6076:02265
02266:-00033:+00014:-00076:001025.6076:02266
02267:+00048:+00178:+00084:001025.6076:02267
02268:+00034:-00238:+00057:001025.6076:02268
02269:+00002:+00060:+00022:001025.6076:02269
02270:+00081:+00138:-00046:001025.6076:02270
02271:+00004:+00029:+00064:001025.6076:02271
02272:-00044:+00014:-00086:001025.6076:02272
02273:+00028:+00142:+00038:001025.6076:02273
02274:+00038:+00031:+00006:001025.6076:02274
02275:-00054:-00001:+00033:001025.6076:02275
02276:-00007:-00005:+00011:001025.6076:02276
02277:+00011:-00037:+00024:001025.6076:02277
02278:-00070:+00176:-00033:001025.6076:02278
02279:+00040:+00027:+00050:001025.6076:02279
02280:-00011:+00180:-00141:001025.6076:02280
02281:-00001:-00007:-00071:001025.6076:02281
02282:+00000:+00054:-00056:001025.6076:02282
02283:-00069:+00080:-00039:001025.6076:02283
02284:-00009:-00043:-00032:001032.1915:02284
02285:+00047:-00038:-00051:001032.1915:02285
02286:+00065:+00099:+00022:001032.1915:02286
02287:+00038:+00068:-00067:001032.1915:02287
02288:-00009:+00115:-00026:001032.1915:02288
02289:-00011:+00029:-00072:001032.1915:02289
02290:+00043:+00073:+00040:001032.1915:02290
02291:-00138:-00050:+00039:001032.1915:02291
02292:-00008:+00096:+00093:001032.1915:02292
02293:+00123:+00158:-00061:001032.1915:02293
02294:-00099:+00118:+00007:001032.1915:02294
02295:-00077:-00026:-00014:001032.1915:02295
02296:+00060:+00021:+00018:001032.1915:02296
02297:-00089:+00133:-00031:001032.1915:02297
02298:+00019:+00010:-00006:001032.1915:02298
02299:+00021:-00018:-00015:001032.1915:02299
02300:-00026:+00099:+00052:001032.1915:02300
02301:+00070:+00024:-00048:001032.1915:02301
02302:-00096:-00139:-00004:001032.1915:02302
02303:-00094:+00154:+00014:001033.2915:02303
02304:+00092:+00131:-00019:001033.2915:02304
02305:-00006:+00062:+00066:001033.2915:02305
02306:-00009:+00056:-00020:001033.2915:02306
02307:+00082:+00165:+00020:001033.2915:02307
02308:-00059:-00029:-00019:001033.2915:02308
02309:+00025:+00078:+00088:001033.2915:02309
02310:-00063:-00015:-00094:001033.2915:02310
02311:-00106:+00056:+00012:001033.2915:02311
02312:+00037:-00074:+00007:001033.2915:02312
02313:+00040:+00051:+00014:001033.2915:02313
02314:-00219:-00165:-00082:001033.2915:02314
02315:+00134:+00078:+00082:001033.2915:02315
02316:+00112:-00085:-00114:001033.2915:02316
02317:-00058:+00107:+00039:001033.2915:02317
02318:+00040:-00016:-00067:001033.2915:02318
02319:+00070:+00227:-00079:001033.2915:02319
02320:-00194:+00074:-00076:001033.2915:02320
02321:+00222:-00066:+00109:001033.2915:02321
02322:+00052:+00093:-00127:001033.2915:02322
02323:-00071:+00272:-00050:001023.0333:02323
02324:-00004:+00089:+00072:001023.0333:02324
02325:+00116:+00051:+00000:001023.0333:02325
02326:-00207:+00312:-00132:001023.0333:02326
02327:+00185:+00017:-00002:001023.0333:02327
02328:-00083:+00055:-00191:001023.0333:02328
02329:-00050:+00124:-00017:001023.0333:02329
02330:+00139:-00070:+00089:001023.0333:02330
02331:-00118:-00099:-00125:001023.0333:02331
02332:+00097:+00324:-00006:001023.0333:02332
02333:+00189:-00125:+00072:001023.0333:02333
02334:-00144:-00027:+00018:001023.0333:02334
02335:-00073:+00079:-00102:001023.0333:02335
02336:+00132:+00021:+00107:001023.0333:02336
02337:-00225:-00227:-00160:001023.0333:02337
02338:-00169:+00303:+00168:001023.0333:02338
02339:+00142:-00121:-00016:001023.0333:02339
02340:-00096:-00008:+00082:001023.0333:02340
02341:-00061:+00148:-00063:001023.0333:02341
02342:+00160:+00145:+00144:001026.1962:02342
02343:-00083:+00034:-00094:001026.1962:02343
02344:-00037:+00316:-00032:001026.1962:02344
02345:+00039:-00078:-00094:001026.1962:02345
02346:-00163:+00183:+00123:001026.1962:02346
02347:+00022:-00006:-00096:001026.1962:02347
02348:+00066:-00035:+00002:001026.1962:02348
02349:-00174:+00031:-00111:001026.1962:02349
02350:+00144:-00100:+00181:001026.1962:02350
02351:-00099:+00147:-00133:001026.1962:02351
02352:-00038:+00003:+00013:001026.1962:02352
02353:+00106:+00055:+00029:001026.1962:02353
02354:+00081:-00295:-00126:001026.1962:02354
02355:-00154:+00341:-00151:001026.1962:02355
02356:+00213:-00169:+00098:001026.1962:02356
02357:-00029:+00137:+00027:001026.1962:02357
02358:-00035:+00171:-00054:001026.1962:02358
02359:+00148:+00109:+00032:001026.1962:02359
02360:-00072:-00252:-00063:001026.1962:02360
02361:+00005:+00018:+00006:001026.1962:02361
02362:+00143:+00211:-00072:001035.8535:02362
02363:-00093:-00186:-00064:001035.8535:02363
02364:-00009:-00007:-00057:001035.8535:02364
02365:+00143:+00137:+00019:001035.8535:02365
02366:-00109:-00257:-00014:001035.8535:02366
02367:+00065:-00335:+00175:001035.8535:02367
02368:+00182:+00201:+00033:001035.8535:02368
02369:-00113:-00076:+00101:001035.8535:02369
02370:+00070:-00071:+00075:001035.8535:02370
02371:+00178:+00248:-00002:001035.8535:02371
02372:-00187:+00204:-00115:001035.8535:02372
02373:-00040:-00081:+00096:001035.8535:02373
02374:+00071:+00144:-00069:001035.8535:02374
02375:-00033:+00097:+00027:001035.8535:02375
02376:-00006:+00005:+00115:001035.8535:02376
02377:+00020:+00001:-00084:001035.8535:02377
02378:+00020:+00270:-00103:001035.8535:02378
02379:+00090:-00123:+00075:001035.8535:02379
02380:-00068:-00037:+00052:001035.8535:02380
02381:-00046:+00101:-00173:001032.3986:02381
02382:+00094:+00046:+00072:001032.3986:02382
02383:-00043:-00259:-00007:001032.3986:02383
02384:-00112:+00386:+00085:001032.3986:02384
02385:+00148:-00088:+00053:001032.3986:02385
02386:-00015:-00049:+00092:001032.3986:02386
02387:-00040:+00077:-00040:001032.3986:02387
02388:+00091:+00120:+00103:001032.3986:02388
02389:+00000:-00016:+00022:001032.3986:02389
02390:+00008:+00211:-00089:001032.3986:02390
02391:+00061:+00006:+00022:001032.3986:02391
02392:-00098:+00108:-00001:001032.3986:02392
02393:+00014:+00181:-00076:001032.3986:02393
02394:+00116:-00058:+00111:001032.3986:02394
02395:-00031:+00095:+00003:001032.3986:02395
02396:+00036:+00092:+00082:001032.3986:02396
02397:+00092:+00049:-00065:001032.3986:02397
02398:+00003:+00037:+00005:001032.3986:02398
02399:-00078:+00187:-00058:001032.3986:02399
02400:+00044:-00042:+00066:001029.5352:02400
02401:-00031:-00028:-00111:001029.5352:02401
02402:-00021:+00098:+00045:001029.5352:02402
02403:+00112:-00031:-00007:001029.5352:02403
02404:-00111:+00032:-00029:001029.5352:02404
02405:+00017:+00010:-00019:001029.5352:02405
02406:+00146:+00111:+00042:001029.5352:02406
02407:-00095:+00169:-00154:001029.5352:02407
02408:-00102:+00015:+00068:001029.5352:02408
02409:+00138:+00108:+00026:001029.5352:02409
02410:-00088:-00006:-00044:001029.5352:02410
02411:-00115:+00053:+00060:001029.5352:02411
02412:+00202:-00037:+00098:001029.5352:02412
02413:-00185:+00184:-00184:001029.5352:02413
02414:-00148:+00076:-00009:001029.5352:02414
02415:+00092:+00014:+00029:001029.5352:02415
02416:-00034:+00043:-00110:001029.5352:02416
02417:-00006:+00138:-00125:001029.5352:02417
02418:-00093:-00102:+00116:001029.5352:02418
02419:-00089:+00105:-00098:001029.5352:02419
02420:+00126:-00044:-00033:001039.2783:02420
02421:-00074:+00032:+00087:001039.2783:02421
02422:-00030:+00003:-00024:001039.2783:02422
02423:+00098:+00184:-00135:001039.2783:02423
02424:-00091:+00095:+00083:001039.2783:02424
02425:+00161:+00148:+00018:001039.2783:02425
02426:-00065:+00115:-00074:001039.2783:02426
02427:-00128:-00002:-00031:001039.2783:02427
02428:+00163:+00225:+00026:001039.2783:02428
02429:-00236:-00135:-00117:001039.2783:02429
02430:-00192:+00182:+00030:001039.2783:02430
02431:+00180:+00076:-00035:001039.2783:02431
02432:-00070:-00011:-00050:001039.2783:02432
02433:-00112:+00178:-00095:001039.2783:02433
02434:+00155:+00160:+00111:001039.2783:02434
02435:-00042:-00020:-00105:001039.2783:02435
02436:-00007:+00288:-00047:001039.2783:02436
02437:+00064:+00036:+00080:001039.2783:02437
02438:-00028:+00067:-00014:001039.2783:02438
02439:-00059:+00022:-00103:001040.2169:02439
02440:+00140:-00033:+00028:001040.2169:02440
02441:-00107:-00123:-00071:001040.2169:02441
02442:+00028:-00094:+00060:001040.2169:02442
02443:+00034:+00102:-00068:001040.2169:02443
02444:-00053:-00001:+00058:001040.2169:02444
02445:+00041:-00024:+00009:001040.2169:02445
02446:+00163:-00181:-00084:001040.2169:02446
02447:-00218:+00061:-00062:001040.2169:02447
02448:+00073:-00178:+00037:001040.2169:02448
02449:+00081:+00230:+00012:001040.2169:02449
02450:-00107:-00040:-00012:001040.2169:02450
02451:+00084:+00008:+00086:001040.2169:02451
02452:+00083:-00070:+00039:001040.2169:02452
02453:-00050:+00197:-00045:001040.2169:02453
02454:+00003:+00046:+00080:001040.2169:02454
02455:+00051:-00008:-00042:001040.2169:02455
02456:+00012:+00154:-00143:001040.2169:02456
02457:+00086:-00027:+00012:001040.2169:02457
02458:-00117:-00190:-00061:001037.2657:02458
02459:+00047:+00058:+00022:001037.2657:02459
02460:+00120:-00134:+00040:001037.2657:02460
02461:-00099:-00060:+00053:001037.2657:02461
02462:-00122:+00085:-00014:001037.2657:02462
02463:+00145:+00014:+00095:001037.2657:02463
02464:-00129:+00232:-00135:001037.2657:02464
02465:-00057:-00027:+00112:001037.2657:02465
02466:+00127:+00121:-00021:001037.2657:02466
02467:-00120:+00082:-00109:001037.2657:02467
02468:-00119:+00036:+00131:001037.2657:02468
02469:+00176:-00100:-00008:001037.2657:02469
02470:-00116:+00261:-00136:001037.2657:02470
02471:+00024:-00107:+00149:001037.2657:02471
02472:+00047:+00069:-00035:001037.2657:02472
02473:-00112:+00129:-00122:001037.2657:02473
02474:+00034:+00131:+00019:001037.2657:02474
02475:-00017:+00041:-00009:001037.2657:02475
02476:-00144:+00194:+00045:001037.2657:02476
02477:+00093:+00064:-00017:001041.9343:02477
02478:+00014:-00066:+00053:001041.9343:02478
02479:-00112:+00090:-00156:001041.9343:02479
02480:+00128:+00061:+00112:001041.9343:02480
02481:+00072:+00091:-00088:001041.9343:02481
02482:-00058:+00082:-00089:001041.9343:02482
02483:+00176:+00108:+00078:001041.9343:02483
02484:+00042:+00031:-00024:001041.9343:02484
02485:-00146:-00009:-00128:001041.9343:02485
02486:+00134:+00030:+00023:001041.9343:02486
02487:+00043:-00063:-00103:001041.9343:02487
02488:-00136:+00101:-00032:001041.9343:02488
02489:+00140:+00003:+00025:001041.9343:02489
02490:+00094:+00071:-00012:001041.9343:02490
02491:-00105:+00075:+00012:001041.9343:02491
02492:-00001:-00041:-00001:001041.9343:02492
02493:+00003:+00082:-00069:001041.9343:02493
02494:+00025:+00053:-00018:001041.9343:02494
02495:+00102:+00070:+00090:001041.9343:02495
02496:-00033:+00032:-00055:001044.7009:02496
02497:+00031:+00154:+00018:001044.7009:02497
02498:+00086:-00199:+00043:001044.7009:02498
02499:-00118:+00082:+00032:001044.7009:02499
02500:-00009:+00088:-00124:001044.7009:02500
02501:+00057:+00019:-00051:001044.7009:02501
02502:-00050:+00036:-00051:001044.7009:02502
02503:-00023:+00025:-00043:001044.7009:02503
02504:-00041:-00011:+00016:001044.7009:02504
02505:-00022:+00044:+00039:001044.7009:02505
02506:+00092:+00031:+00027:001044.7009:02506
02507:-00014:+00045:+00021:001044.7009:02507
02508:+00006:+00193:-00050:001044.7009:02508
02509:+00041:-00012:-00034:001044.7009:02509
02510:-00126:+00030:-00080:001044.7009:02510
02511:-00097:+00149:-00047:001044.7009:02511
02512:+00130:-00009:+00085:001044.7009:02512
02513:-00185:+00071:-00128:001044.7009:02513
02514:-00074:+00154:+00109:001044.7009:02514
02515:+00101:-00108:-00112:001044.7009:02515
02516:-00147:+00110:+00013:001050.5441:02516
02517:+00056:-00007:+00011:001050.5441:02517
02518:+00028:+00038:+00004:001050.5441:02518
02519:-00145:+00126:-00106:001050.5441:02519
02520:+00073:+00134:-00091:001050.5441:02520
02521:-00039:+00034:+00039:001050.5441:02521
02522:-00061:+00015:-00090:001050.5441:02522
02523:+00099:-00017:+00174:001050.5441:02523
02524:-00090:+00119:-00110:001050.5441:02524
02525:-00085:-00008:-00022:001050.5441:02525
02526:+00118:-00035:-00056:001050.5441:02526
02527:-00077:+00266:-00043:001050.5441:02527
02528:-00052:+00045:+00025:001050.5441:02528
02529:+00035:+00153:-00046:001050.5441:02529
02530:-00107:+00060:+00002:001050.5441:02530
02531:+00061:+00174:-00062:001050.5441:02531
02532:-00051:-00013:+00072:001050.5441:02532
02533:-00071:+00136:-00024:001050.5441:02533
02534:+00121:-00088:+00166:001050.5441:02534
02535:+00017:+00025:-00077:001049.1119:02535
02536:-00031:-00022:-00024:001049.1119:02536
02537:+00087:+00031:+00005:001049.1119:02537
02538:-00064:+00159:-00038:001049.1119:02538
02539:-00093:+00152:-00049:001049.1119:02539
02540:+00184:+00084:+00013:001049.1119:02540
02541:+00034:+00075:-00111:001049.1119:02541
02542:-00052:+00150:-00033:001049.1119:02542
02543:+00002:-00176:+00020:001049.1119:02543
02544:-00133:+00108:-00079:001049.1119:02544
02545:+00031:+00068:-00099:001049.1119:02545
02546:+00017:+00103:+00089:001049.1119:02546
02547:-00065:-00006:-00041:001049.1119:02547
02548:+00045:+00146:-00055:001049.1119:02548
02549:+00048:+00010:+00061:001049.1119:02549
02550:-00025:+00136:-00048:001049.1119:02550
02551:+00090:+00088:-00034:001049.1119:02551
02552:+00059:-00030:+00018:001049.1119:02552
02553:-00083:+00034:+00017:001049.1119:02553
02554:-00079:+00198:-00103:001042.0545:02554
02555:+00028:-00093:+00054:001042.0545:02555
02556:-00019:-00006:+00047:001042.0545:02556
02557:-00062:-00010:+00009:001042.0545:02557
02558:-00050:+00024:-00018:001042.0545:02558
02559:+00098:+00030:+00019:001042.0545:02559
02560:+00084:+00146:+00026:001042.0545:02560
02561:-00073:-00044:-00039:001042.0545:02561
02562:+00010:+00060:-00030:001042.0545:02562
02563:+00061:+00009:+00053:001042.0545:02563
02564:-00002:+00049:-00014:001042.0545:02564
02565:-00026:+00059:-00084:001042.0545:02565
02566:-00044:+00072:-00068:001042.0545:02566
02567:+00110:+00107:-00076:001042.0545:02567
02568:-00003:+00040:+00012:001042.0545:02568
02569:-00038:+00102:-00001:001042.0545:02569
02570:+00080:-00041:-00011:001042.0545:02570
02571:+00033:+00077:-00058:001042.0545:02571
02572:-00025:-00087:+00046:001042.0545:02572
02573:-00012:+00047:+00095:001048.7884:02573
02574:+00031:+00048:-00104:001048.7884:02574
02575:-00089:+00167:+00004:001048.7884:02575
02576:+00003:+00055:+00015:001048.7884:02576
02577:+00068:+00118:-00093:001048.7884:02577
02578:-00032:+00033:-00018:001048.7884:02578
02579:-00005:+00084:+00049:001048.7884:02579
02580:-00037:-00008:+00010:001048.7884:02580
02581:+00070:+00040:-00016:001048.7884:02581
02582:+00093:-00014:+00028:001048.7884:02582
02583:-00129:-00104:-00054:001048.7884:02583
02584:-00100:+00054:+00038:001048.7884:02584
02585:+00083:-00009:+00024:001048.7884:02585
02586:-00078:+00080:-00030:001048.7884:02586
02587:-00034:+00031:+00048:001048.7884:02587
02588:+00021:+00042:-00037:001048.7884:02588
02589:-00011:+00143:-00068:001048.7884:02589
02590:+00040:+00053:+00016:001048.7884:02590
02591:-00055:-00038:+00015:001048.7884:02591
02592:-00038:+00052:-00032:001059.9545:02592
02593:+00091:-00033:+00032:001059.9545:02593
02594:-00062:-00099:-00012:001059.9545:02594
02595:-00114:+00025:-00080:001059.9545:02595
02596:+00082:-00023:+00130:001059.9545:02596
02597:-00068:+00028:-00020:001059.9545:02597
02598:-00064:+00046:-00004:001059.9545:02598
02599:+00053:+00083:+00031:001059.9545:02599
02600:-00002:+00026:-00093:001059.9545:02600
02601:-00009:+00168:-00066:001059.9545:02601
02602:-00017:-00082:+00005:001059.9545:02602
02603:-00098:+00154:+00033:001059.9545:02603
02604:+00089:-00206:-00048:001059.9545:02604
02605:-00039:-00155:+00062:001059.9545:02605
02606:-00048:+00063:-00163:001059.9545:02606
02607:+00000:+00000:-00005:001059.9545:02607
02608:+00051:+00042:-00030:001059.9545:02608
02609:-00009:+00062:-00034:001059.9545:02609
02610:-00104:+00088:-00055:001059.9545:02610
02611:+00001:-00019:+00024:001057.2135:02611
02612:-00023:-00149:-00080:001057.2135:02612
02613:-00081:-00019:+00036:001057.2135:02613
02614:-00019:-00024:+00037:001057.2135:02614
02615:+00050:-00043:+00012:001057.2135:02615
02616:+00124:+00117:-00167:001057.2135:02616
02617:+00005:-00096:+00013:001057.2135:02617
02618:-00061:-00016:+00063:001057.2135:02618
02619:+00054:+00047:-00028:001057.2135:02619
02620:+00050:+00078:+00044:001057.2135:02620
02621:-00037:-00012:-00067:001057.2135:02621
02622:-00037:+00133:-00053:001057.2135:02622
02623:-00021:-00004:-00057:001057.2135:02623
02624:+00035:-00053:+00102:001057.2135:02624
02625:-00036:+00017:-00030:001057.2135:02625
02626:-00024:+00063:+00016:001057.2135:02626
02627:-00014:+00128:+00020:001057.2135:02627
02628:-00038:-00091:-00008:001057.2135:02628
02629:-00004:+00131:-00087:001057.2135:02629
02630:+00060:-00051:-00033:001058.5618:02630
02631:-00076:+00056:-00085:001058.5618:02631
02632:+00038:+00002:-00065:001058.5618:02632
02633:+00058:+00142:+00033:001058.5618:02633
02634:-00061:+00012:-00048:001058.5618:02634
02635:+00027:-00032:+00030:001058.5618:02635
02636:+00115:+00047:+00052:001058.5618:02636
02637:-00091:-00124:+00017:001058.5618:02637
02638:-00073:+00147:+00069:001058.5618:02638
02639:+00124:+00011:+00076:001058.5618:02639
02640:-00198:+00236:-00039:001058.5618:02640
02641:+00005:+00064:+00109:001058.5618:02641
02642:+00115:+00075:+00054:001058.5618:02642
02643:-00099:+00058:-00144:001058.5618:02643
02644:-00047:+00130:-00093:001058.5618:02644
02645:-00050:-00186:+00104:001058.5618:02645
02646:-00004:+00080:+00016:001058.5618:02646
02647:+00231:-00029:+00059:001058.5618:02647
02648:-00050:+00025:-00019:001057.2268:02648
02649:-00057:+00121:+00047:001057.2268:02649
02650:+00237:+00116:+00006:001057.2268:02650
02651:-00117:+00109:-00050:001057.2268:02651
02652:-00128:+00090:-00010:001057.2268:02652
02653:+00071:-00005:+00016:001057.2268:02653
02654:-00062:+00079:-00044:001057.2268:02654
02655:+00080:+00021:+00029:001057.2268:02655
02656:-00030:-00029:-00048:001057.2268:02656
02657:-00089:-00007:-00020:001057.2268:02657
02658:+00060:+00181:-00095:001057.2268:02658
02659:+00005:+00087:+00049:001057.2268:02659
02660:+00004:+00055:-00020:001057.2268:02660
02661:+00173:+00167:-00001:001057.2268:02661
02662:-00110:-00015:+00061:001057.2268:02662
02663:-00015:+00077:-00083:001057.2268:02663
02664:+00082:+00023:-00047:001057.2268:02664
02665:+00022:+00135:-00014:001057.2268:02665
02666:-00017:+00050:-00003:001057.2268:02666
02667:+00002:+00039:+00027:001057.2268:02667
02668:-00091:-00010:+00035:001036.7543:02668
02669:+00084:+00032:-00017:001036.7543:02669
02670:-00006:-00058:+00067:001036.7543:02670
02671:-00055:+00048:-00042:001036.7543:02671
02672:+00065:-00014:-00006:001036.7543:02672
02673:+00019:-00039:-00100:001036.7543:02673
02674:-00086:-00015:+00016:001036.7543:02674
02675:+00026:-00039:+00018:001036.7543:02675
02676:+00094:-00060:+00009:001036.7543:02676
02677:+00020:+00023:+00038:001036.7543:02677
02678:+00098:+00001:+00051:001036.7543:02678
02679:+00034:-00009:-00080:001036.7543:02679
02680:-00079:+00208:-00027:001036.7543:02680
02681:+00105:+00119:-00041:001036.7543:02681
02682:+00009:+00051:-00036:001036.7543:02682
02683:-00053:+00062:-00043:001036.7543:02683
02684:+00044:+00155:+00058:001036.7543:02684
02685:-00015:-00151:-00095:001036.7543:02685
02686:+00122:+00127:-00016:001036.7543:02686
02687:+00138:-00181:-00044:001032.1416:02687
02688:-00088:-00050:+00019:001032.1416:02688
02689:+00091:+00129:-00124:001032.1416:02689
02690:+00119:-00011:+00021:001032.1416:02690
02691:-00181:+00154:-00108:001032.1416:02691
02692:-00020:-00164:+00085:001032.1416:02692
02693:-00028:+00095:-00096:001032.1416:02693
02694:-00068:+00074:+00063:001032.1416:02694
02695:-00016:-00010:+00022:001032.1416:02695
02696:+00059:+00159:+00009:001032.1416:02696
02697:-00131:+00302:-00084:001032.1416:02697
02698:+00113:+00022:+00010:001032.1416:02698
02699:-00034:+00186:-00157:001032.1416:02699
02700:-00007:+00102:-00015:001032.1416:02700
02701:+00110:+00087:-00035:001032.1416:02701
02702:-00119:-00206:-00026:001032.1416:02702
02703:-00159:-00013:+00019:001032.1416:02703
02704:+00131:-00005:+00110:001032.1416:02704
02705:-00086:-00102:+00017:001032.1416:02705
02706:-00081:+00164:-00038:001032.1416:02706
02707:+00156:+00242:+00115:001032.3513:02707
02708:-00246:+00030:-00072:001032.3513:02708
02709:-00119:+00265:-00093:001032.3513:02709
02710:+00123:+00276:-00175:001032.3513:02710
02711:-00101:+00187:-00075:001032.3513:02711
02712:-00087:-00059:-00007:001032.3513:02712
02713:+00141:+00011:+00012:001032.3513:02713
02714:-00071:-00116:-00135:001032.3513:02714
02715:+00046:-00018:+00147:001032.3513:02715
02716:+00086:-00133:+00160:001032.3513:02716
02717:-00017:+00098:-00045:001032.3513:02717
02718:+00024:+00052:-00027:001032.3513:02718
02719:+00026:-00126:-00023:001032.3513:02719
02720:-00209:+00051:-00061:001032.3513:02720
02721:+00110:+00116:+00276:001032.3513:02721
02722:+00184:-00090:+00242:001032.3513:02722
02723:-00138:+00141:-00234:001032.3513:02723
02724:+00114:+00155:+00098:001032.3513:02724
02725:+00178:+00064:-00029:001032.3513:02725
02726:-00217:+00296:-00169:001020.4607:02726
02727:+00148:+00160:-00068:001020.4607:02727
02728:+00079:-00151:+00119:001020.4607:02728
02729:-00075:+00055:-00075:001020.4607:02729
02730:+00008:+00146:+00102:001020.4607:02730
02731:+00127:-00089:+00002:001020.4607:02731
02732:-00160:+00218:-00166:001020.4607:02732
02733:+00009:-00073:-00197:001020.4607:02733
02734:-00031:-00087:+00116:001020.4607:02734
02735:-00133:-00047:-00046:001020.4607:02735
02736:+00022:+00038:-00032:001020.4607:02736
02737:-00058:-00317:-00049:001020.4607:02737
02738:-00047:-00054:+00066:001020.4607:02738
02739:+00134:+00056:-00058:001020.4607:02739
02740:-00024:-00031:-00025:001020.4607:02740
02741:-00129:+00028:-00050:001020.4607:02741
02742:+00178:+00066:+00095:001020.4607:02742
02743:-00077:-00252:-00177:001020.4607:02743
02744:-00175:+00431:+00256:001020.4607:02744
02745:+00149:+00086:-00114:001020.4607:02745
02746:-00112:+00080:-00063:001011.9274:02746
02747:-00126:+00129:-00104:001011.9274:02747
02748:+00267:+00166:+00131:001011.9274:02748
02749:-00006:+00470:-00136:001011.9274:02749
02750:-00145:-00051:+00115:001011.9274:02750
02751:+00102:-00047:+00018:001011.9274:02751
02752:+00004:+00027:-00057:001011.9274:02752
02753:-00057:-00013:-00044:001011.9274:02753
02754:+00091:+00114:+00138:001011.9274:02754
02755:-00144:-00347:-00127:001011.9274:02755
02756:-00008:-00047:+00129:001011.9274:02756
02757:+00217:+00122:-00148:001011.9274:02757
02758:-00104:-00077:+00173:001011.9274:02758
02759:-00072:-00089:+00081:001011.9274:02759
02760:+00166:-00180:+00004:001011.9274:02760
02761:-00140:+00027:-00052:001011.9274:02761
02762:-00005:-00189:+00220:001011.9274:02762
02763:+00083:+00149:+00052:001011.9274:02763
02764:-00038:+00054:+00013:001011.9274:02764
02765:+00040:-00018:+00052:001011.9274:02765
02766:+00192:+00162:+00120:001012.7926:02766
02767:-00134:+00204:-00117:001012.7926:02767
02768:-00176:-00173:+00162:001012.7926:02768
02769:+00170:+00181:-00103:001012.7926:02769
02770:-00072:+00048:-00035:001012.7926:02770
02771:-00090:+00164:+00175:001012.7926:02771
02772:+00170:-00062:+00014:001012.7926:02772
02773:-00162:+00292:-00137:001012.7926:02773
02774:-00084:-00047:+00099:001012.7926:02774
02775:+00071:+00071:+00043:001012.7926:02775
02776:-00013:+00124:-00141:001012.7926:02776
02777:-00081:-00002:-00030:001012.7926:02777
02778:+00013:+00025:-00014:001012.7926:02778
02779:-00040:-00031:-00145:001012.7926:02779
02780:-00078:-00094:+00023:001012.7926:02780
02781:+00029:+00095:+00050:001012.7926:02781
02782:-00098:-00082:-00015:001012.7926:02782
02783:-00031:+00108:-00047:001012.7926:02783
02784:+00110:-00103:-00063:001012.7926:02784
02785:-00090:+00135:-00135:001018.7818:02785
02786:+00066:+00011:-00002:001018.7818:02786
02787:+00127:-00070:+00070:001018.7818:02787
02788:-00089:+00057:-00066:001018.7818:02788
02789:+00125:-00003:+00118:001018.7818:02789
02790:+00116:+00029:-00029:001018.7818:02790
02791:-00118:+00084:-00086:001018.7818:02791
02792:+00141:+00018:+00021:001018.7818:02792
02793:+00111:+00022:+00011:001018.7818:02793
02794:-00137:+00086:-00087:001018.7818:02794
02795:-00032:+00021:+00109:001018.7818:02795
02796:+00077:-00094:+00010:001018.7818:02796
02797:-00067:+00108:-00052:001018.7818:02797
02798:+00049:-00036:+00067:001018.7818:02798
02799:+00019:+00017:+00065:001018.7818:02799
02800:+00007:+00089:-00108:001018.7818:02800
02801:+00119:-00039:+00087:001018.7818:02801
02802:-00042:+00016:-00051:001018.7818:02802
02803:-00157:+00171:+00065:001018.7818:02803
02804:+00095:+00040:-00057:001018.7818:02804
02805:-00062:+00069:-00004:001032.1301:02805
02806:-00111:+00035:-00003:001032.1301:02806
02807:+00070:+00086:+00008:001032.1301:02807
02808:-00068:+00070:+00025:001032.1301:02808
02809:-00026:+00059:-00049:001032.1301:02809
02810:+00112:+00037:-00050:001032.1301:02810
02811:-00104:-00028:+00036:001032.1301:02811
02812:+00038:+00159:+00034:001032.1301:02812
02813:+00060:-00061:-00097:001032.1301:02813
02814:-00062:+00089:+00026:001032.1301:02814
02815:+00057:+00063:+00001:001032.1301:02815
02816:+00068:+00169:+00001:001032.1301:02816
02817:-00055:-00026:-00057:001032.1301:02817
02818:+00121:+00128:-00014:001032.1301:02818
02819:-00041:+00160:-00024:001032.1301:02819
02820:-00056:-00090:-00079:001032.1301:02820
02821:+00161:-00107:+00008:001032.1301:02821
02822:+00150:-00018:-00098:001032.1301:02822
02823:-00024:+00113:+00045:001032.1301:02823
02824:+00054:-00441:-00018:001038.4860:02824
02825:-00052:+00366:+00005:001038.4860:02825
02826:+00067:-00099:+00059:001038.4860:02826
02827:+00068:-00266:+00112:001038.4860:02827
02828:+00051:+00262:+00023:001038.4860:02828
02829:+00081:+00249:+00034:001038.4860:02829
02830:+00096:+00013:+00093:001038.4860:02830
02831:-00042:+00489:-00154:001038.4860:02831
02832:+00099:+00333:+00004:001038.4860:02832
02833:+00015:-00022:+00033:001038.4860:02833
02834:-00156:+00115:-00120:001038.4860:02834
02835:+00147:+00276:+00064:001038.4860:02835
02836:-00066:-00500:-00103:001038.4860:02836
02837:+00033:+00248:+00070:001038.4860:02837
02838:+00042:+00289:-00167:001038.4860:02838
02839:-00117:+00025:+00042:001038.4860:02839
02840:+00000:+00159:-00146:001038.4860:02840
02841:+00224:-00308:+00005:001038.4860:02841
02842:-00256:+00058:-00149:001038.4860:02842
02843:+00112:-00374:+00232:001028.9777:02843
02844:+00060:+00064:+00003:001028.9777:02844
02845:-00038:-00223:+00059:001028.9777:02845
02846:+00032:+00105:+00021:001028.9777:02846
02847:+00140:+00115:+00206:001028.9777:02847
02848:-00201:+00318:-00149:001028.9777:02848
02849:+00020:-00399:+00137:001028.9777:02849
02850:+00036:+00372:-00207:001028.9777:02850
02851:-00012:-00126:+00061:001028.9777:02851
02852:-00019:+00125:+00085:001028.9777:02852
02853:+00117:-00056:+00049:001028.9777:02853
02854:-00106:+00304:-00126:001028.9777:02854
02855:+00023:-00054:+00081:001028.9777:02855
02856:+00107:+00050:-00042:001028.9777:02856
02857:-00100:+00141:-00118:001028.9777:02857
02858:-00050:-00005:-00028:001028.9777:02858
02859:+00107:-00174:-00006:001028.9777:02859
02860:-00109:+00229:-00087:001028.9777:02860
02861:-00033:-00175:+00117:001028.9777:02861
02862:+00064:-00012:+00000:001028.9777:02862
02863:-00085:-00055:-00135:001030.4334:02863
02864:+00036:+00068:+00059:001030.4334:02864
02865:+00052:-00097:-00023:001030.4334:02865
02866:-00116:+00098:-00132:001030.4334:02866
02867:+00098:+00007:+00068:001030.4334:02867
02868:+00186:-00087:+00010:001030.4334:02868
02869:-00115:+00104:-00102:001030.4334:02869
02870:+00155:+00120:+00129:001030.4334:02870
02871:+00178:-00119:-00083:001030.4334:02871
02872:-00116:+00224:-00096:001030.4334:02872
02873:+00159:+00059:+00013:001030.4334:02873
02874:+00082:+00050:+00046:001030.4334:02874
02875:-00148:+00075:-00104:001030.4334:02875
02876:+00022:-00021:+00058:001030.4334:02876
02877:+00031:-00033:+00000:001030.4334:02877
02878:-00082:+00006:+00027:001030.4334:02878
02879:+00055:+00038:+00021:001030.4334:02879
02880:-00004:-00034:-00002:001030.4334:02880
02881:-00064:+00048:+00007:001030.4334:02881
02882:+00123:+00143:+00030:001026.3507:02882
02883:-00037:+00094:-00139:001026.3507:02883
02884:-00011:+00006:+00047:001026.3507:02884
02885:+00109:+00048:+00022:001026.3507:02885
02886:-00053:+00026:-00044:001026.3507:02886
02887:-00151:+00143:+00082:001026.3507:02887
02888:+00187:-00018:+00067:001026.3507:02888
02889:-00116:+00167:-00090:001026.3507:02889
02890:-00109:-00025:+00019:001026.3507:02890
02891:+00103:+00077:+00008:001026.3507:02891
02892:-00080:+00110:-00095:001026.3507:02892
02893:-00067:+00018:-00055:001026.3507:02893
02894:+00106:-00079:+00037:001026.3507:02894
02895:-00020:+00133:-00129:001026.3507:02895
02896:-00083:-00026:+00010:001026.3507:02896
02897:+00056:+00036:+00020:001026.3507:02897
02898:-00103:-00004:-00090:001026.3507:02898
02899:-00020:+00128:+00031:001026.3507:02899
02900:+00114:-00067:+00100:001026.3507:02900
02901:-00095:+00115:-00102:001026.3507:02901
02902:-00094:+00195:-00113:001018.8028:02902
02903:+00128:+00004:+00057:001018.8028:02903
02904:-00056:+00102:-00088:001018.8028:02904
02905:+00006:+00231:-00067:001018.8028:02905
02906:+00025:+00002:+00053:001018.8028:02906
02907:-00063:+00018:-00125:001018.8028:02907
02908:+00079:-00037:+00012:001018.8028:02908
02909:+00095:+00105:+00055:001018.8028:02909
02910:-00127:-00048:-00055:001018.8028:02910
02911:+00029:-00009:-00015:001018.8028:02911
02912:+00052:-00083:+00107:001018.8028:02912
02913:-00135:+00172:-00041:001018.8028:02913
02914:+00008:-00035:+00012:001018.8028:02914
02915:+00015:+00118:-00052:001018.8028:02915
02916:-00027:+00150:+00035:001018.8028:02916
02917:+00066:+00020:-00063:001018.8028:02917
02918:-00124:+00134:-00003:001018.8028:02918
02919:+00083:+00241:+00052:001018.8028:02919
02920:+00061:-00219:-00013:001018.8028:02920
02921:-00124:+00083:-00114:001018.8028:02921
02922:-00078:+00205:+00053:001019.3940:02922
02923:+00023:-00227:-00099:001019.3940:02923
02924:-00008:-00018:-00083:001019.3940:02924
02925:+00049:+00095:-00156:001019.3940:02925
02926:-00045:-00162:+00123:001019.3940:02926
02927:-00082:-00055:-00024:001019.3940:02927
02928:+00043:+00096:+00067:001019.3940:02928
02929:-00172:-00285:-00089:001019.3940:02929
02930:+00156:-00088:+00127:001019.3940:02930
02931:+00060:-00069:-00074:001019.3940:02931
02932:-00043:-00143:+00105:001019.3940:02932
02933:+00005:+00146:-00051:001019.3940:02933
02934:+00158:+00047:+00076:001019.3940:02934
02935:-00132:+00199:-00111:001019.3940:02935
02936:+00104:+00202:+00140:001019.3940:02936
02937:+00022:+00204:-00108:001019.3940:02937
02938:-00069:+00024:-00039:001019.3940:02938
02939:+00012:+00110:-00156:001019.3940:02939
02940:+00142:+00030:+00131:001019.3940:02940
02941:-00268:+00515:-00068:001019.5061:02941
02942:+00060:-00134:+00115:001019.5061:02942
02943:+00075:+00152:-00057:001019.5061:02943
02944:-00076:-00123:-00206:001019.5061:02944
02945:+00020:+00041:+00036:001019.5061:02945
02946:-00023:-00248:-00048:001019.5061:02946
02947:-00182:+00195:-00136:001019.5061:02947
02948:+00144:-00199:+00148:001019.5061:02948
02949:-00055:-00075:+00099:001019.5061:02949
02950:-00060:+00087:-00014:001019.5061:02950
02951:+00131:-00053:+00102:001019.5061:02951
02952:+00165:-00336:-00185:001019.5061:02952
02953:-00205:+00325:-00129:001019.5061:02953
02954:+00093:-00375:+00032:001019.5061:02954
02955:+00021:+00408:+00128:001019.5061:02955
02956:-00048:-00073:-00012:001019.5061:02956
02957:+00132:+00070:+00216:001019.5061:02957
02958:+00091:-00117:+00046:001019.5061:02958
02959:-00036:+00368:-00095:001019.5061:02959
02960:+00101:+00163:-00158:001019.5061:02960
02961:-00031:+00153:+00016:001013.7397:02961
02962:-00032:+00182:-00157:001013.7397:02962
02963:+00075:+00058:+00134:001013.7397:02963
02964:-00102:-00307:-00080:001013.7397:02964
02965:+00042:+00159:+00042:001013.7397:02965
02966:+00140:-00308:+00139:001013.7397:02966
02967:-00081:-00163:+00110:001013.7397:02967
02968:-00015:+00226:-00213:001013.7397:02968
02969:+00070:+00011:+00113:001013.7397:02969
02970:-00115:-00132:-00082:001013.7397:02970
02971:-00032:-00141:+00135:001013.7397:02971
02972:+00024:+00017:+00005:001013.7397:02972
02973:-00026:-00112:+00049:001013.7397:02973
02974:-00042:+00153:-00054:001013.7397:02974
02975:+00085:+00121:+00106:001013.7397:02975
02976:-00079:-00076:-00108:001013.7397:02976
02977:-00061:+00318:-00092:001013.7397:02977
02978:+00098:+00114:-00052:001013.7397:02978
02979:-00002:-00124:+00038:001013.7397:02979
02980:-00045:+00179:-00103:001021.9125:02980
02981:+00093:+00031:+00053:001021.9125:02981
02982:+00001:-00056:-00086:001021.9125:02982
02983:+00018:+00093:+00006:001021.9125:02983
02984:+00027:+00056:+00053:001021.9125:02984
02985:-00001:+00007:-00011:001021.9125:02985
02986:+00016:+00062:-00058:001021.9125:02986
02987:+00053:+00006:+00035:001021.9125:02987
02988:-00052:-00079:-00022:001021.9125:02988
02989:-00047:+00043:+00071:001021.9125:02989
02990:+00073:+00019:+00036:001021.9125:02990
02991:-00021:+00015:-00026:001021.9125:02991
02992:-00054:+00022:+00018:001021.9125:02992
02993:+00041:+00083:+00039:001021.9125:02993
02994:-00014:+00106:-00068:001021.9125:02994
02995:+00022:-00011:+00034:001021.9125:02995
02996:+00065:+00068:+00048:001021.9125:02996
02997:-00006:+00021:-00040:001021.9125:02997
02998:-00011:+00135:+00025:001021.9125:02998
02999:+00061:-00009:+00036:001021.9125:02999
03000:-00029:+00067:-00112:001029.7779:03000
03001:-00065:+00044:-00018:001029.7779:03001
03002:+00051:+00009:+00079:001029.7779:03002
03003:+00019:+00085:-00068:001029.7779:03003
03004:-00032:+00071:-00030:001029.7779:03004
03005:-00005:+00093:-00003:001029.7779:03005
03006:+00023:+00091:-00026:001029.7779:03006
03007:+00025:+00040:+00014:001029.7779:03007
03008:+00078:+00025:-00009:001029.7779:03008
03009:-00024:+00042:-00097:001029.7779:03009
03010:-00148:+00103:-00042:001029.7779:03010
03011:+00200:-00021:+00133:001029.7779:03011
03012:+00162:-00007:-00015:001029.7779:03012
03013:-00133:+00022:-00083:001029.7779:03013
03014:+00032:+00102:+00098:001029.7779:03014
03015:+00032:-00030:-00013:001029.7779:03015
03016:-00009:+00134:-00098:001029.7779:03016
03017:+00132:+00102:+00024:001029.7779:03017
03018:-00094:+00031:-00027:001029.7779:03018
03019:-00093:+00088:-00104:001030.7062:03019
03020:+00101:+00010:+00092:001030.7062:03020
03021:+00019:-00121:-00035:001030.7062:03021
03022:-00047:+00037:-00100:001030.7062:03022
03023:-00023:-00059:+00071:001030.7062:03023
03024:+00008:+00012:-00016:001030.7062:03024
03025:+00025:+00067:-00030:001030.7062:03025
03026:-00020:-00049:+00048:001030.7062:03026
03027:+00022:+00269:-00042:001030.7062:03027
03028:-00076:-00224:+00090:001030.7062:03028
03029:+00100:+00093:-00008:001030.7062:03029
03030:-00023:-00038:-00076:001030.7062:03030
03031:-00101:+00052:+00092:001030.7062:03031
03032:+00009:+00068:-00030:001030.7062:03032
03033:+00100:+00003:+00033:001030.7062:03033
03034:-00169:-00024:-00095:001030.7062:03034
03035:+00186:-00012:+00048:001030.7062:03035
03036:+00063:-00012:-00032:001030.7062:03036
03037:-00084:-00033:+00002:001030.7062:03037
03038:+00091:+00184:-00108:001030.7062:03038
03039:-00029:-00050:+00114:001034.7216:03039
03040:+00068:+00147:-00023:001034.7216:03040
03041:+00032:+00262:-00055:001034.7216:03041
03042:-00113:-00159:+00064:001034.7216:03042
03043:-00026:+00134:-00090:001034.7216:03043
03044:+00122:+00145:+00096:001034.7216:03044
03045:-00045:-00257:-00121:001034.7216:03045
03046:-00078:+00155:-00042:001034.7216:03046
03047:+00174:-00081:-00047:001034.7216:03047
03048:+00014:-00163:+00078:001034.7216:03048
03049:-00045:+00115:-00172:001034.7216:03049
03050:+00165:+00174:+00140:001034.7216:03050
03051:-00245:-00039:+00008:001034.7216:03051
03052:-00034:-00027:+00042:001034.7216:03052
03053:+00090:+00053:+00009:001034.7216:03053
03054:-00180:-00016:-00047:001034.7216:03054
03055:-00066:+00114:+00041:001034.7216:03055
03056:+00151:-00043:+00118:001034.7216:03056
03057:-00197:+00370:-00117:001034.7216:03057
03058:+00094:-00023:+00124:001034.1115:03058
03059:+00071:+00069:-00052:001034.1115:03059
03060:-00126:+00098:-00144:001034.1115:03060
03061:+00041:+00070:+00021:001034.1115:03061
03062:-00031:-00216:-00034:001034.1115:03062
03063:-00153:+00124:+00029:001034.1115:03063
03064:+00127:-00150:+00074:001034.1115:03064
03065:-00117:-00040:+00027:001034.1115:03065
03066:-00090:+00079:-00094:001034.1115:03066
03067:+00163:+00013:+00078:001034.1115:03067
03068:-00210:-00115:-00129:001034.1115:03068
03069:-00129:+00283:-00125:001034.1115:03069
03070:+00105:-00079:-00058:001034.1115:03070
03071:+00022:-00080:+00109:001034.1115:03071
03072:-00009:+00002:-00029:001034.1115:03072
03073:+00105:+00124:+00074:001034.1115:03073
03074:-00013:-00255:-00131:001034.1115:03074
03075:-00002:+00216:+00008:001034.1115:03075
03076:+00042:+00184:-00162:001034.1115:03076
03077:-00111:+00074:-00004:001028.1363:03077
03078:+00008:+00123:-00094:001028.1363:03078
03079:+00085:-00037:-00052:001028.1363:03079
03080:-00217:-00180:-00035:001028.1363:03080
03081:+00137:-00072:+00250:001028.1363:03081
03082:+00140:-00136:-00170:001028.1363:03082
03083:-00126:-00048:+00032:001028.1363:03083
03084:+00052:+00063:-00009:001028.1363:03084
03085:+00093:+00092:-00021:001028.1363:03085
03086:-00123:+00152:-00193:001028.1363:03086
03087:+00118:-00147:+00167:001028.1363:03087
03088:+00009:+00012:-00016:001028.1363:03088
03089:-00073:+00048:-00042:001028.1363:03089
03090:+00038:+00055:+00050:001028.1363:03090
03091:+00040:+00004:-00049:001028.1363:03091
03092:-00138:+00213:-00054:001028.1363:03092
03093:+00123:-00039:-00049:001028.1363:03093
03094:-00049:+00113:-00100:001028.1363:03094
03095:-00028:+00011:-00035:001028.1363:03095
03096:+00042:+00042:-00007:001028.1363:03096
03097:-00076:-00129:-00030:001036.4019:03097
03098:-00100:+00023:+00062:001036.4019:03098
03099:+00117:-00022:+00127:001036.4019:03099
03100:-00124:-00072:+00000:001036.4019:03100
03101:-00082:+00020:-00060:001036.4019:03101
03102:+00136:+00100:+00069:001036.4019:03102
03103:-00190:+00056:-00009:001036.4019:03103
03104:-00101:+00162:-00059:001036.4019:03104
03105:+00167:+00058:+00016:001036.4019:03105
03106:+00066:-00038:-00055:001036.4019:03106
03107:-00166:+00080:-00097:001036.4019:03107
03108:+00114:-00011:+00064:001036.4019:03108
03109:+00004:+00113:-00097:001036.4019:03109
03110:+00023:+00028:+00008:001036.4019:03110
03111:+00003:+00083:+00015:001036.4019:03111
03112:-00085:-00082:-00061:001036.4019:03112
03113:+00062:+00097:-00055:001036.4019:03113
03114:+00051:-00129:+00000:001036.4019:03114
03115:-00121:+00108:-00095:001036.4019:03115
03116:+00074:-00017:+00027:001040.1575:03116
03117:+00147:+00026:-00022:001040.1575:03117
03118:-00090:+00027:-00036:001040.1575:03118
03119:+00034:+00010:+00011:001040.1575:03119
03120:+00058:+00032:+00052:001040.1575:03120
03121:-00050:-00005:-00053:001040.1575:03121
03122:+00041:+00046:+00028:001040.1575:03122
03123:+00032:+00006:+00009:001040.1575:03123
03124:-00050:+00032:-00069:001040.1575:03124
03125:-00007:+00101:-00052:001040.1575:03125
03126:+00023:-00061:+00109:001040.1575:03126
03127:-00076:+00034:+00014:001040.1575:03127
03128:+00064:+00051:-00006:001040.1575:03128
03129:+00078:+00025:+00038:001040.1575:03129
03130:-00133:+00021:-00069:001040.1575:03130
03131:-00043:+00060:+00000:001040.1575:03131
03132:+00041:-00004:+00068:001040.1575:03132
03133:-00022:+00150:-00040:001040.1575:03133
03134:+00046:+00008:+00060:001040.1575:03134
03135:-00110:+00042:-00026:001036.7307:03135
03136:-00105:+00163:-00021:001036.7307:03136
03137:+00159:-00013:+00004:001036.7307:03137
03138:-00134:+00007:-00114:001036.7307:03138
03139:-00173:+00116:+00082:001036.7307:03139
03140:+00198:+00022:+00048:001036.7307:03140
03141:-00103:-00005:-00065:001036.7307:03141
03142:-00129:+00125:-00035:001036.7307:03142
03143:+00085:-00149:+00114:001036.7307:03143
03144:-00015:-00017:-00027:001036.7307:03144
03145:+00016:+00099:-00073:001036.7307:03145
03146:+00006:-00106:+00039:001036.7307:03146
03147:-00121:+00070:-00005:001036.7307:03147
03148:+00149:+00100:+00049:001036.7307:03148
03149:-00101:+00009:+00030:001036.7307:03149
03150:-00125:+00146:+00043:001036.7307:03150
03151:+00160:+00004:+00020:001036.7307:03151
03152:-00058:+00009:+00017:001036.7307:03152
03153:-00172:-00010:-00077:001036.7307:03153
03154:+00073:-00175:+00079:001042.5233:03154
03155:+00103:-00043:-00140:001042.5233:03155
03156:-00106:-00006:-00150:001042.5233:03156
03157:-00046:-00026:+00127:001042.5233:03157
03158:-00040:-00120:-00059:001042.5233:03158
03159:-00055:+00204:-00012:001042.5233:03159
03160:+00033:-00208:+00037:001042.5233:03160
03161:-00128:+00215:-00042:001042.5233:03161
03162:-00053:-00019:-00014:001042.5233:03162
03163:+00140:+00072:+00039:001042.5233:03163
03164:+00002:-00033:-00021:001042.5233:03164
03165:-00097:+00177:-00084:001042.5233:03165
03166:+00061:-00069:+00025:001042.5233:03166
03167:+00046:+00070:-00091:001042.5233:03167
03168:-00058:+00016:+00034:001042.5233:03168
03169:+00001:+00031:-00035:001042.5233:03169
03170:+00011:+00055:-00022:001042.5233:03170
03171:-00037:+00000:-00030:001042.5233:03171
03172:-00099:-00005:-00045:001042.5233:03172
03173:-00012:+00047:+00049:001046.3453:03173
03174:+00054:-00002:-00031:001046.3453:03174
03175:+00046:+00089:-00028:001046.3453:03175
03176:+00022:+00047:-00052:001046.3453:03176
03177:-00065:+00030:+00004:001046.3453:03177
03178:-00015:+00076:-00131:001046.3453:03178
03179:+00124:+00050:+00101:001046.3453:03179
03180:+00108:-00052:+00033:001046.3453:03180
03181:+00055:+00124:-00107:001046.3453:03181
03182:+00067:+00003:+00043:001046.3453:03182
03183:-00019:-00097:+00053:001046.3453:03183
03184:+00079:+00104:-00017:001046.3453:03184
03185:+00079:-00040:-00016:001046.3453:03185
03186:-00030:+00075:-00005:001046.3453:03186
03187:+00011:+00023:-00013:001046.3453:03187
03188:+00062:+00112:-00019:001046.3453:03188
03189:-00057:-00003:+00067:001046.3453:03189
03190:+00010:+00140:+00049:001046.3453:03190
03191:+00000:+00025:+00034:001046.3453:03191
03192:+00033:+00119:-00004:001046.3453:03192
03193:+00062:+00113:-00084:001049.0755:03193
03194:-00056:-00107:-00008:001049.0755:03194
03195:+00094:+00139:+00102:001049.0755:03195
03196:+00115:-00066:-00085:001049.0755:03196
03197:+00049:+00191:-00109:001049.0755:03197
03198:+00049:-00070:+00037:001049.0755:03198
03199:-00006:+00043:+00002:001049.0755:03199
03200:-00046:-00041:-00033:001049.0755:03200
03201:-00022:+00067:-00004:001049.0755:03201
03202:+00031:+00025:+00091:001049.0755:03202
03203:+00049:+00086:-00063:001049.0755:03203
03204:+00030:+00028:-00013:001049.0755:03204
03205:-00124:+00041:-00093:001049.0755:03205
03206:+00039:+00139:+00004:001049.0755:03206
03207:+00113:-00006:+00055:001049.0755:03207
03208:-00002:+00048:-00017:001049.0755:03208
03209:+00038:-00007:-00007:001049.0755:03209
03210:+00040:-00022:-00057:001049.0755:03210
03211:-00056:-00010:-00034:001049.0755:03211
03212:-00033:-00022:+00002:001054.9925:03212
03213:+00035:-00003:+00053:001054.9925:03213
03214:+00010:+00076:+00033:001054.9925:03214
03215:+00012:+00005:-00054:001054.9925:03215
03216:-00061:+00185:-00097:001054.9925:03216
03217:-00039:-00089:-00013:001054.9925:03217
03218:-00026:+00121:-00140:001054.9925:03218
03219:+00095:-00042:+00080:001054.9925:03219
03220:+00009:+00101:-00079:001054.9925:03220
03221:-00008:+00026:-00019:001054.9925:03221
03222:-00084:-00033:-00060:001054.9925:03222
03223:-00035:+00032:-00032:001054.9925:03223
03224:+00033:+00055:-00016:001054.9925:03224
03225:-00007:-00011:+00044:001054.9925:03225
03226:-00015:+00003:+00036:001054.9925:03226
03227:-00031:+00226:-00123:001054.9925:03227
03228:-00065:+00025:+00000:001054.9925:03228
03229:-00036:+00045:-00010:001054.9925:03229
03230:+00079:+00008:-00031:001059.9714:03230
03231:+00047:+00010:+00059:001059.9714:03231
03232:+00037:-00100:-00027:001059.9714:03232
03233:-00110:+00073:-00084:001059.9714:03233
03234:-00013:-00021:-00052:001059.9714:03234
03235:-00003:+00010:+00020:001059.9714:03235
03236:+00028:+00022:+00081:001059.9714:03236
03237:-00012:-00002:+00030:001059.9714:03237
03238:-00088:+00139:-00069:001059.9714:03238
03239:-00054:+00020:+00128:001059.9714:03239
03240:+00011:-00164:+00007:001059.9714:03240
03241:-00017:+00217:-00093:001059.9714:03241
03242:+00024:-00034:+00065:001059.9714:03242
03243:-00006:+00028:-00057:001059.9714:03243
03244:-00018:+00106:-00043:001059.9714:03244
03245:+00002:-00074:+00055:001059.9714:03245
03246:-00044:+00048:-00080:001059.9714:03246
03247:-00063:+00074:+00029:001059.9714:03247
03248:+00051:+00034:+00019:001059.9714:03248
03249:-00014:+00036:-00138:001058.1557:03249
03250:-00040:+00178:+00064:001058.1557:03250
03251:+00007:-00029:-00049:001058.1557:03251
03252:+00013:+00090:+00031:001058.1557:03252
03253:+00067:+00056:-00021:001058.1557:03253
03254:+00065:+00017:+00002:001058.1557:03254
03255:+00004:+00125:-00091:001058.1557:03255
03256:-00022:+00024:+00023:001058.1557:03256
03257:-00010:+00089:-00112:001058.1557:03257
03258:+00021:+00064:+00098:001058.1557:03258
03259:+00059:-00024:+00021:001058.1557:03259
03260:-00009:+00052:-00138:001058.1557:03260
03261:-00078:+00123:+00006:001058.1557:03261
03262:-00014:-00083:+00067:001058.1557:03262
03263:+00065:+00091:-00032:001058.1557:03263
03264:+00056:-00027:+00024:001058.1557:03264
03265:-00053:+00018:+00061:001058.1557:03265
03266:+00024:+00097:-00176:001058.1557:03266
03267:+00007:+00056:-00045:001058.1557:03267
03268:+00004:+00039:+00024:001058.6217:03268
03269:+00016:-00074:-00099:001058.6217:03269
03270:-00032:+00065:-00078:001058.6217:03270
03271:+00029:-00018:-00002:001058.6217:03271
03272:-00021:-00027:-00039:001058.6217:03272
03273:-00049:-00004:+00006:001058.6217:03273
03274:-00009:+00109:+00005:001058.6217:03274
03275:-00007:+00032:+00083:001058.6217:03275
03276:-00038:+00018:-00024:001058.6217:03276
03277:+00050:+00033:-00038:001058.6217:03277
03278:-00062:+00064:-00107:001058.6217:03278
03279:-00033:+00024:+00136:001058.6217:03279
03280:+00032:+00043:-00068:001058.6217:03280
03281:-00027:+00105:+00044:001058.6217:03281
03282:+00047:-00010:+00035:001058.6217:03282
03283:+00054:+00050:-00030:001058.6217:03283
03284:-00106:-00041:+00021:001058.6217:03284
03285:-00043:+00127:-00039:001058.6217:03285
03286:+00098:+00013:+00115:001058.6217:03286
03287:-00024:+00076:+00005:001061.7687:03287
03288:+00015:+00035:-00044:001061.7687:03288
03289:-00015:+00107:-00091:001061.7687:03289
03290:-00028:-00043:+00092:001061.7687:03290
03291:+00057:+00083:-00040:001061.7687:03291
03292:+00009:+00075:+00067:001061.7687:03292
03293:-00028:+00037:-00048:001061.7687:03293
03294:+00036:+00078:-00009:001061.7687:03294
03295:-00064:-00015:+00051:001061.7687:03295
03296:-00064:-00073:-00139:001061.7687:03296
03297:+00092:+00139:+00118:001061.7687:03297
03298:-00079:-00063:-00051:001061.7687:03298
03299:-00020:+00149:+00040:001061.7687:03299
03300:+00138:+00046:-00105:001061.7687:03300
03301:-00171:-00016:+00022:001061.7687:03301
03302:-00130:-00001:-00020:001061.7687:03302
03303:+00135:+00085:+00029:001061.7687:03303
03304:+00036:+00053:-00122:001061.7687:03304
03305:-00049:+00072:-00006:001061.7687:03305
03306:-00060:-00008:-00092:001056.3073:03306
03307:-00138:+00001:-00026:001056.3073:03307
03308:+00095:+00028:+00071:001056.3073:03308
03309:+00036:+00055:-00018:001056.3073:03309
03310:-00013:+00086:+00038:001056.3073:03310
03311:-00002:+00017:-00060:001056.3073:03311
03312:-00045:-00086:-00005:001056.3073:03312
03313:+00019:+00134:+00005:001056.3073:03313
03314:+00157:-00070:+00106:001056.3073:03314
03315:-00073:-00038:-00061:001056.3073:03315
03316:-00089:+00044:-00030:001056.3073:03316
03317:-00111:+00131:-00060:001056.3073:03317
03318:-00254:-00196:-00055:001056.3073:03318
03319:+00100:+00133:+00029:001056.3073:03319
03320:+00222:+00066:-00067:001056.3073:03320
03321:-00257:+00061:-00133:001056.3073:03321
03322:-00064:+00108:+00046:001056.3073:03322
03323:+00144:-00284:-00066:001056.3073:03323
03324:-00068:+00123:+00037:001056.3073:03324
03325:+00110:-00029:+00057:001054.9912:03325
03326:+00083:+00106:+00007:001054.9912:03326
03327:+00009:+00214:-00085:001054.9912:03327
03328:+00263:+00311:+00087:001054.9912:03328
03329:+00244:-00138:-00022:001054.9912:03329
03330:-00142:+00455:-00146:001054.9912:03330
03331:-00108:+00129:-00001:001054.9912:03331
03332:+00164:-00042:+00005:001054.9912:03332
03333:+00048:+00013:-00131:001054.9912:03333
03334:-00015:+00027:-00050:001054.9912:03334
03335:-00088:-00221:+00039:001054.9912:03335
03336:-00023:-00081:+00000:001054.9912:03336
03337:+00120:+00018:+00093:001054.9912:03337
03338:+00072:-00032:+00000:001054.9912:03338
03339:-00115:+00033:-00068:001054.9912:03339
03340:+00156:+00190:+00060:001054.9912:03340
03341:+00013:+00100:+00007:001054.9912:03341
03342:-00015:+00234:+00095:001054.9912:03342
03343:+00103:+00131:-00078:001054.9912:03343
03344:+00016:+00037:+00067:001026.3134:03344
03345:-00047:+00031:+00008:001026.3134:03345
03346:+00122:-00009:+00023:001026.3134:03346
03347:-00041:+00186:-00052:001026.3134:03347
03348:-00003:-00030:+00069:001026.3134:03348
03349:+00039:+00056:-00062:001026.3134:03349
03350:+00006:+00137:+00047:001026.3134:03350
03351:-00007:-00028:-00060:001026.3134:03351
03352:+00051:-00035:-00044:001026.3134:03352
03353:-00142:-00018:+00012:001026.3134:03353
03354:+00058:-00126:+00143:001026.3134:03354
03355:+00067:-00019:-00046:001026.3134:03355
03356:-00010:+00038:-00002:001026.3134:03356
03357:+00014:-00023:+00018:001026.3134:03357
03358:+00166:-00198:-00051:001026.3134:03358
03359:-00102:+00149:-00070:001026.3134:03359
03360:+00009:-00005:+00136:001026.3134:03360
03361:+00018:+00075:+00015:001026.3134:03361
03362:-00016:+00080:+00009:001026.3134:03362
03363:+00064:+00004:-00092:001026.3134:03363
03364:+00069:+00146:+00134:001026.3134:03364
03365:-00089:+00094:-00144:000981.4154:03365
03366:-00071:-00161:+00137:000981.4154:03366
03367:+00079:+00089:-00061:000981.4154:03367
03368:-00050:+00137:+00019:000981.4154:03368
03369:-00107:+00008:+00007:000981.4154:03369
03370:+00104:+00278:+00027:000981.4154:03370
03371:-00167:+00098:-00198:000981.4154:03371
03372:-00121:+00195:+00152:000981.4154:03372
03373:+00170:+00106:-00044:000981.4154:03373
03374:-00061:+00122:-00067:000981.4154:03374
03375:-00088:+00103:-00097:000981.4154:03375
03376:+00162:+00166:+00125:000981.4154:03376
03377:+00008:+00081:-00143:000981.4154:03377
03378:-00110:+00171:-00055:000981.4154:03378
03379:+00068:+00062:-00024:000981.4154:03379
03380:-00063:+00053:-00018:000981.4154:03380
03381:-00069:+00013:-00106:000981.4154:03381
03382:+00145:+00205:+00090:000981.4154:03382
03383:-00039:-00198:-00040:000981.4154:03383
03384:-00130:+00164:+00001:000981.4154:03384
03385:-00007:+00086:-00035:000982.1730:03385
03386:-00008:+00018:+00023:000982.1730:03386
03387:-00082:-00026:-00109:000982.1730:03387
03388:+00014:+00108:+00090:000982.1730:03388
03389:-00050:-00206:-00031:000982.1730:03389
03390:-00066:+00142:-00098:000982.1730:03390
03391:+00007:-00067:+00070:000982.1730:03391
03392:-00021:+00004:+00018:000982.1730:03392
03393:-00080:+00042:-00108:000982.1730:03393
03394:+00062:+00011:+00052:000982.1730:03394
03395:-00085:-00125:-00018:000982.1730:03395
03396:-00065:+00193:-00045:000982.1730:03396
03397:-00050:+00066:-00030:000982.1730:03397
03398:+00007:+00029:+00066:000982.1730:03398
03399:-00048:+00022:-00003:000982.1730:03399
03400:+00028:+00084:+00002:000982.1730:03400
03401:-00074:+00164:-00091:000982.1730:03401
03402:-00049:+00057:-00026:000982.1730:03402
03403:+00070:+00007:+00006:000982.1730:03403
03404:+00060:+00077:-00009:000982.1730:03404
03405:-00053:-00022:-00033:000997.1517:03405
03406:+00121:+00083:+00043:000997.1517:03406
03407:-00010:-00132:-00053:000997.1517:03407
03408:-00099:+00059:-00010:000997.1517:03408
03409:+00131:-00076:-00018:000997.1517:03409
03410:+00056:+00034:-00015:000997.1517:03410
03411:-00037:-00050:-00028:000997.1517:03411
03412:+00064:+00076:+00003:000997.1517:03412
03413:-00029:+00011:-00011:000997.1517:03413
03414:+00058:+00040:+00022:000997.1517:03414
03415:+00059:+00182:+00027:000997.1517:03415
03416:-00035:+00184:-00033:000997.1517:03416
03417:-00001:+00000:-00019:000997.1517:03417
03418:+00188:+00276:+00024:000997.1517:03418
03419:-00072:+00020:-00097:000997.1517:03419
03420:-00090:-00183:+00024:000997.1517:03420
03421:+00004:+00207:-00041:000997.1517:03421
03422:+00114:-00060:+00040:000997.1517:03422
03423:-00028:+00044:-00037:000997.1517:03423
03424:+00092:+00175:+00048:000997.1517:03424
03425:-00084:+00307:-00017:001000.5485:03425
03426:+00064:+00086:+00057:001000.5485:03426
03427:+00098:+00337:-00130:001000.5485:03427
03428:-00084:+00062:+00063:001000.5485:03428
03429:-00098:+00052:-00133:001000.5485:03429
03430:+00141:+00147:-00004:001000.5485:03430
03431:-00114:+00427:-00061:001000.5485:03431
03432:+00033:-00095:+00117:001000.5485:03432
03433:+00014:+00202:-00105:001000.5485:03433
03434:-00093:-00152:+00005:001000.5485:03434
03435:+00046:+00005:-00008:001000.5485:03435
03436:+00038:-00139:-00158:001000.5485:03436
03437:-00264:-00032:-00033:001000.5485:03437
03438:+00145:-00365:+00212:001000.5485:03438
03439:+00101:+00091:-00093:001000.5485:03439
03440:-00205:-00012:+00046:001000.5485:03440
03441:+00147:+00070:+00123:001000.5485:03441
03442:+00212:-00332:-00089:001000.5485:03442
03443:-00196:+00394:-00153:001000.5485:03443
03444:+00163:-00039:+00141:001000.5485:03444
03445:+00039:+00175:+00006:001013.4639:03445
03446:-00168:+00148:-00140:001013.4639:03446
03447:+00249:+00275:+00080:001013.4639:03447
03448:+00046:-00109:-00048:001013.4639:03448
03449:-00116:+00392:-00187:001013.4639:03449
03450:+00103:-00074:-00017:001013.4639:03450
03451:+00016:+00069:-00047:001013.4639:03451
03452:-00125:+00030:-00168:001013.4639:03452
03453:+00048:+00032:+00179:001013.4639:03453
03454:+00063:-00219:+00013:001013.4639:03454
03455:-00146:+00316:-00099:001013.4639:03455
03456:+00068:-00139:+00132:001013.4639:03456
03457:+00017:+00138:+00004:001013.4639:03457
03458:-00091:+00019:-00156:001013.4639:03458
03459:+00071:+00199:+00039:001013.4639:03459
03460:-00155:-00221:-00034:001013.4639:03460
03461:-00231:+00339:+00078:001013.4639:03461
03462:+00205:-00179:+00044:001013.4639:03462
03463:-00112:+00085:-00020:001013.4639:03463
03464:-00135:-00010:-00057:001028.0468:03464
03465:+00202:+00120:+00015:001028.0468:03465
03466:-00168:+00164:-00112:001028.0468:03466
03467:-00057:+00076:+00034:001028.0468:03467
03468:+00106:+00014:-00005:001028.0468:03468
03469:-00053:+00082:-00004:001028.0468:03469
03470:+00064:-00082:+00046:001028.0468:03470
03471:-00028:-00226:-00036:001028.0468:03471
03472:-00174:+00053:-00106:001028.0468:03472
03473:+00117:-00095:+00150:001028.0468:03473
03474:-00095:+00016:+00002:001028.0468:03474
03475:-00186:+00016:-00037:001028.0468:03475
03476:+00189:-00029:+00127:001028.0468:03476
03477:+00225:-00197:-00005:001028.0468:03477
03478:-00154:+00261:-00077:001028.0468:03478
03479:+00122:-00051:+00037:001028.0468:03479
03480:+00071:+00186:+00011:001028.0468:03480
03481:-00086:+00019:-00063:001028.0468:03481
03482:+00168:+00192:+00135:001028.0468:03482
03483:+00066:-00144:+00006:001028.0468:03483
03484:-00106:+00152:-00127:001030.7138:03484
03485:+00195:+00058:+00108:001030.7138:03485
03486:+00093:+00014:+00060:001030.7138:03486
03487:-00126:+00136:-00142:001030.7138:03487
03488:+00013:+00127:+00039:001030.7138:03488
03489:+00084:-00149:+00090:001030.7138:03489
03490:-00088:+00112:-00078:001030.7138:03490
03491:+00084:-00031:+00089:001030.7138:03491
03492:+00018:-00049:+00001:001030.7138:03492
03493:-00070:+00013:-00099:001030.7138:03493
03494:+00127:+00097:+00062:001030.7138:03494
03495:-00082:-00102:+00045:001030.7138:03495
03496:-00176:+00071:-00083:001030.7138:03496
03497:+00158:-00001:+00131:001030.7138:03497
03498:-00063:+00009:+00049:001030.7138:03498
03499:-00054:+00062:-00054:001030.7138:03499
03500:+00114:+00104:-00044:001030.7138:03500
03501:-00090:-00038:-00008:001030.7138:03501
03502:-00042:+00082:-00084:001030.7138:03502
03503:+00154:+00080:+00089:001037.3435:03503
03504:-00032:+00108:-00070:001037.3435:03504
03505:-00024:+00094:-00016:001037.3435:03505
03506:+00066:-00097:-00017:001037.3435:03506
03507:-00061:+00149:-00054:001037.3435:03507
03508:+00077:+00002:-00004:001037.3435:03508
03509:-00045:+00064:-00018:001037.3435:03509
03510:-00155:+00032:-00058:001037.3435:03510
03511:+00173:+00111:-00053:001037.3435:03511
03512:-00013:+00031:+00083:001037.3435:03512
03513:-00134:-00041:-00144:001037.3435:03513
03514:+00115:+00068:+00054:001037.3435:03514
03515:+00104:+00034:-00088:001037.3435:03515
03516:-00073:+00093:-00006:001037.3435:03516
03517:+00047:-00083:-00021:001037.3435:03517
03518:-00078:-00069:-00039:001037.3435:03518
03519:-00002:-00028:+00066:001037.3435:03519
03520:+00071:+00053:+00013:001037.3435:03520
03521:-00084:+00036:+00062:001037.3435:03521
03522:+00023:+00048:-00023:001040.2563:03522
03523:+00156:-00088:-00003:001040.2563:03523
03524:-00060:+00008:-00054:001040.2563:03524
03525:+00011:+00040:+00056:001040.2563:03525
03526:+00111:-00004:-00021:001040.2563:03526
03527:-00078:+00001:-00028:001040.2563:03527
03528:+00042:+00173:+00016:001040.2563:03528
03529:+00037:-00047:-00035:001040.2563:03529
03530:-00123:+00046:-00085:001040.2563:03530
03531:+00108:-00049:+00030:001040.2563:03531
03532:+00081:+00052:-00001:001040.2563:03532
03533:-00156:-00023:-00062:001040.2563:03533
03534:+00033:-00064:+00032:001040.2563:03534
03535:+00053:+00105:-00011:001040.2563:03535
03536:-00101:+00007:-00019:001040.2563:03536
03537:+00042:+00141:+00055:001040.2563:03537
03538:-00010:+00094:-00009:001040.2563:03538
03539:+00018:+00145:-00012:001040.2563:03539
03540:+00044:+00012:-00020:001040.2563:03540
03541:-00040:+00193:-00018:001040.2563:03541
03542:+00001:+00195:-00075:001033.3110:03542
03543:+00053:+00061:+00039:001033.3110:03543
03544:-00101:+00146:-00080:001033.3110:03544
03545:-00157:+00010:+00165:001033.3110:03545
03546:+00080:-00237:-00056:001033.3110:03546
03547:+00004:+00044:+00040:001033.3110:03547
03548:-00042:-00095:+00129:001033.3110:03548
03549:-00011:-00135:+00066:001033.3110:03549
03550:-00003:+00006:-00107:001033.3110:03550
03551:+00157:+00209:+00047:001033.3110:03551
03552:-00212:-00052:-00062:001033.3110:03552
03553:-00142:-00174:+00219:001033.3110:03553
03554:+00181:+00128:+00094:001033.3110:03554
03555:-00067:+00005:-00052:001033.3110:03555
03556:-00128:+00125:+00121:001033.3110:03556
03557:+00114:+00057:-00019:001033.3110:03557
03558:-00099:+00274:-00125:001033.3110:03558
03559:+00028:+00011:+00055:001033.3110:03559
03560:+00110:+00085:+00019:001033.3110:03560
03561:-00113:+00114:-00193:001027.8802:03561
03562:+00011:+00121:+00041:001027.8802:03562
03563:+00081:-00224:+00004:001027.8802:03563
03564:-00296:+00026:-00156:001027.8802:03564
03565:+00040:-00143:+00206:001027.8802:03565
03566:+00052:-00028:+00016:001027.8802:03566
03567:-00137:-00070:-00078:001027.8802:03567
03568:+00119:+00085:+00150:001027.8802:03568
03569:+00216:-00157:-00133:001027.8802:03569
03570:-00219:+00396:-00236:001027.8802:03570
03571:+00091:-00131:+00042:001027.8802:03571
03572:+00090:+00292:+00108:001027.8802:03572
03573:-00144:-00021:-00138:001027.8802:03573
03574:+00182:+00120:+00147:001027.8802:03574
03575:+00047:-00327:-00107:001027.8802:03575
03576:-00111:+00308:+00001:001027.8802:03576
03577:+00092:+00063:-00136:001027.8802:03577
03578:-00041:+00132:-00045:001027.8802:03578
03579:-00109:+00090:-00056:001027.8802:03579
03580:+00137:-00128:+00115:001030.6534:03580
03581:-00082:-00096:-00188:001030.6534:03581
03582:-00083:-00126:+00131:001030.6534:03582
03583:+00145:+00051:+00028:001030.6534:03583
03584:-00012:-00063:+00054:001030.6534:03584
03585:-00052:+00069:-00070:001030.6534:03585
03586:+00192:+00176:+00125:001030.6534:03586
03587:-00134:+00257:-00105:001030.6534:03587
03588:-00158:-00285:+00080:001030.6534:03588
03589:+00105:+00187:-00136:001030.6534:03589
03590:-00108:-00078:+00078:001030.6534:03590
03591:-00109:+00181:+00073:001030.6534:03591
03592:+00193:-00064:+00042:001030.6534:03592
03593:-00102:+00298:-00152:001030.6534:03593
03594:-00006:+00021:+00145:001030.6534:03594
03595:+00067:+00121:-00039:001030.6534:03595
03596:-00089:+00009:-00045:001030.6534:03596
03597:-00018:+00054:-00072:001030.6534:03597
03598:+00059:-00185:+00061:001030.6534:03598
03599:-00113:+00149:-00130:001030.6534:03599
03600:-00018:-00013:-00033:001029.8015:03600
03601:+00139:-00013:+00117:001029.8015:03601
03602:+00015:-00046:-00172:001029.8015:03602
03603:-00130:+00046:-00003:001029.8015:03603
03604:+00102:-00066:+00126:001029.8015:03604
03605:+00058:+00159:-00085:001029.8015:03605
03606:-00048:+00002:-00072:001029.8015:03606
03607:+00077:-00006:+00060:001029.8015:03607
03608:-00031:+00057:-00006:001029.8015:03608
03609:+00036:+00169:-00035:001029.8015:03609
03610:+00073:+00003:+00056:001029.8015:03610
03611:-00126:+00023:-00072:001029.8015:03611
03612:+00081:+00068:+00036:001029.8015:03612
03613:+00146:-00012:+00056:001029.8015:03613
03614:-00140:-00020:-00095:001029.8015:03614
03615:-00149:+00098:-00061:001029.8015:03615
03616:+00179:-00021:+00188:001029.8015:03616
03617:-00081:+00060:+00014:001029.8015:03617
03618:-00145:+00038:-00026:001029.8015:03618
03619:+00078:+00033:+00037:001035.5780:03619
03620:-00057:-00055:-00087:001035.5780:03620
03621:-00069:+00146:+00055:001035.5780:03621
03622:+00071:-00010:+00000:001035.5780:03622
03623:-00124:+00074:-00065:001035.5780:03623
03624:-00052:+00028:-00019:001035.5780:03624
03625:+00079:-00008:+00041:001035.5780:03625
03626:-00080:+00216:-00088:001035.5780:03626
03627:+00019:+00044:+00035:001035.5780:03627
03628:+00137:-00059:-00049:001035.5780:03628
03629:-00066:+00087:-00057:001035.5780:03629
03630:-00047:+00061:+00021:001035.5780:03630
03631:+00060:-00083:-00036:001035.5780:03631
03632:-00050:+00121:-00074:001035.5780:03632
03633:+00078:-00037:+00084:001035.5780:03633
03634:+00094:+00087:-00034:001035.5780:03634
03635:-00109:+00071:-00066:001035.5780:03635
03636:+00041:+00064:+00055:001035.5780:03636
03637:+00043:-00024:-00030:001035.5780:03637
03638:-00110:+00143:-00030:001045.5378:03638
03639:+00185:-00020:+00033:001045.5378:03639
03640:+00088:+00072:-00038:001045.5378:03640
03641:-00055:+00029:-00013:001045.5378:03641
03642:+00080:-00020:+00026:001045.5378:03642
03643:-00016:-00011:-00051:001045.5378:03643
03644:-00065:+00022:+00036:001045.5378:03644
03645:+00044:+00048:+00017:001045.5378:03645
03646:+00066:+00073:+00049:001045.5378:03646
03647:-00004:+00047:-00040:001045.5378:03647
03648:+00000:+00039:-00053:001045.5378:03648
03649:-00093:+00105:+00031:001045.5378:03649
03650:+00120:-00057:+00069:001045.5378:03650
03651:+00099:+00107:-00089:001045.5378:03651
03652:-00027:-00003:+00021:001045.5378:03652
03653:+00007:+00026:+00002:001045.5378:03653
03654:+00030:-00056:-00010:001045.5378:03654
03655:-00067:+00037:-00024:001045.5378:03655
03656:+00019:+00017:-00074:001045.5378:03656
03657:-00032:+00142:+00006:001044.6781:03657
03658:+00002:-00005:-00024:001044.6781:03658
03659:+00028:+00104:-00050:001044.6781:03659
03660:+00026:+00101:+00009:001044.6781:03660
03661:-00047:-00024:+00007:001044.6781:03661
03662:+00047:+00140:-00063:001044.6781:03662
03663:-00025:-00073:-00020:001044.6781:03663
03664:-00081:+00060:-00009:001044.6781:03664
03665:+00055:-00008:+00037:001044.6781:03665
03666:+00008:+00041:-00008:001044.6781:03666
03667:-00116:-00139:-00097:001044.6781:03667
03668:+00051:+00008:+00076:001044.6781:03668
03669:+00010:+00151:-00010:001044.6781:03669
03670:+00070:+00008:+00033:001044.6781:03670
03671:-00004:+00153:+00024:001044.6781:03671
03672:+00110:-00280:-00040:001044.6781:03672
03673:-00093:+00302:-00140:001044.6781:03673
03674:+00033:-00212:+00057:001044.6781:03674
03675:+00051:+00201:+00056:001044.6781:03675
03676:-00008:-00088:-00036:001044.6781:03676
03677:+00105:+00238:+00110:001046.9870:03677
03678:+00073:-00420:+00008:001046.9870:03678
03679:+00001:+00306:-00117:001046.9870:03679
03680:+00021:+00206:-00069:001046.9870:03680
03681:+00000:-00010:+00008:001046.9870:03681
03682:-00054:+00142:-00134:001046.9870:03682
03683:+00114:+00164:+00031:001046.9870:03683
03684:-00114:-00028:-00043:001046.9870:03684
03685:+00065:-00298:+00149:001046.9870:03685
03686:+00027:+00163:-00056:001046.9870:03686
03687:+00038:-00060:+00107:001046.9870:03687
03688:+00082:+00077:+00080:001046.9870:03688
03689:+00056:+00120:-00002:001046.9870:03689
03690:-00079:+00482:-00059:001046.9870:03690
03691:+00068:-00107:+00121:001046.9870:03691
03692:+00034:+00337:-00153:001046.9870:03692
03693:-00011:+00141:-00080:001046.9870:03693
03694:-00001:+00060:+00151:001046.9870:03694
03695:-00049:-00227:-00084:001046.9870:03695
03696:-00001:+00167:-00055:001035.8579:03696
03697:+00030:-00239:+00148:001035.8579:03697
03698:+00002:-00083:+00025:001035.8579:03698
03699:-00017:+00079:-00176:001035.8579:03699
03700:+00045:+00113:+00108:001035.8579:03700
03701:-00080:-00249:-00016:001035.8579:03701
03702:-00041:+00344:+00056:001035.8579:03702
03703:-00002:-00064:-00020:001035.8579:03703
03704:-00025:-00124:+00088:001035.8579:03704
03705:-00024:+00067:-00141:001035.8579:03705
03706:+00025:+00105:+00055:001035.8579:03706
03707:-00079:-00007:-00037:001035.8579:03707
03708:-00002:+00203:-00125:001035.8579:03708
03709:-00003:-00037:-00026:001035.8579:03709
03710:-00076:+00027:-00033:001035.8579:03710
03711:-00044:+00070:-00079:001035.8579:03711
03712:+00082:+00061:+00043:001035.8579:03712
03713:-00001:-00122:-00144:001035.8579:03713
03714:-00047:+00119:-00043:001035.8579:03714
03715:+00034:+00030:+00014:001029.8500:03715
03716:+00033:+00019:+00020:001029.8500:03716
03717:-00085:-00032:-00154:001029.8500:03717
03718:-00101:+00074:+00018:001029.8500:03718
03719:+00069:-00030:+00204:001029.8500:03719
03720:+00076:+00062:-00062:001029.8500:03720
03721:-00081:+00037:-00018:001029.8500:03721
03722:-00086:+00006:+00037:001029.8500:03722
03723:+00037:-00003:+00034:001029.8500:03723
03724:+00047:+00004:-00098:001029.8500:03724
03725:+00009:+00080:-00023:001029.8500:03725
03726:-00081:+00000:-00104:001029.8500:03726
03727:-00031:+00058:-00052:001029.8500:03727
03728:+00039:-00093:+00101:001029.8500:03728
03729:-00054:+00214:-00155:001029.8500:03729
03730:-00065:+00056:+00080:001029.8500:03730
03731:+00182:-00046:+00023:001029.8500:03731
03732:+00008:+00101:-00069:001029.8500:03732
03733:-00052:+00073:+00014:001029.8500:03733
03734:+00041:-00044:+00001:001029.8500:03734
03735:-00096:+00078:+00004:001040.8391:03735
03736:+00020:-00007:+00081:001040.8391:03736
03737:+00088:-00039:+00013:001040.8391:03737
03738:-00069:+00018:-00051:001040.8391:03738
03739:+00095:+00025:+00069:001040.8391:03739
03740:+00082:-00045:-00087:001040.8391:03740
03741:-00128:+00181:-00063:001040.8391:03741
03742:+00148:-00040:-00010:001040.8391:03742
03743:+00098:-00009:-00007:001040.8391:03743
03744:-00115:+00040:-00065:001040.8391:03744
03745:-00023:-00009:+00031:001040.8391:03745
03746:+00013:-00026:-00064:001040.8391:03746
03747:-00014:-00033:+00057:001040.8391:03747
03748:+00097:+00062:+00035:001040.8391:03748
03749:-00043:+00025:-00020:001040.8391:03749
03750:-00017:+00133:+00058:001040.8391:03750
03751:+00101:+00011:-00003:001040.8391:03751
03752:-00075:+00304:-00099:001040.8391:03752
03753:+00123:-00056:+00050:001040.8391:03753
03754:+00099:+00043:-00015:001048.2312:03754
03755:-00117:-00007:-00080:001048.2312:03755
03756:-00082:+00059:+00050:001048.2312:03756
03757:+00054:-00058:-00012:001048.2312:03757
03758:-00017:-00013:+00038:001048.2312:03758
03759:+00049:-00111:-00089:001048.2312:03759
03760:-00019:+00088:+00045:001048.2312:03760
03761:+00032:+00013:-00013:001048.2312:03761
03762:+00053:+00007:+00002:001048.2312:03762
03763:-00108:+00108:-00026:001048.2312:03763
03764:-00062:-00081:+00066:001048.2312:03764
03765:+00048:+00138:-00075:001048.2312:03765
03766:+00068:-00031:+00047:001048.2312:03766
03767:+00022:+00090:-00022:001048.2312:03767
03768:-00046:+00002:-00051:001048.2312:03768
03769:+00020:+00145:+00042:001048.2312:03769
03770:+00036:-00134:+00029:001048.2312:03770
03771:-00062:+00119:-00036:001048.2312:03771
03772:+00014:+00023:-00025:001048.2312:03772
03773:-00037:+00020:+00000:001046.4774:03773
03774:-00038:+00024:-00076:001046.4774:03774
03775:-00021:-00005:+00039:001046.4774:03775
03776:-00037:-00029:+00019:001046.4774:03776
03777:+00080:+00042:+00065:001046.4774:03777
03778:+00093:+00032:+00002:001046.4774:03778
03779:-00025:+00041:-00006:001046.4774:03779
03780:+00021:+00155:-00031:001046.4774:03780
03781:-00014:-00048:-00001:001046.4774:03781
03782:-00007:+00165:-00082:001046.4774:03782
03783:+00019:-00020:-00003:001046.4774:03783
03784:-00027:+00009:-00017:001046.4774:03784
03785:-00022:+00041:-00098:001046.4774:03785
03786:-00004:+00077:+00022:001046.4774:03786
03787:-00027:+00026:-00004:001046.4774:03787
03788:+00036:-00012:+00044:001046.4774:03788
03789:+00052:+00006:+00000:001046.4774:03789
03790:-00021:+00088:-00037:001046.4774:03790
03791:+00094:+00029:-00033:001046.4774:03791
03792:-00017:+00049:-00036:001050.5671:03792
03793:-00118:+00206:-00115:001050.5671:03793
03794:+00055:-00083:+00072:001050.5671:03794
03795:+00111:+00088:-00008:001050.5671:03795
03796:-00078:+00032:-00045:001050.5671:03796
03797:+00019:+00047:+00003:001050.5671:03797
03798:-00075:-00076:-00020:001050.5671:03798
03799:+00054:+00052:+00093:001050.5671:03799
03800:+00174:-00097:+00027:001050.5671:03800
03801:-00029:+00076:-00061:001050.5671:03801
03802:-00154:+00095:-00033:001050.5671:03802
03803:+00185:+00159:+00029:001050.5671:03803
03804:-00156:+00044:-00043:001050.5671:03804
03805:-00123:+00295:+00150:001050.5671:03805
03806:+00107:-00036:+00023:001050.5671:03806
03807:-00085:-00002:-00014:001050.5671:03807
03808:-00058:+00056:-00105:001050.5671:03808
03809:+00127:-00103:+00051:001050.5671:03809
03810:-00108:+00192:-00055:001050.5671:03810
03811:+00044:+00016:+00096:001051.8039:03811
03812:+00045:+00104:-00022:001051.8039:03812
03813:-00030:-00089:-00095:001051.8039:03813
03814:+00014:+00215:-00048:001051.8039:03814
03815:+00027:-00204:+00048:001051.8039:03815
03816:-00075:+00121:-00073:001051.8039:03816
03817:+00051:-00023:+00092:001051.8039:03817
03818:-00001:+00009:+00047:001051.8039:03818
03819:-00050:-00020:-00067:001051.8039:03819
03820:+00017:+00083:+00005:001051.8039:03820
03821:+00052:+00037:-00014:001051.8039:03821
03822:-00023:+00159:-00062:001051.8039:03822
03823:+00114:-00014:+00005:001051.8039:03823
03824:+00040:+00093:+00062:001051.8039:03824
03825:-00039:-00097:-00043:001051.8039:03825
03826:-00042:-00062:+00005:001051.8039:03826
03827:+00035:+00082:+00022:001051.8039:03827
03828:+00109:-00031:+00076:001051.8039:03828
03829:+00083:+00106:-00080:001051.8039:03829
03830:-00087:+00033:-00032:001051.8190:03830
03831:-00003:+00196:-00035:001051.8190:03831
03832:+00052:-00119:+00049:001051.8190:03832
03833:-00036:+00134:-00079:001051.8190:03833
03834:+00090:-00013:+00045:001051.8190:03834
03835:+00057:+00008:-00053:001051.8190:03835
03836:+00001:+00001:-00011:001051.8190:03836
03837:-00054:+00049:+00003:001051.8190:03837
03838:+00009:-00022:+00067:001051.8190:03838
03839:-00004:+00106:+00028:001051.8190:03839
03840:+00082:-00008:+00050:001051.8190:03840
03841:-00041:+00028:+00001:001051.8190:03841
03842:-00052:-00016:-00082:001051.8190:03842
03843:+00034:+00164:+00102:001051.8190:03843
03844:+00036:-00010:+00072:001051.8190:03844
03845:+00009:+00078:-00045:001051.8190:03845
03846:+00082:+00003:-00024:001051.8190:03846
03847:+00014:-00027:-00023:001051.8190:03847
03848:-00037:+00128:-00022:001051.8190:03848
03849:+00070:+00027:+00072:001055.0031:03849
03850:-00011:+00108:+00005:001055.0031:03850
03851:-00015:+00158:-00003:001055.0031:03851
03852:-00026:+00001:+00004:001055.0031:03852
03853:-00030:-00010:-00074:001055.0031:03853
03854:-00045:+00105:+00042:001055.0031:03854
03855:-00049:-00074:+00075:001055.0031:03855
03856:-00111:+00100:-00078:001055.0031:03856
03857:+00047:+00102:+00061:001055.0031:03857
03858:-00018:-00053:-00015:001055.0031:03858
03859:-00045:+00053:-00047:001055.0031:03859
03860:-00040:-00023:-00109:001055.0031:03860
03861:+00016:+00088:-00054:001055.0031:03861
03862:+00050:+00040:-00002:001055.0031:03862
03863:+00085:+00005:+00040:001055.0031:03863
03864:-00042:-00001:-00189:001055.0031:03864
03865:-00082:+00102:-00121:001055.0031:03865
03866:+00102:-00045:+00156:001055.0031:03866
03867:+00031:+00098:-00036:001055.0031:03867
03868:+00040:+00107:+00091:001058.1207:03868
03869:-00029:-00024:-00036:001058.1207:03869
03870:-00085:-00001:-00049:001058.1207:03870
03871:-00056:+00112:-00050:001058.1207:03871
03872:-00025:-00036:+00037:001058.1207:03872
03873:-00027:+00067:-00056:001058.1207:03873
03874:+00038:+00023:+00072:001058.1207:03874
03875:-00040:+00038:-00111:001058.1207:03875
03876:-00097:+00025:-00077:001058.1207:03876
03877:+00069:-00009:+00040:001058.1207:03877
03878:+00095:+00103:-00015:001058.1207:03878
03879:-00005:+00040:+00044:001058.1207:03879
03880:+00113:+00036:+00036:001058.1207:03880
03881:+00046:-00036:-00166:001058.1207:03881
03882:-00028:+00246:-00098:001058.1207:03882
03883:+00012:-00195:+00072:001058.1207:03883
03884:-00014:+00189:-00114:001058.1207:03884
03885:+00053:-00001:+00070:001058.1207:03885
03886:-00095:+00027:-00018:001058.1207:03886
03887:-00065:+00093:-00041:001056.3206:03887
03888:-00013:+00063:-00005:001056.3206:03888
03889:-00005:-00049:-00053:001056.3206:03889
03890:-00031:+00089:-00158:001056.3206:03890
03891:+00096:+00011:+00096:001056.3206:03891
03892:+00057:+00009:-00081:001056.3206:03892
03893:-00052:+00050:+00011:001056.3206:03893
03894:-00087:-00031:-00008:001056.3206:03894
03895:+00077:+00112:-00072:001056.3206:03895
03896:-00001:-00031:-00069:001056.3206:03896
03897:-00133:+00076:+00051:001056.3206:03897
03898:-00056:+00033:-00098:001056.3206:03898
03899:-00075:+00051:+00108:001056.3206:03899
03900:-00058:-00067:-00089:001056.3206:03900
03901:-00117:+00128:-00154:001056.3206:03901
03902:-00144:-00134:+00050:001056.3206:03902
03903:-00124:+00089:-00173:001056.3206:03903
03904:-00004:-00033:+00133:001056.3206:03904
03905:-00069:-00074:-00011:001056.3206:03905
03906:-00039:+00086:+00033:001059.5186:03906
03907:+00060:+00041:+00032:001059.5186:03907
03908:+00067:-00048:-00033:001059.5186:03908
03909:+00091:+00132:-00048:001059.5186:03909
03910:+00113:-00055:-00005:001059.5186:03910
03911:+00055:-00009:-00036:001059.5186:03911
03912:+00270:+00019:+00160:001059.5186:03912
03913:+00204:+00004:-00011:001059.5186:03913
03914:+00030:+00201:+00060:001059.5186:03914
03915:+00175:-00018:-00217:001059.5186:03915
03916:+00004:+00205:+00172:001059.5186:03916
03917:-00106:-00082:+00027:001059.5186:03917
03918:-00091:+00169:+00127:001059.5186:03918
03919:-00046:-00103:-00181:001059.5186:03919
03920:-00140:+00158:-00148:001059.5186:03920
03921:-00199:+00002:-00049:001059.5186:03921
03922:-00199:-00038:-00160:001059.5186:03922
03923:+00175:+00033:+00154:001059.5186:03923
03924:+00305:+00002:-00091:001061.8084:03924
03925:+00302:+00099:+00087:001061.8084:03925
03926:+00073:-00033:-00035:001061.8084:03926
03927:-00045:+00111:+00010:001061.8084:03927
03928:+00146:-00120:-00143:001061.8084:03928
03929:+00311:+00207:+00110:001061.8084:03929
03930:+00132:+00060:+00178:001061.8084:03930
03931:-00096:+00110:-00049:001061.8084:03931
03932:-00004:+00125:-00215:001061.8084:03932
03933:-00102:+00041:-00172:001061.8084:03933
03934:-00221:+00089:+00021:001061.8084:03934
03935:-00131:-00073:+00016:001061.8084:03935
03936:-00021:-00094:-00102:001061.8084:03936
03937:-00058:+00005:-00124:001061.8084:03937
03938:-00016:-00039:+00106:001061.8084:03938
03939:-00010:-00067:-00077:001061.8084:03939
03940:-00032:+00129:-00028:001061.8084:03940
03941:+00121:+00031:-00005:001061.8084:03941
03942:+00121:+00132:+00034:001061.8084:03942
03943:+00110:+00137:-00095:001059.9709:03943
03944:+00044:+00094:-00055:001059.9709:03944
03945:-00037:+00089:-00044:001059.9709:03945
03946:+00013:+00117:+00185:001059.9709:03946
03947:+00012:-00073:-00031:001059.9709:03947
03948:-00102:+00056:+00047:001059.9709:03948
03949:-00088:-00104:+00034:001059.9709:03949
03950:-00171:-00110:-00035:001059.9709:03950
03951:-00301:+00133:+00126:001059.9709:03951
03952:+00081:-00060:+00039:001059.9709:03952
03953:+00149:+00100:-00006:001059.9709:03953
03954:-00052:-00036:-00160:001059.9709:03954
03955:-00219:+00246:-00079:001059.9709:03955
03956:-00041:-00055:+00116:001059.9709:03956
03957:+00047:+00112:-00044:001059.9709:03957
03958:+00210:+00144:+00155:001059.9709:03958
03959:+00155:+00093:-00114:001059.9709:03959
03960:-00307:-00019:-00156:001059.9709:03960
03961:-00107:-00052:-00059:001059.9709:03961
03962:-00109:+00129:+00003:001059.5200:03962
03963:-00045:-00015:+00028:001059.5200:03963
03964:+00106:+00074:-00053:001059.5200:03964
03965:-00092:-00046:-00088:001059.5200:03965
03966:+00039:+00219:-00001:001059.5200:03966
03967:+00197:+00125:+00039:001059.5200:03967
03968:-00108:+00049:-00145:001059.5200:03968
03969:+00007:+00105:+00051:001059.5200:03969
03970:+00225:+00091:+00023:001059.5200:03970
03971:+00005:+00028:-00119:001059.5200:03971
03972:+00198:+00083:+00007:001059.5200:03972
03973:+00143:-00080:-00123:001059.5200:03973
03974:-00266:+00077:+00036:001059.5200:03974
03975:+00188:+00052:+00047:001059.5200:03975
03976:+00171:+00078:+00043:001059.5200:03976
03977:-00049:+00121:+00058:001059.5200:03977
03978:+00134:-00127:+00089:001059.5200:03978
03979:+00086:+00036:-00165:001059.5200:03979
03980:+00064:+00065:+00011:001059.5200:03980
03981:+00166:-00026:+00019:001034.9239:03981
03982:+00019:-00022:-00039:001034.9239:03982
03983:+00136:+00130:+00119:001034.9239:03983
03984:+00185:+00009:-00083:001034.9239:03984
03985:-00063:+00055:-00037:001034.9239:03985
03986:+00125:-00015:-00007:001034.9239:03986
03987:+00080:+00000:+00033:001034.9239:03987
03988:-00045:-00023:-00070:001034.9239:03988
03989:+00027:+00111:+00046:001034.9239:03989
03990:+00052:-00169:+00007:001034.9239:03990
03991:-00007:-00027:+00063:001034.9239:03991
03992:+00051:+00106:-00034:001034.9239:03992
03993:+00028:+00017:+00055:001034.9239:03993
03994:+00004:-00008:-00159:001034.9239:03994
03995:+00023:+00029:+00095:001034.9239:03995
03996:+00025:-00131:-00005:001034.9239:03996
03997:-00052:+00035:+00053:001034.9239:03997
03998:-00029:+00039:-00014:001034.9239:03998
03999:+00155:+00016:+00077:001034.9239:03999
04000:+00046:+00035:-00221:001034.9239:04000
04001:-00108:-00026:+00036:001034.9239:04001
04002:+00086:-00204:-00056:000980.6231:04002
04003:-00029:+00117:-00011:000980.6231:04003
04004:-00057:+00021:-00064:000980.6231:04004
04005:+00045:-00015:+00009:000980.6231:04005
04006:-00027:+00021:+00026:000980.6231:04006
04007:-00051:-00006:+00018:000980.6231:04007
04008:+00147:-00215:-00092:000980.6231:04008
04009:-00072:+00096:-00029:000980.6231:04009
04010:-00121:-00083:+00031:000980.6231:04010
04011:+00041:+00156:+00088:000980.6231:04011
04012:+00079:+00012:+00096:000980.6231:04012
04013:-00086:+00004:-00060:000980.6231:04013
04014:+00054:+00113:+00071:000980.6231:04014
04015:-00081:+00105:-00049:000980.6231:04015
04016:-00088:+00209:-00037:000980.6231:04016
04017:+00013:-00011:-00054:000980.6231:04017
04018:-00078:+00141:-00006:000980.6231:04018
04019:-00118:+00020:+00064:000980.6231:04019
04020:+00094:+00097:+00068:000980.6231:04020
04021:-00159:+00098:+00014:000980.6231:04021
04022:-00174:+00075:-00021:000972.9194:04022
04023:+00002:+00172:-00142:000972.9194:04023
04024:+00023:+00088:+00034:000972.9194:04024
04025:-00129:+00011:-00128:000972.9194:04025
04026:+00026:+00136:+00080:000972.9194:04026
04027:-00038:+00146:+00005:000972.9194:04027
04028:-00063:+00046:+00020:000972.9194:04028
04029:-00025:+00137:-00062:000972.9194:04029
04030:-00020:-00071:+00064:000972.9194:04030
04031:-00080:+00010:-00121:000972.9194:04031
04032:+00011:+00181:+00065:000972.9194:04032
04033:-00070:-00214:-00099:000972.9194:04033
04034:-00062:+00031:-00081:000972.9194:04034
04035:-00068:+00200:-00112:000972.9194:04035
04036:+00020:-00049:+00079:000972.9194:04036
04037:-00010:+00131:-00127:000972.9194:04037
04038:+00032:+00060:+00031:000972.9194:04038
04039:-00088:-00012:-00027:000972.9194:04039
04040:+00020:-00106:+00074:000972.9194:04040
04041:-00033:+00024:-00022:000972.9194:04041
04042:+00047:-00058:+00055:000991.5734:04042
04043:+00018:-00007:-00101:000991.5734:04043
04044:+00008:+00137:+00015:000991.5734:04044
04045:-00073:-00156:-00075:000991.5734:04045
04046:-00053:-00044:+00107:000991.5734:04046
04047:+00096:-00066:-00003:000991.5734:04047
04048:+00052:+00011:+00022:000991.5734:04048
04049:-00083:+00067:-00067:000991.5734:04049
04050:+00119:+00153:+00044:000991.5734:04050
04051:+00016:+00165:-00103:000991.5734:04051
04052:+00005:+00244:-00077:000991.5734:04052
04053:-00032:+00119:-00050:000991.5734:04053
04054:+00047:-00036:+00057:000991.5734:04054
04055:+00046:+00058:-00088:000991.5734:04055
04056:+00056:+00119:+00027:000991.5734:04056
04057:-00118:-00287:-00115:000991.5734:04057
04058:-00009:-00002:+00085:000991.5734:04058
04059:+00095:+00275:-00079:000991.5734:04059
04060:+00014:-00118:+00073:000991.5734:04060
04061:-00170:+00139:-00089:000991.5734:04061
04062:+00026:-00333:+00053:001007.9824:04062
04063:-00022:+00055:-00062:001007.9824:04063
04064:-00008:-00301:+00157:001007.9824:04064
04065:+00015:+00108:+00041:001007.9824:04065
04066:+00018:-00077:+00044:001007.9824:04066
04067:+00000:+00057:+00022:001007.9824:04067
04068:+00145:+00182:+00043:001007.9824:04068
04069:-00096:+00249:-00070:001007.9824:04069
04070:+00021:-00215:+00153:001007.9824:04070
04071:+00022:+00225:-00106:001007.9824:04071
04072:-00003:+00043:+00043:001007.9824:04072
04073:+00012:+00049:+00053:001007.9824:04073
04074:+00011:-00043:-00090:001007.9824:04074
04075:-00045:+00201:-00150:001007.9824:04075
04076:+00036:+00002:+00009:001007.9824:04076
04077:+00058:+00063:-00026:001007.9824:04077
04078:-00032:+00082:-00069:001007.9824:04078
04079:-00019:-00036:-00002:001007.9824:04079
04080:+00035:-00101:-00029:001007.9824:04080
04081:-00009:+00164:-00076:001007.9824:04081
04082:+00003:-00019:+00032:001024.4946:04082
04083:-00053:+00065:+00052:001024.4946:04083
04084:+00007:+00014:-00074:001024.4946:04084
04085:+00036:+00135:+00006:001024.4946:04085
04086:-00037:-00087:+00042:001024.4946:04086
04087:-00043:+00116:-00101:001024.4946:04087
04088:+00032:+00060:+00057:001024.4946:04088
04089:+00012:-00067:-00046:001024.4946:04089
04090:-00022:+00120:-00033:001024.4946:04090
04091:+00054:+00236:-00068:001024.4946:04091
04092:-00006:-00088:-00020:001024.4946:04092
04093:-00094:+00311:-00151:001024.4946:04093
04094:+00116:+00029:-00051:001024.4946:04094
04095:-00016:+00066:+00014:001024.4946:04095
04096:-00047:-00016:-00042:001024.4946:04096
04097:+00023:+00092:-00053:001024.4946:04097
04098:-00039:-00192:+00063:001024.4946:04098
04099:-00007:+00020:-00053:001024.4946:04099
04100:+00044:+00036:+00038:001024.4946:04100
04101:-00027:-00001:-00012:001027.2258:04101
04102:-00022:+00026:-00031:001027.2258:04102
04103:+00094:+00182:+00078:001027.2258:04103
04104:-00013:+00016:-00029:001027.2258:04104
04105:+00021:+00008:+00093:001027.2258:04105
04106:+00141:+00016:+00018:001027.2258:04106
04107:-00022:+00056:-00018:001027.2258:04107
04108:-00029:+00123:+00032:001027.2258:04108
04109:+00002:-00129:-00015:001027.2258:04109
04110:+00002:+00071:-00065:001027.2258:04110
04111:+00027:-00030:-00041:001027.2258:04111
04112:-00039:-00019:+00144:001027.2258:04112
04113:-00033:+00033:-00025:001027.2258:04113
04114:+00075:+00058:-00072:001027.2258:04114
04115:-00070:-00070:+00036:001027.2258:04115
04116:-00031:+00060:-00033:001027.2258:04116
04117:-00001:+00166:-00021:001027.2258:04117
04118:+00073:+00153:+00004:001027.2258:04118
04119:+00027:+00030:-00007:001027.2258:04119
04120:-00047:+00080:-00030:001027.2258:04120
04121:+00068:+00144:+00045:001027.3135:04121
04122:+00105:-00141:-00014:001027.3135:04122
04123:+00084:-00071:-00078:001027.3135:04123
04124:-00008:+00255:-00085:001027.3135:04124
04125:-00019:-00130:-00002:001027.3135:04125
04126:+00010:+00066:-00128:001027.3135:04126
04127:-00108:+00086:+00025:001027.3135:04127
04128:+00036:+00025:-00003:001027.3135:04128
04129:+00019:-00133:+00065:001027.3135:04129
04130:-00037:+00034:-00104:001027.3135:04130
04131:+00110:-00023:+00029:001027.3135:04131
04132:-00070:-00101:-00042:001027.3135:04132
04133:-00011:+00143:-00039:001027.3135:04133
04134:+00113:+00008:-00013:001027.3135:04134
04135:+00007:-00043:+00057:001027.3135:04135
04136:-00006:+00085:-00046:001027.3135:04136
04137:+00174:+00043:+00122:001027.3135:04137
04138:+00061:-00111:-00058:001027.3135:04138
04139:-00048:+00285:-00005:001027.3135:04139
04140:+00095:-00045:-00122:001027.0029:04140
04141:-00063:+00225:+00085:001027.0029:04141
04142:-00047:-00020:-00079:001027.0029:04142
04143:+00104:+00039:+00093:001027.0029:04143
04144:-00087:-00198:+00001:001027.0029:04144
04145:+00102:-00020:+00086:001027.0029:04145
04146:+00112:+00183:-00095:001027.0029:04146
04147:-00025:+00022:+00034:001027.0029:04147
04148:+00035:+00031:+00003:001027.0029:04148
04149:+00178:+00234:+00000:001027.0029:04149
04150:-00162:-00030:-00112:001027.0029:04150
04151:+00163:-00226:+00233:001027.0029:04151
04152:+00087:+00038:-00147:001027.0029:04152
04153:-00062:-00060:+00096:001027.0029:04153
04154:-00041:+00357:+00008:001027.0029:04154
04155:+00179:+00228:+00142:001027.0029:04155
04156:-00149:+00419:-00165:001027.0029:04156
04157:+00046:-00306:+00094:001027.0029:04157
04158:-00046:+00247:-00170:001027.0029:04158
04159:+00006:-00101:-00033:001027.0029:04159
04160:+00033:+00104:+00076:001030.6235:04160
04161:+00034:-00386:+00031:001030.6235:04161
04162:-00031:+00366:-00037:001030.6235:04162
04163:+00163:-00177:+00168:001030.6235:04163
04164:-00087:+00025:-00076:001030.6235:04164
04165:-00175:+00092:-00070:001030.6235:04165
04166:+00190:+00232:+00098:001030.6235:04166
04167:-00189:-00113:-00025:001030.6235:04167
04168:-00161:+00461:+00146:001030.6235:04168
04169:+00162:-00090:+00061:001030.6235:04169
04170:-00136:+00077:-00010:001030.6235:04170
04171:-00141:+00025:-00101:001030.6235:04171
04172:+00197:+00132:+00091:001030.6235:04172
04173:-00089:+00257:-00167:001030.6235:04173
04174:-00059:+00158:+00067:001030.6235:04174
04175:+00095:+00110:-00065:001030.6235:04175
04176:-00118:+00035:-00059:001030.6235:04176
04177:+00002:+00079:-00069:001030.6235:04177
04178:+00024:-00360:-00021:001030.6235:04178
04179:-00278:-00009:-00113:001028.9594:04179
04180:+00167:-00237:+00168:001028.9594:04180
04181:+00200:+00108:-00042:001028.9594:04181
04182:-00189:-00054:+00034:001028.9594:04182
04183:+00150:+00215:+00026:001028.9594:04183
04184:+00231:-00408:-00084:001028.9594:04184
04185:-00258:+00519:-00198:001028.9594:04185
04186:+00232:-00082:+00102:001028.9594:04186
04187:+00057:+00263:+00054:001028.9594:04187
04188:-00155:+00029:-00119:001028.9594:04188
04189:+00236:+00207:+00087:001028.9594:04189
04190:+00017:-00371:-00048:001028.9594:04190
04191:-00086:+00137:-00129:001028.9594:04191
04192:+00109:+00064:-00059:001028.9594:04192
04193:-00054:-00149:+00048:001028.9594:04193
04194:+00009:+00077:-00104:001028.9594:04194
04195:+00231:+00036:+00017:001028.9594:04195
04196:-00180:-00288:-00064:001028.9594:04196
04197:-00045:-00105:+00118:001028.9594:04197
04198:+00197:-00029:+00019:001028.9594:04198
04199:-00113:-00065:+00051:001030.3957:04199
04200:-00144:+00044:+00016:001030.3957:04200
04201:+00176:+00084:+00084:001030.3957:04201
04202:-00208:+00070:-00100:001030.3957:04202
04203:-00064:+00176:+00111:001030.3957:04203
04204:+00149:-00036:+00033:001030.3957:04204
04205:-00211:+00055:-00013:001030.3957:04205
04206:-00079:+00024:+00054:001030.3957:04206
04207:+00195:+00139:+00013:001030.3957:04207
04208:-00177:+00230:-00165:001030.3957:04208
04209:-00051:+00117:+00053:001030.3957:04209
04210:+00058:+00108:-00019:001030.3957:04210
04211:-00131:+00035:-00025:001030.3957:04211
04212:+00013:+00011:-00053:001030.3957:04212
04213:-00019:-00116:-00031:001030.3957:04213
04214:-00206:+00045:-00019:001030.3957:04214
04215:+00083:-00044:+00014:001030.3957:04215
04216:-00029:+00075:-00077:001030.3957:04216
04217:-00145:+00037:+00019:001030.3957:04217
04218:+00062:+00096:+00056:001025.4958:04218
04219:+00114:-00107:+00060:001025.4958:04219
04220:-00091:+00168:-00117:001025.4958:04220
04221:+00077:-00023:+00081:001025.4958:04221
04222:+00084:+00005:-00019:001025.4958:04222
04223:-00069:+00069:-00090:001025.4958:04223
04224:+00074:+00169:+00058:001025.4958:04224
04225:+00022:-00140:-00036:001025.4958:04225
04226:-00099:+00050:-00055:001025.4958:04226
04227:+00044:+00139:-00027:001025.4958:04227
04228:-00034:+00006:+00037:001025.4958:04228
04229:-00103:+00084:-00031:001025.4958:04229
04230:+00071:+00231:-00076:001025.4958:04230
04231:+00095:-00047:+00174:001025.4958:04231
04232:-00082:-00094:-00031:001025.4958:04232
04233:-00133:+00027:-00013:001025.4958:04233
04234:-00033:-00147:-00004:001025.4958:04234
04235:+00163:+00169:-00009:001025.4958:04235
04236:+00148:+00123:+00220:001025.4958:04236
04237:-00260:-00070:-00114:001026.3908:04237
04238:-00201:+00020:+00032:001026.3908:04238
04239:+00176:+00041:+00016:001026.3908:04239
04240:-00093:+00004:+00068:001026.3908:04240
04241:-00164:+00110:-00123:001026.3908:04241
04242:+00085:+00112:+00025:001026.3908:04242
04243:-00067:+00003:-00109:001026.3908:04243
04244:-00118:+00077:-00032:001026.3908:04244
04245:+00158:+00022:+00011:001026.3908:04245
04246:+00049:+00014:-00058:001026.3908:04246
04247:-00067:+00139:-00061:001026.3908:04247
04248:+00091:-00116:+00076:001026.3908:04248
04249:-00042:+00009:-00086:001026.3908:04249
04250:+00026:+00062:+00030:001026.3908:04250
04251:+00014:+00074:+00010:001026.3908:04251
04252:-00153:+00085:-00033:001026.3908:04252
04253:+00070:+00089:-00033:001026.3908:04253
04254:-00053:-00002:-00001:001026.3908:04254
04255:-00153:+00040:-00052:001026.3908:04255
04256:+00099:+00021:-00004:001026.3908:04256
04257:+00039:+00054:-00061:001034.7198:04257
04258:-00081:+00055:-00033:001034.7198:04258
04259:+00044:+00001:+00006:001034.7198:04259
04260:+00014:+00119:-00071:001034.7198:04260
04261:-00036:+00163:-00036:001034.7198:04261
04262:+00142:-00097:+00108:001034.7198:04262
04263:+00060:+00084:-00003:001034.7198:04263
04264:-00026:+00140:-00024:001034.7198:04264
04265:-00079:-00057:+00033:001034.7198:04265
04266:+00136:+00243:+00110:001034.7198:04266
04267:-00065:+00242:-00112:001034.7198:04267
04268:-00125:-00012:+00103:001034.7198:04268
04269:+00016:+00174:-00065:001034.7198:04269
04270:+00152:+00153:-00019:001034.7198:04270
04271:-00099:-00213:-00043:001034.7198:04271
04272:-00013:-00141:+00078:001034.7198:04272
04273:+00116:+00100:-00100:001034.7198:04273
04274:+00040:-00207:-00001:001034.7198:04274
04275:-00049:-00055:-00027:001034.7198:04275
04276:+00174:-00258:-00021:001034.9909:04276
04277:-00122:-00007:-00171:001034.9909:04277
04278:+00089:-00216:+00210:001034.9909:04278
04279:+00234:+00213:-00025:001034.9909:04279
04280:-00136:-00043:-00078:001034.9909:04280
04281:+00222:+00150:+00125:001034.9909:04281
04282:+00257:-00224:+00065:001034.9909:04282
04283:-00207:+00418:-00250:001034.9909:04283
04284:-00006:+00069:+00079:001034.9909:04284
04285:+00154:+00035:-00032:001034.9909:04285
04286:-00189:+00150:-00249:001034.9909:04286
04287:-00035:+00011:+00213:001034.9909:04287
04288:+00076:-00307:+00007:001034.9909:04288
04289:-00091:+00353:-00097:001034.9909:04289
04290:+00045:-00371:+00204:001034.9909:04290
04291:+00028:+00024:+00104:001034.9909:04291
04292:-00059:+00112:-00264:001034.9909:04292
04293:+00080:+00187:+00039:001034.9909:04293
04294:-00129:-00221:-00065:001034.9909:04294
04295:-00170:+00403:+00118:001034.9909:04295
04296:+00066:-00116:-00067:001026.4110:04296
04297:+00019:-00196:+00102:001026.4110:04297
04298:-00116:+00044:-00086:001026.4110:04298
04299:+00162:+00094:+00148:001026.4110:04299
04300:-00093:-00019:-00093:001026.4110:04300
04301:-00109:+00390:-00142:001026.4110:04301
04302:+00127:+00057:-00071:001026.4110:04302
04303:+00135:-00121:+00061:001026.4110:04303
04304:-00156:+00076:-00194:001026.4110:04304
04305:+00070:+00043:+00121:001026.4110:04305
04306:+00054:-00187:-00108:001026.4110:04306
04307:-00041:+00066:+00001:001026.4110:04307
04308:+00044:+00098:+00037:001026.4110:04308
04309:+00043:+00014:+00028:001026.4110:04309
04310:-00043:+00049:-00061:001026.4110:04310
04311:+00100:+00032:-00008:001026.4110:04311
04312:+00002:-00048:+00039:001026.4110:04312
04313:-00084:+00056:+00025:001026.4110:04313
04314:+00057:-00042:+00002:001026.4110:04314
04315:+00009:+00034:+00080:001030.3774:04315
04316:-00099:+00072:-00094:001030.3774:04316
04317:+00025:+00141:-00033:001030.3774:04317
04318:-00033:+00007:-00050:001030.3774:04318
04319:-00081:+00045:-00083:001030.3774:04319
04320:+00028:+00068:-00050:001030.3774:04320
04321:-00067:+00017:+00048:001030.3774:04321
04322:-00112:-00007:-00014:001030.3774:04322
04323:+00114:-00098:-00011:001030.3774:04323
04324:-00039:+00150:-00081:001030.3774:04324
04325:-00105:+00011:+00047:001030.3774:04325
04326:+00042:+00113:+00002:001030.3774:04326
04327:-00012:-00038:-00029:001030.3774:04327
04328:-00009:+00091:+00005:001030.3774:04328
04329:+00033:-00023:+00079:001030.3774:04329
04330:-00030:-00053:+00018:001030.3774:04330
04331:+00035:+00035:-00042:001030.3774:04331
04332:+00010:-00016:+00050:001030.3774:04332
04333:-00068:-00013:-00003:001030.3774:04333
04334:+00071:+00148:-00016:001041.9426:04334
04335:+00035:+00085:-00095:001041.9426:04335
04336:-00077:+00080:+00008:001041.9426:04336
04337:+00068:+00033:+00030:001041.9426:04337
04338:+00055:+00006:-00052:001041.9426:04338
04339:-00107:-00054:-00042:001041.9426:04339
04340:+00084:-00019:+00077:001041.9426:04340
04341:+00026:-00037:-00080:001041.9426:04341
04342:-00075:+00061:-00077:001041.9426:04342
04343:+00063:+00027:+00067:001041.9426:04343
04344:+00012:+00027:+00029:001041.9426:04344
04345:-00084:+00136:-00039:001041.9426:04345
04346:+00049:-00047:+00193:001041.9426:04346
04347:+00036:-00005:-00104:001041.9426:04347
04348:-00108:+00065:-00091:001041.9426:04348
04349:+00010:+00040:+00055:001041.9426:04349
04350:-00033:-00034:-00047:001041.9426:04350
04351:-00012:+00131:+00036:001041.9426:04351
04352:+00114:-00075:-00053:001041.9426:04352
04353:-00120:+00084:-00060:001041.9989:04353
04354:+00084:+00041:-00049:001041.9989:04354
04355:+00162:+00077:+00024:001041.9989:04355
04356:-00194:-00080:-00124:001041.9989:04356
04357:-00124:+00033:+00032:001041.9989:04357
04358:+00156:-00049:+00031:001041.9989:04358
04359:-00119:+00066:+00014:001041.9989:04359
04360:-00012:+00064:-00035:001041.9989:04360
04361:+00035:-00038:+00064:001041.9989:04361
04362:-00058:+00255:-00046:001041.9989:04362
04363:+00075:-00051:+00066:001041.9989:04363
04364:-00098:+00119:-00101:001041.9989:04364
04365:-00156:+00038:-00007:001041.9989:04365
04366:+00135:+00005:+00010:001041.9989:04366
04367:-00055:-00005:-00017:001041.9989:04367
04368:-00085:+00095:-00032:001041.9989:04368
04369:+00061:-00029:+00036:001041.9989:04369
04370:-00038:-00020:+00023:001041.9989:04370
04371:-00021:+00077:-00019:001041.9989:04371
04372:+00042:-00007:+00008:001041.9989:04372
04373:-00016:+00046:+00021:001043.4249:04373
04374:+00012:+00075:-00071:001043.4249:04374
04375:-00031:+00084:-00053:001043.4249:04375
04376:-00061:+00033:-00083:001043.4249:04376
04377:+00078:+00094:+00024:001043.4249:04377
04378:-00103:+00069:-00093:001043.4249:04378
04379:-00095:+00115:+00063:001043.4249:04379
04380:+00052:-00143:+00038:001043.4249:04380
04381:+00003:+00090:-00048:001043.4249:04381
04382:-00083:-00031:+00037:001043.4249:04382
04383:+00065:-00111:-00014:001043.4249:04383
04384:-00069:+00097:-00081:001043.4249:04384
04385:+00070:+00119:+00096:001043.4249:04385
04386:-00009:+00177:-00040:001043.4249:04386
04387:-00095:+00037:+00068:001043.4249:04387
04388:+00099:+00098:+00003:001043.4249:04388
04389:-00030:+00083:-00103:001043.4249:04389
04390:-00064:+00046:-00026:001043.4249:04390
04391:+00082:-00143:+00008:001043.4249:04391
04392:-00168:+00384:-00132:001040.1840:04392
04393:+00045:-00187:+00146:001040.1840:04393
04394:+00048:-00058:+00007:001040.1840:04394
04395:-00161:+00162:-00138:001040.1840:04395
04396:+00111:+00115:+00142:001040.1840:04396
04397:-00117:-00142:-00112:001040.1840:04397
04398:-00121:+00454:+00124:001040.1840:04398
04399:+00044:+00010:-00001:001040.1840:04399
04400:-00045:-00189:+00103:001040.1840:04400
04401:-00015:+00206:-00200:001040.1840:04401
04402:+00161:+00054:+00234:001040.1840:04402
04403:-00101:+00248:-00163:001040.1840:04403
04404:+00047:+00203:+00032:001040.1840:04404
04405:+00083:+00313:-00183:001040.1840:04405
04406:-00034:-00093:+00107:001040.1840:04406
04407:-00039:+00181:-00238:001040.1840:04407
04408:+00130:-00149:+00030:001040.1840:04408
04409:-00145:-00048:-00122:001040.1840:04409
04410:+00091:-00307:+00224:001040.1840:04410
04411:+00015:+00211:-00137:001032.3751:04411
04412:-00056:-00317:+00166:001032.3751:04412
04413:+00009:+00032:-00075:001032.3751:04413
04414:+00029:+00006:-00079:001032.3751:04414
04415:-00133:+00174:-00185:001032.3751:04415
04416:+00138:-00407:+00201:001032.3751:04416
04417:-00033:+00198:-00219:001032.3751:04417
04418:-00029:-00186:+00168:001032.3751:04418
04419:+00029:+00087:+00049:001032.3751:04419
04420:+00065:-00129:+00062:001032.3751:04420
04421:-00050:+00269:-00108:001032.3751:04421
04422:+00039:-00069:+00022:001032.3751:04422
04423:-00032:+00198:-00105:001032.3751:04423
04424:+00036:+00033:-00029:001032.3751:04424
04425:+00028:+00054:+00072:001032.3751:04425
04426:-00048:-00147:-00050:001032.3751:04426
04427:-00001:+00280:-00077:001032.3751:04427
04428:+00084:-00166:+00126:001032.3751:04428
04429:-00050:+00140:+00013:001032.3751:04429
04430:-00030:+00032:-00106:001032.3751:04430
04431:-00035:+00081:+00007:001029.5020:04431
04432:-00012:-00018:+00001:001029.5020:04432
04433:-00006:+00087:+00038:001029.5020:04433
04434:+00020:-00004:+00010:001029.5020:04434
04435:-00002:+00038:-00031:001029.5020:04435
04436:+00019:+00033:-00053:001029.5020:04436
04437:+00038:+00068:+00050:001029.5020:04437
04438:+00009:-00024:-00043:001029.5020:04438
04439:-00003:+00158:-00094:001029.5020:04439
04440:+00061:-00101:+00035:001029.5020:04440
04441:-00022:+00092:-00038:001029.5020:04441
04442:-00013:-00024:-00036:001029.5020:04442
04443:+00051:+00031:+00021:001029.5020:04443
04444:-00037:-00009:-00038:001029.5020:04444
04445:+00053:+00014:+00069:001029.5020:04445
04446:+00010:+00117:-00048:001029.5020:04446
04447:-00069:+00001:-00029:001029.5020:04447
04448:-00035:+00078:+00013:001029.5020:04448
04449:+00081:-00100:+00047:001029.5020:04449
04450:+00013:+00036:-00062:001035.8085:04450
04451:-00001:+00034:+00016:001035.8085:04451
04452:+00032:-00041:+00012:001035.8085:04452
04453:-00033:+00066:-00035:001035.8085:04453
04454:+00018:+00040:+00023:001035.8085:04454
04455:+00063:-00020:-00001:001035.8085:04455
04456:-00019:+00028:-00052:001035.8085:04456
04457:-00041:+00065:-00041:001035.8085:04457
04458:+00018:+00064:+00038:001035.8085:04458
04459:-00002:-00048:-00030:001035.8085:04459
04460:-00019:+00077:-00110:001035.8085:04460
04461:-00009:-00098:+00150:001035.8085:04461
04462:+00009:+00045:+00022:001035.8085:04462
04463:+00006:+00032:-00106:001035.8085:04463
04464:+00034:+00056:+00115:001035.8085:04464
04465:+00043:-00036:-00055:001035.8085:04465
04466:-00078:+00151:-00107:001035.8085:04466
04467:+00079:+00004:+00047:001035.8085:04467
04468:+00040:+00044:+00005:001035.8085:04468
04469:-00090:+00026:-00054:001037.5952:04469
04470:+00053:+00047:+00010:001037.5952:04470
04471:+00015:-00032:-00009:001037.5952:04471
04472:-00011:-00003:+00014:001037.5952:04472
04473:-00006:+00064:-00124:001037.5952:04473
04474:-00009:+00010:+00034:001037.5952:04474
04475:+00006:+00037:+00007:001037.5952:04475
04476:-00003:-00029:-00057:001037.5952:04476
04477:+00012:+00150:+00004:001037.5952:04477
04478:+00011:-00161:-00004:001037.5952:04478
04479:+00022:+00185:+00004:001037.5952:04479
04480:+00017:-00026:+00002:001037.5952:04480
04481:+00027:-00007:+00035:001037.5952:04481
04482:+00011:+00018:-00075:001037.5952:04482
04483:-00008:+00047:+00053:001037.5952:04483
04484:-00123:+00167:-00075:001037.5952:04484
04485:+00116:+00005:+00024:001037.5952:04485
04486:+00017:+00047:-00106:001037.5952:04486
04487:-00115:+00017:+00053:001037.5952:04487
04488:+00040:+00091:-00044:001043.4088:04488
04489:-00072:-00209:+00058:001043.4088:04489
04490:-00044:+00163:-00079:001043.4088:04490
04491:+00061:+00071:+00111:001043.4088:04491
04492:-00073:-00005:-00035:001043.4088:04492
04493:-00043:+00057:-00031:001043.4088:04493
04494:+00154:+00169:+00085:001043.4088:04494
04495:-00049:+00100:-00061:001043.4088:04495
04496:+00003:+00176:-00030:001043.4088:04496
04497:+00121:+00044:-00037:001043.4088:04497
04498:-00025:+00018:+00035:001043.4088:04498
04499:-00026:-00010:-00080:001043.4088:04499
04500:+00067:-00188:+00076:001043.4088:04500
04501:-00087:+00034:+00050:001043.4088:04501
04502:+00073:+00072:+00112:001043.4088:04502
04503:+00108:-00089:+00048:001043.4088:04503
04504:-00141:+00116:-00041:001043.4088:04504
04505:+00171:+00177:+00091:001043.4088:04505
04506:+00192:-00011:-00049:001043.4088:04506
04507:-00172:+00418:-00068:001043.4088:04507
04508:+00132:+00068:+00012:001037.5383:04508
04509:+00077:-00066:-00034:001037.5383:04509
04510:-00110:+00150:-00123:001037.5383:04510
04511:+00022:+00255:+00142:001037.5383:04511
04512:+00009:-00373:-00103:001037.5383:04512
04513:-00044:+00011:+00016:001037.5383:04513
04514:+00125:-00023:-00192:001037.5383:04514
04515:+00026:-00188:+00200:001037.5383:04515
04516:-00093:+00001:-00100:001037.5383:04516
04517:+00093:+00189:+00005:001037.5383:04517
04518:-00212:-00115:-00094:001037.5383:04518
04519:-00013:-00181:+00132:001037.5383:04519
04520:+00107:+00203:-00092:001037.5383:04520
04521:-00133:+00018:-00054:001037.5383:04521
04522:-00218:+00084:+00026:001037.5383:04522
04523:+00262:+00240:+00061:001037.5383:04523
04524:-00200:+00280:-00221:001037.5383:04524
04525:-00049:+00079:+00120:001037.5383:04525
04526:+00120:+00381:-00213:001037.5383:04526
04527:-00040:+00008:+00002:001021.2739:04527
04528:+00017:+00132:-00182:001021.2739:04528
04529:+00172:+00118:+00055:001021.2739:04529
04530:-00232:+00309:-00117:001021.2739:04530
04531:+00040:+00032:+00212:001021.2739:04531
04532:+00021:+00209:-00185:001021.2739:04532
04533:-00158:-00058:+00017:001021.2739:04533
04534:-00063:+00114:-00182:001021.2739:04534
04535:-00034:-00140:-00001:001021.2739:04535
04536:-00184:+00115:-00178:001021.2739:04536
04537:+00074:-00182:+00143:001021.2739:04537
04538:+00000:-00019:-00054:001021.2739:04538
04539:-00084:-00009:-00011:001021.2739:04539
04540:+00136:-00045:-00007:001021.2739:04540
04541:+00132:-00190:-00129:001021.2739:04541
04542:-00192:+00252:-00144:001021.2739:04542
04543:+00259:-00138:+00059:001021.2739:04543
04544:+00128:+00187:-00025:001021.2739:04544
04545:-00171:-00010:-00056:001021.2739:04545
04546:+00095:+00117:+00107:001021.2739:04546
04547:+00042:-00120:+00020:001021.9008:04547
04548:-00048:+00134:-00101:001021.9008:04548
04549:+00105:+00136:+00050:001021.9008:04549
04550:+00001:+00016:-00042:001021.9008:04550
04551:-00059:+00034:-00075:001021.9008:04551
04552:+00146:+00077:+00096:001021.9008:04552
04553:-00022:-00204:-00028:001021.9008:04553
04554:-00087:+00180:+00048:001021.9008:04554
04555:+00224:-00012:+00111:001021.9008:04555
04556:-00056:-00004:-00017:001021.9008:04556
04557:-00245:+00132:-00095:001021.9008:04557
04558:+00171:+00162:+00134:001021.9008:04558
04559:-00151:+00027:-00036:001021.9008:04559
04560:-00179:+00298:+00111:001021.9008:04560
04561:+00179:+00076:+00023:001021.9008:04561
04562:-00071:-00034:+00047:001021.9008:04562
04563:-00069:+00068:+00022:001021.9008:04563
04564:+00230:+00069:+00075:001021.9008:04564
04565:-00181:+00143:-00156:001021.9008:04565
04566:-00114:+00142:+00046:001016.2033:04566
04567:+00268:+00059:-00032:001016.2033:04567
04568:+00084:+00080:-00041:001016.2033:04568
04569:-00160:+00066:-00071:001016.2033:04569
04570:+00145:-00034:+00062:001016.2033:04570
04571:-00029:-00071:-00061:001016.2033:04571
04572:+00012:+00002:+00043:001016.2033:04572
04573:+00108:+00081:-00019:001016.2033:04573
04574:-00045:-00095:+00051:001016.2033:04574
04575:-00010:+00028:-00059:001016.2033:04575
04576:+00172:-00035:+00037:001016.2033:04576
04577:-00108:-00072:-00077:001016.2033:04577
04578:-00032:-00025:+00096:001016.2033:04578
04579:+00138:+00032:-00008:001016.2033:04579
04580:-00040:-00047:-00047:001016.2033:04580
04581:+00018:+00078:-00035:001016.2033:04581
04582:+00169:+00077:+00059:001016.2033:04582
04583:-00220:+00039:-00073:001016.2033:04583
04584:+00105:-00014:+00100:001016.2033:04584
04585:+00234:+00099:-00028:001016.2033:04585
04586:-00162:-00012:-00042:001002.2672:04586
04587:-00120:+00019:+00017:001002.2672:04587
04588:+00236:+00028:+00053:001002.2672:04588
04589:-00170:+00101:-00127:001002.2672:04589
04590:-00093:+00037:+00049:001002.2672:04590
04591:+00236:-00018:+00077:001002.2672:04591
04592:-00186:+00090:-00108:001002.2672:04592
04593:-00133:-00020:-00077:001002.2672:04593
04594:+00121:-00122:+00055:001002.2672:04594
04595:-00011:+00181:-00138:001002.2672:04595
04596:-00088:+00088:-00024:001002.2672:04596
04597:+00114:-00114:+00064:001002.2672:04597
04598:-00078:+00178:-00093:001002.2672:04598
04599:-00064:+00012:-00049:001002.2672:04599
04600:+00059:-00129:+00034:001002.2672:04600
04601:-00167:+00051:-00016:001002.2672:04601
04602:+00020:+00037:+00065:001002.2672:04602
04603:+00155:+00072:+00018:001002.2672:04603
04604:-00024:+00116:+00109:001002.2672:04604
04605:+00035:+00189:-00068:001002.2672:04605
04606:+00036:+00009:+00179:001002.1237:04606
04607:-00056:+00041:-00157:001002.1237:04607
04608:+00052:+00263:+00005:001002.1237:04608
04609:+00095:-00105:-00060:001002.1237:04609
04610:-00173:-00009:-00009:001002.1237:04610
04611:+00088:+00100:-00004:001002.1237:04611
04612:+00081:-00129:+00000:001002.1237:04612
04613:-00178:+00065:-00088:001002.1237:04613
04614:-00075:-00042:+00037:001002.1237:04614
04615:+00164:-00018:+00046:001002.1237:04615
04616:-00139:+00019:-00009:001002.1237:04616
04617:+00039:+00100:+00078:001002.1237:04617
04618:-00057:-00131:-00041:001002.1237:04618
04619:-00024:-00086:+00034:001002.1237:04619
04620:+00088:+00214:+00013:001002.1237:04620
04621:+00053:+00058:+00030:001002.1237:04621
04622:-00139:+00001:-00107:001002.1237:04622
04623:+00117:+00217:+00075:001002.1237:04623
04624:-00127:-00133:-00139:001002.1237:04624
04625:-00136:+00253:+00116:001002.1237:04625
04626:+00157:-00008:+00014:001006.1797:04626
04627:-00013:+00124:+00053:001006.1797:04627
04628:-00089:+00113:-00126:001006.1797:04628
04629:+00096:+00136:+00050:001006.1797:04629
04630:-00021:+00143:-00023:001006.1797:04630
04631:-00034:-00044:-00113:001006.1797:04631
04632:+00070:+00080:+00017:001006.1797:04632
04633:+00063:+00092:+00016:001006.1797:04633
04634:-00093:-00015:-00065:001006.1797:04634
04635:+00137:+00133:-00006:001006.1797:04635
04636:+00023:-00186:-00083:001006.1797:04636
04637:-00120:-00002:-00048:001006.1797:04637
04638:+00146:+00042:+00082:001006.1797:04638
04639:+00202:-00064:+00056:001006.1797:04639
04640:-00156:-00020:-00127:001006.1797:04640
04641:+00028:-00130:+00018:001006.1797:04641
04642:-00047:-00051:-00020:001006.1797:04642
04643:-00050:-00228:+00059:001006.1797:04643
04644:+00005:+00103:+00044:001006.1797:04644
04645:+00090:-00028:+00167:001006.1797:04645
04646:-00067:-00054:-00055:001005.4801:04646
04647:+00113:+00155:+00051:001005.4801:04647
04648:-00116:+00119:-00052:001005.4801:04648
04649:-00049:-00300:+00023:001005.4801:04649
04650:-00004:+00178:-00219:001005.4801:04650
04651:+00141:-00127:+00149:001005.4801:04651
04652:-00103:+00009:-00016:001005.4801:04652
04653:+00064:-00007:+00040:001005.4801:04653
04654:+00028:+00218:-00009:001005.4801:04654
04655:+00026:-00135:-00031:001005.4801:04655
04656:+00018:+00156:-00106:001005.4801:04656
04657:-00040:+00081:-00004:001005.4801:04657
04658:-00028:+00035:-00073:001005.4801:04658
04659:+00098:-00136:+00018:001005.4801:04659
04660:-00082:+00288:+00022:001005.4801:04660
04661:+00018:-00208:+00195:001005.4801:04661
04662:+00056:+00136:-00040:001005.4801:04662
04663:+00041:-00097:-00087:001005.4801:04663
04664:+00017:+00053:+00067:001005.4801:04664
04665:+00016:-00119:-00012:001005.4801:04665
04666:-00094:+00145:-00132:001018.5465:04666
04667:+00032:-00040:+00061:001018.5465:04667
04668:+00073:+00041:+00032:001018.5465:04668
04669:-00112:+00032:-00021:001018.5465:04669
04670:+00082:+00253:+00048:001018.5465:04670
04671:+00055:-00175:-00034:001018.5465:04671
04672:-00140:+00350:-00084:001018.5465:04672
04673:+00059:+00076:-00095:001018.5465:04673
04674:+00023:+00110:-00006:001018.5465:04674
04675:-00057:+00099:-00109:001018.5465:04675
04676:+00086:+00060:+00012:001018.5465:04676
04677:-00021:-00092:-00025:001018.5465:04677
04678:+00019:+00082:+00015:001018.5465:04678
04679:+00027:+00131:-00011:001018.5465:04679
04680:-00016:-00024:+00014:001018.5465:04680
04681:-00075:+00075:-00096:001018.5465:04681
04682:+00082:+00145:+00025:001018.5465:04682
04683:-00076:+00039:-00076:001018.5465:04683
04684:-00064:-00141:+00062:001018.5465:04684
04685:+00044:+00045:-00063:001028.8902:04685
04686:-00049:-00067:+00021:001028.8902:04686
04687:-00089:+00106:+00043:001028.8902:04687
04688:+00069:-00065:+00021:001028.8902:04688
04689:-00093:+00168:-00096:001028.8902:04689
04690:+00049:+00030:+00040:001028.8902:04690
04691:+00082:+00035:+00020:001028.8902:04691
04692:-00070:+00092:-00039:001028.8902:04692
04693:-00017:-00114:+00004:001028.8902:04693
04694:+00012:-00166:+00063:001028.8902:04694
04695:-00025:+00054:-00027:001028.8902:04695
04696:+00009:-00053:+00021:001028.8902:04696
04697:+00011:+00014:-00002:001028.8902:04697
04698:+00016:+00044:-00096:001028.8902:04698
04699:-00015:+00178:-00032:001028.8902:04699
04700:+00009:-00128:+00103:001028.8902:04700
04701:-00073:+00194:-00060:001028.8902:04701
04702:+00000:+00063:+00020:001028.8902:04702
04703:+00055:-00070:+00078:001028.8902:04703
04704:-00068:+00033:-00054:001028.8902:04704
04705:+00070:+00247:-00069:001032.3751:04705
04706:+00097:+00055:+00005:001032.3751:04706
04707:-00077:+00030:-00047:001032.3751:04707
04708:+00084:+00130:+00047:001032.3751:04708
04709:+00099:-00066:-00050:001032.3751:04709
04710:-00093:+00110:-00024:001032.3751:04710
04711:+00038:-00103:-00083:001032.3751:04711
04712:-00034:+00135:+00071:001032.3751:04712
04713:-00040:-00082:-00034:001032.3751:04713
04714:+00027:-00001:+00114:001032.3751:04714
04715:-00019:-00002:-00022:001032.3751:04715
04716:-00025:+00034:+00051:001032.3751:04716
04717:+00111:+00154:+00039:001032.3751:04717
04718:-00016:+00239:-00012:001032.3751:04718
04719:-00015:+00084:-00070:001032.3751:04719
04720:+00081:+00151:+00053:001032.3751:04720
04721:-00013:+00115:-00079:001032.3751:04721
04722:-00040:+00197:-00054:001032.3751:04722
04723:-00001:-00116:-00019:001032.3751:04723
04724:+00008:+00029:-00011:001028.6519:04724
04725:-00042:+00104:+00018:001028.6519:04725
04726:+00046:-00077:+00073:001028.6519:04726
04727:-00060:+00022:-00063:001028.6519:04727
04728:+00033:+00066:-00040:001028.6519:04728
04729:+00028:+00029:+00110:001028.6519:04729
04730:-00093:-00001:-00006:001028.6519:04730
04731:-00054:+00206:-00121:001028.6519:04731
04732:+00047:+00121:+00004:001028.6519:04732
04733:-00055:-00033:+00048:001028.6519:04733
04734:+00065:+00212:-00048:001028.6519:04734
04735:+00055:+00171:-00016:001028.6519:04735
04736:+00037:-00084:-00087:001028.6519:04736
04737:+00064:+00008:+00025:001028.6519:04737
04738:-00080:-00068:-00074:001028.6519:04738
04739:-00073:+00008:-00007:001028.6519:04739
04740:+00146:-00212:+00087:001028.6519:04740
04741:+00032:+00055:-00076:001028.6519:04741
04742:-00010:+00183:+00098:001028.6519:04742
04743:+00093:-00073:-00001:001028.6519:04743
04744:+00034:+00163:+00017:001027.9781:04744
04745:+00031:+00117:-00115:001027.9781:04745
04746:-00044:+00019:+00072:001027.9781:04746
04747:+00009:+00130:-00047:001027.9781:04747
04748:+00002:+00280:-00102:001027.9781:04748
04749:+00043:+00017:-00038:001027.9781:04749
04750:-00042:-00033:-00051:001027.9781:04750
04751:+00027:+00224:-00049:001027.9781:04751
04752:-00065:+00080:-00027:001027.9781:04752
04753:+00014:+00104:+00020:001027.9781:04753
04754:+00047:+00097:-00044:001027.9781:04754
04755:-00006:-00136:-00009:001027.9781:04755
04756:-00040:-00022:-00108:001027.9781:04756
04757:+00050:-00006:+00034:001027.9781:04757
04758:-00094:-00103:-00010:001027.9781:04758
04759:-00006:-00185:+00115:001027.9781:04759
04760:+00018:+00072:-00019:001027.9781:04760
04761:-00022:-00069:+00003:001027.9781:04761
04762:+00007:-00055:-00001:001027.9781:04762
04763:+00083:+00149:-00106:001021.2702:04763
04764:-00159:+00086:+00005:001021.2702:04764
04765:+00039:-00273:+00083:001021.2702:04765
04766:-00022:+00292:-00191:001021.2702:04766
04767:+00058:+00046:+00016:001021.2702:04767
04768:+00040:+00012:+00068:001021.2702:04768
04769:+00007:+00095:-00057:001021.2702:04769
04770:-00052:+00296:+00051:001021.2702:04770
04771:+00149:-00021:-00005:001021.2702:04771
04772:+00022:+00176:-00136:001021.2702:04772
04773:-00039:+00144:-00041:001021.2702:04773
04774:-00048:-00071:-00081:001021.2702:04774
04775:+00083:-00116:-00117:001021.2702:04775
04776:+00012:+00375:-00013:001021.2702:04776
04777:+00028:-00298:+00158:001021.2702:04777
04778:-00040:+00073:+00037:001021.2702:04778
04779:+00013:+00171:-00263:001021.2702:04779
04780:+00054:-00056:+00103:001021.2702:04780
04781:-00152:-00256:-00070:001021.2702:04781
04782:-00126:+00296:+00120:001021.2702:04782
04783:+00133:-00030:+00011:001020.2559:04783
04784:-00052:-00160:+00086:001020.2559:04784
04785:-00024:+00194:-00045:001020.2559:04785
04786:+00156:+00157:+00172:001020.2559:04786
04787:+00043:-00107:-00081:001020.2559:04787
04788:-00047:+00465:-00103:001020.2559:04788
04789:+00103:+00105:-00113:001020.2559:04789
04790:-00066:+00021:+00079:001020.2559:04790
04791:-00004:+00167:-00203:001020.2559:04791
04792:+00126:+00125:+00061:001020.2559:04792
04793:-00105:-00250:+00003:001020.2559:04793
04794:+00038:+00057:+00044:001020.2559:04794
04795:+00092:+00111:-00009:001020.2559:04795
04796:-00062:-00091:+00038:001020.2559:04796
04797:-00045:-00010:-00025:001020.2559:04797
04798:+00140:+00085:-00058:001020.2559:04798
04799:-00123:-00004:-00044:001020.2559:04799
04800:+00055:-00137:+00180:001020.2559:04800
04801:+00131:+00092:+00015:001020.2559:04801
04802:-00041:-00026:+00018:001022.8978:04802
04803:+00070:+00018:+00066:001022.8978:04803
04804:+00123:+00089:+00068:001022.8978:04804
04805:-00151:+00164:-00136:001022.8978:04805
04806:+00008:-00081:+00081:001022.8978:04806
04807:+00098:+00111:-00027:001022.8978:04807
04808:-00068:+00034:-00026:001022.8978:04808
04809:-00026:+00008:+00092:001022.8978:04809
04810:+00071:-00073:+00009:001022.8978:04810
04811:-00009:+00243:-00121:001022.8978:04811
04812:+00027:-00029:+00102:001022.8978:04812
04813:-00010:+00060:+00018:001022.8978:04813
04814:+00001:+00052:-00068:001022.8978:04814
04815:+00072:-00028:-00020:001022.8978:04815
04816:-00114:-00154:-00011:001022.8978:04816
04817:-00184:+00082:-00057:001022.8978:04817
04818:+00104:-00044:+00111:001022.8978:04818
04819:-00017:+00052:-00022:001022.8978:04819
04820:-00079:+00052:-00037:001022.8978:04820
04821:-00002:+00152:+00036:001022.8978:04821
04822:+00045:-00172:+00030:001027.2556:04822
04823:-00112:+00175:-00190:001027.2556:04823
04824:+00035:+00002:+00107:001027.2556:04824
04825:+00024:+00067:+00048:001027.2556:04825
04826:-00017:+00013:-00120:001027.2556:04826
04827:+00040:+00225:+00039:001027.2556:04827
04828:+00046:-00124:+00035:001027.2556:04828
04829:-00088:+00196:-00161:001027.2556:04829
04830:+00049:+00000:+00034:001027.2556:04830
04831:+00066:+00132:+00045:001027.2556:04831
04832:-00091:-00053:-00126:001027.2556:04832
04833:-00073:+00014:-00030:001027.2556:04833
04834:+00061:-00041:+00085:001027.2556:04834
04835:-00085:+00043:-00053:001027.2556:04835
04836:-00035:+00020:+00008:001027.2556:04836
04837:+00050:-00018:+00050:001027.2556:04837
04838:-00039:+00150:-00045:001027.2556:04838
04839:-00021:+00010:-00053:001027.2556:04839
04840:+00026:+00051:-00037:001027.2556:04840
04841:-00029:+00151:-00115:001039.0451:04841
04842:-00022:-00054:+00086:001039.0451:04842
04843:+00000:+00125:-00066:001039.0451:04843
04844:-00025:+00003:-00086:001039.0451:04844
04845:-00060:-00036:+00053:001039.0451:04845
04846:+00234:+00000:+00104:001039.0451:04846
04847:+00112:+00058:+00004:001039.0451:04847
04848:-00191:+00128:-00049:001039.0451:04848
04849:-00019:-00028:+00012:001039.0451:04849
04850:+00209:+00098:+00016:001039.0451:04850
04851:-00120:+00147:-00012:001039.0451:04851
04852:-00054:-00052:+00088:001039.0451:04852
04853:+00051:-00051:-00080:001039.0451:04853
04854:-00017:+00193:-00142:001039.0451:04854
04855:+00009:-00096:+00031:001039.0451:04855
04856:-00128:-00153:+00004:001039.0451:04856
04857:-00032:+00039:-00093:001039.0451:04857
04858:+00126:+00075:+00085:001039.0451:04858
04859:-00068:-00123:+00089:001039.0451:04859
04860:-00075:-00148:-00053:001038.4282:04860
04861:+00170:+00196:+00026:001038.4282:04861
04862:-00113:-00183:+00037:001038.4282:04862
04863:-00029:+00299:+00020:001038.4282:04863
04864:+00087:+00214:+00034:001038.4282:04864
04865:-00054:-00031:+00076:001038.4282:04865
04866:-00062:+00129:-00134:001038.4282:04866
04867:+00109:+00224:+00034:001038.4282:04867
04868:-00160:+00202:-00065:001038.4282:04868
04869:+00020:-00005:+00002:001038.4282:04869
04870:+00055:+00197:-00084:001038.4282:04870
04871:-00085:-00184:-00100:001038.4282:04871
04872:-00037:+00103:-00089:001038.4282:04872
04873:+00097:-00152:+00019:001038.4282:04873
04874:-00180:-00052:-00038:001038.4282:04874
04875:+00075:-00217:+00044:001038.4282:04875
04876:+00107:-00027:-00042:001038.4282:04876
04877:-00140:-00117:+00048:001038.4282:04877
04878:+00162:+00037:+00084:001038.4282:04878
04879:+00156:-00242:-00024:001038.4282:04879
04880:-00192:+00355:-00141:001029.8228:04880
04881:+00154:-00085:+00104:001029.8228:04881
04882:+00070:+00097:-00001:001029.8228:04882
04883:-00166:+00069:-00116:001029.8228:04883
04884:+00234:+00171:+00086:001029.8228:04884
04885:+00032:-00237:-00040:001029.8228:04885
04886:-00028:+00221:-00047:001029.8228:04886
04887:+00142:+00110:-00056:001029.8228:04887
04888:-00069:+00018:+00033:001029.8228:04888
04889:-00080:-00019:-00066:001029.8228:04889
04890:+00187:+00288:-00056:001029.8228:04890
04891:-00217:-00213:-00008:001029.8228:04891
04892:+00113:-00108:+00099:001029.8228:04892
04893:+00152:-00056:-00027:001029.8228:04893
04894:-00116:-00055:+00033:001029.8228:04894
04895:-00097:+00051:+00030:001029.8228:04895
04896:+00230:+00184:+00070:001029.8228:04896
04897:-00231:+00271:-00063:001029.8228:04897
04898:-00025:+00043:+00092:001029.8228:04898
04899:+00111:+00117:-00082:001028.7001:04899
04900:-00072:+00080:-00098:001028.7001:04900
04901:+00037:-00053:+00055:001028.7001:04901
04902:+00018:-00082:-00041:001028.7001:04902
04903:-00156:+00475:-00104:001028.7001:04903
04904:+00148:-00146:+00229:001028.7001:04904
04905:+00003:+00172:-00006:001028.7001:04905
04906:-00177:-00022:-00125:001028.7001:04906
04907:+00109:+00116:+00057:001028.7001:04907
04908:-00027:-00339:-00062:001028.7001:04908
04909:-00207:+00264:+00087:001028.7001:04909
04910:+00172:-00173:+00100:001028.7001:04910
04911:-00090:-00057:+00016:001028.7001:04911
04912:-00118:+00069:-00082:001028.7001:04912
04913:+00299:+00142:+00191:001028.7001:04913
04914:+00107:+00013:-00101:001028.7001:04914
04915:-00184:+00386:-00126:001028.7001:04915
04916:+00220:+00030:-00048:001028.7001:04916
04917:-00049:+00076:+00020:001028.7001:04917
04918:-00066:+00129:-00113:001031.4926:04918
04919:+00258:+00105:-00053:001031.4926:04919
04920:-00119:-00182:-00013:001031.4926:04920
04921:+00002:+00015:+00143:001031.4926:04921
04922:+00181:+00075:-00059:001031.4926:04922
04923:-00133:+00106:-00020:001031.4926:04923
04924:+00030:-00183:-00019:001031.4926:04924
04925:+00177:-00097:+00098:001031.4926:04925
04926:-00149:+00022:-00064:001031.4926:04926
04927:+00064:-00045:+00171:001031.4926:04927
04928:+00169:+00061:+00024:001031.4926:04928
04929:-00123:+00096:-00018:001031.4926:04929
04930:-00028:+00025:-00029:001031.4926:04930
04931:+00129:+00169:+00009:001031.4926:04931
04932:+00053:+00062:-00122:001031.4926:04932
04933:+00021:+00079:-00082:001031.4926:04933
04934:-00061:-00029:-00020:001031.4926:04934
04935:-00024:+00093:+00049:001031.4926:04935
04936:-00002:-00134:-00087:001031.4926:04936
04937:+00063:+00059:+00053:001031.4926:04937
04938:-00112:-00024:-00110:001035.8870:04938
04939:-00127:+00050:-00133:001035.8870:04939
04940:+00113:+00039:+00022:001035.8870:04940
04941:+00011:-00001:-00098:001035.8870:04941
04942:-00015:+00141:-00071:001035.8870:04942
04943:+00111:-00063:+00130:001035.8870:04943
04944:+00066:+00102:-00045:001035.8870:04944
04945:-00095:+00020:-00120:001035.8870:04945
04946:+00065:+00097:+00011:001035.8870:04946
04947:+00079:-00009:-00016:001035.8870:04947
04948:-00020:+00178:-00078:001035.8870:04948
04949:-00049:-00018:-00084:001035.8870:04949
04950:-00076:+00139:-00034:001035.8870:04950
04951:+00058:+00008:+00078:001035.8870:04951
04952:-00004:+00020:-00017:001035.8870:04952
04953:-00043:+00005:-00022:001035.8870:04953
04954:+00103:-00043:+00019:001035.8870:04954
04955:+00112:+00059:-00002:001035.8870:04955
04956:-00058:-00016:-00028:001035.8870:04956
04957:-00051:+00097:+00008:001045.1687:04957
04958:+00041:-00017:+00080:001045.1687:04958
04959:+00074:+00120:-00048:001045.1687:04959
04960:+00053:-00095:+00088:001045.1687:04960
04961:-00039:+00057:-00122:001045.1687:04961
04962:-00037:+00009:+00090:001045.1687:04962
04963:+00042:-00015:-00013:001045.1687:04963
04964:-00010:+00031:-00032:001045.1687:04964
04965:+00063:+00136:-00007:001045.1687:04965
04966:+00107:+00009:+00098:001045.1687:04966
04967:-00109:+00070:-00084:001045.1687:04967
04968:-00068:+00020:+00058:001045.1687:04968
04969:+00023:+00010:+00038:001045.1687:04969
04970:-00012:+00116:-00054:001045.1687:04970
04971:+00078:+00097:+00030:001045.1687:04971
04972:-00040:-00021:-00058:001045.1687:04972
04973:-00036:+00100:-00087:001045.1687:04973
04974:+00066:+00070:+00063:001045.1687:04974
04975:-00010:+00020:+00029:001045.1687:04975
04976:+00059:+00140:+00005:001053.5450:04976
04977:+00102:-00009:+00053:001053.5450:04977
04978:-00041:+00066:-00162:001053.5450:04978
04979:-00128:+00040:+00013:001053.5450:04979
04980:+00029:+00058:+00032:001053.5450:04980
04981:-00031:+00004:-00065:001053.5450:04981
04982:+00031:+00144:+00042:001053.5450:04982
04983:+00009:-00054:-00033:001053.5450:04983
04984:-00083:+00112:-00011:001053.5450:04984
04985:+00068:+00104:+00018:001053.5450:04985
04986:+00006:-00023:+00013:001053.5450:04986
04987:-00048:+00028:+00015:001053.5450:04987
04988:+00098:+00108:+00084:001053.5450:04988
04989:-00024:-00023:-00073:001053.5450:04989
04990:-00093:+00202:+00078:001053.5450:04990
04991:+00066:+00012:+00099:001053.5450:04991
04992:-00004:+00055:-00040:001053.5450:04992
04993:-00037:+00184:-00092:001053.5450:04993
04994:-00033:+00104:+00024:001053.5450:04994
04995:+00032:-00076:+00114:001053.5755:04995
04996:-00007:+00136:-00138:001053.5755:04996
04997:-00044:+00230:+00007:001053.5755:04997
04998:+00066:+00032:+00111:001053.5755:04998
04999:-00006:-00003:-00139:001053.5755:04999
05000:-00065:+00172:-00055:001053.5755:05000
05001:+00137:+00095:+00069:001053.5755:05001
05002:+00016:+00051:-00031:001053.5755:05002
05003:-00060:-00011:-00068:001053.5755:05003
05004:+00056:+00101:+00000:001053.5755:05004
05005:-00009:-00221:-00048:001053.5755:05005
05006:-00204:+00309:-00115:001053.5755:05006
05007:+00077:-00130:+00142:001053.5755:05007
05008:+00032:+00075:-00006:001053.5755:05008
05009:-00061:-00013:-00118:001053.5755:05009
05010:+00017:+00064:-00084:001053.5755:05010
05011:-00043:+00251:-00051:001053.5755:05011
05012:-00060:+00015:+00031:001053.5755:05012
05013:+00069:+00186:-00029:001053.5755:05013
05014:+00010:-00053:-00011:001054.9978:05014
05015:-00079:+00077:-00036:001054.9978:05015
05016:+00033:-00347:-00085:001054.9978:05016
05017:-00113:+00241:+00023:001054.9978:05017
05018:+00015:-00234:-00010:001054.9978:05018
05019:+00029:-00010:+00110:001054.9978:05019
05020:+00011:-00053:-00064:001054.9978:05020
05021:+00111:+00198:+00071:001054.9978:05021
05022:-00064:+00084:-00067:001054.9978:05022
05023:-00068:+00214:-00120:001054.9978:05023
05024:+00062:+00149:+00018:001054.9978:05024
05025:+00082:+00027:-00030:001054.9978:05025
05026:-00161:+00008:-00094:001054.9978:05026
05027:+00183:+00058:+00016:001054.9978:05027
05028:+00074:-00225:-00074:001054.9978:05028
05029:-00068:-00120:+00065:001054.9978:05029
05030:+00084:+00178:-00002:001054.9978:05030
05031:+00013:-00163:+00119:001054.9978:05031
05032:-00036:+00107:-00009:001054.9978:05032
05033:+00166:-00170:+00000:001048.2127:05033
05034:-00078:+00134:-00057:001048.2127:05034
05035:-00010:-00017:+00038:001048.2127:05035
05036:+00113:+00105:+00030:001048.2127:05036
05037:-00059:+00036:+00019:001048.2127:05037
05038:-00004:+00194:+00023:001048.2127:05038
05039:+00079:-00041:-00008:001048.2127:05039
05040:-00105:+00257:-00076:001048.2127:05040
05041:+00099:+00022:-00013:001048.2127:05041
05042:+00128:+00048:+00043:001048.2127:05042
05043:-00099:+00069:-00040:001048.2127:05043
05044:-00124:+00141:-00083:001048.2127:05044
05045:+00039:-00087:+00049:001048.2127:05045
05046:-00015:+00094:+00069:001048.2127:05046
05047:+00009:-00093:-00024:001048.2127:05047
05048:-00022:+00108:-00060:001048.2127:05048
05049:-00039:-00009:-00008:001048.2127:05049
05050:+00063:+00052:+00046:001048.2127:05050
05051:-00065:-00030:+00003:001048.2127:05051
05052:-00160:+00024:-00022:001034.1787:05052
05053:+00024:+00008:+00037:001034.1787:05053
05054:+00063:-00052:+00004:001034.1787:05054
05055:-00097:-00059:-00059:001034.1787:05055
05056:+00044:+00179:+00019:001034.1787:05056
05057:+00066:+00113:-00103:001034.1787:05057
05058:-00095:+00096:-00014:001034.1787:05058
05059:+00025:+00024:+00037:001034.1787:05059
05060:+00015:+00035:-00069:001034.1787:05060
05061:-00188:-00119:-00124:001034.1787:05061
05062:+00089:+00094:+00007:001034.1787:05062
05063:+00082:+00018:-00110:001034.1787:05063
05064:-00168:+00047:-00063:001034.1787:05064
05065:+00096:+00046:+00042:001034.1787:05065
05066:+00108:+00026:-00069:001034.1787:05066
05067:-00169:+00055:-00170:001034.1787:05067
05068:+00170:-00046:+00299:001034.1787:05068
05069:+00186:-00093:-00014:001034.1787:05069
05070:-00121:+00140:-00098:001034.1787:05070
05071:-00045:-00083:+00083:001034.1787:05071
05072:+00057:+00037:+00078:001037.3664:05072
05073:-00053:+00151:-00072:001037.3664:05073
05074:+00001:+00024:+00060:001037.3664:05074
05075:+00020:+00066:-00001:001037.3664:05075
05076:-00075:-00005:-00085:001037.3664:05076
05077:-00005:+00033:-00016:001037.3664:05077
05078:+00005:-00093:+00002:001037.3664:05078
05079:-00048:+00117:+00014:001037.3664:05079
05080:+00103:+00000:+00050:001037.3664:05080
05081:+00050:+00055:+00022:001037.3664:05081
05082:-00054:+00024:-00064:001037.3664:05082
05083:-00069:+00016:-00018:001037.3664:05083
05084:+00030:+00102:+00020:001037.3664:05084
05085:+00009:+00103:-00007:001037.3664:05085
05086:+00081:+00016:-00006:001037.3664:05086
05087:-00038:+00018:-00050:001037.3664:05087
05088:-00061:+00016:-00026:001037.3664:05088
05089:+00024:-00009:+00005:001037.3664:05089
05090:+00029:+00125:+00022:001037.3664:05090
05091:-00004:-00021:+00082:001048.2503:05091
05092:+00090:+00061:-00031:001048.2503:05092
05093:+00024:+00025:+00004:001048.2503:05093
05094:-00064:+00045:-00024:001048.2503:05094
05095:+00020:+00025:-00041:001048.2503:05095
05096:-00003:+00144:-00036:001048.2503:05096
05097:+00010:-00045:-00055:001048.2503:05097
05098:+00061:+00123:-00054:001048.2503:05098
05099:-00010:-00058:-00007:001048.2503:05099
05100:-00029:+00054:-00070:001048.2503:05100
05101:+00034:+00124:+00067:001048.2503:05101
05102:+00052:-00073:+00098:001048.2503:05102
05103:-00032:+00147:-00174:001048.2503:05103
05104:+00036:+00054:+00062:001048.2503:05104
05105:-00018:+00077:-00018:001048.2503:05105
05106:-00046:-00034:-00033:001048.2503:05106
05107:+00029:+00168:+00006:001048.2503:05107
05108:-00004:+00014:+00094:001048.2503:05108
05109:-00057:+00104:-00070:001048.2503:05109
05110:-00019:-00030:+00084:001050.0184:05110
05111:+00055:+00028:+00022:001050.0184:05111
05112:-00031:+00044:-00010:001050.0184:05112
05113:-00033:+00026:+00062:001050.0184:05113
05114:+00042:+00095:-00030:001050.0184:05114
05115:-00017:+00028:-00037:001050.0184:05115
05116:-00049:+00043:-00015:001050.0184:05116
05117:+00028:-00031:+00088:001050.0184:05117
05118:+00064:+00097:+00024:001050.0184:05118
05119:-00159:-00088:-00052:001050.0184:05119
05120:-00091:+00207:+00149:001050.0184:05120
05121:+00106:-00147:+00033:001050.0184:05121
05122:-00041:+00018:-00060:001050.0184:05122
05123:-00125:-00036:+00039:001050.0184:05123
05124:+00112:+00031:+00170:001050.0184:05124
05125:-00052:+00198:-00162:001050.0184:05125
05126:-00050:+00124:-00068:001050.0184:05126
05127:+00016:+00140:+00000:001050.0184:05127
05128:+00046:-00073:+00011:001050.0184:05128
05129:+00063:+00135:-00108:001052.2900:05129
05130:-00086:-00296:+00003:001052.2900:05130
05131:-00203:+00257:-00015:001052.2900:05131
05132:+00082:-00288:+00103:001052.2900:05132
05133:+00064:+00155:-00052:001052.2900:05133
05134:-00019:-00126:+00048:001052.2900:05134
05135:-00074:+00200:-00013:001052.2900:05135
05136:-00038:-00035:-00033:001052.2900:05136
05137:+00053:+00245:-00091:001052.2900:05137
05138:+00013:-00064:-00026:001052.2900:05138
05139:-00064:+00138:+00028:001052.2900:05139
05140:-00016:-00035:-00041:001052.2900:05140
05141:+00028:-00056:-00062:001052.2900:05141
05142:-00022:-00085:-00050:001052.2900:05142
05143:-00002:-00114:+00084:001052.2900:05143
05144:-00047:+00210:-00055:001052.2900:05144
05145:+00039:+00002:-00006:001052.2900:05145
05146:+00011:+00127:-00027:001052.2900:05146
05147:+00001:-00134:+00006:001052.2900:05147
05148:+00034:+00164:-00039:001053.5609:05148
05149:+00029:-00022:+00016:001053.5609:05149
05150:-00068:+00032:-00011:001053.5609:05150
05151:+00003:-00008:-00004:001053.5609:05151
05152:+00032:+00150:-00015:001053.5609:05152
05153:-00021:-00073:+00033:001053.5609:05153
05154:+00016:+00097:-00072:001053.5609:05154
05155:-00013:+00078:+00051:001053.5609:05155
05156:+00023:+00042:+00037:001053.5609:05156
05157:+00019:+00007:-00054:001053.5609:05157
05158:-00040:+00100:-00024:001053.5609:05158
05159:-00021:-00003:+00027:001053.5609:05159
05160:+00158:+00102:+00088:001053.5609:05160
05161:+00098:+00004:-00036:001053.5609:05161
05162:-00086:+00124:+00007:001053.5609:05162
05163:-00052:-00031:-00003:001053.5609:05163
05164:+00056:+00079:-00069:001053.5609:05164
05165:+00049:+00076:-00080:001053.5609:05165
05166:-00082:-00073:-00054:001053.5609:05166
05167:-00050:+00114:+00036:001049.0728:05167
05168:+00093:-00060:-00017:001049.0728:05168
05169:+00029:+00050:-00067:001049.0728:05169
05170:-00100:-00092:+00041:001049.0728:05170
05171:+00177:+00040:+00088:001049.0728:05171
05172:+00122:+00012:-00098:001049.0728:05172
05173:-00099:+00100:+00018:001049.0728:05173
05174:+00034:-00133:+00017:001049.0728:05174
05175:-00038:+00128:-00113:001049.0728:05175
05176:+00047:+00073:-00007:001049.0728:05176
05177:+00051:-00060:-00081:001049.0728:05177
05178:-00080:+00091:+00099:001049.0728:05178
05179:+00059:-00045:+00022:001049.0728:05179
05180:+00083:-00044:-00043:001049.0728:05180
05181:-00155:+00075:-00058:001049.0728:05181
05182:-00010:+00012:+00011:001049.0728:05182
05183:+00178:+00090:+00032:001049.0728:05183
05184:-00144:+00041:-00056:001049.0728:05184
05185:-00057:+00007:-00011:001049.0728:05185
05186:+00056:+00044:-00023:001052.2600:05186
05187:-00049:+00003:+00051:001052.2600:05187
05188:+00020:+00037:-00104:001052.2600:05188
05189:-00012:+00031:+00021:001052.2600:05189
05190:-00062:+00028:-00029:001052.2600:05190
05191:+00002:-00060:-00071:001052.2600:05191
05192:-00096:+00070:-00044:001052.2600:05192
05193:-00043:-00028:-00069:001052.2600:05193
05194:+00072:-00024:+00072:001052.2600:05194
05195:-00058:-00086:-00079:001052.2600:05195
05196:-00120:+00017:-00044:001052.2600:05196
05197:+00046:+00031:-00042:001052.2600:05197
05198:+00043:-00068:+00084:001052.2600:05198
05199:-00012:-00018:-00021:001052.2600:05199
05200:-00059:+00086:-00043:001052.2600:05200
05201:+00056:-00043:+00059:001052.2600:05201
05202:+00023:-00028:-00056:001052.2600:05202
05203:-00190:+00218:-00011:001052.2600:05203
05204:-00069:-00114:-00031:001052.2600:05204
05205:+00026:+00102:-00054:001057.2348:05205
05206:+00011:+00003:-00069:001057.2348:05206
05207:-00109:-00032:-00017:001057.2348:05207
05208:-00153:+00069:-00098:001057.2348:05208
05209:-00105:-00032:+00025:001057.2348:05209
05210:+00017:-00081:+00059:001057.2348:05210
05211:-00186:+00063:-00008:001057.2348:05211
05212:-00138:-00010:-00005:001057.2348:05212
05213:+00031:+00045:+00003:001057.2348:05213
05214:-00062:+00084:-00021:001057.2348:05214
05215:-00074:+00016:+00040:001057.2348:05215
05216:+00099:+00048:-00007:001057.2348:05216
05217:+00158:+00022:-00029:001057.2348:05217
05218:+00030:+00061:-00018:001057.2348:05218
05219:-00035:-00037:+00062:001057.2348:05219
05220:+00008:+00024:+00032:001057.2348:05220
05221:-00011:-00104:+00113:001057.2348:05221
05222:+00054:+00078:-00028:001057.2348:05222
05223:+00052:+00213:-00012:001057.2348:05223
05224:-00094:-00011:+00115:001052.7675:05224
05225:+00006:-00006:-00031:001052.7675:05225
05226:+00024:+00222:+00108:001052.7675:05226
05227:-00087:+00075:-00068:001052.7675:05227
05228:-00032:-00026:+00025:001052.7675:05228
05229:+00019:-00040:-00052:001052.7675:05229
05230:+00059:+00041:+00069:001052.7675:05230
05231:+00127:+00043:-00044:001052.7675:05231
05232:-00019:-00273:-00013:001052.7675:05232
05233:+00103:+00254:-00012:001052.7675:05233
05234:+00251:-00117:+00043:001052.7675:05234
05235:+00195:+00106:-00013:001052.7675:05235
05236:+00132:+00024:-00116:001052.7675:05236
05237:-00038:+00229:-00069:001052.7675:05237
05238:+00002:+00120:-00025:001052.7675:05238
05239:+00193:-00043:+00056:001052.7675:05239
05240:+00035:+00000:-00116:001052.7675:05240
05241:-00127:+00246:+00015:001052.7675:05241
05242:-00035:-00225:-00023:001052.7675:05242
05243:+00019:-00112:-00100:001048.7955:05243
05244:-00142:+00479:-00153:001048.7955:05244
05245:-00022:-00443:+00170:001048.7955:05245
05246:+00027:+00017:-00173:001048.7955:05246
05247:-00012:+00017:-00184:001048.7955:05247
05248:+00055:+00014:+00094:001048.7955:05248
05249:+00005:-00187:-00060:001048.7955:05249
05250:-00087:+00206:+00033:001048.7955:05250
05251:+00123:+00148:+00108:001048.7955:05251
05252:+00085:-00083:+00037:001048.7955:05252
05253:-00076:+00164:-00134:001048.7955:05253
05254:+00159:+00209:+00129:001048.7955:05254
05255:+00059:+00323:-00025:001048.7955:05255
05256:-00191:-00041:-00030:001048.7955:05256
05257:+00086:+00285:-00112:001048.7955:05257
05258:-00016:-00336:-00005:001048.7955:05258
05259:-00150:+00049:-00084:001048.7955:05259
05260:+00053:-00326:-00026:001048.7955:05260
05261:-00177:+00209:+00043:001048.7955:05261
05262:-00001:-00062:+00152:001035.0493:05262
05263:+00151:-00174:+00006:001035.0493:05263
05264:-00037:+00080:+00054:001035.0493:05264
05265:+00042:+00126:+00088:001035.0493:05265
05266:+00121:-00305:-00130:001035.0493:05266
05267:-00154:+00433:-00024:001035.0493:05267
05268:+00205:-00001:+00082:001035.0493:05268
05269:+00092:+00301:+00071:001035.0493:05269
05270:-00100:+00164:-00022:001035.0493:05270
05271:+00179:+00119:+00096:001035.0493:05271
05272:+00092:-00102:-00004:001035.0493:05272
05273:-00169:+00189:-00055:001035.0493:05273
05274:-00018:+00033:+00001:001035.0493:05274
05275:+00063:+00035:-00035:001035.0493:05275
05276:-00009:+00099:-00030:001035.0493:05276
05277:+00079:+00103:+00040:001035.0493:05277
05278:-00035:-00158:-00020:001035.0493:05278
05279:-00073:+00173:+00038:001035.0493:05279
05280:+00125:-00099:+00132:001035.0493:05280
05281:+00028:-00039:-00044:001035.0493:05281
05282:-00069:+00150:-00131:001004.7705:05282
05283:+00082:-00002:+00076:001004.7705:05283
05284:+00015:-00042:-00093:001004.7705:05284
05285:-00105:+00089:+00006:001004.7705:05285
05286:+00139:+00016:+00026:001004.7705:05286
05287:+00005:-00034:-00028:001004.7705:05287
05288:-00159:+00044:-00102:001004.7705:05288
05289:+00174:-00002:+00103:001004.7705:05289
05290:-00112:-00080:-00161:001004.7705:05290
05291:-00230:+00136:-00094:001004.7705:05291
05292:+00148:+00012:-00002:001004.7705:05292
05293:+00075:+00000:+00006:001004.7705:05293
05294:-00085:+00076:-00072:001004.7705:05294
05295:+00145:+00047:+00084:001004.7705:05295
05296:+00096:+00065:-00043:001004.7705:05296
05297:-00104:+00139:-00048:001004.7705:05297
05298:+00130:+00006:+00061:001004.7705:05298
05299:+00094:+00047:-00013:001004.7705:05299
05300:-00122:+00107:-00055:001004.7705:05300
05301:-00062:+00091:+00130:001004.7705:05301
05302:+00102:+00024:+00069:000987.8058:05302
05303:-00199:+00197:-00114:000987.8058:05303
05304:-00056:+00042:+00094:000987.8058:05304
05305:+00000:+00016:+00018:000987.8058:05305
05306:-00109:+00124:-00049:000987.8058:05306
05307:+00012:-00076:+00024:000987.8058:05307
05308:+00044:-00060:-00037:000987.8058:05308
05309:-00101:+00128:-00032:000987.8058:05309
05310:+00045:-00068:+00035:000987.8058:05310
05311:+00128:+00075:+00010:000987.8058:05311
05312:-00071:+00080:-00070:000987.8058:05312
05313:-00073:+00009:-00034:000987.8058:05313
05314:+00081:-00062:+00081:000987.8058:05314
05315:-00061:-00116:-00090:000987.8058:05315
05316:+00015:+00093:+00091:000987.8058:05316
05317:-00015:-00005:-00053:000987.8058:05317
05318:-00199:+00012:-00055:000987.8058:05318
05319:-00021:+00045:+00078:000987.8058:05319
05320:+00203:-00085:-00030:000987.8058:05320
05321:-00166:+00120:-00073:000987.8058:05321
05322:+00046:-00013:+00033:000990.1029:05322
05323:+00167:+00023:+00014:000990.1029:05323
05324:-00099:+00025:-00127:000990.1029:05324
05325:+00021:+00107:+00081:000990.1029:05325
05326:+00159:+00114:+00114:000990.1029:05326
05327:-00160:+00054:-00103:000990.1029:05327
05328:-00141:+00000:+00053:000990.1029:05328
05329:+00145:+00028:-00003:000990.1029:05329
05330:-00180:+00028:-00070:000990.1029:05330
05331:-00173:+00073:+00037:000990.1029:05331
05332:+00141:-00101:+00029:000990.1029:05332
05333:-00154:+00193:-00089:000990.1029:05333
05334:-00086:-00029:+00033:000990.1029:05334
05335:+00176:+00051:+00085:000990.1029:05335
05336:-00155:+00082:-00111:000990.1029:05336
05337:-00093:-00015:-00018:000990.1029:05337
05338:+00053:-00036:-00049:000990.1029:05338
05339:-00074:+00139:-00077:000990.1029:05339
05340:-00069:+00002:-00051:000990.1029:05340
05341:+00098:-00032:+00131:000990.1029:05341
05342:-00009:-00014:-00172:000999.8723:05342
05343:-00048:+00107:+00063:000999.8723:05343
05344:+00043:-00258:-00060:000999.8723:05344
05345:-00090:+00313:-00013:000999.8723:05345
05346:-00016:-00072:+00024:000999.8723:05346
05347:+00167:+00001:+00078:000999.8723:05347
05348:-00057:+00076:-00043:000999.8723:05348
05349:-00018:+00180:+00012:000999.8723:05349
05350:+00076:+00091:+00079:000999.8723:05350
05351:-00080:+00080:-00099:000999.8723:05351
05352:+00062:+00108:-00028:000999.8723:05352
05353:+00090:+00012:+00090:000999.8723:05353
05354:-00165:+00088:-00125:000999.8723:05354
05355:+00119:+00069:+00029:000999.8723:05355
05356:+00074:-00055:-00060:000999.8723:05356
05357:-00158:-00027:-00012:000999.8723:05357
05358:-00054:+00094:-00050:000999.8723:05358
05359:+00158:-00047:+00132:000999.8723:05359
05360:-00144:+00009:-00141:000999.8723:05360
05361:+00006:+00033:+00030:000999.8723:05361
05362:+00024:-00177:-00029:001018.6276:05362
05363:-00122:+00044:+00020:001018.6276:05363
05364:+00045:+00015:-00052:001018.6276:05364
05365:+00024:+00046:-00002:001018.6276:05365
05366:-00089:+00084:-00103:001018.6276:05366
05367:+00037:+00077:+00032:001018.6276:05367
05368:+00017:+00156:-00012:001018.6276:05368
05369:-00045:+00027:+00027:001018.6276:05369
05370:-00006:+00023:-00098:001018.6276:05370
05371:+00066:+00017:+00040:001018.6276:05371
05372:-00034:-00002:+00000:001018.6276:05372
05373:-00023:-00073:-00013:001018.6276:05373
05374:+00002:+00074:-00041:001018.6276:05374
05375:+00033:+00030:+00114:001018.6276:05375
05376:+00006:+00087:-00044:001018.6276:05376
05377:+00016:-00014:+00026:001018.6276:05377
05378:+00016:+00214:-00046:001018.6276:05378
05379:+00054:+00026:-00017:001018.6276:05379
05380:+00030:+00260:+00149:001018.6276:05380
05381:+00037:-00038:+00024:001035.8721:05381
05382:+00072:-00004:-00036:001035.8721:05382
05383:+00084:-00037:+00031:001035.8721:05383
05384:+00014:+00065:+00057:001035.8721:05384
05385:-00056:+00131:-00129:001035.8721:05385
05386:-00081:+00154:-00118:001035.8721:05386
05387:+00130:-00098:+00097:001035.8721:05387
05388:+00058:+00108:-00135:001035.8721:05388
05389:-00076:+00032:+00046:001035.8721:05389
05390:+00032:-00191:+00158:001035.8721:05390
05391:+00015:+00134:-00142:001035.8721:05391
05392:-00051:-00099:+00108:001035.8721:05392
05393:+00111:+00032:+00066:001035.8721:05393
05394:+00034:-00010:-00041:001035.8721:05394
05395:-00078:+00085:+00034:001035.8721:05395
05396:+00098:+00074:+00016:001035.8721:05396
05397:-00048:+00078:-00178:001035.8721:05397
05398:+00033:+00181:-00008:001035.8721:05398
05399:+00135:+00017:+00042:001035.8721:05399
05400:-00058:+00008:-00161:001042.9809:05400
05401:-00038:-00001:+00017:001042.9809:05401
05402:+00118:-00050:+00071:001042.9809:05402
05403:-00109:-00122:-00007:001042.9809:05403
05404:-00088:+00039:-00002:001042.9809:05404
05405:+00133:-00074:+00074:001042.9809:05405
05406:-00083:+00085:-00049:001042.9809:05406
05407:-00104:+00066:+00012:001042.9809:05407
05408:+00140:+00320:-00073:001042.9809:05408
05409:+00067:+00125:-00023:001042.9809:05409
05410:-00034:+00173:-00120:001042.9809:05410
05411:+00050:+00165:-00078:001042.9809:05411
05412:+00021:+00040:+00025:001042.9809:05412
05413:-00004:-00224:-00069:001042.9809:05413
05414:-00053:-00163:+00018:001042.9809:05414
05415:+00016:+00055:+00020:001042.9809:05415
05416:+00123:+00037:+00096:001042.9809:05416
05417:-00017:-00087:+00046:001042.9809:05417
05418:+00015:+00222:+00090:001042.9809:05418
05419:-00050:+00195:+00008:001042.9809:05419
05420:+00015:-00284:+00316:001043.4855:05420
05421:+00178:+00333:-00111:001043.4855:05421
05422:+00051:+00138:-00060:001043.4855:05422
05423:-00096:+00177:+00178:001043.4855:05423
05424:+00044:-00236:+00017:001043.4855:05424
05425:+00077:+00377:-00189:001043.4855:05425
05426:+00024:-00350:-00182:001043.4855:05426
05427:-00045:-00193:+00190:001043.4855:05427
05428:+00014:+00143:-00264:001043.4855:05428
05429:+00092:-00032:+00125:001043.4855:05429
05430:-00147:-00425:-00098:001043.4855:05430
05431:-00153:-00002:-00071:001043.4855:05431
05432:+00115:-00139:+00327:001043.4855:05432
05433:-00002:-00226:+00103:001043.4855:05433
05434:-00065:+00100:-00041:001043.4855:05434
05435:+00075:+00098:+00197:001043.4855:05435
05436:-00052:+00161:-00128:001043.4855:05436
05437:-00072:+00090:-00131:001043.4855:05437
05438:+00154:+00155:-00039:001043.4855:05438
05439:+00052:-00039:-00079:001039.3737:05439
05440:-00048:+00180:-00226:001039.3737:05440
05441:+00163:+00003:+00081:001039.3737:05441
05442:-00065:+00415:-00113:001039.3737:05442
05443:-00116:-00086:+00052:001039.3737:05443
05444:+00102:+00150:+00082:001039.3737:05444
05445:-00048:-00121:-00183:001039.3737:05445
05446:-00047:+00068:-00007:001039.3737:05446
05447:+00043:-00204:-00098:001039.3737:05447
05448:-00072:+00158:-00072:001039.3737:05448
05449:-00015:-00115:+00072:001039.3737:05449
05450:+00113:-00041:+00141:001039.3737:05450
05451:+00005:+00056:-00065:001039.3737:05451
05452:+00021:+00060:+00158:001039.3737:05452
05453:+00097:+00125:-00041:001039.3737:05453
05454:+00023:+00190:+00014:001039.3737:05454
05455:-00067:-00111:-00018:001039.3737:05455
05456:+00011:+00153:+00047:001039.3737:05456
05457:-00029:+00021:-00124:001039.3737:05457
05458:-00087:+00077:+00170:001033.3193:05458
05459:+00068:-00022:-00027:001033.3193:05459
05460:-00065:+00114:+00010:001033.3193:05460
05461:-00080:-00021:-00108:001033.3193:05461
05462:+00066:+00043:+00093:001033.3193:05462
05463:-00084:+00074:-00131:001033.3193:05463
05464:-00087:-00006:+00091:001033.3193:05464
05465:+00008:-00021:-00064:001033.3193:05465
05466:-00033:+00131:+00085:001033.3193:05466
05467:+00001:-00075:+00011:001033.3193:05467
05468:-00038:+00080:+00052:001033.3193:05468
05469:-00117:-00036:-00095:001033.3193:05469
05470:+00042:+00176:-00073:001033.3193:05470
05471:-00005:-00059:+00050:001033.3193:05471
05472:-00092:+00148:-00011:001033.3193:05472
05473:+00049:+00065:+00038:001033.3193:05473
05474:+00066:+00037:+00062:001033.3193:05474
05475:-00159:-00053:-00218:001033.3193:05475
05476:+00092:+00087:+00092:001033.3193:05476
05477:+00158:+00015:-00157:001033.3193:05477
05478:-00234:+00091:-00028:001037.3721:05478
05479:+00042:+00154:-00065:001037.3721:05479
05480:+00113:-00004:+00022:001037.3721:05480
05481:-00185:+00082:-00209:001037.3721:05481
05482:+00173:-00061:+00215:001037.3721:05482
05483:+00058:-00010:-00109:001037.3721:05483
05484:-00214:+00080:-00067:001037.3721:05484
05485:+00283:+00057:+00103:001037.3721:05485
05486:+00090:-00046:-00027:001037.3721:05486
05487:-00113:+00209:+00010:001037.3721:05487
05488:+00145:+00014:-00041:001037.3721:05488
05489:-00027:+00110:-00171:001037.3721:05489
05490:-00026:+00143:-00030:001037.3721:05490
05491:+00072:+00009:+00014:001037.3721:05491
05492:-00177:-00039:-00093:001037.3721:05492
05493:+00152:+00153:+00071:001037.3721:05493
05494:+00163:-00100:+00170:001037.3721:05494
05495:-00309:+00181:-00145:001037.3721:05495
05496:-00189:+00184:+00034:001037.3721:05496
05497:+00245:-00076:+00134:001042.8848:05497
05498:-00185:+00146:-00084:001042.8848:05498
05499:-00126:+00091:-00069:001042.8848:05499
05500:+00027:+00207:-00206:001042.8848:05500
05501:+00019:+00067:+00095:001042.8848:05501
05502:+00015:+00010:-00097:001042.8848:05502
05503:-00045:+00028:+00064:001042.8848:05503
05504:-00076:-00099:-00129:001042.8848:05504
05505:-00022:-00060:+00024:001042.8848:05505
05506:+00043:-00185:+00169:001042.8848:05506
05507:-00010:-00024:-00052:001042.8848:05507
05508:-00046:+00076:-00040:001042.8848:05508
05509:+00105:+00004:+00155:001042.8848:05509
05510:+00102:+00251:-00104:001042.8848:05510
05511:-00219:+00380:-00115:001042.8848:05511
05512:+00147:-00108:+00182:001042.8848:05512
05513:+00084:+00158:-00120:001042.8848:05513
05514:-00029:+00174:-00115:001042.8848:05514
05515:+00062:+00316:+00092:001042.8848:05515
05516:-00026:-00433:-00101:001041.1821:05516
05517:+00008:+00401:-00042:001041.1821:05517
05518:+00231:-00436:-00115:001041.1821:05518
05519:-00107:-00080:+00023:001041.1821:05519
05520:+00045:+00122:-00162:001041.1821:05520
05521:+00187:+00073:+00130:001041.1821:05521
05522:-00254:-00448:-00107:001041.1821:05522
05523:-00147:-00154:+00090:001041.1821:05523
05524:+00140:-00123:+00035:001041.1821:05524
05525:-00056:-00226:+00104:001041.1821:05525
05526:+00009:+00119:-00002:001041.1821:05526
05527:+00153:+00218:+00066:001041.1821:05527
05528:-00095:+00251:-00076:001041.1821:05528
05529:+00082:+00172:-00047:001041.1821:05529
05530:+00083:+00132:-00016:001041.1821:05530
05531:-00042:+00140:-00068:001041.1821:05531
05532:+00021:+00024:-00127:001041.1821:05532
05533:+00138:+00088:+00039:001041.1821:05533
05534:-00095:+00387:-00171:001041.1821:05534
05535:-00052:-00032:+00122:001032.1630:05535
05536:+00019:+00185:-00051:001032.1630:05536
05537:-00044:-00020:-00064:001032.1630:05537
05538:+00003:-00054:-00041:001032.1630:05538
05539:+00016:-00069:+00029:001032.1630:05539
05540:-00051:-00028:-00074:001032.1630:05540
05541:+00072:-00077:+00098:001032.1630:05541
05542:+00055:+00035:-00034:001032.1630:05542
05543:-00014:+00001:+00041:001032.1630:05543
05544:+00094:-00077:-00018:001032.1630:05544
05545:+00139:+00277:+00050:001032.1630:05545
05546:-00098:+00028:-00083:001032.1630:05546
05547:+00023:-00135:+00108:001032.1630:05547
05548:+00088:+00106:-00008:001032.1630:05548
05549:+00022:+00023:+00036:001032.1630:05549
05550:-00086:+00185:+00000:001032.1630:05550
05551:-00048:-00068:-00083:001032.1630:05551
05552:+00016:+00065:-00052:001032.1630:05552
05553:+00011:+00125:+00003:001032.1630:05553
05554:+00009:+00135:+00076:001032.1630:05554
05555:-00024:+00041:-00066:001029.8482:05555
05556:+00011:+00085:-00033:001029.8482:05556
05557:+00012:-00177:-00009:001029.8482:05557
05558:-00050:+00107:-00004:001029.8482:05558
05559:-00014:-00059:-00012:001029.8482:05559
05560:+00048:+00002:+00097:001029.8482:05560
05561:+00045:+00021:-00100:001029.8482:05561
05562:-00025:+00125:-00011:001029.8482:05562
05563:+00006:+00075:+00036:001029.8482:05563
05564:-00024:+00009:-00056:001029.8482:05564
05565:-00051:+00101:+00044:001029.8482:05565
05566:+00065:-00004:-00006:001029.8482:05566
05567:+00025:-00013:-00012:001029.8482:05567
05568:-00054:+00034:-00082:001029.8482:05568
05569:-00044:+00095:-00087:001029.8482:05569
05570:+00032:-00005:-00012:001029.8482:05570
05571:-00009:+00070:-00080:001029.8482:05571
05572:-00067:-00068:+00002:001029.8482:05572
05573:+00021:+00071:-00043:001029.8482:05573
05574:-00006:-00134:-00004:001037.7375:05574
05575:-00002:+00081:-00024:001037.7375:05575
05576:+00022:-00003:+00052:001037.7375:05576
05577:-00018:+00008:-00021:001037.7375:05577
05578:-00001:+00048:-00031:001037.7375:05578
05579:+00045:+00085:-00020:001037.7375:05579
05580:-00025:+00074:+00082:001037.7375:05580
05581:+00008:+00132:-00059:001037.7375:05581
05582:+00023:+00073:+00034:001037.7375:05582
05583:-00037:+00078:+00000:001037.7375:05583
05584:+00001:+00063:-00071:001037.7375:05584
05585:+00035:-00093:-00023:001037.7375:05585
05586:-00030:-00004:+00017:001037.7375:05586
05587:+00080:-00096:+00025:001037.7375:05587
05588:+00096:+00101:+00052:001037.7375:05588
05589:-00036:-00032:+00023:001037.7375:05589
05590:+00078:+00095:+00023:001037.7375:05590
05591:+00171:+00097:-00021:001037.7375:05591
05592:-00099:+00228:-00046:001037.7375:05592
05593:+00048:-00114:-00049:001041.7918:05593
05594:+00041:+00094:+00028:001041.7918:05594
05595:-00065:-00194:-00005:001041.7918:05595
05596:-00037:+00220:+00071:001041.7918:05596
05597:+00127:-00291:+00088:001041.7918:05597
05598:-00092:+00268:-00091:001041.7918:05598
05599:+00018:-00122:-00039:001041.7918:05599
05600:+00060:+00170:+00122:001041.7918:05600
05601:-00033:-00043:-00172:001041.7918:05601
05602:+00054:+00251:+00132:001041.7918:05602
05603:+00006:-00179:-00031:001041.7918:05603
05604:+00022:+00056:+00108:001041.7918:05604
05605:+00019:-00007:-00206:001041.7918:05605
05606:-00012:+00027:+00099:001041.7918:05606
05607:-00055:+00283:-00064:001041.7918:05607
05608:+00073:+00135:+00058:001041.7918:05608
05609:-00060:+00098:-00187:001041.7918:05609
05610:-00023:+00218:+00041:001041.7918:05610
05611:+00010:-00078:-00008:001041.7918:05611
05612:-00047:-00058:-00019:001046.5305:05612
05613:-00011:+00115:-00111:001046.5305:05613
05614:+00172:-00015:+00133:001046.5305:05614
05615:-00012:+00223:-00163:001046.5305:05615
05616:-00030:+00138:+00097:001046.5305:05616
05617:+00082:+00012:-00068:001046.5305:05617
05618:-00035:+00151:-00014:001046.5305:05618
05619:-00066:-00059:-00011:001046.5305:05619
05620:-00106:+00320:-00095:001046.5305:05620
05621:-00047:-00038:+00046:001046.5305:05621
05622:+00090:+00160:-00022:001046.5305:05622
05623:-00104:-00090:-00052:001046.5305:05623
05624:-00115:+00034:-00074:001046.5305:05624
05625:+00042:-00229:+00018:001046.5305:05625
05626:-00054:+00183:-00015:001046.5305:05626
05627:+00042:-00124:+00145:001046.5305:05627
05628:-00057:+00038:-00084:001046.5305:05628
05629:-00113:-00048:-00032:001046.5305:05629
05630:+00156:+00238:+00054:001046.5305:05630
05631:-00144:-00009:-00096:001047.3947:05631
05632:-00187:+00270:-00127:001047.3947:05632
05633:+00090:+00048:-00084:001047.3947:05633
05634:-00003:-00026:-00008:001047.3947:05634
05635:-00090:+00025:-00061:001047.3947:05635
05636:+00109:-00004:-00023:001047.3947:05636
05637:-00114:-00187:-00142:001047.3947:05637
05638:+00050:-00001:+00187:001047.3947:05638
05639:-00009:+00099:-00076:001047.3947:05639
05640:-00149:+00003:-00012:001047.3947:05640
05641:+00067:+00069:+00005:001047.3947:05641
05642:+00118:-00176:+00053:001047.3947:05642
05643:-00192:+00177:-00120:001047.3947:05643
05644:+00168:-00067:+00048:001047.3947:05644
05645:+00078:-00035:-00125:001047.3947:05645
05646:-00104:+00123:+00055:001047.3947:05646
05647:+00121:+00197:+00037:001047.3947:05647
05648:+00034:-00036:-00027:001047.3947:05648
05649:-00138:+00155:-00106:001047.3947:05649
05650:+00116:-00018:-00064:001047.3947:05650
05651:-00074:+00130:-00021:001047.9016:05651
05652:-00023:-00131:-00064:001047.9016:05652
05653:+00066:+00029:-00068:001047.9016:05653
05654:-00078:-00038:+00127:001047.9016:05654
05655:+00035:+00018:+00007:001047.9016:05655
05656:+00076:+00076:+00093:001047.9016:05656
05657:-00023:-00013:+00043:001047.9016:05657
05658:+00041:+00122:-00013:001047.9016:05658
05659:+00113:+00094:-00011:001047.9016:05659
05660:-00088:+00137:-00055:001047.9016:05660
05661:-00049:-00021:-00018:001047.9016:05661
05662:+00067:+00067:+00011:001047.9016:05662
05663:-00071:+00007:-00025:001047.9016:05663
05664:-00060:+00002:+00015:001047.9016:05664
05665:+00022:-00125:-00023:001047.9016:05665
05666:+00021:+00084:-00008:001047.9016:05666
05667:+00087:-00074:+00020:001047.9016:05667
05668:-00006:+00052:+00031:001047.9016:05668
05669:-00061:-00019:-00036:001047.9016:05669
05670:+00144:+00126:+00062:001046.4434:05670
05671:+00018:-00098:+00112:001046.4434:05671
05672:-00034:+00207:+00027:001046.4434:05672
05673:+00024:+00060:-00006:001046.4434:05673
05674:-00021:-00048:+00021:001046.4434:05674
05675:-00011:+00081:-00005:001046.4434:05675
05676:+00029:+00076:+00038:001046.4434:05676
05677:-00092:+00113:-00055:001046.4434:05677
05678:-00044:+00107:-00068:001046.4434:05678
05679:+00087:+00058:+00011:001046.4434:05679
05680:+00018:+00033:-00033:001046.4434:05680
05681:-00065:-00076:-00061:001046.4434:05681
05682:+00117:+00087:+00011:001046.4434:05682
05683:+00051:-00100:-00158:001046.4434:05683
05684:-00120:+00077:-00026:001046.4434:05684
05685:+00113:+00059:+00033:001046.4434:05685
05686:+00035:-00052:+00020:001046.4434:05686
05687:-00044:+00131:-00094:001046.4434:05687
05688:+00007:-00127:+00107:001046.4434:05688
05689:-00069:+00025:-00013:001039.4492:05689
05690:-00046:+00017:-00021:001039.4492:05690
05691:+00011:+00014:+00048:001039.4492:05691
05692:-00067:+00074:-00062:001039.4492:05692
05693:+00121:+00098:+00045:001039.4492:05693
05694:+00186:-00033:+00033:001039.4492:05694
05695:-00145:+00138:-00089:001039.4492:05695
05696:-00169:+00019:+00045:001039.4492:05696
05697:+00170:+00108:+00020:001039.4492:05697
05698:-00047:+00053:-00108:001039.4492:05698
05699:-00086:-00004:+00069:001039.4492:05699
05700:+00003:-00093:+00004:001039.4492:05700
05701:-00038:+00085:-00029:001039.4492:05701
05702:+00083:+00046:+00017:001039.4492:05702
05703:-00056:+00046:-00028:001039.4492:05703
05704:-00031:+00133:-00020:001039.4492:05704
05705:+00148:-00053:+00002:001039.4492:05705
05706:-00010:+00077:-00125:001039.4492:05706
05707:-00118:+00020:+00006:001039.4492:05707
05708:+00060:+00036:+00074:001048.7955:05708
05709:-00030:-00040:-00098:001048.7955:05709
05710:-00053:+00150:+00028:001048.7955:05710
05711:+00044:-00108:+00094:001048.7955:05711
05712:-00036:+00073:-00078:001048.7955:05712
05713:-00021:+00017:+00026:001048.7955:05713
05714:+00000:-00092:+00026:001048.7955:05714
05715:-00074:+00020:-00017:001048.7955:05715
05716:+00071:+00102:+00091:001048.7955:05716
05717:-00009:+00085:-00074:001048.7955:05717
05718:-00083:+00136:+00119:001048.7955:05718
05719:+00062:-00105:-00024:001048.7955:05719
05720:-00029:+00104:+00001:001048.7955:05720
05721:+00030:+00103:+00079:001048.7955:05721
05722:+00015:-00074:-00038:001048.7955:05722
05723:-00030:-00098:+00005:001048.7955:05723
05724:+00058:-00089:+00077:001048.7955:05724
05725:+00130:-00066:+00089:001048.7955:05725
05726:-00097:+00144:-00043:001048.7955:05726
05727:+00154:+00181:+00299:001052.7489:05727
05728:-00082:+00035:-00150:001052.7489:05728
05729:-00150:+00338:+00215:001052.7489:05729
05730:+00196:+00038:+00067:001052.7489:05730
05731:-00093:-00011:-00052:001052.7489:05731
05732:-00113:+00136:-00019:001052.7489:05732
05733:+00127:-00302:+00001:001052.7489:05733
05734:-00079:+00196:+00007:001052.7489:05734
05735:-00007:-00205:-00021:001052.7489:05735
05736:+00134:+00020:+00102:001052.7489:05736
05737:-00098:-00033:-00091:001052.7489:05737
05738:+00114:+00243:+00189:001052.7489:05738
05739:-00050:-00042:-00074:001052.7489:05739
05740:-00124:+00394:-00072:001052.7489:05740
05741:+00027:+00139:-00052:001052.7489:05741
05742:+00070:-00087:+00059:001052.7489:05742
05743:-00149:-00047:-00145:001052.7489:05743
05744:+00118:-00082:+00021:001052.7489:05744
05745:-00020:+00376:-00124:001052.7489:05745
05746:-00081:-00242:+00037:001047.3940:05746
05747:+00056:+00180:-00026:001047.3940:05747
05748:+00115:-00101:-00051:001047.3940:05748
05749:-00024:+00010:-00037:001047.3940:05749
05750:-00052:-00307:-00080:001047.3940:05750
05751:-00056:+00214:-00049:001047.3940:05751
05752:-00007:-00246:+00070:001047.3940:05752
05753:-00041:+00093:-00023:001047.3940:05753
05754:-00170:-00048:+00072:001047.3940:05754
05755:+00099:+00131:+00059:001047.3940:05755
05756:+00153:-00082:-00045:001047.3940:05756
05757:-00213:+00199:-00104:001047.3940:05757
05758:-00069:+00079:-00046:001047.3940:05758
05759:+00078:+00041:+00007:001047.3940:05759
05760:-00025:+00007:-00102:001047.3940:05760
05761:-00126:+00098:+00026:001047.3940:05761
05762:+00095:-00047:+00026:001047.3940:05762
05763:+00120:+00186:-00018:001047.3940:05763
05764:-00024:-00035:+00036:001047.3940:05764
05765:-00114:+00109:-00064:001040.8679:05765
05766:+00045:+00053:+00000:001040.8679:05766
05767:+00030:-00008:+00028:001040.8679:05767
05768:-00014:+00003:+00023:001040.8679:05768
05769:-00144:+00089:-00085:001040.8679:05769
05770:-00059:+00073:-00015:001040.8679:05770
05771:+00014:-00040:-00008:001040.8679:05771
05772:-00030:+00152:+00000:001040.8679:05772
05773:-00048:+00014:-00008:001040.8679:05773
05774:+00129:+00083:-00077:001040.8679:05774
05775:+00055:+00061:+00014:001040.8679:05775
05776:-00078:+00029:-00080:001040.8679:05776
05777:+00050:+00016:+00017:001040.8679:05777
05778:+00025:-00003:+00065:001040.8679:05778
05779:+00039:+00030:+00060:001040.8679:05779
05780:+00054:-00024:+00021:001040.8679:05780
05781:-00041:+00046:-00143:001040.8679:05781
05782:-00042:+00050:+00087:001040.8679:05782
05783:-00003:+00012:-00017:001040.8679:05783
05784:-00038:+00135:-00004:001051.8560:05784
05785:+00125:+00105:-00037:001051.8560:05785
05786:+00078:-00051:-00053:001051.8560:05786
05787:-00103:+00062:-00057:001051.8560:05787
05788:+00081:+00030:+00024:001051.8560:05788
05789:+00025:-00048:+00008:001051.8560:05789
05790:-00016:+00019:+00088:001051.8560:05790
05791:+00068:-00063:-00051:001051.8560:05791
05792:+00002:+00041:-00100:001051.8560:05792
05793:-00001:+00090:+00040:001051.8560:05793
05794:+00074:+00078:+00052:001051.8560:05794
05795:+00038:+00157:-00042:001051.8560:05795
05796:+00059:+00065:+00162:001051.8560:05796
05797:+00074:+00030:-00051:001051.8560:05797
05798:-00024:+00049:-00108:001051.8560:05798
05799:-00037:-00005:+00126:001051.8560:05799
05800:+00067:-00033:+00029:001051.8560:05800
05801:-00019:+00129:-00047:001051.8560:05801
05802:-00001:-00003:-00042:001051.8560:05802
05803:+00018:-00011:-00061:001053.5900:05803
05804:-00048:+00073:+00014:001053.5900:05804
05805:+00035:-00027:+00039:001053.5900:05805
05806:-00009:+00004:-00055:001053.5900:05806
05807:-00032:+00025:+00090:001053.5900:05807
05808:+00128:+00046:-00046:001053.5900:05808
05809:-00018:+00046:-00032:001053.5900:05809
05810:-00041:+00000:+00001:001053.5900:05810
05811:+00003:-00031:-00020:001053.5900:05811
05812:+00049:+00114:+00048:001053.5900:05812
05813:+00055:+00005:+00004:001053.5900:05813
05814:+00014:+00069:-00172:001053.5900:05814
05815:-00043:+00061:-00007:001053.5900:05815
05816:+00017:-00015:+00046:001053.5900:05816
05817:+00001:-00033:-00109:001053.5900:05817
05818:-00008:-00039:+00066:001053.5900:05818
05819:+00066:-00027:-00032:001053.5900:05819
05820:-00016:+00071:-00016:001053.5900:05820
05821:-00036:+00032:-00073:001053.5900:05821
05822:-00096:+00034:-00034:001054.0493:05822
05823:+00037:+00168:-00109:001054.0493:05823
05824:+00027:+00050:-00020:001054.0493:05824
05825:-00016:+00062:-00147:001054.0493:05825
05826:-00057:-00018:+00019:001054.0493:05826
05827:-00021:+00025:-00090:001054.0493:05827
05828:+00024:-00038:-00036:001054.0493:05828
05829:+00051:+00040:+00012:001054.0493:05829
05830:+00035:-00066:+00036:001054.0493:05830
05831:+00081:+00097:-00098:001054.0493:05831
05832:+00040:+00028:+00003:001054.0493:05832
05833:-00052:+00015:-00055:001054.0493:05833
05834:-00048:+00058:-00058:001054.0493:05834
05835:-00044:+00063:+00019:001054.0493:05835
05836:-00026:+00060:+00014:001054.0493:05836
05837:-00010:-00010:+00024:001054.0493:05837
05838:+00007:+00033:-00045:001054.0493:05838
05839:-00149:+00028:-00040:001054.0493:05839
05840:-00061:+00092:+00130:001054.0493:05840
05841:+00073:-00081:+00009:001055.3717:05841
05842:+00020:+00045:+00003:001055.3717:05842
05843:+00012:-00086:+00056:001055.3717:05843
05844:-00093:+00029:-00040:001055.3717:05844
05845:-00057:+00078:-00003:001055.3717:05845
05846:+00051:+00055:+00034:001055.3717:05846
05847:+00016:+00148:-00016:001055.3717:05847
05848:-00005:+00067:+00084:001055.3717:05848
05849:+00006:+00083:+00002:001055.3717:05849
05850:-00098:+00025:+00051:001055.3717:05850
05851:-00019:+00107:+00019:001055.3717:05851
05852:-00017:-00104:+00071:001055.3717:05852
05853:-00006:+00178:-00039:001055.3717:05853
05854:+00087:-00090:+00143:001055.3717:05854
05855:-00163:+00045:-00072:001055.3717:05855
05856:-00103:+00186:+00004:001055.3717:05856
05857:+00094:+00052:-00011:001055.3717:05857
05858:-00061:+00076:+00097:001055.3717:05858
05859:-00082:-00081:-00142:001055.3717:05859
05860:+00069:+00041:+00034:001056.3314:05860
05861:-00111:-00007:-00068:001056.3314:05861
05862:-00044:+00122:-00005:001056.3314:05862
05863:+00068:-00118:-00008:001056.3314:05863
05864:-00046:+00248:-00130:001056.3314:05864
05865:+00055:-00004:+00265:001056.3314:05865
05866:-00067:-00203:-00112:001056.3314:05866
05867:-00037:+00266:-00068:001056.3314:05867
05868:+00056:-00141:+00117:001056.3314:05868
05869:-00250:-00030:-00016:001056.3314:05869
05870:-00076:+00125:-00090:001056.3314:05870
05871:+00365:-00009:+00028:001056.3314:05871
05872:+00283:+00022:-00104:001056.3314:05872
05873:-00099:+00073:-00154:001056.3314:05873
05874:+00057:+00202:-00126:001056.3314:05874
05875:-00233:-00187:+00080:001056.3314:05875
05876:-00123:+00204:-00009:001056.3314:05876
05877:+00216:+00078:-00086:001056.3314:05877
05878:+00022:+00071:-00069:001056.3314:05878
05879:+00019:-00019:-00064:001052.3144:05879
05880:+00112:-00071:-00002:001052.3144:05880
05881:-00057:+00031:-00078:001052.3144:05881
05882:+00009:+00097:+00043:001052.3144:05882
05883:+00103:-00104:+00100:001052.3144:05883
05884:+00073:+00165:-00037:001052.3144:05884
05885:+00160:+00109:+00128:001052.3144:05885
05886:+00191:-00020:+00023:001052.3144:05886
05887:-00048:+00340:-00010:001052.3144:05887
05888:+00014:+00061:+00020:001052.3144:05888
05889:-00002:+00046:-00002:001052.3144:05889
05890:-00100:+00074:-00016:001052.3144:05890
05891:-00057:+00151:+00002:001052.3144:05891
05892:+00043:-00180:+00041:001052.3144:05892
05893:-00022:+00049:+00021:001052.3144:05893
05894:+00012:-00046:+00004:001052.3144:05894
05895:+00070:-00045:+00006:001052.3144:05895
05896:+00041:+00049:+00019:001052.3144:05896
05897:+00108:+00124:+00099:001052.3144:05897
05898:+00026:+00064:-00025:001033.2443:05898
05899:+00012:-00096:+00127:001033.2443:05899
05900:+00099:+00021:-00062:001033.2443:05900
05901:-00126:-00023:+00019:001033.2443:05901
05902:-00174:+00081:+00081:001033.2443:05902
05903:+00079:-00023:+00000:001033.2443:05903
05904:-00093:+00220:-00040:001033.2443:05904
05905:-00033:+00031:-00020:001033.2443:05905
05906:-00007:+00004:-00078:001033.2443:05906
05907:+00008:+00129:-00064:001033.2443:05907
05908:+00046:-00022:-00092:001033.2443:05908
05909:+00026:+00061:-00043:001033.2443:05909
05910:-00055:+00177:-00087:001033.2443:05910
05911:+00021:-00099:+00015:001033.2443:05911
05912:+00037:+00023:-00017:001033.2443:05912
05913:-00030:-00091:-00128:001033.2443:05913
05914:-00100:+00046:+00008:001033.2443:05914
05915:+00009:-00125:-00072:001033.2443:05915
05916:-00094:+00072:-00053:001033.2443:05916
05917:+00007:+00041:+00015:001033.2443:05917
05918:+00057:-00049:-00003:000999.7973:05918
05919:-00108:+00045:-00041:000999.7973:05919
05920:+00001:-00034:+00014:000999.7973:05920
05921:+00089:+00008:-00068:000999.7973:05921
05922:-00106:+00106:-00096:000999.7973:05922
05923:+00107:-00035:+00042:000999.7973:05923
05924:+00122:+00065:-00092:000999.7973:05924
05925:-00147:+00041:-00066:000999.7973:05925
05926:+00046:+00121:+00121:000999.7973:05926
05927:+00120:+00033:+00034:000999.7973:05927
05928:-00116:+00175:-00112:000999.7973:05928
05929:-00062:-00005:+00047:000999.7973:05929
05930:+00039:-00021:-00003:000999.7973:05930
05931:-00105:+00077:-00066:000999.7973:05931
05932:+00005:-00009:+00130:000999.7973:05932
05933:+00066:-00020:+00014:000999.7973:05933
05934:-00162:+00110:-00057:000999.7973:05934
05935:-00005:+00089:+00136:000999.7973:05935
05936:+00054:+00028:+00047:000999.7973:05936
05937:-00112:+00038:-00025:000999.7973:05937
05938:-00032:+00044:-00015:000999.7973:05938
05939:+00016:-00019:+00034:000984.5728:05939
05940:-00114:-00023:-00040:000984.5728:05940
05941:-00014:+00211:-00019:000984.5728:05941
05942:+00098:-00069:+00055:000984.5728:05942
05943:-00005:+00029:-00016:000984.5728:05943
05944:-00046:+00028:+00001:000984.5728:05944
05945:+00101:-00012:+00019:000984.5728:05945
05946:-00093:-00066:-00097:000984.5728:05946
05947:+00008:+00135:+00023:000984.5728:05947
05948:+00220:+00065:-00029:000984.5728:05948
05949:-00096:+00062:-00030:000984.5728:05949
05950:-00003:+00044:-00047:000984.5728:05950
05951:+00162:+00194:-00037:000984.5728:05951
05952:-00116:+00016:-00094:000984.5728:05952
05953:-00037:+00207:-00019:000984.5728:05953
05954:+00158:-00188:+00138:000984.5728:05954
05955:-00005:+00065:-00012:000984.5728:05955
05956:-00114:+00039:+00035:000984.5728:05956
05957:+00186:+00175:+00146:000984.5728:05957
05958:-00205:-00058:-00135:000984.5728:05958
05959:-00284:+00269:+00154:000980.4935:05959
05960:+00292:-00121:+00060:000980.4935:05960
05961:-00094:+00055:-00011:000980.4935:05961
05962:-00166:-00005:-00117:000980.4935:05962
05963:+00215:+00170:+00096:000980.4935:05963
05964:+00049:-00064:-00050:000980.4935:05964
05965:-00153:+00084:-00041:000980.4935:05965
05966:+00184:-00181:+00171:000980.4935:05966
05967:+00139:+00043:-00081:000980.4935:05967
05968:-00111:+00051:-00155:000980.4935:05968
05969:+00145:+00104:+00136:000980.4935:05969
05970:+00035:-00102:-00024:000980.4935:05970
05971:-00163:+00030:-00063:000980.4935:05971
05972:+00147:-00013:+00070:000980.4935:05972
05973:+00176:-00072:+00102:000980.4935:05973
05974:-00174:-00017:-00138:000980.4935:05974
05975:-00047:-00021:+00093:000980.4935:05975
05976:+00008:-00050:+00002:000980.4935:05976
05977:-00082:-00128:+00050:000980.4935:05977
05978:-00005:+00222:+00026:000980.4935:05978
05979:+00087:+00042:+00123:000983.8449:05979
05980:-00104:-00035:-00163:000983.8449:05980
05981:+00065:+00196:+00023:000983.8449:05981
05982:-00052:-00046:-00095:000983.8449:05982
05983:-00089:-00201:+00124:000983.8449:05983
05984:+00020:+00018:-00173:000983.8449:05984
05985:+00053:-00080:+00156:000983.8449:05985
05986:-00009:+00038:-00074:000983.8449:05986
05987:+00071:+00113:+00064:000983.8449:05987
05988:-00171:+00083:-00103:000983.8449:05988
05989:-00009:+00218:-00005:000983.8449:05989
05990:+00049:+00111:-00105:000983.8449:05990
05991:-00020:-00071:+00059:000983.8449:05991
05992:+00001:+00201:-00111:000983.8449:05992
05993:+00086:+00132:+00100:000983.8449:05993
05994:-00109:+00173:-00068:000983.8449:05994
05995:+00063:+00185:+00091:000983.8449:05995
05996:+00121:+00170:-00204:000983.8449:05996
05997:-00044:+00180:+00080:000983.8449:05997
05998:-00062:+00017:-00088:000983.8449:05998
05999:+00100:-00039:+00025:001006.9671:05999
06000:-00139:-00108:-00132:001006.9671:06000
06001:+00055:-00029:+00217:001006.9671:06001
06002:+00107:+00187:-00060:001006.9671:06002
06003:-00124:-00085:-00001:001006.9671:06003
06004:+00083:+00092:+00019:001006.9671:06004
06005:+00165:+00165:+00018:001006.9671:06005
06006:-00233:+00099:-00065:001006.9671:06006
06007:+00132:-00104:+00179:001006.9671:06007
06008:+00194:+00042:-00036:001006.9671:06008
06009:-00086:+00073:-00027:001006.9671:06009
06010:-00088:+00102:+00093:001006.9671:06010
06011:+00137:-00023:+00014:001006.9671:06011
06012:-00088:+00270:-00111:001006.9671:06012
06013:+00052:-00028:+00053:001006.9671:06013
06014:+00035:+00096:-00012:001006.9671:06014
06015:-00095:+00066:-00102:001006.9671:06015
06016:+00017:+00016:+00077:001006.9671:06016
06017:+00016:-00214:+00014:001006.9671:06017
06018:-00098:+00201:-00072:001006.9671:06018
06019:+00091:-00057:+00069:001023.8034:06019
06020:+00054:+00031:-00046:001023.8034:06020
06021:-00127:+00008:-00061:001023.8034:06021
06022:+00025:+00121:+00059:001023.8034:06022
06023:+00018:-00102:+00033:001023.8034:06023
06024:-00090:+00198:+00082:001023.8034:06024
06025:+00169:+00098:-00007:001023.8034:06025
06026:-00046:-00084:-00040:001023.8034:06026
06027:-00119:+00024:-00105:001023.8034:06027
06028:+00233:+00322:+00042:001023.8034:06028
06029:+00105:+00156:-00035:001023.8034:06029
06030:-00160:+00133:-00086:001023.8034:06030
06031:+00138:+00116:-00035:001023.8034:06031
06032:+00021:-00097:-00055:001023.8034:06032
06033:-00138:-00055:-00088:001023.8034:06033
06034:+00147:+00157:-00039:001023.8034:06034
06035:-00012:-00153:+00069:001023.8034:06035
06036:-00058:+00008:+00043:001023.8034:06036
06037:+00122:+00122:-00091:001023.8034:06037
06038:-00072:-00046:+00025:001025.5563:06038
06039:-00022:+00043:-00084:001025.5563:06039
06040:+00153:-00099:+00023:001025.5563:06040
06041:-00103:-00049:-00065:001025.5563:06041
06042:+00014:-00006:+00045:001025.5563:06042
06043:+00195:+00022:+00024:001025.5563:06043
06044:-00044:-00009:-00064:001025.5563:06044
06045:-00090:+00161:+00032:001025.5563:06045
06046:+00083:+00072:+00047:001025.5563:06046
06047:-00090:+00123:-00097:001025.5563:06047
06048:-00111:+00040:+00059:001025.5563:06048
06049:+00088:+00000:+00078:001025.5563:06049
06050:-00142:+00108:-00077:001025.5563:06050
06051:-00042:-00025:+00042:001025.5563:06051
06052:+00159:-00062:+00020:001025.5563:06052
06053:-00167:+00147:-00095:001025.5563:06053
06054:-00063:-00052:+00015:001025.5563:06054
06055:+00152:+00034:+00020:001025.5563:06055
06056:-00045:+00001:-00098:001025.5563:06056
06057:-00042:+00123:+00018:001025.5563:06057
06058:+00075:-00149:+00140:001022.7670:06058
06059:-00062:+00083:-00061:001022.7670:06059
06060:-00051:+00205:-00053:001022.7670:06060
06061:+00075:-00086:+00046:001022.7670:06061
06062:-00028:+00039:-00043:001022.7670:06062
06063:+00071:+00156:-00015:001022.7670:06063
06064:+00000:-00021:+00036:001022.7670:06064
06065:-00105:+00198:-00098:001022.7670:06065
06066:+00161:+00093:-00031:001022.7670:06066
06067:+00156:-00016:+00049:001022.7670:06067
06068:-00107:+00018:-00126:001022.7670:06068
06069:+00143:+00123:+00016:001022.7670:06069
06070:+00105:-00199:-00165:001022.7670:06070
06071:-00119:+00112:+00008:001022.7670:06071
06072:+00129:+00066:-00022:001022.7670:06072
06073:+00023:-00020:+00021:001022.7670:06073
06074:-00071:+00124:-00050:001022.7670:06074
06075:+00089:-00099:+00003:001022.7670:06075
06076:-00026:-00043:-00046:001022.7670:06076
06077:-00037:+00063:+00048:001022.7670:06077
06078:+00173:-00038:-00036:001016.1632:06078
06079:-00052:+00007:-00005:001016.1632:06079
06080:+00006:+00069:+00065:001016.1632:06080
06081:+00086:+00019:+00018:001016.1632:06081
06082:-00126:-00032:-00024:001016.1632:06082
06083:-00075:+00010:+00064:001016.1632:06083
06084:+00116:-00013:+00070:001016.1632:06084
06085:-00164:+00038:-00011:001016.1632:06085
06086:+00003:+00039:+00086:001016.1632:06086
06087:+00091:-00075:-00033:001016.1632:06087
06088:-00148:+00051:-00050:001016.1632:06088
06089:-00010:+00125:+00048:001016.1632:06089
06090:+00100:+00026:+00005:001016.1632:06090
06091:-00137:-00009:-00083:001016.1632:06091
06092:+00048:+00198:+00024:001016.1632:06092
06093:-00029:-00061:-00043:001016.1632:06093
06094:-00151:-00110:+00087:001016.1632:06094
06095:+00080:+00178:-00044:001016.1632:06095
06096:-00038:+00045:+00038:001016.1632:06096
06097:-00140:+00000:-00094:001016.1632:06097
06098:+00080:+00239:-00062:001005.4860:06098
06099:+00002:+00060:-00038:001005.4860:06099
06100:-00113:+00213:-00183:001005.4860:06100
06101:+00026:+00168:-00025:001005.4860:06101
06102:+00113:+00114:-00057:001005.4860:06102
06103:-00027:+00029:-00012:001005.4860:06103
06104:+00055:+00200:+00027:001005.4860:06104
06105:-00020:-00255:-00057:001005.4860:06105
06106:-00130:+00045:-00115:001005.4860:06106
06107:+00124:+00104:-00039:001005.4860:06107
06108:+00099:-00057:-00004:001005.4860:06108
06109:-00149:-00077:-00048:001005.4860:06109
06110:+00097:+00040:+00074:001005.4860:06110
06111:-00020:-00226:-00052:001005.4860:06111
06112:-00054:-00092:+00068:001005.4860:06112
06113:+00047:+00091:-00046:001005.4860:06113
06114:+00042:+00013:+00019:001005.4860:06114
06115:-00098:-00028:-00060:001005.4860:06115
06116:+00114:+00293:+00034:001005.4860:06116
06117:-00061:+00082:-00068:001007.7842:06117
06118:-00014:-00167:+00086:001007.7842:06118
06119:+00035:+00196:-00025:001007.7842:06119
06120:+00048:+00089:+00026:001007.7842:06120
06121:-00076:+00123:+00034:001007.7842:06121
06122:+00142:+00221:+00060:001007.7842:06122
06123:-00088:+00507:-00122:001007.7842:06123
06124:-00114:-00040:+00117:001007.7842:06124
06125:+00101:+00176:+00001:001007.7842:06125
06126:+00026:+00170:-00072:001007.7842:06126
06127:-00098:-00081:-00053:001007.7842:06127
06128:+00035:-00181:+00016:001007.7842:06128
06129:-00109:+00440:-00120:001007.7842:06129
06130:+00026:-00250:+00158:001007.7842:06130
06131:+00034:+00088:-00019:001007.7842:06131
06132:-00054:+00113:-00156:001007.7842:06132
06133:-00017:+00046:+00015:001007.7842:06133
06134:-00016:-00455:-00086:001007.7842:06134
06135:-00117:+00328:+00019:001007.7842:06135
06136:+00072:-00301:+00132:001007.7842:06136
06137:-00023:-00104:+00003:001011.9577:06137
06138:-00069:+00061:-00070:001011.9577:06138
06139:+00086:+00154:+00134:001011.9577:06139
06140:+00060:-00164:-00085:001011.9577:06140
06141:-00028:+00504:-00131:001011.9577:06141
06142:+00090:+00083:-00032:001011.9577:06142
06143:-00056:+00188:+00128:001011.9577:06143
06144:-00078:+00165:-00158:001011.9577:06144
06145:+00186:+00292:+00122:001011.9577:06145
06146:+00004:-00307:-00054:001011.9577:06146
06147:-00102:+00455:-00109:001011.9577:06147
06148:+00003:+00203:-00092:001011.9577:06148
06149:+00010:+00036:+00003:001011.9577:06149
06150:-00078:+00130:-00202:001011.9577:06150
06151:-00034:+00017:+00125:001011.9577:06151
06152:-00027:-00273:-00063:001011.9577:06152
06153:-00065:+00166:-00046:001011.9577:06153
06154:+00029:-00145:+00083:001011.9577:06154
06155:-00015:-00002:+00002:001011.9577:06155
06156:-00094:-00025:-00105:001011.9577:06156
06157:+00027:+00092:+00052:001009.6069:06157
06158:-00064:-00217:-00021:001009.6069:06158
06159:-00144:+00023:+00035:001009.6069:06159
06160:+00030:-00003:+00059:001009.6069:06160
06161:+00025:-00020:+00025:001009.6069:06161
06162:-00063:+00116:-00080:001009.6069:06162
06163:+00010:+00186:+00056:001009.6069:06163
06164:-00030:-00044:+00026:001009.6069:06164
06165:-00109:+00183:-00090:001009.6069:06165
06166:+00079:+00057:-00002:001009.6069:06166
06167:+00077:+00008:+00006:001009.6069:06167
06168:-00075:+00099:-00099:001009.6069:06168
06169:+00103:+00156:+00014:001009.6069:06169
06170:+00079:-00097:-00005:001009.6069:06170
06171:-00094:+00049:-00047:001009.6069:06171
06172:+00073:+00106:+00033:001009.6069:06172
06173:+00083:+00015:+00055:001009.6069:06173
06174:-00035:-00007:-00055:001009.6069:06174
06175:-00028:+00143:-00144:001009.6069:06175
06176:-00022:-00093:+00103:001009.6069:06176
06177:-00025:-00010:-00016:001016.0633:06177
06178:+00013:+00043:+00075:001016.0633:06178
06179:+00024:-00007:-00008:001016.0633:06179
06180:-00068:-00087:-00054:001016.0633:06180
06181:+00089:+00170:+00002:001016.0633:06181
06182:+00126:-00074:+00073:001016.0633:06182
06183:-00069:+00032:-00056:001016.0633:06183
06184:-00005:+00071:-00035:001016.0633:06184
06185:+00146:+00088:+00083:001016.0633:06185
06186:-00054:+00052:-00087:001016.0633:06186
06187:-00022:+00230:-00030:001016.0633:06187
06188:+00077:+00013:-00069:001016.0633:06188
06189:-00152:-00006:-00095:001016.0633:06189
06190:+00029:+00060:+00003:001016.0633:06190
06191:+00066:-00062:+00001:001016.0633:06191
06192:-00209:-00077:-00172:001016.0633:06192
06193:+00191:-00090:+00203:001016.0633:06193
06194:+00228:+00117:-00152:001016.0633:06194
06195:-00238:+00129:-00040:001016.0633:06195
06196:+00229:-00056:+00182:001022.0718:06196
06197:+00267:+00069:-00257:001022.0718:06197
06198:-00285:+00161:-00127:001022.0718:06198
06199:+00298:-00151:+00282:001022.0718:06199
06200:+00137:+00109:-00068:001022.0718:06200
06201:-00264:+00055:-00155:001022.0718:06201
06202:+00062:-00025:+00239:001022.0718:06202
06203:+00074:+00021:+00004:001022.0718:06203
06204:-00120:+00211:-00040:001022.0718:06204
06205:+00127:-00100:-00018:001022.0718:06205
06206:-00024:+00112:-00068:001022.0718:06206
06207:-00018:+00062:-00041:001022.0718:06207
06208:+00156:-00013:+00019:001022.0718:06208
06209:-00057:+00056:-00127:001022.0718:06209
06210:-00011:+00016:+00044:001022.0718:06210
06211:+00081:-00028:+00015:001022.0718:06211
06212:-00024:-00015:+00048:001022.0718:06212
06213:-00043:+00090:+00012:001022.0718:06213
06214:+00075:+00014:+00011:001022.0718:06214
06215:-00111:+00036:+00018:001022.0718:06215
06216:+00023:+00096:-00018:001023.8713:06216
06217:+00117:+00176:-00013:001023.8713:06217
06218:-00132:+00016:-00079:001023.8713:06218
06219:-00078:+00162:+00014:001023.8713:06219
06220:+00105:-00024:-00030:001023.8713:06220
06221:+00011:+00225:+00006:001023.8713:06221
06222:-00113:-00206:+00023:001023.8713:06222
06223:-00002:+00067:-00041:001023.8713:06223
06224:-00001:-00080:-00031:001023.8713:06224
06225:+00026:+00053:+00030:001023.8713:06225
06226:-00020:-00013:-00037:001023.8713:06226
06227:-00012:+00103:+00003:001023.8713:06227
06228:-00024:-00014:-00001:001023.8713:06228
06229:+00052:-00271:+00165:001023.8713:06229
06230:+00083:+00162:+00012:001023.8713:06230
06231:-00007:+00071:-00045:001023.8713:06231
06232:-00007:+00051:+00107:001023.8713:06232
06233:+00070:+00162:-00056:001023.8713:06233
06234:-00056:+00364:-00147:001023.8713:06234
06235:-00021:-00133:+00058:001028.7379:06235
06236:-00063:+00008:-00093:001028.7379:06236
06237:+00039:-00002:-00010:001028.7379:06237
06238:+00084:+00081:+00053:001028.7379:06238
06239:-00057:-00367:-00006:001028.7379:06239
06240:-00100:+00206:-00183:001028.7379:06240
06241:+00185:-00119:+00265:001028.7379:06241
06242:-00039:-00149:+00157:001028.7379:06242
06243:-00040:+00242:+00006:001028.7379:06243
06244:+00225:+00216:+00168:001028.7379:06244
06245:-00177:-00254:-00089:001028.7379:06245
06246:-00161:+00543:-00151:001028.7379:06246
06247:+00216:+00065:+00005:001028.7379:06247
06248:+00002:+00011:-00010:001028.7379:06248
06249:-00092:+00179:-00133:001028.7379:06249
06250:+00187:+00278:+00119:001028.7379:06250
06251:-00152:-00527:-00108:001028.7379:06251
06252:+00062:+00212:-00062:001028.7379:06252
06253:+00088:+00243:-00070:001028.7379:06253
06254:-00191:-00136:-00162:001028.7379:06254
06255:+00064:+00109:-00087:001025.4837:06255
06256:+00142:-00065:+00004:001025.4837:06256
06257:-00300:-00173:-00179:001025.4837:06257
06258:+00126:-00240:+00324:001025.4837:06258
06259:+00164:+00257:-00059:001025.4837:06259
06260:-00138:-00101:+00090:001025.4837:06260
06261:+00082:+00030:+00060:001025.4837:06261
06262:+00100:+00273:-00102:001025.4837:06262
06263:-00182:+00147:-00170:001025.4837:06263
06264:+00168:-00274:+00171:001025.4837:06264
06265:+00026:+00221:-00185:001025.4837:06265
06266:-00074:-00083:+00008:001025.4837:06266
06267:-00019:+00038:+00076:001025.4837:06267
06268:+00133:+00136:+00093:001025.4837:06268
06269:-00160:+00258:-00171:001025.4837:06269
06270:-00039:+00082:+00026:001025.4837:06270
06271:+00046:+00138:-00042:001025.4837:06271
06272:-00042:+00075:-00020:001025.4837:06272
06273:-00035:+00078:+00097:001025.4837:06273
06274:-00001:+00001:+00027:001022.1662:06274
06275:-00023:+00286:-00116:001022.1662:06275
06276:+00014:-00073:+00079:001022.1662:06276
06277:-00048:+00161:+00017:001022.1662:06277
06278:-00083:+00072:-00067:001022.1662:06278
06279:+00078:-00018:-00051:001022.1662:06279
06280:-00046:-00179:+00007:001022.1662:06280
06281:-00145:+00067:-00024:001022.1662:06281
06282:+00068:-00071:-00005:001022.1662:06282
06283:-00021:+00000:-00030:001022.1662:06283
06284:-00042:+00106:-00005:001022.1662:06284
06285:-00003:-00032:+00079:001022.1662:06285
06286:-00036:-00030:+00050:001022.1662:06286
06287:-00024:+00145:-00030:001022.1662:06287
06288:+00130:+00017:-00037:001022.1662:06288
06289:-00032:+00104:+00008:001022.1662:06289
06290:-00070:+00121:-00044:001022.1662:06290
06291:+00109:+00061:+00033:001022.1662:06291
06292:+00007:+00020:-00108:001022.1662:06292
06293:-00018:+00119:+00017:001022.1662:06293
06294:-00022:+00014:-00012:001025.3023:06294
06295:-00022:+00054:+00015:001025.3023:06295
06296:+00043:+00001:-00089:001025.3023:06296
06297:-00024:+00130:+00050:001025.3023:06297
06298:-00007:-00056:+00108:001025.3023:06298
06299:+00004:+00087:-00039:001025.3023:06299
06300:-00033:+00036:-00007:001025.3023:06300
06301:+00056:+00020:+00068:001025.3023:06301
06302:-00022:-00080:-00126:001025.3023:06302
06303:-00061:+00176:-00110:001025.3023:06303
06304:+00017:-00087:+00085:001025.3023:06304
06305:+00002:+00076:-00041:001025.3023:06305
06306:+00002:+00039:+00055:001025.3023:06306
06307:+00088:+00008:+00011:001025.3023:06307
06308:-00016:+00025:-00066:001025.3023:06308
06309:-00122:+00098:-00056:001025.3023:06309
06310:+00145:+00000:+00014:001025.3023:06310
06311:+00062:+00090:-00073:001025.3023:06311
06312:-00037:+00051:+00052:001025.3023:06312
06313:+00062:-00018:+00006:001031.4844:06313
06314:+00004:-00044:-00030:001031.4844:06314
06315:-00017:-00016:+00119:001031.4844:06315
06316:+00129:+00103:+00100:001031.4844:06316
06317:-00012:+00065:-00055:001031.4844:06317
06318:-00112:+00075:+00030:001031.4844:06318
06319:+00015:-00057:+00035:001031.4844:06319
06320:+00035:+00229:-00154:001031.4844:06320
06321:+00048:+00000:+00063:001031.4844:06321
06322:+00023:-00110:-00025:001031.4844:06322
06323:-00222:+00081:-00150:001031.4844:06323
06324:-00199:-00037:+00121:001031.4844:06324
06325:+00192:-00037:+00016:001031.4844:06325
06326:+00050:+00084:-00061:001031.4844:06326
06327:-00127:-00145:-00159:001031.4844:06327
06328:-00023:+00006:+00073:001031.4844:06328
06329:-00049:+00002:-00149:001031.4844:06329
06330:-00079:-00011:-00037:001031.4844:06330
06331:+00074:+00039:-00014:001031.4844:06331
06332:+00028:-00079:+00062:001036.7474:06332
06333:-00043:+00150:-00119:001036.7474:06333
06334:-00004:-00032:+00020:001036.7474:06334
06335:-00010:+00100:-00051:001036.7474:06335
06336:+00031:-00082:+00029:001036.7474:06336
06337:+00123:+00093:+00047:001036.7474:06337
06338:+00018:-00065:+00021:001036.7474:06338
06339:-00039:+00109:-00093:001036.7474:06339
06340:+00049:-00027:+00056:001036.7474:06340
06341:-00041:+00030:-00096:001036.7474:06341
06342:+00014:+00075:+00018:001036.7474:06342
06343:+00054:+00148:+00043:001036.7474:06343
06344:-00030:+00025:+00032:001036.7474:06344
06345:-00028:-00131:+00062:001036.7474:06345
06346:+00015:+00060:-00048:001036.7474:06346
06347:-00017:-00103:+00050:001036.7474:06347
06348:+00085:+00130:+00018:001036.7474:06348
06349:+00075:-00026:+00076:001036.7474:06349
06350:-00046:+00202:-00146:001036.7474:06350
06351:-00016:+00015:+00122:001036.7474:06351
06352:+00000:+00034:-00031:001044.2666:06352
06353:-00030:+00059:+00011:001044.2666:06353
06354:+00079:+00146:-00001:001044.2666:06354
06355:+00004:-00202:+00049:001044.2666:06355
06356:-00037:+00050:-00051:001044.2666:06356
06357:+00037:-00034:+00083:001044.2666:06357
06358:-00082:+00117:-00112:001044.2666:06358
06359:-00035:+00069:+00047:001044.2666:06359
06360:+00141:+00154:-00004:001044.2666:06360
06361:-00020:+00176:-00056:001044.2666:06361
06362:-00057:+00086:+00056:001044.2666:06362
06363:+00020:+00149:-00032:001044.2666:06363
06364:+00004:-00030:+00011:001044.2666:06364
06365:+00066:+00175:-00063:001044.2666:06365
06366:+00031:+00005:+00109:001044.2666:06366
06367:-00043:+00187:-00219:001044.2666:06367
06368:+00037:+00075:+00004:001044.2666:06368
06369:+00029:+00119:-00036:001044.2666:06369
06370:-00035:-00050:+00113:001044.2666:06370
06371:+00044:+00189:-00005:001052.6290:06371
06372:+00019:-00020:-00015:001052.6290:06372
06373:-00062:+00146:+00042:001052.6290:06373
06374:+00066:+00072:+00002:001052.6290:06374
06375:+00000:+00084:-00009:001052.6290:06375
06376:-00004:-00048:+00013:001052.6290:06376
06377:-00008:+00131:-00102:001052.6290:06377
06378:-00049:+00117:-00110:001052.6290:06378
06379:-00049:-00008:-00041:001052.6290:06379
06380:+00065:+00105:+00006:001052.6290:06380
06381:+00020:-00004:+00029:001052.6290:06381
06382:+00035:+00053:+00037:001052.6290:06382
06383:+00055:-00129:+00042:001052.6290:06383
06384:+00027:+00102:-00117:001052.6290:06384
06385:+00004:+00082:+00069:001052.6290:06385
06386:-00022:+00009:-00091:001052.6290:06386
06387:-00053:+00077:-00054:001052.6290:06387
06388:+00066:+00144:+00006:001052.6290:06388
06389:-00012:-00147:+00048:001052.6290:06389
06390:-00069:+00025:-00093:001051.7604:06390
06391:+00011:+00033:-00064:001051.7604:06391
06392:+00011:+00068:+00026:001051.7604:06392
06393:+00022:-00104:-00004:001051.7604:06393
06394:+00063:-00013:-00059:001051.7604:06394
06395:+00004:-00023:+00111:001051.7604:06395
06396:-00005:-00001:+00037:001051.7604:06396
06397:+00057:-00086:-00028:001051.7604:06397
06398:-00039:+00024:-00030:001051.7604:06398
06399:+00031:+00072:+00122:001051.7604:06399
06400:+00057:+00087:+00128:001051.7604:06400
06401:-00066:+00114:-00183:001051.7604:06401
06402:-00030:+00112:-00042:001051.7604:06402
06403:+00058:+00122:-00098:001051.7604:06403
06404:+00011:+00054:+00107:001051.7604:06404
06405:-00044:+00205:-00127:001051.7604:06405
06406:+00014:+00025:-00042:001051.7604:06406
06407:+00065:+00020:+00000:001051.7604:06407
06408:-00009:-00044:-00046:001051.7604:06408
06409:-00055:+00016:+00110:001053.1456:06409
06410:-00001:+00058:-00057:001053.1456:06410
06411:+00084:+00167:+00001:001053.1456:06411
06412:+00036:-00070:+00019:001053.1456:06412
06413:-00088:+00101:-00003:001053.1456:06413
06414:-00025:+00025:+00014:001053.1456:06414
06415:+00080:+00048:+00047:001053.1456:06415
06416:+00005:-00054:-00009:001053.1456:06416
06417:+00003:+00160:-00055:001053.1456:06417
06418:+00045:-00030:-00019:001053.1456:06418
06419:-00014:+00031:-00087:001053.1456:06419
06420:-00028:+00025:+00018:001053.1456:06420
06421:-00046:+00029:-00050:001053.1456:06421
06422:-00007:+00073:-00026:001053.1456:06422
06423:+00029:-00063:-00002:001053.1456:06423
06424:-00015:+00055:-00051:001053.1456:06424
06425:-00060:+00031:-00032:001053.1456:06425
06426:+00055:+00064:+00042:001053.1456:06426
06427:+00018:-00044:-00019:001057.1520:06427
06428:+00089:+00161:-00066:001057.1520:06428
06429:+00062:+00020:-00008:001057.1520:06429
06430:-00031:+00059:-00029:001057.1520:06430
06431:-00028:+00100:-00082:001057.1520:06431
06432:+00015:-00081:+00038:001057.1520:06432
06433:+00108:+00107:-00053:001057.1520:06433
06434:-00033:-00048:+00055:001057.1520:06434
06435:-00101:+00015:-00046:001057.1520:06435
06436:+00038:+00074:-00034:001057.1520:06436
06437:+00099:-00039:+00041:001057.1520:06437
06438:-00005:-00009:+00092:001057.1520:06438
06439:-00033:+00129:-00046:001057.1520:06439
06440:+00013:-00159:+00037:001057.1520:06440
06441:+00056:+00099:-00051:001057.1520:06441
06442:+00006:-00050:+00081:001057.1520:06442
06443:-00041:+00044:-00042:001057.1520:06443
06444:-00006:+00080:-00074:001057.1520:06444
06445:+00042:-00041:+00126:001057.1520:06445
06446:-00003:-00072:-00154:001055.4077:06446
06447:-00034:-00073:-00016:001055.4077:06447
06448:-00012:+00031:-00034:001055.4077:06448
06449:-00066:-00003:+00006:001055.4077:06449
06450:-00015:-00051:-00008:001055.4077:06450
06451:+00025:-00037:-00004:001055.4077:06451
06452:+00015:+00050:-00025:001055.4077:06452
06453:-00073:-00020:+00081:001055.4077:06453
06454:-00086:+00058:-00036:001055.4077:06454
06455:-00038:+00007:-00053:001055.4077:06455
06456:-00033:-00015:+00041:001055.4077:06456
06457:-00017:-00072:+00029:001055.4077:06457
06458:-00071:-00053:-00016:001055.4077:06458
06459:-00100:+00006:-00009:001055.4077:06459
06460:+00017:+00045:+00040:001055.4077:06460
06461:-00011:+00085:-00042:001055.4077:06461
06462:-00011:+00070:+00056:001055.4077:06462
06463:+00012:-00063:-00027:001055.4077:06463
06464:-00047:+00058:-00018:001055.4077:06464
06465:-00075:-00043:-00020:001055.8326:06465
06466:-00016:+00102:-00012:001055.8326:06466
06467:+00047:+00020:-00010:001055.8326:06467
06468:-00136:-00118:-00052:001055.8326:06468
06469:+00027:+00072:-00078:001055.8326:06469
06470:-00037:+00077:-00069:001055.8326:06470
06471:-00118:+00086:-00082:001055.8326:06471
06472:-00034:-00086:-00061:001055.8326:06472
06473:-00068:+00119:-00056:001055.8326:06473
06474:-00017:+00085:-00072:001055.8326:06474
06475:+00031:-00030:+00060:001055.8326:06475
06476:-00049:+00005:-00104:001055.8326:06476
06477:-00198:+00064:-00042:001055.8326:06477
06478:-00127:+00170:+00012:001055.8326:06478
06479:+00063:+00008:-00028:001055.8326:06479
06480:-00140:+00144:-00114:001055.8326:06480
06481:-00162:+00056:+00081:001055.8326:06481
06482:-00091:+00073:+00082:001055.8326:06482
06483:+00042:+00052:-00065:001055.8326:06483
06484:-00008:+00147:+00019:001059.0308:06484
06485:-00042:+00106:+00157:001059.0308:06485
06486:+00061:-00067:+00107:001059.0308:06486
06487:+00110:+00095:+00005:001059.0308:06487
06488:-00128:+00102:+00064:001059.0308:06488
06489:-00098:-00102:+00098:001059.0308:06489
06490:+00151:+00114:-00003:001059.0308:06490
06491:+00199:+00030:+00017:001059.0308:06491
06492:+00123:-00057:-00067:001059.0308:06492
06493:+00128:+00015:-00051:001059.0308:06493
06494:+00142:+00004:-00055:001059.0308:06494
06495:+00086:+00053:-00009:001059.0308:06495
06496:+00091:-00161:+00068:001059.0308:06496
06497:+00213:+00032:-00092:001059.0308:06497
06498:+00145:+00020:-00081:001059.0308:06498
06499:-00095:-00008:-00077:001059.0308:06499
06500:-00009:+00078:-00098:001059.0308:06500
06501:+00019:+00082:-00130:001059.0308:06501
06502:+00095:+00127:-00022:001059.0308:06502
06503:+00055:-00044:-00037:001056.3161:06503
06504:-00068:+00070:-00128:001056.3161:06504
06505:-00111:+00020:-00056:001056.3161:06505
06506:-00010:+00026:+00017:001056.3161:06506
06507:+00054:+00137:+00023:001056.3161:06507
06508:+00062:-00102:+00002:001056.3161:06508
06509:+00163:+00137:-00020:001056.3161:06509
06510:-00075:+00067:-00066:001056.3161:06510
06511:-00066:+00102:+00074:001056.3161:06511
06512:+00008:+00097:+00057:001056.3161:06512
06513:-00022:+00173:+00163:001056.3161:06513
06514:+00107:+00012:-00023:001056.3161:06514
06515:-00032:+00091:-00068:001056.3161:06515
06516:-00067:+00078:+00041:001056.3161:06516
06517:+00002:-00094:+00019:001056.3161:06517
06518:+00041:+00214:-00094:001056.3161:06518
06519:+00049:-00057:+00026:001056.3161:06519
06520:-00068:-00057:-00056:001056.3161:06520
06521:-00039:+00072:-00073:001056.3161:06521
06522:+00012:-00035:+00027:001057.6983:06522
06523:+00056:-00005:-00043:001057.6983:06523
06524:+00009:-00020:+00049:001057.6983:06524
06525:+00001:-00006:+00034:001057.6983:06525
06526:-00007:+00015:-00022:001057.6983:06526
06527:+00115:+00149:+00018:001057.6983:06527
06528:+00025:+00014:+00052:001057.6983:06528
06529:-00040:+00160:-00062:001057.6983:06529
06530:-00033:-00004:+00097:001057.6983:06530
06531:+00082:-00021:+00066:001057.6983:06531
06532:+00032:+00081:+00028:001057.6983:06532
06533:-00069:+00043:+00066:001057.6983:06533
06534:-00056:-00002:+00009:001057.6983:06534
06535:+00022:+00228:+00069:001057.6983:06535
06536:+00023:+00122:+00090:001057.6983:06536
06537:-00048:+00010:+00011:001057.6983:06537
06538:-00100:+00192:-00144:001057.6983:06538
06539:+00016:+00085:+00061:001057.6983:06539
06540:+00049:+00204:+00015:001057.6983:06540
06541:+00030:+00064:+00020:001059.0529:06541
06542:+00127:+00165:-00181:001059.0529:06542
06543:+00062:+00013:-00019:001059.0529:06543
06544:-00132:+00042:-00127:001059.0529:06544
06545:+00021:-00006:-00044:001059.0529:06545
06546:+00093:+00006:-00047:001059.0529:06546
06547:-00001:+00033:-00054:001059.0529:06547
06548:-00066:+00106:-00090:001059.0529:06548
06549:-00049:+00031:-00107:001059.0529:06549
06550:-00070:+00031:-00054:001059.0529:06550
06551:+00018:+00115:-00019:001059.0529:06551
06552:+00014:+00051:-00014:001059.0529:06552
06553:+00018:+00005:-00093:001059.0529:06553
06554:+00036:+00155:-00011:001059.0529:06554
06555:+00080:-00033:+00131:001059.0529:06555
06556:+00056:-00168:-00064:001059.0529:06556
06557:-00128:+00098:-00155:001059.0529:06557
06558:-00076:-00049:+00215:001059.0529:06558
06559:+00124:-00149:+00006:001059.0529:06559
06560:+00120:+00222:+00062:001055.3837:06560
06561:+00003:+00107:-00085:001055.3837:06561
06562:-00362:-00046:+00060:001055.3837:06562
06563:-00413:+00172:+00063:001055.3837:06563
06564:+00300:+00182:+00191:001055.3837:06564
06565:+00207:-00012:-00275:001055.3837:06565
06566:-00523:-00187:-00182:001055.3837:06566
06567:-00081:-00059:+00161:001055.3837:06567
06568:+00144:-00189:+00094:001055.3837:06568
06569:+00234:-00044:+00125:001055.3837:06569
06570:+00079:+00235:-00051:001055.3837:06570
06571:+00009:+00157:+00001:001055.3837:06571
06572:+00167:+00113:-00283:001055.3837:06572
06573:+00172:+00036:+00028:001055.3837:06573
06574:+00131:+00091:+00043:001055.3837:06574
06575:-00071:-00005:-00087:001055.3837:06575
06576:-00028:+00056:-00054:001055.3837:06576
06577:+00243:-00058:+00161:001055.3837:06577
06578:+00172:+00132:-00151:001055.3837:06578
06579:-00131:-00018:-00221:001038.1248:06579
06580:+00204:+00079:+00083:001038.1248:06580
06581:+00096:-00047:-00202:001038.1248:06581
06582:-00071:+00134:+00149:001038.1248:06582
06583:+00278:-00009:+00119:001038.1248:06583
06584:+00160:-00001:-00052:001038.1248:06584
06585:-00068:+00119:-00003:001038.1248:06585
06586:+00088:-00085:+00021:001038.1248:06586
06587:+00062:+00118:+00054:001038.1248:06587
06588:-00015:+00126:+00102:001038.1248:06588
06589:+00108:-00074:+00097:001038.1248:06589
06590:+00090:+00048:+00040:001038.1248:06590
06591:+00034:+00043:+00139:001038.1248:06591
06592:+00100:+00100:-00121:001038.1248:06592
06593:-00067:+00100:+00019:001038.1248:06593
06594:+00012:+00107:+00076:001038.1248:06594
06595:+00091:+00095:-00052:001038.1248:06595
06596:+00043:+00029:+00084:001038.1248:06596
06597:-00005:+00063:+00021:001038.1248:06597
06598:+00011:+00120:+00023:001038.1248:06598
06599:-00075:+00082:-00001:001038.1248:06599
06600:+00033:+00022:+00154:000975.7698:06600
06601:+00124:+00138:+00022:000975.7698:06601
06602:-00009:-00019:+00139:000975.7698:06602
06603:-00055:+00130:+00056:000975.7698:06603
06604:+00203:+00216:+00141:000975.7698:06604
06605:-00146:-00097:+00082:000975.7698:06605
06606:-00153:+00296:-00046:000975.7698:06606
06607:+00120:+00045:-00051:000975.7698:06607
06608:+00064:-00020:+00014:000975.7698:06608
06609:-00094:+00098:-00073:000975.7698:06609
06610:+00083:+00057:+00249:000975.7698:06610
06611:+00046:-00090:-00178:000975.7698:06611
06612:-00186:+00330:-00087:000975.7698:06612
06613:-00007:-00023:-00107:000975.7698:06613
06614:-00083:+00026:-00033:000975.7698:06614
06615:-00099:+00019:-00021:000975.7698:06615
06616:-00073:-00021:+00128:000975.7698:06616
06617:+00079:+00084:+00103:000975.7698:06617
06618:-00031:-00023:-00182:000975.7698:06618
06619:-00084:+00187:+00057:000975.7698:06619
06620:+00036:+00067:-00144:000975.7698:06620
06621:-00001:+00028:-00051:000927.5010:06621
06622:-00056:-00006:-00104:000927.5010:06622
06623:+00013:+00059:+00119:000927.5010:06623
06624:-00107:-00159:-00192:000927.5010:06624
06625:-00190:+00143:-00058:000927.5010:06625
06626:-00017:+00076:+00011:000927.5010:06626
06627:+00014:+00005:+00071:000927.5010:06627
06628:-00075:+00056:-00174:000927.5010:06628
06629:+00003:+00037:+00029:000927.5010:06629
06630:+00009:+00097:-00143:000927.5010:06630
06631:-00088:-00012:-00091:000927.5010:06631
06632:+00001:+00046:+00013:000927.5010:06632
06633:+00013:+00057:-00017:000927.5010:06633
06634:-00047:+00047:-00042:000927.5010:06634
06635:-00028:+00045:-00011:000927.5010:06635
06636:-00028:+00005:+00043:000927.5010:06636
06637:-00144:-00026:-00094:000927.5010:06637
06638:-00090:+00086:+00061:000927.5010:06638
06639:+00050:+00030:+00034:000927.5010:06639
06640:-00115:+00012:-00049:000927.5010:06640
06641:-00112:+00038:-00094:000927.5010:06641
06642:+00027:-00041:+00076:000927.5010:06642
06643:+00082:-00098:-00108:000940.3690:06643
06644:-00089:-00003:-00042:000940.3690:06644
06645:+00051:-00101:+00097:000940.3690:06645
06646:+00081:-00009:-00023:000940.3690:06646
06647:+00032:+00057:-00026:000940.3690:06647
06648:-00055:-00041:+00024:000940.3690:06648
06649:+00021:+00202:-00037:000940.3690:06649
06650:-00025:-00034:-00062:000940.3690:06650
06651:-00066:+00039:+00094:000940.3690:06651
06652:+00012:+00057:+00037:000940.3690:06652
06653:-00025:+00010:-00069:000940.3690:06653
06654:-00088:+00030:+00003:000940.3690:06654
06655:+00084:+00093:+00092:000940.3690:06655
06656:+00004:-00111:-00060:000940.3690:06656
06657:-00077:+00197:+00059:000940.3690:06657
06658:+00152:+00011:+00010:000940.3690:06658
06659:+00047:+00001:-00053:000940.3690:06659
06660:-00030:+00135:-00119:000940.3690:06660
06661:+00157:+00154:+00101:000940.3690:06661
06662:+00137:-00086:-00052:000940.3690:06662
06663:-00085:+00289:-00125:000963.4996:06663
06664:+00146:+00047:+00036:000963.4996:06664
06665:+00106:+00070:-00031:000963.4996:06665
06666:-00119:+00009:-00090:000963.4996:06666
06667:+00090:+00156:+00079:000963.4996:06667
06668:+00122:-00007:+00039:000963.4996:06668
06669:-00110:+00161:-00145:000963.4996:06669
06670:-00037:-00014:+00083:000963.4996:06670
06671:+00143:-00002:+00016:000963.4996:06671
06672:-00051:+00019:-00068:000963.4996:06672
06673:-00021:+00038:+00082:000963.4996:06673
06674:+00188:+00004:+00080:000963.4996:06674
06675:-00123:+00036:-00143:000963.4996:06675
06676:-00066:+00148:+00103:000963.4996:06676
06677:+00136:+00007:+00084:000963.4996:06677
06678:-00106:+00025:-00044:000963.4996:06678
06679:-00066:-00030:-00020:000963.4996:06679
06680:+00084:+00031:-00016:000963.4996:06680
06681:-00045:-00012:-00149:000963.4996:06681
06682:-00086:+00172:-00018:000963.4996:06682
06683:+00153:-00140:+00186:000963.4996:06683
06684:+00095:+00114:-00106:000980.6191:06684
06685:-00065:+00052:+00023:000980.6191:06685
06686:+00176:-00080:+00018:000980.6191:06686
06687:+00015:+00050:-00012:000980.6191:06687
06688:-00110:+00115:-00070:000980.6191:06688
06689:+00121:+00000:+00104:000980.6191:06689
06690:+00000:+00054:-00049:000980.6191:06690
06691:-00094:+00008:-00054:000980.6191:06691
06692:+00057:+00196:+00027:000980.6191:06692
06693:-00070:+00001:-00043:000980.6191:06693
06694:+00008:+00131:-00048:000980.6191:06694
06695:+00158:-00089:+00087:000980.6191:06695
06696:-00056:+00074:-00075:000980.6191:06696
06697:-00106:+00114:+00025:000980.6191:06697
06698:+00130:-00036:-00023:000980.6191:06698
06699:-00082:+00118:-00027:000980.6191:06699
06700:-00102:+00169:-00067:000980.6191:06700
06701:+00145:-00004:+00114:000980.6191:06701
06702:-00124:+00156:-00165:000980.6191:06702
06703:-00098:+00028:+00044:000980.6191:06703
06704:+00034:-00097:-00072:001004.4379:06704
06705:-00067:+00105:-00036:001004.4379:06705
06706:-00094:-00078:-00038:001004.4379:06706
06707:+00029:-00060:+00035:001004.4379:06707
06708:-00031:+00125:-00161:001004.4379:06708
06709:+00058:+00063:+00080:001004.4379:06709
06710:+00003:+00040:-00020:001004.4379:06710
06711:-00009:+00164:+00139:001004.4379:06711
06712:+00084:+00124:-00035:001004.4379:06712
06713:+00101:-00128:+00124:001004.4379:06713
06714:-00067:+00086:-00083:001004.4379:06714
06715:+00046:+00163:+00108:001004.4379:06715
06716:+00049:+00103:-00048:001004.4379:06716
06717:+00007:+00283:-00078:001004.4379:06717
06718:+00055:+00080:+00000:001004.4379:06718
06719:+00008:+00016:-00020:001004.4379:06719
06720:-00093:+00086:-00084:001004.4379:06720
06721:+00104:-00165:+00033:001004.4379:06721
06722:-00052:+00098:-00049:001004.4379:06722
06723:+00130:-00194:+00158:001021.9838:06723
06724:+00045:+00088:-00048:001021.9838:06724
06725:-00023:-00091:-00007:001021.9838:06725
06726:+00092:+00109:+00064:001021.9838:06726
06727:+00180:-00307:-00113:001021.9838:06727
06728:-00139:+00322:-00110:001021.9838:06728
06729:+00097:-00104:+00139:001021.9838:06729
06730:+00125:+00203:+00084:001021.9838:06730
06731:-00041:+00146:-00034:001021.9838:06731
06732:+00167:+00072:+00154:001021.9838:06732
06733:+00090:-00223:-00001:001021.9838:06733
06734:-00098:+00379:-00100:001021.9838:06734
06735:+00107:+00083:-00003:001021.9838:06735
06736:+00051:+00149:-00074:001021.9838:06736
06737:-00045:+00143:-00127:001021.9838:06737
06738:+00104:+00042:+00092:001021.9838:06738
06739:-00110:-00308:-00155:001021.9838:06739
06740:+00029:+00111:+00053:001021.9838:06740
06741:+00180:-00349:+00154:001021.9838:06741
06742:-00123:-00057:-00015:001021.9838:06742
06743:-00115:+00055:-00129:001025.5280:06743
06744:+00211:+00247:+00157:001025.5280:06744
06745:-00194:-00079:-00144:001025.5280:06745
06746:-00165:-00252:+00164:001025.5280:06746
06747:+00221:+00081:-00003:001025.5280:06747
06748:-00055:-00030:+00028:001025.5280:06748
06749:-00109:+00097:+00095:001025.5280:06749
06750:+00212:+00200:+00128:001025.5280:06750
06751:-00215:+00407:-00148:001025.5280:06751
06752:-00040:+00041:+00044:001025.5280:06752
06753:+00153:+00279:-00069:001025.5280:06753
06754:-00069:+00064:-00070:001025.5280:06754
06755:-00057:+00041:-00091:001025.5280:06755
06756:+00116:-00252:-00017:001025.5280:06756
06757:-00123:-00007:-00088:001025.5280:06757
06758:+00039:-00155:+00121:001025.5280:06758
06759:+00146:+00006:+00040:001025.5280:06759
06760:-00078:+00061:-00044:001025.5280:06760
06761:-00079:+00059:+00058:001025.5280:06761
06762:+00202:-00299:+00018:001022.7503:06762
06763:-00091:+00232:-00140:001022.7503:06763
06764:-00052:-00083:+00126:001022.7503:06764
06765:+00130:+00134:+00081:001022.7503:06765
06766:-00053:+00144:-00040:001022.7503:06766
06767:+00126:+00091:+00092:001022.7503:06767
06768:+00158:+00068:+00053:001022.7503:06768
06769:-00134:+00145:-00111:001022.7503:06769
06770:-00051:+00075:+00039:001022.7503:06770
06771:+00179:+00064:-00052:001022.7503:06771
06772:-00174:+00095:-00107:001022.7503:06772
06773:-00128:+00070:+00140:001022.7503:06773
06774:+00111:-00086:+00030:001022.7503:06774
06775:-00199:+00229:-00111:001022.7503:06775
06776:-00039:+00033:+00022:001022.7503:06776
06777:+00066:-00005:+00007:001022.7503:06777
06778:-00149:+00099:-00133:001022.7503:06778
06779:+00015:+00116:+00028:001022.7503:06779
06780:+00023:-00111:-00056:001022.7503:06780
06781:-00170:+00054:+00014:001022.7503:06781
06782:+00085:-00016:+00008:001009.5191:06782
06783:+00009:-00011:-00010:001009.5191:06783
06784:-00095:+00078:-00058:001009.5191:06784
06785:+00082:+00116:+00065:001009.5191:06785
06786:-00171:-00062:-00077:001009.5191:06786
06787:-00157:+00243:-00093:001009.5191:06787
06788:+00168:+00071:+00020:001009.5191:06788
06789:+00033:+00077:-00053:001009.5191:06789
06790:-00165:+00086:-00104:001009.5191:06790
06791:+00251:+00106:+00072:001009.5191:06791
06792:+00074:-00196:-00113:001009.5191:06792
06793:-00164:+00118:-00028:001009.5191:06793
06794:+00042:+00106:+00051:001009.5191:06794
06795:+00048:-00040:+00068:001009.5191:06795
06796:+00004:+00081:-00050:001009.5191:06796
06797:+00051:+00121:+00058:001009.5191:06797
06798:-00211:-00140:-00094:001009.5191:06798
06799:-00072:+00035:+00088:001009.5191:06799
06800:+00153:+00055:+00078:001009.5191:06800
06801:-00134:-00070:-00013:001009.5191:06801
06802:-00148:+00026:-00084:000996.5681:06802
06803:+00138:+00056:+00095:000996.5681:06803
06804:-00033:-00062:-00103:000996.5681:06804
06805:-00138:+00097:+00041:000996.5681:06805
06806:+00089:-00002:+00044:000996.5681:06806
06807:-00009:+00023:-00061:000996.5681:06807
06808:-00123:-00019:+00000:000996.5681:06808
06809:+00049:+00140:+00062:000996.5681:06809
06810:-00116:-00041:-00044:000996.5681:06810
06811:-00120:+00134:+00026:000996.5681:06811
06812:+00103:+00025:+00025:000996.5681:06812
06813:-00142:+00030:-00087:000996.5681:06813
06814:-00166:+00039:-00164:000996.5681:06814
06815:+00171:+00084:+00090:000996.5681:06815
06816:+00096:+00109:-00135:000996.5681:06816
06817:-00236:+00084:-00056:000996.5681:06817
06818:+00128:-00011:+00040:000996.5681:06818
06819:+00086:+00031:-00144:000996.5681:06819
06820:-00135:+00031:-00113:000996.5681:06820
06821:+00098:+00022:+00040:000996.5681:06821
06822:-00045:-00069:-00072:000998.0576:06822
06823:-00160:+00056:+00050:000998.0576:06823
06824:+00137:-00016:+00141:000998.0576:06824
06825:+00027:+00044:-00015:000998.0576:06825
06826:-00060:+00105:-00081:000998.0576:06826
06827:+00087:+00012:+00015:000998.0576:06827
06828:-00008:+00107:-00171:000998.0576:06828
06829:-00006:+00120:-00060:000998.0576:06829
06830:+00075:+00065:+00105:000998.0576:06830
06831:+00015:+00043:-00044:000998.0576:06831
06832:+00023:+00067:-00024:000998.0576:06832
06833:+00200:+00118:+00122:000998.0576:06833
06834:-00058:+00157:-00044:000998.0576:06834
06835:-00171:+00118:-00007:000998.0576:06835
06836:-00014:+00103:-00096:000998.0576:06836
06837:-00095:+00048:+00031:000998.0576:06837
06838:-00110:+00050:+00112:000998.0576:06838
06839:+00200:-00034:+00052:000998.0576:06839
06840:-00078:+00068:-00097:000998.0576:06840
06841:-00030:+00023:+00089:000998.0576:06841
06842:+00148:-00042:+00082:000993.9932:06842
06843:+00135:+00006:-00022:000993.9932:06843
06844:-00013:+00061:-00045:000993.9932:06844
06845:+00124:-00042:+00089:000993.9932:06845
06846:+00032:+00062:-00084:000993.9932:06846
06847:-00060:+00029:+00072:000993.9932:06847
06848:+00046:-00025:+00084:000993.9932:06848
06849:+00049:+00056:-00089:000993.9932:06849
06850:-00047:+00027:+00001:000993.9932:06850
06851:+00083:-00150:-00019:000993.9932:06851
06852:+00036:+00280:-00107:000993.9932:06852
06853:-00053:+00106:-00010:000993.9932:06853
06854:+00043:+00007:+00080:000993.9932:06854
06855:+00100:+00071:-00003:000993.9932:06855
06856:-00048:+00083:-00007:000993.9932:06856
06857:+00059:+00136:-00084:000993.9932:06857
06858:-00011:+00235:-00096:000993.9932:06858
06859:-00021:+00153:-00125:000993.9932:06859
06860:+00031:+00041:+00027:000993.9932:06860
06861:-00020:+00050:+00030:000993.9932:06861
06862:-00129:+00163:+00052:000993.9932:06862
06863:+00158:+00124:+00108:000985.4278:06863
06864:-00093:+00407:-00108:000985.4278:06864
06865:-00084:-00129:-00039:000985.4278:06865
06866:+00070:+00035:+00024:000985.4278:06866
06867:+00058:+00098:+00113:000985.4278:06867
06868:-00018:+00001:-00200:000985.4278:06868
06869:+00173:+00166:+00135:000985.4278:06869
06870:-00062:+00436:-00013:000985.4278:06870
06871:-00068:-00114:+00078:000985.4278:06871
06872:+00044:+00136:+00020:000985.4278:06872
06873:+00080:+00059:+00048:000985.4278:06873
06874:-00118:+00027:-00180:000985.4278:06874
06875:+00077:-00073:+00085:000985.4278:06875
06876:+00014:-00106:-00095:000985.4278:06876
06877:+00042:-00155:+00158:000985.4278:06877
06878:+00052:+00035:+00046:000985.4278:06878
06879:+00010:+00040:+00024:000985.4278:06879
06880:-00012:-00009:-00082:000985.4278:06880
06881:+00115:+00040:+00093:000985.4278:06881
06882:-00008:-00102:-00071:000985.4278:06882
06883:-00061:-00099:+00138:000988.5086:06883
06884:+00042:+00061:+00031:000988.5086:06884
06885:+00094:+00047:+00120:000988.5086:06885
06886:-00057:-00074:+00005:000988.5086:06886
06887:+00077:+00232:+00081:000988.5086:06887
06888:+00007:+00014:-00057:000988.5086:06888
06889:-00047:-00171:+00136:000988.5086:06889
06890:+00024:+00092:-00095:000988.5086:06890
06891:+00065:-00027:+00123:000988.5086:06891
06892:+00005:-00020:-00052:000988.5086:06892
06893:+00094:+00185:+00124:000988.5086:06893
06894:-00084:+00029:-00114:000988.5086:06894
06895:-00084:+00335:+00116:000988.5086:06895
06896:+00128:+00091:-00086:000988.5086:06896
06897:+00035:+00078:+00062:000988.5086:06897
06898:-00011:+00073:-00126:000988.5086:06898
06899:+00127:+00101:+00010:000988.5086:06899
06900:+00036:+00178:-00094:000988.5086:06900
06901:+00001:+00027:+00044:000988.5086:06901
06902:+00057:+00154:+00053:000988.5086:06902
06903:+00118:+00030:-00042:001005.3829:06903
06904:-00063:+00102:-00121:001005.3829:06904
06905:+00048:+00033:+00014:001005.3829:06905
06906:-00003:-00105:-00061:001005.3829:06906
06907:-00068:+00024:+00094:001005.3829:06907
06908:+00057:+00030:+00071:001005.3829:06908
06909:+00068:-00002:+00076:001005.3829:06909
06910:-00070:+00004:-00009:001005.3829:06910
06911:+00124:-00083:-00007:001005.3829:06911
06912:-00099:+00009:-00065:001005.3829:06912
06913:-00034:-00001:+00028:001005.3829:06913
06914:+00141:+00025:+00070:001005.3829:06914
06915:-00022:+00040:-00011:001005.3829:06915
06916:-00008:-00004:+00031:001005.3829:06916
06917:+00133:+00149:+00073:001005.3829:06917
06918:-00011:-00001:-00036:001005.3829:06918
06919:-00069:+00007:-00012:001005.3829:06919
06920:+00065:+00004:+00040:001005.3829:06920
06921:+00032:+00061:+00000:001005.3829:06921
06922:-00071:+00016:+00036:001009.5850:06922
06923:+00015:+00070:+00060:001009.5850:06923
06924:+00003:+00075:-00035:001009.5850:06924
06925:-00084:+00086:-00018:001009.5850:06925
06926:+00024:+00032:+00071:001009.5850:06926
06927:+00058:+00034:-00062:001009.5850:06927
06928:-00089:-00027:-00073:001009.5850:06928
06929:+00054:+00009:-00032:001009.5850:06929
06930:+00026:-00054:-00053:001009.5850:06930
06931:-00105:+00051:-00045:001009.5850:06931
06932:+00075:+00032:+00139:001009.5850:06932
06933:+00058:+00048:-00154:001009.5850:06933
06934:-00131:+00082:-00029:001009.5850:06934
06935:+00185:-00127:+00031:001009.5850:06935
06936:+00116:-00063:+00053:001009.5850:06936
06937:-00199:+00005:-00123:001009.5850:06937
06938:-00010:+00016:+00152:001009.5850:06938
06939:+00099:+00057:-00089:001009.5850:06939
06940:-00068:+00082:+00117:001009.5850:06940
06941:+00084:-00054:-00059:001009.5850:06941
06942:-00071:+00109:-00068:001023.5764:06942
06943:-00064:+00049:-00158:001023.5764:06943
06944:+00068:+00046:+00075:001023.5764:06944
06945:-00087:-00070:-00034:001023.5764:06945
06946:-00085:+00153:-00091:001023.5764:06946
06947:+00073:-00081:+00127:001023.5764:06947
06948:-00081:-00140:+00039:001023.5764:06948
06949:-00130:+00176:+00049:001023.5764:06949
06950:+00139:-00008:+00151:001023.5764:06950
06951:-00025:+00049:-00013:001023.5764:06951
06952:-00109:+00100:-00037:001023.5764:06952
06953:+00012:+00137:-00079:001023.5764:06953
06954:-00011:+00010:+00010:001023.5764:06954
06955:-00104:-00009:-00109:001023.5764:06955
06956:+00063:-00004:+00091:001023.5764:06956
06957:-00030:+00098:-00061:001023.5764:06957
06958:-00094:-00105:+00057:001023.5764:06958
06959:+00083:-00010:-00093:001023.5764:06959
06960:-00004:+00006:-00022:001023.5764:06960
06961:-00051:+00020:+00038:001033.1939:06961
06962:+00084:+00012:+00019:001033.1939:06962
06963:-00022:+00163:+00002:001033.1939:06963
06964:-00086:+00040:-00061:001033.1939:06964
06965:+00013:-00171:+00120:001033.1939:06965
06966:-00015:+00075:-00039:001033.1939:06966
06967:-00006:+00036:-00012:001033.1939:06967
06968:+00012:+00106:+00101:001033.1939:06968
06969:+00001:-00080:+00003:001033.1939:06969
06970:-00039:+00313:-00177:001033.1939:06970
06971:+00060:-00048:+00202:001033.1939:06971
06972:-00059:+00148:+00002:001033.1939:06972
06973:-00007:-00004:-00046:001033.1939:06973
06974:+00046:+00121:-00001:001033.1939:06974
06975:-00094:-00281:-00052:001033.1939:06975
06976:-00132:+00307:-00139:001033.1939:06976
06977:+00107:-00223:+00277:001033.1939:06977
06978:-00090:+00171:-00081:001033.1939:06978
06979:-00060:-00127:-00085:001033.1939:06979
06980:+00086:+00176:+00111:001033.1939:06980
06981:-00157:-00004:-00131:001039.3591:06981
06982:-00188:+00286:-00166:001039.3591:06982
06983:+00095:+00010:-00028:001039.3591:06983
06984:+00015:+00051:-00108:001039.3591:06984
06985:-00050:+00058:-00175:001039.3591:06985
06986:+00107:+00017:+00061:001039.3591:06986
06987:-00137:-00350:-00179:001039.3591:06987
06988:+00000:+00106:+00175:001039.3591:06988
06989:+00009:+00115:-00019:001039.3591:06989
06990:-00114:+00112:-00034:001039.3591:06990
06991:-00006:+00145:-00108:001039.3591:06991
06992:+00070:-00297:-00001:001039.3591:06992
06993:-00104:+00260:-00219:001039.3591:06993
06994:+00123:-00186:+00160:001039.3591:06994
06995:+00023:+00141:+00007:001039.3591:06995
06996:-00067:-00025:+00006:001039.3591:06996
06997:+00163:+00245:+00110:001039.3591:06997
06998:+00057:-00111:-00076:001039.3591:06998
06999:-00176:+00463:-00082:001039.3591:06999
07000:+00105:-00117:-00043:001041.6818:07000
07001:-00029:+00243:-00051:001041.6818:07001
07002:-00020:+00042:-00129:001041.6818:07002
07003:+00029:-00036:+00090:001041.6818:07003
07004:-00064:-00169:-00097:001041.6818:07004
07005:+00025:+00026:+00102:001041.6818:07005
07006:+00148:-00063:-00026:001041.6818:07006
07007:-00082:-00074:-00020:001041.6818:07007
07008:+00020:+00098:-00040:001041.6818:07008
07009:+00220:+00198:+00085:001041.6818:07009
07010:-00057:+00061:-00124:001041.6818:07010
07011:-00154:-00131:+00171:001041.6818:07011
07012:+00172:+00081:+00009:001041.6818:07012
07013:-00054:+00007:-00021:001041.6818:07013
07014:-00066:+00066:+00059:001041.6818:07014
07015:+00125:-00023:-00038:001041.6818:07015
07016:-00081:+00155:-00085:001041.6818:07016
07017:+00057:-00024:+00003:001041.6818:07017
07018:+00063:+00089:+00025:001041.6818:07018
07019:-00011:+00098:-00086:001041.1419:07019
07020:+00015:+00076:-00063:001041.1419:07020
07021:-00107:-00185:-00020:001041.1419:07021
07022:-00073:+00100:+00026:001041.1419:07022
07023:+00126:-00075:+00042:001041.1419:07023
07024:-00047:+00038:+00030:001041.1419:07024
07025:-00061:+00034:-00096:001041.1419:07025
07026:+00050:+00078:+00115:001041.1419:07026
07027:-00047:+00097:-00107:001041.1419:07027
07028:-00033:+00078:-00016:001041.1419:07028
07029:+00080:+00110:-00075:001041.1419:07029
07030:+00002:+00008:+00000:001041.1419:07030
07031:-00035:+00044:-00045:001041.1419:07031
07032:+00118:+00129:-00037:001041.1419:07032
07033:+00009:-00032:-00068:001041.1419:07033
07034:-00091:-00035:-00045:001041.1419:07034
07035:-00009:+00062:+00003:001041.1419:07035
07036:-00002:-00074:+00142:001041.1419:07036
07037:+00054:+00013:-00051:001041.1419:07037
07038:-00093:+00057:-00100:001037.6226:07038
07039:-00017:+00109:+00118:001037.6226:07039
07040:+00082:-00071:+00021:001037.6226:07040
07041:-00052:+00079:+00049:001037.6226:07041
07042:-00053:+00108:+00059:001037.6226:07042
07043:+00104:+00065:+00016:001037.6226:07043
07044:+00057:+00051:-00161:001037.6226:07044
07045:+00046:+00038:+00007:001037.6226:07045
07046:-00008:+00066:-00042:001037.6226:07046
07047:-00035:+00051:-00056:001037.6226:07047
07048:+00124:-00009:-00031:001037.6226:07048
07049:+00012:+00165:-00082:001037.6226:07049
07050:-00065:-00023:+00113:001037.6226:07050
07051:+00136:+00005:-00019:001037.6226:07051
07052:+00033:+00026:-00049:001037.6226:07052
07053:-00068:+00137:+00027:001037.6226:07053
07054:+00031:-00091:-00047:001037.6226:07054
07055:-00023:+00084:-00119:001037.6226:07055
07056:-00002:-00021:+00006:001037.6226:07056
07057:+00029:-00031:-00043:001037.6226:07057
07058:-00039:-00004:+00004:001043.4455:07058
07059:+00081:-00025:+00072:001043.4455:07059
07060:+00091:-00009:-00114:001043.4455:07060
07061:-00081:-00040:+00081:001043.4455:07061
07062:-00033:+00059:-00005:001043.4455:07062
07063:-00006:+00055:-00083:001043.4455:07063
07064:-00015:+00203:+00088:001043.4455:07064
07065:+00012:-00068:-00047:001043.4455:07065
07066:+00020:+00161:-00082:001043.4455:07066
07067:-00034:-00011:+00104:001043.4455:07067
07068:-00054:+00064:+00011:001043.4455:07068
07069:+00011:+00137:+00153:001043.4455:07069
07070:+00021:-00021:+00020:001043.4455:07070
07071:+00004:+00165:+00040:001043.4455:07071
07072:-00036:+00011:+00050:001043.4455:07072
07073:-00044:+00073:+00063:001043.4455:07073
07074:+00022:+00117:+00083:001043.4455:07074
07075:+00063:+00042:+00086:001043.4455:07075
07076:-00010:+00103:-00030:001043.4455:07076
07077:-00057:+00046:+00040:001044.6605:07077
07078:+00010:+00086:+00013:001044.6605:07078
07079:-00001:+00087:+00006:001044.6605:07079
07080:-00052:+00085:+00038:001044.6605:07080
07081:-00078:-00092:-00050:001044.6605:07081
07082:-00237:+00017:-00202:001044.6605:07082
07083:-00120:+00003:+00019:001044.6605:07083
07084:+00112:+00024:-00123:001044.6605:07084
07085:+00006:-00013:-00011:001044.6605:07085
07086:-00063:+00083:-00141:001044.6605:07086
07087:+00015:+00052:-00104:001044.6605:07087
07088:+00088:+00025:-00091:001044.6605:07088
07089:+00185:-00070:-00109:001044.6605:07089
07090:+00056:+00056:-00172:001044.6605:07090
07091:+00107:+00032:+00125:001044.6605:07091
07092:+00207:+00194:-00058:001044.6605:07092
07093:-00079:-00013:-00103:001044.6605:07093
07094:+00016:+00193:-00090:001044.6605:07094
07095:+00060:-00025:+00084:001044.6605:07095
07096:-00043:-00102:-00091:001035.9284:07096
07097:-00100:+00114:-00072:001035.9284:07097
07098:-00114:-00032:-00058:001035.9284:07098
07099:-00151:-00062:-00069:001035.9284:07099
07100:+00136:+00109:+00086:001035.9284:07100
07101:+00270:-00170:+00172:001035.9284:07101
07102:+00066:+00124:-00217:001035.9284:07102
07103:-00110:+00161:-00142:001035.9284:07103
07104:-00072:-00105:+00116:001035.9284:07104
07105:+00208:+00040:-00039:001035.9284:07105
07106:+00214:+00048:+00058:001035.9284:07106
07107:-00055:+00014:+00029:001035.9284:07107
07108:-00111:-00014:+00091:001035.9284:07108
07109:+00074:+00082:+00065:001035.9284:07109
07110:+00078:+00094:+00062:001035.9284:07110
07111:-00086:+00082:+00061:001035.9284:07111
07112:-00078:+00099:+00093:001035.9284:07112
07113:+00063:-00009:+00029:001035.9284:07113
07114:-00012:+00135:+00071:001035.9284:07114
07115:-00047:+00076:+00111:001044.3505:07115
07116:-00005:+00053:+00093:001044.3505:07116
07117:+00034:-00012:+00044:001044.3505:07117
07118:-00031:-00009:+00033:001044.3505:07118
07119:+00016:+00170:+00022:001044.3505:07119
07120:+00056:+00004:+00066:001044.3505:07120
07121:+00000:+00117:-00158:001044.3505:07121
07122:-00098:+00085:-00019:001044.3505:07122
07123:+00037:+00153:-00047:001044.3505:07123
07124:+00148:+00061:+00036:001044.3505:07124
07125:+00077:+00146:-00002:001044.3505:07125
07126:-00066:+00043:-00094:001044.3505:07126
07127:-00047:-00069:-00096:001044.3505:07127
07128:+00046:+00024:-00104:001044.3505:07128
07129:-00009:+00142:-00187:001044.3505:07129
07130:-00074:+00136:-00101:001044.3505:07130
07131:+00054:+00109:+00050:001044.3505:07131
07132:-00067:+00079:-00229:001044.3505:07132
07133:-00098:+00138:-00005:001044.3505:07133
07134:+00033:-00016:-00078:001050.0106:07134
07135:+00119:-00098:+00056:001050.0106:07135
07136:+00046:+00074:-00079:001050.0106:07136
07137:-00077:-00113:-00161:001050.0106:07137
07138:-00060:+00060:+00009:001050.0106:07138
07139:+00080:+00031:-00012:001050.0106:07139
07140:+00066:+00167:-00014:001050.0106:07140
07141:-00035:+00070:+00034:001050.0106:07141
07142:-00155:+00013:-00116:001050.0106:07142
07143:-00015:+00121:+00037:001050.0106:07143
07144:-00022:+00034:+00089:001050.0106:07144
07145:-00055:-00104:-00066:001050.0106:07145
07146:+00018:+00030:-00071:001050.0106:07146
07147:-00050:-00050:+00163:001050.0106:07147
07148:-00076:-00133:+00038:001050.0106:07148
07149:+00058:+00008:-00090:001050.0106:07149
07150:+00016:-00015:+00056:001050.0106:07150
07151:+00015:-00072:+00037:001050.0106:07151
07152:+00085:+00167:+00012:001050.0106:07152
07153:+00049:-00040:+00042:001053.6464:07153
07154:+00033:+00080:-00039:001053.6464:07154
07155:+00045:+00018:+00081:001053.6464:07155
07156:-00056:+00051:+00014:001053.6464:07156
07157:-00025:+00149:+00014:001053.6464:07157
07158:+00028:+00040:+00004:001053.6464:07158
07159:-00121:+00159:-00073:001053.6464:07159
07160:-00129:+00058:+00024:001053.6464:07160
07161:-00050:+00040:-00031:001053.6464:07161
07162:-00039:+00009:-00114:001053.6464:07162
07163:-00034:+00149:+00059:001053.6464:07163
07164:-00005:+00017:-00005:001053.6464:07164
07165:-00031:-00049:-00038:001053.6464:07165
07166:-00002:+00097:+00054:001053.6464:07166
07167:+00083:+00079:-00053:001053.6464:07167
07168:+00041:+00166:-00022:001053.6464:07168
07169:+00045:+00021:+00000:001053.6464:07169
07170:+00028:+00075:-00188:001053.6464:07170
07171:-00049:+00034:-00044:001053.6464:07171
07172:-00029:+00066:-00021:001053.2369:07172
07173:-00013:-00118:+00003:001053.2369:07173
07174:+00031:+00102:-00080:001053.2369:07174
07175:-00054:-00148:-00002:001053.2369:07175
07176:-00111:+00046:-00087:001053.2369:07176
07177:-00046:-00061:+00067:001053.2369:07177
07178:-00069:-00017:-00066:001053.2369:07178
07179:-00026:+00007:-00030:001053.2369:07179
07180:+00041:+00112:-00020:001053.2369:07180
07181:+00040:+00014:-00027:001053.2369:07181
07182:+00093:+00145:+00001:001053.2369:07182
07183:-00034:+00039:+00082:001053.2369:07183
07184:+00034:-00039:+00049:001053.2369:07184
07185:+00097:+00104:-00026:001053.2369:07185
07186:-00015:-00079:+00060:001053.2369:07186
07187:-00031:+00138:-00088:001053.2369:07187
07188:-00052:-00098:+00039:001053.2369:07188
07189:-00050:+00027:+00008:001053.2369:07189
07190:-00036:+00016:+00021:001053.2369:07190
07191:-00006:+00070:+00091:001056.3298:07191
07192:+00023:-00086:+00026:001056.3298:07192
07193:+00035:+00194:-00112:001056.3298:07193
07194:-00063:+00006:+00078:001056.3298:07194
07195:-00112:+00044:+00033:001056.3298:07195
07196:+00090:+00071:+00045:001056.3298:07196
07197:-00021:-00154:+00048:001056.3298:07197
07198:+00026:+00195:-00059:001056.3298:07198
07199:+00020:-00008:-00008:001056.3298:07199
07200:-00016:+00165:-00010:001056.3298:07200
07201:+00110:+00095:+00000:001056.3298:07201
07202:+00028:+00142:-00003:001056.3298:07202
07203:+00051:-00061:+00017:001056.3298:07203
07204:+00111:+00208:-00142:001056.3298:07204
07205:-00020:+00059:-00006:001056.3298:07205
07206:-00085:+00030:+00003:001056.3298:07206
07207:+00034:+00000:-00037:001056.3298:07207
07208:+00054:+00085:-00079:001056.3298:07208
07209:-00009:-00090:-00069:001056.3298:07209
07210:+00047:+00123:-00099:001058.1611:07210
07211:-00018:+00024:-00030:001058.1611:07211
07212:+00025:+00048:-00032:001058.1611:07212
07213:+00063:+00027:-00008:001058.1611:07213
07214:+00000:-00091:+00057:001058.1611:07214
07215:+00056:+00165:-00044:001058.1611:07215
07216:+00092:-00001:+00121:001058.1611:07216
07217:-00003:+00021:-00117:001058.1611:07217
07218:-00144:+00118:-00014:001058.1611:07218
07219:+00042:+00077:+00025:001058.1611:07219
07220:+00086:+00047:+00027:001058.1611:07220
07221:-00049:+00094:-00061:001058.1611:07221
07222:-00039:+00046:-00044:001058.1611:07222
07223:-00068:+00019:+00037:001058.1611:07223
07224:+00023:+00013:-00012:001058.1611:07224
07225:+00034:-00021:-00002:001058.1611:07225
07226:+00041:+00096:+00065:001058.1611:07226
07227:+00054:-00031:+00128:001058.1611:07227
07228:+00037:-00023:-00088:001058.1611:07228
07229:-00064:+00104:+00006:001055.9185:07229
07230:-00017:+00032:+00017:001055.9185:07230
07231:+00034:+00125:-00044:001055.9185:07231
07232:+00036:+00000:+00026:001055.9185:07232
07233:-00098:+00180:-00132:001055.9185:07233
07234:-00096:+00118:+00003:001055.9185:07234
07235:+00024:+00023:+00050:001055.9185:07235
07236:+00009:+00073:-00031:001055.9185:07236
07237:-00037:-00036:-00017:001055.9185:07237
07238:+00053:-00005:+00060:001055.9185:07238
07239:+00043:+00028:-00026:001055.9185:07239
07240:-00047:+00021:+00003:001055.9185:07240
07241:+00007:+00015:-00069:001055.9185:07241
07242:+00017:+00185:-00099:001055.9185:07242
07243:+00067:+00076:+00048:001055.9185:07243
07244:+00007:+00143:-00172:001055.9185:07244
07245:-00097:+00061:-00044:001055.9185:07245
07246:+00010:+00022:+00004:001055.9185:07246
07247:+00037:+00059:-00064:001055.9185:07247
07248:-00013:-00032:+00031:001059.0604:07248
07249:+00058:+00030:-00012:001059.0604:07249
07250:+00013:+00036:-00070:001059.0604:07250
07251:-00106:+00046:-00007:001059.0604:07251
07252:-00060:-00051:+00019:001059.0604:07252
07253:+00053:+00153:-00042:001059.0604:07253
07254:+00122:+00051:-00017:001059.0604:07254
07255:-00033:-00059:-00174:001059.0604:07255
07256:-00088:+00132:+00050:001059.0604:07256
07257:+00106:+00061:+00055:001059.0604:07257
07258:+00108:+00001:+00004:001059.0604:07258
07259:-00054:+00134:-00024:001059.0604:07259
07260:+00008:-00019:-00027:001059.0604:07260
07261:+00048:+00005:-00115:001059.0604:07261
07262:+00094:+00033:+00025:001059.0604:07262
07263:-00006:-00009:-00069:001059.0604:07263
07264:-00159:+00102:-00009:001059.0604:07264
07265:+00046:-00076:+00102:001059.0604:07265
07266:+00070:+00078:-00035:001059.0604:07266
07267:-00066:+00036:-00031:001055.4401:07267
07268:-00001:+00040:+00017:001055.4401:07268
07269:+00033:-00001:+00037:001055.4401:07269
07270:-00016:+00130:-00068:001055.4401:07270
07271:+00011:-00051:+00033:001055.4401:07271
07272:+00093:+00044:+00034:001055.4401:07272
07273:+00038:-00029:+00012:001055.4401:07273
07274:-00082:+00042:-00009:001055.4401:07274
07275:+00008:+00054:-00096:001055.4401:07275
07276:+00125:-00008:+00141:001055.4401:07276
07277:+00004:-00091:-00018:001055.4401:07277
07278:-00042:+00009:-00098:001055.4401:07278
07279:-00007:+00037:-00013:001055.4401:07279
07280:+00014:-00032:-00015:001055.4401:07280
07281:-00067:+00143:-00043:001055.4401:07281
07282:-00023:+00001:+00075:001055.4401:07282
07283:+00108:+00029:-00145:001055.4401:07283
07284:-00191:-00063:+00048:001055.4401:07284
07285:-00184:-00024:-00007:001055.4401:07285
07286:+00112:+00091:+00001:001055.0307:07286
07287:+00122:+00014:-00139:001055.0307:07287
07288:-00112:+00116:-00155:001055.0307:07288
07289:-00439:-00165:+00037:001055.0307:07289
07290:-00298:-00040:-00029:001055.0307:07290
07291:+00260:+00007:+00138:001055.0307:07291
07292:+00190:+00135:+00030:001055.0307:07292
07293:-00085:-00125:-00022:001055.0307:07293
07294:-00155:+00045:-00080:001055.0307:07294
07295:+00224:+00066:+00066:001055.0307:07295
07296:+00260:+00020:+00036:001055.0307:07296
07297:-00101:+00122:-00107:001055.0307:07297
07298:-00076:-00179:-00037:001055.0307:07298
07299:+00119:+00100:+00077:001055.0307:07299
07300:+00120:-00107:+00154:001055.0307:07300
07301:+00046:+00092:+00043:001055.0307:07301
07302:+00027:+00059:+00105:001055.0307:07302
07303:+00089:+00148:+00043:001055.0307:07303
07304:+00222:-00009:+00006:001055.0307:07304
07305:-00084:+00178:-00205:001041.1290:07305
07306:-00096:-00035:+00051:001041.1290:07306
07307:+00164:+00047:+00120:001041.1290:07307
07308:-00036:+00042:+00029:001041.1290:07308
07309:-00050:+00179:+00014:001041.1290:07309
07310:+00091:-00043:+00028:001041.1290:07310
07311:-00058:-00001:-00078:001041.1290:07311
07312:-00033:+00094:+00019:001041.1290:07312
07313:+00078:-00064:+00019:001041.1290:07313
07314:-00045:+00076:-00157:001041.1290:07314
07315:+00036:+00114:+00068:001041.1290:07315
07316:-00001:-00228:-00089:001041.1290:07316
07317:-00056:+00042:-00135:001041.1290:07317
07318:+00008:+00108:+00121:001041.1290:07318
07319:+00020:+00005:+00034:001041.1290:07319
07320:+00024:+00040:-00180:001041.1290:07320
07321:+00009:+00113:+00138:001041.1290:07321
07322:-00050:-00137:-00024:001041.1290:07322
07323:-00051:+00227:-00080:001041.1290:07323
07324:+00012:+00081:+00012:001041.1290:07324
07325:+00058:-00043:+00081:000985.4000:07325
07326:+00064:+00049:-00018:000985.4000:07326
07327:-00008:-00012:+00125:000985.4000:07327
07328:+00082:-00169:-00120:000985.4000:07328
07329:-00095:+00117:-00031:000985.4000:07329
07330:+00023:+00043:+00104:000985.4000:07330
07331:+00104:+00073:+00129:000985.4000:07331
07332:-00061:+00079:-00052:000985.4000:07332
07333:+00004:+00048:+00108:000985.4000:07333
07334:+00183:+00205:+00126:000985.4000:07334
07335:-00101:+00163:-00095:000985.4000:07335
07336:-00106:-00052:+00218:000985.4000:07336
07337:+00103:+00045:-00132:000985.4000:07337
07338:+00001:+00007:-00027:000985.4000:07338
07339:-00030:+00059:-00062:000985.4000:07339
07340:+00034:+00100:+00126:000985.4000:07340
07341:-00088:-00024:-00110:000985.4000:07341
07342:-00028:+00235:-00020:000985.4000:07342
07343:-00045:+00100:-00157:000985.4000:07343
07344:-00143:+00039:+00009:000985.4000:07344
07345:-00076:+00031:+00000:000985.4000:07345
07346:+00019:+00173:+00162:000953.4727:07346
07347:+00022:-00036:-00062:000953.4727:07347
07348:-00094:+00206:-00045:000953.4727:07348
07349:+00008:+00187:-00140:000953.4727:07349
07350:+00063:+00011:+00109:000953.4727:07350
07351:+00003:+00031:-00087:000953.4727:07351
07352:-00011:+00114:+00072:000953.4727:07352
07353:+00070:+00137:+00141:000953.4727:07353
07354:-00070:+00285:-00128:000953.4727:07354
07355:-00106:-00015:+00024:000953.4727:07355
07356:-00015:+00153:-00127:000953.4727:07356
07357:-00067:+00121:-00053:000953.4727:07357
07358:-00134:-00027:+00056:000953.4727:07358
07359:-00048:+00093:+00000:000953.4727:07359
07360:-00035:+00249:-00120:000953.4727:07360
07361:-00008:+00030:+00032:000953.4727:07361
07362:-00003:+00078:-00082:000953.4727:07362
07363:-00052:+00082:-00087:000953.4727:07363
07364:-00078:+00016:-00106:000953.4727:07364
07365:+00133:+00228:+00003:000953.4727:07365
07366:-00004:-00218:-00115:000953.4727:07366
07367:-00059:+00178:+00001:000972.7446:07367
07368:+00105:+00094:-00045:000972.7446:07368
07369:+00011:-00001:-00089:000972.7446:07369
07370:-00121:+00087:-00086:000972.7446:07370
07371:+00047:-00021:-00007:000972.7446:07371
07372:-00073:-00082:-00031:000972.7446:07372
07373:-00029:+00012:+00020:000972.7446:07373
07374:+00068:+00083:+00053:000972.7446:07374
07375:+00055:-00024:+00036:000972.7446:07375
07376:-00134:-00001:-00117:000972.7446:07376
07377:-00032:+00049:+00043:000972.7446:07377
07378:+00134:-00142:+00064:000972.7446:07378
07379:+00012:+00019:-00007:000972.7446:07379
07380:+00024:-00013:-00015:000972.7446:07380
07381:+00012:-00003:+00057:000972.7446:07381
07382:-00031:+00019:-00080:000972.7446:07382
07383:-00033:+00053:+00085:000972.7446:07383
07384:-00038:-00005:+00041:000972.7446:07384
07385:-00032:+00186:+00014:000972.7446:07385
07386:+00094:-00004:-00014:000972.7446:07386
07387:-00006:-00015:+00014:000995.7523:07387
07388:-00079:+00064:-00080:000995.7523:07388
07389:+00112:+00107:+00106:000995.7523:07389
07390:+00017:-00030:+00013:000995.7523:07390
07391:-00032:+00198:-00047:000995.7523:07391
07392:+00094:+00049:-00066:000995.7523:07392
07393:+00075:-00063:+00012:000995.7523:07393
07394:-00039:-00010:-00127:000995.7523:07394
07395:+00055:+00078:+00073:000995.7523:07395
07396:+00027:-00176:-00022:000995.7523:07396
07397:-00058:+00008:-00003:000995.7523:07397
07398:+00021:+00138:+00034:000995.7523:07398
07399:+00080:+00025:+00065:000995.7523:07399
07400:-00072:-00081:-00095:000995.7523:07400
07401:+00026:+00043:-00049:000995.7523:07401
07402:-00006:-00103:+00093:000995.7523:07402
07403:-00039:+00045:+00035:000995.7523:07403
07404:+00063:+00046:-00013:000995.7523:07404
07405:+00010:+00045:+00024:000995.7523:07405
07406:-00017:+00002:-00093:000995.7523:07406
07407:+00015:+00198:-00049:001015.2524:07407
07408:+00036:-00094:+00023:001015.2524:07408
07409:-00014:+00135:-00051:001015.2524:07409
07410:+00063:-00040:+00061:001015.2524:07410
07411:-00038:+00043:-00074:001015.2524:07411
07412:-00101:+00007:+00016:001015.2524:07412
07413:-00039:+00037:+00016:001015.2524:07413
07414:+00124:+00071:-00042:001015.2524:07414
07415:+00082:+00107:+00049:001015.2524:07415
07416:+00005:+00009:+00033:001015.2524:07416
07417:-00009:+00078:-00064:001015.2524:07417
07418:-00004:+00043:-00072:001015.2524:07418
07419:+00041:+00012:+00072:001015.2524:07419
07420:+00034:+00106:-00012:001015.2524:07420
07421:-00066:+00034:+00017:001015.2524:07421
07422:+00045:+00036:-00013:001015.2524:07422
07423:+00012:-00038:-00052:001015.2524:07423
07424:-00065:+00063:+00009:001015.2524:07424
07425:+00002:-00097:+00013:001015.2524:07425
07426:+00019:+00162:-00078:001034.1416:07426
07427:+00066:+00040:+00084:001034.1416:07427
07428:+00009:+00057:-00049:001034.1416:07428
07429:-00004:+00001:-00018:001034.1416:07429
07430:-00043:+00054:-00050:001034.1416:07430
07431:-00013:-00022:+00027:001034.1416:07431
07432:+00098:+00130:+00024:001034.1416:07432
07433:-00054:-00011:-00041:001034.1416:07433
07434:-00091:+00114:+00002:001034.1416:07434
07435:+00098:+00035:-00020:001034.1416:07435
07436:-00008:-00054:-00032:001034.1416:07436
07437:-00048:+00081:-00043:001034.1416:07437
07438:+00065:-00002:+00045:001034.1416:07438
07439:+00066:+00034:-00078:001034.1416:07439
07440:+00004:-00011:-00099:001034.1416:07440
07441:-00042:+00111:-00003:001034.1416:07441
07442:-00053:-00015:+00049:001034.1416:07442
07443:+00102:+00170:-00087:001034.1416:07443
07444:+00015:-00040:-00014:001034.1416:07444
07445:-00064:+00034:+00017:001043.8323:07445
07446:+00034:+00008:-00083:001043.8323:07446
07447:+00059:-00007:+00051:001043.8323:07447
07448:-00001:-00004:-00053:001043.8323:07448
07449:+00051:-00006:+00080:001043.8323:07449
07450:+00097:+00148:-00054:001043.8323:07450
07451:+00016:+00047:+00037:001043.8323:07451
07452:+00036:+00126:-00015:001043.8323:07452
07453:+00022:+00017:+00007:001043.8323:07453
07454:-00021:+00143:-00053:001043.8323:07454
07455:+00095:+00025:-00052:001043.8323:07455
07456:-00049:+00117:-00061:001043.8323:07456
07457:-00027:+00020:-00009:001043.8323:07457
07458:+00070:+00050:+00051:001043.8323:07458
07459:-00040:-00125:-00034:001043.8323:07459
07460:+00063:+00029:+00140:001043.8323:07460
07461:+00167:+00016:-00078:001043.8323:07461
07462:-00091:+00195:-00164:001043.8323:07462
07463:+00113:+00020:+00087:001043.8323:07463
07464:+00186:+00167:+00038:001047.9190:07464
07465:-00139:+00148:-00191:001047.9190:07465
07466:-00095:+00007:+00138:001047.9190:07466
07467:+00117:+00098:+00006:001047.9190:07467
07468:-00119:+00002:-00056:001047.9190:07468
07469:-00005:+00130:+00040:001047.9190:07469
07470:+00064:-00185:+00066:001047.9190:07470
07471:-00084:+00239:-00122:001047.9190:07471
07472:+00137:+00006:-00048:001047.9190:07472
07473:+00008:+00159:-00034:001047.9190:07473
07474:-00123:-00109:+00014:001047.9190:07474
07475:+00116:+00291:+00050:001047.9190:07475
07476:-00069:-00144:-00091:001047.9190:07476
07477:-00161:-00082:+00108:001047.9190:07477
07478:+00195:+00122:+00022:001047.9190:07478
07479:-00077:-00026:+00032:001047.9190:07479
07480:-00092:+00120:+00072:001047.9190:07480
07481:+00176:-00124:+00004:001047.9190:07481
07482:-00099:+00508:-00186:001047.9190:07482
07483:+00040:-00266:+00189:001050.9530:07483
07484:+00109:+00084:-00059:001050.9530:07484
07485:-00162:+00055:-00170:001050.9530:07485
07486:-00001:+00199:+00160:001050.9530:07486
07487:+00094:-00189:+00006:001050.9530:07487
07488:-00131:+00322:+00094:001050.9530:07488
07489:+00097:-00010:+00066:001050.9530:07489
07490:-00087:-00048:+00032:001050.9530:07490
07491:-00160:-00012:-00105:001050.9530:07491
07492:+00249:+00216:+00104:001050.9530:07492
07493:-00181:+00043:-00062:001050.9530:07493
07494:-00181:+00191:-00130:001050.9530:07494
07495:+00223:+00058:-00044:001050.9530:07495
07496:+00074:+00016:-00048:001050.9530:07496
07497:-00155:+00025:-00115:001050.9530:07497
07498:+00141:+00072:+00076:001050.9530:07498
07499:-00023:-00152:-00131:001050.9530:07499
07500:-00030:+00145:+00096:001050.9530:07500
07501:+00081:+00042:-00021:001050.9530:07501
07502:-00129:+00034:+00017:001039.4724:07502
07503:-00015:+00034:-00045:001039.4724:07503
07504:+00137:-00119:-00016:001039.4724:07504
07505:-00248:+00014:-00071:001039.4724:07505
07506:+00075:-00059:+00112:001039.4724:07506
07507:+00194:-00001:-00016:001039.4724:07507
07508:-00175:+00003:-00017:001039.4724:07508
07509:+00036:+00194:+00098:001039.4724:07509
07510:+00140:-00020:+00074:001039.4724:07510
07511:-00185:+00289:-00176:001039.4724:07511
07512:+00119:-00080:+00063:001039.4724:07512
07513:+00013:+00043:-00051:001039.4724:07513
07514:-00119:+00121:-00134:001039.4724:07514
07515:+00053:-00012:+00125:001039.4724:07515
07516:+00001:-00068:-00099:001039.4724:07516
07517:-00118:+00084:+00064:001039.4724:07517
07518:+00128:-00058:+00016:001039.4724:07518
07519:-00062:-00002:-00070:001039.4724:07519
07520:-00061:-00014:-00044:001039.4724:07520
07521:+00144:+00198:+00045:001039.4724:07521
07522:-00171:-00082:+00039:001036.4943:07522
07523:-00120:-00057:+00043:001036.4943:07523
07524:+00103:+00025:-00064:001036.4943:07524
07525:-00164:-00056:+00074:001036.4943:07525
07526:-00050:+00059:+00069:001036.4943:07526
07527:+00135:+00082:-00078:001036.4943:07527
07528:-00133:+00072:-00080:001036.4943:07528
07529:+00020:+00065:+00060:001036.4943:07529
07530:+00098:+00011:-00002:001036.4943:07530
07531:-00035:+00004:-00042:001036.4943:07531
07532:-00048:+00007:-00110:001036.4943:07532
07533:-00009:-00054:+00026:001036.4943:07533
07534:-00054:+00058:-00042:001036.4943:07534
07535:+00009:+00055:-00042:001036.4943:07535
07536:+00002:-00024:+00048:001036.4943:07536
07537:-00101:-00007:-00070:001036.4943:07537
07538:+00060:+00047:+00103:001036.4943:07538
07539:-00012:-00003:-00077:001036.4943:07539
07540:-00185:+00099:-00109:001036.4943:07540
07541:+00165:+00044:+00054:001036.7674:07541
07542:+00194:+00003:-00061:001036.7674:07542
07543:-00232:+00021:-00115:001036.7674:07543
07544:+00152:+00052:+00082:001036.7674:07544
07545:+00094:-00041:-00045:001036.7674:07545
07546:-00147:+00078:-00042:001036.7674:07546
07547:+00118:+00013:+00145:001036.7674:07547
07548:+00005:-00030:-00015:001036.7674:07548
07549:-00055:+00089:-00017:001036.7674:07549
07550:+00099:-00003:-00068:001036.7674:07550
07551:-00030:-00013:+00025:001036.7674:07551
07552:-00011:+00113:-00036:001036.7674:07552
07553:+00173:-00024:+00080:001036.7674:07553
07554:+00002:+00049:-00099:001036.7674:07554
07555:-00051:+00162:+00000:001036.7674:07555
07556:+00091:-00033:+00023:001036.7674:07556
07557:-00074:+00042:-00065:001036.7674:07557
07558:+00009:+00141:-00013:001036.7674:07558
07559:+00113:-00074:+00141:001036.7674:07559
07560:-00139:+00033:-00053:001036.8243:07560
07561:-00100:+00119:-00125:001036.8243:07561
07562:+00013:-00017:+00078:001036.8243:07562
07563:-00071:-00015:-00059:001036.8243:07563
07564:-00027:+00166:+00125:001036.8243:07564
07565:+00137:+00006:+00069:001036.8243:07565
07566:-00099:+00094:-00011:001036.8243:07566
07567:-00024:+00025:-00016:001036.8243:07567
07568:+00051:+00140:-00060:001036.8243:07568
07569:-00022:+00104:-00033:001036.8243:07569
07570:+00009:+00152:-00058:001036.8243:07570
07571:+00004:+00044:-00008:001036.8243:07571
07572:-00070:+00052:+00003:001036.8243:07572
07573:+00083:-00096:-00006:001036.8243:07573
07574:-00057:-00010:-00099:001036.8243:07574
07575:-00071:-00052:+00080:001036.8243:07575
07576:+00065:-00005:+00061:001036.8243:07576
07577:+00081:+00090:-00054:001036.8243:07577
07578:-00019:+00181:+00046:001036.8243:07578
07579:-00011:+00059:-00024:001036.8243:07579
07580:+00001:-00221:+00164:001039.9682:07580
07581:+00031:+00100:+00019:001039.9682:07581
07582:+00071:-00101:+00012:001039.9682:07582
07583:-00032:+00012:-00052:001039.9682:07583
07584:+00053:+00014:+00064:001039.9682:07584
07585:-00027:+00390:-00234:001039.9682:07585
07586:-00043:+00030:+00045:001039.9682:07586
07587:+00115:+00179:-00012:001039.9682:07587
07588:+00100:-00065:-00094:001039.9682:07588
07589:-00085:+00180:-00060:001039.9682:07589
07590:+00001:-00340:+00039:001039.9682:07590
07591:-00075:+00232:-00066:001039.9682:07591
07592:+00147:-00114:+00178:001039.9682:07592
07593:-00069:+00053:-00072:001039.9682:07593
07594:-00175:-00037:-00057:001039.9682:07594
07595:+00247:+00259:+00092:001039.9682:07595
07596:+00206:+00075:-00172:001039.9682:07596
07597:-00210:+00343:-00182:001039.9682:07597
07598:+00217:+00016:+00035:001039.9682:07598
07599:+00111:+00164:-00026:001042.0263:07599
07600:-00070:+00080:-00159:001042.0263:07600
07601:+00204:-00070:+00193:001042.0263:07601
07602:-00033:-00157:-00230:001042.0263:07602
07603:-00086:-00040:+00102:001042.0263:07603
07604:+00217:+00138:+00033:001042.0263:07604
07605:+00016:-00004:+00074:001042.0263:07605
07606:-00090:+00171:-00075:001042.0263:07606
07607:+00196:-00176:+00015:001042.0263:07607
07608:-00101:+00052:-00205:001042.0263:07608
07609:-00085:-00007:+00194:001042.0263:07609
07610:+00267:+00049:+00113:001042.0263:07610
07611:+00001:-00006:-00026:001042.0263:07611
07612:-00042:+00165:+00054:001042.0263:07612
07613:+00217:-00024:+00220:001042.0263:07613
07614:-00137:+00113:-00170:001042.0263:07614
07615:-00116:+00028:-00017:001042.0263:07615
07616:+00107:+00055:+00028:001042.0263:07616
07617:-00142:+00035:-00059:001042.0263:07617
07618:-00037:+00133:+00039:001044.7126:07618
07619:+00099:-00111:+00038:001044.7126:07619
07620:-00186:+00038:+00035:001044.7126:07620
07621:-00017:+00053:+00023:001044.7126:07621
07622:+00151:+00021:+00083:001044.7126:07622
07623:-00120:+00062:-00104:001044.7126:07623
07624:+00002:+00154:+00024:001044.7126:07624
07625:+00110:-00064:-00064:001044.7126:07625
07626:-00058:+00083:+00045:001044.7126:07626
07627:+00023:+00000:+00006:001044.7126:07627
07628:+00020:+00066:+00047:001044.7126:07628
07629:-00060:-00010:+00012:001044.7126:07629
07630:+00090:+00055:-00035:001044.7126:07630
07631:-00055:-00019:-00156:001044.7126:07631
07632:-00126:+00114:+00023:001044.7126:07632
07633:+00057:+00037:-00015:001044.7126:07633
07634:+00043:+00021:+00032:001044.7126:07634
07635:-00044:-00007:-00123:001044.7126:07635
07636:+00059:+00018:+00132:001044.7126:07636
07637:+00098:-00009:+00006:001047.0046:07637
07638:-00049:+00169:-00084:001047.0046:07638
07639:+00124:-00008:+00061:001047.0046:07639
07640:+00026:+00005:-00073:001047.0046:07640
07641:-00111:+00182:-00079:001047.0046:07641
07642:-00019:-00047:+00132:001047.0046:07642
07643:+00034:-00011:-00097:001047.0046:07643
07644:-00064:+00045:+00002:001047.0046:07644
07645:+00075:+00082:+00037:001047.0046:07645
07646:-00046:-00131:-00109:001047.0046:07646
07647:-00033:+00027:+00061:001047.0046:07647
07648:+00106:+00012:-00084:001047.0046:07648
07649:-00089:+00059:-00025:001047.0046:07649
07650:+00024:+00090:-00035:001047.0046:07650
07651:+00167:-00070:+00211:001047.0046:07651
07652:-00190:+00060:-00312:001047.0046:07652
07653:-00192:+00002:+00186:001047.0046:07653
07654:+00207:-00021:-00112:001047.0046:07654
07655:-00120:+00066:+00046:001047.0046:07655
07656:-00044:+00025:-00005:001050.9365:07656
07657:+00094:-00001:-00006:001050.9365:07657
07658:-00114:+00149:-00040:001050.9365:07658
07659:+00050:-00042:+00111:001050.9365:07659
07660:-00005:-00088:-00049:001050.9365:07660
07661:-00173:+00110:-00048:001050.9365:07661
07662:+00011:+00032:+00045:001050.9365:07662
07663:+00010:-00008:-00050:001050.9365:07663
07664:-00089:+00108:-00038:001050.9365:07664
07665:+00020:+00075:-00126:001050.9365:07665
07666:+00034:+00059:+00148:001050.9365:07666
07667:-00010:+00031:+00013:001050.9365:07667
07668:+00067:+00085:-00041:001050.9365:07668
07669:+00014:+00016:+00033:001050.9365:07669
07670:-00067:+00032:+00045:001050.9365:07670
07671:-00062:+00118:-00158:001050.9365:07671
07672:-00029:-00021:+00078:001050.9365:07672
07673:+00019:+00022:-00008:001050.9365:07673
07674:+00017:+00048:-00050:001050.9365:07674
07675:-00068:+00080:-00062:001052.7773:07675
07676:-00103:+00186:+00017:001052.7773:07676
07677:+00048:-00002:+00078:001052.7773:07677
07678:+00048:+00048:+00015:001052.7773:07678
07679:-00025:-00011:+00047:001052.7773:07679
07680:+00020:+00104:+00076:001052.7773:07680
07681:+00016:-00081:-00057:001052.7773:07681
07682:-00041:+00160:-00155:001052.7773:07682
07683:-00047:+00001:+00032:001052.7773:07683
07684:+00008:+00033:+00017:001052.7773:07684
07685:+00036:+00089:-00065:001052.7773:07685
07686:+00001:+00057:+00024:001052.7773:07686
07687:-00075:-00015:-00034:001052.7773:07687
07688:+00065:+00000:+00076:001052.7773:07688
07689:+00065:+00051:+00027:001052.7773:07689
07690:-00075:+00046:-00014:001052.7773:07690
07691:-00017:+00132:-00033:001052.7773:07691
07692:+00011:-00024:+00043:001052.7773:07692
07693:-00112:+00168:-00167:001052.7773:07693
07694:-00068:+00055:+00097:001054.1757:07694
07695:+00046:-00027:+00010:001054.1757:07695
07696:+00009:+00074:-00067:001054.1757:07696
07697:-00017:+00083:-00026:001054.1757:07697
07698:-00058:-00064:-00016:001054.1757:07698
07699:-00086:+00168:-00168:001054.1757:07699
07700:+00088:-00016:+00166:001054.1757:07700
07701:+00021:+00113:-00043:001054.1757:07701
07702:-00022:-00009:+00012:001054.1757:07702
07703:+00061:+00121:-00041:001054.1757:07703
07704:-00061:+00104:-00071:001054.1757:07704
07705:-00060:+00137:-00039:001054.1757:07705
07706:+00021:+00001:-00064:001054.1757:07706
07707:+00027:+00069:+00028:001054.1757:07707
07708:+00042:-00089:-00054:001054.1757:07708
07709:-00051:+00063:-00038:001054.1757:07709
07710:-00077:+00178:-00100:001054.1757:07710
07711:+00033:+00071:+00026:001054.1757:07711
07712:-00024:+00039:-00034:001054.1757:07712
07713:-00034:+00050:+00007:001058.1842:07713
07714:+00119:+00069:+00046:001058.1842:07714
07715:-00026:-00065:-00003:001058.1842:07715
07716:-00098:+00099:-00074:001058.1842:07716
07717:+00046:+00001:+00030:001058.1842:07717
07718:+00021:+00119:-00033:001058.1842:07718
07719:+00024:+00001:+00011:001058.1842:07719
07720:-00020:+00140:-00072:001058.1842:07720
07721:-00061:-00134:-00136:001058.1842:07721
07722:-00013:+00060:-00053:001058.1842:07722
07723:+00008:+00066:+00003:001058.1842:07723
07724:-00012:-00064:+00049:001058.1842:07724
07725:+00053:-00059:+00008:001058.1842:07725
07726:+00031:+00011:-00060:001058.1842:07726
07727:-00013:+00086:-00027:001058.1842:07727
07728:+00026:-00052:+00088:001058.1842:07728
07729:+00001:+00101:-00112:001058.1842:07729
07730:+00019:+00137:+00046:001058.1842:07730
07731:+00009:+00149:-00047:001058.1842:07731
07732:-00023:-00038:-00039:001057.2906:07732
07733:-00014:+00038:-00005:001057.2906:07733
07734:+00017:+00185:-00035:001057.2906:07734
07735:-00009:+00097:-00070:001057.2906:07735
07736:+00070:-00065:-00037:001057.2906:07736
07737:+00084:+00162:+00022:001057.2906:07737
07738:-00025:-00159:+00060:001057.2906:07738
07739:+00000:+00064:+00018:001057.2906:07739
07740:-00020:-00030:-00060:001057.2906:07740
07741:+00038:+00149:+00101:001057.2906:07741
07742:-00031:-00084:+00010:001057.2906:07742
07743:-00027:+00104:-00070:001057.2906:07743
07744:+00011:+00086:-00095:001057.2906:07744
07745:-00051:+00143:-00053:001057.2906:07745
07746:-00002:+00146:-00016:001057.2906:07746
07747:-00038:-00043:+00096:001057.2906:07747
07748:+00056:-00022:-00106:001057.2906:07748
07749:+00034:+00012:+00007:001057.2906:07749
07750:-00063:+00058:-00031:001057.2906:07750
07751:-00019:+00107:+00036:001058.6722:07751
07752:+00006:-00013:+00039:001058.6722:07752
07753:+00038:+00005:-00080:001058.6722:07753
07754:+00001:+00131:-00046:001058.6722:07754
07755:-00011:-00117:+00044:001058.6722:07755
07756:+00003:+00125:-00076:001058.6722:07756
07757:-00050:+00019:+00041:001058.6722:07757
07758:+00037:+00086:+00068:001058.6722:07758
07759:+00132:-00048:-00019:001058.6722:07759
07760:+00049:+00078:-00158:001058.6722:07760
07761:-00099:-00006:-00015:001058.6722:07761
07762:-00084:-00100:+00041:001058.6722:07762
07763:+00032:+00104:-00078:001058.6722:07763
07764:+00009:-00040:-00028:001058.6722:07764
07765:+00016:+00064:-00074:001058.6722:07765
07766:-00065:-00006:+00027:001058.6722:07766
07767:-00062:-00107:-00044:001058.6722:07767
07768:+00077:+00240:-00063:001058.6722:07768
07769:+00002:-00027:+00171:001059.9848:07769
07770:+00005:-00102:-00026:001059.9848:07770
07771:+00050:+00079:-00082:001059.9848:07771
07772:-00049:-00027:-00141:001059.9848:07772
07773:-00070:+00037:-00031:001059.9848:07773
07774:+00021:-00016:+00078:001059.9848:07774
07775:+00011:-00024:-00078:001059.9848:07775
07776:+00021:+00230:-00115:001059.9848:07776
07777:+00031:-00035:+00066:001059.9848:07777
07778:-00070:+00002:-00036:001059.9848:07778
07779:+00012:+00089:-00007:001059.9848:07779
07780:+00036:-00046:+00018:001059.9848:07780
07781:+00025:+00054:-00033:001059.9848:07781
07782:+00058:+00083:+00059:001059.9848:07782
07783:-00023:+00035:+00023:001059.9848:07783
07784:-00017:+00048:-00074:001059.9848:07784
07785:-00034:-00041:+00060:001059.9848:07785
07786:-00047:+00009:-00016:001059.9848:07786
07787:+00054:+00081:+00016:001059.9848:07787
07788:-00066:-00046:+00082:001060.9034:07788
07789:+00004:+00095:-00187:001060.9034:07789
07790:-00003:+00071:+00032:001060.9034:07790
07791:-00061:+00016:-00043:001060.9034:07791
07792:+00002:+00005:+00028:001060.9034:07792
07793:+00100:+00003:-00012:001060.9034:07793
07794:+00011:+00093:-00054:001060.9034:07794
07795:-00011:+00055:-00072:001060.9034:07795
07796:-00027:-00031:-00036:001060.9034:07796
07797:-00081:-00002:-00034:001060.9034:07797
07798:+00096:+00097:-00017:001060.9034:07798
07799:-00041:-00153:+00064:001060.9034:07799
07800:-00048:+00086:-00084:001060.9034:07800
07801:+00018:-00043:+00110:001060.9034:07801
07802:+00023:-00027:+00004:001060.9034:07802
07803:+00051:+00093:+00024:001060.9034:07803
07804:+00033:-00006:+00011:001060.9034:07804
07805:+00023:+00004:-00021:001060.9034:07805
07806:-00032:+00103:-00136:001060.9034:07806
07807:+00068:+00017:+00114:001059.5593:07807
07808:-00002:-00035:+00001:001059.5593:07808
07809:-00018:+00162:-00009:001059.5593:07809
07810:+00013:-00001:+00004:001059.5593:07810
07811:-00060:-00019:+00040:001059.5593:07811
07812:+00072:+00127:-00104:001059.5593:07812
07813:+00024:-00085:+00028:001059.5593:07813
07814:-00098:+00062:-00024:001059.5593:07814
07815:+00120:+00039:+00130:001059.5593:07815
07816:+00097:-00011:-00016:001059.5593:07816
07817:-00019:+00150:-00104:001059.5593:07817
07818:-00061:+00031:-00023:001059.5593:07818
07819:-00022:+00059:-00001:001059.5593:07819
07820:-00033:+00045:-00032:001059.5593:07820
07821:+00036:+00036:+00004:001059.5593:07821
07822:-00133:+00017:+00006:001059.5593:07822
07823:-00025:+00152:-00085:001059.5593:07823
07824:+00064:+00061:-00019:001059.5593:07824
07825:-00166:+00055:-00016:001059.5593:07825
07826:+00062:+00016:+00101:001063.6335:07826
07827:+00029:+00003:-00078:001063.6335:07827
07828:-00178:+00135:-00129:001063.6335:07828
07829:-00123:+00124:+00024:001063.6335:07829
07830:+00071:+00057:+00056:001063.6335:07830
07831:-00098:+00018:-00064:001063.6335:07831
07832:-00067:-00090:-00068:001063.6335:07832
07833:+00017:-00076:+00058:001063.6335:07833
07834:+00139:+00028:-00051:001063.6335:07834
07835:+00104:-00031:-00040:001063.6335:07835
07836:+00003:+00037:-00016:001063.6335:07836
07837:+00146:-00041:+00003:001063.6335:07837
07838:+00226:+00139:+00021:001063.6335:07838
07839:+00129:-00006:-00027:001063.6335:07839
07840:-00036:+00085:+00020:001063.6335:07840
07841:-00001:-00129:-00045:001063.6335:07841
07842:-00039:+00189:-00055:001063.6335:07842
07843:-00098:-00106:-00059:001063.6335:07843
07844:-00076:-00060:-00061:001063.6335:07844
07845:+00092:-00063:-00014:001061.8085:07845
07846:+00108:+00007:-00054:001061.8085:07846
07847:-00295:+00017:+00060:001061.8085:07847
07848:-00282:-00126:-00090:001061.8085:07848
07849:+00165:+00275:+00076:001061.8085:07849
07850:+00127:-00100:+00199:001061.8085:07850
07851:-00184:+00072:-00012:001061.8085:07851
07852:+00173:-00012:-00082:001061.8085:07852
07853:+00259:+00177:+00075:001061.8085:07853
07854:+00060:-00081:+00003:001061.8085:07854
07855:-00016:+00023:+00050:001061.8085:07855
07856:+00119:-00024:-00110:001061.8085:07856
07857:+00189:+00096:-00170:001061.8085:07857
07858:+00028:+00027:+00101:001061.8085:07858
07859:-00100:-00071:-00029:001061.8085:07859
07860:-00029:+00183:-00023:001061.8085:07860
07861:-00002:+00009:-00054:001061.8085:07861
07862:-00179:+00069:+00043:001061.8085:07862
07863:-00022:-00043:-00082:001061.8085:07863
07864:+00019:+00051:+00035:001065.0050:07864
07865:+00019:-00091:-00156:001065.0050:07865
07866:+00004:+00098:-00061:001065.0050:07866
07867:-00115:-00003:-00238:001065.0050:07867
07868:-00019:+00179:-00087:001065.0050:07868
07869:+00111:-00059:-00047:001065.0050:07869
07870:-00017:+00051:-00096:001065.0050:07870
07871:+00093:+00028:+00071:001065.0050:07871
07872:+00001:-00005:+00040:001065.0050:07872
07873:-00219:+00040:-00193:001065.0050:07873
07874:+00006:+00066:-00065:001065.0050:07874
07875:+00082:+00017:+00088:001065.0050:07875
07876:-00059:-00059:-00071:001065.0050:07876
07877:+00009:+00131:+00047:001065.0050:07877
07878:-00027:-00063:-00100:001065.0050:07878
07879:-00151:+00222:-00003:001065.0050:07879
07880:+00042:-00165:+00191:001065.0050:07880
07881:-00016:+00029:+00002:001065.0050:07881
07882:-00054:-00117:-00059:001066.4034:07882
07883:+00083:-00009:+00034:001066.4034:07883
07884:+00084:-00036:+00017:001066.4034:07884
07885:+00020:+00027:-00065:001066.4034:07885
07886:+00016:+00017:-00003:001066.4034:07886
07887:-00095:+00023:-00069:001066.4034:07887
07888:+00072:+00150:-00006:001066.4034:07888
07889:+00069:-00100:+00033:001066.4034:07889
07890:-00091:-00057:-00030:001066.4034:07890
07891:-00013:+00047:-00062:001066.4034:07891
07892:-00007:-00068:+00047:001066.4034:07892
07893:-00021:-00026:-00006:001066.4034:07893
07894:-00007:-00021:+00026:001066.4034:07894
07895:+00048:+00009:+00019:001066.4034:07895
07896:+00012:-00003:+00039:001066.4034:07896
07897:+00030:+00056:+00029:001066.4034:07897
07898:+00047:+00024:+00036:001066.4034:07898
07899:+00025:+00123:+00046:001066.4034:07899
07900:+00001:-00026:+00003:001066.4034:07900
07901:-00045:+00034:-00046:001069.1625:07901
07902:-00013:-00006:-00035:001069.1625:07902
07903:-00004:+00019:+00007:001069.1625:07903
07904:-00038:-00039:-00009:001069.1625:07904
07905:-00051:+00062:-00065:001069.1625:07905
07906:+00053:-00091:+00042:001069.1625:07906
07907:-00017:+00023:-00062:001069.1625:07907
07908:+00020:-00026:+00005:001069.1625:07908
07909:+00102:+00063:-00004:001069.1625:07909
07910:+00070:+00011:-00023:001069.1625:07910
07911:+00039:+00131:-00068:001069.1625:07911
07912:-00017:+00068:-00087:001069.1625:07912
07913:-00031:+00042:+00004:001069.1625:07913
07914:+00060:-00031:+00040:001069.1625:07914
07915:+00009:+00082:-00065:001069.1625:07915
07916:-00026:+00044:+00083:001069.1625:07916
07917:+00014:-00063:-00005:001069.1625:07917
07918:+00024:+00104:-00078:001069.1625:07918
07919:-00021:-00024:+00103:001069.1625:07919
07920:-00069:-00013:+00063:001065.9108:07920
07921:+00011:+00016:-00069:001065.9108:07921
07922:-00048:+00054:+00101:001065.9108:07922
07923:+00026:+00111:-00032:001065.9108:07923
07924:+00050:+00070:-00002:001065.9108:07924
07925:-00086:-00058:-00005:001065.9108:07925
07926:+00053:+00030:+00066:001065.9108:07926
07927:+00086:-00008:-00071:001065.9108:07927
07928:+00009:-00003:+00008:001065.9108:07928
07929:+00030:-00006:+00115:001065.9108:07929
07930:+00030:+00010:-00018:001065.9108:07930
07931:-00085:+00066:-00095:001065.9108:07931
07932:-00039:-00074:+00066:001065.9108:07932
07933:+00000:+00091:+00043:001065.9108:07933
07934:+00049:+00070:-00072:001065.9108:07934
07935:-00020:+00103:+00032:001065.9108:07935
07936:-00121:-00004:+00016:001065.9108:07936
07937:+00051:+00139:-00065:001065.9108:07937
07938:+00099:-00014:+00041:001065.9108:07938
07939:-00050:-00012:-00051:001064.5498:07939
07940:+00006:-00007:+00038:001064.5498:07940
07941:+00009:+00015:+00011:001064.5498:07941
07942:-00059:+00049:-00081:001064.5498:07942
07943:-00036:+00028:-00003:001064.5498:07943
07944:-00004:+00197:-00008:001064.5498:07944
07945:+00018:+00047:+00018:001064.5498:07945
07946:+00023:+00071:-00084:001064.5498:07946
07947:-00059:+00109:-00050:001064.5498:07947
07948:-00023:+00000:-00004:001064.5498:07948
07949:+00019:+00030:-00003:001064.5498:07949
07950:-00008:-00089:-00026:001064.5498:07950
07951:-00022:+00085:-00085:001064.5498:07951
07952:+00023:+00027:+00067:001064.5498:07952
07953:-00014:+00036:-00055:001064.5498:07953
07954:-00019:+00094:-00080:001064.5498:07954
07955:-00098:+00054:+00018:001064.5498:07955
07956:+00080:+00085:+00078:001064.5498:07956
07957:+00081:-00036:-00044:001065.4705:07957
07958:-00049:+00087:-00089:001065.4705:07958
07959:-00040:+00006:+00053:001065.4705:07959
07960:-00044:-00016:-00048:001065.4705:07960
07961:+00035:+00021:-00013:001065.4705:07961
07962:+00052:-00068:+00008:001065.4705:07962
07963:+00030:+00010:-00001:001065.4705:07963
07964:-00124:+00012:-00070:001065.4705:07964
07965:-00034:+00148:+00097:001065.4705:07965
07966:+00023:+00060:+00024:001065.4705:07966
07967:-00064:+00098:+00087:001065.4705:07967
07968:-00008:-00007:-00026:001065.4705:07968
07969:+00052:+00082:-00047:001065.4705:07969
07970:+00003:+00060:-00019:001065.4705:07970
07971:+00001:-00011:+00013:001065.4705:07971
07972:+00003:+00196:-00053:001065.4705:07972
07973:+00053:-00051:+00027:001065.4705:07973
07974:+00108:+00089:+00011:001065.4705:07974
07975:-00074:+00059:-00080:001065.4705:07975
07976:-00099:+00053:-00025:001063.1750:07976
07977:+00042:-00033:+00013:001063.1750:07977
07978:+00067:+00025:-00001:001063.1750:07978
07979:-00023:-00038:+00007:001063.1750:07979
07980:+00018:+00106:-00063:001063.1750:07980
07981:+00012:-00014:-00012:001063.1750:07981
07982:+00004:+00058:+00028:001063.1750:07982
07983:+00020:+00111:-00072:001063.1750:07983
07984:+00028:+00046:+00064:001063.1750:07984
07985:+00074:-00017:-00017:001063.1750:07985
07986:+00046:+00022:-00015:001063.1750:07986
07987:-00056:-00024:+00036:001063.1750:07987
07988:+00009:+00018:-00065:001063.1750:07988
07989:+00032:+00084:+00031:001063.1750:07989
07990:+00006:+00002:+00024:001063.1750:07990
07991:+00015:+00053:-00027:001063.1750:07991
07992:+00002:+00040:-00007:001063.1750:07992
07993:-00038:+00059:+00002:001063.1750:07993
07994:-00006:+00060:+00006:001063.1750:07994
07995:+00034:+00070:+00054:001063.6207:07995
07996:+00104:-00011:-00035:001063.6207:07996
07997:+00022:-00052:-00036:001063.6207:07997
07998:-00061:+00072:+00037:001063.6207:07998
07999:+00032:-00092:+00017:001063.6207:07999
08000:+00039:+00150:+00020:001063.6207:08000
08001:+00005:-00047:+00036:001063.6207:08001
08002:+00013:+00165:-00037:001063.6207:08002
08003:+00012:+00008:-00004:001063.6207:08003
08004:-00098:+00038:-00036:001063.6207:08004
08005:-00036:+00091:+00043:001063.6207:08005
08006:+00112:+00055:+00105:001063.6207:08006
08007:+00016:+00056:-00082:001063.6207:08007
08008:-00035:+00133:+00030:001063.6207:08008
08009:-00032:-00009:+00024:001063.6207:08009
08010:-00018:-00049:+00019:001063.6207:08010
08011:+00041:+00062:-00035:001063.6207:08011
08012:+00017:-00044:+00190:001063.6207:08012
08013:-00015:+00091:-00130:001063.6207:08013
08014:+00006:+00035:-00073:001061.7897:08014
08015:-00079:+00045:-00009:001061.7897:08015
08016:-00028:+00051:-00040:001061.7897:08016
08017:-00067:+00052:-00016:001061.7897:08017
08018:+00063:+00085:-00049:001061.7897:08018
08019:+00100:+00156:-00006:001061.7897:08019
08020:-00069:+00152:+00033:001061.7897:08020
08021:+00068:-00031:+00078:001061.7897:08021
08022:+00122:+00144:-00096:001061.7897:08022
08023:-00403:+00045:+00005:001061.7897:08023
08024:-00376:-00025:+00036:001061.7897:08024
08025:+00095:+00189:+00028:001061.7897:08025
08026:-00132:+00024:-00066:001061.7897:08026
08027:-00199:+00176:+00094:001061.7897:08027
08028:+00009:+00054:+00161:001061.7897:08028
08029:+00011:+00339:-00043:001061.7897:08029
08030:+00004:-00123:-00071:001061.7897:08030
08031:+00145:+00155:-00012:001061.7897:08031
08032:+00128:+00128:-00139:001061.7897:08032
08033:-00065:-00087:-00030:001055.9573:08033
08034:+00218:-00234:+00129:001055.9573:08034
08035:+00131:+00014:-00106:001055.9573:08035
08036:-00105:-00105:-00018:001055.9573:08036
08037:+00165:+00010:+00011:001055.9573:08037
08038:+00105:-00135:-00092:001055.9573:08038
08039:-00033:+00126:+00060:001055.9573:08039
08040:+00088:-00062:+00251:001055.9573:08040
08041:+00024:+00166:-00343:001055.9573:08041
08042:+00051:+00130:+00023:001055.9573:08042
08043:+00178:-00054:+00084:001055.9573:08043
08044:+00049:-00010:-00059:001055.9573:08044
08045:+00180:+00129:+00074:001055.9573:08045
08046:+00148:-00183:-00085:001055.9573:08046
08047:-00012:+00023:-00157:001055.9573:08047
08048:+00199:+00208:-00060:001055.9573:08048
08049:+00008:-00061:+00025:001055.9573:08049
08050:-00034:+00060:-00083:001055.9573:08050
08051:+00044:-00244:+00072:001055.9573:08051
08052:+00025:+00077:+00034:001055.9573:08052
08053:-00087:-00090:+00240:001012.8717:08053
08054:+00081:+00068:+00003:001012.8717:08054
08055:+00051:+00002:+00061:001012.8717:08055
08056:+00011:+00048:+00061:001012.8717:08056
08057:+00116:+00172:-00083:001012.8717:08057
08058:+00018:+00004:+00015:001012.8717:08058
08059:+00008:-00036:+00206:001012.8717:08059
08060:+00125:+00079:-00119:001012.8717:08060
08061:+00064:-00045:-00017:001012.8717:08061
08062:-00021:+00059:-00050:001012.8717:08062
08063:+00073:+00051:+00103:001012.8717:08063
08064:-00039:+00117:-00051:001012.8717:08064
08065:-00041:+00186:+00148:001012.8717:08065
08066:+00018:+00175:-00172:001012.8717:08066
08067:+00031:-00043:+00083:001012.8717:08067
08068:-00014:+00115:-00061:001012.8717:08068
08069:+00078:+00134:+00135:001012.8717:08069
08070:+00097:-00239:-00044:001012.8717:08070
08071:-00055:+00438:-00044:001012.8717:08071
08072:+00012:+00041:+00047:001012.8717:08072
08073:+00059:+00156:+00098:000960.1445:08073
08074:-00024:+00034:-00024:000960.1445:08074
08075:+00005:+00162:+00123:000960.1445:08075
08076:+00159:+00075:+00052:000960.1445:08076
08077:-00084:+00426:-00112:000960.1445:08077
08078:-00061:-00065:+00061:000960.1445:08078
08079:+00024:+00254:-00136:000960.1445:08079
08080:-00047:+00121:-00024:000960.1445:08080
08081:-00139:+00103:+00054:000960.1445:08081
08082:+00091:+00130:+00116:000960.1445:08082
08083:-00146:+00177:-00069:000960.1445:08083
08084:-00124:+00180:+00103:000960.1445:08084
08085:+00152:+00052:-00022:000960.1445:08085
08086:-00119:-00070:-00008:000960.1445:08086
08087:-00188:+00103:-00154:000960.1445:08087
08088:+00176:+00134:+00216:000960.1445:08088
08089:+00130:+00017:-00058:000960.1445:08089
08090:-00149:+00214:-00064:000960.1445:08090
08091:-00081:+00139:-00031:000960.1445:08091
08092:-00050:+00074:+00030:000960.1445:08092
08093:-00024:+00139:-00129:000960.1445:08093
08094:+00038:+00110:+00138:000960.1944:08094
08095:-00047:-00036:-00041:000960.1944:08095
08096:-00032:+00336:-00105:000960.1944:08096
08097:+00006:-00010:+00021:000960.1944:08097
08098:+00020:+00093:+00018:000960.1944:08098
08099:-00033:+00082:-00095:000960.1944:08099
08100:-00036:-00098:+00066:000960.1944:08100
08101:+00017:-00037:-00079:000960.1944:08101
08102:-00006:+00166:-00095:000960.1944:08102
08103:+00022:-00012:-00012:000960.1944:08103
08104:-00009:-00009:+00048:000960.1944:08104
08105:-00098:+00077:-00109:000960.1944:08105
08106:-00089:-00008:-00055:000960.1944:08106
08107:+00043:-00063:-00039:000960.1944:08107
08108:+00018:+00197:-00079:000960.1944:08108
08109:-00063:-00043:-00006:000960.1944:08109
08110:+00046:+00059:+00005:000960.1944:08110
08111:+00024:+00020:-00112:000960.1944:08111
08112:-00026:-00016:-00018:000960.1944:08112
08113:+00044:-00109:-00008:000960.1944:08113
08114:+00026:+00105:-00034:000988.4484:08114
08115:+00067:-00016:+00019:000988.4484:08115
08116:+00108:+00004:+00028:000988.4484:08116
08117:-00051:-00015:-00034:000988.4484:08117
08118:-00050:+00024:+00065:000988.4484:08118
08119:+00039:+00107:-00001:000988.4484:08119
08120:-00013:+00081:-00038:000988.4484:08120
08121:-00038:+00007:-00015:000988.4484:08121
08122:+00044:+00024:+00020:000988.4484:08122
08123:-00009:+00021:-00084:000988.4484:08123
08124:+00030:+00111:+00088:000988.4484:08124
08125:+00042:-00044:+00016:000988.4484:08125
08126:-00069:+00160:-00075:000988.4484:08126
08127:-00016:+00029:-00037:000988.4484:08127
08128:+00131:+00062:+00014:000988.4484:08128
08129:-00139:+00018:-00077:000988.4484:08129
08130:-00160:-00093:+00039:000988.4484:08130
08131:+00051:+00029:-00008:000988.4484:08131
08132:-00044:+00112:-00148:000988.4484:08132
08133:-00092:+00119:-00068:000988.4484:08133
08134:+00027:+00006:+00061:001006.3105:08134
08135:+00009:+00018:-00120:001006.3105:08135
08136:-00097:+00036:+00017:001006.3105:08136
08137:+00033:-00034:+00030:001006.3105:08137
08138:-00020:-00056:-00114:001006.3105:08138
08139:-00050:+00034:-00061:001006.3105:08139
08140:+00108:+00018:+00065:001006.3105:08140
08141:-00006:+00061:-00024:001006.3105:08141
08142:-00050:+00106:-00002:001006.3105:08142
08143:+00028:-00054:+00029:001006.3105:08143
08144:-00010:+00033:-00048:001006.3105:08144
08145:+00008:-00023:-00031:001006.3105:08145
08146:+00032:+00042:+00015:001006.3105:08146
08147:-00062:+00005:-00042:001006.3105:08147
08148:-00036:+00058:+00008:001006.3105:08148
08149:+00010:+00009:-00003:001006.3105:08149
08150:-00077:-00021:-00022:001006.3105:08150
08151:+00012:-00004:+00025:001006.3105:08151
08152:+00137:+00038:+00000:001006.3105:08152
08153:+00061:-00010:+00050:001006.3105:08153
08154:-00054:-00050:-00090:001028.6951:08154
08155:-00143:+00066:-00012:001028.6951:08155
08156:+00084:-00015:+00087:001028.6951:08156
08157:+00065:-00045:-00069:001028.6951:08157
08158:-00035:+00022:-00050:001028.6951:08158
08159:+00012:+00061:+00028:001028.6951:08159
08160:+00034:-00036:-00013:001028.6951:08160
08161:+00002:+00119:-00028:001028.6951:08161
08162:+00055:+00041:-00044:001028.6951:08162
08163:-00057:+00065:-00078:001028.6951:08163
08164:+00028:-00033:-00020:001028.6951:08164
08165:+00083:-00040:-00009:001028.6951:08165
08166:-00189:-00141:-00015:001028.6951:08166
08167:+00147:-00066:+00162:001028.6951:08167
08168:+00159:-00045:-00067:001028.6951:08168
08169:-00092:-00051:-00081:001028.6951:08169
08170:+00101:+00232:+00004:001028.6951:08170
08171:+00121:-00139:+00011:001028.6951:08171
08172:-00014:+00376:-00091:001028.6951:08172
08173:+00074:-00067:+00078:001042.9174:08173
08174:+00001:+00169:-00100:001042.9174:08174
08175:-00013:+00039:-00076:001042.9174:08175
08176:-00007:+00137:+00165:001042.9174:08176
08177:+00064:-00276:+00001:001042.9174:08177
08178:+00003:+00283:-00057:001042.9174:08178
08179:+00069:-00196:+00182:001042.9174:08179
08180:-00007:+00015:+00046:001042.9174:08180
08181:-00005:+00245:-00212:001042.9174:08181
08182:+00072:+00077:+00071:001042.9174:08182
08183:-00047:-00121:-00124:001042.9174:08183
08184:-00056:-00102:+00159:001042.9174:08184
08185:+00156:-00132:+00078:001042.9174:08185
08186:-00037:+00036:+00109:001042.9174:08186
08187:-00029:+00015:-00027:001042.9174:08187
08188:+00125:+00122:+00071:001042.9174:08188
08189:-00094:+00485:-00190:001042.9174:08189
08190:+00045:-00035:+00053:001042.9174:08190
08191:+00059:+00278:-00209:001042.9174:08191
08192:-00076:+00064:-00100:001042.0778:08192
08193:-00040:+00199:-00104:001042.0778:08193
08194:+00123:-00404:+00033:001042.0778:08194
08195:-00048:+00299:-00041:001042.0778:08195
08196:+00119:-00227:+00194:001042.0778:08196
08197:-00064:+00011:+00015:001042.0778:08197
08198:-00050:-00075:+00088:001042.0778:08198
08199:+00189:+00272:+00192:001042.0778:08199
08200:+00080:-00007:-00104:001042.0778:08200
08201:-00147:+00429:-00126:001042.0778:08201
08202:+00192:+00185:-00102:001042.0778:08202
08203:-00061:+00045:+00057:001042.0778:08203
08204:-00072:+00085:-00121:001042.0778:08204
08205:+00199:-00015:+00109:001042.0778:08205
08206:-00027:-00187:-00206:001042.0778:08206
08207:-00003:+00025:+00150:001042.0778:08207
08208:+00205:+00102:-00049:001042.0778:08208
08209:+00014:+00020:+00002:001042.0778:08209
08210:-00045:+00088:-00098:001042.0778:08210
08211:+00140:-00166:+00111:001039.1174:08211
08212:-00074:+00028:-00103:001039.1174:08212
08213:+00035:-00061:+00178:001039.1174:08213
08214:+00135:-00070:-00010:001039.1174:08214
08215:-00126:+00006:+00027:001039.1174:08215
08216:+00023:+00105:+00031:001039.1174:08216
08217:+00173:-00018:+00128:001039.1174:08217
08218:-00193:+00112:-00137:001039.1174:08218
08219:-00079:-00056:+00065:001039.1174:08219
08220:+00161:+00037:-00014:001039.1174:08220
08221:-00163:+00003:-00052:001039.1174:08221
08222:-00091:+00061:+00080:001039.1174:08222
08223:+00091:-00134:+00065:001039.1174:08223
08224:-00132:+00202:-00059:001039.1174:08224
08225:+00022:-00021:+00142:001039.1174:08225
08226:-00022:+00022:-00010:001039.1174:08226
08227:-00156:+00119:-00103:001039.1174:08227
08228:+00098:+00099:+00048:001039.1174:08228
08229:+00001:+00034:-00096:001039.1174:08229
08230:-00200:-00001:+00118:001039.1174:08230
08231:+00164:+00046:-00013:001039.3582:08231
08232:-00048:+00014:-00033:001039.3582:08232
08233:-00166:+00103:+00093:001039.3582:08233
08234:+00121:+00091:+00022:001039.3582:08234
08235:-00144:+00090:-00074:001039.3582:08235
08236:-00094:+00081:-00007:001039.3582:08236
08237:+00126:+00019:-00018:001039.3582:08237
08238:-00085:+00121:-00106:001039.3582:08238
08239:-00083:+00055:-00081:001039.3582:08239
08240:+00089:-00135:-00025:001039.3582:08240
08241:-00121:+00091:-00051:001039.3582:08241
08242:+00018:-00033:+00123:001039.3582:08242
08243:+00033:+00028:-00056:001039.3582:08243
08244:-00120:+00030:-00036:001039.3582:08244
08245:+00055:+00020:+00081:001039.3582:08245
08246:+00093:-00059:-00069:001039.3582:08246
08247:-00144:+00076:-00074:001039.3582:08247
08248:+00095:-00005:+00029:001039.3582:08248
08249:+00067:+00021:+00049:001039.3582:08249
08250:-00160:+00103:-00116:001036.8139:08250
08251:+00120:+00089:+00071:001036.8139:08251
08252:+00024:-00080:-00014:001036.8139:08252
08253:-00137:+00105:-00009:001036.8139:08253
08254:+00131:+00015:+00034:001036.8139:08254
08255:+00038:+00004:-00034:001036.8139:08255
08256:-00106:+00086:-00030:001036.8139:08256
08257:+00027:-00013:-00008:001036.8139:08257
08258:-00058:-00031:+00004:001036.8139:08258
08259:-00011:+00083:-00008:001036.8139:08259
08260:+00128:+00011:+00045:001036.8139:08260
08261:-00158:+00016:-00069:001036.8139:08261
08262:+00014:+00064:+00066:001036.8139:08262
08263:+00148:+00012:-00001:001036.8139:08263
08264:-00073:+00067:+00035:001036.8139:08264
08265:-00095:-00006:-00078:001036.8139:08265
08266:+00132:+00063:+00088:001036.8139:08266
08267:-00100:+00061:-00039:001036.8139:08267
08268:-00080:+00021:+00055:001036.8139:08268
08269:+00039:-00102:-00057:001039.1207:08269
08270:-00091:+00018:-00078:001039.1207:08270
08271:-00005:+00054:+00065:001039.1207:08271
08272:+00001:-00073:+00033:001039.1207:08272
08273:-00115:+00011:-00072:001039.1207:08273
08274:+00052:+00094:-00051:001039.1207:08274
08275:+00010:+00026:+00075:001039.1207:08275
08276:-00101:+00169:-00060:001039.1207:08276
08277:+00053:+00021:+00064:001039.1207:08277
08278:+00062:+00049:-00048:001039.1207:08278
08279:-00107:+00023:-00036:001039.1207:08279
08280:+00014:+00007:+00059:001039.1207:08280
08281:-00025:-00027:-00030:001039.1207:08281
08282:-00101:+00034:-00049:001039.1207:08282
08283:+00139:-00025:+00103:001039.1207:08283
08284:+00114:+00037:-00110:001039.1207:08284
08285:-00214:+00087:-00117:001039.1207:08285
08286:+00152:-00083:+00111:001039.1207:08286
08287:+00054:+00076:-00042:001039.1207:08287
08288:-00107:+00041:+00035:001043.8256:08288
08289:+00103:+00019:-00038:001043.8256:08289
08290:-00037:-00001:-00047:001043.8256:08290
08291:-00007:+00078:+00008:001043.8256:08291
08292:+00063:+00051:-00027:001043.8256:08292
08293:-00088:+00085:-00044:001043.8256:08293
08294:+00048:+00099:-00033:001043.8256:08294
08295:+00030:+00031:+00003:001043.8256:08295
08296:-00086:+00156:-00052:001043.8256:08296
08297:+00068:-00103:+00014:001043.8256:08297
08298:+00023:+00157:-00041:001043.8256:08298
08299:-00071:+00058:+00037:001043.8256:08299
08300:+00021:-00027:+00053:001043.8256:08300
08301:-00006:+00018:-00106:001043.8256:08301
08302:+00080:+00166:+00054:001043.8256:08302
08303:+00043:-00002:-00055:001043.8256:08303
08304:-00136:+00237:-00183:001043.8256:08304
08305:+00113:+00118:+00002:001043.8256:08305
08306:+00073:+00126:-00026:001043.8256:08306
08307:-00116:+00101:-00158:001046.4970:08307
08308:+00168:+00042:+00160:001046.4970:08308
08309:+00070:-00138:-00026:001046.4970:08309
08310:-00185:+00285:-00221:001046.4970:08310
08311:-00065:+00051:+00047:001046.4970:08311
08312:+00102:+00071:+00026:001046.4970:08312
08313:-00065:+00169:-00103:001046.4970:08313
08314:+00012:+00142:+00024:001046.4970:08314
08315:-00075:+00215:-00080:001046.4970:08315
08316:+00081:-00133:+00098:001046.4970:08316
08317:+00123:+00187:-00068:001046.4970:08317
08318:-00038:-00074:+00035:001046.4970:08318
08319:+00068:+00089:+00040:001046.4970:08319
08320:+00123:-00172:+00054:001046.4970:08320
08321:-00069:+00193:-00106:001046.4970:08321
08322:-00052:+00078:+00020:001046.4970:08322
08323:+00132:+00024:-00012:001046.4970:08323
08324:-00078:+00043:-00143:001046.4970:08324
08325:-00004:+00148:+00041:001046.4970:08325
08326:+00010:-00144:-00047:001046.4970:08326
08327:-00100:-00098:+00108:001049.6231:08327
08328:+00089:+00032:+00056:001049.6231:08328
08329:-00023:-00102:+00030:001049.6231:08329
08330:-00098:+00186:-00017:001049.6231:08330
08331:+00135:-00040:+00072:001049.6231:08331
08332:-00083:+00211:-00136:001049.6231:08332
08333:-00100:-00040:+00046:001049.6231:08333
08334:+00176:+00040:+00013:001049.6231:08334
08335:-00050:+00085:-00108:001049.6231:08335
08336:-00024:+00087:-00023:001049.6231:08336
08337:+00137:-00172:+00019:001049.6231:08337
08338:-00043:+00143:-00102:001049.6231:08338
08339:-00051:-00056:+00142:001049.6231:08339
08340:+00155:-00038:+00021:001049.6231:08340
08341:-00082:+00116:-00121:001049.6231:08341
08342:-00009:+00096:+00095:001049.6231:08342
08343:+00065:+00019:-00081:001049.6231:08343
08344:-00010:+00116:+00093:001049.6231:08344
08345:+00110:+00060:-00074:001052.7032:08345
08346:-00081:+00017:+00062:001052.7032:08346
08347:-00065:+00071:-00091:001052.7032:08347
08348:+00166:+00020:+00056:001052.7032:08348
08349:+00083:+00168:-00146:001052.7032:08349
08350:-00093:+00073:+00069:001052.7032:08350
08351:+00204:+00103:-00046:001052.7032:08351
08352:+00050:+00013:-00056:001052.7032:08352
08353:-00076:+00112:-00024:001052.7032:08353
08354:+00192:-00106:+00053:001052.7032:08354
08355:+00013:+00039:-00147:001052.7032:08355
08356:-00067:+00035:+00071:001052.7032:08356
08357:+00118:+00027:+00055:001052.7032:08357
08358:+00023:+00051:-00048:001052.7032:08358
08359:-00067:+00220:-00004:001052.7032:08359
08360:+00084:-00070:+00128:001052.7032:08360
08361:-00050:+00065:-00122:001052.7032:08361
08362:-00031:+00069:+00023:001052.7032:08362
08363:+00136:+00065:+00122:001052.7032:08363
08364:-00069:-00104:-00188:001052.7032:08364
08365:+00054:+00100:+00036:001047.4078:08365
08366:+00182:-00089:+00158:001047.4078:08366
08367:-00180:+00128:-00109:001047.4078:08367
08368:-00132:-00026:+00067:001047.4078:08368
08369:+00218:+00053:+00069:001047.4078:08369
08370:-00131:-00020:-00114:001047.4078:08370
08371:-00040:+00230:+00149:001047.4078:08371
08372:+00174:-00061:+00040:001047.4078:08372
08373:-00193:+00116:-00108:001047.4078:08373
08374:-00026:+00077:+00048:001047.4078:08374
08375:+00049:-00100:+00021:001047.4078:08375
08376:-00131:+00182:-00098:001047.4078:08376
08377:+00115:+00001:+00134:001047.4078:08377
08378:-00021:-00047:-00048:001047.4078:08378
08379:-00237:+00052:-00084:001047.4078:08379
08380:+00098:+00011:+00133:001047.4078:08380
08381:+00111:-00018:-00056:001047.4078:08381
08382:-00081:+00082:-00015:001047.4078:08382
08383:+00040:-00058:+00119:001047.4078:08383
08384:-00055:+00005:-00088:001051.4702:08384
08385:-00107:+00069:-00055:001051.4702:08385
08386:+00059:+00017:+00069:001051.4702:08386
08387:+00036:+00023:-00072:001051.4702:08387
08388:-00088:+00099:-00044:001051.4702:08388
08389:+00037:+00047:-00100:001051.4702:08389
08390:-00025:-00003:-00007:001051.4702:08390
08391:+00044:+00022:+00006:001051.4702:08391
08392:+00050:-00066:+00068:001051.4702:08392
08393:-00037:+00063:-00029:001051.4702:08393
08394:+00064:+00066:-00023:001051.4702:08394
08395:+00062:+00014:+00048:001051.4702:08395
08396:-00094:+00048:-00082:001051.4702:08396
08397:+00074:+00045:+00079:001051.4702:08397
08398:+00094:+00025:-00107:001051.4702:08398
08399:-00085:+00062:+00018:001051.4702:08399
08400:+00066:+00153:-00050:001051.4702:08400
08401:+00038:-00024:-00003:001051.4702:08401
08402:-00120:-00021:-00016:001051.4702:08402
08403:+00141:+00129:+00005:001054.5589:08403
08404:+00092:+00010:+00103:001054.5589:08404
08405:-00143:-00127:-00094:001054.5589:08405
08406:-00067:+00056:+00073:001054.5589:08406
08407:+00095:-00067:+00102:001054.5589:08407
08408:+00003:+00122:-00043:001054.5589:08408
08409:-00017:+00084:+00012:001054.5589:08409
08410:-00028:-00010:+00101:001054.5589:08410
08411:+00029:+00193:-00129:001054.5589:08411
08412:+00110:+00019:+00053:001054.5589:08412
08413:-00095:-00031:+00023:001054.5589:08413
08414:-00150:-00022:+00040:001054.5589:08414
08415:+00116:+00120:-00014:001054.5589:08415
08416:-00067:-00150:+00038:001054.5589:08416
08417:-00094:+00142:-00030:001054.5589:08417
08418:+00083:-00021:+00146:001054.5589:08418
08419:-00150:-00060:+00019:001054.5589:08419
08420:-00084:+00026:-00053:001054.5589:08420
08421:-00007:+00071:+00037:001054.5589:08421
08422:-00029:-00028:-00069:001053.6629:08422
08423:-00010:+00205:-00162:001053.6629:08423
08424:+00010:-00027:-00009:001053.6629:08424
08425:-00067:+00076:-00074:001053.6629:08425
08426:+00001:+00017:-00029:001053.6629:08426
08427:-00011:-00070:+00046:001053.6629:08427
08428:-00078:-00098:-00201:001053.6629:08428
08429:-00035:-00035:+00097:001053.6629:08429
08430:-00083:+00004:-00036:001053.6629:08430
08431:-00077:+00095:-00100:001053.6629:08431
08432:+00026:+00168:-00001:001053.6629:08432
08433:+00006:-00137:-00130:001053.6629:08433
08434:-00133:+00285:-00130:001053.6629:08434
08435:+00122:-00129:+00028:001053.6629:08435
08436:+00014:+00046:-00158:001053.6629:08436
08437:-00039:-00108:+00033:001053.6629:08437
08438:+00050:+00118:+00068:001053.6629:08438
08439:-00060:-00297:-00003:001053.6629:08439
08440:-00041:+00156:-00069:001053.6629:08440
08441:+00011:+00084:-00059:001054.1433:08441
08442:-00059:+00093:-00055:001054.1433:08442
08443:+00052:+00131:-00027:001054.1433:08443
08444:-00008:+00052:-00093:001054.1433:08444
08445:-00083:+00443:-00145:001054.1433:08445
08446:+00071:-00295:+00102:001054.1433:08446
08447:-00011:+00246:-00010:001054.1433:08447
08448:+00047:+00038:-00024:001054.1433:08448
08449:+00150:+00181:+00082:001054.1433:08449
08450:-00053:-00362:-00111:001054.1433:08450
08451:-00174:+00570:-00246:001054.1433:08451
08452:-00004:+00252:-00027:001054.1433:08452
08453:+00118:+00086:-00038:001054.1433:08453
08454:-00121:+00213:-00169:001054.1433:08454
08455:-00025:+00179:+00011:001054.1433:08455
08456:-00032:+00072:-00004:001054.1433:08456
08457:+00053:-00195:+00106:001054.1433:08457
08458:+00133:+00123:+00074:001054.1433:08458
08459:-00031:-00029:+00091:001054.1433:08459
08460:-00071:+00066:-00008:001050.0394:08460
08461:+00217:+00120:+00132:001050.0394:08461
08462:-00107:+00312:-00029:001050.0394:08462
08463:-00164:-00028:+00110:001050.0394:08463
08464:+00169:+00171:+00006:001050.0394:08464
08465:-00040:+00110:-00065:001050.0394:08465
08466:-00097:+00108:-00043:001050.0394:08466
08467:+00085:-00162:-00095:001050.0394:08467
08468:-00037:+00024:+00004:001050.0394:08468
08469:+00006:-00062:+00094:001050.0394:08469
08470:+00090:-00054:+00053:001050.0394:08470
08471:-00016:+00103:-00095:001050.0394:08471
08472:+00059:+00013:+00080:001050.0394:08472
08473:+00026:-00142:-00189:001050.0394:08473
08474:-00060:+00208:+00048:001050.0394:08474
08475:+00069:+00073:+00017:001050.0394:08475
08476:+00008:-00105:+00067:001050.0394:08476
08477:-00056:+00101:-00054:001050.0394:08477
08478:+00122:-00008:+00112:001050.0394:08478
08479:+00144:+00124:-00098:001028.1729:08479
08480:-00079:+00004:+00004:001028.1729:08480
08481:+00177:+00034:-00038:001028.1729:08481
08482:+00090:+00005:-00043:001028.1729:08482
08483:-00153:+00104:-00107:001028.1729:08483
08484:+00226:+00063:+00071:001028.1729:08484
08485:+00096:-00048:-00095:001028.1729:08485
08486:-00151:+00112:-00012:001028.1729:08486
08487:-00012:+00200:-00034:001028.1729:08487
08488:+00003:-00003:+00011:001028.1729:08488
08489:-00159:+00116:-00137:001028.1729:08489
08490:+00034:+00077:+00018:001028.1729:08490
08491:-00054:+00118:-00032:001028.1729:08491
08492:-00020:-00076:+00076:001028.1729:08492
08493:+00084:+00142:-00101:001028.1729:08493
08494:-00071:+00004:+00047:001028.1729:08494
08495:+00065:+00037:-00004:001028.1729:08495
08496:+00161:+00055:+00027:001028.1729:08496
08497:-00161:+00108:-00091:001028.1729:08497
08498:-00108:-00111:+00090:001028.1729:08498
08499:+00080:+00018:-00040:001014.4469:08499
08500:-00068:+00104:+00037:001014.4469:08500
08501:-00036:+00031:-00035:001014.4469:08501
08502:-00043:-00214:-00045:001014.4469:08502
08503:-00055:-00012:-00090:001014.4469:08503
08504:+00049:-00091:+00118:001014.4469:08504
08505:-00011:-00065:+00048:001014.4469:08505
08506:-00055:+00016:-00038:001014.4469:08506
08507:+00075:+00045:+00093:001014.4469:08507
08508:+00010:-00276:-00120:001014.4469:08508
08509:-00090:+00242:+00033:001014.4469:08509
08510:+00069:+00003:+00087:001014.4469:08510
08511:-00022:-00067:+00000:001014.4469:08511
08512:-00078:+00042:-00033:001014.4469:08512
08513:+00039:+00182:+00069:001014.4469:08513
08514:+00011:+00223:+00007:001014.4469:08514
08515:-00068:+00077:-00195:001014.4469:08515
08516:+00156:+00187:-00090:001014.4469:08516
08517:+00082:-00095:-00022:001014.4469:08517
08518:-00160:-00032:-00143:001014.4469:08518
08519:+00250:+00163:+00115:001007.0439:08519
08520:+00124:-00275:-00177:001007.0439:08520
08521:-00185:-00188:-00020:001007.0439:08521
08522:+00150:+00025:-00080:001007.0439:08522
08523:+00094:-00091:+00092:001007.0439:08523
08524:-00056:+00075:-00173:001007.0439:08524
08525:+00144:-00141:+00033:001007.0439:08525
08526:-00102:+00107:-00067:001007.0439:08526
08527:+00003:-00025:+00086:001007.0439:08527
08528:+00147:+00090:-00028:001007.0439:08528
08529:-00005:+00019:+00095:001007.0439:08529
08530:-00021:+00025:-00038:001007.0439:08530
08531:+00166:+00100:+00127:001007.0439:08531
08532:+00017:-00008:-00074:001007.0439:08532
08533:-00128:-00017:+00160:001007.0439:08533
08534:+00053:+00077:-00157:001007.0439:08534
08535:+00068:+00032:+00011:001007.0439:08535
08536:-00102:-00021:-00015:001007.0439:08536
08537:+00148:+00253:+00147:001007.0439:08537
08538:-00080:+00252:-00059:001007.0439:08538
08539:-00171:+00075:-00169:000994.1784:08539
08540:+00164:+00082:-00030:000994.1784:08540
08541:-00016:+00086:+00059:000994.1784:08541
08542:-00151:+00028:-00189:000994.1784:08542
08543:+00253:+00180:+00149:000994.1784:08543
08544:+00122:+00343:-00060:000994.1784:08544
08545:-00172:-00081:-00071:000994.1784:08545
08546:+00037:-00013:-00052:000994.1784:08546
08547:+00027:-00013:+00020:000994.1784:08547
08548:-00070:+00018:-00099:000994.1784:08548
08549:+00160:-00005:+00083:000994.1784:08549
08550:-00098:-00216:-00028:000994.1784:08550
08551:-00115:-00297:+00145:000994.1784:08551
08552:+00173:-00146:+00045:000994.1784:08552
08553:+00016:+00004:-00047:000994.1784:08553
08554:-00077:-00049:-00029:000994.1784:08554
08555:+00170:+00089:-00038:000994.1784:08555
08556:-00066:-00127:-00081:000994.1784:08556
08557:-00041:-00285:+00072:000994.1784:08557
08558:+00143:+00206:-00067:000994.1784:08558
08559:-00109:-00033:+00113:000998.0901:08559
08560:-00043:-00013:+00029:000998.0901:08560
08561:+00197:+00255:+00100:000998.0901:08561
08562:-00155:+00194:-00110:000998.0901:08562
08563:-00166:-00300:+00167:000998.0901:08563
08564:+00144:+00244:-00189:000998.0901:08564
08565:-00035:+00099:+00017:000998.0901:08565
08566:-00133:+00037:+00067:000998.0901:08566
08567:+00222:+00204:+00117:000998.0901:08567
08568:-00114:+00191:-00157:000998.0901:08568
08569:-00158:+00188:-00084:000998.0901:08569
08570:+00096:+00170:-00167:000998.0901:08570
08571:-00083:+00071:+00034:000998.0901:08571
08572:-00103:+00034:-00163:000998.0901:08572
08573:+00132:-00039:+00008:000998.0901:08573
08574:-00095:-00061:-00152:000998.0901:08574
08575:-00077:-00065:+00071:000998.0901:08575
08576:+00081:+00066:-00048:000998.0901:08576
08577:-00022:-00028:+00045:000998.0901:08577
08578:-00054:-00013:-00063:000998.0901:08578
08579:+00155:-00144:-00030:001009.5325:08579
08580:-00098:+00060:-00072:001009.5325:08580
08581:-00023:-00113:+00117:001009.5325:08581
08582:+00169:+00038:+00027:001009.5325:08582
08583:-00098:-00100:+00021:001009.5325:08583
08584:-00032:+00115:+00041:001009.5325:08584
08585:+00158:-00042:-00072:001009.5325:08585
08586:-00173:+00210:-00109:001009.5325:08586
08587:+00131:-00049:+00037:001009.5325:08587
08588:+00139:+00021:-00034:001009.5325:08588
08589:-00112:+00087:-00016:001009.5325:08589
08590:-00052:+00075:+00073:001009.5325:08590
08591:+00130:+00074:+00018:001009.5325:08591
08592:-00101:+00126:-00086:001009.5325:08592
08593:-00078:+00051:-00006:001009.5325:08593
08594:+00080:+00103:+00015:001009.5325:08594
08595:-00097:-00004:-00090:001009.5325:08595
08596:-00076:+00155:-00039:001009.5325:08596
08597:+00041:-00091:-00029:001009.5325:08597
08598:-00136:+00162:-00028:001010.4505:08598
08599:+00042:-00042:+00102:001010.4505:08599
08600:+00054:+00027:-00011:001010.4505:08600
08601:-00113:+00066:-00072:001010.4505:08601
08602:+00064:+00007:+00009:001010.4505:08602
08603:+00048:-00116:-00061:001010.4505:08603
08604:-00143:+00131:-00001:001010.4505:08604
08605:+00058:-00026:+00063:001010.4505:08605
08606:-00035:+00031:-00032:001010.4505:08606
08607:-00124:+00014:-00092:001010.4505:08607
08608:+00086:+00111:+00088:001010.4505:08608
08609:+00154:-00010:-00078:001010.4505:08609
08610:-00163:+00109:-00074:001010.4505:08610
08611:+00121:+00032:-00003:001010.4505:08611
08612:+00115:-00016:-00019:001010.4505:08612
08613:-00126:+00064:-00079:001010.4505:08613
08614:+00166:+00080:+00084:001010.4505:08614
08615:+00066:-00119:-00026:001010.4505:08615
08616:-00135:+00088:-00013:001010.4505:08616
08617:+00046:+00068:+00024:001010.4505:08617
08618:+00051:-00021:+00023:001011.9395:08618
08619:-00173:+00059:-00096:001011.9395:08619
08620:+00027:+00122:+00051:001011.9395:08620
08621:+00007:-00076:-00053:001011.9395:08621
08622:-00061:+00048:+00053:001011.9395:08622
08623:+00098:+00025:-00019:001011.9395:08623
08624:-00009:+00005:-00017:001011.9395:08624
08625:-00055:-00009:-00041:001011.9395:08625
08626:+00136:+00153:+00116:001011.9395:08626
08627:-00053:-00052:-00080:001011.9395:08627
08628:-00129:-00047:+00109:001011.9395:08628
08629:+00122:+00109:+00002:001011.9395:08629
08630:-00083:-00027:+00021:001011.9395:08630
08631:-00127:+00077:+00018:001011.9395:08631
08632:+00156:+00061:+00075:001011.9395:08632
08633:-00073:+00222:-00147:001011.9395:08633
08634:-00120:-00104:-00022:001011.9395:08634
08635:+00120:+00041:-00032:001011.9395:08635
08636:+00065:+00110:-00094:001011.9395:08636
08637:-00106:+00033:-00026:001011.9395:08637
08638:+00117:-00036:-00007:001008.6192:08638
08639:-00053:-00005:-00077:001008.6192:08639
08640:-00039:-00031:+00059:001008.6192:08640
08641:+00109:+00010:+00008:001008.6192:08641
08642:-00039:-00028:+00009:001008.6192:08642
08643:-00027:+00074:+00000:001008.6192:08643
08644:+00116:-00163:-00048:001008.6192:08644
08645:-00110:+00179:-00102:001008.6192:08645
08646:+00062:+00025:+00032:001008.6192:08646
08647:+00076:-00042:+00014:001008.6192:08647
08648:-00065:+00087:-00025:001008.6192:08648
08649:+00070:+00038:+00068:001008.6192:08649
08650:+00119:+00049:-00087:001008.6192:08650
08651:-00086:+00198:-00086:001008.6192:08651
08652:+00014:+00040:-00067:001008.6192:08652
08653:+00105:+00070:+00045:001008.6192:08653
08654:-00058:+00084:-00088:001008.6192:08654
08655:-00058:+00132:+00155:001008.6192:08655
08656:+00077:-00100:+00000:001008.6192:08656
08657:-00128:+00112:-00015:001008.6192:08657
08658:+00011:-00009:-00030:001007.9261:08658
08659:+00053:-00052:+00052:001007.9261:08659
08660:-00114:-00001:-00084:001007.9261:08660
08661:+00046:+00045:+00051:001007.9261:08661
08662:+00076:-00171:-00039:001007.9261:08662
08663:-00067:-00057:-00028:001007.9261:08663
08664:+00017:+00147:+00074:001007.9261:08664
08665:+00067:-00087:+00049:001007.9261:08665
08666:-00057:+00138:-00068:001007.9261:08666
08667:+00103:+00053:+00105:001007.9261:08667
08668:-00006:+00097:-00022:001007.9261:08668
08669:-00146:+00142:-00089:001007.9261:08669
08670:+00053:+00207:-00141:001007.9261:08670
08671:+00067:+00088:+00065:001007.9261:08671
08672:-00157:+00025:-00232:001007.9261:08672
08673:+00144:+00213:+00141:001007.9261:08673
08674:+00090:+00376:-00082:001007.9261:08674
08675:-00130:+00034:-00140:001007.9261:08675
08676:+00043:+00308:-00199:001007.9261:08676
08677:+00115:-00161:+00056:001007.9261:08677
08678:-00119:-00050:-00122:001011.0146:08678
08679:+00103:-00034:+00056:001011.0146:08679
08680:+00065:-00143:+00109:001011.0146:08680
08681:-00192:-00229:+00019:001011.0146:08681
08682:-00114:+00090:+00003:001011.0146:08682
08683:+00154:-00036:+00138:001011.0146:08683
08684:-00142:-00053:-00095:001011.0146:08684
08685:-00019:+00196:+00094:001011.0146:08685
08686:+00092:-00116:+00015:001011.0146:08686
08687:-00142:-00228:+00126:001011.0146:08687
08688:+00002:+00071:-00050:001011.0146:08688
08689:+00070:-00065:+00149:001011.0146:08689
08690:+00007:+00136:+00017:001011.0146:08690
08691:+00053:-00037:-00056:001011.0146:08691
08692:-00039:+00243:-00091:001011.0146:08692
08693:-00095:-00158:-00016:001011.0146:08693
08694:+00108:+00096:+00002:001011.0146:08694
08695:-00096:+00085:-00085:001011.0146:08695
08696:-00154:+00033:-00011:001011.0146:08696
08697:+00146:-00258:+00006:001020.4100:08697
08698:-00032:+00106:-00090:001020.4100:08698
08699:-00055:-00177:+00183:001020.4100:08699
08700:+00003:-00086:+00098:001020.4100:08700
08701:+00010:+00119:-00133:001020.4100:08701
08702:+00097:+00090:+00114:001020.4100:08702
08703:-00007:-00031:-00072:001020.4100:08703
08704:-00113:+00188:+00096:001020.4100:08704
08705:+00053:-00037:-00001:001020.4100:08705
08706:+00000:+00006:+00014:001020.4100:08706
08707:-00069:+00039:-00074:001020.4100:08707
08708:+00093:+00207:+00049:001020.4100:08708
08709:+00068:+00080:-00082:001020.4100:08709
08710:-00069:+00177:-00111:001020.4100:08710
08711:+00109:+00217:-00048:001020.4100:08711
08712:-00017:-00045:-00018:001020.4100:08712
08713:-00095:+00105:-00135:001020.4100:08713
08714:+00139:+00012:+00001:001020.4100:08714
08715:-00028:-00014:-00031:001020.4100:08715
08716:-00080:-00082:+00111:001020.4100:08716
08717:+00040:+00052:-00016:001025.6132:08717
08718:+00007:+00009:+00008:001025.6132:08718
08719:-00023:+00053:+00027:001025.6132:08719
08720:+00063:-00206:-00022:001025.6132:08720
08721:-00069:+00214:-00097:001025.6132:08721
08722:+00010:-00053:+00087:001025.6132:08722
08723:+00045:+00111:+00014:001025.6132:08723
08724:-00072:+00086:-00055:001025.6132:08724
08725:+00043:+00196:+00091:001025.6132:08725
08726:+00149:-00140:-00037:001025.6132:08726
08727:-00132:+00205:-00177:001025.6132:08727
08728:-00097:+00196:+00035:001025.6132:08728
08729:+00298:+00027:+00187:001025.6132:08729
08730:+00019:+00170:-00150:001025.6132:08730
08731:-00085:+00025:+00120:001025.6132:08731
08732:+00009:-00146:-00110:001025.6132:08732
08733:+00054:+00043:+00047:001025.6132:08733
08734:+00106:-00093:+00062:001025.6132:08734
08735:-00151:+00034:+00023:001025.6132:08735
08736:-00152:-00008:-00036:001021.9700:08736
08737:+00094:+00194:-00013:001021.9700:08737
08738:-00029:+00051:-00001:001021.9700:08738
08739:-00146:+00224:+00101:001021.9700:08739
08740:+00039:+00124:-00047:001021.9700:08740
08741:+00109:-00007:+00029:001021.9700:08741
08742:+00002:+00078:-00018:001021.9700:08742
08743:+00080:+00070:+00062:001021.9700:08743
08744:-00004:+00060:-00031:001021.9700:08744
08745:-00019:+00109:-00065:001021.9700:08745
08746:+00018:+00051:-00032:001021.9700:08746
08747:-00081:+00043:-00011:001021.9700:08747
08748:-00098:+00030:-00063:001021.9700:08748
08749:+00042:+00014:+00023:001021.9700:08749
08750:+00002:-00060:-00052:001021.9700:08750
08751:-00069:-00017:+00065:001021.9700:08751
08752:+00013:+00074:+00015:001021.9700:08752
08753:+00014:-00005:+00037:001021.9700:08753
08754:-00025:+00039:-00048:001021.9700:08754
08755:+00075:-00038:+00049:001021.9700:08755
08756:-00023:-00103:-00110:001017.8880:08756
08757:+00004:+00024:+00031:001017.8880:08757
08758:+00072:-00036:+00074:001017.8880:08758
08759:-00099:-00002:-00040:001017.8880:08759
08760:-00018:+00075:+00079:001017.8880:08760
08761:+00030:-00026:+00017:001017.8880:08761
08762:-00085:+00128:-00028:001017.8880:08762
08763:+00023:+00035:-00062:001017.8880:08763
08764:+00017:+00009:+00008:001017.8880:08764
08765:-00029:+00054:-00092:001017.8880:08765
08766:-00032:+00087:+00120:001017.8880:08766
08767:+00032:-00016:-00048:001017.8880:08767
08768:+00002:+00135:-00009:001017.8880:08768
08769:-00004:-00037:-00145:001017.8880:08769
08770:-00024:-00036:+00051:001017.8880:08770
08771:-00065:+00099:-00153:001017.8880:08771
08772:-00001:+00007:+00016:001017.8880:08772
08773:-00023:-00074:-00079:001017.8880:08773
08774:-00086:-00094:+00110:001017.8880:08774
08775:+00039:+00152:-00029:001020.5128:08775
08776:+00007:-00048:+00033:001020.5128:08776
08777:-00046:+00146:-00026:001020.5128:08777
08778:+00082:+00027:+00130:001020.5128:08778
08779:-00052:-00013:-00115:001020.5128:08779
08780:-00002:+00245:-00058:001020.5128:08780
08781:+00054:+00145:-00073:001020.5128:08781
08782:-00046:+00005:+00077:001020.5128:08782
08783:-00057:+00107:-00091:001020.5128:08783
08784:+00114:+00102:+00019:001020.5128:08784
08785:+00028:-00014:-00042:001020.5128:08785
08786:-00129:-00146:+00096:001020.5128:08786
08787:+00060:-00084:+00081:001020.5128:08787
08788:+00112:+00046:-00156:001020.5128:08788
08789:-00038:+00020:+00047:001020.5128:08789
08790:+00026:-00333:+00000:001020.5128:08790
08791:+00014:+00367:-00127:001020.5128:08791
08792:+00033:-00251:+00191:001020.5128:08792
08793:+00083:-00089:+00103:001020.5128:08793
08794:+00027:-00091:+00111:001020.5128:08794
08795:+00016:+00179:+00055:001025.3353:08795
08796:+00129:-00193:-00017:001025.3353:08796
08797:-00016:+00415:-00239:001025.3353:08797
08798:-00043:+00190:-00089:001025.3353:08798
08799:+00038:+00059:-00042:001025.3353:08799
08800:+00033:+00164:-00097:001025.3353:08800
08801:-00023:+00107:+00174:001025.3353:08801
08802:+00014:-00299:-00001:001025.3353:08802
08803:+00005:+00133:-00102:001025.3353:08803
08804:-00003:-00269:-00156:001025.3353:08804
08805:-00033:-00074:+00032:001025.3353:08805
08806:-00045:+00050:-00083:001025.3353:08806
08807:+00053:+00166:+00028:001025.3353:08807
08808:-00034:+00017:-00034:001025.3353:08808
08809:-00024:-00095:+00104:001025.3353:08809
08810:-00005:-00062:-00032:001025.3353:08810
08811:+00079:-00098:+00034:001025.3353:08811
08812:+00033:-00002:-00051:001025.3353:08812
08813:+00020:+00102:+00066:001025.3353:08813
08814:-00058:+00140:-00108:001028.0949:08814
08815:-00021:+00151:+00095:001028.0949:08815
08816:+00043:+00138:-00120:001028.0949:08816
08817:-00054:-00012:-00001:001028.0949:08817
08818:-00062:+00108:-00096:001028.0949:08818
08819:+00030:-00144:-00016:001028.0949:08819
08820:-00043:+00203:-00025:001028.0949:08820
08821:+00020:-00114:+00136:001028.0949:08821
08822:-00095:+00036:-00029:001028.0949:08822
08823:-00031:-00039:-00080:001028.0949:08823
08824:+00044:+00056:+00011:001028.0949:08824
08825:+00012:-00252:-00018:001028.0949:08825
08826:-00068:+00186:-00127:001028.0949:08826
08827:+00047:-00129:+00118:001028.0949:08827
08828:+00108:-00042:-00018:001028.0949:08828
08829:-00038:+00065:+00046:001028.0949:08829
08830:-00013:+00064:+00026:001028.0949:08830
08831:-00014:-00061:+00042:001028.0949:08831
08832:-00013:+00141:-00064:001028.0949:08832
08833:+00020:+00054:-00025:001028.0949:08833
08834:-00080:+00005:-00020:001029.0458:08834
08835:-00041:+00039:-00094:001029.0458:08835
08836:+00066:+00070:+00019:001029.0458:08836
08837:-00024:-00140:-00028:001029.0458:08837
08838:-00012:+00003:-00002:001029.0458:08838
08839:+00098:+00145:-00083:001029.0458:08839
08840:-00045:-00063:+00031:001029.0458:08840
08841:-00018:+00127:-00083:001029.0458:08841
08842:+00127:-00011:-00068:001029.0458:08842
08843:-00128:+00001:-00108:001029.0458:08843
08844:+00056:-00092:+00093:001029.0458:08844
08845:+00120:+00105:-00078:001029.0458:08845
08846:-00069:+00027:-00068:001029.0458:08846
08847:-00009:+00020:+00202:001029.0458:08847
08848:+00101:-00029:+00022:001029.0458:08848
08849:-00069:+00229:-00107:001029.0458:08849
08850:+00046:-00063:-00031:001029.0458:08850
08851:+00034:+00101:-00098:001029.0458:08851
08852:+00017:+00112:-00063:001029.0458:08852
08853:+00061:+00088:-00041:001032.1857:08853
08854:-00049:-00099:-00015:001032.1857:08854
08855:-00113:+00037:-00029:001032.1857:08855
08856:+00077:-00023:+00126:001032.1857:08856
08857:-00069:-00083:+00027:001032.1857:08857
08858:-00057:+00107:-00024:001032.1857:08858
08859:+00102:+00036:+00095:001032.1857:08859
08860:-00055:-00013:-00028:001032.1857:08860
08861:-00050:+00170:-00080:001032.1857:08861
08862:+00111:+00036:-00093:001032.1857:08862
08863:-00019:+00006:+00064:001032.1857:08863
08864:+00006:+00053:-00091:001032.1857:08864
08865:+00026:-00008:+00054:001032.1857:08865
08866:-00021:+00193:-00053:001032.1857:08866
08867:+00018:-00020:+00106:001032.1857:08867
08868:+00017:+00102:-00038:001032.1857:08868
08869:-00037:-00019:-00067:001032.1857:08869
08870:-00011:+00077:-00067:001032.1857:08870
08871:+00050:-00054:-00011:001032.1857:08871
08872:-00066:+00094:-00082:001032.1857:08872
08873:+00040:-00017:+00099:001036.7288:08873
08874:+00100:+00008:+00019:001036.7288:08874
08875:-00046:-00015:+00023:001036.7288:08875
08876:+00051:+00099:+00025:001036.7288:08876
08877:+00057:-00105:-00079:001036.7288:08877
08878:-00036:+00119:-00046:001036.7288:08878
08879:+00017:+00133:-00072:001036.7288:08879
08880:-00040:+00007:+00016:001036.7288:08880
08881:+00000:+00054:-00099:001036.7288:08881
08882:+00081:+00059:+00043:001036.7288:08882
08883:-00012:-00134:-00019:001036.7288:08883
08884:-00077:-00004:+00019:001036.7288:08884
08885:+00050:+00018:-00048:001036.7288:08885
08886:-00022:+00008:-00003:001036.7288:08886
08887:-00113:+00080:-00097:001036.7288:08887
08888:+00065:+00194:+00084:001036.7288:08888
[truncated: 50,041 more chars]
