# Supplementary material for: Suboptimal Omnidirectional Wheel Design and Implementation
Source: Sensors (Basel). 2021 Jan 28;21(3):865. doi: 10.3390/s21030865 (PMC7865864; doi:10.3390/s21030865)
Supplement: Supplementary file 1 [file sensors-21-00865-s001.zip › 3.-Data 30 Fixed Wheel/ACDATA24.TXT]

00001:+00247:+00128:+00085:001382.3054:00001
00002:+00034:+00060:+00038:001382.3054:00002
00003:-00150:+00135:+00061:001382.3054:00003
00004:+00019:+00055:+00082:001382.3054:00004
00005:+00135:+00166:-00117:001382.3054:00005
00006:-00005:+00020:+00152:001382.3054:00006
00007:+00041:+00128:+00052:001382.3054:00007
00008:+00001:+00022:+00027:001401.9254:00008
00009:+00019:+00170:+00111:001401.9254:00009
00010:+00115:+00161:+00014:001401.9254:00010
00011:-00112:+00004:+00049:001401.9254:00011
00012:-00159:+00136:-00038:001401.9254:00012
00013:+00175:+00175:-00024:001401.9254:00013
00014:+00062:+00007:+00095:001401.9254:00014
00015:-00048:+00266:-00109:001401.9254:00015
00016:-00108:-00157:+00139:001401.9254:00016
00017:-00050:+00182:-00317:001401.9254:00017
00018:+00152:+00156:-00003:001401.9254:00018
00019:-00010:+00024:+00107:001401.9254:00019
00020:-00144:-00028:-00058:001401.9254:00020
00021:+00164:+00110:+00039:001401.9254:00021
00022:+00248:+00067:-00216:001415.0545:00022
00023:+00036:-00118:-00142:001415.0545:00023
00024:-00179:+00097:-00154:001415.0545:00024
00025:-00051:+00024:-00076:001415.0545:00025
00026:+00151:+00100:-00125:001415.0545:00026
00027:-00099:-00128:-00145:001415.0545:00027
00028:-00089:-00023:-00361:001415.0545:00028
00029:+00098:-00108:-00251:001415.0545:00029
00030:+00012:+00066:-00170:001415.0545:00030
00031:-00133:-00039:-00357:001415.0545:00031
00032:-00350:+00020:-00362:001415.0545:00032
00033:-00100:-00049:-00293:001415.0545:00033
00034:+00077:-00028:-00225:001415.0545:00034
00035:+00117:-00091:-00199:001415.0545:00035
00036:+00097:+00040:-00458:001422.0484:00036
00037:-00040:-00117:-00347:001422.0484:00037
00038:-00043:+00087:-00240:001422.0484:00038
00039:-00083:+00035:-00142:001422.0484:00039
00040:-00085:+00044:-00106:001422.0484:00040
00041:-00214:+00076:-00172:001422.0484:00041
00042:-00167:-00063:-00264:001422.0484:00042
00043:+00195:+00141:-00124:001422.0484:00043
00044:+00135:+00125:-00114:001422.0484:00044
00045:-00090:+00136:+00110:001422.0484:00045
00046:-00170:-00032:+00104:001422.0484:00046
00047:-00130:+00074:+00047:001422.0484:00047
00048:-00079:+00279:+00148:001422.0484:00048
00049:-00252:+00057:+00219:001422.0484:00049
00050:-00254:+00035:+00132:001434.6638:00050
00051:+00063:+00129:+00291:001434.6638:00051
00052:+00075:+00026:+00150:001434.6638:00052
00053:-00129:-00022:+00138:001434.6638:00053
00054:-00317:+00156:+00078:001434.6638:00054
00055:-00147:+00117:+00063:001434.6638:00055
00056:-00056:+00046:+00067:001434.6638:00056
00057:-00313:+00029:+00006:001434.6638:00057
00058:-00254:+00087:+00053:001434.6638:00058
00059:+00042:-00044:+00021:001434.6638:00059
00060:+00041:+00194:+00124:001434.6638:00060
00061:-00109:+00038:+00013:001434.6638:00061
00062:-00194:+00089:+00012:001434.6638:00062
00063:-00099:+00114:+00104:001450.0871:00063
00064:+00072:+00002:+00054:001450.0871:00064
00065:-00064:+00139:+00045:001450.0871:00065
00066:-00119:+00050:+00076:001450.0871:00066
00067:+00062:+00152:+00057:001450.0871:00067
00068:+00230:+00224:+00123:001450.0871:00068
00069:+00111:+00146:+00072:001450.0871:00069
00070:-00111:+00190:-00029:001450.0871:00070
00071:+00118:+00257:+00110:001450.0871:00071
00072:+00268:+00117:+00058:001450.0871:00072
00073:+00079:+00180:-00130:001450.0871:00073
00074:-00139:+00137:+00057:001450.0871:00074
00075:-00001:+00095:+00036:001450.0871:00075
00076:+00336:+00096:-00111:001450.0871:00076
00077:+00227:+00137:-00084:001453.8598:00077
00078:-00103:+00104:-00127:001453.8598:00078
00079:+00104:+00165:-00067:001453.8598:00079
00080:+00230:+00137:+00028:001453.8598:00080
00081:+00033:+00013:-00140:001453.8598:00081
00082:-00054:+00045:-00094:001453.8598:00082
00083:+00138:+00003:-00035:001453.8598:00083
00084:+00261:+00030:-00143:001453.8598:00084
00085:+00171:-00030:-00024:001453.8598:00085
00086:-00160:+00013:-00230:001453.8598:00086
00087:-00094:-00007:-00051:001453.8598:00087
00088:+00102:-00090:-00082:001453.8598:00088
00089:+00258:+00104:-00347:001453.8598:00089
00090:-00026:-00020:+00153:001453.8598:00090
00091:-00173:-00003:-00043:001449.9798:00091
00092:+00250:+00077:+00115:001449.9798:00092
00093:+00310:+00006:+00019:001449.9798:00093
00094:+00001:+00008:-00108:001449.9798:00094
00095:-00198:+00012:+00199:001449.9798:00095
00096:-00027:+00229:+00019:001449.9798:00096
00097:+00233:-00156:+00210:001449.9798:00097
00098:-00172:+00240:-00070:001449.9798:00098
00099:-00230:-00038:+00080:001449.9798:00099
00100:+00085:+00183:+00138:001449.9798:00100
00101:+00230:+00092:+00243:001449.9798:00101
00102:+00054:+00104:+00068:001449.9798:00102
00103:-00253:-00009:-00014:001449.9798:00103
00104:-00187:+00179:+00022:001449.9798:00104
00105:+00079:+00110:+00021:001446.7602:00105
00106:-00023:+00158:+00081:001446.7602:00106
00107:-00136:+00069:+00097:001446.7602:00107
00108:+00041:+00242:-00084:001446.7602:00108
00109:+00284:+00144:+00077:001446.7602:00109
00110:+00236:+00259:-00025:001446.7602:00110
00111:-00159:-00010:-00020:001446.7602:00111
00112:-00269:+00144:-00257:001446.7602:00112
00113:-00071:+00234:+00009:001446.7602:00113
00114:+00087:+00050:+00008:001446.7602:00114
00115:+00029:-00046:-00015:001446.7602:00115
00116:-00108:+00138:+00016:001446.7602:00116
00117:+00093:+00017:-00016:001446.7602:00117
00118:+00217:+00117:-00149:001446.7602:00118
00119:+00017:-00041:+00001:001438.6651:00119
00120:-00263:+00184:-00149:001438.6651:00120
00121:-00140:+00236:-00085:001438.6651:00121
00122:+00155:+00037:+00121:001438.6651:00122
00123:+00021:+00104:-00193:001438.6651:00123
00124:-00223:-00032:+00240:001438.6651:00124
00125:+00130:+00144:-00163:001438.6651:00125
00126:+00323:+00008:+00136:001438.6651:00126
00127:+00028:+00086:-00083:001438.6651:00127
00128:-00224:+00017:-00041:001438.6651:00128
00129:-00148:+00154:-00016:001438.6651:00129
00130:+00060:-00076:+00060:001438.6651:00130
00131:-00038:-00074:-00037:001438.6651:00131
00132:-00113:-00072:+00144:001438.6651:00132
00133:+00207:+00116:+00000:001436.4101:00133
00134:+00335:-00080:+00135:001436.4101:00134
00135:-00044:+00046:-00119:001436.4101:00135
00136:-00298:+00006:-00006:001436.4101:00136
00137:-00193:+00126:+00020:001436.4101:00137
00138:+00159:+00018:-00005:001436.4101:00138
00139:+00064:+00075:-00037:001436.4101:00139
00140:-00065:-00034:+00052:001436.4101:00140
00141:+00044:+00191:+00033:001436.4101:00141
00142:+00120:-00020:+00137:001436.4101:00142
00143:+00010:+00213:-00034:001436.4101:00143
00144:-00180:-00089:+00139:001436.4101:00144
00145:-00122:+00171:-00224:001436.4101:00145
00146:+00068:-00027:+00026:001436.4101:00146
00147:+00019:+00271:+00327:001434.9509:00147
00148:+00021:+00146:-00197:001434.9509:00148
00149:+00107:+00150:-00027:001434.9509:00149
00150:+00069:+00099:+00084:001434.9509:00150
00151:+00217:+00172:-00076:001434.9509:00151
00152:-00011:-00027:-00038:001434.9509:00152
00153:-00077:+00099:-00116:001434.9509:00153
00154:-00135:+00134:-00070:001434.9509:00154
00155:+00054:+00128:+00124:001434.9509:00155
00156:-00111:+00088:-00197:001434.9509:00156
00157:-00052:+00259:-00049:001434.9509:00157
00158:-00197:-00063:+00171:001434.9509:00158
00159:-00012:+00115:-00104:001434.9509:00159
00160:-00038:+00080:-00004:001434.9509:00160
00161:-00070:+00156:-00128:001423.7653:00161
00162:-00212:+00022:-00106:001423.7653:00162
00163:+00000:+00179:+00026:001423.7653:00163
00164:+00047:+00086:-00050:001423.7653:00164
00165:-00037:+00081:+00028:001423.7653:00165
00166:-00155:-00029:-00015:001423.7653:00166
00167:+00069:+00138:+00125:001423.7653:00167
00168:+00318:+00110:+00043:001423.7653:00168
00169:+00367:+00115:+00056:001423.7653:00169
00170:+00177:+00123:-00100:001423.7653:00170
00171:+00125:+00031:+00071:001423.7653:00171
00172:+00117:+00099:-00057:001423.7653:00172
00173:-00062:-00013:-00042:001423.7653:00173
00174:-00141:+00140:-00067:001423.7653:00174
00175:-00133:+00067:-00129:001410.0233:00175
00176:+00133:+00051:+00068:001410.0233:00176
00177:+00209:+00003:-00042:001410.0233:00177
00178:+00205:+00158:+00096:001410.0233:00178
00179:-00116:+00063:+00066:001410.0233:00179
00180:-00107:+00101:+00073:001410.0233:00180
00181:+00049:+00156:+00081:001410.0233:00181
00182:-00079:+00162:-00014:001410.0233:00182
00183:-00171:+00116:-00011:001410.0233:00183
00184:+00022:+00050:+00056:001410.0233:00184
00185:+00266:+00093:-00032:001410.0233:00185
00186:+00246:+00081:-00055:001410.0233:00186
00187:+00032:+00130:-00056:001410.0233:00187
00188:-00023:+00069:+00069:001410.0233:00188
00189:+00054:+00035:+00139:001380.2585:00189
00190:-00013:-00014:-00022:001380.2585:00190
00191:-00008:+00140:-00131:001380.2585:00191
00192:-00121:+00089:-00035:001380.2585:00192
00193:+00107:+00110:+00013:001380.2585:00193
00194:+00175:+00049:-00015:001380.2585:00194
00195:+00005:+00065:+00064:001380.2585:00195
00196:-00145:+00014:-00089:001380.2585:00196
00197:-00055:+00088:+00006:001380.2585:00197
00198:+00014:+00099:-00023:001380.2585:00198
00199:-00080:-00051:+00004:001380.2585:00199
00200:-00102:-00023:-00045:001380.2585:00200
00201:+00010:-00055:-00078:001380.2585:00201
00202:+00136:+00058:+00079:001380.2585:00202
00203:+00088:-00077:-00017:001380.2585:00203
00204:-00179:-00026:-00162:001346.2867:00204
00205:-00197:+00114:-00055:001346.2867:00205
00206:+00043:+00136:+00028:001346.2867:00206
00207:+00103:+00057:-00080:001346.2867:00207
00208:-00099:-00015:+00165:001346.2867:00208
00209:-00135:+00141:-00052:001346.2867:00209
00210:-00103:+00070:+00143:001346.2867:00210
00211:+00038:+00124:+00075:001346.2867:00211
00212:+00034:-00005:+00062:001346.2867:00212
00213:-00110:+00039:-00100:001346.2867:00213
00214:-00264:+00109:-00172:001346.2867:00214
00215:-00142:+00109:+00092:001346.2867:00215
00216:+00044:+00287:-00035:001346.2867:00216
00217:-00075:+00090:+00082:001346.2867:00217
00218:-00174:+00183:-00127:001346.2867:00218
00219:-00085:-00003:+00181:001324.9077:00219
00220:+00115:+00300:+00121:001324.9077:00220
00221:+00023:-00081:-00265:001324.9077:00221
00222:-00152:+00178:-00058:001324.9077:00222
00223:-00213:+00012:+00024:001324.9077:00223
00224:-00027:+00118:-00021:001324.9077:00224
00225:-00019:+00099:-00194:001324.9077:00225
00226:-00094:+00185:-00097:001324.9077:00226
00227:-00169:+00103:-00032:001324.9077:00227
00228:-00038:+00065:+00105:001324.9077:00228
00229:+00030:+00162:-00025:001324.9077:00229
00230:+00049:-00108:-00029:001324.9077:00230
00231:-00087:+00196:-00054:001324.9077:00231
00232:-00169:-00007:-00148:001324.9077:00232
00233:+00039:+00178:-00055:001324.9077:00233
00234:+00125:+00061:-00120:001324.9077:00234
00235:-00083:-00024:+00014:001308.3554:00235
00236:-00136:+00091:-00130:001308.3554:00236
00237:-00086:+00086:+00103:001308.3554:00237
00238:+00069:+00100:+00055:001308.3554:00238
00239:+00032:-00046:-00203:001308.3554:00239
00240:+00014:+00051:+00105:001308.3554:00240
00241:-00050:+00110:+00013:001308.3554:00241
00242:-00085:+00070:+00116:001308.3554:00242
00243:+00067:+00097:+00067:001308.3554:00243
00244:+00020:-00024:-00013:001308.3554:00244
00245:-00021:+00137:-00009:001308.3554:00245
00246:-00046:+00087:-00033:001308.3554:00246
00247:+00056:+00120:+00108:001308.3554:00247
00248:+00105:+00048:+00006:001308.3554:00248
00249:+00148:+00119:+00025:001308.3554:00249
00250:+00000:+00060:+00065:001303.7232:00250
00251:-00096:+00032:-00041:001303.7232:00251
00252:-00018:+00185:-00038:001303.7232:00252
00253:-00032:-00004:+00053:001303.7232:00253
00254:-00010:+00220:-00105:001303.7232:00254
00255:-00083:-00012:+00074:001303.7232:00255
00256:-00111:+00117:+00021:001303.7232:00256
00257:+00178:+00080:+00028:001303.7232:00257
00258:+00205:+00219:+00058:001303.7232:00258
00259:+00115:+00177:-00085:001303.7232:00259
00260:-00061:+00000:+00023:001303.7232:00260
00261:-00077:+00180:+00014:001303.7232:00261
00262:+00067:+00028:+00035:001303.7232:00262
00263:-00017:+00105:-00059:001303.7232:00263
00264:-00120:+00088:+00020:001303.7232:00264
00265:-00013:+00165:+00213:001324.9370:00265
00266:+00160:+00060:-00025:001324.9370:00266
00267:+00248:+00089:+00078:001324.9370:00267
00268:+00134:+00108:-00005:001324.9370:00268
00269:-00030:+00096:+00014:001324.9370:00269
00270:-00044:+00079:+00104:001324.9370:00270
00271:-00097:+00059:-00089:001324.9370:00271
00272:-00120:+00079:+00093:001324.9370:00272
00273:-00170:+00128:-00079:001324.9370:00273
00274:+00005:+00061:+00112:001324.9370:00274
00275:+00129:+00163:+00001:001324.9370:00275
00276:+00266:+00122:+00024:001324.9370:00276
00277:+00031:+00084:-00032:001324.9370:00277
00278:-00113:+00075:-00081:001324.9370:00278
00279:-00231:+00091:+00060:001324.9370:00279
00280:-00137:-00040:+00034:001351.4453:00280
00281:-00076:+00168:-00058:001351.4453:00281
00282:-00115:+00125:+00121:001351.4453:00282
00283:+00003:+00103:+00126:001351.4453:00283
00284:+00278:+00106:-00092:001351.4453:00284
00285:+00193:+00141:-00034:001351.4453:00285
00286:+00035:+00024:+00069:001351.4453:00286
00287:-00288:-00029:-00140:001351.4453:00287
00288:-00047:+00131:-00088:001351.4453:00288
00289:+00017:+00134:+00038:001351.4453:00289
00290:+00174:+00039:-00118:001351.4453:00290
00291:+00094:+00079:+00042:001351.4453:00291
00292:+00051:+00078:+00080:001351.4453:00292
00293:+00138:+00099:+00037:001351.4453:00293
00294:+00100:-00030:-00206:001376.2359:00294
00295:-00110:+00161:-00199:001376.2359:00295
00296:-00110:+00071:+00178:001376.2359:00296
00297:-00041:+00098:+00106:001376.2359:00297
00298:+00213:+00151:+00060:001376.2359:00298
00299:+00218:+00004:-00140:001376.2359:00299
00300:-00137:-00106:+00035:001376.2359:00300
00301:+00004:+00260:-00045:001376.2359:00301
00302:+00147:-00001:+00201:001376.2359:00302
00303:+00156:+00165:-00036:001376.2359:00303
00304:-00101:-00020:-00039:001376.2359:00304
00305:-00075:+00029:+00164:001376.2359:00305
00306:+00074:+00017:-00090:001376.2359:00306
00307:+00097:+00144:-00037:001376.2359:00307
00308:-00156:+00100:-00052:001376.2359:00308
00309:+00147:+00121:+00195:001395.5506:00309
00310:+00309:+00012:+00032:001395.5506:00310
00311:+00253:+00157:+00091:001395.5506:00311
00312:-00280:+00002:-00094:001395.5506:00312
00313:-00366:-00086:-00018:001395.5506:00313
00314:-00044:+00187:-00282:001395.5506:00314
00315:+00185:-00056:+00016:001395.5506:00315
00316:+00137:+00016:+00019:001395.5506:00316
00317:+00009:-00244:-00095:001395.5506:00317
00318:-00043:+00119:-00442:001395.5506:00318
00319:+00054:+00050:-00265:001395.5506:00319
00320:+00084:+00026:-00195:001395.5506:00320
00321:-00049:-00015:-00376:001395.5506:00321
00322:-00131:+00128:-00189:001395.5506:00322
00323:+00003:-00048:-00200:001411.8195:00323
00324:+00026:-00032:-00313:001411.8195:00324
00325:-00049:-00018:-00320:001411.8195:00325
00326:-00051:+00021:-00309:001411.8195:00326
00327:-00020:-00096:-00412:001411.8195:00327
00328:+00151:+00026:-00252:001411.8195:00328
00329:+00040:+00072:-00160:001411.8195:00329
00330:-00083:-00041:-00055:001411.8195:00330
00331:-00133:-00062:-00451:001411.8195:00331
00332:-00238:+00035:-00272:001411.8195:00332
00333:-00318:+00065:-00042:001411.8195:00333
00334:+00075:+00264:+00077:001411.8195:00334
00335:+00169:+00052:+00084:001411.8195:00335
00336:-00142:-00168:-00180:001411.8195:00336
00337:-00226:+00241:+00021:001418.7772:00337
00338:+00076:+00041:+00153:001418.7772:00338
00339:+00008:+00043:-00147:001418.7772:00339
00340:-00078:-00005:+00330:001418.7772:00340
00341:-00198:+00044:+00016:001418.7772:00341
00342:-00092:+00242:+00043:001418.7772:00342
00343:-00014:+00168:+00344:001418.7772:00343
00344:-00040:+00212:-00089:001418.7772:00344
00345:-00025:+00110:+00258:001418.7772:00345
00346:-00142:+00133:+00084:001418.7772:00346
00347:-00120:-00015:+00036:001418.7772:00347
00348:-00057:+00022:+00106:001418.7772:00348
00349:-00170:-00097:-00012:001418.7772:00349
00350:-00222:+00028:+00066:001418.7772:00350
00351:-00177:-00030:+00138:001431.2978:00351
00352:+00108:+00001:+00070:001431.2978:00352
00353:+00144:+00120:-00006:001431.2978:00353
00354:-00011:+00128:-00113:001431.2978:00354
00355:-00100:+00157:+00037:001431.2978:00355
00356:-00002:+00123:+00066:001431.2978:00356
00357:+00068:+00130:-00035:001431.2978:00357
00358:-00036:+00123:+00059:001431.2978:00358
00359:-00064:+00131:+00010:001431.2978:00359
00360:+00181:+00138:-00003:001431.2978:00360
00361:+00330:+00188:+00098:001431.2978:00361
00362:+00175:+00121:-00015:001431.2978:00362
00363:-00201:+00138:-00020:001431.2978:00363
00364:-00109:+00198:+00052:001431.2978:00364
00365:+00226:+00104:-00061:001434.8883:00365
00366:+00152:+00184:-00018:001434.8883:00366
00367:-00046:+00090:-00030:001434.8883:00367
00368:-00049:+00086:+00025:001434.8883:00368
00369:+00196:+00020:-00067:001434.8883:00369
00370:+00174:+00060:-00124:001434.8883:00370
00371:-00131:+00065:+00013:001434.8883:00371
00372:-00165:+00152:+00074:001434.8883:00372
00373:+00097:+00035:+00058:001434.8883:00373
00374:+00053:+00151:-00007:001434.8883:00374
00375:-00036:+00113:-00014:001434.8883:00375
00376:+00000:-00012:+00016:001434.8883:00376
00377:+00287:+00025:-00057:001434.8883:00377
00378:+00297:+00037:+00176:001434.8883:00378
00379:-00046:-00063:-00034:001433.5881:00379
00380:-00120:+00043:+00015:001433.5881:00380
00381:+00034:-00089:-00013:001433.5881:00381
00382:+00239:+00110:-00217:001433.5881:00382
00383:+00125:+00045:-00007:001433.5881:00383
00384:-00145:+00068:+00104:001433.5881:00384
00385:+00137:+00021:+00110:001433.5881:00385
00386:+00267:+00116:-00173:001433.5881:00386
00387:+00032:+00160:-00084:001433.5881:00387
00388:-00256:-00046:+00080:001433.5881:00388
00389:-00246:+00173:+00128:001433.5881:00389
00390:+00133:-00025:+00249:001433.5881:00390
00391:+00105:+00084:-00018:001433.5881:00391
00392:-00187:+00032:-00003:001433.5881:00392
00393:+00017:+00167:+00105:001434.6025:00393
00394:+00292:+00101:+00127:001434.6025:00394
00395:+00165:+00032:+00038:001434.6025:00395
00396:-00194:+00145:-00106:001434.6025:00396
00397:-00205:+00213:+00030:001434.6025:00397
00398:+00072:+00169:+00079:001434.6025:00398
00399:+00020:+00272:-00053:001434.6025:00399
00400:-00062:+00279:+00000:001434.6025:00400
00401:-00018:+00181:-00068:001434.6025:00401
00402:+00129:+00101:+00006:001434.6025:00402
00403:+00144:-00009:+00035:001434.6025:00403
00404:-00172:-00001:-00165:001434.6025:00404
00405:-00219:-00160:-00003:001434.6025:00405
00406:+00012:+00145:-00090:001434.6025:00406
00407:+00081:-00026:-00061:001433.1958:00407
00408:-00084:+00070:-00050:001433.1958:00408
00409:-00173:-00015:+00005:001433.1958:00409
00410:-00083:+00088:-00131:001433.1958:00410
00411:+00171:+00045:-00009:001433.1958:00411
00412:+00095:+00142:-00109:001433.1958:00412
00413:+00039:+00061:-00023:001433.1958:00413
00414:-00165:+00079:-00013:001433.1958:00414
00415:-00101:-00002:+00057:001433.1958:00415
00416:-00078:+00065:-00106:001433.1958:00416
00417:-00021:+00045:-00035:001433.1958:00417
00418:+00028:+00086:+00004:001433.1958:00418
00419:+00143:-00049:-00053:001433.1958:00419
00420:+00108:+00104:-00026:001433.1958:00420
00421:-00154:-00041:-00066:001430.2648:00421
00422:-00319:+00168:+00057:001430.2648:00422
00423:+00047:+00002:+00130:001430.2648:00423
00424:+00188:+00182:-00023:001430.2648:00424
00425:-00129:+00136:+00063:001430.2648:00425
00426:-00175:+00109:+00149:001430.2648:00426
00427:+00023:+00068:-00048:001430.2648:00427
00428:+00251:+00158:-00055:001430.2648:00428
00429:-00012:+00060:+00078:001430.2648:00429
00430:-00308:+00046:+00075:001430.2648:00430
00431:-00064:+00234:-00055:001430.2648:00431
00432:+00030:+00141:+00274:001430.2648:00432
00433:-00030:+00221:-00067:001430.2648:00433
00434:+00018:+00102:+00082:001430.2648:00434
00435:-00001:+00237:-00109:001429.6225:00435
00436:+00031:+00232:+00065:001429.6225:00436
00437:+00052:-00069:+00046:001429.6225:00437
00438:+00017:+00160:-00002:001429.6225:00438
00439:-00241:-00056:-00002:001429.6225:00439
00440:-00250:+00140:+00082:001429.6225:00440
00441:+00214:+00087:-00121:001429.6225:00441
00442:+00071:+00120:-00125:001429.6225:00442
00443:-00225:+00108:+00025:001429.6225:00443
00444:-00147:+00003:+00098:001429.6225:00444
00445:+00211:+00091:-00163:001429.6225:00445
00446:+00121:-00058:-00033:001429.6225:00446
00447:-00320:+00113:-00251:001429.6225:00447
00448:-00268:+00196:-00076:001429.6225:00448
00449:+00025:+00028:+00010:001426.5939:00449
00450:-00068:+00058:-00135:001426.5939:00450
00451:-00258:+00000:-00082:001426.5939:00451
00452:-00066:+00071:+00066:001426.5939:00452
00453:+00137:+00044:-00024:001426.5939:00453
00454:+00281:+00019:+00023:001426.5939:00454
00455:+00123:+00156:-00002:001426.5939:00455
00456:+00072:+00140:+00048:001426.5939:00456
00457:+00094:+00181:-00082:001426.5939:00457
00458:-00056:+00073:-00090:001426.5939:00458
00459:-00153:+00064:+00009:001426.5939:00459
00460:-00129:+00002:-00147:001426.5939:00460
00461:+00257:+00269:+00124:001426.5939:00461
00462:+00243:-00048:+00229:001426.5939:00462
00463:+00243:+00077:-00131:001404.3653:00463
00464:+00096:+00089:-00022:001404.3653:00464
00465:+00061:+00079:-00006:001404.3653:00465
00466:-00032:-00020:-00096:001404.3653:00466
00467:-00081:+00099:-00126:001404.3653:00467
00468:-00163:+00054:-00017:001404.3653:00468
00469:-00034:+00111:+00036:001404.3653:00469
00470:+00168:+00091:-00023:001404.3653:00470
00471:+00292:+00141:+00006:001404.3653:00471
00472:+00182:+00113:+00116:001404.3653:00472
00473:-00014:-00165:-00025:001404.3653:00473
00474:-00074:+00164:-00137:001404.3653:00474
00475:-00083:-00048:+00048:001404.3653:00475
00476:+00041:+00047:-00177:001404.3653:00476
00477:+00057:+00049:-00087:001373.8005:00477
00478:+00102:+00030:-00094:001373.8005:00478
00479:+00178:+00143:-00034:001373.8005:00479
00480:+00141:+00041:+00211:001373.8005:00480
00481:+00067:+00194:-00249:001373.8005:00481
00482:-00009:+00149:+00159:001373.8005:00482
00483:-00001:+00181:+00181:001373.8005:00483
00484:+00034:+00036:-00256:001373.8005:00484
00485:-00003:+00099:+00038:001373.8005:00485
00486:-00064:+00023:+00099:001373.8005:00486
00487:-00006:+00006:-00158:001373.8005:00487
00488:+00071:+00057:-00174:001373.8005:00488
00489:+00064:+00022:-00033:001373.8005:00489
00490:-00113:+00194:-00073:001373.8005:00490
00491:-00033:+00362:+00094:001373.8005:00491
00492:+00058:+00108:-00135:001338.2495:00492
00493:+00048:-00021:-00044:001338.2495:00493
00494:-00101:+00234:-00006:001338.2495:00494
00495:-00096:-00067:-00185:001338.2495:00495
00496:+00146:+00141:-00048:001338.2495:00496
00497:+00134:+00168:+00018:001338.2495:00497
00498:-00031:+00135:+00060:001338.2495:00498
00499:-00206:-00022:-00192:001338.2495:00499
00500:-00077:+00089:+00240:001338.2495:00500
00501:+00045:+00206:+00110:001338.2495:00501
00502:-00085:+00126:+00131:001338.2495:00502
00503:-00148:+00173:-00035:001338.2495:00503
00504:-00068:-00043:+00096:001338.2495:00504
00505:+00015:+00189:+00053:001338.2495:00505
00506:+00017:+00066:-00100:001338.2495:00506
00507:-00104:+00085:+00056:001338.2495:00507
00508:-00095:+00159:-00033:001310.6533:00508
00509:-00078:-00054:+00085:001310.6533:00509
00510:-00015:+00243:-00054:001310.6533:00510
00511:-00035:-00074:+00053:001310.6533:00511
00512:-00069:+00144:+00094:001310.6533:00512
00513:-00087:-00033:+00161:001310.6533:00513
00514:-00095:+00173:-00050:001310.6533:00514
00515:+00027:+00063:+00003:001310.6533:00515
00516:+00061:-00076:+00035:001310.6533:00516
00517:-00043:+00110:-00045:001310.6533:00517
00518:-00107:+00035:+00158:001310.6533:00518
00519:-00071:+00113:-00210:001310.6533:00519
00520:+00013:-00021:-00021:001310.6533:00520
00521:-00027:+00129:-00073:001310.6533:00521
00522:-00153:+00005:-00276:001310.6533:00522
00523:-00040:+00082:-00067:001302.4973:00523
00524:+00022:+00069:-00173:001302.4973:00524
00525:+00102:-00001:-00004:001302.4973:00525
00526:+00010:+00128:-00174:001302.4973:00526
00527:-00112:-00063:+00144:001302.4973:00527
00528:-00156:+00040:-00265:001302.4973:00528
00529:-00031:+00020:-00234:001302.4973:00529
00530:-00035:+00097:+00047:001302.4973:00530
00531:-00159:-00014:-00203:001302.4973:00531
00532:-00128:+00229:-00149:001302.4973:00532
00533:-00021:+00031:-00019:001302.4973:00533
00534:+00091:+00045:-00036:001302.4973:00534
00535:+00095:+00115:-00095:001302.4973:00535
00536:-00136:-00073:-00070:001302.4973:00536
00537:-00077:+00119:-00209:001302.4973:00537
00538:-00050:+00056:+00033:001311.1578:00538
00539:-00046:+00061:+00061:001311.1578:00539
00540:-00035:-00009:-00121:001311.1578:00540
00541:-00077:-00040:+00125:001311.1578:00541
00542:+00024:+00020:-00012:001311.1578:00542
00543:+00193:+00070:+00076:001311.1578:00543
00544:+00100:+00160:+00059:001311.1578:00544
00545:-00137:+00003:-00021:001311.1578:00545
00546:-00050:+00093:-00113:001311.1578:00546
00547:-00024:+00068:-00042:001311.1578:00547
00548:-00069:-00007:+00133:001311.1578:00548
00549:-00080:+00131:+00007:001311.1578:00549
00550:-00091:-00031:+00225:001311.1578:00550
00551:+00044:+00054:-00109:001311.1578:00551
00552:+00118:+00092:+00035:001311.1578:00552
00553:+00110:+00069:+00183:001327.5101:00553
00554:+00014:+00120:-00093:001327.5101:00554
00555:-00020:+00177:+00235:001327.5101:00555
00556:-00037:-00009:+00034:001327.5101:00556
00557:-00022:+00167:+00079:001327.5101:00557
00558:-00150:+00068:+00088:001327.5101:00558
00559:-00205:+00079:+00104:001327.5101:00559
00560:-00005:+00067:+00041:001327.5101:00560
00561:+00220:+00111:+00066:001327.5101:00561
00562:+00272:+00128:+00107:001327.5101:00562
00563:+00052:-00025:-00021:001327.5101:00563
00564:-00108:+00235:-00106:001327.5101:00564
00565:-00089:+00167:+00097:001327.5101:00565
00566:-00100:+00039:-00043:001327.5101:00566
00567:-00148:+00109:-00189:001327.5101:00567
00568:-00141:-00015:+00037:001357.0986:00568
00569:+00184:+00192:-00166:001357.0986:00569
00570:+00238:-00105:+00102:001357.0986:00570
00571:+00051:+00111:-00011:001357.0986:00571
00572:-00217:+00040:-00036:001357.0986:00572
00573:-00180:+00038:+00000:001357.0986:00573
00574:-00069:+00089:-00049:001357.0986:00574
00575:+00082:+00042:-00176:001357.0986:00575
00576:+00092:+00063:-00105:001357.0986:00576
00577:-00020:+00025:-00003:001357.0986:00577
00578:-00039:+00175:-00163:001357.0986:00578
00579:+00160:-00019:-00120:001357.0986:00579
00580:+00042:+00204:-00181:001357.0986:00580
00581:-00150:+00021:-00055:001357.0986:00581
00582:-00050:+00115:+00069:001357.0986:00582
00583:+00127:-00148:-00043:001381.7803:00583
00584:+00123:+00060:-00246:001381.7803:00584
00585:-00105:-00082:+00084:001381.7803:00585
00586:+00148:+00121:-00049:001381.7803:00586
00587:+00238:+00148:+00148:001381.7803:00587
00588:+00020:+00043:+00119:001381.7803:00588
00589:-00185:+00022:+00014:001381.7803:00589
00590:-00061:+00092:+00046:001381.7803:00590
00591:+00111:+00137:-00045:001381.7803:00591
00592:+00045:-00047:+00216:001381.7803:00592
00593:-00140:+00158:-00065:001381.7803:00593
00594:+00157:+00057:+00136:001381.7803:00594
00595:+00220:+00201:+00046:001381.7803:00595
00596:+00088:-00047:+00069:001381.7803:00596
00597:-00015:+00212:-00107:001396.3885:00597
00598:-00114:-00019:-00002:001396.3885:00598
00599:+00070:+00344:+00109:001396.3885:00599
00600:+00101:+00015:+00087:001396.3885:00600
00601:-00041:+00189:+00077:001396.3885:00601
00602:-00005:+00066:+00175:001396.3885:00602
00603:+00246:+00186:-00028:001396.3885:00603
00604:+00092:-00003:+00051:001396.3885:00604
00605:-00046:+00193:+00118:001396.3885:00605
00606:-00126:+00127:-00135:001396.3885:00606
00607:-00085:+00132:+00026:001396.3885:00607
00608:-00037:+00068:-00032:001396.3885:00608
00609:+00168:-00175:-00032:001396.3885:00609
00610:-00088:+00216:-00325:001396.3885:00610
00611:-00107:+00029:+00113:001409.9390:00611
00612:-00051:-00081:-00222:001409.9390:00612
00613:+00166:+00046:-00229:001409.9390:00613
00614:+00067:-00095:+00059:001409.9390:00614
00615:-00235:-00108:-00685:001409.9390:00615
00616:-00117:+00100:-00137:001409.9390:00616
00617:+00143:+00043:-00054:001409.9390:00617
00618:-00026:-00197:-00428:001409.9390:00618
00619:-00203:-00071:-00364:001409.9390:00619
00620:-00048:-00193:-00402:001409.9390:00620
00621:+00372:-00069:-00526:001409.9390:00621
00622:+00259:-00094:-00378:001409.9390:00622
00623:-00035:-00063:-00529:001409.9390:00623
00624:+00055:+00080:-00363:001409.9390:00624
00625:+00153:+00102:-00369:001418.3041:00625
00626:+00206:-00011:-00069:001418.3041:00626
00627:+00103:+00022:-00327:001418.3041:00627
00628:-00179:-00052:-00154:001418.3041:00628
00629:-00275:-00059:-00226:001418.3041:00629
00630:-00130:+00008:-00046:001418.3041:00630
00631:-00109:+00033:-00006:001418.3041:00631
00632:-00119:+00143:-00169:001418.3041:00632
00633:-00061:-00004:+00078:001418.3041:00633
00634:-00009:+00130:-00005:001418.3041:00634
00635:-00176:+00197:-00037:001418.3041:00635
00636:-00377:+00142:+00190:001418.3041:00636
00637:-00235:+00156:-00033:001418.3041:00637
00638:+00063:+00347:+00273:001418.3041:00638
00639:+00185:+00006:+00468:001430.2454:00639
00640:-00266:+00239:-00007:001430.2454:00640
00641:-00193:+00133:+00281:001430.2454:00641
00642:-00134:+00007:+00069:001430.2454:00642
00643:-00094:+00067:+00281:001430.2454:00643
00644:-00093:+00113:+00334:001430.2454:00644
00645:-00039:+00045:+00181:001430.2454:00645
00646:+00098:+00234:+00348:001430.2454:00646
00647:+00022:+00079:+00135:001430.2454:00647
00648:-00300:+00165:+00120:001430.2454:00648
00649:-00300:+00057:+00292:001430.2454:00649
00650:-00088:+00022:-00021:001430.2454:00650
00651:-00155:+00037:+00018:001430.2454:00651
00652:-00323:+00119:+00147:001430.2454:00652
00653:-00045:+00161:+00130:001441.3930:00653
00654:+00306:+00310:+00292:001441.3930:00654
00655:+00481:+00371:+00200:001441.3930:00655
00656:-00031:+00149:+00237:001441.3930:00656
00657:-00209:+00085:-00308:001441.3930:00657
00658:+00062:+00106:-00209:001441.3930:00658
00659:+00295:+00045:-00161:001441.3930:00659
00660:+00240:-00041:-00167:001441.3930:00660
00661:-00036:+00086:+00197:001441.3930:00661
00662:+00055:+00127:-00076:001441.3930:00662
00663:+00325:+00024:-00428:001441.3930:00663
00664:+00189:+00041:-00203:001441.3930:00664
00665:-00107:-00030:-00266:001441.3930:00665
00666:+00003:-00080:-00159:001441.3930:00666
00667:+00080:+00122:-00479:001443.3117:00667
00668:-00062:-00030:-00058:001443.3117:00668
00669:-00118:+00161:+00024:001443.3117:00669
00670:+00124:-00042:-00439:001443.3117:00670
00671:+00209:+00201:-00113:001443.3117:00671
00672:+00136:+00013:-00210:001443.3117:00672
00673:+00048:-00003:-00076:001443.3117:00673
00674:-00016:+00020:-00050:001443.3117:00674
00675:-00057:-00132:-00092:001443.3117:00675
00676:-00021:+00130:-00428:001443.3117:00676
00677:+00022:+00080:+00040:001443.3117:00677
00678:+00074:+00122:+00103:001443.3117:00678
00679:+00190:+00209:-00097:001443.3117:00679
00680:+00185:+00188:+00107:001443.3117:00680
00681:-00066:+00034:+00094:001438.6971:00681
00682:-00123:-00070:-00149:001438.6971:00682
00683:+00101:+00064:-00070:001438.6971:00683
00684:+00066:-00174:+00033:001438.6971:00684
00685:-00063:+00189:+00186:001438.6971:00685
00686:-00100:-00183:+00186:001438.6971:00686
00687:-00052:+00084:+00127:001438.6971:00687
00688:+00202:+00092:+00260:001438.6971:00688
00689:-00015:+00104:+00052:001438.6971:00689
00690:-00101:+00072:+00146:001438.6971:00690
00691:-00115:+00161:+00151:001438.6971:00691
00692:+00014:+00087:+00262:001438.6971:00692
00693:-00042:+00311:+00069:001438.6971:00693
00694:-00084:+00250:+00109:001438.6971:00694
00695:-00014:+00141:+00173:001436.3955:00695
00696:+00186:+00202:+00121:001436.3955:00696
00697:+00058:+00192:+00069:001436.3955:00697
00698:-00126:+00075:+00183:001436.3955:00698
00699:-00224:+00099:-00073:001436.3955:00699
00700:-00040:+00108:+00096:001436.3955:00700
00701:+00001:+00165:+00199:001436.3955:00701
00702:-00064:+00052:+00047:001436.3955:00702
00703:-00041:+00088:+00077:001436.3955:00703
00704:+00021:+00117:-00071:001436.3955:00704
00705:+00120:+00110:+00055:001436.3955:00705
00706:+00057:-00027:-00058:001436.3955:00706
00707:-00107:+00099:-00310:001436.3955:00707
00708:-00131:+00070:-00046:001436.3955:00708
00709:-00065:+00055:-00058:001434.9436:00709
00710:+00088:-00037:+00060:001434.9436:00710
00711:+00054:-00048:-00261:001434.9436:00711
00712:+00013:+00096:-00104:001434.9436:00712
00713:+00218:+00046:+00029:001434.9436:00713
00714:+00163:-00067:-00242:001434.9436:00714
00715:-00116:+00035:-00284:001434.9436:00715
00716:-00081:+00122:-00105:001434.9436:00716
00717:-00023:-00115:-00114:001434.9436:00717
00718:-00011:-00012:-00229:001434.9436:00718
00719:-00079:+00036:-00296:001434.9436:00719
00720:-00092:+00000:-00083:001434.9436:00720
00721:+00192:-00008:+00020:001434.9436:00721
00722:+00203:+00080:-00230:001434.9436:00722
00723:-00141:-00058:-00131:001432.0322:00723
00724:-00281:+00195:-00058:001432.0322:00724
00725:-00055:-00088:-00085:001432.0322:00725
00726:+00164:+00228:-00053:001432.0322:00726
00727:+00079:+00056:+00092:001432.0322:00727
00728:-00253:+00209:-00169:001432.0322:00728
00729:+00031:-00032:+00144:001432.0322:00729
00730:+00193:+00074:-00171:001432.0322:00730
00731:-00111:+00045:+00004:001432.0322:00731
00732:-00283:+00009:+00057:001432.0322:00732
00733:-00017:-00015:-00209:001432.0322:00733
00734:+00110:+00247:+00080:001432.0322:00734
00735:-00401:+00020:+00293:001432.0322:00735
00736:-00285:+00233:+00153:001432.0322:00736
00737:+00278:+00072:+00238:001429.7016:00737
00738:+00335:+00187:+00032:001429.7016:00738
00739:-00152:+00058:+00024:001429.7016:00739
00740:-00258:+00134:+00142:001429.7016:00740
00741:+00014:+00067:+00246:001429.7016:00741
00742:+00131:+00248:+00172:001429.7016:00742
00743:-00433:-00093:+00015:001429.7016:00743
00744:-00316:-00013:-00144:001429.7016:00744
00745:+00169:+00090:+00185:001429.7016:00745
00746:+00142:+00119:+00076:001429.7016:00746
00747:-00122:+00067:-00045:001429.7016:00747
00748:+00024:+00017:+00118:001429.7016:00748
00749:+00049:+00180:-00082:001429.7016:00749
00750:-00040:+00121:+00056:001429.7016:00750
00751:-00314:+00022:-00119:001421.6904:00751
00752:-00195:+00055:+00010:001421.6904:00752
00753:-00052:+00051:-00085:001421.6904:00753
00754:+00128:+00002:-00002:001421.6904:00754
00755:+00225:+00060:-00019:001421.6904:00755
00756:+00306:+00134:-00052:001421.6904:00756
00757:+00317:+00036:-00075:001421.6904:00757
00758:+00104:+00115:-00151:001421.6904:00758
00759:-00075:+00090:-00119:001421.6904:00759
00760:-00137:+00058:-00093:001421.6904:00760
00761:-00117:-00033:-00116:001421.6904:00761
00762:+00006:-00013:-00212:001421.6904:00762
00763:+00148:+00042:+00047:001421.6904:00763
00764:+00326:+00112:-00097:001421.6904:00764
00765:+00328:-00053:+00050:001394.8616:00765
00766:-00069:+00051:-00166:001394.8616:00766
00767:-00060:+00172:-00022:001394.8616:00767
00768:-00006:+00087:-00054:001394.8616:00768
00769:+00058:+00059:-00238:001394.8616:00769
00770:-00125:+00190:-00225:001394.8616:00770
00771:-00094:+00053:+00042:001394.8616:00771
00772:+00260:+00074:+00005:001394.8616:00772
00773:+00256:+00067:+00041:001394.8616:00773
00774:+00077:-00022:+00036:001394.8616:00774
00775:-00067:+00051:-00076:001394.8616:00775
00776:+00058:+00112:+00092:001394.8616:00776
00777:+00054:+00025:-00035:001394.8616:00777
00778:-00031:+00046:-00066:001394.8616:00778
00779:-00084:+00107:+00027:001394.8616:00779
00780:+00054:+00081:+00156:001363.1606:00780
00781:+00170:+00029:+00025:001363.1606:00781
00782:+00125:+00111:+00159:001363.1606:00782
00783:-00139:+00095:+00082:001363.1606:00783
00784:-00156:+00066:+00115:001363.1606:00784
00785:+00044:+00194:+00134:001363.1606:00785
00786:+00056:-00038:+00224:001363.1606:00786
00787:+00019:+00187:-00021:001363.1606:00787
00788:-00072:-00029:+00136:001363.1606:00788
00789:+00072:+00220:+00135:001363.1606:00789
00790:+00113:+00124:+00089:001363.1606:00790
00791:+00078:+00173:+00193:001363.1606:00791
00792:-00146:-00017:+00055:001363.1606:00792
00793:-00052:-00006:+00156:001363.1606:00793
00794:+00099:+00133:-00131:001363.1606:00794
00795:+00026:+00142:+00023:001333.9218:00795
00796:-00143:+00159:+00044:001333.9218:00796
00797:-00089:+00075:-00001:001333.9218:00797
00798:+00012:+00121:+00028:001333.9218:00798
00799:+00120:+00119:-00118:001333.9218:00799
00800:-00092:+00098:-00059:001333.9218:00800
00801:-00202:+00098:-00049:001333.9218:00801
00802:-00074:+00150:-00047:001333.9218:00802
00803:+00081:+00060:-00046:001333.9218:00803
00804:+00034:+00063:-00129:001333.9218:00804
00805:-00074:+00091:-00136:001333.9218:00805
00806:-00123:+00086:-00188:001333.9218:00806
00807:-00069:+00146:-00085:001333.9218:00807
00808:+00113:-00029:-00117:001333.9218:00808
00809:+00071:+00071:+00060:001333.9218:00809
00810:-00102:-00020:+00021:001309.2827:00810
00811:-00104:-00014:-00110:001309.2827:00811
00812:-00038:+00111:-00032:001309.2827:00812
00813:-00022:-00051:-00037:001309.2827:00813
00814:-00059:+00094:-00196:001309.2827:00814
00815:-00183:+00063:-00051:001309.2827:00815
00816:-00170:+00091:-00053:001309.2827:00816
00817:+00015:+00156:-00083:001309.2827:00817
00818:+00115:+00103:+00274:001309.2827:00818
00819:-00034:+00019:-00029:001309.2827:00819
00820:-00067:+00003:+00113:001309.2827:00820
00821:-00090:+00185:+00171:001309.2827:00821
00822:-00081:-00140:+00385:001309.2827:00822
00823:-00056:+00160:+00005:001309.2827:00823
00824:-00180:+00035:-00070:001309.2827:00824
00825:-00089:+00011:+00103:001306.6439:00825
00826:+00133:+00131:-00032:001306.6439:00826
00827:+00058:+00062:+00236:001306.6439:00827
00828:-00040:+00021:-00054:001306.6439:00828
00829:-00121:+00031:+00016:001306.6439:00829
00830:-00064:+00177:+00135:001306.6439:00830
00831:-00105:+00064:-00093:001306.6439:00831
00832:-00047:+00009:+00043:001306.6439:00832
00833:-00045:+00056:-00148:001306.6439:00833
00834:-00125:+00026:+00113:001306.6439:00834
00835:-00051:+00061:+00011:001306.6439:00835
00836:+00093:+00022:-00034:001306.6439:00836
00837:+00067:+00001:+00095:001306.6439:00837
00838:-00173:+00004:-00077:001306.6439:00838
00839:-00125:+00140:-00026:001306.6439:00839
00840:-00003:+00016:+00086:001319.5499:00840
00841:+00074:-00076:-00030:001319.5499:00841
00842:+00002:+00199:-00053:001319.5499:00842
00843:-00108:+00077:+00023:001319.5499:00843
00844:-00003:+00021:-00166:001319.5499:00844
00845:+00166:+00137:+00021:001319.5499:00845
00846:+00147:+00033:+00128:001319.5499:00846
00847:+00033:+00142:-00226:001319.5499:00847
00848:+00020:+00068:-00043:001319.5499:00848
00849:+00081:+00048:-00059:001319.5499:00849
00850:+00112:+00195:-00086:001319.5499:00850
00851:+00020:+00102:-00003:001319.5499:00851
00852:-00079:+00090:+00029:001319.5499:00852
00853:+00074:+00145:+00059:001319.5499:00853
00854:+00155:+00174:+00115:001319.5499:00854
00855:+00138:+00105:+00212:001339.0075:00855
00856:-00012:+00065:-00077:001339.0075:00856
00857:-00080:+00294:+00059:001339.0075:00857
00858:-00051:+00005:-00161:001339.0075:00858
00859:+00012:+00149:-00133:001339.0075:00859
00860:-00035:-00028:+00079:001339.0075:00860
00861:-00087:-00037:+00119:001339.0075:00861
00862:+00052:+00117:-00126:001339.0075:00862
00863:+00131:-00105:+00171:001339.0075:00863
00864:+00203:+00135:-00137:001339.0075:00864
00865:-00080:+00022:+00052:001339.0075:00865
00866:-00235:+00071:+00061:001339.0075:00866
00867:-00186:-00072:-00083:001339.0075:00867
00868:-00016:+00135:+00028:001339.0075:00868
00869:-00030:+00075:-00062:001339.0075:00869
00870:-00035:+00095:+00188:001364.6414:00870
00871:+00065:+00052:-00029:001364.6414:00871
00872:+00235:+00037:+00124:001364.6414:00872
00873:+00015:+00095:-00016:001364.6414:00873
00874:-00207:-00057:+00074:001364.6414:00874
00875:-00204:+00290:-00086:001364.6414:00875
00876:+00173:+00008:+00241:001364.6414:00876
00877:+00205:+00124:-00003:001364.6414:00877
00878:+00011:+00183:+00068:001364.6414:00878
00879:-00063:+00060:+00149:001364.6414:00879
00880:+00108:+00128:-00111:001364.6414:00880
00881:+00226:+00018:+00037:001364.6414:00881
00882:+00043:+00067:-00139:001364.6414:00882
00883:-00189:-00025:+00048:001364.6414:00883
00884:+00028:+00136:-00077:001389.5338:00884
00885:+00141:-00023:-00040:001389.5338:00885
00886:-00006:+00251:+00046:001389.5338:00886
00887:-00072:-00200:+00050:001389.5338:00887
00888:+00082:+00194:+00113:001389.5338:00888
00889:+00237:-00107:+00051:001389.5338:00889
00890:+00171:+00259:-00095:001389.5338:00890
00891:-00176:+00036:-00090:001389.5338:00891
00892:-00082:+00055:-00057:001389.5338:00892
00893:+00061:+00118:-00118:001389.5338:00893
00894:+00201:+00044:-00047:001389.5338:00894
00895:-00241:+00099:-00077:001389.5338:00895
00896:-00280:+00093:+00032:001389.5338:00896
00897:+00376:+00063:+00209:001389.5338:00897
00898:+00595:-00045:-00185:001389.5338:00898
00899:+00046:+00133:-00205:001404.2636:00899
00900:-00493:+00029:-00031:001404.2636:00900
00901:-00244:+00056:-00088:001404.2636:00901
00902:+00204:+00068:+00008:001404.2636:00902
00903:+00066:-00009:-00287:001404.2636:00903
00904:-00125:-00062:-00237:001404.2636:00904
00905:+00145:+00051:-00112:001404.2636:00905
00906:+00319:-00056:-00208:001404.2636:00906
00907:+00133:+00006:-00356:001404.2636:00907
00908:-00405:-00059:-00355:001404.2636:00908
00909:-00309:+00106:-00185:001404.2636:00909
00910:+00157:-00074:-00228:001404.2636:00910
00911:+00153:+00063:-00287:001404.2636:00911
00912:+00073:+00134:-00240:001404.2636:00912
00913:+00079:-00047:-00342:001416.3934:00913
00914:-00052:+00027:-00312:001416.3934:00914
00915:-00040:+00067:-00257:001416.3934:00915
00916:-00165:-00014:-00358:001416.3934:00916
00917:-00311:+00088:-00217:001416.3934:00917
00918:-00230:+00061:+00076:001416.3934:00918
00919:-00072:+00003:-00349:001416.3934:00919
00920:-00176:+00041:+00156:001416.3934:00920
00921:-00098:+00286:+00168:001416.3934:00921
00922:+00150:-00113:+00037:001416.3934:00922
00923:+00179:-00036:+00056:001416.3934:00923
00924:-00040:+00223:-00087:001416.3934:00924
00925:-00161:-00040:+00181:001416.3934:00925
00926:-00009:+00197:+00178:001416.3934:00926
00927:+00112:+00063:+00283:001426.4631:00927
00928:-00044:+00251:+00083:001426.4631:00928
00929:-00177:+00297:+00080:001426.4631:00929
00930:+00096:+00174:+00307:001426.4631:00930
00931:+00141:+00231:+00310:001426.4631:00931
00932:-00126:+00119:+00274:001426.4631:00932
00933:-00435:+00089:-00035:001426.4631:00933
00934:-00365:+00101:+00098:001426.4631:00934
00935:-00106:+00081:+00187:001426.4631:00935
00936:-00037:-00020:+00246:001426.4631:00936
00937:-00295:+00026:+00075:001426.4631:00937
00938:-00409:+00037:-00027:001426.4631:00938
00939:-00148:+00091:+00154:001426.4631:00939
00940:+00324:-00009:+00123:001426.4631:00940
00941:+00119:+00017:-00150:001431.9372:00941
00942:-00015:+00077:-00006:001431.9372:00942
00943:-00002:+00114:-00082:001431.9372:00943
00944:+00070:+00083:+00054:001431.9372:00944
00945:-00012:+00256:+00157:001431.9372:00945
00946:+00153:+00208:+00067:001431.9372:00946
00947:+00283:+00199:-00099:001431.9372:00947
00948:+00424:+00196:-00059:001431.9372:00948
00949:+00082:+00136:-00084:001431.9372:00949
00950:-00088:+00193:-00234:001431.9372:00950
00951:-00024:+00159:+00016:001431.9372:00951
00952:+00080:+00021:-00080:001431.9372:00952
00953:+00006:-00024:-00113:001431.9372:00953
00954:-00079:-00077:-00086:001431.9372:00954
00955:-00005:-00100:+00119:001438.0037:00955
00956:+00167:-00047:-00012:001438.0037:00956
00957:-00071:+00134:-00341:001438.0037:00957
00958:-00133:-00015:+00127:001438.0037:00958
00959:-00108:+00395:-00392:001438.0037:00959
00960:+00057:+00310:+00066:001438.0037:00960
00961:+00128:+00327:+00088:001438.0037:00961
00962:+00189:+00012:-00111:001438.0037:00962
00963:+00065:+00177:-00225:001438.0037:00963
00964:+00074:-00088:+00132:001438.0037:00964
00965:+00316:-00048:+00156:001438.0037:00965
00966:+00227:-00023:-00038:001438.0037:00966
00967:-00122:-00057:+00166:001438.0037:00967
00968:+00057:-00142:+00103:001438.0037:00968
00969:+00191:-00157:-00032:001438.2287:00969
00970:+00068:+00145:+00004:001438.2287:00970
00971:-00252:+00079:+00142:001438.2287:00971
00972:-00025:+00242:+00000:001438.2287:00972
00973:+00342:+00151:+00222:001438.2287:00973
00974:+00178:+00093:+00081:001438.2287:00974
00975:-00290:+00024:+00115:001438.2287:00975
00976:-00087:+00229:-00029:001438.2287:00976
00977:+00199:+00066:+00157:001438.2287:00977
00978:-00013:+00168:+00116:001438.2287:00978
00979:-00191:+00005:+00234:001438.2287:00979
00980:+00057:+00159:+00104:001438.2287:00980
00981:+00345:+00054:+00152:001438.2287:00981
00982:+00218:+00227:-00035:001438.2287:00982
00983:-00045:+00043:+00112:001435.2658:00983
00984:-00008:+00100:+00098:001435.2658:00984
00985:+00053:+00303:-00157:001435.2658:00985
00986:+00098:+00145:+00031:001435.2658:00986
00987:-00061:+00271:-00058:001435.2658:00987
00988:-00086:+00155:+00042:001435.2658:00988
00989:+00070:+00118:-00040:001435.2658:00989
00990:+00105:+00130:-00162:001435.2658:00990
00991:+00054:-00042:-00095:001435.2658:00991
00992:-00144:+00074:-00156:001435.2658:00992
00993:-00171:-00036:-00057:001435.2658:00993
00994:-00004:+00048:-00148:001435.2658:00994
00995:+00045:-00120:-00213:001435.2658:00995
00996:+00009:+00005:-00162:001434.6491:00996
00997:+00000:-00044:-00090:001434.6491:00997
00998:+00172:+00014:-00154:001434.6491:00998
00999:+00181:+00042:+00006:001434.6491:00999
01000:-00004:+00061:-00214:001434.6491:01000
01001:-00029:+00049:-00004:001434.6491:01001
01002:-00073:+00057:-00101:001434.6491:01002
01003:-00012:-00018:-00100:001434.6491:01003
01004:+00031:+00036:+00020:001434.6491:01004
01005:-00049:-00106:-00009:001434.6491:01005
01006:+00131:+00113:-00110:001434.6491:01006
01007:+00149:+00099:+00045:001434.6491:01007
01008:-00074:-00072:+00121:001434.6491:01008
01009:-00220:+00098:-00051:001434.6491:01009
01010:-00136:+00017:+00125:001433.2595:01010
01011:-00075:+00133:+00096:001433.2595:01011
01012:-00109:-00001:+00128:001433.2595:01012
01013:-00192:+00072:+00272:001433.2595:01013
01014:+00156:+00174:+00070:001433.2595:01014
01015:+00181:+00117:+00127:001433.2595:01015
01016:-00147:+00043:+00089:001433.2595:01016
01017:-00284:+00165:-00116:001433.2595:01017
01018:-00175:+00136:+00247:001433.2595:01018
01019:-00020:+00126:+00006:001433.2595:01019
01020:-00126:+00183:+00006:001433.2595:01020
01021:-00192:+00068:+00188:001433.2595:01021
01022:-00011:+00125:-00046:001433.2595:01022
01023:+00082:+00170:+00115:001433.2595:01023
01024:+00023:+00032:+00078:001432.0198:01024
01025:-00063:+00104:-00194:001432.0198:01025
01026:-00182:-00085:-00111:001432.0198:01026
01027:-00213:+00258:-00192:001432.0198:01027
01028:-00025:-00067:+00157:001432.0198:01028
01029:+00328:+00127:-00052:001432.0198:01029
01030:-00048:-00190:-00154:001432.0198:01030
01031:-00137:+00133:-00489:001432.0198:01031
01032:-00175:-00043:+00016:001432.0198:01032
01033:+00083:+00197:+00047:001432.0198:01033
01034:+00031:+00025:-00022:001432.0198:01034
01035:-00100:+00207:-00318:001432.0198:01035
01036:-00001:+00073:-00078:001432.0198:01036
01037:+00066:-00183:+00066:001432.0198:01037
01038:-00259:-00276:-00467:001428.0485:01038
01039:-00345:+00173:-00278:001428.0485:01039
01040:+00045:-00047:+00279:001428.0485:01040
01041:+00172:+00167:-00100:001428.0485:01041
01042:+00037:+00251:+00114:001428.0485:01042
01043:-00195:+00296:-00086:001428.0485:01043
01044:+00053:-00066:-00080:001428.0485:01044
01045:+00094:-00039:+00240:001428.0485:01045
01046:-00185:-00129:-00108:001428.0485:01046
01047:-00204:+00161:-00096:001428.0485:01047
01048:+00102:+00086:+00252:001428.0485:01048
01049:+00287:+00042:+00143:001428.0485:01049
01050:+00228:+00285:-00083:001428.0485:01050
01051:-00015:+00184:+00214:001428.0485:01051
01052:+00080:+00077:+00155:001428.0485:01052
01053:+00023:+00073:+00142:001411.9276:01053
01054:-00047:+00106:+00108:001411.9276:01054
01055:-00116:+00218:+00141:001411.9276:01055
01056:-00043:+00043:-00106:001411.9276:01056
01057:+00282:+00090:-00035:001411.9276:01057
01058:+00311:+00196:+00035:001411.9276:01058
01059:-00025:-00181:+00047:001411.9276:01059
01060:-00076:+00026:-00122:001411.9276:01060
01061:-00017:+00114:+00006:001411.9276:01061
01062:+00014:+00242:+00076:001411.9276:01062
01063:-00125:-00042:-00212:001411.9276:01063
01064:-00075:+00035:+00207:001411.9276:01064
01065:+00087:+00158:+00130:001411.9276:01065
01066:+00199:+00009:+00206:001411.9276:01066
01067:+00228:+00184:-00029:001373.2122:01067
01068:+00038:+00122:+00280:001373.2122:01068
01069:+00030:+00146:+00070:001373.2122:01069
01070:+00125:+00109:-00121:001373.2122:01070
01071:+00083:+00121:+00025:001373.2122:01071
01072:-00019:+00165:-00114:001373.2122:01072
01073:+00029:+00153:+00178:001373.2122:01073
01074:+00170:+00135:+00142:001373.2122:01074
01075:+00193:+00101:-00096:001373.2122:01075
01076:+00035:+00182:-00037:001373.2122:01076
01077:-00126:+00139:+00155:001373.2122:01077
01078:-00022:+00186:-00139:001373.2122:01078
01079:+00060:+00017:+00032:001373.2122:01079
01080:+00014:+00124:-00032:001373.2122:01080
01081:-00103:+00005:-00250:001373.2122:01081
01082:+00004:+00163:-00066:001330.6740:01082
01083:+00060:+00059:+00018:001330.6740:01083
01084:+00105:+00001:-00059:001330.6740:01084
01085:+00033:+00002:-00167:001330.6740:01085
01086:-00102:+00011:+00005:001330.6740:01086
01087:+00104:+00189:-00037:001330.6740:01087
01088:+00094:-00030:+00005:001330.6740:01088
01089:-00129:+00099:+00034:001330.6740:01089
01090:-00094:-00075:-00022:001330.6740:01090
01091:+00028:+00101:+00031:001330.6740:01091
01092:-00002:+00108:+00012:001330.6740:01092
01093:-00078:+00043:+00052:001330.6740:01093
01094:-00043:+00021:+00057:001330.6740:01094
01095:-00104:+00051:-00023:001330.6740:01095
01096:-00155:+00035:+00106:001330.6740:01096
01097:-00035:+00122:+00024:001305.5754:01097
01098:+00033:+00058:+00129:001305.5754:01098
01099:-00048:+00058:+00001:001305.5754:01099
01100:-00202:+00019:-00010:001305.5754:01100
01101:+00026:+00104:+00107:001305.5754:01101
01102:+00101:+00035:+00032:001305.5754:01102
01103:+00008:+00072:+00122:001305.5754:01103
01104:-00072:+00009:+00032:001305.5754:01104
01105:-00123:+00100:-00072:001305.5754:01105
01106:-00048:+00099:-00056:001305.5754:01106
01107:+00018:+00010:-00102:001305.5754:01107
01108:-00034:+00230:+00028:001305.5754:01108
01109:-00149:+00122:+00191:001305.5754:01109
01110:-00143:+00099:-00283:001305.5754:01110
01111:+00060:+00148:-00130:001305.5754:01111
01112:-00075:+00099:+00069:001305.5754:01112
01113:-00139:+00131:-00250:001300.9835:01113
01114:-00047:+00306:-00170:001300.9835:01114
01115:+00044:+00061:-00023:001300.9835:01115
01116:+00038:+00025:+00024:001300.9835:01116
01117:-00135:+00131:+00000:001300.9835:01117
01118:-00197:-00137:+00277:001300.9835:01118
01119:-00043:+00211:-00500:001300.9835:01119
01120:+00168:+00072:-00013:001300.9835:01120
01121:+00132:+00081:+00083:001300.9835:01121
01122:-00063:+00012:-00156:001300.9835:01122
01123:-00110:+00181:-00149:001300.9835:01123
01124:-00112:+00102:-00059:001300.9835:01124
01125:+00029:+00034:+00099:001300.9835:01125
01126:+00043:+00104:-00194:001300.9835:01126
01127:-00142:-00126:-00020:001300.9835:01127
01128:-00117:+00082:-00139:001312.1883:01128
01129:+00048:+00091:+00124:001312.1883:01129
01130:+00123:+00007:+00145:001312.1883:01130
01131:+00111:-00063:-00140:001312.1883:01131
01132:-00081:+00017:+00233:001312.1883:01132
01133:-00099:+00063:+00036:001312.1883:01133
01134:+00066:+00057:+00060:001312.1883:01134
01135:+00036:+00051:+00122:001312.1883:01135
01136:-00107:-00123:+00133:001312.1883:01136
01137:-00042:+00281:-00159:001312.1883:01137
01138:+00070:+00040:+00164:001312.1883:01138
01139:+00203:+00159:+00111:001312.1883:01139
01140:+00145:+00183:-00075:001312.1883:01140
01141:+00036:+00207:+00236:001312.1883:01141
01142:-00043:-00008:-00006:001312.1883:01142
01143:+00122:+00058:+00147:001333.8646:01143
01144:+00029:+00214:-00050:001333.8646:01144
01145:-00121:-00135:+00303:001333.8646:01145
01146:-00096:+00190:-00007:001333.8646:01146
01147:+00119:-00026:+00001:001333.8646:01147
01148:+00194:+00045:+00100:001333.8646:01148
01149:+00041:+00066:-00204:001333.8646:01149
01150:-00036:+00151:+00020:001333.8646:01150
01151:-00004:+00250:-00137:001333.8646:01151
01152:-00005:-00013:+00064:001333.8646:01152
01153:-00089:+00124:-00208:001333.8646:01153
01154:-00118:-00065:-00133:001333.8646:01154
01155:+00046:+00125:-00134:001333.8646:01155
01156:+00106:+00015:+00087:001333.8646:01156
01157:+00206:+00086:+00031:001333.8646:01157
01158:+00046:+00018:-00123:001353.6118:01158
01159:-00088:+00050:+00005:001353.6118:01159
01160:-00154:+00035:-00174:001353.6118:01160
01161:-00175:+00083:+00076:001353.6118:01161
01162:-00067:+00012:+00025:001353.6118:01162
01163:-00026:+00197:-00155:001353.6118:01163
01164:+00025:+00085:+00136:001353.6118:01164
01165:+00165:+00110:+00055:001353.6118:01165
01166:+00140:+00017:-00109:001353.6118:01166
01167:-00046:+00152:-00046:001353.6118:01167
01168:-00331:+00121:-00055:001353.6118:01168
01169:-00189:+00144:+00100:001353.6118:01169
01170:+00207:+00033:+00161:001353.6118:01170
01171:+00072:+00042:-00058:001353.6118:01171
01172:-00045:+00105:-00110:001381.4438:01172
01173:+00018:+00061:+00093:001381.4438:01173
01174:+00079:-00001:+00168:001381.4438:01174
01175:+00027:+00224:-00025:001381.4438:01175
01176:+00035:+00024:+00176:001381.4438:01176
01177:-00033:+00160:-00051:001381.4438:01177
01178:-00008:+00118:+00082:001381.4438:01178
01179:+00055:+00173:+00210:001381.4438:01179
01180:+00191:-00032:-00002:001381.4438:01180
01181:-00161:+00036:-00028:001381.4438:01181
01182:-00146:+00180:+00078:001381.4438:01182
01183:+00212:+00149:+00128:001381.4438:01183
01184:+00294:+00088:+00072:001381.4438:01184
01185:-00151:-00004:-00030:001381.4438:01185
01186:-00279:+00137:-00114:001381.4438:01186
01187:-00032:+00064:+00052:001400.6033:01187
01188:+00059:+00041:-00037:001400.6033:01188
01189:+00000:+00078:-00043:001400.6033:01189
01190:+00211:+00126:+00232:001400.6033:01190
01191:+00254:-00075:-00046:001400.6033:01191
01192:+00048:+00167:-00149:001400.6033:01192
01193:-00192:+00088:+00053:001400.6033:01193
01194:-00197:+00006:-00226:001400.6033:01194
01195:-00013:+00192:+00053:001400.6033:01195
01196:+00070:-00018:-00062:001400.6033:01196
01197:+00050:-00112:-00188:001400.6033:01197
01198:+00064:+00115:-00253:001400.6033:01198
01199:+00085:-00127:-00173:001400.6033:01199
01200:+00030:+00056:-00155:001400.6033:01200
01201:+00068:-00116:-00094:001409.0922:01201
01202:-00056:-00158:-00415:001409.0922:01202
01203:-00119:+00055:-00386:001409.0922:01203
01204:+00104:-00139:-00256:001409.0922:01204
01205:+00101:-00097:-00404:001409.0922:01205
01206:-00114:-00062:-00394:001409.0922:01206
01207:-00077:-00007:-00217:001409.0922:01207
01208:+00222:+00059:-00176:001409.0922:01208
01209:+00114:-00062:-00124:001409.0922:01209
01210:-00006:+00135:-00484:001409.0922:01210
01211:-00188:-00082:-00293:001409.0922:01211
01212:+00011:+00121:-00220:001409.0922:01212
01213:+00078:-00046:-00443:001409.0922:01213
01214:-00143:-00065:-00303:001409.0922:01214
01215:-00201:+00162:-00191:001419.7149:01215
01216:-00023:+00122:-00041:001419.7149:01216
01217:+00136:+00104:-00083:001419.7149:01217
01218:-00025:+00147:-00020:001419.7149:01218
01219:-00221:+00075:+00185:001419.7149:01219
01220:-00007:+00118:-00072:001419.7149:01220
01221:+00073:+00432:+00221:001419.7149:01221
01222:-00115:+00151:+00817:001419.7149:01222
01223:-00332:-00012:-00032:001419.7149:01223
01224:-00063:+00141:+00292:001419.7149:01224
01225:-00003:+00130:+00323:001419.7149:01225
01226:+00058:+00284:+00194:001419.7149:01226
01227:-00068:-00031:+00609:001419.7149:01227
01228:-00279:+00035:-00133:001419.7149:01228
01229:-00223:+00104:+00302:001433.1381:01229
01230:-00145:+00099:+00242:001433.1381:01230
01231:-00235:+00065:-00020:001433.1381:01231
01232:-00222:+00187:+00113:001433.1381:01232
01233:+00007:+00021:+00216:001433.1381:01233
01234:+00037:+00059:+00059:001433.1381:01234
01235:-00172:+00020:+00139:001433.1381:01235
01236:-00232:+00148:+00002:001433.1381:01236
01237:-00010:+00063:+00063:001433.1381:01237
01238:+00078:+00033:+00045:001433.1381:01238
01239:-00110:+00045:-00147:001433.1381:01239
01240:-00136:-00007:+00096:001433.1381:01240
01241:+00167:+00078:-00072:001433.1381:01241
01242:+00356:+00006:-00032:001433.1381:01242
01243:+00233:+00154:-00017:001438.5412:01243
01244:-00064:+00037:-00093:001438.5412:01244
01245:+00076:+00210:-00011:001438.5412:01245
01246:+00241:+00082:-00088:001438.5412:01246
01247:-00047:+00201:-00250:001438.5412:01247
01248:-00140:+00159:-00116:001438.5412:01248
01249:+00097:+00176:-00086:001438.5412:01249
01250:+00260:+00178:-00104:001438.5412:01250
01251:+00110:+00138:-00023:001438.5412:01251
01252:-00239:+00058:-00344:001438.5412:01252
01253:-00107:+00209:-00114:001438.5412:01253
01254:+00215:+00037:-00119:001438.5412:01254
01255:+00092:+00074:-00166:001438.5412:01255
01256:-00030:+00055:-00072:001438.5412:01256
01257:+00023:-00097:-00059:001446.4268:01257
01258:+00379:-00087:+00010:001446.4268:01258
01259:+00430:+00058:-00151:001446.4268:01259
01260:+00019:-00035:-00055:001446.4268:01260
01261:-00077:+00125:+00047:001446.4268:01261
01262:+00112:+00089:-00142:001446.4268:01262
01263:+00157:+00135:-00039:001446.4268:01263
01264:-00039:+00146:+00031:001446.4268:01264
01265:-00078:+00017:-00045:001446.4268:01265
01266:+00209:+00149:+00127:001446.4268:01266
01267:+00321:+00181:+00194:001446.4268:01267
01268:+00115:-00046:+00228:001446.4268:01268
01269:-00252:+00013:+00050:001446.4268:01269
01270:-00201:-00068:+00076:001445.0257:01270
01271:+00070:+00018:+00018:001445.0257:01271
01272:+00011:-00053:+00147:001445.0257:01272
01273:-00076:-00029:+00324:001445.0257:01273
01274:+00179:+00076:+00202:001445.0257:01274
01275:+00277:+00134:+00320:001445.0257:01275
01276:-00040:+00238:+00192:001445.0257:01276
01277:-00227:+00267:+00089:001445.0257:01277
01278:-00068:+00297:+00239:001445.0257:01278
01279:+00163:+00264:+00178:001445.0257:01279
01280:+00014:+00181:+00277:001445.0257:01280
01281:-00098:+00268:-00025:001445.0257:01281
01282:+00057:+00126:+00006:001445.0257:01282
01283:+00195:+00214:+00098:001445.0257:01283
01284:+00005:-00033:+00102:001435.2670:01284
01285:-00204:+00155:-00218:001435.2670:01285
01286:-00133:+00071:+00057:001435.2670:01286
01287:-00025:+00155:-00063:001435.2670:01287
01288:+00074:-00046:-00156:001435.2670:01288
01289:+00018:+00106:-00107:001435.2670:01289
01290:-00163:-00035:-00259:001435.2670:01290
01291:-00035:+00207:-00061:001435.2670:01291
01292:+00312:+00124:-00188:001435.2670:01292
01293:-00059:+00109:-00212:001435.2670:01293
01294:-00270:+00084:-00345:001435.2670:01294
01295:-00057:-00226:-00133:001435.2670:01295
01296:+00200:+00024:-00436:001435.2670:01296
01297:+00104:-00274:-00149:001435.2670:01297
01298:-00171:+00120:-00312:001434.6136:01298
01299:+00092:-00119:+00050:001434.6136:01299
01300:+00103:+00261:-00407:001434.6136:01300
01301:+00038:-00024:-00010:001434.6136:01301
01302:-00135:-00037:-00081:001434.6136:01302
01303:-00140:+00024:+00158:001434.6136:01303
01304:+00000:-00225:+00001:001434.6136:01304
01305:-00027:+00103:-00354:001434.6136:01305
01306:-00261:+00077:+00157:001434.6136:01306
01307:+00012:+00122:+00203:001434.6136:01307
01308:+00183:+00080:+00256:001434.6136:01308
01309:+00138:+00057:+00068:001434.6136:01309
01310:-00165:+00013:-00001:001434.6136:01310
01311:-00388:-00048:+00198:001434.6136:01311
01312:+00085:+00183:+00141:001433.1982:01312
01313:+00089:+00178:+00301:001433.1982:01313
01314:-00309:+00167:+00209:001433.1982:01314
01315:-00184:+00211:+00142:001433.1982:01315
01316:+00112:+00062:+00139:001433.1982:01316
01317:+00229:+00176:-00080:001433.1982:01317
01318:-00188:+00152:+00068:001433.1982:01318
01319:-00344:+00143:+00142:001433.1982:01319
01320:-00011:+00136:+00135:001433.1982:01320
01321:+00038:+00178:-00193:001433.1982:01321
01322:-00267:+00113:-00023:001433.1982:01322
01323:-00157:+00230:+00071:001433.1982:01323
01324:+00158:+00022:+00093:001433.1982:01324
01325:+00367:+00223:-00112:001433.1982:01325
01326:-00395:+00070:-00155:001430.2454:01326
01327:-00428:+00270:+00059:001430.2454:01327
01328:+00295:-00039:+00140:001430.2454:01328
01329:+00493:+00181:-00239:001430.2454:01329
01330:-00134:-00112:-00136:001430.2454:01330
01331:-00350:+00026:-00382:001430.2454:01331
01332:-00167:-00023:+00147:001430.2454:01332
01333:+00243:+00271:+00097:001430.2454:01333
01334:-00047:-00092:+00059:001430.2454:01334
01335:-00132:+00146:-00299:001430.2454:01335
01336:+00050:+00087:-00168:001430.2454:01336
01337:+00051:+00163:-00066:001430.2454:01337
01338:+00002:-00096:-00118:001430.2454:01338
01339:-00074:+00111:-00240:001430.2454:01339
01340:-00001:-00026:-00118:001421.3286:01340
01341:+00070:+00064:-00027:001421.3286:01341
01342:+00069:-00037:+00077:001421.3286:01342
01343:+00088:+00181:-00082:001421.3286:01343
01344:+00127:+00118:-00021:001421.3286:01344
01345:+00035:+00112:+00125:001421.3286:01345
01346:-00010:+00006:-00102:001421.3286:01346
01347:-00022:+00126:-00081:001421.3286:01347
01348:-00058:-00008:-00026:001421.3286:01348
01349:-00018:+00027:+00088:001421.3286:01349
01350:+00122:-00076:-00002:001421.3286:01350
01351:+00177:+00053:-00023:001421.3286:01351
01352:+00203:+00089:+00133:001421.3286:01352
01353:+00063:+00020:+00116:001421.3286:01353
01354:+00038:+00254:+00144:001421.3286:01354
01355:+00020:+00010:+00196:001395.8029:01355
01356:+00032:+00157:+00117:001395.8029:01356
01357:+00014:+00000:-00002:001395.8029:01357
01358:-00003:+00197:+00008:001395.8029:01358
01359:+00048:+00120:+00198:001395.8029:01359
01360:+00194:+00120:+00029:001395.8029:01360
01361:+00093:+00013:+00053:001395.8029:01361
01362:-00006:+00075:+00105:001395.8029:01362
01363:-00063:+00004:-00051:001395.8029:01363
01364:+00034:+00074:-00094:001395.8029:01364
01365:+00037:+00230:+00140:001395.8029:01365
01366:-00049:+00004:+00109:001395.8029:01366
01367:+00012:+00038:-00053:001395.8029:01367
01368:+00161:+00112:+00233:001395.8029:01368
01369:+00110:+00147:+00109:001355.0606:01369
01370:+00010:+00100:-00025:001355.0606:01370
01371:+00007:+00209:+00079:001355.0606:01371
01372:+00110:-00002:+00200:001355.0606:01372
01373:+00071:+00176:-00156:001355.0606:01373
01374:-00062:+00138:-00170:001355.0606:01374
01375:+00006:+00109:+00016:001355.0606:01375
01376:+00060:+00203:-00165:001355.0606:01376
01377:+00047:+00117:-00057:001355.0606:01377
01378:-00026:+00077:-00233:001355.0606:01378
01379:+00061:+00054:+00023:001355.0606:01379
01380:+00078:+00187:+00001:001355.0606:01380
01381:-00065:-00041:+00134:001355.0606:01381
01382:-00100:+00157:-00191:001355.0606:01382
01383:-00064:-00011:-00189:001355.0606:01383
01384:-00047:-00025:-00010:001355.0606:01384
01385:+00008:+00062:-00327:001320.6027:01385
01386:+00028:+00108:-00074:001320.6027:01386
01387:+00031:+00152:+00004:001320.6027:01387
01388:-00137:-00065:+00092:001320.6027:01388
01389:-00092:+00079:+00112:001320.6027:01389
01390:-00013:-00094:-00120:001320.6027:01390
01391:-00082:+00116:-00098:001320.6027:01391
01392:-00137:+00115:+00046:001320.6027:01392
01393:-00121:+00052:+00057:001320.6027:01393
01394:-00069:+00015:-00100:001320.6027:01394
01395:-00006:+00013:+00131:001320.6027:01395
01396:-00056:+00153:+00132:001320.6027:01396
01397:-00164:+00000:+00136:001320.6027:01397
01398:-00122:+00096:+00091:001320.6027:01398
01399:+00027:-00080:+00039:001320.6027:01399
01400:+00085:+00070:+00085:001302.7850:01400
01401:-00097:+00114:+00039:001302.7850:01401
01402:-00234:+00030:-00001:001302.7850:01402
01403:-00119:+00166:+00091:001302.7850:01403
01404:+00136:-00016:+00152:001302.7850:01404
01405:+00134:+00167:+00079:001302.7850:01405
01406:-00212:+00040:-00120:001302.7850:01406
01407:-00087:+00207:-00060:001302.7850:01407
01408:+00031:+00148:-00117:001302.7850:01408
01409:+00128:+00208:+00060:001302.7850:01409
01410:-00172:+00149:+00047:001302.7850:01410
01411:-00209:+00089:-00172:001302.7850:01411
01412:+00014:+00024:-00068:001302.7850:01412
01413:+00068:+00097:-00002:001302.7850:01413
01414:+00110:+00148:-00051:001302.7850:01414
01415:-00130:+00159:-00146:001300.9130:01415
01416:-00134:+00006:+00017:001300.9130:01416
01417:+00008:+00087:-00156:001300.9130:01417
01418:+00112:+00133:-00004:001300.9130:01418
01419:-00052:+00104:-00158:001300.9130:01419
01420:-00120:+00212:-00122:001300.9130:01420
01421:-00200:+00078:+00084:001300.9130:01421
01422:+00024:+00176:-00106:001300.9130:01422
01423:+00170:+00056:-00019:001300.9130:01423
01424:+00075:+00068:+00013:001300.9130:01424
01425:-00033:+00033:+00064:001300.9130:01425
01426:-00105:+00134:-00094:001300.9130:01426
01427:-00094:+00083:+00206:001300.9130:01427
01428:+00077:+00110:-00076:001300.9130:01428
01429:-00062:+00081:+00005:001300.9130:01429
01430:-00071:+00142:+00153:001313.5307:01430
01431:+00048:+00018:-00143:001313.5307:01431
01432:+00085:+00192:+00193:001313.5307:01432
01433:+00158:+00097:+00075:001313.5307:01433
01434:-00078:+00101:-00033:001313.5307:01434
01435:-00126:+00108:+00055:001313.5307:01435
01436:-00048:-00008:+00046:001313.5307:01436
01437:+00054:+00138:-00048:001313.5307:01437
01438:-00087:+00007:-00027:001313.5307:01438
01439:-00059:+00146:+00113:001313.5307:01439
01440:-00040:+00012:-00032:001313.5307:01440
01441:+00206:+00092:+00236:001313.5307:01441
01442:+00179:+00031:-00030:001313.5307:01442
01443:+00069:+00076:+00046:001313.5307:01443
01444:-00136:+00125:+00077:001313.5307:01444
01445:-00038:+00020:-00056:001335.2178:01445
01446:+00036:+00094:-00039:001335.2178:01446
01447:-00120:+00069:-00105:001335.2178:01447
01448:-00029:+00148:+00097:001335.2178:01448
01449:+00055:+00166:-00002:001335.2178:01449
01450:+00179:+00121:+00102:001335.2178:01450
01451:+00166:+00059:+00015:001335.2178:01451
01452:-00018:+00089:-00039:001335.2178:01452
01453:-00184:+00130:+00058:001335.2178:01453
01454:-00133:+00100:-00124:001335.2178:01454
01455:-00163:+00105:-00022:001335.2178:01455
01456:-00210:+00016:-00118:001335.2178:01456
01457:-00057:+00075:-00026:001335.2178:01457
01458:+00291:+00002:+00043:001335.2178:01458
01459:+00282:+00144:-00284:001335.2178:01459
01460:+00008:+00068:-00096:001359.5181:01460
01461:-00242:-00039:-00069:001359.5181:01461
01462:-00236:+00132:-00089:001359.5181:01462
01463:+00008:+00085:+00217:001359.5181:01463
01464:+00103:+00046:-00128:001359.5181:01464
01465:+00135:+00087:+00081:001359.5181:01465
01466:+00025:+00153:+00022:001359.5181:01466
01467:+00085:-00011:+00152:001359.5181:01467
01468:+00165:+00087:+00035:001359.5181:01468
01469:+00021:+00140:-00078:001359.5181:01469
01470:-00133:+00121:+00124:001359.5181:01470
01471:-00062:+00189:-00071:001359.5181:01471
01472:+00222:+00061:+00222:001359.5181:01472
01473:+00108:+00116:-00208:001359.5181:01473
01474:-00168:+00009:+00065:001359.5181:01474
01475:+00045:+00076:+00181:001386.0521:01475
01476:+00212:+00035:+00105:001386.0521:01476
01477:+00134:+00126:-00026:001386.0521:01477
01478:-00016:-00032:+00011:001386.0521:01478
01479:-00209:+00127:+00054:001386.0521:01479
01480:+00049:+00062:+00212:001386.0521:01480
01481:+00192:+00052:+00139:001386.0521:01481
01482:+00113:+00196:-00045:001386.0521:01482
01483:-00158:+00079:+00166:001386.0521:01483
01484:-00080:+00138:+00087:001386.0521:01484
01485:+00344:+00193:+00187:001386.0521:01485
01486:+00063:-00022:-00047:001386.0521:01486
01487:-00133:-00129:-00124:001386.0521:01487
01488:-00123:+00107:-00177:001386.0521:01488
01489:+00033:+00007:-00191:001403.7093:01489
01490:+00052:-00077:-00218:001403.7093:01490
01491:-00138:-00110:-00165:001403.7093:01491
01492:-00111:-00020:-00347:001403.7093:01492
01493:+00241:-00043:-00151:001403.7093:01493
01494:+00041:+00120:-00346:001403.7093:01494
01495:-00159:-00016:-00315:001403.7093:01495
01496:-00226:+00158:-00129:001403.7093:01496
01497:-00088:+00039:-00108:001403.7093:01497
01498:+00197:+00026:-00448:001403.7093:01498
01499:+00047:+00134:-00289:001403.7093:01499
01500:-00096:-00159:-00093:001403.7093:01500
01501:+00119:+00100:-00337:001403.7093:01501
01502:+00292:+00018:-00047:001403.7093:01502
01503:+00012:-00031:-00167:001407.4458:01503
01504:-00210:-00164:-00319:001407.4458:01504
01505:+00112:-00106:-00351:001407.4458:01505
01506:+00171:+00036:-00248:001407.4458:01506
01507:+00066:+00086:-00062:001407.4458:01507
01508:-00187:-00061:-00136:001407.4458:01508
01509:-00515:+00073:-00097:001407.4458:01509
01510:+00120:+00221:+00079:001407.4458:01510
01511:+00294:+00056:+00090:001407.4458:01511
01512:+00092:+00148:-00007:001407.4458:01512
01513:-00253:+00123:+00029:001407.4458:01513
01514:-00261:+00144:-00024:001407.4458:01514
01515:-00089:+00202:+00191:001407.4458:01515
01516:-00103:+00130:+00053:001407.4458:01516
01517:-00068:+00142:+00196:001421.3104:01517
01518:+00095:+00083:+00188:001421.3104:01518
01519:+00100:-00016:+00087:001421.3104:01519
01520:+00030:+00024:+00167:001421.3104:01520
01521:-00099:+00060:+00160:001421.3104:01521
01522:-00082:+00146:+00209:001421.3104:01522
01523:-00003:+00084:+00252:001421.3104:01523
01524:-00077:+00259:+00145:001421.3104:01524
01525:-00217:+00203:+00093:001421.3104:01525
01526:-00202:+00209:+00086:001421.3104:01526
01527:+00037:+00217:+00181:001421.3104:01527
01528:+00138:+00211:+00185:001421.3104:01528
01529:-00138:+00123:+00068:001421.3104:01529
01530:-00182:+00097:+00088:001421.3104:01530
01531:-00071:+00065:+00094:001431.4951:01531
01532:+00054:+00056:+00096:001431.4951:01532
01533:+00111:+00134:+00027:001431.4951:01533
01534:+00206:+00021:+00045:001431.4951:01534
01535:+00254:+00155:+00030:001431.4951:01535
01536:+00165:+00136:-00020:001431.4951:01536
01537:-00036:+00132:-00012:001431.4951:01537
01538:+00000:+00194:-00156:001431.4951:01538
01539:+00140:+00059:-00104:001431.4951:01539
01540:+00132:+00137:-00267:001431.4951:01540
01541:+00068:+00086:-00215:001431.4951:01541
01542:-00114:+00132:-00242:001431.4951:01542
01543:+00056:-00122:-00051:001431.4951:01543
01544:+00187:+00070:-00087:001431.4951:01544
01545:+00130:-00041:-00068:001428.6520:01545
01546:-00033:-00068:-00144:001428.6520:01546
01547:+00017:-00057:-00102:001428.6520:01547
01548:+00141:-00054:-00123:001428.6520:01548
01549:+00059:-00071:-00127:001428.6520:01549
01550:-00189:+00103:-00154:001428.6520:01550
01551:+00068:-00005:+00072:001428.6520:01551
01552:+00309:+00254:-00057:001428.6520:01552
01553:+00316:+00176:+00050:001428.6520:01553
01554:+00069:+00086:-00057:001428.6520:01554
01555:-00237:+00128:+00001:001428.6520:01555
01556:+00080:+00072:+00046:001428.6520:01556
01557:+00181:-00040:-00071:001428.6520:01557
01558:-00023:-00038:+00176:001428.6520:01558
01559:-00074:-00117:+00023:001434.6381:01559
01560:+00111:-00114:+00065:001434.6381:01560
01561:+00164:+00143:+00045:001434.6381:01561
01562:-00152:+00080:+00160:001434.6381:01562
01563:-00266:+00170:+00026:001434.6381:01563
01564:-00021:+00108:+00136:001434.6381:01564
01565:+00093:+00187:+00246:001434.6381:01565
01566:+00049:+00020:+00242:001434.6381:01566
01567:-00091:+00361:+00036:001434.6381:01567
01568:-00038:+00065:+00284:001434.6381:01568
01569:+00215:+00318:+00102:001434.6381:01569
01570:+00068:-00148:+00157:001434.6381:01570
01571:-00207:+00293:+00172:001434.6381:01571
01572:-00198:-00088:+00212:001434.6381:01572
01573:+00320:+00255:+00107:001433.1542:01573
01574:+00200:-00073:+00006:001433.1542:01574
01575:-00310:+00250:-00088:001433.1542:01575
01576:-00232:+00002:+00045:001433.1542:01576
01577:+00193:+00027:+00012:001433.1542:01577
01578:+00109:+00163:-00071:001433.1542:01578
01579:-00105:-00061:+00034:001433.1542:01579
01580:-00111:+00212:-00316:001433.1542:01580
01581:+00114:+00232:-00125:001433.1542:01581
01582:-00022:+00162:-00278:001433.1542:01582
01583:-00238:-00005:-00065:001433.1542:01583
01584:-00194:-00044:-00183:001433.1542:01584
01585:+00176:+00021:+00009:001433.1542:01585
01586:+00202:+00052:-00227:001433.1542:01586
01587:+00100:-00096:-00134:001431.9044:01587
01588:-00203:+00054:-00198:001431.9044:01588
01589:-00103:+00114:-00097:001431.9044:01589
01590:-00041:+00079:-00290:001431.9044:01590
01591:+00164:+00029:-00023:001431.9044:01591
01592:-00131:+00024:-00269:001431.9044:01592
01593:-00217:-00057:-00032:001431.9044:01593
01594:+00045:+00103:-00034:001431.9044:01594
01595:+00189:+00015:+00044:001431.9044:01595
01596:-00187:-00008:+00007:001431.9044:01596
01597:-00274:-00081:-00145:001431.9044:01597
01598:+00077:+00101:+00035:001431.9044:01598
01599:+00068:-00184:-00048:001431.9044:01599
01600:-00362:+00118:+00064:001431.9044:01600
01601:-00249:+00015:+00237:001431.2355:01601
01602:+00147:+00099:+00026:001431.2355:01602
01603:+00279:+00069:+00094:001431.2355:01603
01604:-00002:+00064:+00177:001431.2355:01604
01605:-00146:-00014:+00087:001431.2355:01605
01606:-00103:+00282:-00015:001431.2355:01606
01607:-00136:-00006:+00160:001431.2355:01607
01608:-00104:+00230:+00020:001431.2355:01608
01609:-00080:+00228:+00091:001431.2355:01609
01610:+00030:-00020:+00038:001431.2355:01610
01611:-00017:+00413:+00222:001431.2355:01611
01612:+00070:-00054:+00025:001431.2355:01612
01613:+00030:+00061:-00463:001431.2355:01613
01614:-00347:+00512:+00053:001431.2355:01614
01615:-00292:+00123:-00007:001433.1297:01615
01616:+00259:+00088:-00034:001433.1297:01616
01617:+00079:+00374:-00135:001433.1297:01617
01618:-00302:-00043:+00007:001433.1297:01618
01619:-00139:+00201:-00099:001433.1297:01619
01620:+00134:+00045:+00183:001433.1297:01620
01621:+00055:+00117:-00171:001433.1297:01621
01622:-00125:+00133:-00140:001433.1297:01622
01623:-00214:+00039:-00008:001433.1297:01623
01624:+00290:+00009:-00102:001433.1297:01624
01625:+00210:+00284:-00225:001433.1297:01625
01626:-00178:+00117:+00004:001433.1297:01626
01627:+00200:+00119:+00109:001433.1297:01627
01628:+00422:+00017:-00139:001433.1297:01628
01629:+00233:+00246:-00137:001418.7808:01629
01630:-00051:+00093:+00058:001418.7808:01630
01631:-00079:+00142:-00283:001418.7808:01631
01632:+00124:-00021:-00075:001418.7808:01632
01633:+00059:+00249:-00149:001418.7808:01633
01634:-00144:-00148:-00176:001418.7808:01634
01635:+00036:+00093:-00178:001418.7808:01635
01636:+00233:+00121:-00017:001418.7808:01636
01637:+00284:+00047:+00053:001418.7808:01637
01638:-00048:-00158:+00022:001418.7808:01638
01639:-00046:+00122:+00173:001418.7808:01639
01640:+00094:+00140:+00066:001418.7808:01640
01641:+00048:+00048:+00080:001418.7808:01641
01642:-00115:+00255:-00068:001418.7808:01642
01643:-00032:+00177:+00104:001390.7880:01643
01644:+00086:+00038:+00071:001390.7880:01644
01645:+00252:-00010:+00155:001390.7880:01645
01646:+00154:+00238:+00067:001390.7880:01646
01647:-00026:-00144:-00055:001390.7880:01647
01648:-00030:+00090:-00056:001390.7880:01648
01649:+00084:-00056:+00047:001390.7880:01649
01650:+00033:+00095:+00121:001390.7880:01650
01651:+00014:-00056:+00055:001390.7880:01651
01652:-00034:+00090:-00081:001390.7880:01652
01653:+00093:+00214:+00064:001390.7880:01653
01654:+00166:+00055:+00037:001390.7880:01654
01655:+00078:+00148:-00075:001390.7880:01655
01656:-00052:+00121:+00229:001390.7880:01656
01657:+00070:+00203:+00003:001390.7880:01657
01658:+00070:+00079:-00063:001354.3533:01658
01659:+00019:+00160:-00014:001354.3533:01659
01660:-00042:+00037:+00098:001354.3533:01660
01661:-00009:+00063:-00016:001354.3533:01661
01662:+00102:+00090:-00184:001354.3533:01662
01663:+00140:+00067:-00051:001354.3533:01663
01664:-00015:+00093:-00103:001354.3533:01664
01665:-00124:+00209:-00093:001354.3533:01665
01666:-00020:+00082:+00054:001354.3533:01666
01667:+00034:+00030:-00079:001354.3533:01667
01668:-00004:+00189:-00040:001354.3533:01668
01669:-00079:-00002:-00205:001354.3533:01669
01670:+00001:+00054:-00156:001354.3533:01670
01671:+00016:+00059:-00051:001354.3533:01671
01672:-00038:+00101:-00100:001354.3533:01672
01673:-00130:-00082:-00209:001324.5799:01673
01674:-00115:+00095:-00365:001324.5799:01674
01675:+00065:+00117:+00161:001324.5799:01675
01676:+00109:+00059:+00084:001324.5799:01676
01677:-00020:+00077:-00075:001324.5799:01677
01678:-00197:-00031:+00071:001324.5799:01678
01679:-00112:+00037:-00134:001324.5799:01679
01680:+00016:+00099:+00030:001324.5799:01680
01681:-00039:+00121:-00031:001324.5799:01681
01682:+00000:+00050:-00112:001324.5799:01682
01683:+00008:+00148:+00328:001324.5799:01683
01684:-00176:-00024:+00138:001324.5799:01684
01685:-00090:+00045:-00048:001324.5799:01685
01686:+00112:+00178:+00027:001324.5799:01686
01687:+00024:+00043:+00071:001324.5799:01687
01688:-00201:+00150:+00014:001324.5799:01688
01689:-00069:+00077:+00069:001307.9288:01689
01690:+00078:+00097:+00090:001307.9288:01690
01691:+00035:+00049:+00003:001307.9288:01691
01692:-00171:+00117:+00177:001307.9288:01692
01693:-00256:+00081:+00082:001307.9288:01693
01694:-00064:+00163:-00079:001307.9288:01694
01695:+00029:+00065:-00009:001307.9288:01695
01696:-00079:+00011:-00098:001307.9288:01696
01697:-00120:+00061:-00008:001307.9288:01697
01698:-00088:+00142:-00138:001307.9288:01698
01699:+00077:+00027:+00056:001307.9288:01699
01700:+00017:+00136:+00003:001307.9288:01700
01701:-00160:-00082:+00040:001307.9288:01701
01702:-00211:+00302:-00245:001307.9288:01702
01703:+00081:+00089:-00028:001307.9288:01703
01704:+00129:+00036:+00135:001313.8793:01704
01705:-00027:-00008:-00125:001313.8793:01705
01706:-00130:+00172:-00134:001313.8793:01706
01707:-00116:+00059:-00081:001313.8793:01707
01708:+00045:+00079:-00083:001313.8793:01708
01709:+00086:+00079:-00118:001313.8793:01709
01710:-00068:-00030:-00073:001313.8793:01710
01711:-00077:+00135:-00154:001313.8793:01711
01712:-00044:+00053:-00042:001313.8793:01712
01713:+00013:+00035:-00055:001313.8793:01713
01714:-00076:+00037:-00120:001313.8793:01714
01715:-00101:+00011:+00055:001313.8793:01715
01716:-00034:+00120:-00077:001313.8793:01716
01717:+00110:+00078:+00050:001313.8793:01717
01718:+00166:+00133:-00015:001313.8793:01718
01719:+00026:+00050:+00008:001327.4328:01719
01720:+00004:+00171:+00017:001327.4328:01720
01721:-00014:+00046:-00040:001327.4328:01721
01722:+00002:+00078:+00109:001327.4328:01722
01723:-00051:+00085:-00024:001327.4328:01723
01724:-00128:+00070:+00040:001327.4328:01724
01725:-00112:+00086:+00036:001327.4328:01725
01726:+00080:+00054:+00104:001327.4328:01726
01727:+00192:+00170:+00056:001327.4328:01727
01728:+00098:+00039:+00089:001327.4328:01728
01729:-00121:+00117:-00015:001327.4328:01729
01730:-00087:+00082:-00015:001327.4328:01730
01731:-00055:+00031:+00126:001327.4328:01731
01732:-00055:+00049:-00035:001327.4328:01732
01733:-00078:+00152:+00048:001327.4328:01733
01734:-00052:+00151:+00026:001353.9857:01734
01735:+00185:+00116:+00088:001353.9857:01735
01736:+00193:+00103:+00047:001353.9857:01736
01737:+00003:-00007:+00095:001353.9857:01737
01738:-00198:+00097:-00149:001353.9857:01738
01739:-00177:+00101:-00061:001353.9857:01739
01740:-00122:+00026:-00080:001353.9857:01740
01741:-00107:+00071:-00034:001353.9857:01741
01742:-00074:+00056:+00180:001353.9857:01742
01743:+00159:+00014:-00083:001353.9857:01743
01744:+00254:+00163:+00105:001353.9857:01744
01745:+00027:+00114:-00111:001353.9857:01745
01746:-00180:+00012:-00036:001353.9857:01746
01747:-00149:+00167:-00021:001353.9857:01747
01748:+00067:-00060:-00020:001380.1254:01748
01749:+00043:+00151:-00319:001380.1254:01749
01750:-00016:+00067:+00087:001380.1254:01750
01751:+00030:+00049:+00157:001380.1254:01751
01752:+00340:+00006:-00115:001380.1254:01752
01753:+00241:+00025:+00232:001380.1254:01753
01754:-00112:-00074:-00196:001380.1254:01754
01755:-00231:+00099:-00191:001380.1254:01755
01756:-00238:+00241:+00146:001380.1254:01756
01757:+00156:+00002:+00138:001380.1254:01757
01758:+00310:+00110:-00010:001380.1254:01758
01759:+00088:-00015:-00023:001380.1254:01759
01760:-00206:+00038:-00172:001380.1254:01760
01761:-00112:+00030:+00064:001380.1254:01761
01762:+00056:+00160:+00060:001396.3273:01762
01763:+00068:+00023:-00012:001396.3273:01763
01764:-00028:+00096:+00087:001396.3273:01764
01765:+00151:+00000:+00089:001396.3273:01765
01766:+00154:-00013:-00058:001396.3273:01766
01767:-00071:+00058:-00211:001396.3273:01767
01768:-00135:+00195:+00162:001396.3273:01768
01769:+00108:+00200:+00044:001396.3273:01769
01770:+00304:+00053:+00235:001396.3273:01770
01771:-00084:-00044:-00015:001396.3273:01771
01772:-00204:-00048:+00157:001396.3273:01772
01773:-00002:+00169:+00013:001396.3273:01773
01774:+00116:+00167:+00244:001396.3273:01774
01775:-00094:+00228:-00129:001396.3273:01775
01776:-00065:+00043:+00077:001396.3273:01776
01777:-00101:-00011:+00032:001411.5554:01777
01778:+00198:+00107:-00110:001411.5554:01778
01779:+00237:-00005:+00020:001411.5554:01779
01780:-00074:-00017:-00234:001411.5554:01780
01781:-00278:+00085:-00099:001411.5554:01781
01782:-00032:-00063:-00104:001411.5554:01782
01783:+00126:+00043:-00189:001411.5554:01783
01784:-00118:+00087:+00064:001411.5554:01784
01785:-00119:+00010:-00328:001411.5554:01785
01786:+00097:-00107:-00446:001411.5554:01786
01787:+00198:+00151:-00048:001411.5554:01787
01788:+00175:+00143:-00326:001411.5554:01788
01789:-00174:-00103:-00343:001411.5554:01789
01790:-00213:-00007:-00354:001411.5554:01790
01791:-00015:-00216:-00306:001421.6025:01791
01792:+00018:-00060:-00583:001421.6025:01792
01793:-00094:-00206:-00243:001421.6025:01793
01794:+00041:+00179:-00333:001421.6025:01794
01795:+00203:+00083:+00101:001421.6025:01795
01796:+00162:+00122:-00087:001421.6025:01796
01797:+00168:+00078:-00300:001421.6025:01797
01798:-00041:+00210:+00066:001421.6025:01798
01799:-00200:+00036:-00251:001421.6025:01799
01800:-00194:+00018:-00111:001421.6025:01800
01801:-00133:+00213:-00091:001421.6025:01801
01802:-00272:-00032:+00012:001421.6025:01802
01803:-00064:+00103:+00097:001421.6025:01803
01804:+00044:+00144:+00211:001421.6025:01804
01805:+00071:+00009:+00153:001428.6108:01805
01806:-00307:+00052:-00012:001428.6108:01806
01807:-00214:+00148:+00084:001428.6108:01807
01808:-00010:-00103:+00182:001428.6108:01808
01809:-00210:+00205:+00084:001428.6108:01809
01810:-00350:+00000:+00198:001428.6108:01810
01811:+00020:+00263:+00182:001428.6108:01811
01812:+00151:-00001:+00178:001428.6108:01812
01813:+00028:+00066:+00104:001428.6108:01813
01814:-00374:+00036:+00013:001428.6108:01814
01815:-00148:+00024:+00244:001428.6108:01815
01816:+00299:-00056:+00041:001428.6108:01816
01817:-00157:+00025:+00093:001428.6108:01817
01818:-00398:+00079:-00007:001428.6108:01818
01819:+00022:+00166:+00256:001439.6296:01819
01820:+00239:+00068:+00030:001439.6296:01820
01821:+00184:+00155:+00139:001439.6296:01821
01822:-00194:+00196:+00094:001439.6296:01822
01823:-00122:+00187:+00054:001439.6296:01823
01824:+00244:+00395:+00180:001439.6296:01824
01825:+00065:+00180:+00106:001439.6296:01825
01826:-00116:+00252:-00072:001439.6296:01826
01827:+00024:+00242:+00100:001439.6296:01827
01828:+00205:+00238:+00113:001439.6296:01828
01829:+00315:+00166:+00005:001439.6296:01829
01830:+00094:+00031:-00067:001439.6296:01830
01831:-00008:+00129:+00014:001439.6296:01831
01832:+00020:+00083:-00015:001444.9538:01832
01833:-00024:+00079:-00133:001444.9538:01833
01834:-00003:+00014:+00018:001444.9538:01834
01835:+00099:+00040:-00436:001444.9538:01835
01836:+00133:+00020:+00046:001444.9538:01836
01837:+00068:-00235:-00349:001444.9538:01837
01838:+00019:+00099:-00577:001444.9538:01838
01839:+00054:-00099:+00230:001444.9538:01839
01840:+00175:-00031:-00071:001444.9538:01840
01841:+00150:+00229:-00252:001444.9538:01841
01842:+00063:+00023:-00158:001444.9538:01842
01843:-00016:+00241:-00350:001444.9538:01843
01844:+00278:+00004:+00124:001444.9538:01844
01845:+00207:+00273:-00098:001444.9538:01845
01846:+00138:-00004:+00085:001436.9522:01846
01847:+00049:-00039:-00040:001436.9522:01847
01848:+00073:-00052:-00057:001436.9522:01848
01849:-00002:+00000:+00119:001436.9522:01849
01850:-00120:-00149:-00098:001436.9522:01850
01851:-00134:+00010:+00013:001436.9522:01851
01852:+00082:-00098:+00083:001436.9522:01852
01853:+00154:-00024:+00078:001436.9522:01853
01854:+00115:+00158:+00164:001436.9522:01854
01855:-00067:+00099:+00060:001436.9522:01855
01856:-00144:+00218:-00084:001436.9522:01856
01857:-00164:+00093:+00126:001436.9522:01857
01858:-00060:+00173:+00009:001436.9522:01858
01859:+00081:+00208:+00056:001436.9522:01859
01860:-00027:+00156:+00158:001438.0076:01860
01861:+00078:+00167:+00274:001438.0076:01861
01862:+00201:+00206:+00107:001438.0076:01862
01863:-00007:+00088:+00029:001438.0076:01863
01864:-00190:+00164:-00083:001438.0076:01864
01865:-00080:+00213:+00170:001438.0076:01865
01866:+00106:+00083:+00105:001438.0076:01866
01867:+00015:+00108:-00128:001438.0076:01867
01868:-00238:+00217:+00031:001438.0076:01868
01869:-00130:+00007:+00085:001438.0076:01869
01870:+00244:+00219:+00058:001438.0076:01870
01871:-00033:+00098:-00058:001438.0076:01871
01872:-00200:+00050:-00055:001438.0076:01872
01873:-00123:+00069:-00042:001438.0076:01873
01874:+00033:-00002:-00014:001434.8354:01874
01875:-00045:-00030:-00112:001434.8354:01875
01876:-00132:-00027:-00117:001434.8354:01876
01877:-00133:+00021:-00034:001434.8354:01877
01878:+00190:+00071:-00130:001434.8354:01878
01879:+00270:-00150:+00024:001434.8354:01879
01880:+00038:+00027:-00277:001434.8354:01880
01881:-00245:-00046:-00040:001434.8354:01881
01882:-00017:+00090:-00073:001434.8354:01882
01883:-00056:+00065:-00405:001434.8354:01883
01884:-00309:+00126:-00035:001434.8354:01884
01885:-00246:+00066:-00057:001434.8354:01885
01886:+00329:-00017:-00040:001434.8354:01886
01887:+00176:+00082:-00144:001434.8354:01887
01888:-00078:-00019:-00365:001430.2043:01888
01889:-00411:+00115:+00027:001430.2043:01889
01890:-00143:-00170:+00116:001430.2043:01890
01891:+00040:-00028:-00065:001430.2043:01891
01892:-00019:+00128:-00132:001430.2043:01892
01893:-00169:+00112:+00055:001430.2043:01893
01894:-00020:+00028:+00059:001430.2043:01894
01895:+00245:+00165:-00158:001430.2043:01895
01896:+00115:+00146:-00019:001430.2043:01896
01897:-00205:+00100:-00151:001430.2043:01897
01898:-00070:+00052:+00023:001430.2043:01898
01899:+00020:+00156:+00012:001430.2043:01899
01900:+00012:+00178:+00041:001430.2043:01900
01901:-00172:+00132:+00074:001430.2043:01901
01902:-00151:+00141:+00102:001431.2342:01902
01903:+00060:+00224:+00104:001431.2342:01903
01904:+00045:+00114:+00245:001431.2342:01904
01905:-00050:+00040:-00096:001431.2342:01905
01906:-00274:+00111:+00130:001431.2342:01906
01907:-00096:-00120:-00033:001431.2342:01907
01908:+00118:-00181:+00102:001431.2342:01908
01909:-00289:+00268:-00067:001431.2342:01909
01910:-00366:-00147:+00266:001431.2342:01910
01911:+00172:+00187:-00145:001431.2342:01911
01912:+00305:+00095:+00177:001431.2342:01912
01913:+00011:+00116:-00155:001431.2342:01913
01914:-00489:+00108:-00115:001431.2342:01914
01915:-00300:+00064:+00233:001431.2342:01915
01916:+00358:-00122:-00104:001428.2479:01916
01917:-00008:+00055:+00064:001428.2479:01917
01918:-00211:+00213:-00132:001428.2479:01918
01919:+00105:+00053:+00045:001428.2479:01919
01920:+00140:-00071:+00009:001428.2479:01920
01921:+00085:+00201:-00036:001428.2479:01921
01922:+00110:+00154:-00027:001428.2479:01922
01923:+00040:+00137:+00068:001428.2479:01923
01924:+00030:+00134:-00236:001428.2479:01924
01925:-00026:+00116:-00047:001428.2479:01925
01926:-00068:+00165:-00212:001428.2479:01926
01927:-00098:-00037:+00001:001428.2479:01927
01928:+00156:+00049:+00018:001428.2479:01928
01929:+00241:+00143:-00219:001428.2479:01929
01930:+00321:+00073:+00164:001405.9648:01930
01931:+00111:-00054:+00021:001405.9648:01931
01932:+00068:+00242:-00090:001405.9648:01932
01933:+00071:+00138:+00196:001405.9648:01933
01934:+00006:+00091:+00147:001405.9648:01934
01935:-00099:+00028:-00254:001405.9648:01935
01936:+00033:+00175:-00119:001405.9648:01936
01937:+00089:+00053:+00138:001405.9648:01937
01938:+00122:+00207:-00183:001405.9648:01938
01939:+00129:+00034:-00054:001405.9648:01939
01940:+00018:-00099:+00140:001405.9648:01940
01941:+00023:-00120:-00147:001405.9648:01941
01942:+00140:+00198:-00309:001405.9648:01942
01943:+00098:+00172:+00070:001405.9648:01943
01944:-00012:-00014:+00131:001405.9648:01944
01945:-00042:+00217:-00070:001372.2583:01945
01946:+00070:-00189:+00224:001372.2583:01946
01947:+00131:-00030:-00093:001372.2583:01947
01948:+00131:+00118:+00072:001372.2583:01948
01949:-00031:+00107:+00119:001372.2583:01949
01950:+00018:-00038:+00144:001372.2583:01950
01951:+00055:+00285:+00105:001372.2583:01951
01952:-00036:+00107:-00036:001372.2583:01952
01953:-00080:+00199:+00086:001372.2583:01953
01954:-00044:+00143:-00003:001372.2583:01954
01955:+00141:+00135:+00278:001372.2583:01955
01956:+00071:+00186:+00114:001372.2583:01956
01957:-00095:+00017:-00113:001372.2583:01957
01958:-00124:+00267:-00040:001372.2583:01958
01959:-00082:+00007:-00047:001372.2583:01959
01960:+00116:+00176:-00025:001339.7081:01960
01961:+00032:+00081:-00133:001339.7081:01961
01962:-00155:+00084:+00096:001339.7081:01962
01963:-00015:+00178:+00040:001339.7081:01963
01964:+00093:+00019:+00123:001339.7081:01964
01965:+00058:+00052:-00075:001339.7081:01965
01966:-00201:+00096:-00126:001339.7081:01966
01967:-00163:-00014:+00013:001339.7081:01967
01968:+00009:+00060:-00134:001339.7081:01968
01969:+00078:+00097:-00076:001339.7081:01969
01970:-00072:+00020:+00000:001339.7081:01970
01971:-00117:+00081:-00086:001339.7081:01971
01972:-00028:+00165:-00177:001339.7081:01972
01973:+00125:+00108:-00013:001339.7081:01973
01974:-00030:-00071:-00079:001339.7081:01974
01975:-00215:+00075:-00092:001314.8651:01975
01976:-00117:+00132:+00086:001314.8651:01976
01977:+00057:+00017:-00084:001314.8651:01977
01978:+00096:+00163:-00070:001314.8651:01978
01979:-00150:+00053:+00034:001314.8651:01979
01980:-00144:+00083:-00017:001314.8651:01980
01981:-00062:+00004:-00013:001314.8651:01981
01982:+00081:+00013:+00040:001314.8651:01982
01983:+00058:+00088:-00094:001314.8651:01983
01984:+00013:+00122:+00047:001314.8651:01984
01985:-00178:+00030:-00064:001314.8651:01985
01986:-00205:+00160:-00149:001314.8651:01986
01987:+00041:+00090:+00144:001314.8651:01987
01988:+00022:+00081:-00144:001314.8651:01988
01989:-00070:+00001:+00013:001314.8651:01989
01990:-00108:+00140:-00012:001310.8703:01990
01991:-00155:-00011:+00230:001310.8703:01991
01992:+00093:+00178:+00070:001310.8703:01992
01993:-00003:+00025:-00017:001310.8703:01993
01994:-00120:+00062:+00044:001310.8703:01994
01995:-00221:+00074:-00102:001310.8703:01995
01996:+00048:+00207:-00001:001310.8703:01996
01997:-00014:-00085:-00002:001310.8703:01997
01998:-00146:+00058:-00089:001310.8703:01998
01999:-00109:+00095:+00001:001310.8703:01999
02000:-00061:-00035:+00024:001310.8703:02000
02001:+00164:+00137:-00011:001310.8703:02001
02002:+00083:+00027:-00152:001310.8703:02002
02003:-00123:+00022:+00086:001310.8703:02003
02004:-00161:+00050:-00080:001310.8703:02004
02005:-00043:+00049:+00092:001316.8428:02005
02006:-00011:+00018:+00035:001316.8428:02006
02007:-00051:+00051:-00080:001316.8428:02007
02008:-00090:+00111:+00040:001316.8428:02008
02009:+00011:-00004:+00059:001316.8428:02009
02010:+00148:+00069:-00012:001316.8428:02010
02011:+00075:+00070:+00126:001316.8428:02011
02012:-00059:+00092:+00001:001316.8428:02012
02013:-00059:+00211:+00089:001316.8428:02013
02014:-00008:+00148:-00022:001316.8428:02014
02015:-00021:+00148:-00036:001316.8428:02015
02016:-00029:-00009:-00020:001316.8428:02016
02017:-00003:+00171:+00064:001316.8428:02017
02018:+00026:-00024:+00135:001316.8428:02018
02019:+00082:+00217:-00179:001316.8428:02019
02020:+00092:+00121:+00032:001339.0745:02020
02021:+00018:-00045:-00059:001339.0745:02021
02022:-00093:+00081:-00100:001339.0745:02022
02023:+00054:+00121:-00004:001339.0745:02023
02024:+00077:+00145:-00241:001339.0745:02024
02025:+00043:+00040:+00114:001339.0745:02025
02026:-00097:+00156:-00080:001339.0745:02026
02027:-00059:-00062:-00051:001339.0745:02027
02028:+00153:+00153:-00144:001339.0745:02028
02029:+00163:+00025:+00065:001339.0745:02029
02030:-00012:+00052:+00002:001339.0745:02030
02031:-00170:+00082:-00157:001339.0745:02031
02032:-00141:+00049:+00003:001339.0745:02032
02033:-00011:+00040:-00144:001339.0745:02033
02034:-00105:-00016:+00082:001339.0745:02034
02035:-00174:+00093:+00142:001367.7075:02035
02036:+00106:-00012:+00167:001367.7075:02036
02037:+00235:+00040:-00214:001367.7075:02037
02038:+00007:+00071:+00028:001367.7075:02038
02039:-00253:+00115:+00018:001367.7075:02039
02040:-00130:-00013:+00154:001367.7075:02040
02041:+00227:+00113:+00034:001367.7075:02041
02042:-00002:+00094:-00063:001367.7075:02042
02043:-00144:+00072:+00024:001367.7075:02043
02044:-00023:+00067:+00043:001367.7075:02044
02045:+00246:+00095:+00085:001367.7075:02045
02046:+00274:+00114:-00037:001367.7075:02046
02047:-00074:-00003:-00107:001367.7075:02047
02048:-00193:-00120:-00003:001367.7075:02048
02049:-00102:+00116:-00158:001391.1511:02049
02050:+00116:+00118:+00059:001391.1511:02050
02051:+00133:+00009:-00059:001391.1511:02051
02052:+00087:+00136:+00083:001391.1511:02052
02053:-00028:-00024:-00021:001391.1511:02053
02054:-00025:+00097:-00074:001391.1511:02054
02055:+00028:+00137:+00091:001391.1511:02055
02056:+00053:+00152:+00015:001391.1511:02056
02057:-00009:+00141:-00041:001391.1511:02057
02058:+00014:+00040:+00092:001391.1511:02058
02059:-00006:+00154:-00137:001391.1511:02059
02060:-00023:+00014:-00010:001391.1511:02060
02061:+00062:+00149:-00066:001391.1511:02061
02062:+00152:-00041:-00022:001391.1511:02062
02063:+00196:+00205:+00022:001391.1511:02063
02064:+00009:-00076:-00009:001404.3513:02064
02065:-00118:+00178:+00077:001404.3513:02065
02066:+00047:+00026:+00035:001404.3513:02066
02067:+00098:+00178:-00048:001404.3513:02067
02068:-00030:+00059:+00111:001404.3513:02068
02069:-00077:+00118:+00022:001404.3513:02069
02070:+00114:+00002:+00093:001404.3513:02070
02071:+00186:+00140:-00080:001404.3513:02071
02072:-00027:-00060:+00001:001404.3513:02072
02073:-00205:+00010:+00059:001404.3513:02073
02074:-00085:+00091:-00032:001404.3513:02074
02075:+00003:+00025:-00123:001404.3513:02075
02076:+00013:+00078:-00196:001404.3513:02076
02077:-00052:+00059:-00002:001404.3513:02077
02078:-00084:-00028:-00056:001414.8591:02078
02079:+00060:+00077:-00045:001414.8591:02079
02080:-00006:-00075:-00235:001414.8591:02080
02081:-00026:-00012:-00356:001414.8591:02081
02082:+00109:+00178:-00199:001414.8591:02082
02083:+00070:-00087:-00213:001414.8591:02083
02084:-00141:+00088:-00340:001414.8591:02084
02085:-00161:-00138:-00080:001414.8591:02085
02086:-00172:-00021:-00454:001414.8591:02086
02087:+00123:-00143:-00227:001414.8591:02087
02088:+00198:-00002:-00398:001414.8591:02088
02089:+00230:-00011:-00417:001414.8591:02089
02090:-00024:-00009:-00359:001414.8591:02090
02091:+00006:+00081:-00191:001414.8591:02091
02092:-00022:+00071:-00158:001424.9500:02092
02093:+00035:+00032:-00110:001424.9500:02093
02094:-00174:+00172:-00247:001424.9500:02094
02095:-00416:-00006:-00303:001424.9500:02095
02096:-00107:+00211:+00017:001424.9500:02096
02097:+00065:+00096:+00405:001424.9500:02097
02098:+00016:-00018:-00147:001424.9500:02098
02099:-00348:+00082:-00317:001424.9500:02099
02100:-00197:+00254:+00092:001424.9500:02100
02101:+00087:-00098:+00098:001424.9500:02101
02102:-00057:+00173:-00031:001424.9500:02102
02103:-00393:+00082:+00269:001424.9500:02103
02104:+00031:+00097:-00003:001424.9500:02104
02105:+00230:+00103:+00167:001424.9500:02105
02106:-00037:+00248:+00066:001431.9992:02106
02107:-00234:+00010:+00256:001431.9992:02107
02108:-00129:+00250:+00072:001431.9992:02108
02109:+00202:-00062:+00180:001431.9992:02109
02110:-00213:+00222:+00154:001431.9992:02110
02111:-00296:-00045:+00245:001431.9992:02111
02112:-00036:+00237:+00125:001431.9992:02112
02113:+00210:+00032:+00372:001431.9992:02113
02114:-00047:+00088:+00169:001431.9992:02114
02115:-00315:+00041:+00179:001431.9992:02115
02116:-00158:+00149:+00150:001431.9992:02116
02117:+00098:+00048:+00007:001431.9992:02117
02118:-00042:+00191:+00077:001431.9992:02118
02119:-00097:+00222:+00022:001431.9992:02119
02120:+00238:+00179:+00178:001443.1259:02120
02121:+00304:+00090:+00048:001443.1259:02121
02122:-00022:+00101:+00032:001443.1259:02122
02123:-00158:+00064:+00048:001443.1259:02123
02124:-00033:+00066:-00030:001443.1259:02124
02125:+00373:+00148:+00005:001443.1259:02125
02126:+00202:+00120:+00041:001443.1259:02126
02127:+00026:+00040:-00171:001443.1259:02127
02128:-00126:+00040:-00018:001443.1259:02128
02129:+00115:+00154:-00284:001443.1259:02129
02130:+00147:-00020:-00189:001443.1259:02130
02131:+00026:+00193:-00129:001443.1259:02131
02132:-00106:+00111:-00029:001443.1259:02132
02133:+00068:+00110:-00106:001445.0234:02133
02134:+00217:+00007:-00114:001445.0234:02134
02135:+00077:+00081:-00083:001445.0234:02135
02136:-00131:-00042:-00118:001445.0234:02136
02137:+00311:+00265:-00120:001445.0234:02137
02138:+00369:+00189:-00457:001445.0234:02138
02139:+00274:+00042:+00001:001445.0234:02139
02140:+00007:+00022:-00347:001445.0234:02140
02141:+00017:-00063:+00047:001445.0234:02141
02142:+00169:+00044:-00134:001445.0234:02142
02143:+00136:+00073:-00154:001445.0234:02143
02144:-00026:+00139:+00142:001445.0234:02144
02145:+00044:-00181:+00022:001445.0234:02145
02146:+00197:+00134:-00109:001445.0234:02146
02147:+00145:-00064:+00102:001438.6478:02147
02148:-00273:+00064:+00039:001438.6478:02148
02149:-00280:+00035:-00030:001438.6478:02149
02150:+00115:+00169:-00071:001438.6478:02150
02151:+00143:+00042:+00185:001438.6478:02151
02152:-00108:+00002:+00097:001438.6478:02152
02153:-00060:-00087:+00043:001438.6478:02153
02154:+00112:-00012:+00142:001438.6478:02154
02155:+00194:+00198:+00062:001438.6478:02155
02156:-00043:+00069:+00231:001438.6478:02156
02157:-00112:+00067:+00183:001438.6478:02157
02158:+00023:+00153:-00066:001438.6478:02158
02159:-00016:+00156:+00144:001438.6478:02159
02160:-00058:+00175:+00095:001438.6478:02160
02161:-00055:+00210:+00155:001434.6726:02161
02162:-00003:+00179:+00205:001434.6726:02162
02163:+00179:+00286:+00048:001434.6726:02163
02164:+00010:+00094:+00019:001434.6726:02164
02165:-00190:+00082:+00030:001434.6726:02165
02166:-00266:+00180:+00038:001434.6726:02166
02167:-00058:+00074:+00027:001434.6726:02167
02168:-00014:+00144:+00051:001434.6726:02168
02169:-00136:+00087:+00002:001434.6726:02169
02170:-00104:+00124:-00124:001434.6726:02170
02171:+00150:+00200:-00019:001434.6726:02171
02172:+00147:-00016:+00038:001434.6726:02172
02173:-00033:+00002:-00174:001434.6726:02173
02174:-00206:+00090:-00083:001434.6726:02174
02175:-00037:+00072:-00112:001434.9655:02175
02176:+00016:+00014:-00092:001434.9655:02176
02177:-00088:+00043:-00151:001434.9655:02177
02178:-00080:+00055:-00150:001434.9655:02178
02179:+00129:+00026:-00143:001434.9655:02179
02180:+00145:-00129:-00099:001434.9655:02180
02181:+00036:-00041:-00367:001434.9655:02181
02182:-00327:+00000:-00140:001434.9655:02182
02183:-00041:+00009:-00094:001434.9655:02183
02184:+00031:+00090:-00142:001434.9655:02184
02185:-00137:-00056:+00086:001434.9655:02185
02186:-00308:-00012:-00143:001434.9655:02186
02187:-00029:+00090:-00069:001434.9655:02187
02188:+00236:-00034:+00001:001434.9655:02188
02189:+00137:+00036:-00186:001430.3704:02189
02190:-00259:-00004:+00006:001430.3704:02190
02191:-00054:+00125:-00102:001430.3704:02191
02192:+00066:+00047:+00185:001430.3704:02192
02193:-00018:+00009:+00149:001430.3704:02193
02194:-00101:+00040:-00224:001430.3704:02194
02195:-00089:-00021:+00088:001430.3704:02195
02196:+00079:+00105:+00020:001430.3704:02196
02197:+00200:+00126:+00093:001430.3704:02197
02198:-00008:+00114:+00017:001430.3704:02198
02199:-00419:+00113:+00124:001430.3704:02199
02200:-00226:+00424:-00035:001430.3704:02200
02201:+00187:+00036:+00227:001430.3704:02201
02202:-00317:+00251:+00051:001430.3704:02202
02203:-00395:+00160:+00109:001429.7324:02203
02204:+00015:+00008:+00152:001429.7324:02204
02205:+00274:+00157:+00117:001429.7324:02205
02206:-00019:+00162:+00026:001429.7324:02206
02207:-00582:+00148:-00025:001429.7324:02207
02208:-00232:-00133:+00554:001429.7324:02208
02209:+00286:+00058:+00076:001429.7324:02209
02210:-00165:+00307:+00013:001429.7324:02210
02211:-00284:+00311:+00447:001429.7324:02211
02212:-00129:+00032:+00018:001429.7324:02212
02213:+00388:+00030:-00006:001429.7324:02213
02214:+00385:-00065:+00307:001429.7324:02214
02215:+00015:+00221:-00103:001429.7324:02215
02216:+00019:+00113:+00371:001429.7324:02216
02217:+00242:+00072:-00150:001420.0661:02217
02218:-00012:+00128:-00125:001420.0661:02218
02219:-00294:-00093:+00044:001420.0661:02219
02220:-00123:+00020:-00413:001420.0661:02220
02221:+00250:+00043:-00163:001420.0661:02221
02222:+00208:+00071:-00201:001420.0661:02222
02223:+00144:+00003:-00070:001420.0661:02223
02224:+00127:-00022:-00160:001420.0661:02224
02225:+00150:+00114:+00014:001420.0661:02225
02226:+00025:-00007:+00163:001420.0661:02226
02227:-00050:-00061:-00150:001420.0661:02227
02228:-00070:+00099:-00096:001420.0661:02228
02229:+00058:+00083:+00006:001420.0661:02229
02230:+00101:+00084:+00026:001420.0661:02230
02231:+00194:+00063:-00059:001420.0661:02231
02232:+00099:+00021:-00041:001388.6346:02232
02233:+00053:+00047:-00070:001388.6346:02233
02234:+00231:+00131:+00055:001388.6346:02234
02235:+00200:+00108:+00020:001388.6346:02235
02236:-00030:+00044:-00047:001388.6346:02236
02237:-00096:+00065:+00042:001388.6346:02237
02238:-00005:-00091:+00013:001388.6346:02238
02239:+00222:+00017:-00013:001388.6346:02239
02240:+00118:-00075:-00047:001388.6346:02240
02241:+00055:+00099:+00004:001388.6346:02241
02242:-00168:+00076:-00062:001388.6346:02242
02243:+00026:+00166:-00003:001388.6346:02243
02244:+00121:+00075:+00118:001388.6346:02244
02245:-00089:+00093:-00003:001388.6346:02245
02246:-00124:+00056:+00094:001388.6346:02246
02247:+00002:+00020:+00064:001349.6859:02247
02248:+00173:+00100:+00195:001349.6859:02248
02249:+00065:+00026:+00037:001349.6859:02249
02250:-00106:+00120:-00020:001349.6859:02250
02251:-00047:+00032:+00066:001349.6859:02251
02252:+00043:+00172:-00037:001349.6859:02252
02253:+00068:+00066:+00029:001349.6859:02253
02254:-00124:+00161:-00071:001349.6859:02254
02255:-00056:+00105:+00155:001349.6859:02255
02256:+00032:+00151:+00066:001349.6859:02256
02257:+00053:+00137:+00146:001349.6859:02257
02258:+00001:+00023:-00030:001349.6859:02258
02259:-00172:+00128:-00018:001349.6859:02259
02260:-00197:+00081:+00048:001349.6859:02260
02261:+00071:+00188:-00112:001349.6859:02261
02262:+00022:+00136:-00157:001319.6171:02262
02263:-00184:+00123:-00225:001319.6171:02263
02264:-00009:+00200:+00229:001319.6171:02264
02265:-00025:+00137:+00088:001319.6171:02265
02266:+00062:+00093:-00113:001319.6171:02266
02267:-00008:+00098:-00107:001319.6171:02267
02268:-00041:+00036:+00010:001319.6171:02268
02269:-00129:+00135:-00185:001319.6171:02269
02270:+00013:+00074:-00162:001319.6171:02270
02271:+00097:+00011:+00020:001319.6171:02271
02272:-00072:+00034:-00153:001319.6171:02272
02273:-00142:+00045:-00099:001319.6171:02273
02274:-00049:+00174:+00007:001319.6171:02274
02275:+00111:+00047:+00008:001319.6171:02275
02276:+00095:+00166:-00104:001319.6171:02276
02277:-00096:+00010:+00138:001301.0184:02277
02278:-00132:+00060:+00110:001301.0184:02278
02279:-00041:+00099:-00140:001301.0184:02279
02280:+00089:+00089:-00130:001301.0184:02280
02281:+00043:-00044:-00063:001301.0184:02281
02282:-00075:+00135:+00142:001301.0184:02282
02283:-00134:+00085:+00068:001301.0184:02283
02284:-00097:+00094:+00190:001301.0184:02284
02285:+00116:+00097:-00040:001301.0184:02285
02286:+00025:-00056:+00128:001301.0184:02286
02287:-00188:+00076:+00106:001301.0184:02287
02288:-00106:+00116:-00094:001301.0184:02288
02289:+00034:+00188:-00079:001301.0184:02289
02290:-00077:+00154:+00059:001301.0184:02290
02291:-00086:+00116:+00177:001301.0184:02291
02292:-00186:+00180:+00152:001306.6368:02292
02293:+00061:+00012:+00031:001306.6368:02293
02294:+00111:+00252:-00059:001306.6368:02294
02295:-00026:-00062:+00298:001306.6368:02295
02296:-00218:-00001:-00220:001306.6368:02296
02297:-00172:+00178:-00239:001306.6368:02297
02298:-00113:-00013:+00270:001306.6368:02298
02299:-00034:+00151:-00145:001306.6368:02299
02300:+00040:+00177:+00010:001306.6368:02300
02301:-00154:+00019:-00152:001306.6368:02301
02302:-00045:-00064:+00035:001306.6368:02302
02303:+00089:+00148:-00134:001306.6368:02303
02304:+00055:-00054:-00068:001306.6368:02304
02305:-00145:-00003:-00289:001306.6368:02305
02306:-00189:-00102:-00159:001306.6368:02306
02307:+00014:+00099:-00019:001323.8808:02307
02308:+00062:-00021:-00315:001323.8808:02308
02309:-00044:-00034:+00063:001323.8808:02309
02310:-00146:+00038:-00177:001323.8808:02310
02311:+00001:+00177:-00029:001323.8808:02311
02312:+00208:+00105:-00023:001323.8808:02312
02313:+00024:-00040:-00157:001323.8808:02313
02314:+00016:+00064:-00216:001323.8808:02314
02315:-00048:+00085:-00098:001323.8808:02315
02316:+00077:+00077:-00070:001323.8808:02316
02317:-00014:+00096:-00034:001323.8808:02317
02318:-00181:+00026:+00048:001323.8808:02318
02319:-00189:+00047:-00055:001323.8808:02319
02320:+00034:+00031:+00132:001323.8808:02320
02321:+00147:+00149:+00094:001323.8808:02321
02322:+00219:+00110:+00126:001346.2922:02322
02323:+00070:+00102:+00072:001346.2922:02323
02324:-00192:+00071:-00041:001346.2922:02324
02325:-00144:+00036:+00099:001346.2922:02325
02326:-00072:+00089:-00070:001346.2922:02326
02327:-00069:+00091:+00112:001346.2922:02327
02328:-00095:+00115:-00011:001346.2922:02328
02329:-00026:+00100:+00008:001346.2922:02329
02330:+00033:+00143:+00150:001346.2922:02330
02331:+00110:+00006:-00037:001346.2922:02331
02332:-00074:+00109:-00034:001346.2922:02332
02333:-00227:+00052:+00093:001346.2922:02333
02334:-00110:+00091:+00156:001346.2922:02334
02335:+00148:+00095:+00068:001346.2922:02335
02336:+00190:+00103:+00016:001346.2922:02336
02337:-00063:+00119:+00009:001373.7790:02337
02338:+00015:+00093:+00157:001373.7790:02338
02339:+00200:-00065:+00121:001373.7790:02339
02340:+00051:+00236:-00243:001373.7790:02340
02341:-00165:+00066:+00201:001373.7790:02341
02342:-00055:+00011:-00009:001373.7790:02342
02343:+00239:+00122:-00059:001373.7790:02343
02344:+00096:-00005:+00150:001373.7790:02344
02345:-00139:+00126:-00275:001373.7790:02345
02346:-00102:-00008:+00081:001373.7790:02346
02347:+00278:+00224:-00071:001373.7790:02347
02348:-00012:+00090:+00026:001373.7790:02348
02349:-00207:+00096:+00050:001373.7790:02349
02350:-00029:-00069:-00136:001373.7790:02350
02351:+00090:+00154:-00116:001395.8890:02351
02352:-00056:+00129:-00184:001395.8890:02352
02353:-00127:+00091:+00020:001395.8890:02353
02354:+00120:-00038:-00003:001395.8890:02354
02355:+00194:-00165:+00215:001395.8890:02355
02356:+00261:+00220:-00168:001395.8890:02356
02357:+00099:+00137:-00057:001395.8890:02357
02358:-00222:+00272:-00257:001395.8890:02358
02359:-00012:-00066:+00182:001395.8890:02359
02360:+00125:+00189:-00067:001395.8890:02360
02361:+00162:-00052:+00003:001395.8890:02361
02362:-00100:+00096:-00143:001395.8890:02362
02363:-00066:-00060:-00120:001395.8890:02363
02364:+00156:+00126:-00014:001395.8890:02364
02365:+00137:-00079:-00070:001395.8890:02365
02366:-00200:+00116:-00129:001404.2998:02366
02367:-00221:-00088:-00008:001404.2998:02367
02368:+00023:+00070:-00173:001404.2998:02368
02369:+00171:-00137:-00182:001404.2998:02369
02370:-00076:+00082:-00361:001404.2998:02370
02371:-00205:-00050:-00206:001404.2998:02371
02372:-00048:-00037:-00224:001404.2998:02372
02373:+00269:+00137:-00250:001404.2998:02373
02374:+00102:-00050:-00378:001404.2998:02374
02375:-00271:-00047:-00344:001404.2998:02375
02376:-00145:-00010:-00256:001404.2998:02376
02377:+00325:-00028:-00263:001404.2998:02377
02378:-00077:+00044:-00211:001404.2998:02378
02379:-00204:+00161:-00264:001404.2998:02379
02380:-00088:-00168:-00057:001419.7390:02380
02381:+00022:+00130:-00039:001419.7390:02381
02382:-00126:+00076:-00107:001419.7390:02382
02383:-00228:-00010:-00006:001419.7390:02383
02384:+00062:+00025:+00005:001419.7390:02384
02385:+00290:-00061:+00156:001419.7390:02385
02386:-00315:+00241:-00005:001419.7390:02386
02387:-00436:+00205:+00196:001419.7390:02387
02388:-00147:+00115:+00125:001419.7390:02388
02389:+00123:+00213:+00119:001419.7390:02389
02390:+00028:+00191:+00133:001419.7390:02390
02391:-00141:+00178:+00048:001419.7390:02391
02392:-00002:+00176:+00273:001419.7390:02392
02393:+00040:+00139:+00257:001419.7390:02393
02394:-00145:+00012:+00109:001426.5104:02394
02395:-00207:+00097:+00122:001426.5104:02395
02396:-00154:+00018:+00153:001426.5104:02396
02397:+00072:+00087:+00160:001426.5104:02397
02398:+00161:+00155:-00022:001426.5104:02398
02399:+00050:+00089:+00056:001426.5104:02399
02400:-00062:+00075:+00100:001426.5104:02400
02401:-00015:+00117:+00101:001426.5104:02401
02402:-00012:+00103:+00115:001426.5104:02402
02403:-00032:+00071:+00038:001426.5104:02403
02404:-00029:+00124:-00073:001426.5104:02404
02405:+00091:+00076:+00131:001426.5104:02405
02406:+00224:+00081:-00016:001426.5104:02406
02407:+00078:+00016:-00057:001426.5104:02407
02408:-00166:+00118:+00191:001428.6206:02408
02409:-00104:+00166:-00214:001428.6206:02409
02410:+00171:+00138:+00015:001428.6206:02410
02411:+00095:-00001:+00055:001428.6206:02411
02412:-00042:+00097:-00264:001428.6206:02412
02413:-00008:+00030:+00099:001428.6206:02413
02414:+00089:+00215:-00112:001428.6206:02414
02415:+00045:+00094:-00176:001428.6206:02415
02416:+00009:-00002:+00121:001428.6206:02416
02417:+00006:+00245:-00304:001428.6206:02417
02418:+00092:+00099:-00065:001428.6206:02418
02419:-00005:+00059:-00112:001428.6206:02419
02420:-00034:+00059:-00101:001428.6206:02420
02421:-00035:+00050:+00106:001428.6206:02421
02422:+00066:-00124:-00110:001434.6369:02422
02423:+00208:+00109:-00273:001434.6369:02423
02424:+00145:-00078:+00132:001434.6369:02424
02425:+00002:+00061:-00293:001434.6369:02425
02426:-00167:-00079:+00122:001434.6369:02426
02427:+00096:+00106:-00173:001434.6369:02427
02428:+00196:-00089:-00071:001434.6369:02428
02429:+00082:+00173:-00155:001434.6369:02429
02430:-00054:+00042:+00023:001434.6369:02430
02431:+00117:+00080:+00044:001434.6369:02431
02432:+00238:+00010:-00019:001434.6369:02432
02433:+00081:+00080:-00094:001434.6369:02433
02434:-00223:-00028:+00006:001434.6369:02434
02435:+00127:+00099:+00187:001434.8795:02435
02436:+00276:+00069:-00103:001434.8795:02436
02437:-00055:+00105:-00020:001434.8795:02437
02438:-00150:-00062:+00185:001434.8795:02438
02439:+00121:+00034:+00323:001434.8795:02439
02440:+00275:+00037:+00230:001434.8795:02440
02441:+00032:+00179:-00035:001434.8795:02441
02442:-00396:+00153:-00008:001434.8795:02442
02443:+00139:+00243:+00309:001434.8795:02443
02444:+00259:+00136:+00187:001434.8795:02444
02445:-00073:+00211:-00154:001434.8795:02445
02446:-00180:+00173:+00146:001434.8795:02446
02447:+00020:+00076:+00197:001434.8795:02447
02448:+00295:+00165:+00002:001434.8795:02448
02449:+00118:+00163:+00010:001434.8795:02449
02450:-00254:+00092:-00164:001428.6253:02450
02451:-00004:+00129:+00053:001428.6253:02451
02452:-00009:-00024:-00152:001428.6253:02452
02453:-00005:+00186:-00244:001428.6253:02453
02454:+00003:+00020:-00090:001428.6253:02454
02455:-00066:-00092:+00017:001428.6253:02455
02456:-00013:+00184:-00085:001428.6253:02456
02457:+00130:-00034:-00031:001428.6253:02457
02458:+00013:+00056:-00410:001428.6253:02458
02459:-00352:+00009:+00010:001428.6253:02459
02460:-00151:+00021:-00233:001428.6253:02460
02461:+00297:+00009:-00219:001428.6253:02461
02462:-00074:-00031:-00167:001428.6253:02462
02463:-00206:+00067:-00113:001431.2856:02463
02464:-00020:+00006:+00001:001431.2856:02464
02465:+00113:-00025:-00024:001431.2856:02465
02466:+00094:+00153:-00287:001431.2856:02466
02467:-00194:-00051:-00083:001431.2856:02467
02468:-00103:+00166:-00007:001431.2856:02468
02469:+00130:+00095:+00029:001431.2856:02469
02470:-00054:+00037:-00194:001431.2856:02470
02471:-00222:+00088:+00095:001431.2856:02471
02472:-00158:+00061:+00204:001431.2856:02472
02473:+00148:+00021:+00088:001431.2856:02473
02474:+00217:+00064:-00118:001431.2856:02474
02475:-00087:+00145:-00040:001431.2856:02475
02476:-00154:+00116:+00239:001431.2856:02476
02477:-00052:+00239:+00064:001431.5195:02477
02478:-00032:+00012:+00113:001431.5195:02478
02479:-00091:+00256:-00065:001431.5195:02479
02480:-00225:+00182:+00107:001431.5195:02480
02481:+00237:+00134:+00124:001431.5195:02481
02482:+00342:+00306:-00083:001431.5195:02482
02483:-00302:+00152:+00308:001431.5195:02483
02484:-00348:-00051:+00118:001431.5195:02484
02485:+00098:+00152:+00182:001431.5195:02485
02486:+00132:-00014:-00163:001431.5195:02486
02487:-00231:+00178:-00005:001431.5195:02487
02488:-00438:+00052:+00198:001431.5195:02488
02489:+00123:+00033:-00074:001431.5195:02489
02490:+00117:-00033:+00056:001431.5195:02490
02491:-00311:+00101:-00158:001423.7089:02491
02492:+00172:+00159:-00164:001423.7089:02492
02493:+00368:+00137:-00028:001423.7089:02493
02494:+00033:-00033:-00162:001423.7089:02494
02495:-00247:+00027:-00161:001423.7089:02495
02496:-00023:+00110:-00003:001423.7089:02496
02497:+00062:+00090:-00096:001423.7089:02497
02498:-00069:+00134:+00112:001423.7089:02498
02499:+00047:+00105:-00053:001423.7089:02499
02500:+00301:+00116:-00140:001423.7089:02500
02501:+00294:+00041:-00034:001423.7089:02501
02502:+00086:+00068:-00191:001423.7089:02502
02503:+00056:+00132:-00021:001423.7089:02503
02504:+00045:+00086:-00090:001423.7089:02504
02505:-00045:+00118:-00151:001423.7089:02505
02506:-00064:+00106:+00009:001403.4810:02506
02507:+00073:+00156:+00060:001403.4810:02507
02508:+00176:+00029:+00031:001403.4810:02508
02509:+00113:+00079:+00054:001403.4810:02509
02510:+00030:+00110:+00008:001403.4810:02510
02511:-00050:+00064:+00033:001403.4810:02511
02512:-00027:+00005:+00028:001403.4810:02512
02513:-00037:+00119:-00064:001403.4810:02513
02514:-00067:+00079:-00007:001403.4810:02514
02515:-00056:+00002:-00092:001403.4810:02515
02516:+00218:+00066:+00096:001403.4810:02516
02517:+00214:+00063:+00062:001403.4810:02517
02518:+00059:+00045:-00006:001403.4810:02518
02519:-00006:-00004:+00035:001403.4810:02519
02520:+00081:+00094:+00022:001364.8361:02520
02521:+00020:-00046:+00036:001364.8361:02521
02522:-00097:+00018:-00132:001364.8361:02522
02523:+00017:+00075:+00133:001364.8361:02523
02524:+00038:+00063:+00112:001364.8361:02524
02525:+00153:+00050:+00059:001364.8361:02525
02526:+00045:+00127:+00145:001364.8361:02526
02527:-00092:+00120:+00178:001364.8361:02527
02528:-00091:+00167:+00134:001364.8361:02528
02529:+00057:+00103:+00085:001364.8361:02529
02530:-00001:+00157:+00006:001364.8361:02530
02531:-00081:+00055:-00233:001364.8361:02531
02532:+00135:+00151:-00204:001364.8361:02532
02533:+00140:+00046:+00084:001364.8361:02533
02534:+00083:+00088:+00237:001364.8361:02534
02535:-00043:+00162:-00050:001364.8361:02535
02536:-00052:+00129:+00017:001321.7404:02536
02537:+00028:+00059:-00069:001321.7404:02537
02538:-00006:+00095:-00061:001321.7404:02538
02539:-00058:+00123:-00102:001321.7404:02539
02540:-00122:+00144:-00058:001321.7404:02540
02541:-00038:+00068:-00087:001321.7404:02541
02542:-00025:+00084:+00061:001321.7404:02542
02543:-00006:+00049:+00003:001321.7404:02543
02544:-00026:+00067:-00063:001321.7404:02544
02545:-00062:+00116:-00143:001321.7404:02545
02546:-00051:+00085:-00096:001321.7404:02546
02547:+00023:+00167:-00087:001321.7404:02547
02548:-00003:+00009:-00053:001321.7404:02548
02549:-00144:+00134:-00084:001321.7404:02549
02550:-00108:+00077:-00050:001321.7404:02550
02551:+00046:-00003:-00107:001292.8034:02551
02552:+00125:+00031:-00172:001292.8034:02552
02553:-00044:+00034:+00076:001292.8034:02553
02554:-00153:+00054:+00057:001292.8034:02554
02555:-00062:+00063:-00063:001292.8034:02555
02556:+00028:+00124:+00173:001292.8034:02556
02557:-00033:+00057:+00146:001292.8034:02557
02558:-00110:-00055:+00079:001292.8034:02558
02559:-00083:+00255:-00049:001292.8034:02559
02560:+00012:+00041:+00093:001292.8034:02560
02561:+00083:+00098:+00062:001292.8034:02561
02562:+00076:+00176:+00112:001292.8034:02562
02563:+00047:+00036:+00235:001292.8034:02563
02564:-00013:+00047:-00051:001292.8034:02564
02565:-00088:+00045:+00059:001292.8034:02565
02566:-00028:+00142:-00007:001291.8016:02566
02567:-00020:+00097:-00035:001291.8016:02567
02568:-00175:+00142:-00031:001291.8016:02568
02569:-00195:+00148:-00022:001291.8016:02569
02570:-00011:+00094:+00155:001291.8016:02570
02571:+00064:+00109:+00154:001291.8016:02571
02572:+00084:+00054:-00041:001291.8016:02572
02573:-00111:+00108:-00061:001291.8016:02573
02574:-00139:+00127:+00067:001291.8016:02574
02575:-00008:+00169:-00036:001291.8016:02575
02576:-00001:+00141:-00095:001291.8016:02576
02577:-00098:+00015:-00018:001291.8016:02577
02578:-00038:+00106:-00085:001291.8016:02578
02579:+00104:+00139:+00050:001291.8016:02579
02580:+00107:+00136:-00165:001291.8016:02580
02581:+00059:+00041:-00074:001291.8016:02581
02582:-00036:+00097:-00012:001303.6326:02582
02583:-00080:+00127:-00036:001303.6326:02583
02584:-00029:+00239:-00032:001303.6326:02584
02585:-00073:+00033:+00108:001303.6326:02585
02586:-00033:+00032:-00046:001303.6326:02586
02587:-00053:+00141:-00131:001303.6326:02587
02588:-00055:-00127:-00063:001303.6326:02588
02589:+00100:+00228:-00250:001303.6326:02589
02590:+00170:+00001:+00057:001303.6326:02590
02591:+00130:+00068:+00036:001303.6326:02591
02592:-00109:+00056:-00168:001303.6326:02592
02593:-00057:-00057:+00050:001303.6326:02593
02594:-00020:-00011:-00204:001303.6326:02594
02595:+00010:+00100:+00077:001303.6326:02595
02596:-00061:+00090:-00087:001303.6326:02596
02597:-00107:-00073:-00054:001329.1511:02597
02598:+00161:+00176:-00041:001329.1511:02598
02599:+00122:+00016:-00007:001329.1511:02599
02600:+00002:+00102:+00042:001329.1511:02600
02601:-00104:+00032:-00131:001329.1511:02601
02602:-00127:+00061:+00133:001329.1511:02602
02603:-00116:+00024:-00046:001329.1511:02603
02604:-00085:-00023:+00092:001329.1511:02604
02605:-00159:+00161:+00016:001329.1511:02605
02606:-00051:+00003:+00073:001329.1511:02606
02607:+00109:+00175:+00114:001329.1511:02607
02608:+00150:+00058:-00020:001329.1511:02608
02609:+00066:+00051:+00069:001329.1511:02609
02610:-00143:+00086:-00081:001329.1511:02610
02611:-00128:+00063:+00058:001329.1511:02611
02612:-00060:+00069:-00081:001355.9239:02612
02613:-00027:+00074:-00026:001355.9239:02613
02614:-00011:+00205:+00012:001355.9239:02614
02615:-00093:-00028:+00130:001355.9239:02615
02616:+00085:+00195:+00042:001355.9239:02616
02617:+00137:+00066:+00125:001355.9239:02617
02618:+00128:+00041:-00120:001355.9239:02618
02619:-00058:+00165:-00165:001355.9239:02619
02620:-00190:+00111:-00121:001355.9239:02620
02621:-00111:+00064:+00047:001355.9239:02621
02622:-00005:+00125:-00062:001355.9239:02622
02623:+00072:+00028:+00101:001355.9239:02623
02624:+00209:+00161:-00059:001355.9239:02624
02625:+00094:+00094:+00073:001355.9239:02625
02626:-00042:+00011:-00011:001379.3013:02626
02627:-00029:+00181:-00187:001379.3013:02627
02628:-00063:+00022:+00143:001379.3013:02628
02629:+00019:+00123:-00055:001379.3013:02629
02630:+00057:-00019:-00004:001379.3013:02630
02631:+00061:+00173:-00093:001379.3013:02631
02632:+00013:+00070:-00036:001379.3013:02632
02633:+00156:+00117:-00018:001379.3013:02633
02634:+00070:+00116:-00053:001379.3013:02634
02635:-00122:+00028:+00089:001379.3013:02635
02636:-00062:+00079:-00019:001379.3013:02636
02637:+00128:+00058:+00046:001379.3013:02637
02638:+00105:+00098:-00008:001379.3013:02638
02639:+00004:+00002:+00027:001379.3013:02639
02640:-00145:+00157:-00092:001401.9686:02640
02641:+00118:+00069:+00168:001401.9686:02641
02642:+00228:+00144:-00017:001401.9686:02642
02643:+00125:-00022:+00092:001401.9686:02643
02644:-00140:+00137:+00037:001401.9686:02644
02645:-00119:-00040:-00062:001401.9686:02645
02646:+00010:+00214:-00082:001401.9686:02646
02647:-00004:+00027:+00081:001401.9686:02647
02648:+00002:+00061:+00099:001401.9686:02648
02649:-00025:-00099:-00025:001401.9686:02649
02650:+00095:+00204:+00186:001401.9686:02650
02651:+00209:+00188:-00020:001401.9686:02651
02652:-00287:+00043:+00058:001401.9686:02652
02653:-00360:+00232:+00113:001401.9686:02653
02654:+00141:-00011:-00019:001401.9686:02654
02655:+00195:+00358:+00045:001410.2000:02655
02656:+00083:+00017:-00098:001410.2000:02656
02657:-00201:-00026:-00073:001410.2000:02657
02658:-00149:+00089:-00104:001410.2000:02658
02659:+00228:+00099:+00175:001410.2000:02659
02660:+00026:-00168:-00260:001410.2000:02660
02661:-00111:+00069:-00294:001410.2000:02661
02662:-00015:-00015:+00068:001410.2000:02662
02663:+00110:+00133:-00297:001410.2000:02663
02664:+00029:-00162:-00231:001410.2000:02664
02665:-00177:+00225:-00296:001410.2000:02665
02666:-00116:-00136:-00008:001410.2000:02666
02667:+00342:-00042:-00351:001410.2000:02667
02668:+00221:+00039:-00387:001410.2000:02668
02669:+00028:-00121:-00338:001420.3679:02669
02670:-00184:-00086:-00694:001420.3679:02670
02671:-00044:-00033:-00235:001420.3679:02671
02672:-00219:+00053:-00450:001420.3679:02672
02673:-00094:-00104:-00280:001420.3679:02673
02674:-00219:-00155:-00515:001420.3679:02674
02675:-00255:-00194:-00295:001420.3679:02675
02676:+00140:-00208:+00087:001420.3679:02676
02677:+00340:-00056:-00452:001420.3679:02677
02678:+00049:+00045:+00295:001420.3679:02678
02679:-00470:+00064:-00409:001420.3679:02679
02680:-00196:+00152:+00241:001420.3679:02680
02681:+00127:+00314:+00236:001420.3679:02681
02682:-00188:+00240:-00074:001420.3679:02682
02683:-00286:+00229:+00143:001431.3294:02683
02684:+00013:+00167:+00153:001431.3294:02684
02685:+00112:+00160:+00099:001431.3294:02685
02686:-00126:+00145:+00177:001431.3294:02686
02687:-00251:+00106:+00175:001431.3294:02687
02688:-00110:+00049:+00284:001431.3294:02688
02689:+00013:+00012:+00263:001431.3294:02689
02690:-00278:+00045:+00164:001431.3294:02690
02691:-00244:+00041:+00281:001431.3294:02691
02692:+00124:+00078:+00144:001431.3294:02692
02693:+00175:+00116:+00191:001431.3294:02693
02694:-00024:+00175:+00129:001431.3294:02694
02695:-00149:+00099:+00243:001431.3294:02695
02696:+00019:+00099:+00180:001439.9688:02696
02697:+00146:+00104:+00117:001439.9688:02697
02698:-00080:+00240:+00086:001439.9688:02698
02699:-00078:+00137:+00131:001439.9688:02699
02700:+00128:+00115:+00128:001439.9688:02700
02701:+00070:+00122:+00084:001439.9688:02701
02702:-00031:+00108:+00010:001439.9688:02702
02703:-00099:+00107:-00069:001439.9688:02703
02704:-00028:+00108:+00016:001439.9688:02704
02705:+00091:+00038:+00091:001439.9688:02705
02706:+00026:+00036:-00129:001439.9688:02706
02707:-00030:+00034:-00152:001439.9688:02707
02708:+00035:+00066:-00033:001439.9688:02708
02709:+00225:+00256:-00147:001439.9688:02709
02710:+00193:+00125:-00103:001436.9906:02710
02711:+00012:+00379:-00213:001436.9906:02711
02712:-00037:-00042:-00153:001436.9906:02712
02713:+00114:+00040:-00085:001436.9906:02713
02714:+00289:-00111:-00237:001436.9906:02714
02715:+00262:-00052:-00527:001436.9906:02715
02716:-00146:-00105:+00138:001436.9906:02716
02717:+00182:-00123:-00100:001436.9906:02717
02718:+00339:+00096:-00324:001436.9906:02718
02719:-00023:+00026:+00013:001436.9906:02719
02720:-00069:+00067:-00060:001436.9906:02720
02721:+00220:-00124:-00116:001436.9906:02721
02722:+00091:+00098:-00119:001436.9906:02722
02723:-00094:+00129:-00070:001436.9906:02723
02724:-00047:+00039:-00151:001439.7546:02724
02725:+00269:+00104:-00040:001439.7546:02725
02726:+00114:+00196:+00035:001439.7546:02726
02727:-00098:+00099:+00105:001439.7546:02727
02728:-00076:+00104:+00239:001439.7546:02728
02729:+00022:+00180:+00170:001439.7546:02729
02730:-00074:+00129:+00126:001439.7546:02730
02731:-00050:+00298:+00337:001439.7546:02731
02732:+00037:+00035:-00270:001439.7546:02732
02733:+00103:+00006:+00201:001439.7546:02733
02734:+00003:+00083:+00168:001439.7546:02734
02735:+00022:-00012:+00211:001439.7546:02735
02736:-00074:+00035:+00139:001439.7546:02736
02737:-00129:+00013:+00211:001439.7546:02737
02738:-00067:+00139:+00083:001438.3162:02738
02739:+00097:+00107:+00201:001438.3162:02739
02740:-00047:+00145:+00109:001438.3162:02740
02741:-00145:+00129:+00018:001438.3162:02741
02742:-00009:+00261:+00108:001438.3162:02742
02743:+00193:+00164:+00052:001438.3162:02743
02744:-00173:+00166:-00105:001438.3162:02744
02745:-00257:+00111:-00091:001438.3162:02745
02746:-00016:+00245:-00119:001438.3162:02746
02747:+00078:+00009:+00016:001438.3162:02747
02748:-00101:+00068:+00047:001438.3162:02748
02749:-00144:-00052:-00143:001438.3162:02749
02750:+00040:+00033:-00107:001438.3162:02750
02751:+00235:+00003:-00120:001438.3162:02751
02752:-00034:-00067:-00059:001432.0235:02752
02753:-00176:+00016:-00185:001432.0235:02753
02754:-00131:+00166:-00235:001432.0235:02754
02755:+00001:+00083:-00093:001432.0235:02755
02756:+00006:+00046:-00142:001432.0235:02756
02757:-00159:+00056:-00415:001432.0235:02757
02758:-00027:+00099:-00136:001432.0235:02758
02759:+00135:+00048:-00060:001432.0235:02759
02760:+00275:-00039:-00180:001432.0235:02760
02761:-00006:-00046:-00226:001432.0235:02761
02762:-00365:-00080:-00135:001432.0235:02762
02763:-00136:-00054:-00133:001432.0235:02763
02764:+00055:-00109:-00149:001432.0235:02764
02765:+00035:+00060:-00216:001432.0235:02765
02766:-00024:+00061:+00115:001433.0726:02766
02767:-00038:+00066:+00056:001433.0726:02767
02768:+00029:-00038:-00073:001433.0726:02768
02769:+00030:+00191:+00003:001433.0726:02769
02770:-00140:+00077:-00108:001433.0726:02770
02771:-00075:+00037:+00343:001433.0726:02771
02772:+00058:+00212:+00023:001433.0726:02772
02773:+00095:+00053:+00108:001433.0726:02773
02774:-00197:+00036:+00071:001433.0726:02774
02775:-00253:+00135:+00006:001433.0726:02775
02776:-00070:+00078:+00296:001433.0726:02776
02777:-00040:+00327:+00154:001433.0726:02777
02778:-00284:+00069:-00019:001433.0726:02778
02779:-00023:+00264:+00037:001433.0726:02779
02780:+00140:+00170:+00147:001429.9824:02780
02781:+00001:+00163:-00021:001429.9824:02781
02782:-00552:+00100:-00062:001429.9824:02782
02783:-00424:-00029:+00094:001429.9824:02783
02784:+00191:+00266:-00042:001429.9824:02784
02785:+00130:+00137:+00084:001429.9824:02785
02786:-00100:-00013:-00022:001429.9824:02786
02787:+00124:+00065:-00014:001429.9824:02787
02788:+00106:+00004:-00255:001429.9824:02788
02789:+00039:+00125:-00047:001429.9824:02789
02790:-00037:+00062:+00048:001429.9824:02790
02791:+00038:+00158:-00191:001429.9824:02791
02792:+00104:+00173:+00017:001429.9824:02792
02793:+00303:+00115:-00058:001429.9824:02793
02794:+00311:+00058:+00021:001417.2772:02794
02795:+00148:+00077:-00094:001417.2772:02795
02796:+00029:+00059:-00242:001417.2772:02796
02797:+00035:-00084:-00071:001417.2772:02797
02798:+00008:+00009:-00276:001417.2772:02798
02799:-00048:+00190:-00123:001417.2772:02799
02800:-00127:+00087:+00002:001417.2772:02800
02801:-00050:+00001:-00228:001417.2772:02801
02802:+00138:+00145:-00029:001417.2772:02802
02803:+00189:-00022:+00045:001417.2772:02803
02804:-00014:+00100:+00006:001417.2772:02804
02805:-00029:+00089:-00023:001417.2772:02805
02806:+00095:+00151:-00056:001417.2772:02806
02807:+00074:+00018:+00138:001417.2772:02807
02808:-00015:+00077:-00120:001417.2772:02808
02809:+00096:+00048:-00028:001384.6411:02809
02810:+00213:+00080:+00099:001384.6411:02810
02811:+00207:+00019:-00087:001384.6411:02811
02812:+00052:+00130:-00032:001384.6411:02812
02813:-00063:+00055:+00170:001384.6411:02813
02814:+00062:+00036:+00232:001384.6411:02814
02815:+00022:-00031:+00002:001384.6411:02815
02816:-00091:+00016:+00178:001384.6411:02816
02817:-00108:+00130:+00173:001384.6411:02817
02818:-00017:+00130:+00246:001384.6411:02818
02819:+00119:+00179:+00021:001384.6411:02819
02820:+00001:+00015:+00181:001384.6411:02820
02821:-00078:+00193:+00124:001384.6411:02821
02822:-00078:+00109:+00003:001384.6411:02822
02823:+00064:+00105:-00059:001384.6411:02823
02824:+00099:+00171:+00039:001344.1003:02824
02825:+00024:+00026:+00143:001344.1003:02825
02826:-00012:+00075:-00098:001344.1003:02826
02827:+00104:+00064:+00146:001344.1003:02827
02828:+00160:+00194:+00087:001344.1003:02828
02829:+00004:+00051:+00093:001344.1003:02829
02830:-00149:+00009:-00061:001344.1003:02830
02831:-00079:+00094:-00181:001344.1003:02831
02832:+00006:+00124:-00023:001344.1003:02832
02833:-00028:+00123:-00154:001344.1003:02833
02834:-00129:+00067:-00189:001344.1003:02834
02835:-00119:+00166:+00062:001344.1003:02835
02836:+00026:+00077:+00007:001344.1003:02836
02837:+00089:+00108:-00109:001344.1003:02837
02838:-00030:+00065:-00078:001344.1003:02838
02839:-00142:+00023:-00043:001307.9168:02839
02840:-00059:+00174:-00070:001307.9168:02840
02841:+00063:+00100:-00136:001307.9168:02841
02842:-00026:+00183:-00221:001307.9168:02842
02843:-00086:-00024:+00074:001307.9168:02843
02844:-00143:+00021:-00041:001307.9168:02844
02845:-00104:+00017:+00113:001307.9168:02845
02846:+00077:+00085:-00102:001307.9168:02846
02847:-00087:+00131:-00171:001307.9168:02847
02848:-00126:-00054:+00065:001307.9168:02848
02849:-00120:+00130:+00012:001307.9168:02849
02850:-00035:+00080:+00283:001307.9168:02850
02851:+00108:-00008:-00032:001307.9168:02851
02852:+00061:+00109:-00338:001307.9168:02852
02853:-00102:+00048:+00073:001307.9168:02853
02854:-00116:+00051:+00103:001288.8293:02854
02855:+00189:+00064:+00031:001288.8293:02855
02856:+00190:+00165:+00157:001288.8293:02856
02857:-00036:-00055:-00008:001288.8293:02857
02858:-00145:-00027:-00146:001288.8293:02858
02859:-00115:+00166:+00102:001288.8293:02859
02860:-00022:+00018:+00083:001288.8293:02860
02861:-00037:+00016:-00001:001288.8293:02861
02862:-00049:+00100:+00239:001288.8293:02862
02863:-00172:+00119:+00104:001288.8293:02863
02864:-00129:+00043:+00271:001288.8293:02864
02865:+00086:+00127:-00051:001288.8293:02865
02866:+00037:+00018:+00011:001288.8293:02866
02867:-00040:+00064:-00039:001288.8293:02867
02868:-00147:+00175:-00032:001288.8293:02868
02869:-00002:+00143:+00118:001288.8293:02869
02870:+00045:+00095:-00099:001283.7813:02870
02871:+00009:+00040:-00001:001283.7813:02871
02872:-00059:+00146:-00089:001283.7813:02872
02873:-00106:+00096:-00080:001283.7813:02873
02874:+00122:+00233:-00088:001283.7813:02874
02875:+00057:+00096:-00042:001283.7813:02875
02876:-00024:+00079:-00026:001283.7813:02876
02877:-00118:+00128:-00121:001283.7813:02877
02878:-00127:+00045:-00086:001283.7813:02878
02879:-00019:+00111:-00175:001283.7813:02879
02880:-00023:+00082:+00009:001283.7813:02880
02881:-00176:+00093:-00176:001283.7813:02881
02882:-00085:-00006:-00087:001283.7813:02882
02883:+00110:+00140:-00197:001283.7813:02883
02884:+00125:+00175:-00093:001283.7813:02884
02885:-00034:-00010:+00015:001300.9743:02885
02886:-00084:+00027:-00180:001300.9743:02886
02887:+00008:-00069:+00125:001300.9743:02887
02888:+00006:+00132:-00211:001300.9743:02888
02889:-00060:+00001:-00103:001300.9743:02889
02890:-00085:+00031:-00100:001300.9743:02890
02891:-00054:+00115:-00119:001300.9743:02891
02892:+00026:+00039:+00262:001300.9743:02892
02893:+00124:+00116:-00132:001300.9743:02893
02894:+00165:-00009:-00003:001300.9743:02894
02895:-00010:+00087:+00123:001300.9743:02895
02896:-00071:+00016:+00056:001300.9743:02896
02897:+00017:+00111:+00108:001300.9743:02897
02898:-00060:-00028:+00087:001300.9743:02898
02899:-00035:+00024:-00046:001300.9743:02899
02900:-00091:+00112:+00021:001327.7714:02900
02901:+00099:+00080:+00208:001327.7714:02901
02902:+00179:+00027:+00005:001327.7714:02902
02903:+00183:+00077:+00167:001327.7714:02903
02904:-00075:+00066:-00008:001327.7714:02904
02905:-00176:+00026:+00084:001327.7714:02905
02906:-00086:+00223:+00043:001327.7714:02906
02907:-00041:+00025:+00093:001327.7714:02907
02908:-00070:+00222:-00121:001327.7714:02908
02909:-00078:+00078:+00062:001327.7714:02909
02910:-00040:+00193:+00080:001327.7714:02910
02911:+00119:+00163:-00009:001327.7714:02911
02912:+00120:+00128:+00020:001327.7714:02912
02913:-00026:+00111:+00060:001327.7714:02913
02914:-00205:+00098:+00004:001327.7714:02914
02915:-00019:+00152:-00131:001354.4562:02915
02916:+00042:+00084:-00024:001354.4562:02916
02917:+00047:+00185:-00106:001354.4562:02917
02918:-00014:-00062:+00072:001354.4562:02918
02919:+00121:+00086:+00099:001354.4562:02919
02920:+00133:+00091:-00075:001354.4562:02920
02921:+00085:+00221:+00103:001354.4562:02921
02922:-00041:+00095:-00458:001354.4562:02922
02923:+00021:+00099:+00188:001354.4562:02923
02924:+00016:+00184:-00145:001354.4562:02924
02925:+00113:-00004:-00124:001354.4562:02925
02926:-00027:+00067:-00017:001354.4562:02926
02927:-00098:-00044:-00138:001354.4562:02927
02928:+00188:+00229:+00137:001354.4562:02928
02929:+00211:+00065:-00027:001354.4562:02929
02930:-00115:+00084:+00095:001379.2799:02930
02931:-00215:+00104:-00046:001379.2799:02931
02932:-00046:+00104:+00056:001379.2799:02932
02933:+00102:+00084:+00017:001379.2799:02933
02934:-00068:+00029:-00035:001379.2799:02934
02935:-00089:+00146:+00070:001379.2799:02935
02936:+00093:-00042:+00094:001379.2799:02936
02937:+00261:+00175:+00020:001379.2799:02937
02938:+00131:+00006:+00019:001379.2799:02938
02939:-00130:+00119:-00089:001379.2799:02939
02940:-00153:+00131:+00133:001379.2799:02940
02941:+00099:+00142:+00179:001379.2799:02941
02942:+00072:-00031:+00024:001379.2799:02942
02943:+00015:+00191:+00003:001379.2799:02943
02944:-00001:-00006:+00100:001401.9100:02944
02945:+00178:+00095:+00071:001401.9100:02945
02946:+00089:+00088:+00104:001401.9100:02946
02947:-00166:+00134:-00064:001401.9100:02947
02948:-00127:+00178:+00293:001401.9100:02948
02949:+00116:+00013:+00024:001401.9100:02949
02950:+00006:+00018:-00234:001401.9100:02950
02951:-00154:+00002:-00049:001401.9100:02951
02952:-00154:+00095:-00076:001401.9100:02952
02953:+00240:-00005:+00000:001401.9100:02953
02954:+00213:+00085:-00145:001401.9100:02954
02955:-00113:+00014:-00107:001401.9100:02955
02956:-00185:+00058:-00271:001401.9100:02956
02957:-00035:+00089:-00074:001401.9100:02957
02958:+00017:-00070:-00103:001411.8172:02958
02959:-00004:+00014:-00380:001411.8172:02959
02960:-00047:-00044:-00298:001411.8172:02960
02961:+00139:+00104:-00092:001411.8172:02961
02962:+00229:-00051:-00039:001411.8172:02962
02963:+00050:+00040:-00349:001411.8172:02963
02964:-00310:-00082:-00406:001411.8172:02964
02965:-00160:-00041:-00427:001411.8172:02965
02966:+00401:+00049:-00282:001411.8172:02966
02967:+00353:-00068:-00207:001411.8172:02967
02968:-00129:+00008:-00182:001411.8172:02968
02969:-00148:-00076:-00162:001411.8172:02969
02970:+00020:+00085:-00374:001411.8172:02970
02971:+00015:+00041:-00211:001411.8172:02971
02972:+00020:+00028:-00241:001418.7855:02972
02973:+00021:-00056:-00258:001418.7855:02973
02974:+00008:+00147:+00019:001418.7855:02974
02975:-00160:-00068:-00139:001418.7855:02975
02976:-00267:-00013:-00163:001418.7855:02976
02977:-00359:+00072:+00108:001418.7855:02977
02978:-00186:-00015:+00005:001418.7855:02978
02979:-00021:+00149:+00020:001418.7855:02979
02980:-00042:+00149:+00189:001418.7855:02980
02981:-00035:+00139:-00009:001418.7855:02981
02982:-00014:+00165:+00101:001418.7855:02982
02983:-00125:+00218:+00121:001418.7855:02983
02984:-00083:+00133:+00100:001418.7855:02984
02985:-00090:+00189:+00108:001418.7855:02985
02986:-00068:-00003:+00326:001434.6319:02986
02987:+00111:+00075:+00182:001434.6319:02987
02988:+00146:+00166:+00079:001434.6319:02988
02989:+00067:+00081:+00095:001434.6319:02989
02990:-00216:-00094:-00034:001434.6319:02990
02991:+00013:+00080:+00222:001434.6319:02991
02992:+00055:-00023:+00030:001434.6319:02992
02993:-00215:+00050:-00045:001434.6319:02993
02994:-00245:+00055:+00274:001434.6319:02994
02995:-00045:+00050:+00220:001434.6319:02995
02996:+00151:+00156:-00065:001434.6319:02996
02997:+00124:+00104:+00130:001434.6319:02997
02998:-00179:+00048:-00079:001434.6319:02998
02999:-00052:+00173:+00049:001434.6319:02999
03000:+00109:+00051:+00139:001439.8847:03000
03001:+00107:+00147:-00171:001439.8847:03001
03002:+00027:+00116:+00014:001439.8847:03002
03003:+00084:+00123:+00041:001439.8847:03003
03004:+00241:+00147:-00065:001439.8847:03004
03005:+00250:+00124:+00075:001439.8847:03005
03006:+00070:+00151:-00055:001439.8847:03006
03007:+00070:+00177:-00035:001439.8847:03007
03008:+00185:+00143:-00070:001439.8847:03008
03009:+00111:+00075:-00119:001439.8847:03009
03010:-00088:+00114:-00039:001439.8847:03010
03011:-00081:+00094:+00000:001439.8847:03011
03012:+00205:+00008:+00027:001439.8847:03012
03013:+00075:-00110:-00215:001439.8847:03013
03014:+00007:-00017:-00035:001438.6627:03014
03015:-00075:+00006:-00061:001438.6627:03015
03016:+00120:-00015:-00096:001438.6627:03016
03017:+00077:+00060:+00035:001438.6627:03017
03018:-00014:+00030:-00084:001438.6627:03018
03019:+00002:+00086:+00038:001438.6627:03019
03020:+00144:+00084:+00155:001438.6627:03020
03021:+00266:+00032:+00205:001438.6627:03021
03022:+00228:+00142:+00046:001438.6627:03022
03023:-00054:+00047:+00062:001438.6627:03023
03024:-00155:+00118:+00232:001438.6627:03024
03025:-00007:+00005:-00059:001438.6627:03025
03026:+00178:+00105:+00069:001438.6627:03026
03027:+00018:+00005:+00029:001438.6627:03027
03028:-00204:-00045:+00232:001439.7742:03028
03029:+00167:+00121:+00083:001439.7742:03029
03030:+00271:+00009:+00023:001439.7742:03030
03031:-00210:+00158:-00019:001439.7742:03031
03032:-00230:+00010:+00122:001439.7742:03032
03033:+00000:+00204:+00056:001439.7742:03033
03034:+00138:+00082:+00036:001439.7742:03034
03035:-00013:+00148:+00090:001439.7742:03035
03036:-00070:-00008:+00118:001439.7742:03036
03037:+00233:+00174:-00117:001439.7742:03037
03038:+00255:+00089:+00019:001439.7742:03038
03039:-00003:+00071:-00014:001439.7742:03039
03040:-00134:+00054:+00079:001439.7742:03040
03041:-00012:+00145:+00126:001439.7742:03041
03042:+00022:+00029:-00155:001438.3111:03042
03043:-00064:+00303:-00123:001438.3111:03043
03044:-00070:+00179:-00077:001438.3111:03044
03045:+00117:+00177:+00066:001438.3111:03045
03046:+00055:+00139:-00211:001438.3111:03046
03047:-00188:+00123:-00271:001438.3111:03047
03048:-00116:+00053:-00043:001438.3111:03048
03049:-00004:+00067:-00135:001438.3111:03049
03050:-00032:-00073:+00008:001438.3111:03050
03051:-00138:+00043:-00283:001438.3111:03051
03052:-00071:+00154:-00137:001438.3111:03052
03053:+00092:+00010:+00167:001438.3111:03053
03054:+00125:+00010:-00131:001438.3111:03054
03055:+00170:+00160:+00008:001438.3111:03055
03056:-00125:+00046:-00098:001431.9846:03056
03057:-00208:-00025:+00056:001431.9846:03057
03058:-00092:+00103:+00038:001431.9846:03058
03059:-00077:+00086:-00020:001431.9846:03059
03060:-00013:+00133:-00157:001431.9846:03060
03061:+00050:+00035:+00086:001431.9846:03061
03062:-00039:-00039:+00099:001431.9846:03062
03063:-00068:+00060:+00012:001431.9846:03063
03064:-00114:-00024:+00028:001431.9846:03064
03065:-00130:-00004:+00035:001431.9846:03065
03066:-00083:+00050:+00028:001431.9846:03066
03067:+00012:+00114:+00098:001431.9846:03067
03068:+00095:+00138:-00010:001431.9846:03068
03069:-00059:+00033:+00082:001431.9846:03069
03070:-00181:+00120:+00074:001433.0113:03070
03071:-00031:-00004:+00017:001433.0113:03071
03072:+00254:+00194:-00088:001433.0113:03072
03073:+00064:+00117:+00064:001433.0113:03073
03074:-00379:+00144:+00005:001433.0113:03074
03075:+00096:+00190:+00027:001433.0113:03075
03076:+00287:+00154:-00048:001433.0113:03076
03077:-00224:+00094:-00100:001433.0113:03077
03078:-00430:+00117:+00074:001433.0113:03078
03079:+00126:+00068:+00133:001433.0113:03079
03080:+00438:+00193:-00117:001433.0113:03080
03081:-00511:-00140:+00036:001433.0113:03081
03082:-00435:+00056:+00216:001433.0113:03082
03083:+00443:+00154:-00153:001433.0113:03083
03084:+00324:+00051:-00341:001429.9641:03084
03085:-00758:+00099:-00319:001429.9641:03085
03086:+00056:+00196:+00336:001429.9641:03086
03087:+00205:-00255:-00290:001429.9641:03087
03088:-00189:+00091:-00286:001429.9641:03088
03089:-00097:+00008:-00165:001429.9641:03089
03090:+00198:+00056:-00153:001429.9641:03090
03091:+00235:+00041:+00228:001429.9641:03091
03092:+00121:-00060:-00283:001429.9641:03092
03093:+00017:+00148:-00130:001429.9641:03093
03094:-00003:+00053:+00111:001429.9641:03094
03095:-00030:+00029:+00025:001429.9641:03095
03096:+00045:+00186:+00172:001429.9641:03096
03097:+00254:+00100:+00034:001429.9641:03097
03098:+00192:+00001:+00110:001415.6470:03098
03099:+00091:+00016:+00027:001415.6470:03099
03100:+00157:+00102:-00107:001415.6470:03100
03101:+00141:+00060:+00208:001415.6470:03101
03102:-00023:+00055:+00011:001415.6470:03102
03103:-00111:+00007:+00033:001415.6470:03103
03104:-00121:+00133:+00031:001415.6470:03104
03105:+00116:+00007:+00126:001415.6470:03105
03106:+00202:+00123:+00135:001415.6470:03106
03107:+00089:+00118:+00090:001415.6470:03107
03108:-00019:+00145:+00113:001415.6470:03108
03109:+00040:+00074:-00055:001415.6470:03109
03110:+00078:+00103:-00134:001415.6470:03110
03111:+00035:+00091:-00056:001415.6470:03111
03112:-00081:+00100:+00009:001383.1018:03112
03113:+00118:+00116:+00012:001383.1018:03113
03114:+00262:+00088:-00005:001383.1018:03114
03115:+00135:+00064:-00003:001383.1018:03115
03116:-00076:+00116:+00051:001383.1018:03116
03117:-00064:+00048:-00032:001383.1018:03117
03118:+00122:+00134:+00061:001383.1018:03118
03119:-00017:+00061:+00055:001383.1018:03119
03120:-00031:+00125:-00180:001383.1018:03120
03121:+00047:+00038:-00013:001383.1018:03121
03122:+00071:+00062:-00023:001383.1018:03122
03123:+00073:+00269:-00048:001383.1018:03123
03124:-00023:+00018:+00101:001383.1018:03124
03125:-00064:+00204:-00125:001383.1018:03125
03126:+00037:+00279:+00050:001383.1018:03126
03127:+00126:+00178:+00136:001342.6195:03127
03128:+00093:+00054:-00189:001342.6195:03128
03129:+00033:+00079:-00007:001342.6195:03129
03130:-00105:+00104:+00101:001342.6195:03130
03131:+00052:+00105:-00156:001342.6195:03131
03132:+00158:+00049:-00175:001342.6195:03132
03133:-00008:+00043:-00097:001342.6195:03133
03134:-00163:+00152:+00038:001342.6195:03134
03135:+00068:+00229:+00031:001342.6195:03135
03136:+00018:+00041:+00077:001342.6195:03136
03137:-00128:+00009:-00032:001342.6195:03137
03138:-00076:+00096:-00002:001342.6195:03138
03139:-00077:-00017:-00014:001342.6195:03139
03140:+00028:+00118:-00141:001342.6195:03140
03141:-00006:-00002:-00049:001342.6195:03141
03142:-00062:+00048:+00118:001312.0596:03142
03143:-00078:+00088:-00045:001312.0596:03143
03144:+00019:+00064:+00132:001312.0596:03144
03145:+00021:+00030:-00001:001312.0596:03145
03146:-00108:+00015:+00067:001312.0596:03146
03147:-00080:+00114:+00096:001312.0596:03147
03148:-00069:+00077:-00245:001312.0596:03148
03149:-00017:+00173:+00051:001312.0596:03149
03150:+00041:+00041:+00116:001312.0596:03150
03151:+00032:+00007:-00022:001312.0596:03151
03152:-00090:+00090:+00029:001312.0596:03152
03153:-00071:-00051:-00017:001312.0596:03153
03154:-00039:+00149:-00147:001312.0596:03154
03155:-00079:+00103:+00067:001312.0596:03155
03156:-00084:+00149:-00030:001312.0596:03156
03157:-00005:+00131:+00014:001312.0596:03157
03158:+00048:-00091:+00149:001298.3767:03158
03159:+00050:+00060:-00126:001298.3767:03159
03160:+00041:-00004:+00115:001298.3767:03160
03161:-00112:+00085:-00022:001298.3767:03161
03162:-00121:-00007:+00013:001298.3767:03162
03163:+00034:+00142:-00135:001298.3767:03163
03164:+00028:+00084:-00100:001298.3767:03164
03165:-00110:+00066:+00058:001298.3767:03165
03166:-00128:+00142:-00035:001298.3767:03166
03167:-00101:-00007:+00091:001298.3767:03167
03168:-00014:+00085:-00031:001298.3767:03168
03169:+00064:+00128:-00109:001298.3767:03169
03170:-00055:+00049:+00115:001298.3767:03170
03171:-00164:+00079:-00131:001298.3767:03171
03172:-00080:+00251:+00083:001298.3767:03172
03173:-00021:+00043:+00014:001300.0887:03173
03174:-00053:+00076:-00024:001300.0887:03174
03175:-00055:+00157:+00048:001300.0887:03175
03176:-00043:+00146:+00151:001300.0887:03176
03177:+00043:+00100:-00123:001300.0887:03177
03178:+00130:+00080:-00097:001300.0887:03178
03179:+00058:+00084:-00041:001300.0887:03179
03180:-00133:+00099:-00156:001300.0887:03180
03181:-00047:+00245:-00025:001300.0887:03181
03182:-00013:+00059:+00011:001300.0887:03182
03183:-00037:+00044:+00029:001300.0887:03183
03184:-00124:+00199:-00024:001300.0887:03184
03185:-00165:-00084:-00061:001300.0887:03185
03186:+00022:+00090:-00242:001300.0887:03186
03187:+00073:+00066:-00077:001300.0887:03187
03188:+00081:+00073:+00070:001317.6297:03188
03189:-00009:-00107:-00190:001317.6297:03189
03190:-00055:+00314:-00273:001317.6297:03190
03191:+00031:+00095:+00159:001317.6297:03191
03192:-00007:+00041:-00050:001317.6297:03192
03193:-00043:+00333:-00091:001317.6297:03193
03194:-00108:-00268:+00370:001317.6297:03194
03195:+00030:+00129:-00235:001317.6297:03195
03196:+00209:+00246:+00251:001317.6297:03196
03197:+00097:+00116:+00066:001317.6297:03197
03198:+00009:-00268:+00072:001317.6297:03198
03199:-00044:+00176:+00417:001317.6297:03199
03200:-00059:-00051:+00033:001317.6297:03200
03201:+00057:-00055:-00018:001317.6297:03201
03202:-00148:+00194:-00074:001317.6297:03202
03203:-00125:-00038:+00418:001348.2004:03203
03204:+00007:+00326:-00061:001348.2004:03204
03205:+00251:+00014:+00205:001348.2004:03205
03206:+00037:+00151:-00009:001348.2004:03206
03207:-00082:+00037:-00254:001348.2004:03207
03208:-00096:+00153:+00066:001348.2004:03208
03209:-00045:+00035:+00004:001348.2004:03209
03210:+00053:+00020:+00108:001348.2004:03210
03211:-00082:+00152:-00143:001348.2004:03211
03212:-00040:-00041:+00323:001348.2004:03212
03213:+00299:+00193:-00063:001348.2004:03213
03214:+00149:+00068:-00095:001348.2004:03214
03215:-00006:+00129:+00073:001348.2004:03215
03216:-00190:-00100:+00020:001348.2004:03216
03217:-00067:+00073:+00097:001348.2004:03217
03218:+00131:+00083:+00166:001369.5024:03218
03219:+00024:+00130:-00034:001369.5024:03219
03220:-00049:+00037:+00031:001369.5024:03220
03221:-00093:+00051:-00021:001369.5024:03221
03222:+00283:+00173:+00032:001369.5024:03222
03223:+00247:+00055:-00088:001369.5024:03223
03224:-00091:+00117:-00007:001369.5024:03224
03225:-00140:-00006:+00073:001369.5024:03225
03226:+00036:+00187:-00139:001369.5024:03226
03227:+00132:+00084:+00169:001369.5024:03227
03228:+00052:+00119:+00015:001369.5024:03228
03229:-00102:+00152:-00170:001369.5024:03229
03230:+00212:+00134:+00102:001369.5024:03230
03231:+00286:+00136:-00083:001369.5024:03231
03232:+00030:-00063:+00020:001390.1398:03232
03233:-00108:+00143:-00268:001390.1398:03233
03234:-00075:-00017:-00011:001390.1398:03234
03235:+00017:+00199:+00107:001390.1398:03235
03236:+00019:-00035:+00015:001390.1398:03236
03237:+00022:+00062:+00017:001390.1398:03237
03238:-00100:+00028:-00073:001390.1398:03238
03239:+00022:+00134:+00187:001390.1398:03239
03240:+00199:+00113:+00152:001390.1398:03240
03241:+00013:+00088:+00120:001390.1398:03241
03242:-00074:+00137:+00075:001390.1398:03242
03243:-00060:+00050:-00065:001390.1398:03243
03244:-00025:+00097:+00032:001390.1398:03244
03245:+00016:+00052:+00124:001390.1398:03245
03246:+00079:-00041:-00037:001408.3843:03246
03247:+00123:+00066:+00095:001408.3843:03247
03248:+00122:+00175:+00041:001408.3843:03248
03249:-00041:-00085:+00104:001408.3843:03249
03250:-00155:+00184:-00103:001408.3843:03250
03251:-00106:+00052:+00092:001408.3843:03251
03252:+00121:+00116:+00089:001408.3843:03252
03253:+00249:+00145:-00082:001408.3843:03253
03254:-00158:+00025:-00092:001408.3843:03254
03255:-00266:+00028:-00066:001408.3843:03255
03256:+00041:+00359:-00015:001408.3843:03256
03257:+00139:-00368:+00167:001408.3843:03257
03258:+00105:+00260:-00476:001408.3843:03258
03259:-00114:-00322:+00008:001408.3843:03259
03260:-00187:+00179:-00332:001416.6743:03260
03261:-00041:+00181:-00035:001416.6743:03261
03262:+00253:+00066:-00055:001416.6743:03262
03263:+00086:-00125:-00241:001416.6743:03263
03264:+00061:-00052:-00128:001416.6743:03264
03265:-00029:-00097:-00359:001416.6743:03265
03266:+00039:-00056:-00375:001416.6743:03266
03267:-00043:-00132:-00527:001416.6743:03267
03268:-00085:-00017:-00512:001416.6743:03268
03269:-00021:-00034:-00314:001416.6743:03269
03270:-00109:-00135:-00394:001416.6743:03270
03271:-00374:-00137:-00349:001416.6743:03271
03272:-00312:-00013:-00169:001416.6743:03272
03273:-00002:+00047:-00176:001416.6743:03273
03274:+00125:+00204:+00017:001416.6743:03274
03275:+00052:+00052:-00241:001425.2722:03275
03276:-00173:+00080:-00168:001425.2722:03276
03277:-00280:+00160:-00108:001425.2722:03277
03278:-00032:-00046:+00129:001425.2722:03278
03279:-00218:+00126:-00256:001425.2722:03279
03280:-00276:+00154:+00146:001425.2722:03280
03281:-00010:+00192:+00262:001425.2722:03281
03282:+00211:+00260:-00035:001425.2722:03282
03283:+00121:+00180:+00223:001425.2722:03283
03284:-00232:+00176:+00012:001425.2722:03284
03285:-00128:+00010:+00294:001425.2722:03285
03286:+00029:+00017:+00306:001425.2722:03286
03287:-00080:-00136:+00112:001425.2722:03287
03288:-00184:-00058:+00079:001441.3385:03288
03289:-00246:+00054:+00088:001441.3385:03289
03290:+00031:+00016:+00220:001441.3385:03290
03291:+00047:+00057:+00132:001441.3385:03291
03292:-00174:+00086:+00100:001441.3385:03292
03293:-00035:+00112:+00208:001441.3385:03293
03294:+00042:+00074:+00000:001441.3385:03294
03295:-00047:+00199:+00202:001441.3385:03295
03296:-00172:+00152:+00172:001441.3385:03296
03297:-00108:+00114:+00046:001441.3385:03297
03298:+00144:+00288:+00159:001441.3385:03298
03299:+00192:+00343:-00022:001441.3385:03299
03300:+00176:+00143:+00192:001441.3385:03300
03301:+00021:+00049:+00041:001441.3385:03301
03302:-00035:+00158:+00168:001446.6303:03302
03303:-00019:+00114:+00135:001446.6303:03303
03304:+00017:+00156:+00067:001446.6303:03304
03305:+00007:+00169:+00141:001446.6303:03305
03306:+00271:+00169:+00018:001446.6303:03306
03307:+00354:+00096:-00191:001446.6303:03307
03308:-00033:-00002:-00294:001446.6303:03308
03309:-00118:+00171:-00135:001446.6303:03309
03310:+00063:+00011:+00156:001446.6303:03310
03311:+00234:+00044:+00086:001446.6303:03311
03312:-00176:-00273:-00570:001446.6303:03312
03313:-00264:-00206:-00001:001446.6303:03313
03314:+00163:-00211:-00335:001446.6303:03314
03315:+00452:+00307:-00620:001446.6303:03315
03316:+00131:-00034:-00160:001445.2532:03316
03317:-00135:-00037:+00045:001445.2532:03317
03318:-00119:+00222:-00360:001445.2532:03318
03319:+00071:+00120:+00028:001445.2532:03319
03320:+00108:+00152:-00119:001445.2532:03320
03321:+00190:-00040:-00113:001445.2532:03321
03322:+00263:+00238:-00106:001445.2532:03322
03323:+00201:+00054:-00018:001445.2532:03323
03324:-00074:+00108:-00010:001445.2532:03324
03325:-00010:-00154:+00013:001445.2532:03325
03326:+00096:+00072:+00013:001445.2532:03326
03327:+00047:-00051:+00043:001445.2532:03327
03328:-00021:+00130:+00020:001445.2532:03328
03329:+00008:+00111:-00049:001445.2532:03329
03330:-00055:+00014:+00113:001444.7135:03330
03331:+00029:+00136:+00159:001444.7135:03331
03332:+00114:+00150:+00103:001444.7135:03332
03333:+00027:+00210:+00071:001444.7135:03333
03334:-00079:+00033:+00100:001444.7135:03334
03335:+00035:+00083:+00044:001444.7135:03335
03336:+00079:+00014:+00146:001444.7135:03336
03337:-00058:+00153:+00060:001444.7135:03337
03338:-00230:+00066:+00215:001444.7135:03338
03339:+00216:+00172:+00100:001444.7135:03339
03340:+00302:+00146:+00166:001444.7135:03340
03341:+00013:+00174:+00023:001444.7135:03341
03342:-00209:+00120:+00096:001444.7135:03342
03343:-00119:+00289:+00052:001444.7135:03343
03344:-00031:+00124:+00103:001438.1917:03344
03345:-00201:+00190:+00022:001438.1917:03345
03346:-00212:+00023:+00088:001438.1917:03346
03347:+00163:+00114:-00114:001438.1917:03347
03348:+00276:+00078:+00113:001438.1917:03348
03349:+00028:+00108:+00011:001438.1917:03349
03350:-00194:+00015:+00032:001438.1917:03350
03351:-00165:+00107:-00023:001438.1917:03351
03352:-00060:+00051:-00011:001438.1917:03352
03353:-00107:+00101:+00061:001438.1917:03353
03354:-00082:+00059:-00009:001438.1917:03354
03355:+00145:+00088:-00093:001438.1917:03355
03356:+00228:+00064:+00033:001438.1917:03356
03357:+00050:-00019:+00014:001438.1917:03357
03358:-00251:-00090:-00092:001435.2475:03358
03359:-00202:+00115:-00102:001435.2475:03359
03360:-00020:+00066:-00054:001435.2475:03360
03361:-00124:+00059:+00020:001435.2475:03361
03362:-00168:-00026:-00201:001435.2475:03362
03363:-00008:+00033:-00300:001435.2475:03363
03364:+00142:+00071:+00006:001435.2475:03364
03365:+00103:-00086:-00049:001435.2475:03365
03366:-00216:-00032:-00287:001435.2475:03366
03367:-00250:-00048:-00094:001435.2475:03367
03368:-00058:+00098:-00213:001435.2475:03368
03369:+00151:+00103:+00026:001435.2475:03369
03370:+00098:+00094:-00013:001435.2475:03370
03371:-00062:+00022:-00102:001435.2475:03371
03372:-00066:+00087:-00075:001436.2846:03372
03373:+00097:-00011:+00074:001436.2846:03373
03374:+00028:+00088:-00107:001436.2846:03374
03375:-00026:-00006:-00076:001436.2846:03375
03376:-00252:+00122:-00179:001436.2846:03376
03377:+00049:+00109:+00031:001436.2846:03377
03378:+00141:+00167:-00036:001436.2846:03378
03379:-00088:+00013:+00071:001436.2846:03379
03380:-00099:+00007:+00170:001436.2846:03380
03381:+00114:+00135:+00115:001436.2846:03381
03382:+00019:+00118:+00006:001436.2846:03382
03383:-00182:+00021:-00038:001436.2846:03383
03384:-00146:-00121:+00119:001436.2846:03384
03385:+00131:+00155:-00127:001436.2846:03385
03386:+00086:+00155:+00115:001431.5207:03386
03387:-00131:-00224:-00006:001431.5207:03387
03388:-00246:+00423:-00148:001431.5207:03388
03389:-00261:-00052:+00132:001431.5207:03389
03390:+00081:+00349:-00142:001431.5207:03390
03391:+00141:-00177:+00328:001431.5207:03391
03392:+00154:+00304:+00213:001431.5207:03392
03393:-00327:-00147:-00027:001431.5207:03393
03394:-00258:+00100:-00130:001431.5207:03394
03395:-00042:-00220:+00588:001431.5207:03395
03396:-00251:+00230:-00219:001431.5207:03396
03397:-00214:-00034:+00335:001431.5207:03397
03398:+00117:+00224:+00023:001431.5207:03398
03399:+00231:-00093:-00128:001431.5207:03399
03400:+00234:+00236:+00102:001423.6716:03400
03401:+00211:-00037:-00065:001423.6716:03401
03402:+00170:+00105:-00101:001423.6716:03402
03403:+00171:+00092:+00041:001423.6716:03403
03404:-00020:+00033:-00054:001423.6716:03404
03405:-00091:+00193:-00226:001423.6716:03405
03406:+00011:+00161:+00244:001423.6716:03406
03407:+00278:+00011:-00028:001423.6716:03407
03408:+00330:+00077:-00068:001423.6716:03408
03409:+00113:+00073:+00003:001423.6716:03409
03410:+00071:+00151:+00024:001423.6716:03410
03411:+00110:+00050:-00044:001423.6716:03411
03412:-00080:+00071:-00086:001423.6716:03412
03413:-00014:+00106:-00094:001423.6716:03413
03414:-00168:+00026:-00239:001398.6864:03414
03415:+00154:+00151:+00002:001398.6864:03415
03416:+00168:+00043:-00026:001398.6864:03416
03417:+00194:+00177:-00010:001398.6864:03417
03418:-00130:+00056:-00150:001398.6864:03418
03419:-00099:+00052:-00051:001398.6864:03419
03420:+00024:+00102:-00229:001398.6864:03420
03421:+00017:+00178:+00021:001398.6864:03421
03422:-00093:+00046:-00104:001398.6864:03422
03423:+00095:+00045:+00019:001398.6864:03423
03424:+00211:+00084:+00014:001398.6864:03424
03425:+00172:-00035:-00069:001398.6864:03425
03426:-00098:+00066:-00054:001398.6864:03426
03427:-00156:+00024:-00014:001398.6864:03427
03428:+00006:+00176:+00036:001398.6864:03428
03429:-00063:-00094:+00037:001369.3928:03429
03430:-00032:+00215:+00111:001369.3928:03430
03431:-00104:+00008:+00135:001369.3928:03431
03432:-00014:+00081:+00142:001369.3928:03432
03433:+00139:+00193:-00018:001369.3928:03433
03434:+00038:+00095:+00124:001369.3928:03434
03435:-00096:+00086:-00006:001369.3928:03435
03436:-00080:+00105:+00057:001369.3928:03436
03437:+00166:+00120:+00102:001369.3928:03437
03438:+00049:-00007:+00024:001369.3928:03438
03439:-00133:+00137:-00073:001369.3928:03439
03440:-00092:-00010:+00015:001369.3928:03440
03441:+00132:+00202:+00105:001369.3928:03441
03442:-00024:-00008:+00063:001369.3928:03442
03443:-00067:+00150:-00174:001369.3928:03443
03444:-00090:+00098:+00291:001338.9088:03444
03445:+00097:+00145:+00253:001338.9088:03445
03446:+00151:+00188:-00060:001338.9088:03446
03447:-00164:-00023:+00071:001338.9088:03447
03448:-00233:+00082:+00062:001338.9088:03448
03449:-00108:+00125:-00220:001338.9088:03449
03450:+00038:+00049:-00036:001338.9088:03450
03451:+00064:-00041:-00176:001338.9088:03451
03452:+00019:+00101:+00155:001338.9088:03452
03453:-00207:+00138:-00092:001338.9088:03453
03454:-00156:+00005:-00038:001338.9088:03454
03455:+00081:+00145:+00066:001338.9088:03455
03456:-00062:-00010:+00112:001338.9088:03456
03457:-00192:+00155:-00286:001338.9088:03457
03458:-00071:+00085:-00189:001338.9088:03458
03459:+00103:+00164:-00031:001324.8343:03459
03460:+00040:+00058:-00141:001324.8343:03460
03461:-00104:+00132:-00120:001324.8343:03461
03462:-00127:+00113:-00133:001324.8343:03462
03463:-00016:-00030:+00034:001324.8343:03463
03464:+00055:+00177:+00033:001324.8343:03464
03465:-00016:-00168:+00242:001324.8343:03465
03466:-00140:+00084:-00439:001324.8343:03466
03467:-00094:+00068:-00164:001324.8343:03467
03468:-00066:+00031:+00135:001324.8343:03468
03469:+00022:+00008:-00190:001324.8343:03469
03470:+00126:+00204:-00172:001324.8343:03470
03471:+00022:+00020:+00062:001324.8343:03471
03472:-00147:-00059:+00112:001324.8343:03472
03473:-00095:+00146:-00074:001324.8343:03473
03474:-00035:-00137:-00026:001315.2675:03474
03475:-00113:+00035:-00394:001315.2675:03475
03476:-00141:+00077:-00200:001315.2675:03476
03477:-00104:+00027:+00273:001315.2675:03477
03478:+00086:-00049:-00061:001315.2675:03478
03479:+00202:+00045:+00283:001315.2675:03479
03480:-00161:-00030:-00008:001315.2675:03480
03481:-00099:+00014:+00060:001315.2675:03481
03482:-00056:+00162:+00084:001315.2675:03482
03483:-00064:-00120:+00133:001315.2675:03483
03484:-00037:+00118:-00267:001315.2675:03484
03485:-00146:+00076:+00102:001315.2675:03485
03486:-00035:+00018:+00071:001315.2675:03486
03487:+00154:+00181:-00096:001315.2675:03487
03488:+00100:+00018:+00224:001315.2675:03488
03489:-00019:+00089:-00049:001327.4433:03489
03490:-00109:+00059:-00006:001327.4433:03490
03491:+00009:+00161:-00011:001327.4433:03491
03492:-00005:+00011:+00077:001327.4433:03492
03493:-00045:+00093:+00087:001327.4433:03493
03494:-00094:+00134:-00027:001327.4433:03494
03495:-00022:+00053:+00174:001327.4433:03495
03496:+00074:+00099:-00013:001327.4433:03496
03497:+00150:+00042:+00155:001327.4433:03497
03498:+00170:+00132:+00029:001327.4433:03498
03499:-00061:+00133:+00033:001327.4433:03499
03500:-00010:+00125:+00065:001327.4433:03500
03501:-00030:+00090:-00148:001327.4433:03501
03502:+00096:+00176:+00098:001327.4433:03502
03503:-00057:+00098:-00015:001327.4433:03503
03504:-00016:+00075:+00171:001346.7204:03504
03505:+00062:+00060:+00031:001346.7204:03505
03506:+00251:+00052:+00054:001346.7204:03506
03507:+00097:+00147:+00028:001346.7204:03507
03508:-00048:+00047:+00064:001346.7204:03508
03509:-00028:+00190:-00113:001346.7204:03509
03510:+00014:-00006:+00096:001346.7204:03510
03511:-00016:+00128:-00174:001346.7204:03511
03512:-00172:+00071:-00110:001346.7204:03512
03513:+00032:+00119:+00171:001346.7204:03513
03514:+00154:+00102:+00013:001346.7204:03514
03515:+00229:+00104:+00082:001346.7204:03515
03516:-00077:+00035:-00175:001346.7204:03516
03517:-00191:+00041:-00190:001346.7204:03517
03518:-00098:+00061:+00061:001367.9929:03518
03519:-00071:+00054:-00088:001367.9929:03519
03520:-00045:+00020:-00029:001367.9929:03520
03521:-00014:+00025:+00014:001367.9929:03521
03522:+00107:+00137:+00085:001367.9929:03522
03523:+00214:+00007:+00157:001367.9929:03523
03524:-00018:+00021:-00121:001367.9929:03524
03525:-00130:+00127:+00014:001367.9929:03525
03526:-00093:+00051:+00012:001367.9929:03526
03527:+00083:+00029:+00106:001367.9929:03527
03528:+00096:+00049:+00069:001367.9929:03528
03529:+00043:+00065:-00162:001367.9929:03529
03530:-00021:+00110:+00075:001367.9929:03530
03531:+00113:+00154:+00091:001367.9929:03531
03532:+00148:+00039:+00166:001367.9929:03532
03533:+00055:+00124:-00045:001385.4913:03533
03534:-00126:+00138:+00107:001385.4913:03534
03535:-00132:+00137:-00010:001385.4913:03535
03536:-00034:+00007:-00079:001385.4913:03536
03537:+00107:+00182:-00010:001385.4913:03537
03538:+00011:+00050:+00086:001385.4913:03538
03539:+00047:+00117:+00028:001385.4913:03539
03540:+00162:+00099:+00118:001385.4913:03540
03541:+00144:+00180:-00069:001385.4913:03541
03542:-00075:+00088:-00106:001385.4913:03542
03543:-00112:+00036:+00068:001385.4913:03543
03544:-00058:+00132:-00141:001385.4913:03544
03545:+00051:+00115:-00247:001385.4913:03545
03546:-00002:+00081:-00093:001385.4913:03546
03547:-00066:-00124:-00089:001405.1640:03547
03548:+00010:+00027:-00246:001405.1640:03548
03549:+00106:-00075:-00022:001405.1640:03549
03550:+00030:+00002:-00160:001405.1640:03550
03551:-00085:-00149:-00233:001405.1640:03551
03552:-00069:-00024:-00595:001405.1640:03552
03553:-00007:-00005:-00383:001405.1640:03553
03554:+00041:-00032:-00196:001405.1640:03554
03555:-00077:+00007:-00367:001405.1640:03555
03556:-00111:-00052:-00186:001405.1640:03556
03557:+00066:-00058:-00099:001405.1640:03557
03558:+00187:+00029:-00431:001405.1640:03558
03559:-00193:-00076:-00195:001405.1640:03559
03560:-00194:+00109:-00316:001405.1640:03560
03561:-00119:-00129:-00436:001411.8836:03561
03562:-00328:+00193:-00032:001411.8836:03562
03563:-00359:+00192:+00012:001411.8836:03563
03564:-00018:+00049:-00018:001411.8836:03564
03565:+00277:+00170:-00220:001411.8836:03565
03566:+00160:+00179:-00033:001411.8836:03566
03567:-00229:+00138:-00146:001411.8836:03567
03568:-00221:+00143:-00035:001411.8836:03568
03569:-00017:+00206:+00005:001411.8836:03569
03570:+00112:+00032:+00086:001411.8836:03570
03571:+00026:+00093:+00059:001411.8836:03571
03572:+00031:-00004:+00152:001411.8836:03572
03573:+00057:+00133:+00102:001411.8836:03573
03574:+00099:-00003:+00221:001411.8836:03574
03575:+00049:+00098:+00185:001418.8344:03575
03576:+00072:+00039:+00056:001418.8344:03576
03577:+00048:+00126:+00278:001418.8344:03577
03578:-00161:-00021:+00155:001418.8344:03578
03579:-00194:+00057:+00040:001418.8344:03579
03580:-00242:+00086:+00265:001418.8344:03580
03581:-00248:-00055:+00215:001418.8344:03581
03582:-00093:+00138:+00127:001418.8344:03582
03583:+00087:+00115:+00158:001418.8344:03583
03584:-00164:+00113:+00135:001418.8344:03584
03585:-00266:+00098:+00156:001418.8344:03585
03586:-00114:+00097:+00073:001418.8344:03586
03587:-00003:+00186:+00160:001418.8344:03587
03588:+00124:+00197:+00077:001418.8344:03588
03589:+00050:-00003:+00190:001424.7340:03589
03590:+00118:+00268:-00027:001424.7340:03590
03591:+00344:-00015:+00248:001424.7340:03591
03592:+00109:+00099:-00039:001424.7340:03592
03593:-00077:+00001:-00195:001424.7340:03593
03594:+00001:+00174:-00063:001424.7340:03594
03595:+00256:+00118:+00035:001424.7340:03595
03596:+00138:+00131:-00214:001424.7340:03596
03597:-00106:+00137:+00038:001424.7340:03597
03598:-00044:+00018:-00067:001424.7340:03598
03599:+00270:+00014:-00236:001424.7340:03599
03600:+00121:+00053:-00166:001424.7340:03600
03601:-00065:+00023:-00158:001424.7340:03601
03602:-00149:+00087:-00001:001424.7340:03602
03603:+00153:-00112:-00123:001428.2514:03603
03604:+00246:+00078:-00252:001428.2514:03604
03605:-00026:-00011:-00122:001428.2514:03605
03606:-00085:+00032:-00170:001428.2514:03606
03607:+00197:+00099:-00068:001428.2514:03607
03608:+00314:+00099:-00102:001428.2514:03608
03609:+00165:+00055:-00089:001428.2514:03609
03610:-00058:-00042:-00048:001428.2514:03610
03611:+00028:+00041:-00044:001428.2514:03611
03612:+00044:+00079:-00200:001428.2514:03612
03613:-00086:+00159:-00006:001428.2514:03613
03614:+00046:+00003:+00228:001428.2514:03614
03615:+00162:+00072:+00033:001428.2514:03615
03616:+00169:+00141:+00052:001428.2514:03616
03617:+00044:+00075:+00045:001423.7149:03617
03618:-00231:-00095:+00001:001423.7149:03618
03619:-00070:+00171:+00063:001423.7149:03619
03620:-00023:+00072:+00239:001423.7149:03620
03621:+00111:+00105:+00018:001423.7149:03621
03622:+00015:-00025:+00096:001423.7149:03622
03623:-00026:+00039:+00257:001423.7149:03623
03624:+00094:+00038:+00210:001423.7149:03624
03625:+00201:+00084:+00073:001423.7149:03625
03626:+00022:+00121:+00050:001423.7149:03626
03627:-00148:+00163:+00208:001423.7149:03627
03628:-00110:+00108:+00218:001423.7149:03628
03629:+00137:+00239:+00184:001423.7149:03629
03630:-00055:+00178:+00055:001423.7149:03630
03631:-00172:+00173:+00180:001429.6457:03631
03632:-00038:+00098:+00156:001429.6457:03632
03633:+00193:+00133:-00046:001429.6457:03633
03634:+00098:+00151:+00096:001429.6457:03634
03635:-00304:-00088:-00023:001429.6457:03635
03636:-00321:+00108:-00147:001429.6457:03636
03637:+00092:+00174:+00225:001429.6457:03637
03638:+00045:+00049:-00070:001429.6457:03638
03639:-00085:+00055:+00084:001429.6457:03639
03640:-00115:+00167:-00126:001429.6457:03640
03641:+00231:+00188:+00020:001429.6457:03641
03642:+00164:+00108:-00085:001429.6457:03642
03643:-00057:-00067:-00118:001429.6457:03643
03644:+00033:+00177:-00329:001429.6457:03644
03645:+00117:+00102:-00059:001428.1617:03645
03646:-00069:-00012:-00124:001428.1617:03646
03647:-00252:-00068:-00093:001428.1617:03647
03648:-00059:+00055:+00107:001428.1617:03648
03649:+00236:-00010:-00054:001428.1617:03649
03650:+00239:-00022:-00251:001428.1617:03650
03651:-00135:-00125:-00251:001428.1617:03651
03652:-00153:+00090:-00074:001428.1617:03652
03653:-00115:-00064:-00029:001428.1617:03653
03654:-00043:+00112:-00177:001428.1617:03654
03655:-00139:-00022:+00003:001428.1617:03655
03656:-00115:+00117:-00117:001428.1617:03656
03657:+00158:+00112:-00005:001428.1617:03657
03658:+00225:+00015:-00011:001428.1617:03658
03659:+00013:+00048:-00132:001425.3048:03659
03660:-00296:-00022:+00017:001425.3048:03660
03661:-00255:+00193:-00259:001425.3048:03661
03662:-00124:-00001:+00202:001425.3048:03662
03663:+00079:+00101:-00056:001425.3048:03663
03664:+00111:+00109:+00035:001425.3048:03664
03665:-00154:+00156:+00149:001425.3048:03665
03666:-00322:+00329:+00367:001425.3048:03666
03667:+00199:+00099:+00005:001425.3048:03667
03668:-00015:+00078:-00104:001425.3048:03668
03669:-00357:+00357:+00088:001425.3048:03669
03670:-00227:-00180:+00255:001425.3048:03670
03671:+00256:+00140:-00213:001425.3048:03671
03672:+00188:-00072:+00236:001425.3048:03672
03673:-00406:+00169:-00289:001426.3613:03673
03674:-00493:+00150:+00213:001426.3613:03674
03675:+00052:+00233:+00077:001426.3613:03675
03676:+00335:+00181:+00079:001426.3613:03676
03677:-00027:+00073:+00024:001426.3613:03677
03678:-00167:-00243:-00013:001426.3613:03678
03679:+00178:+00303:-00231:001426.3613:03679
03680:+00025:+00061:+00135:001426.3613:03680
03681:-00338:+00117:-00024:001426.3613:03681
03682:-00003:+00005:-00162:001426.3613:03682
03683:+00239:+00068:+00188:001426.3613:03683
03684:+00338:+00047:-00074:001426.3613:03684
03685:+00272:+00158:+00029:001426.3613:03685
03686:-00004:+00081:-00016:001426.3613:03686
03687:-00142:+00241:-00122:001426.3613:03687
03688:-00228:-00050:+00085:001410.2379:03688
03689:-00183:+00082:-00210:001410.2379:03689
03690:-00165:-00064:-00203:001410.2379:03690
03691:-00110:-00006:+00046:001410.2379:03691
03692:+00261:+00112:-00053:001410.2379:03692
03693:+00372:+00078:+00060:001410.2379:03693
03694:+00102:+00119:-00122:001410.2379:03694
03695:-00101:+00137:-00005:001410.2379:03695
03696:-00044:-00043:-00124:001410.2379:03696
03697:-00094:+00065:-00191:001410.2379:03697
03698:-00094:+00008:-00057:001410.2379:03698
03699:-00147:+00057:-00052:001410.2379:03699
03700:+00299:+00133:-00003:001410.2379:03700
03701:+00432:+00040:+00004:001410.2379:03701
03702:+00237:+00131:-00068:001380.8193:03702
03703:-00102:-00037:-00035:001380.8193:03703
03704:-00065:+00111:-00059:001380.8193:03704
03705:-00029:-00015:+00015:001380.8193:03705
03706:-00056:+00151:-00113:001380.8193:03706
03707:+00018:+00123:-00115:001380.8193:03707
03708:-00020:+00089:+00136:001380.8193:03708
03709:+00085:+00041:+00113:001380.8193:03709
03710:+00174:-00022:-00015:001380.8193:03710
03711:+00096:+00140:+00032:001380.8193:03711
03712:-00112:-00024:+00263:001380.8193:03712
03713:+00006:+00158:+00081:001380.8193:03713
03714:+00043:+00164:+00086:001380.8193:03714
03715:+00021:+00079:+00149:001380.8193:03715
03716:+00041:+00137:-00089:001380.8193:03716
03717:+00122:+00178:+00141:001346.6824:03717
03718:+00077:+00005:+00052:001346.6824:03718
03719:+00108:+00005:+00047:001346.6824:03719
03720:+00054:+00142:+00096:001346.6824:03720
03721:-00101:-00031:-00063:001346.6824:03721
03722:-00034:+00125:-00088:001346.6824:03722
03723:-00003:+00062:-00027:001346.6824:03723
03724:-00042:+00076:+00004:001346.6824:03724
03725:-00078:+00003:-00085:001346.6824:03725
03726:-00041:+00082:-00151:001346.6824:03726
03727:+00051:+00147:+00140:001346.6824:03727
03728:-00033:+00012:+00006:001346.6824:03728
03729:-00030:+00120:-00151:001346.6824:03729
03730:-00096:-00055:+00120:001346.6824:03730
03731:+00027:+00110:-00071:001346.6824:03731
03732:-00018:+00107:-00053:001315.3110:03732
03733:-00064:+00099:-00120:001315.3110:03733
03734:+00013:-00075:-00118:001315.3110:03734
03735:-00013:+00153:+00051:001315.3110:03735
03736:+00040:+00170:+00012:001315.3110:03736
03737:+00115:+00024:-00099:001315.3110:03737
03738:+00060:+00099:+00027:001315.3110:03738
03739:-00119:-00033:+00101:001315.3110:03739
03740:-00088:+00139:-00137:001315.3110:03740
03741:-00033:+00142:-00202:001315.3110:03741
03742:-00078:+00145:-00194:001315.3110:03742
03743:-00043:+00203:-00038:001315.3110:03743
03744:+00075:+00075:+00170:001315.3110:03744
03745:-00012:+00204:+00081:001315.3110:03745
03746:-00014:+00040:-00144:001315.3110:03746
03747:+00044:+00033:-00098:001315.3110:03747
03748:+00049:+00147:+00017:001300.9863:03748
03749:-00036:+00080:+00062:001300.9863:03749
03750:-00024:+00192:+00014:001300.9863:03750
03751:-00020:-00002:-00026:001300.9863:03751
03752:-00010:+00079:-00057:001300.9863:03752
03753:-00159:-00090:+00233:001300.9863:03753
03754:-00104:+00190:-00017:001300.9863:03754
03755:+00072:+00211:+00065:001300.9863:03755
03756:+00039:-00086:+00132:001300.9863:03756
03757:-00068:+00047:-00127:001300.9863:03757
03758:-00161:+00114:+00176:001300.9863:03758
03759:-00202:+00105:-00144:001300.9863:03759
03760:+00050:+00204:-00118:001300.9863:03760
03761:-00008:+00186:+00047:001300.9863:03761
03762:-00188:-00014:-00148:001300.9863:03762
03763:-00017:+00137:-00081:001307.9718:03763
03764:+00032:+00153:+00053:001307.9718:03764
03765:+00097:+00069:+00029:001307.9718:03765
03766:-00081:+00101:-00180:001307.9718:03766
03767:-00222:-00097:+00122:001307.9718:03767
03768:-00144:+00136:-00178:001307.9718:03768
03769:+00079:+00108:-00071:001307.9718:03769
03770:-00017:+00035:-00017:001307.9718:03770
03771:-00205:+00002:-00076:001307.9718:03771
03772:-00114:+00121:-00193:001307.9718:03772
03773:+00054:+00043:+00020:001307.9718:03773
03774:+00045:+00076:+00057:001307.9718:03774
03775:+00020:+00102:-00211:001307.9718:03775
03776:-00146:-00016:-00057:001307.9718:03776
03777:-00003:+00078:-00135:001307.9718:03777
03778:+00006:+00076:-00041:001325.1782:03778
03779:-00035:+00061:-00009:001325.1782:03779
03780:-00106:+00006:-00158:001325.1782:03780
03781:-00032:+00059:+00103:001325.1782:03781
03782:+00122:+00052:-00034:001325.1782:03782
03783:+00251:+00182:-00036:001325.1782:03783
03784:+00077:+00107:-00018:001325.1782:03784
03785:-00005:+00054:+00053:001325.1782:03785
03786:+00066:+00080:-00130:001325.1782:03786
03787:-00048:+00054:-00056:001325.1782:03787
03788:-00136:+00027:+00066:001325.1782:03788
03789:-00104:+00182:-00122:001325.1782:03789
03790:-00057:+00011:+00207:001325.1782:03790
03791:+00050:+00123:-00078:001325.1782:03791
03792:+00178:+00087:+00046:001325.1782:03792
03793:+00041:+00161:+00053:001347.6900:03793
03794:-00076:+00032:+00040:001347.6900:03794
03795:-00075:+00124:+00048:001347.6900:03795
03796:-00044:+00079:+00048:001347.6900:03796
03797:-00102:+00072:+00114:001347.6900:03797
03798:-00211:+00030:-00040:001347.6900:03798
03799:+00113:+00122:+00094:001347.6900:03799
03800:+00255:+00138:+00137:001347.6900:03800
03801:+00197:-00091:+00067:001347.6900:03801
03802:+00087:+00022:-00133:001347.6900:03802
03803:-00087:+00055:+00197:001347.6900:03803
03804:-00225:+00112:-00073:001347.6900:03804
03805:-00199:-00029:+00092:001347.6900:03805
03806:-00017:+00265:-00178:001347.6900:03806
03807:+00190:+00085:+00211:001373.7115:03807
03808:+00216:+00083:+00165:001373.7115:03808
03809:+00210:+00062:-00094:001373.7115:03809
03810:+00116:+00174:+00131:001373.7115:03810
03811:-00218:-00064:-00111:001373.7115:03811
03812:-00193:+00257:-00375:001373.7115:03812
03813:-00069:+00168:+00237:001373.7115:03813
03814:+00136:-00123:+00109:001373.7115:03814
03815:-00028:+00004:-00238:001373.7115:03815
03816:-00073:+00061:-00141:001373.7115:03816
03817:+00152:+00110:-00157:001373.7115:03817
03818:+00027:+00074:+00019:001373.7115:03818
03819:-00130:+00150:+00254:001373.7115:03819
03820:-00119:-00009:-00076:001373.7115:03820
03821:+00004:+00170:-00047:001373.7115:03821
03822:+00099:+00083:+00168:001392.6901:03822
03823:-00014:+00305:-00085:001392.6901:03823
03824:-00117:-00156:+00350:001392.6901:03824
03825:+00152:+00283:+00018:001392.6901:03825
03826:+00306:-00121:+00010:001392.6901:03826
03827:+00100:-00031:-00044:001392.6901:03827
03828:-00266:+00092:-00265:001392.6901:03828
03829:-00189:+00177:+00058:001392.6901:03829
03830:+00060:+00065:-00116:001392.6901:03830
03831:+00112:+00082:+00084:001392.6901:03831
03832:-00019:+00161:-00103:001392.6901:03832
03833:+00010:-00032:+00090:001392.6901:03833
03834:+00103:+00097:-00083:001392.6901:03834
03835:+00105:-00010:+00121:001392.6901:03835
03836:-00051:+00210:-00081:001402.7846:03836
03837:-00208:-00036:-00034:001402.7846:03837
03838:-00120:+00136:-00142:001402.7846:03838
03839:+00186:-00018:-00096:001402.7846:03839
03840:+00173:+00068:-00187:001402.7846:03840
03841:-00117:-00082:-00366:001402.7846:03841
03842:-00109:+00040:-00248:001402.7846:03842
03843:+00079:+00032:-00110:001402.7846:03843
03844:+00280:+00037:-00131:001402.7846:03844
03845:-00276:-00052:-00277:001402.7846:03845
03846:-00280:-00178:-00398:001402.7846:03846
03847:+00226:+00198:-00304:001402.7846:03847
03848:+00273:-00214:-00170:001402.7846:03848
03849:-00203:+00085:-00400:001402.7846:03849
03850:-00214:-00165:-00319:001414.8376:03850
03851:+00033:+00037:-00074:001414.8376:03851
03852:+00286:+00005:-00139:001414.8376:03852
03853:-00122:-00099:-00288:001414.8376:03853
03854:-00235:-00081:+00081:001414.8376:03854
03855:-00038:+00053:+00079:001414.8376:03855
03856:+00118:+00045:-00195:001414.8376:03856
03857:-00008:+00111:+00047:001414.8376:03857
03858:-00322:+00052:-00006:001414.8376:03858
03859:-00312:+00223:-00005:001414.8376:03859
03860:+00055:+00318:+00206:001414.8376:03860
03861:+00125:+00260:+00194:001414.8376:03861
03862:+00058:+00332:+00100:001414.8376:03862
03863:+00038:+00093:+00256:001414.8376:03863
03864:-00125:+00188:+00091:001423.2156:03864
03865:-00172:-00121:+00144:001423.2156:03865
03866:-00243:+00130:+00075:001423.2156:03866
03867:-00121:-00070:+00366:001423.2156:03867
03868:+00195:+00055:+00234:001423.2156:03868
03869:+00040:+00062:+00006:001423.2156:03869
03870:-00163:+00150:+00257:001423.2156:03870
03871:-00243:+00095:-00010:001423.2156:03871
03872:-00001:+00086:+00226:001423.2156:03872
03873:-00038:+00064:-00011:001423.2156:03873
03874:-00260:-00040:-00070:001423.2156:03874
03875:-00079:+00063:+00145:001423.2156:03875
03876:+00116:+00043:+00081:001423.2156:03876
03877:+00261:+00144:-00064:001423.2156:03877
03878:+00118:+00096:-00026:001428.5623:03878
03879:-00245:+00076:-00081:001428.5623:03879
03880:-00038:+00138:+00077:001428.5623:03880
03881:+00088:+00179:-00040:001428.5623:03881
03882:+00121:+00105:-00064:001428.5623:03882
03883:-00011:+00059:-00076:001428.5623:03883
03884:+00026:+00032:-00046:001428.5623:03884
03885:+00244:+00100:+00019:001428.5623:03885
03886:+00102:+00112:-00065:001428.5623:03886
03887:-00071:+00062:-00076:001428.5623:03887
03888:-00020:+00199:-00045:001428.5623:03888
03889:+00112:+00092:-00071:001428.5623:03889
03890:+00148:+00129:-00098:001428.5623:03890
03891:-00124:+00103:-00139:001428.5623:03891
03892:-00105:+00000:+00023:001436.2697:03892
03893:+00149:+00139:-00198:001436.2697:03893
03894:+00206:+00013:+00022:001436.2697:03894
03895:+00030:+00065:-00069:001436.2697:03895
03896:-00025:+00039:-00096:001436.2697:03896
03897:+00068:+00142:-00031:001436.2697:03897
03898:+00111:+00066:-00280:001436.2697:03898
03899:-00058:+00069:+00019:001436.2697:03899
03900:-00073:+00016:-00195:001436.2697:03900
03901:+00234:+00034:-00088:001436.2697:03901
03902:+00219:+00116:-00013:001436.2697:03902
03903:+00018:+00145:-00025:001436.2697:03903
03904:-00096:-00117:+00215:001436.2697:03904
03905:+00195:+00109:-00102:001436.2697:03905
03906:+00217:-00064:+00047:001433.1431:03906
03907:-00126:+00164:-00117:001433.1431:03907
03908:-00119:+00033:+00236:001433.1431:03908
03909:+00130:+00171:+00095:001433.1431:03909
03910:+00194:+00026:+00186:001433.1431:03910
03911:+00115:+00187:+00130:001433.1431:03911
03912:-00043:-00091:+00140:001433.1431:03912
03913:-00079:+00228:+00031:001433.1431:03913
03914:-00015:+00166:+00180:001433.1431:03914
03915:+00009:+00113:+00253:001433.1431:03915
03916:-00017:+00071:+00168:001433.1431:03916
03917:-00021:+00056:+00261:001433.1431:03917
03918:+00117:+00162:+00071:001433.1431:03918
03919:+00218:+00103:+00173:001433.1431:03919
03920:-00059:+00021:-00019:001431.8594:03920
03921:-00247:+00249:-00031:001431.8594:03921
03922:-00137:+00213:+00199:001431.8594:03922
03923:+00184:+00228:+00097:001431.8594:03923
03924:+00004:+00145:-00076:001431.8594:03924
03925:-00140:+00023:-00092:001431.8594:03925
03926:-00084:+00157:-00239:001431.8594:03926
03927:+00128:+00114:-00022:001431.8594:03927
03928:+00104:+00119:-00081:001431.8594:03928
03929:-00164:+00044:-00095:001431.8594:03929
03930:-00156:+00052:-00125:001431.8594:03930
03931:+00142:+00029:-00132:001431.8594:03931
03932:-00043:-00004:-00270:001431.8594:03932
03933:-00133:-00088:-00234:001431.8594:03933
03934:-00034:+00018:-00213:001431.2476:03934
03935:+00111:+00043:-00058:001431.2476:03935
03936:+00240:+00023:-00095:001431.2476:03936
03937:-00078:-00003:-00279:001431.2476:03937
03938:-00179:+00081:-00178:001431.2476:03938
03939:-00083:+00097:-00032:001431.2476:03939
03940:-00038:-00038:+00027:001431.2476:03940
03941:-00058:-00005:-00112:001431.2476:03941
03942:-00125:-00010:-00147:001431.2476:03942
03943:+00039:+00081:+00056:001431.2476:03943
03944:+00087:+00051:+00066:001431.2476:03944
03945:-00010:-00017:-00023:001431.2476:03945
03946:-00161:+00067:-00012:001431.2476:03946
03947:-00215:+00054:+00017:001431.2476:03947
03948:-00066:-00004:+00154:001429.8446:03948
03949:+00003:+00021:+00076:001429.8446:03949
03950:-00192:+00080:-00024:001429.8446:03950
03951:-00029:+00129:+00265:001429.8446:03951
03952:+00204:+00175:+00195:001429.8446:03952
03953:+00103:+00093:-00003:001429.8446:03953
03954:-00362:+00276:-00075:001429.8446:03954
03955:-00342:+00142:-00067:001429.8446:03955
03956:+00200:+00244:+00103:001429.8446:03956
03957:+00085:+00075:+00033:001429.8446:03957
03958:-00359:+00132:+00063:001429.8446:03958
03959:-00181:+00061:-00023:001429.8446:03959
03960:+00120:+00126:+00041:001429.8446:03960
03961:+00273:+00079:-00108:001429.8446:03961
03962:-00083:+00116:-00034:001426.9400:03962
03963:-00244:-00009:-00209:001426.9400:03963
03964:-00174:+00145:-00098:001426.9400:03964
03965:-00131:+00088:-00028:001426.9400:03965
03966:+00025:+00162:-00175:001426.9400:03966
03967:-00018:+00058:-00159:001426.9400:03967
03968:-00065:+00030:-00054:001426.9400:03968
03969:+00171:+00037:-00237:001426.9400:03969
03970:+00062:+00114:-00135:001426.9400:03970
03971:-00147:-00001:-00049:001426.9400:03971
03972:-00419:+00010:-00220:001426.9400:03972
03973:-00008:+00113:-00120:001426.9400:03973
03974:+00106:-00117:-00029:001426.9400:03974
03975:-00036:+00183:-00168:001426.9400:03975
03976:-00017:+00098:-00033:001426.2629:03976
03977:+00149:+00118:-00095:001426.2629:03977
03978:+00068:-00096:+00196:001426.2629:03978
03979:-00014:+00315:-00097:001426.2629:03979
03980:-00179:+00046:-00100:001426.2629:03980
03981:-00058:+00302:+00109:001426.2629:03981
03982:-00026:-00149:-00066:001426.2629:03982
03983:-00099:-00055:-00135:001426.2629:03983
03984:-00157:-00015:-00096:001426.2629:03984
03985:-00048:-00037:+00313:001426.2629:03985
03986:+00211:+00027:-00130:001426.2629:03986
03987:+00226:+00009:-00114:001426.2629:03987
03988:+00031:+00156:+00051:001426.2629:03988
03989:-00029:+00058:+00080:001426.2629:03989
03990:-00071:+00166:-00075:001411.7816:03990
03991:-00184:+00089:+00149:001411.7816:03991
03992:-00120:-00025:+00150:001411.7816:03992
03993:-00060:+00012:-00076:001411.7816:03993
03994:+00291:+00199:+00038:001411.7816:03994
03995:+00303:+00207:+00156:001411.7816:03995
03996:+00237:+00034:-00093:001411.7816:03996
03997:+00082:+00031:-00111:001411.7816:03997
03998:+00072:+00096:-00077:001411.7816:03998
03999:-00178:-00089:-00061:001411.7816:03999
04000:-00165:+00131:-00161:001411.7816:04000
04001:-00008:+00232:-00024:001411.7816:04001
04002:+00131:+00042:+00151:001411.7816:04002
04003:+00131:-00147:-00192:001411.7816:04003
04004:+00223:-00085:+00330:001411.7816:04004
04005:+00116:+00312:+00136:001379.2077:04005
04006:+00033:-00090:+00339:001379.2077:04006
04007:-00016:+00342:-00174:001379.2077:04007
04008:+00031:+00167:+00260:001379.2077:04008
04009:+00025:+00099:-00010:001379.2077:04009
04010:+00013:-00006:-00315:001379.2077:04010
04011:+00024:+00213:+00050:001379.2077:04011
04012:+00051:+00099:-00121:001379.2077:04012
04013:+00265:+00172:-00076:001379.2077:04013
04014:+00201:+00183:-00151:001379.2077:04014
04015:-00053:+00110:+00125:001379.2077:04015
04016:+00058:+00056:-00010:001379.2077:04016
04017:+00107:+00009:-00139:001379.2077:04017
04018:+00021:+00053:-00016:001379.2077:04018
04019:-00036:+00006:+00026:001345.1226:04019
04020:+00038:+00081:-00007:001345.1226:04020
04021:+00130:+00013:-00109:001345.1226:04021
04022:+00105:+00075:-00275:001345.1226:04022
04023:-00132:+00073:+00057:001345.1226:04023
04024:-00007:+00120:+00194:001345.1226:04024
04025:+00100:-00060:-00118:001345.1226:04025
04026:+00007:+00081:+00109:001345.1226:04026
04027:-00091:+00111:+00052:001345.1226:04027
04028:-00047:+00003:+00146:001345.1226:04028
04029:+00069:+00022:+00059:001345.1226:04029
04030:+00049:-00063:-00020:001345.1226:04030
04031:-00002:+00092:+00016:001345.1226:04031
04032:-00045:-00059:-00103:001345.1226:04032
04033:-00029:+00174:-00064:001345.1226:04033
04034:+00014:+00191:+00134:001345.1226:04034
04035:-00074:+00048:+00255:001308.2413:04035
04036:-00071:+00194:+00064:001308.2413:04036
04037:-00054:+00001:-00025:001308.2413:04037
04038:+00013:+00110:+00074:001308.2413:04038
04039:+00004:+00041:-00070:001308.2413:04039
04040:-00065:+00169:+00072:001308.2413:04040
04041:-00178:+00088:-00060:001308.2413:04041
04042:-00190:+00039:-00036:001308.2413:04042
04043:+00040:+00133:+00076:001308.2413:04043
04044:+00008:+00052:+00220:001308.2413:04044
04045:-00136:+00035:-00193:001308.2413:04045
04046:-00200:+00015:-00199:001308.2413:04046
04047:-00016:+00084:-00062:001308.2413:04047
04048:+00065:+00123:-00080:001308.2413:04048
04049:-00066:+00095:-00110:001308.2413:04049
04050:-00162:+00056:-00007:001291.3669:04050
04051:-00128:-00019:+00076:001291.3669:04051
04052:-00028:+00168:+00000:001291.3669:04052
04053:-00022:+00048:-00245:001291.3669:04053
04054:-00115:+00118:-00250:001291.3669:04054
04055:-00164:+00077:-00237:001291.3669:04055
04056:-00189:-00015:+00150:001291.3669:04056
04057:+00055:+00122:-00098:001291.3669:04057
04058:+00083:+00016:-00085:001291.3669:04058
04059:-00157:-00015:-00150:001291.3669:04059
04060:-00192:+00069:-00138:001291.3669:04060
04061:-00050:+00053:+00253:001291.3669:04061
04062:-00052:+00016:-00103:001291.3669:04062
04063:+00028:+00075:-00072:001291.3669:04063
04064:-00093:+00147:+00084:001291.3669:04064
04065:-00090:+00011:+00070:001291.3669:04065
04066:+00021:+00099:-00030:001298.2370:04066
04067:+00063:+00044:+00095:001298.2370:04067
04068:-00039:+00021:-00079:001298.2370:04068
04069:-00060:+00147:+00069:001298.2370:04069
04070:-00152:+00013:+00117:001298.2370:04070
04071:-00015:+00053:-00116:001298.2370:04071
04072:+00007:+00089:+00240:001298.2370:04072
04073:-00103:+00007:+00039:001298.2370:04073
04074:-00044:+00213:-00007:001298.2370:04074
04075:-00028:+00094:+00199:001298.2370:04075
04076:+00041:+00040:+00119:001298.2370:04076
04077:+00162:+00147:+00035:001298.2370:04077
04078:+00002:+00140:+00007:001298.2370:04078
04079:-00069:+00087:+00143:001298.2370:04079
04080:+00028:+00214:+00043:001298.2370:04080
04081:+00056:+00123:+00057:001318.0562:04081
04082:+00026:+00096:+00100:001318.0562:04082
04083:-00097:+00123:-00157:001318.0562:04083
04084:+00061:+00106:+00138:001318.0562:04084
04085:+00130:-00015:+00130:001318.0562:04085
04086:+00206:+00206:-00202:001318.0562:04086
04087:+00115:+00117:-00055:001318.0562:04087
04088:+00019:+00001:-00145:001318.0562:04088
04089:-00017:-00001:-00065:001318.0562:04089
04090:-00081:+00207:-00156:001318.0562:04090
04091:-00096:+00103:-00188:001318.0562:04091
04092:-00056:+00015:-00024:001318.0562:04092
04093:-00119:+00112:-00018:001318.0562:04093
04094:+00090:-00027:+00070:001318.0562:04094
04095:+00230:+00198:-00261:001318.0562:04095
04096:+00161:+00094:+00091:001338.9641:04096
04097:-00170:-00012:-00045:001338.9641:04097
04098:-00181:+00010:-00078:001338.9641:04098
04099:-00140:+00034:+00179:001338.9641:04099
04100:-00037:+00090:-00166:001338.9641:04100
04101:-00073:+00035:+00056:001338.9641:04101
04102:-00025:+00086:+00082:001338.9641:04102
04103:+00227:-00024:+00069:001338.9641:04103
04104:+00274:+00082:-00163:001338.9641:04104
04105:-00093:+00079:-00060:001338.9641:04105
04106:-00237:-00008:+00185:001338.9641:04106
04107:-00103:+00194:+00065:001338.9641:04107
04108:+00147:+00109:+00112:001338.9641:04108
04109:+00131:+00103:+00057:001338.9641:04109
04110:-00055:+00076:-00090:001372.2357:04110
04111:+00146:+00180:+00055:001372.2357:04111
04112:+00171:+00107:+00096:001372.2357:04112
04113:+00047:+00118:+00051:001372.2357:04113
04114:-00164:+00018:-00014:001372.2357:04114
04115:-00075:+00124:+00111:001372.2357:04115
04116:+00140:-00012:+00086:001372.2357:04116
04117:+00052:+00072:-00066:001372.2357:04117
04118:-00113:+00170:+00074:001372.2357:04118
04119:-00091:-00153:+00099:001372.2357:04119
04120:-00018:+00111:-00201:001372.2357:04120
04121:+00196:+00032:+00145:001372.2357:04121
04122:-00046:+00240:-00168:001372.2357:04122
04123:-00201:-00057:+00217:001372.2357:04123
04124:-00059:+00216:+00099:001372.2357:04124
04125:+00094:-00053:-00058:001391.1350:04125
04126:+00093:+00137:+00063:001391.1350:04126
04127:-00109:+00012:-00103:001391.1350:04127
04128:-00038:+00072:+00134:001391.1350:04128
04129:+00207:+00006:-00071:001391.1350:04129
04130:+00183:+00069:-00144:001391.1350:04130
04131:-00016:+00085:-00205:001391.1350:04131
04132:-00281:-00032:-00050:001391.1350:04132
04133:-00106:-00039:-00156:001391.1350:04133
04134:+00031:-00016:-00257:001391.1350:04134
04135:+00001:+00007:-00308:001391.1350:04135
04136:+00042:-00131:-00295:001391.1350:04136
04137:+00112:+00065:-00117:001391.1350:04137
04138:-00010:-00182:-00366:001391.1350:04138
04139:-00151:+00109:-00357:001402.7764:04139
04140:-00230:-00117:-00171:001402.7764:04140
04141:+00178:+00094:-00146:001402.7764:04141
04142:+00275:-00153:-00326:001402.7764:04142
04143:+00031:+00006:-00541:001402.7764:04143
04144:-00175:-00075:-00258:001402.7764:04144
04145:-00114:-00058:-00329:001402.7764:04145
04146:+00075:-00156:-00262:001402.7764:04146
04147:+00209:+00135:-00217:001402.7764:04147
04148:+00108:+00102:-00152:001402.7764:04148
04149:-00212:+00056:-00096:001402.7764:04149
04150:-00254:+00124:+00052:001402.7764:04150
04151:+00160:+00236:+00011:001402.7764:04151
04152:-00049:+00111:-00101:001402.7764:04152
04153:-00365:-00005:+00210:001413.2589:04153
04154:-00156:+00141:+00239:001413.2589:04154
04155:+00300:+00012:+00061:001413.2589:04155
04156:+00218:+00063:-00016:001413.2589:04156
04157:-00261:+00039:+00137:001413.2589:04157
04158:-00211:+00180:+00023:001413.2589:04158
04159:+00040:+00150:+00322:001413.2589:04159
04160:-00125:+00180:+00232:001413.2589:04160
04161:-00258:+00172:+00290:001413.2589:04161
04162:-00168:+00165:+00397:001413.2589:04162
04163:+00035:+00063:+00109:001413.2589:04163
04164:-00044:+00067:+00171:001413.2589:04164
04165:-00145:+00086:+00242:001413.2589:04165
04166:-00031:+00061:+00096:001413.2589:04166
04167:+00175:+00080:+00124:001423.2919:04167
04168:-00159:+00089:+00058:001423.2919:04168
04169:-00281:+00100:+00160:001423.2919:04169
04170:+00000:+00174:+00147:001423.2919:04170
04171:+00256:+00027:+00010:001423.2919:04171
04172:+00131:+00133:-00072:001423.2919:04172
04173:-00185:+00085:-00054:001423.2919:04173
04174:-00009:+00172:+00066:001423.2919:04174
04175:+00172:+00241:+00059:001423.2919:04175
04176:+00169:+00078:-00016:001423.2919:04176
04177:+00040:+00149:-00105:001423.2919:04177
04178:-00006:+00042:-00111:001423.2919:04178
04179:+00177:+00052:-00103:001423.2919:04179
04180:+00169:+00047:-00160:001423.2919:04180
04181:-00111:+00016:-00166:001423.7595:04181
04182:-00127:-00038:-00154:001423.7595:04182
04183:+00126:+00119:-00169:001423.7595:04183
04184:+00313:-00042:-00014:001423.7595:04184
04185:-00159:+00112:-00219:001423.7595:04185
04186:-00289:+00004:-00071:001423.7595:04186
04187:+00036:+00113:-00218:001423.7595:04187
04188:+00269:+00239:-00182:001423.7595:04188
04189:+00286:+00205:+00035:001423.7595:04189
04190:-00036:+00059:-00105:001423.7595:04190
04191:-00095:+00153:-00045:001423.7595:04191
04192:+00104:+00102:+00176:001423.7595:04192
04193:-00001:-00038:-00189:001423.7595:04193
04194:+00014:+00054:+00049:001423.7595:04194
04195:-00047:+00027:+00010:001431.3724:04195
04196:+00045:-00147:+00294:001431.3724:04196
04197:+00224:+00189:+00091:001431.3724:04197
04198:+00163:-00086:+00192:001431.3724:04198
04199:+00017:+00025:+00085:001431.3724:04199
04200:-00162:-00036:-00059:001431.3724:04200
04201:+00088:+00180:+00007:001431.3724:04201
04202:+00160:+00040:+00109:001431.3724:04202
04203:-00083:+00093:+00216:001431.3724:04203
04204:+00016:-00152:+00011:001431.3724:04204
04205:+00177:+00001:+00254:001431.3724:04205
04206:+00157:+00117:+00048:001431.3724:04206
04207:-00040:+00037:+00190:001431.3724:04207
04208:-00262:+00141:+00169:001431.3724:04208
04209:+00156:+00163:+00205:001431.6014:04209
04210:+00208:+00179:+00074:001431.6014:04210
04211:-00082:+00133:+00035:001431.6014:04211
04212:-00085:+00139:+00182:001431.6014:04212
04213:+00160:+00065:+00164:001431.6014:04213
04214:+00227:+00193:+00022:001431.6014:04214
04215:-00038:+00143:+00071:001431.6014:04215
04216:-00228:+00196:-00019:001431.6014:04216
04217:+00010:+00116:+00128:001431.6014:04217
04218:+00092:+00163:-00044:001431.6014:04218
04219:-00105:+00095:-00209:001431.6014:04219
04220:+00002:+00177:+00019:001431.6014:04220
04221:+00103:+00038:-00141:001431.6014:04221
04222:+00185:+00161:-00280:001431.6014:04222
04223:-00123:+00094:-00104:001425.3963:04223
04224:-00146:+00074:-00178:001425.3963:04224
04225:+00060:+00001:-00249:001425.3963:04225
04226:+00040:+00136:-00275:001425.3963:04226
04227:-00043:+00025:-00141:001425.3963:04227
04228:-00064:+00004:-00252:001425.3963:04228
04229:-00022:+00023:-00044:001425.3963:04229
04230:+00171:+00081:-00185:001425.3963:04230
04231:+00148:+00047:-00153:001425.3963:04231
04232:+00031:-00053:+00015:001425.3963:04232
04233:-00233:-00049:-00247:001425.3963:04233
04234:-00234:+00094:-00178:001425.3963:04234
04235:-00001:+00078:+00047:001425.3963:04235
04236:-00096:-00046:-00132:001425.3963:04236
04237:-00244:-00016:+00018:001431.3637:04237
04238:+00061:+00067:+00195:001431.3637:04238
04239:+00283:+00009:+00064:001431.3637:04239
04240:+00057:+00043:+00129:001431.3637:04240
04241:-00426:-00070:-00007:001431.3637:04241
04242:-00085:-00012:+00141:001431.3637:04242
04243:+00026:+00062:+00189:001431.3637:04243
04244:-00131:-00004:+00033:001431.3637:04244
04245:-00111:+00182:+00182:001431.3637:04245
04246:+00103:-00039:+00230:001431.3637:04246
04247:+00020:+00146:-00105:001431.3637:04247
04248:-00150:+00084:+00157:001431.3637:04248
04249:-00244:+00099:+00175:001431.3637:04249
04250:-00026:+00136:+00173:001431.3637:04250
04251:+00021:+00138:+00197:001428.2685:04251
04252:-00202:+00090:-00101:001428.2685:04252
04253:-00195:+00201:+00137:001428.2685:04253
04254:-00060:+00091:+00071:001428.2685:04254
04255:+00223:+00225:-00081:001428.2685:04255
04256:+00148:+00078:+00010:001428.2685:04256
04257:-00258:+00044:-00265:001428.2685:04257
04258:-00185:+00233:-00061:001428.2685:04258
04259:+00091:-00192:-00147:001428.2685:04259
04260:+00095:+00473:-00372:001428.2685:04260
04261:-00274:-00123:+00285:001428.2685:04261
04262:-00221:+00392:-00295:001428.2685:04262
04263:+00341:+00130:+00131:001428.2685:04263
04264:+00201:-00001:-00132:001428.2685:04264
04265:-00098:+00108:-00245:001425.4129:04265
04266:-00013:+00081:-00051:001425.4129:04266
04267:+00221:-00009:-00168:001425.4129:04267
04268:+00041:-00078:-00090:001425.4129:04268
04269:-00185:+00017:-00255:001425.4129:04269
04270:-00169:+00212:-00064:001425.4129:04270
04271:+00014:+00069:+00199:001425.4129:04271
04272:-00064:-00038:+00216:001425.4129:04272
04273:+00153:+00092:-00075:001425.4129:04273
04274:+00214:+00330:-00236:001425.4129:04274
04275:+00092:+00260:+00140:001425.4129:04275
04276:-00203:-00025:-00212:001425.4129:04276
04277:-00111:-00123:+00051:001425.4129:04277
04278:-00106:+00087:-00037:001425.4129:04278
04279:-00206:-00257:-00144:001410.0268:04279
04280:-00174:+00049:-00078:001410.0268:04280
04281:+00034:+00154:+00096:001410.0268:04281
04282:+00228:+00108:+00107:001410.0268:04282
04283:+00168:+00055:-00008:001410.0268:04283
04284:-00031:+00108:+00014:001410.0268:04284
04285:-00002:+00019:-00090:001410.0268:04285
04286:+00007:-00092:+00016:001410.0268:04286
04287:-00076:+00207:+00012:001410.0268:04287
04288:-00043:+00037:+00108:001410.0268:04288
04289:+00054:-00028:+00011:001410.0268:04289
04290:+00355:+00024:+00071:001410.0268:04290
04291:+00345:+00052:-00043:001410.0268:04291
04292:-00023:-00031:+00022:001410.0268:04292
04293:-00050:+00113:+00054:001410.0268:04293
04294:+00008:+00085:+00034:001380.1516:04294
04295:+00092:+00201:+00010:001380.1516:04295
04296:-00061:-00068:-00052:001380.1516:04296
04297:-00065:+00087:-00047:001380.1516:04297
04298:+00142:+00109:-00007:001380.1516:04298
04299:+00236:+00063:+00067:001380.1516:04299
04300:+00123:+00115:-00045:001380.1516:04300
04301:-00028:+00154:+00087:001380.1516:04301
04302:+00028:+00083:+00016:001380.1516:04302
04303:+00105:+00064:-00113:001380.1516:04303
04304:+00054:+00207:-00002:001380.1516:04304
04305:-00075:-00005:-00055:001380.1516:04305
04306:+00128:+00139:-00083:001380.1516:04306
04307:+00209:+00097:-00045:001380.1516:04307
04308:+00146:+00074:+00001:001380.1516:04308
04309:-00043:+00121:-00047:001338.9354:04309
04310:-00005:+00132:-00032:001338.9354:04310
04311:+00078:+00131:-00007:001338.9354:04311
04312:+00047:+00076:+00000:001338.9354:04312
04313:+00003:+00049:-00130:001338.9354:04313
04314:-00078:+00129:-00062:001338.9354:04314
04315:+00031:+00138:+00088:001338.9354:04315
04316:+00109:+00086:-00114:001338.9354:04316
04317:-00002:+00060:+00032:001338.9354:04317
04318:-00104:+00026:+00119:001338.9354:04318
04319:-00076:+00131:-00179:001338.9354:04319
04320:+00100:+00097:+00034:001338.9354:04320
04321:+00117:+00048:-00038:001338.9354:04321
04322:-00016:+00039:+00039:001338.9354:04322
04323:-00113:+00111:+00049:001338.9354:04323
04324:+00002:+00006:+00106:001309.3482:04324
04325:+00095:+00146:+00002:001309.3482:04325
04326:-00029:-00003:+00128:001309.3482:04326
04327:-00122:+00102:-00125:001309.3482:04327
04328:-00124:+00145:-00043:001309.3482:04328
04329:+00062:+00191:+00008:001309.3482:04329
04330:+00058:+00046:+00049:001309.3482:04330
04331:-00033:-00066:+00015:001309.3482:04331
04332:-00113:+00130:-00081:001309.3482:04332
04333:-00140:+00038:+00133:001309.3482:04333
04334:-00030:+00207:-00043:001309.3482:04334
04335:+00017:+00048:+00068:001309.3482:04335
04336:-00052:+00046:+00055:001309.3482:04336
04337:-00095:-00025:+00105:001309.3482:04337
04338:-00082:+00099:-00115:001309.3482:04338
04339:+00022:+00102:-00139:001295.8929:04339
04340:-00015:+00100:-00093:001295.8929:04340
04341:-00125:+00190:-00019:001295.8929:04341
04342:-00157:+00192:+00155:001295.8929:04342
04343:-00133:+00008:+00120:001295.8929:04343
04344:+00073:+00008:-00209:001295.8929:04344
04345:+00007:+00195:-00042:001295.8929:04345
04346:-00147:-00036:-00255:001295.8929:04346
04347:-00127:+00186:-00350:001295.8929:04347
04348:+00041:+00079:-00178:001295.8929:04348
04349:+00002:+00041:+00011:001295.8929:04349
04350:-00099:+00225:-00032:001295.8929:04350
04351:-00161:+00238:+00102:001295.8929:04351
04352:-00099:+00002:-00319:001295.8929:04352
04353:+00022:-00014:-00179:001295.8929:04353
04354:+00006:+00076:-00064:001295.8929:04354
04355:-00113:-00044:-00139:001300.8920:04355
04356:-00151:+00123:-00439:001300.8920:04356
04357:-00042:+00048:+00240:001300.8920:04357
04358:+00027:-00035:+00102:001300.8920:04358
04359:-00022:+00173:-00105:001300.8920:04359
04360:-00196:-00163:+00074:001300.8920:04360
04361:-00140:+00011:-00348:001300.8920:04361
04362:+00103:+00107:-00118:001300.8920:04362
04363:+00110:+00057:+00238:001300.8920:04363
04364:-00079:-00203:+00071:001300.8920:04364
04365:-00027:+00338:-00152:001300.8920:04365
04366:-00022:+00112:+00205:001300.8920:04366
04367:-00012:+00127:+00088:001300.8920:04367
04368:-00020:+00129:+00127:001300.8920:04368
04369:-00129:+00054:+00271:001300.8920:04369
04370:-00112:-00035:+00237:001326.2613:04370
04371:+00076:+00157:+00011:001326.2613:04371
04372:+00120:+00201:+00080:001326.2613:04372
04373:+00114:+00057:+00205:001326.2613:04373
04374:-00044:+00277:-00206:001326.2613:04374
04375:+00080:+00222:+00132:001326.2613:04375
04376:+00086:-00020:-00060:001326.2613:04376
04377:+00045:+00194:-00060:001326.2613:04377
04378:-00144:+00179:+00214:001326.2613:04378
04379:-00168:+00162:-00530:001326.2613:04379
04380:+00146:+00193:+00107:001326.2613:04380
04381:+00127:+00019:+00010:001326.2613:04381
04382:+00145:-00042:-00172:001326.2613:04382
04383:+00038:+00282:-00222:001326.2613:04383
04384:-00032:+00094:+00149:001326.2613:04384
04385:-00067:+00000:+00010:001346.9824:04385
04386:-00083:+00194:-00260:001346.9824:04386
04387:-00161:-00105:+00002:001346.9824:04387
04388:-00029:+00106:-00256:001346.9824:04388
04389:+00011:+00055:+00126:001346.9824:04389
04390:+00195:+00032:+00069:001346.9824:04390
04391:+00074:-00005:-00125:001346.9824:04391
04392:-00054:+00012:-00051:001346.9824:04392
04393:-00135:+00082:-00154:001346.9824:04393
04394:-00100:+00032:+00135:001346.9824:04394
04395:-00128:+00121:-00017:001346.9824:04395
04396:-00102:+00076:-00249:001346.9824:04396
04397:+00015:+00208:-00022:001346.9824:04397
04398:+00241:+00049:+00086:001346.9824:04398
04399:+00072:+00059:+00183:001367.1743:04399
04400:-00119:+00138:-00194:001367.1743:04400
04401:-00158:+00078:-00040:001367.1743:04401
04402:+00029:+00102:+00151:001367.1743:04402
04403:+00061:+00087:-00098:001367.1743:04403
04404:+00048:+00080:-00004:001367.1743:04404
04405:+00041:+00072:+00126:001367.1743:04405
04406:+00097:+00054:+00064:001367.1743:04406
04407:+00160:+00075:+00027:001367.1743:04407
04408:+00034:+00077:-00088:001367.1743:04408
04409:-00176:+00022:-00013:001367.1743:04409
04410:-00013:+00024:+00044:001367.1743:04410
04411:+00053:+00165:-00029:001367.1743:04411
04412:+00059:+00103:+00099:001367.1743:04412
04413:-00116:+00030:+00094:001367.1743:04413
04414:-00071:+00194:+00065:001390.9267:04414
04415:+00085:+00029:+00156:001390.9267:04415
04416:+00199:+00134:+00119:001390.9267:04416
04417:+00031:+00089:-00077:001390.9267:04417
04418:-00153:+00131:-00030:001390.9267:04418
04419:-00073:+00157:+00024:001390.9267:04419
04420:+00045:+00087:+00067:001390.9267:04420
04421:+00090:-00045:+00140:001390.9267:04421
04422:+00058:+00190:-00365:001390.9267:04422
04423:-00021:-00070:+00042:001390.9267:04423
04424:+00193:+00245:+00183:001390.9267:04424
04425:+00167:+00071:-00066:001390.9267:04425
04426:-00264:+00068:-00133:001390.9267:04426
04427:-00256:+00190:-00056:001390.9267:04427
04428:+00084:-00011:+00105:001403.8724:04428
04429:+00017:+00135:-00091:001403.8724:04429
04430:-00127:-00004:+00050:001403.8724:04430
04431:+00013:+00098:-00209:001403.8724:04431
04432:+00183:-00075:-00084:001403.8724:04432
04433:+00163:+00060:-00046:001403.8724:04433
04434:-00087:-00074:-00142:001403.8724:04434
04435:-00272:-00174:-00300:001403.8724:04435
04436:-00143:+00068:-00162:001403.8724:04436
04437:+00028:-00118:-00226:001403.8724:04437
04438:+00074:-00010:-00208:001403.8724:04438
04439:+00120:+00102:+00030:001403.8724:04439
04440:+00160:-00174:-00271:001403.8724:04440
04441:+00138:-00035:-00450:001403.8724:04441
04442:-00120:-00035:-00266:001414.0338:04442
04443:-00124:-00157:-00500:001414.0338:04443
04444:-00041:-00070:-00349:001414.0338:04444
04445:+00237:-00196:-00118:001414.0338:04445
04446:+00210:+00129:-00446:001414.0338:04446
04447:-00228:+00054:-00157:001414.0338:04447
04448:-00443:+00017:-00102:001414.0338:04448
04449:-00139:+00112:+00020:001414.0338:04449
04450:+00268:+00226:+00127:001414.0338:04450
04451:-00144:+00158:-00174:001414.0338:04451
04452:-00298:+00099:-00168:001414.0338:04452
04453:-00036:+00187:+00196:001414.0338:04453
04454:+00084:+00102:-00080:001414.0338:04454
04455:-00218:+00027:-00012:001414.0338:04455
04456:-00211:+00292:+00190:001424.7762:04456
04457:+00039:+00090:+00448:001424.7762:04457
04458:+00335:+00112:+00012:001424.7762:04458
04459:-00250:+00193:-00080:001424.7762:04459
04460:-00362:+00198:+00229:001424.7762:04460
04461:+00029:+00064:+00261:001424.7762:04461
04462:+00081:+00119:+00060:001424.7762:04462
04463:-00170:-00073:+00097:001424.7762:04463
04464:-00385:+00142:-00116:001424.7762:04464
04465:-00218:-00054:+00315:001424.7762:04465
04466:+00184:+00121:+00179:001424.7762:04466
04467:-00032:-00091:+00090:001424.7762:04467
04468:-00185:-00056:+00002:001424.7762:04468
04469:-00138:+00088:-00107:001424.7762:04469
04470:+00008:+00148:+00137:001433.2790:04470
04471:-00057:+00078:+00031:001433.2790:04471
04472:-00190:+00096:-00002:001433.2790:04472
04473:-00162:+00161:+00043:001433.2790:04473
04474:+00224:+00200:+00098:001433.2790:04474
04475:+00305:+00138:+00011:001433.2790:04475
04476:+00168:+00175:-00045:001433.2790:04476
04477:-00234:+00122:-00007:001433.2790:04477
04478:-00021:+00154:+00112:001433.2790:04478
04479:+00155:+00150:-00002:001433.2790:04479
04480:+00173:+00062:+00055:001433.2790:04480
04481:+00102:+00042:+00109:001433.2790:04481
04482:+00156:+00034:+00099:001433.2790:04482
04483:+00172:+00021:-00061:001433.2790:04483
04484:+00059:-00014:-00168:001437.0112:04484
04485:-00072:+00209:-00180:001437.0112:04485
04486:+00151:+00077:+00088:001437.0112:04486
04487:+00153:+00036:-00097:001437.0112:04487
04488:-00099:-00030:-00198:001437.0112:04488
04489:+00006:+00029:-00236:001437.0112:04489
04490:+00088:+00025:-00177:001437.0112:04490
04491:+00183:-00018:-00056:001437.0112:04491
04492:+00133:-00039:-00296:001437.0112:04492
04493:-00045:-00123:-00161:001437.0112:04493
04494:-00099:+00137:-00230:001437.0112:04494
04495:+00067:+00022:+00072:001437.0112:04495
04496:+00205:+00089:-00048:001437.0112:04496
04497:+00047:+00048:-00052:001437.0112:04497
04498:-00032:+00141:-00052:001439.7595:04498
04499:+00187:+00051:+00085:001439.7595:04499
04500:+00194:+00099:+00133:001439.7595:04500
04501:+00144:+00021:+00077:001439.7595:04501
04502:-00104:+00076:+00039:001439.7595:04502
04503:-00031:+00163:+00086:001439.7595:04503
04504:+00079:+00144:+00134:001439.7595:04504
04505:-00033:+00030:+00089:001439.7595:04505
04506:-00084:+00226:+00186:001439.7595:04506
04507:+00075:-00004:+00273:001439.7595:04507
04508:+00161:+00157:+00086:001439.7595:04508
04509:+00130:+00061:+00102:001439.7595:04509
04510:-00101:+00105:-00016:001439.7595:04510
04511:-00052:+00064:+00187:001439.7595:04511
04512:+00012:+00021:+00149:001438.3295:04512
04513:+00029:+00033:-00027:001438.3295:04513
04514:-00023:+00211:+00004:001438.3295:04514
04515:-00039:+00161:+00036:001438.3295:04515
04516:+00210:+00160:+00092:001438.3295:04516
04517:+00245:+00211:+00073:001438.3295:04517
04518:-00037:+00121:-00046:001438.3295:04518
04519:-00159:+00127:+00045:001438.3295:04519
04520:+00031:+00272:+00089:001438.3295:04520
04521:+00049:-00049:-00075:001438.3295:04521
04522:-00054:+00266:-00222:001438.3295:04522
04523:-00084:+00102:+00018:001438.3295:04523
04524:+00188:-00092:-00069:001438.3295:04524
04525:+00186:+00187:-00040:001438.3295:04525
04526:+00062:-00103:+00067:001432.0128:04526
04527:-00202:+00017:-00335:001432.0128:04527
04528:-00141:+00059:-00079:001432.0128:04528
04529:-00038:+00044:+00000:001432.0128:04529
04530:+00022:-00050:-00031:001432.0128:04530
04531:-00039:+00143:-00095:001432.0128:04531
04532:-00084:+00054:-00084:001432.0128:04532
04533:+00026:+00143:-00084:001432.0128:04533
04534:+00158:+00015:-00072:001432.0128:04534
04535:-00064:+00005:-00071:001432.0128:04535
04536:-00157:+00064:-00130:001432.0128:04536
04537:-00138:+00000:-00069:001432.0128:04537
04538:-00064:-00078:+00024:001432.0128:04538
04539:-00051:+00028:-00090:001432.0128:04539
04540:-00061:-00048:+00033:001431.4151:04540
04541:+00056:+00136:-00012:001431.4151:04541
04542:+00174:+00034:-00165:001431.4151:04542
04543:-00075:+00081:+00112:001431.4151:04543
04544:-00328:+00017:-00175:001431.4151:04544
04545:-00195:+00103:+00030:001431.4151:04545
04546:+00000:+00016:+00023:001431.4151:04546
04547:-00050:+00110:-00072:001431.4151:04547
04548:-00184:+00076:+00067:001431.4151:04548
04549:+00012:+00169:+00098:001431.4151:04549
04550:+00211:+00310:+00083:001431.4151:04550
04551:+00033:-00101:-00023:001431.4151:04551
04552:-00245:+00204:-00165:001431.4151:04552
04553:-00238:+00049:+00116:001431.4151:04553
04554:+00013:+00190:-00011:001429.9714:04554
04555:+00010:+00071:+00105:001429.9714:04555
04556:-00173:+00076:+00092:001429.9714:04556
04557:+00027:+00040:-00034:001429.9714:04557
04558:+00159:+00138:+00188:001429.9714:04558
04559:+00092:+00011:+00061:001429.9714:04559
04560:-00020:+00091:-00124:001429.9714:04560
04561:-00279:+00095:+00032:001429.9714:04561
04562:-00069:+00094:+00136:001429.9714:04562
04563:+00085:+00111:-00011:001429.9714:04563
04564:+00021:+00207:-00035:001429.9714:04564
04565:-00122:+00052:+00071:001429.9714:04565
04566:+00048:+00013:-00070:001429.9714:04566
04567:+00157:+00244:+00041:001429.9714:04567
04568:-00042:-00078:-00013:001428.7233:04568
04569:-00115:+00053:-00288:001428.7233:04569
04570:-00122:+00074:+00011:001428.7233:04570
04571:-00156:+00045:-00043:001428.7233:04571
04572:-00016:-00033:+00149:001428.7233:04572
04573:+00160:+00073:-00168:001428.7233:04573
04574:+00257:-00022:-00174:001428.7233:04574
04575:-00073:+00147:-00162:001428.7233:04575
04576:-00015:+00084:+00030:001428.7233:04576
04577:-00082:+00132:-00174:001428.7233:04577
04578:-00069:+00025:+00007:001428.7233:04578
04579:-00158:+00055:-00097:001428.7233:04579
04580:+00079:-00145:-00003:001428.7233:04580
04581:-00164:+00017:-00190:001428.7233:04581
04582:-00198:+00067:+00055:001423.0704:04582
04583:-00058:+00137:+00014:001423.0704:04583
04584:+00229:+00023:+00041:001423.0704:04584
04585:+00082:+00173:-00015:001423.0704:04585
04586:-00158:+00046:-00051:001423.0704:04586
04587:-00065:+00280:-00019:001423.0704:04587
04588:-00003:+00071:-00032:001423.0704:04588
04589:-00099:+00129:-00127:001423.0704:04589
04590:-00142:-00007:+00129:001423.0704:04590
04591:+00040:+00051:+00041:001423.0704:04591
04592:+00260:+00013:+00036:001423.0704:04592
04593:+00296:+00042:+00008:001423.0704:04593
04594:+00148:+00060:-00030:001423.0704:04594
04595:+00163:+00156:+00112:001423.0704:04595
04596:+00077:+00131:-00059:001403.8431:04596
04597:+00076:+00196:+00166:001403.8431:04597
04598:-00042:+00059:+00031:001403.8431:04598
04599:-00023:+00148:+00040:001403.8431:04599
04600:+00091:+00153:+00036:001403.8431:04600
04601:+00134:+00143:+00168:001403.8431:04601
04602:+00180:+00097:+00058:001403.8431:04602
04603:+00025:+00126:-00020:001403.8431:04603
04604:-00011:+00099:+00065:001403.8431:04604
04605:-00078:-00009:-00079:001403.8431:04605
04606:-00022:+00096:-00056:001403.8431:04606
04607:-00024:+00083:-00017:001403.8431:04607
04608:+00125:+00077:+00079:001403.8431:04608
04609:+00200:+00035:-00034:001403.8431:04609
04610:+00241:+00188:+00135:001403.8431:04610
04611:-00064:+00099:-00012:001368.6447:04611
04612:-00126:+00139:+00074:001368.6447:04612
04613:+00027:+00210:+00074:001368.6447:04613
04614:+00127:+00129:+00047:001368.6447:04614
04615:+00062:+00047:-00083:001368.6447:04615
04616:-00097:+00046:-00087:001368.6447:04616
04617:-00078:+00130:+00077:001368.6447:04617
04618:+00122:+00032:-00158:001368.6447:04618
04619:+00069:+00073:-00103:001368.6447:04619
04620:-00077:+00039:-00040:001368.6447:04620
04621:-00125:+00097:-00047:001368.6447:04621
04622:+00102:-00039:-00085:001368.6447:04622
04623:+00172:+00093:-00125:001368.6447:04623
04624:-00131:+00132:-00045:001368.6447:04624
04625:-00112:+00049:+00097:001368.6447:04625
04626:+00002:+00129:+00061:001336.4685:04626
04627:+00126:+00008:+00134:001336.4685:04627
04628:+00053:+00066:-00005:001336.4685:04628
04629:-00134:+00036:-00127:001336.4685:04629
04630:-00047:+00085:+00066:001336.4685:04630
04631:+00024:+00213:-00020:001336.4685:04631
04632:+00051:+00025:+00188:001336.4685:04632
04633:-00121:+00091:-00080:001336.4685:04633
04634:-00136:-00038:-00029:001336.4685:04634
04635:-00047:+00111:+00099:001336.4685:04635
04636:+00037:-00039:+00132:001336.4685:04636
04637:+00065:+00112:-00098:001336.4685:04637
04638:-00087:+00053:+00016:001336.4685:04638
04639:-00161:+00115:-00005:001336.4685:04639
04640:-00080:+00192:-00027:001336.4685:04640
04641:-00017:+00143:+00103:001315.3276:04641
04642:-00045:+00083:+00028:001315.3276:04642
04643:-00153:-00042:+00045:001315.3276:04643
04644:-00037:+00139:+00111:001315.3276:04644
04645:+00061:-00114:-00171:001315.3276:04645
04646:-00002:-00024:-00343:001315.3276:04646
04647:-00053:+00018:-00306:001315.3276:04647
04648:-00244:+00023:+00177:001315.3276:04648
04649:-00039:+00108:+00000:001315.3276:04649
04650:+00127:-00024:-00128:001315.3276:04650
04651:-00022:+00030:+00017:001315.3276:04651
04652:-00165:+00038:+00025:001315.3276:04652
04653:-00071:+00127:-00056:001315.3276:04653
04654:-00003:+00016:+00019:001315.3276:04654
04655:-00017:+00040:-00132:001315.3276:04655
04656:-00018:+00037:+00051:001316.2238:04656
04657:-00171:+00037:+00013:001316.2238:04657
04658:-00074:+00000:-00114:001316.2238:04658
04659:-00011:+00070:+00164:001316.2238:04659
04660:-00076:-00028:-00048:001316.2238:04660
04661:-00035:+00165:-00084:001316.2238:04661
04662:-00093:+00120:+00034:001316.2238:04662
04663:+00052:+00037:+00042:001316.2238:04663
04664:+00158:+00124:+00110:001316.2238:04664
04665:-00038:+00065:-00050:001316.2238:04665
04666:-00098:+00056:+00026:001316.2238:04666
04667:-00059:+00160:-00012:001316.2238:04667
04668:+00066:+00073:+00237:001316.2238:04668
04669:+00010:+00144:-00105:001316.2238:04669
04670:-00040:+00123:+00050:001316.2238:04670
04671:-00085:+00072:+00041:001330.6518:04671
04672:+00037:+00056:+00084:001330.6518:04672
04673:+00137:+00179:+00024:001330.6518:04673
04674:+00048:+00110:-00010:001330.6518:04674
04675:-00062:+00108:-00023:001330.6518:04675
04676:-00065:+00151:-00048:001330.6518:04676
04677:-00001:+00082:+00188:001330.6518:04677
04678:+00074:+00049:-00165:001330.6518:04678
04679:-00057:+00139:+00107:001330.6518:04679
04680:-00084:+00068:-00007:001330.6518:04680
04681:+00064:+00088:+00020:001330.6518:04681
04682:+00216:+00071:+00017:001330.6518:04682
04683:+00210:+00028:+00026:001330.6518:04683
04684:-00004:+00044:-00037:001330.6518:04684
04685:-00102:+00106:-00152:001330.6518:04685
04686:-00127:+00033:+00090:001351.3256:04686
04687:-00110:+00033:-00068:001351.3256:04687
04688:-00180:+00016:+00051:001351.3256:04688
04689:-00047:+00143:+00006:001351.3256:04689
04690:+00179:+00086:+00054:001351.3256:04690
04691:+00270:+00110:+00025:001351.3256:04691
04692:+00106:+00019:-00052:001351.3256:04692
04693:-00113:+00058:+00010:001351.3256:04693
04694:-00128:+00079:+00017:001351.3256:04694
04695:-00145:+00009:-00101:001351.3256:04695
04696:-00099:+00094:-00075:001351.3256:04696
04697:-00057:+00029:-00055:001351.3256:04697
04698:+00123:+00184:+00049:001351.3256:04698
04699:+00230:-00027:+00096:001351.3256:04699
04700:+00183:+00099:-00274:001351.3256:04700
04701:-00150:+00076:-00042:001370.0402:04701
04702:-00238:+00121:+00030:001370.0402:04702
04703:-00004:-00022:+00092:001370.0402:04703
04704:+00173:+00042:-00125:001370.0402:04704
04705:+00113:+00093:+00044:001370.0402:04705
04706:-00064:+00104:+00114:001370.0402:04706
04707:-00036:+00076:+00049:001370.0402:04707
04708:+00146:+00175:+00054:001370.0402:04708
04709:+00056:+00104:+00020:001370.0402:04709
04710:-00093:+00084:+00031:001370.0402:04710
04711:-00149:+00082:+00027:001370.0402:04711
04712:+00144:+00217:+00025:001370.0402:04712
04713:+00160:-00021:-00074:001370.0402:04713
04714:-00068:+00150:+00044:001370.0402:04714
04715:-00128:+00086:-00015:001392.3953:04715
04716:+00104:+00004:+00054:001392.3953:04716
04717:+00202:+00198:-00090:001392.3953:04717
04718:+00033:+00135:+00127:001392.3953:04718
04719:-00172:+00019:+00117:001392.3953:04719
04720:+00082:+00059:-00185:001392.3953:04720
04721:+00166:+00042:-00068:001392.3953:04721
04722:-00097:+00135:-00029:001392.3953:04722
04723:-00239:+00127:+00032:001392.3953:04723
04724:+00047:+00027:-00189:001392.3953:04724
04725:+00258:+00099:-00073:001392.3953:04725
04726:+00064:-00017:-00108:001392.3953:04726
04727:-00107:-00090:-00182:001392.3953:04727
04728:-00240:+00060:-00389:001392.3953:04728
04729:-00218:-00027:-00004:001403.7340:04729
04730:+00055:-00001:-00260:001403.7340:04730
04731:+00162:-00183:-00343:001403.7340:04731
04732:+00058:-00104:-00139:001403.7340:04732
04733:-00027:-00148:-00512:001403.7340:04733
04734:+00036:-00041:-00276:001403.7340:04734
04735:+00158:+00000:-00155:001403.7340:04735
04736:-00133:+00018:-00278:001403.7340:04736
04737:-00274:-00104:-00115:001403.7340:04737
04738:+00014:+00038:-00197:001403.7340:04738
04739:+00202:+00147:-00334:001403.7340:04739
04740:-00054:-00045:-00184:001403.7340:04740
04741:-00225:+00158:-00210:001403.7340:04741
04742:+00094:-00041:-00039:001403.7340:04742
04743:+00035:+00166:-00058:001412.2692:04743
04744:-00150:+00095:+00132:001412.2692:04744
04745:-00087:-00027:+00077:001412.2692:04745
04746:+00011:+00120:-00062:001412.2692:04746
04747:-00103:+00091:+00202:001412.2692:04747
04748:-00197:+00049:+00043:001412.2692:04748
04749:-00246:+00077:-00034:001412.2692:04749
04750:-00045:+00068:+00107:001412.2692:04750
04751:-00045:-00007:+00107:001412.2692:04751
04752:+00041:-00021:+00214:001412.2692:04752
04753:-00002:+00030:-00130:001412.2692:04753
04754:-00085:+00019:+00048:001412.2692:04754
04755:-00099:-00014:+00184:001412.2692:04755
04756:-00024:+00069:-00102:001412.2692:04756
04757:-00102:+00028:+00281:001423.0124:04757
04758:-00085:+00025:+00163:001423.0124:04758
04759:+00117:+00114:+00167:001423.0124:04759
04760:+00198:+00201:+00140:001423.0124:04760
04761:-00078:+00098:+00224:001423.0124:04761
04762:-00176:+00149:+00032:001423.0124:04762
04763:-00004:+00182:+00013:001423.0124:04763
04764:+00011:+00127:+00259:001423.0124:04764
04765:-00002:+00176:-00005:001423.0124:04765
04766:-00013:+00118:+00003:001423.0124:04766
04767:+00152:+00173:+00233:001423.0124:04767
04768:+00223:+00163:+00235:001423.0124:04768
04769:-00168:+00019:+00049:001423.0124:04769
04770:-00187:+00122:+00032:001423.0124:04770
04771:+00170:+00052:+00006:001426.5189:04771
04772:+00291:+00138:+00072:001426.5189:04772
04773:+00053:+00230:+00055:001426.5189:04773
04774:-00179:+00099:+00196:001426.5189:04774
04775:+00051:+00157:+00010:001426.5189:04775
04776:+00399:+00079:-00130:001426.5189:04776
04777:+00113:+00083:-00092:001426.5189:04777
04778:-00119:-00044:-00176:001426.5189:04778
04779:+00032:-00019:-00130:001426.5189:04779
04780:+00202:-00017:-00144:001426.5189:04780
04781:+00077:-00043:-00162:001426.5189:04781
04782:+00033:+00081:+00029:001426.5189:04782
04783:+00163:+00034:+00034:001426.5189:04783
04784:+00340:+00214:-00173:001426.5189:04784
04785:+00007:+00118:-00008:001423.6849:04785
04786:-00010:+00074:-00104:001423.6849:04786
04787:+00010:+00045:-00150:001423.6849:04787
04788:-00006:+00154:-00188:001423.6849:04788
04789:-00013:+00070:-00047:001423.6849:04789
04790:+00125:+00063:-00037:001423.6849:04790
04791:+00106:-00216:+00012:001423.6849:04791
04792:+00043:-00012:-00011:001423.6849:04792
04793:+00061:-00008:+00056:001423.6849:04793
04794:+00028:+00025:+00016:001423.6849:04794
04795:-00069:+00099:-00094:001423.6849:04795
04796:+00043:+00005:+00187:001423.6849:04796
04797:+00123:+00143:+00063:001423.6849:04797
04798:+00125:-00129:+00134:001423.6849:04798
04799:-00120:+00139:-00066:001426.2957:04799
04800:-00056:+00083:+00140:001426.2957:04800
04801:+00108:+00162:-00037:001426.2957:04801
04802:+00136:+00089:+00079:001426.2957:04802
04803:-00115:+00112:+00230:001426.2957:04803
04804:-00171:+00022:+00058:001426.2957:04804
04805:+00009:+00247:+00021:001426.2957:04805
04806:+00028:+00065:+00197:001426.2957:04806
04807:-00191:+00268:-00014:001426.2957:04807
04808:-00138:+00117:+00264:001426.2957:04808
04809:+00179:+00205:+00037:001426.2957:04809
04810:+00113:+00157:+00032:001426.2957:04810
04811:-00029:+00138:+00096:001426.2957:04811
04812:-00187:+00107:-00080:001426.2957:04812
04813:-00139:+00267:+00054:001428.1617:04813
04814:-00073:+00212:-00191:001428.1617:04814
04815:-00040:+00043:+00123:001428.1617:04815
04816:-00036:+00283:-00052:001428.1617:04816
04817:+00228:-00105:+00147:001428.1617:04817
04818:+00096:+00076:-00170:001428.1617:04818
04819:-00020:+00066:+00045:001428.1617:04819
04820:-00191:-00028:-00036:001428.1617:04820
04821:-00171:+00180:-00024:001428.1617:04821
04822:-00045:+00062:-00202:001428.1617:04822
04823:+00010:+00178:-00182:001428.1617:04823
04824:-00045:+00101:+00043:001428.1617:04824
04825:-00062:-00181:-00124:001428.1617:04825
04826:+00035:+00179:-00253:001428.1617:04826
04827:-00049:-00020:-00033:001428.1617:04827
04828:-00011:+00056:-00238:001425.2985:04828
04829:-00116:+00030:-00115:001425.2985:04829
04830:-00195:+00115:+00085:001425.2985:04830
04831:-00153:+00099:-00086:001425.2985:04831
04832:-00045:+00079:-00025:001425.2985:04832
04833:-00193:+00096:-00093:001425.2985:04833
04834:+00004:+00172:+00128:001425.2985:04834
04835:+00215:+00222:-00001:001425.2985:04835
04836:+00199:+00101:+00128:001425.2985:04836
04837:-00188:+00013:-00129:001425.2985:04837
04838:-00200:+00067:-00135:001425.2985:04838
04839:-00142:+00087:+00009:001425.2985:04839
04840:-00181:+00119:+00109:001425.2985:04840
04841:-00173:+00125:+00010:001425.2985:04841
04842:+00230:+00014:+00066:001424.6383:04842
04843:+00245:+00061:+00023:001424.6383:04843
04844:-00071:+00037:+00053:001424.6383:04844
04845:-00200:+00131:+00016:001424.6383:04845
04846:-00064:+00044:+00173:001424.6383:04846
04847:+00204:+00182:-00208:001424.6383:04847
04848:-00156:-00017:-00027:001424.6383:04848
04849:-00260:+00239:+00141:001424.6383:04849
04850:-00144:-00150:+00127:001424.6383:04850
04851:+00084:+00166:-00035:001424.6383:04851
04852:-00024:-00045:-00050:001424.6383:04852
04853:-00170:+00117:-00136:001424.6383:04853
04854:-00252:+00078:+00075:001424.6383:04854
04855:-00077:+00156:+00129:001424.6383:04855
04856:-00135:-00015:-00084:001421.5892:04856
04857:-00156:+00051:+00062:001421.5892:04857
04858:-00229:+00054:-00042:001421.5892:04858
04859:-00159:+00104:+00081:001421.5892:04859
04860:+00106:-00043:+00076:001421.5892:04860
04861:+00216:+00162:-00178:001421.5892:04861
04862:+00188:-00007:+00085:001421.5892:04862
04863:+00204:+00110:-00022:001421.5892:04863
04864:+00047:+00057:-00023:001421.5892:04864
04865:-00072:-00015:+00007:001421.5892:04865
04866:-00090:+00175:-00290:001421.5892:04866
04867:+00107:+00172:+00073:001421.5892:04867
04868:+00147:+00112:+00058:001421.5892:04868
04869:+00283:-00056:+00065:001421.5892:04869
04870:+00279:+00178:-00062:001397.9248:04870
04871:+00136:+00029:+00080:001397.9248:04871
04872:-00030:+00084:+00028:001397.9248:04872
04873:-00095:+00156:+00023:001397.9248:04873
04874:-00052:+00228:-00015:001397.9248:04874
04875:+00019:+00005:+00002:001397.9248:04875
04876:-00026:+00022:-00195:001397.9248:04876
04877:+00198:+00125:-00048:001397.9248:04877
04878:+00260:+00146:-00003:001397.9248:04878
04879:+00092:+00116:-00154:001397.9248:04879
04880:-00041:+00100:+00062:001397.9248:04880
04881:+00114:+00071:-00038:001397.9248:04881
04882:+00226:+00026:+00108:001397.9248:04882
04883:-00007:+00101:-00100:001397.9248:04883
04884:-00022:-00026:+00046:001397.9248:04884
04885:+00151:+00077:+00063:001361.5833:04885
04886:+00218:-00105:+00098:001361.5833:04886
04887:+00154:+00001:-00001:001361.5833:04887
04888:+00033:-00078:+00083:001361.5833:04888
04889:-00054:+00146:+00028:001361.5833:04889
04890:-00050:+00160:-00201:001361.5833:04890
04891:+00046:-00015:+00012:001361.5833:04891
04892:-00018:+00194:-00079:001361.5833:04892
04893:-00071:+00057:+00277:001361.5833:04893
04894:-00016:+00088:-00051:001361.5833:04894
04895:+00109:+00008:+00083:001361.5833:04895
04896:+00079:+00156:+00141:001361.5833:04896
04897:-00050:+00072:+00209:001361.5833:04897
04898:-00125:+00135:-00114:001361.5833:04898
04899:+00053:+00042:+00016:001361.5833:04899
04900:+00092:+00133:+00070:001322.3730:04900
04901:-00039:+00135:-00157:001322.3730:04901
04902:-00116:+00112:-00062:001322.3730:04902
04903:-00046:+00133:-00079:001322.3730:04903
04904:+00112:+00056:+00074:001322.3730:04904
04905:-00032:+00140:-00002:001322.3730:04905
04906:-00156:-00001:-00060:001322.3730:04906
04907:-00112:+00104:-00094:001322.3730:04907
04908:-00024:+00048:-00043:001322.3730:04908
04909:-00015:+00086:-00073:001322.3730:04909
04910:-00099:+00081:-00120:001322.3730:04910
04911:-00091:+00061:-00090:001322.3730:04911
04912:-00005:+00164:+00086:001322.3730:04912
04913:-00012:+00032:-00042:001322.3730:04913
04914:-00036:+00140:+00016:001322.3730:04914
04915:-00074:+00102:-00025:001294.0476:04915
04916:-00016:+00184:-00093:001294.0476:04916
04917:+00004:+00045:-00115:001294.0476:04917
04918:+00033:+00094:+00065:001294.0476:04918
04919:+00032:+00065:+00032:001294.0476:04919
04920:-00116:-00041:-00080:001294.0476:04920
04921:-00064:-00040:-00104:001294.0476:04921
04922:-00022:+00144:-00050:001294.0476:04922
04923:+00007:+00152:+00037:001294.0476:04923
04924:-00030:+00176:-00055:001294.0476:04924
04925:-00059:-00093:-00011:001294.0476:04925
04926:-00112:+00070:-00063:001294.0476:04926
04927:-00001:+00021:-00087:001294.0476:04927
04928:+00021:+00138:+00116:001294.0476:04928
04929:-00101:+00073:+00019:001294.0476:04929
04930:-00075:+00072:+00033:001294.0476:04930
04931:-00028:+00022:-00007:001290.0545:04931
04932:+00093:+00081:+00048:001290.0545:04932
04933:+00118:+00049:+00166:001290.0545:04933
04934:-00115:-00025:+00010:001290.0545:04934
04935:-00143:+00136:+00026:001290.0545:04935
04936:-00043:+00078:+00047:001290.0545:04936
04937:+00003:+00095:-00021:001290.0545:04937
04938:-00046:+00015:-00002:001290.0545:04938
04939:-00167:+00176:+00027:001290.0545:04939
04940:-00015:+00071:+00107:001290.0545:04940
04941:+00140:+00115:+00048:001290.0545:04941
04942:+00165:+00105:+00023:001290.0545:04942
04943:-00109:+00024:+00009:001290.0545:04943
04944:-00142:+00098:-00069:001290.0545:04944
04945:-00101:+00180:-00014:001290.0545:04945
04946:+00013:+00065:+00019:001301.3713:04946
04947:+00024:+00149:-00071:001301.3713:04947
04948:-00090:+00038:+00040:001301.3713:04948
04949:-00101:+00142:-00053:001301.3713:04949
04950:+00106:+00090:+00040:001301.3713:04950
04951:+00149:+00105:-00053:001301.3713:04951
04952:+00100:+00110:-00061:001301.3713:04952
04953:-00042:+00052:-00006:001301.3713:04953
04954:-00066:+00109:-00062:001301.3713:04954
04955:+00030:+00033:-00039:001301.3713:04955
04956:-00010:+00095:-00130:001301.3713:04956
04957:-00124:+00054:+00061:001301.3713:04957
04958:-00067:+00032:-00025:001301.3713:04958
04959:+00127:+00080:-00035:001301.3713:04959
04960:+00199:+00130:+00041:001301.3713:04960
04961:+00093:+00024:-00080:001328.9130:04961
04962:+00002:+00149:-00086:001328.9130:04962
04963:-00031:+00040:+00017:001328.9130:04963
04964:-00072:+00000:-00049:001328.9130:04964
04965:-00140:+00085:-00056:001328.9130:04965
04966:-00182:+00035:-00024:001328.9130:04966
04967:-00120:+00130:-00068:001328.9130:04967
04968:-00009:+00126:+00073:001328.9130:04968
04969:+00257:+00130:+00172:001328.9130:04969
04970:+00111:+00050:-00022:001328.9130:04970
04971:-00031:-00009:+00136:001328.9130:04971
04972:-00148:+00091:-00052:001328.9130:04972
04973:-00145:+00113:+00054:001328.9130:04973
04974:-00076:+00127:-00085:001328.9130:04974
04975:-00088:+00066:-00087:001328.9130:04975
04976:-00092:+00153:-00086:001355.6221:04976
04977:+00111:-00033:-00019:001355.6221:04977
04978:+00246:+00098:+00011:001355.6221:04978
04979:+00037:+00159:+00009:001355.6221:04979
04980:-00283:+00045:+00151:001355.6221:04980
04981:+00006:+00106:-00013:001355.6221:04981
04982:+00130:+00065:+00095:001355.6221:04982
04983:-00066:+00123:+00001:001355.6221:04983
04984:-00076:+00083:+00109:001355.6221:04984
04985:+00077:+00059:-00064:001355.6221:04985
04986:+00219:+00041:+00058:001355.6221:04986
04987:+00069:+00082:-00059:001355.6221:04987
04988:-00060:+00002:+00053:001355.6221:04988
04989:-00024:+00105:-00017:001355.6221:04989
04990:+00018:+00050:-00023:001378.6810:04990
04991:+00051:+00189:+00021:001378.6810:04991
04992:+00004:-00011:+00107:001378.6810:04992
04993:-00032:+00007:+00100:001378.6810:04993
04994:+00090:-00034:-00084:001378.6810:04994
04995:+00250:+00155:+00040:001378.6810:04995
04996:-00025:+00098:-00125:001378.6810:04996
04997:-00242:+00057:-00054:001378.6810:04997
04998:-00119:+00133:+00000:001378.6810:04998
04999:+00182:+00023:+00009:001378.6810:04999
05000:-00074:+00088:-00155:001378.6810:05000
05001:-00121:+00043:-00016:001378.6810:05001
05002:+00123:+00071:+00036:001378.6810:05002
05003:+00227:+00068:-00003:001378.6810:05003
05004:+00185:+00167:+00037:001378.6810:05004
05005:-00202:-00052:+00097:001396.4569:05005
05006:-00105:+00164:-00015:001396.4569:05006
05007:+00091:+00082:+00045:001396.4569:05007
05008:-00076:+00099:+00014:001396.4569:05008
05009:-00083:+00118:-00215:001396.4569:05009
05010:+00074:+00058:+00108:001396.4569:05010
05011:+00103:+00013:-00070:001396.4569:05011
05012:+00139:-00012:-00053:001396.4569:05012
05013:+00000:+00001:-00182:001396.4569:05013
05014:-00155:+00022:-00218:001396.4569:05014
05015:-00226:+00002:-00186:001396.4569:05015
05016:+00054:-00075:-00022:001396.4569:05016
05017:+00158:+00076:-00338:001396.4569:05017
05018:-00122:-00137:-00439:001396.4569:05018
05019:-00246:+00063:-00354:001408.4283:05019
05020:+00057:-00052:-00240:001408.4283:05020
05021:+00269:+00072:-00261:001408.4283:05021
05022:+00066:-00054:-00322:001408.4283:05022
05023:-00245:-00149:-00373:001408.4283:05023
05024:+00059:+00056:-00292:001408.4283:05024
05025:+00226:-00022:-00407:001408.4283:05025
05026:-00006:-00017:-00270:001408.4283:05026
05027:-00134:-00051:+00014:001408.4283:05027
05028:+00027:-00019:-00235:001408.4283:05028
05029:+00322:+00170:-00123:001408.4283:05029
05030:-00138:-00016:-00077:001408.4283:05030
05031:-00239:+00085:-00326:001408.4283:05031
05032:+00081:+00231:-00057:001408.4283:05032
05033:+00088:+00051:+00065:001420.1142:05033
05034:-00157:+00109:-00097:001420.1142:05034
05035:-00286:+00052:-00014:001420.1142:05035
05036:-00127:+00179:+00263:001420.1142:05036
05037:+00232:+00187:+00136:001420.1142:05037
05038:-00125:+00120:-00047:001420.1142:05038
05039:-00236:+00095:+00080:001420.1142:05039
05040:-00074:+00147:+00085:001420.1142:05040
05041:+00039:+00003:+00171:001420.1142:05041
05042:-00154:+00113:+00241:001420.1142:05042
05043:-00190:+00163:+00296:001420.1142:05043
05044:-00117:+00102:+00209:001420.1142:05044
05045:-00017:+00115:+00114:001420.1142:05045
05046:+00117:+00055:+00272:001420.1142:05046
05047:+00075:+00067:+00268:001427.0886:05047
05048:-00192:+00033:-00008:001427.0886:05048
05049:-00034:+00132:+00240:001427.0886:05049
05050:-00035:+00034:+00091:001427.0886:05050
05051:-00062:+00089:+00225:001427.0886:05051
05052:-00144:+00088:+00032:001427.0886:05052
05053:-00076:+00072:-00040:001427.0886:05053
05054:+00255:+00266:+00236:001427.0886:05054
05055:+00242:+00168:+00071:001427.0886:05055
05056:-00175:+00138:+00088:001427.0886:05056
05057:-00243:+00144:+00047:001427.0886:05057
05058:+00060:+00133:-00045:001427.0886:05058
05059:+00351:+00123:-00141:001427.0886:05059
05060:+00134:+00122:-00049:001427.0886:05060
05061:-00115:+00061:+00045:001433.1032:05061
05062:+00277:+00164:+00003:001433.1032:05062
05063:+00237:+00177:-00093:001433.1032:05063
05064:-00107:+00014:-00145:001433.1032:05064
05065:+00121:+00101:-00133:001433.1032:05065
05066:+00343:+00141:-00019:001433.1032:05066
05067:+00054:-00014:-00108:001433.1032:05067
05068:-00074:+00199:-00086:001433.1032:05068
05069:+00016:+00041:-00043:001433.1032:05069
05070:+00266:+00045:-00343:001433.1032:05070
05071:+00289:+00115:+00062:001433.1032:05071
05072:+00061:-00092:-00085:001433.1032:05072
05073:-00059:+00041:-00426:001433.1032:05073
05074:-00006:+00104:-00028:001433.1032:05074
05075:+00039:+00108:-00074:001434.9362:05075
05076:+00141:+00002:+00007:001434.9362:05076
05077:+00069:+00198:-00257:001434.9362:05077
05078:-00017:-00037:-00078:001434.9362:05078
05079:+00049:+00189:-00099:001434.9362:05079
05080:+00219:-00057:-00069:001434.9362:05080
05081:+00038:+00019:-00130:001434.9362:05081
05082:-00076:+00084:+00045:001434.9362:05082
05083:-00007:-00003:+00139:001434.9362:05083
05084:+00059:+00005:-00068:001434.9362:05084
05085:+00069:+00097:+00027:001434.9362:05085
05086:-00026:+00125:+00100:001434.9362:05086
05087:+00087:+00019:+00253:001434.9362:05087
05088:+00195:+00035:+00113:001434.9362:05088
05089:+00059:-00046:+00041:001431.9653:05089
05090:-00146:+00134:+00003:001431.9653:05090
05091:-00140:+00166:+00240:001431.9653:05091
05092:+00014:+00051:+00200:001431.9653:05092
05093:+00014:+00124:+00061:001431.9653:05093
05094:-00206:+00163:+00119:001431.9653:05094
05095:+00016:+00104:+00126:001431.9653:05095
05096:+00223:+00213:+00188:001431.9653:05096
05097:+00152:+00139:+00154:001431.9653:05097
05098:-00083:+00144:-00005:001431.9653:05098
05099:-00258:+00171:+00079:001431.9653:05099
05100:-00001:+00218:+00082:001431.9653:05100
05101:-00013:+00207:+00017:001431.9653:05101
05102:-00231:+00146:-00108:001431.9653:05102
05103:+00154:+00215:+00049:001428.0289:05103
05104:+00365:+00156:-00020:001428.0289:05104
05105:+00108:-00028:-00135:001428.0289:05105
05106:-00293:+00040:-00159:001428.0289:05106
05107:-00274:+00019:-00074:001428.0289:05107
05108:-00012:-00031:-00055:001428.0289:05108
05109:+00069:-00122:-00139:001428.0289:05109
05110:+00061:+00013:-00073:001428.0289:05110
05111:-00061:+00059:-00173:001428.0289:05111
05112:+00112:-00138:+00011:001428.0289:05112
05113:+00270:+00117:-00249:001428.0289:05113
05114:-00140:+00071:-00127:001428.0289:05114
05115:-00301:+00099:-00303:001428.0289:05115
05116:-00046:+00040:-00019:001428.0289:05116
05117:-00006:-00079:-00200:001429.9177:05117
05118:-00143:-00084:-00061:001429.9177:05118
05119:-00159:+00103:-00026:001429.9177:05119
05120:-00004:-00037:+00026:001429.9177:05120
05121:+00172:+00082:+00066:001429.9177:05121
05122:+00010:-00057:-00056:001429.9177:05122
05123:-00128:-00033:-00013:001429.9177:05123
05124:-00166:+00014:+00018:001429.9177:05124
05125:-00151:-00037:+00012:001429.9177:05125
05126:-00179:+00223:+00313:001429.9177:05126
05127:-00022:-00241:+00129:001429.9177:05127
05128:+00202:+00287:-00215:001429.9177:05128
05129:+00076:+00047:+00064:001429.9177:05129
05130:-00374:+00040:+00198:001429.9177:05130
05131:-00104:+00083:+00045:001427.0524:05131
05132:+00185:+00095:+00014:001427.0524:05132
05133:-00332:+00166:-00173:001427.0524:05133
05134:-00395:+00240:+00115:001427.0524:05134
05135:+00169:+00076:+00502:001427.0524:05135
05136:+00194:+00002:-00085:001427.0524:05136
05137:-00369:+00005:+00041:001427.0524:05137
05138:-00323:+00000:-00115:001427.0524:05138
05139:+00107:+00256:+00046:001427.0524:05139
05140:+00018:+00035:+00108:001427.0524:05140
05141:-00372:+00107:-00078:001427.0524:05141
05142:-00323:+00138:+00099:001427.0524:05142
05143:+00004:+00064:-00094:001427.0524:05143
05144:-00121:+00115:-00171:001427.0524:05144
05145:-00136:+00012:-00006:001416.5048:05145
05146:+00140:+00129:-00144:001416.5048:05146
05147:+00354:+00091:-00116:001416.5048:05147
05148:+00222:+00087:+00021:001416.5048:05148
05149:-00095:-00034:-00066:001416.5048:05149
05150:-00063:+00241:-00160:001416.5048:05150
05151:+00122:+00102:+00028:001416.5048:05151
05152:+00080:+00188:-00031:001416.5048:05152
05153:-00007:+00023:-00289:001416.5048:05153
05154:+00106:+00260:-00113:001416.5048:05154
05155:+00167:+00115:+00077:001416.5048:05155
05156:+00237:+00005:-00105:001416.5048:05156
05157:-00098:+00012:-00190:001416.5048:05157
05158:-00140:+00224:-00008:001416.5048:05158
05159:-00007:+00029:-00111:001387.9604:05159
05160:+00055:-00054:-00131:001387.9604:05160
05161:+00082:+00199:-00167:001387.9604:05161
05162:+00037:-00006:+00072:001387.9604:05162
05163:+00155:+00033:-00070:001387.9604:05163
05164:+00242:+00032:+00170:001387.9604:05164
05165:+00239:+00111:+00236:001387.9604:05165
05166:+00105:-00004:+00127:001387.9604:05166
05167:+00020:+00145:+00010:001387.9604:05167
05168:+00079:+00044:+00057:001387.9604:05168
05169:+00038:+00062:+00071:001387.9604:05169
05170:+00011:-00027:+00029:001387.9604:05170
05171:+00002:+00080:+00016:001387.9604:05171
05172:+00039:+00138:+00057:001387.9604:05172
05173:+00109:+00200:+00126:001387.9604:05173
05174:-00026:+00159:+00078:001343.2785:05174
05175:-00054:+00024:+00050:001343.2785:05175
05176:+00065:+00219:+00044:001343.2785:05176
05177:+00079:+00151:+00305:001343.2785:05177
05178:+00036:+00106:-00196:001343.2785:05178
05179:+00011:+00059:-00010:001343.2785:05179
05180:-00003:+00076:+00133:001343.2785:05180
05181:+00069:+00176:-00119:001343.2785:05181
05182:+00062:+00231:-00043:001343.2785:05182
05183:+00000:+00071:-00019:001343.2785:05183
05184:-00075:+00166:+00168:001343.2785:05184
05185:-00105:+00132:+00117:001343.2785:05185
05186:+00093:-00030:+00023:001343.2785:05186
05187:-00050:+00147:-00197:001343.2785:05187
05188:-00078:+00087:+00103:001343.2785:05188
05189:+00001:+00156:+00005:001343.2785:05189
05190:-00025:+00123:-00034:001299.6596:05190
05191:+00066:+00078:+00057:001299.6596:05191
05192:-00080:+00117:-00149:001299.6596:05192
05193:-00035:+00128:+00195:001299.6596:05193
05194:-00030:+00126:-00108:001299.6596:05194
05195:+00024:+00071:-00104:001299.6596:05195
05196:-00006:+00037:-00137:001299.6596:05196
05197:-00114:+00080:-00125:001299.6596:05197
05198:-00047:+00208:+00075:001299.6596:05198
05199:+00010:+00044:-00111:001299.6596:05199
05200:+00060:-00116:-00069:001299.6596:05200
05201:-00030:+00100:-00197:001299.6596:05201
05202:-00140:+00151:-00098:001299.6596:05202
05203:-00169:+00010:+00027:001299.6596:05203
05204:-00040:+00053:-00164:001299.6596:05204
05205:+00091:+00038:+00129:001270.4774:05205
05206:-00109:+00064:-00018:001270.4774:05206
05207:-00144:+00049:+00022:001270.4774:05207
05208:-00097:+00026:+00034:001270.4774:05208
05209:+00032:+00010:-00117:001270.4774:05209
05210:+00093:-00008:-00121:001270.4774:05210
05211:-00101:+00032:+00072:001270.4774:05211
05212:-00140:+00033:+00126:001270.4774:05212
05213:-00101:+00102:-00072:001270.4774:05213
05214:-00045:+00136:+00062:001270.4774:05214
05215:-00092:-00149:-00050:001270.4774:05215
05216:-00030:+00165:+00074:001270.4774:05216
05217:+00028:+00071:+00192:001270.4774:05217
05218:+00039:+00037:+00079:001270.4774:05218
05219:+00048:+00021:+00139:001270.4774:05219
05220:-00022:+00027:+00028:001270.4774:05220
05221:-00064:+00099:+00037:001271.4871:05221
05222:-00144:+00108:-00001:001271.4871:05222
05223:-00062:+00046:-00020:001271.4871:05223
05224:+00087:+00135:+00018:001271.4871:05224
05225:-00040:+00052:+00044:001271.4871:05225
05226:-00088:+00093:-00040:001271.4871:05226
05227:-00057:+00074:-00041:001271.4871:05227
05228:+00097:+00034:+00028:001271.4871:05228
05229:+00184:+00147:-00125:001271.4871:05229
05230:+00009:+00060:-00020:001271.4871:05230
05231:-00170:+00074:-00058:001271.4871:05231
05232:-00079:+00124:-00056:001271.4871:05232
05233:+00066:+00080:+00069:001271.4871:05233
05234:+00106:+00056:-00064:001271.4871:05234
05235:+00033:+00160:-00069:001271.4871:05235
05236:-00037:+00050:+00029:001271.4871:05236
05237:-00032:+00074:-00017:001286.1140:05237
05238:+00136:+00102:+00079:001286.1140:05238
05239:+00072:+00007:-00071:001286.1140:05239
05240:+00066:+00084:-00097:001286.1140:05240
05241:-00031:+00095:-00005:001286.1140:05241
05242:+00048:+00076:+00037:001286.1140:05242
05243:+00107:+00063:-00009:001286.1140:05243
05244:+00009:+00144:-00030:001286.1140:05244
05245:-00038:+00016:+00125:001286.1140:05245
05246:+00065:+00117:-00024:001286.1140:05246
05247:+00162:+00126:+00150:001286.1140:05247
05248:+00219:+00047:+00094:001286.1140:05248
05249:+00137:+00164:+00013:001286.1140:05249
05250:-00099:+00072:+00138:001286.1140:05250
05251:-00143:+00060:-00023:001286.1140:05251
05252:-00028:+00106:+00041:001313.8989:05252
05253:-00026:+00082:+00013:001313.8989:05253
05254:-00089:+00148:-00078:001313.8989:05254
05255:-00079:+00068:+00047:001313.8989:05255
05256:-00020:+00099:+00038:001313.8989:05256
05257:+00180:+00068:+00039:001313.8989:05257
05258:-00004:+00070:+00058:001313.8989:05258
05259:-00109:+00054:-00037:001313.8989:05259
05260:-00127:+00068:+00095:001313.8989:05260
05261:-00012:+00055:-00061:001313.8989:05261
05262:-00013:+00118:-00012:001313.8989:05262
05263:-00125:-00013:+00004:001313.8989:05263
05264:-00084:-00039:-00056:001313.8989:05264
05265:+00159:+00068:+00124:001313.8989:05265
05266:+00131:+00100:+00055:001313.8989:05266
05267:+00027:+00101:+00045:001340.3585:05267
05268:-00132:+00058:-00042:001340.3585:05268
05269:-00021:+00053:+00089:001340.3585:05269
05270:+00057:+00120:+00112:001340.3585:05270
05271:+00012:+00004:-00089:001340.3585:05271
05272:-00025:+00195:-00060:001340.3585:05272
05273:+00022:-00053:-00105:001340.3585:05273
05274:+00024:+00026:-00061:001340.3585:05274
05275:+00023:+00000:-00220:001340.3585:05275
05276:+00148:+00114:-00008:001340.3585:05276
05277:-00072:+00058:+00033:001340.3585:05277
05278:-00102:+00084:-00071:001340.3585:05278
05279:+00020:+00031:-00007:001340.3585:05279
05280:+00036:+00089:-00067:001340.3585:05280
05281:-00031:+00036:-00031:001375.2221:05281
05282:-00021:-00001:+00132:001375.2221:05282
05283:+00171:+00111:-00149:001375.2221:05283
05284:+00171:+00070:-00088:001375.2221:05284
05285:-00234:+00081:+00110:001375.2221:05285
05286:-00232:+00205:-00082:001375.2221:05286
05287:+00096:+00175:+00162:001375.2221:05287
05288:+00082:-00011:-00025:001375.2221:05288
05289:+00021:+00110:-00108:001375.2221:05289
05290:-00085:+00119:+00091:001375.2221:05290
05291:+00026:+00067:+00104:001375.2221:05291
05292:+00240:+00222:+00020:001375.2221:05292
05293:+00016:+00120:+00118:001375.2221:05293
05294:-00172:-00036:+00075:001375.2221:05294
05295:-00148:+00101:-00099:001375.2221:05295
05296:+00193:+00108:+00017:001392.6151:05296
05297:+00113:+00191:+00017:001392.6151:05297
05298:-00185:-00007:+00160:001392.6151:05298
05299:+00112:+00001:-00047:001392.6151:05299
05300:+00253:+00088:+00110:001392.6151:05300
05301:+00049:+00170:+00047:001392.6151:05301
05302:-00089:+00039:+00027:001392.6151:05302
05303:-00132:+00111:+00099:001392.6151:05303
05304:+00123:+00143:+00041:001392.6151:05304
05305:+00102:+00019:+00017:001392.6151:05305
05306:-00071:+00114:-00097:001392.6151:05306
05307:-00051:+00059:+00008:001392.6151:05307
05308:+00040:-00007:-00126:001392.6151:05308
05309:+00039:+00041:-00223:001392.6151:05309
05310:-00023:-00001:-00146:001404.2285:05310
05311:-00082:-00182:-00148:001404.2285:05311
05312:-00093:-00105:-00530:001404.2285:05312
05313:-00140:-00205:-00148:001404.2285:05313
05314:+00148:+00273:-00240:001404.2285:05314
05315:-00019:-00227:-00235:001404.2285:05315
05316:-00185:+00038:-00438:001404.2285:05316
05317:-00086:-00050:-00256:001404.2285:05317
05318:+00157:-00011:-00427:001404.2285:05318
05319:+00086:-00062:-00438:001404.2285:05319
05320:-00120:+00055:-00427:001404.2285:05320
05321:-00069:-00002:-00219:001404.2285:05321
05322:+00119:+00005:-00314:001404.2285:05322
05323:-00077:-00050:-00315:001404.2285:05323
05324:-00219:-00146:-00149:001418.0067:05324
05325:+00184:-00128:-00036:001418.0067:05325
05326:+00182:+00069:-00283:001418.0067:05326
05327:-00046:-00207:-00219:001418.0067:05327
05328:-00229:+00271:-00203:001418.0067:05328
05329:-00192:+00201:+00047:001418.0067:05329
05330:-00075:-00056:-00064:001418.0067:05330
05331:-00249:+00288:-00023:001418.0067:05331
05332:-00338:+00234:+00152:001418.0067:05332
05333:-00157:+00105:+00212:001418.0067:05333
05334:-00065:+00243:+00183:001418.0067:05334
05335:-00054:+00115:+00197:001418.0067:05335
05336:-00141:+00140:+00213:001418.0067:05336
05337:-00047:+00075:+00193:001418.0067:05337
05338:-00127:+00005:+00101:001429.8228:05338
05339:-00111:+00121:+00149:001429.8228:05339
05340:-00117:+00035:+00201:001429.8228:05340
05341:+00038:+00105:+00195:001429.8228:05341
05342:+00109:+00049:+00170:001429.8228:05342
05343:+00077:+00161:+00024:001429.8228:05343
05344:-00022:+00092:+00127:001429.8228:05344
05345:-00033:+00004:+00090:001429.8228:05345
05346:+00033:+00138:+00079:001429.8228:05346
05347:-00085:+00034:+00116:001429.8228:05347
05348:-00127:+00096:-00081:001429.8228:05348
05349:-00082:+00050:-00057:001429.8228:05349
05350:+00274:+00187:+00064:001429.8228:05350
05351:+00294:+00181:-00049:001429.8228:05351
05352:-00100:+00024:-00095:001435.2452:05352
05353:-00345:+00090:-00155:001435.2452:05353
05354:-00132:+00098:+00020:001435.2452:05354
05355:+00285:+00146:+00018:001435.2452:05355
05356:+00048:+00162:-00094:001435.2452:05356
05357:-00065:+00247:-00147:001435.2452:05357
05358:+00122:+00111:+00053:001435.2452:05358
05359:+00213:+00141:-00045:001435.2452:05359
05360:+00189:+00080:-00084:001435.2452:05360
05361:-00032:+00182:-00176:001435.2452:05361
05362:+00011:+00004:+00041:001435.2452:05362
05363:+00203:+00082:-00228:001435.2452:05363
05364:+00210:+00000:+00025:001435.2452:05364
05365:+00170:+00016:-00074:001435.2452:05365
05366:+00041:-00082:-00209:001441.3521:05366
05367:+00050:+00157:-00165:001441.3521:05367
05368:+00001:-00086:-00310:001441.3521:05368
05369:+00083:+00107:-00040:001441.3521:05369
05370:+00079:+00101:-00044:001441.3521:05370
05371:+00190:+00045:+00029:001441.3521:05371
05372:+00004:+00056:-00051:001441.3521:05372
05373:-00110:-00025:-00155:001441.3521:05373
05374:-00089:+00008:-00103:001441.3521:05374
05375:+00168:+00070:+00075:001441.3521:05375
05376:+00236:+00097:+00015:001441.3521:05376
05377:+00199:-00016:+00142:001441.3521:05377
05378:-00040:-00020:-00009:001441.3521:05378
05379:-00201:-00018:+00176:001441.3521:05379
05380:+00097:+00066:+00123:001436.5048:05380
05381:+00154:+00127:+00132:001436.5048:05381
05382:-00131:+00195:+00188:001436.5048:05382
05383:+00079:+00039:+00268:001436.5048:05383
05384:+00185:+00156:+00295:001436.5048:05384
05385:+00126:+00122:+00158:001436.5048:05385
05386:-00112:+00154:+00132:001436.5048:05386
05387:-00177:+00077:+00096:001436.5048:05387
05388:-00042:+00085:+00202:001436.5048:05388
05389:-00028:+00202:-00048:001436.5048:05389
05390:-00074:+00163:+00202:001436.5048:05390
05391:+00042:+00097:+00153:001436.5048:05391
05392:+00116:+00051:+00054:001436.5048:05392
05393:+00096:+00297:-00127:001436.5048:05393
05394:-00029:+00152:+00058:001431.8789:05394
05395:-00089:+00021:-00054:001431.8789:05395
05396:-00074:+00033:-00270:001431.8789:05396
05397:-00142:+00222:-00178:001431.8789:05397
05398:+00106:+00120:-00090:001431.8789:05398
05399:+00015:+00054:-00237:001431.8789:05399
05400:-00095:-00055:-00142:001431.8789:05400
05401:+00088:+00224:-00120:001431.8789:05401
05402:-00004:-00100:-00213:001431.8789:05402
05403:-00194:+00082:-00403:001431.8789:05403
05404:-00101:+00102:-00035:001431.8789:05404
05405:+00084:+00051:-00103:001431.8789:05405
05406:+00109:-00105:-00116:001431.8789:05406
05407:-00230:+00016:-00225:001431.8789:05407
05408:-00212:-00154:-00112:001429.6031:05408
05409:+00068:+00108:-00214:001429.6031:05409
05410:+00200:-00116:+00090:001429.6031:05410
05411:+00072:+00053:-00098:001429.6031:05411
05412:-00182:-00026:-00060:001429.6031:05412
05413:-00143:+00093:+00017:001429.6031:05413
05414:-00028:+00048:-00099:001429.6031:05414
05415:-00057:+00104:+00098:001429.6031:05415
05416:-00195:+00018:+00074:001429.6031:05416
05417:-00034:+00145:-00109:001429.6031:05417
05418:+00333:+00097:+00252:001429.6031:05418
05419:+00269:-00015:-00007:001429.6031:05419
05420:-00339:-00045:-00101:001429.6031:05420
05421:-00387:+00062:+00182:001429.6031:05421
05422:-00140:+00214:+00046:001428.1884:05422
05423:-00001:+00186:+00321:001428.1884:05423
05424:-00047:-00003:+00318:001428.1884:05424
05425:+00080:+00082:+00073:001428.1884:05425
05426:-00026:+00178:+00109:001428.1884:05426
05427:-00159:+00021:+00107:001428.1884:05427
05428:-00256:+00095:-00141:001428.1884:05428
05429:+00322:+00276:+00145:001428.1884:05429
05430:+00258:+00067:-00042:001428.1884:05430
05431:-00240:+00278:-00233:001428.1884:05431
05432:-00224:-00110:+00186:001428.1884:05432
05433:+00024:+00189:-00024:001428.1884:05433
05434:+00228:-00078:+00139:001428.1884:05434
05435:+00151:+00154:-00166:001428.1884:05435
05436:-00044:+00063:-00172:001422.0354:05436
05437:-00097:+00176:-00175:001422.0354:05437
05438:-00053:+00069:-00160:001422.0354:05438
05439:-00150:-00018:-00066:001422.0354:05439
05440:-00332:+00042:-00265:001422.0354:05440
05441:-00211:+00035:+00021:001422.0354:05441
05442:+00081:+00093:+00018:001422.0354:05442
05443:+00104:+00001:+00075:001422.0354:05443
05444:+00149:+00280:-00050:001422.0354:05444
05445:+00177:+00208:+00015:001422.0354:05445
05446:+00101:+00095:-00029:001422.0354:05446
05447:-00051:-00059:-00091:001422.0354:05447
05448:-00077:+00204:-00044:001422.0354:05448
05449:-00146:-00216:+00017:001422.0354:05449
05450:-00117:+00051:-00418:001403.5103:05450
05451:+00229:+00060:+00028:001403.5103:05451
05452:+00363:+00079:+00052:001403.5103:05452
05453:+00264:-00068:-00116:001403.5103:05453
05454:+00218:+00089:-00069:001403.5103:05454
05455:+00030:+00180:+00080:001403.5103:05455
05456:+00073:-00073:+00166:001403.5103:05456
05457:+00172:+00130:-00216:001403.5103:05457
05458:+00054:+00145:+00170:001403.5103:05458
05459:+00160:+00052:+00277:001403.5103:05459
05460:+00064:-00065:-00162:001403.5103:05460
05461:+00157:+00132:+00044:001403.5103:05461
05462:+00170:+00153:+00177:001403.5103:05462
05463:+00091:+00040:-00195:001403.5103:05463
05464:-00052:+00000:+00048:001403.5103:05464
05465:-00101:+00050:-00055:001369.4141:05465
05466:-00003:+00037:+00024:001369.4141:05466
05467:-00033:+00174:-00103:001369.4141:05467
05468:-00118:+00055:+00135:001369.4141:05468
05469:-00012:+00059:+00108:001369.4141:05469
05470:+00061:+00179:-00108:001369.4141:05470
05471:+00023:-00024:+00204:001369.4141:05471
05472:-00121:-00017:-00028:001369.4141:05472
05473:-00015:+00022:+00024:001369.4141:05473
05474:-00002:+00089:+00158:001369.4141:05474
05475:+00038:-00143:-00172:001369.4141:05475
05476:+00050:+00253:-00178:001369.4141:05476
05477:+00015:+00076:+00209:001369.4141:05477
05478:+00084:+00127:-00037:001369.4141:05478
05479:+00096:+00145:-00098:001369.4141:05479
05480:-00075:+00141:+00051:001323.2236:05480
05481:-00082:+00049:+00058:001323.2236:05481
05482:+00083:+00099:+00048:001323.2236:05482
05483:-00018:+00097:-00162:001323.2236:05483
05484:-00157:-00018:-00204:001323.2236:05484
05485:-00031:+00195:-00001:001323.2236:05485
05486:+00108:+00025:+00104:001323.2236:05486
05487:+00083:+00166:-00041:001323.2236:05487
05488:-00053:+00087:-00089:001323.2236:05488
05489:-00063:+00197:-00122:001323.2236:05489
05490:-00049:+00047:-00046:001323.2236:05490
05491:+00013:+00140:+00040:001323.2236:05491
05492:+00014:+00061:-00073:001323.2236:05492
05493:-00070:+00043:-00132:001323.2236:05493
05494:-00029:+00070:+00016:001323.2236:05494
05495:-00048:+00046:+00029:001288.8282:05495
05496:+00023:+00105:-00064:001288.8282:05496
05497:-00047:+00087:-00047:001288.8282:05497
05498:-00121:+00026:+00010:001288.8282:05498
05499:-00101:+00053:+00041:001288.8282:05499
05500:-00073:+00086:+00107:001288.8282:05500
05501:-00017:+00105:-00037:001288.8282:05501
05502:-00041:+00056:+00006:001288.8282:05502
05503:-00119:+00021:+00009:001288.8282:05503
05504:-00089:+00011:+00132:001288.8282:05504
05505:+00040:+00068:+00092:001288.8282:05505
05506:+00110:+00018:+00129:001288.8282:05506
05507:-00022:+00115:-00021:001288.8282:05507
05508:-00119:-00012:+00077:001288.8282:05508
05509:-00134:+00080:+00078:001288.8282:05509
05510:-00002:+00017:+00083:001288.8282:05510
05511:+00048:+00030:+00095:001271.8479:05511
05512:-00133:+00036:-00006:001271.8479:05512
05513:-00125:+00176:-00023:001271.8479:05513
05514:-00040:+00103:-00021:001271.8479:05514
05515:+00069:+00026:+00075:001271.8479:05515
05516:+00038:+00157:+00018:001271.8479:05516
05517:-00014:+00058:-00031:001271.8479:05517
05518:-00091:-00034:-00146:001271.8479:05518
05519:-00004:+00178:-00115:001271.8479:05519
05520:+00014:+00054:+00116:001271.8479:05520
05521:-00048:+00172:-00199:001271.8479:05521
05522:-00115:+00144:+00064:001271.8479:05522
05523:-00078:+00076:-00088:001271.8479:05523
05524:+00165:+00071:-00055:001271.8479:05524
05525:+00164:+00132:+00039:001271.8479:05525
05526:-00041:-00008:-00185:001271.8479:05526
05527:-00036:+00179:-00177:001274.1274:05527
05528:-00032:+00040:+00102:001274.1274:05528
05529:-00017:+00133:+00005:001274.1274:05529
05530:-00067:+00161:+00001:001274.1274:05530
05531:-00171:-00058:-00218:001274.1274:05531
05532:-00089:+00043:-00270:001274.1274:05532
05533:-00011:+00056:-00141:001274.1274:05533
05534:+00062:+00026:+00056:001274.1274:05534
05535:+00082:+00073:-00142:001274.1274:05535
05536:+00092:-00088:-00031:001274.1274:05536
05537:-00018:+00172:-00002:001274.1274:05537
05538:+00018:-00020:+00056:001274.1274:05538
05539:+00042:+00078:+00040:001274.1274:05539
05540:-00014:+00019:-00051:001274.1274:05540
05541:+00062:-00012:-00089:001274.1274:05541
05542:-00016:+00175:+00025:001301.1126:05542
05543:+00037:-00013:+00238:001301.1126:05543
05544:+00166:+00080:-00094:001301.1126:05544
05545:+00166:+00097:+00080:001301.1126:05545
05546:-00083:-00057:+00082:001301.1126:05546
05547:-00098:+00153:-00008:001301.1126:05547
05548:-00051:+00090:+00195:001301.1126:05548
05549:-00036:-00049:-00008:001301.1126:05549
05550:-00187:+00291:-00082:001301.1126:05550
05551:-00163:-00023:+00341:001301.1126:05551
05552:+00022:+00231:-00163:001301.1126:05552
05553:+00236:+00119:+00191:001301.1126:05553
05554:+00010:+00092:+00115:001301.1126:05554
05555:-00032:+00157:+00072:001301.1126:05555
05556:-00076:+00091:+00221:001301.1126:05556
05557:-00031:+00134:-00046:001331.0068:05557
05558:+00032:+00104:-00055:001331.0068:05558
05559:-00059:+00123:-00051:001331.0068:05559
05560:-00071:-00060:+00048:001331.0068:05560
05561:+00071:+00037:+00116:001331.0068:05561
05562:+00160:+00078:-00066:001331.0068:05562
05563:+00119:+00111:+00121:001331.0068:05563
05564:-00091:+00089:-00026:001331.0068:05564
05565:-00049:+00127:-00040:001331.0068:05565
05566:-00007:+00098:+00024:001331.0068:05566
05567:+00021:+00040:-00174:001331.0068:05567
05568:-00109:+00336:-00102:001331.0068:05568
05569:-00063:-00035:-00306:001331.0068:05569
05570:+00218:+00211:+00130:001331.0068:05570
05571:+00157:+00103:+00084:001331.0068:05571
05572:-00002:-00059:+00017:001359.6047:05572
05573:-00121:+00110:-00300:001359.6047:05573
05574:-00128:-00063:+00094:001359.6047:05574
05575:+00052:+00138:+00128:001359.6047:05575
05576:+00080:+00033:-00004:001359.6047:05576
05577:-00001:+00172:-00006:001359.6047:05577
05578:-00026:+00106:+00029:001359.6047:05578
05579:+00063:+00073:+00113:001359.6047:05579
05580:+00263:+00145:+00131:001359.6047:05580
05581:-00045:+00080:-00064:001359.6047:05581
05582:-00235:+00059:+00156:001359.6047:05582
05583:-00110:+00069:+00146:001359.6047:05583
05584:+00284:+00047:-00056:001359.6047:05584
05585:+00164:+00112:+00120:001359.6047:05585
05586:-00243:+00051:+00041:001384.6215:05586
05587:-00075:+00043:+00186:001384.6215:05587
05588:+00254:+00081:-00009:001384.6215:05588
05589:-00056:+00093:+00036:001384.6215:05589
05590:-00170:+00149:-00064:001384.6215:05590
05591:-00050:+00097:-00023:001384.6215:05591
05592:+00059:+00036:+00213:001384.6215:05592
05593:+00070:+00091:-00187:001384.6215:05593
05594:+00045:+00163:-00061:001384.6215:05594
05595:-00084:+00014:+00044:001384.6215:05595
05596:+00075:+00010:-00170:001384.6215:05596
05597:+00196:+00047:-00021:001384.6215:05597
05598:+00045:-00057:-00264:001384.6215:05598
05599:-00254:+00029:-00155:001384.6215:05599
05600:+00086:-00049:-00076:001384.6215:05600
05601:+00173:-00256:-00292:001402.2137:05601
05602:-00128:+00025:-00452:001402.2137:05602
05603:-00041:-00020:-00277:001402.2137:05603
05604:+00085:-00051:-00169:001402.2137:05604
05605:+00088:+00089:-00285:001402.2137:05605
05606:-00086:-00019:-00202:001402.2137:05606
05607:-00009:+00023:-00352:001402.2137:05607
05608:+00101:+00013:-00347:001402.2137:05608
05609:-00001:+00037:-00327:001402.2137:05609
05610:-00205:-00104:-00405:001402.2137:05610
05611:-00013:-00032:-00319:001402.2137:05611
05612:+00120:+00197:-00102:001402.2137:05612
05613:+00185:-00018:-00018:001402.2137:05613
05614:-00324:+00043:-00337:001402.2137:05614
05615:-00393:+00049:-00049:001409.1347:05615
05616:-00157:+00208:-00023:001409.1347:05616
05617:+00080:+00133:+00100:001409.1347:05617
05618:-00025:+00131:+00089:001409.1347:05618
05619:-00244:+00007:-00014:001409.1347:05619
05620:-00217:+00149:-00014:001409.1347:05620
05621:-00045:-00024:+00231:001409.1347:05621
05622:+00029:-00001:+00158:001409.1347:05622
05623:+00057:+00028:+00029:001409.1347:05623
05624:+00005:+00011:+00107:001409.1347:05624
05625:-00028:+00136:+00196:001409.1347:05625
05626:-00015:+00130:+00166:001409.1347:05626
05627:-00062:+00091:+00110:001409.1347:05627
05628:-00193:+00101:+00060:001409.1347:05628
05629:-00197:+00093:+00138:001419.7546:05629
05630:+00178:+00059:+00138:001419.7546:05630
05631:+00214:+00051:+00039:001419.7546:05631
05632:-00012:+00048:+00105:001419.7546:05632
05633:+00002:+00032:+00099:001419.7546:05633
05634:+00050:+00004:+00139:001419.7546:05634
05635:-00110:+00060:+00076:001419.7546:05635
05636:-00190:+00162:+00014:001419.7546:05636
05637:+00039:+00156:+00098:001419.7546:05637
05638:+00292:+00165:+00086:001419.7546:05638
05639:+00235:+00180:+00080:001419.7546:05639
05640:-00018:+00129:+00091:001419.7546:05640
05641:-00022:+00204:-00050:001419.7546:05641
05642:+00063:+00160:+00150:001419.7546:05642
05643:+00143:+00098:+00138:001424.9440:05643
05644:+00120:+00151:-00036:001424.9440:05644
05645:+00094:+00157:+00021:001424.9440:05645
05646:+00084:+00114:+00044:001424.9440:05646
05647:+00161:+00215:-00158:001424.9440:05647
05648:+00010:+00070:-00100:001424.9440:05648
05649:-00058:+00244:-00098:001424.9440:05649
05650:-00040:+00211:-00015:001424.9440:05650
05651:+00094:+00150:-00015:001424.9440:05651
05652:-00159:-00023:-00086:001424.9440:05652
05653:-00026:+00054:-00140:001424.9440:05653
05654:+00291:-00156:-00004:001424.9440:05654
05655:+00310:+00093:-00040:001424.9440:05655
05656:+00053:-00091:-00133:001424.9440:05656
05657:+00137:+00151:-00402:001425.3854:05657
05658:+00083:+00062:+00132:001425.3854:05658
05659:+00018:+00085:+00036:001425.3854:05659
05660:+00188:-00054:-00122:001425.3854:05660
05661:+00102:-00033:-00044:001425.3854:05661
05662:-00155:+00110:-00083:001425.3854:05662
05663:+00136:+00085:+00235:001425.3854:05663
05664:+00222:+00147:-00043:001425.3854:05664
05665:-00041:-00005:+00040:001425.3854:05665
05666:-00260:+00048:+00036:001425.3854:05666
05667:-00145:+00085:+00013:001425.3854:05667
05668:+00087:+00036:+00196:001425.3854:05668
05669:+00012:+00027:+00129:001425.3854:05669
05670:-00120:+00150:+00098:001425.3854:05670
05671:-00009:+00054:+00190:001428.0363:05671
05672:+00137:+00159:+00196:001428.0363:05672
05673:+00085:+00187:+00035:001428.0363:05673
05674:-00114:+00138:+00076:001428.0363:05674
05675:-00138:+00133:-00058:001428.0363:05675
05676:+00157:+00125:+00097:001428.0363:05676
05677:+00075:+00217:+00121:001428.0363:05677
05678:-00101:+00082:+00107:001428.0363:05678
05679:-00032:+00108:+00147:001428.0363:05679
05680:+00177:+00197:-00010:001428.0363:05680
05681:+00094:+00195:-00075:001428.0363:05681
05682:-00278:+00108:-00060:001428.0363:05682
05683:-00224:+00096:-00149:001428.0363:05683
05684:+00192:+00239:+00007:001428.0363:05684
05685:+00071:+00075:-00096:001423.3052:05685
05686:-00268:-00035:-00116:001423.3052:05686
05687:-00117:+00235:-00191:001423.3052:05687
05688:-00011:+00097:+00059:001423.3052:05688
05689:+00125:-00033:-00032:001423.3052:05689
05690:+00229:+00110:-00287:001423.3052:05690
05691:+00038:-00024:-00111:001423.3052:05691
05692:-00328:+00015:-00070:001423.3052:05692
05693:-00227:+00126:-00054:001423.3052:05693
05694:+00120:-00020:-00094:001423.3052:05694
05695:+00021:+00207:-00235:001423.3052:05695
05696:-00143:+00041:+00113:001423.3052:05696
05697:-00012:+00113:-00005:001423.3052:05697
05698:-00012:+00081:+00104:001423.3052:05698
05699:-00029:-00008:-00247:001423.6679:05699
05700:-00372:+00187:-00183:001423.6679:05700
05701:-00113:-00039:+00307:001423.6679:05701
05702:-00039:-00103:-00047:001423.6679:05702
05703:+00011:+00192:-00099:001423.6679:05703
05704:+00023:-00024:+00134:001423.6679:05704
05705:-00130:+00099:+00060:001423.6679:05705
05706:-00018:-00144:+00316:001423.6679:05706
05707:-00015:+00150:-00339:001423.6679:05707
05708:-00183:+00061:+00026:001423.6679:05708
05709:-00103:+00137:+00150:001423.6679:05709
05710:+00068:+00128:-00142:001423.6679:05710
05711:-00082:+00151:+00054:001423.6679:05711
05712:-00273:+00073:-00121:001423.6679:05712
05713:-00245:+00016:+00017:001421.3322:05713
05714:+00136:-00047:-00061:001421.3322:05714
05715:+00189:+00286:-00093:001421.3322:05715
05716:-00009:+00064:+00075:001421.3322:05716
05717:-00095:-00056:-00146:001421.3322:05717
05718:-00056:+00338:-00189:001421.3322:05718
05719:-00100:+00099:+00275:001421.3322:05719
05720:-00004:+00140:+00154:001421.3322:05720
05721:+00036:+00145:-00088:001421.3322:05721
05722:+00072:+00337:-00006:001421.3322:05722
05723:+00185:+00256:+00282:001421.3322:05723
05724:+00320:+00065:-00129:001421.3322:05724
05725:+00066:+00003:-00028:001421.3322:05725
05726:-00039:-00040:+00133:001421.3322:05726
05727:-00029:-00037:-00231:001389.4680:05727
05728:+00185:+00039:-00117:001389.4680:05728
05729:+00244:+00033:+00070:001389.4680:05729
05730:+00064:+00043:-00179:001389.4680:05730
05731:-00111:-00154:-00147:001389.4680:05731
05732:+00113:+00119:+00095:001389.4680:05732
05733:+00166:+00211:+00108:001389.4680:05733
05734:+00064:+00025:+00050:001389.4680:05734
05735:+00049:+00141:-00058:001389.4680:05735
05736:+00158:+00089:+00232:001389.4680:05736
05737:+00170:+00036:-00072:001389.4680:05737
05738:+00004:+00070:-00247:001389.4680:05738
05739:+00031:+00008:+00044:001389.4680:05739
05740:+00136:+00137:-00068:001389.4680:05740
05741:+00206:+00088:+00074:001389.4680:05741
05742:+00084:+00080:-00030:001344.7495:05742
05743:-00005:+00121:+00058:001344.7495:05743
05744:+00042:+00073:-00005:001344.7495:05744
05745:+00062:+00014:+00041:001344.7495:05745
05746:+00001:+00053:-00056:001344.7495:05746
05747:-00029:+00071:+00013:001344.7495:05747
05748:-00051:+00064:+00012:001344.7495:05748
05749:+00040:+00029:+00005:001344.7495:05749
05750:+00096:+00004:-00128:001344.7495:05750
05751:+00036:+00047:+00056:001344.7495:05751
05752:-00034:+00062:+00047:001344.7495:05752
05753:-00037:+00113:-00049:001344.7495:05753
05754:+00038:+00066:+00066:001344.7495:05754
05755:+00005:+00064:-00058:001344.7495:05755
05756:+00051:+00089:+00081:001344.7495:05756
05757:-00019:+00054:-00045:001344.7495:05757
05758:-00095:+00066:-00047:001291.4465:05758
05759:+00070:+00103:+00143:001291.4465:05759
05760:-00018:+00109:-00179:001291.4465:05760
05761:-00069:+00054:+00113:001291.4465:05761
05762:-00007:+00084:+00057:001291.4465:05762
05763:+00064:+00043:-00035:001291.4465:05763
05764:-00022:+00108:-00025:001291.4465:05764
05765:-00058:+00053:-00086:001291.4465:05765
05766:+00033:+00112:+00033:001291.4465:05766
05767:+00038:+00065:+00035:001291.4465:05767
05768:+00061:+00116:+00032:001291.4465:05768
05769:-00003:+00113:-00036:001291.4465:05769
05770:-00066:+00031:-00025:001291.4465:05770
05771:-00095:+00147:+00034:001291.4465:05771
05772:-00022:+00034:+00014:001291.4465:05772
05773:+00041:+00222:+00026:001291.4465:05773
05774:-00124:+00072:+00019:001249.8645:05774
05775:-00144:+00114:-00031:001249.8645:05775
05776:-00044:+00033:+00021:001249.8645:05776
05777:+00068:+00003:+00007:001249.8645:05777
05778:+00115:+00184:+00008:001249.8645:05778
05779:+00001:+00131:+00049:001249.8645:05779
05780:-00110:+00078:+00025:001249.8645:05780
05781:-00039:+00080:-00042:001249.8645:05781
05782:+00122:+00145:+00035:001249.8645:05782
05783:-00012:-00042:-00146:001249.8645:05783
05784:-00328:+00180:-00049:001249.8645:05784
05785:+00050:+00033:+00097:001249.8645:05785
05786:+00137:+00160:+00080:001249.8645:05786
05787:+00054:-00027:+00076:001249.8645:05787
05788:-00141:+00115:-00207:001249.8645:05788
05789:-00062:+00165:+00013:001249.8645:05789
05790:-00131:+00038:+00129:001242.1468:05790
05791:-00215:+00187:-00103:001242.1468:05791
05792:-00014:+00021:+00103:001242.1468:05792
05793:+00037:+00089:-00218:001242.1468:05793
05794:-00047:+00100:+00073:001242.1468:05794
05795:-00179:+00120:+00055:001242.1468:05795
05796:-00088:+00124:-00160:001242.1468:05796
05797:+00037:+00071:+00138:001242.1468:05797
05798:+00117:+00102:+00017:001242.1468:05798
05799:+00093:+00031:+00086:001242.1468:05799
05800:-00049:+00050:+00074:001242.1468:05800
05801:-00032:-00002:-00080:001242.1468:05801
05802:+00049:+00065:-00088:001242.1468:05802
05803:-00050:+00060:+00074:001242.1468:05803
05804:-00069:+00066:-00009:001242.1468:05804
05805:-00069:+00136:-00132:001242.1468:05805
05806:-00037:-00049:+00011:001266.1582:05806
05807:+00085:+00094:+00009:001266.1582:05807
05808:+00129:+00118:-00077:001266.1582:05808
05809:-00043:+00071:-00078:001266.1582:05809
05810:-00070:+00038:-00131:001266.1582:05810
05811:-00014:+00075:+00211:001266.1582:05811
05812:+00070:+00162:+00143:001266.1582:05812
05813:+00106:+00090:-00006:001266.1582:05813
05814:-00024:+00122:-00082:001266.1582:05814
05815:-00031:-00221:+00148:001266.1582:05815
05816:+00080:+00283:+00053:001266.1582:05816
05817:+00265:+00203:+00217:001266.1582:05817
05818:-00008:+00043:-00011:001266.1582:05818
05819:-00070:+00152:+00032:001266.1582:05819
05820:-00036:-00041:+00409:001266.1582:05820
05821:-00021:+00004:+00049:001293.1535:05821
05822:+00039:+00022:+00142:001293.1535:05822
05823:-00138:+00236:-00140:001293.1535:05823
05824:-00055:+00346:+00082:001293.1535:05824
05825:+00081:+00117:+00395:001293.1535:05825
05826:+00107:+00157:+00158:001293.1535:05826
05827:+00131:+00034:+00153:001293.1535:05827
05828:-00063:+00294:-00115:001293.1535:05828
05829:-00086:-00103:+00531:001293.1535:05829
05830:-00007:+00209:-00021:001293.1535:05830
05831:+00007:+00197:+00070:001293.1535:05831
05832:-00034:-00043:+00101:001293.1535:05832
05833:-00001:+00262:-00332:001293.1535:05833
05834:+00118:+00156:+00366:001293.1535:05834
05835:+00120:+00227:-00226:001293.1535:05835
05836:+00133:+00069:+00146:001325.9975:05836
05837:-00047:+00115:+00092:001325.9975:05837
05838:-00057:+00038:-00178:001325.9975:05838
05839:+00084:+00249:-00022:001325.9975:05839
05840:-00006:+00070:+00031:001325.9975:05840
05841:-00058:+00140:+00004:001325.9975:05841
05842:-00139:-00016:-00105:001325.9975:05842
05843:-00071:+00000:+00137:001325.9975:05843
05844:+00134:+00114:-00096:001325.9975:05844
05845:+00035:+00089:+00070:001325.9975:05845
05846:-00100:+00001:+00063:001325.9975:05846
05847:-00108:+00102:-00290:001325.9975:05847
05848:-00129:+00168:+00090:001325.9975:05848
05849:-00045:+00061:-00098:001325.9975:05849
05850:-00050:+00037:-00084:001325.9975:05850
05851:-00145:+00086:-00147:001360.0340:05851
05852:+00130:+00131:-00003:001360.0340:05852
05853:+00218:-00058:+00206:001360.0340:05853
05854:+00023:+00030:-00231:001360.0340:05854
05855:-00193:+00025:+00008:001360.0340:05855
05856:+00139:+00117:+00047:001360.0340:05856
05857:+00176:+00177:-00203:001360.0340:05857
05858:-00016:+00012:+00127:001360.0340:05858
05859:-00139:+00062:-00029:001360.0340:05859
05860:+00005:+00063:-00074:001360.0340:05860
05861:+00265:+00109:+00067:001360.0340:05861
05862:+00162:+00083:-00067:001360.0340:05862
05863:-00075:+00017:+00089:001360.0340:05863
05864:-00128:+00134:-00051:001360.0340:05864
05865:-00032:+00099:-00049:001383.2587:05865
05866:+00033:+00109:+00085:001383.2587:05866
05867:-00046:+00028:+00025:001383.2587:05867
05868:+00006:+00207:+00005:001383.2587:05868
05869:+00089:-00003:+00174:001383.2587:05869
05870:+00169:+00151:-00083:001383.2587:05870
05871:+00089:+00019:+00085:001383.2587:05871
05872:-00153:+00102:+00008:001383.2587:05872
05873:-00120:+00228:-00100:001383.2587:05873
05874:+00017:-00020:-00003:001383.2587:05874
05875:+00017:+00120:-00048:001383.2587:05875
05876:+00037:+00011:+00060:001383.2587:05876
05877:+00069:+00091:+00072:001383.2587:05877
05878:+00114:+00107:-00044:001383.2587:05878
05879:+00156:+00068:+00090:001383.2587:05879
05880:-00073:+00044:-00025:001396.3609:05880
05881:-00179:+00114:+00008:001396.3609:05881
05882:-00060:+00191:+00080:001396.3609:05882
05883:+00105:+00040:+00064:001396.3609:05883
05884:+00121:-00044:+00126:001396.3609:05884
05885:-00121:+00177:+00019:001396.3609:05885
05886:-00122:+00113:+00185:001396.3609:05886
05887:+00232:+00203:-00200:001396.3609:05887
05888:+00145:+00022:+00136:001396.3609:05888
05889:-00172:+00089:+00010:001396.3609:05889
05890:-00208:+00040:-00002:001396.3609:05890
05891:+00242:+00193:-00091:001396.3609:05891
05892:+00257:+00029:+00036:001396.3609:05892
05893:-00119:+00094:+00035:001396.3609:05893
05894:+00111:+00108:-00088:001409.9415:05894
05895:+00042:-00211:-00020:001409.9415:05895
05896:-00024:+00299:-00284:001409.9415:05896
05897:+00010:+00059:+00280:001409.9415:05897
05898:+00152:+00213:-00120:001409.9415:05898
05899:-00015:+00037:+00111:001409.9415:05899
05900:-00150:+00215:-00013:001409.9415:05900
05901:+00069:-00049:-00028:001409.9415:05901
05902:+00172:+00188:-00022:001409.9415:05902
05903:-00013:-00029:+00007:001409.9415:05903
05904:-00125:+00139:-00028:001409.9415:05904
05905:+00163:+00061:+00064:001409.9415:05905
05906:+00146:+00053:-00022:001409.9415:05906
05907:-00028:+00052:-00143:001409.9415:05907
05908:-00064:-00003:-00082:001419.9279:05908
05909:-00011:-00010:-00092:001419.9279:05909
05910:-00096:+00102:-00155:001419.9279:05910
05911:-00162:-00024:-00143:001419.9279:05911
05912:+00035:+00031:-00129:001419.9279:05912
05913:+00193:-00043:-00084:001419.9279:05913
05914:+00171:-00019:-00120:001419.9279:05914
05915:+00045:+00070:-00126:001419.9279:05915
05916:+00031:+00056:-00166:001419.9279:05916
05917:+00089:+00041:-00093:001419.9279:05917
05918:-00067:+00015:-00373:001419.9279:05918
05919:-00185:-00055:-00244:001419.9279:05919
05920:-00120:-00031:-00263:001419.9279:05920
05921:+00078:-00073:-00413:001419.9279:05921
05922:+00055:-00027:-00243:001423.6524:05922
05923:-00088:-00047:-00295:001423.6524:05923
05924:-00070:+00121:-00142:001423.6524:05924
05925:+00007:+00102:-00037:001423.6524:05925
05926:-00137:+00160:-00204:001423.6524:05926
05927:-00358:-00056:-00092:001423.6524:05927
05928:-00405:+00050:-00060:001423.6524:05928
05929:+00022:+00174:-00146:001423.6524:05929
05930:+00181:+00108:+00097:001423.6524:05930
05931:-00058:-00023:-00113:001423.6524:05931
05932:-00265:+00130:-00046:001423.6524:05932
05933:-00159:+00096:+00162:001423.6524:05933
05934:+00015:-00004:-00041:001423.6524:05934
05935:-00077:-00092:-00075:001423.6524:05935
05936:-00150:+00175:+00179:001441.3695:05936
05937:+00338:-00051:+00477:001441.3695:05937
05938:+00227:-00045:+00008:001441.3695:05938
05939:-00149:+00287:-00143:001441.3695:05939
05940:-00312:+00165:+00099:001441.3695:05940
05941:-00215:+00253:+00097:001441.3695:05941
05942:+00093:-00039:+00352:001441.3695:05942
05943:-00193:+00046:-00216:001441.3695:05943
05944:-00302:+00217:-00022:001441.3695:05944
05945:-00161:-00052:+00316:001441.3695:05945
05946:+00000:-00010:-00028:001441.3695:05946
05947:-00076:+00243:+00055:001441.3695:05947
05948:-00282:-00006:+00078:001441.3695:05948
05949:-00188:-00030:+00089:001441.3695:05949
05950:+00169:-00044:+00183:001455.2344:05950
05951:-00072:+00275:-00176:001455.2344:05951
05952:-00149:+00036:-00045:001455.2344:05952
05953:-00001:+00055:-00053:001455.2344:05953
05954:+00128:+00178:+00023:001455.2344:05954
05955:+00165:+00185:+00153:001455.2344:05955
05956:-00006:+00127:-00117:001455.2344:05956
05957:+00001:+00169:+00139:001455.2344:05957
05958:+00209:+00125:-00031:001455.2344:05958
05959:+00002:+00275:-00082:001455.2344:05959
05960:-00112:+00130:+00176:001455.2344:05960
05961:-00003:+00194:-00042:001455.2344:05961
05962:+00116:+00117:+00132:001455.2344:05962
05963:-00035:+00162:-00006:001457.2296:05963
05964:-00076:+00043:-00202:001457.2296:05964
05965:+00031:+00129:-00024:001457.2296:05965
05966:+00099:+00057:-00133:001457.2296:05966
05967:+00066:+00062:+00003:001457.2296:05967
05968:+00066:+00142:-00106:001457.2296:05968
05969:+00079:+00066:-00130:001457.2296:05969
05970:+00327:+00112:+00067:001457.2296:05970
05971:+00284:+00091:-00068:001457.2296:05971
05972:+00027:-00115:-00050:001457.2296:05972
05973:+00030:+00182:-00098:001457.2296:05973
05974:+00177:+00014:+00089:001457.2296:05974
05975:+00088:+00018:+00024:001457.2296:05975
05976:+00046:+00084:-00069:001457.2296:05976
05977:+00068:-00077:+00216:001454.9692:05977
05978:+00117:+00054:+00056:001454.9692:05978
05979:+00219:+00011:+00192:001454.9692:05979
05980:+00064:+00140:-00005:001454.9692:05980
05981:-00274:+00005:-00069:001454.9692:05981
05982:-00242:+00085:-00014:001454.9692:05982
05983:+00172:+00044:+00053:001454.9692:05983
05984:+00205:+00220:+00081:001454.9692:05984
05985:-00171:+00070:-00139:001454.9692:05985
05986:-00052:+00123:-00017:001454.9692:05986
05987:+00152:+00036:+00262:001454.9692:05987
05988:+00202:+00091:-00041:001454.9692:05988
05989:-00121:+00012:-00071:001454.9692:05989
05990:-00102:+00062:+00143:001454.9692:05990
05991:+00210:-00031:-00049:001444.9301:05991
05992:+00167:+00222:-00126:001444.9301:05992
05993:-00251:+00235:-00109:001444.9301:05993
05994:-00043:+00081:+00200:001444.9301:05994
05995:+00220:+00162:-00095:001444.9301:05995
05996:+00252:+00178:-00045:001444.9301:05996
05997:-00283:+00145:-00111:001444.9301:05997
05998:-00351:+00022:-00069:001444.9301:05998
05999:-00037:+00127:-00004:001444.9301:05999
06000:+00099:-00036:-00087:001444.9301:06000
06001:-00090:+00134:+00023:001444.9301:06001
06002:-00310:-00098:+00105:001444.9301:06002
06003:-00065:+00109:-00175:001444.9301:06003
06004:+00313:+00075:+00094:001444.9301:06004
06005:-00098:+00080:-00176:001436.8999:06005
06006:-00220:-00158:+00040:001436.8999:06006
06007:+00074:+00234:-00113:001436.8999:06007
06008:+00019:+00019:-00073:001436.8999:06008
06009:-00086:+00074:-00008:001436.8999:06009
06010:-00102:-00019:-00117:001436.8999:06010
06011:-00034:+00119:-00039:001436.8999:06011
06012:+00165:+00074:-00031:001436.8999:06012
06013:+00101:-00028:+00012:001436.8999:06013
06014:-00094:-00031:-00139:001436.8999:06014
06015:-00249:-00001:-00131:001436.8999:06015
06016:+00101:+00053:+00149:001436.8999:06016
06017:+00222:+00100:+00055:001436.8999:06017
06018:-00143:-00098:-00147:001436.8999:06018
06019:-00065:+00184:+00012:001434.6662:06019
06020:+00226:+00018:+00113:001434.6662:06020
06021:+00172:+00121:-00161:001434.6662:06021
06022:-00012:+00081:-00047:001434.6662:06022
06023:-00209:+00044:+00068:001434.6662:06023
06024:+00010:+00095:-00089:001434.6662:06024
06025:-00012:+00194:-00061:001434.6662:06025
06026:+00016:+00066:-00084:001434.6662:06026
06027:-00106:+00096:-00016:001434.6662:06027
06028:-00200:+00101:+00190:001434.6662:06028
06029:+00048:+00017:+00028:001434.6662:06029
06030:+00224:+00276:-00208:001434.6662:06030
06031:-00242:-00118:-00305:001434.6662:06031
06032:-00136:+00375:+00162:001434.6662:06032
06033:+00031:+00054:-00131:001429.9470:06033
06034:+00020:+00156:-00007:001429.9470:06034
06035:-00245:+00054:+00081:001429.9470:06035
06036:-00159:+00073:+00025:001429.9470:06036
06037:+00464:+00216:+00173:001429.9470:06037
06038:+00224:+00114:-00038:001429.9470:06038
06039:-00142:+00073:-00140:001429.9470:06039
06040:-00018:+00036:+00015:001429.9470:06040
06041:+00217:+00164:+00044:001429.9470:06041
06042:-00019:+00057:+00078:001429.9470:06042
06043:-00265:+00101:-00135:001429.9470:06043
06044:+00001:+00033:+00092:001429.9470:06044
06045:+00269:+00121:+00006:001429.9470:06045
06046:-00093:-00027:-00033:001429.9470:06046
06047:-00188:+00072:+00039:001418.8870:06047
06048:-00176:+00052:-00088:001418.8870:06048
06049:-00117:+00070:+00046:001418.8870:06049
06050:-00181:+00023:+00019:001418.8870:06050
06051:-00145:+00213:-00118:001418.8870:06051
06052:-00158:+00148:-00039:001418.8870:06052
06053:-00110:+00080:-00176:001418.8870:06053
06054:+00300:+00077:+00018:001418.8870:06054
06055:+00300:+00118:-00045:001418.8870:06055
06056:+00038:+00058:+00039:001418.8870:06056
06057:+00056:+00068:+00123:001418.8870:06057
06058:+00164:+00205:-00130:001418.8870:06058
06059:+00128:+00190:+00113:001418.8870:06059
06060:-00082:+00134:+00035:001418.8870:06060
06061:-00061:+00027:-00096:001401.9992:06061
06062:+00209:+00179:-00032:001401.9992:06062
06063:+00274:+00122:+00071:001401.9992:06063
06064:-00006:-00028:+00006:001401.9992:06064
06065:-00047:+00042:-00048:001401.9992:06065
06066:+00015:+00192:+00023:001401.9992:06066
06067:-00013:+00129:+00088:001401.9992:06067
06068:-00072:-00030:+00010:001401.9992:06068
06069:-00154:+00244:-00213:001401.9992:06069
06070:-00020:+00082:+00081:001401.9992:06070
06071:+00081:+00146:-00009:001401.9992:06071
06072:+00163:+00119:-00010:001401.9992:06072
06073:-00003:+00191:+00103:001401.9992:06073
06074:-00013:+00029:+00135:001401.9992:06074
06075:+00002:+00102:-00190:001401.9992:06075
06076:+00010:+00138:-00054:001375.6225:06076
06077:-00030:-00108:-00074:001375.6225:06077
06078:-00030:-00106:-00219:001375.6225:06078
06079:-00019:+00010:-00221:001375.6225:06079
06080:+00031:+00127:+00127:001375.6225:06080
06081:-00061:-00003:+00093:001375.6225:06081
06082:-00080:+00182:-00168:001375.6225:06082
06083:-00071:+00034:+00159:001375.6225:06083
06084:-00086:+00111:+00049:001375.6225:06084
06085:-00112:+00079:-00069:001375.6225:06085
06086:-00105:+00138:+00038:001375.6225:06086
06087:-00075:+00067:+00119:001375.6225:06087
06088:+00012:+00155:-00145:001375.6225:06088
06089:+00063:+00071:+00045:001375.6225:06089
06090:-00012:+00178:+00071:001375.6225:06090
06091:-00105:+00043:-00161:001344.8287:06091
06092:-00166:+00140:-00158:001344.8287:06092
06093:-00076:+00107:+00067:001344.8287:06093
06094:+00041:+00035:-00061:001344.8287:06094
06095:-00097:+00124:-00133:001344.8287:06095
06096:-00250:+00004:+00011:001344.8287:06096
06097:-00098:+00134:+00047:001344.8287:06097
06098:+00081:+00013:-00051:001344.8287:06098
06099:-00018:+00098:-00050:001344.8287:06099
06100:-00277:+00023:+00093:001344.8287:06100
06101:-00203:+00064:-00097:001344.8287:06101
06102:+00064:+00149:-00006:001344.8287:06102
06103:-00059:-00047:-00002:001344.8287:06103
06104:-00109:+00169:-00042:001344.8287:06104
06105:-00073:+00020:+00160:001344.8287:06105
06106:-00068:+00002:-00069:001320.5933:06106
06107:+00154:+00098:+00090:001320.5933:06107
06108:+00034:+00084:+00140:001320.5933:06108
06109:-00104:-00081:-00034:001320.5933:06109
06110:-00138:+00093:-00121:001320.5933:06110
06111:+00108:+00117:+00011:001320.5933:06111
06112:+00080:+00093:-00024:001320.5933:06112
06113:-00085:+00067:+00095:001320.5933:06113
06114:-00055:+00175:-00102:001320.5933:06114
06115:+00050:-00070:+00026:001320.5933:06115
06116:+00138:+00077:+00048:001320.5933:06116
06117:+00016:-00093:+00052:001320.5933:06117
06118:-00132:+00058:+00009:001320.5933:06118
06119:-00024:+00132:-00103:001320.5933:06119
06120:+00069:+00007:+00032:001320.5933:06120
06121:+00052:+00126:-00007:001305.5125:06121
06122:-00062:+00095:+00089:001305.5125:06122
06123:-00126:+00118:-00091:001305.5125:06123
06124:-00038:-00009:+00068:001305.5125:06124
06125:+00050:+00095:+00079:001305.5125:06125
06126:+00174:+00023:-00062:001305.5125:06126
06127:-00072:+00115:-00129:001305.5125:06127
06128:-00103:+00053:-00072:001305.5125:06128
06129:-00011:+00048:+00104:001305.5125:06129
06130:+00080:+00162:+00026:001305.5125:06130
06131:-00022:-00081:+00114:001305.5125:06131
06132:-00160:+00114:-00219:001305.5125:06132
06133:+00083:+00016:+00069:001305.5125:06133
06134:+00134:+00074:+00036:001305.5125:06134
06135:+00094:+00150:-00154:001305.5125:06135
06136:+00041:+00062:-00103:001309.1820:06136
06137:-00092:+00080:+00027:001309.1820:06137
06138:+00028:-00029:+00251:001309.1820:06138
06139:+00045:+00096:-00012:001309.1820:06139
06140:-00024:-00023:-00107:001309.1820:06140
06141:-00095:+00098:-00176:001309.1820:06141
06142:-00064:+00150:-00034:001309.1820:06142
06143:+00081:+00034:+00200:001309.1820:06143
06144:+00156:+00117:-00124:001309.1820:06144
06145:+00152:-00027:+00144:001309.1820:06145
06146:-00026:+00080:-00059:001309.1820:06146
06147:-00058:+00040:+00061:001309.1820:06147
06148:-00003:+00140:+00036:001309.1820:06148
06149:-00005:-00011:-00016:001309.1820:06149
06150:+00015:+00018:-00076:001309.1820:06150
06151:-00164:+00038:-00108:001330.5904:06151
06152:+00065:+00135:+00076:001330.5904:06152
06153:+00152:+00189:+00066:001330.5904:06153
06154:+00086:+00073:+00036:001330.5904:06154
06155:+00082:+00072:+00001:001330.5904:06155
06156:-00079:+00052:+00059:001330.5904:06156
06157:-00094:+00081:-00004:001330.5904:06157
06158:-00032:+00032:+00107:001330.5904:06158
06159:-00056:+00176:-00163:001330.5904:06159
06160:-00086:+00056:+00099:001330.5904:06160
06161:+00000:+00071:+00084:001330.5904:06161
06162:+00231:+00181:-00147:001330.5904:06162
06163:+00153:+00059:+00186:001330.5904:06163
06164:-00127:+00132:-00198:001330.5904:06164
06165:-00138:+00006:+00072:001330.5904:06165
06166:-00049:+00062:-00160:001355.8328:06166
06167:+00027:+00053:-00078:001355.8328:06167
06168:-00003:+00157:+00086:001355.8328:06168
06169:-00036:+00178:+00054:001355.8328:06169
06170:+00235:+00079:+00202:001355.8328:06170
06171:+00087:+00035:-00074:001355.8328:06171
06172:-00011:+00111:-00042:001355.8328:06172
06173:-00116:-00017:+00022:001355.8328:06173
06174:+00049:+00177:-00053:001355.8328:06174
06175:+00205:+00013:+00161:001355.8328:06175
06176:-00074:+00077:-00001:001355.8328:06176
06177:-00200:-00076:+00089:001355.8328:06177
06178:+00057:+00169:-00187:001355.8328:06178
06179:+00317:+00125:+00181:001355.8328:06179
06180:+00186:+00115:+00116:001355.8328:06180
06181:-00099:+00077:-00036:001379.2336:06181
06182:-00173:+00038:+00044:001379.2336:06182
06183:-00041:+00158:+00002:001379.2336:06183
06184:+00073:+00070:+00241:001379.2336:06184
06185:+00156:-00007:+00031:001379.2336:06185
06186:+00015:+00189:-00169:001379.2336:06186
06187:-00080:+00037:+00183:001379.2336:06187
06188:+00097:+00304:+00053:001379.2336:06188
06189:+00232:-00024:+00164:001379.2336:06189
06190:-00106:+00086:-00201:001379.2336:06190
06191:-00119:+00056:-00006:001379.2336:06191
06192:+00062:+00195:+00138:001379.2336:06192
06193:+00132:+00122:-00053:001379.2336:06193
06194:-00085:+00065:-00256:001379.2336:06194
06195:-00100:+00073:-00054:001397.1492:06195
06196:+00118:+00080:-00072:001397.1492:06196
06197:+00209:-00003:-00082:001397.1492:06197
06198:-00220:+00138:-00042:001397.1492:06198
06199:-00309:+00001:-00243:001397.1492:06199
06200:+00040:+00105:-00103:001397.1492:06200
06201:+00175:+00026:-00171:001397.1492:06201
06202:+00121:-00048:-00516:001397.1492:06202
06203:-00104:+00049:-00203:001397.1492:06203
06204:-00084:-00033:-00038:001397.1492:06204
06205:+00075:+00087:-00221:001397.1492:06205
06206:-00039:-00170:-00198:001397.1492:06206
06207:-00126:-00106:-00495:001397.1492:06207
06208:+00238:-00055:-00258:001397.1492:06208
06209:+00196:-00023:-00263:001411.9206:06209
06210:+00009:+00083:-00464:001411.9206:06210
06211:-00389:-00036:-00254:001411.9206:06211
06212:-00399:-00054:-00214:001411.9206:06212
06213:+00068:+00071:-00092:001411.9206:06213
06214:+00172:+00054:-00124:001411.9206:06214
06215:+00061:+00002:-00088:001411.9206:06215
06216:-00241:+00042:-00176:001411.9206:06216
06217:-00176:+00070:-00080:001411.9206:06217
06218:-00067:+00119:+00195:001411.9206:06218
06219:+00008:+00058:-00082:001411.9206:06219
06220:+00040:+00144:+00111:001411.9206:06220
06221:+00003:+00057:+00057:001411.9206:06221
06222:+00001:+00108:-00153:001411.9206:06222
06223:+00020:+00256:+00137:001412.4147:06223
06224:+00121:-00008:+00121:001412.4147:06224
06225:+00084:+00077:+00097:001412.4147:06225
06226:-00029:+00195:+00037:001412.4147:06226
06227:-00211:+00001:+00173:001412.4147:06227
06228:-00275:+00077:+00121:001412.4147:06228
06229:-00158:+00085:+00210:001412.4147:06229
06230:-00024:+00072:+00143:001412.4147:06230
06231:-00016:+00162:+00102:001412.4147:06231
06232:-00118:+00082:+00185:001412.4147:06232
06233:-00194:+00069:+00145:001412.4147:06233
06234:-00118:+00198:+00146:001412.4147:06234
06235:+00033:-00040:+00344:001412.4147:06235
06236:-00344:+00069:+00003:001412.4147:06236
06237:-00343:+00070:+00147:001428.0642:06237
06238:+00083:+00157:+00129:001428.0642:06238
06239:+00377:+00251:+00104:001428.0642:06239
06240:+00412:+00221:+00034:001428.0642:06240
06241:-00159:+00075:+00150:001428.0642:06241
06242:-00183:+00221:+00276:001428.0642:06242
06243:+00204:+00103:+00192:001428.0642:06243
06244:+00187:+00107:-00027:001428.0642:06244
06245:+00024:+00052:-00091:001428.0642:06245
06246:-00054:-00116:-00156:001428.0642:06246
06247:+00097:+00156:-00140:001428.0642:06247
06248:+00043:-00090:-00087:001428.0642:06248
06249:-00143:+00116:-00166:001428.0642:06249
06250:-00148:+00047:+00105:001428.0642:06250
06251:+00042:-00025:-00112:001428.3027:06251
06252:+00085:+00162:-00406:001428.3027:06252
06253:-00047:-00136:+00108:001428.3027:06253
06254:+00084:+00222:-00141:001428.3027:06254
06255:+00213:+00120:-00188:001428.3027:06255
06256:+00077:+00051:-00170:001428.3027:06256
06257:+00021:+00147:-00197:001428.3027:06257
06258:+00238:+00102:+00092:001428.3027:06258
06259:+00226:+00052:-00057:001428.3027:06259
06260:-00038:-00003:-00163:001428.3027:06260
06261:-00097:+00014:-00107:001428.3027:06261
06262:+00040:+00070:-00067:001428.3027:06262
06263:+00092:+00019:+00091:001428.3027:06263
06264:+00090:+00184:+00068:001428.3027:06264
06265:+00061:+00000:+00061:001427.0344:06265
06266:-00269:+00070:-00166:001427.0344:06266
06267:-00219:+00057:+00048:001427.0344:06267
06268:-00008:+00090:-00155:001427.0344:06268
06269:+00119:+00118:+00109:001427.0344:06269
06270:-00165:+00193:-00163:001427.0344:06270
06271:-00127:+00060:+00062:001427.0344:06271
06272:+00106:+00148:+00235:001427.0344:06272
06273:+00287:-00058:+00026:001427.0344:06273
06274:-00200:-00040:-00105:001427.0344:06274
06275:-00171:+00102:+00210:001427.0344:06275
06276:+00141:+00162:+00155:001427.0344:06276
06277:+00064:+00076:+00109:001427.0344:06277
06278:-00108:+00168:+00040:001427.0344:06278
06279:-00062:+00043:+00144:001428.0437:06279
06280:+00117:+00182:+00142:001428.0437:06280
06281:+00130:+00081:-00042:001428.0437:06281
06282:-00186:+00164:+00029:001428.0437:06282
06283:-00209:+00188:+00040:001428.0437:06283
06284:-00060:+00097:+00152:001428.0437:06284
06285:-00019:+00078:+00166:001428.0437:06285
06286:-00041:+00211:-00165:001428.0437:06286
06287:-00120:+00108:+00081:001428.0437:06287
06288:-00051:+00075:+00203:001428.0437:06288
06289:+00098:+00099:-00134:001428.0437:06289
06290:+00064:+00116:+00062:001428.0437:06290
06291:-00090:+00100:-00157:001428.0437:06291
06292:-00141:+00064:+00062:001428.0437:06292
06293:+00099:+00083:-00055:001426.6268:06293
06294:+00099:+00081:-00159:001426.6268:06294
06295:-00110:+00081:+00019:001426.6268:06295
06296:-00044:-00010:-00137:001426.6268:06296
06297:+00101:+00107:+00007:001426.6268:06297
06298:+00118:+00037:-00021:001426.6268:06298
06299:-00088:+00057:-00080:001426.6268:06299
06300:-00137:-00029:+00035:001426.6268:06300
06301:+00152:+00125:-00215:001426.6268:06301
06302:+00077:-00026:-00040:001426.6268:06302
06303:-00256:+00086:-00209:001426.6268:06303
06304:+00022:-00019:-00066:001426.6268:06304
06305:+00130:+00022:+00024:001426.6268:06305
06306:+00022:+00086:-00076:001426.6268:06306
06307:-00085:+00096:-00096:001423.7966:06307
06308:-00064:+00130:-00034:001423.7966:06308
06309:+00045:+00133:-00105:001423.7966:06309
06310:-00022:+00081:-00070:001423.7966:06310
06311:-00044:+00446:+00338:001423.7966:06311
06312:+00099:-00380:+00169:001423.7966:06312
06313:+00142:+00029:-00148:001423.7966:06313
06314:-00202:+00203:+00127:001423.7966:06314
06315:+00135:+00048:+00204:001423.7966:06315
06316:+00114:+00030:-00051:001423.7966:06316
06317:-00141:+00014:-00135:001423.7966:06317
06318:-00257:+00056:-00024:001423.7966:06318
06319:-00131:+00159:-00109:001423.7966:06319
06320:-00098:+00079:+00127:001423.7966:06320
06321:-00221:+00111:-00050:001419.8208:06321
06322:-00267:-00012:-00037:001419.8208:06322
06323:+00186:+00191:-00033:001419.8208:06323
06324:+00338:+00189:+00116:001419.8208:06324
06325:+00104:+00067:+00172:001419.8208:06325
06326:-00001:+00135:+00008:001419.8208:06326
06327:+00045:+00083:+00162:001419.8208:06327
06328:+00039:+00034:-00022:001419.8208:06328
06329:-00030:+00080:+00074:001419.8208:06329
06330:-00127:+00094:+00098:001419.8208:06330
06331:+00169:+00112:+00141:001419.8208:06331
06332:+00357:+00110:+00150:001419.8208:06332
06333:+00306:+00075:+00047:001419.8208:06333
06334:+00152:+00199:+00037:001419.8208:06334
06335:-00046:-00020:+00050:001419.8208:06335
06336:-00035:+00037:-00010:001403.7633:06336
06337:-00050:+00020:-00032:001403.7633:06337
06338:-00136:+00072:+00068:001403.7633:06338
06339:+00023:-00053:-00007:001403.7633:06339
06340:+00182:+00133:-00109:001403.7633:06340
06341:+00197:+00051:-00042:001403.7633:06341
06342:+00080:+00088:+00032:001403.7633:06342
06343:-00005:+00179:-00016:001403.7633:06343
06344:-00031:+00065:+00043:001403.7633:06344
06345:+00003:+00127:-00058:001403.7633:06345
06346:+00086:+00085:-00020:001403.7633:06346
06347:+00044:+00214:-00049:001403.7633:06347
06348:+00071:-00065:+00080:001403.7633:06348
06349:+00281:+00045:-00099:001403.7633:06349
06350:+00029:+00023:-00090:001364.0413:06350
06351:+00008:+00059:+00004:001364.0413:06351
06352:+00039:-00094:-00122:001364.0413:06352
06353:+00060:+00148:-00071:001364.0413:06353
06354:+00037:+00143:-00089:001364.0413:06354
06355:+00003:+00057:-00181:001364.0413:06355
06356:-00030:+00009:-00165:001364.0413:06356
06357:+00000:+00060:+00197:001364.0413:06357
06358:+00129:+00170:-00022:001364.0413:06358
06359:+00055:+00044:-00005:001364.0413:06359
06360:-00143:+00140:+00062:001364.0413:06360
06361:-00025:-00069:+00198:001364.0413:06361
06362:+00027:+00091:-00094:001364.0413:06362
06363:+00013:+00067:-00237:001364.0413:06363
06364:+00016:+00080:-00064:001364.0413:06364
06365:-00066:+00170:+00049:001332.0544:06365
06366:+00126:+00089:+00148:001332.0544:06366
06367:+00074:+00082:-00030:001332.0544:06367
06368:+00005:-00021:+00093:001332.0544:06368
06369:-00101:+00224:+00118:001332.0544:06369
06370:-00076:-00042:-00149:001332.0544:06370
06371:+00045:+00170:-00102:001332.0544:06371
06372:-00149:+00011:-00064:001332.0544:06372
06373:-00211:+00039:+00148:001332.0544:06373
06374:-00075:+00183:+00020:001332.0544:06374
06375:-00001:+00097:+00193:001332.0544:06375
06376:-00068:+00145:-00064:001332.0544:06376
06377:-00035:-00001:+00087:001332.0544:06377
06378:-00068:+00082:+00132:001332.0544:06378
06379:-00071:+00081:-00110:001332.0544:06379
06380:+00018:+00101:-00083:001332.0544:06380
06381:+00082:+00174:+00016:001302.7667:06381
06382:-00055:+00045:+00119:001302.7667:06382
06383:-00158:+00197:-00002:001302.7667:06383
06384:-00052:+00025:+00058:001302.7667:06384
06385:+00060:+00057:-00190:001302.7667:06385
06386:+00016:+00097:-00057:001302.7667:06386
06387:-00133:+00072:+00095:001302.7667:06387
06388:-00098:+00098:-00122:001302.7667:06388
06389:+00061:+00084:+00093:001302.7667:06389
06390:-00050:+00105:-00113:001302.7667:06390
06391:-00124:+00071:+00072:001302.7667:06391
06392:-00120:+00113:-00117:001302.7667:06392
06393:+00030:-00004:-00093:001302.7667:06393
06394:+00143:+00058:-00176:001302.7667:06394
06395:-00016:+00048:+00027:001302.7667:06395
06396:-00060:+00011:+00056:001294.0874:06396
06397:-00036:+00133:-00238:001294.0874:06397
06398:+00017:-00019:+00023:001294.0874:06398
06399:-00080:+00102:-00048:001294.0874:06399
06400:-00037:+00072:-00057:001294.0874:06400
06401:-00124:+00149:-00119:001294.0874:06401
06402:-00103:-00053:+00004:001294.0874:06402
06403:+00003:+00068:+00155:001294.0874:06403
06404:+00150:+00045:+00003:001294.0874:06404
06405:+00174:+00041:+00037:001294.0874:06405
06406:-00083:+00079:-00079:001294.0874:06406
06407:-00145:-00002:+00130:001294.0874:06407
06408:-00033:+00182:-00038:001294.0874:06408
06409:+00007:+00063:-00060:001294.0874:06409
06410:-00105:+00079:-00003:001294.0874:06410
06411:-00139:+00061:-00101:001294.0874:06411
06412:-00026:+00061:+00077:001299.6596:06412
06413:+00043:+00071:+00034:001299.6596:06413
06414:+00121:+00079:+00032:001299.6596:06414
06415:-00050:+00105:+00043:001299.6596:06415
06416:-00134:+00115:+00063:001299.6596:06416
06417:-00010:+00172:+00011:001299.6596:06417
06418:+00032:+00078:+00076:001299.6596:06418
06419:-00021:+00095:-00034:001299.6596:06419
06420:-00015:+00143:-00019:001299.6596:06420
06421:-00152:+00146:+00177:001299.6596:06421
06422:+00121:+00207:-00054:001299.6596:06422
06423:+00190:+00118:+00051:001299.6596:06423
06424:+00083:+00139:+00074:001299.6596:06424
06425:-00110:-00070:-00084:001299.6596:06425
06426:-00018:+00196:-00128:001299.6596:06426
06427:-00031:-00054:-00039:001323.7574:06427
06428:-00119:+00080:-00127:001323.7574:06428
06429:-00129:-00047:-00075:001323.7574:06429
06430:-00101:+00039:+00147:001323.7574:06430
06431:+00186:+00049:-00042:001323.7574:06431
06432:+00172:+00070:-00081:001323.7574:06432
06433:+00065:+00175:+00032:001323.7574:06433
06434:-00064:-00037:+00175:001323.7574:06434
06435:-00060:+00211:-00185:001323.7574:06435
06436:-00133:+00030:+00103:001323.7574:06436
06437:-00173:+00209:-00108:001323.7574:06437
06438:-00040:+00201:-00080:001323.7574:06438
06439:+00128:+00075:+00195:001323.7574:06439
06440:+00148:+00069:-00032:001323.7574:06440
06441:+00114:+00013:+00195:001323.7574:06441
06442:-00076:+00109:-00124:001349.1855:06442
06443:-00107:+00013:+00184:001349.1855:06443
06444:-00105:+00182:+00017:001349.1855:06444
06445:-00067:+00058:-00022:001349.1855:06445
06446:-00087:-00084:+00053:001349.1855:06446
06447:-00015:+00106:-00253:001349.1855:06447
06448:+00166:-00087:+00226:001349.1855:06448
06449:+00199:+00171:+00132:001349.1855:06449
06450:+00090:-00074:-00041:001349.1855:06450
06451:-00076:+00152:-00162:001349.1855:06451
06452:-00241:-00029:+00008:001349.1855:06452
06453:+00186:+00125:+00091:001349.1855:06453
06454:+00221:+00092:-00175:001349.1855:06454
06455:-00014:+00074:+00015:001349.1855:06455
06456:-00085:+00029:+00208:001375.2380:06456
06457:+00298:+00065:+00180:001375.2380:06457
06458:+00249:+00172:-00014:001375.2380:06458
06459:+00027:-00076:+00229:001375.2380:06459
06460:-00257:+00153:-00065:001375.2380:06460
06461:+00191:+00022:+00195:001375.2380:06461
06462:+00249:+00107:-00193:001375.2380:06462
06463:+00001:+00042:-00114:001375.2380:06463
06464:-00209:+00079:+00074:001375.2380:06464
06465:-00106:+00029:+00107:001375.2380:06465
06466:+00293:+00287:+00127:001375.2380:06466
06467:+00127:-00032:+00047:001375.2380:06467
06468:+00001:+00104:+00102:001375.2380:06468
06469:-00075:+00077:+00060:001375.2380:06469
06470:+00002:+00080:+00058:001394.1678:06470
06471:+00034:+00226:+00004:001394.1678:06471
06472:-00038:-00049:+00103:001394.1678:06472
06473:-00007:+00155:-00039:001394.1678:06473
06474:+00130:+00020:+00147:001394.1678:06474
06475:+00190:+00132:+00032:001394.1678:06475
06476:+00117:+00008:+00012:001394.1678:06476
06477:-00161:+00203:-00064:001394.1678:06477
06478:-00113:+00006:+00085:001394.1678:06478
06479:+00033:+00046:+00208:001394.1678:06479
06480:-00080:+00071:-00052:001394.1678:06480
06481:-00064:+00030:+00182:001394.1678:06481
06482:+00187:+00002:-00126:001394.1678:06482
06483:+00097:+00148:-00101:001394.1678:06483
06484:-00083:+00050:+00152:001394.1678:06484
06485:+00110:-00021:-00063:001404.2788:06485
06486:-00120:-00087:-00270:001404.2788:06486
06487:-00106:+00128:-00133:001404.2788:06487
06488:+00078:-00007:-00113:001404.2788:06488
06489:-00039:+00061:-00161:001404.2788:06489
06490:-00258:+00037:-00317:001404.2788:06490
06491:+00185:-00042:-00131:001404.2788:06491
06492:+00329:-00066:-00120:001404.2788:06492
06493:+00404:+00100:-00365:001404.2788:06493
06494:-00343:-00135:-00476:001404.2788:06494
06495:-00497:+00015:-00511:001404.2788:06495
06496:+00069:-00074:-00110:001404.2788:06496
06497:+00355:-00122:-00495:001404.2788:06497
06498:+00173:+00004:-00308:001404.2788:06498
06499:-00067:-00143:-00389:001414.8150:06499
06500:-00002:-00110:-00271:001414.8150:06500
06501:+00257:+00053:-00190:001414.8150:06501
06502:+00071:-00061:-00312:001414.8150:06502
06503:-00043:+00031:-00270:001414.8150:06503
06504:-00248:-00063:-00304:001414.8150:06504
06505:-00128:+00112:-00172:001414.8150:06505
06506:-00097:+00084:+00038:001414.8150:06506
06507:-00299:+00042:-00163:001414.8150:06507
06508:-00344:+00171:+00116:001414.8150:06508
06509:+00113:+00129:+00199:001414.8150:06509
06510:-00018:+00173:-00156:001414.8150:06510
06511:-00263:-00013:+00247:001414.8150:06511
06512:-00266:+00241:+00039:001414.8150:06512
06513:-00018:+00023:+00233:001424.8957:06513
06514:-00087:+00188:+00188:001424.8957:06514
06515:-00124:+00130:+00285:001424.8957:06515
06516:-00114:+00102:+00231:001424.8957:06516
06517:-00023:+00178:+00102:001424.8957:06517
06518:+00016:+00244:+00323:001424.8957:06518
06519:-00061:+00004:+00305:001424.8957:06519
06520:-00150:+00223:+00137:001424.8957:06520
06521:-00037:+00054:+00262:001424.8957:06521
06522:-00066:+00153:+00081:001424.8957:06522
06523:-00203:+00021:+00184:001424.8957:06523
06524:-00134:+00058:+00115:001424.8957:06524
06525:-00034:+00015:+00165:001424.8957:06525
06526:-00057:+00079:+00107:001424.8957:06526
06527:-00082:+00076:-00015:001433.5867:06527
06528:+00068:+00059:+00031:001433.5867:06528
06529:+00119:+00144:-00012:001433.5867:06529
06530:+00063:+00068:+00149:001433.5867:06530
06531:-00147:+00216:+00011:001433.5867:06531
06532:-00056:+00113:+00123:001433.5867:06532
06533:+00164:+00154:+00061:001433.5867:06533
06534:+00506:+00102:-00160:001433.5867:06534
06535:+00471:+00066:-00154:001433.5867:06535
06536:+00007:+00140:-00197:001433.5867:06536
06537:+00016:+00054:+00131:001433.5867:06537
06538:+00050:+00062:-00113:001433.5867:06538
06539:-00050:-00043:-00140:001433.5867:06539
06540:-00100:-00075:-00166:001433.5867:06540
06541:+00110:-00078:-00156:001436.3017:06541
06542:+00355:+00151:-00114:001436.3017:06542
06543:-00010:+00076:-00169:001436.3017:06543
06544:-00263:+00138:-00263:001436.3017:06544
06545:-00055:+00162:+00044:001436.3017:06545
06546:+00090:+00103:-00129:001436.3017:06546
06547:+00054:+00115:-00209:001436.3017:06547
06548:-00142:+00011:-00179:001436.3017:06548
06549:+00078:-00121:+00092:001436.3017:06549
06550:+00296:+00130:-00313:001436.3017:06550
06551:+00198:+00120:+00076:001436.3017:06551
06552:-00033:-00014:-00096:001436.3017:06552
06553:+00054:+00097:-00005:001436.3017:06553
06554:+00119:-00024:+00186:001436.3017:06554
06555:+00017:-00011:-00139:001434.8662:06555
06556:-00013:+00086:+00027:001434.8662:06556
06557:-00040:+00069:-00037:001434.8662:06557
06558:-00004:+00176:+00144:001434.8662:06558
06559:+00039:+00039:+00174:001434.8662:06559
06560:-00003:+00070:+00097:001434.8662:06560
06561:-00062:+00088:+00092:001434.8662:06561
06562:-00029:+00130:+00117:001434.8662:06562
06563:-00029:+00147:+00134:001434.8662:06563
06564:-00095:+00099:+00265:001434.8662:06564
06565:-00059:+00031:+00097:001434.8662:06565
06566:+00058:+00130:+00126:001434.8662:06566
06567:+00266:+00194:+00261:001434.8662:06567
06568:+00244:+00094:+00231:001434.8662:06568
06569:-00044:+00220:+00019:001426.9885:06569
06570:-00118:+00181:+00183:001426.9885:06570
06571:-00016:+00177:+00097:001426.9885:06571
06572:+00095:+00138:+00056:001426.9885:06572
06573:+00024:+00110:-00129:001426.9885:06573
06574:-00131:+00184:-00051:001426.9885:06574
06575:+00030:+00133:+00021:001426.9885:06575
06576:+00150:+00083:-00045:001426.9885:06576
06577:+00073:+00101:-00099:001426.9885:06577
06578:-00305:+00027:-00230:001426.9885:06578
06579:-00275:+00035:-00088:001426.9885:06579
06580:+00107:-00061:-00108:001426.9885:06580
06581:+00187:+00075:-00277:001426.9885:06581
06582:-00036:-00062:-00165:001426.9885:06582
06583:-00095:-00054:-00339:001426.3067:06583
06584:+00079:+00106:-00053:001426.3067:06584
06585:+00243:+00050:-00119:001426.3067:06585
06586:-00137:-00022:-00390:001426.3067:06586
06587:-00231:+00095:-00062:001426.3067:06587
06588:-00093:+00005:-00075:001426.3067:06588
06589:+00011:+00020:-00189:001426.3067:06589
06590:+00034:+00216:-00176:001426.3067:06590
06591:+00031:+00012:-00031:001426.3067:06591
06592:+00037:+00041:+00107:001426.3067:06592
06593:+00009:-00068:+00192:001426.3067:06593
06594:-00187:+00103:-00096:001426.3067:06594
06595:-00198:-00065:+00260:001426.3067:06595
06596:+00038:+00252:-00154:001426.3067:06596
06597:+00046:+00220:+00550:001424.9017:06597
06598:-00004:-00089:+00165:001424.9017:06598
06599:-00099:+00489:+00045:001424.9017:06599
06600:-00070:-00349:+00438:001424.9017:06600
06601:+00164:+00115:+00321:001424.9017:06601
06602:+00130:-00010:+00101:001424.9017:06602
06603:+00005:+00294:-00069:001424.9017:06603
06604:-00414:+00102:+00104:001424.9017:06604
06605:-00148:+00256:+00153:001424.9017:06605
06606:-00137:+00190:+00144:001424.9017:06606
06607:-00341:+00130:+00073:001424.9017:06607
06608:-00376:-00018:+00021:001424.9017:06608
06609:-00058:+00107:+00083:001424.9017:06609
06610:+00266:+00174:+00159:001424.9017:06610
06611:+00131:+00186:+00280:001415.5532:06611
06612:-00009:+00213:-00139:001415.5532:06612
06613:+00097:+00098:-00039:001415.5532:06613
06614:+00133:+00217:+00020:001415.5532:06614
06615:+00077:+00037:-00082:001415.5532:06615
06616:-00201:-00140:-00234:001415.5532:06616
06617:-00125:+00191:-00221:001415.5532:06617
06618:+00360:+00014:+00109:001415.5532:06618
06619:+00335:-00005:-00158:001415.5532:06619
06620:+00339:+00249:+00006:001415.5532:06620
06621:+00080:+00097:-00084:001415.5532:06621
06622:+00019:+00004:-00140:001415.5532:06622
06623:-00041:+00101:-00011:001415.5532:06623
06624:-00126:+00084:-00221:001415.5532:06624
06625:-00218:-00008:-00183:001392.4118:06625
06626:-00050:+00100:-00044:001392.4118:06626
06627:+00250:+00073:-00104:001392.4118:06627
06628:+00215:+00050:-00016:001392.4118:06628
06629:-00006:+00059:-00065:001392.4118:06629
06630:+00003:+00075:-00051:001392.4118:06630
06631:+00136:+00103:-00058:001392.4118:06631
06632:+00098:-00011:-00118:001392.4118:06632
06633:+00020:+00065:-00138:001392.4118:06633
06634:+00025:+00092:-00013:001392.4118:06634
06635:+00227:+00011:+00038:001392.4118:06635
06636:+00236:+00102:-00053:001392.4118:06636
06637:+00084:+00068:+00192:001392.4118:06637
06638:-00062:+00035:-00044:001392.4118:06638
06639:-00075:+00096:+00087:001392.4118:06639
06640:-00067:+00051:+00124:001349.9057:06640
06641:-00155:+00131:+00019:001349.9057:06641
06642:-00120:+00110:-00033:001349.9057:06642
06643:-00025:+00009:+00113:001349.9057:06643
06644:+00051:+00103:+00084:001349.9057:06644
06645:+00107:+00132:+00175:001349.9057:06645
06646:+00105:+00088:+00013:001349.9057:06646
06647:+00021:+00093:+00070:001349.9057:06647
06648:-00090:+00039:+00167:001349.9057:06648
06649:+00004:+00173:+00044:001349.9057:06649
06650:+00055:+00061:-00079:001349.9057:06650
06651:-00075:+00186:+00061:001349.9057:06651
06652:-00092:+00046:+00115:001349.9057:06652
06653:+00024:+00076:+00032:001349.9057:06653
06654:-00023:+00080:-00053:001349.9057:06654
06655:-00077:+00073:-00041:001305.0046:06655
06656:-00115:+00159:-00033:001305.0046:06656
06657:-00009:+00130:-00064:001305.0046:06657
06658:+00040:+00194:+00063:001305.0046:06658
06659:+00000:+00032:+00014:001305.0046:06659
06660:-00080:+00238:-00109:001305.0046:06660
06661:-00043:+00085:-00088:001305.0046:06661
06662:+00090:+00171:-00069:001305.0046:06662
06663:+00149:+00203:-00033:001305.0046:06663
06664:+00034:+00078:+00048:001305.0046:06664
06665:-00056:+00182:-00128:001305.0046:06665
06666:-00018:+00113:+00004:001305.0046:06666
06667:+00128:+00112:+00040:001305.0046:06667
06668:+00105:-00005:-00046:001305.0046:06668
06669:-00083:+00043:+00053:001305.0046:06669
06670:-00142:+00099:-00090:001305.0046:06670
06671:+00015:+00029:+00012:001272.7377:06671
06672:+00233:+00116:-00038:001272.7377:06672
06673:+00009:-00091:+00076:001272.7377:06673
06674:-00125:+00052:-00057:001272.7377:06674
06675:-00094:+00020:-00197:001272.7377:06675
06676:+00082:+00130:-00026:001272.7377:06676
06677:+00173:+00130:-00014:001272.7377:06677
06678:+00002:-00110:+00054:001272.7377:06678
06679:-00148:+00063:-00123:001272.7377:06679
06680:-00124:+00086:+00015:001272.7377:06680
06681:+00076:+00043:+00028:001272.7377:06681
06682:+00110:+00068:-00128:001272.7377:06682
06683:-00017:-00036:+00200:001272.7377:06683
06684:-00130:+00116:-00037:001272.7377:06684
06685:-00105:+00019:+00008:001272.7377:06685
06686:-00008:+00016:+00058:001272.7377:06686
06687:-00029:+00035:-00002:001257.5323:06687
06688:-00002:+00047:+00189:001257.5323:06688
06689:-00095:+00026:+00064:001257.5323:06689
06690:-00080:+00093:+00134:001257.5323:06690
06691:+00040:-00029:+00011:001257.5323:06691
06692:-00023:+00117:-00066:001257.5323:06692
06693:-00040:+00062:+00044:001257.5323:06693
06694:-00164:+00184:-00055:001257.5323:06694
06695:-00032:+00064:+00093:001257.5323:06695
06696:+00049:+00107:-00005:001257.5323:06696
06697:-00087:+00006:-00011:001257.5323:06697
06698:-00184:+00117:-00139:001257.5323:06698
06699:-00164:+00276:-00105:001257.5323:06699
06700:+00056:+00116:+00109:001257.5323:06700
06701:+00111:+00148:-00181:001257.5323:06701
06702:+00107:+00164:+00167:001257.5323:06702
06703:-00066:+00187:+00100:001275.4881:06703
06704:-00050:+00035:-00369:001275.4881:06704
06705:+00052:+00245:-00109:001275.4881:06705
06706:-00038:-00128:-00112:001275.4881:06706
06707:-00046:+00232:+00005:001275.4881:06707
06708:-00114:+00115:+00021:001275.4881:06708
06709:-00075:+00022:+00046:001275.4881:06709
06710:+00134:+00220:+00020:001275.4881:06710
06711:+00120:+00074:+00162:001275.4881:06711
06712:+00075:+00141:+00051:001275.4881:06712
06713:+00017:+00107:-00094:001275.4881:06713
06714:+00023:+00165:+00123:001275.4881:06714
06715:+00096:+00119:-00120:001275.4881:06715
06716:-00067:+00336:+00153:001275.4881:06716
06717:-00140:-00044:+00280:001275.4881:06717
06718:-00104:-00027:-00032:001302.4172:06718
06719:+00183:+00337:+00079:001302.4172:06719
06720:+00205:-00226:+00389:001302.4172:06720
06721:+00134:+00341:-00353:001302.4172:06721
06722:-00030:+00028:+00156:001302.4172:06722
06723:-00121:-00069:-00006:001302.4172:06723
06724:+00045:+00149:-00177:001302.4172:06724
06725:-00045:+00169:+00197:001302.4172:06725
06726:-00092:+00309:-00339:001302.4172:06726
06727:-00072:-00066:+00281:001302.4172:06727
06728:-00073:+00205:-00039:001302.4172:06728
06729:+00194:-00124:+00026:001302.4172:06729
06730:+00122:+00202:-00133:001302.4172:06730
06731:-00065:+00054:+00253:001302.4172:06731
06732:-00161:+00114:+00083:001302.4172:06732
06733:-00043:+00061:-00168:001333.8212:06733
06734:-00036:+00049:+00069:001333.8212:06734
06735:-00083:+00063:-00282:001333.8212:06735
06736:-00121:-00025:+00124:001333.8212:06736
06737:+00046:+00080:+00048:001333.8212:06737
06738:+00111:+00072:-00020:001333.8212:06738
06739:+00015:+00016:+00051:001333.8212:06739
06740:-00135:+00074:-00197:001333.8212:06740
06741:+00040:+00099:+00115:001333.8212:06741
06742:-00047:-00086:+00125:001333.8212:06742
06743:-00059:+00087:-00419:001333.8212:06743
06744:-00060:+00110:+00186:001333.8212:06744
06745:+00067:+00164:+00004:001333.8212:06745
06746:+00145:+00016:+00052:001333.8212:06746
06747:+00072:+00046:-00148:001333.8212:06747
06748:+00005:+00035:-00117:001359.5817:06748
06749:+00026:+00146:+00022:001359.5817:06749
06750:+00103:+00038:+00030:001359.5817:06750
06751:-00048:-00026:-00077:001359.5817:06751
06752:-00024:+00136:-00047:001359.5817:06752
06753:-00067:+00161:-00175:001359.5817:06753
06754:+00151:+00070:+00141:001359.5817:06754
06755:+00195:+00221:-00004:001359.5817:06755
06756:+00055:+00075:-00036:001359.5817:06756
06757:-00151:+00161:-00118:001359.5817:06757
06758:-00170:+00176:+00073:001359.5817:06758
06759:+00139:+00161:+00129:001359.5817:06759
06760:+00033:+00062:-00023:001359.5817:06760
06761:-00034:+00049:+00062:001359.5817:06761
06762:+00024:+00006:-00062:001386.2137:06762
06763:+00120:+00209:+00055:001386.2137:06763
06764:+00117:+00138:-00003:001386.2137:06764
06765:-00026:+00089:+00042:001386.2137:06765
06766:-00158:+00082:+00076:001386.2137:06766
06767:-00037:+00061:+00072:001386.2137:06767
06768:+00224:+00098:+00021:001386.2137:06768
06769:+00173:+00104:-00084:001386.2137:06769
06770:-00065:+00111:+00033:001386.2137:06770
06771:-00111:+00021:+00031:001386.2137:06771
06772:-00011:+00143:+00063:001386.2137:06772
06773:+00172:+00069:+00074:001386.2137:06773
06774:+00157:+00163:-00028:001386.2137:06774
06775:-00086:+00076:+00044:001386.2137:06775
06776:-00033:+00068:+00075:001403.8642:06776
06777:-00016:+00186:-00017:001403.8642:06777
06778:+00031:-00022:+00018:001403.8642:06778
06779:+00026:+00186:+00036:001403.8642:06779
06780:+00140:-00017:+00119:001403.8642:06780
06781:+00016:+00036:-00110:001403.8642:06781
06782:-00083:+00147:-00097:001403.8642:06782
06783:+00065:+00130:+00270:001403.8642:06783
06784:+00074:-00114:-00235:001403.8642:06784
06785:-00045:+00325:+00140:001403.8642:06785
06786:+00124:+00090:-00067:001403.8642:06786
06787:+00113:+00019:-00426:001403.8642:06787
06788:-00057:+00031:-00005:001403.8642:06788
06789:+00053:+00054:-00062:001403.8642:06789
06790:+00102:-00170:-00291:001403.8642:06790
06791:+00032:-00172:-00085:001409.1818:06791
06792:-00086:-00088:-00417:001409.1818:06792
06793:+00032:+00032:-00473:001409.1818:06793
06794:-00158:-00007:-00228:001409.1818:06794
06795:-00193:-00028:-00399:001409.1818:06795
06796:-00118:-00044:-00390:001409.1818:06796
06797:-00068:-00055:-00456:001409.1818:06797
06798:-00035:-00027:-00316:001409.1818:06798
06799:+00060:-00070:-00385:001409.1818:06799
06800:+00075:-00030:-00395:001409.1818:06800
06801:-00028:+00094:-00192:001409.1818:06801
06802:-00059:+00068:-00308:001409.1818:06802
06803:+00002:+00114:-00081:001409.1818:06803
06804:-00094:-00149:+00139:001409.1818:06804
06805:-00072:+00095:-00006:001423.0136:06805
06806:+00056:+00039:-00138:001423.0136:06806
06807:+00118:+00087:+00000:001423.0136:06807
06808:-00102:+00145:-00073:001423.0136:06808
06809:-00166:+00286:+00135:001423.0136:06809
06810:-00171:+00043:+00232:001423.0136:06810
06811:-00112:+00135:+00026:001423.0136:06811
06812:-00114:+00056:+00269:001423.0136:06812
06813:-00239:+00096:+00099:001423.0136:06813
06814:-00131:+00009:+00242:001423.0136:06814
06815:+00009:+00228:+00170:001423.0136:06815
06816:-00078:+00116:+00223:001423.0136:06816
06817:-00335:+00086:+00269:001423.0136:06817
06818:-00256:+00224:+00259:001423.0136:06818
06819:-00095:+00073:+00176:001433.2177:06819
06820:-00182:+00182:+00087:001433.2177:06820
06821:-00263:+00057:+00132:001433.2177:06821
06822:-00082:+00077:+00162:001433.2177:06822
06823:+00057:+00065:+00180:001433.2177:06823
06824:+00034:+00017:+00018:001433.2177:06824
06825:-00160:+00066:+00007:001433.2177:06825
06826:-00078:+00090:+00035:001433.2177:06826
06827:+00120:+00084:-00097:001433.2177:06827
06828:-00053:+00121:+00078:001433.2177:06828
06829:-00180:-00011:-00148:001433.2177:06829
06830:-00033:+00127:-00087:001433.2177:06830
06831:+00111:+00134:+00009:001433.2177:06831
06832:+00152:+00047:-00159:001442.0447:06832
06833:+00010:+00167:+00001:001442.0447:06833
06834:-00006:+00132:-00109:001442.0447:06834
06835:+00156:+00123:-00129:001442.0447:06835
06836:+00074:+00152:-00083:001442.0447:06836
06837:-00001:+00181:-00036:001442.0447:06837
06838:-00046:+00176:-00036:001442.0447:06838
06839:+00274:+00128:-00075:001442.0447:06839
06840:+00331:+00185:-00077:001442.0447:06840
06841:+00146:+00105:-00097:001442.0447:06841
06842:+00021:+00068:-00021:001442.0447:06842
06843:-00012:+00196:-00089:001442.0447:06843
06844:+00175:+00040:+00022:001442.0447:06844
06845:+00160:+00026:-00180:001442.0447:06845
06846:-00210:-00013:-00245:001446.5516:06846
06847:-00025:-00057:-00104:001446.5516:06847
06848:+00184:+00059:-00062:001446.5516:06848
06849:+00207:-00037:+00076:001446.5516:06849
06850:-00045:-00097:-00226:001446.5516:06850
06851:-00118:-00018:+00054:001446.5516:06851
06852:+00149:-00112:+00191:001446.5516:06852
06853:+00175:+00077:-00268:001446.5516:06853
06854:-00165:+00024:-00023:001446.5516:06854
06855:+00042:+00085:+00265:001446.5516:06855
06856:+00350:+00005:+00064:001446.5516:06856
06857:+00402:+00035:+00119:001446.5516:06857
06858:-00227:-00006:-00065:001446.5516:06858
06859:-00260:+00002:+00029:001446.5516:06859
06860:+00071:+00035:+00141:001441.6253:06860
06861:+00184:+00053:+00200:001441.6253:06861
06862:+00011:+00032:+00137:001441.6253:06862
06863:-00024:+00075:+00059:001441.6253:06863
06864:+00110:+00121:+00218:001441.6253:06864
06865:+00046:+00301:+00242:001441.6253:06865
06866:-00255:-00103:+00188:001441.6253:06866
06867:-00124:+00289:+00156:001441.6253:06867
06868:+00133:+00135:+00245:001441.6253:06868
06869:+00144:+00285:+00022:001441.6253:06869
06870:-00087:+00220:-00037:001441.6253:06870
06871:-00067:+00316:+00164:001441.6253:06871
06872:+00011:+00261:+00017:001441.6253:06872
06873:+00236:+00197:+00043:001441.6253:06873
06874:+00106:+00130:+00007:001433.5904:06874
06875:-00066:+00040:-00129:001433.5904:06875
06876:-00160:+00174:-00125:001433.5904:06876
06877:+00146:+00272:-00140:001433.5904:06877
06878:+00155:+00047:-00276:001433.5904:06878
06879:-00166:+00036:-00107:001433.5904:06879
06880:-00270:+00078:-00161:001433.5904:06880
06881:+00157:-00046:-00129:001433.5904:06881
06882:+00324:+00164:-00328:001433.5904:06882
06883:+00095:+00018:-00132:001433.5904:06883
06884:-00266:+00018:-00214:001433.5904:06884
06885:-00054:-00110:-00046:001433.5904:06885
06886:+00022:-00011:-00008:001433.5904:06886
06887:-00090:-00129:-00249:001433.5904:06887
06888:-00094:+00114:-00079:001431.2941:06888
06889:+00147:-00007:-00162:001431.2941:06889
06890:+00284:+00137:+00047:001431.2941:06890
06891:+00033:+00075:-00092:001431.2941:06891
06892:-00379:-00053:-00052:001431.2941:06892
06893:-00156:+00156:+00015:001431.2941:06893
06894:+00154:+00047:+00189:001431.2941:06894
06895:+00139:+00023:+00013:001431.2941:06895
06896:-00179:-00013:+00141:001431.2941:06896
06897:-00116:-00035:+00095:001431.2941:06897
06898:+00246:-00019:+00181:001431.2941:06898
06899:+00156:+00010:+00110:001431.2941:06899
06900:-00282:-00187:+00100:001431.2941:06900
06901:-00200:+00299:-00014:001431.2941:06901
06902:+00058:+00024:+00045:001426.5467:06902
06903:+00066:+00180:-00163:001426.5467:06903
06904:-00272:+00197:+00223:001426.5467:06904
06905:-00268:+00051:+00180:001426.5467:06905
06906:+00168:+00366:-00253:001426.5467:06906
06907:+00047:+00256:+00192:001426.5467:06907
06908:-00148:+00017:-00052:001426.5467:06908
06909:+00142:+00286:-00019:001426.5467:06909
06910:+00157:+00039:-00040:001426.5467:06910
06911:-00234:+00067:-00231:001426.5467:06911
06912:-00208:+00085:+00066:001426.5467:06912
06913:-00027:+00157:-00171:001426.5467:06913
06914:+00149:-00076:-00027:001426.5467:06914
06915:+00139:+00067:-00109:001426.5467:06915
06916:+00140:+00256:+00059:001423.6693:06916
06917:-00044:+00178:-00364:001423.6693:06917
06918:-00374:+00099:+00034:001423.6693:06918
06919:-00154:+00173:+00374:001423.6693:06919
06920:+00035:-00070:-00317:001423.6693:06920
06921:-00084:+00146:-00040:001423.6693:06921
06922:-00558:-00068:-00028:001423.6693:06922
06923:+00037:+00063:-00301:001423.6693:06923
06924:+00344:+00014:+00204:001423.6693:06924
06925:+00279:+00086:-00114:001423.6693:06925
06926:+00063:+00013:-00103:001423.6693:06926
06927:+00263:+00120:+00086:001423.6693:06927
06928:+00201:+00091:-00163:001423.6693:06928
06929:+00004:+00051:-00032:001423.6693:06929
06930:-00276:+00081:-00069:001409.9152:06930
06931:+00135:+00053:+00069:001409.9152:06931
06932:+00276:+00208:-00103:001409.9152:06932
06933:+00333:+00057:+00166:001409.9152:06933
06934:+00096:+00125:+00155:001409.9152:06934
06935:+00128:-00081:+00117:001409.9152:06935
06936:+00169:+00022:-00040:001409.9152:06936
06937:+00044:+00058:+00069:001409.9152:06937
06938:-00235:-00001:-00118:001409.9152:06938
06939:-00206:+00073:-00136:001409.9152:06939
06940:+00001:+00116:+00051:001409.9152:06940
06941:+00215:-00045:-00023:001409.9152:06941
06942:-00005:+00037:+00086:001409.9152:06942
06943:-00048:+00039:+00053:001409.9152:06943
06944:+00160:+00189:+00015:001409.9152:06944
06945:+00175:+00015:-00055:001373.9262:06945
06946:-00095:+00139:+00018:001373.9262:06946
06947:+00000:-00053:+00064:001373.9262:06947
06948:-00007:+00030:-00096:001373.9262:06948
06949:+00205:+00169:+00144:001373.9262:06949
06950:+00177:+00145:+00133:001373.9262:06950
06951:+00114:+00156:-00004:001373.9262:06951
06952:-00107:+00143:+00158:001373.9262:06952
06953:-00040:+00168:+00142:001373.9262:06953
06954:-00034:+00065:-00119:001373.9262:06954
06955:-00076:+00135:-00067:001373.9262:06955
06956:-00038:+00096:+00013:001373.9262:06956
06957:-00010:+00074:-00003:001373.9262:06957
06958:+00029:+00120:-00049:001373.9262:06958
06959:+00028:+00118:-00018:001373.9262:06959
06960:-00003:+00092:+00017:001338.9002:06960
06961:-00040:+00015:-00070:001338.9002:06961
06962:+00006:+00231:-00025:001338.9002:06962
06963:+00004:-00009:-00058:001338.9002:06963
06964:-00002:+00170:-00118:001338.9002:06964
06965:-00070:+00129:-00003:001338.9002:06965
06966:-00057:+00129:+00038:001338.9002:06966
06967:+00029:+00044:-00063:001338.9002:06967
06968:+00072:-00010:-00028:001338.9002:06968
06969:-00048:+00180:-00001:001338.9002:06969
06970:-00193:+00005:+00093:001338.9002:06970
06971:-00109:+00030:-00147:001338.9002:06971
06972:+00036:+00050:-00163:001338.9002:06972
06973:-00066:-00063:+00024:001338.9002:06973
06974:-00142:+00242:-00156:001338.9002:06974
06975:-00079:+00066:+00067:001300.9835:06975
06976:+00024:+00144:-00092:001300.9835:06976
06977:-00039:-00091:+00084:001300.9835:06977
06978:-00100:+00004:+00098:001300.9835:06978
06979:-00081:+00016:-00150:001300.9835:06979
06980:-00012:+00179:-00031:001300.9835:06980
06981:-00016:+00159:-00010:001300.9835:06981
06982:-00060:-00004:+00173:001300.9835:06982
06983:-00073:+00189:-00098:001300.9835:06983
06984:-00090:-00154:-00011:001300.9835:06984
06985:-00034:+00123:+00002:001300.9835:06985
06986:-00029:-00062:+00157:001300.9835:06986
06987:-00045:+00065:+00093:001300.9835:06987
06988:-00101:+00130:-00148:001300.9835:06988
06989:-00085:-00137:+00132:001300.9835:06989
06990:+00006:+00093:-00053:001300.9835:06990
06991:-00058:-00058:+00122:001278.3619:06991
06992:-00088:+00118:+00016:001278.3619:06992
06993:-00061:-00034:-00183:001278.3619:06993
06994:-00031:+00180:-00082:001278.3619:06994
06995:-00032:+00115:-00054:001278.3619:06995
06996:+00026:+00121:-00066:001278.3619:06996
06997:+00029:+00117:-00062:001278.3619:06997
06998:-00012:-00142:-00020:001278.3619:06998
06999:-00021:+00009:-00108:001278.3619:06999
07000:-00037:+00116:-00114:001278.3619:07000
07001:-00058:+00129:-00073:001278.3619:07001
07002:-00199:+00161:-00238:001278.3619:07002
07003:-00154:+00060:+00043:001278.3619:07003
07004:+00103:+00129:+00072:001278.3619:07004
07005:+00143:+00016:+00053:001278.3619:07005
07006:-00033:+00096:-00051:001278.3619:07006
07007:-00112:+00028:-00205:001271.4622:07007
07008:+00014:+00028:-00105:001271.4622:07008
07009:+00023:+00106:+00076:001271.4622:07009
07010:-00044:+00001:-00006:001271.4622:07010
07011:+00009:+00127:+00025:001271.4622:07011
07012:-00080:-00051:-00027:001271.4622:07012
07013:+00015:+00140:-00096:001271.4622:07013
07014:+00086:+00104:+00088:001271.4622:07014
07015:+00133:+00071:+00040:001271.4622:07015
07016:+00122:+00094:-00061:001271.4622:07016
07017:-00069:-00002:+00023:001271.4622:07017
07018:-00100:+00178:-00067:001271.4622:07018
07019:-00028:+00039:+00029:001271.4622:07019
07020:+00001:+00108:+00004:001271.4622:07020
07021:-00086:-00018:-00038:001271.4622:07021
07022:-00033:+00109:+00146:001295.5509:07022
07023:+00145:+00107:+00089:001295.5509:07023
07024:+00224:+00016:+00091:001295.5509:07024
07025:+00158:+00081:+00098:001295.5509:07025
07026:-00090:+00061:-00025:001295.5509:07026
07027:-00002:+00133:+00041:001295.5509:07027
07028:+00046:+00043:-00028:001295.5509:07028
07029:-00007:+00089:+00006:001295.5509:07029
07030:-00050:+00110:+00010:001295.5509:07030
07031:-00089:+00065:+00087:001295.5509:07031
07032:+00000:+00057:+00029:001295.5509:07032
07033:+00163:+00090:+00080:001295.5509:07033
07034:+00154:+00109:+00073:001295.5509:07034
07035:+00072:+00086:-00044:001295.5509:07035
07036:-00071:+00095:+00033:001295.5509:07036
07037:-00106:+00043:+00008:001320.9167:07037
07038:-00078:+00066:-00003:001320.9167:07038
07039:-00115:+00123:-00110:001320.9167:07039
07040:-00102:+00047:+00034:001320.9167:07040
07041:+00031:+00134:-00075:001320.9167:07041
07042:+00194:+00068:+00049:001320.9167:07042
07043:+00171:+00105:-00043:001320.9167:07043
07044:-00110:+00029:-00132:001320.9167:07044
07045:-00099:+00124:+00036:001320.9167:07045
07046:-00043:+00106:-00227:001320.9167:07046
07047:-00099:+00027:-00153:001320.9167:07047
07048:-00103:+00139:+00107:001320.9167:07048
07049:-00025:-00209:-00022:001320.9167:07049
07050:+00230:+00185:-00367:001320.9167:07050
07051:+00267:+00049:+00187:001320.9167:07051
07052:-00024:+00004:+00072:001350.6054:07052
07053:-00264:+00049:-00057:001350.6054:07053
07054:-00146:+00151:+00171:001350.6054:07054
07055:+00180:+00162:-00096:001350.6054:07055
07056:+00011:+00177:+00240:001350.6054:07056
07057:-00082:-00060:+00032:001350.6054:07057
07058:-00022:+00241:-00204:001350.6054:07058
07059:+00166:+00109:+00295:001350.6054:07059
07060:+00091:+00045:+00148:001350.6054:07060
07061:+00034:+00064:-00122:001350.6054:07061
07062:-00084:+00108:+00166:001350.6054:07062
07063:-00092:+00363:+00093:001350.6054:07063
07064:+00008:-00197:+00217:001350.6054:07064
07065:+00175:+00181:-00091:001350.6054:07065
07066:-00050:+00091:-00006:001381.3937:07066
07067:+00016:+00147:+00181:001381.3937:07067
07068:+00217:+00096:+00144:001381.3937:07068
07069:+00185:+00061:+00136:001381.3937:07069
07070:-00049:+00032:-00127:001381.3937:07070
07071:-00178:+00113:-00081:001381.3937:07071
07072:+00072:+00093:+00038:001381.3937:07072
07073:+00086:-00091:+00040:001381.3937:07073
07074:-00022:+00262:-00079:001381.3937:07074
07075:-00006:-00098:+00168:001381.3937:07075
07076:+00143:+00145:-00079:001381.3937:07076
07077:+00209:+00026:+00057:001381.3937:07077
07078:-00145:+00118:-00176:001381.3937:07078
07079:-00261:-00054:-00218:001381.3937:07079
07080:+00021:+00050:-00194:001381.3937:07080
07081:+00058:+00008:-00206:001397.3374:07081
07082:+00141:+00031:-00170:001397.3374:07082
07083:-00127:-00145:-00319:001397.3374:07083
07084:-00171:-00102:-00166:001397.3374:07084
07085:+00191:+00005:-00119:001397.3374:07085
07086:+00251:-00073:-00203:001397.3374:07086
07087:+00007:+00102:-00422:001397.3374:07087
07088:-00120:+00003:-00072:001397.3374:07088
07089:+00015:+00027:-00278:001397.3374:07089
07090:+00119:-00058:-00277:001397.3374:07090
07091:-00215:+00094:-00529:001397.3374:07091
07092:-00181:-00099:-00214:001397.3374:07092
07093:+00327:-00129:-00191:001397.3374:07093
07094:+00104:-00127:-00559:001397.3374:07094
07095:-00136:+00105:-00288:001407.4187:07095
07096:-00105:+00014:-00014:001407.4187:07096
07097:+00127:-00020:-00107:001407.4187:07097
07098:+00074:-00041:+00055:001407.4187:07098
07099:-00302:+00079:-00260:001407.4187:07099
07100:-00304:+00109:+00115:001407.4187:07100
07101:-00031:+00313:-00051:001407.4187:07101
07102:+00001:+00072:+00146:001407.4187:07102
07103:-00160:-00072:-00031:001407.4187:07103
07104:-00015:+00189:-00035:001407.4187:07104
07105:+00139:+00037:+00212:001407.4187:07105
07106:+00034:-00083:+00157:001407.4187:07106
07107:-00157:+00303:+00092:001407.4187:07107
07108:-00122:-00064:+00300:001407.4187:07108
07109:-00169:+00016:-00011:001419.6765:07109
07110:-00095:+00145:+00270:001419.6765:07110
07111:+00083:+00041:+00202:001419.6765:07111
07112:+00009:+00150:-00167:001419.6765:07112
07113:-00297:+00138:+00204:001419.6765:07113
07114:-00369:+00105:+00089:001419.6765:07114
07115:-00001:+00103:+00142:001419.6765:07115
07116:-00139:-00005:+00111:001419.6765:07116
07117:-00308:+00113:+00018:001419.6765:07117
07118:-00114:+00050:+00217:001419.6765:07118
07119:+00131:+00122:+00195:001419.6765:07119
07120:+00203:+00141:+00135:001419.6765:07120
07121:-00142:+00149:+00093:001419.6765:07121
07122:-00142:+00123:+00203:001419.6765:07122
07123:+00096:+00097:+00143:001431.4708:07123
07124:+00092:+00163:-00015:001431.4708:07124
07125:+00034:+00165:+00135:001431.4708:07125
07126:+00184:+00152:+00012:001431.4708:07126
07127:+00310:+00116:+00019:001431.4708:07127
07128:+00189:+00093:-00078:001431.4708:07128
07129:-00121:+00136:-00162:001431.4708:07129
07130:-00081:+00025:-00078:001431.4708:07130
07131:+00232:+00114:-00308:001431.4708:07131
07132:+00048:+00016:-00018:001431.4708:07132
07133:-00127:+00156:-00251:001431.4708:07133
07134:-00056:+00086:-00088:001431.4708:07134
07135:+00172:+00072:-00100:001431.4708:07135
07136:+00179:+00118:-00167:001431.4708:07136
07137:-00028:+00065:-00140:001433.5113:07137
07138:-00136:+00099:-00195:001433.5113:07138
07139:+00037:+00107:-00188:001433.5113:07139
07140:+00292:-00054:+00050:001433.5113:07140
07141:+00179:+00027:-00236:001433.5113:07141
07142:-00140:-00051:-00083:001433.5113:07142
07143:+00112:+00035:+00003:001433.5113:07143
07144:+00324:+00106:-00063:001433.5113:07144
07145:+00202:+00124:+00128:001433.5113:07145
07146:-00090:+00031:+00013:001433.5113:07146
07147:-00122:+00141:-00037:001433.5113:07147
07148:+00178:-00030:+00024:001433.5113:07148
07149:+00130:+00066:+00102:001433.5113:07149
07150:-00159:-00052:+00094:001433.5113:07150
07151:-00128:+00086:-00096:001431.2109:07151
07152:-00017:+00060:+00116:001431.2109:07152
07153:+00118:+00048:+00072:001431.2109:07153
07154:-00058:+00014:+00082:001431.2109:07154
07155:-00179:-00026:+00189:001431.2109:07155
07156:-00003:+00071:-00039:001431.2109:07156
07157:+00135:+00109:+00021:001431.2109:07157
07158:-00085:+00082:+00142:001431.2109:07158
07159:-00082:+00087:+00247:001431.2109:07159
07160:+00022:+00157:+00122:001431.2109:07160
07161:+00258:+00213:+00167:001431.2109:07161
07162:-00002:+00172:+00014:001431.2109:07162
07163:-00091:+00174:-00003:001431.2109:07163
07164:-00051:+00174:+00159:001431.2109:07164
07165:+00032:+00160:+00001:001431.4609:07165
07166:+00056:+00300:+00013:001431.4609:07166
07167:-00040:+00165:+00083:001431.4609:07167
07168:-00080:+00172:-00009:001431.4609:07168
07169:+00139:+00138:+00018:001431.4609:07169
07170:-00043:+00092:-00200:001431.4609:07170
07171:-00160:-00068:-00247:001431.4609:07171
07172:-00164:+00127:-00306:001431.4609:07172
07173:+00109:+00089:-00008:001431.4609:07173
07174:+00174:+00152:+00013:001431.4609:07174
07175:-00080:-00028:-00230:001431.4609:07175
07176:-00261:+00109:-00211:001431.4609:07176
07177:-00052:+00128:-00036:001431.4609:07177
07178:+00262:+00005:-00050:001431.4609:07178
07179:+00105:+00023:-00105:001428.5513:07179
07180:-00140:+00086:-00150:001428.5513:07180
07181:+00060:+00098:-00081:001428.5513:07181
07182:+00075:-00065:-00075:001428.5513:07182
07183:-00141:+00121:-00169:001428.5513:07183
07184:-00192:-00037:+00039:001428.5513:07184
07185:+00112:+00015:-00044:001428.5513:07185
07186:+00232:-00016:-00052:001428.5513:07186
07187:+00124:+00023:-00005:001428.5513:07187
07188:-00285:+00074:-00130:001428.5513:07188
07189:-00233:+00168:-00068:001428.5513:07189
07190:-00051:+00106:-00011:001428.5513:07190
07191:-00007:+00004:+00055:001428.5513:07191
07192:-00195:+00009:-00039:001428.5513:07192
07193:-00120:+00038:+00105:001426.2387:07193
07194:+00175:+00041:+00166:001426.2387:07194
07195:+00174:+00073:+00008:001426.2387:07195
07196:-00200:+00050:+00163:001426.2387:07196
07197:-00228:+00120:+00036:001426.2387:07197
07198:-00048:+00229:+00169:001426.2387:07198
07199:+00125:+00232:+00194:001426.2387:07199
07200:-00059:+00127:+00119:001426.2387:07200
07201:-00101:+00230:-00169:001426.2387:07201
07202:-00027:+00106:+00217:001426.2387:07202
07203:+00078:+00067:+00175:001426.2387:07203
07204:+00126:+00191:-00024:001426.2387:07204
07205:-00129:-00076:+00029:001426.2387:07205
07206:-00171:+00209:-00174:001426.2387:07206
07207:-00076:+00124:+00377:001424.8435:07207
07208:-00064:-00162:-00168:001424.8435:07208
07209:-00045:+00216:-00013:001424.8435:07209
07210:-00240:-00098:+00103:001424.8435:07210
07211:+00267:+00259:-00167:001424.8435:07211
07212:+00335:+00135:-00117:001424.8435:07212
07213:+00004:+00168:-00167:001424.8435:07213
07214:-00264:-00055:-00026:001424.8435:07214
07215:-00048:+00042:+00130:001424.8435:07215
07216:+00044:+00004:-00123:001424.8435:07216
07217:-00013:-00034:-00100:001424.8435:07217
07218:-00383:-00059:-00188:001424.8435:07218
07219:+00183:+00100:+00016:001424.8435:07219
07220:+00247:+00046:+00048:001424.8435:07220
07221:+00134:+00101:-00044:001418.7248:07221
07222:-00017:+00019:-00072:001418.7248:07222
07223:+00032:+00113:-00175:001418.7248:07223
07224:+00073:+00175:+00038:001418.7248:07224
07225:+00007:+00025:-00064:001418.7248:07225
07226:-00187:+00063:-00190:001418.7248:07226
07227:-00086:+00073:-00010:001418.7248:07227
07228:+00113:+00106:+00014:001418.7248:07228
07229:+00298:+00036:+00057:001418.7248:07229
07230:+00185:+00058:-00001:001418.7248:07230
07231:+00094:-00010:+00001:001418.7248:07231
07232:+00063:+00050:+00051:001418.7248:07232
07233:+00062:-00046:+00017:001418.7248:07233
07234:-00058:+00085:+00090:001418.7248:07234
07235:-00195:+00109:+00077:001400.2197:07235
07236:-00029:+00083:+00125:001400.2197:07236
07237:+00252:+00008:+00057:001400.2197:07237
07238:+00279:+00021:+00155:001400.2197:07238
07239:+00099:-00038:+00220:001400.2197:07239
07240:+00004:+00263:-00104:001400.2197:07240
07241:+00078:+00110:+00101:001400.2197:07241
07242:-00143:+00025:-00092:001400.2197:07242
07243:-00097:+00022:+00117:001400.2197:07243
07244:+00005:+00219:-00088:001400.2197:07244
07245:+00135:-00098:+00005:001400.2197:07245
07246:+00160:+00055:-00023:001400.2197:07246
07247:+00174:+00034:-00050:001400.2197:07247
07248:-00022:+00152:-00006:001400.2197:07248
07249:+00024:+00146:+00034:001400.2197:07249
07250:+00045:+00242:+00064:001360.2547:07250
07251:+00035:+00238:+00058:001360.2547:07251
07252:-00024:+00202:+00043:001360.2547:07252
07253:+00027:-00007:-00185:001360.2547:07253
07254:+00165:+00169:+00003:001360.2547:07254
07255:+00093:-00038:+00215:001360.2547:07255
07256:-00001:+00010:-00333:001360.2547:07256
07257:-00075:+00038:-00261:001360.2547:07257
07258:-00036:+00119:+00103:001360.2547:07258
07259:+00029:+00092:-00255:001360.2547:07259
07260:-00054:+00189:-00161:001360.2547:07260
07261:-00044:+00122:+00024:001360.2547:07261
07262:+00031:-00062:+00007:001360.2547:07262
07263:+00011:+00254:-00026:001360.2547:07263
07264:+00000:-00053:-00227:001360.2547:07264
07265:+00016:+00342:-00129:001325.9121:07265
07266:-00081:-00041:+00119:001325.9121:07266
07267:-00003:+00115:-00097:001325.9121:07267
07268:-00019:-00015:-00060:001325.9121:07268
07269:-00100:+00065:+00070:001325.9121:07269
07270:-00104:+00180:+00012:001325.9121:07270
07271:-00029:+00121:-00019:001325.9121:07271
07272:+00026:+00115:+00188:001325.9121:07272
07273:-00007:-00086:+00066:001325.9121:07273
07274:-00096:+00119:-00061:001325.9121:07274
07275:-00139:+00035:+00112:001325.9121:07275
07276:-00008:+00107:+00074:001325.9121:07276
07277:+00029:+00211:+00059:001325.9121:07277
07278:-00074:-00042:+00180:001325.9121:07278
07279:-00112:+00079:-00129:001325.9121:07279
07280:-00116:-00025:+00263:001325.9121:07280
07281:+00036:+00119:+00133:001298.2067:07281
07282:+00072:-00036:+00066:001298.2067:07282
07283:-00056:+00116:+00009:001298.2067:07283
07284:-00161:+00049:-00065:001298.2067:07284
07285:-00099:+00011:+00088:001298.2067:07285
07286:+00007:+00182:-00068:001298.2067:07286
07287:-00014:+00034:+00050:001298.2067:07287
07288:-00066:+00134:-00090:001298.2067:07288
07289:-00131:-00031:+00032:001298.2067:07289
07290:-00086:+00117:+00033:001298.2067:07290
07291:+00079:+00104:-00223:001298.2067:07291
07292:-00010:+00124:-00125:001298.2067:07292
07293:-00116:+00082:-00265:001298.2067:07293
07294:-00136:-00015:-00013:001298.2067:07294
07295:+00099:+00184:-00008:001298.2067:07295
07296:+00064:-00075:-00180:001286.4171:07296
07297:-00136:+00030:-00248:001286.4171:07297
07298:-00133:-00006:-00207:001286.4171:07298
07299:-00076:+00116:+00086:001286.4171:07299
07300:+00038:+00148:-00077:001286.4171:07300
07301:-00005:+00222:+00181:001286.4171:07301
07302:-00034:+00177:-00325:001286.4171:07302
07303:-00078:+00146:-00092:001286.4171:07303
07304:-00078:+00001:+00008:001286.4171:07304
07305:-00009:+00117:-00207:001286.4171:07305
07306:-00073:+00161:-00049:001286.4171:07306
07307:-00157:+00064:-00131:001286.4171:07307
07308:-00072:+00013:+00089:001286.4171:07308
07309:-00022:+00150:-00038:001286.4171:07309
07310:+00086:+00009:-00012:001286.4171:07310
07311:+00031:+00190:-00118:001286.4171:07311
07312:-00039:+00064:+00046:001296.8549:07312
07313:-00119:+00023:+00097:001296.8549:07313
07314:-00043:+00149:-00111:001296.8549:07314
07315:-00005:+00012:+00166:001296.8549:07315
07316:-00102:+00092:-00059:001296.8549:07316
07317:-00044:-00067:+00126:001296.8549:07317
07318:+00004:+00130:+00224:001296.8549:07318
07319:+00110:-00058:-00040:001296.8549:07319
07320:+00165:+00214:-00053:001296.8549:07320
07321:-00023:+00039:+00063:001296.8549:07321
07322:-00058:+00072:+00102:001296.8549:07322
07323:-00021:+00271:-00161:001296.8549:07323
07324:+00031:-00117:+00184:001296.8549:07324
07325:-00015:+00206:-00158:001296.8549:07325
07326:-00095:-00073:-00037:001296.8549:07326
07327:-00014:+00258:+00080:001320.6101:07327
07328:+00098:-00137:+00006:001320.6101:07328
07329:+00179:+00118:+00205:001320.6101:07329
07330:+00029:-00003:-00007:001320.6101:07330
07331:-00007:+00085:-00096:001320.6101:07331
07332:-00072:+00174:+00046:001320.6101:07332
07333:-00125:+00062:+00112:001320.6101:07333
07334:-00079:+00140:-00106:001320.6101:07334
07335:-00120:+00070:-00040:001320.6101:07335
07336:+00014:+00183:+00019:001320.6101:07336
07337:+00182:+00151:-00123:001320.6101:07337
07338:+00275:+00152:-00007:001320.6101:07338
07339:+00187:+00038:+00048:001320.6101:07339
07340:-00082:-00064:+00017:001320.6101:07340
07341:-00202:+00131:-00245:001320.6101:07341
07342:-00172:+00030:+00175:001344.0390:07342
07343:-00041:+00165:-00102:001344.0390:07343
07344:+00010:+00021:+00046:001344.0390:07344
07345:+00071:+00040:+00192:001344.0390:07345
07346:+00119:+00000:-00215:001344.0390:07346
07347:+00019:+00135:+00065:001344.0390:07347
07348:-00108:+00032:-00006:001344.0390:07348
07349:-00012:+00059:+00034:001344.0390:07349
07350:+00060:+00048:+00023:001344.0390:07350
07351:-00013:-00062:+00020:001344.0390:07351
07352:-00162:+00197:-00157:001344.0390:07352
07353:-00032:-00121:+00210:001344.0390:07353
07354:+00336:+00292:+00031:001344.0390:07354
07355:+00128:-00016:+00147:001344.0390:07355
07356:-00066:+00205:+00106:001370.0981:07356
07357:-00174:+00023:+00118:001370.0981:07357
07358:-00043:+00256:+00096:001370.0981:07358
07359:+00122:+00172:-00115:001370.0981:07359
07360:+00048:+00063:+00186:001370.0981:07360
07361:-00065:+00173:+00016:001370.0981:07361
07362:-00006:-00047:+00202:001370.0981:07362
07363:+00122:+00181:-00052:001370.0981:07363
07364:+00147:+00075:+00098:001370.0981:07364
07365:-00027:+00099:-00059:001370.0981:07365
07366:-00234:+00043:+00032:001370.0981:07366
07367:-00140:+00186:+00142:001370.0981:07367
07368:+00185:+00015:+00011:001370.0981:07368
07369:+00161:+00140:-00068:001370.0981:07369
07370:-00039:+00062:-00042:001370.0981:07370
07371:-00024:+00116:+00150:001389.2579:07371
07372:+00086:+00129:+00088:001389.2579:07372
07373:+00279:+00228:+00109:001389.2579:07373
07374:-00197:-00017:+00000:001389.2579:07374
07375:-00261:+00092:+00101:001389.2579:07375
07376:+00184:+00049:+00033:001389.2579:07376
07377:+00244:+00115:-00091:001389.2579:07377
07378:-00010:+00110:-00222:001389.2579:07378
07379:-00206:-00177:-00251:001389.2579:07379
07380:-00056:+00128:-00073:001389.2579:07380
07381:+00383:-00034:-00018:001389.2579:07381
07382:-00004:+00028:-00282:001389.2579:07382
07383:-00265:+00004:-00157:001389.2579:07383
07384:-00301:-00119:-00176:001389.2579:07384
07385:+00199:+00170:-00086:001405.2880:07385
07386:+00271:-00080:-00183:001405.2880:07386
07387:-00155:+00056:-00547:001405.2880:07387
07388:-00224:+00060:+00020:001405.2880:07388
07389:+00097:+00038:-00326:001405.2880:07389
07390:+00105:-00001:-00327:001405.2880:07390
07391:+00035:+00045:-00204:001405.2880:07391
07392:+00052:-00265:-00395:001405.2880:07392
07393:+00023:-00070:-00516:001405.2880:07393
07394:+00022:-00036:-00143:001405.2880:07394
07395:+00076:+00138:-00276:001405.2880:07395
07396:+00107:-00078:-00095:001405.2880:07396
07397:-00042:+00101:-00365:001405.2880:07397
07398:+00010:+00103:-00118:001405.2880:07398
07399:+00165:+00230:-00025:001410.7226:07399
07400:-00018:+00085:-00342:001410.7226:07400
07401:-00271:+00155:-00077:001410.7226:07401
07402:-00255:-00001:-00042:001410.7226:07402
07403:-00081:+00198:-00031:001410.7226:07403
07404:-00313:-00202:+00041:001410.7226:07404
07405:-00372:-00048:-00002:001410.7226:07405
07406:+00043:+00235:+00183:001410.7226:07406
07407:+00186:+00012:+00269:001410.7226:07407
07408:-00114:+00069:-00134:001410.7226:07408
07409:-00256:+00301:+00149:001410.7226:07409
07410:-00204:+00083:+00227:001410.7226:07410
07411:+00031:+00186:+00061:001410.7226:07411
07412:-00068:+00071:+00247:001410.7226:07412
07413:-00147:+00121:+00084:001426.3454:07413
07414:+00121:+00188:+00262:001426.3454:07414
07415:+00119:-00037:+00193:001426.3454:07415
07416:-00039:-00036:+00000:001426.3454:07416
07417:-00201:+00104:+00124:001426.3454:07417
07418:-00059:+00104:+00116:001426.3454:07418
07419:+00000:+00140:-00065:001426.3454:07419
07420:-00159:+00064:+00245:001426.3454:07420
07421:-00326:+00209:+00003:001426.3454:07421
07422:-00018:+00058:+00223:001426.3454:07422
07423:+00103:+00197:+00005:001426.3454:07423
07424:+00092:+00176:+00082:001426.3454:07424
07425:-00099:+00261:+00105:001426.3454:07425
07426:+00043:+00161:+00204:001426.3454:07426
07427:+00155:+00313:+00071:001438.2471:07427
07428:-00026:+00005:+00110:001438.2471:07428
07429:-00094:+00260:+00078:001438.2471:07429
07430:+00093:-00014:-00006:001438.2471:07430
07431:+00347:+00239:-00131:001438.2471:07431
07432:+00332:+00025:-00189:001438.2471:07432
07433:+00070:+00109:-00230:001438.2471:07433
07434:-00239:+00200:-00189:001438.2471:07434
07435:-00088:+00055:-00035:001438.2471:07435
07436:+00211:+00164:-00078:001438.2471:07436
07437:+00120:+00076:-00201:001438.2471:07437
07438:+00061:+00099:-00047:001438.2471:07438
07439:+00157:-00020:-00204:001438.2471:07439
07440:+00172:-00010:-00086:001438.2471:07440
07441:-00182:-00020:-00193:001440.2834:07441
07442:-00181:+00043:+00015:001440.2834:07442
07443:+00064:+00170:-00358:001440.2834:07443
07444:+00306:-00017:+00022:001440.2834:07444
07445:+00142:+00044:+00046:001440.2834:07445
07446:-00107:-00075:+00067:001440.2834:07446
07447:+00070:-00171:+00031:001440.2834:07447
07448:+00328:+00237:+00063:001440.2834:07448
07449:+00265:+00047:+00068:001440.2834:07449
07450:-00013:+00086:+00073:001440.2834:07450
07451:-00018:+00182:+00190:001440.2834:07451
07452:+00138:+00094:-00105:001440.2834:07452
07453:-00004:+00166:+00081:001440.2834:07453
07454:-00089:+00002:+00095:001440.2834:07454
07455:+00056:+00033:-00045:001437.9927:07455
07456:+00193:+00105:+00043:001437.9927:07456
07457:+00081:+00067:+00008:001437.9927:07457
07458:-00232:-00028:+00006:001437.9927:07458
07459:-00266:+00120:+00004:001437.9927:07459
07460:+00011:+00166:+00191:001437.9927:07460
07461:-00007:+00070:+00058:001437.9927:07461
07462:-00037:+00118:+00057:001437.9927:07462
07463:-00051:+00168:+00242:001437.9927:07463
07464:+00051:+00196:+00187:001437.9927:07464
07465:+00207:+00270:-00027:001437.9927:07465
07466:+00009:+00230:+00197:001437.9927:07466
07467:-00190:+00072:+00072:001437.9927:07467
07468:-00095:+00185:-00064:001437.9927:07468
07469:+00165:+00195:+00036:001433.2116:07469
07470:+00019:+00124:+00133:001433.2116:07470
07471:-00128:+00186:+00002:001433.2116:07471
07472:+00088:+00043:-00076:001433.2116:07472
07473:+00162:+00110:-00056:001433.2116:07473
07474:-00027:+00124:+00004:001433.2116:07474
07475:-00103:-00099:+00058:001433.2116:07475
07476:-00044:+00218:-00138:001433.2116:07476
07477:+00082:-00048:-00046:001433.2116:07477
07478:-00053:-00090:-00207:001433.2116:07478
07479:-00155:-00017:-00096:001433.2116:07479
07480:-00021:+00020:-00201:001433.2116:07480
07481:+00100:+00154:-00137:001433.2116:07481
07482:+00176:-00022:+00018:001433.2116:07482
07483:+00010:-00049:-00288:001428.6580:07483
07484:-00161:+00074:-00126:001428.6580:07484
07485:+00014:-00026:+00000:001428.6580:07485
07486:+00039:-00077:-00126:001428.6580:07486
07487:-00005:-00090:-00017:001428.6580:07487
07488:+00025:+00060:-00107:001428.6580:07488
07489:+00048:-00108:+00030:001428.6580:07489
07490:+00093:-00068:-00171:001428.6580:07490
07491:+00072:-00008:-00058:001428.6580:07491
07492:-00017:-00047:-00108:001428.6580:07492
07493:-00197:-00013:-00136:001428.6580:07493
07494:-00186:+00136:-00012:001428.6580:07494
07495:-00031:+00079:-00074:001428.6580:07495
07496:-00081:+00215:-00011:001428.6580:07496
07497:-00127:+00135:+00018:001429.6384:07497
07498:+00025:+00100:+00038:001429.6384:07498
07499:+00063:+00089:-00010:001429.6384:07499
07500:-00071:+00019:-00001:001429.6384:07500
07501:-00212:+00071:-00023:001429.6384:07501
07502:-00135:+00213:-00073:001429.6384:07502
07503:-00021:+00020:+00063:001429.6384:07503
07504:-00084:+00211:+00016:001429.6384:07504
07505:-00144:+00013:+00040:001429.6384:07505
07506:+00052:+00209:+00184:001429.6384:07506
07507:+00082:+00044:+00101:001429.6384:07507
07508:+00017:+00088:+00095:001429.6384:07508
07509:-00266:+00130:-00062:001429.6384:07509
07510:+00063:+00219:+00222:001429.6384:07510
07511:+00062:+00270:-00082:001428.2176:07511
07512:-00159:-00069:-00017:001428.2176:07512
07513:-00278:+00232:+00044:001428.2176:07513
07514:-00113:-00064:+00194:001428.2176:07514
07515:+00272:+00121:+00030:001428.2176:07515
07516:+00277:+00024:-00135:001428.2176:07516
07517:-00285:+00115:-00284:001428.2176:07517
07518:-00139:+00172:+00069:001428.2176:07518
07519:+00129:+00046:+00069:001428.2176:07519
07520:+00092:+00123:-00051:001428.2176:07520
07521:-00187:+00023:+00036:001428.2176:07521
07522:-00240:+00046:-00097:001428.2176:07522
07523:+00136:-00035:+00049:001428.2176:07523
07524:+00173:+00038:-00111:001428.2176:07524
07525:-00041:+00114:-00069:001420.4266:07525
07526:-00061:+00128:+00006:001420.4266:07526
07527:+00038:+00072:-00062:001420.4266:07527
07528:-00050:+00131:-00138:001420.4266:07528
07529:-00242:+00068:-00003:001420.4266:07529
07530:-00291:+00036:-00232:001420.4266:07530
07531:-00023:+00042:-00114:001420.4266:07531
07532:+00189:+00135:-00129:001420.4266:07532
07533:+00269:+00045:+00040:001420.4266:07533
07534:+00121:-00095:-00214:001420.4266:07534
07535:+00144:+00083:-00206:001420.4266:07535
07536:+00058:+00130:-00016:001420.4266:07536
07537:-00056:+00024:-00047:001420.4266:07537
07538:-00152:+00107:-00192:001420.4266:07538
07539:-00117:+00007:+00026:001403.5491:07539
07540:+00038:+00152:-00033:001403.5491:07540
07541:+00353:+00048:-00181:001403.5491:07541
07542:+00160:+00117:+00013:001403.5491:07542
07543:-00050:+00067:+00014:001403.5491:07543
07544:-00055:+00061:-00023:001403.5491:07544
07545:+00026:+00005:-00099:001403.5491:07545
07546:+00025:+00121:+00048:001403.5491:07546
07547:-00074:-00022:-00165:001403.5491:07547
07548:+00028:+00184:-00130:001403.5491:07548
07549:+00166:+00108:+00073:001403.5491:07549
07550:+00261:+00042:+00107:001403.5491:07550
07551:+00130:-00060:-00059:001403.5491:07551
07552:-00045:+00093:+00280:001403.5491:07552
07553:+00057:+00095:+00004:001403.5491:07553
07554:+00098:+00031:+00035:001370.9727:07554
07555:+00004:+00170:+00124:001370.9727:07555
07556:-00050:-00025:+00135:001370.9727:07556
07557:+00054:+00168:+00176:001370.9727:07557
07558:+00143:+00028:+00136:001370.9727:07558
07559:+00130:+00144:+00096:001370.9727:07559
07560:-00087:+00128:-00072:001370.9727:07560
07561:-00013:+00244:+00218:001370.9727:07561
07562:+00057:+00041:+00107:001370.9727:07562
07563:+00017:+00183:-00024:001370.9727:07563
07564:-00046:+00083:+00124:001370.9727:07564
07565:-00010:+00037:+00009:001370.9727:07565
07566:+00049:+00094:+00007:001370.9727:07566
07567:+00059:+00116:-00032:001370.9727:07567
07568:+00045:+00053:-00040:001370.9727:07568
07569:-00056:+00159:-00040:001333.2020:07569
07570:-00029:+00053:-00001:001333.2020:07570
07571:+00035:+00108:+00112:001333.2020:07571
07572:-00017:+00134:+00004:001333.2020:07572
07573:-00044:+00070:-00104:001333.2020:07573
07574:-00069:+00097:-00040:001333.2020:07574
07575:+00064:-00006:+00062:001333.2020:07575
07576:+00082:+00092:+00062:001333.2020:07576
07577:-00025:+00075:-00065:001333.2020:07577
07578:-00130:-00062:-00003:001333.2020:07578
07579:-00058:+00225:-00041:001333.2020:07579
07580:+00003:+00124:+00071:001333.2020:07580
07581:+00030:+00072:-00066:001333.2020:07581
07582:-00053:+00121:-00036:001333.2020:07582
07583:-00092:-00136:+00194:001333.2020:07583
07584:-00069:+00213:-00080:001316.3836:07584
07585:+00075:+00048:+00009:001316.3836:07585
07586:-00046:+00129:+00080:001316.3836:07586
07587:-00132:+00132:-00184:001316.3836:07587
07588:-00212:+00072:+00050:001316.3836:07588
07589:-00015:+00018:-00024:001316.3836:07589
07590:+00229:+00010:+00019:001316.3836:07590
07591:-00046:+00096:+00027:001316.3836:07591
07592:-00238:+00001:-00005:001316.3836:07592
07593:-00241:+00051:+00008:001316.3836:07593
07594:+00142:+00010:+00075:001316.3836:07594
07595:+00219:+00069:-00001:001316.3836:07595
07596:-00094:+00064:+00014:001316.3836:07596
07597:-00217:+00049:+00060:001316.3836:07597
07598:-00104:+00128:-00083:001316.3836:07598
07599:-00001:-00029:+00087:001301.4066:07599
07600:-00034:+00139:-00082:001301.4066:07600
07601:-00161:+00043:-00133:001301.4066:07601
07602:-00109:+00058:-00008:001301.4066:07602
07603:-00007:+00125:-00129:001301.4066:07603
07604:+00080:+00032:+00198:001301.4066:07604
07605:-00142:+00061:-00087:001301.4066:07605
07606:-00143:+00027:+00049:001301.4066:07606
07607:-00036:+00095:+00091:001301.4066:07607
07608:+00017:+00046:+00023:001301.4066:07608
07609:-00014:+00123:-00038:001301.4066:07609
07610:-00133:-00116:-00104:001301.4066:07610
07611:-00076:+00119:-00099:001301.4066:07611
07612:+00008:+00064:+00021:001301.4066:07612
07613:+00063:+00125:-00074:001301.4066:07613
07614:+00074:+00158:-00179:001310.6065:07614
07615:-00060:-00030:+00145:001310.6065:07615
07616:-00086:+00157:+00035:001310.6065:07616
07617:+00022:+00219:+00015:001310.6065:07617
07618:+00080:+00007:+00035:001310.6065:07618
07619:-00021:-00088:-00127:001310.6065:07619
07620:-00102:+00159:+00256:001310.6065:07620
07621:+00096:+00064:+00106:001310.6065:07621
07622:+00202:+00132:+00106:001310.6065:07622
07623:+00201:+00247:+00139:001310.6065:07623
07624:-00079:+00107:+00173:001310.6065:07624
07625:-00049:+00225:-00236:001310.6065:07625
07626:+00114:+00035:-00036:001310.6065:07626
07627:+00097:+00144:+00077:001310.6065:07627
07628:-00025:+00077:-00178:001310.6065:07628
07629:-00105:+00213:+00072:001334.8397:07629
07630:-00079:-00010:+00155:001334.8397:07630
07631:+00169:+00041:+00090:001334.8397:07631
07632:+00134:+00159:-00078:001334.8397:07632
07633:+00039:-00131:+00121:001334.8397:07633
07634:-00025:+00183:-00076:001334.8397:07634
07635:+00031:+00014:+00020:001334.8397:07635
07636:-00067:-00018:+00068:001334.8397:07636
07637:-00133:+00049:-00181:001334.8397:07637
07638:-00143:+00153:-00015:001334.8397:07638
07639:-00012:+00068:-00122:001334.8397:07639
07640:+00194:+00022:+00136:001334.8397:07640
07641:+00167:+00140:-00169:001334.8397:07641
07642:-00023:-00092:-00015:001334.8397:07642
07643:-00107:+00118:-00067:001334.8397:07643
07644:-00107:+00072:+00095:001357.2849:07644
07645:-00086:+00063:+00145:001357.2849:07645
07646:-00056:+00113:-00059:001357.2849:07646
07647:-00048:+00096:+00122:001357.2849:07647
07648:+00222:+00077:-00062:001357.2849:07648
07649:+00235:+00064:-00127:001357.2849:07649
07650:+00014:+00099:+00061:001357.2849:07650
07651:-00150:+00052:+00008:001357.2849:07651
07652:-00092:+00030:+00035:001357.2849:07652
07653:+00083:+00153:-00050:001357.2849:07653
07654:+00003:+00103:+00092:001357.2849:07654
07655:-00117:+00092:-00092:001357.2849:07655
07656:+00103:+00137:+00110:001357.2849:07656
07657:+00166:+00059:+00059:001357.2849:07657
07658:+00154:+00087:+00051:001357.2849:07658
07659:-00097:-00080:+00078:001377.7158:07659
07660:-00124:+00125:-00218:001377.7158:07660
07661:-00084:+00204:+00089:001377.7158:07661
07662:+00134:+00045:+00185:001377.7158:07662
07663:+00175:+00057:-00114:001377.7158:07663
07664:-00084:+00017:-00038:001377.7158:07664
07665:+00088:+00115:+00060:001377.7158:07665
07666:+00278:+00181:-00114:001377.7158:07666
07667:+00219:+00143:+00011:001377.7158:07667
07668:-00112:+00032:-00162:001377.7158:07668
07669:-00348:+00070:-00056:001377.7158:07669
07670:+00116:+00054:+00148:001377.7158:07670
07671:+00336:+00078:-00124:001377.7158:07671
07672:+00185:-00117:-00150:001377.7158:07672
07673:-00262:+00098:-00313:001398.7061:07673
07674:-00163:+00168:-00128:001398.7061:07674
07675:+00107:-00059:+00103:001398.7061:07675
07676:-00012:-00021:-00203:001398.7061:07676
07677:-00157:-00067:-00086:001398.7061:07677
07678:+00208:+00184:-00281:001398.7061:07678
07679:+00241:-00213:-00103:001398.7061:07679
07680:-00159:+00064:-00190:001398.7061:07680
07681:-00160:-00064:-00283:001398.7061:07681
07682:+00009:-00042:-00267:001398.7061:07682
07683:+00295:-00040:-00182:001398.7061:07683
07684:+00108:-00029:-00294:001398.7061:07684
07685:-00032:-00001:-00418:001398.7061:07685
07686:-00002:+00102:-00317:001398.7061:07686
07687:-00100:-00146:-00386:001406.9907:07687
07688:-00216:-00025:-00346:001406.9907:07688
07689:-00158:-00031:-00211:001406.9907:07689
07690:+00015:+00019:-00211:001406.9907:07690
07691:+00053:+00121:-00191:001406.9907:07691
07692:-00189:+00095:-00108:001406.9907:07692
07693:-00319:+00009:-00309:001406.9907:07693
07694:-00192:+00188:+00083:001406.9907:07694
07695:+00026:-00146:+00108:001406.9907:07695
07696:+00278:-00178:+00038:001406.9907:07696
07697:-00056:+00023:-00077:001406.9907:07697
07698:-00234:-00002:-00044:001406.9907:07698
07699:-00170:+00010:+00209:001406.9907:07699
07700:+00249:+00228:+00201:001406.9907:07700
07701:+00257:+00181:+00101:001415.5581:07701
07702:-00093:+00113:+00122:001415.5581:07702
07703:-00036:+00309:+00159:001415.5581:07703
07704:+00144:+00282:+00296:001415.5581:07704
07705:-00084:+00098:+00125:001415.5581:07705
07706:-00342:+00021:+00184:001415.5581:07706
07707:-00331:-00029:+00339:001415.5581:07707
07708:+00013:+00038:+00182:001415.5581:07708
07709:+00022:+00044:+00232:001415.5581:07709
07710:-00207:+00033:+00191:001415.5581:07710
07711:-00226:+00015:+00159:001415.5581:07711
07712:-00177:+00132:+00218:001415.5581:07712
07713:-00134:+00121:+00197:001415.5581:07713
07714:-00183:+00050:+00127:001415.5581:07714
07715:-00027:+00225:+00089:001424.6369:07715
07716:+00461:+00238:+00243:001424.6369:07716
07717:+00398:+00095:+00115:001424.6369:07717
07718:-00161:+00063:+00000:001424.6369:07718
07719:-00073:+00142:+00126:001424.6369:07719
07720:+00177:+00226:+00112:001424.6369:07720
07721:+00333:+00119:-00007:001424.6369:07721
07722:+00026:-00049:-00175:001424.6369:07722
07723:+00014:+00234:-00324:001424.6369:07723
07724:+00106:-00057:-00133:001424.6369:07724
07725:+00152:+00157:-00176:001424.6369:07725
07726:+00103:+00051:-00099:001424.6369:07726
07727:-00128:+00159:-00013:001424.6369:07727
07728:-00211:-00059:-00122:001424.6369:07728
07729:+00013:+00110:-00206:001429.8129:07729
07730:+00096:-00129:-00334:001429.8129:07730
07731:+00053:-00033:-00084:001429.8129:07731
07732:-00246:-00247:-00089:001429.8129:07732
07733:+00000:+00112:-00287:001429.8129:07733
07734:+00107:+00365:+00046:001429.8129:07734
07735:+00216:+00071:+00081:001429.8129:07735
07736:+00199:+00126:-00104:001429.8129:07736
07737:+00121:+00135:-00086:001429.8129:07737
07738:+00081:+00118:-00014:001429.8129:07738
07739:+00026:+00152:-00016:001429.8129:07739
07740:-00020:-00079:+00153:001429.8129:07740
07741:+00327:-00030:-00005:001429.8129:07741
07742:+00482:-00050:+00012:001429.8129:07742
07743:+00173:+00105:-00018:001425.3250:07743
07744:-00057:-00097:+00088:001425.3250:07744
07745:-00266:+00115:+00017:001425.3250:07745
07746:+00205:+00071:+00007:001425.3250:07746
07747:+00241:+00071:-00052:001425.3250:07747
07748:-00210:+00029:+00074:001425.3250:07748
07749:-00167:+00096:+00152:001425.3250:07749
07750:+00119:+00098:+00086:001425.3250:07750
07751:+00194:+00094:+00186:001425.3250:07751
07752:-00218:+00095:-00070:001425.3250:07752
07753:-00268:+00065:+00054:001425.3250:07753
07754:+00079:+00096:+00193:001425.3250:07754
07755:+00176:+00065:+00054:001425.3250:07755
07756:+00068:+00169:+00173:001425.3250:07756
07757:-00121:+00141:+00251:001426.3175:07757
07758:+00094:+00210:+00142:001426.3175:07758
07759:+00397:+00221:+00194:001426.3175:07759
07760:-00078:+00134:+00059:001426.3175:07760
07761:-00287:+00181:+00027:001426.3175:07761
07762:+00018:+00259:-00036:001426.3175:07762
07763:+00135:+00176:+00159:001426.3175:07763
07764:-00055:+00039:+00153:001426.3175:07764
07765:-00145:+00182:-00157:001426.3175:07765
07766:-00009:+00033:+00072:001426.3175:07766
07767:+00024:-00078:+00033:001426.3175:07767
07768:+00025:+00048:-00079:001426.3175:07768
07769:+00109:+00116:-00218:001426.3175:07769
07770:-00054:-00049:-00152:001426.3175:07770
07771:-00136:+00023:+00001:001428.2332:07771
07772:-00175:-00126:-00012:001428.2332:07772
07773:+00021:+00253:-00286:001428.2332:07773
07774:+00098:-00147:+00064:001428.2332:07774
07775:+00071:+00019:-00011:001428.2332:07775
07776:+00245:+00084:-00073:001428.2332:07776
07777:+00182:-00001:-00221:001428.2332:07777
07778:-00189:+00053:-00277:001428.2332:07778
07779:-00122:-00021:-00042:001428.2332:07779
07780:-00017:-00025:-00084:001428.2332:07780
07781:+00036:-00068:-00075:001428.2332:07781
07782:-00043:+00008:-00056:001428.2332:07782
07783:-00014:-00042:-00066:001428.2332:07783
07784:+00168:+00075:-00114:001428.2332:07784
07785:+00089:-00086:-00033:001423.7293:07785
07786:-00247:-00059:-00091:001423.7293:07786
07787:-00161:+00076:-00060:001423.7293:07787
07788:-00078:+00032:+00088:001423.7293:07788
07789:-00083:+00074:-00088:001423.7293:07789
07790:-00122:+00105:+00047:001423.7293:07790
07791:-00148:+00175:-00072:001423.7293:07791
07792:+00068:+00006:+00048:001423.7293:07792
07793:+00128:+00322:-00022:001423.7293:07793
07794:-00008:-00024:-00067:001423.7293:07794
07795:-00188:+00128:+00030:001423.7293:07795
07796:-00120:+00181:+00020:001423.7293:07796
07797:-00056:+00329:+00127:001423.7293:07797
07798:-00294:+00075:+00316:001423.7293:07798
07799:-00073:+00335:-00146:001424.7797:07799
07800:+00316:+00167:+00236:001424.7797:07800
07801:-00269:+00135:+00028:001424.7797:07801
07802:-00360:+00171:+00119:001424.7797:07802
07803:-00029:+00155:+00101:001424.7797:07803
07804:+00118:+00208:-00025:001424.7797:07804
07805:-00128:+00159:-00032:001424.7797:07805
07806:-00229:+00001:+00055:001424.7797:07806
07807:-00089:+00239:+00209:001424.7797:07807
07808:+00122:-00158:-00014:001424.7797:07808
07809:+00050:+00089:-00211:001424.7797:07809
07810:+00189:-00104:+00705:001424.7797:07810
07811:-00061:-00036:-00368:001424.7797:07811
07812:-00236:+00122:-00131:001424.7797:07812
07813:-00108:-00018:+00374:001423.3789:07813
07814:+00074:+00127:-00159:001423.3789:07814
07815:-00012:+00054:+00271:001423.3789:07815
07816:-00239:+00189:-00219:001423.3789:07816
07817:-00131:+00211:+00063:001423.3789:07817
07818:+00088:-00138:+00024:001423.3789:07818
07819:+00167:-00028:-00294:001423.3789:07819
07820:-00015:+00011:-00252:001423.3789:07820
07821:-00026:+00089:+00040:001423.3789:07821
07822:-00003:-00225:-00170:001423.3789:07822
07823:-00004:-00026:-00320:001423.3789:07823
07824:-00230:+00052:-00007:001423.3789:07824
07825:-00088:+00086:+00125:001423.3789:07825
07826:+00132:+00146:-00075:001423.3789:07826
07827:+00371:+00164:+00013:001423.3789:07827
07828:+00337:+00239:-00013:001402.8161:07828
07829:+00262:+00038:+00014:001402.8161:07829
07830:-00019:+00067:-00037:001402.8161:07830
07831:-00199:+00097:+00011:001402.8161:07831
07832:-00140:-00067:-00112:001402.8161:07832
07833:+00028:+00053:-00016:001402.8161:07833
07834:+00080:+00140:+00032:001402.8161:07834
07835:+00076:-00162:-00188:001402.8161:07835
07836:+00070:+00061:-00183:001402.8161:07836
07837:+00061:+00031:+00206:001402.8161:07837
07838:-00049:+00126:+00080:001402.8161:07838
07839:+00021:-00019:-00030:001402.8161:07839
07840:+00100:+00146:+00197:001402.8161:07840
07841:-00017:+00078:+00048:001402.8161:07841
07842:-00054:+00049:+00203:001366.1633:07842
07843:+00129:+00137:+00040:001366.1633:07843
07844:+00248:+00039:+00195:001366.1633:07844
07845:+00207:+00205:-00011:001366.1633:07845
07846:+00011:+00076:+00114:001366.1633:07846
07847:+00104:+00239:+00157:001366.1633:07847
07848:+00098:+00110:+00035:001366.1633:07848
07849:+00076:+00204:+00212:001366.1633:07849
07850:-00040:+00085:+00187:001366.1633:07850
07851:-00033:+00123:+00013:001366.1633:07851
07852:+00127:+00103:+00009:001366.1633:07852
07853:+00128:+00098:+00123:001366.1633:07853
07854:+00006:+00078:+00018:001366.1633:07854
07855:-00060:+00147:-00128:001366.1633:07855
07856:-00008:+00146:+00028:001366.1633:07856
07857:+00022:-00075:+00042:001331.0026:07857
07858:-00039:+00157:-00185:001331.0026:07858
07859:-00107:-00041:+00063:001331.0026:07859
07860:-00016:+00185:-00090:001331.0026:07860
07861:+00056:+00130:-00060:001331.0026:07861
07862:+00082:+00101:+00026:001331.0026:07862
07863:-00027:+00043:-00074:001331.0026:07863
07864:-00069:+00113:-00020:001331.0026:07864
07865:-00016:+00085:-00029:001331.0026:07865
07866:+00020:-00018:-00172:001331.0026:07866
07867:+00019:+00115:+00062:001331.0026:07867
07868:-00159:+00113:-00069:001331.0026:07868
07869:-00109:+00082:-00057:001331.0026:07869
07870:+00072:+00163:-00020:001331.0026:07870
07871:+00059:-00087:+00108:001331.0026:07871
07872:-00041:+00197:-00018:001331.0026:07872
07873:-00141:+00130:-00095:001305.1116:07873
07874:-00115:+00117:-00099:001305.1116:07874
07875:+00015:+00173:-00202:001305.1116:07875
07876:+00029:+00028:+00210:001305.1116:07876
07877:-00102:+00083:-00021:001305.1116:07877
07878:-00185:+00021:-00041:001305.1116:07878
07879:-00062:+00105:+00011:001305.1116:07879
07880:+00041:-00027:+00161:001305.1116:07880
07881:+00127:+00079:+00049:001305.1116:07881
07882:-00164:+00151:-00070:001305.1116:07882
07883:-00195:-00059:+00155:001305.1116:07883
07884:-00064:+00226:-00008:001305.1116:07884
07885:+00071:+00030:+00204:001305.1116:07885
07886:-00036:+00165:-00117:001305.1116:07886
07887:-00146:-00037:-00016:001305.1116:07887
07888:-00114:+00162:+00041:001303.8582:07888
07889:+00019:+00039:+00003:001303.8582:07889
07890:-00047:+00092:-00062:001303.8582:07890
07891:-00061:+00050:-00129:001303.8582:07891
07892:-00110:+00045:+00068:001303.8582:07892
07893:-00090:+00301:+00044:001303.8582:07893
07894:-00107:-00033:+00168:001303.8582:07894
07895:-00080:+00030:-00152:001303.8582:07895
07896:-00086:+00085:-00056:001303.8582:07896
07897:-00117:+00103:+00056:001303.8582:07897
07898:-00007:-00036:-00044:001303.8582:07898
07899:+00149:+00179:-00229:001303.8582:07899
07900:+00005:+00094:+00078:001303.8582:07900
07901:-00157:-00086:+00094:001303.8582:07901
07902:-00058:+00253:-00185:001303.8582:07902
07903:+00006:-00271:+00170:001316.7663:07903
07904:-00062:+00137:-00341:001316.7663:07904
07905:-00071:-00029:+00153:001316.7663:07905
07906:-00133:+00086:-00024:001316.7663:07906
07907:+00051:-00103:-00238:001316.7663:07907
07908:+00200:-00061:+00418:001316.7663:07908
07909:-00041:+00000:-00237:001316.7663:07909
07910:-00019:+00188:-00049:001316.7663:07910
07911:-00063:+00110:+00006:001316.7663:07911
07912:+00058:+00012:+00128:001316.7663:07912
07913:+00046:+00265:-00255:001316.7663:07913
07914:-00092:+00059:-00015:001316.7663:07914
07915:+00015:+00054:+00052:001316.7663:07915
07916:+00200:+00099:-00070:001316.7663:07916
07917:+00260:+00115:+00213:001316.7663:07917
07918:+00275:+00073:-00056:001334.6169:07918
07919:+00083:+00083:+00038:001334.6169:07919
07920:-00221:+00091:+00005:001334.6169:07920
07921:-00186:-00100:+00102:001334.6169:07921
07922:+00061:+00230:+00000:001334.6169:07922
07923:-00066:-00019:+00037:001334.6169:07923
07924:-00111:+00053:-00022:001334.6169:07924
07925:+00101:+00121:-00008:001334.6169:07925
07926:+00278:+00134:+00091:001334.6169:07926
07927:+00212:+00093:-00063:001334.6169:07927
07928:-00143:-00004:+00089:001334.6169:07928
07929:-00191:+00111:-00105:001334.6169:07929
07930:-00106:-00055:-00017:001334.6169:07930
07931:-00062:+00189:-00146:001334.6169:07931
07932:-00128:+00045:+00074:001334.6169:07932
07933:-00059:+00019:+00207:001358.5906:07933
07934:+00258:+00064:-00053:001358.5906:07934
07935:+00285:+00067:+00058:001358.5906:07935
07936:-00121:+00099:-00001:001358.5906:07936
07937:-00295:+00053:-00010:001358.5906:07937
07938:-00087:+00151:+00117:001358.5906:07938
07939:+00053:+00023:+00001:001358.5906:07939
07940:+00034:+00144:-00053:001358.5906:07940
07941:-00087:+00075:+00072:001358.5906:07941
07942:+00012:+00090:+00127:001358.5906:07942
07943:+00168:+00089:+00154:001358.5906:07943
07944:+00218:+00036:-00090:001358.5906:07944
07945:+00079:+00112:-00058:001358.5906:07945
07946:-00300:+00033:+00063:001358.5906:07946
07947:-00028:+00029:-00080:001378.6718:07947
07948:+00134:+00131:-00030:001378.6718:07948
07949:+00085:+00046:+00064:001378.6718:07949
07950:-00018:+00048:-00127:001378.6718:07950
07951:+00047:+00051:+00109:001378.6718:07951
07952:+00168:+00066:+00169:001378.6718:07952
07953:+00058:-00013:-00164:001378.6718:07953
07954:-00149:-00010:-00015:001378.6718:07954
07955:-00267:+00227:+00068:001378.6718:07955
07956:+00036:+00030:-00002:001378.6718:07956
07957:+00217:+00058:+00023:001378.6718:07957
07958:+00047:+00051:+00108:001378.6718:07958
07959:-00036:+00070:-00030:001378.6718:07959
07960:+00003:+00054:-00029:001378.6718:07960
07961:+00142:+00146:-00010:001378.6718:07961
07962:+00079:+00065:-00048:001394.8142:07962
07963:-00101:+00070:+00055:001394.8142:07963
07964:-00073:-00002:+00047:001394.8142:07964
07965:+00137:+00119:-00035:001394.8142:07965
07966:+00077:+00104:-00003:001394.8142:07966
07967:-00090:+00070:+00064:001394.8142:07967
07968:-00139:+00066:+00017:001394.8142:07968
07969:+00228:+00146:+00002:001394.8142:07969
07970:+00246:+00105:-00054:001394.8142:07970
07971:-00064:-00042:-00100:001394.8142:07971
07972:-00127:+00042:-00239:001394.8142:07972
07973:-00007:-00188:-00136:001394.8142:07973
07974:+00051:+00109:-00341:001394.8142:07974
07975:-00058:-00222:-00133:001394.8142:07975
07976:-00200:-00091:-00067:001406.7989:07976
07977:+00226:-00009:-00203:001406.7989:07977
07978:+00366:-00120:-00147:001406.7989:07978
07979:+00054:+00056:-00524:001406.7989:07979
07980:-00466:+00084:-00374:001406.7989:07980
07981:-00238:+00080:-00387:001406.7989:07981
07982:+00330:-00099:-00317:001406.7989:07982
07983:+00167:+00088:-00459:001406.7989:07983
07984:-00203:-00004:-00403:001406.7989:07984
07985:-00046:+00016:-00403:001406.7989:07985
07986:+00086:-00063:-00292:001406.7989:07986
07987:+00014:+00080:-00340:001406.7989:07987
07988:-00131:+00141:+00123:001406.7989:07988
07989:-00034:+00229:-00242:001406.7989:07989
07990:-00128:+00043:-00001:001416.7666:07990
07991:-00277:+00093:+00046:001416.7666:07991
07992:-00205:+00084:+00010:001416.7666:07992
07993:-00174:+00028:+00219:001416.7666:07993
07994:-00097:+00045:+00066:001416.7666:07994
07995:+00159:+00283:+00066:001416.7666:07995
07996:+00088:+00206:+00422:001416.7666:07996
07997:-00079:+00046:+00051:001416.7666:07997
07998:-00017:+00155:+00202:001416.7666:07998
07999:-00215:+00089:+00230:001416.7666:07999
08000:-00255:-00023:+00372:001416.7666:08000
08001:-00135:+00199:+00306:001416.7666:08001
08002:+00102:+00080:+00258:001416.7666:08002
08003:+00051:+00254:+00285:001416.7666:08003
08004:-00155:+00047:+00101:001422.1036:08004
08005:-00226:+00146:+00149:001422.1036:08005
08006:-00207:+00025:+00144:001422.1036:08006
08007:-00048:+00042:+00079:001422.1036:08007
08008:+00011:+00075:+00092:001422.1036:08008
08009:-00155:+00048:+00044:001422.1036:08009
08010:-00089:-00019:+00159:001422.1036:08010
08011:+00082:+00054:+00025:001422.1036:08011
08012:+00110:+00090:+00034:001422.1036:08012
08013:-00015:+00183:-00001:001422.1036:08013
08014:+00002:+00080:-00124:001422.1036:08014
08015:+00278:+00187:+00015:001422.1036:08015
08016:+00184:+00110:-00013:001422.1036:08016
08017:+00001:+00147:-00116:001422.1036:08017
08018:+00057:+00120:-00056:001434.7805:08018
08019:+00208:+00094:-00056:001434.7805:08019
08020:+00270:+00102:-00134:001434.7805:08020
08021:-00116:+00182:-00164:001434.7805:08021
08022:-00221:+00074:-00042:001434.7805:08022
08023:+00074:+00136:-00097:001434.7805:08023
08024:+00189:+00118:-00070:001434.7805:08024
08025:-00064:-00042:-00179:001434.7805:08025
08026:-00138:+00087:-00290:001434.7805:08026
08027:+00026:+00058:+00046:001434.7805:08027
08028:+00283:+00082:-00160:001434.7805:08028
08029:-00019:-00015:-00045:001434.7805:08029
08030:-00127:+00002:-00090:001434.7805:08030
08031:+00075:+00083:-00188:001434.7805:08031
08032:+00260:+00065:+00026:001436.6538:08032
08033:+00248:+00080:-00169:001436.6538:08033
08034:+00028:+00071:-00080:001436.6538:08034
08035:+00054:+00073:-00050:001436.6538:08035
08036:+00248:+00064:+00012:001436.6538:08036
08037:+00062:-00081:-00013:001436.6538:08037
08038:+00032:-00001:-00075:001436.6538:08038
08039:+00021:-00001:-00083:001436.6538:08039
08040:+00000:-00089:+00207:001436.6538:08040
08041:+00050:+00168:+00098:001436.6538:08041
08042:+00007:-00039:+00115:001436.6538:08042
08043:-00094:+00036:+00191:001436.6538:08043
08044:-00049:-00048:+00248:001436.6538:08044
08045:+00249:+00191:+00056:001436.6538:08045
08046:+00137:+00036:+00127:001430.2890:08046
08047:-00238:+00252:+00130:001430.2890:08047
08048:+00019:+00126:+00295:001430.2890:08048
08049:+00105:+00275:+00097:001430.2890:08049
08050:+00012:+00135:+00127:001430.2890:08050
08051:-00053:+00266:+00186:001430.2890:08051
08052:+00061:+00006:+00257:001430.2890:08052
08053:+00138:+00229:-00017:001430.2890:08053
08054:+00088:+00112:+00136:001430.2890:08054
08055:-00131:+00099:+00146:001430.2890:08055
08056:-00113:+00068:+00092:001430.2890:08056
08057:+00015:+00294:+00008:001430.2890:08057
08058:+00063:+00121:+00045:001430.2890:08058
08059:-00181:+00238:-00104:001430.2890:08059
08060:-00172:+00079:-00121:001429.6811:08060
08061:+00102:+00207:-00152:001429.6811:08061
08062:+00174:+00021:-00158:001429.6811:08062
08063:-00046:-00058:-00045:001429.6811:08063
08064:-00059:+00047:-00290:001429.6811:08064
08065:-00014:-00268:-00172:001429.6811:08065
08066:-00040:+00099:-00463:001429.6811:08066
08067:-00009:-00294:-00217:001429.6811:08067
08068:-00033:-00039:-00138:001429.6811:08068
08069:+00142:+00008:-00158:001429.6811:08069
08070:+00218:+00064:-00115:001429.6811:08070
08071:+00178:+00006:-00183:001429.6811:08071
08072:-00246:+00099:-00272:001429.6811:08072
08073:-00320:+00176:-00064:001429.6811:08073
08074:-00034:+00159:-00213:001428.2564:08074
08075:+00092:-00078:+00097:001428.2564:08075
08076:-00070:+00018:-00294:001428.2564:08076
08077:-00136:-00080:-00126:001428.2564:08077
08078:+00135:+00235:+00125:001428.2564:08078
08079:+00130:+00002:-00212:001428.2564:08079
08080:-00079:+00107:+00181:001428.2564:08080
08081:-00274:-00014:+00092:001428.2564:08081
08082:-00114:+00121:+00045:001428.2564:08082
08083:-00100:+00026:+00051:001428.2564:08083
08084:-00226:+00055:+00124:001428.2564:08084
08085:-00143:+00065:+00327:001428.2564:08085
08086:+00152:+00255:+00147:001428.2564:08086
08087:+00078:+00215:+00108:001428.2564:08087
08088:-00221:+00180:+00071:001426.9775:08088
08089:-00186:+00210:+00032:001426.9775:08089
08090:-00157:+00179:+00238:001426.9775:08090
08091:-00120:+00188:+00149:001426.9775:08091
08092:-00103:+00072:+00061:001426.9775:08092
08093:-00034:+00067:+00060:001426.9775:08093
08094:+00007:+00121:+00044:001426.9775:08094
08095:+00146:+00160:+00138:001426.9775:08095
08096:+00159:+00061:+00138:001426.9775:08096
08097:-00060:+00077:-00110:001426.9775:08097
08098:-00208:+00012:-00294:001426.9775:08098
08099:-00095:+00309:+00012:001426.9775:08099
08100:+00098:-00027:+00050:001426.9775:08100
08101:+00173:+00015:-00370:001426.9775:08101
08102:-00303:+00125:-00223:001423.0704:08102
08103:-00135:-00052:+00043:001423.0704:08103
08104:+00426:+00116:-00264:001423.0704:08104
08105:-00060:+00163:-00217:001423.0704:08105
08106:-00567:+00099:-00075:001423.0704:08106
08107:-00199:+00124:-00019:001423.0704:08107
08108:+00339:+00021:+00024:001423.0704:08108
08109:+00108:-00164:-00195:001423.0704:08109
08110:-00578:-00022:-00324:001423.0704:08110
08111:-00426:-00039:-00255:001423.0704:08111
08112:+00355:+00194:+00038:001423.0704:08112
08113:+00346:+00005:+00049:001423.0704:08113
08114:+00055:+00277:-00164:001423.0704:08114
08115:+00007:+00211:+00017:001423.0704:08115
08116:+00102:+00094:+00047:001418.3293:08116
08117:+00010:+00024:-00025:001418.3293:08117
08118:-00270:+00047:-00081:001418.3293:08118
08119:-00234:+00082:+00010:001418.3293:08119
08120:+00060:+00062:-00039:001418.3293:08120
08121:+00358:-00017:+00082:001418.3293:08121
08122:+00378:+00104:-00021:001418.3293:08122
08123:+00206:-00049:+00096:001418.3293:08123
08124:+00004:+00069:+00094:001418.3293:08124
08125:-00095:+00040:+00149:001418.3293:08125
08126:-00097:+00188:+00121:001418.3293:08126
08127:-00040:-00075:+00074:001418.3293:08127
08128:+00035:+00051:-00025:001418.3293:08128
08129:+00187:+00084:+00007:001418.3293:08129
08130:+00148:+00159:+00126:001418.3293:08130
08131:+00005:+00037:+00019:001383.8118:08131
08132:-00047:+00130:+00013:001383.8118:08132
08133:+00009:+00161:+00043:001383.8118:08133
08134:+00099:-00015:+00093:001383.8118:08134
08135:-00013:+00162:-00077:001383.8118:08135
08136:-00056:+00039:+00133:001383.8118:08136
08137:+00040:+00232:+00107:001383.8118:08137
08138:+00238:+00039:+00180:001383.8118:08138
08139:+00223:+00161:+00123:001383.8118:08139
08140:+00052:+00052:+00176:001383.8118:08140
08141:-00039:+00167:+00134:001383.8118:08141
08142:+00088:+00206:-00110:001383.8118:08142
08143:+00038:+00142:+00038:001383.8118:08143
08144:-00023:+00291:+00030:001383.8118:08144
08145:-00075:+00068:-00034:001383.8118:08145
08146:+00165:+00212:-00102:001345.1074:08146
08147:+00186:+00052:+00092:001345.1074:08147
08148:+00018:+00283:-00028:001345.1074:08148
08149:-00075:+00131:+00102:001345.1074:08149
08150:-00107:+00067:-00291:001345.1074:08150
08151:+00112:+00069:-00052:001345.1074:08151
08152:+00126:+00091:-00012:001345.1074:08152
08153:-00027:+00069:-00280:001345.1074:08153
08154:-00151:+00059:-00227:001345.1074:08154
08155:+00030:+00123:-00210:001345.1074:08155
08156:+00225:-00043:+00000:001345.1074:08156
08157:-00042:+00108:-00087:001345.1074:08157
08158:-00196:-00170:-00144:001345.1074:08158
08159:-00041:+00114:-00195:001345.1074:08159
08160:+00045:-00045:-00052:001345.1074:08160
08161:-00036:-00019:+00040:001312.4570:08161
08162:-00117:+00030:-00131:001312.4570:08162
08163:-00095:-00043:-00163:001312.4570:08163
08164:-00106:+00150:+00114:001312.4570:08164
08165:+00020:-00011:+00183:001312.4570:08165
08166:+00029:+00117:-00006:001312.4570:08166
08167:-00160:-00123:-00006:001312.4570:08167
08168:-00172:+00131:+00011:001312.4570:08168
08169:-00046:+00124:+00093:001312.4570:08169
08170:-00047:+00036:+00055:001312.4570:08170
08171:-00013:+00122:-00027:001312.4570:08171
08172:-00044:+00093:+00161:001312.4570:08172
08173:-00032:+00110:+00219:001312.4570:08173
08174:+00005:+00020:+00186:001312.4570:08174
08175:+00013:+00037:+00058:001312.4570:08175
08176:-00147:-00151:-00042:001296.7891:08176
08177:-00150:+00167:+00089:001296.7891:08177
08178:-00082:+00095:+00050:001296.7891:08178
08179:-00053:+00108:-00006:001296.7891:08179
08180:-00029:+00178:-00023:001296.7891:08180
08181:-00052:+00049:+00087:001296.7891:08181
08182:-00008:+00143:+00016:001296.7891:08182
08183:-00006:+00115:-00103:001296.7891:08183
08184:+00030:+00147:+00029:001296.7891:08184
08185:+00000:+00082:-00114:001296.7891:08185
08186:-00053:+00097:+00123:001296.7891:08186
08187:-00109:+00086:+00067:001296.7891:08187
08188:+00089:+00080:-00103:001296.7891:08188
08189:+00019:+00202:-00079:001296.7891:08189
08190:-00110:+00106:-00001:001296.7891:08190
08191:-00103:+00148:-00101:001296.7891:08191
08192:+00109:+00078:+00000:001302.3980:08192
08193:+00113:+00181:+00041:001302.3980:08193
08194:+00043:+00132:-00118:001302.3980:08194
08195:-00125:+00036:+00033:001302.3980:08195
08196:-00100:+00163:-00030:001302.3980:08196
08197:-00011:+00065:+00023:001302.3980:08197
08198:+00022:+00067:-00012:001302.3980:08198
08199:-00095:+00076:-00140:001302.3980:08199
08200:+00003:+00155:+00079:001302.3980:08200
08201:-00082:+00076:-00061:001302.3980:08201
08202:+00182:+00114:+00130:001302.3980:08202
08203:+00132:+00077:-00035:001302.3980:08203
08204:+00035:+00033:-00092:001302.3980:08204
08205:-00026:+00163:+00075:001302.3980:08205
08206:-00080:+00030:-00053:001302.3980:08206
08207:-00034:+00073:+00087:001316.6835:08207
08208:-00041:+00064:-00145:001316.6835:08208
08209:-00047:+00197:+00122:001316.6835:08209
08210:-00076:+00097:+00025:001316.6835:08210
08211:+00204:+00104:+00188:001316.6835:08211
08212:+00253:+00163:-00037:001316.6835:08212
08213:-00021:-00001:-00099:001316.6835:08213
08214:-00174:+00121:-00003:001316.6835:08214
08215:-00082:+00140:-00116:001316.6835:08215
08216:+00062:-00002:+00179:001316.6835:08216
08217:-00033:+00079:-00221:001316.6835:08217
08218:-00203:-00014:+00083:001316.6835:08218
08219:+00060:+00121:-00017:001316.6835:08219
08220:+00142:-00025:+00110:001316.6835:08220
08221:+00184:+00206:+00138:001316.6835:08221
08222:-00045:-00025:-00003:001336.0308:08222
08223:-00110:+00170:-00009:001336.0308:08223
08224:-00075:-00011:-00019:001336.0308:08224
08225:-00067:+00169:-00013:001336.0308:08225
08226:-00070:+00101:+00011:001336.0308:08226
08227:-00165:+00084:-00045:001336.0308:08227
08228:-00061:+00068:-00021:001336.0308:08228
08229:+00174:+00029:+00136:001336.0308:08229
08230:+00073:+00123:-00046:001336.0308:08230
08231:-00026:-00069:+00094:001336.0308:08231
08232:-00137:+00196:-00326:001336.0308:08232
08233:+00002:+00076:+00084:001336.0308:08233
08234:+00011:+00085:+00050:001336.0308:08234
08235:-00039:-00048:-00182:001336.0308:08235
08236:-00044:+00129:-00017:001367.5959:08236
08237:+00024:+00076:+00022:001367.5959:08237
08238:+00251:+00096:+00044:001367.5959:08238
08239:+00214:+00034:-00085:001367.5959:08239
08240:-00160:-00017:+00088:001367.5959:08240
08241:-00111:+00174:-00029:001367.5959:08241
08242:+00042:+00034:+00146:001367.5959:08242
08243:+00149:+00190:-00134:001367.5959:08243
08244:-00030:+00078:+00124:001367.5959:08244
08245:-00053:-00051:+00167:001367.5959:08245
08246:+00160:+00184:-00195:001367.5959:08246
08247:+00142:+00085:+00175:001367.5959:08247
08248:-00048:-00015:+00011:001367.5959:08248
08249:-00046:+00105:-00097:001367.5959:08249
08250:-00057:+00208:+00109:001367.5959:08250
08251:-00010:-00063:+00127:001384.8010:08251
08252:+00051:+00194:-00033:001384.8010:08252
08253:+00036:-00073:+00128:001384.8010:08253
08254:-00020:+00200:-00223:001384.8010:08254
08255:+00039:+00164:+00323:001384.8010:08255
08256:+00199:+00132:+00064:001384.8010:08256
08257:-00020:+00108:+00057:001384.8010:08257
08258:-00222:+00020:+00073:001384.8010:08258
08259:-00108:+00069:+00038:001384.8010:08259
08260:+00212:+00199:+00040:001384.8010:08260
08261:+00249:-00015:-00070:001384.8010:08261
08262:-00171:+00106:-00147:001384.8010:08262
08263:+00060:+00002:+00054:001384.8010:08263
08264:+00200:-00121:+00072:001384.8010:08264
08265:-00038:-00013:-00424:001399.4713:08265
08266:-00164:-00041:-00194:001399.4713:08266
08267:-00046:+00032:-00409:001399.4713:08267
08268:+00157:-00116:-00242:001399.4713:08268
08269:+00027:+00047:-00336:001399.4713:08269
08270:-00205:-00046:-00326:001399.4713:08270
08271:+00051:+00030:-00256:001399.4713:08271
08272:+00258:-00131:-00230:001399.4713:08272
08273:+00259:+00125:-00487:001399.4713:08273
08274:-00278:-00129:-00315:001399.4713:08274
08275:-00308:+00196:-00460:001399.4713:08275
08276:+00239:-00093:-00164:001399.4713:08276
08277:+00209:+00026:-00591:001399.4713:08277
08278:-00189:-00039:-00489:001399.4713:08278
08279:+00126:+00135:+00245:001409.8869:08279
08280:+00266:+00058:-00187:001409.8869:08280
08281:-00086:-00085:+00028:001409.8869:08281
08282:-00199:+00014:-00063:001409.8869:08282
08283:-00037:+00118:-00163:001409.8869:08283
08284:-00064:+00107:+00246:001409.8869:08284
08285:+00031:+00118:+00073:001409.8869:08285
08286:-00062:+00005:+00132:001409.8869:08286
08287:-00449:+00315:+00006:001409.8869:08287
08288:-00365:+00302:+00232:001409.8869:08288
08289:+00153:+00183:+00144:001409.8869:08289
08290:+00179:+00251:+00232:001409.8869:08290
08291:+00083:+00088:+00164:001409.8869:08291
08292:-00168:-00104:+00146:001409.8869:08292
08293:-00027:-00125:+00343:001418.2741:08293
08294:-00007:-00039:+00388:001418.2741:08294
08295:-00114:-00041:+00116:001418.2741:08295
08296:-00161:+00191:+00223:001418.2741:08296
08297:-00009:+00195:+00122:001418.2741:08297
08298:+00184:+00221:+00238:001418.2741:08298
08299:+00058:+00255:+00169:001418.2741:08299
08300:-00162:+00297:+00052:001418.2741:08300
08301:+00064:+00358:+00198:001418.2741:08301
08302:+00137:+00216:+00082:001418.2741:08302
08303:-00025:+00168:+00014:001418.2741:08303
08304:-00173:+00063:+00069:001418.2741:08304
08305:-00035:+00057:+00022:001418.2741:08305
08306:+00179:-00035:+00103:001418.2741:08306
08307:+00124:+00027:-00063:001420.3332:08307
08308:-00100:+00016:+00019:001420.3332:08308
08309:-00011:+00009:+00061:001420.3332:08309
08310:+00070:+00013:-00085:001420.3332:08310
08311:+00063:+00139:-00141:001420.3332:08311
08312:-00050:+00282:-00253:001420.3332:08312
08313:-00050:+00247:-00354:001420.3332:08313
08314:+00107:+00136:-00162:001420.3332:08314
08315:+00102:+00147:-00152:001420.3332:08315
08316:+00133:+00106:+00096:001420.3332:08316
08317:-00051:+00196:-00199:001420.3332:08317
08318:+00001:-00117:-00086:001420.3332:08318
08319:+00132:+00205:-00265:001420.3332:08319
08320:+00122:-00205:-00170:001420.3332:08320
08321:+00048:+00005:-00206:001426.2546:08321
08322:+00111:-00321:-00040:001426.2546:08322
08323:+00206:+00038:-00005:001426.2546:08323
08324:+00209:-00215:-00046:001426.2546:08324
08325:-00074:+00058:-00215:001426.2546:08325
08326:-00123:+00035:+00156:001426.2546:08326
08327:+00018:+00178:-00104:001426.2546:08327
08328:+00047:-00098:-00015:001426.2546:08328
08329:-00054:+00178:-00117:001426.2546:08329
08330:-00045:+00076:+00067:001426.2546:08330
08331:+00261:+00164:+00132:001426.2546:08331
08332:+00255:+00120:+00016:001426.2546:08332
08333:-00156:+00039:+00030:001426.2546:08333
08334:-00256:-00037:+00217:001426.2546:08334
08335:+00016:-00045:+00169:001424.8398:08335
08336:+00167:-00019:+00198:001424.8398:08336
08337:+00074:-00018:+00201:001424.8398:08337
08338:-00040:+00106:+00072:001424.8398:08338
08339:+00081:-00055:+00248:001424.8398:08339
08340:+00100:+00291:+00261:001424.8398:08340
08341:-00032:+00094:+00249:001424.8398:08341
08342:-00132:+00296:+00062:001424.8398:08342
08343:-00007:+00300:+00261:001424.8398:08343
08344:-00031:+00313:+00109:001424.8398:08344
08345:-00122:+00325:+00080:001424.8398:08345
08346:-00100:+00209:+00068:001424.8398:08346
08347:+00086:+00099:+00080:001424.8398:08347
08348:+00144:+00126:-00007:001424.8398:08348
08349:+00034:+00022:+00013:001424.8398:08349
08350:-00085:+00033:-00066:001423.6739:08350
08351:-00062:+00068:-00165:001423.6739:08351
08352:+00015:+00118:+00051:001423.6739:08352
08353:-00027:-00082:-00088:001423.6739:08353
08354:+00142:+00083:+00048:001423.6739:08354
08355:+00070:+00136:-00250:001423.6739:08355
08356:+00059:-00008:+00033:001423.6739:08356
08357:-00035:+00198:-00271:001423.6739:08357
08358:+00080:+00132:-00209:001423.6739:08358
08359:-00098:+00169:-00167:001423.6739:08359
08360:-00104:+00057:-00126:001423.6739:08360
08361:-00002:+00107:-00196:001423.6739:08361
08362:+00014:-00135:-00097:001423.6739:08362
08363:-00168:+00193:-00360:001423.6739:08363
08364:-00209:-00119:+00088:001424.6708:08364
08365:+00236:+00053:+00001:001424.6708:08365
08366:+00132:-00209:-00139:001424.6708:08366
08367:-00102:+00061:-00127:001424.6708:08367
08368:-00359:-00059:-00072:001424.6708:08368
08369:+00043:-00025:+00036:001424.6708:08369
08370:+00250:-00075:+00106:001424.6708:08370
08371:+00063:+00146:-00124:001424.6708:08371
08372:-00124:-00016:+00199:001424.6708:08372
08373:-00022:+00259:+00181:001424.6708:08373
08374:+00058:-00137:+00235:001424.6708:08374
08375:-00022:-00146:-00317:001424.6708:08375
08376:-00418:+00118:+00011:001424.6708:08376
08377:+00112:-00326:+00293:001424.6708:08377
08378:+00303:+00068:-00432:001421.6098:08378
08379:-00381:+00153:+00267:001421.6098:08379
08380:-00600:-00051:+00222:001421.6098:08380
08381:+00009:-00002:+00228:001421.6098:08381
08382:+00446:+00175:-00028:001421.6098:08382
08383:+00088:+00321:+00056:001421.6098:08383
08384:-00746:+00087:+00006:001421.6098:08384
08385:+00324:-00057:-00132:001421.6098:08385
08386:+00408:+00369:+00234:001421.6098:08386
08387:-00415:+00147:+00368:001421.6098:08387
08388:-00420:+00058:-00202:001421.6098:08388
08389:+00140:+00105:+00156:001421.6098:08389
08390:+00309:+00112:+00166:001421.6098:08390
08391:+00115:+00100:-00115:001421.6098:08391
08392:+00138:+00169:+00025:001415.5223:08392
08393:+00247:+00038:-00129:001415.5223:08393
08394:+00089:-00003:-00078:001415.5223:08394
08395:-00131:+00004:+00049:001415.5223:08395
08396:-00087:+00103:-00043:001415.5223:08396
08397:-00052:-00061:+00143:001415.5223:08397
08398:+00042:+00191:-00177:001415.5223:08398
08399:+00286:+00065:+00082:001415.5223:08399
08400:+00350:+00126:-00073:001415.5223:08400
08401:+00128:+00112:-00288:001415.5223:08401
08402:+00000:+00125:-00092:001415.5223:08402
08403:-00167:+00019:-00178:001415.5223:08403
08404:-00098:+00097:-00104:001415.5223:08404
08405:-00096:+00089:-00127:001415.5223:08405
08406:-00056:+00049:-00126:001389.2202:08406
08407:+00102:+00180:+00005:001389.2202:08407
08408:+00182:+00014:-00088:001389.2202:08408
08409:+00089:-00007:-00182:001389.2202:08409
08410:+00003:+00011:-00045:001389.2202:08410
08411:-00057:+00103:-00029:001389.2202:08411
08412:+00112:+00012:+00063:001389.2202:08412
08413:+00137:+00095:-00046:001389.2202:08413
08414:-00056:+00099:+00053:001389.2202:08414
08415:-00043:+00033:+00181:001389.2202:08415
08416:+00129:+00089:+00089:001389.2202:08416
08417:+00304:+00091:+00098:001389.2202:08417
08418:+00021:+00050:+00147:001389.2202:08418
08419:-00075:+00024:+00051:001389.2202:08419
08420:+00021:+00169:+00051:001389.2202:08420
08421:+00128:+00000:+00130:001345.4389:08421
08422:-00010:+00062:-00038:001345.4389:08422
08423:-00099:+00089:+00086:001345.4389:08423
08424:-00048:+00013:+00098:001345.4389:08424
08425:+00055:+00001:-00112:001345.4389:08425
08426:-00009:+00004:-00151:001345.4389:08426
08427:+00004:+00168:+00212:001345.4389:08427
08428:+00019:+00063:+00114:001345.4389:08428
08429:+00026:+00121:-00051:001345.4389:08429
08430:+00061:+00129:+00142:001345.4389:08430
08431:-00013:+00106:+00058:001345.4389:08431
08432:-00006:+00135:+00089:001345.4389:08432
08433:+00124:+00000:+00001:001345.4389:08433
08434:+00075:-00029:-00062:001345.4389:08434
08435:+00069:+00178:-00211:001345.4389:08435
08436:-00066:+00125:+00004:001310.4956:08436
08437:-00068:+00063:-00009:001310.4956:08437
08438:+00039:+00207:+00009:001310.4956:08438
08439:+00079:+00035:+00170:001310.4956:08439
08440:-00032:+00042:-00003:001310.4956:08440
08441:-00105:+00099:-00118:001310.4956:08441
08442:-00038:+00120:-00121:001310.4956:08442
08443:+00028:+00119:-00128:001310.4956:08443
08444:+00144:+00141:+00251:001310.4956:08444
08445:-00058:+00046:+00069:001310.4956:08445
08446:-00127:+00038:+00068:001310.4956:08446
08447:-00076:+00171:-00033:001310.4956:08447
08448:+00039:-00085:+00235:001310.4956:08448
08449:+00169:+00187:-00034:001310.4956:08449
08450:+00003:+00089:-00107:001310.4956:08450
08451:-00071:+00115:+00057:001310.4956:08451
08452:-00050:+00111:-00018:001290.0396:08452
08453:+00159:-00001:+00380:001290.0396:08453
08454:+00048:+00138:+00108:001290.0396:08454
08455:-00142:+00181:-00106:001290.0396:08455
08456:-00175:+00179:-00017:001290.0396:08456
08457:-00113:-00027:-00057:001290.0396:08457
08458:+00043:+00111:+00121:001290.0396:08458
08459:-00055:+00062:+00037:001290.0396:08459
08460:-00157:+00068:-00078:001290.0396:08460
08461:-00067:+00090:-00001:001290.0396:08461
08462:-00038:+00052:+00133:001290.0396:08462
08463:+00094:+00113:+00032:001290.0396:08463
08464:+00006:+00098:+00084:001290.0396:08464
08465:-00119:+00041:-00022:001290.0396:08465
08466:-00165:+00114:-00043:001290.0396:08466
08467:+00009:+00102:+00112:001287.7923:08467
08468:-00013:+00091:-00095:001287.7923:08468
08469:-00106:+00121:-00073:001287.7923:08469
08470:-00117:+00133:+00023:001287.7923:08470
08471:-00070:+00071:-00159:001287.7923:08471
08472:+00157:+00136:+00048:001287.7923:08472
08473:+00056:-00045:-00209:001287.7923:08473
08474:-00203:-00074:-00081:001287.7923:08474
08475:-00099:+00137:+00000:001287.7923:08475
08476:-00051:-00019:-00158:001287.7923:08476
08477:-00039:+00068:-00324:001287.7923:08477
08478:-00163:+00207:-00316:001287.7923:08478
08479:-00092:+00035:+00034:001287.7923:08479
08480:+00161:+00007:-00119:001287.7923:08480
08481:+00170:+00257:-00093:001287.7923:08481
08482:-00065:+00031:-00079:001287.7923:08482
08483:-00022:+00101:-00128:001303.6940:08483
08484:-00032:+00034:-00075:001303.6940:08484
08485:-00075:+00044:-00081:001303.6940:08485
08486:+00024:+00097:-00155:001303.6940:08486
08487:-00036:+00073:-00141:001303.6940:08487
08488:-00082:+00059:+00026:001303.6940:08488
08489:-00056:+00051:-00079:001303.6940:08489
08490:+00092:+00041:+00117:001303.6940:08490
08491:+00175:+00098:-00050:001303.6940:08491
08492:+00084:+00042:+00029:001303.6940:08492
08493:-00071:+00130:+00035:001303.6940:08493
08494:-00029:+00069:+00030:001303.6940:08494
08495:+00047:+00094:+00047:001303.6940:08495
08496:+00003:+00101:-00032:001303.6940:08496
08497:-00102:+00078:+00097:001303.6940:08497
08498:-00097:+00121:+00037:001332.1031:08498
08499:+00116:+00090:+00108:001332.1031:08499
08500:+00205:+00078:+00107:001332.1031:08500
08501:-00015:+00051:-00004:001332.1031:08501
08502:-00158:+00180:+00070:001332.1031:08502
08503:-00122:+00111:+00025:001332.1031:08503
08504:-00067:+00004:+00075:001332.1031:08504
08505:-00020:+00167:-00094:001332.1031:08505
08506:-00113:+00101:-00033:001332.1031:08506
08507:-00125:+00002:+00038:001332.1031:08507
08508:+00013:+00131:-00139:001332.1031:08508
08509:+00179:+00035:+00105:001332.1031:08509
08510:-00079:+00121:-00063:001332.1031:08510
08511:-00215:+00053:-00014:001332.1031:08511
08512:-00130:+00071:+00172:001360.4158:08512
08513:+00034:+00125:-00237:001360.4158:08513
08514:-00017:+00027:-00090:001360.4158:08514
08515:-00051:+00136:-00073:001360.4158:08515
08516:+00221:+00099:+00062:001360.4158:08516
08517:+00238:-00012:+00193:001360.4158:08517
08518:+00038:+00091:-00337:001360.4158:08518
08519:-00069:-00014:+00037:001360.4158:08519
08520:-00176:+00232:-00016:001360.4158:08520
08521:+00034:+00006:+00092:001360.4158:08521
08522:+00144:+00017:+00018:001360.4158:08522
08523:+00077:+00044:-00209:001360.4158:08523
08524:-00067:+00218:-00043:001360.4158:08524
08525:+00071:+00123:+00047:001360.4158:08525
08526:+00194:-00067:+00036:001360.4158:08526
08527:-00012:+00103:-00131:001382.3770:08527
08528:-00296:+00088:-00016:001382.3770:08528
08529:+00096:+00189:+00144:001382.3770:08529
08530:+00225:+00118:-00094:001382.3770:08530
08531:-00041:+00008:+00003:001382.3770:08531
08532:-00181:+00087:+00023:001382.3770:08532
08533:-00068:+00029:+00003:001382.3770:08533
08534:+00282:+00137:+00203:001382.3770:08534
08535:+00048:-00103:+00005:001382.3770:08535
08536:-00051:+00124:+00052:001382.3770:08536
08537:-00147:+00095:+00060:001382.3770:08537
08538:-00052:+00160:+00061:001382.3770:08538
08539:+00160:+00051:+00044:001382.3770:08539
08540:-00021:+00081:-00062:001382.3770:08540
08541:-00121:+00023:+00209:001403.5222:08541
08542:+00108:+00147:+00095:001403.5222:08542
08543:+00252:-00003:+00022:001403.5222:08543
08544:+00083:+00099:+00159:001403.5222:08544
08545:-00292:-00031:+00005:001403.5222:08545
08546:-00198:+00175:+00046:001403.5222:08546
08547:+00082:+00048:+00001:001403.5222:08547
08548:+00057:+00126:-00033:001403.5222:08548
08549:-00006:+00131:+00223:001403.5222:08549
08550:-00106:-00122:-00163:001403.5222:08550
08551:+00063:+00219:-00104:001403.5222:08551
08552:+00195:+00252:+00033:001403.5222:08552
08553:+00011:-00050:+00061:001403.5222:08553
08554:-00187:+00056:-00267:001403.5222:08554
08555:-00094:-00035:-00004:001411.7957:08555
08556:+00125:+00054:-00141:001411.7957:08556
08557:+00151:-00002:-00196:001411.7957:08557
08558:-00107:-00072:-00056:001411.7957:08558
08559:-00168:-00116:-00293:001411.7957:08559
08560:+00074:+00116:-00140:001411.7957:08560
08561:+00422:-00035:-00078:001411.7957:08561
08562:-00109:+00149:-00223:001411.7957:08562
08563:-00182:+00069:-00268:001411.7957:08563
08564:+00149:+00010:-00241:001411.7957:08564
08565:+00190:-00045:-00451:001411.7957:08565
08566:-00390:-00045:-00538:001411.7957:08566
08567:-00341:-00056:-00378:001411.7957:08567
08568:+00177:-00034:-00219:001411.7957:08568
08569:+00299:-00018:-00234:001417.1140:08569
08570:-00216:-00008:-00157:001417.1140:08570
08571:-00282:-00011:-00399:001417.1140:08571
08572:+00083:+00054:-00152:001417.1140:08572
08573:-00159:+00149:-00063:001417.1140:08573
08574:-00244:+00076:-00166:001417.1140:08574
08575:-00178:+00149:+00115:001417.1140:08575
08576:+00034:+00192:+00015:001417.1140:08576
08577:+00153:-00235:+00137:001417.1140:08577
08578:-00115:+00142:-00123:001417.1140:08578
08579:-00373:-00034:+00110:001417.1140:08579
08580:-00186:+00193:+00114:001417.1140:08580
08581:+00071:-00048:+00197:001417.1140:08581
08582:-00095:+00008:+00025:001417.1140:08582
08583:-00259:+00054:+00140:001432.9683:08583
08584:-00145:+00113:+00069:001432.9683:08584
08585:+00056:+00111:+00013:001432.9683:08585
08586:-00027:+00128:+00206:001432.9683:08586
08587:-00151:-00056:-00098:001432.9683:08587
08588:-00149:+00043:-00004:001432.9683:08588
08589:-00035:+00124:+00087:001432.9683:08589
08590:-00049:-00097:+00068:001432.9683:08590
08591:-00101:+00239:-00057:001432.9683:08591
08592:+00069:-00012:+00239:001432.9683:08592
08593:+00149:+00101:-00053:001432.9683:08593
08594:+00135:+00146:+00195:001432.9683:08594
08595:-00037:+00030:-00036:001432.9683:08595
08596:-00141:-00057:+00082:001432.9683:08596
08597:-00041:+00307:+00018:001439.9317:08597
08598:+00011:-00021:+00056:001439.9317:08598
08599:-00018:+00327:-00077:001439.9317:08599
08600:+00038:+00050:+00094:001439.9317:08600
08601:+00104:+00109:-00036:001439.9317:08601
08602:+00225:+00172:+00012:001439.9317:08602
08603:+00036:+00118:+00012:001439.9317:08603
08604:-00173:+00187:-00098:001439.9317:08604
08605:+00217:+00188:+00141:001439.9317:08605
08606:+00287:+00191:-00070:001439.9317:08606
08607:+00080:+00256:+00000:001439.9317:08607
08608:+00035:+00014:-00033:001439.9317:08608
08609:+00124:+00108:-00110:001439.9317:08609
08610:+00339:-00092:+00070:001439.9317:08610
08611:+00138:-00030:-00269:001438.5731:08611
08612:-00001:-00093:-00096:001438.5731:08612
08613:-00169:-00026:-00258:001438.5731:08613
08614:-00031:+00270:-00091:001438.5731:08614
08615:+00340:+00205:+00049:001438.5731:08615
08616:-00114:+00056:-00038:001438.5731:08616
08617:-00267:+00058:+00131:001438.5731:08617
08618:+00328:+00171:-00145:001438.5731:08618
08619:+00269:+00012:+00080:001438.5731:08619
08620:-00026:+00051:-00032:001438.5731:08620
08621:-00199:+00032:+00101:001438.5731:08621
08622:+00114:+00003:-00040:001438.5731:08622
08623:+00137:+00014:+00207:001438.5731:08623
08624:-00079:+00031:+00023:001438.5731:08624
08625:-00100:-00131:+00196:001438.0063:08625
08626:+00175:+00033:+00156:001438.0063:08626
08627:+00192:+00030:+00040:001438.0063:08627
08628:+00086:-00041:+00300:001438.0063:08628
08629:-00206:+00104:-00100:001438.0063:08629
08630:+00034:+00247:+00100:001438.0063:08630
08631:+00103:+00305:+00086:001438.0063:08631
08632:+00046:+00041:+00069:001438.0063:08632
08633:-00136:+00241:-00063:001438.0063:08633
08634:-00112:+00131:-00009:001438.0063:08634
08635:+00266:+00187:+00123:001438.0063:08635
08636:+00267:+00282:+00074:001438.0063:08636
08637:-00092:-00013:+00159:001438.0063:08637
08638:-00142:+00192:-00082:001438.0063:08638
08639:-00081:+00161:+00005:001434.8883:08639
08640:-00118:+00036:-00055:001434.8883:08640
08641:-00075:+00226:-00058:001434.8883:08641
08642:+00024:+00048:-00130:001434.8883:08642
08643:+00194:+00232:-00131:001434.8883:08643
08644:+00152:+00081:+00008:001434.8883:08644
08645:+00032:+00011:-00050:001434.8883:08645
08646:-00151:+00122:-00185:001434.8883:08646
08647:-00152:+00071:-00068:001434.8883:08647
08648:-00167:+00099:-00111:001434.8883:08648
08649:-00099:-00027:-00022:001434.8883:08649
08650:-00036:+00022:-00015:001434.8883:08650
08651:+00178:+00019:-00114:001434.8883:08651
08652:+00252:+00003:+00061:001434.8883:08652
08653:-00021:-00136:-00070:001428.6374:08653
08654:-00362:-00116:-00114:001428.6374:08654
08655:-00242:+00032:-00108:001428.6374:08655
08656:+00089:+00019:+00027:001428.6374:08656
08657:+00068:+00071:+00037:001428.6374:08657
08658:-00187:+00133:-00072:001428.6374:08658
08659:-00289:+00048:+00040:001428.6374:08659
08660:+00151:+00130:+00122:001428.6374:08660
08661:+00286:+00027:+00057:001428.6374:08661
08662:-00127:-00001:-00129:001428.6374:08662
08663:-00333:+00089:+00020:001428.6374:08663
08664:-00165:+00006:+00052:001428.6374:08664
08665:+00095:-00022:+00032:001428.6374:08665
08666:+00013:+00125:-00167:001428.6374:08666
08667:-00155:+00039:+00134:001428.0057:08667
08668:+00116:+00165:+00068:001428.0057:08668
08669:+00188:+00150:+00081:001428.0057:08669
08670:-00078:+00207:-00119:001428.0057:08670
08671:-00238:+00179:+00111:001428.0057:08671
08672:-00060:+00165:+00126:001428.0057:08672
08673:+00112:+00114:+00044:001428.0057:08673
08674:+00070:+00097:-00113:001428.0057:08674
08675:-00325:+00147:-00027:001428.0057:08675
08676:+00013:-00129:+00131:001428.0057:08676
08677:+00359:+00018:-00077:001428.0057:08677
08678:+00010:+00100:-00427:001428.0057:08678
08679:-00641:+00197:+00039:001428.0057:08679
08680:-00317:-00274:+00348:001428.0057:08680
08681:+00341:+00286:-00536:001424.9440:08681
08682:+00281:+00133:-00007:001424.9440:08682
08683:-00620:+00069:-00279:001424.9440:08683
08684:-00080:+00104:-00005:001424.9440:08684
08685:+00294:-00097:-00197:001424.9440:08685
08686:+00002:+00067:-00161:001424.9440:08686
08687:-00276:-00274:+00092:001424.9440:08687
08688:+00046:+00180:-00166:001424.9440:08688
08689:+00336:+00231:+00045:001424.9440:08689
08690:-00070:+00146:-00028:001424.9440:08690
08691:-00094:+00137:-00242:001424.9440:08691
08692:+00164:+00241:+00158:001424.9440:08692
08693:+00232:+00140:+00007:001424.9440:08693
08694:+00152:+00047:-00030:001424.9440:08694
08695:+00081:+00023:+00024:001412.3803:08695
08696:+00069:+00088:-00166:001412.3803:08696
08697:+00139:+00132:+00149:001412.3803:08697
08698:-00040:-00021:+00200:001412.3803:08698
08699:-00058:+00099:-00173:001412.3803:08699
08700:-00074:-00055:+00002:001412.3803:08700
08701:-00044:-00033:-00049:001412.3803:08701
08702:+00049:+00097:+00026:001412.3803:08702
08703:+00073:+00169:+00084:001412.3803:08703
08704:+00145:-00085:+00284:001412.3803:08704
08705:+00035:+00126:-00404:001412.3803:08705
08706:+00024:+00187:+00029:001412.3803:08706
08707:+00060:-00024:+00161:001412.3803:08707
08708:+00090:+00073:-00170:001412.3803:08708
08709:-00176:+00232:-00239:001412.3803:08709
08710:-00062:+00021:-00025:001379.9501:08710
08711:+00416:-00025:+00104:001379.9501:08711
08712:+00287:+00093:-00085:001379.9501:08712
08713:+00026:-00075:+00256:001379.9501:08713
08714:-00030:+00036:-00078:001379.9501:08714
08715:+00031:+00144:+00198:001379.9501:08715
08716:+00007:+00164:-00017:001379.9501:08716
08717:-00110:-00190:-00090:001379.9501:08717
08718:-00082:+00321:+00046:001379.9501:08718
08719:+00112:+00125:+00155:001379.9501:08719
08720:+00158:+00101:+00083:001379.9501:08720
08721:+00122:+00193:-00030:001379.9501:08721
08722:-00068:+00107:+00086:001379.9501:08722
08723:-00138:-00043:+00041:001379.9501:08723
08724:+00059:+00038:-00095:001379.9501:08724
08725:+00071:+00095:-00029:001341.1527:08725
08726:-00069:+00147:+00052:001341.1527:08726
08727:-00066:+00099:-00119:001341.1527:08727
08728:+00063:+00127:-00124:001341.1527:08728
08729:+00077:+00051:+00125:001341.1527:08729
08730:-00059:+00116:-00015:001341.1527:08730
08731:-00145:+00111:+00007:001341.1527:08731
08732:-00106:+00031:-00090:001341.1527:08732
08733:-00009:+00023:-00039:001341.1527:08733
08734:+00008:+00068:-00027:001341.1527:08734
08735:-00137:+00070:-00127:001341.1527:08735
08736:-00064:+00075:-00101:001341.1527:08736
08737:+00022:+00166:+00074:001341.1527:08737
08738:+00083:+00079:+00167:001341.1527:08738
08739:+00038:+00071:-00022:001341.1527:08739
08740:-00081:+00079:-00019:001313.4218:08740
08741:-00055:+00099:+00023:001313.4218:08741
08742:+00040:+00127:+00056:001313.4218:08742
08743:-00011:+00160:+00010:001313.4218:08743
08744:-00203:+00039:+00060:001313.4218:08744
08745:-00083:+00115:-00047:001313.4218:08745
08746:+00023:+00104:-00014:001313.4218:08746
08747:+00083:+00095:+00045:001313.4218:08747
08748:+00026:-00031:+00012:001313.4218:08748
08749:-00143:+00069:+00057:001313.4218:08749
08750:-00098:-00045:+00029:001313.4218:08750
08751:-00054:+00143:+00000:001313.4218:08751
08752:+00023:+00095:+00147:001313.4218:08752
08753:+00066:+00118:-00030:001313.4218:08753
08754:-00116:+00059:+00064:001313.4218:08754
08755:-00133:+00051:+00103:001294.2382:08755
08756:+00047:+00113:-00040:001294.2382:08756
08757:+00137:+00077:+00027:001294.2382:08757
08758:-00014:+00000:+00031:001294.2382:08758
08759:-00177:+00087:-00019:001294.2382:08759
08760:-00018:+00153:-00021:001294.2382:08760
08761:+00031:+00021:-00016:001294.2382:08761
08762:-00048:+00112:-00062:001294.2382:08762
08763:-00093:+00009:+00157:001294.2382:08763
08764:-00131:+00119:-00117:001294.2382:08764
08765:+00047:+00105:+00014:001294.2382:08765
08766:+00126:+00077:+00017:001294.2382:08766
08767:+00009:+00139:-00121:001294.2382:08767
08768:-00060:+00135:+00175:001294.2382:08768
08769:-00194:+00050:-00075:001294.2382:08769
08770:-00036:+00105:+00006:001294.2382:08770
08771:+00035:+00120:-00052:001294.6013:08771
08772:-00097:+00071:+00167:001294.6013:08772
08773:-00044:+00154:+00042:001294.6013:08773
08774:-00055:+00109:-00106:001294.6013:08774
08775:+00041:+00051:+00145:001294.6013:08775
08776:+00121:+00147:-00122:001294.6013:08776
08777:-00037:+00097:+00144:001294.6013:08777
08778:-00201:+00038:-00186:001294.6013:08778
08779:+00007:+00131:-00138:001294.6013:08779
08780:+00028:+00093:-00007:001294.6013:08780
08781:-00145:+00053:-00186:001294.6013:08781
08782:-00073:+00067:+00030:001294.6013:08782
08783:-00056:+00084:-00139:001294.6013:08783
08784:+00087:+00069:-00011:001294.6013:08784
08785:+00116:+00077:-00078:001294.6013:08785
08786:+00000:-00019:-00006:001309.2480:08786
08787:-00059:-00029:+00029:001309.2480:08787
08788:-00053:+00131:-00156:001309.2480:08788
08789:+00022:+00080:+00079:001309.2480:08789
08790:-00054:-00016:-00085:001309.2480:08790
08791:-00053:+00161:-00256:001309.2480:08791
08792:-00058:-00043:+00252:001309.2480:08792
08793:+00099:+00034:+00092:001309.2480:08793
08794:+00263:+00221:+00082:001309.2480:08794
08795:+00087:+00068:+00208:001309.2480:08795
08796:-00098:+00027:+00052:001309.2480:08796
08797:-00076:+00064:+00054:001309.2480:08797
08798:-00058:+00149:+00058:001309.2480:08798
08799:+00005:-00100:+00183:001309.2480:08799
08800:-00066:+00200:-00030:001309.2480:08800
08801:-00047:+00010:+00178:001339.3793:08801
08802:+00059:+00080:-00046:001339.3793:08802
08803:+00259:+00107:+00038:001339.3793:08803
08804:+00078:+00075:+00184:001339.3793:08804
08805:-00111:+00143:-00168:001339.3793:08805
08806:-00193:+00046:+00077:001339.3793:08806
08807:-00089:+00077:-00191:001339.3793:08807
08808:-00005:+00034:-00127:001339.3793:08808
08809:-00152:+00024:+00142:001339.3793:08809
08810:-00123:+00107:-00080:001339.3793:08810
08811:+00240:+00151:+00225:001339.3793:08811
08812:+00142:+00096:-00154:001339.3793:08812
08813:+00004:+00003:-00053:001339.3793:08813
08814:-00162:-00008:+00118:001339.3793:08814
08815:+00006:-00026:-00084:001339.3793:08815
08816:+00100:+00126:+00163:001364.9495:08816
08817:+00009:+00067:+00013:001364.9495:08817
08818:-00009:+00101:+00109:001364.9495:08818
08819:+00047:+00181:-00102:001364.9495:08819
08820:+00263:+00149:+00171:001364.9495:08820
08821:+00179:+00132:+00048:001364.9495:08821
08822:-00023:+00034:+00065:001364.9495:08822
08823:+00061:-00058:-00272:001364.9495:08823
08824:+00062:+00013:+00099:001364.9495:08824
08825:-00244:+00076:+00108:001364.9495:08825
08826:-00152:+00053:+00021:001364.9495:08826
08827:+00189:+00032:+00157:001364.9495:08827
08828:+00299:+00051:-00111:001364.9495:08828
08829:+00112:+00196:-00004:001364.9495:08829
08830:-00253:+00092:-00191:001383.9527:08830
08831:-00031:+00150:+00098:001383.9527:08831
08832:+00039:+00197:+00067:001383.9527:08832
08833:+00168:-00025:+00044:001383.9527:08833
08834:-00016:+00129:-00151:001383.9527:08834
08835:-00066:-00024:-00029:001383.9527:08835
08836:-00015:+00129:-00011:001383.9527:08836
08837:+00095:+00071:+00098:001383.9527:08837
08838:+00253:+00147:+00088:001383.9527:08838
08839:-00068:+00037:-00132:001383.9527:08839
08840:-00237:+00077:+00087:001383.9527:08840
08841:-00013:+00070:+00067:001383.9527:08841
08842:+00237:+00154:+00022:001383.9527:08842
08843:+00109:+00088:-00008:001383.9527:08843
08844:-00196:+00087:+00001:001401.9968:08844
08845:+00186:+00037:+00124:001401.9968:08845
08846:+00312:+00071:+00133:001401.9968:08846
08847:-00029:+00023:-00044:001401.9968:08847
08848:-00212:+00136:-00030:001401.9968:08848
08849:-00129:+00126:+00084:001401.9968:08849
08850:+00259:+00086:+00118:001401.9968:08850
08851:+00169:+00066:-00171:001401.9968:08851
08852:-00294:+00020:-00173:001401.9968:08852
08853:+00017:+00147:-00047:001401.9968:08853
08854:+00346:+00058:-00083:001401.9968:08854
08855:+00086:+00035:-00180:001401.9968:08855
08856:-00198:+00035:-00076:001401.9968:08856
08857:-00077:-00138:-00053:001401.9968:08857
08858:+00067:-00016:-00389:001413.5275:08858
08859:-00093:+00058:-00193:001413.5275:08859
08860:-00139:+00038:-00224:001413.5275:08860
08861:+00246:+00042:-00087:001413.5275:08861
08862:+00259:+00006:-00218:001413.5275:08862
08863:-00030:-00056:-00395:001413.5275:08863
08864:-00001:-00060:-00195:001413.5275:08864
08865:+00038:-00134:-00455:001413.5275:08865
08866:+00014:-00021:-00465:001413.5275:08866
08867:-00103:-00013:-00392:001413.5275:08867
08868:-00135:-00015:-00458:001413.5275:08868
08869:-00142:+00065:-00225:001413.5275:08869
08870:-00158:-00047:-00194:001413.5275:08870
08871:-00113:-00027:-00222:001413.5275:08871
08872:-00013:-00041:-00169:001413.5275:08872
08873:-00015:+00039:-00135:001423.7451:08873
08874:+00001:-00134:+00014:001423.7451:08874
08875:+00038:-00050:-00268:001423.7451:08875
08876:-00269:-00084:-00091:001423.7451:08876
08877:-00323:+00061:-00023:001423.7451:08877
08878:-00253:+00201:+00095:001423.7451:08878
08879:-00049:+00159:+00085:001423.7451:08879
08880:+00036:+00126:+00052:001423.7451:08880
08881:-00148:+00255:+00058:001423.7451:08881
08882:-00279:+00154:+00256:001423.7451:08882
08883:-00096:+00296:-00089:001423.7451:08883
08884:+00091:-00008:+00064:001423.7451:08884
08885:-00019:+00201:+00116:001423.7451:08885
08886:-00070:-00038:+00098:001438.0471:08886
08887:-00056:+00050:+00211:001438.0471:08887
08888:+00066:-00146:+00078:001438.0471:08888
[truncated: 50,041 more chars]
