# Supplementary material for: Suboptimal Omnidirectional Wheel Design and Implementation
Source: Sensors (Basel). 2021 Jan 28;21(3):865. doi: 10.3390/s21030865 (PMC7865864; doi:10.3390/s21030865)
Supplement: Supplementary file 1 [file sensors-21-00865-s001.zip › 3.-Data 30 Fixed Wheel/ACDATA18.TXT]

00001:+00264:-00155:+00219:002843.3449:00001
00002:+00375:+00078:+00071:002843.3449:00002
00003:-00265:+00021:+00234:002843.3449:00003
00004:-00380:-00077:-00074:002843.3449:00004
00005:+00068:+00211:+00335:002835.4970:00005
00006:+00253:+00011:+00001:002835.4970:00006
00007:-00091:+00081:+00248:002835.4970:00007
00008:-00484:+00245:+00005:002835.4970:00008
00009:-00228:+00004:+00325:002835.4970:00009
00010:+00345:+00336:+00060:002835.4970:00010
00011:-00059:-00088:+00068:002835.4970:00011
00012:-00272:+00096:+00108:002831.1611:00012
00013:-00203:+00096:+00162:002831.1611:00013
00014:+00128:+00039:+00011:002831.1611:00014
00015:+00285:-00038:-00054:002831.1611:00015
00016:-00251:+00517:-00242:002831.1611:00016
00017:-00449:-00155:+00131:002831.1611:00017
00018:+00199:+00203:-00067:002831.1611:00018
00019:+00273:+00253:-00223:002843.3691:00019
00020:-00143:+00021:-00217:002843.3691:00020
00021:-00405:+00119:-00154:002843.3691:00021
00022:+00221:+00218:-00315:002843.3691:00022
00023:+00178:+00054:-00081:002843.3691:00023
00024:-00104:+00444:-00061:002843.3691:00024
00025:-00358:-00392:+00206:002843.3691:00025
00026:+00151:-00059:+00196:002828.9733:00026
00027:+00066:+00023:-00039:002828.9733:00027
00028:+00103:-00179:-00213:002828.9733:00028
00029:-00386:-00015:-00211:002828.9733:00029
00030:+00247:+00148:+00340:002828.9733:00030
00031:+00199:+00171:-00246:002828.9733:00031
00032:+00139:+00151:+00089:002828.9733:00032
00033:-00346:-00107:+00263:002844.2871:00033
00034:-00061:+00064:-00050:002844.2871:00034
00035:+00199:+00040:+00157:002844.2871:00035
00036:+00208:+00200:-00075:002844.2871:00036
00037:-00414:+00174:-00004:002844.2871:00037
00038:-00127:-00045:-00021:002844.2871:00038
00039:+00076:+00149:+00060:002844.2871:00039
00040:+00110:-00119:+00095:002843.4267:00040
00041:-00294:+00105:-00237:002843.4267:00041
00042:-00384:-00116:+00133:002843.4267:00042
00043:+00193:+00166:+00074:002843.4267:00043
00044:+00246:+00102:+00239:002843.4267:00044
00045:-00028:+00085:+00066:002843.4267:00045
00046:-00467:-00032:-00176:002843.4267:00046
00047:-00155:+00010:+00257:002828.9257:00047
00048:+00363:+00154:-00088:002828.9257:00048
00049:+00023:+00145:+00134:002828.9257:00049
00050:-00318:+00114:+00020:002828.9257:00050
00051:-00243:+00049:-00017:002828.9257:00051
00052:+00131:+00208:-00131:002828.9257:00052
00053:+00243:+00077:+00040:002828.9257:00053
00054:-00243:+00187:-00111:002844.1132:00054
00055:-00371:-00006:+00131:002844.1132:00055
00056:+00124:+00241:-00071:002844.1132:00056
00057:+00267:-00159:+00079:002844.1132:00057
00058:+00132:+00229:-00184:002844.1132:00058
00059:-00381:-00187:-00077:002844.1132:00059
00060:+00123:+00188:+00041:002844.1132:00060
00061:+00342:+00382:-00049:002849.8803:00061
00062:+00067:-00119:+00088:002849.8803:00062
00063:-00278:+00195:+00002:002849.8803:00063
00064:-00147:+00097:+00092:002849.8803:00064
00065:+00346:+00018:-00008:002849.8803:00065
00066:+00329:+00238:+00033:002849.8803:00066
00067:-00396:-00156:+00057:002849.8803:00067
00068:-00065:+00069:-00040:002842.0461:00068
00069:+00269:+00119:+00030:002842.0461:00069
00070:+00207:-00369:-00149:002842.0461:00070
00071:-00034:+00030:-00261:002842.0461:00071
00072:-00311:-00339:-00084:002842.0461:00072
00073:+00173:+00010:-00349:002842.0461:00073
00074:+00259:-00093:+00051:002842.0461:00074
00075:-00075:-00219:-00320:002850.9804:00075
00076:-00164:+00006:-00493:002850.9804:00076
00077:-00001:-00297:-00211:002850.9804:00077
00078:+00348:-00075:-00687:002850.9804:00078
00079:-00168:-00009:-00367:002850.9804:00079
00080:-00411:-00321:-00395:002850.9804:00080
00081:+00108:-00054:-00493:002850.9804:00081
00082:+00452:-00168:-00416:002870.0507:00082
00083:+00088:-00398:-00394:002870.0507:00083
00084:-00496:+00041:-00206:002870.0507:00084
00085:-00175:-00018:-00600:002870.0507:00085
00086:+00285:-00059:-00191:002870.0507:00086
00087:-00312:+00255:-00030:002870.0507:00087
00088:-00778:-00085:-00100:002870.0507:00088
00089:-00080:+00362:+00486:002855.2553:00089
00090:+00322:-00006:+00265:002855.2553:00090
00091:+00424:+00052:-00053:002855.2553:00091
00092:-00548:+00168:+00133:002855.2553:00092
00093:-00518:-00104:+00019:002855.2553:00093
00094:+00227:+00211:-00059:002855.2553:00094
00095:+00168:-00115:+00348:002855.2553:00095
00096:-00217:-00189:+00038:002870.9223:00096
00097:+00034:-00060:+00270:002870.9223:00097
00098:+00446:-00048:-00087:002870.9223:00098
00099:+00270:+00035:+00003:002870.9223:00099
00100:-00591:+00308:-00081:002870.9223:00100
00101:-00728:+00167:+00065:002870.9223:00101
00102:+00193:+00343:+00238:002870.9223:00102
00103:+00489:+00084:+00057:002863.2175:00103
00104:+00201:+00011:+00087:002863.2175:00104
00105:-00462:+00098:+00002:002863.2175:00105
00106:+00050:-00192:-00024:002863.2175:00106
00107:+00278:-00266:+00090:002863.2175:00107
00108:-00001:-00295:-00021:002863.2175:00108
00109:-00334:+00026:-00047:002863.2175:00109
00110:+00100:+00061:+00282:002855.1391:00110
00111:+00302:-00076:+00010:002855.1391:00111
00112:+00293:+00277:+00061:002855.1391:00112
00113:-00303:+00079:+00076:002855.1391:00113
00114:+00024:+00269:+00174:002855.1391:00114
00115:+00261:+00156:+00081:002855.1391:00115
00116:+00490:+00249:+00046:002855.1391:00116
00117:+00159:-00004:+00105:002857.4863:00117
00118:-00273:+00073:+00037:002857.4863:00118
00119:+00298:+00050:+00078:002857.4863:00119
00120:+00529:+00082:-00177:002857.4863:00120
00121:-00083:+00010:-00136:002857.4863:00121
00122:-00217:+00197:+00154:002857.4863:00122
00123:+00033:+00111:+00013:002857.4863:00123
00124:+00417:+00088:-00086:002863.2175:00124
00125:-00229:+00240:-00166:002863.2175:00125
00126:-00422:+00007:-00030:002863.2175:00126
00127:-00062:+00189:-00234:002863.2175:00127
00128:+00338:+00159:+00090:002863.2175:00128
00129:+00219:+00132:-00426:002863.2175:00129
00130:-00232:+00098:-00011:002863.2175:00130
00131:-00091:+00140:-00054:002841.9746:00131
00132:+00402:-00179:-00014:002841.9746:00132
00133:+00104:-00091:-00275:002841.9746:00133
00134:-00151:-00147:+00064:002841.9746:00134
00135:-00031:+00202:+00084:002841.9746:00135
00136:+00130:-00188:-00004:002841.9746:00136
00137:+00438:+00162:+00261:002841.9746:00137
00138:-00418:-00040:+00094:002857.5449:00138
00139:-00262:+00193:+00113:002857.5449:00139
00140:+00235:-00009:+00230:002857.5449:00140
00141:+00337:+00309:+00193:002857.5449:00141
00142:-00181:+00102:+00158:002857.5449:00142
00143:-00318:+00141:+00230:002857.5449:00143
00144:+00218:+00126:+00432:002857.5449:00144
00145:+00342:+00137:-00063:002863.2907:00145
00146:-00228:+00128:+00139:002863.2907:00146
00147:-00444:+00087:+00337:002863.2907:00147
00148:+00045:+00099:+00036:002863.2907:00148
00149:+00296:+00204:+00191:002863.2907:00149
00150:+00088:+00190:+00124:002863.2907:00150
00151:-00402:+00039:+00221:002863.2907:00151
00152:+00061:+00058:-00101:002842.0751:00152
00153:+00320:+00083:+00267:002842.0751:00153
00154:+00087:+00135:-00005:002842.0751:00154
00155:-00179:-00070:-00001:002842.0751:00155
00156:-00120:+00314:+00116:002842.0751:00156
00157:+00156:-00006:+00081:002842.0751:00157
00158:+00254:+00179:-00221:002842.0751:00158
00159:-00263:+00040:+00032:002857.5788:00159
00160:-00165:+00414:-00194:002857.5788:00160
00161:-00091:-00145:+00201:002857.5788:00161
00162:+00303:+00389:-00244:002857.5788:00162
00163:-00238:-00194:-00028:002857.5788:00163
00164:-00238:+00031:+00049:002857.5788:00164
00165:+00079:-00005:+00071:002857.5788:00165
00166:+00327:+00131:-00093:002863.3200:00166
00167:-00192:+00100:-00089:002863.3200:00167
00168:-00255:+00131:+00043:002863.3200:00168
00169:-00163:+00052:-00013:002863.3200:00169
00170:+00378:-00005:-00140:002863.3200:00170
00171:-00098:+00011:-00102:002863.3200:00171
00172:-00261:-00331:-00102:002863.3200:00172
00173:-00102:+00075:-00092:002848.4235:00173
00174:+00373:-00035:-00197:002848.4235:00174
00175:+00080:+00051:-00061:002848.4235:00175
00176:-00481:-00046:-00060:002848.4235:00176
00177:-00388:+00072:-00055:002848.4235:00177
00178:+00283:+00041:-00081:002848.4235:00178
00179:+00111:+00010:-00106:002848.4235:00179
00180:-00240:+00003:+00075:002864.0710:00180
00181:-00365:+00058:+00064:002864.0710:00181
00182:+00215:+00056:+00103:002864.0710:00182
00183:+00315:+00172:+00070:002864.0710:00183
00184:-00247:+00031:+00055:002864.0710:00184
00185:-00485:+00019:+00105:002864.0710:00185
00186:-00053:+00217:+00148:002864.0710:00186
00187:+00242:-00013:+00182:002869.8247:00187
00188:+00142:+00126:+00065:002869.8247:00188
00189:-00448:+00036:+00195:002869.8247:00189
00190:+00030:-00038:+00203:002869.8247:00190
00191:+00352:+00149:-00003:002869.8247:00191
00192:+00095:+00107:+00122:002869.8247:00192
00193:-00225:-00199:+00210:002869.8247:00193
00194:-00116:+00214:+00104:002855.0183:00194
00195:+00309:-00047:+00252:002855.0183:00195
00196:+00285:+00167:+00001:002855.0183:00196
00197:-00344:-00112:-00059:002855.0183:00197
00198:-00055:+00036:-00074:002855.0183:00198
00199:+00206:+00188:-00025:002855.0183:00199
00200:+00129:-00115:-00029:002855.0183:00200
00201:-00331:-00063:-00196:002870.7204:00201
00202:-00326:+00001:-00126:002870.7204:00202
00203:+00060:-00125:-00149:002870.7204:00203
00204:+00194:-00016:-00245:002870.7204:00204
00205:-00223:-00121:-00133:002870.7204:00205
00206:-00276:-00289:-00125:002870.7204:00206
00207:+00008:+00025:-00654:002870.7204:00207
00208:+00428:-00158:-00291:002876.4633:00208
00209:-00199:-00178:-00401:002876.4633:00209
00210:-00273:-00052:-00477:002876.4633:00210
00211:+00096:-00143:-00291:002876.4633:00211
00212:+00434:-00040:-00599:002876.4633:00212
00213:+00300:-00055:-00413:002876.4633:00213
00214:-00293:+00105:-00584:002876.4633:00214
00215:-00358:-00087:-00210:002861.7456:00215
00216:+00403:+00151:-00231:002861.7456:00216
00217:+00156:-00164:-00112:002861.7456:00217
00218:-00050:+00261:-00154:002861.7456:00218
00219:-00247:-00172:+00086:002861.7456:00219
00220:+00250:+00195:-00049:002861.7456:00220
00221:+00071:-00266:+00127:002861.7456:00221
00222:-00231:+00188:-00100:002877.5590:00222
00223:-00606:-00125:+00314:002877.5590:00223
00224:+00079:+00196:+00296:002877.5590:00224
00225:+00070:-00075:+00120:002877.5590:00225
00226:+00072:-00074:+00182:002877.5590:00226
00227:-00222:-00025:-00023:002877.5590:00227
00228:+00257:+00315:+00301:002877.5590:00228
00229:+00022:+00088:+00331:002863.2175:00229
00230:+00000:+00367:+00189:002863.2175:00230
00231:-00103:-00089:+00314:002863.2175:00231
00232:+00265:+00200:+00344:002863.2175:00232
00233:+00070:-00053:+00291:002863.2175:00233
00234:-00009:+00269:+00369:002863.2175:00234
00235:-00415:-00092:+00127:002863.2175:00235
00236:+00254:+00203:+00241:002855.1052:00236
00237:+00402:+00048:+00169:002855.1052:00237
00238:-00005:+00221:-00007:002855.1052:00238
00239:-00624:-00208:+00297:002855.1052:00239
00240:-00204:+00118:-00069:002855.1052:00240
00241:+00508:-00036:+00107:002855.1052:00241
00242:+00363:+00151:-00039:002855.1052:00242
00243:-00264:+00108:+00110:002857.4475:00243
00244:-00049:+00127:+00198:002857.4475:00244
00245:+00391:+00152:-00020:002857.4475:00245
00246:+00302:+00092:+00100:002857.4475:00246
00247:-00149:+00012:+00083:002857.4475:00247
00248:-00204:-00023:+00080:002857.4475:00248
00249:+00435:+00061:+00076:002857.4475:00249
00250:+00520:+00233:-00036:002843.3786:00250
00251:+00051:+00347:-00232:002843.3786:00251
00252:-00321:+00157:-00042:002843.3786:00252
00253:-00124:+00391:-00006:002843.3786:00253
00254:+00312:+00089:+00099:002843.3786:00254
00255:-00111:+00277:-00303:002843.3786:00255
00256:-00302:+00090:+00046:002843.3786:00256
00257:-00125:-00078:-00504:002835.4541:00257
00258:+00189:+00010:-00334:002835.4541:00258
00259:+00057:-00416:-00090:002835.4541:00259
00260:-00237:-00200:-00637:002835.4541:00260
00261:-00163:-00207:+00071:002835.4541:00261
00262:+00472:+00107:-00037:002835.4541:00262
00263:+00135:-00235:-00126:002835.4541:00263
00264:-00094:+00033:-00403:002837.6584:00264
00265:-00176:-00006:-00127:002837.6584:00265
00266:+00493:+00124:+00119:002837.6584:00266
00267:+00290:+00151:+00118:002837.6584:00267
00268:-00096:+00115:-00042:002837.6584:00268
00269:-00242:+00163:+00180:002837.6584:00269
00270:+00118:+00061:-00095:002837.6584:00270
00271:+00122:+00045:+00146:002836.8007:00271
00272:-00163:-00186:+00076:002836.8007:00272
00273:-00379:-00157:-00108:002836.8007:00273
00274:+00008:+00036:+00185:002836.8007:00274
00275:+00171:+00055:+00043:002836.8007:00275
00276:-00217:+00015:+00060:002836.8007:00276
00277:-00445:+00173:-00002:002836.8007:00277
00278:-00156:+00118:+00268:002828.8547:00278
00279:+00228:+00334:-00095:002828.8547:00279
00280:+00107:+00253:+00131:002828.8547:00280
00281:-00240:+00232:+00147:002828.8547:00281
00282:+00025:+00219:+00019:002828.8547:00282
00283:+00210:+00233:+00095:002828.8547:00283
00284:+00193:+00016:+00109:002828.8547:00284
00285:-00234:+00145:-00145:002824.4790:00285
00286:-00231:-00043:+00283:002824.4790:00286
00287:+00161:+00291:+00059:002824.4790:00287
00288:+00276:-00100:-00016:002824.4790:00288
00289:-00241:+00134:+00319:002824.4790:00289
00290:-00390:+00030:+00313:002824.4790:00290
00291:-00169:-00031:-00092:002824.4790:00291
00292:+00170:+00279:+00006:002824.4790:00292
00293:-00110:+00375:+00280:002836.6525:00293
00294:-00422:+00195:-00580:002836.6525:00294
00295:-00091:-00044:+00112:002836.6525:00295
00296:+00218:+00181:-00205:002836.6525:00296
00297:+00151:-00123:-00245:002836.6525:00297
00298:-00370:-00051:-00376:002836.6525:00298
00299:-00183:+00095:-00210:002836.6525:00299
00300:+00247:-00112:-00180:002822.3940:00300
00301:+00131:-00254:-00346:002822.3940:00301
00302:-00090:+00274:-00370:002822.3940:00302
00303:-00199:-00299:-00100:002822.3940:00303
00304:+00295:+00062:-00376:002822.3940:00304
00305:+00461:+00207:+00269:002822.3940:00305
00306:-00118:-00056:+00091:002822.3940:00306
00307:-00279:+00053:-00249:002824.5695:00307
00308:-00043:+00046:+00388:002824.5695:00308
00309:+00249:+00008:+00069:002824.5695:00309
00310:+00193:-00009:-00142:002824.5695:00310
00311:-00316:+00038:-00117:002824.5695:00311
00312:-00092:+00051:+00170:002824.5695:00312
00313:+00222:+00242:-00049:002824.5695:00313
00314:+00061:-00144:+00015:002823.8698:00314
00315:-00075:-00049:-00196:002823.8698:00315
00316:-00146:-00336:+00300:002823.8698:00316
00317:+00340:+00211:-00033:002823.8698:00317
00318:+00279:-00086:+00130:002823.8698:00318
00319:-00306:+00207:+00052:002823.8698:00319
00320:-00192:-00262:-00020:002823.8698:00320
00321:+00180:+00161:-00014:002816.2080:00321
00322:+00341:+00004:+00190:002816.2080:00322
00323:-00202:+00228:-00016:002816.2080:00323
00324:-00300:+00054:+00219:002816.2080:00324
00325:+00066:+00394:+00132:002816.2080:00325
00326:+00302:-00104:+00469:002816.2080:00326
00327:+00173:+00261:+00127:002816.2080:00327
00328:-00336:+00144:+00129:002818.1796:00328
00329:-00270:-00197:+00063:002818.1796:00329
00330:+00317:+00315:+00145:002818.1796:00330
00331:+00148:-00093:+00398:002818.1796:00331
00332:-00248:+00031:-00233:002818.1796:00332
00333:-00274:+00076:+00179:002818.1796:00333
00334:+00057:-00031:+00128:002818.1796:00334
00335:+00398:-00294:+00126:002823.8322:00335
00336:-00289:+00186:-00253:002823.8322:00336
00337:-00400:-00355:+00171:002823.8322:00337
00338:+00059:+00386:-00220:002823.8322:00338
00339:+00348:-00339:+00170:002823.8322:00339
00340:+00125:+00172:-00071:002823.8322:00340
00341:-00336:-00084:+00108:002823.8322:00341
00342:+00007:+00067:-00303:002816.0761:00342
00343:+00403:+00087:+00073:002816.0761:00343
00344:+00120:+00196:+00138:002816.0761:00344
00345:-00215:-00156:-00503:002816.0761:00345
00346:-00085:+00133:-00040:002816.0761:00346
00347:+00219:-00043:-00170:002816.0761:00347
00348:+00133:-00261:-00036:002816.0761:00348
00349:-00162:+00179:-00459:002831.0795:00349
00350:-00078:-00172:-00208:002831.0795:00350
00351:+00184:+00026:-00479:002831.0795:00351
00352:+00219:-00158:-00461:002831.0795:00352
00353:+00064:-00219:-00486:002831.0795:00353
00354:-00255:-00297:-00398:002831.0795:00354
00355:+00169:+00031:-00593:002831.0795:00355
00356:+00258:-00120:-00387:002836.8876:00356
00357:+00067:+00048:-00454:002836.8876:00357
00358:-00241:-00452:-00475:002836.8876:00358
00359:-00049:-00007:-00245:002836.8876:00359
00360:+00049:-00183:-00513:002836.8876:00360
00361:+00095:+00100:-00286:002836.8876:00361
00362:-00124:-00015:-00206:002836.8876:00362
00363:-00099:+00008:-00118:002829.0161:00363
00364:-00230:-00131:+00124:002829.0161:00364
00365:+00012:+00166:-00011:002829.0161:00365
00366:-00277:-00024:+00292:002829.0161:00366
00367:-00167:+00138:+00194:002829.0161:00367
00368:-00035:+00018:+00297:002829.0161:00368
00369:+00051:-00036:+00344:002829.0161:00369
00370:-00114:+00048:+00368:002844.3354:00370
00371:-00168:+00081:+00327:002844.3354:00371
00372:-00041:+00062:+00415:002844.3354:00372
00373:+00085:+00107:+00398:002844.3354:00373
00374:-00071:+00132:+00327:002844.3354:00374
00375:-00210:+00129:+00398:002844.3354:00375
00376:-00025:+00204:+00359:002844.3354:00376
00377:+00020:+00166:+00220:002836.9306:00377
00378:-00007:+00210:+00412:002836.9306:00378
00379:-00325:+00152:+00178:002836.9306:00379
00380:-00168:+00030:+00109:002836.9306:00380
00381:+00119:+00175:+00243:002836.9306:00381
00382:-00113:-00151:+00270:002836.9306:00382
00383:-00385:+00139:-00019:002836.9306:00383
00384:-00169:+00009:+00357:002836.9306:00384
00385:+00387:+00020:+00051:002829.0917:00385
00386:+00467:+00166:+00101:002829.0917:00386
00387:-00348:+00147:+00142:002829.0917:00387
00388:-00185:+00061:-00060:002829.0917:00388
00389:+00213:+00236:+00080:002829.0917:00389
00390:+00564:+00198:+00214:002829.0917:00390
00391:+00209:+00058:-00024:002829.0917:00391
00392:-00099:+00105:+00076:002831.2041:00392
00393:+00119:-00097:-00088:002831.2041:00393
00394:+00351:-00043:-00331:002831.2041:00394
00395:-00112:-00112:-00315:002831.2041:00395
00396:-00101:+00157:-00213:002831.2041:00396
00397:-00105:+00175:-00357:002831.2041:00397
00398:+00336:+00205:-00299:002831.2041:00398
00399:+00132:+00052:-00333:002836.8730:00399
00400:-00236:+00076:+00170:002836.8730:00400
00401:-00006:-00025:-00160:002836.8730:00401
00402:+00398:+00174:-00296:002836.8730:00402
00403:+00095:-00038:+00003:002836.8730:00403
00404:-00226:-00015:-00132:002836.8730:00404
00405:-00108:+00002:+00042:002836.8730:00405
00406:+00400:-00097:+00212:002829.0681:00406
00407:+00410:-00136:-00052:002829.0681:00407
00408:-00033:-00134:-00198:002829.0681:00408
00409:-00088:-00130:+00077:002829.0681:00409
00410:-00028:+00141:+00118:002829.0681:00410
00411:+00267:+00128:+00155:002829.0681:00411
00412:+00041:+00163:+00178:002829.0681:00412
00413:-00330:+00147:+00278:002824.6125:00413
00414:-00186:+00000:+00148:002824.6125:00414
00415:+00188:+00093:+00188:002824.6125:00415
00416:+00113:-00004:+00138:002824.6125:00416
00417:-00316:-00066:+00230:002824.6125:00417
00418:-00173:+00108:+00185:002824.6125:00418
00419:+00222:+00049:+00384:002824.6125:00419
00420:-00039:+00109:+00072:002836.8637:00420
00421:-00259:+00081:+00378:002836.8637:00421
00422:-00106:+00399:+00123:002836.8637:00422
00423:+00382:+00189:+00308:002836.8637:00423
00424:+00238:+00083:+00351:002836.8637:00424
00425:-00155:+00267:-00081:002836.8637:00425
00426:-00332:+00212:+00373:002836.8637:00426
00427:+00110:+00419:+00186:002822.3989:00427
00428:+00278:+00047:+00197:002822.3989:00428
00429:+00142:+00410:-00221:002822.3989:00429
00430:-00407:+00066:+00102:002822.3989:00430
00431:+00002:+00122:+00057:002822.3989:00431
00432:+00327:+00086:-00249:002822.3989:00432
00433:-00138:+00002:-00128:002822.3989:00433
00434:-00285:+00297:-00082:002844.0747:00434
00435:-00236:+00260:-00337:002844.0747:00435
00436:+00381:-00123:-00013:002844.0747:00436
00437:+00159:+00122:-00174:002844.0747:00437
00438:-00238:-00077:-00276:002844.0747:00438
00439:-00105:+00069:-00429:002844.0747:00439
00440:+00245:-00129:-00024:002844.0747:00440
00441:+00292:+00447:-00300:002843.2197:00441
00442:-00158:-00286:-00260:002843.2197:00442
00443:-00136:+00273:-00114:002843.2197:00443
00444:+00217:-00333:-00077:002843.2197:00444
00445:+00414:+00144:-00277:002843.2197:00445
00446:-00083:+00117:+00062:002843.2197:00446
00447:-00294:-00032:-00038:002843.2197:00447
00448:-00093:+00044:+00172:002835.2634:00448
00449:+00354:+00141:+00121:002835.2634:00449
00450:-00164:+00011:-00043:002835.2634:00450
00451:-00298:+00205:+00223:002835.2634:00451
00452:+00091:-00093:+00273:002835.2634:00452
00453:+00208:+00117:+00295:002835.2634:00453
00454:+00011:+00153:+00192:002835.2634:00454
00455:-00318:-00035:+00103:002844.1132:00455
00456:-00204:+00142:+00402:002844.1132:00456
00457:+00160:-00048:+00392:002844.1132:00457
00458:+00163:+00079:+00001:002844.1132:00458
00459:-00081:+00176:+00248:002844.1132:00459
00460:-00405:+00076:+00066:002844.1132:00460
00461:+00160:+00218:+00325:002844.1132:00461
00462:+00306:+00404:+00400:002849.8271:00462
00463:-00098:-00042:+00043:002849.8271:00463
00464:-00406:+00422:+00357:002849.8271:00464
00465:-00124:+00225:+00107:002849.8271:00465
00466:+00345:+00144:-00159:002849.8271:00466
00467:+00108:+00140:+00068:002849.8271:00467
00468:-00373:-00119:+00023:002849.8271:00468
00469:+00091:-00065:-00036:002848.3947:00469
00470:+00397:+00178:+00279:002848.3947:00470
00471:+00125:-00197:-00014:002848.3947:00471
00472:-00257:+00302:-00245:002848.3947:00472
00473:-00310:+00202:-00082:002848.3947:00473
00474:+00368:-00017:+00159:002848.3947:00474
00475:+00349:+00174:-00090:002848.3947:00475
00476:-00092:-00154:-00169:002850.6994:00476
00477:-00156:+00039:-00279:002850.6994:00477
00478:+00183:-00111:-00194:002850.6994:00478
00479:+00186:+00005:-00565:002850.6994:00479
00480:-00419:-00184:-00419:002850.6994:00480
00481:-00437:-00037:-00351:002850.6994:00481
00482:+00222:-00401:-00615:002850.6994:00482
00483:+00506:-00070:-00591:002869.9235:00483
00484:-00015:-00078:-00593:002869.9235:00484
00485:-00472:-00248:-00610:002869.9235:00485
00486:-00194:-00074:-00446:002869.9235:00486
00487:+00491:-00104:-00843:002869.9235:00487
00488:+00008:+00061:-00418:002869.9235:00488
00489:-00425:-00024:-00457:002869.9235:00489
00490:+00182:-00220:-00461:002855.1345:00490
00491:+00542:-00020:-00338:002855.1345:00491
00492:+00329:+00069:-00456:002855.1345:00492
00493:-00384:-00243:-00167:002855.1345:00493
00494:-00346:+00205:+00058:002855.1345:00494
00495:+00309:+00387:+00574:002855.1345:00495
00496:-00062:+00031:+00463:002855.1345:00496
00497:-00410:+00036:+00256:002857.4814:00497
00498:+00037:+00411:+00692:002857.4814:00498
00499:+00552:-00068:+00404:002857.4814:00499
00500:-00046:-00056:-00066:002857.4814:00500
00501:-00787:+00232:+00461:002857.4814:00501
00502:-00667:+00040:+00232:002857.4814:00502
00503:+00203:+00179:+00225:002857.4814:00503
00504:+00112:-00001:+00460:002863.1735:00504
00505:+00075:+00270:+00220:002863.1735:00505
00506:-00242:-00093:+00445:002863.1735:00506
00507:+00098:+00331:+00335:002863.1735:00507
00508:+00255:+00071:+00125:002863.1735:00508
00509:+00086:+00358:+00055:002863.1735:00509
00510:-00334:+00101:+00167:002863.1735:00510
00511:+00022:+00196:+00191:002841.8261:00511
00512:+00481:-00188:+00081:002841.8261:00512
00513:+00368:+00170:+00046:002841.8261:00513
00514:-00525:-00143:-00045:002841.8261:00514
00515:-00205:+00041:-00023:002841.8261:00515
00516:+00324:+00156:-00086:002841.8261:00516
00517:+00289:-00233:-00039:002841.8261:00517
00518:-00405:+00041:-00244:002844.0839:00518
00519:-00438:-00063:+00168:002844.0839:00519
00520:+00404:+00126:-00050:002844.0839:00520
00521:+00271:+00095:-00098:002844.0839:00521
00522:-00098:+00356:-00348:002844.0839:00522
00523:-00225:-00111:-00016:002844.0839:00523
00524:+00256:+00262:-00276:002844.0839:00524
00525:+00344:-00015:+00163:002843.2004:00525
00526:-00266:+00321:-00408:002843.2004:00526
00527:-00515:+00235:-00278:002843.2004:00527
00528:+00171:+00238:+00023:002843.2004:00528
00529:+00425:+00155:+00050:002843.2004:00529
00530:+00224:+00235:-00130:002843.2004:00530
00531:-00503:-00003:-00295:002843.2004:00531
00532:-00246:+00225:+00225:002835.2680:00532
00533:+00315:-00114:-00032:002835.2680:00533
00534:+00142:+00180:-00108:002835.2680:00534
00535:-00260:+00034:-00110:002835.2680:00535
00536:-00176:-00210:-00373:002835.2680:00536
00537:+00200:+00013:-00072:002835.2680:00537
00538:+00204:-00339:+00099:002835.2680:00538
00539:-00127:+00025:-00261:002837.5622:00539
00540:-00266:-00038:+00146:002837.5622:00540
00541:+00149:+00128:+00171:002837.5622:00541
00542:+00102:+00009:+00098:002837.5622:00542
00543:-00083:+00166:+00035:002837.5622:00543
00544:-00336:-00129:+00054:002837.5622:00544
00545:+00334:+00222:+00351:002837.5622:00545
00546:+00204:-00117:+00204:002836.7148:00546
00547:-00179:+00365:+00099:002836.7148:00547
00548:-00364:-00123:+00329:002836.7148:00548
00549:+00001:+00245:+00091:002836.7148:00549
00550:+00244:-00064:+00464:002836.7148:00550
00551:+00041:+00028:+00037:002836.7148:00551
00552:-00446:-00170:+00137:002836.7148:00552
00553:-00058:+00408:+00024:002822.3896:00553
00554:+00281:+00041:+00482:002822.3896:00554
00555:+00231:+00103:-00229:002822.3896:00555
00556:-00011:+00108:+00005:002822.3896:00556
00557:-00405:+00001:+00122:002822.3896:00557
00558:+00319:+00460:-00130:002822.3896:00558
00559:+00213:+00026:+00216:002822.3896:00559
00560:-00156:+00395:-00209:002837.6010:00560
00561:-00246:-00113:+00153:002837.6010:00561
00562:+00104:+00241:-00468:002837.6010:00562
00563:+00325:-00159:+00001:002837.6010:00563
00564:-00152:+00366:-00510:002837.6010:00564
00565:-00354:-00232:-00259:002837.6010:00565
00566:+00069:+00181:-00015:002837.6010:00566
00567:+00160:-00007:-00233:002837.6010:00567
00568:+00055:-00176:-00224:002836.7004:00568
00569:-00386:+00072:-00288:002836.7004:00569
00570:-00188:-00018:-00183:002836.7004:00570
00571:+00238:-00232:-00278:002836.7004:00571
00572:+00071:+00216:-00279:002836.7004:00572
00573:-00206:-00058:-00183:002836.7004:00573
00574:-00181:+00004:-00173:002836.7004:00574
00575:+00168:+00123:-00178:002822.4035:00575
00576:+00210:-00401:+00038:002822.4035:00576
00577:-00108:+00339:-00462:002822.4035:00577
00578:-00246:+00068:-00017:002822.4035:00578
00579:+00142:+00074:+00133:002822.4035:00579
00580:+00235:-00023:+00215:002822.4035:00580
00581:+00166:-00089:-00181:002822.4035:00581
00582:-00229:+00117:+00001:002831.0415:00582
00583:+00020:+00094:+00281:002831.0415:00583
00584:+00170:+00054:+00117:002831.0415:00584
00585:+00039:+00422:+00418:002831.0415:00585
00586:-00329:-00242:+00224:002831.0415:00586
00587:-00214:+00024:+00318:002831.0415:00587
00588:+00297:+00356:+00326:002831.0415:00588
00589:+00197:-00343:+00255:002830.2109:00589
00590:-00422:+00524:-00030:002830.2109:00590
00591:-00058:-00170:+00534:002830.2109:00591
00592:+00259:+00253:-00082:002830.2109:00592
00593:+00260:+00102:+00363:002830.2109:00593
00594:-00173:+00095:-00034:002830.2109:00594
00595:-00237:-00150:+00170:002830.2109:00595
00596:+00205:+00449:-00072:002822.4370:00596
00597:+00242:-00106:+00281:002822.4370:00597
00598:+00062:+00436:-00125:002822.4370:00598
00599:-00146:-00331:+00077:002822.4370:00599
00600:-00035:+00321:-00189:002822.4370:00600
00601:+00335:-00114:+00120:002822.4370:00601
00602:-00070:+00301:-00257:002822.4370:00602
00603:-00143:+00019:+00056:002830.9985:00603
00604:-00084:+00245:-00125:002830.9985:00604
00605:+00043:-00190:-00042:002830.9985:00605
00606:+00230:+00117:+00021:002830.9985:00606
00607:-00209:-00130:-00264:002830.9985:00607
00608:-00209:-00303:+00021:002830.9985:00608
00609:+00212:+00220:-00310:002830.9985:00609
00610:+00271:-00071:+00110:002830.2109:00610
00611:-00089:+00126:-00301:002830.2109:00611
00612:-00211:-00178:-00103:002830.2109:00612
00613:+00054:+00074:-00281:002830.2109:00613
00614:+00408:-00134:-00111:002830.2109:00614
00615:-00123:+00165:-00353:002830.2109:00615
00616:-00401:-00342:-00099:002830.2109:00616
00617:+00048:+00299:-00183:002828.8547:00617
00618:+00265:-00308:-00351:002828.8547:00618
00619:+00067:-00104:-00065:002828.8547:00619
00620:-00396:-00141:-00075:002828.8547:00620
00621:+00011:+00060:-00361:002828.8547:00621
00622:+00222:+00007:-00214:002828.8547:00622
00623:-00039:+00015:-00262:002828.8547:00623
00624:-00308:-00205:-00405:002844.1469:00624
00625:-00218:+00078:-00258:002844.1469:00625
00626:+00320:-00173:-00077:002844.1469:00626
00627:+00316:-00225:-00262:002844.1469:00627
00628:-00263:-00073:-00289:002844.1469:00628
00629:+00010:+00057:-00220:002844.1469:00629
00630:+00222:-00016:-00728:002844.1469:00630
00631:+00346:-00072:-00075:002849.9094:00631
00632:-00067:-00100:-00207:002849.9094:00632
00633:-00298:+00063:-00349:002849.9094:00633
00634:+00163:-00155:-00324:002849.9094:00634
00635:+00307:+00148:-00211:002849.9094:00635
00636:-00346:+00152:+00260:002849.9094:00636
00637:-00536:-00023:-00108:002849.9094:00637
00638:-00270:+00067:+00259:002835.3205:00638
00639:+00456:+00012:-00109:002835.3205:00639
00640:+00263:+00144:-00108:002835.3205:00640
00641:-00603:+00014:+00082:002835.3205:00641
00642:-00334:+00042:+00126:002835.3205:00642
00643:+00210:+00214:+00493:002835.3205:00643
00644:+00390:-00134:+00428:002835.3205:00644
00645:-00280:+00103:-00129:002844.0314:00645
00646:-00251:+00172:+00086:002844.0314:00646
00647:+00301:+00208:+00056:002844.0314:00647
00648:+00215:+00101:+00185:002844.0314:00648
00649:-00169:+00073:+00237:002844.0314:00649
00650:-00153:+00222:+00270:002844.0314:00650
00651:+00127:+00128:+00165:002844.0314:00651
00652:+00328:+00035:+00008:002836.6188:00652
00653:-00473:+00261:+00150:002836.6188:00653
00654:-00730:-00086:+00411:002836.6188:00654
00655:+00009:+00090:-00162:002836.6188:00655
00656:+00444:+00067:+00259:002836.6188:00656
00657:+00166:+00185:+00023:002836.6188:00657
00658:-00467:-00032:+00151:002836.6188:00658
00659:-00390:+00020:+00155:002822.3847:00659
00660:+00427:+00217:+00065:002822.3847:00660
00661:+00224:-00018:+00129:002822.3847:00661
00662:-00085:+00134:-00189:002822.3847:00662
00663:-00237:-00095:+00087:002822.3847:00663
00664:+00516:+00145:+00030:002822.3847:00664
00665:+00415:+00164:-00094:002822.3847:00665
00666:-00229:-00055:-00037:002831.0510:00666
00667:-00081:+00254:-00111:002831.0510:00667
00668:+00150:-00127:-00190:002831.0510:00668
00669:+00255:+00267:-00330:002831.0510:00669
00670:-00223:-00014:-00256:002831.0510:00670
00671:-00260:+00093:-00252:002831.0510:00671
00672:+00262:+00073:-00079:002831.0510:00672
00673:+00429:+00209:-00091:002830.2014:00673
00674:-00157:-00068:-00034:002830.2014:00674
00675:-00358:+00076:-00137:002830.2014:00675
00676:-00037:-00063:-00033:002830.2014:00676
00677:+00512:+00178:+00032:002830.2014:00677
00678:+00330:-00135:+00026:002830.2014:00678
00679:-00326:-00067:-00230:002830.2014:00679
00680:+00038:-00016:+00114:002830.2014:00680
00681:+00412:-00055:-00157:002828.8688:00681
00682:+00344:+00053:+00004:002828.8688:00682
00683:-00504:-00053:-00146:002828.8688:00683
00684:-00385:+00101:-00072:002828.8688:00684
00685:+00220:-00104:+00177:002828.8688:00685
00686:+00265:+00085:-00198:002828.8688:00686
00687:-00203:-00099:+00034:002828.8688:00687
00688:-00374:+00108:+00074:002830.9843:00688
00689:-00109:-00122:+00251:002830.9843:00689
00690:+00428:+00178:+00084:002830.9843:00690
00691:-00331:+00036:+00209:002830.9843:00691
00692:-00421:-00077:+00112:002830.9843:00692
00693:+00144:+00083:+00150:002830.9843:00693
00694:+00294:+00180:+00004:002830.9843:00694
00695:-00114:+00131:+00084:002830.1394:00695
00696:-00253:+00074:+00254:002830.1394:00696
00697:-00097:+00170:+00152:002830.1394:00697
00698:+00252:+00033:+00185:002830.1394:00698
00699:-00065:+00177:-00025:002830.1394:00699
00700:-00256:+00072:+00352:002830.1394:00700
00701:-00139:+00295:-00134:002830.1394:00701
00702:+00234:-00089:+00141:002835.2919:00702
00703:+00312:+00316:-00105:002835.2919:00703
00704:-00304:-00103:-00041:002835.2919:00704
00705:-00286:+00429:-00125:002835.2919:00705
00706:+00003:-00048:+00233:002835.2919:00706
00707:+00477:+00250:-00096:002835.2919:00707
00708:+00014:-00116:-00096:002835.2919:00708
00709:-00389:+00184:+00192:002844.0839:00709
00710:+00103:+00008:+00087:002844.0839:00710
00711:+00519:+00248:-00216:002844.0839:00711
00712:-00133:-00032:+00089:002844.0839:00712
00713:-00351:+00251:+00068:002844.0839:00713
00714:-00236:-00003:-00096:002844.0839:00714
00715:+00430:+00185:-00011:002844.0839:00715
00716:+00220:+00001:-00047:002843.2583:00716
00717:-00405:-00150:-00334:002843.2583:00717
00718:-00125:+00075:-00139:002843.2583:00718
00719:+00199:+00159:+00005:002843.2583:00719
00720:+00159:+00021:-00291:002843.2583:00720
00721:-00268:-00063:-00085:002843.2583:00721
00722:-00295:+00045:-00033:002843.2583:00722
00723:+00200:-00132:-00034:002835.3779:00723
00724:+00077:+00098:-00174:002835.3779:00724
00725:-00075:-00064:-00091:002835.3779:00725
00726:-00183:+00229:-00245:002835.3779:00726
00727:+00015:-00149:+00243:002835.3779:00727
00728:+00333:+00219:+00092:002835.3779:00728
00729:-00095:-00085:-00098:002835.3779:00729
00730:-00254:-00063:-00284:002844.2724:00730
00731:-00086:+00046:+00148:002844.2724:00731
00732:+00411:+00218:+00108:002844.2724:00732
00733:+00123:+00004:-00170:002844.2724:00733
00734:-00354:-00042:+00298:002844.2724:00734
00735:-00403:-00107:-00063:002844.2724:00735
00736:+00307:+00049:+00265:002844.2724:00736
00737:+00048:+00001:+00163:002850.1372:00737
00738:-00191:-00053:+00115:002850.1372:00738
00739:-00341:+00145:+00000:002850.1372:00739
00740:+00355:+00072:+00140:002850.1372:00740
00741:+00401:+00263:+00010:002850.1372:00741
00742:-00155:-00081:+00104:002850.1372:00742
00743:-00261:+00215:-00036:002850.1372:00743
00744:+00085:-00036:+00247:002848.7028:00744
00745:+00344:+00163:-00017:002848.7028:00745
00746:+00182:+00005:-00061:002848.7028:00746
00747:-00331:+00017:+00177:002848.7028:00747
00748:+00080:-00026:+00016:002848.7028:00748
00749:+00397:+00090:-00079:002848.7028:00749
00750:+00087:-00118:-00125:002848.7028:00750
00751:-00390:+00024:-00294:002850.9804:00751
00752:-00204:-00106:-00027:002850.9804:00752
00753:+00230:+00085:-00169:002850.9804:00753
00754:+00173:-00087:+00015:002850.9804:00754
00755:-00299:+00068:-00251:002850.9804:00755
00756:-00126:-00037:-00145:002850.9804:00756
00757:+00149:-00061:-00381:002850.9804:00757
00758:+00117:-00082:-00568:002863.3347:00758
00759:-00442:+00108:-00301:002863.3347:00759
00760:-00445:-00054:-00505:002863.3347:00760
00761:+00338:+00044:-00255:002863.3347:00761
00762:+00124:-00326:-00505:002863.3347:00762
00763:-00185:-00466:-00435:002863.3347:00763
00764:-00359:+00129:-00267:002863.3347:00764
00765:+00148:-00078:-00397:002855.2314:00765
00766:+00565:+00050:-00621:002855.2314:00766
00767:-00167:+00039:-00229:002855.2314:00767
00768:-00371:-00246:-00470:002855.2314:00768
00769:+00186:+00199:-00427:002855.2314:00769
00770:+00302:+00036:+00181:002855.2314:00770
00771:-00001:+00062:+00011:002855.2314:00771
00772:-00094:-00020:+00200:002864.2622:00772
00773:-00072:-00130:-00024:002864.2622:00773
00774:+00274:-00005:+00049:002864.2622:00774
00775:+00052:+00058:+00102:002864.2622:00775
00776:-00190:-00158:+00405:002864.2622:00776
00777:-00329:+00011:+00183:002864.2622:00777
00778:+00232:-00027:+00354:002864.2622:00778
00779:+00159:+00127:+00056:002863.3247:00779
00780:-00208:+00203:+00065:002863.3247:00780
00781:-00554:+00225:+00336:002863.3247:00781
00782:-00124:+00316:+00200:002863.3247:00782
00783:+00122:+00137:+00182:002863.3247:00783
00784:+00145:-00079:+00257:002863.3247:00784
00785:-00383:-00052:+00157:002863.3247:00785
00786:+00282:+00087:+00333:002848.6499:00786
00787:+00394:-00120:+00212:002848.6499:00787
00788:+00234:+00099:-00137:002848.6499:00788
00789:-00427:+00026:+00149:002848.6499:00789
00790:-00175:+00078:+00094:002848.6499:00790
00791:+00583:-00132:+00089:002848.6499:00791
00792:+00568:+00266:+00014:002848.6499:00792
00793:-00432:-00146:-00108:002857.5935:00793
00794:-00260:+00250:-00097:002857.5935:00794
00795:+00134:+00206:-00041:002857.5935:00795
00796:+00221:+00123:-00029:002857.5935:00796
00797:-00529:+00187:-00277:002857.5935:00797
00798:-00371:+00153:+00123:002857.5935:00798
00799:+00377:+00082:-00110:002857.5935:00799
00800:+00304:+00272:-00014:002850.0834:00800
00801:-00265:+00239:-00009:002850.0834:00801
00802:-00183:-00001:+00136:002850.0834:00802
00803:+00271:+00353:-00036:002850.0834:00803
00804:+00403:-00073:-00047:002850.0834:00804
00805:-00114:+00403:-00147:002850.0834:00805
00806:-00457:+00028:+00250:002850.0834:00806
00807:+00447:+00208:-00053:002835.5783:00807
00808:+00209:+00025:-00117:002835.5783:00808
00809:+00035:+00079:+00071:002835.5783:00809
00810:-00474:-00032:-00067:002835.5783:00810
00811:-00084:-00057:-00139:002835.5783:00811
00812:+00305:-00174:+00235:002835.5783:00812
00813:-00027:+00404:-00170:002835.5783:00813
00814:-00304:-00219:+00175:002844.3593:00814
00815:-00338:+00164:-00132:002844.3593:00815
00816:+00300:-00257:+00394:002844.3593:00816
00817:+00185:-00241:+00177:002844.3593:00817
00818:-00158:+00101:-00122:002844.3593:00818
00819:-00357:+00036:+00217:002844.3593:00819
00820:+00283:+00039:+00020:002844.3593:00820
00821:+00173:+00195:+00181:002843.4411:00821
00822:-00148:+00189:+00011:002843.4411:00822
00823:-00293:+00037:+00158:002843.4411:00823
00824:+00318:+00192:+00006:002843.4411:00824
00825:+00314:-00028:+00046:002843.4411:00825
00826:-00083:+00497:+00126:002843.4411:00826
00827:-00449:-00190:+00242:002843.4411:00827
00828:-00056:+00237:+00053:002842.0844:00828
00829:+00151:+00041:+00283:002842.0844:00829
00830:+00124:+00234:-00072:002842.0844:00830
00831:-00427:+00033:+00073:002842.0844:00831
00832:+00021:+00293:+00263:002842.0844:00832
00833:+00134:+00150:-00043:002842.0844:00833
00834:+00173:+00322:+00227:002842.0844:00834
00835:-00382:-00328:+00080:002844.3156:00835
00836:-00115:+00029:+00216:002844.3156:00836
00837:+00129:+00154:+00037:002844.3156:00837
00838:+00225:+00375:+00140:002844.3156:00838
00839:-00263:+00254:-00391:002844.3156:00839
00840:-00061:+00085:+00048:002844.3156:00840
00841:+00103:+00299:-00133:002844.3156:00841
00842:+00253:-00218:-00245:002850.0742:00842
00843:-00303:+00094:-00377:002850.0742:00843
00844:-00420:-00356:-00142:002850.0742:00844
00845:+00123:+00291:-00120:002850.0742:00845
00846:+00208:-00319:-00348:002850.0742:00846
00847:+00008:+00199:+00021:002850.0742:00847
00848:-00408:-00153:-00172:002850.0742:00848
00849:-00098:+00031:-00188:002842.1135:00849
00850:+00275:-00015:+00126:002842.1135:00850
00851:-00018:+00178:+00084:002842.1135:00851
00852:-00458:-00056:-00209:002842.1135:00852
00853:+00151:+00220:+00072:002842.1135:00853
00854:+00398:-00189:+00097:002842.1135:00854
00855:+00255:-00104:+00172:002842.1135:00855
00856:-00416:+00095:+00068:002844.3642:00856
00857:-00271:+00107:+00160:002844.3642:00857
00858:+00166:+00125:-00021:002844.3642:00858
00859:+00089:+00046:+00214:002844.3642:00859
00860:-00195:+00155:-00113:002844.3642:00860
00861:-00239:-00135:+00073:002844.3642:00861
00862:+00230:+00293:+00114:002844.3642:00862
00863:+00164:-00160:+00121:002856.7182:00863
00864:-00266:+00510:-00058:002856.7182:00864
00865:-00445:-00239:+00418:002856.7182:00865
00866:+00068:+00355:+00185:002856.7182:00866
00867:+00225:-00239:+00216:002856.7182:00867
00868:+00100:+00080:-00308:002856.7182:00868
00869:-00479:+00017:+00089:002856.7182:00869
00870:+00108:+00297:+00077:002835.5783:00870
00871:+00280:+00169:+00169:002835.5783:00871
00872:+00208:+00276:+00261:002835.5783:00872
00873:-00309:-00315:+00004:002835.5783:00873
00874:-00084:-00093:+00254:002835.5783:00874
00875:+00271:+00185:+00115:002835.5783:00875
00876:+00375:+00159:+00110:002835.5783:00876
00877:-00157:+00217:-00221:002857.5888:00877
00878:-00042:+00136:+00354:002857.5888:00878
00879:+00101:+00259:+00143:002857.5888:00879
00880:+00287:-00077:-00072:002857.5888:00880
00881:-00280:+00098:-00298:002857.5888:00881
00882:-00255:-00277:-00143:002857.5888:00882
00883:+00200:+00200:-00078:002857.5888:00883
00884:+00259:-00083:-00200:002856.6696:00884
00885:-00102:-00081:+00098:002856.6696:00885
00886:-00200:+00158:-00225:002856.6696:00886
00887:-00075:-00094:+00128:002856.6696:00887
00888:+00194:+00120:-00061:002856.6696:00888
00889:+00016:-00002:-00045:002856.6696:00889
00890:-00204:-00160:+00004:002856.6696:00890
00891:-00107:+00093:-00205:002842.0559:00891
00892:+00092:-00164:-00245:002842.0559:00892
00893:+00230:+00089:-00156:002842.0559:00893
00894:-00299:-00196:-00122:002842.0559:00894
00895:-00218:-00090:-00220:002842.0559:00895
00896:+00101:+00036:+00013:002842.0559:00896
00897:+00230:-00221:-00093:002842.0559:00897
00898:+00017:-00045:-00595:002857.5693:00898
00899:-00169:-00194:-00437:002857.5693:00899
00900:+00183:-00053:-00452:002857.5693:00900
00901:+00172:-00296:-00405:002857.5693:00901
00902:-00182:+00152:-00533:002857.5693:00902
00903:-00337:-00180:-00192:002857.5693:00903
00904:+00259:+00135:-00245:002857.5693:00904
00905:+00320:-00157:-00301:002870.0068:00905
00906:+00003:-00030:-00389:002870.0068:00906
00907:-00554:-00153:-00309:002870.0068:00907
00908:+00067:+00283:-00493:002870.0068:00908
00909:+00354:-00488:-00103:002870.0068:00909
00910:+00076:+00447:-00570:002870.0068:00910
00911:-00314:-00130:+00453:002870.0068:00911
00912:-00040:+00442:-00099:002861.8671:00912
00913:+00182:-00014:+00379:002861.8671:00913
00914:+00160:+00002:+00015:002861.8671:00914
00915:-00142:+00155:-00236:002861.8671:00915
00916:-00062:+00053:+00186:002861.8671:00916
00917:+00074:+00043:-00039:002861.8671:00917
00918:+00143:-00161:+00300:002861.8671:00918
00919:-00056:+00199:-00005:002864.2622:00919
00920:-00049:+00197:+00173:002864.2622:00920
00921:+00084:-00046:+00049:002864.2622:00921
00922:+00025:+00170:+00037:002864.2622:00922
00923:-00252:+00449:+00137:002864.2622:00923
00924:-00222:-00059:+00432:002864.2622:00924
00925:+00034:+00317:+00249:002864.2622:00925
00926:+00200:+00197:+00188:002863.2807:00926
00927:-00295:-00060:+00152:002863.2807:00927
00928:-00218:+00223:+00061:002863.2807:00928
00929:-00072:-00201:-00048:002863.2807:00929
00930:+00047:+00375:-00065:002863.2807:00930
00931:-00188:-00077:+00163:002863.2807:00931
00932:-00211:+00037:-00081:002863.2807:00932
00933:+00042:+00339:+00069:002861.8671:00933
00934:+00403:+00023:+00165:002861.8671:00934
00935:-00068:+00194:-00048:002861.8671:00935
00936:-00360:+00064:-00021:002861.8671:00936
00937:-00026:+00292:-00003:002861.8671:00937
00938:+00194:+00220:+00183:002861.8671:00938
00939:+00487:+00095:+00081:002861.8671:00939
00940:-00233:+00190:+00012:002857.6035:00940
00941:-00137:+00304:+00049:002857.6035:00941
00942:+00225:+00097:+00001:002857.6035:00942
00943:+00305:+00202:+00157:002857.6035:00943
00944:-00206:+00121:-00048:002857.6035:00944
00945:-00208:+00218:+00062:002857.6035:00945
00946:+00344:+00152:+00097:002857.6035:00946
00947:+00390:+00248:-00137:002863.3740:00947
00948:-00354:-00038:-00114:002863.3740:00948
00949:-00491:+00283:-00147:002863.3740:00949
00950:+00012:-00097:-00106:002863.3740:00950
00951:+00346:+00161:+00076:002863.3740:00951
00952:+00072:+00098:-00083:002863.3740:00952
00953:-00314:-00279:-00089:002863.3740:00953
00954:+00024:+00004:-00286:002855.2458:00954
00955:+00174:-00348:-00158:002855.2458:00955
00956:+00133:+00127:-00231:002855.2458:00956
00957:-00173:-00189:+00192:002855.2458:00957
00958:+00082:+00184:-00145:002855.2458:00958
00959:+00388:-00165:+00141:002855.2458:00959
00960:+00309:+00086:-00166:002855.2458:00960
00961:-00268:-00069:-00083:002864.2814:00961
00962:-00102:+00261:-00102:002864.2814:00962
00963:+00096:-00109:-00048:002864.2814:00963
00964:+00208:+00188:+00038:002864.2814:00964
00965:-00282:-00167:-00034:002864.2814:00965
00966:-00184:+00033:+00225:002864.2814:00966
00967:+00200:-00035:+00174:002864.2814:00967
00968:+00271:+00131:+00033:002876.7343:00968
00969:-00249:-00080:+00165:002876.7343:00969
00970:-00311:+00335:+00139:002876.7343:00970
00971:-00111:+00062:+00191:002876.7343:00971
00972:+00324:+00287:+00165:002876.7343:00972
00973:-00118:+00009:+00104:002876.7343:00973
00974:-00277:-00033:+00056:002876.7343:00974
00975:-00130:+00202:-00004:002861.8232:00975
00976:+00213:+00257:+00147:002861.8232:00976
00977:+00186:+00215:+00007:002861.8232:00977
00978:-00349:+00071:+00027:002861.8232:00978
00979:-00308:+00103:+00017:002861.8232:00979
00980:+00318:+00122:-00034:002861.8232:00980
00981:+00171:+00112:-00047:002861.8232:00981
00982:-00223:-00139:-00163:002870.9763:00982
00983:-00339:+00340:-00159:002870.9763:00983
00984:-00051:+00093:+00043:002870.9763:00984
00985:+00260:+00108:-00269:002870.9763:00985
00986:-00204:+00106:-00039:002870.9763:00986
00987:-00354:+00026:-00152:002870.9763:00987
00988:+00121:-00142:-00009:002870.9763:00988
00989:+00119:+00432:-00179:002883.4394:00989
00990:-00158:-00372:+00109:002883.4394:00990
00991:-00275:+00477:-00236:002883.4394:00991
00992:+00295:-00396:+00219:002883.4394:00992
00993:+00346:+00098:-00253:002883.4394:00993
00994:-00022:-00116:+00121:002883.4394:00994
00995:-00271:-00099:-00293:002883.4394:00995
00996:+00036:+00053:+00052:002861.8430:00996
00997:+00267:+00361:-00210:002861.8430:00997
00998:+00053:-00015:-00030:002861.8430:00998
00999:-00178:+00277:+00359:002861.8430:00999
01000:+00092:-00276:-00078:002861.8430:01000
01001:+00296:-00047:+00215:002861.8430:01001
01002:-00067:+00223:+00078:002861.8430:01002
01003:-00212:-00045:-00041:002877.6972:01003
01004:-00212:+00199:+00120:002877.6972:01004
01005:+00299:+00301:+00296:002877.6972:01005
01006:+00077:-00248:+00149:002877.6972:01006
01007:-00267:-00065:+00159:002877.6972:01007
01008:-00171:+00120:+00150:002877.6972:01008
01009:+00200:-00165:+00111:002877.6972:01009
01010:+00118:+00324:-00067:002876.7636:01010
01011:-00340:-00075:+00178:002876.7636:01011
01012:-00381:+00148:+00041:002876.7636:01012
01013:+00255:+00015:+00151:002876.7636:01013
01014:+00430:+00000:+00049:002876.7636:01014
01015:-00016:+00096:-00111:002876.7636:01015
01016:-00397:-00036:+00082:002876.7636:01016
01017:-00059:-00057:+00151:002875.1286:01017
01018:+00373:+00205:+00012:002875.1286:01018
01019:-00095:-00056:+00029:002875.1286:01019
01020:-00370:+00132:+00019:002875.1286:01020
01021:-00050:-00068:-00010:002875.1286:01021
01022:+00130:+00130:-00184:002875.1286:01022
01023:+00182:+00126:-00347:002875.1286:01023
01024:-00308:-00108:-00196:002884.3901:01024
01025:-00306:+00141:-00200:002884.3901:01025
01026:+00038:-00141:-00178:002884.3901:01026
01027:+00061:+00048:-00328:002884.3901:01027
01028:-00176:-00085:-00283:002884.3901:01028
01029:-00152:-00148:-00427:002884.3901:01029
01030:+00373:-00006:-00724:002884.3901:01030
01031:+00290:-00233:-00672:002883.4045:01031
01032:-00310:-00185:-00477:002883.4045:01032
01033:-00396:-00239:-00391:002883.4045:01033
01034:+00382:-00186:-00101:002883.4045:01034
01035:+00458:-00228:-00463:002883.4045:01035
01036:+00207:-00279:-00555:002883.4045:01036
01037:-00389:+00101:-00719:002883.4045:01037
01038:+00335:+00265:-00195:002881.8037:01038
01039:+00210:+00321:-00864:002881.8037:01039
01040:-00040:+00240:-00006:002881.8037:01040
01041:-00368:-00108:+00167:002881.8037:01041
01042:-00022:+00335:+00156:002881.8037:01042
01043:-00101:-00323:+00783:002881.8037:01043
01044:+00083:+00184:-00151:002881.8037:01044
01045:-00143:-00158:+00290:002877.6774:01045
01046:-00085:-00008:-00108:002877.6774:01046
01047:-00011:+00097:+00190:002877.6774:01047
01048:-00174:-00077:+00366:002877.6774:01048
01049:-00312:+00112:+00226:002877.6774:01049
01050:+00020:+00006:+00427:002877.6774:01050
01051:+00521:+00263:+00225:002877.6774:01051
01052:+00446:+00167:+00218:002883.3947:01052
01053:-00312:+00129:+00149:002883.3947:01053
01054:-00184:+00076:+00289:002883.3947:01054
01055:+00171:+00044:+00101:002883.3947:01055
01056:+00315:+00137:+00227:002883.3947:01056
01057:-00310:-00127:+00267:002883.3947:01057
01058:-00326:+00124:+00293:002883.3947:01058
01059:+00248:-00214:+00412:002861.8378:01059
01060:+00320:+00061:-00011:002861.8378:01060
01061:-00170:+00089:+00336:002861.8378:01061
01062:-00517:+00136:+00120:002861.8378:01062
01063:-00018:+00283:+00045:002861.8378:01063
01064:+00282:+00143:+00306:002861.8378:01064
01065:-00230:+00114:+00017:002861.8378:01065
01066:-00492:+00022:+00085:002857.4475:01066
01067:+00159:+00089:+00176:002857.4475:01067
01068:+00280:-00060:+00017:002857.4475:01068
01069:+00133:+00122:+00194:002857.4475:01069
01070:-00307:-00002:-00149:002857.4475:01070
01071:+00064:+00111:+00012:002857.4475:01071
01072:+00421:+00195:-00111:002857.4475:01072
01073:+00337:+00524:-00100:002849.9963:01073
01074:-00193:+00061:-00165:002849.9963:01074
01075:+00032:+00205:-00468:002849.9963:01075
01076:+00476:+00040:-00002:002849.9963:01076
01077:+00621:+00400:-00760:002849.9963:01077
01078:-00087:-00445:-00075:002849.9963:01078
01079:-00417:-00227:-00269:002849.9963:01079
01080:+00178:-00205:-00047:002835.6069:01080
01081:+00412:-00171:-00274:002835.6069:01081
01082:+00145:+00095:-00398:002835.6069:01082
01083:-00533:-00170:-00058:002835.6069:01083
01084:+00355:+00180:-00490:002835.6069:01084
01085:+00437:-00023:-00070:002835.6069:01085
01086:-00025:+00405:-00292:002835.6069:01086
01087:-00476:-00188:+00199:002844.4125:01087
01088:+00203:+00282:+00085:002844.4125:01088
01089:+00391:-00076:+00261:002844.4125:01089
01090:+00179:+00060:-00031:002844.4125:01090
01091:-00412:-00055:+00139:002844.4125:01091
01092:+00229:+00207:+00483:002844.4125:01092
01093:+00419:+00177:+00072:002844.4125:01093
01094:+00135:-00163:+00313:002843.5278:01094
01095:-00205:+00029:+00270:002843.5278:01095
01096:-00312:-00183:+00326:002843.5278:01096
01097:+00318:+00231:+00177:002843.5278:01097
01098:+00323:+00093:+00250:002843.5278:01098
01099:-00345:+00507:+00202:002843.5278:01099
01100:-00366:+00096:+00525:002843.5278:01100
01101:-00054:+00469:+00133:002835.6069:01101
01102:+00148:-00108:+00302:002835.6069:01102
01103:-00357:+00259:-00132:002835.6069:01103
01104:-00447:+00001:+00374:002835.6069:01104
01105:+00039:+00136:+00145:002835.6069:01105
01106:+00212:-00044:-00023:002835.6069:01106
01107:-00075:+00130:+00426:002835.6069:01107
01108:-00324:-00103:+00007:002831.2758:01108
01109:-00074:+00017:-00002:002831.2758:01109
01110:+00372:+00269:+00112:002831.2758:01110
01111:-00078:+00242:-00134:002831.2758:01111
01112:-00266:+00069:+00042:002831.2758:01112
01113:-00079:+00131:-00072:002831.2758:01113
01114:+00125:+00215:+00071:002831.2758:01114
01115:+00215:-00122:-00115:002843.4941:01115
01116:-00331:+00176:-00276:002843.4941:01116
01117:-00325:-00183:-00010:002843.4941:01117
01118:+00117:-00078:-00635:002843.4941:01118
01119:+00275:+00072:-00086:002843.4941:01119
01120:-00189:-00009:-00162:002843.4941:01120
01121:-00309:-00331:-00334:002843.4941:01121
01122:+00166:+00089:-00370:002829.0493:01122
01123:+00320:-00320:-00095:002829.0493:01123
01124:+00046:+00209:-00499:002829.0493:01124
01125:-00192:-00178:-00367:002829.0493:01125
01126:-00118:+00180:-00148:002829.0493:01126
01127:+00301:+00018:-00156:002829.0493:01127
01128:+00171:+00156:-00271:002829.0493:01128
01129:-00315:-00096:+00086:002837.7641:01129
01130:-00028:+00261:-00142:002837.7641:01130
01131:+00131:+00111:-00049:002837.7641:01131
01132:+00060:+00072:+00180:002837.7641:01132
01133:-00212:-00074:+00161:002837.7641:01133
01134:-00203:+00004:+00444:002837.7641:01134
01135:+00109:+00015:+00242:002837.7641:01135
01136:+00187:-00008:+00122:002836.9785:01136
01137:-00418:-00076:+00058:002836.9785:01137
01138:-00121:+00200:+00281:002836.9785:01138
01139:+00061:+00048:+00416:002836.9785:01139
01140:+00122:+00026:-00005:002836.9785:01140
01141:-00384:+00175:+00082:002836.9785:01141
01142:-00364:-00139:+00149:002836.9785:01142
01143:+00186:+00300:+00013:002829.0966:01143
01144:+00321:-00060:+00084:002829.0966:01144
01145:-00039:+00209:+00171:002829.0966:01145
01146:-00368:-00035:+00069:002829.0966:01146
01147:-00208:+00115:-00006:002829.0966:01147
01148:+00289:+00127:+00118:002829.0966:01148
01149:-00014:+00136:+00132:002829.0966:01149
01150:-00231:+00158:+00112:002844.3642:01150
01151:-00073:+00102:+00185:002844.3642:01151
01152:+00091:+00140:+00162:002844.3642:01152
01153:+00236:-00018:+00123:002844.3642:01153
01154:-00329:+00129:-00213:002844.3642:01154
01155:-00313:-00112:+00237:002844.3642:01155
01156:+00175:+00265:-00091:002844.3642:01156
01157:+00313:+00002:-00102:002836.7675:01157
01158:-00012:+00277:-00256:002836.7675:01158
01159:-00308:-00232:-00120:002836.7675:01159
01160:+00286:+00223:-00149:002836.7675:01160
01161:+00478:-00141:-00075:002836.7675:01161
01162:-00017:+00331:-00291:002836.7675:01162
01163:-00359:-00057:+00003:002836.7675:01163
01164:-00085:+00232:-00420:002841.9267:01164
01165:+00477:-00163:-00074:002841.9267:01165
01166:+00308:+00035:-00284:002841.9267:01166
01167:-00167:-00205:-00467:002841.9267:01167
01168:-00099:+00101:-00736:002841.9267:01168
01169:+00142:-00124:-00219:002841.9267:01169
01170:+00142:-00190:-00166:002841.9267:01170
01171:-00076:-00312:-00642:002857.3840:01171
01172:-00120:-00164:-00063:002857.3840:01172
01173:+00024:-00150:-00741:002857.3840:01173
01174:+00062:-00459:-00207:002857.3840:01174
01175:-00254:+00199:-00524:002857.3840:01175
01176:-00094:-00190:-00169:002857.3840:01176
01177:+00162:+00177:-00768:002857.3840:01177
01178:+00512:-00230:-00225:002856.4167:01178
01179:+00216:-00360:-00497:002856.4167:01179
01180:-00403:-00521:-00168:002856.4167:01180
01181:-00026:-00033:-00376:002856.4167:01181
01182:+00350:+00127:+00188:002856.4167:01182
01183:-00066:+00324:+00414:002856.4167:01183
01184:-00289:-00301:+00104:002856.4167:01184
01185:-00066:+00231:-00010:002855.0766:01185
01186:+00385:+00063:+00108:002855.0766:01186
01187:-00011:+00258:+00204:002855.0766:01187
01188:-00340:+00174:-00009:002855.0766:01188
01189:-00121:+00056:+00359:002855.0766:01189
01190:+00011:+00223:+00022:002855.0766:01190
01191:+00055:+00250:+00161:002855.0766:01191
01192:-00399:+00043:+00440:002864.0759:01192
01193:-00368:+00052:+00093:002864.0759:01193
01194:+00062:-00117:+00318:002864.0759:01194
01195:+00144:+00389:+00161:002864.0759:01195
01196:-00289:+00188:-00095:002864.0759:01196
01197:-00244:+00299:+00367:002864.0759:01197
01198:-00103:+00110:+00271:002864.0759:01198
01199:+00426:+00263:+00342:002863.1101:01199
01200:-00231:+00083:+00066:002863.1101:01200
01201:-00354:+00190:+00128:002863.1101:01201
01202:-00026:-00038:+00014:002863.1101:01202
01203:+00427:+00211:-00203:002863.1101:01203
01204:+00072:+00076:+00060:002863.1101:01204
01205:-00416:-00156:-00245:002863.1101:01205
01206:+00172:+00021:-00146:002855.0280:01206
01207:+00471:-00132:+00005:002855.0280:01207
01208:+00038:+00088:-00280:002855.0280:01208
01209:-00386:-00111:+00015:002855.0280:01209
01210:-00064:+00041:-00219:002855.0280:01210
01211:+00488:+00118:-00188:002855.0280:01211
01212:+00384:+00054:-00179:002855.0280:01212
01213:-00416:-00172:-00331:002864.0466:01213
01214:+00155:+00298:-00116:002864.0466:01214
01215:+00346:+00016:+00025:002864.0466:01215
01216:+00168:+00206:-00234:002864.0466:01216
01217:-00248:-00084:-00026:002864.0466:01217
01218:-00201:+00026:-00007:002864.0466:01218
01219:+00383:+00069:+00188:002864.0466:01219
01220:+00411:-00023:-00048:002869.8498:01220
01221:-00327:+00060:-00276:002869.8498:01221
01222:-00195:+00003:+00281:002869.8498:01222
01223:+00057:-00025:-00170:002869.8498:01223
01224:+00488:+00103:+00026:002869.8498:01224
01225:-00351:-00221:+00053:002869.8498:01225
01226:-00451:-00114:-00090:002869.8498:01226
01227:+00056:-00126:+00022:002861.6242:01227
01228:+00524:+00237:-00011:002861.6242:01228
01229:+00045:+00091:-00085:002861.6242:01229
01230:-00265:+00136:+00154:002861.6242:01230
01231:-00223:+00163:+00175:002861.6242:01231
01232:+00520:+00201:+00244:002861.6242:01232
01233:-00167:-00079:+00228:002861.6242:01233
01234:-00317:-00132:+00024:002870.7648:01234
01235:-00176:+00101:+00202:002870.7648:01235
01236:+00232:+00120:+00168:002870.7648:01236
01237:+00115:+00110:+00087:002870.7648:01237
01238:-00461:-00042:+00039:002870.7648:01238
01239:-00415:+00139:+00089:002870.7648:01239
01240:+00317:+00007:+00274:002870.7648:01240
01241:+00092:+00203:+00022:002876.5227:01241
01242:-00265:+00097:+00138:002876.5227:01242
01243:-00228:+00229:+00200:002876.5227:01243
01244:+00024:+00130:+00277:002876.5227:01244
01245:+00376:+00186:+00135:002876.5227:01245
01246:-00243:+00140:-00066:002876.5227:01246
01247:-00351:+00199:+00061:002876.5227:01247
01248:+00069:+00021:+00114:002868.2705:01248
01249:+00415:+00237:-00148:002868.2705:01249
01250:+00079:+00117:-00089:002868.2705:01250
01251:-00337:+00193:-00066:002868.2705:01251
01252:+00022:-00100:+00025:002868.2705:01252
01253:+00283:+00222:+00107:002868.2705:01253
01254:+00028:+00013:+00084:002868.2705:01254
01255:-00091:+00190:-00425:002877.4455:01255
01256:-00281:+00228:-00093:002877.4455:01256
01257:+00335:-00066:+00220:002877.4455:01257
01258:+00170:+00193:-00148:002877.4455:01258
01259:-00206:-00314:+00051:002877.4455:01259
01260:-00142:+00028:-00379:002877.4455:01260
01261:+00306:-00369:-00086:002877.4455:01261
01262:+00187:+00224:-00266:002869.7856:01262
01263:-00058:+00147:-00114:002869.7856:01263
01264:-00293:+00421:-00382:002869.7856:01264
01265:+00447:-00075:+00106:002869.7856:01265
01266:+00378:+00052:+00173:002869.7856:01266
01267:-00008:-00167:+00027:002869.7856:01267
01268:-00409:+00090:-00210:002869.7856:01268
01269:+00070:-00159:+00136:002868.2412:01269
01270:+00134:+00131:-00053:002868.2412:01270
01271:-00198:-00083:+00018:002868.2412:01271
01272:-00490:+00114:+00099:002868.2412:01272
01273:+00069:-00014:-00035:002868.2412:01273
01274:+00252:+00111:+00065:002868.2412:01274
01275:-00022:-00058:+00183:002868.2412:01275
01276:-00473:+00122:+00074:002877.4602:01276
01277:-00216:+00090:+00134:002877.4602:01277
01278:+00264:+00196:+00168:002877.4602:01278
01279:+00063:+00225:+00225:002877.4602:01279
01280:-00313:+00168:+00235:002877.4602:01280
01281:-00148:+00215:+00132:002877.4602:01281
01282:+00200:+00157:+00332:002877.4602:01282
01283:+00193:+00185:+00062:002876.5075:01283
01284:-00364:+00152:+00211:002876.5075:01284
01285:-00352:-00002:+00264:002876.5075:01285
01286:+00268:+00202:+00120:002876.5075:01286
01287:+00213:+00048:+00196:002876.5075:01287
01288:-00127:+00001:+00041:002876.5075:01288
01289:-00420:+00124:-00135:002876.5075:01289
01290:+00347:+00016:+00224:002868.3437:01290
01291:+00419:+00062:+00091:002868.3437:01291
01292:-00186:+00045:-00119:002868.3437:01292
01293:-00445:+00049:-00198:002868.3437:01293
01294:-00037:-00088:-00052:002868.3437:01294
01295:+00380:+00138:-00409:002868.3437:01295
01296:+00180:-00128:-00205:002868.3437:01296
01297:-00541:-00020:-00516:002877.5686:01297
01298:+00135:-00281:-00246:002877.5686:01298
01299:+00475:-00045:-00446:002877.5686:01299
01300:+00076:-00205:-00443:002877.5686:01300
01301:-00360:-00109:-00615:002877.5686:01301
01302:-00153:-00154:-00464:002877.5686:01302
01303:+00421:-00026:-00594:002877.5686:01303
01304:+00218:-00145:-00529:002883.3103:01304
01305:-00328:+00057:-00568:002883.3103:01305
01306:-00023:-00185:-00360:002883.3103:01306
01307:+00363:+00021:-00340:002883.3103:01307
01308:+00231:-00231:-00341:002883.3103:01308
01309:-00097:+00083:-00517:002883.3103:01309
01310:-00262:-00095:-00509:002883.3103:01310
01311:+00419:+00143:-00334:002881.7395:01311
01312:+00185:-00337:-00037:002881.7395:01312
01313:-00025:+00224:-00359:002881.7395:01313
01314:-00117:+00085:+00271:002881.7395:01314
01315:+00079:+00151:+00539:002881.7395:01315
01316:-00067:+00255:+00306:002881.7395:01316
01317:-00347:-00116:+00425:002881.7395:01317
01318:-00086:+00798:-00210:002877.3959:01318
01319:+00235:+00106:+00946:002877.3959:01319
01320:+00257:+00023:+00348:002877.3959:01320
01321:-00102:-00022:+00088:002877.3959:01321
01322:-00396:-00059:+00238:002877.3959:01322
01323:-00141:+00277:+00464:002877.3959:01323
01324:+00150:-00015:+00370:002876.5915:01324
01325:+00184:+00398:+00112:002876.5915:01325
01326:-00157:+00149:+00147:002876.5915:01326
01327:-00006:+00106:+00164:002876.5915:01327
01328:+00140:+00158:+00102:002876.5915:01328
01329:+00073:+00170:+00281:002876.5915:01329
01330:-00355:+00023:+00100:002876.5915:01330
01331:-00389:+00280:+00204:002868.3730:01331
01332:+00242:-00022:+00510:002868.3730:01332
01333:+00291:+00256:-00095:002868.3730:01333
01334:-00055:+00123:+00176:002868.3730:01334
01335:-00441:+00021:+00237:002868.3730:01335
01336:+00273:-00134:+00134:002868.3730:01336
01337:+00327:-00121:+00172:002868.3730:01337
01338:-00066:+00058:-00020:002864.1447:01338
01339:-00591:+00383:+00118:002864.1447:01339
01340:+00126:+00357:+00163:002864.1447:01340
01341:+00367:+00195:-00010:002864.1447:01341
01342:+00293:+00391:+00106:002864.1447:01342
01343:-00255:+00186:-00008:002864.1447:01343
01344:+00399:+00102:+00163:002864.1447:01344
01345:+00580:+00103:-00052:002863.1979:01345
01346:-00100:+00178:+00049:002863.1979:01346
01347:-00327:-00250:-00085:002863.1979:01347
01348:+00176:+00194:-00190:002863.1979:01348
01349:+00406:+00005:-00105:002863.1979:01349
01350:+00289:+00033:-00305:002863.1979:01350
01351:-00377:-00213:-00301:002863.1979:01351
01352:+00045:+00231:-00156:002841.8977:01352
01353:+00233:-00029:-00416:002841.8977:01353
01354:+00250:-00052:-00608:002841.8977:01354
01355:-00306:-00198:-00293:002841.8977:01355
01356:-00239:-00328:-00242:002841.8977:01356
01357:+00302:+00080:-00322:002841.8977:01357
01358:+00499:-00464:-00164:002841.8977:01358
01359:+00046:-00030:-00303:002850.7478:01359
01360:-00286:-00336:-00012:002850.7478:01360
01361:+00144:-00106:-00244:002850.7478:01361
01362:+00525:-00082:+00146:002850.7478:01362
01363:-00217:-00098:-00022:002850.7478:01363
01364:-00431:-00023:-00050:002850.7478:01364
01365:+00069:+00174:+00367:002850.7478:01365
01366:+00302:+00122:+00100:002843.2775:01366
01367:+00185:-00003:+00166:002843.2775:01367
01368:-00426:+00009:+00225:002843.2775:01368
01369:-00287:-00002:+00293:002843.2775:01369
01370:+00115:+00258:+00279:002843.2775:01370
01371:+00096:+00059:+00367:002843.2775:01371
01372:-00126:-00130:+00125:002843.2775:01372
01373:-00240:+00251:+00036:002843.2775:01373
01374:+00001:+00072:+00286:002828.9353:01374
01375:+00306:+00108:-00026:002828.9353:01375
01376:-00237:+00086:+00048:002828.9353:01376
01377:-00360:+00110:+00138:002828.9353:01377
01378:+00036:+00349:-00037:002828.9353:01378
01379:+00166:-00035:+00072:002828.9353:01379
01380:-00009:+00128:+00047:002828.9353:01380
01381:-00326:+00106:+00056:002837.6296:01381
01382:-00019:+00102:-00304:002837.6296:01382
01383:+00228:+00188:+00118:002837.6296:01383
01384:+00032:+00435:+00118:002837.6296:01384
01385:-00303:-00293:-00050:002837.6296:01385
01386:-00128:+00054:+00211:002837.6296:01386
01387:+00293:+00085:+00212:002837.6296:01387
01388:+00255:+00414:-00245:002836.8007:01388
01389:-00335:-00160:+00222:002836.8007:01389
01390:-00155:+00362:+00087:002836.8007:01390
01391:+00105:+00222:-00190:002836.8007:01391
01392:+00290:-00039:+00007:002836.8007:01392
01393:-00019:+00037:-00041:002836.8007:01393
01394:-00289:-00355:+00187:002836.8007:01394
01395:+00149:+00022:-00199:002828.9208:01395
01396:+00423:+00052:+00040:002828.9208:01396
01397:-00156:-00018:-00244:002828.9208:01397
01398:-00237:-00030:-00088:002828.9208:01398
01399:+00029:+00269:-00011:002828.9208:01399
01400:+00283:-00259:-00313:002828.9208:01400
01401:-00136:+00445:-00319:002828.9208:01401
01402:-00297:-00119:-00097:002831.1037:01402
01403:+00076:+00250:-00245:002831.1037:01403
01404:+00175:-00029:+00004:002831.1037:01404
01405:-00102:+00382:-00009:002831.1037:01405
01406:-00351:-00222:+00070:002831.1037:01406
01407:-00105:+00112:+00027:002831.1037:01407
01408:+00306:+00200:+00226:002831.1037:01408
01409:-00110:+00073:+00273:002836.8586:01409
01410:-00338:+00029:-00149:002836.8586:01410
01411:-00130:+00058:+00031:002836.8586:01411
01412:+00125:+00099:+00128:002836.8586:01412
01413:+00145:+00049:+00011:002836.8586:01413
01414:-00328:-00005:-00027:002836.8586:01414
01415:-00308:-00075:+00191:002836.8586:01415
01416:+00178:+00215:+00014:002829.0253:01416
01417:+00159:-00118:+00093:002829.0253:01417
01418:+00012:+00199:+00152:002829.0253:01418
01419:-00404:+00014:+00139:002829.0253:01419
01420:+00051:+00169:+00026:002829.0253:01420
01421:+00279:+00076:+00115:002829.0253:01421
01422:-00046:+00083:-00073:002829.0253:01422
01423:-00264:-00066:-00003:002837.7065:01423
01424:-00183:+00063:+00104:002837.7065:01424
01425:+00223:-00147:+00020:002837.7065:01425
01426:+00139:-00001:-00191:002837.7065:01426
01427:-00250:+00103:-00028:002837.7065:01427
01428:-00122:+00060:+00146:002837.7065:01428
01429:+00146:+00257:+00050:002837.7065:01429
01430:+00190:+00062:+00275:002843.3979:01430
01431:-00038:+00103:-00044:002843.3979:01431
01432:-00300:+00110:+00082:002843.3979:01432
01433:+00134:+00039:+00023:002843.3979:01433
01434:+00288:-00189:+00282:002843.3979:01434
01435:-00040:+00422:-00295:002843.3979:01435
01436:-00153:-00135:+00173:002843.3979:01436
01437:+00022:+00290:-00120:002841.9028:01437
01438:+00239:-00248:+00086:002841.9028:01438
01439:+00205:+00133:-00301:002841.9028:01439
01440:-00119:+00068:+00035:002841.9028:01440
01441:-00050:-00158:-00042:002841.9028:01441
01442:+00197:+00214:-00320:002841.9028:01442
01443:+00166:+00168:+00004:002841.9028:01443
01444:-00244:-00078:-00208:002857.4279:01444
01445:-00148:+00250:-00225:002857.4279:01445
01446:+00218:-00186:-00055:002857.4279:01446
01447:+00172:+00084:-00454:002857.4279:01447
01448:-00052:+00156:-00344:002857.4279:01448
01449:-00202:-00275:-00261:002857.4279:01449
01450:-00130:+00079:-00299:002857.4279:01450
01451:+00353:+00221:-00338:002856.6113:01451
01452:-00002:-00590:-00658:002856.6113:01452
01453:-00261:-00143:-00270:002856.6113:01453
01454:+00023:-00235:-00321:002856.6113:01454
01455:+00366:-00157:-00627:002856.6113:01455
01456:+00294:+00241:-00389:002856.6113:01456
01457:-00297:-00396:-00386:002856.6113:01457
01458:-00044:+00057:-00323:002855.1733:01458
01459:+00302:+00358:+00151:002855.1733:01459
01460:-00221:-00450:-00254:002855.1733:01460
01461:-00320:+00114:-00090:002855.1733:01461
01462:-00419:-00057:+00324:002855.1733:01462
01463:+00242:+00080:+00128:002855.1733:01463
01464:+00452:+00293:+00116:002855.1733:01464
01465:-00383:-00473:-00002:002870.9072:01465
01466:-00417:+00162:+00112:002870.9072:01466
01467:-00017:-00031:+00211:002870.9072:01467
01468:+00329:-00167:+00131:002870.9072:01468
01469:+00024:+00168:+00117:002870.9072:01469
01470:-00333:-00129:+00194:002870.9072:01470
01471:+00164:+00256:+00201:002870.9072:01471
01472:+00390:+00525:+00215:002869.9921:01472
01473:-00116:+00035:+00086:002869.9921:01473
01474:-00280:+00296:+00374:002869.9921:01474
01475:+00037:+00148:+00156:002869.9921:01475
01476:+00344:+00039:+00013:002869.9921:01476
01477:+00262:+00108:+00197:002869.9921:01477
01478:-00506:-00270:-00009:002869.9921:01478
01479:+00125:-00013:+00147:002855.2265:01479
01480:+00290:-00098:-00013:002855.2265:01480
01481:+00025:+00037:-00085:002855.2265:01481
01482:-00464:-00066:+00196:002855.2265:01482
01483:-00230:+00152:-00038:002855.2265:01483
01484:+00239:+00183:+00154:002855.2265:01484
01485:+00250:+00370:-00070:002855.2265:01485
01486:-00399:+00134:-00412:002870.9223:01486
01487:-00030:+00117:+00425:002870.9223:01487
01488:+00168:+00156:-00152:002870.9223:01488
01489:+00351:+00103:-00104:002870.9223:01489
01490:-00319:-00130:-00068:002870.9223:01490
01491:-00294:-00007:-00113:002870.9223:01491
01492:+00438:+00020:+00146:002870.9223:01492
01493:+00161:+00036:-00458:002869.8200:01493
01494:-00156:+00162:+00190:002869.8200:01494
01495:-00257:+00045:-00118:002869.8200:01495
01496:+00139:+00319:-00042:002869.8200:01496
01497:+00514:+00214:+00020:002869.8200:01497
01498:-00336:-00017:-00322:002869.8200:01498
01499:-00433:+00186:-00080:002869.8200:01499
01500:+00141:-00235:+00031:002861.7697:01500
01501:+00438:+00089:-00203:002861.7697:01501
01502:-00062:-00082:-00021:002861.7697:01502
01503:-00429:-00065:-00078:002861.7697:01503
01504:-00255:-00173:-00086:002861.7697:01504
01505:+00416:+00024:+00114:002861.7697:01505
01506:-00061:-00068:+00107:002861.7697:01506
01507:-00285:-00011:+00070:002870.9763:01507
01508:-00136:-00044:+00117:002870.9763:01508
01509:+00462:+00036:+00022:002870.9763:01509
01510:+00295:-00038:+00129:002870.9763:01510
01511:-00270:+00071:+00005:002870.9763:01511
01512:+00126:+00046:+00319:002870.9763:01512
01513:+00437:+00003:+00226:002870.9763:01513
01514:+00159:+00045:-00130:002870.0117:01514
01515:-00120:+00194:+00241:002870.0117:01515
01516:-00255:+00392:+00046:002870.0117:01516
01517:+00292:+00098:+00405:002870.0117:01517
01518:+00243:+00354:+00245:002870.0117:01518
01519:-00181:+00204:+00235:002870.0117:01519
01520:-00349:+00221:+00136:002870.0117:01520
01521:+00052:+00052:+00147:002861.8332:01521
01522:+00130:+00257:-00127:002861.8332:01522
01523:-00082:-00052:+00133:002861.8332:01523
01524:-00377:+00436:-00007:002861.8332:01524
01525:+00166:-00250:-00028:002861.8332:01525
01526:+00382:+00124:-00304:002861.8332:01526
01527:-00021:+00112:+00105:002861.8332:01527
01528:-00302:+00202:-00039:002870.9223:01528
01529:-00122:+00269:+00044:002870.9223:01529
01530:+00387:+00356:+00128:002870.9223:01530
01531:+00102:+00026:+00124:002870.9223:01531
01532:-00115:+00074:-00107:002870.9223:01532
01533:-00080:+00124:+00107:002870.9223:01533
01534:+00206:+00187:-00237:002870.9223:01534
01535:+00132:+00109:-00173:002876.7194:01535
01536:-00262:+00012:-00062:002876.7194:01536
01537:-00429:+00157:-00078:002876.7194:01537
01538:+00212:-00006:+00108:002876.7194:01538
01539:+00156:-00005:-00100:002876.7194:01539
01540:-00034:+00082:-00242:002876.7194:01540
01541:-00422:+00052:-00033:002876.7194:01541
01542:-00094:+00244:+00122:002868.3337:01542
01543:+00229:+00089:-00215:002868.3337:01543
01544:-00071:+00111:-00157:002868.3337:01544
01545:-00317:+00123:+00024:002868.3337:01545
01546:+00054:-00172:-00042:002868.3337:01546
01547:+00269:+00129:-00217:002868.3337:01547
01548:+00080:-00072:+00079:002868.3337:01548
01549:-00362:-00038:-00114:002870.6613:01549
01550:+00105:-00205:-00020:002870.6613:01550
01551:+00253:+00055:+00056:002870.6613:01551
01552:+00074:+00142:+00044:002870.6613:01552
01553:-00236:+00036:+00126:002870.6613:01553
01554:-00222:+00100:-00020:002870.6613:01554
01555:+00216:+00149:+00069:002870.6613:01555
01556:+00141:+00070:+00122:002876.5227:01556
01557:-00310:-00003:+00159:002876.5227:01557
01558:-00237:+00103:+00067:002876.5227:01558
01559:+00051:-00002:+00220:002876.5227:01559
01560:+00119:+00191:-00180:002876.5227:01560
01561:-00127:-00079:+00150:002876.5227:01561
01562:-00402:+00144:+00231:002876.5227:01562
01563:+00233:+00126:+00197:002861.5417:01563
01564:+00353:+00101:+00208:002861.5417:01564
01565:-00082:+00041:+00046:002861.5417:01565
01566:-00368:+00125:+00104:002861.5417:01566
01567:-00050:-00071:+00139:002861.5417:01567
01568:+00251:+00172:-00152:002861.5417:01568
01569:+00070:+00053:+00073:002861.5417:01569
01570:-00417:+00111:-00049:002877.6479:01570
01571:+00104:+00016:-00028:002877.6479:01571
01572:+00303:+00088:-00205:002877.6479:01572
01573:+00012:-00033:-00211:002877.6479:01573
01574:-00420:+00006:-00376:002877.6479:01574
01575:-00177:-00012:-00193:002877.6479:01575
01576:+00274:-00037:-00141:002877.6479:01576
01577:-00122:-00104:-00319:002883.4194:01577
01578:-00326:-00027:-00264:002883.4194:01578
01579:-00080:-00230:-00425:002883.4194:01579
01580:+00301:-00155:-00645:002883.4194:01580
01581:+00251:+00011:-00587:002883.4194:01581
01582:-00422:-00335:-00523:002883.4194:01582
01583:-00436:-00113:-00538:002868.4560:01583
01584:+00427:-00003:-00376:002868.4560:01584
01585:+00305:-00127:-00465:002868.4560:01585
01586:+00013:+00250:-00549:002868.4560:01586
01587:-00319:-00129:-00375:002868.4560:01587
01588:+00025:+00193:-00633:002868.4560:01588
01589:+00219:-00119:-00316:002868.4560:01589
01590:-00418:+00155:-00200:002884.2114:01590
01591:-00639:-00148:+00364:002884.2114:01591
01592:+00206:+00100:-00103:002884.2114:01592
01593:+00199:-00149:+00228:002884.2114:01593
01594:+00033:-00138:+00053:002884.2114:01594
01595:-00288:-00180:-00146:002884.2114:01595
01596:-00042:+00228:+00301:002884.2114:01596
01597:-00020:-00002:+00050:002883.3894:01597
01598:-00034:+00164:+00239:002883.3894:01598
01599:-00185:+00160:+00162:002883.3894:01599
01600:+00185:+00303:+00099:002883.3894:01600
01601:+00315:+00103:+00326:002883.3894:01601
01602:+00131:+00340:+00266:002883.3894:01602
01603:-00360:-00052:+00365:002883.3894:01603
01604:-00046:+00381:+00005:002868.4560:01604
01605:+00141:-00006:+00256:002868.4560:01605
01606:+00072:+00148:+00213:002868.4560:01606
01607:-00161:-00116:+00286:002868.4560:01607
01608:-00279:+00057:+00272:002868.4560:01608
01609:+00354:-00053:+00387:002868.4560:01609
01610:+00192:-00119:+00160:002868.4560:01610
01611:-00155:+00190:+00038:002870.9516:01611
01612:-00416:+00211:+00188:002870.9516:01612
01613:+00005:+00056:-00068:002870.9516:01613
01614:+00415:+00193:-00037:002870.9516:01614
01615:+00271:+00142:+00056:002870.9516:01615
01616:-00196:+00201:-00108:002870.9516:01616
01617:+00247:+00116:+00074:002870.9516:01617
01618:+00353:+00172:+00066:002856.6647:01618
01619:+00229:+00045:+00100:002856.6647:01619
01620:-00277:+00156:+00031:002856.6647:01620
01621:-00047:+00128:+00173:002856.6647:01621
01622:+00421:+00073:+00104:002856.6647:01622
01623:+00202:+00200:-00009:002856.6647:01623
01624:-00170:+00127:-00125:002856.6647:01624
01625:-00103:+00463:-00214:002848.5778:01625
01626:+00136:+00139:+00103:002848.5778:01626
01627:+00295:+00294:-00123:002848.5778:01627
01628:-00218:+00104:+00016:002848.5778:01628
01629:-00212:-00148:-00151:002848.5778:01629
01630:+00264:-00021:-00334:002848.5778:01630
01631:+00370:-00234:-00220:002848.5778:01631
01632:-00098:-00230:-00709:002844.2871:01632
01633:-00271:-00141:-00186:002844.2871:01633
01634:-00070:-00205:-00175:002844.2871:01634
01635:+00609:-00075:+00066:002844.2871:01635
01636:+00011:-00117:-00021:002844.2871:01636
01637:-00260:-00036:-00190:002844.2871:01637
01638:+00082:+00039:-00003:002844.2871:01638
01639:+00503:+00214:-00161:002843.4125:01639
01640:+00282:+00112:-00211:002843.4125:01640
01641:-00315:-00045:-00076:002843.4125:01641
01642:+00019:-00063:+00075:002843.4125:01642
01643:+00282:-00134:+00218:002843.4125:01643
01644:+00053:+00092:-00009:002843.4125:01644
01645:-00329:-00045:+00145:002843.4125:01645
01646:-00250:+00063:+00221:002835.5070:01646
01647:+00240:-00017:+00160:002835.5070:01647
01648:+00172:+00019:+00156:002835.5070:01648
01649:-00419:+00192:-00034:002835.5070:01649
01650:-00133:+00297:+00336:002835.5070:01650
01651:+00137:+00238:+00164:002835.5070:01651
01652:+00282:+00294:+00184:002835.5070:01652
01653:+00018:+00237:+00279:002844.2387:01653
01654:-00247:+00134:+00025:002844.2387:01654
01655:+00115:+00226:+00218:002844.2387:01655
01656:+00301:+00138:+00196:002844.2387:01656
01657:-00002:+00130:-00041:002844.2387:01657
01658:-00213:+00076:-00111:002844.2387:01658
01659:+00019:+00145:+00375:002844.2387:01659
01660:+00185:-00021:-00016:002844.2387:01660
01661:+00030:+00298:-00082:002836.8154:01661
01662:-00410:+00193:+00127:002836.8154:01662
01663:-00102:+00248:+00150:002836.8154:01663
01664:+00144:+00271:-00061:002836.8154:01664
01665:-00021:-00160:+00137:002836.8154:01665
01666:-00450:-00051:-00139:002836.8154:01666
01667:-00320:-00065:-00071:002836.8154:01667
01668:+00106:-00067:-00138:002829.0351:01668
01669:+00318:+00303:+00015:002829.0351:01669
01670:-00198:+00097:-00283:002829.0351:01670
01671:-00263:+00139:+00034:002829.0351:01671
01672:-00132:+00046:+00111:002829.0351:01672
01673:+00398:+00089:-00295:002829.0351:01673
01674:-00074:-00016:+00003:002829.0351:01674
01675:-00352:-00011:-00198:002837.5764:01675
01676:-00002:+00008:+00016:002837.5764:01676
01677:+00238:-00173:-00091:002837.5764:01677
01678:+00074:+00055:-00204:002837.5764:01678
01679:-00303:-00310:+00001:002837.5764:01679
01680:-00221:+00203:-00612:002837.5764:01680
01681:+00226:+00027:+00023:002837.5764:01681
01682:-00055:+00411:-00193:002843.4267:01682
01683:-00241:+00205:+00140:002843.4267:01683
01684:-00192:+00327:+00067:002843.4267:01684
01685:+00285:-00114:+00082:002843.4267:01685
01686:+00335:+00189:-00192:002843.4267:01686
01687:-00321:+00097:+00037:002843.4267:01687
01688:-00214:+00382:-00068:002843.4267:01688
01689:+00071:+00166:-00195:002835.4633:01689
01690:+00343:+00096:+00304:002835.4633:01690
01691:-00129:+00021:+00052:002835.4633:01691
01692:-00430:-00397:+00165:002835.4633:01692
01693:+00232:+00320:-00199:002835.4633:01693
01694:+00379:-00158:+00411:002835.4633:01694
01695:-00214:+00164:-00191:002835.4633:01695
01696:-00469:-00140:+00167:002850.9467:01696
01697:-00123:-00068:+00529:002850.9467:01697
01698:+00422:+00246:-00193:002850.9467:01698
01699:+00183:-00024:+00357:002850.9467:01699
01700:-00558:+00278:-00139:002850.9467:01700
01701:+00035:+00114:+00398:002850.9467:01701
01702:+00330:+00076:-00070:002850.9467:01702
01703:+00171:+00063:-00010:002856.6596:01703
01704:-00368:-00071:+00244:002856.6596:01704
01705:-00200:-00137:+00094:002856.6596:01705
01706:+00187:+00257:+00376:002856.6596:01706
01707:+00098:-00187:+00214:002856.6596:01707
01708:-00097:+00093:-00071:002856.6596:01708
01709:-00210:+00070:+00355:002856.6596:01709
01710:-00088:+00075:-00107:002842.0512:01710
01711:+00209:+00050:-00234:002842.0512:01711
01712:-00156:-00084:-00073:002842.0512:01712
01713:-00378:-00178:-00319:002842.0512:01713
01714:+00012:-00012:-00139:002842.0512:01714
01715:+00233:-00160:-00262:002842.0512:01715
01716:+00131:-00137:-00202:002842.0512:01716
01717:-00306:-00065:-00308:002870.9465:01717
01718:-00111:-00224:-00670:002870.9465:01718
01719:+00299:-00063:-00501:002870.9465:01719
01720:+00029:+00087:-00365:002870.9465:01720
01721:-00151:-00418:-00353:002870.9465:01721
01722:+00077:+00183:-00774:002870.9465:01722
01723:+00486:-00176:-00492:002870.9465:01723
01724:+00293:+00001:-00627:002869.9624:01724
01725:-00296:-00153:-00604:002869.9624:01725
01726:-00200:+00169:-00791:002869.9624:01726
01727:+00264:-00040:-00403:002869.9624:01727
01728:+00052:-00206:-00379:002869.9624:01728
01729:-00256:-00136:-00288:002869.9624:01729
01730:-00573:-00086:+00266:002869.9624:01730
01731:+00432:-00225:-00043:002861.8378:01731
01732:+00378:-00286:-00199:002861.8378:01732
01733:-00165:+00070:-00188:002861.8378:01733
01734:-00148:-00146:+00071:002861.8378:01734
01735:+00126:+00089:-00180:002861.8378:01735
01736:+00151:-00046:+00347:002861.8378:01736
01737:-00141:+00252:+00189:002861.8378:01737
01738:-00328:+00349:+00097:002870.9565:01738
01739:+00128:+00021:+00408:002870.9565:01739
01740:+00247:+00240:+00289:002870.9565:01740
01741:-00076:+00112:+00540:002870.9565:01741
01742:-00543:+00140:-00018:002870.9565:01742
01743:-00204:+00150:+00524:002870.9565:01743
01744:+00216:+00184:+00310:002870.9565:01744
01745:+00153:+00087:+00376:002863.3393:01745
01746:-00376:+00348:+00444:002863.3393:01746
01747:-00043:-00047:+00543:002863.3393:01747
01748:+00159:+00533:+00401:002863.3393:01748
01749:+00198:+00066:+00678:002863.3393:01749
01750:-00386:+00615:+00060:002863.3393:01750
01751:-00378:+00018:+00662:002863.3393:01751
01752:+00251:+00269:+00019:002855.1921:01752
01753:+00628:+00045:+00494:002855.1921:01753
01754:-00078:+00095:+00068:002855.1921:01754
01755:-00393:+00023:-00160:002855.1921:01755
01756:-00116:+00289:+00228:002855.1921:01756
01757:+00560:-00110:+00101:002855.1921:01757
01758:-00057:+00364:-00181:002855.1921:01758
01759:-00317:+00211:+00254:002864.1640:01759
01760:-00063:-00060:-00339:002864.1640:01760
01761:+00654:+00144:-00189:002864.1640:01761
01762:+00280:-00023:-00125:002864.1640:01762
01763:-00465:+00051:-00410:002864.1640:01763
01764:-00348:-00130:-00220:002864.1640:01764
01765:+00581:-00052:-00239:002864.1640:01765
01766:+00102:+00155:-00266:002863.2907:01766
01767:-00167:+00320:-00282:002863.2907:01767
01768:-00252:-00090:-00418:002863.2907:01768
01769:+00417:+00341:-00078:002863.2907:01769
01770:+00259:+00102:-00358:002863.2907:01770
01771:-00124:+00032:-00420:002863.2907:01771
01772:-00169:-00158:-00176:002863.2907:01772
01773:+00239:-00376:-00467:002848.5971:01773
01774:+00364:-00107:-00231:002848.5971:01774
01775:-00108:-00297:-00168:002848.5971:01775
01776:-00174:-00409:-00299:002848.5971:01776
01777:+00475:+00069:-00052:002848.5971:01777
01778:+00539:-00124:+00052:002848.5971:01778
01779:-00169:+00214:-00070:002848.5971:01779
01780:-00344:-00214:+00171:002857.4279:01780
01781:-00080:-00002:+00104:002857.4279:01781
01782:+00379:+00083:+00248:002857.4279:01782
01783:-00004:+00052:-00124:002857.4279:01783
01784:-00504:+00026:+00322:002857.4279:01784
01785:-00072:+00086:+00330:002857.4279:01785
01786:+00260:+00149:+00394:002857.4279:01786
01787:-00088:+00009:+00319:002856.3874:01787
01788:-00368:+00031:+00268:002856.3874:01788
01789:-00156:+00088:+00418:002856.3874:01789
01790:+00290:+00310:+00432:002856.3874:01790
01791:+00116:+00147:+00347:002856.3874:01791
01792:-00225:+00301:+00425:002856.3874:01792
01793:-00155:+00254:+00288:002856.3874:01793
01794:+00168:+00229:+00358:002848.3320:01794
01795:+00170:+00222:+00288:002848.3320:01795
01796:-00224:+00371:+00219:002848.3320:01796
01797:-00403:+00146:+00359:002848.3320:01797
01798:+00147:+00278:+00184:002848.3320:01798
01799:+00159:+00149:-00103:002848.3320:01799
01800:-00084:-00036:-00050:002848.3320:01800
01801:-00414:+00242:-00186:002850.5878:01801
01802:-00208:+00063:+00001:002850.5878:01802
01803:+00310:+00049:-00153:002850.5878:01803
01804:-00076:+00056:-00173:002850.5878:01804
01805:-00268:+00150:-00279:002850.5878:01805
01806:-00140:-00213:-00114:002850.5878:01806
01807:+00290:+00282:-00370:002850.5878:01807
01808:+00052:-00054:-00256:002856.3630:01808
01809:-00259:+00052:-00291:002856.3630:01809
01810:-00186:-00136:-00116:002856.3630:01810
01811:+00426:+00049:-00186:002856.3630:01811
01812:+00112:+00017:-00347:002856.3630:01812
01813:-00054:-00036:-00411:002856.3630:01813
01814:-00324:+00042:-00394:002856.3630:01814
01815:+00571:+00094:+00248:002848.3757:01815
01816:+00382:+00233:-00541:002848.3757:01816
01817:-00254:-00371:+00004:002848.3757:01817
01818:-00493:+00143:+00018:002848.3757:01818
01819:+00138:-00238:-00092:002848.3757:01819
01820:+00324:+00322:-00240:002848.3757:01820
01821:-00010:-00214:+00042:002848.3757:01821
01822:-00444:-00011:+00266:002850.6794:01822
01823:+00197:-00032:-00019:002850.6794:01823
01824:+00397:+00131:+00143:002850.6794:01824
01825:-00269:+00163:+00180:002850.6794:01825
01826:-00281:+00355:+00249:002850.6794:01826
01827:-00072:+00085:+00217:002850.6794:01827
01828:+00267:+00031:+00322:002850.6794:01828
01829:+00017:+00035:+00285:002863.0515:01829
01830:-00299:-00186:+00317:002863.0515:01830
01831:-00112:+00399:+00288:002863.0515:01831
01832:+00169:+00054:+00258:002863.0515:01832
01833:+00040:+00100:+00243:002863.0515:01833
01834:-00321:+00302:+00301:002863.0515:01834
01835:-00432:+00084:+00129:002863.0515:01835
01836:+00230:+00270:+00234:002854.9121:01836
01837:+00289:+00268:+00204:002854.9121:01837
01838:-00075:+00018:+00084:002854.9121:01838
01839:-00277:+00248:+00048:002854.9121:01839
01840:-00054:+00053:+00201:002854.9121:01840
01841:+00264:+00125:-00074:002854.9121:01841
01842:-00017:+00033:+00022:002854.9121:01842
01843:-00271:-00112:-00264:002863.9140:01843
01844:+00006:-00193:-00444:002863.9140:01844
01845:+00361:-00089:-00240:002863.9140:01845
01846:+00097:-00240:-00472:002863.9140:01846
01847:-00325:-00319:-00753:002863.9140:01847
01848:-00206:-00231:-00652:002863.9140:01848
01849:+00321:-00136:-00600:002863.9140:01849
01850:+00273:-00211:-00661:002869.7414:01850
01851:+00005:-00134:-00834:002869.7414:01851
01852:-00072:-00027:-00663:002869.7414:01852
01853:+00495:+00094:-00661:002869.7414:01853
01854:+00358:+00190:-00628:002869.7414:01854
01855:-00244:+00059:-00498:002869.7414:01855
01856:-00343:-00056:-00378:002869.7414:01856
01857:+00310:-00120:-00492:002861.5949:01857
01858:+00122:+00023:-00363:002861.5949:01858
01859:-00177:-00005:+00074:002861.5949:01859
01860:-00369:+00092:+00125:002861.5949:01860
01861:+00026:-00125:+00355:002861.5949:01861
01862:+00044:-00074:+00213:002861.5949:01862
01863:-00242:+00126:-00135:002861.5949:01863
01864:-00438:+00085:+00130:002870.7548:01864
01865:-00060:+00209:-00064:002870.7548:01865
01866:-00051:+00005:+00264:002870.7548:01866
01867:-00004:+00284:+00206:002870.7548:01867
01868:-00358:+00036:+00437:002870.7548:01868
01869:+00255:+00076:+00400:002870.7548:01869
01870:+00425:+00285:+00144:002870.7548:01870
01871:+00127:-00047:+00421:002869.7907:01871
01872:-00279:+00131:+00399:002869.7907:01872
01873:-00102:-00028:+00417:002869.7907:01873
01874:+00337:+00092:+00412:002869.7907:01874
01875:+00275:-00047:+00542:002869.7907:01875
01876:-00234:-00062:+00183:002869.7907:01876
01877:-00210:+00231:+00402:002869.7907:01877
01878:-00077:+00036:+00195:002854.9702:01878
01879:+00096:+00037:+00144:002854.9702:01879
01880:-00532:-00050:-00065:002854.9702:01880
01881:-00671:-00109:+00169:002854.9702:01881
01882:-00071:+00077:-00273:002854.9702:01882
01883:+00252:+00112:-00054:002854.9702:01883
01884:-00096:+00010:-00192:002854.9702:01884
01885:-00400:-00274:-00141:002850.6945:01885
01886:-00056:+00195:-00196:002850.6945:01886
01887:+00484:-00152:+00122:002850.6945:01887
01888:-00001:+00148:-00252:002850.6945:01888
01889:-00077:+00089:+00026:002850.6945:01889
01890:+00287:+00212:+00112:002850.6945:01890
01891:+00452:+00003:-00017:002850.6945:01891
01892:+00325:+00276:-00307:002856.3828:01892
01893:+00073:+00172:+00011:002856.3828:01893
01894:+00117:+00252:-00138:002856.3828:01894
01895:+00154:+00110:-00204:002856.3828:01895
01896:+00059:+00338:-00337:002856.3828:01896
01897:-00089:+00073:-00155:002856.3828:01897
01898:-00240:+00136:-00305:002856.3828:01898
01899:+00091:-00100:-00262:002835.4016:01899
01900:+00186:+00018:-00369:002835.4016:01900
01901:-00227:-00225:-00121:002835.4016:01901
01902:-00495:-00233:-00005:002835.4016:01902
01903:+00118:-00238:+00053:002835.4016:01903
01904:+00385:-00101:-00133:002835.4016:01904
01905:+00172:-00152:+00046:002835.4016:01905
01906:-00190:+00043:-00039:002844.1662:01906
01907:+00391:-00034:+00158:002844.1662:01907
01908:+00436:+00035:-00066:002844.1662:01908
01909:+00081:+00040:+00093:002844.1662:01909
01910:-00080:-00061:+00072:002844.1662:01910
01911:+00150:-00060:+00277:002844.1662:01911
01912:+00190:+00090:+00100:002844.1662:01912
01913:+00022:-00098:+00148:002836.7292:01913
01914:-00407:+00169:+00204:002836.7292:01914
01915:-00251:+00076:+00596:002836.7292:01915
01916:-00018:+00117:+00083:002836.7292:01916
01917:-00012:+00216:+00343:002836.7292:01917
01918:-00369:+00116:+00442:002836.7292:01918
01919:-00433:-00021:+00185:002836.7292:01919
01920:+00042:+00286:+00381:002822.4511:01920
01921:+00117:+00287:+00300:002822.4511:01921
01922:-00034:+00166:-00080:002822.4511:01922
01923:-00214:+00017:+00215:002822.4511:01923
01924:-00081:+00294:+00380:002822.4511:01924
01925:+00281:+00252:-00148:002822.4511:01925
01926:+00179:+00424:-00193:002822.4511:01926
01927:-00113:-00030:+00072:002837.8071:01927
01928:+00079:+00325:+00029:002837.8071:01928
01929:+00064:-00076:-00035:002837.8071:01929
01930:+00266:+00328:+00081:002837.8071:01930
01931:-00299:+00210:+00014:002837.8071:01931
01932:-00368:-00243:-00067:002837.8071:01932
01933:-00012:+00143:-00285:002837.8071:01933
01934:+00326:+00196:-00190:002830.3730:01934
01935:-00028:-00162:-00674:002830.3730:01935
01936:-00314:+00128:-00223:002830.3730:01936
01937:-00191:-00283:-00315:002830.3730:01937
01938:+00323:-00286:-00232:002830.3730:01938
01939:+00012:+00322:-00366:002830.3730:01939
01940:-00370:-00338:-00108:002830.3730:01940
01941:+00088:+00074:-00259:002828.8969:01941
01942:+00437:+00013:-00322:002828.8969:01942
01943:+00151:-00059:-00047:002828.8969:01943
01944:-00299:-00061:-00080:002828.8969:01944
01945:+00079:-00157:-00223:002828.8969:01945
01946:+00334:-00139:+00201:002828.8969:01946
01947:-00046:+00279:-00196:002828.8969:01947
01948:-00166:-00239:+00104:002824.4458:01948
01949:-00274:+00237:+00132:002824.4458:01949
01950:+00159:-00065:+00193:002824.4458:01950
01951:+00145:+00127:-00236:002824.4458:01951
01952:-00363:+00040:+00027:002824.4458:01952
01953:-00043:+00396:+00494:002824.4458:01953
01954:+00125:+00505:+00108:002824.4458:01954
01955:+00161:-00035:+00531:002836.7338:01955
01956:-00149:+00211:+00235:002836.7338:01956
01957:-00348:-00202:+00344:002836.7338:01957
01958:+00058:+00352:+00189:002836.7338:01958
01959:+00277:-00039:+00413:002836.7338:01959
01960:-00177:+00356:-00159:002836.7338:01960
01961:-00207:+00149:+00281:002836.7338:01961
01962:-00097:+00454:+00143:002828.8925:01962
01963:+00335:-00120:+00208:002828.8925:01963
01964:+00134:+00309:-00124:002828.8925:01964
01965:-00245:-00108:+00225:002828.8925:01965
01966:-00110:+00252:+00002:002828.8925:01966
01967:+00188:-00004:-00088:002828.8925:01967
01968:+00041:+00048:+00066:002828.8925:01968
01969:-00208:+00077:-00089:002844.1423:01969
01970:-00259:+00190:-00045:002844.1423:01970
01971:+00277:-00083:+00129:002844.1423:01971
01972:+00181:+00135:+00015:002844.1423:01972
01973:-00044:+00144:-00267:002844.1423:01973
01974:-00247:-00151:-00042:002844.1423:01974
01975:+00086:+00210:-00005:002844.1423:01975
01976:+00280:-00015:-00169:002843.3256:01976
01977:-00191:-00060:-00387:002843.3256:01977
01978:-00350:+00061:-00024:002843.3256:01978
01979:+00104:-00013:-00167:002843.3256:01979
01980:+00325:+00040:-00032:002843.3256:01980
01981:+00099:+00253:-00246:002843.3256:01981
01982:-00313:-00281:-00115:002843.3256:01982
01983:-00148:+00260:-00219:002835.4208:01983
01984:+00149:-00064:+00009:002835.4208:01984
01985:+00047:+00151:-00138:002835.4208:01985
01986:-00063:-00068:-00097:002835.4208:01986
01987:-00128:-00137:+00154:002835.4208:01987
01988:+00121:+00000:-00392:002835.4208:01988
01989:+00161:+00019:-00254:002835.4208:01989
01990:-00101:-00248:-00437:002850.7766:01990
01991:-00128:+00086:-00127:002850.7766:01991
01992:+00033:-00014:-00222:002850.7766:01992
01993:+00211:-00260:-00236:002850.7766:01993
01994:+00102:-00022:-00476:002850.7766:01994
01995:-00342:-00464:-00400:002850.7766:01995
01996:+00109:+00154:-00496:002850.7766:01996
01997:+00365:+00158:-00321:002856.4602:01997
01998:+00051:-00332:-00209:002856.4602:01998
01999:-00351:-00015:-00624:002856.4602:01999
02000:-00031:-00104:-00207:002856.4602:02000
02001:+00409:-00372:-00442:002856.4602:02001
02002:+00431:+00133:-00489:002856.4602:02002
02003:-00595:-00444:-00062:002856.4602:02003
02004:-00160:+00279:-00297:002855.1149:02004
02005:+00265:+00099:+00130:002855.1149:02005
02006:+00191:-00055:-00141:002855.1149:02006
02007:-00517:+00139:+00034:002855.1149:02007
02008:-00575:-00160:+00097:002855.1149:02008
02009:+00103:+00339:-00050:002855.1149:02009
02010:+00199:-00069:+00303:002855.1149:02010
02011:-00141:-00173:-00171:002857.5402:02011
02012:-00396:+00268:+00156:002857.5402:02012
02013:-00268:-00188:+00119:002857.5402:02013
02014:+00322:+00334:-00030:002857.5402:02014
02015:-00237:+00115:+00771:002857.5402:02015
02016:-00529:-00368:+00246:002857.5402:02016
02017:+00182:+00335:+00042:002857.5402:02017
02018:+00496:+00037:+00276:002863.2175:02018
02019:+00010:+00106:-00087:002863.2175:02019
02020:-00538:+00098:+00236:002863.2175:02020
02021:-00430:-00001:-00098:002863.2175:02021
02022:+00625:+00216:+00162:002863.2175:02022
02023:+00077:+00171:+00192:002863.2175:02023
02024:-00350:-00177:+00094:002863.2175:02024
02025:-00428:+00308:+00144:002855.0329:02025
02026:+00502:+00016:+00196:002855.0329:02026
02027:+00271:-00055:-00126:002855.0329:02027
02028:-00388:+00106:+00180:002855.0329:02028
02029:-00535:-00074:+00183:002855.0329:02029
02030:+00350:+00073:+00079:002855.0329:02030
02031:+00147:-00221:+00066:002855.0329:02031
02032:-00174:-00217:+00069:002857.3840:02032
02033:-00239:-00019:-00045:002857.3840:02033
02034:+00368:-00026:-00123:002857.3840:02034
02035:+00441:+00117:+00011:002857.3840:02035
02036:-00087:-00016:-00144:002857.3840:02036
02037:+00084:+00232:-00131:002857.3840:02037
02038:+00248:+00310:-00048:002857.3840:02038
02039:+00350:+00107:-00170:002863.0954:02039
02040:+00114:+00229:-00195:002863.0954:02040
02041:-00130:+00203:-00286:002863.0954:02041
02042:+00037:+00014:-00131:002863.0954:02042
02043:+00339:+00137:-00189:002863.0954:02043
02044:-00005:-00024:-00068:002863.0954:02044
02045:-00153:-00152:-00145:002863.0954:02045
02046:-00137:+00083:+00034:002835.2968:02046
02047:+00175:+00010:-00012:002835.2968:02047
02048:+00202:+00116:-00079:002835.2968:02048
02049:-00146:+00037:-00435:002835.2968:02049
02050:-00119:+00036:-00017:002835.2968:02050
02051:-00020:+00076:+00087:002835.2968:02051
02052:+00270:+00122:-00242:002835.2968:02052
02053:-00039:+00236:-00020:002857.3645:02053
02054:-00170:+00126:-00321:002857.3645:02054
02055:+00253:+00001:+00255:002857.3645:02055
02056:+00187:-00002:+00004:002857.3645:02056
02057:-00022:+00042:+00128:002857.3645:02057
02058:-00321:-00030:-00048:002857.3645:02058
02059:-00099:+00112:+00330:002857.3645:02059
02060:+00406:+00013:+00158:002856.5576:02060
02061:-00107:+00014:+00034:002856.5576:02061
02062:-00368:+00198:+00235:002856.5576:02062
02063:-00203:-00139:+00213:002856.5576:02063
02064:+00297:+00058:+00036:002856.5576:02064
02065:+00167:+00012:+00414:002856.5576:02065
02066:-00518:+00158:+00180:002856.5576:02066
02067:-00368:+00169:+00209:002841.9121:02067
02068:+00271:+00046:+00435:002841.9121:02068
02069:+00062:+00228:+00138:002841.9121:02069
02070:-00243:+00188:+00234:002841.9121:02070
02071:-00241:+00257:+00144:002841.9121:02071
02072:+00333:+00163:+00462:002841.9121:02072
02073:+00281:+00182:+00060:002841.9121:02073
02074:-00025:+00080:+00239:002850.8642:02074
02075:-00262:+00158:+00218:002850.8642:02075
02076:-00009:-00191:+00073:002850.8642:02076
02077:+00224:+00340:-00267:002850.8642:02077
02078:+00061:+00188:+00117:002850.8642:02078
02079:-00416:+00233:-00374:002850.8642:02079
02080:+00037:+00118:+00150:002850.8642:02080
02081:+00184:+00459:-00121:002856.5869:02081
02082:+00141:-00104:-00031:002856.5869:02082
02083:-00399:+00313:-00467:002856.5869:02083
02084:-00224:+00007:+00042:002856.5869:02084
02085:+00087:+00188:-00240:002856.5869:02085
02086:+00187:-00030:-00104:002856.5869:02086
02087:-00142:-00113:-00086:002856.5869:02087
02088:+00103:-00075:-00152:002848.5534:02088
02089:+00283:-00038:-00205:002848.5534:02089
02090:+00134:-00314:-00228:002848.5534:02090
02091:-00136:+00210:-00085:002848.5534:02091
02092:-00319:-00053:-00110:002848.5534:02092
02093:+00191:+00224:+00100:002848.5534:02093
02094:+00216:+00040:-00074:002848.5534:02094
02095:-00089:+00128:-00246:002857.4523:02095
02096:-00366:+00134:+00157:002857.4523:02096
02097:+00043:+00301:+00068:002857.4523:02097
02098:+00187:+00028:-00290:002857.4523:02098
02099:-00321:+00040:+00006:002857.4523:02099
02100:-00433:+00155:+00175:002857.4523:02100
02101:+00128:-00098:-00042:002857.4523:02101
02102:+00129:+00040:+00018:002863.2272:02102
02103:-00050:-00012:+00230:002863.2272:02103
02104:-00297:-00032:-00120:002863.2272:02104
02105:-00081:+00042:+00092:002863.2272:02105
02106:+00311:+00122:+00254:002863.2272:02106
02107:+00092:+00143:+00085:002863.2272:02107
02108:-00189:+00274:+00068:002863.2272:02108
02109:-00217:+00083:+00235:002848.5344:02109
02110:+00285:+00306:+00140:002848.5344:02110
02111:+00183:+00045:+00186:002848.5344:02111
02112:-00262:+00181:+00134:002848.5344:02112
02113:-00432:+00046:+00143:002848.5344:02113
02114:+00080:+00171:+00053:002848.5344:02114
02115:+00281:+00159:+00235:002848.5344:02115
02116:-00023:+00109:+00052:002857.4670:02116
02117:-00394:+00122:+00065:002857.4670:02117
02118:+00206:+00072:+00225:002857.4670:02118
02119:+00428:+00095:-00031:002857.4670:02119
02120:+00019:+00131:+00184:002857.4670:02120
02121:-00354:-00006:-00033:002857.4670:02121
02122:-00117:-00031:+00047:002857.4670:02122
02123:+00412:+00127:-00041:002869.9575:02123
02124:+00277:+00008:-00024:002869.9575:02124
02125:-00355:-00086:+00086:002869.9575:02125
02126:-00024:-00042:-00243:002869.9575:02126
02127:+00336:-00161:-00319:002869.9575:02127
02128:+00221:+00019:-00202:002869.9575:02128
02129:-00511:-00248:-00365:002869.9575:02129
02130:-00404:-00255:-00287:002868.3635:02130
02131:+00387:+00027:-00334:002868.3635:02131
02132:+00410:-00246:-00203:002868.3635:02132
02133:-00195:+00010:-00355:002868.3635:02133
02134:-00321:-00206:-00357:002868.3635:02134
02135:+00058:-00173:-00447:002868.3635:02135
02136:+00479:+00053:-00622:002868.3635:02136
02137:-00272:-00238:-00387:002870.7890:02137
02138:-00494:-00284:-00361:002870.7890:02138
02139:+00200:+00012:-00392:002870.7890:02139
02140:+00323:-00434:-00376:002870.7890:02140
02141:+00009:-00240:-00498:002870.7890:02141
02142:-00263:-00032:-00451:002870.7890:02142
02143:-00055:+00037:-00177:002870.7890:02143
02144:+00326:+00216:-00410:002876.5715:02144
02145:-00086:+00408:+00368:002876.5715:02145
02146:-00402:+00042:+00229:002876.5715:02146
02147:-00108:+00254:+00115:002876.5715:02147
02148:+00378:+00080:-00053:002876.5715:02148
02149:+00185:-00099:-00217:002876.5715:02149
02150:-00477:+00148:-00046:002876.5715:02150
02151:-00523:-00320:+00261:002875.0114:02151
02152:+00208:+00064:+00344:002875.0114:02152
02153:+00077:-00404:+00333:002875.0114:02153
02154:-00116:-00121:-00064:002875.0114:02154
02155:-00245:+00024:+00115:002875.0114:02155
02156:+00179:+00220:+00295:002875.0114:02156
02157:+00109:+00164:+00202:002875.0114:02157
02158:-00292:+00250:-00011:002877.3413:02158
02159:-00126:+00408:+00165:002877.3413:02159
02160:+00217:+00317:+00248:002877.3413:02160
02161:+00250:-00018:+00153:002877.3413:02161
02162:+00056:-00043:+00012:002877.3413:02162
02163:-00482:-00174:+00148:002877.3413:02163
02164:+00353:-00210:+00166:002877.3413:02164
02165:+00431:-00264:+00064:002869.7121:02165
02166:+00027:-00224:+00191:002869.7121:02166
02167:-00388:+00038:-00013:002869.7121:02167
02168:+00033:+00036:+00118:002869.7121:02168
02169:+00435:+00203:-00138:002869.7121:02169
02170:+00323:+00075:+00117:002869.7121:02170
02171:-00566:+00076:-00045:002869.7121:02171
02172:+00038:+00434:+00034:002861.5515:02172
02173:+00374:+00208:-00094:002861.5515:02173
02174:+00236:+00164:-00042:002861.5515:02174
02175:-00557:+00145:-00120:002861.5515:02175
02176:-00337:+00011:+00148:002861.5515:02176
02177:+00442:+00024:-00133:002861.5515:02177
02178:+00502:+00006:+00026:002861.5515:02178
02179:-00180:-00039:-00234:002857.3305:02179
02180:-00166:+00151:+00066:002857.3305:02180
02181:+00034:+00154:-00036:002857.3305:02181
02182:+00477:+00133:+00009:002857.3305:02182
02183:-00274:+00069:-00067:002857.3305:02183
02184:-00399:+00086:+00022:002857.3305:02184
02185:+00218:+00203:-00241:002857.3305:02185
02186:+00403:+00338:+00018:002863.0856:02186
02187:-00037:+00153:-00182:002863.0856:02187
02188:-00526:+00001:-00305:002863.0856:02188
02189:-00185:+00060:+00026:002863.0856:02189
02190:+00459:-00249:-00024:002863.0856:02190
02191:-00144:+00002:-00213:002863.0856:02191
02192:-00488:-00363:+00029:002863.0856:02192
02193:-00034:+00193:-00172:002848.3803:02193
02194:+00453:-00126:+00182:002848.3803:02194
02195:+00236:+00038:+00117:002848.3803:02195
02196:-00390:-00065:+00172:002848.3803:02196
02197:-00316:+00143:+00289:002848.3803:02197
02198:+00261:+00146:+00158:002848.3803:02198
02199:+00155:+00103:+00381:002848.3803:02199
02200:-00151:+00228:+00002:002850.7766:02200
02201:-00242:+00160:+00304:002850.7766:02201
02202:+00088:+00093:+00331:002850.7766:02202
02203:+00176:+00165:+00257:002850.7766:02203
02204:-00176:+00159:+00163:002850.7766:02204
02205:-00209:+00262:+00135:002850.7766:02205
02206:+00017:+00037:+00072:002850.7766:02206
02207:+00255:+00036:+00081:002856.4067:02207
02208:-00027:+00031:+00033:002856.4067:02208
02209:-00450:-00214:+00203:002856.4067:02209
02210:-00015:+00352:-00246:002856.4067:02210
02211:+00253:-00184:+00201:002856.4067:02211
02212:+00152:+00352:-00289:002856.4067:02212
02213:-00536:-00296:+00110:002856.4067:02213
02214:-00280:+00389:+00033:002848.3898:02214
02215:+00579:-00037:+00122:002848.3898:02215
02216:+00607:+00257:-00489:002848.3898:02216
02217:-00570:-00157:-00177:002848.3898:02217
02218:-00064:+00567:-00138:002848.3898:02218
02219:+00332:+00200:-00075:002848.3898:02219
02220:+00479:+00158:+00122:002848.3898:02220
02221:-00549:-00009:-00006:002857.3354:02221
02222:-00402:-00169:-00157:002857.3354:02222
02223:+00329:+00039:-00478:002857.3354:02223
02224:+00401:+00310:+00030:002857.3354:02224
02225:-00294:+00044:-00311:002857.3354:02225
02226:-00270:+00041:-00225:002857.3354:02226
02227:-00146:-00058:+00393:002857.3354:02227
02228:+00479:+00169:-00232:002856.4553:02228
02229:-00213:-00017:-00012:002856.4553:02229
02230:-00301:-00107:+00007:002856.4553:02230
02231:-00053:+00025:-00235:002856.4553:02231
02232:+00325:+00050:-00062:002856.4553:02232
02233:+00013:+00091:+00191:002856.4553:02233
02234:-00333:-00079:-00144:002856.4553:02234
02235:-00164:+00056:-00083:002848.4382:02235
02236:+00296:+00028:+00204:002848.4382:02236
02237:+00085:+00160:+00246:002848.4382:02237
02238:-00201:+00074:-00053:002848.4382:02238
02239:-00217:+00168:+00108:002848.4382:02239
02240:+00298:+00119:+00194:002848.4382:02240
02241:+00225:+00081:+00217:002848.4382:02241
02242:-00258:+00177:+00105:002864.0021:02242
02243:-00485:+00214:+00176:002864.0021:02243
02244:+00170:+00246:+00034:002864.0021:02244
02245:+00305:+00204:+00296:002864.0021:02245
02246:-00052:-00095:+00198:002864.0021:02246
02247:-00403:+00069:+00288:002864.0021:02247
02248:+00204:+00147:+00145:002864.0021:02248
02249:+00464:+00048:+00284:002856.4262:02249
02250:-00046:+00227:-00057:002856.4262:02250
02251:-00297:+00145:+00143:002856.4262:02251
02252:-00082:+00271:-00195:002856.4262:02252
02253:+00388:-00168:-00014:002856.4262:02253
02254:+00237:+00291:-00140:002856.4262:02254
02255:-00322:-00239:-00004:002856.4262:02255
02256:-00083:+00341:-00302:002841.8645:02256
02257:+00298:+00035:+00141:002841.8645:02257
02258:+00323:+00104:-00145:002841.8645:02258
02259:-00350:-00257:-00114:002841.8645:02259
02260:-00258:+00102:-00234:002841.8645:02260
02261:+00398:-00237:-00048:002841.8645:02261
02262:+00454:-00047:-00406:002841.8645:02262
02263:-00245:-00122:-00045:002864.0021:02263
02264:-00281:+00072:+00014:002864.0021:02264
02265:+00103:-00092:-00281:002864.0021:02265
02266:+00311:-00227:-00304:002864.0021:02266
02267:-00260:-00048:-00586:002864.0021:02267
02268:-00350:-00186:-00213:002864.0021:02268
02269:+00384:-00209:-00547:002864.0021:02269
02270:+00306:+00110:-00662:002863.1149:02270
02271:-00121:-00234:-00442:002863.1149:02271
02272:-00192:+00077:-00803:002863.1149:02272
02273:+00056:+00112:+00103:002863.1149:02273
02274:+00679:+00068:-00725:002863.1149:02274
02275:-00215:+00048:-00254:002863.1149:02275
02276:-00473:-00006:-00127:002863.1149:02276
02277:+00069:-00026:-00456:002855.0041:02277
02278:+00508:+00334:+00091:002855.0041:02278
02279:-00064:-00092:+00114:002855.0041:02279
02280:-00685:+00031:+00040:002855.0041:02280
02281:-00484:+00219:+00196:002855.0041:02281
02282:+00189:+00054:-00085:002855.0041:02282
02283:-00091:+00110:-00046:002855.0041:02283
02284:-00281:+00347:+00113:002870.7302:02284
02285:-00165:-00107:+00374:002870.7302:02285
02286:+00251:+00124:+00410:002870.7302:02286
02287:+00248:+00089:+00116:002870.7302:02287
02288:-00154:+00077:+00228:002870.7302:02288
02289:-00309:+00142:+00115:002870.7302:02289
02290:-00015:+00079:+00353:002870.7302:02290
02291:+00250:+00329:+00338:002863.1196:02291
02292:+00064:-00015:+00328:002863.1196:02292
02293:-00191:+00160:+00253:002863.1196:02293
02294:+00145:+00133:+00229:002863.1196:02294
02295:+00296:+00031:+00246:002863.1196:02295
02296:-00127:+00044:+00053:002863.1196:02296
02297:-00237:-00155:+00285:002863.1196:02297
02298:-00167:-00052:+00128:002848.4045:02298
02299:+00293:+00077:+00137:002848.4045:02299
02300:+00159:-00112:+00042:002848.4045:02300
02301:-00253:+00182:-00114:002848.4045:02301
02302:-00157:+00040:+00095:002848.4045:02302
02303:+00228:+00166:-00046:002848.4045:02303
02304:+00217:+00142:-00085:002848.4045:02304
02305:-00266:+00162:+00077:002844.1518:02305
02306:-00191:+00068:+00041:002844.1518:02306
02307:+00367:+00002:-00076:002844.1518:02307
02308:+00218:-00013:-00088:002844.1518:02308
02309:-00002:+00097:-00239:002844.1518:02309
02310:-00115:+00014:-00158:002844.1518:02310
02311:+00024:+00097:-00033:002844.1518:02311
02312:+00344:+00280:-00069:002849.8608:02312
02313:-00062:+00219:-00061:002849.8608:02313
02314:-00285:+00284:-00114:002849.8608:02314
02315:-00035:+00226:-00031:002849.8608:02315
02316:+00330:+00257:-00113:002849.8608:02316
02317:-00005:+00129:-00201:002849.8608:02317
02318:-00405:+00077:-00087:002849.8608:02318
02319:-00433:+00019:-00036:002828.9448:02319
02320:+00400:+00073:-00040:002828.9448:02320
02321:+00021:-00138:+00078:002828.9448:02321
02322:-00235:+00077:-00092:002828.9448:02322
02323:-00237:-00244:+00054:002828.9448:02323
02324:+00467:+00264:+00014:002828.9448:02324
02325:+00198:-00042:+00112:002828.9448:02325
02326:-00269:-00012:+00071:002837.7402:02326
02327:-00019:+00081:+00065:002837.7402:02327
02328:+00284:+00041:+00238:002837.7402:02328
02329:+00092:+00070:+00049:002837.7402:02329
02330:-00209:+00218:+00214:002837.7402:02330
02331:-00332:+00038:+00147:002837.7402:02331
02332:+00252:+00064:+00209:002837.7402:02332
02333:+00372:+00363:+00149:002843.4750:02333
02334:-00210:-00241:+00258:002843.4750:02334
02335:-00474:+00135:-00048:002843.4750:02335
02336:-00122:+00095:+00317:002843.4750:02336
02337:+00326:+00045:+00157:002843.4750:02337
02338:-00041:+00178:+00002:002843.4750:02338
02339:-00344:+00190:+00346:002843.4750:02339
02340:+00030:+00121:+00032:002843.4750:02340
02341:+00237:+00267:+00114:002828.9401:02341
02342:+00059:+00076:+00281:002828.9401:02342
02343:-00219:+00349:+00011:002828.9401:02343
02344:-00320:+00240:-00093:002828.9401:02344
02345:+00233:+00187:+00183:002828.9401:02345
02346:+00151:+00065:+00247:002828.9401:02346
02347:-00083:-00035:-00015:002828.9401:02347
02348:-00376:+00064:-00108:002837.6633:02348
02349:-00051:+00149:+00298:002837.6633:02349
02350:+00160:+00094:-00340:002837.6633:02350
02351:-00129:-00046:-00008:002837.6633:02351
02352:-00363:+00513:-00307:002837.6633:02352
02353:-00036:-00177:-00073:002837.6633:02353
02354:+00241:+00162:-00038:002837.6633:02354
02355:+00218:+00278:-00077:002836.7578:02355
02356:-00467:-00222:-00172:002836.7578:02356
02357:-00197:+00099:-00373:002836.7578:02357
02358:+00226:-00038:+00388:002836.7578:02358
02359:+00274:-00103:-00088:002836.7578:02359
02360:-00027:+00075:-00278:002836.7578:02360
02361:-00251:-00076:-00093:002836.7578:02361
02362:+00327:+00065:+00504:002829.0112:02362
02363:+00465:+00368:-00311:002829.0112:02363
02364:-00060:-00095:+00028:002829.0112:02364
02365:-00381:+00434:+00235:002829.0112:02365
02366:+00120:+00080:-00037:002829.0112:02366
02367:+00385:+00053:+00091:002829.0112:02367
02368:+00140:+00183:+00317:002829.0112:02368
02369:-00539:-00097:-00158:002837.7065:02369
02370:+00168:+00085:+00051:002837.7065:02370
02371:+00379:+00139:+00247:002837.7065:02371
02372:+00104:-00049:-00032:002837.7065:02372
02373:-00536:-00039:-00132:002837.7065:02373
02374:-00164:+00218:+00223:002837.7065:02374
02375:+00401:+00193:+00121:002837.7065:02375
02376:+00371:+00009:+00153:002830.2778:02376
02377:-00345:+00247:+00205:002830.2778:02377
02378:-00108:+00021:+00323:002830.2778:02378
02379:+00282:+00221:-00045:002830.2778:02379
02380:+00234:+00138:+00247:002830.2778:02380
02381:-00357:+00130:-00020:002830.2778:02381
02382:-00435:+00144:-00219:002830.2778:02382
02383:+00263:+00154:+00192:002835.5354:02383
02384:+00301:+00049:+00168:002835.5354:02384
02385:+00032:-00064:+00173:002835.5354:02385
02386:-00320:+00073:-00080:002835.5354:02386
02387:-00044:+00066:+00207:002835.5354:02387
02388:+00339:+00297:+00149:002835.5354:02388
02389:-00075:-00070:+00168:002835.5354:02389
02390:-00278:+00335:-00030:002844.2773:02390
02391:-00081:-00032:+00192:002844.2773:02391
02392:+00259:+00198:-00132:002844.2773:02392
02393:+00173:-00060:+00015:002844.2773:02393
02394:-00332:+00043:-00282:002844.2773:02394
02395:-00315:-00281:-00061:002844.2773:02395
02396:+00276:+00178:-00093:002844.2773:02396
02397:+00169:-00587:-00126:002843.4172:02397
02398:-00101:-00194:-00540:002843.4172:02398
02399:-00359:-00202:-00259:002843.4172:02399
02400:+00292:-00059:-00309:002843.4172:02400
02401:+00282:+00068:-00326:002843.4172:02401
02402:-00058:-00109:-00388:002843.4172:02402
02403:-00324:-00188:-00483:002843.4172:02403
02404:+00158:-00139:-00609:002848.5441:02404
02405:+00263:-00200:-00517:002848.5441:02405
02406:+00162:-00361:-00603:002848.5441:02406
02407:-00191:-00257:-00646:002848.5441:02407
02408:+00473:-00023:-00638:002848.5441:02408
02409:+00382:-00093:-00411:002848.5441:02409
02410:+00079:+00287:-00084:002848.5441:02410
02411:-00360:-00075:+00144:002857.5107:02411
02412:-00057:+00163:+00027:002857.5107:02412
02413:+00145:+00032:-00123:002857.5107:02413
02414:+00231:+00281:-00141:002857.5107:02414
02415:-00369:+00188:-00288:002857.5107:02415
02416:-00233:-00141:-00057:002857.5107:02416
02417:+00003:+00206:+00107:002857.5107:02417
02418:+00153:-00036:+00132:002856.5966:02418
02419:-00462:+00086:+00104:002856.5966:02419
02420:-00387:+00047:+00115:002856.5966:02420
02421:+00181:+00093:+00325:002856.5966:02421
02422:+00115:+00201:+00274:002856.5966:02422
02423:-00079:+00299:+00196:002856.5966:02423
02424:-00114:+00168:+00341:002856.5966:02424
02425:+00139:+00334:+00281:002855.1684:02425
02426:+00377:+00052:+00349:002855.1684:02426
02427:+00078:+00336:+00223:002855.1684:02427
02428:-00162:+00006:+00158:002855.1684:02428
02429:+00001:+00102:+00291:002855.1684:02429
02430:+00280:+00048:+00070:002855.1684:02430
02431:+00064:-00073:+00283:002855.1684:02431
02432:-00413:-00128:-00094:002844.2678:02432
02433:-00319:-00065:+00005:002844.2678:02433
02434:+00145:-00012:+00217:002844.2678:02434
02435:-00113:+00016:+00167:002844.2678:02435
02436:-00383:+00043:+00038:002844.2678:02436
02437:-00304:+00069:+00173:002844.2678:02437
02438:+00276:+00206:-00036:002844.2678:02438
02439:+00337:-00036:+00078:002849.9724:02439
02440:-00202:+00045:-00161:002849.9724:02440
02441:-00310:+00114:+00123:002849.9724:02441
02442:+00233:+00124:+00099:002849.9724:02442
02443:+00460:+00055:+00030:002849.9724:02443
02444:+00185:+00154:-00043:002849.9724:02444
02445:-00172:+00013:-00185:002849.9724:02445
02446:+00180:+00374:-00318:002829.0161:02446
02447:+00292:+00047:+00080:002829.0161:02447
02448:-00092:+00110:-00440:002829.0161:02448
02449:-00308:-00076:-00414:002829.0161:02449
02450:-00112:+00118:+00242:002829.0161:02450
02451:+00066:-00045:-00360:002829.0161:02451
02452:+00034:-00134:-00553:002829.0161:02452
02453:-00445:-00023:-00318:002844.3110:02453
02454:+00108:+00044:+00055:002844.3110:02454
02455:+00097:-00210:-00157:002844.3110:02455
02456:+00052:-00101:-00029:002844.3110:02456
02457:-00275:-00130:-00170:002844.3110:02457
02458:-00115:-00185:-00315:002844.3110:02458
02459:+00329:+00305:+00016:002844.3110:02459
02460:+00386:-00202:+00050:002849.9963:02460
02461:+00026:+00140:-00135:002849.9963:02461
02462:-00112:+00026:-00072:002849.9963:02462
02463:+00067:-00039:+00210:002849.9963:02463
02464:+00251:-00041:+00342:002849.9963:02464
02465:-00067:+00091:-00034:002849.9963:02465
02466:-00209:-00314:+00128:002849.9963:02466
02467:-00139:+00270:+00100:002835.5212:02467
02468:-00028:-00321:+00427:002835.5212:02468
02469:+00074:+00265:+00219:002835.5212:02469
02470:-00396:-00252:+00252:002835.5212:02470
02471:-00373:-00064:-00152:002835.5212:02471
02472:+00047:+00266:+00392:002835.5212:02472
02473:-00081:+00341:+00201:002835.5212:02473
02474:-00229:+00302:+00329:002857.5158:02474
02475:-00193:+00340:+00488:002857.5158:02475
02476:+00133:-00104:+00169:002857.5158:02476
02477:+00355:-00096:+00333:002857.5158:02477
02478:-00237:+00309:-00054:002857.5158:02478
02479:-00277:+00136:+00448:002857.5158:02479
02480:-00037:+00278:-00064:002857.5158:02480
02481:+00327:+00194:+00121:002849.7595:02481
02482:-00092:+00153:+00153:002849.7595:02482
02483:-00279:+00159:-00215:002849.7595:02483
02484:+00051:+00120:+00127:002849.7595:02484
02485:+00376:-00119:+00058:002849.7595:02485
02486:-00060:+00311:-00322:002849.7595:02486
02487:-00105:-00054:-00310:002849.7595:02487
02488:-00243:-00027:-00117:002848.3320:02488
02489:+00339:+00212:-00357:002848.3320:02489
02490:+00140:-00017:-00354:002848.3320:02490
02491:-00107:+00064:-00333:002848.3320:02491
02492:+00082:-00168:-00008:002848.3320:02492
02493:+00345:-00096:-00090:002848.3320:02493
02494:+00143:+00114:+00128:002848.3320:02494
02495:-00378:-00271:-00099:002850.6652:02495
02496:-00209:-00024:-00179:002850.6652:02496
02497:+00328:+00176:+00169:002850.6652:02497
02498:+00331:+00003:+00019:002850.6652:02498
02499:-00151:+00076:-00377:002850.6652:02499
02500:-00246:+00057:+00140:002850.6652:02500
02501:-00065:-00005:+00179:002850.6652:02501
02502:+00326:+00251:-00087:002849.6289:02502
02503:-00135:-00075:+00073:002849.6289:02503
02504:-00293:-00151:+00031:002849.6289:02504
02505:+00010:+00228:+00124:002849.6289:02505
02506:+00233:-00007:+00125:002849.6289:02506
02507:+00110:+00175:-00252:002849.6289:02507
02508:-00264:-00210:+00357:002849.6289:02508
02509:-00092:-00049:-00054:002835.1965:02509
02510:+00328:+00147:+00310:002835.1965:02510
02511:-00075:-00105:+00046:002835.1965:02511
02512:-00317:+00109:+00099:002835.1965:02512
02513:-00229:+00035:+00434:002835.1965:02513
02514:+00070:+00154:-00067:002835.1965:02514
02515:+00317:+00238:+00260:002835.1965:02515
02516:-00365:-00034:+00080:002857.2768:02516
02517:-00440:+00181:+00136:002857.2768:02517
02518:+00118:+00159:+00161:002857.2768:02518
02519:+00159:+00118:+00033:002857.2768:02519
02520:-00106:+00209:+00100:002857.2768:02520
02521:-00216:+00032:-00010:002857.2768:02521
02522:+00234:+00073:+00185:002857.2768:02522
02523:+00318:+00140:+00147:002856.3388:02523
02524:-00178:+00019:-00088:002856.3388:02524
02525:-00285:+00202:+00095:002856.3388:02525
02526:-00027:+00147:-00268:002856.3388:02526
02527:+00367:-00068:+00078:002856.3388:02527
02528:+00211:+00209:-00148:002856.3388:02528
02529:-00217:-00092:-00118:002856.3388:02529
02530:-00030:+00232:-00268:002848.3081:02530
02531:+00264:+00107:-00102:002848.3081:02531
02532:+00177:-00154:-00290:002848.3081:02532
02533:-00149:-00066:-00461:002848.3081:02533
02534:-00225:-00099:-00206:002848.3081:02534
02535:+00414:-00259:-00443:002848.3081:02535
02536:+00507:-00017:-00610:002848.3081:02536
02537:-00078:-00439:-00386:002864.0168:02537
02538:-00076:-00113:-00568:002864.0168:02538
02539:+00152:-00241:-00486:002864.0168:02539
02540:+00266:-00188:-00647:002864.0168:02540
02541:-00159:-00001:-00399:002864.0168:02541
02542:-00185:-00054:-00251:002864.0168:02542
02543:+00281:-00188:-00548:002864.0168:02543
02544:+00452:+00054:-00403:002869.7807:02544
02545:-00325:-00189:-00439:002869.7807:02545
02546:-00587:+00142:-00104:002869.7807:02546
02547:-00439:+00037:+00066:002869.7807:02547
02548:+00224:+00031:+00002:002869.7807:02548
02549:-00036:+00208:+00109:002869.7807:02549
02550:-00242:+00013:-00257:002869.7807:02550
02551:-00518:+00250:+00112:002855.1149:02551
02552:-00218:+00153:+00287:002855.1149:02552
02553:+00141:+00049:+00223:002855.1149:02553
02554:-00048:+00260:+00213:002855.1149:02554
02555:-00241:+00095:+00248:002855.1149:02555
02556:+00092:+00240:+00396:002855.1149:02556
02557:+00295:-00035:+00441:002855.1149:02557
02558:+00220:+00126:+00261:002857.5107:02558
02559:-00081:+00075:+00454:002857.5107:02559
02560:+00286:+00072:+00377:002857.5107:02560
02561:+00399:+00142:+00267:002857.5107:02561
02562:-00088:+00193:+00236:002857.5107:02562
02563:-00355:-00013:+00155:002857.5107:02563
02564:-00143:+00171:+00120:002857.5107:02564
02565:+00371:-00142:+00140:002849.9479:02565
02566:+00141:+00028:-00117:002849.9479:02566
02567:-00716:-00169:+00117:002849.9479:02567
02568:-00149:+00009:-00166:002849.9479:02568
02569:+00338:+00006:+00008:002849.9479:02569
02570:+00032:+00115:+00096:002849.9479:02570
02571:-00316:-00252:+00018:002849.9479:02571
02572:-00270:+00132:-00008:002835.4257:02572
02573:+00422:+00252:+00177:002835.4257:02573
02574:+00408:+00016:+00028:002835.4257:02574
02575:-00110:+00335:-00184:002835.4257:02575
02576:-00100:+00087:+00279:002835.4257:02576
02577:+00340:+00163:-00133:002835.4257:02577
02578:+00375:+00149:-00163:002835.4257:02578
02579:-00123:-00056:-00133:002844.2963:02579
02580:-00343:-00076:-00391:002844.2963:02580
02581:+00323:-00162:+00129:002844.2963:02581
02582:+00460:-00051:-00416:002844.2963:02582
02583:-00040:+00096:+00020:002844.2963:02583
02584:-00533:-00061:-00187:002844.2963:02584
02585:-00244:+00002:-00154:002844.2963:02585
02586:+00193:+00304:+00122:002850.0354:02586
02587:+00001:+00086:-00246:002850.0354:02587
02588:-00286:+00088:-00004:002850.0354:02588
02589:-00306:+00036:+00007:002850.0354:02589
02590:+00054:+00060:-00008:002850.0354:02590
02591:+00357:-00105:-00045:002850.0354:02591
02592:-00220:+00137:-00055:002850.0354:02592
02593:-00334:+00078:+00375:002841.8881:02593
02594:+00319:-00049:+00332:002841.8881:02594
02595:+00147:+00079:+00250:002841.8881:02595
02596:+00080:+00048:-00067:002841.8881:02596
02597:-00262:+00275:+00161:002841.8881:02597
02598:+00319:-00093:+00566:002841.8881:02598
02599:+00395:+00351:-00406:002841.8881:02599
02600:+00178:+00241:+00206:002850.7817:02600
02601:-00200:+00021:+00488:002850.7817:02601
02602:+00106:-00147:+00236:002850.7817:02602
02603:+00147:+00235:+00010:002850.7817:02603
02604:-00014:-00044:+00262:002850.7817:02604
02605:-00414:+00217:-00217:002850.7817:02605
02606:+00317:-00094:+00394:002850.7817:02606
02607:+00237:+00242:-00079:002856.6208:02607
02608:-00174:-00016:+00298:002856.6208:02608
02609:-00333:+00036:-00089:002856.6208:02609
02610:+00121:-00156:+00221:002856.6208:02610
02611:+00166:+00409:-00224:002856.6208:02611
02612:-00052:+00105:+00066:002856.6208:02612
02613:-00113:+00299:+00008:002856.6208:02613
02614:+00187:-00147:+00162:002841.9409:02614
02615:+00282:+00230:+00169:002841.9409:02615
02616:+00168:-00164:+00071:002841.9409:02616
02617:-00291:+00307:-00274:002841.9409:02617
02618:-00113:-00086:+00140:002841.9409:02618
02619:+00246:+00233:-00117:002841.9409:02619
02620:+00107:+00024:-00068:002841.9409:02620
02621:-00120:-00195:+00055:002850.9028:02621
02622:+00021:+00090:-00144:002850.9028:02622
02623:+00076:-00210:+00064:002850.9028:02623
02624:+00063:+00167:-00465:002850.9028:02624
02625:+00016:+00108:+00201:002850.9028:02625
02626:-00171:+00026:-00246:002850.9028:02626
02627:+00072:-00054:-00168:002850.9028:02627
02628:+00123:+00123:+00035:002850.9028:02628
02629:+00208:+00005:-00067:002849.9577:02629
02630:-00353:+00006:-00071:002849.9577:02630
02631:-00150:+00112:+00008:002849.9577:02631
02632:+00188:+00066:+00030:002849.9577:02632
02633:+00228:-00014:+00114:002849.9577:02633
02634:-00236:-00040:+00293:002849.9577:02634
02635:-00304:+00045:+00088:002849.9577:02635
02636:-00085:+00261:+00102:002842.0222:02636
02637:+00418:+00257:-00154:002842.0222:02637
02638:-00295:-00112:+00467:002842.0222:02638
02639:-00531:+00190:+00027:002842.0222:02639
02640:+00050:-00011:+00216:002842.0222:02640
02641:+00219:+00159:+00207:002842.0222:02641
02642:-00093:+00082:+00119:002842.0222:02642
02643:-00436:+00130:+00277:002857.2915:02643
02644:+00219:+00157:+00230:002857.2915:02644
02645:+00318:+00059:+00116:002857.2915:02645
02646:-00112:+00112:-00095:002857.2915:02646
02647:-00305:+00162:+00149:002857.2915:02647
02648:-00102:+00114:+00094:002857.2915:02648
02649:+00330:+00172:-00072:002857.2915:02649
02650:+00189:+00227:+00131:002856.4409:02650
02651:-00434:-00012:+00185:002856.4409:02651
02652:-00028:+00084:+00074:002856.4409:02652
02653:+00382:+00246:+00206:002856.4409:02653
02654:+00082:-00176:-00082:002856.4409:02654
02655:-00233:+00242:-00169:002856.4409:02655
02656:-00417:-00025:-00011:002856.4409:02656
02657:+00377:+00193:-00274:002841.9028:02657
02658:+00364:+00110:+00247:002841.9028:02658
02659:-00158:+00026:-00333:002841.9028:02659
02660:-00262:-00029:+00008:002841.9028:02660
02661:+00144:+00231:-00040:002841.9028:02661
02662:+00360:-00141:-00127:002841.9028:02662
02663:-00241:+00086:-00061:002841.9028:02663
02664:-00428:-00022:-00068:002857.3742:02664
02665:+00247:-00007:+00085:002857.3742:02665
02666:+00447:-00046:-00078:002857.3742:02666
02667:+00013:-00032:+00013:002857.3742:02667
02668:-00336:+00017:-00146:002857.3742:02668
02669:-00099:+00094:-00050:002857.3742:02669
02670:+00323:-00037:+00009:002857.3742:02670
02671:-00034:+00038:-00231:002869.7907:02671
02672:-00266:+00140:-00243:002869.7907:02672
02673:-00089:-00138:-00116:002869.7907:02673
02674:+00208:+00169:-00121:002869.7907:02674
02675:+00217:-00279:-00224:002869.7907:02675
02676:-00369:-00013:-00428:002869.7907:02676
02677:-00319:-00064:-00013:002869.7907:02677
02678:+00417:-00061:-00540:002855.0231:02678
02679:+00282:-00020:-00373:002855.0231:02679
02680:-00207:+00053:-00491:002855.0231:02680
02681:-00302:-00074:-00380:002855.0231:02681
02682:+00056:+00106:-00129:002855.0231:02682
02683:+00356:-00182:-00168:002855.0231:02683
02684:-00126:+00099:-00281:002855.0231:02684
02685:-00429:-00103:-00357:002864.0661:02685
02686:-00086:-00002:-00336:002864.0661:02686
02687:+00127:+00201:-00194:002864.0661:02687
02688:-00155:+00190:-00108:002864.0661:02688
02689:-00633:+00016:-00043:002864.0661:02689
02690:+00053:+00201:+00075:002864.0661:02690
02691:+00307:+00089:+00044:002864.0661:02691
02692:+00092:+00094:+00029:002869.8742:02692
02693:-00296:-00015:-00046:002869.8742:02693
02694:-00318:+00048:+00178:002869.8742:02694
02695:+00340:+00208:+00158:002869.8742:02695
02696:+00441:+00011:+00245:002869.8742:02696
02697:-00098:+00075:+00266:002869.8742:02697
02698:-00046:-00055:+00305:002869.8742:02698
02699:+00334:+00103:+00115:002848.5488:02699
02700:+00462:+00110:+00317:002848.5488:02700
02701:+00099:+00140:+00022:002848.5488:02701
02702:-00373:+00265:-00182:002848.5488:02702
02703:+00061:+00078:+00121:002848.5488:02703
02704:+00234:+00073:+00090:002848.5488:02704
02705:-00116:+00123:+00152:002848.5488:02705
02706:-00215:-00042:+00175:002850.8059:02706
02707:-00195:+00034:+00170:002850.8059:02707
02708:+00188:-00050:+00139:002850.8059:02708
02709:-00236:+00051:-00125:002850.8059:02709
02710:-00374:-00101:-00040:002850.8059:02710
02711:-00012:+00174:-00145:002850.8059:02711
02712:+00249:-00016:+00245:002850.8059:02712
02713:+00271:+00131:+00098:002849.8562:02713
02714:-00324:-00123:+00049:002849.8562:02714
02715:-00144:+00251:-00143:002849.8562:02715
02716:+00282:+00133:+00256:002849.8562:02716
02717:+00220:+00355:+00097:002849.8562:02717
02718:-00184:+00154:+00038:002849.8562:02718
02719:-00095:+00374:+00185:002849.8562:02719
02720:-00135:+00031:+00083:002841.9169:02720
02721:+00435:+00359:+00050:002841.9169:02721
02722:-00168:+00090:+00049:002841.9169:02722
02723:-00311:-00206:+00249:002841.9169:02723
02724:-00042:+00304:-00127:002841.9169:02724
02725:+00463:-00029:+00135:002841.9169:02725
02726:+00081:-00147:-00136:002841.9169:02726
02727:-00365:-00035:-00340:002850.7912:02727
02728:+00124:+00019:-00272:002850.7912:02728
02729:+00537:-00202:-00232:002850.7912:02729
02730:+00232:+00274:+00000:002850.7912:02730
02731:-00299:-00212:+00136:002850.7912:02731
02732:-00372:+00205:-00519:002850.7912:02732
02733:+00493:+00122:+00228:002850.7912:02733
02734:+00680:+00393:-00128:002849.9384:02734
02735:+00066:-00407:+00048:002849.9384:02735
02736:-00333:+00364:-00405:002849.9384:02736
02737:+00092:-00012:+00208:002849.9384:02737
02738:+00496:+00189:+00000:002849.9384:02738
02739:+00094:-00203:-00036:002849.9384:02739
02740:-00518:-00141:+00324:002849.9384:02740
02741:+00398:-00026:+00029:002835.4064:02741
02742:+00600:-00013:+00011:002835.4064:02742
02743:-00261:-00073:+00047:002835.4064:02743
02744:-00355:+00064:+00314:002835.4064:02744
02745:-00089:+00356:+00210:002835.4064:02745
02746:+00286:+00050:+00220:002835.4064:02746
02747:-00328:+00217:+00344:002835.4064:02747
02748:-00300:-00026:+00184:002837.5334:02748
02749:+00054:+00144:-00047:002837.5334:02749
02750:+00439:+00238:+00166:002837.5334:02750
02751:-00036:+00251:+00076:002837.5334:02751
02752:-00287:-00061:+00019:002837.5334:02752
02753:-00142:+00158:-00035:002837.5334:02753
02754:+00446:+00187:+00222:002837.5334:02754
02755:-00048:-00045:+00253:002843.1235:02755
02756:-00146:+00092:+00141:002843.1235:02756
02757:-00099:+00077:+00056:002843.1235:02757
02758:+00096:+00108:+00212:002843.1235:02758
02759:+00133:+00209:+00245:002843.1235:02759
02760:-00200:-00174:+00085:002843.1235:02760
02761:-00291:+00023:-00189:002843.1235:02761
02762:-00167:-00028:-00310:002828.7453:02762
02763:+00402:+00211:-00127:002828.7453:02763
02764:+00019:+00117:+00059:002828.7453:02764
02765:-00510:-00123:-00178:002828.7453:02765
02766:+00166:+00263:+00060:002828.7453:02766
02767:+00461:+00163:-00120:002828.7453:02767
02768:+00032:-00061:-00101:002828.7453:02768
02769:-00403:+00090:+00051:002837.4855:02769
02770:-00194:+00033:-00064:002837.4855:02770
02771:+00375:-00267:-00057:002837.4855:02771
02772:+00299:-00010:-00100:002837.4855:02772
02773:-00457:-00029:-00186:002837.4855:02773
02774:-00037:+00153:-00271:002837.4855:02774
02775:+00244:+00028:-00033:002837.4855:02775
02776:+00241:+00437:-00101:002836.7099:02776
02777:-00215:-00396:+00008:002836.7099:02777
02778:-00426:+00295:-00316:002836.7099:02778
02779:+00203:-00117:+00310:002836.7099:02779
02780:+00377:-00337:-00458:002836.7099:02780
02781:-00255:+00479:-00058:002836.7099:02781
02782:-00345:-00084:+00152:002836.7099:02782
02783:-00153:+00161:+00093:002835.3496:02783
02784:+00473:+00265:+00361:002835.3496:02784
02785:-00263:-00050:-00225:002835.3496:02785
02786:-00483:-00260:-00193:002835.3496:02786
02787:-00023:+00228:-00205:002835.3496:02787
02788:+00344:-00125:+00323:002835.3496:02788
02789:+00182:+00503:+00019:002835.3496:02789
02790:-00564:-00402:-00037:002837.5432:02790
02791:-00303:+00205:-00226:002837.5432:02791
02792:+00342:-00101:+00244:002837.5432:02792
02793:+00051:+00159:-00345:002837.5432:02793
02794:-00342:-00164:+00249:002837.5432:02794
02795:-00203:+00471:+00070:002837.5432:02795
02796:+00012:-00262:+00225:002837.5432:02796
02797:+00296:+00169:+00194:002849.8222:02797
02798:-00216:-00264:+00005:002849.8222:02798
02799:-00283:-00189:-00197:002849.8222:02799
02800:+00045:-00043:+00046:002849.8222:02800
02801:+00252:+00143:-00036:002849.8222:02801
02802:-00031:+00106:+00048:002849.8222:02802
02803:-00346:-00018:+00274:002849.8222:02803
02804:+00121:+00033:+00104:002841.8452:02804
02805:+00382:+00180:+00290:002841.8452:02805
02806:-00114:-00067:-00021:002841.8452:02806
02807:-00309:+00331:+00179:002841.8452:02807
02808:-00154:+00130:-00060:002841.8452:02808
02809:+00446:+00161:+00087:002841.8452:02809
02810:+00271:+00184:+00174:002841.8452:02810
02811:-00343:-00171:-00170:002857.2915:02811
02812:-00149:+00014:-00108:002857.2915:02812
02813:+00259:-00079:-00028:002857.2915:02813
02814:+00133:-00104:-00296:002857.2915:02814
02815:-00080:+00064:-00268:002857.2915:02815
02816:-00392:-00061:-00127:002857.2915:02816
02817:+00337:+00048:-00149:002857.2915:02817
02818:+00373:+00032:-00224:002856.3000:02818
02819:-00189:-00120:-00379:002856.3000:02819
02820:-00294:+00169:-00247:002856.3000:02820
02821:-00040:-00007:-00248:002856.3000:02821
02822:+00525:-00076:-00458:002856.3000:02822
02823:-00199:-00183:-00328:002856.3000:02823
02824:-00355:-00367:-00240:002856.3000:02824
02825:+00137:-00031:-00484:002854.9458:02825
02826:+00514:-00059:-00147:002854.9458:02826
02827:-00045:-00100:-00378:002854.9458:02827
02828:-00340:+00167:-00166:002854.9458:02828
02829:-00280:+00013:-00076:002854.9458:02829
02830:+00426:+00286:-00284:002854.9458:02830
02831:-00231:+00181:+00109:002854.9458:02831
02832:-00453:+00235:-00307:002857.4133:02832
02833:-00243:+00246:+00113:002857.4133:02833
02834:+00191:+00001:+00041:002857.4133:02834
02835:+00081:-00064:+00135:002857.4133:02835
02836:-00471:+00095:+00044:002857.4133:02836
02837:-00404:-00172:+00314:002857.4133:02837
02838:+00158:-00020:+00248:002857.4133:02838
02839:+00201:+00020:-00101:002863.0610:02839
02840:-00031:-00005:+00222:002863.0610:02840
02841:-00240:+00238:-00110:002863.0610:02841
02842:+00359:+00158:+00193:002863.0610:02842
02843:+00501:+00177:+00332:002863.0610:02843
02844:+00020:+00214:+00017:002863.0610:02844
02845:-00136:+00101:+00071:002863.0610:02845
02846:-00057:-00359:+00195:002848.4287:02846
02847:+00327:+00239:-00373:002848.4287:02847
02848:+00109:-00329:+00224:002848.4287:02848
02849:-00285:+00022:-00217:002848.4287:02849
02850:-00022:-00348:+00177:002848.4287:02850
02851:+00322:-00052:-00299:002848.4287:02851
02852:+00084:-00054:+00045:002848.4287:02852
02853:-00483:+00102:-00051:002850.7524:02853
02854:-00483:+00139:+00064:002850.7524:02854
02855:+00387:+00280:+00221:002850.7524:02855
02856:+00211:+00069:-00085:002850.7524:02856
02857:-00055:+00523:+00073:002850.7524:02857
02858:-00400:-00214:+00190:002850.7524:02858
02859:+00136:+00025:+00008:002850.7524:02859
02860:+00385:+00086:-00056:002849.9045:02860
02861:-00023:+00114:+00027:002849.9045:02861
02862:-00347:+00064:-00309:002849.9045:02862
02863:+00280:-00032:+00003:002849.9045:02863
02864:+00477:+00055:-00265:002849.9045:02864
02865:+00061:+00094:-00198:002849.9045:02865
02866:-00336:+00111:-00525:002849.9045:02866
02867:-00096:+00185:+00225:002835.4304:02867
02868:+00613:+00223:+00264:002835.4304:02868
02869:+00088:-00001:-00101:002835.4304:02869
02870:-00226:+00229:-00121:002835.4304:02870
02871:-00193:-00165:-00077:002835.4304:02871
02872:+00352:+00309:-00555:002835.4304:02872
02873:+00336:+00049:+00152:002835.4304:02873
02874:-00190:+00012:-00041:002850.9467:02874
02875:-00388:-00235:+00135:002850.9467:02875
02876:+00170:+00110:+00198:002850.9467:02876
02877:+00092:-00297:+00170:002850.9467:02877
02878:-00047:+00110:-00327:002850.9467:02878
02879:-00237:-00232:+00253:002850.9467:02879
02880:+00237:+00170:+00128:002850.9467:02880
02881:+00210:+00441:+00078:002843.3210:02881
02882:-00148:-00103:+00307:002843.3210:02882
02883:-00297:+00215:+00167:002843.3210:02883
02884:+00064:+00187:+00223:002843.3210:02884
02885:+00274:+00062:+00125:002843.3210:02885
02886:+00162:+00010:+00201:002843.3210:02886
02887:-00342:+00060:+00199:002843.3210:02887
02888:+00063:-00107:+00193:002828.9116:02888
02889:+00371:+00402:+00116:002828.9116:02889
02890:+00052:-00271:+00353:002828.9116:02890
02891:-00461:+00358:-00046:002828.9116:02891
02892:-00284:-00016:+00491:002828.9116:02892
02893:+00219:+00332:+00148:002828.9116:02893
02894:+00267:-00056:+00220:002828.9116:02894
02895:-00216:+00292:+00210:002831.0942:02895
02896:-00186:+00182:+00248:002831.0942:02896
02897:+00113:+00024:+00036:002831.0942:02897
02898:+00338:+00167:-00135:002831.0942:02898
02899:-00161:+00375:+00274:002831.0942:02899
02900:-00424:+00153:-00540:002831.0942:02900
02901:+00186:+00040:+00020:002831.0942:02901
02902:+00251:+00324:-00078:002836.7578:02902
02903:+00094:-00297:-00238:002836.7578:02903
02904:-00198:+00323:-00392:002836.7578:02904
02905:-00129:-00035:+00012:002836.7578:02905
02906:+00275:+00187:-00295:002836.7578:02906
02907:+00113:-00153:+00079:002836.7578:02907
02908:-00296:+00362:-00518:002836.7578:02908
02909:-00160:-00270:+00367:002836.7578:02909
02910:+00201:+00286:-00433:002822.3989:02910
02911:+00296:-00206:+00187:002822.3989:02911
02912:-00377:+00322:-00544:002822.3989:02912
02913:-00523:-00267:+00308:002822.3989:02913
02914:+00181:+00197:+00066:002822.3989:02914
02915:+00372:-00344:+00069:002822.3989:02915
02916:+00122:+00066:-00599:002822.3989:02916
02917:-00557:-00282:-00052:002837.5961:02917
02918:+00187:+00303:+00016:002837.5961:02918
02919:+00320:+00233:+00077:002837.5961:02919
02920:-00098:-00005:+00242:002837.5961:02920
02921:-00507:-00089:-00048:002837.5961:02921
02922:-00084:-00073:+00106:002837.5961:02922
02923:+00345:+00095:+00126:002837.5961:02923
02924:+00149:-00233:+00212:002830.2014:02924
02925:-00462:+00061:-00141:002830.2014:02925
02926:-00042:+00022:+00253:002830.2014:02926
02927:+00242:+00362:+00009:002830.2014:02927
02928:+00089:-00180:-00018:002830.2014:02928
02929:-00410:+00314:-00329:002830.2014:02929
02930:-00356:-00146:-00034:002830.2014:02930
02931:+00183:+00255:+00369:002828.8969:02931
02932:+00173:-00078:+00021:002828.8969:02932
02933:-00076:-00017:+00228:002828.8969:02933
02934:-00357:+00124:-00170:002828.8969:02934
02935:-00136:-00011:+00274:002828.8969:02935
02936:+00268:+00217:+00078:002828.8969:02936
02937:-00063:+00189:-00065:002828.8969:02937
02938:-00308:+00034:+00038:002837.5961:02938
02939:+00039:+00192:-00074:002837.5961:02939
02940:+00305:+00189:+00193:002837.5961:02940
02941:+00072:+00043:+00100:002837.5961:02941
02942:-00438:+00113:-00164:002837.5961:02942
02943:-00204:+00140:+00096:002837.5961:02943
02944:+00288:+00130:-00009:002837.5961:02944
02945:+00035:+00050:+00026:002849.8852:02945
02946:-00169:+00175:-00241:002849.8852:02946
02947:-00165:-00082:-00191:002849.8852:02947
02948:+00270:+00030:-00162:002849.8852:02948
02949:+00214:-00194:-00172:002849.8852:02949
02950:-00218:+00086:-00341:002849.8852:02950
02951:-00364:-00200:-00160:002849.8852:02951
02952:+00184:+00083:-00311:002841.9028:02952
02953:+00285:-00102:-00151:002841.9028:02953
02954:-00054:-00225:-00574:002841.9028:02954
02955:-00285:+00065:-00438:002841.9028:02955
02956:+00242:-00220:-00304:002841.9028:02956
02957:+00386:+00002:-00526:002841.9028:02957
02958:-00081:+00100:-00258:002841.9028:02958
02959:-00293:-00338:-00543:002857.2719:02959
02960:-00002:-00110:-00290:002857.2719:02960
02961:+00296:+00057:-00334:002857.2719:02961
02962:+00083:-00095:-00128:002857.2719:02962
02963:-00481:+00077:-00264:002857.2719:02963
02964:-00157:+00015:-00066:002857.2719:02964
02965:+00047:-00023:-00031:002857.2719:02965
02966:+00181:+00147:-00046:002863.0270:02966
02967:-00453:-00187:+00091:002863.0270:02967
02968:-00232:+00055:+00007:002863.0270:02968
02969:-00030:+00124:+00105:002863.0270:02969
02970:+00079:+00262:+00185:002863.0270:02970
02971:-00172:+00297:-00077:002863.0270:02971
02972:-00051:-00026:+00135:002863.0270:02972
02973:+00062:+00160:+00303:002854.9311:02973
02974:+00379:-00111:+00149:002854.9311:02974
02975:-00120:+00113:-00192:002854.9311:02975
02976:-00284:-00143:+00390:002854.9311:02976
02977:-00147:-00041:-00047:002854.9311:02977
02978:+00325:-00071:-00126:002854.9311:02978
02979:+00196:+00180:+00563:002854.9311:02979
02980:-00453:-00143:+00212:002857.3405:02980
02981:-00188:+00126:-00094:002857.3405:02981
02982:+00305:+00012:+00194:002857.3405:02982
02983:-00072:+00141:+00125:002857.3405:02983
02984:-00489:-00090:+00026:002857.3405:02984
02985:-00214:+00088:+00045:002857.3405:02985
02986:+00522:-00145:+00155:002857.3405:02986
02987:+00441:-00039:+00100:002849.7497:02987
02988:-00426:-00071:-00008:002849.7497:02988
02989:-00363:+00086:+00117:002849.7497:02989
02990:+00174:+00104:-00002:002849.7497:02990
02991:+00341:+00105:+00118:002849.7497:02991
02992:+00055:+00032:-00094:002849.7497:02992
02993:-00091:+00122:-00150:002849.7497:02993
02994:+00338:+00166:+00159:002841.8645:02994
02995:+00404:+00094:-00069:002841.8645:02995
02996:+00038:+00225:-00270:002841.8645:02996
02997:-00170:+00185:+00085:002841.8645:02997
02998:+00076:+00202:-00155:002841.8645:02998
02999:+00345:-00016:-00051:002841.8645:02999
03000:+00263:+00300:-00376:002841.8645:03000
03001:-00355:-00100:-00201:002844.1855:03001
03002:+00044:+00333:-00284:002844.1855:03002
03003:+00251:+00309:+00132:002844.1855:03003
03004:+00103:+00222:-00020:002844.1855:03004
03005:-00506:-00431:-00144:002844.1855:03005
03006:-00162:+00009:+00267:002844.1855:03006
03007:+00370:-00073:+00280:002844.1855:03007
03008:+00505:+00211:-00417:002843.2680:03008
03009:-00556:-00489:+00138:002843.2680:03009
03010:-00154:+00220:-00360:002843.2680:03010
03011:+00043:-00003:+00157:002843.2680:03011
03012:+00554:-00026:+00078:002843.2680:03012
03013:-00243:-00111:+00135:002843.2680:03013
03014:-00308:-00131:+00275:002843.2680:03014
03015:-00019:-00042:+00007:002828.8547:03015
03016:+00535:+00214:+00057:002828.8547:03016
03017:+00200:-00188:+00015:002828.8547:03017
03018:-00300:+00166:-00487:002828.8547:03018
03019:-00325:-00037:+00212:002828.8547:03019
03020:+00151:-00078:+00148:002828.8547:03020
03021:+00129:+00147:-00034:002828.8547:03021
03022:-00119:-00005:+00052:002844.1662:03022
03023:-00239:+00056:+00082:002844.1662:03023
03024:+00109:-00004:+00310:002844.1662:03024
03025:+00096:+00151:+00030:002844.1662:03025
03026:-00356:+00218:+00235:002844.1662:03026
03027:-00240:+00084:+00280:002844.1662:03027
03028:+00186:+00102:+00137:002844.1662:03028
03029:+00119:+00229:+00165:002836.6955:03029
03030:-00108:+00243:+00143:002836.6955:03030
03031:-00091:-00007:+00070:002836.6955:03031
03032:+00239:+00180:+00058:002836.6955:03032
03033:+00364:+00257:+00067:002836.6955:03033
03034:+00020:+00106:-00140:002836.6955:03034
03035:-00124:+00118:+00126:002836.6955:03035
03036:+00053:+00251:+00067:002828.7836:03036
03037:+00236:+00010:-00143:002828.7836:03037
03038:+00205:+00301:+00109:002828.7836:03038
03039:-00381:-00312:+00087:002828.7836:03039
03040:-00031:+00426:-00328:002828.7836:03040
03041:+00160:-00142:+00164:002828.7836:03041
03042:+00052:+00319:-00557:002828.7836:03042
03043:-00308:-00189:+00159:002837.5432:03043
03044:-00393:+00143:-00185:002837.5432:03044
03045:+00293:-00267:-00062:002837.5432:03045
03046:+00223:+00225:-00251:002837.5432:03046
03047:-00172:-00015:-00029:002837.5432:03047
03048:-00266:+00127:-00162:002837.5432:03048
03049:+00053:+00141:+00032:002837.5432:03049
03050:+00253:+00012:+00071:002843.2634:03050
03051:-00195:-00164:-00007:002843.2634:03051
03052:-00342:-00233:+00248:002843.2634:03052
03053:+00047:+00123:+00001:002843.2634:03053
03054:+00362:+00273:+00050:002843.2634:03054
03055:-00025:+00229:-00416:002843.2634:03055
03056:-00366:-00114:+00388:002843.2634:03056
03057:-00311:+00057:+00003:002835.3496:03057
03058:+00360:-00149:+00261:002835.3496:03058
03059:-00141:+00134:-00223:002835.3496:03059
03060:-00381:-00071:+00280:002835.3496:03060
03061:-00323:+00199:-00006:002835.3496:03061
03062:+00383:+00069:+00069:002835.3496:03062
03063:+00277:+00419:+00081:002835.3496:03063
03064:-00308:-00255:-00027:002837.5046:03064
03065:-00385:+00295:-00035:002837.5046:03065
03066:+00219:+00050:+00278:002837.5046:03066
03067:+00212:+00246:-00088:002837.5046:03067
03068:+00005:+00173:+00062:002837.5046:03068
03069:-00382:+00212:+00155:002837.5046:03069
03070:+00268:+00076:+00135:002837.5046:03070
03071:+00361:+00134:+00203:002849.7692:03071
03072:-00077:+00167:-00061:002849.7692:03072
03073:-00311:+00071:+00260:002849.7692:03073
03074:-00110:+00186:-00035:002849.7692:03074
03075:+00292:+00130:+00010:002849.7692:03075
03076:+00147:+00220:+00076:002849.7692:03076
03077:-00369:+00169:-00119:002849.7692:03077
03078:-00091:+00030:+00052:002841.8261:03078
03079:+00150:-00030:+00110:002841.8261:03079
03080:+00209:+00185:-00183:002841.8261:03080
03081:-00273:-00230:-00088:002841.8261:03081
03082:-00238:+00129:-00126:002841.8261:03082
03083:+00156:-00189:-00064:002841.8261:03083
03084:+00257:-00075:-00264:002841.8261:03084
03085:-00036:-00040:-00167:002857.3596:03085
03086:-00161:-00130:-00219:002857.3596:03086
03087:+00064:-00094:-00146:002857.3596:03087
03088:+00262:-00101:-00359:002857.3596:03088
03089:-00088:-00125:-00388:002857.3596:03089
03090:-00106:-00034:-00374:002857.3596:03090
03091:+00132:-00259:-00520:002857.3596:03091
03092:+00338:+00177:-00524:002863.0270:03092
03093:+00092:+00068:-00615:002863.0270:03093
03094:-00098:-00141:-00530:002863.0270:03094
03095:-00036:+00144:-00416:002863.0270:03095
03096:+00244:+00150:-00306:002863.0270:03096
03097:-00299:-00281:-00157:002863.0270:03097
03098:-00332:-00158:-00077:002863.0270:03098
03099:+00036:+00379:-00424:002854.9504:03099
03100:+00017:+00160:+00482:002854.9504:03100
03101:-00353:+00310:+00085:002854.9504:03101
03102:-00477:-00186:+00045:002854.9504:03102
03103:-00077:+00199:+00184:002854.9504:03103
03104:+00520:-00163:-00163:002854.9504:03104
03105:-00039:+00237:-00461:002854.9504:03105
03106:-00510:+00126:+00222:002863.9633:03106
03107:-00522:+00072:-00088:002863.9633:03107
03108:+00358:-00026:+00481:002863.9633:03108
03109:+00644:+00316:+00524:002863.9633:03109
03110:+00358:-00063:+00348:002863.9633:03110
03111:-00033:+00032:+00042:002863.9633:03111
03112:-00535:-00070:+00141:002863.9633:03112
03113:+00308:+00301:+00297:002856.4116:03113
03114:+00284:-00049:+00229:002856.4116:03114
03115:-00220:+00148:+00097:002856.4116:03115
03116:-00141:-00089:+00603:002856.4116:03116
03117:+00307:+00270:-00038:002856.4116:03117
03118:+00074:-00171:+00540:002856.4116:03118
03119:-00633:+00084:-00031:002856.4116:03119
03120:-00418:+00055:+00190:002841.8354:03120
03121:+00416:+00191:+00344:002841.8354:03121
03122:+00302:-00195:+00149:002841.8354:03122
03123:-00125:+00144:+00345:002841.8354:03123
03124:-00289:-00117:+00222:002841.8354:03124
03125:+00116:-00010:+00138:002841.8354:03125
03126:+00291:-00032:+00187:002841.8354:03126
03127:-00126:+00215:-00051:002844.1518:03127
03128:-00263:-00010:-00022:002844.1518:03128
03129:+00426:+00279:+00041:002844.1518:03129
03130:+00450:+00003:-00087:002844.1518:03130
03131:+00236:+00227:+00065:002844.1518:03131
03132:-00123:-00036:-00084:002844.1518:03132
03133:+00210:+00045:-00056:002844.1518:03133
03134:+00391:+00041:-00079:002836.7241:03134
03135:+00014:-00033:-00300:002836.7241:03135
03136:-00329:-00140:-00374:002836.7241:03136
03137:-00064:+00001:-00214:002836.7241:03137
03138:+00388:-00044:-00258:002836.7241:03138
03139:+00259:-00011:-00030:002836.7241:03139
03140:-00328:+00154:-00452:002836.7241:03140
03141:-00378:+00138:-00150:002836.7241:03141
03142:+00189:+00275:-00272:002828.8452:03142
03143:+00262:+00058:+00010:002828.8452:03143
03144:+00080:+00076:-00543:002828.8452:03144
03145:-00031:+00033:-00084:002828.8452:03145
03146:+00349:+00026:+00385:002828.8452:03146
03147:+00417:+00144:-00151:002828.8452:03147
03148:+00084:-00149:+00309:002828.8452:03148
03149:-00209:-00060:+00224:002824.5363:03149
03150:+00019:-00211:+00043:002824.5363:03150
03151:+00283:-00004:+00118:002824.5363:03151
03152:+00240:+00247:+00125:002824.5363:03152
03153:-00315:+00205:-00142:002824.5363:03153
03154:+00000:-00011:+00166:002824.5363:03154
03155:+00132:+00368:-00020:002824.5363:03155
03156:-00014:-00003:+00244:002830.2253:03156
03157:-00492:-00046:+00016:002830.2253:03157
03158:-00266:+00085:+00415:002830.2253:03158
03159:+00131:+00092:+00485:002830.2253:03159
03160:+00216:+00072:+00114:002830.2253:03160
03161:-00208:+00145:+00355:002830.2253:03161
03162:-00269:+00024:+00409:002830.2253:03162
03163:+00053:+00308:+00408:002815.9543:03163
03164:+00271:+00057:+00321:002815.9543:03164
03165:-00251:+00383:+00066:002815.9543:03165
03166:-00443:+00226:+00084:002815.9543:03166
03167:+00027:+00026:+00134:002815.9543:03167
03168:+00399:+00476:+00249:002815.9543:03168
03169:+00054:+00230:-00174:002815.9543:03169
03170:-00401:+00156:-00223:002824.5173:03170
03171:-00357:+00169:+00279:002824.5173:03171
03172:+00246:+00067:-00223:002824.5173:03172
03173:-00065:-00011:-00207:002824.5173:03173
03174:-00358:+00297:-00200:002824.5173:03174
03175:-00301:-00190:+00056:002824.5173:03175
03176:+00262:-00009:-00404:002824.5173:03176
03177:+00215:+00306:+00064:002823.7177:03177
03178:-00348:+00043:-00287:002823.7177:03178
03179:-00438:+00033:-00016:002823.7177:03179
03180:+00190:+00311:-00356:002823.7177:03180
03181:+00397:-00067:-00195:002823.7177:03181
03182:+00088:-00125:-00328:002823.7177:03182
03183:-00302:-00106:-00309:002823.7177:03183
03184:+00292:+00093:-00123:002815.9543:03184
03185:+00323:+00056:-00357:002815.9543:03185
03186:+00167:+00388:-00128:002815.9543:03186
03187:-00283:-00208:+00231:002815.9543:03187
03188:-00153:-00108:-00147:002815.9543:03188
03189:+00234:+00085:-00193:002815.9543:03189
03190:+00169:+00088:+00162:002815.9543:03190
03191:-00384:+00303:-00354:002818.0134:03191
03192:-00113:-00128:+00275:002818.0134:03192
03193:+00089:+00203:+00006:002818.0134:03193
03194:+00108:-00015:-00034:002818.0134:03194
03195:-00533:-00006:-00107:002818.0134:03195
03196:-00441:-00309:+00175:002818.0134:03196
03197:+00276:+00488:+00266:002818.0134:03197
03198:+00326:-00183:-00049:002823.7226:03198
03199:-00234:+00052:+00299:002823.7226:03199
03200:-00339:+00112:+00293:002823.7226:03200
03201:+00017:+00042:+00134:002823.7226:03201
03202:+00332:+00190:+00237:002823.7226:03202
03203:-00294:+00103:+00345:002823.7226:03203
03204:-00462:+00052:+00151:002823.7226:03204
03205:+00003:+00224:+00234:002822.3420:03205
03206:+00182:+00123:+00111:002822.3420:03206
03207:+00069:+00045:+00214:002822.3420:03207
03208:-00430:+00276:+00044:002822.3420:03208
03209:-00352:+00062:+00308:002822.3420:03209
03210:+00274:+00324:-00119:002822.3420:03210
03211:+00293:-00112:+00157:002822.3420:03211
03212:-00024:+00154:-00156:002824.4841:03212
03213:-00361:+00054:+00053:002824.4841:03213
03214:+00122:+00028:-00017:002824.4841:03214
03215:+00354:-00066:-00085:002824.4841:03215
03216:+00127:+00262:-00004:002824.4841:03216
03217:-00297:-00180:-00201:002824.4841:03217
03218:-00064:-00121:+00018:002824.4841:03218
03219:+00367:+00150:-00535:002836.7338:03219
03220:+00213:-00211:-00033:002836.7338:03220
03221:-00408:+00163:-00365:002836.7338:03221
03222:-00031:-00151:-00254:002836.7338:03222
03223:+00217:-00046:-00390:002836.7338:03223
03224:+00301:-00110:-00529:002836.7338:03224
03225:-00414:-00168:-00346:002836.7338:03225
03226:-00248:-00453:-00385:002836.7338:03226
03227:+00274:+00078:-00820:002828.8310:03227
03228:+00423:-00228:-00250:002828.8310:03228
03229:-00173:+00001:-00597:002828.8310:03229
03230:-00271:-00405:-00576:002828.8310:03230
03231:+00143:-00181:-00721:002828.8310:03231
03232:+00527:-00069:-00706:002828.8310:03232
03233:-00247:-00119:-00285:002828.8310:03233
03234:-00477:-00131:-00661:002844.1423:03234
03235:+00652:+00137:-00110:002844.1423:03235
03236:+00645:-00296:+00228:002844.1423:03236
03237:+00069:+00455:-00064:002844.1423:03237
03238:-00740:-00540:+00581:002844.1423:03238
03239:-00170:+00362:-00183:002844.1423:03239
03240:+00479:+00042:+00780:002844.1423:03240
03241:+00143:+00197:+00150:002850.0302:03241
03242:-00418:+00222:+00126:002850.0302:03242
03243:-00520:+00207:+00349:002850.0302:03243
03244:+00048:+00117:+00209:002850.0302:03244
03245:+00185:+00241:+00260:002850.0302:03245
03246:-00457:-00005:+00384:002850.0302:03246
03247:-00505:+00169:+00432:002850.0302:03247
03248:+00041:+00198:+00402:002842.0415:03248
03249:+00297:+00055:+00883:002842.0415:03249
03250:-00015:+00286:+00081:002842.0415:03250
03251:-00266:-00180:+00629:002842.0415:03251
03252:+00203:+00184:+00110:002842.0415:03252
03253:+00380:-00231:+00214:002842.0415:03253
03254:-00045:+00186:+00028:002842.0415:03254
03255:-00272:+00080:+00094:002837.7641:03255
03256:+00055:+00304:-00133:002837.7641:03256
03257:+00383:-00081:+00212:002837.7641:03257
03258:+00270:+00050:-00123:002837.7641:03258
03259:-00279:-00209:-00130:002837.7641:03259
03260:+00010:+00054:-00203:002837.7641:03260
03261:+00218:-00154:-00049:002837.7641:03261
03262:+00070:+00050:-00019:002843.4509:03262
03263:-00372:+00020:-00469:002843.4509:03263
03264:-00095:+00277:-00040:002843.4509:03264
03265:+00241:-00057:+00023:002843.4509:03265
03266:+00323:+00136:+00003:002843.4509:03266
03267:-00187:-00105:+00096:002843.4509:03267
03268:-00129:+00428:-00011:002843.4509:03268
03269:+00068:-00017:-00115:002828.9545:03269
03270:+00378:+00280:-00190:002828.9545:03270
03271:-00134:+00157:-00022:002828.9545:03271
03272:-00293:+00030:-00217:002828.9545:03272
03273:+00137:+00059:-00163:002828.9545:03273
03274:+00498:+00218:+00059:002828.9545:03274
03275:+00227:-00125:-00267:002828.9545:03275
03276:-00242:-00049:-00153:002837.7258:03276
03277:-00092:-00038:-00169:002837.7258:03277
03278:+00316:-00194:+00089:002837.7258:03278
03279:-00028:-00049:-00439:002837.7258:03279
03280:-00259:+00018:-00062:002837.7258:03280
03281:-00187:+00152:+00098:002837.7258:03281
03282:+00364:-00206:+00147:002837.7258:03282
03283:+00383:+00174:+00333:002830.3776:03283
03284:-00567:-00217:+00290:002830.3776:03284
03285:-00374:+00240:-00082:002830.3776:03285
03286:+00226:-00144:+00196:002830.3776:03286
03287:+00322:+00224:+00175:002830.3776:03287
03288:-00232:+00043:+00158:002830.3776:03288
03289:-00284:+00040:+00105:002830.3776:03289
03290:+00240:+00006:+00423:002829.0351:03290
03291:+00412:+00037:+00132:002829.0351:03291
03292:-00251:-00008:+00261:002829.0351:03292
03293:-00376:+00155:+00245:002829.0351:03293
03294:-00103:+00006:+00210:002829.0351:03294
03295:+00430:+00316:+00167:002829.0351:03295
03296:+00110:+00083:+00411:002829.0351:03296
03297:-00404:+00161:-00034:002824.6838:03297
03298:+00036:+00211:+00098:002824.6838:03298
03299:+00297:+00101:+00246:002824.6838:03299
03300:+00149:+00078:+00107:002824.6838:03300
03301:-00423:+00076:-00132:002824.6838:03301
03302:-00301:+00093:+00224:002824.6838:03302
03303:+00159:+00143:+00157:002824.6838:03303
03304:+00285:+00028:-00132:002836.8923:03304
03305:-00291:-00020:-00083:002836.8923:03305
03306:-00256:+00343:-00069:002836.8923:03306
03307:-00040:-00071:-00282:002836.8923:03307
03308:+00355:+00122:-00172:002836.8923:03308
03309:-00135:+00106:-00148:002836.8923:03309
03310:-00308:-00343:-00315:002836.8923:03310
03311:-00063:+00137:-00209:002816.1420:03311
03312:+00301:+00049:-00220:002816.1420:03312
03313:+00204:+00132:-00655:002816.1420:03313
03314:-00271:-00282:-00070:002816.1420:03314
03315:-00356:+00196:-00401:002816.1420:03315
03316:+00450:-00305:+00050:002816.1420:03316
03317:+00056:+00446:-00595:002816.1420:03317
03318:-00357:-00353:+00031:002824.6745:03318
03319:-00438:+00268:-00550:002824.6745:03319
03320:+00706:+00010:+00316:002824.6745:03320
03321:+00502:+00237:-00063:002824.6745:03321
03322:-00294:-00118:-00061:002824.6745:03322
03323:-00584:+00258:+00006:002824.6745:03323
03324:+00096:-00056:+00302:002824.6745:03324
03325:+00341:+00291:+00147:002823.8747:03325
03326:-00032:-00014:+00158:002823.8747:03326
03327:-00628:+00068:+00190:002823.8747:03327
03328:+00211:+00209:+00279:002823.8747:03328
03329:+00418:+00066:+00325:002823.8747:03329
03330:-00150:+00107:+00088:002823.8747:03330
03331:-00577:+00076:+00357:002823.8747:03331
03332:-00186:+00070:+00017:002816.0715:03332
03333:+00457:+00225:+00335:002816.0715:03333
03334:+00259:-00033:+00218:002816.0715:03334
03335:-00318:+00006:+00197:002816.0715:03335
03336:-00285:+00142:+00093:002816.0715:03336
03337:+00131:+00079:-00003:002816.0715:03337
03338:+00263:+00151:+00117:002816.0715:03338
03339:-00184:+00015:-00036:002816.0715:03339
03340:-00373:+00154:-00038:002824.5317:03340
03341:+00062:+00112:+00178:002824.5317:03341
03342:+00271:+00224:-00113:002824.5317:03342
03343:-00027:+00032:+00014:002824.5317:03343
03344:-00266:+00093:-00045:002824.5317:03344
03345:-00222:-00003:-00011:002824.5317:03345
03346:+00414:+00107:+00166:002824.5317:03346
03347:-00064:-00084:-00206:002830.2062:03347
03348:-00230:-00026:+00050:002830.2062:03348
03349:-00155:+00046:-00092:002830.2062:03349
03350:+00442:+00120:+00004:002830.2062:03350
03351:+00242:+00069:-00081:002830.2062:03351
03352:-00344:-00194:-00256:002830.2062:03352
03353:-00359:+00107:-00066:002830.2062:03353
03354:+00257:-00081:+00029:002822.3989:03354
03355:+00208:+00258:-00233:002822.3989:03355
03356:-00007:+00114:+00009:002822.3989:03356
03357:-00257:-00019:-00084:002822.3989:03357
03358:+00117:-00056:+00119:002822.3989:03358
03359:+00328:-00010:+00132:002822.3989:03359
03360:+00062:+00066:-00095:002822.3989:03360
03361:-00181:-00058:-00229:002837.5717:03361
03362:-00153:-00052:-00323:002837.5717:03362
03363:+00365:-00015:+00005:002837.5717:03363
03364:+00162:-00213:-00315:002837.5717:03364
03365:-00325:-00228:-00248:002837.5717:03365
03366:+00018:+00013:-00393:002837.5717:03366
03367:+00273:-00226:-00245:002837.5717:03367
03368:+00262:-00038:-00262:002849.8901:03368
03369:-00262:-00162:-00632:002849.8901:03369
03370:-00199:-00083:-00705:002849.8901:03370
03371:+00156:-00220:-00268:002849.8901:03371
03372:+00268:-00048:-00363:002849.8901:03372
03373:-00129:-00206:-00301:002849.8901:03373
03374:-00331:+00121:-00436:002849.8901:03374
03375:-00059:-00251:+00059:002835.3972:03375
03376:+00344:-00048:-00432:002835.3972:03376
03377:-00332:+00130:-00349:002835.3972:03377
03378:-00595:+00229:-00076:002835.3972:03378
03379:-00222:-00038:+00148:002835.3972:03379
03380:+00206:+00076:+00085:002835.3972:03380
03381:+00306:-00002:+00337:002835.3972:03381
03382:-00359:+00105:-00176:002850.7912:03382
03383:-00594:-00016:-00059:002850.7912:03383
03384:+00192:+00206:+00171:002850.7912:03384
03385:+00204:+00016:+00161:002850.7912:03385
03386:-00202:+00093:+00197:002850.7912:03386
03387:-00462:-00014:+00342:002850.7912:03387
03388:+00566:+00182:+00493:002850.7912:03388
03389:+00418:-00043:+00233:002856.4753:03389
03390:-00267:+00256:+00182:002856.4753:03390
03391:-00534:-00061:+00251:002856.4753:03391
03392:+00186:+00273:+00162:002856.4753:03392
03393:+00208:-00045:+00143:002856.4753:03393
03394:+00016:+00231:+00162:002856.4753:03394
03395:-00594:-00072:+00277:002856.4753:03395
03396:+00331:+00176:+00031:002835.3828:03396
03397:+00517:+00017:+00082:002835.3828:03397
03398:-00177:+00050:+00044:002835.3828:03398
03399:-00572:-00208:+00071:002835.3828:03399
03400:-00003:-00055:-00079:002835.3828:03400
03401:+00543:-00060:-00009:002835.3828:03401
03402:+00287:+00016:+00093:002835.3828:03402
03403:-00388:+00125:-00046:002844.1809:03403
03404:+00179:-00164:+00117:002844.1809:03404
03405:+00564:+00107:-00201:002844.1809:03405
03406:+00199:+00126:-00017:002844.1809:03406
03407:-00341:-00023:-00154:002844.1809:03407
03408:-00155:+00225:-00104:002844.1809:03408
03409:+00412:+00100:+00020:002844.1809:03409
03410:+00326:+00197:-00092:002849.8657:03410
03411:-00038:+00366:-00059:002849.8657:03411
03412:-00240:+00112:+00089:002849.8657:03412
03413:+00071:+00167:+00063:002849.8657:03413
03414:+00279:+00212:-00038:002849.8657:03414
03415:+00003:+00162:+00126:002849.8657:03415
03416:-00236:+00158:-00408:002849.8657:03416
03417:+00226:+00242:-00014:002822.5268:03417
03418:+00131:+00023:+00281:002822.5268:03418
03419:+00129:+00094:-00173:002822.5268:03419
03420:-00276:-00090:-00259:002822.5268:03420
03421:-00029:+00365:+00120:002822.5268:03421
03422:+00347:+00157:-00394:002822.5268:03422
03423:+00290:+00030:+00264:002822.5268:03423
03424:-00018:+00315:-00001:002844.3642:03424
03425:-00153:-00146:+00097:002844.3642:03425
03426:+00207:+00177:-00378:002844.3642:03426
03427:+00215:-00042:-00004:002844.3642:03427
03428:-00103:+00244:+00221:002844.3642:03428
03429:-00564:-00203:+00124:002844.3642:03429
03430:+00306:+00379:+00357:002844.3642:03430
03431:+00206:-00316:+00250:002836.9448:03431
03432:+00096:+00046:+00131:002836.9448:03432
03433:-00536:-00221:+00186:002836.9448:03433
03434:+00309:+00170:+00134:002836.9448:03434
03435:+00296:-00016:+00311:002836.9448:03435
03436:-00053:+00181:+00012:002836.9448:03436
03437:-00356:-00001:+00312:002836.9448:03437
03438:-00098:+00200:+00102:002829.1110:03438
03439:+00342:+00162:+00065:002829.1110:03439
03440:+00225:+00221:+00197:002829.1110:03440
03441:-00390:+00229:-00046:002829.1110:03441
03442:-00120:+00110:+00218:002829.1110:03442
03443:+00317:+00157:+00006:002829.1110:03443
03444:+00148:+00010:+00049:002829.1110:03444
03445:-00407:+00138:-00183:002844.3303:03445
03446:-00417:-00092:+00093:002844.3303:03446
03447:+00294:+00370:-00141:002844.3303:03447
03448:+00145:-00155:+00049:002844.3303:03448
03449:-00129:+00383:-00128:002844.3303:03449
03450:-00298:-00074:+00204:002844.3303:03450
03451:+00129:+00291:-00305:002844.3303:03451
03452:+00230:+00112:+00127:002843.4267:03452
03453:-00222:+00506:-00116:002843.4267:03453
03454:-00514:+00057:-00074:002843.4267:03454
03455:+00198:+00174:+00104:002843.4267:03455
03456:+00211:+00063:-00040:002843.4267:03456
03457:+00088:-00247:-00095:002843.4267:03457
03458:-00407:-00021:-00391:002843.4267:03458
03459:-00136:-00191:+00185:002835.5163:03459
03460:+00265:+00198:-00228:002835.5163:03460
03461:+00065:-00122:-00151:002835.5163:03461
03462:-00246:+00190:-00133:002835.5163:03462
03463:-00081:-00178:-00081:002835.5163:03463
03464:+00208:+00224:-00022:002835.5163:03464
03465:+00211:-00166:+00045:002835.5163:03465
03466:-00395:+00222:-00405:002850.8352:03466
03467:-00095:-00029:+00104:002850.8352:03467
03468:+00107:+00117:-00017:002850.8352:03468
03469:+00187:-00074:-00006:002850.8352:03469
03470:-00136:+00078:-00071:002850.8352:03470
03471:-00377:-00048:-00005:002850.8352:03471
03472:+00219:+00099:+00133:002850.8352:03472
03473:+00271:-00055:+00028:002850.0302:03473
03474:-00182:+00183:+00170:002850.0302:03474
03475:-00327:+00008:+00060:002850.0302:03475
03476:-00042:+00227:+00154:002850.0302:03476
03477:+00222:+00076:+00253:002850.0302:03477
03478:+00038:+00404:+00168:002850.0302:03478
03479:-00310:+00054:+00088:002850.0302:03479
03480:-00055:+00180:-00021:002842.0129:03480
03481:+00154:+00061:+00180:002842.0129:03481
03482:+00091:-00060:-00131:002842.0129:03482
03483:-00231:+00238:-00167:002842.0129:03483
03484:-00319:+00079:+00218:002842.0129:03484
03485:+00254:+00161:-00043:002842.0129:03485
03486:+00203:+00059:+00102:002842.0129:03486
03487:-00110:+00099:+00005:002857.5742:03487
03488:-00353:+00014:+00148:002857.5742:03488
03489:+00059:+00192:-00001:002857.5742:03489
03490:+00278:-00048:-00001:002857.5742:03490
03491:-00164:+00157:-00189:002857.5742:03491
03492:-00378:-00081:+00084:002857.5742:03492
03493:+00129:+00078:-00256:002857.5742:03493
03494:+00236:-00240:-00208:002856.6354:03494
03495:+00103:+00091:-00304:002856.6354:03495
03496:-00303:-00243:-00270:002856.6354:03496
03497:-00150:-00084:-00390:002856.6354:03497
03498:+00158:-00044:-00193:002856.6354:03498
03499:+00161:-00081:-00146:002856.6354:03499
03500:-00136:-00085:-00287:002856.6354:03500
03501:-00077:-00066:-00254:002848.5729:03501
03502:+00268:-00106:-00409:002848.5729:03502
03503:+00348:+00010:-00612:002848.5729:03503
03504:-00279:-00193:-00507:002848.5729:03504
03505:-00040:+00008:-00364:002848.5729:03505
03506:+00180:-00091:-00470:002848.5729:03506
03507:+00377:-00228:-00625:002848.5729:03507
03508:-00037:-00140:-00360:002864.1594:03508
03509:-00455:-00145:-00470:002864.1594:03509
03510:+00127:-00231:-00337:002864.1594:03510
03511:+00424:-00101:-00182:002864.1594:03511
03512:-00189:+00071:-00343:002864.1594:03512
03513:-00185:+00187:-00122:002864.1594:03513
03514:-00222:+00168:+00027:002864.1594:03514
03515:-00042:+00101:+00015:002863.2221:03515
03516:+00006:+00030:+00344:002863.2221:03516
03517:-00116:-00202:+00453:002863.2221:03517
03518:-00020:-00052:+00137:002863.2221:03518
03519:+00269:-00252:+00195:002863.2221:03519
03520:+00238:-00021:+00049:002863.2221:03520
03521:-00479:-00181:+00172:002863.2221:03521
03522:-00514:+00041:-00031:002848.5534:03522
03523:+00370:-00017:+00258:002848.5534:03523
03524:+00428:+00190:+00386:002848.5534:03524
03525:-00011:+00238:+00314:002848.5534:03525
03526:-00529:+00177:+00288:002848.5534:03526
03527:-00178:+00163:-00019:002848.5534:03527
03528:+00417:+00252:+00310:002848.5534:03528
03529:-00241:-00041:+00211:002850.8496:03529
03530:-00518:+00031:+00267:002850.8496:03530
03531:-00127:-00118:+00188:002850.8496:03531
03532:+00488:-00117:+00220:002850.8496:03532
03533:+00123:-00235:+00109:002850.8496:03533
03534:-00489:-00077:+00032:002850.8496:03534
03535:-00220:+00085:+00155:002850.8496:03535
03536:+00501:+00147:-00067:002843.4125:03536
03537:+00062:+00117:+00035:002843.4125:03537
03538:-00281:+00303:-00026:002843.4125:03538
03539:+00067:+00149:+00180:002843.4125:03539
03540:+00555:+00407:-00005:002843.4125:03540
03541:+00460:+00323:+00090:002843.4125:03541
03542:-00241:+00208:+00095:002843.4125:03542
03543:-00034:-00052:+00134:002843.4125:03543
03544:+00186:+00255:+00029:002822.4084:03544
03545:+00232:+00001:+00124:002822.4084:03545
03546:-00059:+00028:-00251:002822.4084:03546
03547:-00242:+00045:+00019:002822.4084:03547
03548:+00097:-00004:-00025:002822.4084:03548
03549:+00233:+00201:-00075:002822.4084:03549
03550:-00134:+00079:+00071:002822.4084:03550
03551:-00182:+00114:-00258:002824.5363:03551
03552:+00128:+00117:-00275:002824.5363:03552
03553:+00412:+00278:-00189:002824.5363:03553
03554:+00309:+00024:-00041:002824.5363:03554
03555:-00306:-00075:-00032:002824.5363:03555
03556:-00038:-00075:-00257:002824.5363:03556
03557:+00343:-00092:-00015:002824.5363:03557
03558:+00286:-00073:-00248:002823.7131:03558
03559:-00084:-00258:-00126:002823.7131:03559
03560:-00004:-00141:-00210:002823.7131:03560
03561:+00312:-00147:+00012:002823.7131:03561
03562:+00023:+00008:+00090:002823.7131:03562
03563:-00266:+00091:+00095:002823.7131:03563
03564:-00189:-00010:+00346:002823.7131:03564
03565:-00046:+00246:+00103:002815.9633:03565
03566:+00199:+00152:+00218:002815.9633:03566
03567:-00295:+00339:+00099:002815.9633:03567
03568:-00454:+00054:+00364:002815.9633:03568
03569:+00023:+00233:+00265:002815.9633:03569
03570:+00308:+00082:+00283:002815.9633:03570
03571:+00019:-00030:+00056:002815.9633:03571
03572:-00401:+00079:+00184:002824.5270:03572
03573:-00203:+00139:+00219:002824.5270:03573
03574:+00401:+00154:+00128:002824.5270:03574
03575:-00009:+00055:+00094:002824.5270:03575
03576:-00249:+00253:-00005:002824.5270:03576
03577:-00264:+00165:+00138:002824.5270:03577
03578:+00278:+00003:-00146:002824.5270:03578
03579:+00290:+00196:-00219:002817.2307:03579
03580:-00299:+00227:+00081:002817.2307:03580
03581:-00317:+00159:+00006:002817.2307:03581
03582:+00137:+00248:+00156:002817.2307:03582
03583:+00105:+00194:-00176:002817.2307:03583
03584:-00169:+00003:-00144:002817.2307:03584
03585:-00311:+00093:+00117:002817.2307:03585
03586:+00164:-00062:+00013:002809.5712:03586
03587:+00306:-00050:-00094:002809.5712:03587
03588:-00044:+00108:+00026:002809.5712:03588
03589:-00203:+00057:+00119:002809.5712:03589
03590:-00116:-00006:-00148:002809.5712:03590
03591:+00244:+00248:-00166:002809.5712:03591
03592:+00187:-00009:+00069:002809.5712:03592
03593:-00200:-00203:-00080:002818.0463:03593
03594:-00193:+00137:-00139:002818.0463:03594
03595:+00144:-00070:-00128:002818.0463:03595
03596:+00138:-00074:-00329:002818.0463:03596
03597:-00313:+00024:-00286:002818.0463:03597
03598:-00418:-00155:-00204:002818.0463:03598
03599:+00156:+00152:+00090:002818.0463:03599
03600:+00109:+00174:-00177:002817.2546:03600
03601:-00101:+00115:+00050:002817.2546:03601
03602:-00239:+00115:+00276:002817.2546:03602
03603:+00032:-00083:+00078:002817.2546:03603
03604:+00149:-00029:+00305:002817.2546:03604
03605:-00203:+00350:+00140:002817.2546:03605
03606:-00288:-00303:+00182:002817.2546:03606
03607:-00129:+00349:-00116:002803.1938:03607
03608:+00384:-00005:+00324:002803.1938:03608
03609:+00219:+00089:-00281:002803.1938:03609
03610:-00275:+00014:+00131:002803.1938:03610
03611:-00374:+00085:+00094:002803.1938:03611
03612:+00169:-00138:-00092:002803.1938:03612
03613:+00243:+00244:-00042:002803.1938:03613
03614:-00046:-00071:+00045:002803.1938:03614
03615:-00344:+00271:-00020:002811.5825:03615
03616:+00136:-00192:+00056:002811.5825:03616
03617:+00227:+00199:-00234:002811.5825:03617
03618:+00071:-00079:+00322:002811.5825:03618
03619:-00360:+00055:-00236:002811.5825:03619
03620:-00079:+00009:+00191:002811.5825:03620
03621:+00279:+00271:+00031:002811.5825:03621
03622:+00258:-00083:+00073:002823.6940:03622
03623:-00186:-00323:+00196:002823.6940:03623
03624:-00064:+00249:-00146:002823.6940:03624
03625:+00170:-00201:+00184:002823.6940:03625
03626:+00210:+00134:-00234:002823.6940:03626
03627:-00203:+00172:+00098:002823.6940:03627
03628:-00308:+00112:-00272:002823.6940:03628
03629:+00248:-00148:+00110:002803.1889:03629
03630:+00296:+00113:-00167:002803.1889:03630
03631:-00036:-00279:+00006:002803.1889:03631
03632:-00422:+00177:-00340:002803.1889:03632
03633:-00163:-00028:+00243:002803.1889:03633
03634:+00255:+00204:-00247:002803.1889:03634
03635:+00101:+00034:-00178:002803.1889:03635
03636:-00201:-00095:-00131:002831.0651:03636
03637:-00076:+00057:-00261:002831.0651:03637
03638:+00265:-00037:+00168:002831.0651:03638
03639:+00180:-00004:-00308:002831.0651:03639
03640:-00273:+00016:+00003:002831.0651:03640
03641:-00237:-00056:-00225:002831.0651:03641
03642:+00117:-00228:-00136:002831.0651:03642
03643:+00160:+00066:-00332:002830.2109:03643
03644:-00020:-00243:-00356:002830.2109:03644
03645:-00179:-00013:-00415:002830.2109:03645
03646:+00180:-00106:-00394:002830.2109:03646
03647:+00233:-00125:-00520:002830.2109:03647
03648:+00004:+00042:-00250:002830.2109:03648
03649:-00273:-00063:-00351:002830.2109:03649
03650:-00005:-00146:-00530:002828.8735:03650
03651:+00407:+00125:-00440:002828.8735:03651
03652:+00054:-00108:-00345:002828.8735:03652
03653:-00499:+00184:-00168:002828.8735:03653
03654:-00110:-00208:-00214:002828.8735:03654
03655:+00405:+00226:-00311:002828.8735:03655
03656:+00188:-00007:+00134:002828.8735:03656
03657:-00671:-00073:-00328:002844.1569:03657
03658:-00665:-00014:-00073:002844.1569:03658
03659:+00184:+00182:+00166:002844.1569:03659
03660:+00250:+00051:+00184:002844.1569:03660
03661:+00016:+00047:+00011:002844.1569:03661
03662:-00179:-00134:+00130:002844.1569:03662
03663:+00044:-00110:+00175:002844.1569:03663
03664:+00179:-00125:-00007:002849.8657:03664
03665:-00268:+00065:+00048:002849.8657:03665
03666:-00499:+00020:-00009:002849.8657:03666
03667:+00189:+00056:+00141:002849.8657:03667
03668:+00252:+00233:+00015:002849.8657:03668
03669:+00014:+00232:+00138:002849.8657:03669
03670:-00618:+00085:+00048:002849.8657:03670
03671:-00348:+00103:+00154:002841.8498:03671
03672:+00372:+00018:+00074:002841.8498:03672
03673:-00017:+00184:-00067:002841.8498:03673
03674:-00425:-00133:+00187:002841.8498:03674
03675:-00185:-00043:-00009:002841.8498:03675
03676:+00434:+00052:+00219:002841.8498:03676
03677:+00274:-00167:+00007:002841.8498:03677
03678:-00495:+00045:-00062:002844.1518:03678
03679:-00461:+00041:+00079:002844.1518:03679
03680:+00443:+00231:+00165:002844.1518:03680
03681:+00324:+00079:-00006:002844.1518:03681
03682:-00060:+00289:-00192:002844.1518:03682
03683:-00261:+00154:+00267:002844.1518:03683
03684:+00398:+00398:+00191:002844.1518:03684
03685:+00189:+00200:-00278:002843.2534:03685
03686:+00036:+00225:+00038:002843.2534:03686
03687:-00102:+00124:+00303:002843.2534:03687
03688:+00203:+00073:-00058:002843.2534:03688
03689:+00097:+00048:+00039:002843.2534:03689
03690:+00195:+00068:+00022:002843.2534:03690
03691:-00492:-00060:-00283:002843.2534:03691
03692:+00261:+00379:-00022:002828.9018:03692
03693:+00441:+00058:+00059:002828.9018:03693
03694:+00302:+00285:-00168:002828.9018:03694
03695:-00445:-00098:-00209:002828.9018:03695
03696:-00199:+00054:-00112:002828.9018:03696
03697:+00298:+00075:-00140:002828.9018:03697
03698:+00371:+00140:-00165:002828.9018:03698
03699:-00046:-00022:-00191:002844.1569:03699
03700:-00079:+00067:-00110:002844.1569:03700
03701:+00099:+00106:-00015:002844.1569:03701
03702:+00247:-00186:+00055:002844.1569:03702
03703:-00311:+00095:-00042:002844.1569:03703
03704:-00393:-00250:+00110:002844.1569:03704
03705:+00373:+00169:+00162:002844.1569:03705
03706:+00430:+00010:+00059:002843.1762:03706
03707:-00181:+00042:+00047:002843.1762:03707
03708:-00405:+00167:+00038:002843.1762:03708
03709:-00037:+00275:+00276:002843.1762:03709
03710:+00385:+00050:+00070:002843.1762:03710
03711:-00057:+00294:+00029:002843.1762:03711
03712:-00427:+00015:+00324:002843.1762:03712
03713:-00110:-00002:+00221:002835.3159:03713
03714:+00292:+00142:-00118:002835.3159:03714
03715:+00202:-00188:+00427:002835.3159:03715
03716:-00350:+00141:-00225:002835.3159:03716
03717:-00288:+00013:+00115:002835.3159:03717
03718:+00145:+00290:+00010:002835.3159:03718
03719:+00104:+00031:+00168:002835.3159:03719
03720:-00055:+00233:-00011:002850.7670:03720
03721:-00239:+00102:+00144:002850.7670:03721
03722:+00273:+00271:+00223:002850.7670:03722
03723:+00318:-00013:-00162:002850.7670:03723
03724:-00125:+00455:+00197:002850.7670:03724
03725:-00508:-00316:+00078:002850.7670:03725
03726:-00013:-00052:+00052:002850.7670:03726
03727:+00387:+00216:+00010:002849.8271:03727
03728:+00265:+00007:-00082:002849.8271:03728
03729:-00541:+00176:-00221:002849.8271:03729
03730:+00104:+00114:-00020:002849.8271:03730
03731:+00268:+00050:-00051:002849.8271:03731
03732:+00177:+00217:-00134:002849.8271:03732
03733:-00520:-00098:-00057:002849.8271:03733
03734:-00192:-00051:-00095:002841.8835:03734
03735:+00341:+00239:-00150:002841.8835:03735
03736:+00267:-00008:-00126:002841.8835:03736
03737:-00305:+00195:-00142:002841.8835:03737
03738:-00151:+00015:+00050:002841.8835:03738
03739:+00124:-00040:-00021:002841.8835:03739
03740:+00281:+00162:-00173:002841.8835:03740
03741:-00314:-00132:-00020:002857.3693:03741
03742:-00298:+00072:-00167:002857.3693:03742
03743:+00218:-00033:+00180:002857.3693:03743
03744:+00165:-00036:-00098:002857.3693:03744
03745:-00148:+00088:+00042:002857.3693:03745
03746:-00283:-00103:-00093:002857.3693:03746
03747:-00075:+00204:-00013:002857.3693:03747
03748:+00317:+00237:+00008:002863.0903:03748
03749:-00134:-00200:+00083:002863.0903:03749
03750:-00387:+00186:-00009:002863.0903:03750
03751:-00072:-00060:+00191:002863.0903:03751
03752:+00253:+00064:+00060:002863.0903:03752
03753:+00176:+00176:+00152:002863.0903:03753
03754:-00578:-00127:+00089:002863.0903:03754
03755:-00381:+00213:+00096:002848.4287:03755
03756:+00263:+00158:+00141:002848.4287:03756
03757:+00186:-00018:+00133:002848.4287:03757
03758:-00232:+00130:+00202:002848.4287:03758
03759:-00319:-00105:+00111:002848.4287:03759
03760:+00308:+00164:-00074:002848.4287:03760
03761:+00330:+00072:+00133:002848.4287:03761
03762:-00242:+00065:-00063:002864.1003:03762
03763:-00158:+00059:+00216:002864.1003:03763
03764:+00143:+00126:+00179:002864.1003:03764
03765:+00283:-00126:-00034:002864.1003:03765
03766:+00088:+00276:-00012:002864.1003:03766
03767:-00412:-00035:+00050:002864.1003:03767
03768:+00179:-00005:+00087:002864.1003:03768
03769:+00423:+00254:-00426:002876.6801:03769
03770:+00055:-00133:-00145:002876.6801:03770
03771:-00538:+00103:-00368:002876.6801:03771
03772:-00303:-00050:-00184:002876.6801:03772
03773:+00347:-00223:-00097:002876.6801:03773
03774:+00304:+00035:-00513:002876.6801:03774
03775:-00350:-00308:-00364:002876.6801:03775
03776:-00146:-00094:-00441:002855.1391:03776
03777:+00159:-00003:-00497:002855.1391:03777
03778:+00230:-00254:-00485:002855.1391:03778
03779:-00362:-00096:-00663:002855.1391:03779
03780:-00282:-00072:-00503:002855.1391:03780
03781:+00347:-00136:-00397:002855.1391:03781
03782:+00337:+00121:-00420:002855.1391:03782
03783:-00082:-00143:-00427:002877.6433:03783
03784:-00183:+00032:-00384:002877.6433:03784
03785:+00068:-00007:-00171:002877.6433:03785
03786:+00520:-00046:-00273:002877.6433:03786
03787:-00161:+00014:-00362:002877.6433:03787
03788:-00268:+00014:+00286:002877.6433:03788
03789:+00044:+00167:+00055:002877.6433:03789
03790:+00112:+00014:+00761:002863.2565:03790
03791:+00124:-00003:+00557:002863.2565:03791
03792:-00260:+00052:-00083:002863.2565:03792
03793:-00146:-00024:+00158:002863.2565:03793
03794:+00236:+00201:+00187:002863.2565:03794
03795:-00013:-00224:+00210:002863.2565:03795
03796:-00565:-00121:+00097:002863.2565:03796
03797:-00224:+00050:+00287:002855.1972:03797
03798:+00624:+00268:+00158:002855.1972:03798
03799:+00516:+00130:+00167:002855.1972:03799
03800:-00405:+00174:+00238:002855.1972:03800
03801:-00238:+00075:+00274:002855.1972:03801
03802:+00139:+00086:+00162:002855.1972:03802
03803:+00393:+00044:+00323:002855.1972:03803
03804:+00173:+00049:+00147:002857.5354:03804
03805:-00208:+00116:+00291:002857.5354:03805
03806:-00015:+00029:+00274:002857.5354:03806
03807:+00222:+00051:+00024:002857.5354:03807
03808:-00203:+00069:+00037:002857.5354:03808
03809:-00240:+00258:+00132:002857.5354:03809
03810:-00079:+00025:-00035:002857.5354:03810
03811:+00254:-00018:+00048:002843.4604:03811
03812:-00038:+00128:-00046:002843.4604:03812
03813:-00213:-00114:+00021:002843.4604:03813
03814:+00181:+00072:-00026:002843.4604:03814
03815:+00350:+00003:-00031:002843.4604:03815
03816:+00053:+00062:-00042:002843.4604:03816
03817:-00206:+00100:-00142:002843.4604:03817
03818:-00043:+00129:+00117:002829.0776:03818
03819:+00564:+00170:-00105:002829.0776:03819
03820:-00025:+00135:-00359:002829.0776:03820
03821:-00323:+00211:-00038:002829.0776:03821
03822:-00110:+00151:-00200:002829.0776:03822
03823:+00218:+00283:-00148:002829.0776:03823
03824:+00158:+00252:+00240:002829.0776:03824
03825:-00347:-00099:-00502:002837.7402:03825
03826:-00387:+00147:-00289:002837.7402:03826
03827:+00031:-00144:+00035:002837.7402:03827
03828:+00091:+00049:-00295:002837.7402:03828
03829:-00287:-00075:+00099:002837.7402:03829
03830:-00289:-00045:-00198:002837.7402:03830
03831:+00041:+00168:+00128:002837.7402:03831
03832:+00556:-00087:-00214:002830.2062:03832
03833:-00052:+00058:-00158:002830.2062:03833
03834:-00301:+00060:+00235:002830.2062:03834
03835:+00027:-00089:-00007:002830.2062:03835
03836:+00471:+00166:-00119:002830.2062:03836
03837:+00356:-00132:-00024:002830.2062:03837
03838:-00354:+00314:-00127:002830.2062:03838
03839:-00113:-00346:+00322:002830.2062:03839
03840:+00103:+00047:+00248:002828.9018:03840
03841:+00210:-00047:+00286:002828.9018:03841
03842:-00143:+00228:-00242:002828.9018:03842
03843:-00479:+00162:+00157:002828.9018:03843
03844:-00047:+00063:+00119:002828.9018:03844
03845:+00170:+00255:-00090:002828.9018:03845
03846:-00209:-00190:+00331:002828.9018:03846
03847:-00206:+00209:-00089:002837.7976:03847
03848:-00115:-00023:+00381:002837.7976:03848
03849:+00256:+00187:+00326:002837.7976:03849
03850:-00025:+00362:+00179:002837.7976:03850
03851:-00347:+00087:+00252:002837.7976:03851
03852:+00137:+00277:-00018:002837.7976:03852
03853:+00347:+00260:+00286:002837.7976:03853
03854:-00022:+00031:+00117:002830.2207:03854
03855:-00376:+00216:-00058:002830.2207:03855
03856:-00092:+00205:+00317:002830.2207:03856
03857:+00205:-00051:-00059:002830.2207:03857
03858:-00078:+00251:-00258:002830.2207:03858
03859:-00254:+00015:+00100:002830.2207:03859
03860:-00229:+00152:-00366:002830.2207:03860
03861:-00070:+00102:+00046:002815.8554:03861
03862:+00151:+00034:-00188:002815.8554:03862
03863:-00047:+00137:-00297:002815.8554:03863
03864:-00273:-00041:-00190:002815.8554:03864
03865:+00003:+00012:-00216:002815.8554:03865
03866:+00397:+00065:+00006:002815.8554:03866
03867:+00203:-00009:-00078:002815.8554:03867
03868:-00190:+00042:-00058:002831.0366:03868
03869:-00192:+00011:-00059:002831.0366:03869
03870:+00279:+00020:-00244:002831.0366:03870
03871:+00085:+00082:-00011:002831.0366:03871
03872:-00060:-00079:-00015:002831.0366:03872
03873:-00149:-00041:-00271:002831.0366:03873
03874:+00309:+00073:+00062:002831.0366:03874
03875:+00228:+00073:-00096:002830.2014:03875
03876:-00183:-00032:-00157:002830.2014:03876
03877:-00185:+00076:+00098:002830.2014:03877
03878:+00085:-00046:+00092:002830.2014:03878
03879:+00263:+00276:-00044:002830.2014:03879
03880:+00038:-00156:+00098:002830.2014:03880
03881:-00351:+00132:+00100:002830.2014:03881
03882:+00121:+00081:+00266:002816.0058:03882
03883:+00325:+00317:+00039:002816.0058:03883
03884:+00107:+00021:+00386:002816.0058:03884
03885:-00534:+00122:-00094:002816.0058:03885
03886:-00199:+00203:+00301:002816.0058:03886
03887:+00454:+00132:+00232:002816.0058:03887
03888:+00010:+00023:+00195:002816.0058:03888
03889:-00314:-00038:+00476:002824.6745:03889
03890:-00126:+00170:+00117:002824.6745:03890
03891:+00325:+00048:+00407:002824.6745:03891
03892:+00187:+00128:+00017:002824.6745:03892
03893:-00226:+00127:+00362:002824.6745:03893
03894:-00304:+00008:+00074:002824.6745:03894
03895:+00185:+00091:+00032:002824.6745:03895
03896:+00123:+00051:+00064:002823.9313:03896
03897:+00049:-00087:+00036:002823.9313:03897
03898:-00232:-00004:-00232:002823.9313:03898
03899:-00098:-00134:-00034:002823.9313:03899
03900:+00292:+00179:-00117:002823.9313:03900
03901:+00065:-00249:+00061:002823.9313:03901
03902:-00159:-00046:-00495:002823.9313:03902
03903:-00014:-00089:+00024:002816.1564:03903
03904:+00382:+00165:-00172:002816.1564:03904
03905:+00201:+00003:-00140:002816.1564:03905
03906:-00159:+00176:+00194:002816.1564:03906
03907:-00299:-00267:-00269:002816.1564:03907
03908:+00356:+00226:-00097:002816.1564:03908
03909:+00128:-00185:+00053:002816.1564:03909
03910:-00068:-00047:-00015:002831.2280:03910
03911:-00426:-00036:-00240:002831.2280:03911
03912:+00166:+00065:-00187:002831.2280:03912
03913:+00288:+00163:-00291:002831.2280:03913
03914:-00247:-00196:-00476:002831.2280:03914
03915:-00210:-00048:-00368:002831.2280:03915
03916:+00082:-00159:-00262:002831.2280:03916
03917:+00320:-00095:-00489:002830.3920:03917
03918:+00016:-00090:-00456:002830.3920:03918
03919:-00313:-00047:-00368:002830.3920:03919
03920:+00193:-00132:-00191:002830.3920:03920
03921:+00529:-00055:-00619:002830.3920:03921
03922:+00118:-00224:-00493:002830.3920:03922
03923:-00375:+00081:-00454:002830.3920:03923
03924:-00373:-00236:-00322:002829.0253:03924
03925:+00356:+00308:-00196:002829.0253:03925
03926:+00195:-00007:-00206:002829.0253:03926
03927:-00216:+00211:-00357:002829.0253:03927
03928:-00356:+00022:+00326:002829.0253:03928
03929:-00170:+00112:+00395:002829.0253:03929
03930:-00019:-00093:+00190:002829.0253:03930
03931:-00210:+00198:+00009:002837.7258:03931
03932:-00228:+00000:+00492:002837.7258:03932
03933:+00155:+00101:+00172:002837.7258:03933
03934:-00007:-00075:+00292:002837.7258:03934
03935:-00193:+00128:+00399:002837.7258:03935
03936:-00085:-00075:+00156:002837.7258:03936
03937:+00108:+00177:+00182:002837.7258:03937
03938:+00237:+00100:+00340:002837.7258:03938
03939:+00054:+00235:+00285:002830.3684:03939
03940:-00082:+00331:+00262:002830.3684:03940
03941:-00208:+00154:+00528:002830.3684:03941
03942:+00188:+00137:+00320:002830.3684:03942
03943:+00264:+00150:+00356:002830.3684:03943
03944:-00346:+00183:+00012:002830.3684:03944
03945:-00597:-00035:+00122:002830.3684:03945
03946:+00055:+00289:+00447:002822.5644:03946
03947:+00153:-00130:+00227:002822.5644:03947
03948:+00029:+00115:-00076:002822.5644:03948
03949:-00624:+00060:+00115:002822.5644:03949
03950:+00028:+00229:+00286:002822.5644:03950
03951:+00257:+00004:+00081:002822.5644:03951
03952:+00259:+00310:-00113:002822.5644:03952
03953:-00463:-00242:+00228:002824.6223:03953
03954:-00079:+00206:-00049:002824.6223:03954
03955:+00400:+00120:+00003:002824.6223:03955
03956:+00420:+00218:-00174:002824.6223:03956
03957:-00228:+00212:-00603:002824.6223:03957
03958:+00134:+00091:+00069:002824.6223:03958
03959:+00330:+00093:-00340:002824.6223:03959
03960:+00270:+00062:-00105:002823.8222:03960
03961:-00441:-00234:-00406:002823.8222:03961
03962:-00246:-00011:-00375:002823.8222:03962
03963:+00158:+00115:+00065:002823.8222:03963
03964:+00234:-00131:-00290:002823.8222:03964
03965:-00186:+00209:-00121:002823.8222:03965
03966:-00289:-00166:-00180:002823.8222:03966
03967:+00082:-00053:-00042:002803.3105:03967
03968:+00308:+00000:-00052:002803.3105:03968
03969:-00050:+00026:-00109:002803.3105:03969
03970:-00281:-00042:-00235:002803.3105:03970
03971:+00066:-00050:+00144:002803.3105:03971
03972:+00312:+00156:+00055:002803.3105:03972
03973:+00232:+00133:-00068:002803.3105:03973
03974:-00228:-00090:+00061:002818.1745:03974
03975:-00191:+00091:+00259:002818.1745:03975
03976:+00179:+00003:+00295:002818.1745:03976
03977:+00027:+00062:+00100:002818.1745:03977
03978:-00135:+00049:+00069:002818.1745:03978
03979:-00245:+00034:+00248:002818.1745:03979
03980:+00284:+00147:+00254:002818.1745:03980
03981:+00147:+00059:+00215:002830.3159:03981
03982:-00328:+00265:+00158:002830.3159:03982
03983:-00409:+00024:+00191:002830.3159:03983
03984:+00256:+00223:+00231:002830.3159:03984
03985:+00113:-00042:+00358:002830.3159:03985
03986:-00060:+00236:-00042:002830.3159:03986
03987:-00331:+00052:+00263:002830.3159:03987
03988:+00267:+00413:+00183:002809.6975:03988
03989:+00290:+00176:+00085:002809.6975:03989
03990:-00131:+00289:+00111:002809.6975:03990
03991:-00302:+00092:+00261:002809.6975:03991
03992:+00047:+00106:+00201:002809.6975:03992
03993:+00193:+00216:-00156:002809.6975:03993
03994:+00081:+00283:+00210:002809.6975:03994
03995:-00337:+00213:-00291:002824.6269:03995
03996:-00003:+00139:+00123:002824.6269:03996
03997:+00142:+00324:-00207:002824.6269:03997
03998:+00184:-00242:-00137:002824.6269:03998
03999:-00283:+00069:-00452:002824.6269:03999
04000:-00270:-00327:+00018:002824.6269:04000
04001:-00023:-00024:-00332:002824.6269:04001
04002:+00293:-00004:-00351:002830.1301:04002
04003:-00007:+00006:-00118:002830.1301:04003
04004:-00223:-00076:-00432:002830.1301:04004
04005:-00108:-00065:+00035:002830.1301:04005
04006:+00262:+00014:-00270:002830.1301:04006
04007:+00074:+00072:-00114:002830.1301:04007
04008:-00133:-00009:-00250:002830.1301:04008
04009:-00147:-00074:-00028:002815.9069:04009
04010:+00165:+00101:-00199:002815.9069:04010
04011:+00256:-00049:-00061:002815.9069:04011
04012:-00304:-00113:-00048:002815.9069:04012
04013:-00414:+00229:+00023:002815.9069:04013
04014:+00263:+00058:-00041:002815.9069:04014
04015:+00149:-00128:+00134:002815.9069:04015
04016:-00073:+00180:-00024:002815.9069:04016
04017:-00243:-00201:+00154:002830.9599:04017
04018:+00206:+00154:+00011:002830.9599:04018
04019:+00284:-00096:+00156:002830.9599:04019
04020:-00170:+00188:-00009:002830.9599:04020
04021:-00406:+00062:+00167:002830.9599:04021
04022:-00023:+00208:+00349:002830.9599:04022
04023:+00294:-00115:+00227:002830.9599:04023
04024:+00156:+00322:-00234:002843.1860:04024
04025:-00439:-00117:+00229:002843.1860:04025
04026:-00036:+00495:+00160:002843.1860:04026
04027:+00117:+00335:+00096:002843.1860:04027
04028:+00223:+00088:+00363:002843.1860:04028
04029:-00030:+00005:+00108:002843.1860:04029
04030:-00283:-00033:+00143:002843.1860:04030
04031:+00167:-00024:+00109:002822.3044:04031
04032:+00450:+00269:+00305:002822.3044:04032
04033:-00115:+00086:-00104:002822.3044:04033
04034:-00302:-00083:-00067:002822.3044:04034
04035:-00021:+00450:+00053:002822.3044:04035
04036:+00276:-00294:-00095:002822.3044:04036
04037:-00007:+00397:-00315:002822.3044:04037
04038:-00186:+00013:-00095:002844.0507:04038
04039:+00008:+00174:-00155:002844.0507:04039
04040:+00219:-00012:-00130:002844.0507:04040
04041:+00136:+00081:-00063:002844.0507:04041
04042:-00296:-00239:-00461:002844.0507:04042
04043:-00091:+00064:-00273:002844.0507:04043
04044:+00232:-00184:-00333:002844.0507:04044
04045:+00024:+00000:-00389:002849.7399:04045
04046:-00246:-00115:-00476:002849.7399:04046
04047:-00095:-00118:-00543:002849.7399:04047
04048:+00124:-00049:-00294:002849.7399:04048
04049:+00199:-00131:-00478:002849.7399:04049
04050:-00336:+00065:-00642:002849.7399:04050
04051:-00365:+00076:-00311:002849.7399:04051
04052:+00100:-00060:-00408:002841.7255:04052
04053:+00201:+00139:-00364:002841.7255:04053
04054:-00102:-00060:-00296:002841.7255:04054
04055:-00287:-00182:-00603:002841.7255:04055
04056:+00255:-00010:-00172:002841.7255:04056
04057:+00414:-00345:-00457:002841.7255:04057
04058:+00258:+00153:-00305:002841.7255:04058
04059:-00165:-00113:+00197:002850.6894:04059
04060:+00066:-00004:+00086:002850.6894:04060
04061:+00235:+00081:+00161:002850.6894:04061
04062:+00173:-00019:+00085:002850.6894:04062
04063:-00135:+00219:+00047:002850.6894:04063
04064:-00064:-00105:+00345:002850.6894:04064
04065:-00057:+00078:+00386:002850.6894:04065
04066:+00165:+00010:+00336:002856.4602:04066
04067:-00249:+00203:-00009:002856.4602:04067
04068:-00468:+00423:+00141:002856.4602:04068
04069:-00089:+00007:+00329:002856.4602:04069
04070:-00005:+00251:+00352:002856.4602:04070
04071:-00292:-00024:+00406:002856.4602:04071
04072:-00270:+00358:+00277:002856.4602:04072
04073:+00006:+00050:+00393:002841.8786:04073
04074:+00149:+00241:+00179:002841.8786:04074
04075:-00297:+00226:+00039:002841.8786:04075
04076:-00262:+00238:+00208:002841.8786:04076
04077:+00218:+00006:+00243:002841.8786:04077
04078:+00389:+00114:+00352:002841.8786:04078
04079:+00243:-00031:-00041:002841.8786:04079
04080:-00219:+00217:-00195:002843.9970:04080
04081:-00390:-00151:+00013:002843.9970:04081
04082:+00168:+00151:-00099:002843.9970:04082
04083:+00344:+00111:+00083:002843.9970:04083
04084:-00018:+00005:+00024:002843.9970:04084
04085:-00374:+00143:-00166:002843.9970:04085
04086:-00178:+00098:-00086:002843.9970:04086
04087:+00174:+00076:-00286:002849.7739:04087
04088:-00257:-00001:-00060:002849.7739:04088
04089:-00329:+00031:-00381:002849.7739:04089
04090:+00118:-00130:-00136:002849.7739:04090
04091:+00282:+00097:-00297:002849.7739:04091
04092:-00111:+00128:-00508:002849.7739:04092
04093:-00354:+00144:+00013:002849.7739:04093
04094:+00221:+00109:-00101:002828.7836:04094
04095:+00474:+00164:-00282:002828.7836:04095
04096:-00126:+00101:-00244:002828.7836:04096
04097:-00246:-00229:-00040:002828.7836:04097
04098:+00125:+00075:-00172:002828.7836:04098
04099:+00386:-00203:+00030:002828.7836:04099
04100:+00094:-00344:-00063:002828.7836:04100
04101:-00207:-00149:-00168:002844.0793:04101
04102:+00026:-00139:-00036:002844.0793:04102
04103:+00308:+00030:+00011:002844.0793:04103
04104:+00108:-00005:+00042:002844.0793:04104
04105:-00218:+00099:-00059:002844.0793:04105
04106:-00238:+00073:+00203:002844.0793:04106
04107:+00269:+00280:+00157:002844.0793:04107
04108:+00315:+00174:+00232:002836.6047:04108
04109:-00209:+00210:+00009:002836.6047:04109
04110:-00196:-00021:+00355:002836.6047:04110
04111:+00013:+00173:+00083:002836.6047:04111
04112:+00245:-00170:+00229:002836.6047:04112
04113:-00199:+00248:+00078:002836.6047:04113
04114:-00409:-00115:+00229:002836.6047:04114
04115:-00048:+00339:+00172:002828.7500:04115
04116:+00192:-00020:+00242:002828.7500:04116
04117:+00108:+00145:+00276:002828.7500:04117
04118:-00331:+00226:+00176:002828.7500:04118
04119:-00204:+00104:+00298:002828.7500:04119
04120:+00306:+00331:+00309:002828.7500:04120
04121:-00042:+00089:+00236:002828.7500:04121
04122:-00199:+00074:+00209:002830.9406:04122
04123:-00246:+00169:+00100:002830.9406:04123
04124:+00069:+00130:+00167:002830.9406:04124
04125:+00157:-00010:-00303:002830.9406:04125
04126:-00234:+00035:-00040:002830.9406:04126
04127:-00396:-00009:+00068:002830.9406:04127
04128:+00256:-00002:-00012:002830.9406:04128
04129:+00186:+00182:-00285:002830.1489:04129
04130:-00015:-00056:-00032:002830.1489:04130
04131:-00316:+00319:-00029:002830.1489:04131
04132:+00164:-00092:-00280:002830.1489:04132
04133:+00319:+00063:+00072:002830.1489:04133
04134:-00108:+00157:-00189:002830.1489:04134
04135:-00336:+00083:-00047:002830.1489:04135
04136:-00162:+00216:-00180:002828.7358:04136
04137:+00307:+00038:-00041:002828.7358:04137
04138:+00133:-00147:+00035:002828.7358:04138
04139:-00237:-00023:-00322:002828.7358:04139
04140:-00079:-00038:+00076:002828.7358:04140
04141:+00218:-00205:-00163:002828.7358:04141
04142:+00194:+00167:-00295:002828.7358:04142
04143:+00087:-00079:+00070:002830.9550:04143
04144:-00231:+00236:-00210:002830.9550:04144
04145:+00119:-00163:+00119:002830.9550:04145
04146:+00168:+00100:-00151:002830.9550:04146
04147:-00046:+00087:-00148:002830.9550:04147
04148:-00168:-00063:-00028:002830.9550:04148
04149:+00002:+00038:+00163:002830.9550:04149
04150:+00164:+00232:+00066:002836.5903:04150
04151:-00202:-00035:+00098:002836.5903:04151
04152:-00308:+00149:+00170:002836.5903:04152
04153:+00026:+00073:+00165:002836.5903:04153
04154:+00335:+00268:+00132:002836.5903:04154
04155:+00074:+00260:+00037:002836.5903:04155
04156:-00334:+00131:+00177:002836.5903:04156
04157:-00305:+00400:+00248:002822.3801:04157
04158:+00410:-00092:+00547:002822.3801:04158
04159:+00107:+00260:-00066:002822.3801:04159
04160:-00111:-00028:+00365:002822.3801:04160
04161:-00395:+00181:-00038:002822.3801:04161
04162:+00470:+00173:+00378:002822.3801:04162
04163:+00340:+00199:-00102:002822.3801:04163
04164:-00091:+00041:+00134:002822.3801:04164
04165:-00318:+00045:+00358:002831.0319:04165
04166:+00100:-00132:-00069:002831.0319:04166
04167:+00170:+00255:-00093:002831.0319:04167
04168:+00062:+00040:+00130:002831.0319:04168
04169:-00326:+00212:-00122:002831.0319:04169
04170:+00084:-00168:-00026:002831.0319:04170
04171:+00346:+00389:+00347:002831.0319:04171
04172:+00035:-00115:+00082:002836.6477:04172
04173:-00148:+00266:+00029:002836.6477:04173
04174:-00166:+00255:-00095:002836.6477:04174
04175:+00384:+00113:+00254:002836.6477:04175
04176:+00254:+00167:-00040:002836.6477:04176
04177:-00142:-00162:-00082:002836.6477:04177
04178:-00096:+00119:-00028:002836.6477:04178
04179:+00163:-00030:+00092:002835.2397:04179
04180:+00276:-00043:-00210:002835.2397:04180
04181:-00183:+00093:-00160:002835.2397:04181
04182:-00331:+00008:+00033:002835.2397:04182
04183:+00078:+00098:-00131:002835.2397:04183
04184:+00320:-00083:-00148:002835.2397:04184
04185:+00020:+00016:-00348:002835.2397:04185
04186:-00392:+00015:-00299:002843.9921:04186
04187:-00190:+00076:-00178:002843.9921:04187
04188:+00175:-00249:-00024:002843.9921:04188
04189:-00040:+00119:-00172:002843.9921:04189
04190:-00258:-00062:-00196:002843.9921:04190
04191:-00109:-00138:-00356:002843.9921:04191
04192:+00202:+00040:-00290:002843.9921:04192
04193:+00155:-00184:-00459:002849.7109:04193
04194:-00281:-00074:-00259:002849.7109:04194
04195:-00268:-00271:-00368:002849.7109:04195
04196:+00399:-00202:-00183:002849.7109:04196
04197:+00169:-00038:-00251:002849.7109:04197
04198:-00089:-00127:-00635:002849.7109:04198
04199:-00406:-00122:-00334:002849.7109:04199
04200:+00285:+00275:-00270:002854.8586:04200
04201:+00292:+00211:-00598:002854.8586:04201
04202:+00030:+00277:+00086:002854.8586:04202
04203:-00409:-00291:-00281:002854.8586:04203
04204:-00132:-00220:+00080:002854.8586:04204
04205:+00149:+00168:+00091:002854.8586:04205
04206:+00146:-00148:+00511:002854.8586:04206
04207:-00299:+00254:+00139:002850.5830:04207
04208:+00104:+00045:+00139:002850.5830:04208
04209:+00167:-00072:+00309:002850.5830:04209
04210:+00012:+00015:-00196:002850.5830:04210
04211:-00052:-00223:+00152:002850.5830:04211
04212:-00077:-00262:+00104:002850.5830:04212
04213:+00230:+00223:+00338:002850.5830:04213
04214:+00217:+00000:+00103:002862.9638:04214
04215:-00166:+00131:+00144:002862.9638:04215
04216:-00138:-00019:+00218:002862.9638:04216
04217:+00183:+00441:-00244:002862.9638:04217
04218:-00032:+00166:+00268:002862.9638:04218
04219:-00486:+00092:+00027:002862.9638:04219
04220:-00503:-00052:-00044:002862.9638:04220
04221:+00329:+00221:+00446:002848.2841:04221
04222:+00335:-00271:+00018:002848.2841:04222
04223:-00017:+00188:+00144:002848.2841:04223
04224:-00603:-00303:+00150:002848.2841:04224
04225:-00309:-00083:+00211:002848.2841:04225
04226:+00338:+00097:+00211:002848.2841:04226
04227:+00228:+00296:-00017:002848.2841:04227
04228:-00185:+00124:-00181:002850.5830:04228
04229:+00014:+00260:+00171:002850.5830:04229
04230:+00225:+00045:+00096:002850.5830:04230
04231:+00272:+00344:+00140:002850.5830:04231
04232:-00292:-00084:-00094:002850.5830:04232
04233:-00218:+00269:+00155:002850.5830:04233
04234:+00410:+00425:+00153:002850.5830:04234
04235:+00212:-00146:-00124:002856.3244:04235
04236:-00081:+00255:-00070:002856.3244:04236
04237:-00416:-00110:+00159:002856.3244:04237
04238:+00487:+00122:+00058:002856.3244:04238
04239:+00447:+00152:-00033:002856.3244:04239
04240:-00207:-00004:-00039:002856.3244:04240
04241:-00504:+00126:+00061:002856.3244:04241
04242:+00011:+00310:+00006:002835.2775:04242
04243:+00265:-00091:+00230:002835.2775:04243
04244:+00108:+00181:-00306:002835.2775:04244
04245:-00459:-00310:-00385:002835.2775:04245
04246:+00379:+00229:-00174:002835.2775:04246
04247:+00460:+00206:-00383:002835.2775:04247
04248:+00210:-00190:+00107:002835.2775:04248
04249:-00486:-00046:-00042:002850.6264:04249
04250:-00129:-00139:+00042:002850.6264:04250
04251:+00447:-00140:-00073:002850.6264:04251
04252:+00354:+00190:+00004:002850.6264:04252
04253:-00381:-00145:-00060:002850.6264:04253
04254:+00053:-00072:-00034:002850.6264:04254
04255:+00435:+00346:+00035:002850.6264:04255
04256:+00153:-00346:+00126:002856.3583:04256
04257:-00521:+00372:-00121:002856.3583:04257
04258:-00463:-00059:+00270:002856.3583:04258
04259:+00301:+00324:-00042:002856.3583:04259
04260:+00351:+00057:+00211:002856.3583:04260
04261:-00166:+00205:+00325:002856.3583:04261
04262:-00374:+00035:+00148:002856.3583:04262
04263:-00036:+00196:+00181:002848.4094:04263
04264:+00230:-00147:+00025:002848.4094:04264
04265:-00174:+00432:+00026:002848.4094:04265
04266:-00458:-00032:+00068:002848.4094:04266
04267:+00215:+00344:-00001:002848.4094:04267
04268:+00327:-00057:+00256:002848.4094:04268
04269:+00111:+00166:+00151:002848.4094:04269
04270:-00439:+00184:+00059:002857.3208:04270
04271:-00144:+00202:+00027:002857.3208:04271
04272:+00291:+00111:-00210:002857.3208:04272
04273:+00109:+00355:+00150:002857.3208:04273
04274:-00324:+00239:-00093:002857.3208:04274
04275:-00061:-00021:+00038:002857.3208:04275
04276:+00276:+00222:+00040:002857.3208:04276
04277:+00163:-00097:-00195:002863.0856:04277
04278:-00318:+00274:-00008:002863.0856:04278
04279:-00376:-00006:+00055:002863.0856:04279
04280:+00191:+00102:-00292:002863.0856:04280
04281:+00237:-00019:+00092:002863.0856:04281
04282:-00150:+00462:-00148:002863.0856:04282
04283:-00260:-00285:+00088:002863.0856:04283
04284:+00213:+00313:-00038:002848.3803:04284
04285:+00394:+00189:-00120:002848.3803:04285
04286:-00069:+00275:+00005:002848.3803:04286
04287:-00297:-00226:+00178:002848.3803:04287
04288:+00051:-00014:+00099:002848.3803:04288
04289:+00299:-00130:+00094:002848.3803:04289
04290:+00194:+00001:-00134:002848.3803:04290
04291:-00288:+00054:+00057:002857.2233:04291
04292:+00067:+00308:+00131:002857.2233:04292
04293:+00160:+00217:+00178:002857.2233:04293
04294:+00197:+00033:+00298:002857.2233:04294
04295:-00433:-00085:-00084:002857.2233:04295
04296:-00157:-00121:+00285:002857.2233:04296
04297:+00276:+00253:+00035:002857.2233:04297
04298:+00348:+00153:+00151:002863.0756:04298
04299:-00363:+00235:+00089:002863.0756:04299
04300:-00180:+00166:+00416:002863.0756:04300
04301:+00123:+00245:+00279:002863.0756:04301
04302:+00375:-00089:-00013:002863.0756:04302
04303:-00417:+00110:-00028:002863.0756:04303
04304:-00395:-00444:+00005:002863.0756:04304
04305:+00160:+00323:-00136:002848.3898:04305
04306:+00290:-00171:+00069:002848.3898:04306
04307:-00025:+00143:-00010:002848.3898:04307
04308:-00353:-00057:-00124:002848.3898:04308
04309:-00134:+00128:-00061:002848.3898:04309
04310:+00344:+00178:-00103:002848.3898:04310
04311:-00097:+00010:+00210:002848.3898:04311
04312:-00345:+00002:-00033:002857.2915:04312
04313:-00022:+00258:+00074:002857.2915:04313
04314:+00259:-00049:+00101:002857.2915:04314
04315:+00142:+00114:+00005:002857.2915:04315
04316:-00333:-00098:-00036:002857.2915:04316
04317:-00220:+00048:-00349:002857.2915:04317
04318:+00265:+00117:-00164:002857.2915:04318
04319:+00101:-00163:-00070:002869.7661:04319
04320:-00184:-00049:-00479:002869.7661:04320
04321:-00357:-00101:-00162:002869.7661:04321
04322:+00250:+00021:-00382:002869.7661:04322
04323:+00309:-00120:-00343:002869.7661:04323
04324:-00076:+00170:-00475:002869.7661:04324
04325:-00204:-00173:-00309:002869.7661:04325
04326:+00149:+00159:-00662:002854.8928:04326
04327:+00251:-00355:-00335:002854.8928:04327
04328:+00071:+00118:-00539:002854.8928:04328
04329:-00248:-00231:-00423:002854.8928:04329
04330:+00334:-00100:-00752:002854.8928:04330
04331:+00353:-00184:-00195:002854.8928:04331
04332:-00040:+00172:-00511:002854.8928:04332
04333:-00301:-00118:-00335:002863.9094:04333
04334:+00042:+00505:-00168:002863.9094:04334
04335:+00071:+00042:+00227:002863.9094:04335
04336:+00051:+00097:+00434:002863.9094:04336
04337:-00284:+00051:+00073:002863.9094:04337
04338:-00020:-00066:+00486:002863.9094:04338
04339:+00113:+00217:-00320:002863.9094:04339
04340:+00037:-00128:+00228:002869.6533:04340
04341:-00361:-00100:+00216:002869.6533:04341
04342:-00392:-00196:+00129:002869.6533:04342
04343:+00051:+00050:+00348:002869.6533:04343
04344:+00438:-00062:+00408:002869.6533:04344
04345:+00164:+00078:-00051:002869.6533:04345
04346:-00325:+00269:+00033:002869.6533:04346
04347:-00311:+00278:+00279:002854.8833:04347
04348:+00317:+00191:+00293:002854.8833:04348
04349:+00061:+00281:+00145:002854.8833:04349
04350:-00237:+00069:+00295:002854.8833:04350
04351:-00057:+00177:+00131:002854.8833:04351
04352:+00403:+00017:+00285:002854.8833:04352
04353:+00295:-00128:-00042:002854.8833:04353
04354:-00320:-00199:+00069:002850.6362:04354
04355:-00342:-00044:+00004:002850.6362:04355
04356:+00269:-00031:+00241:002850.6362:04356
04357:+00048:-00108:-00054:002850.6362:04357
04358:-00163:+00089:-00073:002850.6362:04358
04359:-00263:+00159:+00108:002850.6362:04359
04360:+00329:+00211:-00089:002850.6362:04360
04361:+00340:+00114:+00041:002849.7497:04361
04362:-00183:+00111:-00042:002849.7497:04362
04363:-00307:+00083:-00080:002849.7497:04363
04364:+00083:-00052:+00130:002849.7497:04364
04365:+00417:+00057:-00053:002849.7497:04365
04366:+00051:+00147:-00019:002849.7497:04366
04367:-00230:+00047:-00097:002849.7497:04367
04368:+00178:+00210:-00280:002828.7500:04368
04369:+00414:+00238:+00117:002828.7500:04369
04370:+00095:+00173:+00002:002828.7500:04370
04371:-00239:+00123:-00050:002828.7500:04371
04372:-00031:+00004:+00118:002828.7500:04372
04373:+00400:+00160:-00154:002828.7500:04373
04374:+00261:+00073:-00248:002828.7500:04374
04375:-00471:-00159:-00090:002837.4326:04375
04376:+00133:+00031:+00000:002837.4326:04376
04377:+00394:+00022:+00075:002837.4326:04377
04378:+00051:-00150:-00019:002837.4326:04378
04379:-00574:-00071:+00093:002837.4326:04379
04380:-00287:-00137:+00128:002837.4326:04380
04381:+00375:-00012:-00052:002837.4326:04381
04382:+00581:-00082:-00034:002830.1062:04382
04383:-00221:-00086:-00042:002830.1062:04383
04384:-00359:+00063:-00059:002830.1062:04384
04385:-00068:-00044:+00032:002830.1062:04385
04386:+00386:+00163:-00049:002830.1062:04386
04387:+00046:+00049:+00308:002830.1062:04387
04388:-00167:-00079:-00016:002830.1062:04388
04389:+00076:+00025:+00179:002822.2998:04389
04390:+00186:+00218:+00227:002822.2998:04390
04391:+00061:+00276:-00149:002822.2998:04391
04392:-00225:+00054:+00417:002822.2998:04392
04393:-00247:+00134:+00129:002822.2998:04393
04394:+00106:-00019:+00314:002822.2998:04394
04395:-00083:+00270:+00060:002822.2998:04395
04396:-00201:+00062:+00292:002830.9123:04396
04397:-00297:+00230:+00030:002830.9123:04397
04398:+00188:+00129:+00071:002830.9123:04398
04399:+00199:+00257:+00087:002830.9123:04399
04400:-00280:-00082:-00079:002830.9123:04400
04401:-00407:+00208:-00034:002830.9123:04401
04402:+00069:+00100:-00078:002830.9123:04402
04403:+00393:+00253:-00127:002830.0009:04403
04404:+00073:+00175:-00132:002830.0009:04404
04405:-00492:+00066:-00206:002830.0009:04405
04406:+00246:-00066:-00001:002830.0009:04406
04407:+00475:+00240:-00226:002830.0009:04407
04408:+00100:-00298:+00084:002830.0009:04408
04409:-00511:+00349:-00497:002830.0009:04409
04410:-00209:+00114:+00050:002828.7597:04410
04411:+00365:+00183:+00083:002828.7597:04411
04412:+00209:-00038:+00013:002828.7597:04412
04413:-00389:+00088:+00020:002828.7597:04413
04414:-00179:+00064:+00218:002828.7597:04414
04415:+00282:-00033:+00103:002828.7597:04415
04416:+00089:-00040:-00163:002828.7597:04416
04417:-00548:+00171:+00063:002824.4079:04417
04418:-00368:+00148:-00395:002824.4079:04418
04419:+00471:-00121:-00051:002824.4079:04419
04420:+00290:+00062:+00007:002824.4079:04420
04421:-00230:-00214:+00031:002824.4079:04421
04422:-00171:+00184:-00379:002824.4079:04422
04423:+00142:-00009:+00177:002824.4079:04423
04424:+00208:+00139:-00165:002836.5180:04424
04425:-00080:+00013:+00068:002836.5180:04425
04426:-00229:+00339:-00194:002836.5180:04426
04427:+00078:-00125:+00196:002836.5180:04427
04428:+00167:+00361:-00057:002836.5180:04428
04429:-00074:-00053:+00041:002836.5180:04429
04430:-00375:+00166:+00172:002836.5180:04430
04431:-00371:-00063:+00290:002836.5180:04431
04432:+00251:+00039:+00101:002822.2807:04432
04433:+00001:+00197:+00258:002822.2807:04433
04434:-00252:+00172:+00238:002822.2807:04434
04435:-00301:+00083:-00048:002822.2807:04435
04436:+00347:+00221:+00314:002822.2807:04436
04437:+00298:+00276:+00005:002822.2807:04437
04438:-00175:-00074:-00041:002822.2807:04438
04439:-00355:+00231:-00048:002830.9169:04439
04440:+00044:+00033:+00096:002830.9169:04440
04441:+00305:+00184:+00004:002830.9169:04441
04442:+00062:+00135:+00060:002830.9169:04442
04443:-00314:+00090:+00046:002830.9169:04443
04444:+00108:-00035:+00059:002830.9169:04444
04445:+00357:+00266:-00267:002830.9169:04445
04446:-00016:-00140:+00117:002836.6572:04446
04447:-00304:+00278:-00063:002836.6572:04447
04448:-00256:+00035:+00065:002836.6572:04448
04449:+00298:+00267:+00206:002836.6572:04449
04450:+00188:-00057:+00072:002836.6572:04450
04451:-00253:-00176:-00073:002836.6572:04451
04452:-00222:+00325:-00006:002836.6572:04452
04453:+00127:+00067:+00233:002835.2397:04453
04454:+00333:-00085:-00008:002835.2397:04454
04455:-00233:+00167:-00011:002835.2397:04455
04456:-00373:+00003:-00346:002835.2397:04456
04457:+00206:+00050:-00073:002835.2397:04457
04458:+00312:+00039:-00201:002835.2397:04458
04459:+00112:+00026:-00288:002835.2397:04459
04460:-00163:-00013:-00310:002837.3315:04460
04461:-00045:+00077:-00076:002837.3315:04461
04462:+00247:-00141:-00027:002837.3315:04462
04463:-00113:-00080:-00450:002837.3315:04463
04464:-00205:-00323:-00380:002837.3315:04464
04465:-00043:+00034:-00624:002837.3315:04465
04466:+00290:-00025:-00578:002837.3315:04466
04467:-00032:-00043:-00449:002856.3776:04467
04468:-00315:-00099:-00546:002856.3776:04468
04469:-00342:-00146:-00498:002856.3776:04469
04470:+00410:-00157:-00260:002856.3776:04470
04471:+00052:-00169:-00493:002856.3776:04471
04472:-00165:-00419:-00409:002856.3776:04472
04473:-00298:+00016:-00611:002856.3776:04473
04474:+00374:+00158:+00087:002841.8212:04474
04475:+00078:+00235:-00306:002841.8212:04475
04476:-00066:+00075:+00199:002841.8212:04476
04477:-00195:-00109:+00117:002841.8212:04477
04478:+00375:-00232:-00055:002841.8212:04478
04479:+00268:+00072:-00389:002841.8212:04479
04480:-00018:-00066:+00467:002841.8212:04480
04481:-00624:+00138:+00107:002857.2719:04481
04482:+00246:+00145:+00045:002857.2719:04482
04483:+00482:+00270:+00085:002857.2719:04483
04484:-00094:+00047:+00105:002857.2719:04484
04485:-00713:-00221:+00524:002857.2719:04485
04486:-00347:-00077:+00356:002857.2719:04486
04487:+00539:+00262:+00102:002857.2719:04487
04488:+00302:-00071:+00185:002856.3146:04488
04489:-00525:+00027:+00217:002856.3146:04489
04490:-00406:-00101:+00338:002856.3146:04490
04491:+00159:+00208:+00181:002856.3146:04491
04492:+00202:+00098:+00204:002856.3146:04492
04493:-00203:+00131:+00329:002856.3146:04493
04494:-00263:+00190:-00015:002856.3146:04494
04495:+00392:+00331:+00351:002841.7399:04495
04496:+00287:+00095:+00247:002841.7399:04496
04497:-00099:+00318:+00152:002841.7399:04497
04498:-00251:-00075:+00194:002841.7399:04498
04499:+00108:+00260:+00451:002841.7399:04499
04500:+00261:+00081:+00189:002841.7399:04500
04501:-00034:+00159:+00192:002841.7399:04501
04502:-00332:+00123:+00247:002857.2329:04502
04503:+00007:+00110:+00047:002857.2329:04503
04504:+00233:+00180:+00038:002857.2329:04504
04505:+00083:+00251:+00063:002857.2329:04505
04506:-00239:+00269:+00025:002857.2329:04506
04507:-00199:+00285:-00013:002857.2329:04507
04508:+00357:+00267:+00158:002857.2329:04508
04509:+00119:+00201:-00171:002856.3195:04509
04510:-00256:+00279:-00080:002856.3195:04510
04511:-00207:-00076:-00041:002856.3195:04511
04512:+00502:+00060:-00363:002856.3195:04512
04513:+00462:+00010:-00266:002856.3195:04513
04514:-00162:-00171:-00154:002856.3195:04514
04515:-00323:-00254:-00087:002856.3195:04515
04516:+00280:-00247:+00040:002841.7875:04516
04517:+00356:-00036:-00452:002841.7875:04517
04518:+00155:+00066:-00195:002841.7875:04518
04519:-00497:-00018:-00460:002841.7875:04519
04520:+00386:+00112:-00109:002841.7875:04520
04521:+00396:+00078:-00035:002841.7875:04521
04522:+00167:+00067:+00002:002841.7875:04522
04523:-00464:-00224:+00035:002857.2573:04523
04524:+00046:-00129:+00027:002857.2573:04524
04525:+00204:-00001:-00046:002857.2573:04525
04526:+00214:+00167:+00199:002857.2573:04526
04527:-00326:+00028:-00261:002857.2573:04527
04528:+00076:+00166:+00093:002857.2573:04528
04529:+00137:+00187:+00253:002857.2573:04529
04530:+00166:-00216:+00097:002862.9296:04530
04531:-00343:-00127:-00064:002862.9296:04531
04532:-00176:-00251:+00091:002862.9296:04532
04533:+00113:+00230:+00116:002862.9296:04533
04534:+00213:+00051:+00180:002862.9296:04534
04535:-00201:+00374:+00111:002862.9296:04535
04536:-00278:+00146:+00299:002862.9296:04536
04537:-00102:+00214:+00173:002854.8635:04537
04538:+00248:+00176:+00277:002854.8635:04538
04539:-00144:+00288:+00124:002854.8635:04539
04540:-00352:+00052:+00275:002854.8635:04540
04541:+00011:+00412:+00257:002854.8635:04541
04542:+00345:+00022:+00161:002854.8635:04542
04543:+00277:+00106:+00332:002854.8635:04543
04544:-00447:-00023:+00087:002857.2329:04544
04545:-00287:+00235:-00035:002857.2329:04545
04546:+00258:+00150:+00403:002857.2329:04546
04547:+00011:+00397:+00075:002857.2329:04547
04548:-00339:+00086:+00231:002857.2329:04548
04549:-00051:+00246:+00337:002857.2329:04549
04550:+00196:+00069:+00229:002857.2329:04550
04551:+00248:-00177:+00104:002856.3969:04551
04552:-00400:+00227:-00286:002856.3969:04552
04553:-00344:+00157:+00155:002856.3969:04553
04554:-00040:+00170:-00194:002856.3969:04554
04555:+00285:+00117:-00095:002856.3969:04555
04556:-00089:-00264:-00068:002856.3969:04556
04557:-00216:-00168:-00361:002856.3969:04557
04558:+00162:-00112:-00078:002848.3320:04558
04559:+00434:-00377:-00178:002848.3320:04559
04560:-00021:+00103:-00307:002848.3320:04560
04561:-00247:-00299:-00127:002848.3320:04561
04562:-00075:+00083:-00160:002848.3320:04562
04563:+00409:-00050:-00137:002848.3320:04563
04564:+00276:+00119:-00347:002848.3320:04564
04565:-00386:-00009:-00111:002857.2863:04565
04566:-00062:+00246:-00071:002857.2863:04566
04567:+00225:+00101:-00085:002857.2863:04567
04568:+00138:+00159:+00103:002857.2863:04568
04569:-00453:-00052:-00088:002857.2863:04569
04570:-00217:-00091:-00087:002857.2863:04570
04571:+00315:+00103:+00117:002857.2863:04571
04572:+00265:+00079:+00101:002863.0610:04572
04573:-00408:-00101:-00044:002863.0610:04573
04574:-00002:+00229:+00139:002863.0610:04574
04575:+00231:-00023:+00124:002863.0610:04575
04576:+00128:+00049:+00123:002863.0610:04576
04577:-00466:+00061:-00033:002863.0610:04577
04578:-00338:-00022:+00332:002863.0610:04578
04579:+00283:+00187:+00161:002841.8022:04579
04580:+00077:-00047:+00186:002841.8022:04580
04581:-00112:+00354:+00124:002841.8022:04581
04582:-00283:+00067:+00256:002841.8022:04582
04583:+00039:+00206:+00265:002841.8022:04583
04584:+00190:+00269:+00064:002841.8022:04584
04585:-00031:+00133:+00233:002841.8022:04585
04586:-00220:+00142:+00111:002863.9487:04586
04587:-00046:+00026:+00160:002863.9487:04587
04588:+00082:-00043:-00092:002863.9487:04588
04589:+00095:-00088:-00094:002863.9487:04589
04590:-00287:-00039:-00250:002863.9487:04590
04591:-00160:-00076:-00103:002863.9487:04591
04592:-00051:-00043:-00245:002863.9487:04592
04593:+00215:-00135:-00400:002862.9831:04593
04594:+00000:-00119:-00419:002862.9831:04594
04595:-00210:-00107:-00374:002862.9831:04595
04596:+00104:-00182:-00475:002862.9831:04596
04597:+00278:-00248:-00589:002862.9831:04597
04598:-00149:-00129:-00884:002862.9831:04598
04599:-00066:+00124:-00540:002862.9831:04599
04600:+00099:+00051:-00680:002854.8732:04600
04601:+00537:-00316:-00455:002854.8732:04601
04602:+00284:-00004:-00711:002854.8732:04602
04603:-00255:-00331:-00431:002854.8732:04603
04604:+00028:+00125:-00550:002854.8732:04604
04605:+00393:-00122:-00254:002854.8732:04605
04606:+00185:+00171:-00348:002854.8732:04606
04607:-00309:+00133:-00047:002870.5480:04607
04608:-00325:+00139:+00131:002870.5480:04608
04609:-00095:+00204:+00141:002870.5480:04609
04610:+00055:-00007:+00703:002870.5480:04610
04611:+00060:-00211:-00096:002870.5480:04611
04612:-00134:+00026:+00066:002870.5480:04612
04613:+00016:-00098:+00223:002870.5480:04613
04614:+00115:+00155:+00075:002862.9541:04614
04615:-00417:-00112:+00380:002862.9541:04615
04616:-00570:+00067:+00129:002862.9541:04616
04617:+00194:+00186:+00357:002862.9541:04617
04618:+00537:+00096:+00401:002862.9541:04618
04619:+00099:+00396:+00181:002862.9541:04619
04620:-00444:+00065:+00549:002862.9541:04620
04621:-00456:+00090:+00235:002854.8732:04621
04622:+00356:+00179:+00366:002854.8732:04622
04623:-00049:-00097:+00447:002854.8732:04623
04624:-00159:+00129:+00079:002854.8732:04624
04625:-00248:-00087:+00371:002854.8732:04625
04626:+00358:+00124:+00274:002854.8732:04626
04627:+00132:+00000:+00137:002854.8732:04627
04628:-00206:+00248:+00239:002850.6604:04628
04629:-00093:+00006:+00054:002850.6604:04629
04630:+00442:+00213:+00217:002850.6604:04630
04631:+00168:+00126:+00259:002850.6604:04631
04632:-00029:-00039:-00045:002850.6604:04632
04633:-00121:+00093:+00377:002850.6604:04633
04634:+00336:+00199:-00042:002850.6604:04634
04635:+00384:+00199:+00224:002843.1904:04635
04636:-00068:+00299:+00146:002843.1904:04636
04637:-00066:-00078:+00129:002843.1904:04637
04638:+00151:+00306:-00088:002843.1904:04638
04639:+00343:+00164:-00287:002843.1904:04639
04640:+00208:+00106:-00258:002843.1904:04640
04641:-00158:+00319:-00091:002843.1904:04641
04642:+00108:-00046:-00041:002822.3520:04642
04643:+00333:+00147:-00263:002822.3520:04643
04644:+00052:+00400:-00090:002822.3520:04644
04645:-00253:+00069:-00059:002822.3520:04645
04646:-00110:-00111:-00311:002822.3520:04646
04647:+00353:+00024:-00296:002822.3520:04647
04648:+00086:-00004:-00028:002822.3520:04648
04649:-00255:-00169:-00699:002824.4365:04649
04650:-00025:-00170:-00103:002824.4365:04650
04651:+00240:-00041:+00047:002824.4365:04651
04652:+00438:-00121:-00161:002824.4365:04652
04653:-00202:-00163:-00353:002824.4365:04653
04654:-00208:-00052:+00099:002824.4365:04654
04655:+00113:-00228:-00015:002824.4365:04655
04656:+00236:+00145:-00443:002823.6420:04656
04657:+00136:-00186:+00348:002823.6420:04657
04658:-00210:-00158:+00027:002823.6420:04658
04659:-00266:-00135:+00146:002823.6420:04659
04660:+00216:+00260:+00659:002823.6420:04660
04661:-00121:+00079:+00350:002823.6420:04661
04662:-00389:-00080:+00444:002823.6420:04662
04663:-00287:+00011:+00352:002803.1425:04663
04664:+00243:+00230:+00420:002803.1425:04664
04665:+00092:+00040:+00443:002803.1425:04665
04666:-00408:+00178:+00277:002803.1425:04666
04667:-00052:+00257:+00721:002803.1425:04667
04668:+00228:+00259:+00162:002803.1425:04668
04669:+00168:+00225:+00178:002803.1425:04669
04670:-00157:+00265:+00447:002817.9663:04670
04671:-00394:+00351:+00004:002817.9663:04671
04672:+00191:+00021:+00266:002817.9663:04672
04673:+00289:+00339:-00115:002817.9663:04673
04674:-00163:+00237:+00233:002817.9663:04674
04675:-00317:-00028:-00175:002817.9663:04675
04676:-00015:+00076:+00073:002817.9663:04676
04677:+00190:+00347:-00120:002810.7827:04677
04678:-00023:-00118:-00327:002810.7827:04678
04679:-00271:-00099:-00031:002810.7827:04679
04680:+00000:-00093:-00221:002810.7827:04680
04681:+00166:-00054:-00670:002810.7827:04681
04682:+00073:-00054:-00076:002810.7827:04682
04683:-00204:+00191:-00196:002810.7827:04683
04684:-00195:-00123:-00167:002810.7827:04684
04685:+00162:-00084:-00292:002803.1799:04685
04686:+00109:+00192:-00432:002803.1799:04686
04687:-00022:-00046:-00290:002803.1799:04687
04688:-00014:-00059:-00303:002803.1799:04688
04689:+00234:+00071:-00051:002803.1799:04689
04690:-00052:-00082:-00244:002803.1799:04690
04691:-00123:+00183:-00167:002803.1799:04691
04692:-00075:+00188:+00049:002811.5678:04692
04693:+00018:-00132:+00094:002811.5678:04693
04694:+00121:+00106:-00126:002811.5678:04694
04695:+00045:+00018:+00213:002811.5678:04695
04696:-00421:-00040:+00069:002811.5678:04696
04697:-00322:+00022:+00233:002811.5678:04697
04698:+00266:+00274:+00432:002811.5678:04698
04699:-00064:-00110:+00258:002810.6936:04699
04700:-00236:+00321:+00197:002810.6936:04700
04701:-00307:+00010:+00265:002810.6936:04701
04702:+00216:+00253:+00395:002810.6936:04702
04703:+00115:+00103:+00372:002810.6936:04703
04704:-00186:-00101:+00076:002810.6936:04704
04705:-00294:+00055:+00182:002810.6936:04705
04706:+00057:+00030:+00360:002803.1799:04706
04707:+00175:+00001:+00012:002803.1799:04707
04708:+00043:+00172:-00043:002803.1799:04708
04709:-00554:-00100:+00264:002803.1799:04709
04710:+00120:+00253:-00116:002803.1799:04710
04711:+00321:+00046:-00037:002803.1799:04711
04712:+00071:+00150:+00048:002803.1799:04712
04713:-00457:+00091:-00043:002811.4785:04713
04714:-00237:+00180:+00184:002811.4785:04714
04715:+00279:+00004:-00013:002811.4785:04715
04716:+00260:+00166:-00092:002811.4785:04716
04717:-00196:+00076:+00048:002811.4785:04717
04718:-00112:+00149:+00044:002811.4785:04718
04719:+00142:+00227:+00021:002811.4785:04719
04720:+00188:+00141:-00198:002817.0749:04720
04721:-00107:-00028:+00053:002817.0749:04721
04722:-00247:+00386:-00032:002817.0749:04722
04723:+00159:-00152:+00106:002817.0749:04723
04724:+00159:+00133:-00200:002817.0749:04724
04725:+00069:+00123:-00057:002817.0749:04725
04726:-00304:+00123:-00282:002817.0749:04726
04727:-00013:-00006:-00079:002803.0683:04727
04728:+00244:+00297:-00133:002803.0683:04728
04729:+00083:-00405:-00018:002803.0683:04729
04730:-00038:+00264:-00557:002803.0683:04730
04731:-00177:-00137:+00150:002803.0683:04731
04732:+00239:+00273:-00216:002803.0683:04732
04733:+00313:+00021:-00070:002803.0683:04733
04734:-00112:-00166:+00200:002824.3891:04734
04735:-00240:+00033:-00255:002824.3891:04735
04736:-00010:-00048:+00037:002824.3891:04736
04737:+00264:+00049:-00107:002824.3891:04737
04738:+00103:+00088:+00036:002824.3891:04738
04739:-00361:-00127:-00041:002824.3891:04739
04740:+00039:-00138:-00342:002824.3891:04740
04741:+00392:+00124:-00150:002830.1777:04741
04742:+00120:-00485:-00197:002830.1777:04742
04743:-00340:-00092:-00545:002830.1777:04743
04744:-00173:-00302:+00088:002830.1777:04744
04745:+00241:-00108:-00481:002830.1777:04745
04746:+00442:-00028:-00422:002830.1777:04746
04747:-00269:-00183:-00369:002830.1777:04747
04748:-00125:+00027:-00346:002830.1777:04748
04749:+00103:-00110:-00367:002835.4924:04749
04750:+00553:-00013:-00424:002835.4924:04750
04751:-00406:-00095:-00223:002835.4924:04751
04752:-00451:+00158:-00163:002835.4924:04752
04753:+00051:+00076:+00038:002835.4924:04753
04754:+00342:+00099:-00065:002835.4924:04754
04755:-00072:+00009:-00125:002835.4924:04755
04756:-00406:+00472:+00049:002844.2822:04756
04757:-00407:-00052:+00590:002844.2822:04757
04758:+00434:+00386:-00087:002844.2822:04758
04759:-00071:+00234:+00389:002844.2822:04759
04760:-00390:+00008:+00083:002844.2822:04760
04761:-00301:+00157:+00017:002844.2822:04761
04762:+00379:+00019:+00193:002844.2822:04762
04763:+00196:-00207:+00203:002843.3740:04763
04764:-00302:+00228:-00021:002843.3740:04764
04765:-00427:-00052:+00135:002843.3740:04765
04766:+00215:+00168:+00177:002843.3740:04766
04767:+00281:-00031:+00231:002843.3740:04767
04768:-00005:+00042:-00203:002843.3740:04768
04769:-00379:+00145:+00113:002843.3740:04769
04770:+00129:-00069:+00360:002841.9504:04770
04771:+00253:+00074:-00020:002841.9504:04771
04772:-00116:+00076:+00050:002841.9504:04772
04773:-00417:-00030:-00022:002841.9504:04773
04774:-00175:+00102:-00145:002841.9504:04774
04775:+00204:-00256:+00286:002841.9504:04775
04776:+00025:+00173:-00152:002841.9504:04776
04777:-00511:-00016:-00039:002850.8398:04777
04778:+00053:-00073:+00041:002850.8398:04778
04779:+00396:+00027:-00148:002850.8398:04779
04780:+00122:+00089:+00244:002850.8398:04780
04781:-00473:-00107:-00056:002850.8398:04781
04782:-00119:+00234:+00054:002850.8398:04782
04783:+00400:-00013:+00240:002850.8398:04783
04784:+00461:+00409:-00117:002849.9672:04784
04785:-00034:+00145:-00044:002849.9672:04785
04786:-00050:+00185:+00101:002849.9672:04786
04787:+00178:+00210:+00101:002849.9672:04787
04788:+00354:+00091:+00175:002849.9672:04788
04789:-00295:+00119:-00398:002849.9672:04789
04790:-00346:+00045:+00150:002849.9672:04790
04791:+00219:+00295:-00101:002841.9838:04791
04792:+00279:+00029:+00091:002841.9838:04792
04793:+00032:+00335:+00136:002841.9838:04793
04794:-00409:-00012:-00063:002841.9838:04794
04795:+00097:+00045:-00146:002841.9838:04795
04796:+00320:-00176:-00058:002841.9838:04796
04797:-00115:+00055:-00267:002841.9838:04797
04798:-00420:-00107:-00213:002850.8691:04798
04799:+00207:+00169:-00121:002850.8691:04799
04800:+00425:-00298:+00157:002850.8691:04800
04801:+00315:+00236:+00157:002850.8691:04801
04802:-00456:-00382:+00025:002850.8691:04802
04803:+00031:+00162:-00085:002850.8691:04803
04804:+00401:-00116:-00153:002850.8691:04804
04805:+00114:-00003:+00238:002856.5432:04805
04806:-00249:-00203:-00088:002856.5432:04806
04807:-00066:-00057:+00048:002856.5432:04807
04808:+00372:-00143:+00194:002856.5432:04808
04809:+00307:-00209:+00135:002856.5432:04809
04810:-00347:+00157:-00120:002856.5432:04810
04811:-00189:+00199:+00190:002856.5432:04811
04812:+00244:+00353:-00170:002848.6066:04812
04813:+00372:-00165:+00385:002848.6066:04813
04814:-00027:+00299:+00044:002848.6066:04814
04815:-00573:-00113:+00147:002848.6066:04815
04816:+00203:+00453:-00128:002848.6066:04816
04817:+00380:+00122:+00364:002848.6066:04817
04818:-00051:+00360:+00127:002848.6066:04818
04819:-00384:-00019:+00114:002850.8398:04819
04820:-00048:+00214:+00489:002850.8398:04820
04821:+00378:+00184:+00197:002850.8398:04821
04822:+00241:+00384:+00337:002850.8398:04822
04823:-00335:+00335:-00201:002850.8398:04823
04824:+00087:+00316:+00241:002850.8398:04824
04825:+00245:-00037:+00144:002850.8398:04825
04826:+00234:+00094:+00055:002856.5917:04826
04827:-00446:+00169:+00160:002856.5917:04827
04828:-00215:-00078:-00082:002856.5917:04828
04829:+00320:+00149:-00067:002856.5917:04829
04830:+00277:+00088:+00013:002856.5917:04830
04831:-00298:+00113:-00258:002856.5917:04831
04832:-00319:-00119:-00012:002856.5917:04832
04833:-00022:+00016:-00186:002855.1921:04833
04834:+00474:-00106:-00136:002855.1921:04834
04835:-00164:+00106:-00206:002855.1921:04835
04836:-00447:-00089:+00151:002855.1921:04836
04837:-00007:+00178:-00203:002855.1921:04837
04838:+00402:+00033:-00183:002855.1921:04838
04839:+00225:+00062:-00221:002855.1921:04839
04840:-00450:-00119:-00224:002857.5986:04840
04841:-00135:-00009:-00186:002857.5986:04841
04842:+00268:-00043:+00018:002857.5986:04842
04843:-00097:+00168:-00015:002857.5986:04843
04844:-00332:-00237:-00175:002857.5986:04844
04845:-00061:+00152:+00068:002857.5986:04845
04846:+00323:+00082:+00117:002857.5986:04846
04847:+00132:-00104:+00057:002863.2858:04847
04848:-00415:+00257:-00159:002863.2858:04848
04849:-00106:+00010:+00387:002863.2858:04849
04850:+00299:+00304:+00059:002863.2858:04850
04851:+00164:-00017:+00196:002863.2858:04851
04852:-00232:+00154:-00013:002863.2858:04852
04853:-00510:-00058:+00087:002863.2858:04853
04854:+00311:+00148:+00006:002855.2553:04854
04855:+00350:+00072:+00178:002855.2553:04855
04856:-00196:+00236:+00172:002855.2553:04856
04857:-00413:-00051:+00070:002855.2553:04857
04858:-00099:+00203:+00239:002855.2553:04858
04859:+00270:+00058:+00203:002855.2553:04859
04860:+00237:+00175:-00024:002855.2553:04860
04861:-00436:+00054:+00169:002864.2622:04861
04862:-00084:+00167:+00071:002864.2622:04862
04863:+00194:-00021:+00029:002864.2622:04863
04864:+00025:+00064:+00159:002864.2622:04864
04865:-00413:-00083:+00020:002864.2622:04865
04866:-00176:-00136:+00139:002864.2622:04866
04867:+00362:+00023:-00194:002864.2622:04867
04868:+00042:-00065:+00003:002863.3593:04868
04869:-00280:-00072:-00055:002863.3593:04869
04870:-00187:-00117:-00380:002863.3593:04870
04871:+00225:-00058:-00348:002863.3593:04871
04872:+00228:-00081:-00162:002863.3593:04872
04873:-00494:-00051:-00156:002863.3593:04873
04874:-00448:-00194:-00215:002863.3593:04874
04875:+00364:+00036:-00295:002868.4660:04875
04876:+00178:-00152:-00226:002868.4660:04876
04877:-00169:-00015:-00512:002868.4660:04877
04878:-00345:-00150:-00511:002868.4660:04878
04879:+00063:+00034:-00382:002868.4660:04879
04880:+00291:-00143:-00403:002868.4660:04880
04881:-00134:+00087:-00352:002868.4660:04881
04882:-00379:-00162:-00477:002870.9370:04882
04883:+00137:+00052:-00487:002870.9370:04883
04884:+00254:-00324:-00431:002870.9370:04884
04885:+00103:-00205:-00600:002870.9370:04885
04886:-00486:-00111:-00333:002870.9370:04886
04887:-00037:+00018:-00421:002870.9370:04887
04888:+00252:+00154:-00047:002870.9370:04888
04889:-00155:+00214:-00166:002876.7143:04889
04890:-00410:-00097:+00031:002876.7143:04890
04891:-00099:+00080:+00222:002876.7143:04891
04892:+00219:+00072:+00033:002876.7143:04892
04893:+00211:-00264:+00098:002876.7143:04893
04894:-00158:+00134:-00035:002876.7143:04894
04895:-00121:-00283:+00492:002876.7143:04895
04896:+00184:+00130:+00192:002861.8571:04896
04897:+00311:-00317:+00335:002861.8571:04897
04898:+00035:+00213:+00194:002861.8571:04898
04899:-00298:+00021:+00158:002861.8571:04899
04900:+00231:+00310:+00308:002861.8571:04900
04901:+00375:+00027:+00354:002861.8571:04901
04902:-00224:+00055:+00039:002861.8571:04902
04903:-00339:+00263:+00221:002864.2519:04903
04904:-00147:+00114:+00322:002864.2519:04904
04905:+00185:-00009:+00125:002864.2519:04905
04906:-00209:-00003:+00050:002864.2519:04906
04907:-00421:-00016:+00185:002864.2519:04907
04908:-00190:-00010:+00194:002864.2519:04908
04909:+00070:-00049:+00099:002864.2519:04909
04910:-00005:+00040:+00324:002863.3200:04910
04911:-00211:+00001:+00204:002863.3200:04911
04912:-00034:+00094:+00086:002863.3200:04912
04913:+00453:+00084:+00253:002863.3200:04913
04914:+00277:+00296:-00022:002863.3200:04914
04915:-00081:+00316:-00034:002863.3200:04915
04916:-00011:+00050:+00291:002863.3200:04916
04917:+00224:+00265:+00110:002835.5732:04917
04918:+00468:+00006:+00267:002835.5732:04918
04919:-00052:+00146:-00225:002835.5732:04919
04920:-00206:+00125:-00034:002835.5732:04920
04921:+00091:+00060:-00130:002835.5732:04921
04922:+00341:+00165:-00247:002835.5732:04922
04923:+00002:-00016:-00219:002835.5732:04923
04924:-00349:+00045:-00149:002844.3693:04924
04925:+00138:-00116:+00080:002844.3693:04925
04926:+00505:+00163:-00092:002844.3693:04926
04927:+00088:+00094:-00046:002844.3693:04927
04928:-00140:-00050:-00685:002844.3693:04928
04929:-00293:-00091:-00223:002844.3693:04929
04930:+00373:+00098:-00150:002844.3693:04930
04931:+00344:-00251:-00075:002843.4990:04931
04932:-00015:+00093:-00219:002843.4990:04932
04933:+00015:-00155:-00088:002843.4990:04933
04934:+00363:+00017:-00329:002843.4990:04934
04935:+00430:-00259:+00057:002843.4990:04935
04936:-00163:+00005:-00125:002843.4990:04936
04937:-00230:-00239:+00008:002843.4990:04937
04938:+00178:+00136:-00023:002822.6071:04938
04939:+00365:-00123:+00199:002822.6071:04939
04940:-00120:+00097:+00108:002822.6071:04940
04941:-00427:-00063:+00183:002822.6071:04941
04942:-00119:+00128:+00163:002822.6071:04942
04943:+00236:+00076:+00017:002822.6071:04943
04944:-00271:-00066:+00093:002822.6071:04944
04945:-00461:+00024:+00276:002831.2663:04945
04946:-00056:+00081:+00226:002831.2663:04946
04947:+00272:+00126:+00081:002831.2663:04947
04948:-00010:+00243:+00081:002831.2663:04948
04949:-00257:+00028:+00304:002831.2663:04949
04950:-00203:+00177:+00006:002831.2663:04950
04951:+00341:+00211:+00243:002831.2663:04951
04952:-00042:+00179:+00161:002830.4497:04952
04953:-00153:+00161:+00105:002830.4497:04953
04954:-00078:+00084:+00213:002830.4497:04954
04955:+00332:+00152:+00200:002830.4497:04955
04956:+00205:+00338:+00041:002830.4497:04956
04957:-00360:+00040:-00002:002830.4497:04957
04958:-00383:+00126:+00079:002830.4497:04958
04959:+00084:-00074:-00101:002822.5737:04959
04960:+00216:+00121:-00322:002822.5737:04960
04961:+00017:-00006:-00081:002822.5737:04961
04962:-00401:+00027:-00197:002822.5737:04962
04963:+00102:-00075:-00215:002822.5737:04963
04964:+00457:+00372:+00377:002822.5737:04964
04965:-00003:-00060:+00006:002822.5737:04965
04966:-00286:+00415:-00109:002831.2854:04966
04967:-00205:+00131:+00184:002831.2854:04967
04968:+00477:+00214:+00167:002831.2854:04968
04969:+00128:+00082:+00197:002831.2854:04969
04970:-00364:-00010:-00067:002831.2854:04970
04971:-00164:+00093:+00111:002831.2854:04971
04972:+00192:-00084:+00198:002831.2854:04972
04973:+00109:+00016:-00078:002836.9882:04973
04974:-00308:+00064:-00017:002836.9882:04974
04975:-00393:+00166:-00181:002836.9882:04975
04976:+00225:-00117:+00156:002836.9882:04976
04977:+00213:+00110:-00191:002836.9882:04977
04978:-00066:-00169:+00249:002836.9882:04978
04979:-00366:+00367:-00186:002836.9882:04979
04980:-00028:-00023:+00307:002829.0776:04980
04981:+00243:+00320:-00129:002829.0776:04981
04982:-00149:+00174:+00144:002829.0776:04982
04983:-00470:+00525:-00361:002829.0776:04983
04984:+00066:-00213:+00147:002829.0776:04984
04985:+00302:+00309:-00097:002829.0776:04985
04986:+00023:-00057:-00070:002829.0776:04986
04987:-00407:+00109:-00020:002824.7221:04987
04988:-00268:-00179:-00008:002824.7221:04988
04989:+00297:-00194:+00497:002824.7221:04989
04990:+00025:+00111:+00061:002824.7221:04990
04991:-00176:+00195:-00123:002824.7221:04991
04992:-00336:+00077:-00043:002824.7221:04992
04993:+00395:+00311:+00281:002824.7221:04993
04994:+00308:+00353:-00221:002850.0302:04994
04995:-00144:-00215:+00085:002850.0302:04995
04996:-00436:+00306:+00214:002850.0302:04996
04997:+00096:+00076:-00010:002850.0302:04997
04998:+00258:-00080:-00180:002850.0302:04998
04999:+00168:+00052:+00095:002850.0302:04999
05000:-00324:-00126:+00099:002850.0302:05000
05001:+00003:-00051:-00199:002835.5354:05001
05002:+00254:+00241:+00251:002835.5354:05002
05003:+00108:-00139:+00126:002835.5354:05003
05004:-00291:+00294:-00060:002835.5354:05004
05005:-00227:+00160:+00040:002835.5354:05005
05006:+00225:+00146:+00066:002835.5354:05006
05007:+00242:+00133:-00125:002835.5354:05007
05008:-00204:-00049:-00123:002850.8447:05008
05009:-00123:+00123:-00108:002850.8447:05009
05010:+00082:+00023:-00057:002850.8447:05010
05011:+00242:-00175:-00093:002850.8447:05011
05012:-00175:+00100:-00131:002850.8447:05012
05013:-00281:-00140:-00550:002850.8447:05013
05014:+00064:-00222:-00352:002850.8447:05014
05015:+00265:+00041:-00223:002856.4753:05015
05016:+00083:-00122:-00440:002856.4753:05016
05017:-00257:-00129:-00517:002856.4753:05017
05018:-00165:+00134:-00316:002856.4753:05018
05019:+00299:-00234:-00364:002856.4753:05019
05020:+00179:+00103:-00456:002856.4753:05020
05021:-00209:+00127:-00457:002856.4753:05021
05022:-00203:-00067:-00418:002848.3706:05022
05023:+00383:+00117:-00466:002848.3706:05023
05024:+00292:+00110:-00229:002848.3706:05024
05025:-00419:+00002:-00148:002848.3706:05025
05026:-00389:-00026:+00005:002848.3706:05026
05027:+00308:+00039:+00011:002848.3706:05027
05028:+00060:-00125:+00204:002848.3706:05028
05029:-00206:+00157:+00055:002863.9926:05029
05030:-00197:-00217:+00049:002863.9926:05030
05031:+00234:+00122:+00093:002863.9926:05031
05032:+00294:+00024:+00036:002863.9926:05032
05033:-00172:+00099:-00107:002863.9926:05033
05034:-00303:-00034:+00160:002863.9926:05034
05035:-00119:+00043:+00076:002863.9926:05035
05036:+00316:+00088:+00240:002869.7907:05036
05037:+00049:+00115:+00043:002869.7907:05037
05038:-00372:+00054:+00206:002869.7907:05038
05039:-00109:+00199:+00073:002869.7907:05039
05040:+00239:+00451:+00126:002869.7907:05040
05041:-00023:+00108:+00321:002869.7907:05041
05042:-00441:-00094:+00038:002869.7907:05042
05043:-00209:-00007:+00163:002855.0666:05043
05044:+00485:-00116:+00193:002855.0666:05044
05045:+00401:+00020:+00062:002855.0666:05045
05046:-00345:-00264:+00287:002855.0666:05046
05047:-00251:+00242:-00109:002855.0666:05047
05048:+00208:+00023:+00288:002855.0666:05048
05049:+00412:-00015:-00124:002855.0666:05049
05050:-00175:+00078:-00164:002864.0954:05050
05051:-00548:-00059:+00404:002864.0954:05051
05052:+00105:+00094:-00043:002864.0954:05052
05053:+00313:+00235:+00009:002864.0954:05053
05054:+00104:+00050:+00279:002864.0954:05054
05055:-00391:-00011:+00103:002864.0954:05055
05056:-00006:+00298:+00172:002864.0954:05056
05057:+00237:-00116:+00018:002856.5239:05057
05058:-00037:+00296:-00017:002856.5239:05058
05059:-00330:-00013:-00124:002856.5239:05059
05060:+00187:+00038:-00075:002856.5239:05060
05061:+00334:+00145:-00037:002856.5239:05061
05062:+00214:+00159:-00026:002856.5239:05062
05063:-00433:+00077:-00150:002856.5239:05063
05064:-00088:+00106:-00143:002855.0473:05064
05065:+00311:-00080:-00063:002855.0473:05065
05066:+00265:+00349:+00073:002855.0473:05066
05067:-00309:+00086:-00040:002855.0473:05067
05068:-00032:+00194:+00097:002855.0473:05068
05069:+00475:-00084:+00063:002855.0473:05069
05070:+00351:-00214:-00202:002855.0473:05070
05071:-00445:-00055:+00042:002850.8205:05071
05072:-00530:-00029:-00014:002850.8205:05072
05073:+00463:-00008:-00075:002850.8205:05073
05074:+00327:-00043:-00010:002850.8205:05074
05075:-00092:+00098:+00033:002850.8205:05075
05076:-00516:-00010:+00089:002850.8205:05076
05077:+00394:+00217:+00095:002850.8205:05077
05078:+00444:+00053:+00099:002856.4992:05078
05079:-00063:+00326:+00035:002856.4992:05079
05080:-00440:+00049:+00218:002856.4992:05080
05081:-00039:+00190:+00099:002856.4992:05081
05082:+00353:+00092:+00225:002856.4992:05082
05083:+00244:+00149:-00099:002856.4992:05083
05084:-00435:+00037:+00171:002856.4992:05084
05085:+00012:+00209:+00138:002855.0766:05085
05086:+00146:+00055:+00158:002855.0766:05086
05087:+00222:+00381:+00402:002855.0766:05087
05088:-00424:-00203:+00147:002855.0766:05088
05089:-00239:+00121:+00210:002855.0766:05089
05090:+00108:+00287:+00295:002855.0766:05090
05091:+00184:+00231:+00316:002855.0766:05091
05092:-00198:+00370:-00122:002850.8110:05092
05093:-00189:-00031:+00332:002850.8110:05093
05094:+00082:+00345:-00031:002850.8110:05094
05095:+00360:-00218:+00016:002850.8110:05095
05096:-00220:+00309:-00471:002850.8110:05096
05097:-00449:-00198:+00090:002850.8110:05097
05098:+00218:+00294:-00016:002850.8110:05098
05099:+00238:-00125:-00146:002856.5239:05099
05100:+00067:+00019:-00095:002856.5239:05100
05101:-00248:+00046:-00180:002856.5239:05101
05102:-00012:+00074:-00258:002856.5239:05102
05103:+00161:+00081:+00002:002856.5239:05103
05104:-00124:+00123:-00157:002856.5239:05104
05105:-00439:+00032:-00047:002856.5239:05105
05106:-00036:+00206:+00094:002855.0666:05106
05107:+00251:-00057:+00019:002855.0666:05107
05108:+00204:-00170:+00059:002855.0666:05108
05109:-00509:+00028:-00333:002855.0666:05109
05110:-00346:+00198:+00023:002855.0666:05110
05111:+00239:+00141:-00047:002855.0666:05111
05112:+00106:-00371:+00176:002855.0666:05112
05113:-00155:+00285:-00634:002857.4230:05113
05114:-00150:-00079:+00087:002857.4230:05114
05115:+00180:+00172:-00067:002857.4230:05115
05116:+00185:-00102:-00183:002857.4230:05116
05117:-00091:+00257:+00403:002857.4230:05117
05118:-00217:-00128:+00005:002857.4230:05118
05119:+00107:+00255:+00101:002857.4230:05119
05120:+00101:-00041:+00215:002863.1296:05120
05121:+00008:+00187:-00220:002863.1296:05121
05122:-00388:+00148:+00319:002863.1296:05122
05123:-00045:+00094:-00261:002863.1296:05123
05124:+00210:+00124:+00294:002863.1296:05124
05125:-00013:+00375:+00309:002863.1296:05125
05126:-00487:-00238:+00114:002863.1296:05126
05127:-00135:+00136:+00317:002861.6582:05127
05128:+00308:+00093:+00114:002861.6582:05128
05129:+00319:+00076:+00189:002861.6582:05129
05130:-00375:-00004:+00137:002861.6582:05130
05131:-00161:+00130:+00186:002861.6582:05131
05132:+00170:+00122:+00146:002861.6582:05132
05133:+00346:+00092:+00090:002861.6582:05133
05134:-00313:-00083:-00097:002864.0759:05134
05135:-00329:+00046:-00006:002864.0759:05135
05136:+00197:+00056:+00170:002864.0759:05136
05137:+00225:+00063:-00052:002864.0759:05137
05138:-00021:+00135:-00141:002864.0759:05138
05139:-00182:-00141:-00084:002864.0759:05139
05140:-00040:+00001:-00157:002864.0759:05140
05141:+00247:+00025:-00325:002869.8295:05141
05142:-00223:-00239:-00284:002869.8295:05142
05143:-00391:-00069:-00197:002869.8295:05143
05144:-00048:-00084:-00150:002869.8295:05144
05145:+00321:-00108:-00630:002869.8295:05145
05146:+00222:+00092:-00401:002869.8295:05146
05147:-00307:-00464:-00394:002869.8295:05147
05148:-00215:-00028:-00762:002868.3337:05148
05149:+00211:-00113:-00262:002868.3337:05149
05150:+00233:-00198:-00722:002868.3337:05150
05151:+00016:-00239:-00366:002868.3337:05151
05152:-00148:-00063:-00261:002868.3337:05152
05153:+00458:-00129:-00788:002868.3337:05153
05154:+00550:+00119:-00454:002868.3337:05154
05155:-00317:-00166:-00292:002884.2514:05155
05156:-00563:+00240:-00193:002884.2514:05156
05157:-00104:+00202:+00305:002884.2514:05157
05158:+00118:-00181:+00131:002884.2514:05158
05159:+00016:+00027:-00116:002884.2514:05159
05160:-00419:-00231:+00007:002884.2514:05160
05161:+00019:+00068:-00007:002884.2514:05161
05162:-00011:+00137:+00120:002876.5373:05162
05163:-00270:+00010:+00097:002876.5373:05163
05164:-00248:+00049:+00356:002876.5373:05164
05165:+00082:+00098:+00412:002876.5373:05165
05166:+00410:+00160:+00243:002876.5373:05166
05167:+00420:+00217:+00123:002876.5373:05167
05168:-00231:+00059:+00083:002876.5373:05168
05169:-00115:+00201:+00152:002868.2902:05169
05170:+00159:+00117:+00251:002868.2902:05170
05171:+00220:+00030:+00272:002868.2902:05171
05172:-00214:-00038:+00389:002868.2902:05172
05173:-00235:+00022:+00290:002868.2902:05173
05174:+00293:+00118:+00297:002868.2902:05174
05175:-00048:+00093:+00254:002868.2902:05175
05176:-00378:+00199:-00006:002864.0563:05176
05177:-00378:+00077:+00210:002864.0563:05177
05178:-00084:+00120:+00253:002864.0563:05178
05179:+00085:+00187:-00114:002864.0563:05179
05180:-00258:+00115:+00119:002864.0563:05180
05181:-00394:+00046:+00153:002864.0563:05181
05182:+00175:-00183:-00012:002864.0563:05182
05183:+00293:+00065:-00230:002863.1394:05183
05184:+00132:-00121:+00117:002863.1394:05184
05185:-00175:+00039:-00205:002863.1394:05185
05186:-00015:+00002:+00090:002863.1394:05186
05187:+00541:+00096:-00085:002863.1394:05187
05188:+00300:-00108:-00043:002863.1394:05188
05189:-00070:+00100:-00229:002863.1394:05189
05190:+00058:+00050:-00005:002848.4672:05190
05191:+00501:+00333:-00159:002848.4672:05191
05192:+00220:+00247:-00282:002848.4672:05192
05193:-00322:-00018:-00084:002848.4672:05193
05194:-00077:+00244:-00315:002848.4672:05194
05195:+00144:+00238:-00145:002848.4672:05195
05196:+00043:-00059:+00001:002848.4672:05196
05197:-00169:-00278:-00237:002844.2631:05197
05198:-00431:-00371:+00233:002844.2631:05198
05199:+00258:+00034:-00161:002844.2631:05199
05200:+00209:-00401:-00163:002844.2631:05200
05201:-00188:+00144:-00272:002844.2631:05201
05202:-00045:-00192:-00026:002844.2631:05202
05203:+00252:+00272:-00222:002844.2631:05203
05204:+00344:-00305:+00209:002843.4604:05204
05205:+00070:+00448:-00278:002843.4604:05205
05206:-00278:-00349:+00181:002843.4604:05206
05207:+00269:+00157:-00344:002843.4604:05207
05208:+00479:+00192:+00039:002843.4604:05208
05209:+00038:-00055:+00293:002843.4604:05209
05210:-00337:-00093:-00112:002843.4604:05210
05211:-00203:+00004:+00422:002829.0112:05211
05212:+00203:+00224:+00002:002829.0112:05212
05213:+00080:+00086:+00151:002829.0112:05213
05214:-00285:+00128:+00308:002829.0112:05214
05215:-00318:+00141:+00225:002829.0112:05215
05216:-00029:+00256:+00216:002829.0112:05216
05217:+00075:+00137:+00082:002829.0112:05217
05218:-00213:+00258:+00390:002837.7353:05218
05219:-00310:+00121:+00131:002837.7353:05219
05220:+00229:+00058:+00306:002837.7353:05220
05221:+00158:+00307:+00383:002837.7353:05221
05222:-00101:+00297:-00250:002837.7353:05222
05223:-00333:-00024:-00042:002837.7353:05223
05224:-00030:+00340:+00141:002837.7353:05224
05225:+00283:+00181:-00097:002823.8889:05225
05226:+00008:+00065:-00206:002823.8889:05226
05227:-00269:+00316:-00172:002823.8889:05227
05228:-00154:-00037:+00156:002823.8889:05228
05229:+00292:+00127:-00243:002823.8889:05229
05230:+00130:+00181:-00193:002823.8889:05230
05231:-00401:-00101:+00124:002823.8889:05231
05232:-00097:+00098:-00102:002829.0588:05232
05233:+00131:+00173:+00171:002829.0588:05233
05234:+00070:-00110:-00035:002829.0588:05234
05235:-00103:+00243:-00146:002829.0588:05235
05236:-00291:+00040:-00042:002829.0588:05236
05237:+00176:+00237:-00100:002829.0588:05237
05238:+00344:+00184:+00154:002829.0588:05238
05239:+00044:-00107:+00050:002831.2280:05239
05240:-00271:-00023:-00084:002831.2280:05240
05241:+00066:-00144:+00112:002831.2280:05241
05242:+00182:-00204:-00198:002831.2280:05242
05243:+00043:+00405:-00071:002831.2280:05243
05244:-00329:-00011:-00277:002831.2280:05244
05245:+00187:-00128:-00082:002831.2280:05245
05246:+00169:+00108:-00053:002831.2280:05246
05247:-00102:-00111:-00159:002830.3969:05247
05248:-00353:+00197:-00296:002830.3969:05248
05249:-00159:+00127:+00179:002830.3969:05249
05250:+00244:+00181:-00176:002830.3969:05250
05251:+00065:-00052:+00152:002830.3969:05251
05252:-00074:+00571:+00231:002830.3969:05252
05253:-00275:-00374:+00361:002830.3969:05253
05254:+00157:+00553:-00276:002828.9733:05254
05255:+00134:+00114:+00122:002828.9733:05255
05256:-00189:+00293:-00021:002828.9733:05256
05257:-00478:+00249:+00392:002828.9733:05257
05258:+00306:+00240:+00338:002828.9733:05258
05259:+00260:-00149:+00215:002828.9733:05259
05260:+00049:+00099:+00048:002828.9733:05260
05261:-00486:-00047:-00003:002831.2473:05261
05262:-00009:+00217:+00224:002831.2473:05262
05263:+00255:+00247:-00004:002831.2473:05263
05264:-00052:-00144:+00081:002831.2473:05264
05265:-00369:+00175:-00125:002831.2473:05265
05266:-00059:+00153:+00135:002831.2473:05266
05267:+00301:+00147:-00113:002831.2473:05267
05268:+00233:+00153:+00068:002837.0070:05268
05269:-00276:+00212:+00201:002837.0070:05269
05270:-00013:+00137:-00014:002837.0070:05270
05271:+00175:+00147:+00075:002837.0070:05271
05272:+00246:+00095:+00074:002837.0070:05272
05273:-00117:-00087:+00241:002837.0070:05273
05274:-00242:+00134:+00042:002837.0070:05274
05275:+00150:-00104:+00152:002829.0681:05275
05276:+00356:+00036:+00154:002829.0681:05276
05277:-00040:-00039:+00195:002829.0681:05277
05278:-00274:-00016:-00084:002829.0681:05278
05279:-00082:-00027:+00040:002829.0681:05279
05280:+00216:+00081:-00342:002829.0681:05280
05281:+00187:+00140:+00050:002829.0681:05281
05282:-00283:+00178:-00012:002844.3500:05282
05283:-00100:-00009:-00123:002844.3500:05283
05284:+00228:+00021:+00001:002844.3500:05284
05285:+00280:+00077:-00376:002844.3500:05285
05286:-00364:-00192:-00189:002844.3500:05286
05287:-00350:-00204:-00273:002844.3500:05287
05288:+00259:+00022:-00620:002844.3500:05288
05289:+00199:-00245:-00267:002850.0693:05289
05290:-00110:-00038:-00400:002850.0693:05290
05291:-00241:-00312:-00535:002850.0693:05291
05292:+00092:+00177:-00720:002850.0693:05292
05293:+00448:+00021:-00619:002850.0693:05293
05294:-00148:-00145:-00507:002850.0693:05294
05295:-00481:-00094:-00660:002850.0693:05295
05296:+00370:+00103:-00369:002841.9985:05296
05297:+00522:-00409:-00483:002841.9985:05297
05298:+00084:-00222:-00496:002841.9985:05298
05299:-00626:-00030:-00215:002841.9985:05299
05300:+00189:+00058:+00084:002841.9985:05300
05301:+00464:+00123:-00306:002841.9985:05301
05302:+00145:-00015:+00012:002841.9985:05302
05303:-00305:-00033:+00107:002857.5888:05303
05304:-00338:-00072:-00046:002857.5888:05304
05305:+00227:+00204:+00022:002857.5888:05305
05306:+00264:+00128:+00118:002857.5888:05306
05307:-00483:+00131:-00110:002857.5888:05307
05308:-00450:+00278:+00025:002857.5888:05308
05309:-00024:+00135:+00681:002857.5888:05309
05310:+00238:-00083:+00289:002863.3298:05310
05311:+00053:-00031:+00158:002863.3298:05311
05312:-00480:+00090:+00683:002863.3298:05312
05313:+00139:+00060:+00475:002863.3298:05313
05314:+00281:+00119:+00459:002863.3298:05314
05315:+00013:+00155:+00384:002863.3298:05315
05316:-00501:+00089:+00542:002863.3298:05316
05317:-00042:+00151:+00461:002848.6352:05317
05318:+00463:+00123:+00294:002848.6352:05318
05319:-00011:+00401:+00224:002848.6352:05319
05320:-00602:+00113:+00191:002848.6352:05320
05321:-00265:+00307:+00098:002848.6352:05321
05322:+00031:-00040:+00122:002848.6352:05322
05323:+00348:+00179:+00229:002848.6352:05323
05324:-00516:-00160:+00004:002850.9565:05324
05325:-00373:+00008:+00066:002850.9565:05325
05326:+00156:-00194:+00182:002850.9565:05326
05327:+00234:+00004:+00027:002850.9565:05327
05328:-00239:-00083:-00109:002850.9565:05328
05329:-00067:+00043:-00040:002850.9565:05329
05330:+00244:-00057:-00163:002850.9565:05330
05331:+00459:+00169:-00197:002850.0449:05331
05332:-00265:+00080:-00214:002850.0449:05332
05333:-00324:-00069:-00176:002850.0449:05333
05334:+00485:+00163:-00306:002850.0449:05334
05335:+00475:+00167:-00443:002850.0449:05335
05336:+00153:+00216:-00358:002850.0449:05336
05337:-00347:-00197:-00422:002850.0449:05337
05338:+00367:-00012:-00428:002842.0895:05338
05339:+00323:-00125:-00048:002842.0895:05339
05340:-00036:-00001:-00362:002842.0895:05340
05341:-00449:-00155:-00243:002842.0895:05341
05342:+00062:+00063:-00002:002842.0895:05342
05343:+00274:+00013:-00159:002842.0895:05343
05344:+00179:+00055:-00053:002842.0895:05344
05345:-00416:-00061:-00019:002844.3400:05345
05346:+00121:+00092:-00103:002844.3400:05346
05347:+00355:+00036:+00218:002844.3400:05347
05348:+00213:+00061:+00138:002844.3400:05348
05349:-00087:-00035:+00096:002844.3400:05349
05350:-00202:+00020:+00202:002844.3400:05350
05351:+00338:+00076:+00263:002844.3400:05351
05352:+00341:+00018:+00239:002849.9433:05352
05353:-00193:-00013:+00118:002849.9433:05353
05354:-00148:+00101:+00407:002849.9433:05354
05355:+00104:-00012:+00412:002849.9433:05355
05356:+00246:+00155:+00184:002849.9433:05356
05357:-00375:-00010:+00336:002849.9433:05357
05358:-00502:-00021:+00228:002849.9433:05358
05359:-00021:+00101:+00181:002835.4492:05359
05360:+00243:+00210:+00275:002835.4492:05360
05361:-00069:+00234:+00094:002835.4492:05361
05362:-00448:+00012:+00247:002835.4492:05362
05363:-00207:+00257:+00095:002835.4492:05363
05364:+00400:+00239:+00291:002835.4492:05364
05365:-00036:+00078:+00296:002835.4492:05365
05366:-00305:+00111:-00001:002837.6777:05366
05367:-00063:+00310:+00319:002837.6777:05367
05368:+00334:+00159:+00123:002837.6777:05368
05369:+00283:+00261:+00090:002837.6777:05369
05370:-00418:+00080:+00079:002837.6777:05370
05371:-00439:+00407:-00102:002837.6777:05371
05372:+00196:+00242:-00172:002837.6777:05372
05373:+00369:+00067:-00067:002843.4411:05373
05374:-00103:+00104:-00211:002843.4411:05374
05375:-00299:+00078:-00226:002843.4411:05375
05376:+00156:-00020:-00299:002843.4411:05376
05377:+00429:-00032:-00145:002843.4411:05377
05378:-00145:+00045:-00349:002843.4411:05378
05379:-00266:-00116:-00345:002843.4411:05379
05380:-00062:+00299:-00358:002835.5446:05380
05381:+00348:-00252:-00316:002835.5446:05381
05382:+00288:-00012:-00305:002835.5446:05382
05383:-00179:-00139:-00220:002835.5446:05383
05384:-00093:-00047:-00370:002835.5446:05384
05385:+00261:-00093:-00112:002835.5446:05385
05386:+00311:+00235:-00238:002835.5446:05386
05387:-00260:-00339:-00074:002844.3400:05387
05388:-00296:+00206:+00198:002844.3400:05388
05389:+00189:-00184:+00182:002844.3400:05389
05390:+00304:+00168:-00068:002844.3400:05390
05391:-00178:+00210:+00128:002844.3400:05391
05392:-00312:+00031:+00374:002844.3400:05392
05393:-00017:+00075:+00350:002844.3400:05393
05394:+00305:+00131:+00215:002849.9963:05394
05395:-00355:-00108:+00231:002849.9963:05395
05396:-00482:-00068:+00088:002849.9963:05396
05397:+00109:+00078:+00124:002849.9963:05397
05398:+00357:-00022:+00296:002849.9963:05398
05399:+00070:+00347:+00314:002849.9963:05399
05400:-00574:-00178:+00217:002849.9963:05400
05401:-00210:+00328:-00038:002835.5686:05401
05402:+00325:+00069:+00511:002835.5686:05402
05403:+00021:+00124:+00112:002835.5686:05403
05404:-00343:+00256:+00018:002835.5686:05404
05405:-00260:+00199:+00188:002835.5686:05405
05406:+00301:+00140:+00136:002835.5686:05406
05407:+00382:+00319:+00338:002835.5686:05407
05408:-00241:-00018:+00055:002850.7817:05408
05409:-00313:+00332:+00074:002850.7817:05409
05410:+00090:+00210:+00058:002850.7817:05410
05411:+00261:+00106:+00076:002850.7817:05411
05412:+00017:+00291:-00123:002850.7817:05412
05413:-00282:+00040:+00091:002850.7817:05413
05414:+00211:+00060:+00108:002850.7817:05414
05415:+00475:+00118:+00019:002849.8852:05415
05416:-00028:+00140:-00184:002849.8852:05416
05417:-00328:+00144:+00002:002849.8852:05417
05418:-00099:+00238:-00435:002849.8852:05418
05419:+00475:-00197:-00161:002849.8852:05419
05420:+00321:+00040:-00332:002849.8852:05420
05421:-00349:-00257:-00225:002849.8852:05421
05422:-00090:+00012:-00590:002848.4621:05422
05423:+00318:-00142:-00205:002848.4621:05423
05424:+00277:-00245:-00323:002848.4621:05424
05425:-00352:-00185:-00501:002848.4621:05425
05426:-00319:-00258:-00047:002848.4621:05426
05427:+00303:-00250:-00468:002848.4621:05427
05428:+00414:-00107:-00451:002848.4621:05428
05429:-00176:-00302:-00300:002850.7624:05429
05430:-00204:-00024:-00489:002850.7624:05430
05431:+00011:-00175:-00456:002850.7624:05431
05432:+00267:-00096:-00457:002850.7624:05432
05433:-00078:+00066:-00337:002850.7624:05433
05434:-00230:-00328:-00366:002850.7624:05434
05435:+00151:-00187:-00631:002850.7624:05435
05436:+00154:-00218:-00238:002869.8149:05436
05437:-00069:+00084:-00343:002869.8149:05437
05438:-00222:-00248:+00032:002869.8149:05438
05439:+00073:+00109:-00037:002869.8149:05439
05440:+00190:-00217:-00055:002869.8149:05440
05441:-00041:+00362:+00189:002869.8149:05441
05442:-00423:-00011:+00075:002869.8149:05442
05443:-00265:+00260:-00223:002855.0231:05443
05444:+00182:+00140:+00252:002855.0231:05444
05445:+00181:+00302:+00200:002855.0231:05445
05446:-00263:+00155:+00234:002855.0231:05446
05447:-00346:+00253:+00260:002855.0231:05447
05448:-00154:+00072:+00128:002855.0231:05448
05449:+00127:-00067:+00703:002855.0231:05449
05450:-00014:+00168:+00107:002864.0168:05450
05451:-00348:+00086:+00183:002864.0168:05451
05452:+00031:+00099:+00368:002864.0168:05452
05453:+00196:+00130:+00106:002864.0168:05453
05454:-00220:+00065:+00400:002864.0168:05454
05455:-00343:+00160:-00052:002864.0168:05455
05456:-00056:+00128:+00231:002864.0168:05456
05457:+00440:+00193:+00278:002869.7807:05457
05458:+00077:+00107:-00058:002869.7807:05458
05459:-00463:+00154:+00229:002869.7807:05459
05460:-00057:-00050:-00150:002869.7807:05460
05461:+00420:+00109:+00120:002869.7807:05461
05462:+00138:-00200:-00038:002869.7807:05462
05463:-00364:-00035:-00090:002869.7807:05463
05464:-00324:-00132:+00065:002854.9362:05464
05465:+00495:+00107:-00183:002854.9362:05465
05466:+00397:-00004:+00061:002854.9362:05466
05467:-00213:+00004:-00054:002854.9362:05467
05468:-00313:-00036:-00148:002854.9362:05468
05469:+00233:+00029:+00118:002854.9362:05469
05470:+00408:+00019:-00187:002854.9362:05470
05471:-00227:+00108:-00188:002857.4086:05471
05472:-00415:-00026:-00111:002857.4086:05472
05473:+00223:+00122:-00239:002857.4086:05473
05474:+00417:+00248:-00343:002857.4086:05474
05475:-00073:+00073:-00161:002857.4086:05475
05476:-00210:+00154:-00305:002857.4086:05476
05477:-00072:-00053:+00081:002857.4086:05477
05478:+00356:+00119:-00412:002856.6015:05478
05479:-00054:+00114:+00022:002856.6015:05479
05480:-00260:+00138:-00130:002856.6015:05480
05481:+00087:+00021:+00133:002856.6015:05481
05482:+00259:+00109:-00216:002856.6015:05482
05483:+00120:-00126:-00027:002856.6015:05483
05484:-00380:+00114:-00066:002856.6015:05484
05485:-00318:-00278:+00042:002848.5534:05485
05486:+00397:+00015:+00299:002848.5534:05486
05487:+00072:+00009:+00043:002848.5534:05487
05488:-00106:-00010:+00007:002848.5534:05488
05489:-00225:-00019:+00079:002848.5534:05489
05490:+00445:+00383:+00212:002848.5534:05490
05491:+00131:+00179:+00050:002848.5534:05491
05492:-00146:+00247:+00319:002850.9614:05492
05493:-00376:-00142:+00416:002850.9614:05493
05494:+00260:+00098:+00199:002850.9614:05494
05495:+00168:+00059:+00406:002850.9614:05495
05496:-00068:+00163:+00202:002850.9614:05496
05497:-00418:-00012:+00035:002850.9614:05497
05498:+00283:+00153:+00353:002850.9614:05498
05499:+00307:+00261:+00188:002856.6596:05499
05500:-00217:-00140:+00098:002856.6596:05500
05501:-00350:+00173:+00032:002856.6596:05501
05502:-00107:-00073:+00186:002856.6596:05502
05503:+00308:+00182:+00029:002856.6596:05503
05504:+00023:+00017:-00222:002856.6596:05504
05505:-00408:+00209:-00130:002856.6596:05505
05506:+00037:+00112:+00023:002842.1135:05506
05507:+00236:+00082:-00109:002842.1135:05507
05508:+00008:+00030:+00164:002842.1135:05508
05509:-00326:+00558:-00442:002842.1135:05509
05510:-00255:-00020:-00251:002842.1135:05510
05511:+00426:+00410:+00142:002842.1135:05511
05512:+00199:-00294:+00002:002842.1135:05512
05513:+00013:-00039:+00100:002851.0192:05513
05514:-00309:+00078:+00005:002851.0192:05514
05515:+00218:+00059:-00354:002851.0192:05515
05516:+00156:-00006:-00286:002851.0192:05516
05517:-00040:+00555:+00211:002851.0192:05517
05518:-00450:+00179:+00058:002851.0192:05518
05519:+00177:-00336:-00132:002851.0192:05519
05520:+00192:+00274:-00263:002856.6647:05520
05521:+00025:-00106:-00264:002856.6647:05521
05522:-00515:-00052:-00545:002856.6647:05522
05523:-00195:+00355:+00001:002856.6647:05523
05524:+00315:+00010:-00219:002856.6647:05524
05525:+00140:-00056:-00151:002856.6647:05525
05526:-00195:+00555:-00263:002856.6647:05526
05527:-00059:-00397:+00281:002841.9792:05527
05528:+00288:+00307:-00195:002841.9792:05528
05529:+00230:-00108:+00273:002841.9792:05529
05530:-00317:+00019:+00218:002841.9792:05530
05531:-00403:+00157:-00164:002841.9792:05531
05532:+00087:-00131:+00326:002841.9792:05532
05533:+00324:+00244:-00073:002841.9792:05533
05534:-00088:-00063:+00396:002850.8205:05534
05535:-00371:+00076:+00044:002850.8205:05535
05536:+00122:+00092:+00258:002850.8205:05536
05537:+00373:+00283:+00122:002850.8205:05537
05538:-00126:-00013:+00206:002850.8205:05538
05539:-00426:+00091:+00174:002850.8205:05539
05540:-00034:+00025:+00378:002850.8205:05540
05541:+00302:+00130:+00106:002856.4753:05541
05542:+00224:+00186:+00091:002856.4753:05542
05543:-00398:-00017:-00053:002856.4753:05543
05544:+00053:+00161:+00252:002856.4753:05544
05545:+00344:+00458:-00086:002856.4753:05545
05546:+00226:-00136:+00240:002856.4753:05546
05547:-00401:+00320:-00085:002856.4753:05547
05548:-00224:-00147:+00086:002848.4287:05548
05549:+00351:+00346:-00006:002848.4287:05549
05550:+00223:+00009:+00071:002848.4287:05550
05551:-00154:+00128:+00060:002848.4287:05551
05552:-00048:+00046:+00175:002848.4287:05552
05553:+00157:+00205:-00159:002848.4287:05553
05554:+00190:+00037:+00074:002848.4287:05554
05555:-00085:+00454:+00025:002864.0563:05555
05556:-00315:+00205:+00071:002864.0563:05556
05557:+00137:-00068:-00042:002864.0563:05557
05558:+00333:-00113:-00138:002864.0563:05558
05559:+00135:-00140:-00228:002864.0563:05559
05560:-00392:-00279:-00375:002864.0563:05560
05561:-00156:+00111:-00239:002864.0563:05561
05562:+00257:+00104:-00518:002863.1296:05562
05563:-00011:-00420:-00275:002863.1296:05563
05564:-00362:+00236:-00643:002863.1296:05564
05565:-00088:-00324:-00348:002863.1296:05565
05566:+00556:+00088:-00537:002863.1296:05566
05567:+00385:-00180:-00502:002863.1296:05567
05568:-00479:-00097:-00596:002863.1296:05568
05569:-00053:-00090:-00389:002854.9848:05569
05570:+00434:+00272:-00504:002854.9848:05570
05571:+00461:-00546:-00118:002854.9848:05571
05572:+00009:-00235:-00607:002854.9848:05572
05573:-00458:-00523:-00179:002854.9848:05573
05574:+00223:+00269:-00368:002854.9848:05574
05575:+00518:-00001:-00013:002854.9848:05575
05576:-00449:+00064:-00087:002864.0417:05576
05577:-00300:+00398:+00152:002864.0417:05577
05578:+00013:+00217:+00337:002864.0417:05578
05579:+00268:+00105:-00075:002864.0417:05579
05580:-00095:+00623:+00135:002864.0417:05580
05581:-00372:+00055:-00133:002864.0417:05581
05582:+00073:+00012:+00107:002864.0417:05582
05583:+00260:+00244:+00109:002869.7709:05583
05584:+00129:-00355:+00524:002869.7709:05584
05585:-00499:+00035:+00007:002869.7709:05585
05586:-00279:-00064:+00246:002869.7709:05586
05587:+00229:+00100:+00291:002869.7709:05587
05588:+00089:+00154:+00242:002869.7709:05588
05589:-00394:-00087:+00114:002869.7709:05589
05590:-00064:+00623:+00072:002848.4428:05590
05591:+00132:+00064:+00276:002848.4428:05591
05592:+00187:+00215:+00104:002848.4428:05592
05593:-00477:+00048:+00128:002848.4428:05593
05594:-00328:-00070:+00091:002848.4428:05594
05595:+00324:+00079:+00104:002848.4428:05595
05596:+00205:-00161:+00181:002848.4428:05596
05597:-00225:-00218:+00080:002857.3840:05597
05598:-00389:-00118:+00106:002857.3840:05598
05599:+00053:-00024:+00046:002857.3840:05599
05600:+00468:-00011:-00175:002857.3840:05600
05601:-00094:+00076:+00037:002857.3840:05601
05602:-00476:+00079:-00065:002857.3840:05602
05603:+00089:+00167:+00004:002857.3840:05603
05604:+00508:+00194:-00077:002849.8271:05604
05605:+00348:+00395:-00180:002849.8271:05605
05606:-00319:+00292:+00097:002849.8271:05606
05607:+00105:+00160:+00189:002849.8271:05607
05608:+00329:+00221:-00214:002849.8271:05608
05609:+00198:+00201:+00062:002849.8271:05609
05610:-00175:-00108:+00035:002849.8271:05610
05611:-00136:+00104:-00054:002849.8271:05611
05612:+00261:-00146:-00056:002835.3444:05612
05613:+00280:-00106:-00072:002835.3444:05613
05614:-00344:+00063:-00296:002835.3444:05614
05615:-00139:+00160:-00055:002835.3444:05615
05616:+00013:+00125:-00245:002835.3444:05616
05617:+00249:+00077:-00263:002835.3444:05617
05618:-00037:+00181:-00105:002835.3444:05618
05619:-00343:+00028:-00239:002844.0168:05619
05620:+00218:+00080:-00168:002844.0168:05620
05621:+00361:-00016:+00106:002844.0168:05621
05622:-00021:+00175:-00352:002844.0168:05622
05623:-00145:-00272:-00006:002844.0168:05623
05624:+00061:-00132:-00018:002844.0168:05624
05625:+00381:-00053:+00066:002844.0168:05625
05626:-00080:-00147:+00033:002836.5854:05626
05627:-00267:+00111:+00001:002836.5854:05627
05628:+00006:-00090:+00378:002836.5854:05628
05629:+00045:+00032:+00085:002836.5854:05629
05630:+00157:+00283:+00324:002836.5854:05630
05631:-00351:-00079:+00245:002836.5854:05631
05632:-00265:+00290:+00269:002836.5854:05632
05633:-00062:+00176:+00245:002835.2775:05633
05634:+00139:+00354:+00241:002835.2775:05634
05635:-00101:+00238:+00215:002835.2775:05635
05636:-00323:-00036:+00223:002835.2775:05636
05637:+00177:+00095:+00293:002835.2775:05637
05638:+00224:-00146:+00161:002835.2775:05638
05639:-00101:+00098:+00081:002835.2775:05639
05640:-00303:+00064:+00257:002844.2192:05640
05641:-00099:+00130:-00316:002844.2192:05641
05642:+00391:-00068:+00168:002844.2192:05642
05643:+00165:+00244:-00116:002844.2192:05643
05644:-00370:-00062:-00172:002844.2192:05644
05645:-00119:+00197:-00337:002844.2192:05645
05646:+00290:+00225:+00028:002844.2192:05646
05647:+00155:+00286:-00143:002843.3159:05647
05648:-00235:+00027:-00287:002843.3159:05648
05649:-00244:+00288:+00057:002843.3159:05649
05650:+00266:-00102:+00076:002843.3159:05650
05651:+00238:-00042:-00157:002843.3159:05651
05652:-00152:+00013:-00022:002843.3159:05652
05653:-00197:-00078:+00053:002843.3159:05653
05654:-00005:-00047:+00001:002828.8642:05654
05655:+00244:+00051:+00046:002828.8642:05655
05656:-00137:+00186:-00031:002828.8642:05656
05657:-00379:-00003:-00229:002828.8642:05657
05658:+00083:+00145:-00045:002828.8642:05658
05659:+00267:+00160:+00414:002828.8642:05659
05660:+00149:+00203:-00195:002828.8642:05660
05661:-00368:-00136:-00135:002837.7592:05661
05662:-00131:+00159:+00093:002837.7592:05662
05663:+00279:-00058:+00085:002837.7592:05663
05664:-00015:-00005:-00213:002837.7592:05664
05665:-00230:-00036:+00245:002837.7592:05665
05666:-00157:+00005:+00217:002837.7592:05666
05667:+00075:-00045:+00025:002837.7592:05667
05668:+00281:+00139:+00343:002843.4990:05668
05669:-00232:-00034:+00246:002843.4990:05669
05670:-00311:+00107:+00024:002843.4990:05670
05671:+00141:+00147:+00331:002843.4990:05671
05672:+00277:+00194:+00225:002843.4990:05672
05673:+00068:+00264:+00149:002843.4990:05673
05674:-00461:-00132:+00283:002843.4990:05674
05675:+00173:+00102:+00061:002835.5541:05675
05676:+00401:+00040:+00195:002835.5541:05676
05677:+00011:+00077:-00059:002835.5541:05677
05678:-00344:+00154:+00130:002835.5541:05678
05679:-00125:+00247:-00160:002835.5541:05679
05680:+00365:-00127:-00068:002835.5541:05680
05681:+00226:+00208:-00019:002835.5541:05681
05682:-00307:-00040:+00079:002844.2963:05682
05683:-00072:+00164:-00219:002844.2963:05683
05684:+00267:-00049:+00133:002844.2963:05684
05685:+00123:+00362:-00135:002844.2963:05685
05686:-00156:-00257:+00022:002844.2963:05686
05687:-00211:+00184:+00141:002844.2963:05687
05688:+00277:-00090:+00028:002844.2963:05688
05689:+00313:+00167:-00127:002843.4318:05689
05690:-00114:+00324:-00011:002843.4318:05690
05691:-00143:+00028:+00092:002843.4318:05691
05692:+00006:+00056:+00016:002843.4318:05692
05693:+00226:+00178:-00188:002843.4318:05693
05694:-00093:-00276:-00033:002843.4318:05694
05695:-00137:-00050:-00228:002843.4318:05695
05696:-00056:-00157:-00133:002842.0512:05696
05697:+00146:-00007:+00021:002842.0512:05697
05698:+00144:+00377:-00401:002842.0512:05698
05699:-00336:-00319:-00166:002842.0512:05699
05700:-00172:+00084:-00533:002842.0512:05700
05701:+00256:-00156:-00199:002842.0512:05701
05702:+00127:-00043:-00285:002842.0512:05702
05703:-00151:-00025:-00807:002857.5742:05703
05704:-00004:-00209:-00208:002857.5742:05704
05705:+00167:-00363:-00632:002857.5742:05705
05706:+00372:+00048:-00448:002857.5742:05706
05707:-00279:-00185:-00252:002857.5742:05707
05708:-00313:+00125:-00120:002857.5742:05708
05709:+00243:+00221:+00117:002857.5742:05709
05710:+00419:+00044:-00246:002856.6889:05710
05711:-00008:+00212:-00010:002856.6889:05711
05712:-00601:+00154:+00027:002856.6889:05712
05713:+00092:+00101:+00272:002856.6889:05713
05714:+00600:+00433:-00053:002856.6889:05714
05715:+00092:+00000:+00093:002856.6889:05715
05716:-00419:+00049:-00004:002856.6889:05716
05717:-00672:+00142:+00210:002855.2214:05717
05718:+00297:-00298:+00662:002855.2214:05718
05719:+00189:-00018:+00081:002855.2214:05719
05720:-00190:-00077:+00088:002855.2214:05720
05721:-00157:+00256:+00037:002855.2214:05721
05722:+00199:+00433:+00063:002855.2214:05722
05723:+00027:-00027:+00297:002855.2214:05723
05724:-00077:+00322:+00107:002857.5935:05724
05725:-00050:+00057:+00139:002857.5935:05725
05726:+00641:+00272:+00234:002857.5935:05726
05727:+00340:+00011:+00183:002857.5935:05727
05728:-00221:+00077:-00073:002857.5935:05728
05729:-00176:-00073:+00073:002857.5935:05729
05730:+00430:+00086:+00055:002857.5935:05730
05731:+00270:-00407:+00108:002850.0932:05731
05732:-00397:-00081:-00096:002850.0932:05732
05733:-00572:-00256:+00014:002850.0932:05733
05734:+00067:-00014:+00071:002850.0932:05734
05735:+00259:-00031:-00243:002850.0932:05735
05736:-00178:+00151:-00071:002850.0932:05736
05737:-00371:+00114:-00109:002850.0932:05737
05738:-00228:+00246:+00075:002835.5783:05738
05739:+00374:+00116:+00072:002835.5783:05739
05740:-00038:+00081:-00001:002835.5783:05740
05741:-00106:+00076:-00016:002835.5783:05741
05742:+00017:+00077:-00170:002835.5783:05742
05743:+00424:-00003:-00365:002835.5783:05743
05744:+00244:+00110:+00136:002835.5783:05744
05745:-00072:+00005:+00114:002844.3835:05745
05746:-00156:+00054:-00127:002844.3835:05746
05747:+00421:+00130:+00331:002844.3835:05747
05748:+00150:+00221:-00010:002844.3835:05748
05749:-00013:+00209:-00118:002844.3835:05749
05750:-00424:+00113:-00050:002844.3835:05750
05751:+00129:+00443:+00032:002844.3835:05751
05752:+00153:+00042:-00155:002836.9208:05752
05753:-00216:-00068:-00184:002836.9208:05753
05754:-00476:-00014:-00055:002836.9208:05754
05755:-00136:-00127:-00021:002836.9208:05755
05756:+00303:+00023:-00078:002836.9208:05756
05757:+00081:-00176:-00030:002836.9208:05757
05758:-00296:-00021:+00068:002836.9208:05758
05759:+00100:-00070:+00176:002835.4924:05759
05760:+00402:+00100:-00067:002835.4924:05760
05761:+00082:+00059:+00140:002835.4924:05761
05762:-00215:+00101:+00129:002835.4924:05762
05763:-00119:+00054:+00154:002835.4924:05763
05764:+00414:+00231:+00354:002835.4924:05764
05765:+00273:-00096:+00133:002835.4924:05765
05766:-00223:+00067:-00026:002844.3156:05766
05767:-00217:+00182:+00342:002844.3156:05767
05768:+00152:-00029:+00287:002844.3156:05768
05769:+00231:+00196:+00056:002844.3156:05769
05770:-00383:-00087:+00429:002844.3156:05770
05771:-00438:+00195:+00023:002844.3156:05771
05772:+00195:-00028:+00352:002844.3156:05772
05773:+00359:+00261:+00113:002843.3159:05773
05774:-00110:-00064:+00141:002843.3159:05774
05775:-00461:+00481:-00061:002843.3159:05775
05776:-00280:-00329:+00428:002843.3159:05776
05777:+00255:+00261:-00137:002843.3159:05777
05778:+00220:+00117:+00157:002843.3159:05778
05779:+00108:+00344:-00217:002843.3159:05779
05780:-00258:+00017:+00103:002848.5344:05780
05781:+00076:+00315:+00004:002848.5344:05781
05782:+00170:+00061:-00031:002848.5344:05782
05783:+00033:+00316:-00203:002848.5344:05783
05784:-00344:-00201:-00014:002848.5344:05784
05785:+00090:+00149:+00122:002848.5344:05785
05786:+00320:+00093:+00160:002848.5344:05786
05787:+00129:+00020:-00264:002850.7478:05787
05788:-00365:+00054:-00168:002850.7478:05788
05789:+00221:+00299:+00166:002850.7478:05789
05790:+00217:+00092:-00401:002850.7478:05790
05791:+00162:+00098:-00091:002850.7478:05791
05792:-00260:-00076:+00112:002850.7478:05792
05793:+00021:-00199:-00315:002850.7478:05793
05794:+00223:+00065:-00086:002849.9577:05794
05795:+00249:-00020:+00012:002849.9577:05795
05796:-00388:-00096:-00194:002849.9577:05796
05797:+00102:+00063:-00111:002849.9577:05797
05798:+00226:+00188:-00150:002849.9577:05798
05799:+00127:-00110:-00038:002849.9577:05799
05800:-00327:+00122:+00016:002849.9577:05800
05801:-00145:-00021:+00156:002841.9453:05801
05802:+00271:+00159:+00042:002841.9453:05802
05803:+00258:-00042:+00083:002841.9453:05803
05804:-00258:-00012:+00264:002841.9453:05804
05805:-00169:+00008:+00234:002841.9453:05805
05806:+00107:+00055:-00161:002841.9453:05806
05807:+00230:+00003:+00076:002841.9453:05807
05808:-00319:+00089:+00195:002850.6894:05808
05809:-00438:+00022:+00013:002850.6894:05809
05810:+00091:+00194:+00065:002850.6894:05810
05811:+00225:+00006:+00050:002850.6894:05811
05812:+00019:+00011:+00174:002850.6894:05812
05813:-00361:+00138:+00287:002850.6894:05813
05814:-00217:+00024:+00144:002850.6894:05814
05815:+00335:+00082:-00086:002856.3483:05815
05816:+00085:+00157:+00109:002856.3483:05816
05817:-00299:+00060:+00093:002856.3483:05817
05818:-00197:+00035:+00113:002856.3483:05818
05819:+00480:+00189:+00078:002856.3483:05819
05820:+00394:-00135:+00281:002856.3483:05820
05821:-00484:+00217:-00005:002856.3483:05821
05822:-00425:-00010:+00054:002848.4235:05822
05823:+00307:+00135:-00036:002848.4235:05823
05824:+00173:+00143:+00023:002848.4235:05824
05825:-00188:-00025:-00078:002848.4235:05825
05826:-00277:+00014:-00031:002848.4235:05826
05827:+00289:+00043:+00069:002848.4235:05827
05828:+00325:-00172:-00362:002848.4235:05828
05829:-00073:+00123:-00268:002863.9682:05829
05830:-00391:-00464:-00199:002863.9682:05830
05831:+00014:-00185:-00158:002863.9682:05831
05832:+00484:-00115:-00128:002863.9682:05832
05833:+00338:-00115:-00702:002863.9682:05833
05834:-00371:-00106:-00744:002863.9682:05834
05835:+00242:-00058:-00445:002863.9682:05835
05836:+00467:-00210:-00519:002869.7170:05836
05837:+00338:+00115:-00763:002869.7170:05837
05838:-00592:-00430:-00577:002869.7170:05838
05839:-00257:-00109:-00699:002869.7170:05839
05840:+00467:+00065:-00551:002869.7170:05840
05841:+00534:-00093:-00364:002869.7170:05841
05842:-00650:-00205:-00259:002869.7170:05842
05843:-00434:+00257:+00094:002854.9362:05843
05844:-00032:-00081:+00092:002854.9362:05844
05845:-00119:+00183:-00123:002854.9362:05845
05846:-00515:-00286:-00265:002854.9362:05846
05847:-00140:-00115:-00108:002854.9362:05847
05848:+00087:+00190:+00087:002854.9362:05848
05849:-00082:-00099:+00313:002854.9362:05849
05850:-00164:+00265:+00261:002863.9536:05850
05851:+00147:-00057:+00097:002863.9536:05851
05852:+00428:+00322:+00092:002863.9536:05852
05853:+00219:+00222:+00335:002863.9536:05853
05854:-00237:+00012:+00260:002863.9536:05854
05855:-00243:+00033:+00238:002863.9536:05855
05856:+00457:+00211:+00434:002863.9536:05856
05857:+00326:-00078:+00228:002856.3630:05857
05858:+00005:+00192:+00257:002856.3630:05858
05859:-00579:-00130:+00303:002856.3630:05859
05860:-00239:+00113:+00308:002856.3630:05860
05861:+00164:+00045:+00155:002856.3630:05861
05862:-00001:-00048:+00128:002856.3630:05862
05863:-00462:-00093:-00081:002856.3630:05863
05864:-00455:+00056:+00154:002841.8261:05864
05865:+00240:+00010:+00111:002841.8261:05865
05866:+00271:+00003:+00078:002841.8261:05866
05867:-00262:-00148:+00059:002841.8261:05867
05868:-00011:+00105:+00080:002841.8261:05868
05869:+00264:-00022:+00044:002841.8261:05869
05870:+00360:+00037:+00052:002841.8261:05870
05871:+00174:+00130:-00012:002830.8886:05871
05872:-00217:-00069:+00003:002830.8886:05872
05873:+00354:+00004:+00077:002830.8886:05873
05874:+00523:+00215:-00065:002830.8886:05874
05875:+00119:+00101:-00015:002830.8886:05875
05876:-00226:+00186:-00174:002830.8886:05876
05877:+00048:+00327:+00012:002830.8886:05877
05878:+00374:+00163:+00081:002836.5517:05878
05879:+00300:+00358:-00244:002836.5517:05879
05880:-00413:+00342:-00168:002836.5517:05880
05881:-00244:+00113:-00182:002836.5517:05881
05882:+00014:+00118:-00230:002836.5517:05882
05883:+00081:-00119:+00109:002836.5517:05883
05884:-00532:-00131:-00241:002836.5517:05884
05885:-00442:-00011:+00148:002836.5517:05885
05886:+00249:-00158:-00180:002828.8117:05886
05887:+00277:-00001:-00009:002828.8117:05887
05888:-00116:+00158:-00246:002828.8117:05888
05889:-00337:+00011:-00659:002828.8117:05889
05890:+00129:+00165:+00027:002828.8117:05890
05891:+00534:+00415:-00027:002828.8117:05891
05892:-00176:-00269:+00502:002828.8117:05892
05893:-00470:-00051:-00074:002844.0507:05893
05894:+00273:+00174:-00314:002844.0507:05894
05895:+00614:-00163:+00100:002844.0507:05895
05896:+00264:-00195:-00056:002844.0507:05896
05897:-00466:-00045:-00017:002844.0507:05897
05898:-00355:+00060:+00133:002844.0507:05898
05899:+00432:+00172:-00077:002844.0507:05899
05900:+00062:+00015:+00230:002856.3776:05900
05901:-00398:+00079:-00153:002856.3776:05901
05902:-00329:+00245:+00316:002856.3776:05902
05903:+00196:-00086:+00245:002856.3776:05903
05904:+00159:-00050:-00165:002856.3776:05904
05905:-00542:+00174:+00256:002856.3776:05905
05906:-00104:+00230:-00026:002856.3776:05906
05907:+00091:+00216:-00082:002841.8068:05907
05908:+00301:+00152:+00344:002841.8068:05908
05909:-00199:-00024:+00152:002841.8068:05909
05910:-00262:-00014:+00311:002841.8068:05910
05911:+00254:+00135:+00025:002841.8068:05911
05912:+00485:-00134:+00149:002841.8068:05912
05913:-00121:+00522:+00091:002841.8068:05913
05914:-00133:-00052:+00146:002844.2192:05914
05915:-00050:+00478:-00189:002844.2192:05915
05916:+00411:+00094:+00158:002844.2192:05916
05917:+00115:+00077:-00017:002844.2192:05917
05918:-00188:-00122:+00012:002844.2192:05918
05919:-00150:-00001:-00154:002844.2192:05919
05920:+00214:+00016:-00106:002844.2192:05920
05921:+00241:+00101:+00195:002856.6257:05921
05922:-00321:-00119:-00387:002856.6257:05922
05923:-00415:+00025:-00076:002856.6257:05923
05924:+00282:+00129:+00230:002856.6257:05924
05925:+00335:-00093:-00098:002856.6257:05925
05926:-00072:+00013:-00125:002856.6257:05926
05927:-00272:+00008:-00056:002856.6257:05927
05928:-00043:-00042:+00075:002842.0512:05928
05929:+00433:-00019:+00008:002842.0512:05929
05930:-00126:+00064:-00167:002842.0512:05930
05931:-00350:-00416:+00125:002842.0512:05931
05932:-00021:+00199:-00234:002842.0512:05932
05933:+00304:-00041:+00243:002842.0512:05933
05934:+00084:+00023:-00080:002842.0512:05934
05935:-00618:-00130:-00067:002844.3256:05935
05936:-00527:+00214:-00047:002844.3256:05936
05937:+00301:+00000:-00048:002844.3256:05937
05938:+00068:+00264:-00007:002844.3256:05938
05939:-00418:+00099:-00044:002844.3256:05939
05940:-00258:-00081:+00107:002844.3256:05940
05941:+00504:+00203:-00126:002844.3256:05941
05942:+00395:-00061:+00190:002850.0253:05942
05943:-00386:+00015:-00024:002850.0253:05943
05944:-00085:+00084:-00026:002850.0253:05944
05945:+00349:+00135:+00373:002850.0253:05945
05946:+00290:+00133:+00092:002850.0253:05946
05947:-00196:+00141:+00065:002850.0253:05947
05948:-00585:-00037:+00258:002850.0253:05948
05949:+00363:+00247:+00159:002848.6311:05949
05950:+00467:+00112:+00158:002848.6311:05950
05951:-00102:+00367:+00026:002848.6311:05951
05952:-00510:+00004:+00197:002848.6311:05952
05953:-00141:+00035:-00054:002848.6311:05953
05954:+00257:+00148:+00131:002848.6311:05954
05955:+00150:+00035:-00021:002848.6311:05955
05956:-00433:+00054:+00092:002857.5693:05956
05957:-00012:-00036:+00245:002857.5693:05957
05958:+00284:-00053:+00062:002857.5693:05958
05959:+00034:+00087:-00065:002857.5693:05959
05960:-00511:-00261:+00027:002857.5693:05960
05961:-00219:-00053:-00185:002857.5693:05961
05962:+00404:-00007:+00301:002857.5693:05962
05963:+00016:-00029:-00089:002863.2954:05963
05964:-00268:-00056:-00061:002863.2954:05964
05965:-00181:-00019:-00074:002863.2954:05965
05966:+00093:-00140:-00327:002863.2954:05966
05967:+00376:+00133:-00107:002863.2954:05967
05968:-00270:-00261:-00174:002863.2954:05968
05969:-00271:-00063:-00453:002863.2954:05969
05970:+00083:-00113:-00009:002842.0844:05970
05971:+00227:-00098:-00438:002842.0844:05971
05972:-00100:-00020:-00327:002842.0844:05972
05973:-00305:-00038:-00320:002842.0844:05973
05974:-00185:-00089:-00417:002842.0844:05974
05975:+00569:+00060:-00509:002842.0844:05975
05976:-00249:-00157:-00366:002842.0844:05976
05977:-00454:+00041:-00416:002864.2421:05977
05978:-00016:-00073:-00271:002864.2421:05978
05979:+00475:-00185:-00366:002864.2421:05979
05980:+00024:-00140:-00380:002864.2421:05980
05981:-00330:+00082:-00516:002864.2421:05981
05982:-00069:-00053:-00252:002864.2421:05982
05983:+00286:+00327:-00092:002864.2421:05983
05984:-00037:+00033:-00035:002856.6550:05984
05985:-00046:+00006:+00014:002856.6550:05985
05986:-00211:+00112:+00160:002856.6550:05986
05987:+00280:+00048:+00153:002856.6550:05987
05988:+00272:+00094:-00017:002856.6550:05988
05989:-00155:+00088:-00023:002856.6550:05989
05990:-00303:+00188:+00267:002856.6550:05990
05991:-00013:+00174:+00154:002848.6352:05991
05992:+00377:-00025:+00252:002848.6352:05992
05993:+00188:+00134:+00270:002848.6352:05993
05994:-00301:-00192:+00312:002848.6352:05994
05995:+00132:+00205:+00181:002848.6352:05995
05996:+00370:+00131:+00238:002848.6352:05996
05997:+00111:+00094:+00058:002848.6352:05997
05998:-00371:+00095:+00116:002844.3642:05998
05999:-00299:+00081:+00363:002844.3642:05999
06000:+00381:-00004:+00241:002844.3642:06000
06001:-00004:+00056:+00130:002844.3642:06001
06002:-00249:+00062:+00179:002844.3642:06002
06003:-00153:+00172:+00226:002844.3642:06003
06004:+00164:-00012:+00079:002844.3642:06004
06005:+00029:-00005:+00054:002836.9355:06005
06006:-00243:+00170:+00261:002836.9355:06006
06007:-00317:-00046:+00391:002836.9355:06007
06008:+00331:+00216:+00294:002836.9355:06008
06009:+00163:+00154:+00264:002836.9355:06009
06010:-00083:+00139:+00034:002836.9355:06010
06011:-00328:+00269:-00353:002836.9355:06011
06012:-00050:+00319:-00032:002829.1157:06012
06013:+00251:+00426:-00201:002829.1157:06013
06014:-00108:+00133:+00190:002829.1157:06014
06015:-00215:+00374:-00125:002829.1157:06015
06016:+00077:-00114:+00210:002829.1157:06016
06017:+00168:+00039:-00466:002829.1157:06017
06018:-00005:-00212:+00060:002829.1157:06018
06019:-00176:+00077:+00080:002844.3549:06019
06020:-00155:-00555:-00692:002844.3549:06020
06021:+00220:+00220:+00074:002844.3549:06021
06022:+00368:-00123:+00138:002844.3549:06022
06023:+00315:+00275:-00619:002844.3549:06023
06024:-00297:-00137:-00081:002844.3549:06024
06025:+00138:+00094:-00173:002844.3549:06025
06026:+00381:+00323:-00129:002843.4990:06026
06027:+00187:-00170:+00017:002843.4990:06027
06028:-00218:+00084:-00100:002843.4990:06028
06029:+00131:+00076:+00240:002843.4990:06029
06030:+00574:+00084:-00237:002843.4990:06030
06031:+00576:+00148:+00165:002843.4990:06031
06032:-00368:-00056:-00341:002843.4990:06032
06033:+00141:-00130:+00082:002829.1059:06033
06034:+00503:+00131:+00065:002829.1059:06034
06035:+00111:-00161:+00030:002829.1059:06035
06036:-00638:+00173:-00133:002829.1059:06036
06037:-00262:+00114:+00624:002829.1059:06037
06038:+00381:+00190:-00051:002829.1059:06038
06039:+00244:-00055:+00305:002829.1059:06039
06040:-00526:+00373:+00349:002844.3642:06040
06041:-00128:+00036:+00438:002844.3642:06041
06042:+00279:+00104:+00341:002844.3642:06042
06043:+00135:+00094:+00371:002844.3642:06043
06044:-00361:+00259:+00416:002844.3642:06044
06045:-00331:-00174:+00508:002844.3642:06045
06046:+00309:+00165:+00241:002844.3642:06046
06047:+00179:-00047:+00382:002830.4206:06047
06048:-00024:-00061:+00212:002830.4206:06048
06049:-00261:+00011:+00009:002830.4206:06049
06050:+00035:+00206:+00062:002830.4206:06050
06051:+00257:+00125:+00043:002830.4206:06051
06052:-00093:+00135:-00175:002830.4206:06052
06053:-00465:-00018:-00270:002830.4206:06053
06054:-00044:+00072:-00092:002829.0822:06054
06055:+00401:-00119:-00203:002829.0822:06055
06056:+00093:-00063:-00073:002829.0822:06056
06057:-00493:-00134:-00223:002829.0822:06057
06058:-00409:-00078:-00078:002829.0822:06058
06059:+00267:+00026:-00162:002829.0822:06059
06060:+00182:-00246:-00049:002829.0822:06060
06061:-00167:-00094:-00693:002831.2329:06061
06062:-00318:-00046:-00348:002831.2329:06062
06063:+00347:+00168:-00059:002831.2329:06063
06064:+00363:+00121:-00039:002831.2329:06064
06065:-00117:+00327:-00196:002831.2329:06065
06066:-00243:-00119:-00172:002831.2329:06066
06067:+00225:-00169:+00067:002831.2329:06067
06068:+00425:+00374:-00213:002830.3493:06068
06069:+00121:-00324:+00248:002830.3493:06069
06070:-00451:+00326:-00454:002830.3493:06070
06071:+00024:-00128:+00027:002830.3493:06071
06072:+00270:+00042:+00059:002830.3493:06072
06073:+00017:+00315:+00215:002830.3493:06073
06074:-00457:-00259:+00115:002830.3493:06074
06075:-00324:+00072:+00263:002829.0539:06075
06076:+00132:+00273:+00261:002829.0539:06076
06077:+00025:-00109:-00036:002829.0539:06077
06078:-00109:+00254:+00197:002829.0539:06078
06079:-00317:-00067:+00279:002829.0539:06079
06080:-00025:+00045:+00077:002829.0539:06080
06081:+00070:+00206:+00261:002829.0539:06081
06082:-00158:-00097:+00236:002829.0539:06082
06083:-00309:-00011:-00164:002837.7116:06083
06084:-00031:+00222:+00180:002837.7116:06084
06085:+00100:-00138:+00244:002837.7116:06085
06086:+00028:+00252:+00090:002837.7116:06086
06087:-00443:-00056:+00269:002837.7116:06087
06088:-00185:+00194:+00109:002837.7116:06088
06089:+00301:+00290:+00116:002837.7116:06089
06090:-00016:+00010:+00051:002843.4411:06090
06091:-00278:-00036:+00053:002843.4411:06091
06092:-00096:+00026:+00309:002843.4411:06092
06093:+00253:+00030:-00214:002843.4411:06093
06094:+00199:+00113:-00054:002843.4411:06094
06095:-00306:-00110:-00047:002843.4411:06095
06096:-00418:+00207:-00023:002843.4411:06096
06097:+00253:+00245:-00003:002829.0300:06097
06098:+00100:+00006:-00202:002829.0300:06098
06099:-00068:+00089:-00017:002829.0300:06099
06100:-00245:-00205:-00088:002829.0300:06100
06101:+00251:+00169:-00264:002829.0300:06101
06102:+00192:+00224:+00119:002829.0300:06102
06103:-00006:+00070:-00055:002829.0300:06103
06104:-00210:-00113:-00002:002844.3256:06104
06105:+00094:+00123:+00312:002844.3256:06105
06106:+00275:-00065:-00122:002844.3256:06106
06107:+00222:+00178:+00065:002844.3256:06107
06108:-00332:-00058:-00288:002844.3256:06108
06109:+00140:+00108:-00131:002844.3256:06109
06110:+00361:+00180:-00366:002844.3256:06110
06111:+00019:-00376:-00415:002843.4028:06111
06112:-00221:-00037:-00280:002843.4028:06112
06113:-00105:-00232:-00430:002843.4028:06113
06114:+00410:-00095:-00324:002843.4028:06114
06115:+00257:-00107:-00553:002843.4028:06115
06116:-00122:-00326:-00901:002843.4028:06116
06117:-00211:-00021:-00239:002843.4028:06117
06118:+00026:-00086:-00310:002841.9169:06118
06119:+00276:-00391:-00294:002841.9169:06119
06120:-00222:-00078:-00757:002841.9169:06120
06121:-00578:-00525:-00290:002841.9169:06121
06122:-00013:+00104:-00117:002841.9169:06122
06123:+00268:-00069:-00043:002841.9169:06123
06124:+00105:+00183:+00133:002841.9169:06124
06125:-00383:+00009:+00193:002850.6215:06125
06126:-00065:+00064:+00111:002850.6215:06126
06127:+00150:+00196:+00093:002850.6215:06127
06128:-00206:+00340:+00087:002850.6215:06128
06129:-00459:+00133:+00186:002850.6215:06129
06130:-00105:+00158:+00303:002850.6215:06130
06131:+00401:+00230:+00311:002850.6215:06131
06132:+00302:+00045:+00348:002856.4799:06132
06133:-00277:+00298:+00184:002856.4799:06133
06134:-00418:+00122:+00203:002856.4799:06134
06135:+00053:+00177:+00297:002856.4799:06135
06136:+00287:+00116:+00342:002856.4799:06136
06137:+00049:+00030:+00216:002856.4799:06137
06138:-00246:+00111:+00082:002856.4799:06138
06139:+00164:+00027:+00020:002841.8786:06139
06140:+00324:+00007:-00050:002841.8786:06140
06141:-00069:+00038:+00024:002841.8786:06141
06142:-00276:-00108:-00120:002841.8786:06142
06143:+00044:+00255:-00054:002841.8786:06143
06144:+00303:-00241:-00041:002841.8786:06144
06145:+00179:+00337:-00454:002841.8786:06145
06146:-00496:-00094:+00046:002850.7233:06146
06147:+00057:+00105:-00327:002850.7233:06147
06148:+00259:+00025:+00039:002850.7233:06148
06149:+00136:+00336:+00049:002850.7233:06149
06150:-00429:-00336:-00018:002850.7233:06150
06151:-00038:+00176:+00180:002850.7233:06151
06152:+00278:-00094:+00215:002850.7233:06152
06153:+00410:+00124:-00018:002856.4653:06153
06154:-00291:+00053:-00019:002856.4653:06154
06155:+00059:+00127:+00067:002856.4653:06155
06156:+00105:+00000:+00246:002856.4653:06156
06157:+00357:+00163:-00010:002856.4653:06157
06158:-00240:+00089:+00106:002856.4653:06158
06159:-00117:+00194:-00106:002856.4653:06159
06160:+00149:+00033:+00026:002835.3635:06160
06161:+00318:+00360:+00217:002835.3635:06161
06162:-00058:+00076:-00089:002835.3635:06162
06163:-00214:+00115:-00101:002835.3635:06163
06164:-00053:-00019:+00239:002835.3635:06164
06165:+00404:-00060:-00083:002835.3635:06165
06166:-00079:+00021:-00166:002835.3635:06166
06167:-00328:-00202:-00028:002850.7187:06167
06168:+00000:+00115:-00147:002850.7187:06168
06169:+00417:-00329:+00215:002850.7187:06169
06170:+00127:+00148:-00379:002850.7187:06170
06171:-00318:-00126:+00377:002850.7187:06171
06172:-00020:+00072:-00324:002850.7187:06172
06173:+00487:+00074:+00099:002850.7187:06173
06174:-00113:+00173:+00006:002843.2727:06174
06175:-00334:+00161:-00194:002843.2727:06175
06176:+00015:+00038:+00283:002843.2727:06176
06177:+00424:+00015:+00184:002843.2727:06177
06178:+00289:-00126:-00005:002843.2727:06178
06179:-00178:+00074:-00082:002843.2727:06179
06180:-00101:+00190:+00267:002843.2727:06180
06181:+00095:+00278:+00002:002835.3540:06181
06182:+00257:-00224:+00195:002835.3540:06182
06183:+00094:+00207:+00116:002835.3540:06183
06184:-00377:-00072:+00019:002835.3540:06184
06185:+00055:+00294:-00011:002835.3540:06185
06186:+00342:+00195:+00356:002835.3540:06186
06187:+00028:+00194:-00003:002835.3540:06187
06188:-00410:+00046:-00071:002844.0891:06188
06189:-00205:+00404:+00321:002844.0891:06189
06190:+00297:-00050:+00102:002844.0891:06190
06191:+00269:+00360:-00134:002844.0891:06191
06192:-00186:+00220:+00184:002844.0891:06192
06193:-00218:+00038:+00089:002844.0891:06193
06194:+00121:+00310:+00065:002844.0891:06194
06195:+00147:-00136:+00204:002843.2297:06195
06196:-00136:+00055:-00134:002843.2297:06196
06197:-00362:-00160:+00014:002843.2297:06197
06198:+00039:+00010:-00123:002843.2297:06198
06199:+00239:+00228:-00158:002843.2297:06199
06200:+00104:+00172:-00263:002843.2297:06200
06201:-00395:-00120:-00123:002843.2297:06201
06202:-00202:+00156:-00121:002822.4323:06202
06203:+00284:-00192:-00009:002822.4323:06203
06204:-00026:+00282:-00261:002822.4323:06204
06205:-00311:-00180:+00026:002822.4323:06205
06206:-00128:+00230:-00375:002822.4323:06206
06207:+00334:-00089:+00161:002822.4323:06207
06208:+00126:+00259:-00290:002822.4323:06208
06209:-00293:-00455:+00227:002837.6296:06209
06210:-00171:+00273:-00425:002837.6296:06210
06211:+00092:-00177:+00140:002837.6296:06211
06212:-00042:+00209:-00262:002837.6296:06212
06213:-00140:+00125:+00166:002837.6296:06213
06214:-00180:+00222:+00289:002837.6296:06214
06215:+00141:-00118:+00031:002837.6296:06215
06216:+00274:+00097:-00184:002836.7485:06216
06217:-00281:+00036:-00007:002836.7485:06217
06218:-00302:+00344:+00128:002836.7485:06218
06219:-00109:+00237:+00155:002836.7485:06219
06220:+00309:+00007:+00375:002836.7485:06220
06221:+00045:+00210:+00041:002836.7485:06221
06222:-00407:-00190:+00119:002836.7485:06222
06223:-00076:+00300:-00055:002835.3635:06223
06224:+00308:+00083:+00335:002835.3635:06224
06225:+00095:+00162:-00155:002835.3635:06225
06226:-00306:+00041:+00063:002835.3635:06226
06227:-00241:+00226:+00086:002835.3635:06227
06228:+00254:-00043:-00110:002835.3635:06228
06229:+00401:+00289:-00283:002835.3635:06229
06230:-00205:+00007:-00030:002844.1225:06230
06231:-00252:+00172:+00200:002844.1225:06231
06232:-00017:-00039:-00112:002844.1225:06232
06233:+00286:+00025:+00116:002844.1225:06233
06234:-00190:+00004:-00138:002844.1225:06234
06235:-00360:-00127:-00006:002844.1225:06235
06236:+00036:+00088:+00029:002844.1225:06236
06237:+00257:+00099:-00070:002856.4455:06237
06238:+00006:+00108:-00076:002856.4455:06238
06239:-00329:-00024:-00058:002856.4455:06239
06240:-00207:+00006:+00115:002856.4455:06240
06241:+00311:+00099:+00050:002856.4455:06241
06242:-00001:-00008:-00050:002856.4455:06242
06243:-00225:-00011:-00029:002856.4455:06243
06244:-00200:+00031:-00153:002841.8688:06244
06245:+00284:+00155:-00057:002841.8688:06245
06246:+00276:-00034:-00196:002841.8688:06246
06247:-00171:+00052:-00381:002841.8688:06247
06248:-00262:-00194:-00067:002841.8688:06248
06249:+00099:+00083:-00214:002841.8688:06249
06250:+00214:-00244:-00187:002841.8688:06250
06251:+00130:-00039:-00510:002864.0368:06251
06252:-00213:-00181:-00145:002864.0368:06252
06253:+00128:-00132:-00272:002864.0368:06253
06254:+00315:+00097:-00780:002864.0368:06254
06255:-00121:-00268:-00436:002864.0368:06255
06256:-00332:+00021:-00578:002864.0368:06256
06257:-00073:-00067:-00499:002864.0368:06257
06258:+00372:-00134:-00435:002856.4946:06258
06259:+00215:-00207:-00384:002856.4946:06259
06260:-00370:-00333:-00187:002856.4946:06260
06261:+00021:-00152:-00280:002856.4946:06261
06262:+00354:+00058:-00373:002856.4946:06262
06263:-00193:-00243:+00064:002856.4946:06263
06264:-00572:+00170:-00322:002856.4946:06264
06265:-00429:-00065:+00093:002861.6044:06265
06266:+00283:+00297:+00015:002861.6044:06266
06267:+00041:+00059:+00006:002861.6044:06267
06268:-00217:+00063:+00059:002861.6044:06268
06269:-00399:+00120:+00190:002861.6044:06269
06270:+00041:+00049:+00324:002861.6044:06270
06271:+00275:+00001:+00240:002861.6044:06271
06272:-00136:-00022:+00267:002857.3840:06272
06273:-00286:-00225:+00280:002857.3840:06273
06274:+00190:+00285:+00102:002857.3840:06274
06275:+00230:-00115:+00287:002857.3840:06275
06276:+00058:+00223:+00114:002857.3840:06276
06277:-00386:+00034:+00364:002857.3840:06277
06278:-00228:+00399:+00170:002857.3840:06278
06279:+00340:+00195:+00089:002863.0515:06279
06280:+00060:+00176:+00192:002863.0515:06280
06281:-00379:+00071:+00163:002863.0515:06281
06282:-00148:-00116:+00186:002863.0515:06282
06283:+00247:-00098:-00188:002863.0515:06283
06284:+00157:-00221:+00232:002863.0515:06284
06285:-00486:+00026:-00027:002863.0515:06285
06286:-00019:-00135:+00218:002848.4672:06286
06287:+00380:+00215:+00360:002848.4672:06287
06288:+00136:-00238:+00072:002848.4672:06288
06289:-00071:+00217:-00197:002848.4672:06289
06290:-00337:+00066:+00203:002848.4672:06290
06291:+00354:+00226:+00158:002848.4672:06291
06292:+00386:+00145:-00036:002848.4672:06292
06293:-00011:+00279:+00048:002844.2531:06293
06294:-00060:+00004:+00088:002844.2531:06294
06295:+00269:-00013:-00251:002844.2531:06295
06296:+00374:+00038:-00185:002844.2531:06296
06297:+00189:+00144:-00080:002844.2531:06297
06298:-00334:+00123:-00373:002844.2531:06298
06299:+00233:+00034:+00229:002844.2531:06299
06300:+00334:+00200:+00000:002850.0495:06300
06301:+00271:-00080:+00081:002850.0495:06301
06302:-00432:-00023:-00762:002850.0495:06302
06303:-00222:-00183:+00153:002850.0495:06303
06304:+00269:+00426:-00364:002850.0495:06304
06305:+00255:-00131:+00124:002850.0495:06305
06306:-00106:+00299:-00358:002850.0495:06306
06307:+00030:-00153:+00134:002835.5495:06307
06308:+00205:-00057:-00278:002835.5495:06308
06309:+00398:-00016:+00067:002835.5495:06309
06310:-00061:+00052:+00033:002835.5495:06310
06311:-00050:-00140:+00004:002835.5495:06311
06312:+00267:+00262:+00258:002835.5495:06312
06313:+00224:-00167:+00084:002835.5495:06313
06314:-00021:+00154:-00027:002844.3400:06314
06315:-00128:-00048:+00222:002844.3400:06315
06316:+00011:+00171:+00223:002844.3400:06316
06317:+00229:+00115:+00063:002844.3400:06317
06318:-00180:-00021:+00076:002844.3400:06318
06319:-00323:+00109:+00113:002844.3400:06319
06320:-00086:+00079:+00133:002844.3400:06320
06321:+00104:+00040:-00016:002836.9641:06321
06322:-00037:-00092:+00081:002836.9641:06322
06323:-00447:+00052:-00201:002836.9641:06323
06324:+00019:+00107:+00108:002836.9641:06324
06325:+00258:+00269:+00281:002836.9641:06325
06326:+00154:-00073:+00098:002836.9641:06326
06327:-00242:+00371:-00016:002836.9641:06327
06328:-00308:+00136:+00303:002836.9641:06328
06329:+00446:+00313:+00046:002829.1015:06329
06330:+00377:+00221:+00301:002829.1015:06330
06331:-00155:+00133:+00288:002829.1015:06331
06332:-00256:+00115:+00109:002829.1015:06332
06333:+00076:+00074:+00170:002829.1015:06333
06334:+00336:+00138:-00037:002829.1015:06334
06335:+00088:+00180:+00010:002829.1015:06335
06336:-00416:+00252:+00080:002844.3156:06336
06337:+00013:-00045:+00013:002844.3156:06337
06338:+00266:+00148:+00145:002844.3156:06338
06339:-00122:-00094:+00109:002844.3156:06339
06340:-00433:+00175:-00124:002844.3156:06340
06341:-00109:-00014:+00076:002844.3156:06341
06342:+00274:+00118:-00402:002844.3156:06342
06343:-00022:+00105:+00081:002836.8969:06343
06344:-00317:+00139:-00188:002836.8969:06344
06345:-00099:-00238:-00128:002836.8969:06345
06346:+00264:+00313:-00212:002836.8969:06346
06347:+00245:-00350:+00015:002836.8969:06347
06348:-00230:+00304:-00635:002836.8969:06348
06349:-00319:+00110:+00280:002836.8969:06349
06350:+00203:+00271:-00053:002829.0493:06350
06351:+00188:-00155:+00067:002829.0493:06351
06352:+00110:+00263:+00373:002829.0493:06352
06353:-00418:-00026:+00050:002829.0493:06353
06354:+00197:+00281:+00443:002829.0493:06354
06355:+00114:+00290:-00417:002829.0493:06355
06356:-00108:+00071:+00329:002829.0493:06356
06357:-00440:-00204:-00110:002844.3015:06357
06358:-00035:-00073:-00019:002844.3015:06358
06359:+00149:-00030:+00300:002844.3015:06359
06360:+00076:+00100:-00192:002844.3015:06360
06361:-00442:-00105:+00289:002844.3015:06361
06362:-00008:+00112:-00137:002844.3015:06362
06363:+00188:+00205:-00157:002844.3015:06363
06364:+00170:+00017:+00167:002850.0354:06364
06365:-00150:+00037:-00138:002850.0354:06365
06366:-00207:-00112:+00311:002850.0354:06366
06367:+00164:+00304:+00006:002850.0354:06367
06368:+00248:+00098:+00151:002850.0354:06368
06369:-00160:+00172:+00247:002850.0354:06369
06370:-00309:+00035:+00082:002850.0354:06370
06371:-00053:+00172:+00074:002835.4541:06371
06372:+00232:-00044:+00188:002835.4541:06372
06373:-00195:+00212:-00069:002835.4541:06373
06374:-00291:-00251:+00127:002835.4541:06374
06375:-00122:+00254:-00135:002835.4541:06375
06376:+00090:+00084:+00154:002835.4541:06376
06377:+00167:-00055:+00107:002835.4541:06377
06378:-00200:+00161:+00011:002857.4909:06378
06379:-00286:-00014:+00186:002857.4909:06379
06380:+00245:+00183:-00095:002857.4909:06380
06381:+00041:+00018:+00090:002857.4909:06381
06382:-00140:+00016:+00035:002857.4909:06382
06383:-00184:-00045:-00063:002857.4909:06383
06384:+00141:+00050:-00073:002857.4909:06384
06385:+00301:-00077:-00132:002863.2126:06385
06386:-00202:+00057:-00320:002863.2126:06386
06387:-00351:-00060:-00043:002863.2126:06387
06388:+00177:+00085:-00345:002863.2126:06388
06389:+00363:-00119:-00220:002863.2126:06389
06390:+00113:+00120:-00463:002863.2126:06390
06391:-00328:-00223:-00390:002863.2126:06391
06392:+00245:+00109:-00509:002848.5395:06392
06393:+00311:-00391:-00526:002848.5395:06393
06394:-00069:+00222:-00698:002848.5395:06394
06395:-00412:-00594:-00392:002848.5395:06395
06396:+00111:+00121:-00412:002848.5395:06396
06397:+00201:-00277:-00253:002848.5395:06397
06398:+00077:-00054:-00732:002848.5395:06398
06399:-00590:-00244:-00209:002864.1887:06399
06400:-00040:+00412:-00071:002864.1887:06400
06401:+00003:+00035:-00223:002864.1887:06401
06402:-00233:+00274:+00073:002864.1887:06402
06403:-00503:-00330:+00214:002864.1887:06403
06404:+00256:+00194:-00131:002864.1887:06404
06405:+00449:-00055:+00194:002864.1887:06405
06406:+00110:-00120:+00074:002863.2954:06406
06407:-00708:-00030:+00053:002863.2954:06407
06408:+00248:+00243:+00531:002863.2954:06408
06409:+00523:+00115:+00389:002863.2954:06409
06410:+00533:+00163:+00328:002863.2954:06410
06411:-00523:+00136:+00132:002863.2954:06411
06412:-00391:+00071:+00015:002863.2954:06412
06413:+00061:+00129:-00065:002855.2265:06413
06414:+00301:+00479:+00103:002855.2265:06414
06415:-00179:+00099:+00011:002855.2265:06415
06416:-00259:+00061:-00035:002855.2265:06416
06417:-00234:+00119:+00298:002855.2265:06417
06418:+00367:-00063:+00314:002855.2265:06418
06419:-00251:-00269:-00068:002855.2265:06419
06420:-00428:-00115:+00100:002857.5788:06420
06421:-00229:+00004:+00116:002857.5788:06421
06422:+00124:-00038:+00138:002857.5788:06422
06423:+00387:+00312:+00155:002857.5788:06423
06424:-00394:-00198:+00034:002857.5788:06424
06425:-00289:+00246:+00144:002857.5788:06425
06426:+00391:-00021:+00124:002857.5788:06426
06427:+00407:+00172:-00045:002843.4702:06427
06428:-00009:+00160:+00018:002843.4702:06428
06429:-00073:+00084:-00110:002843.4702:06429
06430:+00489:+00102:+00156:002843.4702:06430
06431:+00610:+00156:+00005:002843.4702:06431
06432:+00050:+00169:-00262:002843.4702:06432
06433:-00116:+00060:+00057:002843.4702:06433
06434:-00054:-00031:-00124:002828.9777:06434
06435:+00398:+00077:-00099:002828.9777:06435
06436:+00232:+00179:-00132:002828.9777:06436
06437:-00351:-00063:-00093:002828.9777:06437
06438:-00085:+00156:-00135:002828.9777:06438
06439:+00273:+00032:+00022:002828.9777:06439
06440:-00020:-00069:-00293:002828.9777:06440
06441:-00263:-00003:-00207:002831.2233:06441
06442:-00126:+00046:-00119:002831.2233:06442
06443:+00389:+00007:-00209:002831.2233:06443
06444:+00303:+00028:-00152:002831.2233:06444
06445:-00120:+00109:-00028:002831.2233:06445
06446:+00095:+00109:+00149:002831.2233:06446
06447:+00215:+00072:+00217:002831.2233:06447
06448:+00284:+00027:+00322:002836.9067:06448
06449:-00020:-00133:+00101:002836.9067:06449
06450:-00043:-00063:-00037:002836.9067:06450
06451:+00118:+00144:+00355:002836.9067:06451
06452:+00351:+00210:+00279:002836.9067:06452
06453:+00002:+00270:+00017:002836.9067:06453
06454:-00282:+00122:+00349:002836.9067:06454
06455:-00341:+00337:+00305:002822.5500:06455
06456:+00149:-00059:+00175:002822.5500:06456
06457:-00145:+00350:+00214:002822.5500:06457
06458:-00222:-00092:+00126:002822.5500:06458
06459:-00260:+00308:+00062:002822.5500:06459
06460:+00291:+00147:+00367:002822.5500:06460
06461:+00169:+00249:-00009:002822.5500:06461
06462:-00249:+00114:-00019:002831.1181:06462
06463:-00338:+00159:+00088:002831.1181:06463
06464:+00266:-00027:+00133:002831.1181:06464
06465:+00116:+00157:-00062:002831.1181:06465
06466:-00245:+00277:+00058:002831.1181:06466
06467:-00332:+00095:+00295:002831.1181:06467
06468:+00290:+00058:-00152:002831.1181:06468
06469:+00366:+00303:+00103:002836.8684:06469
06470:-00275:-00152:-00024:002836.8684:06470
06471:-00440:+00264:-00335:002836.8684:06471
06472:-00128:+00191:+00149:002836.8684:06472
06473:+00341:+00101:-00166:002836.8684:06473
06474:+00125:+00206:-00003:002836.8684:06474
06475:-00425:-00293:+00088:002836.8684:06475
06476:-00050:+00057:-00497:002822.5549:06476
06477:+00348:+00020:+00004:002822.5549:06477
06478:+00035:-00003:-00171:002822.5549:06478
06479:-00370:-00097:-00110:002822.5549:06479
06480:-00172:+00149:-00162:002822.5549:06480
06481:+00391:-00017:-00110:002822.5549:06481
06482:+00416:+00142:+00038:002822.5549:06482
06483:-00211:-00213:-00190:002837.7258:06483
06484:-00222:+00155:-00448:002837.7258:06484
06485:+00165:+00032:+00071:002837.7258:06485
06486:+00297:+00104:-00289:002837.7258:06486
06487:-00279:-00024:+00007:002837.7258:06487
06488:-00338:+00278:+00288:002837.7258:06488
06489:+00072:-00178:+00172:002837.7258:06489
06490:+00434:+00324:-00072:002836.7770:06490
06491:-00196:+00204:-00023:002836.7770:06491
06492:-00396:-00020:+00292:002836.7770:06492
06493:-00173:+00215:+00156:002836.7770:06493
06494:+00291:-00097:-00028:002836.7770:06494
06495:-00141:+00199:+00072:002836.7770:06495
06496:-00377:+00189:-00065:002836.7770:06496
06497:-00143:-00099:-00021:002829.0253:06497
06498:+00302:+00292:+00005:002829.0253:06498
06499:+00075:+00265:+00123:002829.0253:06499
06500:-00442:-00188:-00097:002829.0253:06500
06501:-00364:+00379:-00042:002829.0253:06501
06502:+00216:+00128:+00215:002829.0253:06502
06503:+00145:+00096:-00082:002829.0253:06503
06504:-00075:+00326:+00036:002829.0253:06504
06505:-00318:-00038:+00178:002837.7307:06505
06506:+00227:+00098:+00017:002837.7307:06506
06507:+00363:+00169:+00112:002837.7307:06507
06508:-00154:+00018:+00075:002837.7307:06508
06509:-00338:+00180:+00120:002837.7307:06509
06510:-00048:+00026:-00027:002837.7307:06510
06511:+00351:+00009:-00271:002837.7307:06511
06512:+00161:+00140:+00113:002850.0546:06512
06513:-00420:-00281:+00042:002850.0546:06513
06514:-00092:+00185:-00374:002850.0546:06514
06515:+00172:+00014:-00031:002850.0546:06515
06516:+00149:-00012:-00185:002850.0546:06516
06517:-00300:+00031:-00251:002850.0546:06517
06518:-00359:-00061:-00216:002850.0546:06518
06519:+00119:+00028:-00085:002829.1015:06519
06520:+00196:+00067:-00079:002829.1015:06520
06521:-00110:-00121:-00440:002829.1015:06521
06522:-00184:+00013:-00423:002829.1015:06522
06523:-00039:-00058:-00172:002829.1015:06523
06524:+00410:-00087:-00339:002829.1015:06524
06525:-00176:-00076:-00517:002829.1015:06525
06526:-00299:-00162:-00273:002857.6035:06526
06527:+00107:-00059:-00360:002857.6035:06527
06528:+00348:-00072:-00182:002857.6035:06528
06529:+00147:+00141:-00435:002857.6035:06529
06530:-00095:-00235:-00273:002857.6035:06530
06531:+00100:+00099:-00626:002857.6035:06531
06532:+00453:-00159:-00337:002857.6035:06532
06533:-00056:-00155:-00372:002856.5576:06533
06534:-00316:-00163:-00275:002856.5576:06534
06535:-00150:+00125:-00034:002856.5576:06535
06536:+00518:+00069:+00117:002856.5576:06536
06537:+00167:+00072:-00256:002856.5576:06537
06538:-00496:+00168:+00131:002856.5576:06538
06539:-00553:-00112:+00536:002856.5576:06539
06540:+00062:+00063:+00504:002841.9645:06540
06541:-00150:-00111:+00280:002841.9645:06541
06542:-00065:+00039:+00317:002841.9645:06542
06543:-00048:+00040:+00124:002841.9645:06543
06544:+00226:+00144:+00223:002841.9645:06544
06545:+00076:+00063:+00199:002841.9645:06545
06546:-00267:+00206:-00091:002841.9645:06546
06547:-00150:+00062:+00324:002864.0168:06547
06548:+00157:-00051:-00008:002864.0168:06548
06549:+00403:+00209:+00313:002864.0168:06549
06550:+00052:-00104:+00196:002864.0168:06550
06551:-00064:+00142:-00005:002864.0168:06551
06552:-00004:-00057:+00350:002864.0168:06552
06553:+00257:+00210:-00230:002864.0168:06553
06554:+00082:-00298:+00186:002849.8029:06554
06555:-00167:+00196:-00033:002849.8029:06555
06556:-00482:-00250:+00137:002849.8029:06556
06557:+00229:+00297:+00179:002849.8029:06557
06558:-00014:-00075:-00018:002849.8029:06558
06559:-00011:+00281:+00072:002849.8029:06559
06560:-00439:-00068:+00206:002849.8029:06560
06561:-00004:+00238:-00065:002835.2587:06561
06562:+00238:-00056:+00025:002835.2587:06562
06563:+00060:+00029:+00013:002835.2587:06563
06564:-00306:-00333:+00015:002835.2587:06564
06565:+00166:+00321:-00111:002835.2587:06565
06566:+00397:-00167:-00004:002835.2587:06566
06567:+00271:+00373:-00320:002835.2587:06567
06568:-00263:-00245:-00072:002850.6652:06568
06569:-00042:+00317:-00054:002850.6652:06569
06570:+00511:+00143:-00249:002850.6652:06570
06571:-00012:+00190:-00054:002850.6652:06571
06572:-00238:+00188:-00136:002850.6652:06572
06573:-00014:+00165:+00031:002850.6652:06573
06574:+00488:+00017:-00136:002850.6652:06574
06575:+00098:-00035:+00035:002836.6047:06575
06576:-00499:+00160:-00174:002836.6047:06576
06577:-00456:-00052:-00139:002836.6047:06577
06578:+00413:+00124:+00011:002836.6047:06578
06579:+00041:-00289:+00045:002836.6047:06579
06580:-00209:-00019:-00253:002836.6047:06580
06581:-00435:-00201:-00006:002836.6047:06581
06582:+00395:+00131:+00291:002828.7312:06582
06583:+00323:+00119:-00098:002828.7312:06583
06584:+00113:-00019:+00262:002828.7312:06584
06585:-00260:+00101:+00166:002828.7312:06585
06586:+00062:+00117:+00058:002828.7312:06586
06587:+00195:+00233:-00049:002828.7312:06587
06588:+00117:+00109:+00302:002828.7312:06588
06589:-00345:+00121:+00180:002844.0551:06589
06590:+00111:+00028:+00081:002844.0551:06590
06591:+00368:+00169:+00192:002844.0551:06591
06592:+00039:-00051:+00171:002844.0551:06592
06593:-00500:-00017:+00077:002844.0551:06593
06594:-00305:+00007:+00343:002844.0551:06594
06595:+00225:+00120:+00166:002844.0551:06595
06596:+00143:-00076:+00055:002849.8515:06596
06597:-00153:+00359:+00183:002849.8515:06597
06598:-00273:-00092:+00094:002849.8515:06598
06599:+00070:+00188:-00016:002849.8515:06599
06600:+00058:+00214:+00180:002849.8515:06600
06601:-00172:+00313:+00290:002849.8515:06601
06602:-00491:+00258:+00056:002849.8515:06602
06603:+00187:+00258:+00205:002835.3828:06603
06604:+00259:-00058:-00024:002835.3828:06604
06605:+00191:-00007:+00005:002835.3828:06605
06606:-00531:-00054:-00040:002835.3828:06606
06607:-00177:+00371:-00130:002835.3828:06607
06608:+00224:+00242:-00105:002835.3828:06608
06609:+00100:+00125:+00078:002835.3828:06609
06610:-00336:+00379:-00046:002850.7624:06610
06611:-00081:-00165:+00198:002850.7624:06611
06612:+00152:+00275:-00314:002850.7624:06612
06613:+00155:-00189:-00134:002850.7624:06613
06614:-00354:+00326:-00600:002850.7624:06614
06615:-00343:-00084:+00206:002850.7624:06615
06616:+00317:+00403:-00297:002850.7624:06616
06617:+00116:-00482:-00110:002843.2775:06617
06618:-00133:+00262:-00427:002843.2775:06618
06619:-00205:-00118:+00069:002843.2775:06619
06620:+00265:+00059:-00282:002843.2775:06620
06621:+00294:+00063:-00080:002843.2775:06621
06622:-00116:+00165:-00045:002843.2775:06622
06623:-00175:-00115:+00003:002843.2775:06623
06624:+00118:+00325:+00215:002841.8498:06624
06625:+00241:-00157:+00155:002841.8498:06625
06626:+00174:+00416:-00120:002841.8498:06626
06627:-00512:+00122:+00021:002841.8498:06627
06628:+00074:+00213:+00230:002841.8498:06628
06629:+00188:+00168:+00294:002841.8498:06629
06630:+00155:-00062:+00323:002841.8498:06630
06631:-00584:-00211:-00125:002850.7138:06631
06632:-00168:+00317:+00252:002850.7138:06632
06633:+00102:-00069:+00258:002850.7138:06633
06634:-00011:+00258:+00082:002850.7138:06634
06635:-00391:+00352:+00078:002850.7138:06635
06636:-00090:+00016:+00034:002850.7138:06636
06637:+00151:+00303:+00073:002850.7138:06637
06638:+00187:-00032:+00181:002843.2343:06638
06639:-00254:+00345:+00044:002843.2343:06639
06640:-00360:+00151:+00363:002843.2343:06640
06641:+00289:+00236:+00009:002843.2343:06641
06642:+00216:+00043:+00337:002843.2343:06642
06643:+00046:+00327:+00071:002843.2343:06643
06644:-00303:-00073:+00173:002843.2343:06644
06645:-00070:+00247:+00343:002848.3947:06645
06646:+00216:+00080:-00014:002848.3947:06646
06647:-00041:+00245:+00208:002848.3947:06647
06648:-00275:+00338:+00036:002848.3947:06648
06649:-00077:-00043:+00038:002848.3947:06649
06650:+00265:+00213:+00147:002848.3947:06650
06651:+00129:+00014:-00021:002848.3947:06651
06652:-00260:-00016:-00256:002850.6506:06652
06653:-00011:+00131:+00093:002850.6506:06653
06654:+00158:+00033:-00103:002850.6506:06654
06655:+00186:-00234:-00137:002850.6506:06655
06656:-00098:-00135:-00514:002850.6506:06656
06657:-00104:-00211:-00300:002850.6506:06657
06658:+00286:+00069:-00200:002850.6506:06658
06659:+00182:-00191:-00283:002856.4116:06659
06660:-00080:-00139:-00369:002856.4116:06660
06661:-00016:-00069:-00248:002856.4116:06661
06662:+00139:-00230:-00524:002856.4116:06662
06663:+00356:-00107:-00505:002856.4116:06663
06664:+00270:+00006:-00825:002856.4116:06664
06665:-00369:-00447:-00769:002856.4116:06665
06666:+00001:+00218:-00576:002854.9216:06666
06667:+00129:+00052:-00518:002854.9216:06667
06668:+00171:-00133:-00400:002854.9216:06668
06669:-00337:-00084:-00482:002854.9216:06669
06670:-00122:-00053:-00544:002854.9216:06670
06671:+00076:-00077:-00303:002854.9216:06671
06672:-00081:+00323:-00015:002854.9216:06672
06673:-00362:-00014:-00167:002863.9194:06673
06674:-00140:+00231:+00262:002863.9194:06674
06675:-00021:+00085:+00320:002863.9194:06675
06676:-00010:-00257:+00208:002863.9194:06676
06677:-00318:+00142:-00013:002863.9194:06677
06678:-00240:-00095:+00435:002863.9194:06678
06679:+00350:+00230:-00027:002863.9194:06679
06680:+00276:+00298:+00068:002869.7316:06680
06681:-00176:-00005:+00133:002869.7316:06681
06682:-00576:+00134:+00309:002869.7316:06682
06683:-00125:-00084:+00524:002869.7316:06683
06684:+00737:-00095:+00429:002869.7316:06684
06685:+00124:+00192:+00009:002869.7316:06685
06686:-00607:+00050:+00097:002869.7316:06686
06687:-00476:+00269:+00155:002854.9411:06687
06688:+00378:-00084:+00380:002854.9411:06688
06689:+00430:+00080:+00080:002854.9411:06689
06690:-00452:-00047:+00340:002854.9411:06690
06691:-00274:-00003:+00178:002854.9411:06691
06692:+00059:-00159:+00205:002854.9411:06692
06693:+00011:-00012:+00164:002854.9411:06693
06694:-00310:+00007:+00027:002857.3791:06694
06695:-00253:+00080:+00202:002857.3791:06695
06696:+00423:-00007:+00082:002857.3791:06696
06697:+00485:+00148:+00149:002857.3791:06697
06698:-00233:-00053:+00067:002857.3791:06698
06699:-00072:+00169:+00203:002857.3791:06699
06700:+00274:+00086:+00045:002857.3791:06700
06701:+00454:+00090:+00081:002856.4702:06701
06702:+00187:+00149:-00092:002856.4702:06702
06703:-00212:+00097:-00277:002856.4702:06703
06704:+00274:+00264:-00114:002856.4702:06704
06705:+00413:+00269:+00030:002856.4702:06705
06706:+00083:+00258:-00127:002856.4702:06706
06707:-00103:+00176:-00217:002856.4702:06707
06708:+00088:+00131:-00369:002841.8308:06708
06709:+00233:-00088:-00222:002841.8308:06709
06710:-00208:+00034:-00479:002841.8308:06710
06711:-00366:-00521:-00350:002841.8308:06711
06712:-00151:+00029:-00584:002841.8308:06712
06713:+00205:-00240:+00055:002841.8308:06713
06714:+00483:+00047:-00538:002841.8308:06714
06715:-00338:-00237:-00300:002850.6264:06715
06716:-00279:+00128:-00486:002850.6264:06716
06717:+00226:-00055:-00207:002850.6264:06717
06718:+00517:+00420:-00159:002850.6264:06718
06719:+00032:+00080:-00145:002850.6264:06719
06720:-00105:+00256:+00398:002850.6264:06720
06721:+00025:-00085:+00076:002850.6264:06721
06722:+00506:-00106:+00156:002856.4899:06722
06723:-00302:+00037:+00037:002856.4899:06723
06724:-00375:-00389:+00313:002856.4899:06724
06725:+00059:+00126:+00060:002856.4899:06725
06726:+00359:+00036:+00274:002856.4899:06726
06727:+00002:+00071:+00403:002856.4899:06727
06728:-00421:-00010:+00276:002856.4899:06728
06729:-00105:+00155:+00213:002841.8452:06729
06730:+00184:+00040:+00291:002841.8452:06730
06731:-00233:+00355:+00014:002841.8452:06731
06732:-00426:+00166:+00274:002841.8452:06732
06733:-00251:+00343:+00335:002841.8452:06733
06734:+00228:+00104:+00214:002841.8452:06734
06735:+00200:+00179:+00225:002841.8452:06735
06736:-00227:+00141:+00169:002850.7087:06736
06737:-00123:+00153:+00110:002850.7087:06737
06738:+00205:+00136:+00244:002850.7087:06738
06739:+00285:+00090:-00038:002850.7087:06739
06740:+00013:-00001:+00150:002850.7087:06740
06741:-00376:+00176:+00102:002850.7087:06741
06742:+00167:+00079:+00241:002850.7087:06742
06743:+00333:+00053:-00147:002863.0756:06743
06744:-00068:+00322:+00014:002863.0756:06744
06745:-00467:+00065:-00067:002863.0756:06745
06746:-00215:+00235:-00223:002863.0756:06746
06747:+00419:+00271:-00045:002863.0756:06747
06748:-00201:-00325:-00014:002863.0756:06748
06749:-00314:-00132:-00125:002863.0756:06749
06750:-00112:+00122:-00125:002848.3803:06750
06751:+00350:-00047:-00035:002848.3803:06751
06752:+00100:+00222:-00615:002848.3803:06752
06753:-00288:-00411:-00026:002848.3803:06753
06754:-00224:+00113:-00258:002848.3803:06754
06755:+00448:-00268:-00154:002848.3803:06755
06756:+00087:+00118:-00313:002848.3803:06756
06757:-00150:-00306:-00381:002857.2673:06757
06758:-00225:+00420:-00267:002857.2673:06758
06759:+00059:-00141:+00089:002857.2673:06759
06760:+00270:+00263:-00431:002857.2673:06760
06761:-00290:-00185:-00048:002857.2673:06761
06762:-00345:+00162:-00188:002857.2673:06762
06763:+00180:+00127:+00097:002857.2673:06763
06764:+00043:+00133:-00014:002863.0515:06764
06765:-00288:-00048:-00013:002863.0515:06765
06766:-00335:+00220:+00332:002863.0515:06766
06767:+00147:-00115:+00193:002863.0515:06767
06768:+00313:+00301:+00201:002863.0515:06768
06769:-00265:-00018:+00349:002863.0515:06769
06770:-00341:+00196:+00230:002863.0515:06770
06771:-00149:+00148:+00315:002848.3803:06771
06772:+00158:+00184:+00223:002848.3803:06772
06773:+00017:+00106:+00423:002848.3803:06773
06774:-00201:+00118:+00251:002848.3803:06774
06775:-00053:+00123:+00262:002848.3803:06775
06776:+00174:+00184:+00255:002848.3803:06776
06777:+00006:-00047:+00097:002848.3803:06777
06778:-00337:+00175:-00008:002863.9536:06778
06779:-00328:+00062:+00432:002863.9536:06779
06780:+00156:-00008:-00113:002863.9536:06780
06781:+00279:+00195:-00041:002863.9536:06781
06782:-00116:+00002:+00139:002863.9536:06782
06783:-00228:+00056:-00045:002863.9536:06783
06784:-00085:-00007:+00171:002863.9536:06784
06785:+00299:+00016:-00355:002863.0954:06785
06786:-00100:+00075:-00105:002863.0954:06786
06787:-00313:+00041:+00045:002863.0954:06787
06788:+00063:-00287:-00119:002863.0954:06788
06789:+00449:+00083:-00808:002863.0954:06789
06790:+00067:-00143:-00189:002863.0954:06790
06791:-00356:-00013:-00401:002863.0954:06791
06792:-00282:-00011:-00547:002848.3032:06792
06793:+00345:-00282:-00357:002848.3032:06793
06794:+00183:-00026:-00503:002848.3032:06794
06795:-00028:-00171:-00750:002848.3032:06795
06796:-00088:-00195:-00490:002848.3032:06796
06797:+00430:+00125:-00483:002848.3032:06797
06798:+00261:-00084:-00877:002848.3032:06798
06799:-00159:-00068:-00566:002870.5976:06799
06800:-00361:-00236:-00705:002870.5976:06800
06801:+00242:-00361:-00661:002870.5976:06801
06802:+00216:-00067:-00782:002870.5976:06802
06803:-00101:-00242:-00393:002870.5976:06803
06804:-00407:-00150:-00292:002870.5976:06804
06805:+00325:+00192:-00167:002870.5976:06805
06806:+00272:+00129:-00017:002869.7075:06806
06807:-00138:-00021:+00031:002869.7075:06807
06808:-00681:+00370:+00281:002869.7075:06808
06809:+00058:+00526:+00129:002869.7075:06809
06810:+00200:-00007:+00351:002869.7075:06810
06811:-00050:+00437:+00201:002869.7075:06811
06812:-00112:-00177:+00241:002869.7075:06812
06813:-00005:+00293:-00042:002848.3657:06813
06814:-00004:+00235:+00438:002848.3657:06814
06815:-00256:+00161:+00512:002848.3657:06815
06816:-00078:-00199:+00414:002848.3657:06816
06817:+00060:-00159:+00589:002848.3657:06817
06818:+00392:+00360:+00188:002848.3657:06818
06819:-00036:-00019:+00632:002848.3657:06819
06820:-00302:+00426:+00251:002857.2915:06820
06821:-00105:-00031:+00192:002857.2915:06821
06822:+00331:+00357:+00082:002857.2915:06822
06823:-00015:-00295:+00393:002857.2915:06823
06824:-00250:+00260:+00161:002857.2915:06824
06825:-00524:-00084:+00012:002857.2915:06825
06826:+00104:+00307:+00133:002857.2915:06826
06827:-00051:-00119:+00021:002849.7932:06827
06828:-00080:+00222:-00300:002849.7932:06828
06829:-00303:-00204:-00056:002849.7932:06829
06830:-00068:+00237:-00044:002849.7932:06830
06831:+00359:-00276:+00033:002849.7932:06831
06832:+00216:+00339:-00446:002849.7932:06832
06833:-00021:-00031:-00153:002849.7932:06833
06834:+00108:+00048:-00377:002835.2968:06834
06835:+00484:-00011:-00346:002835.2968:06835
06836:+00401:+00113:-00210:002835.2968:06836
06837:-00056:+00001:-00354:002835.2968:06837
06838:-00148:+00144:-00337:002835.2968:06838
06839:+00401:+00182:-00197:002835.2968:06839
06840:+00169:+00043:-00424:002835.2968:06840
06841:-00029:+00165:-00348:002837.4562:06841
06842:-00313:-00028:-00202:002837.4562:06842
06843:+00230:+00127:-00305:002837.4562:06843
06844:+00122:+00009:-00102:002837.4562:06844
06845:-00206:+00125:-00077:002837.4562:06845
06846:-00221:-00063:-00019:002837.4562:06846
06847:+00121:+00163:-00232:002837.4562:06847
06848:+00120:-00015:+00192:002830.1250:06848
06849:+00061:+00002:+00023:002830.1250:06849
06850:-00069:-00152:+00001:002830.1250:06850
06851:+00233:+00114:+00048:002830.1250:06851
06852:+00345:+00008:+00245:002830.1250:06852
06853:+00179:+00077:+00059:002830.1250:06853
06854:-00198:-00134:+00249:002830.1250:06854
06855:-00167:+00011:+00406:002828.8354:06855
06856:+00280:+00052:+00207:002828.8354:06856
06857:+00247:+00124:+00169:002828.8354:06857
06858:-00345:+00235:+00207:002828.8354:06858
06859:-00395:-00111:+00414:002828.8354:06859
06860:+00028:+00351:+00216:002828.8354:06860
06861:+00076:+00034:+00404:002828.8354:06861
06862:-00441:+00296:+00155:002831.0222:06862
06863:-00583:+00047:+00480:002831.0222:06863
06864:+00061:+00210:+00391:002831.0222:06864
06865:+00227:+00140:+00277:002831.0222:06865
06866:+00079:+00277:+00156:002831.0222:06866
06867:-00378:+00039:+00274:002831.0222:06867
06868:-00120:+00261:+00320:002831.0222:06868
06869:+00300:+00071:+00108:002831.0222:06869
06870:+00104:+00303:+00153:002823.7509:06870
06871:-00196:+00131:-00016:002823.7509:06871
06872:-00188:+00169:-00208:002823.7509:06872
06873:+00242:+00041:-00218:002823.7509:06873
06874:+00214:+00260:-00136:002823.7509:06874
06875:-00280:-00012:-00105:002823.7509:06875
06876:-00464:+00054:-00685:002823.7509:06876
06877:-00080:+00068:-00358:002815.9772:06877
06878:+00301:-00100:-00427:002815.9772:06878
06879:+00087:+00049:-00749:002815.9772:06879
06880:-00400:-00096:-00040:002815.9772:06880
06881:+00028:+00085:-00362:002815.9772:06881
06882:+00272:+00126:-00319:002815.9772:06882
06883:+00188:-00134:+00182:002815.9772:06883
06884:-00211:+00007:-00362:002824.5793:06884
06885:+00070:+00015:-00106:002824.5793:06885
06886:+00337:-00054:-00148:002824.5793:06886
06887:+00261:+00351:-00059:002824.5793:06887
06888:-00331:+00008:-00020:002824.5793:06888
06889:-00007:+00060:-00082:002824.5793:06889
06890:+00207:+00260:+00189:002824.5793:06890
06891:+00235:+00210:-00011:002823.7607:06891
06892:-00386:-00224:+00055:002823.7607:06892
06893:-00201:+00219:+00143:002823.7607:06893
06894:-00001:-00137:+00126:002823.7607:06894
06895:+00176:+00051:-00113:002823.7607:06895
06896:-00136:+00209:+00395:002823.7607:06896
06897:-00258:+00020:+00260:002823.7607:06897
06898:+00013:+00036:+00091:002816.0432:06898
06899:+00174:+00182:+00293:002816.0432:06899
06900:-00274:+00173:+00377:002816.0432:06900
06901:-00487:+00195:+00157:002816.0432:06901
06902:+00171:+00196:+00771:002816.0432:06902
06903:+00381:+00087:+00466:002816.0432:06903
06904:+00250:+00140:+00210:002816.0432:06904
06905:-00628:+00100:+00221:002818.0939:06905
06906:-00350:+00225:+00282:002818.0939:06906
06907:+00283:+00145:+00149:002818.0939:06907
06908:+00167:+00107:+00187:002818.0939:06908
06909:-00272:+00306:+00106:002818.0939:06909
06910:-00229:-00028:+00120:002818.0939:06910
06911:+00261:+00122:+00109:002818.0939:06911
06912:+00238:+00256:+00106:002817.2971:06912
06913:-00159:+00051:-00041:002817.2971:06913
06914:-00297:+00146:+00078:002817.2971:06914
06915:-00043:+00128:-00178:002817.2971:06915
06916:+00304:-00024:-00087:002817.2971:06916
06917:+00215:+00310:-00301:002817.2971:06917
06918:-00173:-00178:-00094:002817.2971:06918
06919:+00023:+00207:-00264:002815.9916:06919
06920:+00175:+00038:+00038:002815.9916:06920
06921:+00320:+00343:-00207:002815.9916:06921
06922:-00154:-00271:-00024:002815.9916:06922
06923:-00119:+00003:-00150:002815.9916:06923
06924:+00231:+00086:-00038:002815.9916:06924
06925:+00447:-00022:-00063:002815.9916:06925
06926:-00078:+00173:-00363:002818.0324:06926
06927:-00209:-00045:+00087:002818.0324:06927
06928:-00012:+00046:-00114:002818.0324:06928
06929:+00379:-00056:-00146:002818.0324:06929
06930:-00215:+00090:-00188:002818.0324:06930
06931:-00346:-00182:+00110:002818.0324:06931
06932:+00046:+00106:-00346:002818.0324:06932
06933:+00292:-00083:-00104:002830.1826:06933
06934:+00145:-00098:+00024:002830.1826:06934
06935:-00454:-00011:-00325:002830.1826:06935
06936:-00266:-00084:-00049:002830.1826:06936
06937:+00303:+00003:-00096:002830.1826:06937
06938:+00099:-00092:+00058:002830.1826:06938
06939:-00215:-00228:-00326:002830.1826:06939
06940:-00125:-00003:-00321:002828.8354:06940
06941:+00429:-00187:-00077:002828.8354:06941
06942:+00415:-00240:-00327:002828.8354:06942
06943:-00258:-00111:-00348:002828.8354:06943
06944:-00500:+00019:-00354:002828.8354:06944
06945:+00150:+00044:-00457:002828.8354:06945
06946:+00209:-00199:-00018:002828.8354:06946
06947:-00171:+00012:-00284:002828.8354:06947
06948:-00364:-00137:-00256:002831.0222:06948
06949:+00194:+00236:-00403:002831.0222:06949
06950:+00290:-00001:-00021:002831.0222:06950
06951:-00348:+00279:+00001:002831.0222:06951
06952:-00678:-00293:-00194:002831.0222:06952
06953:-00124:+00143:+00204:002831.0222:06953
06954:+00465:+00211:+00089:002831.0222:06954
06955:+00297:-00101:+00005:002849.8415:06955
06956:-00592:+00108:+00180:002849.8415:06956
06957:-00075:-00107:+00136:002849.8415:06957
06958:+00262:-00160:+00063:002849.8415:06958
06959:+00386:+00215:+00005:002849.8415:06959
06960:-00362:-00188:+00045:002849.8415:06960
06961:-00295:+00277:+00046:002849.8415:06961
06962:+00337:-00065:+00367:002835.4733:06962
06963:+00448:+00224:+00198:002835.4733:06963
06964:-00131:+00171:+00146:002835.4733:06964
06965:-00355:+00291:+00077:002835.4733:06965
06966:-00189:+00139:+00228:002835.4733:06966
06967:+00262:+00136:+00143:002835.4733:06967
06968:-00183:+00161:+00016:002835.4733:06968
06969:-00507:+00080:+00319:002844.3593:06969
06970:-00143:+00027:+00075:002844.3593:06970
06971:+00334:+00003:+00259:002844.3593:06971
06972:+00131:+00032:+00089:002844.3593:06972
06973:-00555:-00037:-00186:002844.3593:06973
06974:-00287:+00125:+00188:002844.3593:06974
06975:+00387:+00093:+00165:002844.3593:06975
06976:+00176:-00067:+00125:002850.0109:06976
06977:-00263:+00199:-00074:002850.0109:06977
06978:-00114:+00075:-00012:002850.0109:06978
06979:+00285:+00201:+00020:002850.0109:06979
06980:+00307:+00339:+00278:002850.0109:06980
06981:-00133:-00157:+00159:002850.0109:06981
06982:+00087:+00393:-00079:002850.0109:06982
06983:-00014:-00005:+00095:002829.0874:06983
06984:+00261:+00240:-00059:002829.0874:06984
06985:-00145:-00043:+00075:002829.0874:06985
06986:-00062:+00205:+00180:002829.0874:06986
06987:+00119:-00022:+00160:002829.0874:06987
06988:+00411:+00151:+00061:002829.0874:06988
06989:-00117:-00036:-00020:002829.0874:06989
06990:-00181:+00203:+00169:002844.3789:06990
06991:-00027:+00164:-00103:002844.3789:06991
06992:+00364:-00066:-00247:002844.3789:06992
06993:+00336:+00272:-00241:002844.3789:06993
06994:-00363:-00148:-00284:002844.3789:06994
06995:+00116:-00008:-00090:002844.3789:06995
06996:+00358:+00163:-00372:002844.3789:06996
06997:+00265:-00196:-00015:002843.4990:06997
06998:-00422:+00092:-00150:002843.4990:06998
06999:-00156:+00263:-00236:002843.4990:06999
07000:+00394:-00089:+00038:002843.4990:07000
07001:+00144:+00232:+00125:002843.4990:07001
07002:-00289:-00110:+00092:002843.4990:07002
07003:-00093:+00216:-00177:002843.4990:07003
07004:+00203:+00028:+00318:002848.6450:07004
07005:+00243:-00189:+00241:002848.6450:07005
07006:-00372:+00250:-00205:002848.6450:07006
07007:-00405:-00096:+00257:002848.6450:07007
07008:+00168:+00051:-00068:002848.6450:07008
07009:+00204:+00077:+00184:002848.6450:07009
07010:-00062:-00028:+00349:002848.6450:07010
07011:-00402:+00136:-00018:002850.9758:07011
07012:-00201:+00116:+00056:002850.9758:07012
07013:+00207:-00050:+00106:002850.9758:07013
07014:+00036:+00373:+00219:002850.9758:07014
07015:-00348:+00112:+00115:002850.9758:07015
07016:-00125:+00092:-00093:002850.9758:07016
07017:+00300:+00287:+00370:002850.9758:07017
07018:+00173:+00258:-00040:002856.6501:07018
07019:-00249:+00163:+00188:002856.6501:07019
07020:-00130:+00139:+00169:002856.6501:07020
07021:+00165:-00020:-00091:002856.6501:07021
07022:+00249:+00301:+00190:002856.6501:07022
07023:-00061:-00085:-00024:002856.6501:07023
07024:-00339:-00027:-00007:002856.6501:07024
07025:+00229:+00168:-00050:002848.5920:07025
07026:+00323:+00046:-00173:002848.5920:07026
07027:-00102:+00096:-00104:002848.5920:07027
07028:-00444:+00065:-00180:002848.5920:07028
07029:-00163:+00070:+00086:002848.5920:07029
07030:+00363:+00214:+00000:002848.5920:07030
07031:+00247:+00028:-00020:002848.5920:07031
07032:-00397:-00064:-00155:002864.1887:07032
07033:+00007:+00143:-00015:002864.1887:07033
07034:+00349:-00009:+00000:002864.1887:07034
07035:+00094:+00042:-00091:002864.1887:07035
07036:-00348:-00049:-00005:002864.1887:07036
07037:-00198:-00175:-00085:002864.1887:07037
07038:+00389:+00177:-00213:002864.1887:07038
07039:+00032:-00072:+00017:002869.9477:07039
07040:-00296:-00065:-00043:002869.9477:07040
07041:-00176:+00079:-00011:002869.9477:07041
07042:+00131:+00021:+00000:002869.9477:07042
07043:+00185:+00148:-00084:002869.9477:07043
07044:-00398:+00067:-00008:002869.9477:07044
07045:-00419:-00024:-00231:002869.9477:07045
07046:+00202:+00097:+00102:002861.7358:07046
07047:+00103:-00011:+00091:002861.7358:07047
07048:-00214:-00154:-00008:002861.7358:07048
07049:-00324:+00084:-00049:002861.7358:07049
07050:+00004:+00018:-00042:002861.7358:07050
07051:+00351:+00058:+00032:002861.7358:07051
07052:-00206:-00087:+00037:002861.7358:07052
07053:-00401:+00201:-00139:002864.2128:07053
07054:+00063:+00087:-00010:002864.2128:07054
07055:+00318:+00022:+00035:002864.2128:07055
07056:+00090:+00038:+00114:002864.2128:07056
07057:-00383:+00066:+00111:002864.2128:07057
07058:+00036:+00067:-00154:002864.2128:07058
07059:+00317:+00191:+00168:002864.2128:07059
07060:-00011:+00006:+00115:002876.6655:07060
07061:-00327:+00134:+00053:002876.6655:07061
07062:-00202:+00104:+00151:002876.6655:07062
07063:+00255:-00194:-00244:002876.6655:07063
07064:+00245:-00115:+00036:002876.6655:07064
07065:-00297:-00265:-00068:002876.6655:07065
07066:-00215:-00017:-00523:002876.6655:07066
07067:+00028:-00037:-00034:002868.4265:07067
07068:+00099:-00186:-00178:002868.4265:07068
07069:-00207:+00012:-00222:002868.4265:07069
07070:-00199:+00066:-00350:002868.4265:07070
07071:+00104:-00043:-00372:002868.4265:07071
07072:+00305:+00043:-00285:002868.4265:07072
07073:-00025:-00141:-00358:002868.4265:07073
07074:-00295:-00042:-00508:002877.4550:07074
07075:-00005:-00076:-00656:002877.4550:07075
07076:+00377:-00162:-00628:002877.4550:07076
07077:-00125:-00130:-00379:002877.4550:07077
07078:-00440:-00090:-00415:002877.4550:07078
07079:+00183:-00007:-00318:002877.4550:07079
07080:+00451:+00043:-00197:002877.4550:07080
07081:+00269:-00013:-00120:002876.4040:07081
07082:-00410:+00108:-00207:002876.4040:07082
07083:-00301:+00171:-00127:002876.4040:07083
07084:+00183:+00221:+00120:002876.4040:07084
07085:-00148:+00210:+00355:002876.4040:07085
07086:-00384:+00108:+00149:002876.4040:07086
07087:+00004:+00136:+00072:002876.4040:07087
07088:+00429:-00191:+00334:002861.6337:07088
07089:+00149:-00402:+00090:002861.6337:07089
07090:-00336:+00002:+00087:002861.6337:07090
07091:-00358:+00024:+00319:002861.6337:07091
07092:+00398:+00427:+00137:002861.6337:07092
07093:+00099:-00132:+00182:002861.6337:07093
07094:-00207:+00485:+00119:002861.6337:07094
07095:-00268:+00069:+00354:002870.6269:07095
07096:+00286:+00437:-00003:002870.6269:07096
07097:+00177:+00244:+00293:002870.6269:07097
07098:-00187:+00089:+00232:002870.6269:07098
07099:+00019:+00022:+00117:002870.6269:07099
07100:+00190:+00030:+00272:002870.6269:07100
07101:+00186:-00230:+00158:002869.7614:07101
07102:-00163:-00050:+00136:002869.7614:07102
07103:-00215:-00217:+00045:002869.7614:07103
07104:+00065:+00123:+00107:002869.7614:07104
07105:+00318:+00009:+00092:002869.7614:07105
07106:-00001:+00023:+00024:002869.7614:07106
07107:-00303:+00148:-00006:002869.7614:07107
07108:-00161:+00280:-00076:002869.7614:07108
07109:+00258:+00298:+00100:002841.8164:07109
07110:+00189:-00311:-00021:002841.8164:07110
07111:+00015:+00213:+00098:002841.8164:07111
07112:-00115:-00166:+00266:002841.8164:07112
07113:+00251:+00138:-00413:002841.8164:07113
07114:+00293:+00170:+00144:002841.8164:07114
07115:-00189:+00107:+00017:002841.8164:07115
07116:-00374:+00122:+00203:002844.0986:07116
07117:+00303:+00050:-00115:002844.0986:07117
07118:+00382:+00116:+00026:002844.0986:07118
07119:+00099:+00139:-00173:002844.0986:07119
07120:-00481:+00030:-00405:002844.0986:07120
07121:-00152:+00120:+00065:002844.0986:07121
07122:+00360:+00020:-00177:002844.0986:07122
07123:-00008:+00158:-00164:002849.8464:07123
07124:-00241:+00046:-00023:002849.8464:07124
07125:-00091:+00094:-00345:002849.8464:07125
07126:+00276:-00160:+00092:002849.8464:07126
07127:+00176:-00004:+00115:002849.8464:07127
07128:-00218:-00137:+00024:002849.8464:07128
07129:-00240:+00021:-00098:002849.8464:07129
07130:+00368:+00018:+00037:002828.8547:07130
07131:+00129:-00054:-00023:002828.8547:07131
07132:-00094:+00043:+00071:002828.8547:07132
07133:-00286:+00078:+00150:002828.8547:07133
07134:+00344:+00162:+00378:002828.8547:07134
07135:+00320:+00048:-00033:002828.8547:07135
07136:-00080:+00304:+00187:002828.8547:07136
07137:-00339:+00053:+00302:002837.5192:07137
07138:-00074:+00083:-00008:002837.5192:07138
07139:+00155:+00226:+00123:002837.5192:07139
07140:-00115:+00174:+00172:002837.5192:07140
07141:-00375:+00034:+00182:002837.5192:07141
07142:-00041:+00211:+00054:002837.5192:07142
07143:+00189:+00087:+00099:002837.5192:07143
07144:-00091:+00136:+00223:002843.1904:07144
07145:-00388:-00118:+00041:002843.1904:07145
07146:-00301:+00219:+00233:002843.1904:07146
07147:+00222:+00163:+00401:002843.1904:07147
07148:+00249:-00072:-00037:002843.1904:07148
07149:-00018:+00615:-00078:002843.1904:07149
07150:-00199:-00304:+00438:002843.1904:07150
07151:+00131:+00446:-00384:002829.0539:07151
07152:+00240:+00070:+00197:002829.0539:07152
07153:-00128:+00246:-00178:002829.0539:07153
07154:-00357:+00163:+00014:002829.0539:07154
07155:+00127:+00202:+00268:002829.0539:07155
07156:+00159:-00050:-00082:002829.0539:07156
07157:+00119:+00092:-00101:002829.0539:07157
07158:-00338:-00136:-00074:002837.8024:07158
07159:-00075:+00202:-00276:002837.8024:07159
07160:+00114:+00086:-00154:002837.8024:07160
07161:-00028:+00093:+00018:002837.8024:07161
07162:-00346:+00174:-00091:002837.8024:07162
07163:-00144:-00053:+00028:002837.8024:07163
07164:+00134:+00115:-00210:002837.8024:07164
07165:+00241:-00051:-00261:002836.9401:07165
07166:-00187:-00007:-00275:002836.9401:07166
07167:-00056:+00033:+00082:002836.9401:07167
07168:+00152:+00063:+00074:002836.9401:07168
07169:+00253:-00143:-00188:002836.9401:07169
07170:+00131:+00045:-00188:002836.9401:07170
07171:-00250:-00201:-00012:002836.9401:07171
07172:+00192:+00177:-00025:002829.0966:07172
07173:+00249:+00053:-00075:002829.0966:07173
07174:+00082:+00252:+00081:002829.0966:07174
07175:-00351:-00140:-00043:002829.0966:07175
07176:-00104:-00051:+00449:002829.0966:07176
07177:+00232:-00037:+00038:002829.0966:07177
07178:+00206:+00324:+00064:002829.0966:07178
07179:-00366:+00172:+00073:002837.8071:07179
07180:-00145:+00081:+00180:002837.8071:07180
07181:+00065:+00331:+00234:002837.8071:07181
07182:+00188:-00211:+00311:002837.8071:07182
07183:-00347:+00239:-00160:002837.8071:07183
07184:-00228:-00052:+00094:002837.8071:07184
07185:+00204:+00245:+00049:002837.8071:07185
07186:+00163:-00028:+00371:002836.9499:07186
07187:-00118:+00185:-00113:002836.9499:07187
07188:-00129:-00089:+00112:002836.9499:07188
07189:+00130:+00252:-00037:002836.9499:07189
07190:+00295:-00202:-00018:002836.9499:07190
07191:-00146:+00348:-00282:002836.9499:07191
07192:-00347:-00153:+00189:002836.9499:07192
07193:+00117:+00401:-00109:002822.5644:07193
07194:+00390:-00152:+00128:002822.5644:07194
07195:+00279:+00255:+00132:002822.5644:07195
07196:-00320:-00102:+00102:002822.5644:07196
07197:-00203:+00177:-00161:002822.5644:07197
07198:+00186:+00086:+00216:002822.5644:07198
07199:+00227:+00234:+00296:002822.5644:07199
07200:-00176:+00085:-00094:002837.6296:07200
07201:-00206:+00103:+00296:002837.6296:07201
07202:+00214:-00057:-00017:002837.6296:07202
07203:+00244:-00190:+00031:002837.6296:07203
07204:-00171:+00076:-00412:002837.6296:07204
07205:-00202:+00036:-00136:002837.6296:07205
07206:+00004:+00075:+00000:002837.6296:07206
07207:+00239:-00196:-00264:002843.3835:07207
07208:+00069:+00055:-00493:002843.3835:07208
07209:-00285:-00289:-00533:002843.3835:07209
07210:+00058:-00143:-00479:002843.3835:07210
07211:+00228:-00152:-00450:002843.3835:07211
07212:+00200:+00054:-00529:002843.3835:07212
07213:-00277:-00162:-00504:002843.3835:07213
07214:-00151:+00019:-00357:002835.4826:07214
07215:+00274:-00166:-00272:002835.4826:07215
07216:+00402:+00175:-00629:002835.4826:07216
07217:-00266:-00111:-00380:002835.4826:07217
07218:-00333:+00076:-00355:002835.4826:07218
07219:-00118:-00016:-00287:002835.4826:07219
07220:+00389:+00006:-00128:002835.4826:07220
07221:-00122:+00093:-00348:002844.2678:07221
07222:-00295:-00078:+00051:002844.2678:07222
07223:-00069:+00049:+00038:002844.2678:07223
07224:+00048:+00196:+00221:002844.2678:07224
07225:-00141:+00022:+00229:002844.2678:07225
07226:-00457:-00102:-00103:002844.2678:07226
07227:-00063:+00089:+00265:002844.2678:07227
07228:+00546:-00077:+00250:002843.3979:07228
07229:-00107:+00046:-00045:002843.3979:07229
07230:-00463:+00010:+00265:002843.3979:07230
07231:-00115:-00001:+00277:002843.3979:07231
07232:+00392:+00059:+00113:002843.3979:07232
07233:+00434:+00349:+00214:002843.3979:07233
07234:-00372:-00072:+00287:002843.3979:07234
07235:-00315:+00116:+00207:002822.5407:07235
07236:-00042:+00070:+00362:002822.5407:07236
07237:+00260:+00275:+00099:002822.5407:07237
07238:+00094:-00356:+00084:002822.5407:07238
07239:-00358:+00092:+00185:002822.5407:07239
07240:+00060:+00092:+00215:002822.5407:07240
07241:+00246:-00209:-00065:002822.5407:07241
07242:-00350:+00162:-00027:002822.5407:07242
07243:-00163:+00038:+00375:002831.1801:07243
07244:+00092:+00211:-00254:002831.1801:07244
07245:+00408:+00070:+00370:002831.1801:07245
07246:-00026:+00104:+00061:002831.1801:07246
07247:-00294:+00159:+00132:002831.1801:07247
07248:+00114:+00212:+00215:002831.1801:07248
07249:+00408:+00047:+00234:002831.1801:07249
07250:+00103:+00116:+00051:002823.8178:07250
07251:-00194:+00147:-00001:002823.8178:07251
07252:-00117:+00200:+00095:002823.8178:07252
07253:+00424:+00132:+00025:002823.8178:07253
07254:-00027:+00096:-00150:002823.8178:07254
07255:-00306:+00139:+00102:002823.8178:07255
07256:-00248:+00143:-00168:002823.8178:07256
07257:-00003:+00223:-00182:002809.7070:07257
07258:+00136:+00190:-00108:002809.7070:07258
07259:-00299:-00120:-00347:002809.7070:07259
07260:-00311:+00015:+00055:002809.7070:07260
07261:+00013:-00238:-00089:002809.7070:07261
07262:+00272:-00014:-00321:002809.7070:07262
07263:-00079:-00283:-00111:002809.7070:07263
07264:-00156:+00070:-00373:002824.6171:07264
07265:-00029:-00134:-00120:002824.6171:07265
07266:+00341:+00079:-00016:002824.6171:07266
07267:+00123:-00007:+00121:002824.6171:07267
07268:-00052:+00026:-00308:002824.6171:07268
07269:+00047:+00083:-00184:002824.6171:07269
07270:+00281:+00014:+00047:002824.6171:07270
07271:+00244:-00023:-00273:002823.8129:07271
07272:-00250:-00100:-00096:002823.8129:07272
07273:-00145:+00056:+00020:002823.8129:07273
07274:+00062:+00042:-00115:002823.8129:07274
07275:+00236:-00173:+00093:002823.8129:07275
07276:-00234:+00115:-00065:002823.8129:07276
07277:-00554:-00018:+00258:002823.8129:07277
07278:+00125:+00164:-00012:002816.0715:07278
07279:+00445:+00335:+00234:002816.0715:07279
07280:-00196:+00158:+00233:002816.0715:07280
07281:-00349:+00274:+00077:002816.0715:07281
07282:-00037:+00161:+00431:002816.0715:07282
07283:+00384:+00200:+00128:002816.0715:07283
07284:+00177:-00008:+00360:002816.0715:07284
07285:-00227:+00043:+00182:002824.6079:07285
07286:-00021:+00184:+00196:002824.6079:07286
07287:+00211:-00109:+00265:002824.6079:07287
07288:+00117:+00224:-00220:002824.6079:07288
07289:-00152:+00169:+00328:002824.6079:07289
07290:-00216:+00368:-00196:002824.6079:07290
07291:+00182:-00062:+00248:002824.6079:07291
07292:+00044:+00197:-00146:002830.3159:07292
07293:-00096:+00048:-00005:002830.3159:07293
07294:-00362:+00112:-00047:002830.3159:07294
07295:-00172:+00157:+00024:002830.3159:07295
07296:+00261:+00273:+00021:002830.3159:07296
07297:-00010:+00007:+00022:002830.3159:07297
07298:-00273:+00202:+00120:002830.3159:07298
07299:-00003:-00060:-00001:002816.1091:07299
07300:+00383:+00187:+00153:002816.1091:07300
07301:+00260:-00012:-00059:002816.1091:07301
07302:-00312:+00067:-00023:002816.1091:07302
07303:-00299:+00076:+00066:002816.1091:07303
07304:+00316:+00029:+00037:002816.1091:07304
07305:+00212:+00061:-00097:002816.1091:07305
07306:-00098:+00013:+00078:002831.1513:07306
07307:-00254:+00009:-00167:002831.1513:07307
07308:+00220:-00071:+00131:002831.1513:07308
07309:+00294:+00089:-00017:002831.1513:07309
07310:-00153:-00005:-00110:002831.1513:07310
07311:-00328:+00068:+00002:002831.1513:07311
07312:-00090:-00029:-00054:002831.1513:07312
07313:+00337:+00038:-00230:002830.2490:07313
07314:+00133:+00105:+00020:002830.2490:07314
07315:-00360:+00054:-00123:002830.2490:07315
07316:+00082:+00049:+00152:002830.2490:07316
07317:+00375:+00314:-00309:002830.2490:07317
07318:+00177:+00088:+00093:002830.2490:07318
07319:-00372:+00053:+00232:002830.2490:07319
07320:-00136:+00132:-00121:002822.4841:07320
07321:+00408:+00313:+00320:002822.4841:07321
07322:+00314:-00082:+00342:002822.4841:07322
07323:-00151:+00032:+00095:002822.4841:07323
07324:-00156:+00070:+00093:002822.4841:07324
07325:+00024:-00001:+00451:002822.4841:07325
07326:+00250:+00285:-00104:002822.4841:07326
07327:-00123:+00000:+00077:002837.6726:07327
07328:-00311:+00093:+00195:002837.6726:07328
07329:-00016:+00020:+00074:002837.6726:07329
07330:+00269:+00058:+00097:002837.6726:07330
07331:+00061:-00068:+00124:002837.6726:07331
07332:-00296:+00235:+00059:002837.6726:07332
07333:-00179:+00037:+00145:002837.6726:07333
07334:+00257:+00100:+00116:002837.6726:07334
07335:+00072:+00042:+00054:002843.2966:07335
07336:-00140:-00111:-00098:002843.2966:07336
07337:-00181:+00189:-00069:002843.2966:07337
07338:+00250:-00145:-00064:002843.2966:07338
07339:+00278:-00052:-00219:002843.2966:07339
07340:-00253:-00095:-00132:002843.2966:07340
07341:-00356:-00064:-00070:002843.2966:07341
07342:+00021:-00025:-00138:002835.3920:07342
07343:+00187:-00166:-00397:002835.3920:07343
07344:-00021:-00100:-00501:002835.3920:07344
07345:-00463:-00210:-00653:002835.3920:07345
07346:+00154:-00048:-00581:002835.3920:07346
07347:+00297:-00257:-00364:002835.3920:07347
07348:-00044:+00127:-00655:002835.3920:07348
07349:-00441:-00171:-00366:002850.8496:07349
07350:-00142:+00117:-00573:002850.8496:07350
07351:+00603:-00066:-00427:002850.8496:07351
07352:+00392:+00044:-00465:002850.8496:07352
07353:-00373:-00025:-00206:002850.8496:07353
07354:+00065:-00041:-00167:002850.8496:07354
07355:+00650:+00197:-00142:002850.8496:07355
07356:+00270:+00232:+00107:002850.0061:07356
07357:-00392:-00313:+00066:002850.0061:07357
07358:-00286:+00108:+00095:002850.0061:07358
07359:+00552:-00166:+00162:002850.0061:07359
07360:+00486:+00260:-00162:002850.0061:07360
07361:-00105:-00181:-00040:002850.0061:07361
07362:-00613:+00193:+00030:002850.0061:07362
07363:-00343:+00023:+00552:002841.8452:07363
07364:+00168:-00123:+00167:002841.8452:07364
07365:-00154:+00078:-00011:002841.8452:07365
07366:-00633:-00276:-00086:002841.8452:07366
07367:-00270:+00441:+00180:002841.8452:07367
07368:-00007:-00091:+00445:002841.8452:07368
07369:-00146:+00220:+00267:002841.8452:07369
07370:-00416:+00087:+00252:002844.1662:07370
07371:-00104:+00218:+00470:002844.1662:07371
07372:+00454:+00153:+00256:002844.1662:07372
07373:+00166:+00028:+00505:002844.1662:07373
07374:-00129:+00084:+00120:002844.1662:07374
07375:-00047:+00116:+00388:002844.1662:07375
07376:+00218:-00197:+00301:002844.1662:07376
07377:+00330:+00166:+00222:002843.3544:07377
07378:-00133:-00116:+00311:002843.3544:07378
07379:-00284:+00272:+00021:002843.3544:07379
07380:+00196:+00275:+00090:002843.3544:07380
07381:+00257:+00121:+00151:002843.3544:07381
07382:-00141:+00340:-00075:002843.3544:07382
07383:-00521:+00198:+00019:002843.3544:07383
07384:+00312:+00285:+00065:002822.4792:07384
07385:+00467:+00207:+00065:002822.4792:07385
07386:-00096:+00202:+00104:002822.4792:07386
07387:-00452:+00010:-00079:002822.4792:07387
07388:-00043:+00186:-00005:002822.4792:07388
07389:+00299:-00028:-00099:002822.4792:07389
07390:+00229:+00013:-00374:002822.4792:07390
07391:-00396:-00173:-00351:002831.1274:07391
07392:+00344:+00256:-00236:002831.1274:07392
07393:+00548:-00016:-00056:002831.1274:07393
07394:+00057:+00141:-00171:002831.1274:07394
07395:-00321:-00171:-00174:002831.1274:07395
07396:-00075:+00084:-00298:002831.1274:07396
07397:+00471:-00066:-00011:002831.1274:07397
07398:+00203:+00122:-00331:002836.7626:07398
07399:-00147:+00207:-00178:002836.7626:07399
07400:-00211:-00202:-00117:002836.7626:07400
07401:+00031:+00258:-00065:002836.7626:07401
07402:+00081:-00330:+00083:002836.7626:07402
07403:-00075:+00091:-00172:002836.7626:07403
07404:-00414:-00385:-00103:002836.7626:07404
07405:+00141:+00166:-00079:002822.5549:07405
07406:+00246:-00027:+00128:002822.5549:07406
07407:+00115:+00090:-00060:002822.5549:07407
07408:-00533:-00081:+00005:002822.5549:07408
07409:-00235:-00096:+00286:002822.5549:07409
07410:+00358:-00078:+00375:002822.5549:07410
07411:+00122:+00110:-00073:002822.5549:07411
07412:-00145:-00103:+00176:002824.6699:07412
07413:-00291:+00349:+00008:002824.6699:07413
07414:+00340:+00131:+00418:002824.6699:07414
07415:+00173:+00248:+00148:002824.6699:07415
07416:-00253:+00246:+00234:002824.6699:07416
07417:-00495:+00107:+00427:002824.6699:07417
07418:+00206:+00117:+00291:002824.6699:07418
07419:+00081:+00145:+00313:002830.3493:07419
07420:-00058:+00114:+00081:002830.3493:07420
07421:-00428:+00232:+00270:002830.3493:07421
07422:+00141:-00004:+00062:002830.3493:07422
07423:+00220:+00192:+00267:002830.3493:07423
07424:-00076:+00194:+00245:002830.3493:07424
07425:-00334:-00041:+00035:002830.3493:07425
07426:-00020:+00410:+00147:002816.1137:07426
07427:+00227:+00054:+00281:002816.1137:07427
07428:+00184:+00130:-00063:002816.1137:07428
07429:-00332:+00199:-00211:002816.1137:07429
07430:-00057:+00097:-00020:002816.1137:07430
07431:+00202:+00085:-00098:002816.1137:07431
07432:+00244:-00168:-00221:002816.1137:07432
07433:-00242:-00032:-00373:002824.6555:07433
07434:-00361:-00143:-00378:002824.6555:07434
07435:+00144:+00031:-00301:002824.6555:07435
07436:+00250:-00175:-00311:002824.6555:07436
07437:+00060:-00018:-00128:002824.6555:07437
07438:-00209:-00084:-00220:002824.6555:07438
07439:+00002:-00021:-00113:002824.6555:07439
07440:+00240:+00195:-00171:002823.8222:07440
07441:-00082:-00037:+00128:002823.8222:07441
07442:-00341:-00017:-00337:002823.8222:07442
07443:+00114:+00142:-00076:002823.8222:07443
07444:+00336:+00175:+00114:002823.8222:07444
07445:+00171:+00099:-00211:002823.8222:07445
07446:-00367:-00068:+00128:002823.8222:07446
07447:-00301:+00174:+00210:002823.8222:07447
07448:+00253:-00048:+00162:002809.7114:07448
07449:+00189:+00163:+00107:002809.7114:07449
07450:-00147:+00179:+00227:002809.7114:07450
07451:-00305:+00025:+00162:002809.7114:07451
07452:+00294:+00272:+00203:002809.7114:07452
07453:+00302:-00093:+00280:002809.7114:07453
07454:-00309:+00426:-00016:002809.7114:07454
07455:-00511:-00206:+00545:002824.5886:07455
07456:+00130:+00333:-00072:002824.5886:07456
07457:+00280:-00174:+00338:002824.5886:07457
07458:+00112:+00177:-00299:002824.5886:07458
07459:-00474:-00201:+00086:002824.5886:07459
07460:+00157:+00320:+00083:002824.5886:07460
07461:+00274:+00211:+00009:002824.5886:07461
07462:+00092:+00147:+00267:002823.7893:07462
07463:-00217:-00199:-00015:002823.7893:07463
07464:-00031:-00056:+00223:002823.7893:07464
07465:+00176:+00096:+00187:002823.7893:07465
07466:+00239:+00182:+00127:002823.7893:07466
07467:-00157:+00196:-00308:002823.7893:07467
07468:-00220:-00024:+00273:002823.7893:07468
07469:+00001:+00256:-00068:002816.1091:07469
07470:+00316:-00046:-00050:002816.1091:07470
07471:-00225:+00042:-00270:002816.1091:07471
07472:-00387:-00199:-00193:002816.1091:07472
07473:+00021:+00165:-00065:002816.1091:07473
07474:+00340:-00012:-00287:002816.1091:07474
07475:+00176:+00198:-00040:002816.1091:07475
07476:-00434:-00109:-00089:002831.1181:07476
07477:-00223:+00086:-00029:002831.1181:07477
07478:+00397:-00029:-00029:002831.1181:07478
07479:+00097:+00060:-00219:002831.1181:07479
07480:-00256:+00114:-00302:002831.1181:07480
07481:-00191:-00186:-00129:002831.1181:07481
07482:+00407:+00061:-00355:002831.1181:07482
07483:+00335:-00119:-00451:002836.7722:07483
07484:-00358:-00139:-00449:002836.7722:07484
07485:-00407:-00173:-00295:002836.7722:07485
07486:+00217:-00122:-00648:002836.7722:07486
07487:+00279:-00158:-00519:002836.7722:07487
07488:-00014:-00025:-00637:002836.7722:07488
07489:-00306:-00318:-00464:002836.7722:07489
07490:+00117:-00006:-00467:002828.9257:07490
07491:+00217:-00272:-00206:002828.9257:07491
07492:-00093:-00070:-00566:002828.9257:07492
07493:-00243:-00209:-00218:002828.9257:07493
07494:-00043:+00188:-00494:002828.9257:07494
07495:+00250:-00197:-00158:002828.9257:07495
07496:+00204:+00052:-00442:002828.9257:07496
07497:-00318:-00254:+00027:002844.1711:07497
07498:+00023:+00228:+00363:002844.1711:07498
07499:+00337:+00295:+00062:002844.1711:07499
07500:-00187:+00191:+00784:002844.1711:07500
07501:-00518:-00207:+00293:002844.1711:07501
07502:-00170:+00148:+00196:002844.1711:07502
07503:+00276:+00275:+00557:002844.1711:07503
07504:+00288:+00102:+00564:002843.2966:07504
07505:-00225:+00216:+00192:002843.2966:07505
07506:-00308:+00073:+00603:002843.2966:07506
07507:+00055:+00167:+00299:002843.2966:07507
07508:+00330:+00010:+00229:002843.2966:07508
07509:-00230:+00168:+00100:002843.2966:07509
07510:-00543:+00248:+00032:002843.2966:07510
07511:+00075:+00018:+00382:002835.4257:07511
07512:+00276:+00268:-00084:002835.4257:07512
07513:+00173:+00205:+00217:002835.4257:07513
07514:-00474:+00114:-00003:002835.4257:07514
07515:-00336:+00104:+00101:002835.4257:07515
07516:+00254:+00001:+00115:002835.4257:07516
07517:+00128:+00009:-00306:002835.4257:07517
07518:-00359:-00003:-00193:002837.5764:07518
07519:-00373:-00055:+00110:002837.5764:07519
07520:+00396:-00212:-00159:002837.5764:07520
07521:+00504:+00069:+00008:002837.5764:07521
07522:-00462:+00031:-00170:002837.5764:07522
07523:-00452:-00015:+00057:002837.5764:07523
07524:+00191:+00121:-00193:002837.5764:07524
07525:+00560:+00108:-00048:002830.1301:07525
07526:+00106:-00106:-00102:002830.1301:07526
07527:-00389:+00141:-00165:002830.1301:07527
07528:+00110:-00008:-00029:002830.1301:07528
07529:+00551:+00322:+00148:002830.1301:07529
07530:+00042:-00007:-00094:002830.1301:07530
07531:-00208:+00255:-00087:002830.1301:07531
07532:-00155:+00114:-00040:002828.8020:07532
07533:+00286:+00204:+00092:002828.8020:07533
07534:+00292:-00046:+00027:002828.8020:07534
07535:-00201:-00016:-00222:002828.8020:07535
07536:-00034:-00133:+00033:002828.8020:07536
07537:+00125:-00072:-00045:002828.8020:07537
07538:+00215:-00204:-00184:002828.8020:07538
07539:-00314:+00054:-00248:002830.9746:07539
07540:-00178:+00086:-00087:002830.9746:07540
07541:+00240:-00140:+00072:002830.9746:07541
07542:+00432:-00035:+00001:002830.9746:07542
07543:-00041:-00039:+00040:002830.9746:07543
07544:-00260:+00057:-00182:002830.9746:07544
07545:-00002:-00061:+00306:002830.9746:07545
07546:+00458:+00112:+00009:002836.6572:07546
07547:-00149:+00023:+00124:002836.6572:07547
07548:-00450:+00080:+00108:002836.6572:07548
07549:-00081:-00036:-00053:002836.6572:07549
07550:+00329:+00110:+00213:002836.6572:07550
07551:+00133:-00091:+00274:002836.6572:07551
07552:-00449:+00306:+00035:002836.6572:07552
07553:-00247:-00079:+00318:002836.6572:07553
07554:+00192:+00176:+00212:002822.3327:07554
07555:+00070:+00112:+00268:002822.3327:07555
07556:-00287:+00021:+00128:002822.3327:07556
07557:-00090:+00282:+00243:002822.3327:07557
07558:+00206:+00088:+00157:002822.3327:07558
07559:+00245:+00407:+00074:002822.3327:07559
07560:-00254:+00080:+00316:002822.3327:07560
07561:-00181:+00292:-00018:002830.9599:07561
07562:+00085:+00065:+00166:002830.9599:07562
07563:+00325:+00232:-00007:002830.9599:07563
07564:+00001:+00173:-00063:002830.9599:07564
07565:-00250:+00008:+00154:002830.9599:07565
07566:+00054:+00055:-00190:002830.9599:07566
07567:+00300:+00133:+00133:002830.9599:07567
07568:-00070:-00169:-00188:002836.4995:07568
07569:-00231:+00278:-00145:002836.4995:07569
07570:-00237:-00025:-00340:002836.4995:07570
07571:+00426:+00171:-00341:002836.4995:07571
07572:+00272:+00296:-00089:002836.4995:07572
07573:-00299:-00243:-00121:002836.4995:07573
07574:-00177:+00210:-00133:002836.4995:07574
07575:+00249:-00250:-00219:002828.7929:07575
07576:+00277:+00230:-00383:002828.7929:07576
07577:-00186:-00200:+00093:002828.7929:07577
07578:-00351:+00202:-00447:002828.7929:07578
07579:+00210:-00267:+00028:002828.7929:07579
07580:+00278:+00178:-00174:002828.7929:07580
07581:-00013:-00197:-00182:002828.7929:07581
07582:-00200:+00391:-00297:002837.4902:07582
07583:-00027:+00076:+00398:002837.4902:07583
07584:+00319:+00200:+00043:002837.4902:07584
07585:-00256:-00057:-00038:002837.4902:07585
07586:-00375:+00009:+00477:002837.4902:07586
07587:-00014:+00219:+00150:002837.4902:07587
07588:+00255:+00381:+00093:002837.4902:07588
07589:-00092:+00296:+00080:002843.2050:07589
07590:-00301:+00097:+00572:002843.2050:07590
07591:-00327:+00352:+00199:002843.2050:07591
07592:+00244:-00132:+00342:002843.2050:07592
07593:+00008:+00216:+00060:002843.2050:07593
07594:-00175:-00160:+00423:002843.2050:07594
07595:-00291:+00338:+00055:002843.2050:07595
07596:+00338:+00045:+00279:002835.2587:07596
07597:+00382:+00197:+00037:002835.2587:07597
07598:-00175:-00020:+00015:002835.2587:07598
07599:-00391:+00076:-00021:002835.2587:07599
07600:+00036:-00027:+00109:002835.2587:07600
07601:+00250:+00122:-00046:002835.2587:07601
07602:+00089:+00038:-00128:002835.2587:07602
07603:-00421:+00015:+00007:002843.9829:07603
07604:+00098:-00022:-00142:002843.9829:07604
07605:+00333:-00021:+00064:002843.9829:07605
07606:-00040:-00019:-00163:002843.9829:07606
07607:-00274:+00005:-00024:002843.9829:07607
07608:-00105:+00056:+00032:002843.9829:07608
07609:+00386:+00076:+00018:002843.9829:07609
07610:+00226:+00055:-00086:002849.7307:07610
07611:-00215:+00015:-00186:002849.7307:07611
07612:-00174:-00020:-00251:002849.7307:07612
07613:+00119:-00023:-00100:002849.7307:07613
07614:+00297:+00107:-00341:002849.7307:07614
07615:-00270:-00165:-00237:002849.7307:07615
07616:-00416:+00005:-00325:002849.7307:07616
07617:+00107:+00024:-00171:002841.8498:07617
07618:+00413:-00054:-00274:002841.8498:07618
07619:+00113:+00046:-00640:002841.8498:07619
07620:-00316:+00019:-00401:002841.8498:07620
07621:-00104:-00035:-00273:002841.8498:07621
07622:+00390:+00105:-00466:002841.8498:07622
07623:-00129:-00156:-00218:002841.8498:07623
07624:-00279:-00127:-00365:002850.7187:07624
07625:+00133:-00170:-00467:002850.7187:07625
07626:+00438:+00072:-00507:002850.7187:07626
07627:-00052:-00010:-00667:002850.7187:07627
07628:-00316:+00027:-00221:002850.7187:07628
07629:-00283:+00056:-00274:002850.7187:07629
07630:+00350:+00176:-00136:002850.7187:07630
07631:-00076:-00217:+00194:002856.5771:07631
07632:-00057:+00442:+00006:002856.5771:07632
07633:-00414:-00245:+00594:002856.5771:07633
07634:-00124:-00125:+00179:002856.5771:07634
07635:+00212:+00275:+00347:002856.5771:07635
07636:-00069:-00237:+00140:002856.5771:07636
07637:-00228:+00077:+00073:002856.5771:07637
07638:-00084:-00101:+00367:002848.4716:07638
07639:+00282:+00089:+00177:002848.4716:07639
07640:+00172:+00032:+00383:002848.4716:07640
07641:-00243:+00196:+00307:002848.4716:07641
07642:+00097:+00170:+00493:002848.4716:07642
07643:+00315:+00182:+00220:002848.4716:07643
07644:+00191:+00142:+00412:002848.4716:07644
07645:-00119:+00076:+00251:002837.6440:07645
07646:-00283:+00193:+00194:002837.6440:07646
07647:+00242:+00060:+00282:002837.6440:07647
07648:+00245:+00122:+00135:002837.6440:07648
07649:-00303:+00029:+00342:002837.6440:07649
07650:-00234:+00102:+00101:002837.6440:07650
07651:+00103:+00179:+00114:002837.6440:07651
07652:+00164:+00145:+00259:002843.2919:07652
07653:-00317:+00080:+00192:002843.2919:07653
07654:-00463:+00031:+00134:002843.2919:07654
07655:+00209:+00205:+00194:002843.2919:07655
07656:+00358:-00012:+00183:002843.2919:07656
07657:+00149:+00232:-00198:002843.2919:07657
07658:-00348:+00033:+00100:002843.2919:07658
07659:+00032:+00116:-00083:002828.9306:07659
07660:+00414:+00062:-00150:002828.9306:07660
07661:+00253:+00106:-00013:002828.9306:07661
07662:+00016:+00039:-00279:002828.9306:07662
07663:+00100:+00239:-00071:002828.9306:07663
07664:+00201:-00091:-00243:002828.9306:07664
07665:+00309:+00322:-00478:002828.9306:07665
07666:-00220:-00106:-00102:002824.5837:07666
07667:-00202:+00117:-00281:002824.5837:07667
07668:+00244:-00155:+00150:002824.5837:07668
07669:+00164:-00059:-00434:002824.5837:07669
07670:-00094:-00094:-00086:002824.5837:07670
07671:-00420:-00048:-00153:002824.5837:07671
07672:+00274:-00160:-00060:002824.5837:07672
07673:+00235:-00104:-00187:002836.7915:07673
07674:+00063:-00035:-00154:002836.7915:07674
07675:-00332:+00111:+00096:002836.7915:07675
07676:+00183:+00135:-00206:002836.7915:07676
07677:+00342:+00230:+00084:002836.7915:07677
07678:+00180:+00083:+00029:002836.7915:07678
07679:-00282:-00062:+00041:002836.7915:07679
07680:+00187:+00179:+00004:002816.0808:07680
07681:+00354:-00029:+00187:002816.0808:07681
07682:+00067:+00065:+00089:002816.0808:07682
07683:-00263:-00191:+00460:002816.0808:07683
07684:-00210:-00089:+00024:002816.0808:07684
07685:+00175:-00015:+00173:002816.0808:07685
07686:+00223:-00151:+00271:002816.0808:07686
07687:-00238:+00429:+00006:002824.6269:07687
07688:-00368:-00266:+00412:002824.6269:07688
07689:+00091:+00406:-00098:002824.6269:07689
07690:+00212:-00071:+00267:002824.6269:07690
07691:-00406:+00340:-00191:002824.6269:07691
07692:-00506:+00247:+00300:002824.6269:07692
07693:+00169:+00213:+00384:002824.6269:07693
07694:+00311:+00081:+00105:002823.8747:07694
07695:+00100:+00224:+00369:002823.8747:07695
07696:-00452:-00082:+00107:002823.8747:07696
07697:-00176:-00047:+00174:002823.8747:07697
07698:+00395:+00297:+00234:002823.8747:07698
07699:-00029:-00101:+00019:002823.8747:07699
07700:-00327:+00201:-00043:002823.8747:07700
07701:-00082:+00030:+00137:002823.8747:07701
07702:+00119:+00190:+00006:002816.1235:07702
07703:+00134:+00011:-00097:002816.1235:07703
07704:-00386:+00195:-00401:002816.1235:07704
07705:-00317:+00185:+00089:002816.1235:07705
07706:+00109:+00235:-00290:002816.1235:07706
07707:+00183:-00138:-00162:002816.1235:07707
07708:-00029:+00191:-00336:002816.1235:07708
07709:-00203:-00203:-00132:002824.6931:07709
07710:+00050:+00072:-00365:002824.6931:07710
07711:+00202:+00002:-00031:002824.6931:07711
07712:+00023:+00074:-00127:002824.6931:07712
07713:-00156:-00205:-00208:002824.6931:07713
07714:-00080:+00087:+00144:002824.6931:07714
07715:+00444:-00056:+00025:002824.6931:07715
07716:+00283:-00104:-00240:002823.8461:07716
07717:-00328:+00030:-00111:002823.8461:07717
07718:-00103:+00044:+00238:002823.8461:07718
07719:+00207:+00268:-00192:002823.8461:07719
07720:+00123:-00084:-00020:002823.8461:07720
07721:-00165:+00006:-00102:002823.8461:07721
07722:-00320:-00033:+00047:002823.8461:07722
07723:+00244:+00020:-00055:002816.0905:07723
07724:+00350:+00049:+00100:002816.0905:07724
07725:-00338:+00252:-00102:002816.0905:07725
07726:-00250:-00170:+00021:002816.0905:07726
07727:+00075:+00202:+00109:002816.0905:07727
07728:+00366:+00054:+00173:002816.0905:07728
07729:-00305:+00155:+00114:002816.0905:07729
07730:-00455:+00066:+00274:002818.0419:07730
07731:+00055:+00111:+00262:002818.0419:07731
07732:+00327:-00017:+00000:002818.0419:07732
07733:+00147:+00127:+00325:002818.0419:07733
07734:-00497:-00059:+00123:002818.0419:07734
07735:-00262:-00001:+00242:002818.0419:07735
07736:+00277:+00244:+00172:002818.0419:07736
07737:+00136:+00128:+00243:002830.1347:07737
07738:-00184:+00268:+00003:002830.1347:07738
07739:-00239:+00052:+00161:002830.1347:07739
07740:+00047:+00210:+00092:002830.1347:07740
07741:+00272:+00046:+00059:002830.1347:07741
07742:-00172:+00059:-00188:002830.1347:07742
07743:-00352:+00082:+00045:002830.1347:07743
07744:-00034:+00126:+00101:002816.0153:07744
07745:+00221:-00152:-00097:002816.0153:07745
07746:+00175:+00155:-00314:002816.0153:07746
07747:-00298:-00214:-00042:002816.0153:07747
07748:+00031:+00179:+00008:002816.0153:07748
07749:+00227:+00246:-00037:002816.0153:07749
07750:+00249:-00044:+00039:002816.0153:07750
07751:-00018:+00056:-00225:002837.7065:07751
07752:-00172:-00140:+00039:002837.7065:07752
07753:+00191:+00130:+00018:002837.7065:07753
07754:+00301:-00067:-00112:002837.7065:07754
07755:-00097:+00077:-00275:002837.7065:07755
07756:-00091:+00016:-00132:002837.7065:07756
07757:+00005:+00248:-00450:002837.7065:07757
07758:+00269:-00346:-00144:002836.8730:07758
07759:+00102:+00228:-00272:002836.8730:07759
07760:-00400:-00364:-00279:002836.8730:07760
07761:+00017:+00120:-00449:002836.8730:07761
07762:+00330:-00206:-00094:002836.8730:07762
07763:+00081:-00049:-00419:002836.8730:07763
07764:-00472:-00121:-00429:002836.8730:07764
07765:-00182:+00051:-00531:002835.5446:07765
07766:+00252:-00302:-00486:002835.5446:07766
07767:+00084:+00305:-00466:002835.5446:07767
07768:-00218:-00102:-00442:002835.5446:07768
07769:+00024:+00009:-00289:002835.5446:07769
07770:+00168:-00270:-00343:002835.5446:07770
07771:+00300:-00302:-00018:002835.5446:07771
07772:-00332:-00156:-00442:002844.3110:07772
07773:-00220:+00029:-00181:002844.3110:07773
07774:-00002:+00089:+00169:002844.3110:07774
07775:+00194:+00372:+00373:002844.3110:07775
07776:-00117:+00286:+00010:002844.3110:07776
07777:-00040:+00296:-00134:002844.3110:07777
07778:+00264:+00275:+00504:002844.3110:07778
07779:+00317:-00142:-00408:002850.0109:07779
07780:-00145:+00181:-00087:002850.0109:07780
07781:-00632:-00380:+00661:002850.0109:07781
07782:-00036:+00043:+00299:002850.0109:07782
07783:+00505:-00229:+00100:002850.0109:07783
07784:+00379:+00018:-00150:002850.0109:07784
07785:-00746:-00118:+00151:002850.0109:07785
07786:-00253:+00256:+00104:002835.3349:07786
07787:+00003:+00160:+00142:002835.3349:07787
07788:+00281:+00349:+00137:002835.3349:07788
07789:-00199:+00149:+00083:002835.3349:07789
07790:-00194:+00146:+00154:002835.3349:07790
07791:+00261:+00075:+00242:002835.3349:07791
07792:+00427:+00271:+00084:002835.3349:07792
07793:-00231:-00171:+00082:002850.7380:07793
07794:-00146:-00018:+00297:002850.7380:07794
07795:+00041:-00181:+00009:002850.7380:07795
07796:+00424:+00050:+00129:002850.7380:07796
07797:-00161:-00063:+00108:002850.7380:07797
07798:-00196:+00011:-00090:002850.7380:07798
07799:+00040:+00170:-00071:002850.7380:07799
07800:+00244:+00217:+00138:002843.2727:07800
07801:+00008:+00163:-00081:002843.2727:07801
07802:-00348:+00211:-00179:002843.2727:07802
07803:-00071:+00192:-00161:002843.2727:07803
07804:+00296:+00076:+00010:002843.2727:07804
07805:+00037:+00072:-00082:002843.2727:07805
07806:-00269:-00018:-00029:002843.2727:07806
07807:-00076:+00134:-00022:002835.3303:07807
07808:-00023:-00005:-00039:002835.3303:07808
07809:+00403:+00143:+00002:002835.3303:07809
07810:-00209:+00107:-00161:002835.3303:07810
07811:-00194:+00145:+00127:002835.3303:07811
07812:+00248:+00142:-00203:002835.3303:07812
07813:+00347:+00102:+00021:002835.3303:07813
07814:-00113:+00021:-00072:002835.3303:07814
07815:-00211:+00238:-00062:002844.1083:07815
07816:+00301:-00048:+00285:002844.1083:07816
07817:+00463:+00128:-00129:002844.1083:07817
07818:-00330:+00003:-00011:002844.1083:07818
07819:-00300:-00005:-00204:002844.1083:07819
07820:+00070:-00152:-00101:002844.1083:07820
07821:+00315:+00142:+00251:002844.1083:07821
07822:-00104:-00230:+00145:002849.7983:07822
07823:-00280:+00181:+00148:002849.7983:07823
07824:-00061:-00267:+00153:002849.7983:07824
07825:+00309:-00119:+00175:002849.7983:07825
07826:+00020:-00031:-00055:002849.7983:07826
07827:-00178:+00183:+00225:002849.7983:07827
07828:-00143:+00389:+00034:002849.7983:07828
07829:+00238:+00002:+00152:002835.2968:07829
07830:+00297:+00207:-00008:002835.2968:07830
07831:-00230:+00054:+00019:002835.2968:07831
07832:-00076:-00001:+00132:002835.2968:07832
07833:+00090:+00013:+00098:002835.2968:07833
07834:+00194:+00151:-00004:002835.2968:07834
07835:-00237:-00008:+00148:002835.2968:07835
07836:-00337:+00396:-00258:002844.1711:07836
07837:+00049:+00066:+00231:002844.1711:07837
07838:+00283:+00162:-00003:002844.1711:07838
07839:+00072:+00062:+00064:002844.1711:07839
07840:-00378:+00204:-00165:002844.1711:07840
07841:-00189:+00144:-00098:002844.1711:07841
07842:+00282:+00295:+00060:002844.1711:07842
07843:+00026:+00403:-00016:002849.9526:07843
07844:-00293:-00339:-00222:002849.9526:07844
07845:-00006:+00581:-00323:002849.9526:07845
07846:+00494:+00085:+00188:002849.9526:07846
07847:+00271:+00044:-00592:002849.9526:07847
07848:-00359:-00217:-00068:002849.9526:07848
07849:-00415:+00185:-00241:002849.9526:07849
07850:+00178:-00269:-00105:002841.9409:07850
07851:+00207:+00554:-00436:002841.9409:07851
07852:-00095:-00066:+00074:002841.9409:07852
07853:-00275:+00297:-00146:002841.9409:07853
07854:+00263:-00183:-00005:002841.9409:07854
07855:+00331:+00300:-00075:002841.9409:07855
07856:-00076:-00252:-00038:002841.9409:07856
07857:-00239:+00245:-00166:002844.2145:07857
07858:-00023:-00177:+00164:002844.2145:07858
07859:+00273:+00212:-00226:002844.2145:07859
07860:-00070:+00108:-00006:002844.2145:07860
07861:-00363:-00032:+00089:002844.2145:07861
07862:+00156:-00052:+00012:002844.2145:07862
07863:+00302:+00024:+00366:002844.2145:07863
07864:-00018:-00074:+00038:002856.5385:07864
07865:-00326:+00177:+00133:002856.5385:07865
07866:-00280:+00170:+00170:002856.5385:07866
07867:+00194:+00149:+00189:002856.5385:07867
07868:+00197:+00102:+00197:002856.5385:07868
07869:-00202:-00095:-00001:002856.5385:07869
07870:-00185:+00192:+00228:002856.5385:07870
07871:-00016:-00111:+00233:002848.4287:07871
07872:+00215:+00112:-00195:002848.4287:07872
07873:-00209:+00118:+00085:002848.4287:07873
07874:-00481:-00025:+00058:002848.4287:07874
07875:+00003:+00178:+00079:002848.4287:07875
07876:+00296:-00005:+00138:002848.4287:07876
07877:+00206:+00200:-00182:002848.4287:07877
07878:-00458:+00201:+00173:002850.8303:07878
07879:-00343:-00012:+00054:002850.8303:07879
07880:+00414:+00165:-00050:002850.8303:07880
07881:+00083:+00250:+00094:002850.8303:07881
07882:-00333:-00149:-00002:002850.8303:07882
07883:-00110:+00067:-00103:002850.8303:07883
07884:+00208:+00173:-00169:002850.8303:07884
07885:+00206:-00204:-00306:002863.1540:07885
07886:-00432:+00098:-00159:002863.1540:07886
07887:-00517:-00201:-00283:002863.1540:07887
07888:+00261:-00170:-00155:002863.1540:07888
07889:+00166:-00073:-00378:002863.1540:07889
07890:-00250:-00281:-00472:002863.1540:07890
07891:-00404:+00103:-00381:002863.1540:07891
07892:+00258:-00194:-00243:002855.0378:07892
07893:+00276:-00114:-00616:002855.0378:07893
07894:-00016:+00168:-00351:002855.0378:07894
07895:-00300:-00298:-00346:002855.0378:07895
07896:+00070:-00451:-00321:002855.0378:07896
07897:+00384:+00041:-00662:002855.0378:07897
07898:+00212:-00517:-00351:002855.0378:07898
07899:-00311:+00191:-00704:002864.0417:07899
07900:+00169:-00215:-00311:002864.0417:07900
07901:+00284:+00070:-00538:002864.0417:07901
07902:+00236:-00112:-00132:002864.0417:07902
07903:-00021:+00032:-00504:002864.0417:07903
07904:-00315:-00541:-00029:002864.0417:07904
07905:+00219:+00477:-00134:002864.0417:07905
07906:+00130:-00074:+00096:002876.4484:07906
07907:-00636:-00002:-00379:002876.4484:07907
07908:+00049:+00607:+00402:002876.4484:07908
07909:+00319:-00300:+00234:002876.4484:07909
07910:+00177:-00174:-00148:002876.4484:07910
07911:-00335:-00185:+00175:002876.4484:07911
07912:-00396:-00336:-00122:002876.4484:07912
07913:+00369:+00138:+00369:002848.4621:07913
07914:+00186:+00003:-00270:002848.4621:07914
07915:-00313:+00366:+00030:002848.4621:07915
07916:-00313:+00118:+00381:002848.4621:07916
07917:+00062:+00163:+00196:002848.4621:07917
07918:+00300:+00285:+00444:002848.4621:07918
07919:-00128:+00141:+00108:002848.4621:07919
07920:-00355:+00059:-00101:002857.4621:07920
07921:+00096:-00003:+00206:002857.4621:07921
07922:+00196:-00133:-00092:002857.4621:07922
07923:+00079:+00087:+00443:002857.4621:07923
07924:-00465:-00356:-00184:002857.4621:07924
07925:-00150:+00145:+00039:002857.4621:07925
07926:+00133:-00116:+00236:002857.4621:07926
07927:+00233:+00308:+00169:002856.5966:07927
07928:-00122:+00126:-00046:002856.5966:07928
07929:-00137:+00343:-00049:002856.5966:07929
07930:+00134:+00109:+00414:002856.5966:07930
07931:+00279:+00128:-00104:002856.5966:07931
07932:-00116:+00013:-00191:002856.5966:07932
07933:-00169:+00275:+00092:002856.5966:07933
07934:+00070:+00037:-00243:002828.9306:07934
07935:+00417:+00186:-00283:002828.9306:07935
07936:+00283:+00211:+00015:002828.9306:07936
07937:-00262:-00017:-00228:002828.9306:07937
07938:+00279:+00191:+00016:002828.9306:07938
07939:+00416:+00174:-00052:002828.9306:07939
07940:+00164:+00283:-00110:002828.9306:07940
07941:-00158:+00142:-00058:002831.1037:07941
07942:+00034:+00220:-00042:002831.1037:07942
07943:+00306:+00025:+00148:002831.1037:07943
07944:+00246:+00072:-00080:002831.1037:07944
07945:-00324:-00084:-00206:002831.1037:07945
07946:+00003:+00050:+00122:002831.1037:07946
07947:+00209:-00023:+00171:002831.1037:07947
07948:+00105:-00353:-00085:002823.7370:07948
07949:-00264:+00032:-00183:002823.7370:07949
07950:-00323:-00348:-00102:002823.7370:07950
07951:+00201:-00063:-00134:002823.7370:07951
07952:+00272:-00263:-00173:002823.7370:07952
07953:-00005:+00122:+00161:002823.7370:07953
07954:-00284:-00099:+00080:002823.7370:07954
07955:-00069:+00071:-00054:002816.0292:07955
07956:+00428:+00203:+00348:002816.0292:07956
07957:-00030:+00148:+00290:002816.0292:07957
07958:-00378:+00034:-00095:002816.0292:07958
07959:-00040:+00122:+00368:002816.0292:07959
07960:+00400:+00176:+00115:002816.0292:07960
07961:+00249:-00021:+00067:002816.0292:07961
07962:-00388:+00069:+00052:002818.0754:07962
07963:-00262:+00177:+00300:002818.0754:07963
07964:+00261:+00017:+00141:002818.0754:07964
07965:+00087:+00036:-00059:002818.0754:07965
07966:-00172:+00405:+00012:002818.0754:07966
07967:-00363:-00152:+00004:002818.0754:07967
07968:+00245:+00283:-00012:002818.0754:07968
07969:+00253:+00345:+00128:002810.7404:07969
07970:-00265:+00155:-00115:002810.7404:07970
07971:-00367:+00018:+00120:002810.7404:07971
07972:+00002:+00244:-00013:002810.7404:07972
07973:+00321:-00055:+00097:002810.7404:07973
07974:+00191:+00114:-00240:002810.7404:07974
07975:-00371:+00031:-00072:002810.7404:07975
07976:+00008:+00160:+00076:002809.6416:07976
07977:+00342:+00156:-00162:002809.6416:07977
07978:+00220:+00123:-00074:002809.6416:07978
07979:-00260:+00141:+00035:002809.6416:07979
07980:-00251:+00014:-00078:002809.6416:07980
07981:+00304:+00068:-00041:002809.6416:07981
07982:+00328:+00229:-00023:002809.6416:07982
07983:-00260:+00197:-00371:002818.0231:07983
07984:-00228:-00084:+00125:002818.0231:07984
07985:+00029:+00227:+00081:002818.0231:07985
07986:+00149:-00147:+00145:002818.0231:07986
07987:-00380:-00006:-00273:002818.0231:07987
07988:-00327:-00225:-00004:002818.0231:07988
07989:+00070:+00221:-00096:002818.0231:07989
07990:+00164:-00235:-00188:002818.0231:07990
07991:-00013:+00198:+00219:002817.2971:07991
07992:-00307:-00134:+00021:002817.2971:07992
07993:-00194:+00337:-00117:002817.2971:07993
07994:+00205:+00174:+00160:002817.2971:07994
07995:+00110:+00196:+00136:002817.2971:07995
07996:-00213:+00104:+00218:002817.2971:07996
07997:-00157:+00094:+00293:002817.2971:07997
07998:+00185:-00019:+00115:002809.6179:07998
07999:+00211:+00053:-00028:002809.6179:07999
08000:-00311:-00058:+00078:002809.6179:08000
08001:-00362:+00125:+00230:002809.6179:08001
08002:-00002:+00131:+00012:002809.6179:08002
08003:+00259:+00198:-00052:002809.6179:08003
08004:-00009:+00137:+00172:002809.6179:08004
08005:-00562:+00091:-00013:002811.6484:08005
08006:+00070:+00196:-00059:002811.6484:08006
08007:+00378:+00214:-00006:002811.6484:08007
08008:+00061:+00112:+00109:002811.6484:08008
08009:-00324:-00121:+00073:002811.6484:08009
08010:-00153:+00113:+00132:002811.6484:08010
08011:+00415:+00086:+00153:002811.6484:08011
08012:+00268:+00054:+00053:002817.3349:08012
08013:-00248:+00224:-00128:002817.3349:08013
08014:-00076:+00126:+00121:002817.3349:08014
08015:+00180:+00272:+00204:002817.3349:08015
08016:+00227:+00039:+00185:002817.3349:08016
08017:-00166:+00107:-00146:002817.3349:08017
08018:-00282:-00172:+00025:002817.3349:08018
08019:+00003:+00119:-00171:002809.7021:08019
08020:+00262:+00172:+00194:002809.7021:08020
08021:+00045:+00160:-00347:002809.7021:08021
08022:-00297:-00162:-00073:002809.7021:08022
08023:-00277:+00220:-00126:002809.7021:08023
08024:+00353:-00264:-00077:002809.7021:08024
08025:+00055:+00187:-00247:002809.7021:08025
08026:-00218:-00132:-00029:002818.1037:08026
08027:-00169:+00269:-00154:002818.1037:08027
08028:+00429:-00117:+00081:002818.1037:08028
08029:+00382:+00278:+00086:002818.1037:08029
08030:-00272:-00070:+00073:002818.1037:08030
08031:-00419:+00307:+00173:002818.1037:08031
08032:+00183:+00198:-00321:002818.1037:08032
08033:+00312:-00035:+00105:002830.2348:08033
08034:+00020:+00163:-00247:002830.2348:08034
08035:-00371:-00219:-00229:002830.2348:08035
08036:+00067:+00001:-00199:002830.2348:08036
08037:+00278:-00142:-00134:002830.2348:08037
08038:+00016:-00010:-00290:002830.2348:08038
08039:-00262:-00227:-00325:002830.2348:08039
08040:-00130:+00021:-00194:002822.4084:08040
08041:+00443:-00208:-00479:002822.4084:08041
08042:+00363:-00113:-00426:002822.4084:08042
08043:-00314:-00148:-00407:002822.4084:08043
08044:-00063:-00217:-00309:002822.4084:08044
08045:+00466:+00133:-00722:002822.4084:08045
08046:+00418:-00302:-00292:002822.4084:08046
08047:-00443:-00064:-00504:002837.5910:08047
08048:-00397:-00112:-00242:002837.5910:08048
08049:+00344:+00010:-00315:002837.5910:08049
08050:+00446:+00089:-00216:002837.5910:08050
08051:-00293:+00015:-00207:002837.5910:08051
08052:-00508:-00152:-00003:002837.5910:08052
08053:+00062:+00149:-00079:002837.5910:08053
08054:+00533:-00140:-00010:002843.3017:08054
08055:-00416:+00231:+00095:002843.3017:08055
08056:-00864:-00170:-00153:002843.3017:08056
08057:+00037:+00208:+00191:002843.3017:08057
08058:+00340:-00058:-00008:002843.3017:08058
08059:+00148:+00039:-00005:002843.3017:08059
08060:-00371:+00054:+00168:002843.3017:08060
08061:-00200:+00031:+00274:002835.4064:08061
08062:+00257:+00130:+00223:002835.4064:08062
08063:+00158:+00105:+00292:002835.4064:08063
08064:-00240:+00144:+00159:002835.4064:08064
08065:-00128:+00212:+00331:002835.4064:08065
08066:+00213:+00256:+00215:002835.4064:08066
08067:+00258:+00122:+00334:002835.4064:08067
08068:-00351:+00024:+00009:002837.6440:08068
08069:-00432:-00050:+00444:002837.6440:08069
08070:+00015:-00081:+00367:002837.6440:08070
08071:+00041:+00146:-00002:002837.6440:08071
08072:-00089:+00084:+00218:002837.6440:08072
08073:-00484:+00096:+00014:002837.6440:08073
08074:+00155:+00120:+00471:002837.6440:08074
08075:+00301:+00074:+00163:002849.9433:08075
08076:-00039:+00188:+00011:002849.9433:08076
08077:-00367:+00064:+00170:002849.9433:08077
08078:+00088:+00042:+00139:002849.9433:08078
08079:+00510:+00168:+00168:002849.9433:08079
08080:+00356:+00110:-00005:002849.9433:08080
08081:-00141:+00045:+00012:002849.9433:08081
08082:+00000:+00115:-00111:002849.9433:08082
08083:+00188:+00001:+00022:002828.9592:08083
08084:+00193:+00278:-00292:002828.9592:08084
08085:-00089:+00038:+00114:002828.9592:08085
08086:-00170:+00217:-00169:002828.9592:08086
08087:+00253:-00093:-00100:002828.9592:08087
08088:+00505:-00102:-00353:002828.9592:08088
08089:-00189:-00127:-00334:002828.9592:08089
08090:-00512:-00042:-00262:002844.2241:08090
08091:-00173:-00246:-00260:002844.2241:08091
08092:+00512:+00095:-00163:002844.2241:08092
08093:-00145:-00176:-00320:002844.2241:08093
08094:-00376:-00113:-00213:002844.2241:08094
08095:+00121:-00021:-00220:002844.2241:08095
08096:+00388:+00216:-00331:002844.2241:08096
08097:+00118:+00021:-00295:002849.9433:08097
08098:-00213:+00065:-00016:002849.9433:08098
08099:-00097:+00191:-00155:002849.9433:08099
08100:+00578:-00035:+00284:002849.9433:08100
08101:-00007:-00051:-00181:002849.9433:08101
08102:-00207:-00262:+00208:002849.9433:08102
08103:-00140:+00181:-00204:002849.9433:08103
08104:+00502:+00087:+00177:002841.9504:08104
08105:+00263:+00068:+00050:002841.9504:08105
08106:-00345:-00098:+00013:002841.9504:08106
08107:-00317:+00210:+00141:002841.9504:08107
08108:+00133:-00124:+00228:002841.9504:08108
08109:+00191:+00086:+00085:002841.9504:08109
08110:-00138:+00066:+00205:002841.9504:08110
08111:-00513:+00373:-00087:002850.7817:08111
08112:+00109:+00094:+00295:002850.7817:08112
08113:+00309:+00342:+00277:002850.7817:08113
08114:+00051:+00134:+00322:002850.7817:08114
08115:-00223:+00386:-00034:002850.7817:08115
08116:-00151:+00125:+00080:002850.7817:08116
08117:+00412:+00383:+00153:002850.7817:08117
08118:+00207:+00237:+00163:002843.3305:08118
08119:-00242:+00016:+00340:002843.3305:08119
08120:-00062:+00181:+00054:002843.3305:08120
08121:+00271:-00060:+00325:002843.3305:08121
08122:+00004:+00204:-00178:002843.3305:08122
08123:-00342:+00261:+00021:002843.3305:08123
08124:-00383:+00392:-00271:002843.3305:08124
08125:+00331:+00000:-00078:002841.9746:08125
08126:+00181:+00124:+00086:002841.9746:08126
08127:-00181:-00165:-00195:002841.9746:08127
08128:-00262:+00115:-00310:002841.9746:08128
08129:+00145:-00029:-00002:002841.9746:08129
08130:+00213:-00079:-00257:002841.9746:08130
08131:-00101:+00113:-00229:002841.9746:08131
08132:-00291:-00074:-00121:002850.8496:08132
08133:+00200:+00110:-00152:002850.8496:08133
08134:+00389:-00067:-00054:002850.8496:08134
08135:-00006:-00073:-00144:002850.8496:08135
08136:-00246:+00107:-00249:002850.8496:08136
08137:-00094:+00135:-00128:002850.8496:08137
08138:+00323:+00152:+00213:002850.8496:08138
08139:-00015:+00156:-00015:002849.9479:08139
08140:-00315:-00066:-00006:002849.9479:08140
08141:-00229:+00075:-00117:002849.9479:08141
08142:+00471:+00216:+00188:002849.9479:08142
08143:+00198:-00012:-00130:002849.9479:08143
08144:-00471:+00077:-00014:002849.9479:08144
08145:-00542:+00049:+00271:002849.9479:08145
08146:+00289:-00022:+00168:002848.4912:08146
08147:+00185:+00310:-00007:002848.4912:08147
08148:-00186:-00112:+00273:002848.4912:08148
08149:-00505:+00304:-00214:002848.4912:08149
08150:+00398:+00012:+00503:002848.4912:08150
08151:+00392:+00094:+00136:002848.4912:08151
08152:-00215:+00084:+00010:002848.4912:08152
08153:-00500:+00161:-00091:002850.8735:08153
08154:-00101:+00003:+00079:002850.8735:08154
08155:+00319:+00222:+00132:002850.8735:08155
08156:-00036:+00054:-00056:002850.8735:08156
08157:-00452:-00011:+00265:002850.8735:08157
08158:-00022:+00054:+00025:002850.8735:08158
08159:+00251:-00058:+00169:002850.8735:08159
08160:+00011:+00159:-00020:002856.3730:08160
08161:-00455:-00036:+00166:002856.3730:08161
08162:-00312:+00064:-00072:002856.3730:08162
08163:+00337:+00044:+00109:002856.3730:08163
08164:+00368:-00008:-00152:002856.3730:08164
08165:-00193:-00155:-00158:002856.3730:08165
08166:-00185:+00042:-00217:002856.3730:08166
08167:-00002:-00133:-00332:002848.2458:08167
08168:+00366:+00065:-00122:002848.2458:08168
08169:-00241:-00265:-00562:002848.2458:08169
08170:-00306:-00242:-00504:002848.2458:08170
08171:+00138:-00140:-00282:002848.2458:08171
08172:+00292:-00165:-00442:002848.2458:08172
08173:-00003:-00160:-00748:002848.2458:08173
08174:-00322:-00201:-00525:002857.2136:08174
08175:-00031:+00007:-00537:002857.2136:08175
08176:+00384:-00058:-00556:002857.2136:08176
08177:-00213:-00060:-00710:002857.2136:08177
08178:-00374:-00258:-00542:002857.2136:08178
08179:+00073:+00010:-00537:002857.2136:08179
08180:+00495:+00025:-00610:002857.2136:08180
08181:+00017:-00157:-00652:002862.9541:08181
08182:-00241:+00341:-00287:002862.9541:08182
08183:-00470:+00082:+00368:002862.9541:08183
08184:+00355:+00417:+00133:002862.9541:08184
08185:-00088:-00154:+00295:002862.9541:08185
08186:-00188:+00148:+00306:002862.9541:08186
08187:-00025:+00197:+00498:002862.9541:08187
08188:+00273:-00039:+00222:002854.8781:08188
08189:-00008:+00123:+00254:002854.8781:08189
08190:-00479:+00005:+00408:002854.8781:08190
08191:-00582:+00237:+00339:002854.8781:08191
08192:+00281:+00287:+00552:002854.8781:08192
08193:+00292:+00019:+00175:002854.8781:08193
08194:+00169:+00448:+00776:002854.8781:08194
08195:-00454:-00165:+00445:002857.3012:08195
08196:+00063:+00149:+00364:002857.3012:08196
08197:+00286:-00055:+00663:002857.3012:08197
08198:+00097:+00241:-00019:002857.3012:08198
08199:-00137:-00095:+00258:002857.3012:08199
08200:-00325:+00288:+00051:002857.3012:08200
08201:+00302:+00061:+00484:002857.3012:08201
08202:+00164:-00052:+00194:002856.3874:08202
08203:-00294:+00166:-00041:002856.3874:08203
08204:-00301:+00088:+00412:002856.3874:08204
08205:+00083:+00031:-00030:002856.3874:08205
08206:+00230:+00174:+00037:002856.3874:08206
08207:-00190:-00072:-00106:002856.3874:08207
08208:-00377:+00063:-00181:002856.3874:08208
08209:+00213:-00072:+00103:002828.7929:08209
08210:+00406:-00025:-00317:002828.7929:08210
08211:+00287:+00079:+00174:002828.7929:08211
08212:-00239:-00026:-00351:002828.7929:08212
08213:+00138:+00346:-00232:002828.7929:08213
08214:+00408:+00068:+00138:002828.7929:08214
08215:+00211:+00188:-00103:002828.7929:08215
08216:-00092:-00016:-00113:002830.9599:08216
08217:+00062:+00212:-00197:002830.9599:08217
08218:+00261:+00245:-00072:002830.9599:08218
08219:+00186:+00077:-00263:002830.9599:08219
08220:-00402:+00122:-00307:002830.9599:08220
08221:-00437:+00116:-00033:002830.9599:08221
08222:+00320:+00025:-00129:002830.9599:08222
08223:+00342:+00241:-00148:002823.6274:08223
08224:-00036:-00052:-00093:002823.6274:08224
08225:-00391:-00140:-00262:002823.6274:08225
08226:+00318:-00232:+00168:002823.6274:08226
08227:+00459:-00233:+00073:002823.6274:08227
08228:+00230:-00027:+00055:002823.6274:08228
08229:-00223:+00021:+00123:002823.6274:08229
08230:-00026:+00100:+00003:002809.4824:08230
08231:+00372:+00020:+00201:002809.4824:08231
08232:+00274:+00179:+00145:002809.4824:08232
08233:-00289:-00092:+00097:002809.4824:08233
08234:-00036:+00079:+00234:002809.4824:08234
08235:+00199:+00058:+00296:002809.4824:08235
08236:+00007:+00106:+00216:002809.4824:08236
08237:-00190:+00076:+00131:002811.4545:08237
08238:-00310:-00016:+00241:002811.4545:08238
08239:+00213:+00018:+00362:002811.4545:08239
08240:+00169:+00080:+00321:002811.4545:08240
08241:-00179:-00032:+00306:002811.4545:08241
08242:-00335:+00228:+00220:002811.4545:08242
08243:-00077:+00079:+00266:002811.4545:08243
08244:+00329:+00147:+00198:002817.1125:08244
08245:-00057:+00254:-00048:002817.1125:08245
08246:-00406:+00084:+00218:002817.1125:08246
08247:-00031:+00286:+00014:002817.1125:08247
08248:+00202:-00003:+00020:002817.1125:08248
08249:+00232:+00197:+00142:002817.1125:08249
08250:-00386:+00195:+00033:002817.1125:08250
08251:-00275:+00081:-00223:002803.1147:08251
08252:+00204:+00246:+00079:002803.1147:08252
08253:+00100:+00375:+00197:002803.1147:08253
08254:-00341:+00147:-00408:002803.1147:08254
08255:-00265:+00028:-00016:002803.1147:08255
08256:+00077:+00150:+00018:002803.1147:08256
08257:+00400:-00272:-00316:002803.1147:08257
08258:-00296:+00154:-00411:002803.1147:08258
08259:-00364:-00052:-00041:002811.5869:08259
08260:+00115:-00007:-00428:002811.5869:08260
08261:+00373:-00070:-00256:002811.5869:08261
08262:+00074:+00169:-00536:002811.5869:08262
08263:-00331:-00044:-00266:002811.5869:08263
08264:+00190:+00155:-00127:002811.5869:08264
08265:+00353:+00145:+00161:002811.5869:08265
08266:-00043:+00054:+00163:002810.9382:08266
08267:-00456:-00124:+00030:002810.9382:08267
08268:+00027:-00049:+00081:002810.9382:08268
08269:+00414:+00072:+00104:002810.9382:08269
08270:+00179:-00191:+00157:002810.9382:08270
08271:-00491:+00089:-00131:002810.9382:08271
08272:-00149:+00089:+00313:002810.9382:08272
08273:+00240:+00276:+00022:002809.7211:08273
08274:+00157:-00221:+00238:002809.7211:08274
08275:-00130:+00514:-00011:002809.7211:08275
08276:-00449:-00147:+00101:002809.7211:08276
08277:+00120:+00459:-00086:002809.7211:08277
08278:+00287:+00163:+00443:002809.7211:08278
08279:-00212:+00249:+00053:002809.7211:08279
08280:-00366:-00081:+00203:002818.1796:08280
08281:-00139:+00360:+00248:002818.1796:08281
08282:+00310:-00172:+00200:002818.1796:08282
08283:-00215:+00311:-00086:002818.1796:08283
08284:-00385:+00249:+00225:002818.1796:08284
08285:-00160:+00176:+00066:002818.1796:08285
08286:+00183:-00160:+00205:002818.1796:08286
08287:+00168:+00424:+00242:002823.8129:08287
08288:-00231:-00264:+00210:002823.8129:08288
08289:-00211:-00191:+00099:002823.8129:08289
08290:+00110:+00254:-00072:002823.8129:08290
08291:+00193:-00113:+00200:002823.8129:08291
08292:+00059:+00618:-00454:002823.8129:08292
08293:-00169:-00275:+00180:002823.8129:08293
08294:-00071:+00139:-00034:002816.0292:08294
08295:+00277:-00084:+00057:002816.0292:08295
08296:+00031:+00059:-00335:002816.0292:08296
08297:-00100:-00286:-00036:002816.0292:08297
08298:-00115:+00264:-00304:002816.0292:08298
08299:+00336:-00374:-00175:002816.0292:08299
08300:+00322:+00209:-00085:002816.0292:08300
08301:-00162:-00168:-00176:002831.0895:08301
08302:-00116:+00284:-00219:002831.0895:08302
08303:+00161:+00082:-00248:002831.0895:08303
08304:+00263:+00047:+00044:002831.0895:08304
08305:-00072:+00027:-00347:002831.0895:08305
08306:-00275:+00001:-00332:002831.0895:08306
08307:+00211:-00079:-00046:002831.0895:08307
08308:+00291:-00089:-00191:002836.7675:08308
08309:-00003:+00082:-00287:002836.7675:08309
08310:-00340:-00196:-00279:002836.7675:08310
08311:-00099:+00100:-00312:002836.7675:08311
08312:+00271:-00345:-00191:002836.7675:08312
08313:+00275:+00079:-00679:002836.7675:08313
08314:-00373:-00267:-00209:002836.7675:08314
08315:-00043:-00042:-00608:002835.4633:08315
08316:+00269:-00018:-00190:002835.4633:08316
08317:+00286:-00009:-00202:002835.4633:08317
08318:-00249:-00142:-00533:002835.4633:08318
08319:-00419:+00093:+00044:002835.4633:08319
08320:-00069:-00308:-00096:002835.4633:08320
08321:+00228:+00219:-00452:002835.4633:08321
08322:-00021:-00055:-00086:002844.2531:08322
08323:-00211:+00097:-00193:002844.2531:08323
08324:+00023:-00042:+00134:002844.2531:08324
08325:+00257:+00047:+00278:002844.2531:08325
08326:-00185:+00011:+00234:002844.2531:08326
08327:-00380:-00039:+00053:002844.2531:08327
08328:-00106:-00056:+00127:002844.2531:08328
08329:+00246:-00017:+00069:002856.5673:08329
08330:+00238:-00009:+00006:002856.5673:08330
08331:-00456:+00063:+00078:002856.5673:08331
08332:-00338:+00050:+00098:002856.5673:08332
08333:+00133:+00185:+00253:002856.5673:08333
08334:+00199:-00027:+00376:002856.5673:08334
08335:-00222:+00205:-00125:002856.5673:08335
08336:-00253:+00024:+00222:002841.9697:08336
08337:+00113:+00133:+00048:002841.9697:08337
08338:+00145:+00131:+00230:002841.9697:08338
08339:-00323:+00003:+00195:002841.9697:08339
08340:-00067:+00025:+00141:002841.9697:08340
08341:+00187:+00312:+00113:002841.9697:08341
08342:+00103:-00239:+00379:002841.9697:08342
08343:-00198:+00301:-00046:002844.2094:08343
08344:-00263:-00010:+00206:002844.2094:08344
08345:+00274:+00262:-00018:002844.2094:08345
08346:+00307:+00026:+00495:002844.2094:08346
08347:-00187:+00212:-00030:002844.2094:08347
08348:-00096:-00107:+00085:002844.2094:08348
08349:+00199:+00156:+00163:002844.2094:08349
08350:+00327:+00078:-00007:002849.9724:08350
08351:+00164:-00006:+00117:002849.9724:08351
08352:-00225:+00117:+00063:002849.9724:08352
08353:+00169:-00026:-00097:002849.9724:08353
08354:+00340:+00170:+00065:002849.9724:08354
08355:-00005:+00047:-00002:002849.9724:08355
08356:-00055:+00236:-00089:002849.9724:08356
08357:+00024:+00208:-00103:002835.5256:08357
08358:+00262:+00149:-00024:002835.5256:08358
08359:-00127:+00149:-00111:002835.5256:08359
08360:-00135:+00163:-00149:002835.5256:08360
08361:-00116:-00028:-00262:002835.5256:08361
08362:+00172:+00337:+00046:002835.5256:08362
08363:+00246:-00185:-00211:002835.5256:08363
08364:-00141:+00239:-00284:002850.8735:08364
08365:-00286:+00022:+00107:002850.8735:08365
08366:+00271:-00149:-00230:002850.8735:08366
08367:+00389:-00111:-00263:002850.8735:08367
08368:+00040:-00208:-00011:002850.8735:08368
08369:-00286:+00094:-00179:002850.8735:08369
08370:-00104:+00004:+00000:002850.8735:08370
08371:+00496:+00142:-00009:002849.9479:08371
08372:-00042:-00023:-00005:002849.9479:08372
08373:-00284:+00143:-00067:002849.9479:08373
08374:-00192:+00057:+00018:002849.9479:08374
08375:+00486:+00291:+00190:002849.9479:08375
08376:+00240:-00013:+00130:002849.9479:08376
08377:-00378:+00141:+00012:002849.9479:08377
08378:-00250:-00132:+00156:002849.9479:08378
08379:+00248:-00003:+00160:002841.9890:08379
08380:+00231:+00092:+00272:002841.9890:08380
08381:-00109:+00085:+00070:002841.9890:08381
08382:-00375:+00086:-00084:002841.9890:08382
08383:+00288:+00011:+00366:002841.9890:08383
08384:+00432:+00220:-00145:002841.9890:08384
08385:-00121:+00055:+00212:002841.9890:08385
08386:-00332:+00232:+00133:002844.2438:08386
08387:-00075:+00212:+00052:002844.2438:08387
08388:+00259:+00192:+00155:002844.2438:08388
08389:+00073:+00212:+00026:002844.2438:08389
08390:-00227:+00239:+00082:002844.2438:08390
08391:-00105:-00185:+00012:002844.2438:08391
08392:+00309:+00164:-00245:002844.2438:08392
08393:-00042:+00076:+00174:002849.8415:08393
08394:-00229:+00202:+00163:002849.8415:08394
08395:-00317:+00391:-00083:002849.8415:08395
08396:+00401:+00067:+00397:002849.8415:08396
08397:+00053:+00188:-00026:002849.8415:08397
08398:-00210:+00015:+00009:002849.8415:08398
08399:-00355:+00178:+00014:002849.8415:08399
08400:+00095:+00268:+00338:002841.9169:08400
08401:+00341:+00224:-00249:002841.9169:08401
08402:-00227:+00009:-00057:002841.9169:08402
08403:-00403:+00273:+00195:002841.9169:08403
08404:+00239:-00269:-00089:002841.9169:08404
08405:+00037:+00240:-00475:002841.9169:08405
08406:-00062:+00065:-00024:002841.9169:08406
08407:-00319:-00060:-00286:002844.1901:08407
08408:-00131:-00167:+00042:002844.1901:08408
08409:+00249:+00192:+00032:002844.1901:08409
08410:-00112:-00181:-00169:002844.1901:08410
08411:-00224:+00157:-00384:002844.1901:08411
08412:-00149:-00124:+00101:002844.1901:08412
08413:+00331:+00345:-00147:002844.1901:08413
08414:+00185:+00153:-00152:002849.9577:08414
08415:-00306:+00128:+00135:002849.9577:08415
08416:-00066:+00049:+00187:002849.9577:08416
08417:+00292:-00183:+00190:002849.9577:08417
08418:+00093:+00206:-00094:002849.9577:08418
08419:-00176:+00012:+00114:002849.9577:08419
08420:-00340:+00100:-00134:002849.9577:08420
08421:+00423:+00133:+00360:002841.9645:08421
08422:+00308:+00286:+00068:002841.9645:08422
08423:-00242:-00173:+00082:002841.9645:08423
08424:-00397:+00251:+00077:002841.9645:08424
08425:+00016:-00163:+00050:002841.9645:08425
08426:+00243:+00242:-00014:002841.9645:08426
08427:+00080:+00008:+00117:002841.9645:08427
08428:-00443:+00049:-00100:002850.6652:08428
08429:+00025:-00048:-00006:002850.6652:08429
08430:+00240:+00099:-00150:002850.6652:08430
08431:+00121:+00048:-00021:002850.6652:08431
08432:-00400:+00022:+00151:002850.6652:08432
08433:-00183:+00009:+00048:002850.6652:08433
08434:+00304:+00236:+00210:002850.6652:08434
08435:+00050:-00093:-00048:002863.0270:08435
08436:-00198:+00012:+00052:002863.0270:08436
08437:-00252:+00050:+00163:002863.0270:08437
08438:+00029:-00009:-00206:002863.0270:08438
08439:+00303:+00044:+00005:002863.0270:08439
08440:-00208:-00183:-00177:002863.0270:08440
08441:-00348:-00207:-00343:002863.0270:08441
08442:+00010:-00026:-00094:002848.3227:08442
08443:+00208:-00095:-00036:002848.3227:08443
08444:+00025:+00020:-00284:002848.3227:08444
08445:-00214:-00093:-00227:002848.3227:08445
08446:-00041:+00082:-00149:002848.3227:08446
08447:+00381:+00080:-00267:002848.3227:08447
08448:-00012:-00097:-00322:002848.3227:08448
08449:-00239:+00002:-00430:002863.9094:08449
08450:-00065:-00166:-00438:002863.9094:08450
08451:+00439:-00164:-00487:002863.9094:08451
08452:+00275:-00170:-00354:002863.9094:08452
08453:-00362:-00219:-00659:002863.9094:08453
08454:+00059:-00045:-00458:002863.9094:08454
08455:+00286:+00160:-00235:002863.9094:08455
08456:-00139:-00182:-00065:002863.0563:08456
08457:-00457:+00270:-00228:002863.0563:08457
08458:-00231:+00012:+00151:002863.0563:08458
08459:+00373:+00220:+00002:002863.0563:08459
08460:+00211:+00147:-00150:002863.0563:08460
08461:-00543:+00069:-00072:002863.0563:08461
08462:-00498:-00010:+00289:002863.0563:08462
08463:-00033:+00090:+00127:002861.7021:08463
08464:+00412:-00248:+00275:002861.7021:08464
08465:+00293:+00004:-00043:002861.7021:08465
08466:-00315:-00270:+00164:002861.7021:08466
08467:+00216:+00228:+00024:002861.7021:08467
08468:+00383:+00142:+00111:002861.7021:08468
08469:+00126:+00300:+00110:002861.7021:08469
08470:-00378:+00234:+00280:002857.4523:08470
08471:-00103:+00389:+00096:002857.4523:08471
08472:+00383:+00187:+00239:002857.4523:08472
08473:-00074:+00232:+00210:002857.4523:08473
08474:-00428:-00045:+00074:002857.4523:08474
08475:-00003:+00144:+00430:002857.4523:08475
08476:+00324:-00281:+00187:002857.4523:08476
08477:+00132:-00219:+00219:002849.9479:08477
08478:-00694:+00033:+00160:002849.9479:08478
08479:-00452:-00239:+00107:002849.9479:08479
08480:+00311:+00171:+00072:002849.9479:08480
08481:+00136:+00007:+00213:002849.9479:08481
08482:-00279:+00119:-00235:002849.9479:08482
08483:-00229:+00218:+00108:002849.9479:08483
08484:+00050:-00009:+00128:002841.9890:08484
08485:+00450:+00078:-00207:002841.9890:08485
08486:+00028:-00011:-00127:002841.9890:08486
08487:-00144:+00062:-00156:002841.9890:08487
08488:+00215:+00307:-00223:002841.9890:08488
08489:+00489:-00149:+00101:002841.9890:08489
08490:+00364:+00241:-00458:002841.9890:08490
08491:-00182:-00242:+00021:002837.6342:08491
08492:+00143:+00019:+00045:002837.6342:08492
08493:+00335:+00054:-00210:002837.6342:08493
08494:+00151:+00251:-00100:002837.6342:08494
08495:-00266:-00014:-00249:002837.6342:08495
08496:-00237:+00121:-00242:002837.6342:08496
08497:+00252:+00204:-00081:002837.6342:08497
08498:+00275:+00079:-00171:002823.6796:08498
08499:-00208:+00069:-00031:002823.6796:08499
08500:-00229:-00064:-00047:002823.6796:08500
08501:-00017:-00147:+00124:002823.6796:08501
08502:+00371:+00115:-00063:002823.6796:08502
08503:+00076:+00054:+00000:002823.6796:08503
08504:-00323:+00062:-00415:002823.6796:08504
08505:+00340:+00028:+00370:002815.9399:08505
08506:+00511:+00205:+00143:002815.9399:08506
08507:+00135:-00111:+00150:002815.9399:08507
08508:-00394:+00150:-00072:002815.9399:08508
08509:+00016:+00232:+00358:002815.9399:08509
08510:+00178:+00136:+00324:002815.9399:08510
08511:-00087:+00217:+00017:002815.9399:08511
08512:-00225:+00145:+00360:002811.5773:08512
08513:-00204:+00210:+00178:002811.5773:08513
08514:-00007:+00090:+00278:002811.5773:08514
08515:+00109:+00170:+00389:002811.5773:08515
08516:-00377:+00090:+00279:002811.5773:08516
08517:-00463:-00009:+00367:002811.5773:08517
08518:+00073:+00348:+00048:002811.5773:08518
08519:+00329:+00052:+00535:002810.8867:08519
08520:+00070:+00141:-00057:002810.8867:08520
08521:-00475:-00089:-00042:002810.8867:08521
08522:-00225:+00195:+00166:002810.8867:08522
08523:+00425:+00070:-00119:002810.8867:08523
08524:+00106:+00306:-00170:002810.8867:08524
08525:-00272:+00000:-00127:002810.8867:08525
08526:-00027:+00340:+00108:002803.2824:08526
08527:+00422:+00082:-00036:002803.2824:08527
08528:+00350:-00025:-00246:002803.2824:08528
08529:-00325:+00035:+00000:002803.2824:08529
08530:-00095:+00154:-00154:002803.2824:08530
08531:+00119:+00171:+00076:002803.2824:08531
08532:+00130:-00037:+00125:002803.2824:08532
08533:-00167:-00062:-00110:002805.2131:08533
08534:-00368:-00034:-00028:002805.2131:08534
08535:+00141:+00091:+00030:002805.2131:08535
08536:+00318:-00032:-00198:002805.2131:08536
08537:-00128:+00019:-00116:002805.2131:08537
08538:-00334:-00035:-00019:002805.2131:08538
08539:-00107:+00176:-00244:002805.2131:08539
08540:+00288:-00190:-00075:002805.2131:08540
08541:+00172:+00195:-00297:002810.8393:08541
08542:-00279:-00174:-00035:002810.8393:08542
08543:-00028:+00150:-00358:002810.8393:08543
08544:+00283:-00037:+00104:002810.8393:08544
08545:+00152:+00200:-00144:002810.8393:08545
08546:-00337:-00009:-00044:002810.8393:08546
08547:-00248:-00049:-00108:002810.8393:08547
08548:+00304:-00067:+00001:002803.2360:08548
08549:+00172:+00327:+00103:002803.2360:08549
08550:-00261:+00328:-00216:002803.2360:08550
08551:-00233:+00006:+00423:002803.2360:08551
08552:-00052:-00031:+00272:002803.2360:08552
08553:+00369:-00027:+00225:002803.2360:08553
08554:-00336:+00266:-00057:002803.2360:08554
08555:-00412:-00150:+00426:002805.2131:08555
08556:-00110:+00160:-00243:002805.2131:08556
08557:+00437:+00236:+00047:002805.2131:08557
08558:+00077:+00281:+00040:002805.2131:08558
08559:-00307:-00168:-00015:002805.2131:08559
08560:-00352:+00196:-00197:002805.2131:08560
08561:+00281:-00038:+00292:002805.2131:08561
08562:+00124:+00188:+00080:002817.2875:08562
08563:-00148:-00088:+00070:002817.2875:08563
08564:-00328:+00046:+00114:002817.2875:08564
08565:+00266:+00138:+00230:002817.2875:08565
08566:+00327:+00129:+00125:002817.2875:08566
08567:-00098:+00032:-00150:002817.2875:08567
08568:-00245:+00146:+00248:002817.2875:08568
08569:-00027:+00038:-00091:002803.2778:08569
08570:+00312:+00178:-00166:002803.2778:08570
08571:+00220:-00052:-00012:002803.2778:08571
08572:-00285:+00065:-00107:002803.2778:08572
08573:-00057:+00173:+00144:002803.2778:08573
08574:+00204:+00112:-00069:002803.2778:08574
08575:+00138:+00132:+00151:002803.2778:08575
08576:-00294:-00126:+00056:002824.5554:08576
08577:-00173:+00025:-00222:002824.5554:08577
08578:+00116:+00161:+00207:002824.5554:08578
08579:+00109:+00036:+00024:002824.5554:08579
08580:-00044:+00153:+00007:002824.5554:08580
08581:-00295:+00060:-00052:002824.5554:08581
08582:-00134:+00132:-00013:002824.5554:08582
08583:+00378:+00172:+00215:002823.7607:08583
08584:-00120:-00077:-00209:002823.7607:08584
08585:-00345:-00201:-00161:002823.7607:08585
08586:+00041:+00030:-00258:002823.7607:08586
08587:+00328:-00217:-00241:002823.7607:08587
08588:+00062:-00015:-00318:002823.7607:08588
08589:-00395:-00429:-00300:002823.7607:08589
08590:-00214:-00012:-00641:002822.3847:08590
08591:+00307:-00193:-00357:002822.3847:08591
08592:+00053:-00036:-00678:002822.3847:08592
08593:-00187:-00087:-00498:002822.3847:08593
08594:-00093:+00126:-00492:002822.3847:08594
08595:+00353:-00322:-00466:002822.3847:08595
08596:+00415:+00090:-00347:002822.3847:08596
08597:-00297:-00272:-00544:002830.9985:08597
08598:-00263:+00252:-00504:002830.9985:08598
08599:+00188:-00078:-00251:002830.9985:08599
08600:+00099:+00087:-00281:002830.9985:08600
08601:-00396:-00287:-00003:002830.9985:08601
08602:-00270:+00132:-00021:002830.9985:08602
08603:+00182:-00297:+00099:002830.9985:08603
08604:+00240:+00139:-00015:002843.2634:08604
08605:-00166:-00200:+00317:002843.2634:08605
08606:-00303:+00196:-00154:002843.2634:08606
08607:-00180:+00035:-00040:002843.2634:08607
08608:+00016:+00134:-00213:002843.2634:08608
08609:-00020:+00302:+00337:002843.2634:08609
08610:-00297:-00169:+00121:002843.2634:08610
08611:+00004:+00361:-00053:002835.3349:08611
08612:+00151:-00004:+00545:002835.3349:08612
08613:+00227:+00075:-00314:002835.3349:08613
08614:-00247:+00245:+00311:002835.3349:08614
08615:-00437:+00006:+00276:002835.3349:08615
08616:+00072:+00191:+00066:002835.3349:08616
08617:+00406:+00000:+00355:002835.3349:08617
08618:+00076:-00055:+00056:002844.1032:08618
08619:-00211:+00168:+00376:002844.1032:08619
08620:-00123:-00153:+00127:002844.1032:08620
08621:+00129:+00153:+00054:002844.1032:08621
08622:-00270:-00176:+00188:002844.1032:08622
08623:-00329:+00000:-00151:002844.1032:08623
08624:-00008:+00036:+00191:002844.1032:08624
08625:+00204:+00053:+00232:002844.1032:08625
08626:-00022:+00174:-00100:002836.7099:08626
08627:-00283:-00070:+00269:002836.7099:08627
08628:-00167:+00079:-00042:002836.7099:08628
08629:+00371:-00060:+00271:002836.7099:08629
08630:+00085:+00159:-00018:002836.7099:08630
08631:-00066:+00121:+00237:002836.7099:08631
08632:-00129:+00131:+00164:002836.7099:08632
08633:+00519:+00310:-00089:002822.3706:08633
08634:+00444:+00096:-00044:002822.3706:08634
08635:-00119:+00463:-00268:002822.3706:08635
08636:-00301:+00119:+00109:002822.3706:08636
08637:+00199:+00167:-00066:002822.3706:08637
08638:+00454:+00147:-00126:002822.3706:08638
08639:+00056:+00108:-00300:002822.3706:08639
08640:-00354:-00298:+00008:002837.5671:08640
08641:+00052:-00021:-00432:002837.5671:08641
08642:+00241:-00064:-00133:002837.5671:08642
08643:-00207:-00190:-00021:002837.5671:08643
08644:-00228:+00015:-00465:002837.5671:08644
08645:-00130:-00266:+00216:002837.5671:08645
08646:+00419:+00029:-00365:002837.5671:08646
08647:+00149:+00098:-00113:002823.6940:08647
08648:-00295:-00104:-00102:002823.6940:08648
08649:+00153:+00196:-00116:002823.6940:08649
08650:+00495:+00005:+00385:002823.6940:08650
08651:+00140:-00104:-00091:002823.6940:08651
08652:-00100:+00243:+00031:002823.6940:08652
08653:-00130:+00080:-00138:002823.6940:08653
08654:+00269:+00043:-00015:002822.3564:08654
08655:+00241:+00086:+00213:002822.3564:08655
08656:-00017:+00000:+00092:002822.3564:08656
08657:-00274:+00159:+00042:002822.3564:08657
08658:-00130:+00007:+00148:002822.3564:08658
08659:+00215:+00021:+00247:002822.3564:08659
08660:-00146:+00109:+00120:002822.3564:08660
08661:-00410:-00025:-00010:002831.0129:08661
08662:-00163:+00119:-00007:002831.0129:08662
08663:+00280:+00222:+00162:002831.0129:08663
08664:+00089:+00108:+00159:002831.0129:08664
08665:-00259:+00343:+00247:002831.0129:08665
08666:-00361:-00020:+00257:002831.0129:08666
08667:+00388:+00233:+00298:002831.0129:08667
08668:+00155:+00156:+00266:002830.3588:08668
08669:-00151:+00199:+00070:002830.3588:08669
08670:-00248:+00049:+00014:002830.3588:08670
08671:+00455:+00351:+00266:002830.3588:08671
08672:+00321:+00303:-00331:002830.3588:08672
08673:-00041:-00168:+00152:002830.3588:08673
08674:-00288:+00226:-00175:002830.3588:08674
08675:+00008:+00004:+00111:002822.5595:08675
08676:+00170:+00147:-00257:002822.5595:08676
08677:+00085:+00361:+00086:002822.5595:08677
08678:-00478:+00232:+00009:002822.5595:08678
08679:+00011:-00044:-00051:002822.5595:08679
08680:+00346:+00278:-00056:002822.5595:08680
08681:+00115:-00265:-00033:002822.5595:08681
08682:-00483:+00185:-00283:002831.1948:08682
08683:-00345:+00049:+00072:002831.1948:08683
08684:+00259:+00025:-00128:002831.1948:08684
08685:+00301:-00002:+00105:002831.1948:08685
08686:-00150:+00184:+00086:002831.1948:08686
08687:-00198:-00091:-00045:002831.1948:08687
08688:+00134:-00138:+00037:002831.1948:08688
08689:+00233:+00101:-00233:002830.2824:08689
08690:-00141:+00054:+00041:002830.2824:08690
08691:-00413:+00048:-00306:002830.2824:08691
08692:+00155:-00012:-00028:002830.2824:08692
08693:+00150:+00047:-00014:002830.2824:08693
08694:+00104:+00047:-00142:002830.2824:08694
08695:-00383:-00225:-00190:002830.2824:08695
08696:-00136:+00092:-00291:002828.9733:08696
08697:+00219:+00118:+00429:002828.9733:08697
08698:+00050:-00048:-00158:002828.9733:08698
08699:-00104:+00259:-00277:002828.9733:08699
08700:-00255:+00013:+00289:002828.9733:08700
08701:+00437:+00183:-00177:002828.9733:08701
08702:+00360:+00131:+00033:002828.9733:08702
08703:-00250:+00055:+00129:002831.1706:08703
08704:-00431:+00099:+00067:002831.1706:08704
08705:+00302:+00235:+00236:002831.1706:08705
08706:+00161:-00087:+00027:002831.1706:08706
08707:-00077:+00002:+00136:002831.1706:08707
08708:-00366:-00042:-00025:002831.1706:08708
08709:+00239:+00184:+00161:002831.1706:08709
08710:+00294:+00157:+00164:002836.8154:08710
08711:-00194:+00013:-00095:002836.8154:08711
08712:-00233:+00293:+00059:002836.8154:08712
08713:+00001:+00211:+00155:002836.8154:08713
08714:+00202:+00150:+00043:002836.8154:08714
08715:+00061:+00256:+00088:002836.8154:08715
08716:-00263:-00055:+00086:002836.8154:08716
08717:+00044:+00225:-00006:002835.3828:08717
08718:+00211:+00122:+00182:002835.3828:08718
08719:+00064:-00138:+00022:002835.3828:08719
08720:-00175:+00061:-00128:002835.3828:08720
08721:-00152:-00035:+00229:002835.3828:08721
08722:+00147:-00040:+00131:002835.3828:08722
08723:+00173:-00123:-00035:002835.3828:08723
08724:-00036:-00145:+00058:002844.1760:08724
08725:-00246:+00053:-00121:002844.1760:08725
08726:-00072:-00111:-00064:002844.1760:08726
08727:+00110:-00131:-00404:002844.1760:08727
08728:-00105:+00096:-00126:002844.1760:08728
08729:-00344:-00137:-00468:002844.1760:08729
08730:+00171:+00037:-00296:002844.1760:08730
08731:+00225:-00076:-00382:002849.8852:08731
08732:+00029:-00209:-00890:002849.8852:08732
08733:-00244:-00222:-00545:002849.8852:08733
08734:-00031:+00015:-00672:002849.8852:08734
08735:+00288:-00024:-00783:002849.8852:08735
08736:-00116:-00298:-00356:002849.8852:08736
08737:-00186:+00325:-00764:002849.8852:08737
08738:+00092:-00309:-00326:002849.8852:08738
08739:+00212:+00242:-00462:002848.6066:08739
08740:+00064:-00063:-00527:002848.6066:08740
08741:-00077:+00031:-00094:002848.6066:08741
08742:-00243:-00080:-00247:002848.6066:08742
08743:+00001:+00113:+00113:002848.6066:08743
08744:+00133:-00168:-00087:002848.6066:08744
08745:+00121:-00194:-00085:002857.6225:08745
08746:-00221:-00004:-00188:002857.6225:08746
08747:-00014:+00131:-00031:002857.6225:08747
08748:+00008:+00229:+00246:002857.6225:08748
08749:-00160:-00118:+00197:002857.6225:08749
08750:-00302:+00228:+00108:002857.6225:08750
08751:-00032:-00070:+00446:002857.6225:08751
08752:+00218:+00010:-00009:002850.2143:08752
08753:+00175:+00422:+00240:002850.2143:08753
08754:-00468:+00158:+00187:002850.2143:08754
08755:-00244:+00287:+00023:002850.2143:08755
08756:-00086:+00336:+00552:002850.2143:08756
08757:+00284:+00084:+00342:002850.2143:08757
08758:-00355:+00089:+00268:002850.2143:08758
08759:-00235:+00191:+00560:002850.2143:08759
08760:+00091:-00040:+00215:002848.5729:08760
08761:+00221:+00331:+00416:002848.5729:08761
08762:-00206:-00001:+00258:002848.5729:08762
08763:-00238:+00255:+00353:002848.5729:08763
08764:+00093:+00111:+00325:002848.5729:08764
08765:+00352:-00113:+00243:002848.5729:08765
08766:-00302:-00201:+00354:002848.5729:08766
08767:-00495:-00194:-00046:002844.2773:08767
08768:+00068:+00132:+00004:002844.2773:08768
08769:+00388:+00094:-00039:002844.2773:08769
08770:+00024:+00199:-00007:002844.2773:08770
08771:-00306:+00214:-00039:002844.2773:08771
08772:-00094:+00067:-00037:002844.2773:08772
08773:+00442:+00169:-00043:002844.2773:08773
08774:+00185:+00136:-00068:002843.3112:08774
08775:-00116:-00050:-00522:002843.3112:08775
08776:-00143:+00247:-00090:002843.3112:08776
08777:+00136:-00150:-00267:002843.3112:08777
08778:+00213:-00211:-00415:002843.3112:08778
08779:-00225:+00049:-00259:002843.3112:08779
08780:-00275:+00178:-00387:002843.3112:08780
08781:-00084:+00121:-00569:002828.8452:08781
08782:+00337:+00072:-00085:002828.8452:08782
08783:+00146:+00316:-00263:002828.8452:08783
08784:-00270:-00034:-00314:002828.8452:08784
08785:-00051:+00107:-00179:002828.8452:08785
08786:+00393:+00000:-00422:002828.8452:08786
08787:+00277:+00029:-00324:002828.8452:08787
08788:-00180:-00292:-00166:002831.0129:08788
08789:-00030:-00156:+00131:002831.0129:08789
08790:+00429:-00303:-00146:002831.0129:08790
08791:+00221:+00067:-00143:002831.0129:08791
08792:-00152:-00048:+00072:002831.0129:08792
08793:-00071:+00127:+00275:002831.0129:08793
08794:+00072:+00174:+00105:002831.0129:08794
08795:+00182:+00064:+00297:002836.5996:08795
08796:-00424:+00233:+00267:002836.5996:08796
08797:-00434:+00106:+00100:002836.5996:08797
08798:+00027:+00272:+00257:002836.5996:08798
08799:+00219:+00236:+00388:002836.5996:08799
08800:-00232:+00099:+00080:002836.5996:08800
08801:-00295:+00089:+00359:002836.5996:08801
08802:-00028:+00099:+00505:002822.3706:08802
08803:+00326:-00094:+00175:002822.3706:08803
08804:-00224:+00221:+00138:002822.3706:08804
08805:-00352:-00157:+00504:002822.3706:08805
08806:+00085:+00215:+00028:002822.3706:08806
08807:+00320:+00035:+00303:002822.3706:08807
08808:+00110:+00220:+00083:002822.3706:08808
08809:-00269:-00003:+00012:002831.0080:08809
08810:-00172:+00276:-00081:002831.0080:08810
08811:+00082:+00073:+00182:002831.0080:08811
08812:-00049:+00304:-00079:002831.0080:08812
08813:-00177:+00275:-00078:002831.0080:08813
08814:-00204:+00099:+00100:002831.0080:08814
08815:+00070:+00066:+00026:002831.0080:08815
08816:+00112:+00220:-00122:002830.2062:08816
08817:-00115:-00117:-00203:002830.2062:08817
08818:-00231:+00328:-00078:002830.2062:08818
08819:-00038:+00268:-00391:002830.2062:08819
08820:+00291:-00149:-00164:002830.2062:08820
08821:+00165:+00125:-00278:002830.2062:08821
08822:-00216:-00078:-00253:002830.2062:08822
08823:+00029:-00192:-00365:002822.4084:08823
08824:+00464:+00097:-00207:002822.4084:08824
08825:+00225:+00157:-00287:002822.4084:08825
08826:-00218:-00211:-00419:002822.4084:08826
08827:-00027:+00170:+00083:002822.4084:08827
08828:+00343:-00057:-00204:002822.4084:08828
08829:+00254:+00029:-00291:002822.4084:08829
08830:-00071:+00325:+00105:002818.1083:08830
08831:-00078:-00190:+00156:002818.1083:08831
08832:+00273:+00172:-00072:002818.1083:08832
08833:+00238:+00093:+00324:002818.1083:08833
08834:-00319:-00170:+00100:002818.1083:08834
08835:-00370:-00195:+00125:002818.1083:08835
08836:+00100:+00229:+00207:002818.1083:08836
08837:+00249:-00022:+00214:002823.7370:08837
08838:-00007:+00327:-00136:002823.7370:08838
08839:-00263:-00017:+00388:002823.7370:08839
08840:-00114:+00292:+00287:002823.7370:08840
08841:+00360:+00101:+00267:002823.7370:08841
08842:-00165:+00214:-00141:002823.7370:08842
08843:-00542:+00210:+00408:002823.7370:08843
08844:-00114:+00172:+00537:002816.1091:08844
08845:+00500:-00080:+00314:002816.1091:08845
08846:+00459:+00331:+00303:002816.1091:08846
08847:-00436:-00122:+00275:002816.1091:08847
08848:-00402:+00302:+00200:002816.1091:08848
08849:+00161:+00183:+00283:002816.1091:08849
08850:+00161:+00185:-00208:002816.1091:08850
08851:-00048:+00282:+00283:002824.6699:08851
08852:-00247:+00045:+00150:002824.6699:08852
08853:+00330:+00134:+00125:002824.6699:08853
08854:+00316:-00233:-00132:002824.6699:08854
08855:-00071:+00375:-00253:002824.6699:08855
08856:-00064:-00022:+00214:002824.6699:08856
08857:-00040:+00292:-00364:002824.6699:08857
08858:+00453:+00181:+00245:002824.6699:08858
08859:+00202:-00230:-00302:002823.8554:08859
08860:-00159:-00247:-00318:002823.8554:08860
08861:-00043:+00139:-00290:002823.8554:08861
08862:+00271:-00373:-00290:002823.8554:08862
08863:+00088:+00116:-00851:002823.8554:08863
08864:-00344:-00410:-00515:002823.8554:08864
08865:-00268:-00113:-00706:002823.8554:08865
08866:+00448:-00224:-00591:002822.5454:08866
08867:+00256:-00117:-00675:002822.5454:08867
08868:-00173:-00448:-00835:002822.5454:08868
08869:-00147:+00115:-00747:002822.5454:08869
08870:+00092:-00277:-00514:002822.5454:08870
08871:+00421:+00348:-00500:002822.5454:08871
08872:-00254:-00425:+00065:002822.5454:08872
08873:-00291:+00029:-00263:002831.1750:08873
08874:+00105:-00332:+00150:002831.1750:08874
08875:+00157:-00036:-00391:002831.1750:08875
08876:+00082:-00360:-00371:002831.1750:08876
08877:-00250:+00270:-00341:002831.1750:08877
08878:-00452:-00057:+00372:002831.1750:08878
08879:-00077:+00243:+00193:002831.1750:08879
08880:+00043:+00168:+00011:002836.8876:08880
08881:-00142:-00386:+00364:002836.8876:08881
08882:-00231:+00315:+00011:002836.8876:08882
08883:+00233:+00140:+00352:002836.8876:08883
08884:+00127:+00365:+00290:002836.8876:08884
08885:-00471:+00062:+00254:002836.8876:08885
08886:-00375:+00088:+00517:002836.8876:08886
08887:+00061:+00021:+00650:002828.9968:08887
08888:+00376:+00080:+00234:002828.9968:08888
[truncated: 50,041 more chars]
