# Supplementary material for: Suboptimal Omnidirectional Wheel Design and Implementation
Source: Sensors (Basel). 2021 Jan 28;21(3):865. doi: 10.3390/s21030865 (PMC7865864; doi:10.3390/s21030865)
Supplement: Supplementary file 1 [file sensors-21-00865-s001.zip › 3.-Data 30 Fixed Wheel/ACDATA12.TXT]

00001:+00093:+00070:+00005:000507.0428:00001
00002:+00046:+00062:-00001:000507.0428:00002
00003:-00030:+00025:-00011:000507.0428:00003
00004:-00007:+00066:-00036:000524.8973:00004
00005:+00018:+00038:+00001:000524.8973:00005
00006:+00011:+00078:-00036:000524.8973:00006
00007:+00036:+00047:+00006:000524.8973:00007
00008:+00020:+00085:-00054:000524.8973:00008
00009:-00047:+00011:+00023:000524.8973:00009
00010:-00084:+00055:-00011:000524.8973:00010
00011:-00065:+00054:-00010:000524.8973:00011
00012:+00018:+00036:+00032:000524.8973:00012
00013:+00018:+00052:-00018:000524.8973:00013
00014:+00003:+00061:+00004:000524.8973:00014
00015:-00034:+00038:-00020:000524.8973:00015
00016:-00035:+00046:-00015:000524.8973:00016
00017:+00030:+00033:+00050:000524.8973:00017
00018:+00071:+00043:-00039:000524.8973:00018
00019:+00061:+00047:-00028:000524.8973:00019
00020:+00015:+00041:-00019:000524.8973:00020
00021:-00039:+00049:+00006:000524.8973:00021
00022:+00012:+00025:+00025:000524.8973:00022
00023:+00007:+00049:-00011:000524.8973:00023
00024:-00009:+00050:+00014:000524.8973:00024
00025:-00053:+00035:-00003:000524.8973:00025
00026:-00011:+00066:-00010:000524.8973:00026
00027:+00033:+00069:+00009:000524.8973:00027
00028:+00040:+00037:-00018:000524.8973:00028
00029:+00034:+00045:-00057:000524.8973:00029
00030:-00057:+00008:+00063:000524.8973:00030
00031:-00063:+00035:-00028:000524.8973:00031
00032:-00029:+00023:+00005:000524.8973:00032
00033:+00007:+00053:-00006:000524.8973:00033
00034:+00015:+00052:-00035:000524.8973:00034
00035:-00024:+00032:-00027:000524.8973:00035
00036:-00029:+00076:-00041:000524.8973:00036
00037:-00010:+00049:+00015:000524.8973:00037
00038:+00033:+00050:+00006:000524.8973:00038
00039:+00065:+00070:-00034:000570.6107:00039
00040:+00029:+00045:-00004:000570.6107:00040
00041:-00027:+00062:-00056:000570.6107:00041
00042:-00009:+00045:-00008:000570.6107:00042
00043:+00028:+00044:-00001:000570.6107:00043
00044:+00011:+00051:-00035:000570.6107:00044
00045:-00021:+00065:+00013:000570.6107:00045
00046:-00003:+00055:-00014:000570.6107:00046
00047:+00017:+00125:+00035:000570.6107:00047
00048:+00027:+00083:+00010:000570.6107:00048
00049:+00014:+00071:-00041:000570.6107:00049
00050:-00033:+00080:+00026:000570.6107:00050
00051:-00059:+00094:-00022:000570.6107:00051
00052:-00013:+00044:-00002:000570.6107:00052
00053:+00018:+00071:+00035:000570.6107:00053
00054:+00011:+00069:+00004:000570.6107:00054
00055:-00022:+00063:+00018:000570.6107:00055
00056:-00039:+00078:-00021:000570.6107:00056
00057:-00031:+00094:+00009:000570.6107:00057
00058:+00025:+00002:+00023:000570.6107:00058
00059:+00059:+00083:-00038:000570.6107:00059
00060:+00025:-00001:+00023:000570.6107:00060
00061:-00055:+00071:-00065:000570.6107:00061
00062:-00016:+00063:+00027:000570.6107:00062
00063:+00050:+00067:+00048:000570.6107:00063
00064:+00065:+00068:-00036:000570.6107:00064
00065:+00020:+00056:-00008:000570.6107:00065
00066:-00039:+00051:-00052:000570.6107:00066
00067:-00014:+00029:+00060:000570.6107:00067
00068:+00061:+00007:+00046:000570.6107:00068
00069:+00007:+00069:-00017:000570.6107:00069
00070:+00004:+00032:+00046:000570.6107:00070
00071:-00057:+00055:-00111:000570.6107:00071
00072:-00003:+00062:+00000:000596.7030:00072
00073:-00007:+00041:-00052:000596.7030:00073
00074:+00033:+00049:-00066:000596.7030:00074
00075:-00021:+00053:-00009:000596.7030:00075
00076:-00014:+00058:-00042:000596.7030:00076
00077:-00026:+00058:-00004:000596.7030:00077
00078:+00005:+00165:-00076:000596.7030:00078
00079:+00051:+00020:+00004:000596.7030:00079
00080:+00015:+00010:+00064:000596.7030:00080
00081:-00048:+00126:+00020:000596.7030:00081
00082:-00020:+00081:+00038:000596.7030:00082
00083:+00059:+00071:-00012:000596.7030:00083
00084:+00037:+00023:-00047:000596.7030:00084
00085:-00026:+00063:-00008:000596.7030:00085
00086:-00015:+00112:-00012:000596.7030:00086
00087:-00008:-00042:+00032:000596.7030:00087
00088:+00014:+00148:-00195:000596.7030:00088
00089:+00015:+00050:+00032:000596.7030:00089
00090:-00066:+00057:+00020:000596.7030:00090
00091:-00054:+00022:-00037:000596.7030:00091
00092:+00002:+00093:+00024:000596.7030:00092
00093:-00004:+00057:-00086:000596.7030:00093
00094:-00002:+00063:+00035:000596.7030:00094
00095:-00001:+00082:+00032:000596.7030:00095
00096:-00081:+00096:-00017:000596.7030:00096
00097:-00023:+00166:+00063:000596.7030:00097
00098:-00009:+00110:-00204:000596.7030:00098
00099:+00022:+00042:+00022:000596.7030:00099
00100:-00082:+00092:-00062:000596.7030:00100
00101:-00016:+00024:+00027:000596.7030:00101
00102:+00047:+00072:-00004:000596.7030:00102
00103:+00059:+00060:-00064:000596.7030:00103
00104:-00029:+00085:+00066:000596.7030:00104
00105:-00028:+00077:-00036:000621.4278:00105
00106:-00014:+00057:-00016:000621.4278:00106
00107:+00065:+00165:-00063:000621.4278:00107
00108:-00027:+00010:+00070:000621.4278:00108
00109:-00013:+00064:+00043:000621.4278:00109
00110:-00051:+00030:-00077:000621.4278:00110
00111:-00023:+00076:+00059:000621.4278:00111
00112:-00017:+00042:-00028:000621.4278:00112
00113:-00024:+00045:-00012:000621.4278:00113
00114:-00023:+00043:+00089:000621.4278:00114
00115:-00043:+00067:-00083:000621.4278:00115
00116:-00052:+00050:+00071:000621.4278:00116
00117:+00022:+00175:-00065:000621.4278:00117
00118:+00038:-00025:+00079:000621.4278:00118
00119:+00014:+00095:-00094:000621.4278:00119
00120:-00031:+00006:-00011:000621.4278:00120
00121:+00009:+00077:+00014:000621.4278:00121
00122:+00060:+00047:-00023:000621.4278:00122
00123:-00012:+00053:+00011:000621.4278:00123
00124:-00057:+00046:-00060:000621.4278:00124
00125:-00051:+00038:-00027:000621.4278:00125
00126:+00100:+00058:+00044:000621.4278:00126
00127:+00042:+00021:-00025:000621.4278:00127
00128:-00026:+00065:+00026:000621.4278:00128
00129:-00120:+00019:-00033:000621.4278:00129
00130:-00034:+00069:+00014:000621.4278:00130
00131:+00024:+00068:-00006:000621.4278:00131
00132:-00028:+00031:-00028:000621.4278:00132
00133:-00033:+00036:+00059:000621.4278:00133
00134:-00068:+00053:-00069:000621.4278:00134
00135:-00014:+00091:+00062:000621.4278:00135
00136:+00010:+00093:-00041:000632.2380:00136
00137:+00021:+00050:+00008:000632.2380:00137
00138:-00018:+00070:-00010:000632.2380:00138
00139:-00013:+00042:+00000:000632.2380:00139
00140:+00005:+00068:+00066:000632.2380:00140
00141:+00036:+00068:-00010:000632.2380:00141
00142:-00036:+00064:+00023:000632.2380:00142
00143:-00004:+00045:-00027:000632.2380:00143
00144:-00028:+00047:-00025:000632.2380:00144
00145:+00037:+00088:-00018:000632.2380:00145
00146:-00001:+00050:-00006:000632.2380:00146
00147:-00047:+00056:-00027:000632.2380:00147
00148:-00050:+00033:-00027:000632.2380:00148
00149:-00023:+00057:-00024:000632.2380:00149
00150:+00000:+00038:+00000:000632.2380:00150
00151:-00051:+00052:-00025:000632.2380:00151
00152:-00003:+00054:+00004:000632.2380:00152
00153:-00030:+00078:-00022:000632.2380:00153
00154:-00013:+00069:+00012:000632.2380:00154
00155:+00047:+00059:-00036:000632.2380:00155
00156:+00027:+00063:-00022:000632.2380:00156
00157:-00043:+00045:+00000:000632.2380:00157
00158:-00015:+00069:-00018:000632.2380:00158
00159:+00038:+00053:+00005:000632.2380:00159
00160:+00035:+00024:-00024:000632.2380:00160
00161:-00050:+00040:+00004:000632.2380:00161
00162:-00040:+00068:-00032:000632.2380:00162
00163:-00013:-00005:+00010:000632.2380:00163
00164:+00061:+00077:-00070:000632.2380:00164
00165:-00010:+00079:-00004:000632.2380:00165
00166:-00063:+00058:-00040:000632.2380:00166
00167:+00001:+00040:-00014:000632.2380:00167
00168:+00006:+00066:+00013:000635.7994:00168
00169:+00000:+00051:-00015:000635.7994:00169
00170:-00033:+00049:-00018:000635.7994:00170
00171:+00000:+00055:-00007:000635.7994:00171
00172:-00040:+00037:+00014:000635.7994:00172
00173:-00011:+00100:-00030:000635.7994:00173
00174:+00046:+00047:-00028:000635.7994:00174
00175:+00007:+00042:-00013:000635.7994:00175
00176:-00074:+00023:+00016:000635.7994:00176
00177:-00022:+00078:-00023:000635.7994:00177
00178:+00094:+00039:+00030:000635.7994:00178
00179:+00074:+00046:+00014:000635.7994:00179
00180:-00028:+00076:+00006:000635.7994:00180
00181:-00044:+00025:-00009:000635.7994:00181
00182:+00031:+00046:+00035:000635.7994:00182
00183:+00048:+00049:-00055:000635.7994:00183
00184:+00030:+00083:-00005:000635.7994:00184
00185:-00115:+00062:-00026:000635.7994:00185
00186:-00002:+00071:-00037:000635.7994:00186
00187:+00045:+00058:+00005:000635.7994:00187
00188:+00015:+00056:-00027:000635.7994:00188
00189:-00032:+00096:-00010:000635.7994:00189
00190:+00006:+00087:-00079:000635.7994:00190
00191:-00056:+00011:+00037:000635.7994:00191
00192:+00021:+00044:-00009:000635.7994:00192
00193:+00093:-00012:+00023:000635.7994:00193
00194:-00026:+00078:+00019:000635.7994:00194
00195:-00077:+00031:-00068:000635.7994:00195
00196:-00038:+00069:-00029:000635.7994:00196
00197:+00065:+00078:-00005:000635.7994:00197
00198:+00008:-00006:-00040:000635.7994:00198
00199:-00022:+00069:-00076:000646.4356:00199
00200:-00061:+00065:+00047:000646.4356:00200
00201:+00024:+00131:+00035:000646.4356:00201
00202:+00073:+00021:+00021:000646.4356:00202
00203:+00049:+00053:-00030:000646.4356:00203
00204:-00078:+00036:+00029:000646.4356:00204
00205:-00012:+00093:+00004:000646.4356:00205
00206:+00029:+00064:-00002:000646.4356:00206
00207:-00019:+00074:+00029:000646.4356:00207
00208:+00028:+00062:-00027:000646.4356:00208
00209:-00003:+00061:-00032:000646.4356:00209
00210:-00006:+00129:+00054:000646.4356:00210
00211:+00020:-00011:+00077:000646.4356:00211
00212:+00118:+00041:+00037:000646.4356:00212
00213:-00114:+00028:+00063:000646.4356:00213
00214:-00091:+00058:+00018:000646.4356:00214
00215:+00044:+00069:+00016:000646.4356:00215
00216:+00057:+00041:-00036:000646.4356:00216
00217:-00013:+00073:-00021:000646.4356:00217
00218:-00115:-00047:-00032:000646.4356:00218
00219:+00055:+00116:-00069:000646.4356:00219
00220:+00115:+00023:+00059:000646.4356:00220
00221:-00052:+00072:-00074:000646.4356:00221
00222:-00110:+00040:-00024:000646.4356:00222
00223:-00039:+00040:-00008:000646.4356:00223
00224:+00061:+00058:-00055:000646.4356:00224
00225:-00002:+00037:+00013:000646.4356:00225
00226:-00024:+00097:-00024:000646.4356:00226
00227:-00011:+00014:+00055:000646.4356:00227
00228:-00008:+00158:-00101:000646.4356:00228
00229:+00056:-00005:+00083:000651.3496:00229
00230:+00070:+00028:-00055:000651.3496:00230
00231:-00040:+00039:-00015:000651.3496:00231
00232:-00063:+00079:+00019:000651.3496:00232
00233:+00019:+00066:-00027:000651.3496:00233
00234:+00045:+00056:+00017:000651.3496:00234
00235:-00029:+00093:-00058:000651.3496:00235
00236:-00076:-00017:+00125:000651.3496:00236
00237:-00006:+00122:-00148:000651.3496:00237
00238:+00068:+00092:+00053:000651.3496:00238
00239:+00041:+00011:-00024:000651.3496:00239
00240:-00055:+00111:-00077:000651.3496:00240
00241:-00087:+00015:+00057:000651.3496:00241
00242:-00013:+00040:+00002:000651.3496:00242
00243:+00026:+00068:-00020:000651.3496:00243
00244:+00011:+00030:+00017:000651.3496:00244
00245:-00085:+00023:-00038:000651.3496:00245
00246:-00025:+00091:-00144:000651.3496:00246
00247:-00019:+00004:+00031:000651.3496:00247
00248:+00037:+00056:-00049:000651.3496:00248
00249:+00031:+00068:-00016:000651.3496:00249
00250:-00053:+00068:-00027:000651.3496:00250
00251:-00032:+00064:-00032:000651.3496:00251
00252:+00009:+00044:-00029:000651.3496:00252
00253:+00077:+00053:-00039:000651.3496:00253
00254:-00127:-00005:-00010:000651.3496:00254
00255:-00069:-00005:-00157:000651.3496:00255
00256:+00036:+00005:-00014:000651.3496:00256
00257:+00074:+00072:-00023:000651.3496:00257
00258:-00075:+00069:-00069:000651.3496:00258
00259:-00080:+00042:+00000:000651.3496:00259
00260:-00043:+00065:-00024:000656.4931:00260
00261:+00060:+00033:-00042:000656.4931:00261
00262:+00003:+00057:-00013:000656.4931:00262
00263:-00029:-00051:+00008:000656.4931:00263
00264:-00056:+00101:+00087:000656.4931:00264
00265:+00059:-00004:+00036:000656.4931:00265
00266:+00100:+00024:-00005:000656.4931:00266
00267:-00013:+00041:-00048:000656.4931:00267
00268:-00053:+00062:+00017:000656.4931:00268
00269:-00039:+00081:+00004:000656.4931:00269
00270:+00063:+00066:+00011:000656.4931:00270
00271:+00060:+00109:-00080:000656.4931:00271
00272:-00062:+00040:-00127:000656.4931:00272
00273:-00013:+00083:+00065:000656.4931:00273
00274:-00033:+00075:+00032:000656.4931:00274
00275:+00085:+00004:+00083:000656.4931:00275
00276:-00107:+00065:-00092:000656.4931:00276
00277:-00120:-00034:-00056:000656.4931:00277
00278:-00038:+00118:+00067:000656.4931:00278
00279:+00044:+00026:-00045:000656.4931:00279
00280:+00015:+00026:+00126:000656.4931:00280
00281:-00118:-00021:-00091:000656.4931:00281
00282:-00033:+00066:+00055:000656.4931:00282
00283:+00076:+00109:+00097:000656.4931:00283
00284:+00065:-00017:-00024:000656.4931:00284
00285:+00006:+00073:+00011:000656.4931:00285
00286:-00131:+00020:-00023:000656.4931:00286
00287:+00031:+00081:+00076:000656.4931:00287
00288:+00101:+00073:+00006:000656.4931:00288
00289:+00061:+00042:-00005:000656.4931:00289
00290:-00040:+00032:+00072:000665.5798:00290
00291:-00021:+00084:+00097:000665.5798:00291
00292:+00068:+00057:-00051:000665.5798:00292
00293:+00059:+00013:-00006:000665.5798:00293
00294:-00113:+00075:-00035:000665.5798:00294
00295:-00045:+00028:-00051:000665.5798:00295
00296:+00015:+00034:+00039:000665.5798:00296
00297:-00005:+00083:-00056:000665.5798:00297
00298:-00019:+00097:+00041:000665.5798:00298
00299:-00034:+00080:-00093:000665.5798:00299
00300:-00001:+00090:+00050:000665.5798:00300
00301:+00012:+00067:+00081:000665.5798:00301
00302:+00091:+00085:-00064:000665.5798:00302
00303:+00009:+00045:+00069:000665.5798:00303
00304:-00013:+00065:-00011:000665.5798:00304
00305:-00056:+00063:-00010:000665.5798:00305
00306:+00012:+00061:+00000:000665.5798:00306
00307:+00011:+00030:+00016:000665.5798:00307
00308:-00009:+00053:-00002:000665.5798:00308
00309:-00070:+00070:+00002:000665.5798:00309
00310:-00056:+00063:+00014:000665.5798:00310
00311:+00113:+00051:+00037:000665.5798:00311
00312:+00040:+00038:-00034:000665.5798:00312
00313:-00162:+00032:-00019:000665.5798:00313
00314:-00060:+00056:-00019:000665.5798:00314
00315:+00037:+00042:-00009:000665.5798:00315
00316:+00046:+00093:-00010:000665.5798:00316
00317:-00116:+00062:+00065:000665.5798:00317
00318:-00088:+00033:+00046:000665.5798:00318
00319:+00041:+00053:-00075:000665.5798:00319
00320:+00103:+00110:+00066:000667.9873:00320
00321:+00005:+00075:+00015:000667.9873:00321
00322:-00105:+00011:-00055:000667.9873:00322
00323:-00091:+00028:+00008:000667.9873:00323
00324:+00050:+00026:-00031:000667.9873:00324
00325:+00058:+00050:-00101:000667.9873:00325
00326:-00065:+00017:+00069:000667.9873:00326
00327:-00085:+00062:+00078:000667.9873:00327
00328:+00016:-00003:-00081:000667.9873:00328
00329:+00071:+00029:-00038:000667.9873:00329
00330:-00087:+00059:+00001:000667.9873:00330
00331:-00103:-00065:-00194:000667.9873:00331
00332:-00050:-00065:-00082:000667.9873:00332
00333:-00025:-00016:-00103:000667.9873:00333
00334:-00017:-00032:-00203:000667.9873:00334
00335:-00058:-00037:-00088:000667.9873:00335
00336:-00035:+00033:-00157:000667.9873:00336
00337:-00002:+00005:-00120:000667.9873:00337
00338:+00049:+00050:-00124:000667.9873:00338
00339:+00023:+00007:-00108:000667.9873:00339
00340:-00034:+00022:-00091:000667.9873:00340
00341:-00076:+00021:-00079:000667.9873:00341
00342:-00003:-00004:-00065:000667.9873:00342
00343:+00023:+00023:-00184:000667.9873:00343
00344:-00072:+00036:-00065:000667.9873:00344
00345:-00088:+00059:-00031:000667.9873:00345
00346:-00009:-00022:-00002:000667.9873:00346
00347:+00028:+00037:-00052:000667.9873:00347
00348:-00070:+00038:-00016:000667.9873:00348
00349:-00147:+00033:-00011:000667.9873:00349
00350:-00130:+00033:-00042:000669.3272:00350
00351:-00054:+00064:-00053:000669.3272:00351
00352:-00032:+00050:-00057:000669.3272:00352
00353:-00082:+00033:-00050:000669.3272:00353
00354:-00098:+00036:-00039:000669.3272:00354
00355:+00011:+00088:+00032:000669.3272:00355
00356:+00087:+00085:-00051:000669.3272:00356
00357:-00021:+00030:-00040:000669.3272:00357
00358:-00112:+00053:-00065:000669.3272:00358
00359:-00089:+00027:-00005:000669.3272:00359
00360:-00024:+00075:-00023:000669.3272:00360
00361:+00007:+00115:+00005:000669.3272:00361
00362:-00070:+00055:+00105:000669.3272:00362
00363:-00067:+00046:+00010:000669.3272:00363
00364:+00017:+00055:+00092:000669.3272:00364
00365:+00067:+00083:+00024:000669.3272:00365
00366:-00023:+00051:-00003:000669.3272:00366
00367:-00158:+00079:+00000:000669.3272:00367
00368:+00023:+00037:+00078:000669.3272:00368
00369:+00125:+00066:+00056:000669.3272:00369
00370:+00023:+00009:+00058:000669.3272:00370
00371:-00112:+00064:+00018:000669.3272:00371
00372:-00071:+00078:+00064:000669.3272:00372
00373:+00104:+00072:+00025:000669.3272:00373
00374:+00033:+00070:-00036:000669.3272:00374
00375:-00064:+00072:-00017:000669.3272:00375
00376:-00176:+00083:-00021:000669.3272:00376
00377:-00089:+00076:-00008:000669.3272:00377
00378:+00040:+00028:+00016:000669.3272:00378
00379:-00047:+00034:-00052:000679.1272:00379
00380:-00097:+00025:+00004:000679.1272:00380
00381:+00006:+00041:-00099:000679.1272:00381
00382:+00136:+00059:+00013:000679.1272:00382
00383:+00094:+00048:-00032:000679.1272:00383
00384:+00009:+00036:-00060:000679.1272:00384
00385:+00086:+00065:-00021:000679.1272:00385
00386:+00141:+00052:-00018:000679.1272:00386
00387:+00149:+00057:-00070:000679.1272:00387
00388:+00125:+00074:-00018:000679.1272:00388
00389:+00067:+00069:+00028:000679.1272:00389
00390:+00116:+00022:+00028:000679.1272:00390
00391:+00159:+00130:-00008:000679.1272:00391
00392:+00111:-00018:+00023:000679.1272:00392
00393:+00000:+00077:-00057:000679.1272:00393
00394:+00005:+00033:+00042:000679.1272:00394
00395:+00035:+00094:-00011:000679.1272:00395
00396:+00035:-00070:+00004:000679.1272:00396
00397:-00013:+00076:+00098:000679.1272:00397
00398:-00079:+00020:+00027:000679.1272:00398
00399:-00049:+00002:+00015:000679.1272:00399
00400:-00025:+00113:+00047:000679.1272:00400
00401:-00047:+00050:+00060:000679.1272:00401
00402:-00056:+00061:-00020:000679.1272:00402
00403:+00006:+00054:+00050:000679.1272:00403
00404:+00144:+00111:+00064:000679.1272:00404
00405:+00121:+00030:+00030:000679.1272:00405
00406:+00054:+00112:+00029:000679.1272:00406
00407:+00029:+00029:+00059:000679.1272:00407
00408:+00099:-00001:+00020:000679.1272:00408
00409:+00160:+00076:+00030:000677.2266:00409
00410:+00172:-00003:+00059:000677.2266:00410
00411:+00015:+00112:+00003:000677.2266:00411
00412:-00042:+00073:+00090:000677.2266:00412
00413:-00010:+00078:-00099:000677.2266:00413
00414:-00004:+00060:+00029:000677.2266:00414
00415:-00037:-00019:+00032:000677.2266:00415
00416:-00024:+00034:-00101:000677.2266:00416
00417:-00019:+00052:-00007:000677.2266:00417
00418:+00043:-00024:-00026:000677.2266:00418
00419:-00013:+00076:-00091:000677.2266:00419
00420:-00076:+00038:+00017:000677.2266:00420
00421:-00060:+00034:-00028:000677.2266:00421
00422:+00072:+00095:-00139:000677.2266:00422
00423:+00032:+00034:+00087:000677.2266:00423
00424:-00011:+00192:-00116:000677.2266:00424
00425:+00020:-00102:+00031:000677.2266:00425
00426:+00138:+00134:-00015:000677.2266:00426
00427:+00166:+00027:+00018:000677.2266:00427
00428:-00022:+00030:-00053:000677.2266:00428
00429:-00107:+00091:-00012:000677.2266:00429
00430:-00146:-00010:+00050:000677.2266:00430
00431:+00144:+00011:-00187:000677.2266:00431
00432:+00169:-00044:-00041:000677.2266:00432
00433:-00036:+00102:-00131:000677.2266:00433
00434:-00188:+00010:+00049:000677.2266:00434
00435:-00082:+00090:-00081:000677.2266:00435
00436:+00024:+00050:-00023:000677.2266:00436
00437:-00037:+00091:+00018:000677.2266:00437
00438:-00193:+00109:-00110:000671.5491:00438
00439:-00018:+00105:+00020:000671.5491:00439
00440:+00043:+00097:-00003:000671.5491:00440
00441:+00077:+00016:+00041:000671.5491:00441
00442:-00024:+00080:-00028:000671.5491:00442
00443:+00017:+00048:+00058:000671.5491:00443
00444:-00020:+00073:+00012:000671.5491:00444
00445:-00025:+00031:+00013:000671.5491:00445
00446:-00064:+00059:+00088:000671.5491:00446
00447:-00035:+00031:+00049:000671.5491:00447
00448:+00067:+00092:+00032:000671.5491:00448
00449:+00022:+00082:-00053:000671.5491:00449
00450:-00104:+00118:+00012:000671.5491:00450
00451:-00132:+00017:+00017:000671.5491:00451
00452:-00035:+00046:-00114:000671.5491:00452
00453:-00042:+00059:+00060:000671.5491:00453
00454:-00086:-00018:+00099:000671.5491:00454
00455:-00048:+00050:-00104:000671.5491:00455
00456:-00085:+00118:+00013:000671.5491:00456
00457:-00206:+00104:-00120:000671.5491:00457
00458:-00115:-00062:-00028:000671.5491:00458
00459:+00043:+00020:-00111:000671.5491:00459
00460:+00070:+00016:-00021:000671.5491:00460
00461:-00041:+00126:-00047:000671.5491:00461
00462:-00050:+00038:+00003:000671.5491:00462
00463:+00060:+00102:-00014:000671.5491:00463
00464:-00041:-00017:-00061:000671.5491:00464
00465:-00115:+00069:-00091:000671.5491:00465
00466:+00080:+00053:+00038:000671.5491:00466
00467:+00128:+00015:-00007:000671.5491:00467
00468:-00040:+00092:-00050:000670.6697:00468
00469:-00135:+00039:+00047:000670.6697:00469
00470:-00031:+00042:-00045:000670.6697:00470
00471:+00053:+00040:-00034:000670.6697:00471
00472:-00102:+00029:-00028:000670.6697:00472
00473:-00137:+00056:-00077:000670.6697:00473
00474:-00046:+00061:-00034:000670.6697:00474
00475:-00005:+00055:-00052:000670.6697:00475
00476:-00071:-00031:-00057:000670.6697:00476
00477:-00101:+00126:-00172:000670.6697:00477
00478:-00062:-00017:+00052:000670.6697:00478
00479:-00005:+00083:-00085:000670.6697:00479
00480:-00036:+00045:-00030:000670.6697:00480
00481:-00019:+00082:+00027:000670.6697:00481
00482:+00073:+00059:-00059:000670.6697:00482
00483:+00063:+00051:+00068:000670.6697:00483
00484:+00030:+00075:-00013:000670.6697:00484
00485:+00015:-00027:+00039:000670.6697:00485
00486:+00085:+00057:-00094:000670.6697:00486
00487:-00008:+00004:+00020:000670.6697:00487
00488:-00056:+00058:+00017:000670.6697:00488
00489:-00051:+00049:-00025:000670.6697:00489
00490:+00075:+00050:+00048:000670.6697:00490
00491:+00004:+00026:-00017:000670.6697:00491
00492:-00056:+00043:-00010:000670.6697:00492
00493:-00037:+00104:+00019:000670.6697:00493
00494:-00002:+00013:+00011:000670.6697:00494
00495:-00035:+00125:-00112:000670.6697:00495
00496:-00027:+00053:+00009:000670.6697:00496
00497:-00021:+00044:-00008:000670.6697:00497
00498:+00083:+00044:+00024:000670.6697:00498
00499:+00184:+00078:-00008:000654.4833:00499
00500:+00174:+00057:+00033:000654.4833:00500
00501:+00071:+00052:+00008:000654.4833:00501
00502:+00043:+00109:-00072:000654.4833:00502
00503:-00023:+00076:-00040:000654.4833:00503
00504:-00022:+00036:-00019:000654.4833:00504
00505:-00057:+00093:+00007:000654.4833:00505
00506:+00015:+00062:+00040:000654.4833:00506
00507:+00031:+00064:-00054:000654.4833:00507
00508:+00051:+00008:+00041:000654.4833:00508
00509:+00058:+00042:-00037:000654.4833:00509
00510:-00070:+00023:-00083:000654.4833:00510
00511:-00088:+00062:-00010:000654.4833:00511
00512:+00018:+00089:-00094:000654.4833:00512
00513:+00020:+00036:+00061:000654.4833:00513
00514:-00037:+00038:-00113:000654.4833:00514
00515:-00054:+00042:-00084:000654.4833:00515
00516:-00030:+00040:-00005:000654.4833:00516
00517:+00030:+00051:-00012:000654.4833:00517
00518:+00031:+00081:+00008:000654.4833:00518
00519:+00075:+00039:-00014:000654.4833:00519
00520:+00079:+00050:-00038:000654.4833:00520
00521:+00024:+00007:-00027:000654.4833:00521
00522:-00013:+00063:-00067:000654.4833:00522
00523:-00012:-00012:+00041:000654.4833:00523
00524:-00051:+00009:-00144:000654.4833:00524
00525:-00044:+00034:-00032:000654.4833:00525
00526:-00032:+00025:+00079:000654.4833:00526
00527:-00013:+00058:-00017:000654.4833:00527
00528:+00035:+00068:+00034:000654.4833:00528
00529:-00058:+00067:-00066:000654.4833:00529
00530:-00107:+00017:-00070:000654.4833:00530
00531:-00060:+00046:-00035:000654.4833:00531
00532:-00031:+00049:-00031:000607.0010:00532
00533:-00030:+00025:+00012:000607.0010:00533
00534:-00071:+00030:-00044:000607.0010:00534
00535:-00027:+00019:+00004:000607.0010:00535
00536:-00027:+00024:-00005:000607.0010:00536
00537:-00048:+00052:-00036:000607.0010:00537
00538:-00019:+00028:+00008:000607.0010:00538
00539:+00077:+00048:-00024:000607.0010:00539
00540:+00052:+00037:-00019:000607.0010:00540
00541:-00069:+00023:-00013:000607.0010:00541
00542:-00049:+00041:-00001:000607.0010:00542
00543:-00022:+00069:-00007:000607.0010:00543
00544:+00014:+00048:-00035:000607.0010:00544
00545:-00005:+00050:-00049:000607.0010:00545
00546:-00004:+00046:-00009:000607.0010:00546
00547:+00022:+00064:-00087:000607.0010:00547
00548:+00040:+00064:-00010:000607.0010:00548
00549:+00025:+00053:-00023:000607.0010:00549
00550:-00048:+00050:-00037:000607.0010:00550
00551:-00077:+00069:-00014:000607.0010:00551
00552:-00040:+00029:-00002:000607.0010:00552
00553:+00048:+00048:-00048:000607.0010:00553
00554:+00029:+00048:-00053:000607.0010:00554
00555:-00021:+00070:-00069:000607.0010:00555
00556:-00026:+00046:-00019:000607.0010:00556
00557:-00039:+00025:-00045:000607.0010:00557
00558:-00016:+00048:+00006:000607.0010:00558
00559:+00036:+00068:+00013:000607.0010:00559
00560:+00075:+00029:-00021:000607.0010:00560
00561:+00011:+00068:-00034:000607.0010:00561
00562:-00053:+00045:+00014:000607.0010:00562
00563:-00049:+00079:+00002:000607.0010:00563
00564:+00011:+00044:-00005:000607.0010:00564
00565:+00022:+00065:-00008:000607.0010:00565
00566:-00021:+00096:+00017:000607.0010:00566
00567:-00045:+00062:+00000:000565.1935:00567
00568:-00050:+00063:+00005:000565.1935:00568
00569:+00029:+00057:+00016:000565.1935:00569
00570:+00048:+00045:-00009:000565.1935:00570
00571:+00002:+00055:-00020:000565.1935:00571
00572:-00050:+00051:+00019:000565.1935:00572
00573:-00044:+00076:-00015:000565.1935:00573
00574:+00008:+00058:-00003:000565.1935:00574
00575:+00046:+00062:+00002:000565.1935:00575
00576:+00031:+00024:-00035:000565.1935:00576
00577:+00019:+00073:-00011:000565.1935:00577
00578:+00009:+00064:-00007:000565.1935:00578
00579:-00006:+00039:-00006:000565.1935:00579
00580:+00006:+00064:+00018:000565.1935:00580
00581:+00060:+00042:+00018:000565.1935:00581
00582:+00071:+00043:+00010:000565.1935:00582
00583:-00026:+00066:-00027:000565.1935:00583
00584:-00081:+00024:-00013:000565.1935:00584
00585:-00026:+00070:-00022:000565.1935:00585
00586:+00074:+00067:-00002:000565.1935:00586
00587:+00039:+00039:-00050:000565.1935:00587
00588:-00034:+00038:-00067:000565.1935:00588
00589:-00040:+00028:-00014:000565.1935:00589
00590:-00011:+00061:-00053:000565.1935:00590
00591:+00039:+00046:-00056:000565.1935:00591
00592:+00044:+00080:-00066:000565.1935:00592
00593:+00006:+00052:-00033:000565.1935:00593
00594:-00007:+00064:-00032:000565.1935:00594
00595:-00002:+00023:-00011:000565.1935:00595
00596:+00001:+00081:-00011:000565.1935:00596
00597:+00063:+00060:+00023:000565.1935:00597
00598:+00086:+00010:-00025:000565.1935:00598
00599:-00020:+00068:-00134:000565.1935:00599
00600:-00034:+00066:+00010:000565.1935:00600
00601:+00002:+00049:+00047:000565.1935:00601
00602:+00029:+00047:-00030:000565.1935:00602
00603:+00002:+00044:+00022:000565.1935:00603
00604:+00003:+00080:-00030:000565.1935:00604
00605:+00062:+00064:-00025:000527.7301:00605
00606:+00023:+00051:-00034:000527.7301:00606
00607:-00064:+00048:-00019:000527.7301:00607
00608:-00033:+00083:+00046:000527.7301:00608
00609:-00010:+00096:+00015:000527.7301:00609
00610:+00020:+00042:-00017:000527.7301:00610
00611:+00014:+00098:-00006:000527.7301:00611
00612:-00023:+00047:+00032:000527.7301:00612
00613:+00014:+00066:+00018:000527.7301:00613
00614:+00029:+00055:+00032:000527.7301:00614
00615:+00005:+00044:-00018:000527.7301:00615
00616:+00007:+00056:-00006:000527.7301:00616
00617:+00012:+00082:-00023:000527.7301:00617
00618:-00068:+00052:-00023:000527.7301:00618
00619:-00049:+00040:+00019:000527.7301:00619
00620:-00020:+00080:+00044:000527.7301:00620
00621:+00008:+00022:-00004:000527.7301:00621
00622:-00033:+00051:-00028:000527.7301:00622
00623:-00069:+00092:-00035:000527.7301:00623
00624:-00062:+00054:-00040:000527.7301:00624
00625:-00083:+00043:-00022:000527.7301:00625
00626:-00027:+00039:+00021:000527.7301:00626
00627:+00020:+00079:-00037:000527.7301:00627
00628:+00048:+00069:+00001:000527.7301:00628
00629:-00037:+00077:-00027:000527.7301:00629
00630:-00053:+00043:-00022:000527.7301:00630
00631:-00038:+00045:+00010:000527.7301:00631
00632:+00024:+00080:+00008:000527.7301:00632
00633:+00028:+00048:+00010:000527.7301:00633
00634:-00052:+00024:-00042:000527.7301:00634
00635:-00046:+00040:-00018:000527.7301:00635
00636:-00011:+00030:+00006:000527.7301:00636
00637:+00039:+00043:-00010:000527.7301:00637
00638:+00046:+00029:-00027:000527.7301:00638
00639:-00033:+00063:-00051:000527.7301:00639
00640:-00061:+00027:-00014:000527.7301:00640
00641:-00043:+00047:-00010:000527.7301:00641
00642:+00002:+00016:+00020:000546.3865:00642
00643:-00019:+00025:-00046:000546.3865:00643
00644:-00039:+00076:-00032:000546.3865:00644
00645:-00032:+00047:+00035:000546.3865:00645
00646:-00013:+00049:-00014:000546.3865:00646
00647:-00008:+00078:+00006:000546.3865:00647
00648:+00053:+00010:+00006:000546.3865:00648
00649:+00075:+00052:-00046:000546.3865:00649
00650:+00004:+00021:+00004:000546.3865:00650
00651:-00051:+00064:-00041:000546.3865:00651
00652:-00042:+00080:+00012:000546.3865:00652
00653:+00047:+00021:+00077:000546.3865:00653
00654:-00036:+00080:-00054:000546.3865:00654
00655:-00047:-00007:+00031:000546.3865:00655
00656:-00010:+00067:-00016:000546.3865:00656
00657:+00044:+00042:+00061:000546.3865:00657
00658:+00044:+00062:+00035:000546.3865:00658
00659:-00039:+00037:-00033:000546.3865:00659
00660:-00054:+00063:+00018:000546.3865:00660
00661:-00048:+00049:-00005:000546.3865:00661
00662:-00020:+00066:+00029:000546.3865:00662
00663:+00024:+00030:-00051:000546.3865:00663
00664:+00000:+00054:-00054:000546.3865:00664
00665:-00016:+00058:+00037:000546.3865:00665
00666:-00020:+00080:-00030:000546.3865:00666
00667:+00012:+00077:+00015:000546.3865:00667
00668:+00025:+00043:+00005:000546.3865:00668
00669:+00077:+00076:-00001:000546.3865:00669
00670:-00025:+00057:+00020:000546.3865:00670
00671:-00054:+00063:+00003:000546.3865:00671
00672:+00002:+00083:-00009:000546.3865:00672
00673:+00026:+00062:+00030:000546.3865:00673
00674:+00007:+00061:-00054:000546.3865:00674
00675:-00001:+00053:+00034:000593.6845:00675
00676:-00020:+00046:-00001:000593.6845:00676
00677:+00014:+00055:-00036:000593.6845:00677
00678:+00035:+00040:+00007:000593.6845:00678
00679:+00026:+00044:-00016:000593.6845:00679
00680:-00023:+00039:-00008:000593.6845:00680
00681:-00017:+00055:-00001:000593.6845:00681
00682:-00015:+00040:-00008:000593.6845:00682
00683:+00013:+00106:-00031:000593.6845:00683
00684:+00028:+00039:-00009:000593.6845:00684
00685:+00005:+00030:-00022:000593.6845:00685
00686:-00027:+00065:-00028:000593.6845:00686
00687:-00002:+00073:-00003:000593.6845:00687
00688:+00060:+00042:+00044:000593.6845:00688
00689:+00041:+00042:-00018:000593.6845:00689
00690:+00016:+00063:-00022:000593.6845:00690
00691:-00011:+00046:-00006:000593.6845:00691
00692:+00048:+00039:+00019:000593.6845:00692
00693:+00077:+00036:-00047:000593.6845:00693
00694:+00028:+00051:-00041:000593.6845:00694
00695:-00012:+00050:+00013:000593.6845:00695
00696:-00022:+00056:-00003:000593.6845:00696
00697:+00049:+00043:-00015:000593.6845:00697
00698:+00062:+00079:-00014:000593.6845:00698
00699:-00005:+00034:-00038:000593.6845:00699
00700:-00052:+00076:-00021:000593.6845:00700
00701:-00070:+00074:+00020:000593.6845:00701
00702:+00004:+00088:-00004:000593.6845:00702
00703:+00014:+00027:+00032:000593.6845:00703
00704:+00003:+00040:-00020:000593.6845:00704
00705:-00011:+00059:-00014:000593.6845:00705
00706:-00004:+00072:+00011:000593.6845:00706
00707:+00059:+00055:+00011:000593.6845:00707
00708:+00046:+00046:-00025:000618.2591:00708
00709:+00004:+00082:-00001:000618.2591:00709
00710:-00025:+00063:+00022:000618.2591:00710
00711:+00047:+00020:-00005:000618.2591:00711
00712:+00076:+00119:-00007:000618.2591:00712
00713:+00013:-00006:+00017:000618.2591:00713
00714:-00056:+00074:-00054:000618.2591:00714
00715:-00024:+00056:-00041:000618.2591:00715
00716:+00042:+00057:-00005:000618.2591:00716
00717:+00040:+00041:-00032:000618.2591:00717
00718:+00011:+00041:+00034:000618.2591:00718
00719:-00034:+00094:-00035:000618.2591:00719
00720:-00078:+00058:+00028:000618.2591:00720
00721:-00007:+00075:+00021:000618.2591:00721
00722:-00037:+00065:-00036:000618.2591:00722
00723:-00006:+00083:-00028:000618.2591:00723
00724:-00037:+00067:-00017:000618.2591:00724
00725:-00022:+00060:+00013:000618.2591:00725
00726:-00006:+00077:+00008:000618.2591:00726
00727:+00056:+00082:-00036:000618.2591:00727
00728:+00049:+00039:+00000:000618.2591:00728
00729:-00030:+00054:-00020:000618.2591:00729
00730:-00001:-00032:+00000:000618.2591:00730
00731:+00068:+00071:-00111:000618.2591:00731
00732:+00023:+00024:-00010:000618.2591:00732
00733:-00078:+00061:+00001:000618.2591:00733
00734:-00078:+00082:-00037:000618.2591:00734
00735:+00041:+00073:+00045:000618.2591:00735
00736:+00060:+00076:-00055:000618.2591:00736
00737:-00006:+00046:-00024:000618.2591:00737
00738:-00063:+00078:+00013:000618.2591:00738
00739:-00091:+00063:-00007:000631.2637:00739
00740:+00017:+00111:-00008:000631.2637:00740
00741:-00010:+00053:+00011:000631.2637:00741
00742:-00022:+00045:+00004:000631.2637:00742
00743:-00037:+00041:+00014:000631.2637:00743
00744:-00021:+00045:+00018:000631.2637:00744
00745:+00040:+00056:+00011:000631.2637:00745
00746:+00038:+00025:-00019:000631.2637:00746
00747:+00011:+00039:-00034:000631.2637:00747
00748:-00098:+00079:-00010:000631.2637:00748
00749:+00033:+00076:+00037:000631.2637:00749
00750:+00075:+00097:+00020:000631.2637:00750
00751:+00034:+00029:+00006:000631.2637:00751
00752:-00100:+00063:-00037:000631.2637:00752
00753:-00033:+00068:-00041:000631.2637:00753
00754:+00056:+00051:+00011:000631.2637:00754
00755:+00035:+00049:-00015:000631.2637:00755
00756:-00040:+00076:+00017:000631.2637:00756
00757:-00102:+00041:-00033:000631.2637:00757
00758:-00073:+00005:+00021:000631.2637:00758
00759:-00008:+00063:-00079:000631.2637:00759
00760:-00004:+00065:+00012:000631.2637:00760
00761:-00086:+00067:+00019:000631.2637:00761
00762:-00002:+00042:-00032:000631.2637:00762
00763:+00049:+00051:+00047:000631.2637:00763
00764:+00076:+00050:-00036:000631.2637:00764
00765:+00015:+00027:-00023:000631.2637:00765
00766:-00018:+00063:-00041:000631.2637:00766
00767:-00092:+00008:+00018:000631.2637:00767
00768:+00010:+00059:-00061:000631.2637:00768
00769:+00042:+00014:+00003:000631.2637:00769
00770:-00027:+00053:+00003:000649.8774:00770
00771:-00065:+00053:-00028:000649.8774:00771
00772:-00003:+00049:+00011:000649.8774:00772
00773:+00075:+00047:-00021:000649.8774:00773
00774:+00020:+00048:-00040:000649.8774:00774
00775:-00032:+00045:-00023:000649.8774:00775
00776:-00100:+00037:+00012:000649.8774:00776
00777:-00017:+00028:+00002:000649.8774:00777
00778:+00004:+00021:-00014:000649.8774:00778
00779:-00027:+00081:-00024:000649.8774:00779
00780:-00056:+00030:-00032:000649.8774:00780
00781:-00002:+00029:-00046:000649.8774:00781
00782:+00051:+00057:+00020:000649.8774:00782
00783:+00063:+00049:-00007:000649.8774:00783
00784:-00010:+00008:-00053:000649.8774:00784
00785:-00072:-00002:+00000:000649.8774:00785
00786:-00041:+00076:+00037:000649.8774:00786
00787:+00075:+00044:-00001:000649.8774:00787
00788:+00073:+00030:-00023:000649.8774:00788
00789:-00078:+00081:+00053:000649.8774:00789
00790:-00016:+00023:-00010:000649.8774:00790
00791:+00052:+00040:+00022:000649.8774:00791
00792:+00049:+00040:+00010:000649.8774:00792
00793:-00003:+00060:-00065:000649.8774:00793
00794:-00131:+00028:-00060:000649.8774:00794
00795:+00013:+00078:-00043:000649.8774:00795
00796:+00025:+00081:-00068:000649.8774:00796
00797:-00010:+00052:-00032:000649.8774:00797
00798:-00051:+00043:+00009:000649.8774:00798
00799:-00019:+00040:-00005:000649.8774:00799
00800:+00054:+00066:-00009:000649.8774:00800
00801:+00010:+00052:-00007:000655.8970:00801
00802:+00015:+00032:-00052:000655.8970:00802
00803:-00096:+00035:+00017:000655.8970:00803
00804:-00043:+00095:-00114:000655.8970:00804
00805:+00027:+00066:-00002:000655.8970:00805
00806:+00026:+00013:+00013:000655.8970:00806
00807:-00068:+00030:-00040:000655.8970:00807
00808:-00046:+00072:-00020:000655.8970:00808
00809:+00041:+00051:+00004:000655.8970:00809
00810:+00056:+00053:-00025:000655.8970:00810
00811:-00038:+00081:+00014:000655.8970:00811
00812:-00077:+00011:-00002:000655.8970:00812
00813:-00068:+00085:-00076:000655.8970:00813
00814:+00065:-00002:+00009:000655.8970:00814
00815:+00080:+00077:-00065:000655.8970:00815
00816:-00041:+00052:-00031:000655.8970:00816
00817:-00096:+00031:-00003:000655.8970:00817
00818:-00004:+00071:-00016:000655.8970:00818
00819:+00088:+00032:+00035:000655.8970:00819
00820:+00031:+00057:-00081:000655.8970:00820
00821:-00069:+00072:-00016:000655.8970:00821
00822:-00013:+00075:+00063:000655.8970:00822
00823:+00003:+00025:-00022:000655.8970:00823
00824:+00095:+00019:+00010:000655.8970:00824
00825:-00069:+00057:-00019:000655.8970:00825
00826:-00066:+00040:+00045:000655.8970:00826
00827:+00030:+00061:+00048:000655.8970:00827
00828:+00008:+00031:-00016:000655.8970:00828
00829:-00014:+00064:-00039:000655.8970:00829
00830:-00113:+00008:-00043:000655.8970:00830
00831:+00001:+00129:-00043:000658.6117:00831
00832:+00014:+00088:-00038:000658.6117:00832
00833:+00034:+00059:+00019:000658.6117:00833
00834:-00029:+00014:+00013:000658.6117:00834
00835:-00034:+00058:+00041:000658.6117:00835
00836:+00004:+00045:+00007:000658.6117:00836
00837:+00052:+00058:+00027:000658.6117:00837
00838:+00109:+00058:+00078:000658.6117:00838
00839:-00069:+00009:-00040:000658.6117:00839
00840:-00100:+00026:-00031:000658.6117:00840
00841:-00037:+00081:-00036:000658.6117:00841
00842:+00101:+00068:+00016:000658.6117:00842
00843:+00039:+00009:-00019:000658.6117:00843
00844:-00032:+00080:-00010:000658.6117:00844
00845:-00036:+00126:+00092:000658.6117:00845
00846:+00098:+00038:-00097:000658.6117:00846
00847:-00070:+00168:-00077:000658.6117:00847
00848:-00196:+00054:+00023:000658.6117:00848
00849:-00100:+00112:+00016:000658.6117:00849
00850:+00137:+00056:+00050:000658.6117:00850
00851:+00158:+00072:-00029:000658.6117:00851
00852:-00076:+00083:+00054:000658.6117:00852
00853:-00146:+00041:+00017:000658.6117:00853
00854:-00011:+00061:-00002:000658.6117:00854
00855:+00100:+00077:+00021:000658.6117:00855
00856:+00066:+00035:-00050:000658.6117:00856
00857:-00019:-00023:-00073:000658.6117:00857
00858:-00010:+00092:-00033:000658.6117:00858
00859:-00013:+00047:-00046:000658.6117:00859
00860:+00015:+00039:-00082:000658.6117:00860
00861:-00015:+00071:-00005:000666.6950:00861
00862:-00044:+00059:+00012:000666.6950:00862
00863:+00026:+00045:+00032:000666.6950:00863
00864:+00062:+00029:+00031:000666.6950:00864
00865:-00016:+00069:-00088:000666.6950:00865
00866:-00086:+00044:+00071:000666.6950:00866
00867:-00044:+00080:-00036:000666.6950:00867
00868:-00040:+00020:+00013:000666.6950:00868
00869:-00032:+00048:+00034:000666.6950:00869
00870:+00014:+00064:-00009:000666.6950:00870
00871:-00009:+00055:+00009:000666.6950:00871
00872:+00001:+00082:+00049:000666.6950:00872
00873:+00050:+00043:-00020:000666.6950:00873
00874:+00084:+00106:-00072:000666.6950:00874
00875:-00012:+00013:+00080:000666.6950:00875
00876:-00083:+00072:+00001:000666.6950:00876
00877:+00062:+00040:-00055:000666.6950:00877
00878:+00066:+00036:-00003:000666.6950:00878
00879:-00019:+00038:-00035:000666.6950:00879
00880:-00028:+00033:-00026:000666.6950:00880
00881:-00004:+00029:+00039:000666.6950:00881
00882:+00031:+00043:+00015:000666.6950:00882
00883:-00002:+00019:-00072:000666.6950:00883
00884:-00122:+00071:+00036:000666.6950:00884
00885:+00001:+00061:+00035:000666.6950:00885
00886:+00023:+00036:-00019:000666.6950:00886
00887:-00009:+00060:+00033:000666.6950:00887
00888:+00056:+00076:+00036:000666.6950:00888
00889:+00073:+00092:-00072:000666.6950:00889
00890:-00042:+00084:+00055:000666.6950:00890
00891:-00070:+00094:-00037:000668.7410:00891
00892:+00061:+00064:-00132:000668.7410:00892
00893:+00031:+00056:+00084:000668.7410:00893
00894:-00030:+00097:-00081:000668.7410:00894
00895:-00041:+00020:-00012:000668.7410:00895
00896:+00074:+00056:-00006:000668.7410:00896
00897:-00024:+00053:-00028:000668.7410:00897
00898:-00099:+00030:+00003:000668.7410:00898
00899:+00015:+00033:+00019:000668.7410:00899
00900:+00091:+00103:+00015:000668.7410:00900
00901:-00011:+00038:+00139:000668.7410:00901
00902:-00100:+00066:-00017:000668.7410:00902
00903:-00147:+00036:+00013:000668.7410:00903
00904:+00034:+00083:+00025:000668.7410:00904
00905:+00032:+00037:-00005:000668.7410:00905
00906:-00043:+00063:-00028:000668.7410:00906
00907:-00054:+00033:+00044:000668.7410:00907
00908:+00013:+00079:-00034:000668.7410:00908
00909:+00125:+00085:+00052:000668.7410:00909
00910:+00011:-00004:+00063:000668.7410:00910
00911:-00033:+00010:+00021:000668.7410:00911
00912:-00001:+00050:-00004:000668.7410:00912
00913:+00039:+00050:+00076:000668.7410:00913
00914:+00021:+00066:-00002:000668.7410:00914
00915:-00030:+00000:-00057:000668.7410:00915
00916:-00017:+00012:-00013:000668.7410:00916
00917:+00070:+00003:-00094:000668.7410:00917
00918:+00078:+00015:-00190:000668.7410:00918
00919:-00004:-00068:-00118:000668.7410:00919
00920:-00089:+00024:-00157:000668.7410:00920
00921:-00059:+00017:-00109:000670.4255:00921
00922:+00059:-00016:-00084:000670.4255:00922
00923:+00002:+00034:-00123:000670.4255:00923
00924:-00054:+00008:-00082:000670.4255:00924
00925:-00048:+00028:-00058:000670.4255:00925
00926:-00019:+00001:-00087:000670.4255:00926
00927:+00016:+00012:-00051:000670.4255:00927
00928:+00034:-00066:-00102:000670.4255:00928
00929:-00025:+00012:-00157:000670.4255:00929
00930:-00067:-00047:-00117:000670.4255:00930
00931:+00018:-00020:-00152:000670.4255:00931
00932:+00015:+00018:-00123:000670.4255:00932
00933:-00070:+00026:-00110:000670.4255:00933
00934:-00164:+00009:-00103:000670.4255:00934
00935:-00076:+00042:-00024:000670.4255:00935
00936:-00007:+00092:-00061:000670.4255:00936
00937:-00175:+00056:-00107:000670.4255:00937
00938:-00269:+00008:-00062:000670.4255:00938
00939:-00107:-00006:-00100:000670.4255:00939
00940:-00069:-00016:-00061:000670.4255:00940
00941:-00114:+00002:-00034:000670.4255:00941
00942:-00210:-00014:-00062:000670.4255:00942
00943:-00144:+00005:+00010:000670.4255:00943
00944:+00043:+00008:+00027:000670.4255:00944
00945:-00037:-00004:-00016:000670.4255:00945
00946:-00085:+00088:-00050:000670.4255:00946
00947:-00088:+00062:+00090:000670.4255:00947
00948:+00029:+00136:-00027:000670.4255:00948
00949:+00030:+00113:+00034:000670.4255:00949
00950:-00041:+00090:+00003:000682.0964:00950
00951:-00015:+00038:+00053:000682.0964:00951
00952:+00067:+00032:+00054:000682.0964:00952
00953:+00059:+00023:+00016:000682.0964:00953
00954:-00050:-00053:+00042:000682.0964:00954
00955:-00119:+00038:+00017:000682.0964:00955
00956:-00072:-00003:+00014:000682.0964:00956
00957:-00084:+00041:-00032:000682.0964:00957
00958:-00112:+00021:+00034:000682.0964:00958
00959:-00098:+00076:+00007:000682.0964:00959
00960:-00056:+00076:+00016:000682.0964:00960
00961:-00024:+00099:+00038:000682.0964:00961
00962:-00022:+00058:-00044:000682.0964:00962
00963:-00010:+00085:-00011:000682.0964:00963
00964:+00004:+00050:+00007:000682.0964:00964
00965:-00010:+00043:-00036:000682.0964:00965
00966:+00027:+00058:+00003:000682.0964:00966
00967:+00130:+00062:+00012:000682.0964:00967
00968:+00126:+00079:-00027:000682.0964:00968
00969:+00040:+00086:+00002:000682.0964:00969
00970:+00109:+00075:+00001:000682.0964:00970
00971:+00166:+00042:-00079:000682.0964:00971
00972:+00043:+00137:-00031:000682.0964:00972
00973:-00034:+00061:+00001:000682.0964:00973
00974:+00037:+00126:-00082:000682.0964:00974
00975:+00110:+00055:+00060:000682.0964:00975
00976:+00078:+00110:-00060:000682.0964:00976
00977:-00040:+00024:-00039:000682.0964:00977
00978:+00050:+00030:+00050:000682.0964:00978
00979:+00111:+00029:+00043:000691.6685:00979
00980:+00055:-00035:+00020:000691.6685:00980
00981:+00004:+00040:-00006:000691.6685:00981
00982:-00066:-00004:+00002:000691.6685:00982
00983:+00043:+00063:+00002:000691.6685:00983
00984:+00049:+00034:-00004:000691.6685:00984
00985:+00000:+00056:-00002:000691.6685:00985
00986:+00068:+00073:+00060:000691.6685:00986
00987:+00131:+00096:+00033:000691.6685:00987
00988:+00164:+00084:+00106:000691.6685:00988
00989:+00085:+00084:+00057:000691.6685:00989
00990:-00014:+00034:+00039:000691.6685:00990
00991:+00078:+00167:-00086:000691.6685:00991
00992:+00106:+00030:+00066:000691.6685:00992
00993:+00051:+00061:+00062:000691.6685:00993
00994:+00025:+00018:+00039:000691.6685:00994
00995:+00011:+00009:+00080:000691.6685:00995
00996:+00075:+00078:+00078:000691.6685:00996
00997:+00105:-00001:+00012:000691.6685:00997
00998:+00109:-00034:+00039:000691.6685:00998
00999:-00014:+00133:+00133:000691.6685:00999
01000:-00047:+00057:-00048:000691.6685:01000
01001:-00026:+00110:-00239:000691.6685:01001
01002:+00020:+00119:+00012:000691.6685:01002
01003:-00060:+00078:-00040:000691.6685:01003
01004:-00019:-00048:-00041:000691.6685:01004
01005:+00197:+00096:+00048:000691.6685:01005
01006:+00200:-00023:-00057:000691.6685:01006
01007:-00026:+00168:-00061:000691.6685:01007
01008:-00127:-00028:+00032:000683.4698:01008
01009:-00071:+00110:-00077:000683.4698:01009
01010:-00026:-00196:-00019:000683.4698:01010
01011:+00074:+00169:-00216:000683.4698:01011
01012:+00062:-00028:+00054:000683.4698:01012
01013:-00049:+00022:-00006:000683.4698:01013
01014:-00084:+00126:-00161:000683.4698:01014
01015:+00013:-00056:-00012:000683.4698:01015
01016:-00053:+00057:-00115:000683.4698:01016
01017:-00115:+00033:+00020:000683.4698:01017
01018:-00144:+00149:-00017:000683.4698:01018
01019:-00102:-00054:+00152:000683.4698:01019
01020:+00081:+00096:-00121:000683.4698:01020
01021:+00090:+00082:+00015:000683.4698:01021
01022:+00039:+00061:+00051:000683.4698:01022
01023:-00090:+00009:-00067:000683.4698:01023
01024:-00154:+00038:-00085:000683.4698:01024
01025:-00186:+00003:+00000:000683.4698:01025
01026:+00027:+00015:-00021:000683.4698:01026
01027:+00024:+00091:-00101:000683.4698:01027
01028:-00060:+00066:+00041:000683.4698:01028
01029:-00045:+00048:+00059:000683.4698:01029
01030:+00033:+00051:-00041:000683.4698:01030
01031:+00033:-00015:+00086:000683.4698:01031
01032:-00028:+00102:-00139:000683.4698:01032
01033:-00033:-00003:+00180:000683.4698:01033
01034:-00138:+00045:-00049:000683.4698:01034
01035:+00021:-00021:+00006:000683.4698:01035
01036:+00185:+00088:+00062:000683.4698:01036
01037:-00030:+00067:-00025:000683.4698:01037
01038:-00259:-00041:+00014:000676.9045:01038
01039:-00225:+00077:+00108:000676.9045:01039
01040:+00246:+00033:-00005:000676.9045:01040
01041:+00169:+00076:-00001:000676.9045:01041
01042:-00179:+00076:-00005:000676.9045:01042
01043:-00095:+00011:-00034:000676.9045:01043
01044:+00004:+00032:-00024:000676.9045:01044
01045:-00005:+00040:-00033:000676.9045:01045
01046:-00089:+00091:-00066:000676.9045:01046
01047:-00107:+00019:-00062:000676.9045:01047
01048:+00101:+00078:+00013:000676.9045:01048
01049:+00091:+00067:-00025:000676.9045:01049
01050:-00009:+00083:-00006:000676.9045:01050
01051:-00005:+00073:+00086:000676.9045:01051
01052:-00005:+00087:+00026:000676.9045:01052
01053:-00022:+00071:+00059:000676.9045:01053
01054:-00088:+00031:-00020:000676.9045:01054
01055:+00031:+00024:-00015:000676.9045:01055
01056:-00006:+00048:+00004:000676.9045:01056
01057:-00072:+00076:-00021:000676.9045:01057
01058:-00063:+00104:+00010:000676.9045:01058
01059:-00031:-00012:+00016:000676.9045:01059
01060:-00030:+00114:-00062:000676.9045:01060
01061:-00152:-00007:+00034:000676.9045:01061
01062:-00165:+00043:-00035:000676.9045:01062
01063:-00068:+00026:-00068:000676.9045:01063
01064:-00045:+00010:-00028:000676.9045:01064
01065:-00149:-00040:-00174:000676.9045:01065
01066:-00096:+00094:-00007:000676.9045:01066
01067:+00084:+00077:+00185:000676.9045:01067
01068:+00087:-00030:-00003:000667.2980:01068
01069:+00084:+00027:+00046:000667.2980:01069
01070:+00050:+00061:+00056:000667.2980:01070
01071:+00064:+00072:-00001:000667.2980:01071
01072:+00039:+00063:+00050:000667.2980:01072
01073:-00025:+00042:-00048:000667.2980:01073
01074:-00032:+00015:-00040:000667.2980:01074
01075:+00009:+00028:-00003:000667.2980:01075
01076:+00026:+00113:+00033:000667.2980:01076
01077:+00020:-00053:+00047:000667.2980:01077
01078:+00019:+00084:-00109:000667.2980:01078
01079:-00016:+00041:+00035:000667.2980:01079
01080:-00084:+00061:-00053:000667.2980:01080
01081:-00042:+00032:-00101:000667.2980:01081
01082:-00027:+00032:-00064:000667.2980:01082
01083:-00071:+00049:-00162:000667.2980:01083
01084:-00084:+00053:-00005:000667.2980:01084
01085:-00032:+00040:+00007:000667.2980:01085
01086:+00060:+00095:-00001:000667.2980:01086
01087:+00129:+00033:+00073:000667.2980:01087
01088:+00203:+00079:-00066:000667.2980:01088
01089:+00196:+00077:+00049:000667.2980:01089
01090:+00137:+00065:-00072:000667.2980:01090
01091:+00108:+00054:-00052:000667.2980:01091
01092:-00012:+00026:-00015:000667.2980:01092
01093:-00082:+00026:-00132:000667.2980:01093
01094:-00027:+00046:-00010:000667.2980:01094
01095:+00022:+00098:-00056:000667.2980:01095
01096:-00022:-00040:-00029:000667.2980:01096
01097:-00030:+00096:-00002:000667.2980:01097
01098:-00076:+00059:-00080:000667.2980:01098
01099:-00088:+00046:-00034:000634.1688:01099
01100:+00001:+00014:-00032:000634.1688:01100
01101:-00002:+00026:-00036:000634.1688:01101
01102:-00035:+00068:-00055:000634.1688:01102
01103:-00168:+00035:-00010:000634.1688:01103
01104:-00089:+00054:-00071:000634.1688:01104
01105:+00025:+00094:-00005:000634.1688:01105
01106:+00091:+00014:+00106:000634.1688:01106
01107:+00060:+00090:-00056:000634.1688:01107
01108:+00006:+00058:+00026:000634.1688:01108
01109:+00019:+00033:+00031:000634.1688:01109
01110:+00037:+00050:+00002:000634.1688:01110
01111:-00038:+00029:+00056:000634.1688:01111
01112:-00066:+00076:-00014:000634.1688:01112
01113:-00076:+00009:+00003:000634.1688:01113
01114:-00002:+00083:-00018:000634.1688:01114
01115:+00013:+00093:-00070:000634.1688:01115
01116:+00013:+00057:+00097:000634.1688:01116
01117:-00087:+00034:-00043:000634.1688:01117
01118:-00115:+00031:-00021:000634.1688:01118
01119:-00078:+00053:-00049:000634.1688:01119
01120:-00063:+00038:-00034:000634.1688:01120
01121:-00053:+00065:-00011:000634.1688:01121
01122:-00051:+00052:-00102:000634.1688:01122
01123:-00030:+00031:-00027:000634.1688:01123
01124:-00058:+00010:-00053:000634.1688:01124
01125:-00057:+00030:-00003:000634.1688:01125
01126:+00027:+00057:+00004:000634.1688:01126
01127:+00060:+00046:-00028:000634.1688:01127
01128:+00024:+00028:-00051:000634.1688:01128
01129:+00016:+00036:+00014:000634.1688:01129
01130:-00010:+00037:-00016:000634.1688:01130
01131:+00006:+00050:-00031:000634.1688:01131
01132:+00031:+00048:-00030:000634.1688:01132
01133:-00007:+00026:-00029:000634.1688:01133
01134:-00036:+00030:-00014:000571.7289:01134
01135:-00014:+00029:-00036:000571.7289:01135
01136:+00005:+00046:-00041:000571.7289:01136
01137:+00033:+00053:-00020:000571.7289:01137
01138:-00003:+00030:-00008:000571.7289:01138
01139:-00012:+00009:-00013:000571.7289:01139
01140:-00026:+00027:+00001:000571.7289:01140
01141:-00008:+00032:+00013:000571.7289:01141
01142:+00015:+00051:-00027:000571.7289:01142
01143:+00007:+00053:+00002:000571.7289:01143
01144:+00013:+00043:+00002:000571.7289:01144
01145:+00008:+00052:+00001:000571.7289:01145
01146:+00007:+00041:-00004:000571.7289:01146
01147:+00032:+00030:+00029:000571.7289:01147
01148:+00063:+00027:+00012:000571.7289:01148
01149:+00107:+00082:+00039:000571.7289:01149
01150:+00069:+00026:+00042:000571.7289:01150
01151:+00042:+00048:+00013:000571.7289:01151
01152:+00043:+00043:+00021:000571.7289:01152
01153:+00050:+00068:+00008:000571.7289:01153
01154:+00061:+00063:-00006:000571.7289:01154
01155:+00059:+00057:+00028:000571.7289:01155
01156:+00024:+00057:+00016:000571.7289:01156
01157:+00012:+00067:-00009:000571.7289:01157
01158:-00010:+00083:+00009:000571.7289:01158
01159:+00059:+00049:+00046:000571.7289:01159
01160:+00045:+00061:+00020:000571.7289:01160
01161:+00020:+00029:+00002:000571.7289:01161
01162:-00001:+00039:-00056:000571.7289:01162
01163:-00008:+00066:-00021:000571.7289:01163
01164:+00024:+00040:-00011:000571.7289:01164
01165:+00064:+00054:-00021:000571.7289:01165
01166:+00044:+00063:+00014:000571.7289:01166
01167:-00023:+00044:-00014:000571.7289:01167
01168:+00005:+00063:-00053:000571.7289:01168
01169:+00007:+00039:-00014:000571.7289:01169
01170:-00008:+00049:-00041:000571.7289:01170
01171:+00016:+00065:-00021:000571.7289:01171
01172:+00025:+00056:-00012:000571.7289:01172
01173:-00007:+00083:-00066:000571.7289:01173
01174:-00036:+00031:-00032:000502.1118:01174
01175:-00049:+00024:+00044:000502.1118:01175
01176:+00017:+00066:+00015:000502.1118:01176
01177:+00006:+00045:+00008:000502.1118:01177
01178:+00015:+00064:-00001:000502.1118:01178
01179:-00023:+00048:-00017:000502.1118:01179
01180:-00023:+00025:-00071:000502.1118:01180
01181:+00000:+00048:-00038:000502.1118:01181
01182:+00012:+00029:-00001:000502.1118:01182
01183:-00006:+00052:-00056:000502.1118:01183
01184:+00009:+00036:-00037:000502.1118:01184
01185:+00014:+00006:-00051:000502.1118:01185
01186:-00004:+00050:-00009:000502.1118:01186
01187:-00060:+00048:-00023:000502.1118:01187
01188:-00067:+00032:-00015:000502.1118:01188
01189:-00021:+00046:+00015:000502.1118:01189
01190:+00007:+00048:+00005:000502.1118:01190
01191:+00014:+00068:-00002:000502.1118:01191
01192:-00050:+00050:-00035:000502.1118:01192
01193:-00044:+00049:+00002:000502.1118:01193
01194:-00066:+00045:-00019:000502.1118:01194
01195:-00046:+00014:+00016:000502.1118:01195
01196:-00043:+00026:-00038:000502.1118:01196
01197:+00027:+00061:-00015:000502.1118:01197
01198:+00029:+00082:+00002:000502.1118:01198
01199:-00001:+00062:-00063:000502.1118:01199
01200:-00059:+00029:-00029:000502.1118:01200
01201:-00069:+00045:-00036:000502.1118:01201
01202:-00048:+00042:-00025:000502.1118:01202
01203:+00007:+00045:+00003:000502.1118:01203
01204:+00047:+00064:-00012:000502.1118:01204
01205:-00007:+00028:-00028:000502.1118:01205
01206:-00059:+00044:-00017:000502.1118:01206
01207:-00044:+00061:-00006:000502.1118:01207
01208:+00044:+00054:-00001:000502.1118:01208
01209:+00039:+00051:-00009:000502.1118:01209
01210:+00021:+00070:-00037:000502.1118:01210
01211:+00004:+00047:-00002:000502.1118:01211
01212:-00025:+00068:-00037:000502.1118:01212
01213:-00023:+00045:+00046:000502.1118:01213
01214:+00033:+00053:-00005:000498.6173:01214
01215:+00040:+00063:+00013:000498.6173:01215
01216:+00040:+00081:-00006:000498.6173:01216
01217:+00001:+00061:-00023:000498.6173:01217
01218:-00016:+00064:-00026:000498.6173:01218
01219:-00028:+00057:+00002:000498.6173:01219
01220:+00011:+00022:+00002:000498.6173:01220
01221:+00037:+00077:+00013:000498.6173:01221
01222:+00031:+00063:-00006:000498.6173:01222
01223:-00008:+00043:+00000:000498.6173:01223
01224:-00044:+00041:+00015:000498.6173:01224
01225:-00040:+00066:+00033:000498.6173:01225
01226:-00006:+00043:+00003:000498.6173:01226
01227:+00008:+00077:-00006:000498.6173:01227
01228:+00000:+00068:+00004:000498.6173:01228
01229:-00024:+00044:-00015:000498.6173:01229
01230:+00014:+00056:+00004:000498.6173:01230
01231:+00031:+00079:+00019:000498.6173:01231
01232:+00030:+00058:-00015:000498.6173:01232
01233:-00019:+00023:+00029:000498.6173:01233
01234:-00054:+00023:+00002:000498.6173:01234
01235:-00034:+00040:-00011:000498.6173:01235
01236:-00008:+00041:-00001:000498.6173:01236
01237:+00002:+00052:+00003:000498.6173:01237
01238:-00026:+00039:-00018:000498.6173:01238
01239:-00028:+00064:-00044:000498.6173:01239
01240:-00037:+00041:-00035:000498.6173:01240
01241:-00052:+00034:-00013:000498.6173:01241
01242:-00021:+00076:-00014:000498.6173:01242
01243:+00059:+00058:+00032:000498.6173:01243
01244:+00015:+00026:-00021:000498.6173:01244
01245:-00019:+00063:-00013:000498.6173:01245
01246:-00019:+00049:-00006:000498.6173:01246
01247:+00039:+00044:+00000:000498.6173:01247
01248:+00036:+00026:-00022:000498.6173:01248
01249:-00003:+00033:-00036:000498.6173:01249
01250:-00036:+00066:-00049:000561.0911:01250
01251:-00017:+00059:-00012:000561.0911:01251
01252:+00029:+00041:+00003:000561.0911:01252
01253:+00004:+00056:+00016:000561.0911:01253
01254:-00009:+00016:+00001:000561.0911:01254
01255:-00046:+00059:-00081:000561.0911:01255
01256:-00037:+00036:+00030:000561.0911:01256
01257:+00003:+00051:-00028:000561.0911:01257
01258:-00022:+00039:-00021:000561.0911:01258
01259:-00004:+00043:-00004:000561.0911:01259
01260:-00035:+00035:-00057:000561.0911:01260
01261:-00003:+00076:-00008:000561.0911:01261
01262:-00013:+00068:+00060:000561.0911:01262
01263:+00026:+00065:-00019:000561.0911:01263
01264:+00039:+00057:-00021:000561.0911:01264
01265:+00047:+00034:+00058:000561.0911:01265
01266:-00038:+00039:+00000:000561.0911:01266
01267:-00025:+00059:+00001:000561.0911:01267
01268:+00047:+00063:+00044:000561.0911:01268
01269:+00008:+00052:-00004:000561.0911:01269
01270:-00020:+00061:+00030:000561.0911:01270
01271:+00000:+00056:-00003:000561.0911:01271
01272:+00002:-00003:+00062:000561.0911:01272
01273:+00048:+00044:+00010:000561.0911:01273
01274:+00039:+00097:-00042:000561.0911:01274
01275:+00019:+00025:-00020:000561.0911:01275
01276:-00047:+00035:-00012:000561.0911:01276
01277:-00004:+00046:+00005:000561.0911:01277
01278:+00014:+00044:+00024:000561.0911:01278
01279:+00014:+00067:-00027:000561.0911:01279
01280:-00025:+00065:+00014:000561.0911:01280
01281:-00015:+00077:-00036:000561.0911:01281
01282:-00037:+00016:-00019:000561.0911:01282
01283:+00037:+00048:-00120:000561.0911:01283
01284:+00104:+00078:+00023:000589.4860:01284
01285:+00013:+00024:+00091:000589.4860:01285
01286:-00039:+00082:-00027:000589.4860:01286
01287:+00009:+00075:+00007:000589.4860:01287
01288:+00064:+00056:-00019:000589.4860:01288
01289:+00049:+00046:-00071:000589.4860:01289
01290:+00016:+00063:-00004:000589.4860:01290
01291:-00019:+00083:-00032:000589.4860:01291
01292:+00007:-00032:+00026:000589.4860:01292
01293:+00032:+00015:-00052:000589.4860:01293
01294:+00076:+00070:-00015:000589.4860:01294
01295:-00055:+00051:+00020:000589.4860:01295
01296:-00067:+00063:-00051:000589.4860:01296
01297:-00014:+00061:-00002:000589.4860:01297
01298:+00008:+00059:-00027:000589.4860:01298
01299:-00012:+00053:+00017:000589.4860:01299
01300:-00022:+00030:-00017:000589.4860:01300
01301:-00012:+00071:-00012:000589.4860:01301
01302:-00033:+00079:+00040:000589.4860:01302
01303:+00093:+00058:-00009:000589.4860:01303
01304:+00099:+00090:+00032:000589.4860:01304
01305:+00026:+00018:+00035:000589.4860:01305
01306:-00050:+00080:-00053:000589.4860:01306
01307:+00061:+00074:+00010:000589.4860:01307
01308:+00055:+00039:+00011:000589.4860:01308
01309:+00005:+00038:-00013:000589.4860:01309
01310:-00015:+00072:-00001:000589.4860:01310
01311:-00040:+00087:-00044:000589.4860:01311
01312:+00061:+00029:+00075:000589.4860:01312
01313:+00041:+00035:-00017:000589.4860:01313
01314:+00030:+00094:-00048:000589.4860:01314
01315:-00070:+00066:-00015:000589.4860:01315
01316:-00097:+00042:-00062:000589.4860:01316
01317:-00021:+00063:+00000:000610.2838:01317
01318:+00015:+00092:-00058:000610.2838:01318
01319:-00028:+00046:-00014:000610.2838:01319
01320:-00048:+00079:+00002:000610.2838:01320
01321:-00068:+00075:-00031:000610.2838:01321
01322:+00020:+00076:+00070:000610.2838:01322
01323:+00053:+00059:-00019:000610.2838:01323
01324:+00075:+00096:+00059:000610.2838:01324
01325:-00029:+00055:-00005:000610.2838:01325
01326:+00004:+00060:+00028:000610.2838:01326
01327:+00064:+00059:+00006:000610.2838:01327
01328:+00017:+00045:-00044:000610.2838:01328
01329:-00009:+00056:-00001:000610.2838:01329
01330:-00012:+00073:+00003:000610.2838:01330
01331:+00019:+00023:+00035:000610.2838:01331
01332:+00006:+00075:-00025:000610.2838:01332
01333:+00007:+00054:-00038:000610.2838:01333
01334:-00067:+00059:-00020:000610.2838:01334
01335:-00082:+00058:-00047:000610.2838:01335
01336:-00055:+00056:-00024:000610.2838:01336
01337:-00030:+00054:-00028:000610.2838:01337
01338:-00030:+00053:-00040:000610.2838:01338
01339:-00028:+00066:-00035:000610.2838:01339
01340:-00033:+00049:-00006:000610.2838:01340
01341:+00010:+00036:+00040:000610.2838:01341
01342:+00035:+00064:-00007:000610.2838:01342
01343:+00050:+00045:+00047:000610.2838:01343
01344:-00070:+00078:-00020:000610.2838:01344
01345:-00035:+00060:-00004:000610.2838:01345
01346:+00020:+00055:-00005:000610.2838:01346
01347:+00025:+00034:-00030:000610.2838:01347
01348:-00012:+00065:-00012:000629.6798:01348
01349:-00060:+00072:-00008:000629.6798:01349
01350:+00021:+00034:+00051:000629.6798:01350
01351:+00026:+00043:-00007:000629.6798:01351
01352:+00014:+00055:-00050:000629.6798:01352
01353:-00069:+00083:+00004:000629.6798:01353
01354:-00071:+00040:-00007:000629.6798:01354
01355:-00039:+00047:-00011:000629.6798:01355
01356:-00050:+00066:-00050:000629.6798:01356
01357:-00033:+00026:-00011:000629.6798:01357
01358:-00040:+00068:-00036:000629.6798:01358
01359:-00040:+00023:+00033:000629.6798:01359
01360:+00020:+00063:+00075:000629.6798:01360
01361:+00078:+00045:-00002:000629.6798:01361
01362:+00064:+00062:-00004:000629.6798:01362
01363:-00104:+00044:+00032:000629.6798:01363
01364:-00019:+00038:-00019:000629.6798:01364
01365:+00055:+00052:+00016:000629.6798:01365
01366:+00020:+00024:-00035:000629.6798:01366
01367:-00034:+00044:+00000:000629.6798:01367
01368:-00078:+00074:-00043:000629.6798:01368
01369:+00048:+00030:+00023:000629.6798:01369
01370:+00079:+00047:+00000:000629.6798:01370
01371:+00009:+00028:+00000:000629.6798:01371
01372:-00079:+00048:-00008:000629.6798:01372
01373:-00030:+00050:-00027:000629.6798:01373
01374:+00029:+00051:-00028:000629.6798:01374
01375:-00037:+00052:-00033:000629.6798:01375
01376:-00067:+00041:-00037:000629.6798:01376
01377:-00026:+00060:-00024:000629.6798:01377
01378:-00027:+00023:+00032:000629.6798:01378
01379:+00060:+00070:-00001:000629.6798:01379
01380:+00056:+00042:-00005:000636.8746:01380
01381:+00003:+00011:+00002:000636.8746:01381
01382:-00065:+00044:+00002:000636.8746:01382
01383:+00021:+00028:-00006:000636.8746:01383
01384:+00094:+00027:-00017:000636.8746:01384
01385:+00001:+00035:+00017:000636.8746:01385
01386:-00058:+00067:-00035:000636.8746:01386
01387:-00095:+00053:+00002:000636.8746:01387
01388:+00085:+00084:+00003:000636.8746:01388
01389:+00062:+00053:+00014:000636.8746:01389
01390:-00021:+00043:-00008:000636.8746:01390
01391:-00061:+00025:-00009:000636.8746:01391
01392:-00007:+00059:-00002:000636.8746:01392
01393:+00009:+00052:+00001:000636.8746:01393
01394:-00056:+00063:-00030:000636.8746:01394
01395:-00052:+00065:-00010:000636.8746:01395
01396:-00051:+00071:+00020:000636.8746:01396
01397:-00054:+00056:-00038:000636.8746:01397
01398:+00089:+00072:-00038:000636.8746:01398
01399:+00080:+00030:+00037:000636.8746:01399
01400:-00042:+00011:+00016:000636.8746:01400
01401:-00083:+00057:-00070:000636.8746:01401
01402:+00046:+00076:+00012:000636.8746:01402
01403:+00070:+00064:-00001:000636.8746:01403
01404:+00015:+00046:-00006:000636.8746:01404
01405:-00083:+00011:-00007:000636.8746:01405
01406:-00043:+00061:-00003:000636.8746:01406
01407:+00057:+00056:+00090:000636.8746:01407
01408:+00120:-00015:-00047:000636.8746:01408
01409:-00059:+00091:+00010:000636.8746:01409
01410:-00089:+00030:+00064:000636.8746:01410
01411:-00009:+00076:-00051:000644.1516:01411
01412:+00061:+00040:+00036:000644.1516:01412
01413:-00010:+00040:-00041:000644.1516:01413
01414:+00001:+00095:-00067:000644.1516:01414
01415:-00006:+00017:+00055:000644.1516:01415
01416:-00021:+00010:+00010:000644.1516:01416
01417:+00139:+00077:+00027:000644.1516:01417
01418:+00020:+00029:+00010:000644.1516:01418
01419:-00017:+00059:-00002:000644.1516:01419
01420:-00078:+00045:+00015:000644.1516:01420
01421:+00066:+00069:-00031:000644.1516:01421
01422:+00109:+00062:+00060:000644.1516:01422
01423:+00001:+00054:-00017:000644.1516:01423
01424:-00021:+00139:-00037:000644.1516:01424
01425:+00001:+00070:-00129:000644.1516:01425
01426:+00066:+00068:-00007:000644.1516:01426
01427:+00002:+00068:-00030:000644.1516:01427
01428:-00045:+00038:-00061:000644.1516:01428
01429:-00018:+00108:-00001:000644.1516:01429
01430:+00029:+00037:+00005:000644.1516:01430
01431:+00039:+00043:+00014:000644.1516:01431
01432:-00053:+00089:-00002:000644.1516:01432
01433:-00080:-00028:+00007:000644.1516:01433
01434:-00020:+00142:-00135:000644.1516:01434
01435:+00042:+00051:+00054:000644.1516:01435
01436:+00042:+00062:-00021:000644.1516:01436
01437:-00044:+00069:-00058:000644.1516:01437
01438:-00115:+00040:+00034:000644.1516:01438
01439:+00001:+00045:-00002:000644.1516:01439
01440:+00070:+00058:+00009:000644.1516:01440
01441:+00037:+00078:+00011:000655.3765:01441
01442:-00091:-00019:+00089:000655.3765:01442
01443:-00006:+00015:-00064:000655.3765:01443
01444:+00090:+00067:+00055:000655.3765:01444
01445:-00068:+00055:+00043:000655.3765:01445
01446:-00046:+00044:+00016:000655.3765:01446
01447:-00055:+00053:+00048:000655.3765:01447
01448:+00018:+00069:+00017:000655.3765:01448
01449:+00016:+00063:+00019:000655.3765:01449
01450:-00019:+00083:-00074:000655.3765:01450
01451:-00064:-00050:+00072:000655.3765:01451
01452:-00007:+00135:+00062:000655.3765:01452
01453:+00055:-00022:+00083:000655.3765:01453
01454:+00141:+00049:-00070:000655.3765:01454
01455:-00041:+00046:+00060:000655.3765:01455
01456:-00094:+00050:+00029:000655.3765:01456
01457:-00019:+00078:-00061:000655.3765:01457
01458:+00088:+00053:+00019:000655.3765:01458
01459:+00014:+00056:-00050:000655.3765:01459
01460:-00101:+00028:-00123:000655.3765:01460
01461:-00014:+00140:-00065:000655.3765:01461
01462:-00004:+00043:+00030:000655.3765:01462
01463:+00071:+00053:-00044:000655.3765:01463
01464:-00074:+00013:-00001:000655.3765:01464
01465:-00116:+00051:-00050:000655.3765:01465
01466:-00019:+00062:-00010:000655.3765:01466
01467:+00060:+00032:-00030:000655.3765:01467
01468:-00010:+00014:-00163:000655.3765:01468
01469:-00109:-00001:+00018:000655.3765:01469
01470:+00025:+00200:-00049:000655.3765:01470
01471:+00001:+00056:-00205:000655.3765:01471
01472:+00123:+00095:+00054:000658.7145:01472
01473:-00005:+00027:-00078:000658.7145:01473
01474:-00056:+00013:-00028:000658.7145:01474
01475:-00016:+00049:-00076:000658.7145:01475
01476:-00024:-00018:-00082:000658.7145:01476
01477:-00023:+00089:+00058:000658.7145:01477
01478:-00031:-00004:-00002:000658.7145:01478
01479:+00019:+00097:+00020:000658.7145:01479
01480:+00057:+00095:+00039:000658.7145:01480
01481:+00086:+00144:+00062:000658.7145:01481
01482:-00051:-00010:-00022:000658.7145:01482
01483:-00179:+00053:-00093:000658.7145:01483
01484:-00119:+00037:-00027:000658.7145:01484
01485:+00052:+00098:-00066:000658.7145:01485
01486:+00012:+00109:-00057:000658.7145:01486
01487:-00102:+00028:+00038:000658.7145:01487
01488:-00042:+00064:+00068:000658.7145:01488
01489:+00091:+00030:+00066:000658.7145:01489
01490:+00152:+00086:+00009:000658.7145:01490
01491:+00019:-00018:+00031:000658.7145:01491
01492:-00043:+00040:-00084:000658.7145:01492
01493:-00159:+00039:+00013:000658.7145:01493
01494:+00026:+00043:-00018:000658.7145:01494
01495:+00057:+00049:-00084:000658.7145:01495
01496:-00031:+00034:-00015:000658.7145:01496
01497:-00042:+00097:+00063:000658.7145:01497
01498:+00008:+00063:-00091:000658.7145:01498
01499:+00068:+00058:+00024:000658.7145:01499
01500:-00025:+00039:-00002:000658.7145:01500
01501:-00134:+00011:-00082:000658.7145:01501
01502:-00036:+00080:+00024:000661.4599:01502
01503:+00021:+00055:-00042:000661.4599:01503
01504:+00011:+00027:-00011:000661.4599:01504
01505:-00060:+00018:+00035:000661.4599:01505
01506:-00069:+00024:+00003:000661.4599:01506
01507:+00019:+00040:-00020:000661.4599:01507
01508:+00078:+00067:+00050:000661.4599:01508
01509:+00061:+00073:+00015:000661.4599:01509
01510:-00025:+00029:+00019:000661.4599:01510
01511:-00066:+00063:+00060:000661.4599:01511
01512:-00011:+00030:-00043:000661.4599:01512
01513:+00083:+00115:-00033:000661.4599:01513
01514:-00010:+00013:+00072:000661.4599:01514
01515:-00077:+00045:-00036:000661.4599:01515
01516:+00029:+00048:-00024:000661.4599:01516
01517:+00108:+00071:-00015:000661.4599:01517
01518:-00030:+00063:-00020:000661.4599:01518
01519:-00159:+00064:-00039:000661.4599:01519
01520:-00111:+00061:+00059:000661.4599:01520
01521:+00105:-00058:-00072:000661.4599:01521
01522:+00116:+00106:-00156:000661.4599:01522
01523:-00137:-00059:+00084:000661.4599:01523
01524:-00111:+00078:-00027:000661.4599:01524
01525:-00012:+00034:+00046:000661.4599:01525
01526:+00185:+00084:-00074:000661.4599:01526
01527:+00137:+00127:+00045:000661.4599:01527
01528:-00081:+00000:-00016:000661.4599:01528
01529:-00127:+00044:-00020:000661.4599:01529
01530:-00028:+00050:+00073:000661.4599:01530
01531:+00100:+00113:-00014:000661.4599:01531
01532:-00006:+00005:+00035:000668.8533:01532
01533:-00016:+00115:-00048:000668.8533:01533
01534:-00028:-00026:-00002:000668.8533:01534
01535:+00024:+00099:-00014:000668.8533:01535
01536:-00024:+00026:+00041:000668.8533:01536
01537:-00091:+00060:-00076:000668.8533:01537
01538:-00094:+00059:+00044:000668.8533:01538
01539:-00031:+00076:-00040:000668.8533:01539
01540:-00004:+00076:-00068:000668.8533:01540
01541:-00054:+00034:+00047:000668.8533:01541
01542:-00033:+00108:+00047:000668.8533:01542
01543:+00016:+00024:+00046:000668.8533:01543
01544:+00039:+00069:+00039:000668.8533:01544
01545:+00028:+00014:+00016:000668.8533:01545
01546:+00007:+00050:-00072:000668.8533:01546
01547:-00067:+00013:-00033:000668.8533:01547
01548:+00012:-00038:-00058:000668.8533:01548
01549:+00022:+00035:-00181:000668.8533:01549
01550:-00015:-00054:-00077:000668.8533:01550
01551:-00056:+00028:-00138:000668.8533:01551
01552:-00013:+00008:-00045:000668.8533:01552
01553:+00046:-00010:-00065:000668.8533:01553
01554:-00048:+00001:-00177:000668.8533:01554
01555:-00079:+00021:-00148:000668.8533:01555
01556:-00069:+00013:-00162:000668.8533:01556
01557:-00011:+00032:-00145:000668.8533:01557
01558:-00017:+00012:-00146:000668.8533:01558
01559:-00113:-00001:-00074:000668.8533:01559
01560:-00102:+00066:-00116:000668.8533:01560
01561:+00009:-00001:-00056:000668.8533:01561
01562:+00060:+00031:-00131:000669.8367:01562
01563:+00016:-00016:-00081:000669.8367:01563
01564:-00091:+00051:-00133:000669.8367:01564
01565:-00114:+00051:-00076:000669.8367:01565
01566:-00007:+00019:-00114:000669.8367:01566
01567:-00024:+00005:-00147:000669.8367:01567
01568:-00061:+00043:+00048:000669.8367:01568
01569:-00069:+00062:-00008:000669.8367:01569
01570:+00006:+00048:-00086:000669.8367:01570
01571:+00032:+00008:-00048:000669.8367:01571
01572:-00132:+00028:-00048:000669.8367:01572
01573:-00142:-00022:-00070:000669.8367:01573
01574:-00094:+00008:+00014:000669.8367:01574
01575:-00044:+00011:-00067:000669.8367:01575
01576:-00085:+00022:+00036:000669.8367:01576
01577:-00109:+00101:-00060:000669.8367:01577
01578:-00047:+00063:+00065:000669.8367:01578
01579:+00018:+00128:+00006:000669.8367:01579
01580:+00081:+00072:+00039:000669.8367:01580
01581:+00073:+00083:+00079:000669.8367:01581
01582:+00048:+00041:+00066:000669.8367:01582
01583:+00014:+00077:+00021:000669.8367:01583
01584:-00009:+00052:-00035:000669.8367:01584
01585:-00038:+00003:+00040:000669.8367:01585
01586:-00023:+00065:+00006:000669.8367:01586
01587:+00017:+00024:+00082:000669.8367:01587
01588:+00101:+00088:+00052:000669.8367:01588
01589:+00069:+00015:+00111:000669.8367:01589
01590:-00052:+00094:+00032:000669.8367:01590
01591:-00152:+00076:+00019:000676.3410:01591
01592:-00083:+00110:+00059:000676.3410:01592
01593:+00008:+00124:-00054:000676.3410:01593
01594:+00004:+00111:+00092:000676.3410:01594
01595:+00003:+00110:-00010:000676.3410:01595
01596:+00022:+00053:+00008:000676.3410:01596
01597:+00057:+00102:-00022:000676.3410:01597
01598:+00075:+00093:-00029:000676.3410:01598
01599:+00018:+00053:-00053:000676.3410:01599
01600:+00000:+00099:+00015:000676.3410:01600
01601:+00063:+00054:+00015:000676.3410:01601
01602:+00152:+00048:-00096:000676.3410:01602
01603:+00108:+00088:+00013:000676.3410:01603
01604:+00014:+00060:+00018:000676.3410:01604
01605:+00072:+00062:-00038:000676.3410:01605
01606:+00105:+00058:+00021:000676.3410:01606
01607:+00005:+00121:-00106:000676.3410:01607
01608:-00027:+00055:+00032:000676.3410:01608
01609:-00023:+00030:-00024:000676.3410:01609
01610:+00013:+00064:-00093:000676.3410:01610
01611:-00029:-00036:+00051:000676.3410:01611
01612:+00062:+00142:-00035:000676.3410:01612
01613:+00086:-00008:+00084:000676.3410:01613
01614:+00055:-00008:+00044:000676.3410:01614
01615:+00055:+00041:+00019:000676.3410:01615
01616:+00139:+00014:+00056:000676.3410:01616
01617:+00101:+00079:+00049:000676.3410:01617
01618:+00012:+00047:+00009:000676.3410:01618
01619:+00013:+00070:-00068:000676.3410:01619
01620:-00015:-00055:+00047:000676.3410:01620
01621:+00038:+00110:-00019:000679.5110:01621
01622:-00024:+00039:-00133:000679.5110:01622
01623:+00005:+00094:+00087:000679.5110:01623
01624:+00170:+00049:+00122:000679.5110:01624
01625:+00152:+00072:+00042:000679.5110:01625
01626:-00176:+00095:-00027:000679.5110:01626
01627:-00120:+00060:+00020:000679.5110:01627
01628:+00088:+00073:-00102:000679.5110:01628
01629:+00229:-00124:+00090:000679.5110:01629
01630:+00025:+00057:-00070:000679.5110:01630
01631:-00179:-00025:+00104:000679.5110:01631
01632:+00081:+00109:+00028:000679.5110:01632
01633:+00176:+00102:-00018:000679.5110:01633
01634:-00010:+00019:+00035:000679.5110:01634
01635:-00127:+00086:-00052:000679.5110:01635
01636:-00013:+00041:+00040:000679.5110:01636
01637:+00084:+00114:-00043:000679.5110:01637
01638:-00004:+00062:+00029:000679.5110:01638
01639:+00000:+00078:+00017:000679.5110:01639
01640:+00088:-00005:-00042:000679.5110:01640
01641:+00090:+00076:-00048:000679.5110:01641
01642:-00084:+00000:+00025:000679.5110:01642
01643:-00153:-00050:-00166:000679.5110:01643
01644:-00114:-00053:-00109:000679.5110:01644
01645:+00107:+00061:-00031:000679.5110:01645
01646:+00028:+00053:-00108:000679.5110:01646
01647:-00122:-00009:+00122:000679.5110:01647
01648:-00104:+00007:-00021:000679.5110:01648
01649:+00012:+00097:-00098:000679.5110:01649
01650:+00082:+00072:-00050:000671.3013:01650
01651:-00044:+00107:+00001:000671.3013:01651
01652:-00087:+00066:+00006:000671.3013:01652
01653:+00008:+00045:+00006:000671.3013:01653
01654:+00007:+00078:+00020:000671.3013:01654
01655:-00029:+00094:-00025:000671.3013:01655
01656:-00069:+00078:+00022:000671.3013:01656
01657:-00001:+00029:+00035:000671.3013:01657
01658:+00003:+00009:+00061:000671.3013:01658
01659:-00015:+00040:-00045:000671.3013:01659
01660:+00035:+00056:+00039:000671.3013:01660
01661:-00014:+00021:+00100:000671.3013:01661
01662:-00125:+00093:-00009:000671.3013:01662
01663:-00076:+00024:+00054:000671.3013:01663
01664:-00008:+00111:-00123:000671.3013:01664
01665:-00027:+00054:+00046:000671.3013:01665
01666:-00077:+00073:+00008:000671.3013:01666
01667:+00027:-00005:+00025:000671.3013:01667
01668:+00020:+00078:-00004:000671.3013:01668
01669:+00026:+00064:-00051:000671.3013:01669
01670:-00151:-00093:+00022:000671.3013:01670
01671:-00008:+00269:-00063:000671.3013:01671
01672:-00002:-00112:+00229:000671.3013:01672
01673:-00115:+00086:-00042:000671.3013:01673
01674:-00090:-00010:-00038:000671.3013:01674
01675:-00010:+00096:-00064:000671.3013:01675
01676:+00047:+00023:+00036:000671.3013:01676
01677:-00004:+00062:+00003:000671.3013:01677
01678:-00029:+00033:-00051:000671.3013:01678
01679:-00088:+00081:+00013:000671.3013:01679
01680:-00145:+00065:-00083:000665.0305:01680
01681:-00056:+00044:-00037:000665.0305:01681
01682:+00018:+00082:-00055:000665.0305:01682
01683:-00007:+00018:+00024:000665.0305:01683
01684:-00083:+00001:-00024:000665.0305:01684
01685:-00074:+00041:-00038:000665.0305:01685
01686:-00017:+00076:-00041:000665.0305:01686
01687:+00016:+00060:-00003:000665.0305:01687
01688:+00047:+00069:-00044:000665.0305:01688
01689:-00084:+00015:-00052:000665.0305:01689
01690:-00071:+00000:-00034:000665.0305:01690
01691:+00022:-00004:-00040:000665.0305:01691
01692:+00013:+00097:-00121:000665.0305:01692
01693:-00073:+00028:-00072:000665.0305:01693
01694:-00043:+00003:+00052:000665.0305:01694
01695:+00115:+00051:-00011:000665.0305:01695
01696:+00121:+00060:-00009:000665.0305:01696
01697:-00019:+00066:+00012:000665.0305:01697
01698:-00087:+00025:+00012:000665.0305:01698
01699:-00038:+00060:+00014:000665.0305:01699
01700:-00040:+00022:-00049:000665.0305:01700
01701:-00017:+00045:+00014:000665.0305:01701
01702:-00069:+00010:+00023:000665.0305:01702
01703:-00020:+00051:-00050:000665.0305:01703
01704:+00050:+00055:+00046:000665.0305:01704
01705:+00141:+00073:+00022:000665.0305:01705
01706:+00156:+00062:+00010:000665.0305:01706
01707:+00078:+00055:+00030:000665.0305:01707
01708:-00015:+00054:-00012:000665.0305:01708
01709:-00019:+00042:-00016:000665.0305:01709
01710:+00013:+00025:-00007:000665.0305:01710
01711:-00086:+00050:-00029:000650.5618:01711
01712:-00090:+00066:-00010:000650.5618:01712
01713:-00018:+00048:+00026:000650.5618:01713
01714:+00139:+00059:+00033:000650.5618:01714
01715:+00126:+00064:-00009:000650.5618:01715
01716:-00022:+00063:-00027:000650.5618:01716
01717:-00066:+00040:-00030:000650.5618:01717
01718:-00020:+00056:-00036:000650.5618:01718
01719:-00007:+00032:-00026:000650.5618:01719
01720:-00031:+00036:-00038:000650.5618:01720
01721:-00090:+00028:-00067:000650.5618:01721
01722:-00045:+00048:-00030:000650.5618:01722
01723:-00032:+00062:-00038:000650.5618:01723
01724:-00021:+00077:-00042:000650.5618:01724
01725:-00021:+00057:-00015:000650.5618:01725
01726:+00083:+00063:-00008:000650.5618:01726
01727:+00067:+00044:+00002:000650.5618:01727
01728:+00039:+00052:-00039:000650.5618:01728
01729:+00029:+00029:-00019:000650.5618:01729
01730:-00016:+00043:+00003:000650.5618:01730
01731:-00112:+00008:+00017:000650.5618:01731
01732:-00100:+00066:-00085:000650.5618:01732
01733:+00106:+00045:-00040:000650.5618:01733
01734:+00136:+00053:+00002:000650.5618:01734
01735:-00050:+00033:-00098:000650.5618:01735
01736:-00084:+00037:-00028:000650.5618:01736
01737:-00071:+00040:-00003:000650.5618:01737
01738:-00052:+00026:-00003:000650.5618:01738
01739:-00043:+00020:-00026:000650.5618:01739
01740:-00064:+00011:-00052:000650.5618:01740
01741:-00031:+00026:-00053:000650.5618:01741
01742:-00024:+00030:-00027:000650.5618:01742
01743:-00034:+00023:-00028:000650.5618:01743
01744:-00055:+00047:-00005:000650.5618:01744
01745:+00047:+00023:-00006:000590.0955:01745
01746:+00079:+00041:+00003:000590.0955:01746
01747:+00034:+00014:+00017:000590.0955:01747
01748:-00014:+00049:-00022:000590.0955:01748
01749:+00015:+00031:-00009:000590.0955:01749
01750:+00017:+00015:-00032:000590.0955:01750
01751:-00010:+00078:-00048:000590.0955:01751
01752:-00021:+00038:-00016:000590.0955:01752
01753:-00053:+00007:-00011:000590.0955:01753
01754:-00014:+00034:-00014:000590.0955:01754
01755:+00013:+00027:-00005:000590.0955:01755
01756:+00017:+00048:-00003:000590.0955:01756
01757:-00052:+00010:-00017:000590.0955:01757
01758:-00053:+00015:-00042:000590.0955:01758
01759:-00019:+00051:-00018:000590.0955:01759
01760:+00016:+00056:+00000:000590.0955:01760
01761:-00007:+00053:-00050:000590.0955:01761
01762:+00005:+00046:-00017:000590.0955:01762
01763:+00016:+00047:-00023:000590.0955:01763
01764:+00005:+00031:-00020:000590.0955:01764
01765:+00017:+00064:-00040:000590.0955:01765
01766:+00015:+00037:+00005:000590.0955:01766
01767:+00061:+00064:-00009:000590.0955:01767
01768:+00091:+00050:+00013:000590.0955:01768
01769:+00051:+00044:-00009:000590.0955:01769
01770:+00028:+00030:-00052:000590.0955:01770
01771:+00043:+00054:-00001:000590.0955:01771
01772:+00057:+00045:+00004:000590.0955:01772
01773:+00048:+00053:+00000:000590.0955:01773
01774:+00031:+00060:+00000:000590.0955:01774
01775:+00005:+00040:-00035:000590.0955:01775
01776:+00033:+00045:+00013:000590.0955:01776
01777:+00040:+00041:+00032:000590.0955:01777
01778:+00042:+00063:+00016:000590.0955:01778
01779:+00045:+00036:+00012:000590.0955:01779
01780:+00021:+00029:-00006:000590.0955:01780
01781:-00011:+00049:+00000:000590.0955:01781
01782:-00003:+00060:+00015:000590.0955:01782
01783:+00034:+00052:-00035:000590.0955:01783
01784:+00048:+00056:+00010:000510.6286:01784
01785:+00004:+00033:+00000:000510.6286:01785
01786:+00001:+00038:-00033:000510.6286:01786
01787:+00004:+00039:-00007:000510.6286:01787
01788:+00014:+00041:+00034:000510.6286:01788
01789:+00001:+00051:-00030:000510.6286:01789
01790:-00003:+00040:-00017:000510.6286:01790
01791:+00009:+00051:-00036:000510.6286:01791
01792:+00025:+00052:-00025:000510.6286:01792
01793:+00009:+00035:+00002:000510.6286:01793
01794:-00059:+00029:+00004:000510.6286:01794
01795:-00025:+00043:-00016:000510.6286:01795
01796:+00024:+00068:-00016:000510.6286:01796
01797:+00025:+00025:-00006:000510.6286:01797
01798:-00032:+00045:-00033:000510.6286:01798
01799:-00063:+00051:-00042:000510.6286:01799
01800:-00017:+00041:-00037:000510.6286:01800
01801:-00005:+00057:-00010:000510.6286:01801
01802:+00035:+00055:-00033:000510.6286:01802
01803:+00003:+00040:-00014:000510.6286:01803
01804:-00025:+00068:-00022:000510.6286:01804
01805:-00056:+00039:-00040:000510.6286:01805
01806:-00030:+00040:-00025:000510.6286:01806
01807:-00036:+00045:-00002:000510.6286:01807
01808:+00021:+00065:-00030:000510.6286:01808
01809:+00033:+00039:-00018:000510.6286:01809
01810:+00032:+00063:-00002:000510.6286:01810
01811:-00031:+00044:-00014:000510.6286:01811
01812:-00066:+00043:-00018:000510.6286:01812
01813:-00045:+00053:+00007:000510.6286:01813
01814:+00003:+00064:-00001:000510.6286:01814
01815:+00007:+00044:-00001:000510.6286:01815
01816:+00041:+00076:-00023:000510.6286:01816
01817:+00006:+00041:-00036:000510.6286:01817
01818:-00013:+00039:-00045:000510.6286:01818
01819:-00078:+00034:-00011:000510.6286:01819
01820:-00029:+00025:+00004:000510.6286:01820
01821:+00008:+00065:+00016:000510.6286:01821
01822:+00056:+00027:+00014:000510.6286:01822
01823:+00007:+00067:-00027:000510.6286:01823
01824:-00056:+00045:-00018:000510.6286:01824
01825:-00056:+00057:-00057:000510.6286:01825
01826:-00004:+00061:+00000:000486.3166:01826
01827:+00011:+00062:+00015:000486.3166:01827
01828:+00036:+00062:-00013:000486.3166:01828
01829:+00049:+00062:-00023:000486.3166:01829
01830:-00016:+00065:-00036:000486.3166:01830
01831:-00068:+00044:+00015:000486.3166:01831
01832:-00021:+00027:-00009:000486.3166:01832
01833:+00039:+00076:-00002:000486.3166:01833
01834:+00017:+00048:+00032:000486.3166:01834
01835:-00065:+00035:-00066:000486.3166:01835
01836:-00041:+00063:-00030:000486.3166:01836
01837:-00025:+00051:-00037:000486.3166:01837
01838:+00004:+00078:-00022:000486.3166:01838
01839:-00013:+00039:+00021:000486.3166:01839
01840:-00011:+00078:-00013:000486.3166:01840
01841:+00076:+00048:-00010:000486.3166:01841
01842:+00051:+00096:-00021:000486.3166:01842
01843:-00025:+00046:-00035:000486.3166:01843
01844:-00003:+00028:+00004:000486.3166:01844
01845:+00027:+00049:+00009:000486.3166:01845
01846:+00068:+00028:+00030:000486.3166:01846
01847:+00020:+00092:-00051:000486.3166:01847
01848:-00024:+00039:-00075:000486.3166:01848
01849:+00001:+00083:-00021:000486.3166:01849
01850:-00035:+00025:+00020:000486.3166:01850
01851:+00022:+00056:+00010:000486.3166:01851
01852:+00024:+00064:-00002:000486.3166:01852
01853:-00009:+00041:-00024:000486.3166:01853
01854:-00075:+00065:-00025:000486.3166:01854
01855:-00058:+00026:-00021:000486.3166:01855
01856:-00037:+00044:-00035:000486.3166:01856
01857:+00000:+00044:-00015:000486.3166:01857
01858:-00012:+00086:-00034:000486.3166:01858
01859:-00019:+00051:-00022:000486.3166:01859
01860:-00021:+00082:-00022:000486.3166:01860
01861:-00042:+00062:+00007:000486.3166:01861
01862:-00019:+00066:+00013:000486.3166:01862
01863:+00052:+00052:+00006:000526.4002:01863
01864:+00103:+00067:-00040:000526.4002:01864
01865:-00012:+00043:-00035:000526.4002:01865
01866:-00086:+00043:-00004:000526.4002:01866
01867:-00046:+00062:-00005:000526.4002:01867
01868:+00058:+00054:+00033:000526.4002:01868
01869:+00045:+00047:-00038:000526.4002:01869
01870:-00032:+00062:+00008:000526.4002:01870
01871:-00036:+00067:+00002:000526.4002:01871
01872:-00010:+00051:+00011:000526.4002:01872
01873:+00047:+00067:+00014:000526.4002:01873
01874:-00003:+00047:+00013:000526.4002:01874
01875:-00041:+00049:-00001:000526.4002:01875
01876:-00028:+00050:-00020:000526.4002:01876
01877:+00001:+00079:-00005:000526.4002:01877
01878:-00024:+00034:+00000:000526.4002:01878
01879:-00023:+00041:-00031:000526.4002:01879
01880:+00014:+00025:+00014:000526.4002:01880
01881:+00007:+00067:-00011:000526.4002:01881
01882:-00019:+00045:+00016:000526.4002:01882
01883:-00026:+00046:+00010:000526.4002:01883
01884:+00021:+00043:-00026:000526.4002:01884
01885:+00057:+00032:+00013:000526.4002:01885
01886:+00037:+00066:+00007:000526.4002:01886
01887:-00020:+00048:-00005:000526.4002:01887
01888:-00011:+00064:+00021:000526.4002:01888
01889:+00063:+00060:+00010:000526.4002:01889
01890:+00025:+00055:+00009:000526.4002:01890
01891:+00005:+00028:+00044:000526.4002:01891
01892:-00012:+00050:-00031:000526.4002:01892
01893:+00030:+00059:-00007:000526.4002:01893
01894:+00050:+00041:+00010:000526.4002:01894
01895:+00042:+00055:-00001:000526.4002:01895
01896:+00000:+00053:-00051:000526.4002:01896
01897:-00030:+00027:-00001:000526.4002:01897
01898:-00037:+00052:-00036:000526.4002:01898
01899:-00002:+00044:-00023:000567.5440:01899
01900:+00015:+00029:+00020:000567.5440:01900
01901:-00009:+00036:+00004:000567.5440:01901
01902:-00001:+00063:-00025:000567.5440:01902
01903:-00012:+00062:+00009:000567.5440:01903
01904:+00027:+00066:-00017:000567.5440:01904
01905:+00040:+00041:-00009:000567.5440:01905
01906:+00069:+00045:+00002:000567.5440:01906
01907:-00006:+00082:-00014:000567.5440:01907
01908:-00014:+00064:+00013:000567.5440:01908
01909:+00042:+00108:+00019:000567.5440:01909
01910:+00063:+00122:+00090:000567.5440:01910
01911:+00032:-00013:+00004:000567.5440:01911
01912:-00031:+00109:-00072:000567.5440:01912
01913:-00014:+00051:+00027:000567.5440:01913
01914:+00028:+00066:-00018:000567.5440:01914
01915:+00062:+00047:+00023:000567.5440:01915
01916:+00013:+00067:+00028:000567.5440:01916
01917:-00034:+00063:-00042:000567.5440:01917
01918:-00019:+00055:+00019:000567.5440:01918
01919:-00016:+00045:-00032:000567.5440:01919
01920:-00011:+00076:-00006:000567.5440:01920
01921:+00004:+00065:-00023:000567.5440:01921
01922:-00026:+00068:-00057:000567.5440:01922
01923:-00029:+00065:-00024:000567.5440:01923
01924:-00023:+00054:+00018:000567.5440:01924
01925:+00048:+00061:-00005:000567.5440:01925
01926:+00020:+00050:-00013:000567.5440:01926
01927:-00027:+00044:+00002:000567.5440:01927
01928:-00055:+00041:-00021:000567.5440:01928
01929:-00017:+00059:-00065:000567.5440:01929
01930:+00035:+00084:+00064:000567.5440:01930
01931:-00021:+00037:+00064:000567.5440:01931
01932:-00039:+00056:-00101:000602.6577:01932
01933:-00004:+00072:-00006:000602.6577:01933
01934:+00026:+00080:-00015:000602.6577:01934
01935:+00034:+00080:-00054:000602.6577:01935
01936:-00024:+00063:-00021:000602.6577:01936
01937:-00045:+00060:-00026:000602.6577:01937
01938:-00056:+00019:-00021:000602.6577:01938
01939:-00027:+00059:-00063:000602.6577:01939
01940:+00016:+00076:-00054:000602.6577:01940
01941:-00033:+00041:+00015:000602.6577:01941
01942:-00068:+00015:-00021:000602.6577:01942
01943:-00037:+00076:-00006:000602.6577:01943
01944:+00023:+00056:-00001:000602.6577:01944
01945:+00060:+00051:+00030:000602.6577:01945
01946:-00011:+00045:-00007:000602.6577:01946
01947:-00060:+00071:-00006:000602.6577:01947
01948:-00066:+00027:+00027:000602.6577:01948
01949:+00006:+00127:-00077:000602.6577:01949
01950:+00008:+00033:-00020:000602.6577:01950
01951:-00041:+00032:+00007:000602.6577:01951
01952:-00053:+00041:-00022:000602.6577:01952
01953:-00008:+00063:+00009:000602.6577:01953
01954:+00049:+00079:-00050:000602.6577:01954
01955:+00018:+00062:+00054:000602.6577:01955
01956:-00036:+00068:-00041:000602.6577:01956
01957:-00081:+00069:-00031:000602.6577:01957
01958:-00023:+00086:+00021:000602.6577:01958
01959:-00018:+00090:+00002:000602.6577:01959
01960:-00018:+00007:+00049:000602.6577:01960
01961:-00045:+00071:-00058:000602.6577:01961
01962:-00029:+00030:-00001:000602.6577:01962
01963:+00002:+00072:+00015:000602.6577:01963
01964:+00032:+00026:-00002:000616.3989:01964
01965:+00009:+00057:+00041:000616.3989:01965
01966:-00053:+00109:+00000:000616.3989:01966
01967:-00049:+00033:+00083:000616.3989:01967
01968:-00003:+00110:-00100:000616.3989:01968
01969:+00049:+00050:-00011:000616.3989:01969
01970:-00005:+00024:+00052:000616.3989:01970
01971:-00012:+00010:-00018:000616.3989:01971
01972:-00004:+00083:+00010:000616.3989:01972
01973:+00044:+00060:-00005:000616.3989:01973
01974:+00038:+00055:+00011:000616.3989:01974
01975:+00013:+00073:-00011:000616.3989:01975
01976:-00085:+00076:-00056:000616.3989:01976
01977:+00031:+00092:+00024:000616.3989:01977
01978:-00007:+00054:+00033:000616.3989:01978
01979:+00014:+00023:-00046:000616.3989:01979
01980:-00039:+00083:-00067:000616.3989:01980
01981:-00046:+00011:+00004:000616.3989:01981
01982:-00016:+00063:-00025:000616.3989:01982
01983:+00029:+00028:-00018:000616.3989:01983
01984:+00035:+00030:+00031:000616.3989:01984
01985:-00041:+00051:-00023:000616.3989:01985
01986:-00072:+00081:+00030:000616.3989:01986
01987:+00017:+00069:+00026:000616.3989:01987
01988:+00047:+00040:-00021:000616.3989:01988
01989:-00010:+00007:+00032:000616.3989:01989
01990:-00055:+00044:-00048:000616.3989:01990
01991:-00041:+00078:-00006:000616.3989:01991
01992:+00045:+00067:+00019:000616.3989:01992
01993:+00034:+00027:-00023:000616.3989:01993
01994:+00002:+00076:-00014:000616.3989:01994
01995:-00061:+00045:+00002:000616.3989:01995
01996:+00002:+00025:+00027:000624.8516:01996
01997:+00016:+00079:-00078:000624.8516:01997
01998:+00016:+00036:-00037:000624.8516:01998
01999:-00030:+00065:-00053:000624.8516:01999
02000:-00060:+00013:-00016:000624.8516:02000
02001:+00001:+00061:+00006:000624.8516:02001
02002:+00010:+00037:-00036:000624.8516:02002
02003:+00037:+00037:+00005:000624.8516:02003
02004:-00028:+00042:-00012:000624.8516:02004
02005:-00099:+00046:+00029:000624.8516:02005
02006:+00015:+00126:-00021:000624.8516:02006
02007:+00055:+00050:-00011:000624.8516:02007
02008:+00020:+00017:-00010:000624.8516:02008
02009:-00044:+00062:-00026:000624.8516:02009
02010:-00055:+00047:+00018:000624.8516:02010
02011:+00063:+00070:+00011:000624.8516:02011
02012:+00007:+00048:+00031:000624.8516:02012
02013:-00047:+00068:-00019:000624.8516:02013
02014:-00084:+00051:-00026:000624.8516:02014
02015:+00032:+00129:-00013:000624.8516:02015
02016:+00023:+00028:-00016:000624.8516:02016
02017:-00016:+00050:-00011:000624.8516:02017
02018:-00057:+00024:-00024:000624.8516:02018
02019:-00029:+00055:-00029:000624.8516:02019
02020:+00008:+00040:+00044:000624.8516:02020
02021:+00046:+00047:-00023:000624.8516:02021
02022:+00012:+00065:+00031:000624.8516:02022
02023:-00082:+00083:+00003:000624.8516:02023
02024:-00099:-00009:+00037:000624.8516:02024
02025:+00059:+00089:-00127:000624.8516:02025
02026:+00026:+00060:+00020:000624.8516:02026
02027:-00066:+00041:-00049:000624.8516:02027
02028:-00054:+00033:-00052:000638.1013:02028
02029:-00004:+00076:+00013:000638.1013:02029
02030:+00068:+00089:-00055:000638.1013:02030
02031:-00016:+00037:+00009:000638.1013:02031
02032:-00032:+00074:-00015:000638.1013:02032
02033:-00041:+00021:+00030:000638.1013:02033
02034:+00079:+00188:-00077:000638.1013:02034
02035:+00021:+00015:-00068:000638.1013:02035
02036:-00040:+00064:-00026:000638.1013:02036
02037:-00080:+00042:-00042:000638.1013:02037
02038:+00013:+00077:-00008:000638.1013:02038
02039:+00026:+00075:-00006:000638.1013:02039
02040:+00043:+00043:+00052:000638.1013:02040
02041:+00015:+00091:+00019:000638.1013:02041
02042:-00067:+00041:-00046:000638.1013:02042
02043:-00069:-00012:-00065:000638.1013:02043
02044:+00035:+00034:-00055:000638.1013:02044
02045:+00051:+00083:-00033:000638.1013:02045
02046:-00067:+00056:-00025:000638.1013:02046
02047:-00018:+00098:-00030:000638.1013:02047
02048:+00013:+00073:-00010:000638.1013:02048
02049:+00092:+00079:-00024:000638.1013:02049
02050:-00006:+00074:+00028:000638.1013:02050
02051:-00024:+00066:+00004:000638.1013:02051
02052:-00040:-00036:+00020:000638.1013:02052
02053:+00024:+00051:-00114:000638.1013:02053
02054:+00049:-00003:+00079:000638.1013:02054
02055:-00086:+00106:-00041:000638.1013:02055
02056:-00088:+00044:+00018:000638.1013:02056
02057:+00007:+00076:-00008:000638.1013:02057
02058:+00038:+00081:-00051:000638.1013:02058
02059:+00029:+00032:+00063:000637.8320:02059
02060:+00018:+00110:-00042:000637.8320:02060
02061:-00040:-00068:+00065:000637.8320:02061
02062:-00023:+00193:-00132:000637.8320:02062
02063:+00020:-00012:+00106:000637.8320:02063
02064:-00015:+00099:-00084:000637.8320:02064
02065:-00051:+00031:+00001:000637.8320:02065
02066:-00003:+00088:-00018:000637.8320:02066
02067:+00033:+00024:-00070:000637.8320:02067
02068:+00063:+00011:+00077:000637.8320:02068
02069:-00037:+00087:-00062:000637.8320:02069
02070:-00073:+00070:+00052:000637.8320:02070
02071:+00030:+00119:+00010:000637.8320:02071
02072:+00021:+00052:+00018:000637.8320:02072
02073:+00025:+00030:+00083:000637.8320:02073
02074:-00102:+00110:-00053:000637.8320:02074
02075:-00036:+00091:+00063:000637.8320:02075
02076:+00028:+00064:+00027:000637.8320:02076
02077:+00006:+00042:-00031:000637.8320:02077
02078:+00018:+00081:+00020:000637.8320:02078
02079:+00011:+00098:-00002:000637.8320:02079
02080:-00035:+00020:+00101:000637.8320:02080
02081:-00010:+00184:-00143:000637.8320:02081
02082:+00049:+00028:+00063:000637.8320:02082
02083:-00041:+00057:+00007:000637.8320:02083
02084:-00045:+00037:-00021:000637.8320:02084
02085:-00017:+00082:+00026:000637.8320:02085
02086:+00021:+00050:-00043:000637.8320:02086
02087:+00024:+00028:+00051:000637.8320:02087
02088:-00046:+00089:-00056:000637.8320:02088
02089:-00117:+00007:+00074:000637.8320:02089
02090:+00035:+00188:-00157:000640.0946:02090
02091:+00025:+00006:+00070:000640.0946:02091
02092:+00032:+00085:+00021:000640.0946:02092
02093:-00020:-00023:+00000:000640.0946:02093
02094:-00008:+00069:-00030:000640.0946:02094
02095:-00033:+00051:+00020:000640.0946:02095
02096:+00050:+00063:+00033:000640.0946:02096
02097:+00069:+00055:-00035:000640.0946:02097
02098:-00059:+00006:-00031:000640.0946:02098
02099:-00038:+00155:-00066:000640.0946:02099
02100:-00001:+00037:-00092:000640.0946:02100
02101:+00093:+00074:-00011:000640.0946:02101
02102:-00078:+00034:+00030:000640.0946:02102
02103:-00097:+00093:-00047:000640.0946:02103
02104:+00064:+00057:+00021:000640.0946:02104
02105:+00083:+00037:-00006:000640.0946:02105
02106:+00026:+00063:+00032:000640.0946:02106
02107:-00137:-00037:-00035:000640.0946:02107
02108:-00057:+00023:-00126:000640.0946:02108
02109:+00028:+00013:-00018:000640.0946:02109
02110:+00019:+00068:-00039:000640.0946:02110
02111:-00073:+00076:+00002:000640.0946:02111
02112:-00027:+00067:-00006:000640.0946:02112
02113:-00022:+00042:-00001:000640.0946:02113
02114:+00029:+00057:-00052:000640.0946:02114
02115:+00074:+00066:+00034:000640.0946:02115
02116:+00033:+00050:-00018:000640.0946:02116
02117:-00062:+00021:+00037:000640.0946:02117
02118:-00053:+00020:-00019:000640.0946:02118
02119:+00053:+00082:-00013:000640.0946:02119
02120:+00008:+00013:+00065:000640.0946:02120
02121:-00075:+00051:-00028:000648.8172:02121
02122:-00087:+00046:+00001:000648.8172:02122
02123:+00060:+00103:-00008:000648.8172:02123
02124:+00074:+00028:+00037:000648.8172:02124
02125:-00009:+00082:-00166:000648.8172:02125
02126:-00128:+00023:+00045:000648.8172:02126
02127:-00085:+00092:+00029:000648.8172:02127
02128:+00108:+00065:-00068:000648.8172:02128
02129:-00012:+00049:+00011:000648.8172:02129
02130:-00070:+00063:-00015:000648.8172:02130
02131:-00080:+00063:+00008:000648.8172:02131
02132:-00011:+00060:-00015:000648.8172:02132
02133:+00042:+00060:+00015:000648.8172:02133
02134:+00056:+00091:-00013:000648.8172:02134
02135:-00070:+00050:+00051:000648.8172:02135
02136:-00044:+00063:+00018:000648.8172:02136
02137:+00019:+00050:-00097:000648.8172:02137
02138:+00066:+00012:+00020:000648.8172:02138
02139:-00012:+00092:-00041:000648.8172:02139
02140:-00058:+00036:+00019:000648.8172:02140
02141:-00038:+00044:+00093:000648.8172:02141
02142:+00040:+00049:-00074:000648.8172:02142
02143:+00055:+00109:+00040:000648.8172:02143
02144:-00095:+00062:-00047:000648.8172:02144
02145:-00049:+00075:+00000:000648.8172:02145
02146:-00024:+00126:+00007:000648.8172:02146
02147:+00067:+00014:-00023:000648.8172:02147
02148:-00044:+00043:-00022:000648.8172:02148
02149:-00059:+00011:+00018:000648.8172:02149
02150:-00037:+00098:-00027:000648.8172:02150
02151:+00034:+00050:+00037:000648.8172:02151
02152:+00083:+00058:+00041:000652.7369:02152
02153:-00082:+00003:-00044:000652.7369:02153
02154:-00076:+00017:+00043:000652.7369:02154
02155:-00021:+00122:-00134:000652.7369:02155
02156:+00073:+00025:+00067:000652.7369:02156
02157:+00001:+00078:-00023:000652.7369:02157
02158:-00053:+00031:+00004:000652.7369:02158
02159:-00005:+00072:+00028:000652.7369:02159
02160:+00004:+00063:-00016:000652.7369:02160
02161:+00047:+00064:+00021:000652.7369:02161
02162:-00011:-00003:-00081:000652.7369:02162
02163:-00089:+00010:+00065:000652.7369:02163
02164:-00055:+00007:-00072:000652.7369:02164
02165:+00042:+00053:-00027:000652.7369:02165
02166:-00005:+00045:+00001:000652.7369:02166
02167:-00063:+00042:-00026:000652.7369:02167
02168:-00054:+00109:+00061:000652.7369:02168
02169:-00023:+00008:+00003:000652.7369:02169
02170:+00052:+00055:+00021:000652.7369:02170
02171:+00069:+00076:+00024:000652.7369:02171
02172:-00066:-00018:+00053:000652.7369:02172
02173:-00057:+00078:-00096:000652.7369:02173
02174:+00035:+00040:+00004:000652.7369:02174
02175:+00120:+00058:-00009:000652.7369:02175
02176:-00013:-00048:-00101:000652.7369:02176
02177:-00147:+00059:-00047:000652.7369:02177
02178:+00013:+00110:+00014:000652.7369:02178
02179:+00069:+00057:-00034:000652.7369:02179
02180:+00032:+00028:-00022:000652.7369:02180
02181:-00071:+00073:+00011:000652.7369:02181
02182:-00035:+00066:+00157:000656.1726:02182
02183:+00038:-00002:-00059:000656.1726:02183
02184:-00021:+00040:-00054:000656.1726:02184
02185:-00148:+00069:-00072:000656.1726:02185
02186:+00015:+00085:-00006:000656.1726:02186
02187:+00025:+00064:+00029:000656.1726:02187
02188:+00090:+00039:+00012:000656.1726:02188
02189:+00114:+00042:+00033:000656.1726:02189
02190:+00066:+00041:+00035:000656.1726:02190
02191:-00130:+00030:+00049:000656.1726:02191
02192:-00131:+00067:-00057:000656.1726:02192
02193:+00055:+00044:+00005:000656.1726:02193
02194:+00007:+00093:-00066:000656.1726:02194
02195:-00069:+00050:-00013:000656.1726:02195
02196:-00054:+00059:+00056:000656.1726:02196
02197:+00045:+00039:-00020:000656.1726:02197
02198:+00058:+00069:-00035:000656.1726:02198
02199:-00132:+00072:-00012:000656.1726:02199
02200:-00148:+00033:-00020:000656.1726:02200
02201:+00014:+00064:+00028:000656.1726:02201
02202:+00059:+00032:-00057:000656.1726:02202
02203:+00025:+00068:+00028:000656.1726:02203
02204:-00058:+00062:+00041:000656.1726:02204
02205:+00048:+00014:+00036:000656.1726:02205
02206:+00167:+00154:+00010:000656.1726:02206
02207:+00070:+00076:+00036:000656.1726:02207
02208:-00003:+00026:+00030:000656.1726:02208
02209:-00117:+00083:+00074:000656.1726:02209
02210:+00020:+00080:-00009:000656.1726:02210
02211:+00081:+00085:+00012:000656.1726:02211
02212:-00007:+00040:+00057:000666.6893:02212
02213:-00063:+00046:+00003:000666.6893:02213
02214:-00005:+00120:+00094:000666.6893:02214
02215:+00046:+00011:+00026:000666.6893:02215
02216:-00005:+00002:+00016:000666.6893:02216
02217:-00079:+00072:+00058:000666.6893:02217
02218:-00023:+00027:-00090:000666.6893:02218
02219:+00045:+00033:-00007:000666.6893:02219
02220:-00040:+00056:-00102:000666.6893:02220
02221:-00037:-00056:-00115:000666.6893:02221
02222:-00025:+00058:-00126:000666.6893:02222
02223:-00013:-00057:-00061:000666.6893:02223
02224:+00009:+00147:-00180:000666.6893:02224
02225:+00003:+00036:-00132:000666.6893:02225
02226:-00046:+00013:-00010:000666.6893:02226
02227:-00066:+00051:-00163:000666.6893:02227
02228:-00002:+00026:-00131:000666.6893:02228
02229:+00004:+00052:-00059:000666.6893:02229
02230:-00032:+00073:-00209:000666.6893:02230
02231:-00072:-00056:+00057:000666.6893:02231
02232:+00034:-00024:-00148:000666.6893:02232
02233:+00086:-00018:-00170:000666.6893:02233
02234:-00034:-00004:-00025:000666.6893:02234
02235:-00111:-00031:-00169:000666.6893:02235
02236:-00096:-00017:-00109:000666.6893:02236
02237:+00041:+00033:-00062:000666.6893:02237
02238:+00007:-00013:-00160:000666.6893:02238
02239:-00086:+00015:-00091:000666.6893:02239
02240:-00058:-00020:-00159:000666.6893:02240
02241:-00010:+00016:-00025:000666.6893:02241
02242:+00014:+00074:-00056:000668.0243:02242
02243:+00016:-00018:-00053:000668.0243:02243
02244:+00016:+00005:-00003:000668.0243:02244
02245:-00082:+00032:-00105:000668.0243:02245
02246:-00103:+00022:+00009:000668.0243:02246
02247:-00071:+00044:+00017:000668.0243:02247
02248:-00097:+00033:-00043:000668.0243:02248
02249:-00127:+00019:+00023:000668.0243:02249
02250:-00057:+00046:-00013:000668.0243:02250
02251:+00074:+00070:+00059:000668.0243:02251
02252:+00054:+00036:+00070:000668.0243:02252
02253:-00077:+00122:-00041:000668.0243:02253
02254:-00061:+00015:+00130:000668.0243:02254
02255:-00033:+00046:+00024:000668.0243:02255
02256:+00026:+00025:+00063:000668.0243:02256
02257:-00023:+00067:+00069:000668.0243:02257
02258:-00103:+00059:+00021:000668.0243:02258
02259:+00034:+00082:+00188:000668.0243:02259
02260:+00087:+00128:+00081:000668.0243:02260
02261:+00059:+00092:+00111:000668.0243:02261
02262:-00064:+00157:+00028:000668.0243:02262
02263:-00090:+00089:+00002:000668.0243:02263
02264:-00045:+00119:+00083:000668.0243:02264
02265:-00060:+00091:-00009:000668.0243:02265
02266:-00056:+00090:+00077:000668.0243:02266
02267:-00061:+00046:+00031:000668.0243:02267
02268:-00035:+00047:+00028:000668.0243:02268
02269:+00086:+00028:+00126:000668.0243:02269
02270:-00088:+00050:-00038:000668.0243:02270
02271:-00156:+00055:-00052:000668.0243:02271
02272:-00037:+00069:+00033:000674.1192:02272
02273:+00177:+00092:-00020:000674.1192:02273
02274:+00129:+00058:+00008:000674.1192:02274
02275:+00007:+00084:-00015:000674.1192:02275
02276:+00017:+00072:+00015:000674.1192:02276
02277:+00109:+00085:-00004:000674.1192:02277
02278:+00128:+00034:-00019:000674.1192:02278
02279:+00142:+00044:-00083:000674.1192:02279
02280:+00018:+00003:-00072:000674.1192:02280
02281:+00005:+00010:-00113:000674.1192:02281
02282:+00051:+00025:-00043:000674.1192:02282
02283:+00075:+00011:-00045:000674.1192:02283
02284:+00028:+00046:-00057:000674.1192:02284
02285:-00018:-00002:-00032:000674.1192:02285
02286:+00083:+00082:-00070:000674.1192:02286
02287:+00125:+00022:+00007:000674.1192:02287
02288:-00016:+00099:-00132:000674.1192:02288
02289:-00199:+00030:+00065:000674.1192:02289
02290:-00064:+00050:-00045:000674.1192:02290
02291:+00129:+00044:-00067:000674.1192:02291
02292:+00067:+00053:+00036:000674.1192:02292
02293:-00001:+00065:-00011:000674.1192:02293
02294:+00029:-00013:+00028:000674.1192:02294
02295:+00094:+00031:+00025:000674.1192:02295
02296:+00147:-00014:+00070:000674.1192:02296
02297:+00054:+00101:-00110:000674.1192:02297
02298:+00009:-00018:+00109:000674.1192:02298
02299:+00007:+00065:-00010:000674.1192:02299
02300:+00070:+00068:+00001:000674.1192:02300
02301:+00026:+00148:-00004:000678.3871:02301
02302:-00060:+00070:+00042:000678.3871:02302
02303:-00046:+00179:+00100:000678.3871:02303
02304:+00069:+00070:-00068:000678.3871:02304
02305:+00020:+00070:+00098:000678.3871:02305
02306:-00112:+00029:-00018:000678.3871:02306
02307:-00091:+00070:-00161:000678.3871:02307
02308:-00033:+00045:+00086:000678.3871:02308
02309:-00045:+00081:-00043:000678.3871:02309
02310:+00094:+00092:+00096:000678.3871:02310
02311:+00078:+00054:+00096:000678.3871:02311
02312:+00005:+00035:+00011:000678.3871:02312
02313:+00031:+00146:+00000:000678.3871:02313
02314:+00044:+00025:+00054:000678.3871:02314
02315:+00039:+00087:-00009:000678.3871:02315
02316:-00030:+00011:+00033:000678.3871:02316
02317:-00013:+00080:-00027:000678.3871:02317
02318:+00019:+00003:-00063:000678.3871:02318
02319:+00017:+00058:-00015:000678.3871:02319
02320:-00051:+00038:+00090:000678.3871:02320
02321:+00003:+00006:-00020:000678.3871:02321
02322:+00105:+00026:-00036:000678.3871:02322
02323:-00037:-00119:+00067:000678.3871:02323
02324:-00184:+00084:-00131:000678.3871:02324
02325:-00147:+00022:-00018:000678.3871:02325
02326:+00034:+00072:-00063:000678.3871:02326
02327:+00027:-00037:-00017:000678.3871:02327
02328:-00031:+00030:-00046:000678.3871:02328
02329:-00035:+00065:-00045:000678.3871:02329
02330:+00095:+00072:+00035:000678.3871:02330
02331:+00079:+00098:-00063:000671.3104:02331
02332:-00013:+00002:-00069:000671.3104:02332
02333:+00014:+00077:-00076:000671.3104:02333
02334:+00023:-00007:-00070:000671.3104:02334
02335:-00083:+00066:-00058:000671.3104:02335
02336:-00106:+00037:-00060:000671.3104:02336
02337:-00006:+00024:-00055:000671.3104:02337
02338:+00120:+00101:-00009:000671.3104:02338
02339:+00108:+00079:-00070:000671.3104:02339
02340:-00014:+00038:-00010:000671.3104:02340
02341:-00145:+00120:-00133:000671.3104:02341
02342:-00265:+00082:-00153:000671.3104:02342
02343:+00031:+00035:+00049:000671.3104:02343
02344:+00101:+00071:-00033:000671.3104:02344
02345:+00112:+00045:+00057:000671.3104:02345
02346:-00103:+00058:-00035:000671.3104:02346
02347:-00159:+00048:+00007:000671.3104:02347
02348:-00145:+00095:+00027:000671.3104:02348
02349:+00034:+00037:+00024:000671.3104:02349
02350:+00138:+00065:+00126:000671.3104:02350
02351:+00023:+00031:-00049:000671.3104:02351
02352:-00047:+00061:-00004:000671.3104:02352
02353:-00177:+00051:+00098:000671.3104:02353
02354:-00048:+00038:-00042:000671.3104:02354
02355:-00015:+00023:+00085:000671.3104:02355
02356:-00059:+00076:+00079:000671.3104:02356
02357:-00038:+00033:+00003:000671.3104:02357
02358:+00069:+00075:+00068:000671.3104:02358
02359:-00008:+00029:+00011:000671.3104:02359
02360:-00130:+00069:-00018:000671.3104:02360
02361:-00174:+00057:-00057:000666.8344:02361
02362:+00057:+00041:+00037:000666.8344:02362
02363:+00104:+00054:-00193:000666.8344:02363
02364:-00033:+00062:+00082:000666.8344:02364
02365:-00073:+00018:+00151:000666.8344:02365
02366:+00027:+00091:-00207:000666.8344:02366
02367:-00093:-00040:-00018:000666.8344:02367
02368:+00107:+00152:-00081:000666.8344:02368
02369:+00075:+00020:-00007:000666.8344:02369
02370:-00149:+00006:-00083:000666.8344:02370
02371:-00256:+00055:-00064:000666.8344:02371
02372:+00034:-00003:-00012:000666.8344:02372
02373:+00124:+00076:-00055:000666.8344:02373
02374:-00018:+00053:-00067:000666.8344:02374
02375:-00115:+00040:-00051:000666.8344:02375
02376:+00032:+00027:+00003:000666.8344:02376
02377:+00067:+00065:-00085:000666.8344:02377
02378:-00051:+00040:-00093:000666.8344:02378
02379:-00095:+00078:-00058:000666.8344:02379
02380:-00027:+00022:-00029:000666.8344:02380
02381:+00051:+00037:-00053:000666.8344:02381
02382:+00008:+00028:-00031:000666.8344:02382
02383:-00077:+00026:-00027:000666.8344:02383
02384:+00053:+00072:+00036:000666.8344:02384
02385:+00117:+00023:+00014:000666.8344:02385
02386:+00124:+00060:+00049:000666.8344:02386
02387:+00055:+00011:+00034:000666.8344:02387
02388:+00058:+00044:+00000:000666.8344:02388
02389:-00023:+00083:-00018:000666.8344:02389
02390:-00015:+00023:-00011:000666.8344:02390
02391:-00018:+00048:-00055:000666.8344:02391
02392:-00057:+00064:-00003:000658.8947:02392
02393:-00043:+00032:+00021:000658.8947:02393
02394:+00028:-00007:+00074:000658.8947:02394
02395:+00082:+00041:+00031:000658.8947:02395
02396:+00076:+00067:+00033:000658.8947:02396
02397:+00034:+00075:+00027:000658.8947:02397
02398:-00026:+00065:+00018:000658.8947:02398
02399:-00005:+00069:-00015:000658.8947:02399
02400:-00025:+00045:-00015:000658.8947:02400
02401:-00042:+00028:-00003:000658.8947:02401
02402:-00032:+00065:+00007:000658.8947:02402
02403:+00056:+00036:+00035:000658.8947:02403
02404:+00083:+00036:+00003:000658.8947:02404
02405:+00107:+00096:+00029:000658.8947:02405
02406:+00071:+00068:+00002:000658.8947:02406
02407:+00024:+00092:-00054:000658.8947:02407
02408:-00011:+00044:-00051:000658.8947:02408
02409:+00016:+00053:-00027:000658.8947:02409
02410:+00030:+00050:-00023:000658.8947:02410
02411:-00088:+00051:-00004:000658.8947:02411
02412:-00071:+00107:+00022:000658.8947:02412
02413:-00010:-00004:+00055:000658.8947:02413
02414:+00002:+00086:-00064:000658.8947:02414
02415:-00042:+00031:-00075:000658.8947:02415
02416:-00086:+00068:-00075:000658.8947:02416
02417:-00063:+00024:-00099:000658.8947:02417
02418:-00011:+00046:-00034:000658.8947:02418
02419:-00059:+00038:-00023:000658.8947:02419
02420:-00135:-00002:-00086:000658.8947:02420
02421:-00075:+00066:-00028:000658.8947:02421
02422:+00010:+00032:-00003:000658.8947:02422
02423:+00032:+00035:-00022:000658.8947:02423
02424:+00060:+00031:-00016:000619.8511:02424
02425:+00022:+00053:-00071:000619.8511:02425
02426:-00001:+00043:-00082:000619.8511:02426
02427:+00009:+00033:-00025:000619.8511:02427
02428:+00017:+00037:-00036:000619.8511:02428
02429:-00056:+00037:-00011:000619.8511:02429
02430:-00059:+00052:-00032:000619.8511:02430
02431:-00040:+00039:-00001:000619.8511:02431
02432:-00026:+00077:+00000:000619.8511:02432
02433:-00031:+00070:-00015:000619.8511:02433
02434:-00023:+00059:-00032:000619.8511:02434
02435:-00046:+00030:-00003:000619.8511:02435
02436:-00078:+00015:+00006:000619.8511:02436
02437:-00103:+00022:+00005:000619.8511:02437
02438:-00051:+00090:-00032:000619.8511:02438
02439:-00030:+00012:+00024:000619.8511:02439
02440:-00005:+00067:-00001:000619.8511:02440
02441:-00024:+00062:-00032:000619.8511:02441
02442:-00023:+00069:-00007:000619.8511:02442
02443:+00019:+00024:+00002:000619.8511:02443
02444:+00038:+00059:+00009:000619.8511:02444
02445:+00065:+00045:+00015:000619.8511:02445
02446:+00041:+00049:-00020:000619.8511:02446
02447:+00033:+00066:+00006:000619.8511:02447
02448:+00028:+00027:+00034:000619.8511:02448
02449:+00026:+00062:-00003:000619.8511:02449
02450:+00033:+00077:-00009:000619.8511:02450
02451:-00035:+00065:-00022:000619.8511:02451
02452:-00027:+00045:+00013:000619.8511:02452
02453:-00039:+00093:-00007:000619.8511:02453
02454:+00000:+00028:+00008:000619.8511:02454
02455:-00002:+00076:-00054:000619.8511:02455
02456:-00039:+00062:-00019:000619.8511:02456
02457:-00080:+00079:-00034:000619.8511:02457
02458:-00082:+00068:+00004:000619.8511:02458
02459:+00028:+00064:+00003:000569.4167:02459
02460:+00011:+00066:-00038:000569.4167:02460
02461:+00016:+00040:-00033:000569.4167:02461
02462:+00004:+00076:-00029:000569.4167:02462
02463:+00016:+00055:-00019:000569.4167:02463
02464:-00010:+00081:-00034:000569.4167:02464
02465:+00046:+00042:-00010:000569.4167:02465
02466:+00094:+00072:-00016:000569.4167:02466
02467:+00083:+00010:+00049:000569.4167:02467
02468:-00020:+00064:-00019:000569.4167:02468
02469:-00007:+00061:+00020:000569.4167:02469
02470:+00036:+00066:+00003:000569.4167:02470
02471:+00069:+00062:-00003:000569.4167:02471
02472:+00042:+00062:+00001:000569.4167:02472
02473:+00003:+00057:-00036:000569.4167:02473
02474:+00016:+00070:+00024:000569.4167:02474
02475:+00046:+00010:-00011:000569.4167:02475
02476:+00044:+00065:-00057:000569.4167:02476
02477:+00022:+00074:-00019:000569.4167:02477
02478:-00023:+00063:+00015:000569.4167:02478
02479:-00026:+00044:-00021:000569.4167:02479
02480:+00044:+00038:-00010:000569.4167:02480
02481:+00076:+00065:-00054:000569.4167:02481
02482:+00020:+00060:-00023:000569.4167:02482
02483:+00001:+00044:-00010:000569.4167:02483
02484:+00003:+00044:-00014:000569.4167:02484
02485:+00013:+00039:+00033:000569.4167:02485
02486:+00008:+00060:+00002:000569.4167:02486
02487:+00050:+00065:-00001:000569.4167:02487
02488:+00044:+00044:+00003:000569.4167:02488
02489:-00012:+00037:+00002:000569.4167:02489
02490:-00063:+00026:+00003:000569.4167:02490
02491:-00052:+00063:-00025:000569.4167:02491
02492:+00007:+00079:+00017:000569.4167:02492
02493:+00058:+00066:-00030:000569.4167:02493
02494:+00007:+00058:-00010:000569.4167:02494
02495:-00015:+00026:-00004:000569.4167:02495
02496:-00015:+00060:-00002:000536.7770:02496
02497:-00008:+00062:+00044:000536.7770:02497
02498:+00007:+00063:+00003:000536.7770:02498
02499:-00005:+00013:-00036:000536.7770:02499
02500:+00014:+00079:-00059:000536.7770:02500
02501:-00039:+00028:-00055:000536.7770:02501
02502:-00056:+00065:-00001:000536.7770:02502
02503:-00012:+00049:+00018:000536.7770:02503
02504:-00022:+00045:-00052:000536.7770:02504
02505:-00025:+00055:-00016:000536.7770:02505
02506:-00031:+00035:-00001:000536.7770:02506
02507:-00014:+00073:-00053:000536.7770:02507
02508:-00043:-00003:+00006:000536.7770:02508
02509:-00077:+00060:-00067:000536.7770:02509
02510:-00040:+00039:-00006:000536.7770:02510
02511:+00021:+00070:-00012:000536.7770:02511
02512:+00023:+00024:-00016:000536.7770:02512
02513:-00063:+00029:-00056:000536.7770:02513
02514:-00065:+00055:-00053:000536.7770:02514
02515:-00029:+00028:+00000:000536.7770:02515
02516:-00005:+00052:+00010:000536.7770:02516
02517:-00013:+00033:-00032:000536.7770:02517
02518:-00029:+00054:-00017:000536.7770:02518
02519:-00026:+00060:-00022:000536.7770:02519
02520:-00038:+00078:-00010:000536.7770:02520
02521:-00023:+00052:+00005:000536.7770:02521
02522:+00004:+00076:-00025:000536.7770:02522
02523:+00005:+00061:+00010:000536.7770:02523
02524:-00050:+00065:-00016:000536.7770:02524
02525:-00060:+00076:-00003:000536.7770:02525
02526:-00031:+00053:+00020:000536.7770:02526
02527:+00007:+00046:+00019:000536.7770:02527
02528:-00025:+00049:-00008:000536.7770:02528
02529:-00032:+00066:-00004:000536.7770:02529
02530:-00018:+00057:-00037:000536.7770:02530
02531:-00018:+00064:+00044:000536.7770:02531
02532:-00008:+00026:+00019:000536.7770:02532
02533:+00051:+00073:-00026:000536.2872:02533
02534:+00044:+00038:+00013:000536.2872:02534
02535:-00004:+00066:-00031:000536.2872:02535
02536:-00022:+00045:-00009:000536.2872:02536
02537:+00014:+00054:+00019:000536.2872:02537
02538:+00024:+00045:-00005:000536.2872:02538
02539:+00018:+00043:+00003:000536.2872:02539
02540:-00035:+00053:-00040:000536.2872:02540
02541:-00025:+00038:-00025:000536.2872:02541
02542:-00016:+00037:-00016:000536.2872:02542
02543:-00004:+00027:-00020:000536.2872:02543
02544:+00045:+00068:-00025:000536.2872:02544
02545:+00002:+00045:-00065:000536.2872:02545
02546:-00071:+00037:-00009:000536.2872:02546
02547:-00052:+00030:-00002:000536.2872:02547
02548:-00019:+00040:-00018:000536.2872:02548
02549:+00006:+00063:-00002:000536.2872:02549
02550:+00003:+00066:-00036:000536.2872:02550
02551:-00037:+00041:-00024:000536.2872:02551
02552:-00052:+00051:-00025:000536.2872:02552
02553:-00010:+00018:-00059:000536.2872:02553
02554:+00073:+00045:-00025:000536.2872:02554
02555:+00047:+00030:+00017:000536.2872:02555
02556:+00016:+00100:-00050:000536.2872:02556
02557:-00017:+00046:+00023:000536.2872:02557
02558:-00017:+00050:+00001:000536.2872:02558
02559:+00054:+00045:-00014:000536.2872:02559
02560:+00013:+00062:+00000:000536.2872:02560
02561:-00019:+00064:-00009:000536.2872:02561
02562:-00012:+00076:+00004:000536.2872:02562
02563:+00041:+00028:-00020:000536.2872:02563
02564:+00048:+00098:+00004:000536.2872:02564
02565:+00015:+00013:+00012:000536.2872:02565
02566:-00083:+00069:-00071:000536.2872:02566
02567:-00082:+00064:-00010:000536.2872:02567
02568:-00036:+00077:+00007:000576.5959:02568
02569:-00007:+00046:-00012:000576.5959:02569
02570:-00021:+00028:+00011:000576.5959:02570
02571:-00012:+00056:-00026:000576.5959:02571
02572:-00025:+00024:+00014:000576.5959:02572
02573:-00009:+00060:-00001:000576.5959:02573
02574:+00045:+00059:+00046:000576.5959:02574
02575:+00091:+00077:-00004:000576.5959:02575
02576:+00010:+00054:-00037:000576.5959:02576
02577:-00021:+00067:+00010:000576.5959:02577
02578:+00017:+00056:+00010:000576.5959:02578
02579:+00032:+00064:-00025:000576.5959:02579
02580:+00019:+00027:+00033:000576.5959:02580
02581:+00002:+00063:-00024:000576.5959:02581
02582:+00002:+00049:+00019:000576.5959:02582
02583:+00008:+00033:-00046:000576.5959:02583
02584:+00024:+00084:-00024:000576.5959:02584
02585:-00035:+00030:+00046:000576.5959:02585
02586:-00070:+00086:-00084:000576.5959:02586
02587:-00050:+00066:+00022:000576.5959:02587
02588:-00034:+00054:-00029:000576.5959:02588
02589:+00000:+00044:-00033:000576.5959:02589
02590:+00004:+00058:+00016:000576.5959:02590
02591:+00012:+00044:+00014:000576.5959:02591
02592:-00019:+00024:+00013:000576.5959:02592
02593:+00065:+00100:-00054:000576.5959:02593
02594:+00055:+00037:-00016:000576.5959:02594
02595:+00041:+00064:-00032:000576.5959:02595
02596:-00040:+00054:-00013:000576.5959:02596
02597:-00012:+00050:-00008:000576.5959:02597
02598:+00061:+00077:-00035:000576.5959:02598
02599:+00035:+00028:-00001:000576.5959:02599
02600:+00019:+00057:-00024:000576.5959:02600
02601:-00025:+00072:+00005:000612.5395:02601
02602:-00036:+00005:-00043:000612.5395:02602
02603:+00037:+00030:-00034:000612.5395:02603
02604:+00065:+00096:-00009:000612.5395:02604
02605:+00016:+00081:-00029:000612.5395:02605
02606:-00046:+00078:-00034:000612.5395:02606
02607:-00047:+00062:-00019:000612.5395:02607
02608:-00021:+00057:-00041:000612.5395:02608
02609:-00004:+00067:-00021:000612.5395:02609
02610:+00007:+00079:+00008:000612.5395:02610
02611:+00004:+00010:+00027:000612.5395:02611
02612:+00004:+00094:-00099:000612.5395:02612
02613:+00088:+00085:+00064:000612.5395:02613
02614:+00073:+00059:-00014:000612.5395:02614
02615:-00023:+00030:+00007:000612.5395:02615
02616:-00056:+00057:+00026:000612.5395:02616
02617:+00052:+00058:-00041:000612.5395:02617
02618:+00110:+00066:+00035:000612.5395:02618
02619:+00044:+00054:+00008:000612.5395:02619
02620:-00048:+00080:+00021:000612.5395:02620
02621:-00041:+00005:-00117:000612.5395:02621
02622:+00077:+00074:+00007:000612.5395:02622
02623:+00055:+00052:+00084:000612.5395:02623
02624:-00022:+00086:-00046:000612.5395:02624
02625:-00066:+00039:-00022:000612.5395:02625
02626:-00034:+00060:-00014:000612.5395:02626
02627:+00032:+00077:-00027:000612.5395:02627
02628:-00001:+00076:-00006:000612.5395:02628
02629:-00027:+00075:-00021:000612.5395:02629
02630:-00034:+00007:+00071:000612.5395:02630
02631:+00044:+00057:+00000:000612.5395:02631
02632:+00116:+00064:-00006:000629.6936:02632
02633:+00029:+00076:-00064:000629.6936:02633
02634:-00055:+00054:+00052:000629.6936:02634
02635:-00003:+00067:-00024:000629.6936:02635
02636:+00077:+00054:-00037:000629.6936:02636
02637:+00046:+00045:+00010:000629.6936:02637
02638:-00038:+00065:-00066:000629.6936:02638
02639:-00033:-00028:+00024:000629.6936:02639
02640:-00019:+00107:-00199:000629.6936:02640
02641:+00038:+00095:+00067:000629.6936:02641
02642:-00006:+00042:-00021:000629.6936:02642
02643:-00057:+00026:-00048:000629.6936:02643
02644:-00037:+00076:+00031:000629.6936:02644
02645:-00050:+00025:-00058:000629.6936:02645
02646:-00006:+00055:-00056:000629.6936:02646
02647:-00009:+00042:-00002:000629.6936:02647
02648:-00001:+00054:-00051:000629.6936:02648
02649:-00034:+00046:+00126:000629.6936:02649
02650:-00017:+00036:+00049:000629.6936:02650
02651:+00071:+00041:+00030:000629.6936:02651
02652:+00048:+00055:-00025:000629.6936:02652
02653:-00035:+00057:+00028:000629.6936:02653
02654:-00085:+00043:-00005:000629.6936:02654
02655:+00036:+00029:-00036:000629.6936:02655
02656:+00075:+00064:+00023:000629.6936:02656
02657:-00016:+00050:-00032:000629.6936:02657
02658:-00107:-00049:+00081:000629.6936:02658
02659:-00020:+00174:-00109:000629.6936:02659
02660:+00092:+00021:+00012:000629.6936:02660
02661:-00052:+00077:+00014:000629.6936:02661
02662:-00059:+00021:+00007:000629.6936:02662
02663:-00086:+00062:+00000:000629.6936:02663
02664:-00016:+00040:-00031:000641.8046:02664
02665:+00007:+00067:-00001:000641.8046:02665
02666:-00055:+00048:+00000:000641.8046:02666
02667:-00111:+00054:+00046:000641.8046:02667
02668:+00004:+00153:-00013:000641.8046:02668
02669:+00063:-00050:+00073:000641.8046:02669
02670:+00096:+00069:+00084:000641.8046:02670
02671:-00044:+00005:+00059:000641.8046:02671
02672:-00029:+00043:-00020:000641.8046:02672
02673:-00033:+00080:-00035:000641.8046:02673
02674:+00015:+00039:+00013:000641.8046:02674
02675:+00013:+00075:-00041:000641.8046:02675
02676:-00065:+00002:+00003:000641.8046:02676
02677:+00006:+00134:-00098:000641.8046:02677
02678:+00018:+00047:+00048:000641.8046:02678
02679:+00050:+00092:-00023:000641.8046:02679
02680:-00096:-00002:+00004:000641.8046:02680
02681:-00065:+00076:-00013:000641.8046:02681
02682:-00027:+00061:+00017:000641.8046:02682
02683:+00049:+00057:+00025:000641.8046:02683
02684:-00007:+00063:+00017:000641.8046:02684
02685:-00070:+00050:+00006:000641.8046:02685
02686:-00035:+00077:-00018:000641.8046:02686
02687:-00012:+00009:-00058:000641.8046:02687
02688:+00034:+00026:-00018:000641.8046:02688
02689:+00006:+00020:+00063:000641.8046:02689
02690:-00030:+00053:-00070:000641.8046:02690
02691:-00042:+00069:+00011:000641.8046:02691
02692:-00013:+00085:-00082:000641.8046:02692
02693:+00065:+00015:+00031:000641.8046:02693
02694:+00017:+00024:-00047:000655.0245:02694
02695:-00096:-00048:+00058:000655.0245:02695
02696:+00006:+00070:-00090:000655.0245:02696
02697:+00104:-00036:-00037:000655.0245:02697
02698:-00037:+00072:-00058:000655.0245:02698
02699:-00133:+00035:-00028:000655.0245:02699
02700:-00093:+00066:+00000:000655.0245:02700
02701:+00090:+00080:-00055:000655.0245:02701
02702:+00061:+00037:+00075:000655.0245:02702
02703:-00036:+00112:-00053:000655.0245:02703
02704:-00074:+00040:+00054:000655.0245:02704
02705:-00037:+00080:-00004:000655.0245:02705
02706:+00093:+00054:-00009:000655.0245:02706
02707:+00057:+00048:+00010:000655.0245:02707
02708:+00018:+00051:-00020:000655.0245:02708
02709:-00060:+00113:+00011:000655.0245:02709
02710:+00047:+00037:+00003:000655.0245:02710
02711:+00060:+00033:-00068:000655.0245:02711
02712:+00000:+00113:-00081:000655.0245:02712
02713:-00102:+00027:+00051:000655.0245:02713
02714:-00016:+00060:-00010:000655.0245:02714
02715:+00123:+00036:+00039:000655.0245:02715
02716:+00098:+00080:-00045:000655.0245:02716
02717:-00090:+00046:-00023:000655.0245:02717
02718:-00079:+00044:+00015:000655.0245:02718
02719:-00002:+00090:+00027:000655.0245:02719
02720:+00052:-00015:-00026:000655.0245:02720
02721:+00017:+00060:-00123:000655.0245:02721
02722:-00098:+00009:+00093:000655.0245:02722
02723:+00042:+00076:+00084:000655.0245:02723
02724:+00159:+00088:-00051:000659.4067:02724
02725:+00054:-00008:-00010:000659.4067:02725
02726:-00160:+00040:-00045:000659.4067:02726
02727:-00117:+00052:-00012:000659.4067:02727
02728:+00068:+00075:+00031:000659.4067:02728
02729:+00047:-00004:+00028:000659.4067:02729
02730:-00021:+00055:+00001:000659.4067:02730
02731:-00053:+00001:+00055:000659.4067:02731
02732:+00012:+00113:-00073:000659.4067:02732
02733:+00046:+00048:-00015:000659.4067:02733
02734:-00006:+00074:-00002:000659.4067:02734
02735:-00058:+00053:-00038:000659.4067:02735
02736:-00079:+00024:-00048:000659.4067:02736
02737:+00018:+00114:-00009:000659.4067:02737
02738:+00063:+00082:-00017:000659.4067:02738
02739:+00031:+00108:-00033:000659.4067:02739
02740:-00035:+00010:+00045:000659.4067:02740
02741:-00029:+00035:+00121:000659.4067:02741
02742:+00071:+00064:-00016:000659.4067:02742
02743:+00140:+00060:+00042:000659.4067:02743
02744:+00021:+00052:+00006:000659.4067:02744
02745:-00086:+00059:-00037:000659.4067:02745
02746:-00046:+00062:+00041:000659.4067:02746
02747:+00076:+00053:-00087:000659.4067:02747
02748:+00025:+00083:-00011:000659.4067:02748
02749:-00072:+00036:+00026:000659.4067:02749
02750:-00043:+00091:-00026:000659.4067:02750
02751:+00023:+00028:+00032:000659.4067:02751
02752:+00056:+00070:-00016:000659.4067:02752
02753:-00119:+00013:+00020:000659.4067:02753
02754:-00120:+00079:-00016:000659.4067:02754
02755:+00028:+00080:+00066:000663.2316:02755
02756:+00046:-00001:-00002:000663.2316:02756
02757:-00017:+00084:+00018:000663.2316:02757
02758:-00134:+00019:+00080:000663.2316:02758
02759:-00015:+00108:-00067:000663.2316:02759
02760:+00138:+00044:+00002:000663.2316:02760
02761:+00038:+00108:+00078:000663.2316:02761
02762:-00052:+00058:+00047:000663.2316:02762
02763:-00015:+00062:+00059:000663.2316:02763
02764:-00038:+00046:+00030:000663.2316:02764
02765:+00018:-00005:+00019:000663.2316:02765
02766:+00045:+00072:-00053:000663.2316:02766
02767:-00039:+00086:-00001:000663.2316:02767
02768:-00096:+00058:+00001:000663.2316:02768
02769:+00005:+00080:-00012:000663.2316:02769
02770:+00046:+00068:+00031:000663.2316:02770
02771:-00023:+00058:-00041:000663.2316:02771
02772:-00145:+00060:-00010:000663.2316:02772
02773:-00084:+00076:+00004:000663.2316:02773
02774:+00021:+00048:-00009:000663.2316:02774
02775:-00018:+00006:-00042:000663.2316:02775
02776:-00033:-00001:+00065:000663.2316:02776
02777:-00011:+00093:-00039:000663.2316:02777
02778:+00077:+00040:+00068:000663.2316:02778
02779:+00049:+00085:+00008:000663.2316:02779
02780:-00041:+00026:-00016:000663.2316:02780
02781:-00028:+00063:-00001:000663.2316:02781
02782:-00007:+00056:-00049:000663.2316:02782
02783:+00027:+00045:-00015:000663.2316:02783
02784:+00012:+00041:+00014:000663.2316:02784
02785:-00029:+00054:+00023:000670.2940:02785
02786:-00019:+00035:+00047:000670.2940:02786
02787:+00020:+00023:-00021:000670.2940:02787
02788:+00029:+00077:-00004:000670.2940:02788
02789:-00017:+00048:-00008:000670.2940:02789
02790:-00084:+00061:+00000:000670.2940:02790
02791:-00013:+00039:-00016:000670.2940:02791
02792:+00005:+00024:+00019:000670.2940:02792
02793:+00004:+00031:-00054:000670.2940:02793
02794:-00002:+00056:-00042:000670.2940:02794
02795:-00019:+00046:-00059:000670.2940:02795
02796:+00035:+00037:-00056:000670.2940:02796
02797:+00041:-00009:-00077:000670.2940:02797
02798:+00021:-00014:-00099:000670.2940:02798
02799:-00060:+00004:-00107:000670.2940:02799
02800:-00082:-00033:-00129:000670.2940:02800
02801:+00001:+00019:-00162:000670.2940:02801
02802:-00006:-00021:-00064:000670.2940:02802
02803:-00041:+00028:-00110:000670.2940:02803
02804:-00023:+00023:-00111:000670.2940:02804
02805:+00068:+00065:-00117:000670.2940:02805
02806:+00046:+00055:-00133:000670.2940:02806
02807:-00073:+00001:-00103:000670.2940:02807
02808:-00107:+00011:-00103:000670.2940:02808
02809:-00092:-00019:-00109:000670.2940:02809
02810:-00149:+00016:-00162:000670.2940:02810
02811:-00152:+00002:-00061:000670.2940:02811
02812:-00121:+00014:-00141:000670.2940:02812
02813:-00056:-00081:+00169:000670.2940:02813
02814:+00008:+00006:+00137:000673.1022:02814
02815:+00083:+00106:-00280:000673.1022:02815
02816:+00100:+00006:+00143:000673.1022:02816
02817:-00115:+00017:-00061:000673.1022:02817
02818:-00075:+00046:-00186:000673.1022:02818
02819:+00000:-00082:+00046:000673.1022:02819
02820:+00018:+00051:-00235:000673.1022:02820
02821:-00034:+00019:+00108:000673.1022:02821
02822:-00073:+00072:+00002:000673.1022:02822
02823:+00096:-00007:-00032:000673.1022:02823
02824:-00011:+00113:+00105:000673.1022:02824
02825:-00133:+00063:-00084:000673.1022:02825
02826:-00133:+00059:+00072:000673.1022:02826
02827:-00054:+00094:-00052:000673.1022:02827
02828:-00062:+00051:-00084:000673.1022:02828
02829:-00156:+00083:+00044:000673.1022:02829
02830:-00168:+00010:+00034:000673.1022:02830
02831:-00060:+00092:+00002:000673.1022:02831
02832:-00017:-00004:+00107:000673.1022:02832
02833:-00026:+00031:+00023:000673.1022:02833
02834:-00068:+00048:+00056:000673.1022:02834
02835:-00086:+00065:+00060:000673.1022:02835
02836:-00068:+00089:+00034:000673.1022:02836
02837:+00003:+00115:+00099:000673.1022:02837
02838:+00002:+00074:+00142:000673.1022:02838
02839:+00098:+00086:+00039:000673.1022:02839
02840:+00128:+00074:+00088:000673.1022:02840
02841:+00160:+00107:+00057:000673.1022:02841
02842:-00023:+00055:-00038:000673.1022:02842
02843:-00085:+00109:+00027:000684.2010:02843
02844:-00041:+00055:+00015:000684.2010:02844
02845:+00100:+00062:-00103:000684.2010:02845
02846:+00094:+00144:-00030:000684.2010:02846
02847:-00041:+00022:-00007:000684.2010:02847
02848:-00029:+00061:-00075:000684.2010:02848
02849:+00019:+00092:+00003:000684.2010:02849
02850:+00099:+00040:+00003:000684.2010:02850
02851:+00046:+00013:-00071:000684.2010:02851
02852:-00008:+00039:-00002:000684.2010:02852
02853:+00029:+00058:-00036:000684.2010:02853
02854:+00081:+00036:-00022:000684.2010:02854
02855:+00093:+00035:+00037:000684.2010:02855
02856:-00011:+00049:-00098:000684.2010:02856
02857:+00015:-00021:-00001:000684.2010:02857
02858:+00157:+00052:-00020:000684.2010:02858
02859:+00049:-00060:-00007:000684.2010:02859
02860:+00004:+00076:+00021:000684.2010:02860
02861:-00001:-00066:+00026:000684.2010:02861
02862:+00005:+00076:-00084:000684.2010:02862
02863:-00014:-00033:+00060:000684.2010:02863
02864:+00034:+00084:-00041:000684.2010:02864
02865:+00048:+00051:+00025:000684.2010:02865
02866:+00070:+00069:+00050:000684.2010:02866
02867:+00100:+00041:+00020:000684.2010:02867
02868:+00126:+00023:+00077:000684.2010:02868
02869:+00015:+00065:+00068:000684.2010:02869
02870:-00113:+00041:+00091:000684.2010:02870
02871:-00039:+00055:-00033:000684.2010:02871
02872:+00038:+00067:+00097:000684.2010:02872
02873:+00008:+00046:-00147:000684.3704:02873
02874:+00014:+00134:+00131:000684.3704:02874
02875:+00079:+00042:+00161:000684.3704:02875
02876:+00129:+00091:+00006:000684.3704:02876
02877:-00023:+00055:+00098:000684.3704:02877
02878:-00060:+00130:-00022:000684.3704:02878
02879:-00017:+00083:+00128:000684.3704:02879
02880:+00056:+00039:-00074:000684.3704:02880
02881:-00070:+00075:-00060:000684.3704:02881
02882:-00029:+00048:-00002:000684.3704:02882
02883:+00199:+00080:-00054:000684.3704:02883
02884:+00184:+00083:+00118:000684.3704:02884
02885:+00025:+00122:+00022:000684.3704:02885
02886:-00179:+00000:+00027:000684.3704:02886
02887:-00095:+00066:-00064:000684.3704:02887
02888:+00008:+00032:-00055:000684.3704:02888
02889:+00092:+00107:-00109:000684.3704:02889
02890:+00028:-00064:-00021:000684.3704:02890
02891:-00107:+00089:-00121:000684.3704:02891
02892:-00102:+00037:+00009:000684.3704:02892
02893:+00019:+00039:-00011:000684.3704:02893
02894:+00010:+00029:-00065:000684.3704:02894
02895:-00013:+00046:-00025:000684.3704:02895
02896:-00031:+00077:-00066:000684.3704:02896
02897:-00019:-00001:-00034:000684.3704:02897
02898:-00050:+00141:-00061:000684.3704:02898
02899:-00028:+00000:+00057:000684.3704:02899
02900:-00065:+00110:-00058:000684.3704:02900
02901:-00003:+00029:+00047:000684.3704:02901
02902:+00090:+00083:-00040:000673.4884:02902
02903:+00158:+00041:+00014:000673.4884:02903
02904:+00064:+00044:+00048:000673.4884:02904
02905:-00237:-00011:-00084:000673.4884:02905
02906:-00187:+00063:-00005:000673.4884:02906
02907:+00107:+00091:+00060:000673.4884:02907
02908:+00024:+00063:-00033:000673.4884:02908
02909:-00074:+00044:-00094:000673.4884:02909
02910:-00003:+00089:+00065:000673.4884:02910
02911:+00081:+00006:-00100:000673.4884:02911
02912:-00025:+00101:+00039:000673.4884:02912
02913:-00238:+00036:+00070:000673.4884:02913
02914:-00198:+00040:-00098:000673.4884:02914
02915:+00031:+00068:+00059:000673.4884:02915
02916:+00048:+00016:-00025:000673.4884:02916
02917:-00027:+00088:+00023:000673.4884:02917
02918:-00119:+00028:+00071:000673.4884:02918
02919:-00050:+00067:-00037:000673.4884:02919
02920:+00009:+00090:+00026:000673.4884:02920
02921:-00098:+00018:+00122:000673.4884:02921
02922:+00047:-00032:+00054:000673.4884:02922
02923:+00009:-00003:+00194:000673.4884:02923
02924:-00092:+00070:-00035:000673.4884:02924
02925:-00069:+00056:+00079:000673.4884:02925
02926:-00011:+00044:-00014:000673.4884:02926
02927:-00082:+00024:-00024:000673.4884:02927
02928:-00074:+00058:+00000:000673.4884:02928
02929:+00022:-00014:-00047:000673.4884:02929
02930:+00054:+00049:+00010:000673.4884:02930
02931:-00006:+00037:-00009:000673.4884:02931
02932:-00092:+00020:-00036:000665.3835:02932
02933:-00053:+00063:-00027:000665.3835:02933
02934:-00011:-00002:-00029:000665.3835:02934
02935:-00025:+00025:-00068:000665.3835:02935
02936:-00034:+00019:-00027:000665.3835:02936
02937:-00044:+00045:-00051:000665.3835:02937
02938:+00075:+00048:-00008:000665.3835:02938
02939:+00150:+00066:-00010:000665.3835:02939
02940:+00170:+00056:-00010:000665.3835:02940
02941:+00106:+00050:-00034:000665.3835:02941
02942:+00049:+00072:-00055:000665.3835:02942
02943:+00025:+00020:+00013:000665.3835:02943
02944:+00021:-00003:-00070:000665.3835:02944
02945:-00056:+00024:-00038:000665.3835:02945
02946:-00085:+00057:-00009:000665.3835:02946
02947:-00019:+00083:+00001:000665.3835:02947
02948:+00026:+00018:+00060:000665.3835:02948
02949:-00018:+00010:-00028:000665.3835:02949
02950:-00080:-00002:-00007:000665.3835:02950
02951:-00109:+00052:-00053:000665.3835:02951
02952:-00068:+00036:-00023:000665.3835:02952
02953:-00017:+00003:-00030:000665.3835:02953
02954:-00044:+00052:-00047:000665.3835:02954
02955:-00037:+00012:+00024:000665.3835:02955
02956:+00019:+00078:+00007:000665.3835:02956
02957:+00071:+00077:+00110:000665.3835:02957
02958:+00128:+00072:+00051:000665.3835:02958
02959:+00118:+00069:+00028:000665.3835:02959
02960:+00081:+00110:+00025:000665.3835:02960
02961:+00044:+00044:+00016:000665.3835:02961
02962:+00021:+00054:-00041:000665.3835:02962
02963:-00028:-00035:-00087:000665.3835:02963
02964:-00056:+00059:-00047:000638.8001:02964
02965:-00009:+00007:+00034:000638.8001:02965
02966:-00022:+00047:-00010:000638.8001:02966
02967:-00057:+00067:+00003:000638.8001:02967
02968:-00026:+00043:-00074:000638.8001:02968
02969:-00023:+00052:-00076:000638.8001:02969
02970:-00060:+00064:-00042:000638.8001:02970
02971:-00061:+00060:+00017:000638.8001:02971
02972:-00092:+00039:-00017:000638.8001:02972
02973:-00073:+00045:-00073:000638.8001:02973
02974:+00001:+00063:-00070:000638.8001:02974
02975:-00016:+00053:-00065:000638.8001:02975
02976:-00025:+00074:-00011:000638.8001:02976
02977:+00039:+00055:-00007:000638.8001:02977
02978:+00083:+00055:-00018:000638.8001:02978
02979:+00065:+00067:-00024:000638.8001:02979
02980:-00004:+00056:-00001:000638.8001:02980
02981:+00013:+00059:-00005:000638.8001:02981
02982:-00004:+00037:-00018:000638.8001:02982
02983:-00015:+00081:-00059:000638.8001:02983
02984:-00042:+00013:-00026:000638.8001:02984
02985:-00041:+00063:-00085:000638.8001:02985
02986:-00047:+00039:-00050:000638.8001:02986
02987:-00040:+00014:-00005:000638.8001:02987
02988:-00035:+00024:-00037:000638.8001:02988
02989:-00029:+00010:-00002:000638.8001:02989
02990:-00059:+00052:-00053:000638.8001:02990
02991:-00083:+00048:-00018:000638.8001:02991
02992:-00029:+00014:-00016:000638.8001:02992
02993:-00057:+00031:-00046:000638.8001:02993
02994:-00016:+00045:-00027:000638.8001:02994
02995:-00015:+00051:-00051:000638.8001:02995
02996:-00036:+00025:-00002:000638.8001:02996
02997:+00002:+00034:+00023:000638.8001:02997
02998:+00049:+00050:+00018:000638.8001:02998
02999:+00095:+00047:+00052:000566.6784:02999
03000:+00042:+00028:+00017:000566.6784:03000
03001:+00026:+00028:+00009:000566.6784:03001
03002:+00027:+00048:+00023:000566.6784:03002
03003:+00034:-00002:-00041:000566.6784:03003
03004:+00021:-00020:+00028:000566.6784:03004
03005:+00056:+00054:-00022:000566.6784:03005
03006:+00055:+00051:-00038:000566.6784:03006
03007:+00005:+00027:-00040:000566.6784:03007
03008:+00040:+00054:+00028:000566.6784:03008
03009:+00055:+00048:-00033:000566.6784:03009
03010:+00052:+00026:-00020:000566.6784:03010
03011:+00010:+00052:-00038:000566.6784:03011
03012:+00015:+00031:-00032:000566.6784:03012
03013:+00000:+00046:-00042:000566.6784:03013
03014:+00007:+00011:-00034:000566.6784:03014
03015:+00032:+00051:-00038:000566.6784:03015
03016:-00022:+00053:-00018:000566.6784:03016
03017:+00004:+00033:-00033:000566.6784:03017
03018:-00021:+00064:+00017:000566.6784:03018
03019:-00027:+00047:-00024:000566.6784:03019
03020:+00001:+00073:-00013:000566.6784:03020
03021:-00003:+00041:-00026:000566.6784:03021
03022:+00017:+00064:+00000:000566.6784:03022
03023:+00045:+00076:+00019:000566.6784:03023
03024:+00030:+00061:-00038:000566.6784:03024
03025:-00006:+00030:-00005:000566.6784:03025
03026:-00005:+00068:-00037:000566.6784:03026
03027:+00079:+00051:+00008:000566.6784:03027
03028:+00074:+00027:+00020:000566.6784:03028
03029:-00009:+00048:+00009:000566.6784:03029
03030:-00001:+00063:-00008:000566.6784:03030
03031:+00015:+00030:+00000:000566.6784:03031
03032:+00031:+00067:-00025:000566.6784:03032
03033:+00015:+00030:+00037:000566.6784:03033
03034:-00010:+00057:+00014:000566.6784:03034
03035:-00023:+00053:-00015:000566.6784:03035
03036:-00027:+00053:-00014:000566.6784:03036
03037:-00040:+00040:-00023:000566.6784:03037
03038:+00012:+00046:+00028:000566.6784:03038
03039:+00009:+00052:+00003:000566.6784:03039
03040:+00001:+00039:+00004:000483.5640:03040
03041:-00044:+00040:-00037:000483.5640:03041
03042:-00052:+00064:-00042:000483.5640:03042
03043:+00019:+00050:+00038:000483.5640:03043
03044:+00000:+00014:-00039:000483.5640:03044
03045:-00029:+00036:-00031:000483.5640:03045
03046:-00022:+00038:-00003:000483.5640:03046
03047:+00029:+00050:-00013:000483.5640:03047
03048:+00008:+00041:+00001:000483.5640:03048
03049:-00067:+00015:-00033:000483.5640:03049
03050:-00101:+00013:-00029:000483.5640:03050
03051:-00037:+00047:-00012:000483.5640:03051
03052:+00061:+00078:-00012:000483.5640:03052
03053:+00059:+00047:-00046:000483.5640:03053
03054:-00051:+00060:-00083:000483.5640:03054
03055:-00066:+00030:-00002:000483.5640:03055
03056:-00012:+00014:-00004:000483.5640:03056
03057:+00000:+00048:-00018:000483.5640:03057
03058:+00006:+00040:-00008:000483.5640:03058
03059:+00037:+00064:+00000:000483.5640:03059
03060:+00046:+00044:-00027:000483.5640:03060
03061:-00006:+00062:-00002:000483.5640:03061
03062:-00048:+00025:-00002:000483.5640:03062
03063:-00067:+00030:+00017:000483.5640:03063
03064:+00007:+00057:-00008:000483.5640:03064
03065:+00062:+00070:-00012:000483.5640:03065
03066:+00059:+00032:-00023:000483.5640:03066
03067:-00021:+00080:-00017:000483.5640:03067
03068:-00040:+00043:+00031:000483.5640:03068
03069:-00029:+00094:-00011:000483.5640:03069
03070:-00035:+00042:-00056:000483.5640:03070
03071:-00006:+00067:-00023:000483.5640:03071
03072:+00032:+00039:-00009:000483.5640:03072
03073:+00056:+00063:+00015:000483.5640:03073
03074:+00040:+00068:+00015:000483.5640:03074
03075:-00034:+00029:+00006:000483.5640:03075
03076:-00057:+00078:+00015:000483.5640:03076
03077:+00014:+00067:+00019:000483.5640:03077
03078:+00076:+00076:+00019:000483.5640:03078
03079:+00006:+00048:-00023:000483.5640:03079
03080:+00006:+00072:+00003:000483.5640:03080
03081:+00032:+00062:+00034:000483.5640:03081
03082:-00008:+00058:-00014:000482.8926:03082
03083:+00018:+00054:+00012:000482.8926:03083
03084:+00060:+00063:+00012:000482.8926:03084
03085:+00064:+00065:-00022:000482.8926:03085
03086:+00044:+00041:-00010:000482.8926:03086
03087:-00012:+00082:-00019:000482.8926:03087
03088:-00003:+00045:-00037:000482.8926:03088
03089:+00033:+00059:-00035:000482.8926:03089
03090:-00005:+00045:-00003:000482.8926:03090
03091:-00039:+00055:-00046:000482.8926:03091
03092:-00037:+00025:-00020:000482.8926:03092
03093:-00002:+00052:-00037:000482.8926:03093
03094:-00027:+00047:-00024:000482.8926:03094
03095:-00042:+00042:-00001:000482.8926:03095
03096:-00005:+00080:-00006:000482.8926:03096
03097:+00040:+00048:-00055:000482.8926:03097
03098:+00017:+00068:-00050:000482.8926:03098
03099:-00009:+00066:+00000:000482.8926:03099
03100:-00008:+00044:-00013:000482.8926:03100
03101:+00019:+00000:-00003:000482.8926:03101
03102:+00029:+00053:+00064:000482.8926:03102
03103:+00046:+00060:+00003:000482.8926:03103
03104:+00027:-00006:+00029:000482.8926:03104
03105:-00037:+00068:-00041:000482.8926:03105
03106:-00005:+00041:+00025:000482.8926:03106
03107:+00020:+00064:+00011:000482.8926:03107
03108:+00039:+00076:-00003:000482.8926:03108
03109:+00012:+00026:-00019:000482.8926:03109
03110:-00085:+00046:-00066:000482.8926:03110
03111:-00039:+00081:+00022:000482.8926:03111
03112:-00014:-00003:+00016:000482.8926:03112
03113:-00027:+00074:-00042:000482.8926:03113
03114:-00035:+00022:-00020:000482.8926:03114
03115:-00036:+00062:-00133:000482.8926:03115
03116:-00057:+00020:+00020:000482.8926:03116
03117:-00006:+00073:+00007:000482.8926:03117
03118:+00007:+00028:+00002:000482.8926:03118
03119:+00021:+00041:-00013:000533.7008:03119
03120:+00036:+00061:-00023:000533.7008:03120
03121:+00043:+00052:-00004:000533.7008:03121
03122:-00037:+00094:-00001:000533.7008:03122
03123:-00030:+00011:+00032:000533.7008:03123
03124:+00010:+00076:-00002:000533.7008:03124
03125:+00030:+00034:+00002:000533.7008:03125
03126:-00006:+00079:-00019:000533.7008:03126
03127:-00028:+00066:+00000:000533.7008:03127
03128:-00017:+00029:+00014:000533.7008:03128
03129:+00007:+00064:-00035:000533.7008:03129
03130:+00008:+00058:+00028:000533.7008:03130
03131:-00016:+00025:-00050:000533.7008:03131
03132:-00034:+00071:-00014:000533.7008:03132
03133:-00041:-00008:+00018:000533.7008:03133
03134:-00036:+00091:-00045:000533.7008:03134
03135:+00025:+00044:+00015:000533.7008:03135
03136:+00002:+00084:-00070:000533.7008:03136
03137:-00032:+00039:-00048:000533.7008:03137
03138:-00041:+00039:-00036:000533.7008:03138
03139:-00010:+00040:-00053:000533.7008:03139
03140:+00078:+00045:+00019:000533.7008:03140
03141:+00050:+00067:-00021:000533.7008:03141
03142:+00016:+00024:-00003:000533.7008:03142
03143:-00025:+00083:-00009:000533.7008:03143
03144:+00013:+00044:-00006:000533.7008:03144
03145:-00001:+00063:-00082:000533.7008:03145
03146:+00026:+00023:-00008:000533.7008:03146
03147:-00009:+00040:-00096:000533.7008:03147
03148:-00031:+00041:+00007:000533.7008:03148
03149:+00002:+00037:+00011:000533.7008:03149
03150:+00020:+00067:-00031:000533.7008:03150
03151:+00007:+00027:+00043:000533.7008:03151
03152:-00032:+00056:-00016:000533.7008:03152
03153:-00069:+00063:+00050:000533.7008:03153
03154:-00024:+00062:-00001:000575.2467:03154
03155:+00045:+00094:-00010:000575.2467:03155
03156:-00004:+00015:+00020:000575.2467:03156
03157:-00017:+00056:-00074:000575.2467:03157
03158:-00054:+00054:+00008:000575.2467:03158
03159:-00040:+00068:+00011:000575.2467:03159
03160:+00036:+00080:-00010:000575.2467:03160
03161:+00057:+00067:+00028:000575.2467:03161
03162:-00024:+00046:-00013:000575.2467:03162
03163:-00043:+00054:-00026:000575.2467:03163
03164:-00020:-00007:+00066:000575.2467:03164
03165:-00022:+00053:-00039:000575.2467:03165
03166:+00027:+00021:+00048:000575.2467:03166
03167:+00003:+00069:-00036:000575.2467:03167
03168:-00004:+00040:-00003:000575.2467:03168
03169:+00004:+00066:+00009:000575.2467:03169
03170:+00030:+00057:-00047:000575.2467:03170
03171:+00018:+00043:+00017:000575.2467:03171
03172:-00014:+00039:-00046:000575.2467:03172
03173:-00066:+00031:-00031:000575.2467:03173
03174:-00016:+00069:-00084:000575.2467:03174
03175:+00004:+00048:+00013:000575.2467:03175
03176:-00020:+00052:+00019:000575.2467:03176
03177:-00003:+00052:-00028:000575.2467:03177
03178:-00028:+00059:-00016:000575.2467:03178
03179:+00003:+00064:-00020:000575.2467:03179
03180:+00065:+00076:+00000:000575.2467:03180
03181:+00050:+00054:+00005:000575.2467:03181
03182:-00038:+00065:-00024:000575.2467:03182
03183:-00048:+00081:-00019:000575.2467:03183
03184:+00015:+00067:-00012:000575.2467:03184
03185:-00015:+00116:-00033:000575.2467:03185
03186:-00007:+00035:+00028:000575.2467:03186
03187:+00000:+00058:-00061:000605.3233:03187
03188:-00016:+00036:+00001:000605.3233:03188
03189:-00010:+00060:+00037:000605.3233:03189
03190:+00007:+00066:-00006:000605.3233:03190
03191:+00010:+00094:+00000:000605.3233:03191
03192:-00057:+00056:+00005:000605.3233:03192
03193:-00052:+00032:+00015:000605.3233:03193
03194:-00014:+00077:-00009:000605.3233:03194
03195:+00004:+00072:-00022:000605.3233:03195
03196:-00010:+00064:-00034:000605.3233:03196
03197:-00033:+00060:-00017:000605.3233:03197
03198:-00035:+00038:+00027:000605.3233:03198
03199:-00006:+00067:-00011:000605.3233:03199
03200:+00055:+00045:-00022:000605.3233:03200
03201:+00009:+00055:-00017:000605.3233:03201
03202:-00037:+00045:-00021:000605.3233:03202
03203:-00031:+00022:+00033:000605.3233:03203
03204:+00013:+00045:-00082:000605.3233:03204
03205:+00056:+00060:-00003:000605.3233:03205
03206:-00016:+00081:+00009:000605.3233:03206
03207:-00043:+00069:-00008:000605.3233:03207
03208:+00014:+00073:-00004:000605.3233:03208
03209:+00037:+00058:-00022:000605.3233:03209
03210:+00033:+00041:+00016:000605.3233:03210
03211:-00020:+00064:-00018:000605.3233:03211
03212:-00048:+00044:-00026:000605.3233:03212
03213:-00024:+00054:+00007:000605.3233:03213
03214:+00021:+00082:+00001:000605.3233:03214
03215:+00016:+00052:+00002:000605.3233:03215
03216:+00004:+00093:-00044:000605.3233:03216
03217:-00039:+00055:-00003:000605.3233:03217
03218:+00003:+00067:-00005:000605.3233:03218
03219:+00041:+00055:-00021:000605.3233:03219
03220:+00039:+00078:-00017:000614.8815:03220
03221:+00004:+00053:-00037:000614.8815:03221
03222:-00049:+00042:-00023:000614.8815:03222
03223:-00035:+00030:-00014:000614.8815:03223
03224:+00052:+00095:-00001:000614.8815:03224
03225:-00009:+00050:-00004:000614.8815:03225
03226:-00032:+00069:-00013:000614.8815:03226
03227:-00019:+00043:+00015:000614.8815:03227
03228:+00023:+00063:+00006:000614.8815:03228
03229:+00046:+00051:-00019:000614.8815:03229
03230:-00021:+00077:-00024:000614.8815:03230
03231:-00081:+00023:-00038:000614.8815:03231
03232:-00041:+00036:+00035:000614.8815:03232
03233:+00028:+00019:+00059:000614.8815:03233
03234:+00020:+00033:+00003:000614.8815:03234
03235:-00002:+00108:-00052:000614.8815:03235
03236:-00033:+00072:+00020:000614.8815:03236
03237:-00041:+00043:+00010:000614.8815:03237
03238:+00019:+00069:+00016:000614.8815:03238
03239:+00040:+00037:+00013:000614.8815:03239
03240:+00036:+00068:-00013:000614.8815:03240
03241:-00084:+00042:+00015:000614.8815:03241
03242:-00072:+00078:-00065:000614.8815:03242
03243:+00029:+00061:-00011:000614.8815:03243
03244:+00024:-00002:+00062:000614.8815:03244
03245:-00032:+00024:-00056:000614.8815:03245
03246:-00044:+00068:-00050:000614.8815:03246
03247:+00052:+00058:+00008:000614.8815:03247
03248:+00063:+00054:-00019:000614.8815:03248
03249:-00023:+00052:-00009:000614.8815:03249
03250:-00089:+00107:-00037:000614.8815:03250
03251:-00070:-00026:-00020:000614.8815:03251
03252:+00009:+00081:-00083:000623.6307:03252
03253:+00037:-00002:+00007:000623.6307:03253
03254:-00029:+00070:-00035:000623.6307:03254
03255:-00068:+00047:-00037:000623.6307:03255
03256:-00012:+00051:-00010:000623.6307:03256
03257:+00029:+00078:-00046:000623.6307:03257
03258:+00060:+00045:-00009:000623.6307:03258
03259:+00044:+00038:-00019:000623.6307:03259
03260:-00075:+00020:-00045:000623.6307:03260
03261:-00045:+00110:-00073:000623.6307:03261
03262:+00050:+00055:+00035:000623.6307:03262
03263:+00004:-00018:+00062:000623.6307:03263
03264:-00057:+00077:-00012:000623.6307:03264
03265:-00051:+00076:-00022:000623.6307:03265
03266:+00055:+00076:+00028:000623.6307:03266
03267:+00056:+00044:-00022:000623.6307:03267
03268:-00018:+00062:+00009:000623.6307:03268
03269:-00102:-00026:-00011:000623.6307:03269
03270:-00040:+00062:+00023:000623.6307:03270
03271:+00056:-00005:-00007:000623.6307:03271
03272:+00026:+00082:-00066:000623.6307:03272
03273:-00060:+00062:-00019:000623.6307:03273
03274:-00022:+00090:+00004:000623.6307:03274
03275:+00028:+00030:+00006:000623.6307:03275
03276:+00044:+00054:-00002:000623.6307:03276
03277:+00029:+00080:-00001:000623.6307:03277
03278:+00023:+00067:-00016:000623.6307:03278
03279:-00058:-00050:-00028:000623.6307:03279
03280:-00028:+00141:-00145:000623.6307:03280
03281:+00061:-00037:+00077:000623.6307:03281
03282:-00019:+00089:-00076:000623.6307:03282
03283:-00114:+00045:+00005:000632.6057:03283
03284:-00019:+00091:+00014:000632.6057:03284
03285:+00073:+00092:-00056:000632.6057:03285
03286:+00075:+00035:+00030:000632.6057:03286
03287:-00018:+00112:-00033:000632.6057:03287
03288:-00028:-00027:+00034:000632.6057:03288
03289:+00049:+00152:+00004:000632.6057:03289
03290:+00019:-00065:+00080:000632.6057:03290
03291:+00021:+00114:-00087:000632.6057:03291
03292:-00034:+00035:-00037:000632.6057:03292
03293:-00022:+00116:+00002:000632.6057:03293
03294:-00013:+00067:-00005:000632.6057:03294
03295:+00043:+00069:-00006:000632.6057:03295
03296:+00039:+00052:-00015:000632.6057:03296
03297:+00029:+00043:-00034:000632.6057:03297
03298:-00068:-00038:-00016:000632.6057:03298
03299:-00013:+00155:-00132:000632.6057:03299
03300:+00010:-00003:+00033:000632.6057:03300
03301:+00002:+00113:-00035:000632.6057:03301
03302:-00069:+00045:-00024:000632.6057:03302
03303:+00002:+00072:+00017:000632.6057:03303
03304:+00052:+00057:-00049:000632.6057:03304
03305:+00077:+00011:+00064:000632.6057:03305
03306:-00015:+00126:-00019:000632.6057:03306
03307:-00047:-00069:+00012:000632.6057:03307
03308:+00029:+00152:+00013:000632.6057:03308
03309:+00029:-00048:+00018:000632.6057:03309
03310:+00018:+00154:-00072:000632.6057:03310
03311:-00082:+00040:-00016:000632.6057:03311
03312:+00009:+00086:-00010:000632.6057:03312
03313:+00015:+00067:-00038:000632.6057:03313
03314:+00011:+00045:+00035:000632.6057:03314
03315:+00041:+00092:-00019:000632.2990:03315
03316:+00009:+00059:-00052:000632.2990:03316
03317:-00032:+00002:+00076:000632.2990:03317
03318:-00023:+00079:-00073:000632.2990:03318
03319:+00065:-00024:+00093:000632.2990:03319
03320:-00028:+00090:-00088:000632.2990:03320
03321:-00055:+00073:+00007:000632.2990:03321
03322:-00021:+00096:+00024:000632.2990:03322
03323:+00053:+00048:-00053:000632.2990:03323
03324:+00051:+00079:+00081:000632.2990:03324
03325:-00013:+00075:-00055:000632.2990:03325
03326:-00040:+00039:+00069:000632.2990:03326
03327:+00006:+00184:-00088:000632.2990:03327
03328:-00001:+00027:+00025:000632.2990:03328
03329:-00029:+00081:-00003:000632.2990:03329
03330:-00013:+00037:+00018:000632.2990:03330
03331:-00008:+00096:-00006:000632.2990:03331
03332:+00001:+00054:-00032:000632.2990:03332
03333:-00003:+00078:+00018:000632.2990:03333
03334:+00077:+00050:-00021:000632.2990:03334
03335:+00009:+00065:-00045:000632.2990:03335
03336:-00036:+00041:+00038:000632.2990:03336
03337:+00013:+00000:-00036:000632.2990:03337
03338:+00075:+00015:+00090:000632.2990:03338
03339:-00040:+00030:+00001:000632.2990:03339
03340:-00035:+00071:-00024:000632.2990:03340
03341:-00042:+00061:+00034:000632.2990:03341
03342:+00053:+00043:-00043:000632.2990:03342
03343:+00054:+00054:+00033:000632.2990:03343
03344:-00059:+00060:-00043:000632.2990:03344
03345:-00042:+00087:+00044:000632.2990:03345
03346:+00000:+00072:-00100:000636.4968:03346
03347:+00064:+00112:+00015:000636.4968:03347
03348:-00027:+00018:+00036:000636.4968:03348
03349:-00021:+00024:-00013:000636.4968:03349
03350:-00025:+00050:+00020:000636.4968:03350
03351:+00005:+00067:-00011:000636.4968:03351
03352:+00032:+00051:+00022:000636.4968:03352
03353:+00059:+00065:+00019:000636.4968:03353
03354:-00017:+00020:+00018:000636.4968:03354
03355:-00047:+00110:-00065:000636.4968:03355
03356:+00032:+00038:+00005:000636.4968:03356
03357:+00060:+00065:+00004:000636.4968:03357
03358:-00003:+00024:+00003:000636.4968:03358
03359:-00042:+00062:-00006:000636.4968:03359
03360:-00013:+00096:+00002:000636.4968:03360
03361:+00051:+00049:+00025:000636.4968:03361
03362:+00060:+00069:-00013:000636.4968:03362
03363:-00074:-00001:+00035:000636.4968:03363
03364:-00050:+00075:-00062:000636.4968:03364
03365:-00038:+00050:-00031:000636.4968:03365
03366:+00046:+00077:+00000:000636.4968:03366
03367:-00018:+00031:+00001:000636.4968:03367
03368:-00057:+00058:+00018:000636.4968:03368
03369:-00003:+00023:+00012:000636.4968:03369
03370:+00011:+00067:-00019:000636.4968:03370
03371:+00042:+00028:+00029:000636.4968:03371
03372:-00020:+00042:-00013:000636.4968:03372
03373:-00071:-00021:+00017:000636.4968:03373
03374:-00045:+00069:-00060:000636.4968:03374
03375:+00075:+00041:-00006:000636.4968:03375
03376:+00060:+00029:-00014:000636.4968:03376
03377:-00029:+00062:-00053:000645.4381:03377
03378:-00082:+00066:+00011:000645.4381:03378
03379:-00009:+00078:-00035:000645.4381:03379
03380:+00075:+00060:+00025:000645.4381:03380
03381:+00040:+00065:-00036:000645.4381:03381
03382:-00078:+00006:+00033:000645.4381:03382
03383:-00055:+00077:-00043:000645.4381:03383
03384:+00016:+00036:+00000:000645.4381:03384
03385:+00001:+00068:-00019:000645.4381:03385
03386:-00041:+00042:-00012:000645.4381:03386
03387:-00041:+00076:-00049:000645.4381:03387
03388:-00022:+00040:+00006:000645.4381:03388
03389:+00019:+00066:+00035:000645.4381:03389
03390:+00096:+00032:+00007:000645.4381:03390
03391:-00036:+00015:-00050:000645.4381:03391
03392:-00059:+00063:-00022:000645.4381:03392
03393:-00037:+00058:+00000:000645.4381:03393
03394:+00084:+00023:-00026:000645.4381:03394
03395:+00038:+00053:+00043:000645.4381:03395
03396:-00098:+00039:-00065:000645.4381:03396
03397:-00075:+00062:+00010:000645.4381:03397
03398:+00041:+00066:+00042:000645.4381:03398
03399:+00094:+00065:-00017:000645.4381:03399
03400:-00024:+00038:+00064:000645.4381:03400
03401:-00096:+00075:-00004:000645.4381:03401
03402:+00016:+00041:-00040:000645.4381:03402
03403:+00079:+00064:+00000:000645.4381:03403
03404:+00001:+00043:-00018:000645.4381:03404
03405:-00056:+00052:+00004:000645.4381:03405
03406:-00046:+00078:+00017:000645.4381:03406
03407:+00030:+00039:+00019:000645.4381:03407
03408:+00071:+00094:+00006:000648.6170:03408
03409:+00023:-00021:+00044:000648.6170:03409
03410:-00080:+00128:-00112:000648.6170:03410
03411:-00068:+00085:+00052:000648.6170:03411
03412:+00059:+00070:-00023:000648.6170:03412
03413:-00006:+00057:+00033:000648.6170:03413
03414:-00027:+00042:+00021:000648.6170:03414
03415:-00053:+00081:-00063:000648.6170:03415
03416:+00000:+00059:+00057:000648.6170:03416
03417:+00093:+00082:+00007:000648.6170:03417
03418:-00013:-00025:-00020:000648.6170:03418
03419:-00099:+00096:-00079:000648.6170:03419
03420:-00093:-00011:+00019:000648.6170:03420
03421:+00079:+00117:-00076:000648.6170:03421
03422:+00041:+00043:-00017:000648.6170:03422
03423:-00032:+00049:-00014:000648.6170:03423
03424:-00064:+00083:-00065:000648.6170:03424
03425:-00023:+00022:-00008:000648.6170:03425
03426:+00051:+00119:-00001:000648.6170:03426
03427:+00075:+00071:+00029:000648.6170:03427
03428:+00047:+00051:+00077:000648.6170:03428
03429:-00079:+00043:-00051:000648.6170:03429
03430:-00077:-00026:+00001:000648.6170:03430
03431:+00014:+00050:-00039:000648.6170:03431
03432:+00039:+00106:-00043:000648.6170:03432
03433:-00085:+00062:+00001:000648.6170:03433
03434:-00073:+00073:-00027:000648.6170:03434
03435:-00009:+00076:+00057:000648.6170:03435
03436:+00106:+00066:+00012:000648.6170:03436
03437:-00078:+00144:+00014:000648.6170:03437
03438:-00090:+00076:+00024:000648.6170:03438
03439:-00027:+00062:+00060:000655.0947:03439
03440:-00020:+00027:-00011:000655.0947:03440
03441:+00014:-00002:+00055:000655.0947:03441
03442:-00040:+00073:-00022:000655.0947:03442
03443:-00025:+00030:+00000:000655.0947:03443
03444:+00015:+00130:+00089:000655.0947:03444
03445:+00041:-00048:+00049:000655.0947:03445
03446:+00067:+00031:-00218:000655.0947:03446
03447:-00094:+00068:+00014:000655.0947:03447
03448:-00071:-00021:+00085:000655.0947:03448
03449:+00049:+00079:-00120:000655.0947:03449
03450:+00100:-00070:-00025:000655.0947:03450
03451:-00103:+00130:-00080:000655.0947:03451
03452:-00172:+00040:-00041:000655.0947:03452
03453:+00073:+00088:-00001:000655.0947:03453
03454:+00116:+00010:-00016:000655.0947:03454
03455:-00021:-00040:+00039:000655.0947:03455
03456:-00189:+00098:-00099:000655.0947:03456
03457:-00033:-00059:+00064:000655.0947:03457
03458:+00055:+00128:-00051:000655.0947:03458
03459:-00020:+00046:-00009:000655.0947:03459
03460:-00083:+00091:+00019:000655.0947:03460
03461:+00044:+00026:+00025:000655.0947:03461
03462:+00069:+00110:-00010:000655.0947:03462
03463:-00018:+00110:-00068:000655.0947:03463
03464:-00052:+00067:+00110:000655.0947:03464
03465:-00036:+00114:-00022:000655.0947:03465
03466:+00064:-00003:+00113:000655.0947:03466
03467:+00042:+00113:+00019:000655.0947:03467
03468:+00100:+00036:+00043:000655.0947:03468
03469:-00063:+00052:-00096:000667.0219:03469
03470:-00113:+00032:-00018:000667.0219:03470
03471:-00041:-00001:-00011:000667.0219:03471
03472:+00116:+00047:-00224:000667.0219:03472
03473:+00050:-00084:+00040:000667.0219:03473
03474:-00105:+00082:-00164:000667.0219:03474
03475:-00055:-00030:-00071:000667.0219:03475
03476:+00037:-00008:-00181:000667.0219:03476
03477:-00041:-00023:-00193:000667.0219:03477
03478:-00086:+00086:-00151:000667.0219:03478
03479:-00115:+00047:-00165:000667.0219:03479
03480:+00065:+00042:-00012:000667.0219:03480
03481:+00070:-00023:-00129:000667.0219:03481
03482:-00018:-00003:-00133:000667.0219:03482
03483:-00061:+00084:-00043:000667.0219:03483
03484:-00053:+00018:-00050:000667.0219:03484
03485:+00036:+00052:+00034:000667.0219:03485
03486:-00104:+00015:-00123:000667.0219:03486
03487:-00125:+00042:+00027:000667.0219:03487
03488:-00071:+00042:+00049:000667.0219:03488
03489:+00013:+00067:-00160:000667.0219:03489
03490:-00038:-00051:-00002:000667.0219:03490
03491:-00110:+00080:-00074:000667.0219:03491
03492:-00141:-00012:-00001:000667.0219:03492
03493:-00061:+00037:-00067:000667.0219:03493
03494:-00067:+00004:-00183:000667.0219:03494
03495:-00054:-00023:+00016:000667.0219:03495
03496:-00065:-00003:-00051:000667.0219:03496
03497:-00006:+00013:-00014:000667.0219:03497
03498:+00039:+00097:+00003:000667.0219:03498
03499:+00011:+00021:-00027:000667.6346:03499
03500:+00018:+00076:-00073:000667.6346:03500
03501:-00002:+00057:-00025:000667.6346:03501
03502:-00019:+00067:+00017:000667.6346:03502
03503:-00034:+00098:+00006:000667.6346:03503
03504:-00008:+00056:+00056:000667.6346:03504
03505:-00028:+00067:+00056:000667.6346:03505
03506:-00046:+00033:+00033:000667.6346:03506
03507:-00012:+00076:+00021:000667.6346:03507
03508:+00054:+00091:+00083:000667.6346:03508
03509:-00037:+00063:-00027:000667.6346:03509
03510:-00131:+00075:+00050:000667.6346:03510
03511:-00126:+00076:+00094:000667.6346:03511
03512:+00019:+00081:+00011:000667.6346:03512
03513:-00039:+00110:+00094:000667.6346:03513
03514:-00044:+00091:+00044:000667.6346:03514
03515:-00033:+00059:+00080:000667.6346:03515
03516:+00029:+00096:+00013:000667.6346:03516
03517:+00038:+00088:+00075:000667.6346:03517
03518:+00001:+00134:-00099:000667.6346:03518
03519:-00062:+00107:+00017:000667.6346:03519
03520:-00029:+00078:+00046:000667.6346:03520
03521:+00040:+00050:-00099:000667.6346:03521
03522:+00065:+00040:+00030:000667.6346:03522
03523:-00022:+00078:-00039:000667.6346:03523
03524:+00073:+00098:+00000:000667.6346:03524
03525:+00081:+00046:+00020:000667.6346:03525
03526:+00056:+00025:-00071:000667.6346:03526
03527:-00038:+00005:-00030:000667.6346:03527
03528:-00022:+00052:-00061:000672.6340:03528
03529:+00038:+00042:-00059:000672.6340:03529
03530:+00089:+00036:-00051:000672.6340:03530
03531:+00037:+00039:-00047:000672.6340:03531
03532:+00008:+00033:-00071:000672.6340:03532
03533:+00030:+00025:-00083:000672.6340:03533
03534:+00080:+00034:-00048:000672.6340:03534
03535:+00100:+00013:+00081:000672.6340:03535
03536:+00068:+00036:-00016:000672.6340:03536
03537:+00060:+00026:+00000:000672.6340:03537
03538:+00060:+00028:+00047:000672.6340:03538
03539:+00021:-00022:-00039:000672.6340:03539
03540:-00010:+00065:+00069:000672.6340:03540
03541:-00066:+00022:-00017:000672.6340:03541
03542:+00062:-00019:-00035:000672.6340:03542
03543:+00111:+00002:+00015:000672.6340:03543
03544:+00084:+00067:-00175:000672.6340:03544
03545:-00134:+00055:+00108:000672.6340:03545
03546:-00048:+00047:+00063:000672.6340:03546
03547:-00003:+00100:-00006:000672.6340:03547
03548:+00108:+00057:+00065:000672.6340:03548
03549:+00094:+00056:+00005:000672.6340:03549
03550:+00037:+00031:+00009:000672.6340:03550
03551:+00024:+00072:+00057:000672.6340:03551
03552:+00053:+00113:+00092:000672.6340:03552
03553:+00096:+00053:+00135:000672.6340:03553
03554:-00039:+00023:-00083:000672.6340:03554
03555:-00037:+00089:+00070:000672.6340:03555
03556:-00058:-00001:-00023:000672.6340:03556
03557:+00023:+00091:-00081:000672.6340:03557
03558:+00097:+00097:+00072:000675.3986:03558
03559:+00044:+00076:-00025:000675.3986:03559
03560:-00002:+00113:+00049:000675.3986:03560
03561:-00024:+00093:-00007:000675.3986:03561
03562:-00005:+00041:+00021:000675.3986:03562
03563:-00039:+00009:-00092:000675.3986:03563
03564:-00065:+00107:-00124:000675.3986:03564
03565:+00036:+00064:+00076:000675.3986:03565
03566:+00059:+00106:-00078:000675.3986:03566
03567:-00010:+00016:-00006:000675.3986:03567
03568:-00029:+00071:-00020:000675.3986:03568
03569:+00019:+00045:-00070:000675.3986:03569
03570:+00039:+00048:+00054:000675.3986:03570
03571:+00072:+00057:-00108:000675.3986:03571
03572:-00011:+00053:-00033:000675.3986:03572
03573:-00051:+00048:-00029:000675.3986:03573
03574:-00050:+00037:-00030:000675.3986:03574
03575:-00017:+00052:-00031:000675.3986:03575
03576:-00055:+00048:-00056:000675.3986:03576
03577:-00053:+00056:-00065:000675.3986:03577
03578:+00022:+00051:+00007:000675.3986:03578
03579:+00064:+00066:-00016:000675.3986:03579
03580:-00025:+00084:-00081:000675.3986:03580
03581:-00148:-00015:+00009:000675.3986:03581
03582:-00154:+00082:-00037:000675.3986:03582
03583:+00039:+00016:-00022:000675.3986:03583
03584:-00008:+00082:-00028:000675.3986:03584
03585:-00097:+00028:+00013:000675.3986:03585
03586:-00119:+00009:-00013:000675.3986:03586
03587:+00019:+00054:-00052:000675.3986:03587
03588:+00050:+00076:+00164:000668.7562:03588
03589:-00074:+00069:-00043:000668.7562:03589
03590:-00081:+00003:+00049:000668.7562:03590
03591:-00027:+00080:+00067:000668.7562:03591
03592:-00063:+00013:+00019:000668.7562:03592
03593:-00130:-00016:+00111:000668.7562:03593
03594:-00089:+00091:-00026:000668.7562:03594
03595:-00005:+00044:+00064:000668.7562:03595
03596:+00037:-00019:-00009:000668.7562:03596
03597:-00043:+00158:-00138:000668.7562:03597
03598:-00182:+00124:+00211:000668.7562:03598
03599:-00115:+00171:-00218:000668.7562:03599
03600:+00086:+00021:+00058:000668.7562:03600
03601:+00057:+00110:-00043:000668.7562:03601
03602:-00010:+00068:-00072:000668.7562:03602
03603:-00094:+00105:+00043:000668.7562:03603
03604:-00113:+00090:-00002:000668.7562:03604
03605:-00066:+00053:+00010:000668.7562:03605
03606:+00007:+00109:-00105:000668.7562:03606
03607:+00057:+00053:-00026:000668.7562:03607
03608:+00017:+00012:-00057:000668.7562:03608
03609:-00116:+00028:-00028:000668.7562:03609
03610:-00087:+00046:-00001:000668.7562:03610
03611:+00020:+00013:-00027:000668.7562:03611
03612:+00021:+00038:-00061:000668.7562:03612
03613:-00028:+00063:-00034:000668.7562:03613
03614:-00021:-00002:-00020:000668.7562:03614
03615:+00081:+00075:-00066:000668.7562:03615
03616:+00046:+00030:-00023:000668.7562:03616
03617:-00050:+00079:-00026:000668.7562:03617
03618:-00117:+00048:-00066:000663.2514:03618
03619:+00026:+00069:-00065:000663.2514:03619
03620:+00044:+00064:-00026:000663.2514:03620
03621:-00034:+00051:-00029:000663.2514:03621
03622:-00015:+00045:+00000:000663.2514:03622
03623:+00026:+00074:+00024:000663.2514:03623
03624:+00087:+00067:+00041:000663.2514:03624
03625:+00084:+00048:+00074:000663.2514:03625
03626:+00063:-00008:+00006:000663.2514:03626
03627:-00056:+00082:-00059:000663.2514:03627
03628:-00061:+00039:-00057:000663.2514:03628
03629:-00028:+00043:-00020:000663.2514:03629
03630:-00039:+00028:-00002:000663.2514:03630
03631:-00073:+00064:+00003:000663.2514:03631
03632:-00025:+00046:+00047:000663.2514:03632
03633:+00025:+00038:+00006:000663.2514:03633
03634:+00109:+00051:+00027:000663.2514:03634
03635:+00007:+00057:+00081:000663.2514:03635
03636:-00069:+00020:+00002:000663.2514:03636
03637:-00062:+00082:-00059:000663.2514:03637
03638:+00010:+00028:-00041:000663.2514:03638
03639:-00009:+00014:-00026:000663.2514:03639
03640:-00071:+00025:-00053:000663.2514:03640
03641:+00034:+00059:-00006:000663.2514:03641
03642:+00082:-00021:+00066:000663.2514:03642
03643:+00091:+00042:-00028:000663.2514:03643
03644:+00089:+00052:-00081:000663.2514:03644
03645:-00039:+00088:-00034:000663.2514:03645
03646:-00019:+00043:-00033:000663.2514:03646
03647:+00013:+00053:-00050:000663.2514:03647
03648:+00018:+00034:-00018:000663.2514:03648
03649:-00079:+00039:-00019:000639.1445:03649
03650:-00058:+00056:-00043:000639.1445:03650
03651:+00079:-00016:-00012:000639.1445:03651
03652:+00125:+00086:-00156:000639.1445:03652
03653:+00029:+00024:+00039:000639.1445:03653
03654:-00026:+00081:+00015:000639.1445:03654
03655:-00042:+00011:-00041:000639.1445:03655
03656:-00032:+00059:+00006:000639.1445:03656
03657:-00036:+00042:-00033:000639.1445:03657
03658:-00016:+00032:-00025:000639.1445:03658
03659:-00035:+00052:-00015:000639.1445:03659
03660:-00037:+00065:-00025:000639.1445:03660
03661:-00006:+00137:-00004:000639.1445:03661
03662:+00025:+00064:+00075:000639.1445:03662
03663:+00063:+00076:+00030:000639.1445:03663
03664:+00055:+00024:+00068:000639.1445:03664
03665:-00051:+00064:-00040:000639.1445:03665
03666:-00025:+00065:+00044:000639.1445:03666
03667:+00006:+00047:+00061:000639.1445:03667
03668:-00010:+00043:-00026:000639.1445:03668
03669:-00012:+00050:+00045:000639.1445:03669
03670:+00008:+00060:-00031:000639.1445:03670
03671:+00030:-00040:+00018:000639.1445:03671
03672:-00006:+00075:+00059:000639.1445:03672
03673:+00004:+00050:+00044:000639.1445:03673
03674:+00015:+00068:-00036:000639.1445:03674
03675:-00098:+00049:-00012:000639.1445:03675
03676:-00044:+00047:+00051:000639.1445:03676
03677:-00023:+00029:-00052:000639.1445:03677
03678:+00028:+00059:-00033:000639.1445:03678
03679:-00003:+00040:+00029:000639.1445:03679
03680:-00024:+00055:-00066:000639.1445:03680
03681:-00032:+00067:+00030:000639.1445:03681
03682:-00018:-00010:+00033:000639.1445:03682
03683:+00044:+00109:-00031:000639.1445:03683
03684:+00051:+00030:+00010:000582.5469:03684
03685:+00027:+00013:-00112:000582.5469:03685
03686:-00018:+00052:+00000:000582.5469:03686
03687:+00023:+00041:+00046:000582.5469:03687
03688:+00058:+00051:-00046:000582.5469:03688
03689:+00080:+00062:-00012:000582.5469:03689
03690:+00033:+00065:-00002:000582.5469:03690
03691:-00005:+00062:-00082:000582.5469:03691
03692:+00048:+00029:+00019:000582.5469:03692
03693:+00067:+00084:-00043:000582.5469:03693
03694:+00091:+00059:-00045:000582.5469:03694
03695:+00009:+00025:+00011:000582.5469:03695
03696:-00035:+00079:-00001:000582.5469:03696
03697:-00020:+00044:-00016:000582.5469:03697
03698:+00013:+00062:-00029:000582.5469:03698
03699:+00026:+00064:-00032:000582.5469:03699
03700:-00022:+00052:+00003:000582.5469:03700
03701:-00052:+00030:-00027:000582.5469:03701
03702:-00059:+00068:-00009:000582.5469:03702
03703:-00068:+00053:-00003:000582.5469:03703
03704:-00062:+00092:-00001:000582.5469:03704
03705:-00022:+00043:+00004:000582.5469:03705
03706:-00003:+00070:-00049:000582.5469:03706
03707:-00034:+00034:+00029:000582.5469:03707
03708:-00089:+00061:-00033:000582.5469:03708
03709:-00069:+00058:+00030:000582.5469:03709
03710:+00005:+00066:+00004:000582.5469:03710
03711:+00035:+00068:-00018:000582.5469:03711
03712:+00030:+00059:+00019:000582.5469:03712
03713:-00027:+00023:-00025:000582.5469:03713
03714:+00016:+00048:+00019:000582.5469:03714
03715:+00031:+00052:+00015:000582.5469:03715
03716:+00040:+00047:-00052:000582.5469:03716
03717:-00022:+00039:-00013:000582.5469:03717
03718:-00045:+00048:-00020:000582.5469:03718
03719:-00048:+00043:+00017:000582.5469:03719
03720:-00035:+00062:+00005:000582.5469:03720
03721:-00010:+00072:-00016:000530.6542:03721
03722:-00017:+00062:-00017:000530.6542:03722
03723:-00047:+00063:-00019:000530.6542:03723
03724:-00051:+00029:+00005:000530.6542:03724
03725:-00031:+00044:-00035:000530.6542:03725
03726:-00013:+00049:-00020:000530.6542:03726
03727:+00005:+00056:-00023:000530.6542:03727
03728:+00024:+00041:-00018:000530.6542:03728
03729:+00009:+00062:-00032:000530.6542:03729
03730:-00052:+00052:+00024:000530.6542:03730
03731:-00061:+00050:+00017:000530.6542:03731
03732:-00007:+00055:-00015:000530.6542:03732
03733:+00026:+00043:-00027:000530.6542:03733
03734:+00004:+00040:-00045:000530.6542:03734
03735:-00043:+00040:-00042:000530.6542:03735
03736:-00052:+00057:-00025:000530.6542:03736
03737:-00024:+00041:-00015:000530.6542:03737
03738:+00016:+00048:-00019:000530.6542:03738
03739:+00016:+00076:-00060:000530.6542:03739
03740:-00007:+00082:-00043:000530.6542:03740
03741:+00013:+00062:+00013:000530.6542:03741
03742:-00023:+00081:-00016:000530.6542:03742
03743:+00014:+00049:+00047:000530.6542:03743
03744:+00010:+00069:-00016:000530.6542:03744
03745:+00046:+00048:-00034:000530.6542:03745
03746:+00050:+00097:+00005:000530.6542:03746
03747:-00010:+00062:+00014:000530.6542:03747
03748:-00035:+00067:+00012:000530.6542:03748
03749:-00044:+00052:-00016:000530.6542:03749
03750:-00041:+00065:+00014:000530.6542:03750
03751:+00031:+00074:+00055:000530.6542:03751
03752:+00024:+00043:+00000:000530.6542:03752
03753:-00004:+00079:-00013:000530.6542:03753
03754:-00085:+00049:-00013:000530.6542:03754
03755:-00060:+00092:-00036:000530.6542:03755
03756:-00039:+00059:+00051:000530.6542:03756
03757:+00024:+00055:-00041:000530.6542:03757
03758:-00006:+00054:+00001:000530.6542:03758
03759:-00019:+00092:+00006:000527.3934:03759
03760:-00036:+00064:+00012:000527.3934:03760
03761:+00019:+00080:+00028:000527.3934:03761
03762:+00049:+00082:-00004:000527.3934:03762
03763:+00030:+00039:-00037:000527.3934:03763
03764:-00010:+00056:-00059:000527.3934:03764
03765:-00033:+00025:+00009:000527.3934:03765
03766:+00043:+00038:+00015:000527.3934:03766
03767:+00032:+00043:+00003:000527.3934:03767
03768:-00039:+00023:-00038:000527.3934:03768
03769:-00055:+00042:-00024:000527.3934:03769
03770:-00002:+00050:-00011:000527.3934:03770
03771:-00026:+00056:-00023:000527.3934:03771
03772:-00032:+00035:-00019:000527.3934:03772
03773:+00000:+00073:-00025:000527.3934:03773
03774:+00079:+00024:-00011:000527.3934:03774
03775:+00074:+00052:+00006:000527.3934:03775
03776:-00018:+00024:-00050:000527.3934:03776
03777:-00018:+00063:+00003:000527.3934:03777
03778:+00043:+00044:-00006:000527.3934:03778
03779:+00042:+00046:+00015:000527.3934:03779
03780:+00007:+00033:+00000:000527.3934:03780
03781:-00037:+00042:-00023:000527.3934:03781
03782:-00020:+00002:-00008:000527.3934:03782
03783:+00003:+00062:-00039:000527.3934:03783
03784:+00036:+00042:+00033:000527.3934:03784
03785:+00028:+00063:-00041:000527.3934:03785
03786:-00031:+00057:-00042:000527.3934:03786
03787:-00074:+00051:+00017:000527.3934:03787
03788:-00064:+00044:-00031:000527.3934:03788
03789:-00014:+00035:+00016:000527.3934:03789
03790:-00025:+00040:+00014:000527.3934:03790
03791:-00001:+00044:-00012:000527.3934:03791
03792:-00012:+00058:+00020:000527.3934:03792
03793:-00021:+00046:-00019:000527.3934:03793
03794:+00023:+00085:-00015:000527.3934:03794
03795:+00082:+00013:+00065:000561.5286:03795
03796:+00056:+00080:-00032:000561.5286:03796
03797:-00026:+00040:-00011:000561.5286:03797
03798:-00020:+00067:+00021:000561.5286:03798
03799:+00029:+00054:+00020:000561.5286:03799
03800:+00034:+00025:+00030:000561.5286:03800
03801:-00011:+00069:-00029:000561.5286:03801
03802:-00021:+00059:+00018:000561.5286:03802
03803:-00003:+00029:-00053:000561.5286:03803
03804:+00022:+00041:-00030:000561.5286:03804
03805:+00038:-00002:+00075:000561.5286:03805
03806:-00064:+00082:-00069:000561.5286:03806
03807:-00079:+00044:+00009:000561.5286:03807
03808:-00056:+00091:-00020:000561.5286:03808
03809:+00016:+00052:-00017:000561.5286:03809
03810:+00013:+00060:-00023:000561.5286:03810
03811:+00008:+00062:-00028:000561.5286:03811
03812:-00021:+00073:+00009:000561.5286:03812
03813:-00066:+00007:-00008:000561.5286:03813
03814:+00010:+00060:-00074:000561.5286:03814
03815:+00115:+00026:+00003:000561.5286:03815
03816:+00074:+00045:-00014:000561.5286:03816
03817:-00014:+00038:-00013:000561.5286:03817
03818:-00032:+00059:-00024:000561.5286:03818
03819:+00036:+00067:-00017:000561.5286:03819
03820:+00038:+00067:-00009:000561.5286:03820
03821:+00043:+00069:+00016:000561.5286:03821
03822:-00054:+00049:+00004:000561.5286:03822
03823:-00029:+00087:-00052:000561.5286:03823
03824:+00009:+00076:-00021:000561.5286:03824
03825:+00063:+00060:+00033:000561.5286:03825
03826:+00020:+00036:-00012:000561.5286:03826
03827:-00048:+00025:+00010:000561.5286:03827
03828:-00072:+00069:+00002:000599.0776:03828
03829:-00020:+00050:+00011:000599.0776:03829
03830:+00008:+00079:-00009:000599.0776:03830
03831:-00023:+00042:+00006:000599.0776:03831
03832:-00027:+00069:+00046:000599.0776:03832
03833:-00044:+00105:-00057:000599.0776:03833
03834:+00037:+00016:+00010:000599.0776:03834
03835:+00111:+00078:+00065:000599.0776:03835
03836:-00002:+00021:+00107:000599.0776:03836
03837:-00050:+00052:-00003:000599.0776:03837
03838:-00017:+00055:+00001:000599.0776:03838
03839:+00108:+00036:+00025:000599.0776:03839
03840:+00054:+00077:-00035:000599.0776:03840
03841:-00049:+00095:+00018:000599.0776:03841
03842:-00053:+00136:-00054:000599.0776:03842
03843:+00042:+00030:-00035:000599.0776:03843
03844:+00090:+00013:+00044:000599.0776:03844
03845:-00003:+00048:+00016:000599.0776:03845
03846:-00093:+00059:+00013:000599.0776:03846
03847:-00024:+00060:-00067:000599.0776:03847
03848:+00034:+00062:-00004:000599.0776:03848
03849:-00020:+00058:-00021:000599.0776:03849
03850:-00018:+00072:-00021:000599.0776:03850
03851:-00044:+00030:-00011:000599.0776:03851
03852:-00020:+00152:-00163:000599.0776:03852
03853:+00059:+00064:-00044:000599.0776:03853
03854:+00093:+00046:+00015:000599.0776:03854
03855:-00031:+00025:+00011:000599.0776:03855
03856:-00070:+00060:-00017:000599.0776:03856
03857:+00010:+00082:-00017:000599.0776:03857
03858:+00095:+00065:+00032:000599.0776:03858
03859:+00051:+00054:-00032:000599.0776:03859
03860:-00062:+00082:-00007:000630.6775:03860
03861:-00026:+00146:-00060:000630.6775:03861
03862:+00022:+00061:-00048:000630.6775:03862
03863:+00062:+00077:+00025:000630.6775:03863
03864:-00039:+00025:+00030:000630.6775:03864
03865:-00043:+00107:+00001:000630.6775:03865
03866:+00012:+00077:-00012:000630.6775:03866
03867:+00009:+00057:+00010:000630.6775:03867
03868:-00055:+00066:+00017:000630.6775:03868
03869:-00043:+00075:-00020:000630.6775:03869
03870:-00049:+00028:-00008:000630.6775:03870
03871:+00001:+00218:-00098:000630.6775:03871
03872:+00029:-00016:+00113:000630.6775:03872
03873:+00095:+00107:+00015:000630.6775:03873
03874:-00074:-00001:+00002:000630.6775:03874
03875:-00087:+00057:+00015:000630.6775:03875
03876:+00007:+00051:-00053:000630.6775:03876
03877:+00098:+00057:+00061:000630.6775:03877
03878:+00025:+00076:-00051:000630.6775:03878
03879:-00128:-00093:-00025:000630.6775:03879
03880:+00046:+00187:-00146:000630.6775:03880
03881:+00062:-00003:+00024:000630.6775:03881
03882:+00003:+00115:-00049:000630.6775:03882
03883:-00087:+00053:+00016:000630.6775:03883
03884:-00015:+00056:-00037:000630.6775:03884
03885:+00005:+00092:-00057:000630.6775:03885
03886:+00002:+00024:+00046:000630.6775:03886
03887:-00045:+00115:-00067:000630.6775:03887
03888:-00082:-00002:+00013:000630.6775:03888
03889:-00016:+00031:+00049:000630.6775:03889
03890:+00008:+00012:-00040:000630.6775:03890
03891:+00068:+00076:+00013:000641.2103:03891
03892:+00014:+00059:-00032:000641.2103:03892
03893:-00072:+00046:+00030:000641.2103:03893
03894:-00060:+00071:-00031:000641.2103:03894
03895:+00056:+00024:-00042:000641.2103:03895
03896:+00037:+00095:+00035:000641.2103:03896
03897:-00054:+00097:-00020:000641.2103:03897
03898:-00081:+00099:+00075:000641.2103:03898
03899:+00014:-00012:+00022:000641.2103:03899
03900:+00078:+00052:+00066:000641.2103:03900
03901:-00052:+00051:-00010:000641.2103:03901
03902:-00032:+00064:-00012:000641.2103:03902
03903:-00048:+00028:+00018:000641.2103:03903
03904:-00025:+00048:-00028:000641.2103:03904
03905:-00024:+00023:-00012:000641.2103:03905
03906:-00041:+00092:-00063:000641.2103:03906
03907:-00027:-00034:+00066:000641.2103:03907
03908:+00001:+00190:-00076:000641.2103:03908
03909:+00063:-00036:+00070:000641.2103:03909
03910:+00066:+00055:-00031:000641.2103:03910
03911:-00005:+00007:+00016:000641.2103:03911
03912:-00064:+00065:+00012:000641.2103:03912
03913:-00053:+00023:-00075:000641.2103:03913
03914:+00033:+00030:+00014:000641.2103:03914
03915:+00007:+00061:-00052:000641.2103:03915
03916:-00098:+00016:-00060:000641.2103:03916
03917:-00016:+00136:-00017:000641.2103:03917
03918:+00053:+00008:+00050:000641.2103:03918
03919:+00083:+00058:+00017:000641.2103:03919
03920:-00075:+00032:+00050:000641.2103:03920
03921:-00059:+00014:+00014:000641.2103:03921
03922:-00015:+00070:-00055:000650.9891:03922
03923:-00020:+00053:+00001:000650.9891:03923
03924:-00022:+00019:-00051:000650.9891:03924
03925:-00075:+00053:-00103:000650.9891:03925
03926:+00031:+00070:+00039:000650.9891:03926
03927:+00033:+00110:-00039:000650.9891:03927
03928:+00085:+00008:+00008:000650.9891:03928
03929:+00039:+00021:-00006:000650.9891:03929
03930:-00047:-00004:-00025:000650.9891:03930
03931:-00082:+00081:+00011:000650.9891:03931
03932:-00008:+00065:-00054:000650.9891:03932
03933:+00075:+00046:+00021:000650.9891:03933
03934:-00049:+00024:-00084:000650.9891:03934
03935:-00095:-00005:+00019:000650.9891:03935
03936:+00012:+00088:-00015:000650.9891:03936
03937:+00094:+00015:+00026:000650.9891:03937
03938:-00021:+00034:+00011:000650.9891:03938
03939:-00149:+00046:-00063:000650.9891:03939
03940:-00116:+00072:+00029:000650.9891:03940
03941:+00043:+00061:-00015:000650.9891:03941
03942:+00031:+00058:-00009:000650.9891:03942
03943:+00000:+00056:+00030:000650.9891:03943
03944:-00063:+00029:+00031:000650.9891:03944
03945:+00061:+00031:+00012:000650.9891:03945
03946:+00088:+00010:+00027:000650.9891:03946
03947:+00030:+00079:-00036:000650.9891:03947
03948:-00050:+00076:-00058:000650.9891:03948
03949:-00063:+00075:+00005:000650.9891:03949
03950:+00034:+00104:+00032:000650.9891:03950
03951:+00022:-00001:+00026:000650.9891:03951
03952:+00063:+00070:-00088:000661.7229:03952
03953:-00075:+00035:+00075:000661.7229:03953
03954:-00050:+00099:-00003:000661.7229:03954
03955:+00076:-00004:+00026:000661.7229:03955
03956:+00095:+00081:-00042:000661.7229:03956
03957:-00113:-00004:+00016:000661.7229:03957
03958:-00060:+00076:-00003:000661.7229:03958
03959:+00005:+00018:-00035:000661.7229:03959
03960:+00030:+00031:+00049:000661.7229:03960
03961:-00003:+00014:-00048:000661.7229:03961
03962:-00049:+00021:-00005:000661.7229:03962
03963:-00043:+00077:-00002:000661.7229:03963
03964:+00143:+00095:+00013:000661.7229:03964
03965:+00166:+00093:+00033:000661.7229:03965
03966:-00023:+00012:+00001:000661.7229:03966
03967:-00085:+00094:+00015:000661.7229:03967
03968:-00017:+00035:+00043:000661.7229:03968
03969:+00081:+00115:-00089:000661.7229:03969
03970:+00088:+00064:+00029:000661.7229:03970
03971:-00063:+00047:-00005:000661.7229:03971
03972:-00083:+00055:+00092:000661.7229:03972
03973:+00066:+00050:+00141:000661.7229:03973
03974:+00118:+00090:-00095:000661.7229:03974
03975:+00028:+00051:+00059:000661.7229:03975
03976:-00168:+00078:-00018:000661.7229:03976
03977:+00022:+00077:+00016:000661.7229:03977
03978:+00134:+00010:-00055:000661.7229:03978
03979:+00020:+00080:-00018:000661.7229:03979
03980:-00125:+00058:+00152:000661.7229:03980
03981:-00058:+00151:-00088:000661.7229:03981
03982:+00127:+00005:+00097:000661.5611:03982
03983:+00057:+00126:-00041:000661.5611:03983
03984:+00001:+00033:-00043:000661.5611:03984
03985:-00088:+00082:+00081:000661.5611:03985
03986:-00026:+00006:-00048:000661.5611:03986
03987:+00102:+00078:-00015:000661.5611:03987
03988:-00085:-00059:+00011:000661.5611:03988
03989:-00124:+00100:-00094:000661.5611:03989
03990:+00001:-00043:+00048:000661.5611:03990
03991:+00115:+00159:-00046:000661.5611:03991
03992:+00041:+00097:-00058:000661.5611:03992
03993:-00115:+00039:+00006:000661.5611:03993
03994:-00163:+00076:-00057:000661.5611:03994
03995:-00032:+00008:-00027:000661.5611:03995
03996:+00078:+00104:-00008:000661.5611:03996
03997:+00036:-00002:+00100:000661.5611:03997
03998:-00027:+00196:-00074:000661.5611:03998
03999:+00012:-00008:+00126:000661.5611:03999
04000:+00061:+00084:+00049:000661.5611:04000
04001:+00038:+00028:-00039:000661.5611:04001
04002:+00030:+00071:+00048:000661.5611:04002
04003:-00028:+00012:-00020:000661.5611:04003
04004:+00017:+00104:-00002:000661.5611:04004
04005:+00054:+00089:+00001:000661.5611:04005
04006:-00033:-00046:-00055:000661.5611:04006
04007:-00126:+00089:-00113:000661.5611:04007
04008:-00049:+00089:-00019:000661.5611:04008
04009:+00125:+00018:+00021:000661.5611:04009
04010:-00060:+00071:-00027:000661.5611:04010
04011:-00104:+00101:+00000:000661.5611:04011
04012:-00063:+00050:-00010:000665.3948:04012
04013:-00022:+00091:-00013:000665.3948:04013
04014:-00035:+00034:+00046:000665.3948:04014
04015:-00042:+00023:-00026:000665.3948:04015
04016:-00020:+00076:-00041:000665.3948:04016
04017:-00041:+00019:-00044:000665.3948:04017
04018:+00039:+00105:+00054:000665.3948:04018
04019:+00063:-00017:-00036:000665.3948:04019
04020:+00086:+00129:-00014:000665.3948:04020
04021:-00014:+00010:+00063:000665.3948:04021
04022:-00128:+00055:-00080:000665.3948:04022
04023:+00010:+00087:+00075:000665.3948:04023
04024:+00071:+00074:+00018:000665.3948:04024
04025:-00046:+00076:-00112:000665.3948:04025
04026:-00019:+00045:+00049:000665.3948:04026
04027:+00008:+00079:+00017:000665.3948:04027
04028:+00019:+00013:-00025:000665.3948:04028
04029:-00120:+00081:-00002:000665.3948:04029
04030:-00110:+00039:-00015:000665.3948:04030
04031:-00036:-00023:-00016:000665.3948:04031
04032:+00021:+00052:-00092:000665.3948:04032
04033:-00042:-00092:+00104:000665.3948:04033
04034:-00054:+00103:-00105:000665.3948:04034
04035:-00023:-00030:+00081:000665.3948:04035
04036:+00049:+00099:-00024:000665.3948:04036
04037:+00086:+00050:+00015:000665.3948:04037
04038:+00011:+00041:+00001:000665.3948:04038
04039:-00075:+00036:-00046:000665.3948:04039
04040:-00065:+00077:-00010:000665.3948:04040
04041:+00047:+00059:-00068:000665.3948:04041
04042:-00003:-00019:+00022:000672.8727:04042
04043:-00040:+00026:-00060:000672.8727:04043
04044:-00035:+00016:-00085:000672.8727:04044
04045:+00022:-00019:-00071:000672.8727:04045
04046:+00000:-00007:-00133:000672.8727:04046
04047:-00085:+00003:-00075:000672.8727:04047
04048:-00021:-00018:-00097:000672.8727:04048
04049:+00034:+00048:-00103:000672.8727:04049
04050:-00065:+00046:-00047:000672.8727:04050
04051:-00097:+00000:-00042:000672.8727:04051
04052:-00025:+00061:-00106:000672.8727:04052
04053:-00022:+00032:-00039:000672.8727:04053
04054:-00027:+00052:-00117:000672.8727:04054
04055:-00038:+00032:-00085:000672.8727:04055
04056:-00001:-00023:-00048:000672.8727:04056
04057:-00021:+00030:-00078:000672.8727:04057
04058:-00010:+00038:-00031:000672.8727:04058
04059:-00049:+00002:-00082:000672.8727:04059
04060:-00049:-00018:-00133:000672.8727:04060
04061:-00044:+00014:-00126:000672.8727:04061
04062:-00102:+00024:-00138:000672.8727:04062
04063:-00106:-00005:-00106:000672.8727:04063
04064:-00039:-00020:-00161:000672.8727:04064
04065:-00044:-00001:-00074:000672.8727:04065
04066:-00119:+00006:-00087:000672.8727:04066
04067:-00130:-00053:-00137:000672.8727:04067
04068:-00082:-00015:-00011:000672.8727:04068
04069:-00047:+00003:-00045:000672.8727:04069
04070:-00042:+00016:-00056:000672.8727:04070
04071:-00020:+00072:-00009:000672.8727:04071
04072:+00004:+00016:+00065:000676.1157:04072
04073:+00039:+00063:-00068:000676.1157:04073
04074:-00014:+00051:-00015:000676.1157:04074
04075:-00067:+00133:-00022:000676.1157:04075
04076:-00077:+00098:-00036:000676.1157:04076
04077:-00028:+00071:-00061:000676.1157:04077
04078:-00070:+00069:+00091:000676.1157:04078
04079:-00025:+00017:-00010:000676.1157:04079
04080:+00058:+00054:+00055:000676.1157:04080
04081:+00039:+00040:+00040:000676.1157:04081
04082:-00060:+00043:+00029:000676.1157:04082
04083:-00137:+00035:+00039:000676.1157:04083
04084:-00102:+00091:-00021:000676.1157:04084
04085:-00034:+00031:+00051:000676.1157:04085
04086:-00026:+00113:+00055:000676.1157:04086
04087:-00027:+00076:+00092:000676.1157:04087
04088:-00042:+00103:+00078:000676.1157:04088
04089:-00022:+00076:+00069:000676.1157:04089
04090:+00090:+00091:+00037:000676.1157:04090
04091:+00014:+00081:+00009:000676.1157:04091
04092:-00013:+00107:+00063:000676.1157:04092
04093:+00083:+00130:+00041:000676.1157:04093
04094:+00160:+00087:+00091:000676.1157:04094
04095:+00139:+00101:+00015:000676.1157:04095
04096:+00078:+00116:+00068:000676.1157:04096
04097:+00101:+00070:+00093:000676.1157:04097
04098:+00164:+00064:-00018:000676.1157:04098
04099:+00040:+00078:-00006:000676.1157:04099
04100:-00039:+00079:-00037:000676.1157:04100
04101:-00031:+00041:-00052:000684.6377:04101
04102:+00064:+00019:-00106:000684.6377:04102
04103:+00025:+00007:-00070:000684.6377:04103
04104:+00026:+00003:-00005:000684.6377:04104
04105:-00008:-00013:-00047:000684.6377:04105
04106:-00014:+00033:+00012:000684.6377:04106
04107:+00022:+00034:-00025:000684.6377:04107
04108:+00118:+00050:-00033:000684.6377:04108
04109:+00061:+00024:-00034:000684.6377:04109
04110:-00076:+00053:-00040:000684.6377:04110
04111:-00053:+00076:-00029:000684.6377:04111
04112:+00088:+00067:+00012:000684.6377:04112
04113:+00010:+00038:-00017:000684.6377:04113
04114:+00017:+00029:-00009:000684.6377:04114
04115:+00103:+00039:+00006:000684.6377:04115
04116:+00162:+00048:-00043:000684.6377:04116
04117:+00020:+00032:-00048:000684.6377:04117
04118:-00122:+00024:-00066:000684.6377:04118
04119:-00113:+00050:-00031:000684.6377:04119
04120:+00127:+00053:+00000:000684.6377:04120
04121:+00067:+00054:+00021:000684.6377:04121
04122:-00016:+00005:-00010:000684.6377:04122
04123:-00051:+00017:-00072:000684.6377:04123
04124:+00155:+00070:+00049:000684.6377:04124
04125:+00124:+00081:+00051:000684.6377:04125
04126:-00059:+00018:-00016:000684.6377:04126
04127:-00096:+00051:-00048:000684.6377:04127
04128:+00035:+00127:+00025:000684.6377:04128
04129:+00090:-00010:+00152:000684.6377:04129
04130:+00021:-00005:-00079:000684.4154:04130
04131:-00100:+00110:-00117:000684.4154:04131
04132:+00085:+00144:+00188:000684.4154:04132
04133:+00083:+00122:+00052:000684.4154:04133
04134:-00012:+00044:-00001:000684.4154:04134
04135:-00082:+00109:+00080:000684.4154:04135
04136:-00042:+00033:-00048:000684.4154:04136
04137:+00043:+00254:+00171:000684.4154:04137
04138:-00034:-00283:+00173:000684.4154:04138
04139:-00072:+00134:-00068:000684.4154:04139
04140:+00181:-00011:+00074:000684.4154:04140
04141:+00256:+00026:+00043:000684.4154:04141
04142:-00088:+00093:-00001:000684.4154:04142
04143:-00086:-00010:+00116:000684.4154:04143
04144:-00035:+00074:+00021:000684.4154:04144
04145:-00028:+00055:-00116:000684.4154:04145
04146:-00037:+00053:-00025:000684.4154:04146
04147:-00052:-00061:+00013:000684.4154:04147
04148:-00056:+00116:-00065:000684.4154:04148
04149:-00034:-00009:+00049:000684.4154:04149
04150:+00046:+00071:-00046:000684.4154:04150
04151:+00110:+00034:+00006:000684.4154:04151
04152:+00037:+00034:-00025:000684.4154:04152
04153:-00153:+00017:-00068:000684.4154:04153
04154:-00168:+00089:-00132:000684.4154:04154
04155:-00036:+00072:-00173:000684.4154:04155
04156:+00118:+00119:+00086:000684.4154:04156
04157:+00022:-00005:-00034:000684.4154:04157
04158:-00048:-00054:+00050:000684.4154:04158
04159:+00016:+00144:-00139:000684.4154:04159
04160:+00089:+00065:+00061:000673.5411:04160
04161:-00002:+00054:+00025:000673.5411:04161
04162:-00179:-00021:-00103:000673.5411:04162
04163:-00047:-00003:+00027:000673.5411:04163
04164:+00072:-00044:-00115:000673.5411:04164
04165:+00045:+00185:-00121:000673.5411:04165
04166:-00138:+00050:+00073:000673.5411:04166
04167:-00076:-00021:-00016:000673.5411:04167
04168:+00035:+00073:-00039:000673.5411:04168
04169:+00123:-00024:-00115:000673.5411:04169
04170:-00209:+00179:-00112:000673.5411:04170
04171:-00276:+00039:+00061:000673.5411:04171
04172:+00010:+00079:-00015:000673.5411:04172
04173:+00136:-00018:+00086:000673.5411:04173
04174:-00004:+00054:+00068:000673.5411:04174
04175:-00143:+00082:-00060:000673.5411:04175
04176:-00029:+00091:+00062:000673.5411:04176
04177:-00025:+00071:-00017:000673.5411:04177
04178:-00040:-00004:+00061:000673.5411:04178
04179:-00023:+00014:-00016:000673.5411:04179
04180:+00075:-00007:-00016:000673.5411:04180
04181:+00031:+00076:+00063:000673.5411:04181
04182:+00002:+00036:+00013:000673.5411:04182
04183:+00003:+00049:-00036:000673.5411:04183
04184:+00013:+00066:+00014:000673.5411:04184
04185:-00040:+00058:+00002:000673.5411:04185
04186:-00003:+00058:+00023:000673.5411:04186
04187:+00051:+00079:+00020:000673.5411:04187
04188:+00101:+00041:+00010:000673.5411:04188
04189:-00049:+00040:+00002:000673.5411:04189
04190:-00071:+00056:-00018:000665.4135:04190
04191:-00003:+00024:+00015:000665.4135:04191
04192:+00030:+00030:-00058:000665.4135:04192
04193:-00045:+00043:+00007:000665.4135:04193
04194:-00105:+00032:+00004:000665.4135:04194
04195:-00079:+00026:-00001:000665.4135:04195
04196:+00021:+00052:+00030:000665.4135:04196
04197:+00052:+00034:-00038:000665.4135:04197
04198:-00014:+00007:-00017:000665.4135:04198
04199:-00089:+00042:-00026:000665.4135:04199
04200:-00079:+00016:-00042:000665.4135:04200
04201:-00025:+00048:-00081:000665.4135:04201
04202:-00018:+00076:-00043:000665.4135:04202
04203:-00063:+00031:-00038:000665.4135:04203
04204:-00052:+00041:-00050:000665.4135:04204
04205:+00126:+00025:-00025:000665.4135:04205
04206:+00083:+00002:-00074:000665.4135:04206
04207:-00131:+00054:-00047:000665.4135:04207
04208:-00090:+00028:-00043:000665.4135:04208
04209:-00056:+00040:-00093:000665.4135:04209
04210:+00033:+00032:-00031:000665.4135:04210
04211:-00047:+00060:-00073:000665.4135:04211
04212:-00072:+00012:-00028:000665.4135:04212
04213:+00021:+00056:-00051:000665.4135:04213
04214:+00077:+00076:+00024:000665.4135:04214
04215:+00151:+00046:+00063:000665.4135:04215
04216:+00133:+00051:+00002:000665.4135:04216
04217:+00088:+00080:-00008:000665.4135:04217
04218:+00029:+00007:-00027:000665.4135:04218
04219:+00015:+00096:-00034:000665.4135:04219
04220:-00029:+00010:+00066:000665.4135:04220
04221:-00062:+00039:-00028:000636.8463:04221
04222:-00170:+00085:-00037:000636.8463:04222
04223:-00057:+00097:-00030:000636.8463:04223
04224:+00134:+00062:+00016:000636.8463:04224
04225:+00084:+00067:-00041:000636.8463:04225
04226:-00057:+00077:-00024:000636.8463:04226
04227:-00066:+00059:+00006:000636.8463:04227
04228:-00022:+00074:+00010:000636.8463:04228
04229:-00032:+00028:+00039:000636.8463:04229
04230:-00027:+00074:-00028:000636.8463:04230
04231:-00036:+00095:-00054:000636.8463:04231
04232:+00005:+00096:-00030:000636.8463:04232
04233:-00001:+00052:-00013:000636.8463:04233
04234:+00005:+00083:+00022:000636.8463:04234
04235:+00092:+00062:+00017:000636.8463:04235
04236:+00110:+00025:+00011:000636.8463:04236
04237:+00036:+00056:+00046:000636.8463:04237
04238:+00018:+00092:-00004:000636.8463:04238
04239:-00020:-00006:-00018:000636.8463:04239
04240:+00002:+00064:-00052:000636.8463:04240
04241:-00022:+00028:-00007:000636.8463:04241
04242:-00051:+00067:-00066:000636.8463:04242
04243:-00050:+00053:-00066:000636.8463:04243
04244:-00035:+00038:+00000:000636.8463:04244
04245:-00010:+00038:-00039:000636.8463:04245
04246:-00029:+00043:-00018:000636.8463:04246
04247:-00059:+00052:-00038:000636.8463:04247
04248:-00068:+00043:-00055:000636.8463:04248
04249:-00035:+00004:-00033:000636.8463:04249
04250:-00015:+00039:-00021:000636.8463:04250
04251:-00016:+00023:+00002:000636.8463:04251
04252:+00000:+00034:-00030:000636.8463:04252
04253:+00000:+00028:-00050:000636.8463:04253
04254:-00004:+00026:-00012:000636.8463:04254
04255:+00006:+00049:-00018:000636.8463:04255
04256:+00083:+00040:+00015:000636.8463:04256
04257:+00094:+00028:-00003:000564.0919:04257
04258:+00036:+00040:-00014:000564.0919:04258
04259:+00027:+00042:+00020:000564.0919:04259
04260:+00014:+00045:-00025:000564.0919:04260
04261:+00020:+00063:+00017:000564.0919:04261
04262:-00006:+00053:+00023:000564.0919:04262
04263:-00001:+00022:-00033:000564.0919:04263
04264:-00044:+00027:-00020:000564.0919:04264
04265:-00050:+00024:+00005:000564.0919:04265
04266:-00055:+00030:+00000:000564.0919:04266
04267:-00021:+00028:-00002:000564.0919:04267
04268:-00036:+00048:+00004:000564.0919:04268
04269:-00070:+00026:-00055:000564.0919:04269
04270:-00070:+00029:-00015:000564.0919:04270
04271:-00053:+00043:-00056:000564.0919:04271
04272:-00001:+00011:-00018:000564.0919:04272
04273:+00019:+00039:-00046:000564.0919:04273
04274:+00007:+00031:+00000:000564.0919:04274
04275:-00001:+00041:+00000:000564.0919:04275
04276:+00002:+00023:-00013:000564.0919:04276
04277:+00008:+00039:-00009:000564.0919:04277
04278:+00012:+00033:-00041:000564.0919:04278
04279:-00007:+00035:-00010:000564.0919:04279
04280:+00068:+00025:-00025:000564.0919:04280
04281:+00021:+00076:-00033:000564.0919:04281
04282:+00002:+00042:-00028:000564.0919:04282
04283:-00023:+00040:-00002:000564.0919:04283
04284:+00049:+00021:-00013:000564.0919:04284
04285:+00039:+00009:-00016:000564.0919:04285
04286:+00005:+00060:-00027:000564.0919:04286
04287:-00052:+00041:+00005:000564.0919:04287
04288:+00002:+00083:-00012:000564.0919:04288
04289:+00062:+00048:+00015:000564.0919:04289
04290:+00045:+00056:-00023:000564.0919:04290
04291:+00018:+00028:-00040:000564.0919:04291
04292:+00023:+00051:-00001:000564.0919:04292
04293:+00006:+00050:-00053:000564.0919:04293
04294:-00020:+00044:-00001:000564.0919:04294
04295:+00005:+00064:-00010:000564.0919:04295
04296:+00058:+00043:+00009:000564.0919:04296
04297:+00030:+00034:+00000:000491.6757:04297
04298:-00005:+00045:-00029:000491.6757:04298
04299:-00010:+00048:+00013:000491.6757:04299
04300:+00023:+00039:+00013:000491.6757:04300
04301:+00024:+00026:-00022:000491.6757:04301
04302:+00016:+00050:+00012:000491.6757:04302
04303:-00011:+00062:-00039:000491.6757:04303
04304:+00033:+00053:-00032:000491.6757:04304
04305:+00055:+00041:+00034:000491.6757:04305
04306:+00047:+00035:-00051:000491.6757:04306
04307:-00056:+00023:-00037:000491.6757:04307
04308:+00003:+00061:+00008:000491.6757:04308
04309:+00024:+00058:+00020:000491.6757:04309
04310:+00073:+00071:+00002:000491.6757:04310
04311:-00016:+00039:-00020:000491.6757:04311
04312:-00025:+00043:+00022:000491.6757:04312
04313:-00021:+00039:+00003:000491.6757:04313
04314:-00008:+00055:+00008:000491.6757:04314
04315:+00004:+00061:+00009:000491.6757:04315
04316:+00044:+00064:-00024:000491.6757:04316
04317:+00046:+00060:-00001:000491.6757:04317
04318:-00011:+00062:-00003:000491.6757:04318
04319:-00041:+00050:-00008:000491.6757:04319
04320:-00027:+00040:+00029:000491.6757:04320
04321:-00007:+00043:-00019:000491.6757:04321
04322:+00013:+00076:-00029:000491.6757:04322
04323:+00022:+00103:-00034:000491.6757:04323
04324:-00009:+00086:+00015:000491.6757:04324
04325:-00018:+00072:-00069:000491.6757:04325
04326:-00065:+00032:-00069:000491.6757:04326
04327:-00051:+00025:-00015:000491.6757:04327
04328:-00023:+00039:-00011:000491.6757:04328
04329:+00025:+00068:+00012:000491.6757:04329
04330:+00008:+00044:-00018:000491.6757:04330
04331:-00016:+00065:-00042:000491.6757:04331
04332:-00069:+00070:-00017:000491.6757:04332
04333:-00045:+00018:-00002:000491.6757:04333
04334:+00010:+00060:-00012:000491.6757:04334
04335:+00033:+00068:-00011:000491.6757:04335
04336:+00017:+00045:-00046:000491.6757:04336
04337:-00018:+00036:+00046:000491.6757:04337
04338:-00006:+00053:-00025:000496.6817:04338
04339:-00004:+00025:-00005:000496.6817:04339
04340:+00020:+00051:-00003:000496.6817:04340
04341:+00033:+00025:+00000:000496.6817:04341
04342:+00032:+00047:-00009:000496.6817:04342
04343:-00035:+00039:+00008:000496.6817:04343
04344:-00032:+00050:+00003:000496.6817:04344
04345:-00011:+00027:+00028:000496.6817:04345
04346:-00004:+00054:+00029:000496.6817:04346
04347:-00009:+00061:-00006:000496.6817:04347
04348:-00026:+00081:-00034:000496.6817:04348
04349:-00014:+00044:-00003:000496.6817:04349
04350:-00034:+00045:-00012:000496.6817:04350
04351:-00017:+00014:-00026:000496.6817:04351
04352:-00009:+00054:-00023:000496.6817:04352
04353:+00048:+00038:+00000:000496.6817:04353
04354:+00005:+00035:+00016:000496.6817:04354
04355:-00026:+00059:-00025:000496.6817:04355
04356:-00045:+00005:+00018:000496.6817:04356
04357:+00015:+00110:-00054:000496.6817:04357
04358:+00043:+00051:-00003:000496.6817:04358
04359:+00020:+00089:-00044:000496.6817:04359
04360:-00022:+00077:+00015:000496.6817:04360
04361:+00013:+00054:-00039:000496.6817:04361
04362:+00013:+00054:-00026:000496.6817:04362
04363:+00028:+00025:+00032:000496.6817:04363
04364:+00009:+00063:-00025:000496.6817:04364
04365:-00035:+00068:-00011:000496.6817:04365
04366:-00054:+00066:-00012:000496.6817:04366
04367:-00043:+00024:-00055:000496.6817:04367
04368:-00008:+00122:-00014:000496.6817:04368
04369:+00003:+00053:-00022:000496.6817:04369
04370:-00042:+00083:-00068:000496.6817:04370
04371:-00050:+00081:-00026:000496.6817:04371
04372:-00057:+00043:+00001:000496.6817:04372
04373:+00013:+00073:-00003:000496.6817:04373
04374:+00026:+00075:+00035:000544.8537:04374
04375:+00022:+00067:+00007:000544.8537:04375
04376:+00014:+00061:-00019:000544.8537:04376
04377:-00035:+00008:+00013:000544.8537:04377
04378:-00015:+00064:-00052:000544.8537:04378
04379:+00009:+00038:-00009:000544.8537:04379
04380:+00026:+00068:+00059:000544.8537:04380
04381:+00002:+00066:-00009:000544.8537:04381
04382:-00004:+00062:+00005:000544.8537:04382
04383:-00002:+00079:+00000:000544.8537:04383
04384:+00023:+00030:+00009:000544.8537:04384
04385:+00020:+00082:-00041:000544.8537:04385
04386:-00033:+00029:+00002:000544.8537:04386
04387:-00101:+00046:-00006:000544.8537:04387
04388:-00064:+00059:-00008:000544.8537:04388
04389:-00036:+00041:-00019:000544.8537:04389
04390:+00007:+00046:-00021:000544.8537:04390
04391:-00022:+00036:-00001:000544.8537:04391
04392:-00057:+00043:-00025:000544.8537:04392
04393:-00040:+00051:+00007:000544.8537:04393
04394:+00014:+00054:-00002:000544.8537:04394
04395:+00053:+00038:-00006:000544.8537:04395
04396:+00053:+00040:-00006:000544.8537:04396
04397:+00029:+00048:-00039:000544.8537:04397
04398:-00028:+00069:+00013:000544.8537:04398
04399:-00008:+00032:+00013:000544.8537:04399
04400:+00051:+00037:-00029:000544.8537:04400
04401:+00033:+00042:-00010:000544.8537:04401
04402:-00021:+00046:-00027:000544.8537:04402
04403:-00023:+00062:-00020:000544.8537:04403
04404:+00016:+00032:+00005:000544.8537:04404
04405:+00019:+00048:+00001:000544.8537:04405
04406:-00020:+00038:+00004:000544.8537:04406
04407:-00057:+00030:-00031:000544.8537:04407
04408:-00060:+00056:-00026:000544.8537:04408
04409:-00019:+00034:+00033:000581.2553:04409
04410:+00007:+00078:-00046:000581.2553:04410
04411:-00007:+00039:-00003:000581.2553:04411
04412:+00028:+00044:-00053:000581.2553:04412
04413:-00042:+00056:-00022:000581.2553:04413
04414:+00029:+00054:+00028:000581.2553:04414
04415:+00041:+00059:-00023:000581.2553:04415
04416:+00068:+00028:-00024:000581.2553:04416
04417:+00011:+00044:-00059:000581.2553:04417
04418:-00039:+00083:+00014:000581.2553:04418
04419:-00024:+00011:+00059:000581.2553:04419
04420:+00029:+00100:-00037:000581.2553:04420
04421:+00033:+00027:+00037:000581.2553:04421
04422:-00018:+00075:-00040:000581.2553:04422
04423:-00014:+00034:-00003:000581.2553:04423
04424:+00008:+00060:-00004:000581.2553:04424
04425:+00034:+00055:+00001:000581.2553:04425
04426:+00000:+00068:+00017:000581.2553:04426
04427:-00082:+00058:-00027:000581.2553:04427
04428:-00065:+00014:+00011:000581.2553:04428
04429:-00031:+00078:+00017:000581.2553:04429
04430:+00012:+00051:+00000:000581.2553:04430
04431:+00005:+00059:-00028:000581.2553:04431
04432:-00054:+00026:-00012:000581.2553:04432
04433:-00022:+00083:+00018:000581.2553:04433
04434:+00025:+00088:+00045:000581.2553:04434
04435:+00052:+00044:+00039:000581.2553:04435
04436:+00064:+00012:+00030:000581.2553:04436
04437:-00032:+00080:+00015:000581.2553:04437
04438:+00043:+00107:+00047:000581.2553:04438
04439:+00026:+00051:+00037:000581.2553:04439
04440:+00074:+00067:+00004:000581.2553:04440
04441:-00009:+00075:+00008:000581.2553:04441
04442:-00019:+00079:-00017:000611.9533:04442
04443:+00016:+00067:+00013:000611.9533:04443
04444:+00030:+00058:-00004:000611.9533:04444
04445:+00026:+00063:+00003:000611.9533:04445
04446:-00023:+00041:-00025:000611.9533:04446
04447:-00045:+00080:-00002:000611.9533:04447
04448:-00051:+00055:+00013:000611.9533:04448
04449:-00020:+00081:+00000:000611.9533:04449
04450:-00017:+00013:-00008:000611.9533:04450
04451:-00021:+00068:-00069:000611.9533:04451
04452:-00013:+00061:-00007:000611.9533:04452
04453:-00020:+00042:+00001:000611.9533:04453
04454:+00058:+00052:-00032:000611.9533:04454
04455:+00037:+00056:-00015:000611.9533:04455
04456:-00025:+00047:-00029:000611.9533:04456
04457:-00029:+00023:-00005:000611.9533:04457
04458:+00016:+00095:-00021:000611.9533:04458
04459:+00092:+00067:-00022:000611.9533:04459
04460:-00008:+00071:-00055:000611.9533:04460
04461:-00016:+00065:-00055:000611.9533:04461
04462:-00008:+00078:-00017:000611.9533:04462
04463:+00012:+00051:-00013:000611.9533:04463
04464:+00045:+00029:+00035:000611.9533:04464
04465:-00001:+00028:-00049:000611.9533:04465
04466:-00083:+00054:-00034:000611.9533:04466
04467:-00046:+00066:+00013:000611.9533:04467
04468:-00008:+00109:-00034:000611.9533:04468
04469:-00010:+00038:-00051:000611.9533:04469
04470:-00051:+00078:-00045:000611.9533:04470
04471:-00073:+00056:-00010:000611.9533:04471
04472:-00053:+00045:+00018:000611.9533:04472
04473:+00047:+00079:-00011:000611.9533:04473
04474:+00055:+00061:+00017:000623.3273:04474
04475:-00022:+00056:-00004:000623.3273:04475
04476:-00045:+00029:+00031:000623.3273:04476
04477:-00053:+00039:+00021:000623.3273:04477
04478:+00077:+00058:-00086:000623.3273:04478
04479:+00000:+00081:-00028:000623.3273:04479
04480:-00056:+00057:-00051:000623.3273:04480
04481:-00010:+00080:-00010:000623.3273:04481
04482:+00025:+00095:-00003:000623.3273:04482
04483:+00026:+00083:-00004:000623.3273:04483
04484:-00032:+00073:+00028:000623.3273:04484
04485:-00080:+00069:+00045:000623.3273:04485
04486:-00030:+00100:-00014:000623.3273:04486
04487:+00003:+00091:+00002:000623.3273:04487
04488:-00004:+00089:-00021:000623.3273:04488
04489:-00049:+00025:+00035:000623.3273:04489
04490:-00046:+00052:+00013:000623.3273:04490
04491:-00021:+00030:-00005:000623.3273:04491
04492:+00040:+00086:-00002:000623.3273:04492
04493:+00060:+00030:+00046:000623.3273:04493
04494:-00019:+00111:-00004:000623.3273:04494
04495:-00028:+00049:+00046:000623.3273:04495
04496:-00026:+00026:+00000:000623.3273:04496
04497:+00104:+00065:-00118:000623.3273:04497
04498:-00054:+00026:-00010:000623.3273:04498
04499:-00096:+00057:-00026:000623.3273:04499
04500:-00038:+00024:+00004:000623.3273:04500
04501:+00080:+00067:-00040:000623.3273:04501
04502:+00058:+00051:-00001:000623.3273:04502
04503:-00093:+00092:+00017:000623.3273:04503
04504:-00132:-00028:+00016:000623.3273:04504
04505:-00037:+00112:-00133:000632.9187:04505
04506:+00005:+00032:-00036:000632.9187:04506
04507:-00037:+00067:-00055:000632.9187:04507
04508:-00036:+00009:-00037:000632.9187:04508
04509:-00041:+00044:-00036:000632.9187:04509
04510:-00026:+00051:+00000:000632.9187:04510
04511:+00077:+00050:+00026:000632.9187:04511
04512:+00071:+00085:-00052:000632.9187:04512
04513:-00070:-00033:-00023:000632.9187:04513
04514:-00058:+00195:-00142:000632.9187:04514
04515:-00011:+00017:-00058:000632.9187:04515
04516:+00102:+00045:-00009:000632.9187:04516
04517:-00044:+00042:-00011:000632.9187:04517
04518:-00073:+00063:+00014:000632.9187:04518
04519:+00028:+00060:-00044:000632.9187:04519
04520:+00055:+00056:+00055:000632.9187:04520
04521:+00021:+00069:+00048:000632.9187:04521
04522:-00130:-00049:-00096:000632.9187:04522
04523:-00051:+00013:-00128:000632.9187:04523
04524:-00021:-00013:-00013:000632.9187:04524
04525:-00005:+00107:-00031:000632.9187:04525
04526:-00058:+00063:+00015:000632.9187:04526
04527:-00007:+00073:-00026:000632.9187:04527
04528:-00035:+00072:-00007:000632.9187:04528
04529:-00009:+00068:-00012:000632.9187:04529
04530:+00094:+00089:+00007:000632.9187:04530
04531:+00041:+00063:-00036:000632.9187:04531
04532:-00052:-00002:+00050:000632.9187:04532
04533:-00014:-00016:-00045:000632.9187:04533
04534:+00094:+00029:+00095:000632.9187:04534
04535:-00007:+00036:+00015:000632.9187:04535
04536:-00004:+00075:-00049:000644.7972:04536
04537:-00065:+00058:-00009:000644.7972:04537
04538:+00051:+00059:-00047:000644.7972:04538
04539:+00051:+00072:+00039:000644.7972:04539
04540:-00017:+00079:-00033:000644.7972:04540
04541:-00071:-00032:+00042:000644.7972:04541
04542:+00029:+00178:-00097:000644.7972:04542
04543:+00028:-00009:+00016:000644.7972:04543
04544:-00075:+00054:-00057:000644.7972:04544
04545:-00054:+00031:+00023:000644.7972:04545
04546:-00018:+00057:-00034:000644.7972:04546
04547:+00004:+00054:-00037:000644.7972:04547
04548:+00008:+00064:-00003:000644.7972:04548
04549:+00107:+00060:-00050:000644.7972:04549
04550:-00004:+00046:+00023:000644.7972:04550
04551:-00049:+00087:+00002:000644.7972:04551
04552:+00027:+00029:-00006:000644.7972:04552
04553:+00122:+00083:+00000:000644.7972:04553
04554:-00021:+00028:+00022:000644.7972:04554
04555:-00044:+00059:-00034:000644.7972:04555
04556:-00032:+00063:+00023:000644.7972:04556
04557:+00066:+00045:+00000:000644.7972:04557
04558:+00089:+00045:-00026:000644.7972:04558
04559:-00087:+00063:-00028:000644.7972:04559
04560:-00040:+00102:+00044:000644.7972:04560
04561:-00023:+00072:-00024:000644.7972:04561
04562:+00073:+00055:+00001:000644.7972:04562
04563:-00060:+00042:-00003:000644.7972:04563
04564:-00031:+00066:+00004:000644.7972:04564
04565:-00011:+00059:+00015:000644.7972:04565
04566:+00047:+00069:-00021:000644.7972:04566
04567:+00041:+00055:+00041:000644.9020:04567
04568:+00007:+00079:-00083:000644.9020:04568
04569:-00040:+00015:+00024:000644.9020:04569
04570:-00047:+00061:-00007:000644.9020:04570
04571:+00057:+00027:+00014:000644.9020:04571
04572:+00096:+00082:+00010:000644.9020:04572
04573:-00039:+00030:-00018:000644.9020:04573
04574:-00075:+00060:+00021:000644.9020:04574
04575:-00039:+00092:+00005:000644.9020:04575
04576:+00071:+00065:-00007:000644.9020:04576
04577:+00063:+00029:-00046:000644.9020:04577
04578:-00117:+00030:-00036:000644.9020:04578
04579:-00064:+00094:-00019:000644.9020:04579
04580:-00021:+00068:-00054:000644.9020:04580
04581:+00054:+00061:+00016:000644.9020:04581
04582:-00043:+00044:+00003:000644.9020:04582
04583:-00064:+00076:-00045:000644.9020:04583
04584:-00003:+00056:+00050:000644.9020:04584
04585:+00024:+00073:+00031:000644.9020:04585
04586:+00091:+00040:-00013:000644.9020:04586
04587:-00022:+00012:-00024:000644.9020:04587
04588:-00050:+00046:+00001:000644.9020:04588
04589:-00039:+00056:-00010:000644.9020:04589
04590:+00095:+00060:-00045:000644.9020:04590
04591:+00058:+00066:-00012:000644.9020:04591
04592:-00080:+00039:-00022:000644.9020:04592
04593:-00097:+00066:-00036:000644.9020:04593
04594:+00064:+00062:+00038:000644.9020:04594
04595:+00056:+00063:-00038:000644.9020:04595
04596:-00050:+00077:+00030:000644.9020:04596
04597:-00147:+00082:+00034:000644.9020:04597
04598:+00034:+00092:-00044:000651.0030:04598
04599:+00092:+00048:-00081:000651.0030:04599
04600:-00026:+00040:+00014:000651.0030:04600
04601:-00077:+00041:-00036:000651.0030:04601
04602:-00054:+00042:-00021:000651.0030:04602
04603:+00033:+00066:-00034:000651.0030:04603
04604:+00075:+00092:+00021:000651.0030:04604
04605:+00044:+00005:+00020:000651.0030:04605
04606:-00046:+00100:-00091:000651.0030:04606
04607:-00064:+00059:+00055:000651.0030:04607
04608:+00037:+00091:-00066:000651.0030:04608
04609:+00030:+00032:+00009:000651.0030:04609
04610:-00021:+00045:+00030:000651.0030:04610
04611:-00059:+00053:-00015:000651.0030:04611
04612:-00012:+00070:+00031:000651.0030:04612
04613:+00070:+00068:+00022:000651.0030:04613
04614:-00043:-00022:-00021:000651.0030:04614
04615:-00122:+00092:-00055:000651.0030:04615
04616:-00073:+00033:+00000:000651.0030:04616
04617:+00067:+00060:-00014:000651.0030:04617
04618:+00061:+00046:+00040:000651.0030:04618
04619:-00097:+00047:-00028:000651.0030:04619
04620:-00098:+00050:-00006:000651.0030:04620
04621:+00004:+00047:+00030:000651.0030:04621
04622:+00121:+00077:-00007:000651.0030:04622
04623:+00073:+00004:+00048:000651.0030:04623
04624:-00046:+00108:-00112:000651.0030:04624
04625:-00069:+00018:+00078:000651.0030:04625
04626:+00019:+00092:-00078:000651.0030:04626
04627:+00035:-00033:-00026:000651.0030:04627
04628:-00014:+00071:-00037:000659.9644:04628
04629:-00070:+00023:-00038:000659.9644:04629
04630:-00013:+00029:+00030:000659.9644:04630
04631:+00031:+00067:-00085:000659.9644:04631
04632:-00003:+00044:-00069:000659.9644:04632
04633:-00070:+00141:+00003:000659.9644:04633
04634:-00060:+00085:+00002:000659.9644:04634
04635:+00020:-00025:+00151:000659.9644:04635
04636:-00036:+00049:-00146:000659.9644:04636
04637:+00000:-00017:+00028:000659.9644:04637
04638:-00074:+00089:+00018:000659.9644:04638
04639:-00062:+00012:-00001:000659.9644:04639
04640:+00054:+00140:+00026:000659.9644:04640
04641:+00088:-00010:+00017:000659.9644:04641
04642:+00007:-00013:-00115:000659.9644:04642
04643:-00089:+00062:-00007:000659.9644:04643
04644:+00008:-00034:+00078:000659.9644:04644
04645:+00097:+00119:-00142:000659.9644:04645
04646:-00022:+00052:+00064:000659.9644:04646
04647:-00144:+00079:+00001:000659.9644:04647
04648:-00053:+00086:-00080:000659.9644:04648
04649:+00157:+00078:+00059:000659.9644:04649
04650:+00093:+00101:+00015:000659.9644:04650
04651:-00108:-00049:+00006:000659.9644:04651
04652:-00047:+00155:-00160:000659.9644:04652
04653:+00032:+00023:+00056:000659.9644:04653
04654:+00011:+00057:-00001:000659.9644:04654
04655:-00055:+00068:-00106:000659.9644:04655
04656:-00041:+00043:+00044:000659.9644:04656
04657:+00093:+00061:-00018:000659.9644:04657
04658:+00004:+00085:-00007:000661.5700:04658
04659:+00024:+00113:+00011:000661.5700:04659
04660:+00024:+00010:-00037:000661.5700:04660
04661:-00011:+00072:-00010:000661.5700:04661
04662:-00042:+00045:+00032:000661.5700:04662
04663:-00054:+00069:-00093:000661.5700:04663
04664:-00054:+00007:+00000:000661.5700:04664
04665:-00022:+00063:+00044:000661.5700:04665
04666:+00159:+00101:+00146:000661.5700:04666
04667:+00129:+00097:+00029:000661.5700:04667
04668:-00148:+00018:-00101:000661.5700:04668
04669:-00187:+00142:+00055:000661.5700:04669
04670:-00034:+00054:-00012:000661.5700:04670
04671:+00039:+00134:-00048:000661.5700:04671
04672:+00013:+00078:+00073:000661.5700:04672
04673:+00049:+00034:-00003:000661.5700:04673
04674:-00072:+00031:+00005:000661.5700:04674
04675:-00062:+00041:+00054:000661.5700:04675
04676:+00096:+00083:+00046:000661.5700:04676
04677:+00147:+00014:+00018:000661.5700:04677
04678:-00006:+00076:+00060:000661.5700:04678
04679:-00078:+00086:+00014:000661.5700:04679
04680:-00038:+00070:+00048:000661.5700:04680
04681:+00089:+00026:+00015:000661.5700:04681
04682:-00042:+00073:-00010:000661.5700:04682
04683:-00037:+00056:-00027:000661.5700:04683
04684:+00003:+00010:+00048:000661.5700:04684
04685:+00006:+00087:-00039:000661.5700:04685
04686:+00016:+00056:+00040:000661.5700:04686
04687:-00044:+00089:-00049:000661.5700:04687
04688:-00064:+00039:+00018:000665.7276:04688
04689:-00066:+00020:+00033:000665.7276:04689
04690:-00010:+00101:-00047:000665.7276:04690
04691:+00005:+00056:+00116:000665.7276:04691
04692:-00038:+00083:-00046:000665.7276:04692
04693:+00002:+00009:+00045:000665.7276:04693
04694:+00063:+00113:+00024:000665.7276:04694
04695:+00032:+00033:+00050:000665.7276:04695
04696:+00023:+00070:-00041:000665.7276:04696
04697:-00016:+00060:-00047:000665.7276:04697
04698:-00023:+00021:-00011:000665.7276:04698
04699:-00027:+00027:-00095:000665.7276:04699
04700:-00008:-00003:-00106:000665.7276:04700
04701:-00070:+00002:-00097:000665.7276:04701
04702:-00082:-00064:-00101:000665.7276:04702
04703:+00038:+00000:-00094:000665.7276:04703
04704:+00109:-00082:-00110:000665.7276:04704
04705:-00057:+00030:-00072:000665.7276:04705
04706:-00084:-00034:-00110:000665.7276:04706
04707:-00028:+00071:-00183:000665.7276:04707
04708:-00052:+00048:-00139:000665.7276:04708
04709:-00025:+00052:-00063:000665.7276:04709
04710:-00067:+00036:-00089:000665.7276:04710
04711:-00082:-00063:-00045:000665.7276:04711
04712:+00007:+00016:-00089:000665.7276:04712
04713:+00065:-00011:-00008:000665.7276:04713
04714:-00087:+00112:-00209:000665.7276:04714
04715:-00031:+00025:-00067:000665.7276:04715
04716:-00016:+00054:-00036:000665.7276:04716
04717:-00019:-00014:-00066:000665.7276:04717
04718:-00022:-00011:-00065:000672.8718:04718
04719:-00058:+00033:-00096:000672.8718:04719
04720:-00032:+00078:-00111:000672.8718:04720
04721:-00020:+00006:-00095:000672.8718:04721
04722:-00003:+00025:-00071:000672.8718:04722
04723:-00081:-00034:-00047:000672.8718:04723
04724:-00117:+00034:-00092:000672.8718:04724
04725:-00062:+00022:-00051:000672.8718:04725
04726:-00064:+00031:-00050:000672.8718:04726
04727:-00097:+00054:-00036:000672.8718:04727
04728:-00111:+00010:-00053:000672.8718:04728
04729:-00115:+00045:-00074:000672.8718:04729
04730:+00012:+00053:-00010:000672.8718:04730
04731:+00025:+00102:+00014:000672.8718:04731
04732:-00025:+00065:+00037:000672.8718:04732
04733:-00060:+00079:-00024:000672.8718:04733
04734:-00048:+00020:+00011:000672.8718:04734
04735:-00036:+00027:-00016:000672.8718:04735
04736:+00006:+00068:+00002:000672.8718:04736
04737:-00086:+00020:+00064:000672.8718:04737
04738:-00023:-00009:+00052:000672.8718:04738
04739:+00147:+00069:-00063:000672.8718:04739
04740:+00146:+00031:+00056:000672.8718:04740
04741:-00112:+00044:-00053:000672.8718:04741
04742:-00153:+00125:-00047:000672.8718:04742
04743:-00072:+00107:+00005:000672.8718:04743
04744:+00033:+00113:-00019:000672.8718:04744
04745:-00016:+00101:+00064:000672.8718:04745
04746:-00068:+00083:+00036:000672.8718:04746
04747:+00029:+00051:+00064:000672.8718:04747
04748:+00078:+00082:-00022:000679.4920:04748
04749:+00011:+00056:+00015:000679.4920:04749
04750:-00127:+00036:-00034:000679.4920:04750
04751:-00115:+00026:-00039:000679.4920:04751
04752:+00003:+00069:-00016:000679.4920:04752
04753:+00051:+00049:-00025:000679.4920:04753
04754:+00025:+00035:+00000:000679.4920:04754
04755:+00063:+00082:-00029:000679.4920:04755
04756:+00070:+00098:-00044:000679.4920:04756
04757:+00113:+00064:-00034:000679.4920:04757
04758:+00023:+00088:+00028:000679.4920:04758
04759:-00087:+00043:-00073:000679.4920:04759
04760:+00040:+00055:+00011:000679.4920:04760
04761:+00115:+00067:-00019:000679.4920:04761
04762:+00160:+00037:-00012:000679.4920:04762
04763:-00013:+00025:+00070:000679.4920:04763
04764:-00012:+00034:-00016:000679.4920:04764
04765:+00057:+00031:+00039:000679.4920:04765
04766:+00127:+00057:+00023:000679.4920:04766
04767:+00061:+00009:+00036:000679.4920:04767
04768:-00050:+00029:+00015:000679.4920:04768
04769:-00033:+00030:-00033:000679.4920:04769
04770:+00009:+00039:+00027:000679.4920:04770
04771:-00015:+00040:+00012:000679.4920:04771
04772:-00071:+00051:+00059:000679.4920:04772
04773:-00031:+00090:+00026:000679.4920:04773
04774:+00130:+00045:+00073:000679.4920:04774
04775:+00166:+00055:+00027:000679.4920:04775
04776:-00053:+00010:-00029:000679.4920:04776
04777:-00097:+00054:-00003:000684.2451:04777
04778:-00009:+00060:-00006:000684.2451:04778
04779:+00142:+00048:-00012:000684.2451:04779
04780:+00101:+00062:+00047:000684.2451:04780
04781:-00005:+00050:+00044:000684.2451:04781
04782:+00092:+00065:+00014:000684.2451:04782
04783:+00140:-00001:+00036:000684.2451:04783
04784:+00092:+00043:-00009:000684.2451:04784
04785:-00078:+00037:-00083:000684.2451:04785
04786:-00093:+00051:-00031:000684.2451:04786
04787:+00010:+00053:-00017:000684.2451:04787
04788:+00060:+00105:-00079:000684.2451:04788
04789:-00012:+00035:-00071:000684.2451:04789
04790:-00016:+00040:-00015:000684.2451:04790
04791:-00008:+00012:-00040:000684.2451:04791
04792:+00044:+00073:-00004:000684.2451:04792
04793:-00075:+00033:-00097:000684.2451:04793
04794:-00073:+00045:-00090:000684.2451:04794
04795:+00002:+00051:+00045:000684.2451:04795
04796:+00055:+00062:-00110:000684.2451:04796
04797:+00055:+00038:+00010:000684.2451:04797
04798:+00026:+00000:+00027:000684.2451:04798
04799:-00019:+00045:-00205:000684.2451:04799
04800:+00027:+00051:+00105:000684.2451:04800
04801:+00035:-00006:-00079:000684.2451:04801
04802:+00031:+00021:-00100:000684.2451:04802
04803:-00025:+00064:+00016:000684.2451:04803
04804:+00019:+00042:-00015:000684.2451:04804
04805:-00036:+00077:-00098:000684.2451:04805
04806:-00066:+00034:-00009:000681.0250:04806
04807:-00013:+00103:+00035:000681.0250:04807
04808:-00012:+00080:-00025:000681.0250:04808
04809:+00030:+00016:+00069:000681.0250:04809
04810:+00032:+00065:-00116:000681.0250:04810
04811:-00090:+00080:+00023:000681.0250:04811
04812:-00228:+00037:+00132:000681.0250:04812
04813:-00096:+00048:-00079:000681.0250:04813
04814:+00108:+00080:+00061:000681.0250:04814
04815:+00077:+00063:-00014:000681.0250:04815
04816:+00034:+00040:-00056:000681.0250:04816
04817:-00085:+00042:+00063:000681.0250:04817
04818:-00090:+00044:+00036:000681.0250:04818
04819:+00028:+00091:-00095:000681.0250:04819
04820:-00023:-00049:-00023:000681.0250:04820
04821:-00117:+00050:-00094:000681.0250:04821
04822:+00003:+00072:+00047:000681.0250:04822
04823:+00057:+00100:+00137:000681.0250:04823
04824:+00008:+00137:-00154:000681.0250:04824
04825:-00079:+00015:+00052:000681.0250:04825
04826:-00016:+00068:-00095:000681.0250:04826
04827:+00064:-00012:+00097:000681.0250:04827
04828:-00127:+00074:-00032:000681.0250:04828
04829:-00158:-00023:-00009:000681.0250:04829
04830:-00189:+00134:+00030:000681.0250:04830
04831:+00133:-00060:-00039:000681.0250:04831
04832:+00107:+00016:-00122:000681.0250:04832
04833:-00102:+00013:-00075:000681.0250:04833
04834:-00161:+00124:-00131:000681.0250:04834
04835:-00232:-00078:-00039:000681.0250:04835
04836:+00149:+00103:-00059:000671.3236:04836
04837:+00221:+00105:-00079:000671.3236:04837
04838:+00032:+00012:-00130:000671.3236:04838
04839:-00186:+00046:-00019:000671.3236:04839
04840:-00172:+00118:-00014:000671.3236:04840
04841:-00035:+00031:+00113:000671.3236:04841
04842:+00142:+00024:-00008:000671.3236:04842
04843:+00149:+00009:+00076:000671.3236:04843
04844:-00189:+00040:-00046:000671.3236:04844
04845:-00213:-00057:-00023:000671.3236:04845
04846:-00058:+00295:-00075:000671.3236:04846
04847:+00127:-00059:+00178:000671.3236:04847
04848:+00039:+00111:-00143:000671.3236:04848
04849:-00173:+00023:-00050:000671.3236:04849
04850:+00016:+00033:+00096:000671.3236:04850
04851:+00065:-00016:-00125:000671.3236:04851
04852:-00028:+00141:-00031:000671.3236:04852
04853:-00164:-00048:+00050:000671.3236:04853
04854:-00044:+00132:-00085:000671.3236:04854
04855:+00204:+00018:+00154:000671.3236:04855
04856:+00175:+00065:-00034:000671.3236:04856
04857:-00074:+00097:-00024:000671.3236:04857
04858:-00020:+00036:+00078:000671.3236:04858
04859:+00091:+00010:-00095:000671.3236:04859
04860:+00030:+00056:+00024:000671.3236:04860
04861:-00104:+00095:-00060:000671.3236:04861
04862:-00087:+00041:-00062:000671.3236:04862
04863:+00145:+00116:-00013:000671.3236:04863
04864:+00109:+00106:+00046:000671.3236:04864
04865:-00049:+00020:-00030:000671.3236:04865
04866:-00140:+00057:-00063:000660.4043:04866
04867:-00134:+00081:-00023:000660.4043:04867
04868:-00093:+00059:-00026:000660.4043:04868
04869:-00161:+00013:-00037:000660.4043:04869
04870:-00192:+00050:-00012:000660.4043:04870
04871:-00155:+00042:-00035:000660.4043:04871
04872:+00008:+00090:+00010:000660.4043:04872
04873:+00078:+00029:+00003:000660.4043:04873
04874:+00098:+00034:-00018:000660.4043:04874
04875:+00058:+00064:-00090:000660.4043:04875
04876:-00005:+00088:-00018:000660.4043:04876
04877:+00038:+00032:-00033:000660.4043:04877
04878:+00049:+00020:-00057:000660.4043:04878
04879:-00036:+00076:-00017:000660.4043:04879
04880:-00031:+00000:+00014:000660.4043:04880
04881:+00059:+00034:+00033:000660.4043:04881
04882:+00108:-00015:+00070:000660.4043:04882
04883:+00096:-00001:-00037:000660.4043:04883
04884:-00036:+00062:-00027:000660.4043:04884
04885:+00011:+00056:-00014:000660.4043:04885
04886:+00025:+00046:-00045:000660.4043:04886
04887:+00020:+00014:-00032:000660.4043:04887
04888:+00024:+00027:-00058:000660.4043:04888
04889:+00041:+00048:-00001:000660.4043:04889
04890:-00052:+00019:-00016:000660.4043:04890
04891:-00022:+00076:-00021:000660.4043:04891
04892:+00069:+00093:+00028:000660.4043:04892
04893:+00089:+00028:+00041:000660.4043:04893
04894:-00006:+00045:-00011:000660.4043:04894
04895:-00001:+00041:+00013:000660.4043:04895
04896:+00094:+00075:-00033:000660.4043:04896
04897:+00067:+00023:+00029:000660.4043:04897
04898:-00004:+00058:+00018:000632.2803:04898
04899:-00009:+00034:-00041:000632.2803:04899
04900:+00062:+00033:+00004:000632.2803:04900
04901:+00120:+00030:-00016:000632.2803:04901
04902:+00045:+00064:-00018:000632.2803:04902
04903:-00038:+00048:-00005:000632.2803:04903
04904:-00026:+00059:-00035:000632.2803:04904
04905:-00007:+00025:-00008:000632.2803:04905
04906:+00000:+00057:-00014:000632.2803:04906
04907:-00027:+00064:-00010:000632.2803:04907
04908:-00025:+00058:-00021:000632.2803:04908
04909:-00026:+00064:-00045:000632.2803:04909
04910:-00042:+00076:-00022:000632.2803:04910
04911:-00006:+00067:-00006:000632.2803:04911
04912:+00055:+00080:+00000:000632.2803:04912
04913:+00051:+00050:-00006:000632.2803:04913
04914:+00000:+00060:+00007:000632.2803:04914
04915:-00011:+00024:+00009:000632.2803:04915
04916:+00015:+00049:-00002:000632.2803:04916
04917:+00028:+00050:-00039:000632.2803:04917
04918:-00025:+00068:-00022:000632.2803:04918
04919:-00025:+00044:-00015:000632.2803:04919
04920:-00010:+00077:-00006:000632.2803:04920
04921:-00005:+00062:+00023:000632.2803:04921
04922:+00012:+00064:-00064:000632.2803:04922
04923:-00016:+00053:-00005:000632.2803:04923
04924:-00069:+00040:-00023:000632.2803:04924
04925:-00085:+00026:-00020:000632.2803:04925
04926:-00029:+00023:-00009:000632.2803:04926
04927:-00018:+00053:-00028:000632.2803:04927
04928:-00031:+00046:-00052:000632.2803:04928
04929:-00044:+00042:-00012:000632.2803:04929
04930:-00032:+00037:-00012:000632.2803:04930
04931:-00029:+00065:-00022:000632.2803:04931
04932:-00025:+00058:-00008:000632.2803:04932
04933:+00037:+00045:+00002:000570.1229:04933
04934:+00025:+00061:-00005:000570.1229:04934
04935:-00013:+00045:+00013:000570.1229:04935
04936:+00008:+00041:+00024:000570.1229:04936
04937:+00022:+00040:-00019:000570.1229:04937
04938:-00011:+00036:-00041:000570.1229:04938
04939:-00012:+00055:-00009:000570.1229:04939
04940:+00003:+00042:-00024:000570.1229:04940
04941:-00008:+00042:-00029:000570.1229:04941
04942:-00057:+00052:-00011:000570.1229:04942
04943:-00055:+00042:-00036:000570.1229:04943
04944:-00008:+00064:+00012:000570.1229:04944
04945:-00027:+00048:-00007:000570.1229:04945
04946:-00064:+00083:+00005:000570.1229:04946
04947:-00074:+00050:+00004:000570.1229:04947
04948:+00002:+00061:-00029:000570.1229:04948
04949:+00029:+00059:-00026:000570.1229:04949
04950:-00041:+00057:-00016:000570.1229:04950
04951:-00047:+00059:-00012:000570.1229:04951
04952:-00035:+00059:+00019:000570.1229:04952
04953:-00008:+00065:-00018:000570.1229:04953
04954:-00026:+00075:-00035:000570.1229:04954
04955:+00021:+00056:+00018:000570.1229:04955
04956:+00041:+00067:+00018:000570.1229:04956
04957:+00019:+00033:-00007:000570.1229:04957
04958:-00036:+00072:-00024:000570.1229:04958
04959:+00034:+00045:-00010:000570.1229:04959
04960:+00022:+00062:-00029:000570.1229:04960
04961:+00034:+00055:-00015:000570.1229:04961
04962:+00003:+00027:+00013:000570.1229:04962
04963:-00037:+00061:-00022:000570.1229:04963
04964:+00014:+00065:-00020:000570.1229:04964
04965:+00034:+00049:+00002:000570.1229:04965
04966:+00007:+00018:-00027:000570.1229:04966
04967:-00006:+00042:-00041:000570.1229:04967
04968:-00007:+00066:-00020:000570.1229:04968
04969:-00011:+00081:-00056:000570.1229:04969
04970:+00018:+00042:+00001:000570.1229:04970
04971:+00065:+00050:+00018:000570.1229:04971
04972:+00040:+00044:-00035:000510.8515:04972
04973:+00011:+00053:+00000:000510.8515:04973
04974:+00006:+00051:+00004:000510.8515:04974
04975:+00042:+00039:-00022:000510.8515:04975
04976:+00022:+00029:-00022:000510.8515:04976
04977:+00001:+00069:-00020:000510.8515:04977
04978:-00005:+00053:+00031:000510.8515:04978
04979:+00049:+00060:-00097:000510.8515:04979
04980:+00039:+00027:-00071:000510.8515:04980
04981:+00014:+00058:-00067:000510.8515:04981
04982:-00064:+00021:+00018:000510.8515:04982
04983:+00003:+00052:-00006:000510.8515:04983
04984:+00037:+00063:-00011:000510.8515:04984
04985:+00059:+00054:-00038:000510.8515:04985
04986:+00017:+00045:-00022:000510.8515:04986
04987:-00006:+00046:-00036:000510.8515:04987
04988:+00000:+00050:-00001:000510.8515:04988
04989:-00003:+00031:-00009:000510.8515:04989
04990:+00026:+00103:-00007:000510.8515:04990
04991:+00025:+00080:-00023:000510.8515:04991
04992:+00003:+00033:-00028:000510.8515:04992
04993:-00041:+00053:+00030:000510.8515:04993
04994:-00037:+00041:-00002:000510.8515:04994
04995:-00016:+00047:-00010:000510.8515:04995
04996:+00010:+00067:-00002:000510.8515:04996
04997:-00004:+00062:-00012:000510.8515:04997
04998:-00016:+00068:-00049:000510.8515:04998
04999:-00021:+00078:+00007:000510.8515:04999
05000:-00057:-00005:-00050:000510.8515:05000
05001:-00080:+00054:-00023:000510.8515:05001
05002:+00021:-00003:+00023:000510.8515:05002
05003:+00080:+00095:-00026:000510.8515:05003
05004:-00004:+00093:-00066:000510.8515:05004
05005:-00079:+00028:-00044:000510.8515:05005
05006:-00069:+00030:-00067:000510.8515:05006
05007:+00062:+00044:+00019:000510.8515:05007
05008:+00048:+00026:-00023:000510.8515:05008
05009:-00035:+00039:-00010:000510.8515:05009
05010:-00001:+00092:+00005:000523.8048:05010
05011:-00004:+00050:+00019:000523.8048:05011
05012:-00029:+00056:+00019:000523.8048:05012
05013:+00010:+00066:+00033:000523.8048:05013
05014:+00079:+00037:+00055:000523.8048:05014
05015:+00026:+00080:-00071:000523.8048:05015
05016:-00039:+00067:+00001:000523.8048:05016
05017:-00083:+00057:-00018:000523.8048:05017
05018:-00018:+00036:-00006:000523.8048:05018
05019:-00015:+00024:-00025:000523.8048:05019
05020:-00026:+00031:-00038:000523.8048:05020
05021:-00028:+00066:+00034:000523.8048:05021
05022:-00068:+00037:-00021:000523.8048:05022
05023:-00087:+00054:-00034:000523.8048:05023
05024:-00021:+00033:+00056:000523.8048:05024
05025:+00045:+00043:-00035:000523.8048:05025
05026:+00020:+00084:-00056:000523.8048:05026
05027:+00009:+00030:+00031:000523.8048:05027
05028:-00016:+00047:-00032:000523.8048:05028
05029:+00004:+00034:+00013:000523.8048:05029
05030:+00028:+00009:-00004:000523.8048:05030
05031:+00060:+00040:-00006:000523.8048:05031
05032:-00036:+00047:-00012:000523.8048:05032
05033:-00044:-00026:+00016:000523.8048:05033
05034:+00039:+00075:+00013:000523.8048:05034
05035:+00074:+00021:+00080:000523.8048:05035
05036:+00028:+00068:-00047:000523.8048:05036
05037:-00081:+00066:-00004:000523.8048:05037
05038:-00076:+00024:-00001:000523.8048:05038
05039:-00014:+00056:-00031:000523.8048:05039
05040:-00005:+00041:+00043:000523.8048:05040
05041:-00024:+00054:-00051:000523.8048:05041
05042:-00051:+00069:-00003:000523.8048:05042
05043:-00050:+00065:+00017:000523.8048:05043
05044:-00037:+00079:-00072:000523.8048:05044
05045:+00062:+00030:+00024:000523.8048:05045
05046:+00059:+00064:+00000:000567.4686:05046
05047:+00008:+00043:-00018:000567.4686:05047
05048:-00025:+00042:+00017:000567.4686:05048
05049:+00004:+00068:-00010:000567.4686:05049
05050:+00041:+00063:+00028:000567.4686:05050
05051:+00061:+00057:-00015:000567.4686:05051
05052:+00048:+00074:+00002:000567.4686:05052
05053:-00026:-00029:-00010:000567.4686:05053
05054:-00022:+00122:-00039:000567.4686:05054
05055:+00073:+00082:+00014:000567.4686:05055
05056:+00010:+00075:-00067:000567.4686:05056
05057:-00030:+00064:+00016:000567.4686:05057
05058:-00072:+00031:+00029:000567.4686:05058
05059:-00024:+00096:-00070:000567.4686:05059
05060:+00015:+00054:-00016:000567.4686:05060
05061:-00010:+00080:-00039:000567.4686:05061
05062:-00036:+00093:+00020:000567.4686:05062
05063:-00081:+00003:-00034:000567.4686:05063
05064:-00020:+00112:-00053:000567.4686:05064
05065:+00025:+00036:+00051:000567.4686:05065
05066:+00056:+00088:-00007:000567.4686:05066
05067:+00027:+00049:+00009:000567.4686:05067
05068:+00005:+00044:+00014:000567.4686:05068
05069:+00019:+00060:-00051:000567.4686:05069
05070:+00065:+00068:+00048:000567.4686:05070
05071:+00077:+00078:+00014:000567.4686:05071
05072:-00005:+00077:+00018:000567.4686:05072
05073:-00018:+00084:-00004:000567.4686:05073
05074:+00000:+00094:-00057:000567.4686:05074
05075:+00076:+00007:+00066:000567.4686:05075
05076:+00023:+00106:-00036:000567.4686:05076
05077:-00038:+00063:+00010:000567.4686:05077
05078:-00063:+00054:-00014:000567.4686:05078
05079:-00028:+00068:-00057:000602.5588:05079
05080:-00020:+00040:-00004:000602.5588:05080
05081:-00002:+00077:-00039:000602.5588:05081
05082:-00068:+00025:-00030:000602.5588:05082
05083:-00019:+00100:-00050:000602.5588:05083
05084:+00014:+00056:-00011:000602.5588:05084
05085:+00074:+00048:+00095:000602.5588:05085
05086:+00044:+00013:+00030:000602.5588:05086
05087:+00007:+00052:+00034:000602.5588:05087
05088:-00003:+00096:-00038:000602.5588:05088
05089:+00080:+00040:+00020:000602.5588:05089
05090:+00106:+00072:-00007:000602.5588:05090
05091:+00029:+00081:-00022:000602.5588:05091
05092:-00054:+00078:+00047:000602.5588:05092
05093:+00003:+00086:-00039:000602.5588:05093
05094:+00077:+00061:-00008:000602.5588:05094
05095:+00051:+00042:-00034:000602.5588:05095
05096:-00037:+00062:-00020:000602.5588:05096
05097:-00087:+00028:+00005:000602.5588:05097
05098:-00048:+00083:-00020:000602.5588:05098
05099:-00018:+00091:+00000:000602.5588:05099
05100:-00026:+00068:-00011:000602.5588:05100
05101:-00096:+00057:-00045:000602.5588:05101
05102:-00042:+00136:-00009:000602.5588:05102
05103:+00016:+00062:+00030:000602.5588:05103
05104:+00074:+00077:+00010:000602.5588:05104
05105:+00018:+00024:+00035:000602.5588:05105
05106:-00016:+00063:-00035:000602.5588:05106
05107:-00036:+00062:-00024:000602.5588:05107
05108:+00059:+00038:+00028:000602.5588:05108
05109:+00078:+00069:-00006:000602.5588:05109
05110:-00009:+00111:-00003:000602.5588:05110
05111:-00051:+00050:+00027:000630.3027:05111
05112:-00019:+00142:-00100:000630.3027:05112
05113:+00062:+00054:+00074:000630.3027:05113
05114:+00024:+00030:-00026:000630.3027:05114
05115:-00021:+00057:-00027:000630.3027:05115
05116:-00043:+00047:+00009:000630.3027:05116
05117:-00032:+00075:-00038:000630.3027:05117
05118:-00052:+00064:+00010:000630.3027:05118
05119:-00031:+00077:-00025:000630.3027:05119
05120:-00083:+00033:-00075:000630.3027:05120
05121:-00036:+00126:-00039:000630.3027:05121
05122:-00022:+00061:+00011:000630.3027:05122
05123:+00036:+00057:+00017:000630.3027:05123
05124:+00007:+00026:-00024:000630.3027:05124
05125:-00052:+00010:+00004:000630.3027:05125
05126:-00031:+00058:-00029:000630.3027:05126
05127:+00075:+00025:-00003:000630.3027:05127
05128:+00055:+00042:+00003:000630.3027:05128
05129:-00045:+00068:-00038:000630.3027:05129
05130:-00096:+00028:+00011:000630.3027:05130
05131:+00011:+00110:-00040:000630.3027:05131
05132:+00064:+00006:+00024:000630.3027:05132
05133:+00032:+00061:-00027:000630.3027:05133
05134:-00100:-00008:+00004:000630.3027:05134
05135:-00046:+00082:-00018:000630.3027:05135
05136:-00031:+00056:-00016:000630.3027:05136
05137:-00018:+00044:-00025:000630.3027:05137
05138:-00045:+00045:-00033:000630.3027:05138
05139:-00072:+00014:+00014:000630.3027:05139
05140:-00011:+00055:-00001:000630.3027:05140
05141:+00042:+00045:+00012:000630.3027:05141
05142:+00027:+00057:+00012:000643.8354:05142
05143:-00030:+00030:+00002:000643.8354:05143
05144:-00072:+00056:+00001:000643.8354:05144
05145:+00002:+00065:+00017:000643.8354:05145
05146:+00043:+00015:-00007:000643.8354:05146
05147:+00019:+00042:+00006:000643.8354:05147
05148:-00085:+00006:-00022:000643.8354:05148
05149:-00041:+00076:-00044:000643.8354:05149
05150:+00052:+00033:+00020:000643.8354:05150
05151:+00025:+00045:-00039:000643.8354:05151
05152:-00037:+00024:+00012:000643.8354:05152
05153:-00082:+00061:-00036:000643.8354:05153
05154:+00044:+00057:-00030:000643.8354:05154
05155:+00046:+00054:-00101:000643.8354:05155
05156:+00033:+00073:+00002:000643.8354:05156
05157:-00053:-00016:-00001:000643.8354:05157
05158:-00037:+00035:+00096:000643.8354:05158
05159:-00004:+00028:-00025:000643.8354:05159
05160:+00068:+00022:+00013:000643.8354:05160
05161:+00002:+00062:+00000:000643.8354:05161
05162:-00069:+00080:-00031:000643.8354:05162
05163:-00105:+00054:+00040:000643.8354:05163
05164:+00017:+00054:-00055:000643.8354:05164
05165:+00068:+00061:+00019:000643.8354:05165
05166:+00018:+00055:-00043:000643.8354:05166
05167:-00151:+00018:+00022:000643.8354:05167
05168:-00070:+00080:-00021:000643.8354:05168
05169:+00102:+00035:+00034:000643.8354:05169
05170:-00022:+00066:-00043:000643.8354:05170
05171:-00122:+00005:-00002:000643.8354:05171
05172:-00077:+00079:+00003:000650.6009:05172
05173:+00108:+00026:-00051:000650.6009:05173
05174:+00093:+00025:+00015:000650.6009:05174
05175:-00071:-00005:-00049:000650.6009:05175
05176:-00108:+00079:+00020:000650.6009:05176
05177:+00026:+00109:-00037:000650.6009:05177
05178:+00094:+00056:-00008:000650.6009:05178
05179:+00060:+00090:-00015:000650.6009:05179
05180:-00048:+00017:+00028:000650.6009:05180
05181:-00065:+00042:+00001:000650.6009:05181
05182:-00035:+00056:-00034:000650.6009:05182
05183:+00037:+00072:+00002:000650.6009:05183
05184:-00034:-00030:+00028:000650.6009:05184
05185:-00076:+00019:+00060:000650.6009:05185
05186:-00013:+00099:-00094:000650.6009:05186
05187:+00053:+00076:+00050:000650.6009:05187
05188:-00008:+00095:-00081:000650.6009:05188
05189:-00098:+00036:-00009:000650.6009:05189
05190:-00100:+00059:-00017:000650.6009:05190
05191:+00032:+00046:+00000:000650.6009:05191
05192:+00082:+00090:-00001:000650.6009:05192
05193:+00004:+00015:-00037:000650.6009:05193
05194:-00116:+00115:-00059:000650.6009:05194
05195:-00069:+00050:+00059:000650.6009:05195
05196:+00127:+00072:-00013:000650.6009:05196
05197:+00054:+00060:-00006:000650.6009:05197
05198:-00032:+00015:+00002:000650.6009:05198
05199:-00065:+00095:-00034:000650.6009:05199
05200:+00024:+00076:+00011:000650.6009:05200
05201:+00065:+00055:-00066:000650.6009:05201
05202:-00037:+00006:+00004:000650.6009:05202
05203:-00103:+00085:-00052:000662.4200:05203
05204:-00055:+00080:-00060:000662.4200:05204
05205:+00098:+00064:+00019:000662.4200:05205
05206:+00032:+00040:-00044:000662.4200:05206
05207:-00093:+00011:-00005:000662.4200:05207
05208:-00031:+00057:-00024:000662.4200:05208
05209:+00001:+00047:-00017:000662.4200:05209
05210:+00023:+00084:-00013:000662.4200:05210
05211:-00010:-00008:+00052:000662.4200:05211
05212:-00024:+00122:-00053:000662.4200:05212
05213:-00042:-00015:+00041:000662.4200:05213
05214:+00046:+00122:-00001:000662.4200:05214
05215:+00082:+00053:+00031:000662.4200:05215
05216:-00002:+00043:+00007:000662.4200:05216
05217:-00059:+00084:-00038:000662.4200:05217
05218:-00034:+00024:+00011:000662.4200:05218
05219:+00036:+00098:-00017:000662.4200:05219
05220:-00020:+00062:-00011:000662.4200:05220
05221:-00053:+00149:-00033:000662.4200:05221
05222:-00049:+00008:+00041:000662.4200:05222
05223:+00078:+00055:+00054:000662.4200:05223
05224:+00018:+00079:-00018:000662.4200:05224
05225:-00019:+00016:+00064:000662.4200:05225
05226:-00044:+00071:-00009:000662.4200:05226
05227:-00055:+00059:-00048:000662.4200:05227
05228:-00016:+00128:+00065:000662.4200:05228
05229:-00003:-00033:+00074:000662.4200:05229
05230:+00019:+00076:-00099:000662.4200:05230
05231:+00042:+00002:+00076:000662.4200:05231
05232:+00030:+00111:-00042:000662.4200:05232
05233:+00020:+00011:+00026:000664.4180:05233
05234:+00024:+00046:+00049:000664.4180:05234
05235:-00071:+00052:-00063:000664.4180:05235
05236:-00050:+00024:+00048:000664.4180:05236
05237:+00035:+00058:-00099:000664.4180:05237
05238:+00014:-00013:+00123:000664.4180:05238
05239:-00039:+00140:+00004:000664.4180:05239
05240:+00032:-00013:-00025:000664.4180:05240
05241:+00067:+00110:-00029:000664.4180:05241
05242:-00043:+00038:-00042:000664.4180:05242
05243:-00095:+00054:-00009:000664.4180:05243
05244:-00117:+00077:-00028:000664.4180:05244
05245:+00042:+00052:+00024:000664.4180:05245
05246:+00082:+00064:-00015:000664.4180:05246
05247:-00051:-00034:-00032:000664.4180:05247
05248:-00120:+00128:-00049:000664.4180:05248
05249:+00107:+00052:-00004:000664.4180:05249
05250:+00127:+00063:-00041:000664.4180:05250
05251:+00028:+00050:+00041:000664.4180:05251
05252:-00036:+00028:-00003:000664.4180:05252
05253:+00031:+00096:-00034:000664.4180:05253
05254:-00020:+00059:+00081:000664.4180:05254
05255:+00004:+00086:-00028:000664.4180:05255
05256:+00014:+00018:+00035:000664.4180:05256
05257:-00068:+00057:-00033:000664.4180:05257
05258:+00033:+00044:+00066:000664.4180:05258
05259:+00026:+00050:+00005:000664.4180:05259
05260:+00016:+00092:+00031:000664.4180:05260
05261:-00063:+00029:+00028:000664.4180:05261
05262:-00031:+00073:-00072:000664.4180:05262
05263:-00035:+00038:+00057:000665.4022:05263
05264:+00092:+00123:-00102:000665.4022:05264
05265:-00025:-00032:+00139:000665.4022:05265
05266:-00048:+00135:+00047:000665.4022:05266
05267:-00020:-00026:+00067:000665.4022:05267
05268:+00071:+00041:-00067:000665.4022:05268
05269:+00073:+00064:+00050:000665.4022:05269
05270:-00006:+00050:+00021:000665.4022:05270
05271:-00015:+00029:-00036:000665.4022:05271
05272:-00112:+00034:+00083:000665.4022:05272
05273:-00011:+00051:-00089:000665.4022:05273
05274:+00004:-00021:+00092:000665.4022:05274
05275:-00036:+00069:-00023:000665.4022:05275
05276:-00010:+00017:-00121:000665.4022:05276
05277:+00000:-00008:+00037:000665.4022:05277
05278:+00073:+00081:+00064:000665.4022:05278
05279:+00030:-00078:-00166:000665.4022:05279
05280:-00191:-00033:+00018:000665.4022:05280
05281:-00015:+00097:-00024:000665.4022:05281
05282:+00121:+00014:-00084:000665.4022:05282
05283:+00012:+00025:+00024:000665.4022:05283
05284:-00084:+00041:-00011:000665.4022:05284
05285:+00004:-00015:-00005:000665.4022:05285
05286:+00054:+00094:+00012:000665.4022:05286
05287:+00036:+00011:-00008:000665.4022:05287
05288:+00034:+00000:-00069:000665.4022:05288
05289:+00060:+00034:-00084:000665.4022:05289
05290:+00028:-00019:-00105:000665.4022:05290
05291:+00076:-00023:-00133:000665.4022:05291
05292:-00009:+00017:+00002:000673.9805:05292
05293:-00056:+00009:-00101:000673.9805:05293
05294:-00033:-00077:-00126:000673.9805:05294
05295:-00035:+00051:-00164:000673.9805:05295
05296:-00101:-00018:-00187:000673.9805:05296
05297:-00180:+00014:-00188:000673.9805:05297
05298:-00135:-00043:-00161:000673.9805:05298
05299:-00101:+00052:-00140:000673.9805:05299
05300:-00104:-00045:-00044:000673.9805:05300
05301:-00048:+00030:-00156:000673.9805:05301
05302:-00049:-00063:-00124:000673.9805:05302
05303:-00024:+00045:-00063:000673.9805:05303
05304:+00033:+00047:-00066:000673.9805:05304
05305:+00032:+00051:-00081:000673.9805:05305
05306:+00009:+00042:-00030:000673.9805:05306
05307:-00064:+00033:-00090:000673.9805:05307
05308:-00081:-00019:-00061:000673.9805:05308
05309:-00029:-00045:-00094:000673.9805:05309
05310:-00016:+00012:-00131:000673.9805:05310
05311:-00103:+00051:-00063:000673.9805:05311
05312:-00144:+00054:-00023:000673.9805:05312
05313:-00029:+00057:-00051:000673.9805:05313
05314:-00035:+00040:-00006:000673.9805:05314
05315:-00130:+00030:-00016:000673.9805:05315
05316:-00168:+00042:+00011:000673.9805:05316
05317:-00098:-00008:-00009:000673.9805:05317
05318:-00043:+00024:-00061:000673.9805:05318
05319:-00135:+00009:+00005:000673.9805:05319
05320:-00162:+00047:-00037:000673.9805:05320
05321:-00002:+00079:+00024:000673.9805:05321
05322:+00062:+00057:+00042:000683.6400:05322
05323:+00031:+00064:-00007:000683.6400:05323
05324:-00069:+00050:+00062:000683.6400:05324
05325:-00066:+00027:-00035:000683.6400:05325
05326:+00031:+00065:+00052:000683.6400:05326
05327:-00025:+00105:-00028:000683.6400:05327
05328:-00019:+00062:+00060:000683.6400:05328
05329:-00024:+00094:-00001:000683.6400:05329
05330:+00105:+00083:+00091:000683.6400:05330
05331:+00092:+00081:+00048:000683.6400:05331
05332:-00051:+00072:+00008:000683.6400:05332
05333:-00130:+00071:+00029:000683.6400:05333
05334:-00094:+00105:-00033:000683.6400:05334
05335:-00058:+00051:-00015:000683.6400:05335
05336:-00063:+00089:-00012:000683.6400:05336
05337:-00080:+00037:+00012:000683.6400:05337
05338:+00003:+00122:-00004:000683.6400:05338
05339:+00053:+00089:+00021:000683.6400:05339
05340:+00050:+00111:+00011:000683.6400:05340
05341:-00034:+00081:+00002:000683.6400:05341
05342:-00044:+00080:+00003:000683.6400:05342
05343:+00080:+00082:-00003:000683.6400:05343
05344:+00103:+00076:-00015:000683.6400:05344
05345:+00109:+00091:-00039:000683.6400:05345
05346:+00077:+00068:+00011:000683.6400:05346
05347:+00117:+00057:+00063:000683.6400:05347
05348:+00190:+00052:+00021:000683.6400:05348
05349:+00053:+00053:-00007:000683.6400:05349
05350:-00003:+00034:+00013:000683.6400:05350
05351:+00013:+00069:-00028:000690.7590:05351
05352:+00094:+00048:+00038:000690.7590:05352
05353:+00055:+00067:+00025:000690.7590:05353
05354:-00051:-00005:+00036:000690.7590:05354
05355:-00041:+00031:+00033:000690.7590:05355
05356:+00050:+00014:+00063:000690.7590:05356
05357:+00094:+00010:+00050:000690.7590:05357
05358:+00059:+00014:+00025:000690.7590:05358
05359:-00043:+00008:+00016:000690.7590:05359
05360:-00093:+00040:+00010:000690.7590:05360
05361:-00024:+00021:+00045:000690.7590:05361
05362:+00029:+00037:-00014:000690.7590:05362
05363:-00010:+00086:+00005:000690.7590:05363
05364:+00029:+00091:+00026:000690.7590:05364
05365:+00145:+00086:+00058:000690.7590:05365
05366:+00116:+00082:+00033:000690.7590:05366
05367:-00023:+00073:+00017:000690.7590:05367
05368:-00001:+00096:+00016:000690.7590:05368
05369:+00052:+00092:-00054:000690.7590:05369
05370:+00109:+00058:-00010:000690.7590:05370
05371:+00053:+00035:-00022:000690.7590:05371
05372:+00015:+00057:+00009:000690.7590:05372
05373:+00090:+00026:+00102:000690.7590:05373
05374:+00172:+00149:+00030:000690.7590:05374
05375:+00128:-00003:+00040:000690.7590:05375
05376:-00093:+00010:-00033:000690.7590:05376
05377:-00066:+00035:+00071:000690.7590:05377
05378:+00033:-00022:-00063:000690.7590:05378
05379:+00082:+00073:-00122:000690.7590:05379
05380:-00115:+00052:-00149:000690.9052:05380
05381:-00026:+00106:-00033:000690.9052:05381
05382:+00021:+00125:-00060:000690.9052:05382
05383:+00146:-00054:-00031:000690.9052:05383
05384:+00032:+00054:+00054:000690.9052:05384
05385:-00007:+00050:-00166:000690.9052:05385
05386:-00049:+00008:-00042:000690.9052:05386
05387:+00039:+00056:+00012:000690.9052:05387
05388:+00063:+00046:-00026:000690.9052:05388
05389:+00017:+00002:-00012:000690.9052:05389
05390:-00019:+00040:+00056:000690.9052:05390
05391:+00050:+00021:-00021:000690.9052:05391
05392:+00039:+00128:+00149:000690.9052:05392
05393:-00030:+00120:+00019:000690.9052:05393
05394:-00140:-00024:-00037:000690.9052:05394
05395:+00065:+00107:+00012:000690.9052:05395
05396:+00169:-00058:+00074:000690.9052:05396
05397:-00035:+00089:-00103:000690.9052:05397
05398:-00153:+00003:+00046:000690.9052:05398
05399:-00161:+00031:+00074:000690.9052:05399
05400:+00139:+00058:+00034:000690.9052:05400
05401:+00060:+00119:-00052:000690.9052:05401
05402:-00176:+00008:+00023:000690.9052:05402
05403:-00069:+00097:+00065:000690.9052:05403
05404:+00080:+00044:-00053:000690.9052:05404
05405:+00047:+00128:-00035:000690.9052:05405
05406:-00082:+00092:+00035:000690.9052:05406
05407:-00043:+00027:+00022:000690.9052:05407
05408:+00087:+00047:-00008:000690.9052:05408
05409:+00078:+00045:-00044:000679.0994:05409
05410:-00047:+00130:+00089:000679.0994:05410
05411:-00018:-00128:-00004:000679.0994:05411
05412:+00029:+00097:-00181:000679.0994:05412
05413:-00140:-00139:-00001:000679.0994:05413
05414:-00115:+00147:-00162:000679.0994:05414
05415:-00117:-00001:+00071:000679.0994:05415
05416:+00056:+00003:-00057:000679.0994:05416
05417:+00070:+00174:+00057:000679.0994:05417
05418:-00073:+00076:-00129:000679.0994:05418
05419:-00152:+00038:-00066:000679.0994:05419
05420:-00066:+00020:-00066:000679.0994:05420
05421:+00121:+00091:-00043:000679.0994:05421
05422:-00057:+00060:+00036:000679.0994:05422
05423:-00082:+00086:-00160:000679.0994:05423
05424:+00039:+00039:+00004:000679.0994:05424
05425:+00073:+00017:-00128:000679.0994:05425
05426:-00225:+00073:-00101:000679.0994:05426
05427:+00042:-00040:+00190:000679.0994:05427
05428:+00222:+00080:-00163:000679.0994:05428
05429:-00062:+00032:-00074:000679.0994:05429
05430:-00275:+00054:-00036:000679.0994:05430
05431:-00147:-00086:-00116:000679.0994:05431
05432:+00208:+00107:-00096:000679.0994:05432
05433:-00143:-00009:+00007:000679.0994:05433
05434:-00228:+00140:-00179:000679.0994:05434
05435:-00007:+00031:+00041:000679.0994:05435
05436:+00149:+00057:-00047:000679.0994:05436
05437:-00008:+00044:-00048:000679.0994:05437
05438:-00186:+00054:+00010:000679.0994:05438
05439:-00125:+00087:-00071:000668.5944:05439
05440:+00028:+00082:+00057:000668.5944:05440
05441:-00020:+00068:-00019:000668.5944:05441
05442:-00046:+00050:-00076:000668.5944:05442
05443:-00016:+00055:+00002:000668.5944:05443
05444:-00031:+00064:+00009:000668.5944:05444
05445:+00022:+00049:+00049:000668.5944:05445
05446:+00062:+00031:+00016:000668.5944:05446
05447:+00054:+00042:+00002:000668.5944:05447
05448:-00027:+00081:+00030:000668.5944:05448
05449:-00014:+00075:-00009:000668.5944:05449
05450:-00003:+00013:+00024:000668.5944:05450
05451:+00018:+00010:-00062:000668.5944:05451
05452:-00118:+00064:-00063:000668.5944:05452
05453:-00122:+00027:+00003:000668.5944:05453
05454:+00011:+00041:-00064:000668.5944:05454
05455:+00062:+00047:-00034:000668.5944:05455
05456:-00047:+00066:-00050:000668.5944:05456
05457:-00133:+00027:-00060:000668.5944:05457
05458:-00049:+00042:-00046:000668.5944:05458
05459:+00042:+00096:-00009:000668.5944:05459
05460:+00000:+00040:+00000:000668.5944:05460
05461:-00045:+00045:-00080:000668.5944:05461
05462:+00053:+00098:-00004:000668.5944:05462
05463:+00119:+00060:+00025:000668.5944:05463
05464:+00173:+00078:-00007:000668.5944:05464
05465:+00084:+00077:+00033:000668.5944:05465
05466:+00075:+00082:-00050:000668.5944:05466
05467:-00007:+00032:-00042:000668.5944:05467
05468:+00000:+00078:-00072:000668.5944:05468
05469:-00005:+00064:-00047:000668.5944:05469
05470:-00063:+00029:-00057:000642.1032:05470
05471:-00048:+00039:-00004:000642.1032:05471
05472:-00002:+00046:+00029:000642.1032:05472
05473:+00029:+00078:-00020:000642.1032:05473
05474:+00037:+00051:-00032:000642.1032:05474
05475:-00009:+00070:+00012:000642.1032:05475
05476:-00028:+00013:-00037:000642.1032:05476
05477:-00056:+00068:+00035:000642.1032:05477
05478:-00042:+00052:+00031:000642.1032:05478
05479:-00022:+00043:-00069:000642.1032:05479
05480:+00030:+00013:+00047:000642.1032:05480
05481:-00006:+00039:-00025:000642.1032:05481
05482:+00003:+00042:+00013:000642.1032:05482
05483:+00009:+00028:+00010:000642.1032:05483
05484:+00069:+00050:+00020:000642.1032:05484
05485:+00059:+00049:+00035:000642.1032:05485
05486:+00008:+00059:+00016:000642.1032:05486
05487:-00025:+00001:+00033:000642.1032:05487
05488:-00014:+00041:-00015:000642.1032:05488
05489:+00013:+00046:-00039:000642.1032:05489
05490:-00029:+00041:-00060:000642.1032:05490
05491:-00055:+00062:-00001:000642.1032:05491
05492:-00044:+00032:+00015:000642.1032:05492
05493:-00039:+00065:-00035:000642.1032:05493
05494:-00019:+00029:-00011:000642.1032:05494
05495:-00075:+00063:-00046:000642.1032:05495
05496:-00089:+00038:+00004:000642.1032:05496
05497:-00043:+00004:-00045:000642.1032:05497
05498:-00050:+00080:-00090:000642.1032:05498
05499:-00055:+00038:-00047:000642.1032:05499
05500:-00014:+00028:-00070:000642.1032:05500
05501:-00031:+00045:-00054:000642.1032:05501
05502:-00057:+00030:-00011:000642.1032:05502
05503:-00002:+00046:-00038:000642.1032:05503
05504:+00047:+00036:+00013:000642.1032:05504
05505:+00078:+00024:+00009:000578.1401:05505
05506:+00028:+00047:-00015:000578.1401:05506
05507:+00015:+00053:-00014:000578.1401:05507
05508:-00051:+00031:-00038:000578.1401:05508
05509:-00006:+00080:-00011:000578.1401:05509
05510:-00008:+00048:-00052:000578.1401:05510
05511:-00032:+00038:-00069:000578.1401:05511
05512:-00049:+00044:-00021:000578.1401:05512
05513:-00046:+00028:-00021:000578.1401:05513
05514:-00025:+00051:-00022:000578.1401:05514
05515:-00018:+00040:-00004:000578.1401:05515
05516:-00038:+00024:-00022:000578.1401:05516
05517:-00056:+00050:-00013:000578.1401:05517
05518:-00056:+00048:+00004:000578.1401:05518
05519:-00034:+00021:-00016:000578.1401:05519
05520:-00011:+00044:-00043:000578.1401:05520
05521:+00001:+00036:+00004:000578.1401:05521
05522:+00005:+00040:-00038:000578.1401:05522
05523:-00008:+00028:-00006:000578.1401:05523
05524:+00013:+00026:-00001:000578.1401:05524
05525:+00006:+00034:-00037:000578.1401:05525
05526:+00042:+00024:+00013:000578.1401:05526
05527:+00053:+00041:-00010:000578.1401:05527
05528:+00074:+00012:+00012:000578.1401:05528
05529:+00061:+00046:-00007:000578.1401:05529
05530:+00010:+00067:+00003:000578.1401:05530
05531:+00005:+00001:-00007:000578.1401:05531
05532:+00049:+00083:-00040:000578.1401:05532
05533:+00063:+00009:+00012:000578.1401:05533
05534:+00025:+00030:-00084:000578.1401:05534
05535:+00031:+00034:-00040:000578.1401:05535
05536:+00040:+00051:-00005:000578.1401:05536
05537:+00056:+00024:-00036:000578.1401:05537
05538:+00080:+00066:+00002:000578.1401:05538
05539:+00064:+00036:-00010:000578.1401:05539
05540:+00036:+00043:-00030:000578.1401:05540
05541:+00038:+00038:-00034:000578.1401:05541
05542:+00041:+00064:-00036:000578.1401:05542
05543:+00080:-00002:+00004:000578.1401:05543
05544:+00062:+00052:-00014:000509.7778:05544
05545:+00050:+00014:+00005:000509.7778:05545
05546:+00026:+00045:-00051:000509.7778:05546
05547:+00050:+00039:-00050:000509.7778:05547
05548:+00042:+00066:-00023:000509.7778:05548
05549:+00043:+00040:+00002:000509.7778:05549
05550:+00045:+00039:-00020:000509.7778:05550
05551:+00055:+00064:+00000:000509.7778:05551
05552:+00038:+00050:+00010:000509.7778:05552
05553:+00024:+00050:-00052:000509.7778:05553
05554:+00013:+00039:-00003:000509.7778:05554
05555:+00047:+00027:+00042:000509.7778:05555
05556:+00064:+00072:-00050:000509.7778:05556
05557:+00031:+00025:-00054:000509.7778:05557
05558:-00008:+00075:-00016:000509.7778:05558
05559:-00011:+00040:-00025:000509.7778:05559
05560:+00001:+00062:+00015:000509.7778:05560
05561:-00020:+00080:-00003:000509.7778:05561
05562:+00007:+00054:+00002:000509.7778:05562
05563:-00011:+00062:-00008:000509.7778:05563
05564:-00026:+00063:+00018:000509.7778:05564
05565:-00051:+00094:+00059:000509.7778:05565
05566:-00048:+00066:-00003:000509.7778:05566
05567:-00025:+00061:-00001:000509.7778:05567
05568:+00024:+00076:+00001:000509.7778:05568
05569:+00008:+00082:-00038:000509.7778:05569
05570:-00032:+00067:-00007:000509.7778:05570
05571:-00082:+00067:-00006:000509.7778:05571
05572:-00071:+00060:-00020:000509.7778:05572
05573:-00057:+00057:+00002:000509.7778:05573
05574:-00010:+00069:-00017:000509.7778:05574
05575:+00018:+00095:-00024:000509.7778:05575
05576:+00012:+00079:-00012:000509.7778:05576
05577:-00087:+00060:-00036:000509.7778:05577
05578:-00113:+00039:-00024:000509.7778:05578
05579:-00044:+00075:-00001:000509.7778:05579
05580:-00011:+00040:+00018:000509.7778:05580
05581:+00034:+00097:-00043:000509.7778:05581
05582:-00052:+00062:-00017:000509.7778:05582
05583:-00044:+00062:-00057:000506.2520:05583
05584:-00016:+00045:-00010:000506.2520:05584
05585:-00003:+00040:-00025:000506.2520:05585
05586:+00004:+00064:-00011:000506.2520:05586
05587:+00013:+00068:-00040:000506.2520:05587
05588:-00017:+00064:-00013:000506.2520:05588
05589:-00018:+00063:+00013:000506.2520:05589
05590:-00029:+00043:+00047:000506.2520:05590
05591:-00002:+00011:+00000:000506.2520:05591
05592:-00014:+00052:-00022:000506.2520:05592
05593:-00017:+00042:-00013:000506.2520:05593
05594:+00015:+00028:-00031:000506.2520:05594
05595:-00016:+00027:-00028:000506.2520:05595
05596:-00028:+00013:-00004:000506.2520:05596
05597:-00007:+00045:-00024:000506.2520:05597
05598:+00055:+00034:-00019:000506.2520:05598
05599:+00057:+00057:+00001:000506.2520:05599
05600:-00007:+00052:-00021:000506.2520:05600
05601:-00049:+00012:-00029:000506.2520:05601
05602:-00018:+00067:-00015:000506.2520:05602
05603:+00032:+00048:+00026:000506.2520:05603
05604:+00009:+00068:-00039:000506.2520:05604
05605:+00000:+00037:-00023:000506.2520:05605
05606:-00023:+00054:-00016:000506.2520:05606
05607:-00008:+00042:+00015:000506.2520:05607
05608:+00030:+00046:-00011:000506.2520:05608
05609:+00016:+00057:-00037:000506.2520:05609
05610:+00002:+00047:-00009:000506.2520:05610
05611:-00031:+00079:-00029:000506.2520:05611
05612:-00033:+00070:+00034:000506.2520:05612
05613:-00012:+00047:+00017:000506.2520:05613
05614:+00002:+00055:+00000:000506.2520:05614
05615:-00020:+00011:+00026:000506.2520:05615
05616:+00000:+00077:-00034:000506.2520:05616
05617:-00043:+00046:-00015:000506.2520:05617
05618:-00041:+00056:+00008:000506.2520:05618
05619:+00047:+00080:-00004:000506.2520:05619
05620:+00064:+00025:-00003:000552.4588:05620
05621:+00030:+00019:-00034:000552.4588:05621
05622:-00031:+00055:-00030:000552.4588:05622
05623:-00026:+00029:-00014:000552.4588:05623
05624:+00017:+00110:-00034:000552.4588:05624
05625:+00022:+00017:+00067:000552.4588:05625
05626:-00005:+00041:-00063:000552.4588:05626
05627:-00023:+00054:-00050:000552.4588:05627
05628:+00017:+00046:+00010:000552.4588:05628
05629:+00034:+00029:-00037:000552.4588:05629
05630:+00011:+00046:+00063:000552.4588:05630
05631:-00013:+00024:-00034:000552.4588:05631
05632:-00037:+00092:-00015:000552.4588:05632
05633:-00057:+00049:+00043:000552.4588:05633
05634:-00004:+00066:+00003:000552.4588:05634
05635:+00043:-00001:+00022:000552.4588:05635
05636:-00022:+00055:-00041:000552.4588:05636
05637:-00018:+00033:+00008:000552.4588:05637
05638:-00040:+00044:+00016:000552.4588:05638
05639:-00020:+00052:+00015:000552.4588:05639
05640:+00011:+00056:+00035:000552.4588:05640
05641:+00078:+00038:-00011:000552.4588:05641
05642:+00007:+00094:+00028:000552.4588:05642
05643:-00038:+00005:-00032:000552.4588:05643
05644:-00040:+00067:-00066:000552.4588:05644
05645:+00037:+00020:+00010:000552.4588:05645
05646:+00043:+00052:-00023:000552.4588:05646
05647:-00025:+00062:-00038:000552.4588:05647
05648:-00041:+00047:+00031:000552.4588:05648
05649:+00029:+00049:-00002:000552.4588:05649
05650:+00043:+00037:+00015:000552.4588:05650
05651:+00045:+00040:-00024:000552.4588:05651
05652:-00049:+00069:-00037:000552.4588:05652
05653:-00065:+00054:+00038:000552.4588:05653
05654:-00046:+00080:-00075:000586.2171:05654
05655:-00006:+00016:+00000:000586.2171:05655
05656:-00011:+00046:-00039:000586.2171:05656
05657:-00029:+00062:-00017:000586.2171:05657
05658:-00046:+00027:+00004:000586.2171:05658
05659:-00027:+00055:-00035:000586.2171:05659
05660:+00076:+00017:+00032:000586.2171:05660
05661:+00077:+00040:-00031:000586.2171:05661
05662:-00007:+00051:+00002:000586.2171:05662
05663:-00052:+00068:+00060:000586.2171:05663
05664:-00010:+00025:+00050:000586.2171:05664
05665:+00075:+00062:-00011:000586.2171:05665
05666:-00026:+00070:-00010:000586.2171:05666
05667:-00026:+00079:-00013:000586.2171:05667
05668:-00022:+00034:+00035:000586.2171:05668
05669:+00062:+00041:-00036:000586.2171:05669
05670:+00024:+00036:-00038:000586.2171:05670
05671:-00026:+00059:-00068:000586.2171:05671
05672:-00033:+00007:+00000:000586.2171:05672
05673:-00035:+00143:-00050:000586.2171:05673
05674:-00024:+00040:+00012:000586.2171:05674
05675:-00041:+00055:-00051:000586.2171:05675
05676:-00066:+00044:+00005:000586.2171:05676
05677:-00015:+00065:+00001:000586.2171:05677
05678:+00020:+00052:-00021:000586.2171:05678
05679:+00059:+00077:+00015:000586.2171:05679
05680:+00038:+00061:-00006:000586.2171:05680
05681:+00043:+00065:-00010:000586.2171:05681
05682:-00006:+00032:-00051:000586.2171:05682
05683:-00043:+00072:-00030:000586.2171:05683
05684:+00081:+00109:+00008:000586.2171:05684
05685:+00037:+00068:+00005:000586.2171:05685
05686:-00017:+00056:-00008:000618.0232:05686
05687:-00055:+00022:+00023:000618.0232:05687
05688:+00052:+00074:-00054:000618.0232:05688
05689:+00051:+00036:+00018:000618.0232:05689
05690:+00018:+00092:-00067:000618.0232:05690
05691:-00056:-00046:-00007:000618.0232:05691
05692:-00070:+00141:+00014:000618.0232:05692
05693:-00029:+00014:+00019:000618.0232:05693
05694:+00002:+00099:-00063:000618.0232:05694
05695:-00062:+00054:-00032:000618.0232:05695
05696:-00038:+00076:+00033:000618.0232:05696
05697:-00013:+00043:-00032:000618.0232:05697
05698:+00034:+00062:+00007:000618.0232:05698
05699:+00074:+00080:-00008:000618.0232:05699
05700:+00051:+00067:-00031:000618.0232:05700
05701:-00032:-00030:-00003:000618.0232:05701
05702:-00027:+00117:-00132:000618.0232:05702
05703:+00054:+00034:-00003:000618.0232:05703
05704:+00047:+00081:-00007:000618.0232:05704
05705:-00042:+00046:-00022:000618.0232:05705
05706:-00012:+00079:-00007:000618.0232:05706
05707:+00044:+00059:-00048:000618.0232:05707
05708:+00040:+00032:+00049:000618.0232:05708
05709:+00008:+00112:+00018:000618.0232:05709
05710:-00033:-00012:+00032:000618.0232:05710
05711:-00068:+00159:-00081:000618.0232:05711
05712:-00040:+00047:+00001:000618.0232:05712
05713:-00004:+00085:-00053:000618.0232:05713
05714:-00053:+00077:-00050:000618.0232:05714
05715:-00032:+00025:+00000:000618.0232:05715
05716:-00011:+00073:-00047:000618.0232:05716
05717:+00032:+00039:+00061:000618.0232:05717
05718:+00064:+00076:-00021:000631.9432:05718
05719:+00014:+00089:-00028:000631.9432:05719
05720:-00024:+00076:+00094:000631.9432:05720
05721:-00034:+00015:-00006:000631.9432:05721
05722:+00075:+00048:+00084:000631.9432:05722
05723:-00027:+00066:+00013:000631.9432:05723
05724:-00039:+00050:-00002:000631.9432:05724
05725:-00016:+00061:+00047:000631.9432:05725
05726:+00021:+00046:+00016:000631.9432:05726
05727:+00007:+00063:+00014:000631.9432:05727
05728:-00030:+00058:-00068:000631.9432:05728
05729:-00019:+00099:+00050:000631.9432:05729
05730:-00048:+00098:-00093:000631.9432:05730
05731:-00011:+00080:+00033:000631.9432:05731
05732:-00020:+00017:+00034:000631.9432:05732
05733:-00039:+00049:-00014:000631.9432:05733
05734:-00081:+00024:+00035:000631.9432:05734
05735:-00013:+00083:-00015:000631.9432:05735
05736:+00049:+00046:+00038:000631.9432:05736
05737:+00040:+00044:-00013:000631.9432:05737
05738:-00032:+00023:+00004:000631.9432:05738
05739:-00053:+00144:-00022:000631.9432:05739
05740:-00028:+00003:+00022:000631.9432:05740
05741:+00085:+00112:+00027:000631.9432:05741
05742:-00040:+00005:+00048:000631.9432:05742
05743:-00085:+00041:-00006:000631.9432:05743
05744:+00001:+00074:+00023:000631.9432:05744
05745:+00079:+00048:+00035:000631.9432:05745
05746:+00038:+00040:+00010:000631.9432:05746
05747:-00105:+00012:-00030:000631.9432:05747
05748:-00105:+00123:-00044:000631.9432:05748
05749:-00040:+00036:-00081:000641.4266:05749
05750:+00029:+00067:-00028:000641.4266:05750
05751:-00049:+00031:+00014:000641.4266:05751
05752:-00066:+00049:-00014:000641.4266:05752
05753:-00002:+00028:+00002:000641.4266:05753
05754:-00005:+00077:-00005:000641.4266:05754
05755:+00054:+00056:+00015:000641.4266:05755
05756:-00003:+00038:-00025:000641.4266:05756
05757:-00056:-00025:+00019:000641.4266:05757
05758:-00044:+00078:-00115:000641.4266:05758
05759:+00034:+00040:-00006:000641.4266:05759
05760:+00044:+00049:-00024:000641.4266:05760
05761:-00033:+00045:-00040:000641.4266:05761
05762:-00077:+00049:+00012:000641.4266:05762
05763:+00025:+00063:-00032:000641.4266:05763
05764:+00051:+00059:+00010:000641.4266:05764
05765:+00003:+00052:-00024:000641.4266:05765
05766:-00074:-00005:+00063:000641.4266:05766
05767:-00023:+00048:-00100:000641.4266:05767
05768:+00004:-00022:-00034:000641.4266:05768
05769:-00098:+00069:-00080:000641.4266:05769
05770:-00101:+00057:+00013:000641.4266:05770
05771:-00014:+00058:-00015:000641.4266:05771
05772:+00052:+00043:-00041:000641.4266:05772
05773:+00037:+00039:+00035:000641.4266:05773
05774:+00045:+00068:-00044:000641.4266:05774
05775:-00062:-00021:+00026:000641.4266:05775
05776:-00013:+00139:-00006:000641.4266:05776
05777:+00010:-00006:+00001:000641.4266:05777
05778:+00091:+00078:-00016:000641.4266:05778
05779:-00002:+00050:+00019:000655.6908:05779
05780:-00054:+00076:-00018:000655.6908:05780
05781:-00028:+00064:-00010:000655.6908:05781
05782:+00039:+00063:+00031:000655.6908:05782
05783:+00023:+00058:-00022:000655.6908:05783
05784:-00059:-00016:-00067:000655.6908:05784
05785:-00056:+00108:-00002:000655.6908:05785
05786:-00038:+00044:-00028:000655.6908:05786
05787:+00029:+00089:-00100:000655.6908:05787
05788:-00040:+00039:+00078:000655.6908:05788
05789:-00057:+00071:-00045:000655.6908:05789
05790:+00000:+00045:+00017:000655.6908:05790
05791:+00052:+00091:+00028:000655.6908:05791
05792:+00082:+00044:-00019:000655.6908:05792
05793:-00012:+00001:-00038:000655.6908:05793
05794:-00063:+00101:-00028:000655.6908:05794
05795:-00049:-00006:-00008:000655.6908:05795
05796:+00108:+00105:-00092:000655.6908:05796
05797:+00060:+00048:+00012:000655.6908:05797
05798:-00061:+00096:-00009:000655.6908:05798
05799:-00056:+00047:-00013:000655.6908:05799
05800:+00036:+00070:+00035:000655.6908:05800
05801:+00087:+00080:+00044:000655.6908:05801
05802:-00091:+00027:+00025:000655.6908:05802
05803:-00111:+00132:-00028:000655.6908:05803
05804:+00011:+00033:-00002:000655.6908:05804
05805:+00076:+00091:-00001:000655.6908:05805
05806:-00036:+00017:+00039:000655.6908:05806
05807:-00065:+00070:-00040:000655.6908:05807
05808:-00013:+00038:+00043:000655.6908:05808
05809:+00041:+00095:-00005:000655.6908:05809
05810:+00040:+00025:+00015:000657.6645:05810
05811:-00001:-00033:+00000:000657.6645:05811
05812:-00072:+00103:-00135:000657.6645:05812
05813:+00058:+00079:+00074:000657.6645:05813
05814:+00044:+00096:-00111:000657.6645:05814
05815:+00008:+00054:-00010:000657.6645:05815
05816:-00027:+00056:-00025:000657.6645:05816
05817:-00014:+00079:-00066:000657.6645:05817
05818:+00043:+00045:+00072:000657.6645:05818
05819:+00071:+00130:-00095:000657.6645:05819
05820:-00034:+00042:+00085:000657.6645:05820
05821:-00126:+00008:+00030:000657.6645:05821
05822:-00028:+00139:-00134:000657.6645:05822
05823:+00052:-00005:+00041:000657.6645:05823
05824:+00009:+00116:-00076:000657.6645:05824
05825:-00070:+00039:-00037:000657.6645:05825
05826:-00022:+00098:-00021:000657.6645:05826
05827:-00021:+00070:-00010:000657.6645:05827
05828:+00054:+00103:-00009:000657.6645:05828
05829:+00018:-00099:+00010:000657.6645:05829
05830:-00010:+00086:-00159:000657.6645:05830
05831:-00051:+00062:+00058:000657.6645:05831
05832:+00009:+00087:-00067:000657.6645:05832
05833:+00016:+00056:-00031:000657.6645:05833
05834:-00006:+00056:+00042:000657.6645:05834
05835:-00082:+00035:-00037:000657.6645:05835
05836:+00028:+00041:+00048:000657.6645:05836
05837:+00066:+00073:+00017:000657.6645:05837
05838:+00033:+00043:+00000:000657.6645:05838
05839:-00122:+00079:+00091:000657.6645:05839
05840:-00016:+00013:-00047:000662.1920:05840
05841:+00074:-00018:+00057:000662.1920:05841
05842:-00014:+00064:-00031:000662.1920:05842
05843:-00083:+00070:-00007:000662.1920:05843
05844:-00073:+00083:-00016:000662.1920:05844
05845:+00062:+00041:+00000:000662.1920:05845
05846:+00076:+00083:+00046:000662.1920:05846
05847:+00029:-00086:-00024:000662.1920:05847
05848:-00040:+00173:-00163:000662.1920:05848
05849:-00046:+00050:+00116:000662.1920:05849
05850:+00026:+00098:-00009:000662.1920:05850
05851:+00048:+00021:-00014:000662.1920:05851
05852:+00029:+00012:+00127:000662.1920:05852
05853:-00064:+00046:-00092:000662.1920:05853
05854:-00008:+00100:+00081:000662.1920:05854
05855:+00074:+00109:-00039:000662.1920:05855
05856:-00049:+00000:+00049:000662.1920:05856
05857:-00093:+00142:-00053:000662.1920:05857
05858:-00055:-00034:-00024:000662.1920:05858
05859:+00030:+00111:-00035:000662.1920:05859
05860:+00001:+00008:+00028:000662.1920:05860
05861:-00057:+00064:+00004:000662.1920:05861
05862:-00017:+00035:-00039:000662.1920:05862
05863:-00011:-00001:+00029:000662.1920:05863
05864:+00028:+00086:-00072:000662.1920:05864
05865:-00012:-00074:+00104:000662.1920:05865
05866:+00044:+00172:-00114:000662.1920:05866
05867:+00003:-00048:+00054:000662.1920:05867
05868:+00009:+00073:+00016:000662.1920:05868
05869:+00018:-00033:-00023:000662.1920:05869
05870:-00001:+00079:-00022:000668.4756:05870
05871:-00046:+00052:-00031:000668.4756:05871
05872:+00029:+00042:+00062:000668.4756:05872
05873:+00041:-00007:-00079:000668.4756:05873
05874:-00023:-00006:+00048:000668.4756:05874
05875:-00088:+00066:-00024:000668.4756:05875
05876:-00033:-00015:-00001:000668.4756:05876
05877:+00009:+00075:-00084:000668.4756:05877
05878:-00026:+00056:-00013:000668.4756:05878
05879:-00023:+00054:-00056:000668.4756:05879
05880:+00018:+00021:-00019:000668.4756:05880
05881:+00004:+00074:+00006:000668.4756:05881
05882:+00021:+00114:-00044:000668.4756:05882
05883:+00048:-00005:+00101:000668.4756:05883
05884:+00027:+00097:-00072:000668.4756:05884
05885:-00015:+00032:+00060:000668.4756:05885
05886:-00012:+00062:-00028:000668.4756:05886
05887:+00004:+00011:-00008:000668.4756:05887
05888:+00006:+00083:+00012:000668.4756:05888
05889:-00028:-00017:-00007:000668.4756:05889
05890:-00005:+00076:+00024:000668.4756:05890
05891:+00023:-00025:+00002:000668.4756:05891
05892:+00040:+00131:-00066:000668.4756:05892
05893:-00149:-00060:-00035:000668.4756:05893
05894:-00143:+00085:-00063:000668.4756:05894
05895:-00101:+00088:-00019:000668.4756:05895
05896:+00053:+00013:-00034:000668.4756:05896
05897:-00040:+00074:-00001:000668.4756:05897
05898:-00058:+00023:-00016:000668.4756:05898
05899:+00029:+00073:+00046:000668.4756:05899
05900:+00101:+00044:+00043:000667.6400:05900
05901:+00065:-00091:+00074:000667.6400:05901
05902:-00153:+00026:-00135:000667.6400:05902
05903:-00133:+00049:-00057:000667.6400:05903
05904:+00090:+00059:+00014:000667.6400:05904
05905:+00024:+00056:+00016:000667.6400:05905
05906:-00103:+00042:+00027:000667.6400:05906
05907:-00017:+00025:-00020:000667.6400:05907
05908:+00044:+00100:-00084:000667.6400:05908
05909:+00030:-00008:-00059:000667.6400:05909
05910:-00123:+00035:-00040:000667.6400:05910
05911:-00111:+00103:-00069:000667.6400:05911
05912:+00078:+00076:+00209:000667.6400:05912
05913:-00050:-00060:-00030:000667.6400:05913
05914:-00132:+00048:-00057:000667.6400:05914
05915:-00108:+00077:+00059:000667.6400:05915
05916:+00087:+00039:-00057:000667.6400:05916
05917:+00105:+00021:+00024:000667.6400:05917
05918:-00016:+00013:-00001:000667.6400:05918
05919:-00032:+00030:+00026:000667.6400:05919
05920:+00022:+00054:-00009:000667.6400:05920
05921:-00002:+00073:+00014:000667.6400:05921
05922:+00000:+00064:+00024:000667.6400:05922
05923:-00009:+00066:-00110:000667.6400:05923
05924:+00012:+00082:+00072:000667.6400:05924
05925:-00070:+00027:-00008:000667.6400:05925
05926:-00047:+00060:-00048:000667.6400:05926
05927:-00003:+00053:+00037:000667.6400:05927
05928:+00001:+00000:+00045:000667.6400:05928
05929:-00137:+00061:-00076:000667.6400:05929
05930:-00134:-00019:-00009:000669.3429:05930
05931:+00029:+00113:-00042:000669.3429:05931
05932:+00013:+00035:-00006:000669.3429:05932
05933:-00073:+00028:+00016:000669.3429:05933
05934:-00028:+00050:-00039:000669.3429:05934
05935:+00017:+00113:-00037:000669.3429:05935
05936:+00048:+00081:-00030:000669.3429:05936
05937:+00020:+00005:+00017:000669.3429:05937
05938:-00017:+00096:-00140:000669.3429:05938
05939:-00017:-00053:-00016:000669.3429:05939
05940:+00031:+00136:-00159:000669.3429:05940
05941:-00010:-00074:-00086:000669.3429:05941
05942:+00007:-00003:-00161:000669.3429:05942
05943:+00073:+00138:-00050:000669.3429:05943
05944:+00070:+00104:-00281:000669.3429:05944
05945:+00116:-00036:-00083:000669.3429:05945
05946:+00014:+00037:-00132:000669.3429:05946
05947:-00026:+00055:-00106:000669.3429:05947
05948:+00007:+00030:-00065:000669.3429:05948
05949:+00081:+00054:-00114:000669.3429:05949
05950:-00056:+00037:-00077:000669.3429:05950
05951:-00223:-00017:-00152:000669.3429:05951
05952:-00130:-00017:-00172:000669.3429:05952
05953:-00028:+00080:-00152:000669.3429:05953
05954:-00036:-00064:-00118:000669.3429:05954
05955:-00124:+00012:-00209:000669.3429:05955
05956:-00126:+00054:-00184:000669.3429:05956
05957:-00069:-00010:-00042:000669.3429:05957
05958:-00014:+00016:-00158:000669.3429:05958
05959:-00143:-00034:-00040:000676.1345:05959
05960:-00204:-00006:-00128:000676.1345:05960
05961:-00061:+00038:-00138:000676.1345:05961
05962:+00064:-00036:-00001:000676.1345:05962
05963:-00013:+00019:-00016:000676.1345:05963
05964:-00077:+00058:-00050:000676.1345:05964
05965:-00002:+00049:+00014:000676.1345:05965
05966:-00044:+00105:-00103:000676.1345:05966
05967:-00089:+00047:+00146:000676.1345:05967
05968:-00083:+00039:-00068:000676.1345:05968
05969:+00047:+00028:+00025:000676.1345:05969
05970:-00024:+00094:+00088:000676.1345:05970
05971:-00016:+00107:+00005:000676.1345:05971
05972:-00014:+00081:+00088:000676.1345:05972
05973:+00013:+00056:+00044:000676.1345:05973
05974:+00045:+00041:+00037:000676.1345:05974
05975:-00140:+00042:+00094:000676.1345:05975
05976:-00185:+00055:+00010:000676.1345:05976
05977:-00096:+00060:+00078:000676.1345:05977
05978:-00104:+00063:+00094:000676.1345:05978
05979:-00165:+00071:+00006:000676.1345:05979
05980:+00012:+00108:+00110:000676.1345:05980
05981:-00032:+00102:+00057:000676.1345:05981
05982:-00090:+00092:+00039:000676.1345:05982
05983:-00138:+00128:-00043:000676.1345:05983
05984:-00083:+00096:+00016:000676.1345:05984
05985:+00023:+00051:+00034:000676.1345:05985
05986:+00033:+00059:-00044:000676.1345:05986
05987:+00036:+00093:+00035:000676.1345:05987
05988:+00114:+00042:+00006:000676.1345:05988
05989:+00125:+00104:-00051:000684.7879:05989
05990:+00110:+00020:+00048:000684.7879:05990
05991:+00008:+00042:-00043:000684.7879:05991
05992:+00055:+00045:-00056:000684.7879:05992
05993:+00164:+00057:-00048:000684.7879:05993
05994:+00112:+00043:-00060:000684.7879:05994
05995:+00051:+00046:-00036:000684.7879:05995
05996:+00125:+00076:-00094:000684.7879:05996
05997:+00181:+00053:-00043:000684.7879:05997
05998:+00102:+00065:-00057:000684.7879:05998
05999:-00030:-00012:-00062:000684.7879:05999
06000:-00047:+00034:-00074:000684.7879:06000
06001:+00005:-00023:-00097:000684.7879:06001
06002:+00015:-00004:-00070:000684.7879:06002
06003:-00002:-00017:-00044:000684.7879:06003
06004:-00044:-00012:-00028:000684.7879:06004
06005:+00007:-00018:-00021:000684.7879:06005
06006:+00047:-00003:+00006:000684.7879:06006
06007:+00093:+00027:+00002:000684.7879:06007
06008:+00037:+00031:-00009:000684.7879:06008
06009:+00028:+00045:+00007:000684.7879:06009
06010:+00046:+00065:+00012:000684.7879:06010
06011:+00108:+00044:+00043:000684.7879:06011
06012:+00110:+00037:+00044:000684.7879:06012
06013:+00049:+00068:+00051:000684.7879:06013
06014:+00090:+00073:+00083:000684.7879:06014
06015:+00158:+00048:+00119:000684.7879:06015
06016:+00039:+00011:+00156:000684.7879:06016
06017:+00008:+00145:-00052:000684.7879:06017
06018:+00059:+00035:+00139:000686.5674:06018
06019:+00080:+00062:+00023:000686.5674:06019
06020:+00015:-00022:+00126:000686.5674:06020
06021:-00024:+00033:-00022:000686.5674:06021
06022:+00013:+00066:-00070:000686.5674:06022
06023:-00057:-00087:+00115:000686.5674:06023
06024:+00100:+00075:-00194:000686.5674:06024
06025:+00071:-00026:+00117:000686.5674:06025
06026:+00065:+00086:+00081:000686.5674:06026
06027:-00036:+00029:-00077:000686.5674:06027
06028:-00012:+00091:+00028:000686.5674:06028
06029:+00062:+00057:+00008:000686.5674:06029
06030:+00048:+00074:-00113:000686.5674:06030
06031:-00045:+00108:+00019:000686.5674:06031
06032:+00100:+00075:+00079:000686.5674:06032
06033:+00245:+00078:+00024:000686.5674:06033
06034:+00041:+00056:+00010:000686.5674:06034
06035:-00290:+00021:-00181:000686.5674:06035
06036:-00166:-00053:-00092:000686.5674:06036
06037:+00147:+00102:-00011:000686.5674:06037
06038:+00205:-00055:-00082:000686.5674:06038
06039:-00078:-00035:+00029:000686.5674:06039
06040:-00145:+00057:-00026:000686.5674:06040
06041:-00009:-00080:-00012:000686.5674:06041
06042:+00155:+00129:-00154:000686.5674:06042
06043:-00122:-00088:+00013:000686.5674:06043
06044:-00225:+00025:-00060:000686.5674:06044
06045:+00045:-00038:-00008:000686.5674:06045
06046:+00133:+00064:-00086:000686.5674:06046
06047:-00041:+00060:-00096:000679.8983:06047
06048:-00132:+00119:+00023:000679.8983:06048
06049:-00097:-00081:-00046:000679.8983:06049
06050:+00030:+00016:+00146:000679.8983:06050
06051:+00087:+00038:-00004:000679.8983:06051
06052:+00123:+00045:-00067:000679.8983:06052
06053:-00134:+00075:+00011:000679.8983:06053
06054:-00196:+00007:+00016:000679.8983:06054
06055:-00127:+00043:+00047:000679.8983:06055
06056:+00010:+00006:+00037:000679.8983:06056
06057:-00013:+00126:-00019:000679.8983:06057
06058:-00027:+00085:-00026:000679.8983:06058
06059:+00021:+00049:+00139:000679.8983:06059
06060:+00042:+00072:-00034:000679.8983:06060
06061:-00043:+00076:+00077:000679.8983:06061
06062:-00267:+00080:+00035:000679.8983:06062
06063:-00124:+00036:+00036:000679.8983:06063
06064:+00131:+00143:+00094:000679.8983:06064
06065:+00056:-00052:-00109:000679.8983:06065
06066:-00208:+00076:+00108:000679.8983:06066
06067:-00031:+00035:+00110:000679.8983:06067
06068:+00084:+00153:-00056:000679.8983:06068
06069:-00142:+00021:-00001:000679.8983:06069
06070:-00128:+00069:-00159:000679.8983:06070
06071:-00151:+00127:-00013:000679.8983:06071
06072:-00059:-00026:+00147:000679.8983:06072
06073:+00148:+00032:-00135:000679.8983:06073
06074:+00037:-00033:-00255:000679.8983:06074
06075:-00209:+00174:-00106:000679.8983:06075
06076:-00281:+00002:+00047:000679.8983:06076
06077:+00145:+00086:-00057:000674.2708:06077
06078:+00227:-00036:+00034:000674.2708:06078
06079:+00080:+00036:-00171:000674.2708:06079
06080:-00221:+00044:-00085:000674.2708:06080
06081:+00032:+00064:-00081:000674.2708:06081
06082:+00049:+00062:-00048:000674.2708:06082
06083:-00109:+00031:-00051:000674.2708:06083
06084:-00161:+00028:-00100:000674.2708:06084
06085:+00087:-00023:+00006:000674.2708:06085
06086:+00025:+00035:-00071:000674.2708:06086
06087:-00084:+00030:-00083:000674.2708:06087
06088:-00153:+00024:-00035:000674.2708:06088
06089:-00032:+00049:-00044:000674.2708:06089
06090:-00012:+00033:-00029:000674.2708:06090
06091:-00047:+00061:-00043:000674.2708:06091
06092:-00017:+00077:-00013:000674.2708:06092
06093:-00024:+00054:-00010:000674.2708:06093
06094:-00015:-00026:+00034:000674.2708:06094
06095:+00005:+00066:-00003:000674.2708:06095
06096:+00116:+00070:+00105:000674.2708:06096
06097:+00074:+00034:+00038:000674.2708:06097
06098:+00011:+00044:+00006:000674.2708:06098
06099:-00050:+00080:+00030:000674.2708:06099
06100:-00004:+00065:-00022:000674.2708:06100
06101:-00021:+00026:+00005:000674.2708:06101
06102:-00165:+00094:+00007:000674.2708:06102
06103:-00155:+00055:+00072:000674.2708:06103
06104:+00013:+00057:-00011:000674.2708:06104
06105:+00038:+00058:+00068:000674.2708:06105
06106:-00036:+00045:+00015:000674.2708:06106
06107:-00082:+00067:-00005:000658.3002:06107
06108:+00054:+00046:+00002:000658.3002:06108
06109:+00095:+00096:-00059:000658.3002:06109
06110:-00084:+00041:-00039:000658.3002:06110
06111:-00080:+00113:-00027:000658.3002:06111
06112:+00028:+00038:-00027:000658.3002:06112
06113:+00130:+00069:+00022:000658.3002:06113
06114:+00125:+00084:+00034:000658.3002:06114
06115:+00055:+00016:+00059:000658.3002:06115
06116:+00028:+00058:-00050:000658.3002:06116
06117:+00017:+00070:-00025:000658.3002:06117
06118:+00044:+00061:-00022:000658.3002:06118
06119:+00048:+00053:-00038:000658.3002:06119
06120:+00030:+00041:-00068:000658.3002:06120
06121:+00005:-00004:-00084:000658.3002:06121
06122:+00035:+00126:-00053:000658.3002:06122
06123:+00062:+00077:-00050:000658.3002:06123
06124:+00010:+00029:+00003:000658.3002:06124
06125:-00036:+00083:-00018:000658.3002:06125
06126:-00036:+00050:-00029:000658.3002:06126
06127:+00007:+00068:-00030:000658.3002:06127
06128:+00044:+00051:-00052:000658.3002:06128
06129:+00002:+00037:-00051:000658.3002:06129
06130:-00037:+00076:-00033:000658.3002:06130
06131:+00032:+00013:+00051:000658.3002:06131
06132:+00046:+00077:-00051:000658.3002:06132
06133:+00037:+00059:+00038:000658.3002:06133
06134:+00030:+00015:+00074:000658.3002:06134
06135:-00004:+00036:-00033:000658.3002:06135
06136:+00004:+00038:+00046:000658.3002:06136
06137:-00015:+00028:-00007:000658.3002:06137
06138:+00000:+00031:+00011:000658.3002:06138
06139:-00016:+00039:+00043:000658.3002:06139
06140:-00053:+00026:-00026:000618.6512:06140
06141:-00041:+00005:+00015:000618.6512:06141
06142:+00010:+00103:-00017:000618.6512:06142
06143:+00003:+00019:+00076:000618.6512:06143
06144:-00017:+00013:-00041:000618.6512:06144
06145:-00076:+00017:-00010:000618.6512:06145
06146:-00046:+00008:-00025:000618.6512:06146
06147:-00042:+00041:-00048:000618.6512:06147
06148:-00054:+00062:-00004:000618.6512:06148
06149:-00088:-00004:-00055:000618.6512:06149
06150:-00069:+00046:-00033:000618.6512:06150
06151:-00019:+00049:-00020:000618.6512:06151
06152:-00053:+00025:-00022:000618.6512:06152
06153:+00028:+00058:-00018:000618.6512:06153
06154:+00029:+00036:-00020:000618.6512:06154
06155:-00007:+00037:-00017:000618.6512:06155
06156:-00028:+00051:-00026:000618.6512:06156
06157:-00004:+00058:-00053:000618.6512:06157
06158:+00008:+00076:-00017:000618.6512:06158
06159:-00020:+00025:-00019:000618.6512:06159
06160:-00002:+00076:-00017:000618.6512:06160
06161:-00025:+00027:-00033:000618.6512:06161
06162:-00023:+00023:-00052:000618.6512:06162
06163:+00030:+00125:-00027:000618.6512:06163
06164:+00034:+00049:-00024:000618.6512:06164
06165:-00035:+00039:-00066:000618.6512:06165
06166:-00054:+00049:-00027:000618.6512:06166
06167:-00050:+00042:-00049:000618.6512:06167
06168:-00029:+00045:-00042:000618.6512:06168
06169:-00014:+00064:-00051:000618.6512:06169
06170:-00014:+00053:-00030:000618.6512:06170
06171:-00038:+00041:-00035:000618.6512:06171
06172:-00052:+00040:-00009:000618.6512:06172
06173:-00047:+00023:-00042:000618.6512:06173
06174:+00011:+00085:+00002:000618.6512:06174
06175:+00064:+00044:+00024:000557.1940:06175
06176:+00022:+00041:-00020:000557.1940:06176
06177:-00012:+00040:+00015:000557.1940:06177
06178:+00000:+00045:+00004:000557.1940:06178
06179:+00019:+00069:-00021:000557.1940:06179
06180:+00060:+00068:-00002:000557.1940:06180
06181:+00046:+00062:+00012:000557.1940:06181
06182:+00032:+00043:+00018:000557.1940:06182
06183:+00061:+00081:-00009:000557.1940:06183
06184:-00006:+00057:+00004:000557.1940:06184
06185:+00024:+00102:+00001:000557.1940:06185
06186:+00064:+00012:+00037:000557.1940:06186
06187:+00057:+00062:-00001:000557.1940:06187
06188:+00049:+00067:+00039:000557.1940:06188
06189:-00021:+00064:-00011:000557.1940:06189
06190:+00030:+00068:+00031:000557.1940:06190
06191:+00073:+00062:+00023:000557.1940:06191
06192:+00041:+00027:+00001:000557.1940:06192
06193:+00020:+00051:+00028:000557.1940:06193
06194:+00038:+00067:-00024:000557.1940:06194
06195:+00061:+00065:-00008:000557.1940:06195
06196:+00008:+00023:-00001:000557.1940:06196
06197:+00060:+00085:-00008:000557.1940:06197
06198:+00069:+00030:-00004:000557.1940:06198
06199:+00044:+00066:-00081:000557.1940:06199
06200:-00006:+00042:+00021:000557.1940:06200
06201:+00016:+00069:-00045:000557.1940:06201
06202:+00050:+00045:-00061:000557.1940:06202
06203:+00044:+00078:+00019:000557.1940:06203
06204:+00016:+00048:-00050:000557.1940:06204
06205:+00018:+00056:-00048:000557.1940:06205
06206:+00015:+00076:+00030:000557.1940:06206
06207:+00044:+00034:-00016:000557.1940:06207
06208:+00020:+00059:-00117:000557.1940:06208
06209:+00035:+00076:+00018:000557.1940:06209
06210:+00062:+00074:-00021:000557.1940:06210
06211:+00002:+00047:-00024:000557.1940:06211
06212:-00029:+00058:+00010:000557.1940:06212
06213:-00015:+00041:-00012:000557.1940:06213
06214:+00007:+00071:+00007:000511.4928:06214
06215:+00039:+00082:+00030:000511.4928:06215
06216:-00001:+00059:-00025:000511.4928:06216
06217:-00040:+00061:+00009:000511.4928:06217
06218:-00034:+00082:-00003:000511.4928:06218
06219:-00059:+00006:+00042:000511.4928:06219
06220:-00069:+00070:-00015:000511.4928:06220
06221:+00010:+00060:-00003:000511.4928:06221
06222:+00023:+00061:-00027:000511.4928:06222
06223:-00012:+00065:+00004:000511.4928:06223
06224:-00102:+00098:+00026:000511.4928:06224
06225:-00114:+00038:-00048:000511.4928:06225
06226:-00032:+00024:-00016:000511.4928:06226
06227:+00026:+00049:-00002:000511.4928:06227
06228:+00046:+00023:-00001:000511.4928:06228
06229:-00052:+00055:+00009:000511.4928:06229
06230:-00103:+00035:-00004:000511.4928:06230
06231:-00063:+00080:-00081:000511.4928:06231
06232:+00006:+00024:+00009:000511.4928:06232
06233:+00033:+00073:-00065:000511.4928:06233
06234:-00050:+00096:-00052:000511.4928:06234
06235:-00097:+00030:-00018:000511.4928:06235
06236:-00078:+00042:-00028:000511.4928:06236
06237:-00011:+00061:+00005:000511.4928:06237
06238:-00019:+00052:-00036:000511.4928:06238
06239:-00026:+00036:-00039:000511.4928:06239
06240:-00029:+00066:+00002:000511.4928:06240
06241:-00069:-00016:+00006:000511.4928:06241
06242:-00053:+00067:-00028:000511.4928:06242
06243:+00037:+00041:+00000:000511.4928:06243
06244:+00074:+00059:-00043:000511.4928:06244
06245:-00007:+00052:-00040:000511.4928:06245
06246:-00048:+00049:-00013:000511.4928:06246
06247:-00062:+00029:-00030:000511.4928:06247
06248:-00022:+00026:-00011:000511.4928:06248
06249:+00030:+00042:-00023:000511.4928:06249
06250:+00023:+00023:-00027:000511.4928:06250
06251:-00034:-00003:-00080:000543.8428:06251
06252:-00072:+00057:-00071:000543.8428:06252
06253:-00028:+00083:+00033:000543.8428:06253
06254:+00026:+00013:+00034:000543.8428:06254
06255:+00014:+00066:-00034:000543.8428:06255
06256:-00037:+00047:+00034:000543.8428:06256
06257:-00050:+00044:-00049:000543.8428:06257
06258:-00025:+00038:+00001:000543.8428:06258
06259:-00011:+00046:+00006:000543.8428:06259
06260:-00022:+00026:-00017:000543.8428:06260
06261:+00006:+00051:+00032:000543.8428:06261
06262:-00016:+00034:-00027:000543.8428:06262
06263:-00040:+00022:-00029:000543.8428:06263
06264:-00023:+00080:+00047:000543.8428:06264
06265:+00071:+00048:+00079:000543.8428:06265
06266:+00057:+00043:-00040:000543.8428:06266
06267:-00023:+00052:-00010:000543.8428:06267
06268:-00069:+00059:-00016:000543.8428:06268
06269:-00057:+00063:-00021:000543.8428:06269
06270:+00025:+00061:+00012:000543.8428:06270
06271:+00024:+00058:-00022:000543.8428:06271
06272:-00021:+00068:-00022:000543.8428:06272
06273:-00037:+00093:-00056:000543.8428:06273
06274:+00003:+00080:-00054:000543.8428:06274
06275:+00058:+00027:+00110:000543.8428:06275
06276:+00013:+00040:-00013:000543.8428:06276
06277:-00019:+00064:-00033:000543.8428:06277
06278:-00046:+00028:+00014:000543.8428:06278
06279:-00039:+00049:-00039:000543.8428:06279
06280:+00009:+00045:+00044:000543.8428:06280
06281:+00013:+00041:-00054:000543.8428:06281
06282:-00025:+00073:-00042:000543.8428:06282
06283:-00042:+00025:+00045:000543.8428:06283
06284:-00003:+00072:-00006:000543.8428:06284
06285:+00033:+00032:-00001:000543.8428:06285
06286:+00053:+00067:-00022:000581.4649:06286
06287:+00004:+00026:+00001:000581.4649:06287
06288:-00028:+00038:-00011:000581.4649:06288
06289:-00018:+00053:-00037:000581.4649:06289
06290:+00004:+00039:+00014:000581.4649:06290
06291:+00054:+00051:-00011:000581.4649:06291
06292:-00002:-00012:-00029:000581.4649:06292
06293:-00009:+00076:-00068:000581.4649:06293
06294:+00011:+00052:-00020:000581.4649:06294
06295:+00059:+00080:-00010:000581.4649:06295
06296:+00042:+00039:+00002:000581.4649:06296
06297:-00052:+00049:-00022:000581.4649:06297
06298:-00072:+00063:-00028:000581.4649:06298
06299:-00031:+00082:-00005:000581.4649:06299
06300:+00003:+00066:-00019:000581.4649:06300
06301:+00001:+00065:-00016:000581.4649:06301
06302:-00014:+00044:+00009:000581.4649:06302
06303:-00043:+00070:-00015:000581.4649:06303
06304:-00036:+00075:-00040:000581.4649:06304
06305:+00027:+00047:+00095:000581.4649:06305
06306:+00057:+00052:-00021:000581.4649:06306
06307:+00033:+00054:-00025:000581.4649:06307
06308:-00024:+00046:+00032:000581.4649:06308
06309:+00018:+00065:+00001:000581.4649:06309
06310:+00063:+00082:+00027:000581.4649:06310
06311:+00033:+00024:-00021:000581.4649:06311
06312:-00018:+00013:+00016:000581.4649:06312
06313:-00007:+00075:-00025:000581.4649:06313
06314:+00036:+00074:+00003:000581.4649:06314
06315:+00053:+00038:+00033:000581.4649:06315
06316:+00002:+00096:-00008:000581.4649:06316
06317:-00067:+00027:+00001:000581.4649:06317
06318:-00069:+00044:+00016:000609.1328:06318
06319:-00003:+00063:-00068:000609.1328:06319
06320:+00002:+00067:-00011:000609.1328:06320
06321:-00024:+00068:-00015:000609.1328:06321
06322:-00023:+00066:-00008:000609.1328:06322
06323:-00007:+00109:+00007:000609.1328:06323
06324:+00067:+00097:-00006:000609.1328:06324
06325:+00067:+00061:+00008:000609.1328:06325
06326:+00009:+00048:-00042:000609.1328:06326
06327:-00056:+00058:+00014:000609.1328:06327
06328:-00008:+00057:-00001:000609.1328:06328
06329:+00057:+00043:-00005:000609.1328:06329
06330:+00075:+00027:+00014:000609.1328:06330
06331:-00022:+00106:-00048:000609.1328:06331
06332:-00053:+00087:-00025:000609.1328:06332
06333:+00061:+00094:+00007:000609.1328:06333
06334:+00040:+00068:-00025:000609.1328:06334
06335:+00018:+00059:+00000:000609.1328:06335
06336:-00029:+00058:-00015:000609.1328:06336
06337:-00060:+00062:-00012:000609.1328:06337
06338:-00026:+00043:-00001:000609.1328:06338
06339:+00004:+00073:-00046:000609.1328:06339
06340:-00035:+00098:+00035:000609.1328:06340
06341:-00054:+00036:+00022:000609.1328:06341
06342:-00029:+00084:-00047:000609.1328:06342
06343:+00064:+00094:+00026:000609.1328:06343
06344:+00067:+00080:-00018:000609.1328:06344
06345:+00005:+00028:-00027:000609.1328:06345
06346:-00044:+00066:+00008:000609.1328:06346
06347:-00016:+00071:-00026:000609.1328:06347
06348:+00050:+00044:+00014:000609.1328:06348
06349:+00045:+00081:+00011:000609.1328:06349
06350:-00039:+00033:+00046:000631.6159:06350
06351:-00042:+00092:-00047:000631.6159:06351
06352:+00052:+00094:+00014:000631.6159:06352
06353:+00061:+00050:+00003:000631.6159:06353
06354:-00023:+00066:-00017:000631.6159:06354
06355:-00056:+00028:+00016:000631.6159:06355
06356:-00034:+00051:-00016:000631.6159:06356
06357:-00042:+00046:-00026:000631.6159:06357
06358:-00029:+00057:-00042:000631.6159:06358
06359:-00046:+00080:-00014:000631.6159:06359
06360:-00072:+00065:-00012:000631.6159:06360
06361:-00052:+00098:-00043:000631.6159:06361
06362:+00079:+00030:+00024:000631.6159:06362
06363:+00060:+00041:-00020:000631.6159:06363
06364:-00005:+00030:-00008:000631.6159:06364
06365:-00073:+00052:+00002:000631.6159:06365
06366:-00013:+00065:-00013:000631.6159:06366
06367:+00057:+00048:-00009:000631.6159:06367
06368:+00009:+00057:-00009:000631.6159:06368
06369:-00085:-00022:+00023:000631.6159:06369
06370:-00039:+00117:-00099:000631.6159:06370
06371:+00104:+00066:+00058:000631.6159:06371
06372:+00060:+00080:-00030:000631.6159:06372
06373:-00031:+00030:-00020:000631.6159:06373
06374:-00060:+00053:+00003:000631.6159:06374
06375:-00024:+00076:-00049:000631.6159:06375
06376:-00029:+00028:-00010:000631.6159:06376
06377:-00016:+00056:-00092:000631.6159:06377
06378:-00058:-00018:-00009:000631.6159:06378
06379:-00012:+00098:+00019:000631.6159:06379
06380:+00029:+00026:-00004:000631.6159:06380
06381:+00040:+00072:+00076:000642.1788:06381
06382:+00005:+00021:-00002:000642.1788:06382
06383:-00050:+00051:-00016:000642.1788:06383
06384:-00035:+00044:+00036:000642.1788:06384
06385:-00010:+00069:-00071:000642.1788:06385
06386:+00057:+00056:-00008:000642.1788:06386
06387:-00083:-00011:+00063:000642.1788:06387
06388:-00118:+00051:-00065:000642.1788:06388
06389:+00021:+00097:+00056:000642.1788:06389
06390:+00056:+00005:+00014:000642.1788:06390
06391:-00031:+00023:+00023:000642.1788:06391
06392:-00108:+00067:-00007:000642.1788:06392
06393:-00086:+00048:-00034:000642.1788:06393
06394:+00031:+00077:-00022:000642.1788:06394
06395:-00012:+00031:-00037:000642.1788:06395
06396:-00045:+00094:+00042:000642.1788:06396
06397:-00054:+00052:+00007:000642.1788:06397
06398:+00048:+00053:-00045:000642.1788:06398
06399:+00063:+00036:+00026:000642.1788:06399
06400:+00002:+00066:-00016:000642.1788:06400
06401:+00002:+00037:-00002:000642.1788:06401
06402:-00026:+00059:-00005:000642.1788:06402
06403:-00021:+00035:-00032:000642.1788:06403
06404:+00032:+00066:+00008:000642.1788:06404
06405:+00048:+00082:-00039:000642.1788:06405
06406:-00094:+00061:+00015:000642.1788:06406
06407:-00068:+00098:+00017:000642.1788:06407
06408:+00090:+00005:-00010:000642.1788:06408
06409:+00083:+00067:-00018:000642.1788:06409
06410:-00049:+00067:-00017:000642.1788:06410
06411:-00096:+00036:+00002:000642.1788:06411
06412:-00072:+00054:-00017:000648.2064:06412
06413:+00044:+00050:-00011:000648.2064:06413
06414:-00002:+00058:-00045:000648.2064:06414
06415:-00080:-00013:-00011:000648.2064:06415
06416:-00058:+00021:-00045:000648.2064:06416
06417:+00087:+00043:-00075:000648.2064:06417
06418:+00052:+00064:+00001:000648.2064:06418
06419:-00003:+00030:-00027:000648.2064:06419
06420:-00071:+00043:-00065:000648.2064:06420
06421:-00065:+00057:-00002:000648.2064:06421
06422:+00041:+00029:-00009:000648.2064:06422
06423:+00077:+00105:-00027:000648.2064:06423
06424:-00041:+00028:+00086:000648.2064:06424
06425:-00052:+00015:+00018:000648.2064:06425
06426:+00025:+00027:+00056:000648.2064:06426
06427:+00028:+00055:+00079:000648.2064:06427
06428:+00009:+00027:-00041:000648.2064:06428
06429:-00084:+00080:+00004:000648.2064:06429
06430:-00067:+00046:+00027:000648.2064:06430
06431:-00011:+00041:-00039:000648.2064:06431
06432:+00029:+00106:+00000:000648.2064:06432
06433:-00044:+00021:+00122:000648.2064:06433
06434:-00040:+00164:-00038:000648.2064:06434
06435:+00023:-00065:+00083:000648.2064:06435
06436:-00012:+00116:-00074:000648.2064:06436
06437:+00023:+00020:+00075:000648.2064:06437
06438:-00027:+00040:-00065:000648.2064:06438
06439:-00044:+00036:+00000:000648.2064:06439
06440:-00023:+00089:+00034:000648.2064:06440
06441:+00062:+00012:-00044:000648.2064:06441
06442:+00026:-00024:-00020:000662.0391:06442
06443:-00050:+00030:-00032:000662.0391:06443
06444:+00018:+00106:-00026:000662.0391:06444
06445:+00048:+00056:+00020:000662.0391:06445
06446:+00005:+00068:-00050:000662.0391:06446
06447:-00048:+00082:+00003:000662.0391:06447
06448:-00077:+00028:-00055:000662.0391:06448
06449:+00033:+00088:+00000:000662.0391:06449
06450:+00026:+00067:-00008:000662.0391:06450
06451:-00013:+00000:-00008:000662.0391:06451
06452:-00062:+00087:-00065:000662.0391:06452
06453:-00024:+00010:+00017:000662.0391:06453
06454:+00062:+00083:-00036:000662.0391:06454
06455:+00039:+00055:+00004:000662.0391:06455
06456:-00018:+00040:-00051:000662.0391:06456
06457:-00057:+00073:-00018:000662.0391:06457
06458:-00042:+00070:+00033:000662.0391:06458
06459:+00034:+00095:-00089:000662.0391:06459
06460:+00002:+00066:+00010:000662.0391:06460
06461:-00032:+00084:+00010:000662.0391:06461
06462:+00005:+00027:+00010:000662.0391:06462
06463:+00075:+00061:-00004:000662.0391:06463
06464:+00038:+00080:-00049:000662.0391:06464
06465:-00092:+00043:-00016:000662.0391:06465
06466:-00115:+00052:-00005:000662.0391:06466
06467:-00005:+00063:+00027:000662.0391:06467
06468:+00020:+00025:-00047:000662.0391:06468
06469:-00009:+00002:+00014:000662.0391:06469
06470:-00016:+00069:-00005:000662.0391:06470
06471:+00034:+00072:-00071:000662.0391:06471
06472:+00028:+00098:-00025:000664.4434:06472
06473:+00022:+00065:+00020:000664.4434:06473
06474:-00008:+00054:-00040:000664.4434:06474
06475:+00003:+00068:+00029:000664.4434:06475
06476:-00038:+00045:+00014:000664.4434:06476
06477:+00001:+00086:+00017:000664.4434:06477
06478:+00034:+00078:+00089:000664.4434:06478
06479:-00051:+00024:-00019:000664.4434:06479
06480:+00018:+00038:+00017:000664.4434:06480
06481:+00028:+00054:-00023:000664.4434:06481
06482:+00032:+00081:+00015:000664.4434:06482
06483:-00047:+00023:+00020:000664.4434:06483
06484:-00063:+00060:-00070:000664.4434:06484
06485:-00053:+00073:+00009:000664.4434:06485
06486:+00020:+00071:-00132:000664.4434:06486
06487:+00023:+00096:+00051:000664.4434:06487
06488:-00012:+00032:+00023:000664.4434:06488
06489:+00017:+00047:-00043:000664.4434:06489
06490:+00041:+00095:-00006:000664.4434:06490
06491:+00054:+00059:+00000:000664.4434:06491
06492:-00008:+00031:+00025:000664.4434:06492
06493:-00038:+00056:-00041:000664.4434:06493
06494:-00012:+00046:-00020:000664.4434:06494
06495:+00044:+00076:-00043:000664.4434:06495
06496:+00008:+00007:+00005:000664.4434:06496
06497:-00066:+00042:-00026:000664.4434:06497
06498:-00005:+00063:-00006:000664.4434:06498
06499:+00045:+00038:-00010:000664.4434:06499
06500:+00046:+00082:-00004:000664.4434:06500
06501:-00098:+00011:-00007:000664.4434:06501
06502:-00096:+00064:-00041:000665.0505:06502
06503:+00001:+00018:-00003:000665.0505:06503
06504:+00053:+00032:-00060:000665.0505:06504
06505:+00037:+00005:+00062:000665.0505:06505
06506:-00115:+00050:-00082:000665.0505:06506
06507:-00077:+00033:+00023:000665.0505:06507
06508:+00062:+00069:+00006:000665.0505:06508
06509:+00167:+00036:+00033:000665.0505:06509
06510:+00108:+00092:+00123:000665.0505:06510
06511:-00066:-00037:-00033:000665.0505:06511
06512:-00039:+00084:-00039:000665.0505:06512
06513:-00026:+00141:-00009:000665.0505:06513
06514:-00051:+00009:+00078:000665.0505:06514
06515:-00063:+00027:+00019:000665.0505:06515
06516:+00091:+00072:+00047:000665.0505:06516
06517:+00147:+00116:+00040:000665.0505:06517
06518:+00087:-00037:-00053:000665.0505:06518
06519:-00161:+00053:-00075:000665.0505:06519
06520:-00292:+00040:-00089:000665.0505:06520
06521:-00095:+00042:-00080:000665.0505:06521
06522:+00182:+00081:+00039:000665.0505:06522
06523:+00173:-00020:+00032:000665.0505:06523
06524:-00101:-00013:+00008:000665.0505:06524
06525:-00160:+00101:+00000:000665.0505:06525
06526:-00019:+00059:+00008:000665.0505:06526
06527:+00145:+00056:+00006:000665.0505:06527
06528:-00064:+00009:+00050:000665.0505:06528
06529:-00142:+00027:-00004:000665.0505:06529
06530:-00009:+00080:-00103:000665.0505:06530
06531:+00070:+00082:+00087:000665.0505:06531
06532:+00013:+00000:+00027:000672.8817:06532
06533:-00081:+00024:-00079:000672.8817:06533
06534:+00001:+00081:+00091:000672.8817:06534
06535:+00035:+00024:+00014:000672.8817:06535
06536:-00053:+00054:+00009:000672.8817:06536
06537:-00094:+00062:+00047:000672.8817:06537
06538:-00049:+00028:-00075:000672.8817:06538
06539:+00004:+00066:-00041:000672.8817:06539
06540:-00017:-00005:+00076:000672.8817:06540
06541:-00084:+00052:-00089:000672.8817:06541
06542:-00099:-00009:-00086:000672.8817:06542
06543:-00073:+00013:-00055:000672.8817:06543
06544:+00082:+00005:-00020:000672.8817:06544
06545:+00172:+00164:-00146:000672.8817:06545
06546:-00047:-00061:+00032:000672.8817:06546
06547:-00160:+00014:-00051:000672.8817:06547
06548:+00102:+00052:-00100:000672.8817:06548
06549:+00148:+00001:-00106:000672.8817:06549
06550:-00043:-00063:-00266:000672.8817:06550
06551:-00252:-00094:-00215:000672.8817:06551
06552:+00352:+00055:-00134:000672.8817:06552
06553:+00424:-00005:-00145:000672.8817:06553
06554:-00085:-00015:-00136:000672.8817:06554
06555:-00230:-00024:-00147:000672.8817:06555
06556:-00063:-00090:-00206:000672.8817:06556
06557:+00067:-00008:-00191:000672.8817:06557
06558:-00066:+00013:-00251:000672.8817:06558
06559:-00269:+00058:-00170:000672.8817:06559
06560:-00163:-00002:-00128:000672.8817:06560
06561:-00110:+00018:-00095:000672.8817:06561
06562:-00007:+00026:-00092:000673.5482:06562
06563:-00071:+00035:-00080:000673.5482:06563
06564:-00084:+00008:-00144:000673.5482:06564
06565:-00103:+00054:-00064:000673.5482:06565
06566:-00071:-00082:-00007:000673.5482:06566
06567:-00024:+00277:-00197:000673.5482:06567
06568:+00001:-00060:+00199:000673.5482:06568
06569:-00145:+00061:-00228:000673.5482:06569
06570:-00016:+00142:+00020:000673.5482:06570
06571:+00083:-00024:+00194:000673.5482:06571
06572:-00042:+00002:-00228:000673.5482:06572
06573:-00179:+00017:+00057:000673.5482:06573
06574:-00044:+00087:-00168:000673.5482:06574
06575:-00051:+00081:-00036:000673.5482:06575
06576:-00042:+00075:+00133:000673.5482:06576
06577:-00134:+00024:-00002:000673.5482:06577
06578:-00151:+00063:+00200:000673.5482:06578
06579:-00058:+00038:+00034:000673.5482:06579
06580:+00039:+00061:+00099:000673.5482:06580
06581:+00078:+00081:+00180:000673.5482:06581
06582:-00044:+00109:+00027:000673.5482:06582
06583:-00063:+00107:+00092:000673.5482:06583
06584:-00059:+00106:+00016:000673.5482:06584
06585:-00067:+00107:+00134:000673.5482:06585
06586:-00001:+00112:+00072:000673.5482:06586
06587:-00070:+00110:+00032:000673.5482:06587
06588:-00069:+00108:+00091:000673.5482:06588
06589:-00005:+00081:-00013:000673.5482:06589
06590:-00130:+00098:+00010:000673.5482:06590
06591:-00171:+00060:+00044:000683.1425:06591
06592:-00064:+00045:-00027:000683.1425:06592
06593:+00064:+00028:+00050:000683.1425:06593
06594:+00006:+00038:-00068:000683.1425:06594
06595:-00032:+00076:-00051:000683.1425:06595
06596:-00011:+00071:-00040:000683.1425:06596
06597:+00143:+00076:-00062:000683.1425:06597
06598:+00145:+00078:-00050:000683.1425:06598
06599:+00090:+00080:-00084:000683.1425:06599
06600:+00061:+00112:-00093:000683.1425:06600
06601:+00176:+00090:-00082:000683.1425:06601
06602:+00209:+00100:-00064:000683.1425:06602
06603:+00151:+00049:-00022:000683.1425:06603
06604:+00094:+00046:-00054:000683.1425:06604
06605:+00145:+00031:-00010:000683.1425:06605
06606:+00148:+00029:-00018:000683.1425:06606
06607:+00060:+00010:-00035:000683.1425:06607
06608:-00102:+00003:-00017:000683.1425:06608
06609:-00083:+00017:-00126:000683.1425:06609
06610:-00031:-00006:-00017:000683.1425:06610
06611:-00057:-00008:-00023:000683.1425:06611
06612:-00060:+00020:-00010:000683.1425:06612
06613:-00045:+00006:+00025:000683.1425:06613
06614:+00061:+00049:+00033:000683.1425:06614
06615:+00101:+00010:+00079:000683.1425:06615
06616:+00062:+00011:+00028:000683.1425:06616
06617:-00066:-00004:-00003:000683.1425:06617
06618:-00008:+00045:-00103:000683.1425:06618
06619:+00074:+00011:+00020:000683.1425:06619
06620:+00083:+00102:+00091:000692.0992:06620
06621:+00023:+00045:+00042:000692.0992:06621
06622:+00165:+00072:+00120:000692.0992:06622
06623:+00199:+00036:+00068:000692.0992:06623
06624:+00148:+00041:+00024:000692.0992:06624
06625:-00083:+00056:+00153:000692.0992:06625
06626:-00086:+00051:-00143:000692.0992:06626
06627:+00029:+00035:+00020:000692.0992:06627
06628:+00030:+00127:-00022:000692.0992:06628
06629:-00028:+00048:-00033:000692.0992:06629
06630:+00004:+00064:+00090:000692.0992:06630
06631:-00052:+00044:-00027:000692.0992:06631
06632:+00104:+00018:+00067:000692.0992:06632
06633:+00126:+00090:-00024:000692.0992:06633
06634:+00041:+00073:-00037:000692.0992:06634
06635:-00194:+00126:-00013:000692.0992:06635
06636:-00042:+00122:-00003:000692.0992:06636
06637:+00097:+00089:+00004:000692.0992:06637
06638:+00134:+00062:+00010:000692.0992:06638
06639:+00052:+00105:-00021:000692.0992:06639
06640:+00154:+00088:-00003:000692.0992:06640
06641:+00011:+00048:-00012:000692.0992:06641
06642:-00054:+00008:-00088:000692.0992:06642
06643:-00141:+00113:-00026:000692.0992:06643
06644:+00022:-00023:-00027:000692.0992:06644
06645:+00131:+00047:-00048:000692.0992:06645
06646:+00028:+00014:-00016:000692.0992:06646
06647:-00062:-00016:-00024:000692.0992:06647
06648:-00027:+00029:-00053:000692.0992:06648
06649:-00059:+00085:+00037:000681.7337:06649
06650:-00101:-00071:+00042:000681.7337:06650
06651:-00008:+00027:-00091:000681.7337:06651
06652:+00098:+00072:-00014:000681.7337:06652
06653:+00070:+00066:+00061:000681.7337:06653
06654:-00068:-00003:+00034:000681.7337:06654
06655:-00195:+00060:+00000:000681.7337:06655
06656:-00179:+00026:+00077:000681.7337:06656
06657:+00087:+00076:+00082:000681.7337:06657
06658:+00257:+00013:+00026:000681.7337:06658
06659:+00124:+00026:+00016:000681.7337:06659
06660:-00283:-00003:-00028:000681.7337:06660
06661:-00280:+00106:-00024:000681.7337:06661
06662:-00028:+00021:+00061:000681.7337:06662
06663:+00167:+00022:-00022:000681.7337:06663
06664:+00022:-00004:+00049:000681.7337:06664
06665:-00129:+00118:+00006:000681.7337:06665
06666:-00128:+00031:-00010:000681.7337:06666
06667:-00004:+00066:-00022:000681.7337:06667
06668:+00214:+00045:+00080:000681.7337:06668
06669:+00085:+00134:-00128:000681.7337:06669
06670:-00225:-00042:-00245:000681.7337:06670
06671:-00109:+00346:+00136:000681.7337:06671
06672:-00161:-00091:-00070:000681.7337:06672
06673:+00069:+00190:+00016:000681.7337:06673
06674:-00027:-00072:+00189:000681.7337:06674
06675:-00033:+00047:-00045:000681.7337:06675
06676:-00014:+00040:+00045:000681.7337:06676
06677:+00078:+00118:-00112:000681.7337:06677
06678:-00080:+00107:-00113:000681.7337:06678
06679:-00124:+00027:-00088:000674.1309:06679
06680:-00102:+00101:-00057:000674.1309:06680
06681:+00058:+00027:-00066:000674.1309:06681
06682:+00016:+00009:-00098:000674.1309:06682
06683:-00023:+00030:-00067:000674.1309:06683
06684:+00014:+00018:+00000:000674.1309:06684
06685:+00020:+00024:-00077:000674.1309:06685
06686:+00079:+00039:-00051:000674.1309:06686
06687:-00007:+00034:-00055:000674.1309:06687
06688:-00042:+00014:-00037:000674.1309:06688
06689:-00075:+00138:-00054:000674.1309:06689
06690:-00040:+00042:-00012:000674.1309:06690
06691:-00020:+00026:-00030:000674.1309:06691
06692:-00071:-00004:-00017:000674.1309:06692
06693:-00064:+00030:-00070:000674.1309:06693
06694:+00016:+00076:-00005:000674.1309:06694
06695:+00044:+00050:+00035:000674.1309:06695
06696:-00033:+00041:-00040:000674.1309:06696
06697:-00160:-00034:-00004:000674.1309:06697
06698:-00063:+00015:-00032:000674.1309:06698
06699:-00014:+00061:-00029:000674.1309:06699
06700:-00090:+00062:+00081:000674.1309:06700
06701:-00090:+00028:+00064:000674.1309:06701
06702:-00052:+00055:+00038:000674.1309:06702
06703:+00085:+00076:+00013:000674.1309:06703
06704:+00166:+00079:+00065:000674.1309:06704
06705:+00135:+00058:+00030:000674.1309:06705
06706:+00060:-00035:+00004:000674.1309:06706
06707:+00021:+00024:-00101:000674.1309:06707
06708:-00023:+00078:+00062:000674.1309:06708
06709:-00082:+00058:-00023:000660.2760:06709
06710:-00086:+00025:+00018:000660.2760:06710
06711:-00058:+00067:+00024:000660.2760:06711
06712:+00012:+00068:-00013:000660.2760:06712
06713:+00023:+00065:-00008:000660.2760:06713
06714:+00024:+00039:-00019:000660.2760:06714
06715:+00027:+00026:-00043:000660.2760:06715
06716:+00017:+00055:+00011:000660.2760:06716
06717:+00004:+00077:-00003:000660.2760:06717
06718:+00022:+00043:+00024:000660.2760:06718
06719:+00068:+00041:-00060:000660.2760:06719
06720:+00045:+00080:-00031:000660.2760:06720
06721:+00023:+00077:+00001:000660.2760:06721
06722:+00110:+00070:+00003:000660.2760:06722
06723:+00122:+00049:-00038:000660.2760:06723
06724:+00079:+00061:-00037:000660.2760:06724
06725:-00041:-00002:-00050:000660.2760:06725
06726:-00004:+00031:-00109:000660.2760:06726
06727:+00045:+00113:+00022:000660.2760:06727
06728:+00023:+00013:+00042:000660.2760:06728
06729:-00001:+00030:-00009:000660.2760:06729
06730:-00073:+00076:-00009:000660.2760:06730
06731:+00089:+00054:-00045:000660.2760:06731
06732:+00145:+00030:-00057:000660.2760:06732
06733:+00002:+00034:+00013:000660.2760:06733
06734:-00074:+00042:-00063:000660.2760:06734
06735:-00072:+00034:-00005:000660.2760:06735
06736:+00013:+00039:-00039:000660.2760:06736
06737:+00019:+00044:-00016:000660.2760:06737
06738:-00001:+00031:+00025:000660.2760:06738
06739:-00049:+00041:-00034:000660.2760:06739
06740:-00047:+00031:-00009:000660.2760:06740
06741:+00016:+00044:+00035:000660.2760:06741
06742:+00008:+00013:+00015:000609.3784:06742
06743:+00032:+00021:+00007:000609.3784:06743
06744:+00014:+00049:-00009:000609.3784:06744
06745:-00038:+00029:+00023:000609.3784:06745
06746:-00071:+00012:+00009:000609.3784:06746
06747:-00032:+00026:-00016:000609.3784:06747
06748:-00018:+00037:+00010:000609.3784:06748
06749:-00043:+00046:-00063:000609.3784:06749
06750:-00061:+00046:-00007:000609.3784:06750
06751:-00018:+00042:-00009:000609.3784:06751
06752:-00026:-00007:-00034:000609.3784:06752
06753:-00021:+00035:-00028:000609.3784:06753
06754:-00071:+00063:-00026:000609.3784:06754
06755:-00064:+00012:-00041:000609.3784:06755
06756:-00070:+00014:-00040:000609.3784:06756
06757:-00021:+00041:-00020:000609.3784:06757
06758:+00001:+00041:-00047:000609.3784:06758
06759:-00001:+00041:-00020:000609.3784:06759
06760:-00013:+00076:-00030:000609.3784:06760
06761:-00019:+00042:-00025:000609.3784:06761
06762:-00020:+00065:-00041:000609.3784:06762
06763:+00029:+00057:-00014:000609.3784:06763
06764:+00038:+00068:+00001:000609.3784:06764
06765:+00035:+00051:-00015:000609.3784:06765
06766:-00014:+00052:-00015:000609.3784:06766
06767:-00036:+00096:-00050:000609.3784:06767
06768:-00016:+00031:+00015:000609.3784:06768
06769:+00014:+00054:-00027:000609.3784:06769
06770:-00033:+00035:-00021:000609.3784:06770
06771:-00103:+00027:-00032:000609.3784:06771
06772:-00065:+00041:+00004:000609.3784:06772
06773:+00003:+00048:-00033:000609.3784:06773
06774:-00023:+00044:-00017:000609.3784:06774
06775:-00054:+00024:-00002:000609.3784:06775
06776:-00057:+00082:-00037:000609.3784:06776
06777:-00022:+00027:-00004:000609.3784:06777
06778:-00003:+00030:+00001:000609.3784:06778
06779:-00001:+00043:-00004:000540.6510:06779
06780:+00007:+00051:+00002:000540.6510:06780
06781:-00010:+00025:-00011:000540.6510:06781
06782:+00038:+00043:+00032:000540.6510:06782
06783:+00023:+00046:-00001:000540.6510:06783
06784:+00048:+00046:+00028:000540.6510:06784
06785:+00062:+00041:+00012:000540.6510:06785
06786:+00095:+00020:-00009:000540.6510:06786
06787:+00107:+00055:+00020:000540.6510:06787
06788:+00035:+00027:+00028:000540.6510:06788
06789:+00030:+00009:-00005:000540.6510:06789
06790:+00007:+00032:-00017:000540.6510:06790
06791:+00039:+00069:+00035:000540.6510:06791
06792:+00091:+00076:-00028:000540.6510:06792
06793:+00020:+00013:+00027:000540.6510:06793
06794:+00024:+00080:-00022:000540.6510:06794
06795:+00048:+00035:-00032:000540.6510:06795
06796:+00050:+00053:-00022:000540.6510:06796
06797:+00054:+00040:-00029:000540.6510:06797
06798:+00034:+00023:-00021:000540.6510:06798
06799:+00008:+00042:-00070:000540.6510:06799
06800:+00031:+00062:-00001:000540.6510:06800
06801:+00054:+00056:-00045:000540.6510:06801
06802:+00037:+00003:-00048:000540.6510:06802
06803:+00046:+00053:-00053:000540.6510:06803
06804:+00024:+00036:-00011:000540.6510:06804
06805:+00020:+00044:-00049:000540.6510:06805
06806:+00046:+00044:-00030:000540.6510:06806
06807:+00032:+00043:-00046:000540.6510:06807
06808:+00016:+00051:-00043:000540.6510:06808
06809:+00049:+00061:+00001:000540.6510:06809
06810:+00047:+00049:-00033:000540.6510:06810
06811:+00005:+00051:-00022:000540.6510:06811
06812:-00038:+00046:-00026:000540.6510:06812
06813:-00029:+00029:+00014:000540.6510:06813
06814:-00037:+00029:-00014:000540.6510:06814
06815:+00030:+00070:-00052:000540.6510:06815
06816:+00020:+00064:-00009:000540.6510:06816
06817:-00030:+00062:+00014:000540.6510:06817
06818:-00051:+00055:+00017:000540.6510:06818
06819:-00017:+00044:+00047:000502.0917:06819
06820:-00025:+00067:+00008:000502.0917:06820
06821:+00018:+00082:+00011:000502.0917:06821
06822:+00019:+00107:+00046:000502.0917:06822
06823:-00039:+00080:-00017:000502.0917:06823
06824:-00055:+00038:+00002:000502.0917:06824
06825:-00039:+00063:-00006:000502.0917:06825
06826:-00037:+00030:+00031:000502.0917:06826
06827:-00018:+00027:-00005:000502.0917:06827
06828:-00056:+00072:-00018:000502.0917:06828
06829:-00057:+00070:-00023:000502.0917:06829
06830:-00048:+00067:-00013:000502.0917:06830
06831:-00057:+00065:-00035:000502.0917:06831
06832:-00071:+00068:-00013:000502.0917:06832
06833:-00031:+00063:-00032:000502.0917:06833
06834:+00007:+00057:+00002:000502.0917:06834
06835:+00005:+00070:+00002:000502.0917:06835
06836:-00041:+00049:-00035:000502.0917:06836
06837:-00052:+00039:-00056:000502.0917:06837
06838:-00086:+00027:-00025:000502.0917:06838
06839:+00009:+00032:-00005:000502.0917:06839
06840:+00053:+00042:-00045:000502.0917:06840
06841:+00021:+00049:+00020:000502.0917:06841
06842:-00054:+00025:-00009:000502.0917:06842
06843:-00029:+00072:+00012:000502.0917:06843
06844:+00044:+00039:+00032:000502.0917:06844
06845:+00020:+00049:-00038:000502.0917:06845
06846:-00007:+00070:-00019:000502.0917:06846
06847:+00019:+00057:-00009:000502.0917:06847
06848:-00011:+00034:-00054:000502.0917:06848
06849:-00079:+00036:-00039:000502.0917:06849
06850:-00030:+00037:+00022:000502.0917:06850
06851:-00008:+00014:-00014:000502.0917:06851
06852:-00001:+00052:-00038:000502.0917:06852
06853:-00073:+00061:-00007:000502.0917:06853
06854:-00067:+00024:-00022:000502.0917:06854
06855:-00021:+00074:-00008:000502.0917:06855
06856:+00046:+00037:+00022:000502.0917:06856
06857:+00054:+00049:-00012:000528.6563:06857
06858:+00032:+00070:+00012:000528.6563:06858
06859:+00030:-00005:-00007:000528.6563:06859
06860:-00003:+00066:-00062:000528.6563:06860
06861:+00030:+00063:+00052:000528.6563:06861
06862:+00042:+00060:+00060:000528.6563:06862
06863:+00021:+00010:+00015:000528.6563:06863
06864:+00013:+00021:+00006:000528.6563:06864
06865:-00019:+00055:-00051:000528.6563:06865
06866:+00037:+00058:+00040:000528.6563:06866
06867:+00026:+00051:-00037:000528.6563:06867
06868:-00008:+00063:-00011:000528.6563:06868
06869:-00059:+00027:+00002:000528.6563:06869
06870:-00090:-00012:-00058:000528.6563:06870
06871:-00041:+00082:-00026:000528.6563:06871
06872:+00030:+00039:+00025:000528.6563:06872
06873:-00011:+00069:-00060:000528.6563:06873
06874:+00001:+00093:+00003:000528.6563:06874
06875:-00036:+00027:-00025:000528.6563:06875
06876:-00027:+00047:-00044:000528.6563:06876
06877:+00010:+00052:-00003:000528.6563:06877
06878:+00065:+00039:-00017:000528.6563:06878
06879:+00087:+00077:+00050:000528.6563:06879
06880:-00001:-00056:-00032:000528.6563:06880
06881:-00037:+00058:+00019:000528.6563:06881
06882:+00011:+00070:+00058:000528.6563:06882
06883:+00074:+00065:-00031:000528.6563:06883
06884:+00047:+00034:-00032:000528.6563:06884
06885:-00033:+00065:+00009:000528.6563:06885
06886:-00053:+00011:-00041:000528.6563:06886
06887:+00043:+00040:-00017:000528.6563:06887
06888:+00044:+00039:-00039:000528.6563:06888
06889:+00011:+00076:-00002:000528.6563:06889
06890:-00055:-00035:-00037:000528.6563:06890
06891:-00091:+00092:-00136:000528.6563:06891
06892:-00041:+00097:+00047:000571.7869:06892
06893:-00006:+00048:+00022:000571.7869:06893
06894:-00016:+00035:-00027:000571.7869:06894
06895:-00031:+00049:+00034:000571.7869:06895
06896:-00017:+00063:-00062:000571.7869:06896
06897:-00002:+00039:+00039:000571.7869:06897
06898:+00025:+00055:+00081:000571.7869:06898
06899:+00073:+00042:+00004:000571.7869:06899
06900:+00040:+00063:-00020:000571.7869:06900
06901:-00067:+00084:-00056:000571.7869:06901
06902:-00054:+00055:-00011:000571.7869:06902
06903:+00061:+00015:+00139:000571.7869:06903
06904:+00023:+00051:+00006:000571.7869:06904
06905:+00028:+00035:+00056:000571.7869:06905
06906:-00023:+00082:-00023:000571.7869:06906
06907:-00009:+00037:+00060:000571.7869:06907
06908:+00039:+00064:+00016:000571.7869:06908
06909:+00044:+00078:-00032:000571.7869:06909
06910:-00103:+00054:+00043:000571.7869:06910
06911:-00125:+00106:-00099:000571.7869:06911
06912:-00033:+00003:-00031:000571.7869:06912
06913:+00040:+00073:-00071:000571.7869:06913
06914:+00009:+00035:-00055:000571.7869:06914
06915:-00060:+00061:-00013:000571.7869:06915
06916:-00072:+00063:-00038:000571.7869:06916
06917:+00033:+00061:+00022:000571.7869:06917
06918:+00077:+00045:-00003:000571.7869:06918
06919:+00032:+00081:-00021:000571.7869:06919
06920:-00023:-00038:+00028:000571.7869:06920
06921:-00026:+00057:-00032:000571.7869:06921
06922:+00042:+00098:-00003:000571.7869:06922
06923:+00009:+00074:-00014:000571.7869:06923
06924:-00004:+00075:+00016:000571.7869:06924
06925:-00008:+00041:+00029:000609.2194:06925
06926:+00034:+00034:-00078:000609.2194:06926
06927:+00020:+00092:+00029:000609.2194:06927
06928:+00009:+00063:+00013:000609.2194:06928
06929:-00040:+00050:-00034:000609.2194:06929
06930:-00017:-00051:+00071:000609.2194:06930
06931:-00063:+00066:-00115:000609.2194:06931
06932:-00035:+00047:+00024:000609.2194:06932
06933:-00028:+00138:-00030:000609.2194:06933
06934:-00035:+00078:+00003:000609.2194:06934
06935:-00041:+00052:-00009:000609.2194:06935
06936:-00001:+00082:-00065:000609.2194:06936
06937:+00061:+00075:+00026:000609.2194:06937
06938:+00066:+00060:+00005:000609.2194:06938
06939:-00020:+00006:+00002:000609.2194:06939
06940:-00040:+00127:-00060:000609.2194:06940
06941:+00001:+00073:-00020:000609.2194:06941
06942:+00071:+00064:+00063:000609.2194:06942
06943:+00047:+00071:-00030:000609.2194:06943
06944:-00042:+00078:+00014:000609.2194:06944
06945:+00015:+00071:+00009:000609.2194:06945
06946:+00034:+00066:+00025:000609.2194:06946
06947:+00061:+00057:+00034:000609.2194:06947
06948:-00029:+00078:-00040:000609.2194:06948
06949:-00050:-00027:-00004:000609.2194:06949
06950:-00061:+00099:-00075:000609.2194:06950
06951:-00034:+00051:+00028:000609.2194:06951
06952:-00035:+00089:-00051:000609.2194:06952
06953:-00050:+00029:-00035:000609.2194:06953
06954:-00028:+00065:+00014:000609.2194:06954
06955:+00017:+00057:-00012:000609.2194:06955
06956:+00063:+00076:+00034:000609.2194:06956
06957:+00066:+00082:+00020:000626.1544:06957
06958:-00025:-00032:-00011:000626.1544:06958
06959:-00018:+00090:-00056:000626.1544:06959
06960:+00011:+00048:-00019:000626.1544:06960
06961:+00042:+00075:-00022:000626.1544:06961
06962:+00010:+00037:-00011:000626.1544:06962
06963:-00018:+00065:-00052:000626.1544:06963
06964:+00032:+00084:-00002:000626.1544:06964
06965:+00027:+00071:+00006:000626.1544:06965
06966:+00061:+00053:+00019:000626.1544:06966
06967:-00052:+00020:-00051:000626.1544:06967
06968:-00053:+00040:+00016:000626.1544:06968
06969:-00086:+00035:-00034:000626.1544:06969
06970:-00014:+00073:-00049:000626.1544:06970
06971:-00014:+00056:-00026:000626.1544:06971
06972:-00049:+00066:-00051:000626.1544:06972
06973:-00048:+00062:-00011:000626.1544:06973
06974:+00012:+00065:-00013:000626.1544:06974
06975:+00063:+00092:+00014:000626.1544:06975
06976:+00057:+00080:+00013:000626.1544:06976
06977:-00025:-00034:+00018:000626.1544:06977
06978:-00055:+00075:-00036:000626.1544:06978
06979:+00016:+00045:+00017:000626.1544:06979
06980:+00037:+00083:-00015:000626.1544:06980
06981:+00008:+00064:+00011:000626.1544:06981
06982:-00083:+00010:+00030:000626.1544:06982
06983:+00002:+00070:-00029:000626.1544:06983
06984:+00044:+00034:-00006:000626.1544:06984
06985:+00042:+00086:-00013:000626.1544:06985
06986:-00073:-00009:+00031:000626.1544:06986
06987:-00099:+00093:-00019:000626.1544:06987
06988:-00027:+00009:-00005:000636.4792:06988
06989:-00008:+00092:-00025:000636.4792:06989
06990:-00034:+00029:-00040:000636.4792:06990
06991:-00044:+00061:+00004:000636.4792:06991
06992:-00040:+00056:-00037:000636.4792:06992
06993:-00025:+00042:-00011:000636.4792:06993
06994:+00077:+00107:+00006:000636.4792:06994
06995:+00053:+00037:-00025:000636.4792:06995
06996:-00065:+00092:-00068:000636.4792:06996
06997:-00058:-00020:+00012:000636.4792:06997
06998:+00023:+00038:+00035:000636.4792:06998
06999:+00044:+00062:-00009:000636.4792:06999
07000:+00008:+00030:-00021:000636.4792:07000
07001:-00058:+00068:-00052:000636.4792:07001
07002:+00014:+00056:+00009:000636.4792:07002
07003:+00051:+00040:+00023:000636.4792:07003
07004:+00005:+00027:-00011:000636.4792:07004
07005:-00073:+00107:-00033:000636.4792:07005
07006:-00069:+00120:-00115:000636.4792:07006
07007:+00058:-00003:+00071:000636.4792:07007
07008:-00049:+00033:-00023:000636.4792:07008
07009:-00070:+00035:-00007:000636.4792:07009
07010:+00004:+00076:-00048:000636.4792:07010
07011:+00033:+00029:+00032:000636.4792:07011
07012:-00013:+00050:+00044:000636.4792:07012
07013:+00025:+00065:-00012:000636.4792:07013
07014:+00009:-00115:+00024:000636.4792:07014
07015:-00066:+00140:-00153:000636.4792:07015
07016:-00022:+00005:+00082:000636.4792:07016
07017:+00043:+00042:-00017:000636.4792:07017
07018:-00022:+00026:-00020:000636.4792:07018
07019:-00024:+00044:-00034:000649.8497:07019
07020:-00016:+00035:-00066:000649.8497:07020
07021:+00063:+00054:+00064:000649.8497:07021
07022:+00059:+00104:-00014:000649.8497:07022
07023:-00054:-00100:+00018:000649.8497:07023
07024:-00098:+00159:-00116:000649.8497:07024
07025:-00015:-00034:-00022:000649.8497:07025
07026:+00048:+00087:-00047:000649.8497:07026
07027:-00052:+00038:+00003:000649.8497:07027
07028:-00082:+00064:+00033:000649.8497:07028
07029:+00000:+00053:-00038:000649.8497:07029
07030:+00034:-00007:-00025:000649.8497:07030
07031:+00094:+00150:+00011:000649.8497:07031
07032:-00011:-00135:+00051:000649.8497:07032
07033:-00045:+00161:-00038:000649.8497:07033
07034:-00052:-00057:+00044:000649.8497:07034
07035:+00096:+00155:-00100:000649.8497:07035
07036:+00024:+00035:-00015:000649.8497:07036
07037:-00070:+00100:+00060:000649.8497:07037
07038:-00101:+00097:-00055:000649.8497:07038
07039:+00056:-00022:+00007:000649.8497:07039
07040:+00065:+00124:-00055:000649.8497:07040
07041:+00019:-00109:-00030:000649.8497:07041
07042:-00098:+00245:-00154:000649.8497:07042
07043:-00093:-00064:+00056:000649.8497:07043
07044:+00040:+00132:-00016:000649.8497:07044
07045:+00004:-00018:-00003:000649.8497:07045
07046:-00025:+00037:-00021:000649.8497:07046
07047:-00051:+00050:-00063:000649.8497:07047
07048:+00026:+00051:+00045:000649.8497:07048
07049:+00100:+00190:-00014:000653.7695:07049
07050:-00009:-00177:+00027:000653.7695:07050
07051:-00085:+00134:-00194:000653.7695:07051
07052:-00084:+00001:-00035:000653.7695:07052
07053:+00088:+00159:-00040:000653.7695:07053
07054:+00041:-00020:-00004:000653.7695:07054
07055:-00056:+00058:+00009:000653.7695:07055
07056:-00018:+00050:-00042:000653.7695:07056
07057:+00053:+00011:+00028:000653.7695:07057
07058:+00053:+00122:-00039:000653.7695:07058
07059:-00087:-00105:+00025:000653.7695:07059
07060:-00015:+00113:+00024:000653.7695:07060
07061:-00056:+00012:-00015:000653.7695:07061
07062:+00033:+00130:-00038:000653.7695:07062
07063:-00051:+00118:-00099:000653.7695:07063
07064:+00034:+00065:+00092:000653.7695:07064
07065:-00022:+00103:-00061:000653.7695:07065
07066:+00019:+00014:+00004:000653.7695:07066
07067:+00005:+00131:+00006:000653.7695:07067
07068:+00011:+00067:-00082:000653.7695:07068
07069:+00075:+00134:+00076:000653.7695:07069
07070:-00009:-00006:+00000:000653.7695:07070
07071:-00013:+00017:+00052:000653.7695:07071
07072:+00018:+00083:-00034:000653.7695:07072
07073:+00046:+00042:+00048:000653.7695:07073
07074:-00034:+00076:+00003:000653.7695:07074
07075:+00002:+00034:-00001:000653.7695:07075
07076:+00035:+00103:+00015:000653.7695:07076
07077:+00000:-00003:-00064:000653.7695:07077
07078:-00012:+00200:-00063:000653.7695:07078
07079:-00078:+00152:-00128:000653.7695:07079
07080:+00032:-00001:+00128:000656.1298:07080
07081:+00045:+00013:-00057:000656.1298:07081
07082:+00042:-00019:+00062:000656.1298:07082
07083:-00079:+00103:-00049:000656.1298:07083
07084:-00060:-00022:+00030:000656.1298:07084
07085:+00033:+00115:+00039:000656.1298:07085
07086:+00035:-00024:-00052:000656.1298:07086
07087:+00039:-00026:+00092:000656.1298:07087
07088:-00059:+00040:-00084:000656.1298:07088
07089:-00058:+00108:+00004:000656.1298:07089
07090:-00001:+00107:-00085:000656.1298:07090
07091:+00031:+00067:+00033:000656.1298:07091
07092:-00035:+00048:-00024:000656.1298:07092
07093:-00021:+00045:-00044:000656.1298:07093
07094:+00026:+00114:+00014:000656.1298:07094
07095:+00001:+00040:+00024:000656.1298:07095
07096:+00001:+00118:+00047:000656.1298:07096
07097:-00073:+00016:+00031:000656.1298:07097
07098:+00015:+00035:-00013:000656.1298:07098
07099:+00000:+00062:-00018:000656.1298:07099
07100:+00029:+00068:+00019:000656.1298:07100
07101:-00034:+00054:-00036:000656.1298:07101
07102:-00034:+00039:-00006:000656.1298:07102
07103:-00022:+00030:-00030:000656.1298:07103
07104:+00037:+00038:-00085:000656.1298:07104
07105:+00020:+00076:+00039:000656.1298:07105
07106:-00056:+00026:-00061:000656.1298:07106
07107:-00023:+00079:-00065:000656.1298:07107
07108:-00025:+00042:+00013:000656.1298:07108
07109:+00011:+00028:-00039:000656.1298:07109
07110:-00029:+00044:+00035:000667.0307:07110
07111:-00044:+00046:-00017:000667.0307:07111
07112:+00029:+00046:+00050:000667.0307:07112
07113:-00008:+00046:-00017:000667.0307:07113
07114:-00037:-00013:+00029:000667.0307:07114
07115:-00076:+00074:-00115:000667.0307:07115
07116:-00006:+00082:+00023:000667.0307:07116
07117:-00008:+00094:+00003:000667.0307:07117
07118:-00003:+00035:-00012:000667.0307:07118
07119:-00022:+00059:+00024:000667.0307:07119
07120:-00018:+00079:-00071:000667.0307:07120
07121:+00014:+00011:+00058:000667.0307:07121
07122:+00060:+00115:-00070:000667.0307:07122
07123:+00036:+00021:+00072:000667.0307:07123
07124:-00044:+00074:-00028:000667.0307:07124
07125:-00018:+00055:-00045:000667.0307:07125
07126:-00009:+00078:-00009:000667.0307:07126
07127:+00001:+00023:-00004:000667.0307:07127
07128:-00039:+00024:+00057:000667.0307:07128
07129:-00018:+00055:-00017:000667.0307:07129
07130:+00019:+00036:+00061:000667.0307:07130
07131:+00045:+00097:+00019:000667.0307:07131
07132:-00061:+00028:-00030:000667.0307:07132
07133:-00098:+00044:-00014:000667.0307:07133
07134:-00024:+00024:-00001:000667.0307:07134
07135:+00043:+00067:-00030:000667.0307:07135
07136:+00007:+00037:-00007:000667.0307:07136
07137:-00035:+00066:+00000:000667.0307:07137
07138:-00032:+00035:+00020:000667.0307:07138
07139:+00040:+00064:+00010:000667.0307:07139
07140:+00043:+00050:-00033:000668.3632:07140
07141:+00039:+00003:+00009:000668.3632:07141
07142:-00029:+00062:-00097:000668.3632:07142
07143:-00035:+00026:+00029:000668.3632:07143
07144:-00001:+00058:+00048:000668.3632:07144
07145:+00033:+00024:-00044:000668.3632:07145
07146:-00021:+00023:+00057:000668.3632:07146
07147:-00066:+00071:+00003:000668.3632:07147
07148:+00048:+00097:+00047:000668.3632:07148
07149:+00063:+00031:+00058:000668.3632:07149
07150:-00019:+00107:-00071:000668.3632:07150
07151:-00101:+00022:+00011:000668.3632:07151
07152:-00081:+00030:+00001:000668.3632:07152
07153:+00035:+00081:-00040:000668.3632:07153
07154:+00032:+00049:+00022:000668.3632:07154
07155:-00056:+00086:-00040:000668.3632:07155
07156:-00015:+00027:+00021:000668.3632:07156
07157:+00034:+00090:+00024:000668.3632:07157
07158:+00062:+00079:-00013:000668.3632:07158
07159:+00034:+00055:+00052:000668.3632:07159
07160:+00013:+00060:-00032:000668.3632:07160
07161:-00011:+00046:+00010:000668.3632:07161
07162:+00017:+00054:-00038:000668.3632:07162
07163:+00024:+00035:-00030:000668.3632:07163
07164:-00028:+00077:+00040:000668.3632:07164
07165:-00062:+00023:-00056:000668.3632:07165
07166:+00048:+00086:+00059:000668.3632:07166
07167:+00103:+00065:+00041:000668.3632:07167
07168:+00044:+00017:-00044:000668.3632:07168
07169:-00121:+00007:-00121:000668.3632:07169
07170:-00080:+00112:-00010:000666.4757:07170
07171:-00055:+00038:-00001:000666.4757:07171
07172:+00089:+00089:-00115:000666.4757:07172
07173:-00020:+00042:+00067:000666.4757:07173
07174:-00009:+00109:-00051:000666.4757:07174
07175:+00037:+00050:-00011:000666.4757:07175
07176:+00059:+00260:+00154:000666.4757:07176
07177:+00035:+00010:-00164:000666.4757:07177
07178:-00104:+00065:-00148:000666.4757:07178
07179:-00203:+00107:+00213:000666.4757:07179
07180:+00132:+00137:-00043:000666.4757:07180
07181:+00134:+00008:+00025:000666.4757:07181
07182:-00001:-00007:-00005:000666.4757:07182
07183:-00161:+00083:-00077:000666.4757:07183
07184:-00023:-00014:-00041:000666.4757:07184
07185:+00111:+00042:+00083:000666.4757:07185
07186:-00076:+00029:-00017:000666.4757:07186
07187:-00140:-00064:-00086:000666.4757:07187
07188:-00050:+00103:-00045:000666.4757:07188
07189:+00048:+00057:+00047:000666.4757:07189
07190:-00053:+00044:+00017:000666.4757:07190
07191:-00071:+00045:-00054:000666.4757:07191
07192:-00001:+00095:+00051:000666.4757:07192
07193:+00058:-00040:-00006:000666.4757:07193
07194:+00029:+00115:-00048:000666.4757:07194
07195:-00021:+00024:+00033:000666.4757:07195
07196:-00026:-00019:-00034:000666.4757:07196
07197:+00039:+00149:+00090:000666.4757:07197
07198:-00035:+00008:-00013:000666.4757:07198
07199:+00005:+00109:-00040:000666.4757:07199
07200:+00086:+00049:+00061:000675.0565:07200
07201:+00110:+00041:-00158:000675.0565:07201
07202:-00046:-00042:+00023:000675.0565:07202
07203:+00002:+00067:-00210:000675.0565:07203
07204:+00073:+00079:-00035:000675.0565:07204
07205:-00052:+00035:+00017:000675.0565:07205
07206:-00166:+00035:-00213:000675.0565:07206
07207:-00086:-00002:-00090:000675.0565:07207
07208:+00143:+00137:+00019:000675.0565:07208
07209:+00228:+00067:-00127:000675.0565:07209
07210:-00219:-00033:-00322:000675.0565:07210
07211:-00524:+00151:+00052:000675.0565:07211
07212:+00225:+00161:-00025:000675.0565:07212
07213:+00297:-00034:-00205:000675.0565:07213
07214:-00115:+00014:+00110:000675.0565:07214
07215:-00226:+00069:-00016:000675.0565:07215
07216:+00200:-00016:-00208:000675.0565:07216
07217:+00148:+00019:-00036:000675.0565:07217
07218:-00280:+00034:-00180:000675.0565:07218
07219:-00118:-00033:-00109:000675.0565:07219
07220:+00002:+00029:-00017:000675.0565:07220
07221:+00024:+00015:-00172:000675.0565:07221
07222:-00025:+00073:-00097:000675.0565:07222
07223:-00139:+00029:-00131:000675.0565:07223
07224:-00049:-00081:-00069:000675.0565:07224
07225:-00008:+00030:-00187:000675.0565:07225
07226:-00019:-00081:-00067:000675.0565:07226
07227:-00171:+00070:-00103:000675.0565:07227
07228:-00116:+00003:-00108:000675.0565:07228
07229:+00044:+00070:-00021:000677.9290:07229
07230:+00044:+00052:-00036:000677.9290:07230
07231:-00092:+00051:+00046:000677.9290:07231
07232:-00088:+00106:-00040:000677.9290:07232
07233:-00055:+00086:+00022:000677.9290:07233
07234:-00047:+00096:+00020:000677.9290:07234
07235:-00124:+00023:-00002:000677.9290:07235
07236:-00093:+00123:+00026:000677.9290:07236
07237:+00046:+00040:+00164:000677.9290:07237
07238:+00068:-00031:+00090:000677.9290:07238
07239:-00014:+00062:+00070:000677.9290:07239
07240:-00149:-00010:+00090:000677.9290:07240
07241:-00097:+00041:+00016:000677.9290:07241
07242:-00017:+00029:+00046:000677.9290:07242
07243:-00033:+00065:+00009:000677.9290:07243
07244:-00051:+00086:+00035:000677.9290:07244
07245:-00030:+00060:-00037:000677.9290:07245
07246:+00032:+00145:+00038:000677.9290:07246
07247:+00059:+00088:+00029:000677.9290:07247
07248:+00024:+00086:-00069:000677.9290:07248
07249:-00031:+00085:-00007:000677.9290:07249
07250:-00030:+00075:-00026:000677.9290:07250
07251:+00071:+00055:+00009:000677.9290:07251
07252:+00089:+00039:+00015:000677.9290:07252
07253:+00058:+00066:+00019:000677.9290:07253
07254:+00093:+00063:+00081:000677.9290:07254
07255:+00169:+00098:+00031:000677.9290:07255
07256:+00106:+00034:-00017:000677.9290:07256
07257:+00006:+00126:+00006:000677.9290:07257
07258:-00048:+00100:-00032:000688.8043:07258
07259:+00109:+00137:+00058:000688.8043:07259
07260:+00118:+00080:-00009:000688.8043:07260
07261:+00043:+00041:-00040:000688.8043:07261
07262:-00023:+00034:-00020:000688.8043:07262
07263:+00022:+00043:+00014:000688.8043:07263
07264:+00140:+00023:+00039:000688.8043:07264
07265:+00010:-00027:+00000:000688.8043:07265
07266:-00057:-00053:-00070:000688.8043:07266
07267:-00075:-00048:-00036:000688.8043:07267
07268:+00031:+00023:-00039:000688.8043:07268
07269:+00137:+00050:+00041:000688.8043:07269
07270:-00068:+00013:+00021:000688.8043:07270
07271:-00104:+00087:+00064:000688.8043:07271
07272:+00045:-00049:+00119:000688.8043:07272
07273:+00215:+00149:-00149:000688.8043:07273
07274:+00156:+00036:+00013:000688.8043:07274
07275:-00117:+00121:+00003:000688.8043:07275
07276:-00095:-00058:+00089:000688.8043:07276
07277:+00204:+00081:+00050:000688.8043:07277
07278:+00146:-00048:+00059:000688.8043:07278
07279:+00033:+00034:-00082:000688.8043:07279
07280:+00002:-00052:-00055:000688.8043:07280
07281:+00191:+00174:+00077:000688.8043:07281
07282:+00106:+00092:+00107:000688.8043:07282
07283:+00004:+00056:+00093:000688.8043:07283
07284:-00089:+00070:+00057:000688.8043:07284
07285:+00011:+00118:-00110:000688.8043:07285
07286:+00041:+00074:+00125:000688.8043:07286
07287:+00030:+00030:-00074:000690.9180:07287
07288:-00098:+00165:-00011:000690.9180:07288
07289:+00000:-00023:+00035:000690.9180:07289
07290:+00050:+00064:-00118:000690.9180:07290
07291:+00033:+00053:+00018:000690.9180:07291
07292:-00022:+00038:-00053:000690.9180:07292
07293:-00016:+00076:+00035:000690.9180:07293
07294:+00034:+00040:-00036:000690.9180:07294
07295:+00012:+00081:-00019:000690.9180:07295
07296:-00027:+00026:-00143:000690.9180:07296
07297:+00050:+00110:-00052:000690.9180:07297
07298:+00078:+00023:+00027:000690.9180:07298
07299:+00139:+00062:+00034:000690.9180:07299
07300:+00027:+00053:-00048:000690.9180:07300
07301:-00031:+00047:+00000:000690.9180:07301
07302:-00133:+00048:-00005:000690.9180:07302
07303:-00002:+00039:-00063:000690.9180:07303
07304:+00023:+00015:-00051:000690.9180:07304
07305:-00038:+00016:-00059:000690.9180:07305
07306:-00049:+00055:-00016:000690.9180:07306
07307:-00007:-00033:+00104:000690.9180:07307
07308:-00049:+00047:-00105:000690.9180:07308
07309:-00081:+00040:+00059:000690.9180:07309
07310:-00059:+00045:-00005:000690.9180:07310
07311:-00075:+00040:-00049:000690.9180:07311
07312:-00124:+00141:+00059:000690.9180:07312
07313:-00053:+00033:+00021:000690.9180:07313
07314:+00051:+00110:-00002:000690.9180:07314
07315:+00121:+00037:+00054:000690.9180:07315
07316:-00011:+00073:-00008:000679.4927:07316
07317:-00079:+00171:+00026:000679.4927:07317
07318:-00150:-00049:+00081:000679.4927:07318
07319:-00037:+00083:-00001:000679.4927:07319
07320:-00024:+00074:-00003:000679.4927:07320
07321:-00047:+00013:-00022:000679.4927:07321
07322:+00084:+00051:+00023:000679.4927:07322
07323:+00092:+00058:-00101:000679.4927:07323
07324:-00145:+00165:+00126:000679.4927:07324
07325:-00193:+00063:+00051:000679.4927:07325
07326:+00096:+00126:-00266:000679.4927:07326
07327:-00034:+00051:+00084:000679.4927:07327
07328:-00209:+00108:-00297:000679.4927:07328
07329:-00170:+00062:+00124:000679.4927:07329
07330:+00148:-00022:+00064:000679.4927:07330
07331:+00200:-00075:-00022:000679.4927:07331
07332:-00178:+00246:+00054:000679.4927:07332
07333:-00300:-00030:+00084:000679.4927:07333
07334:-00042:+00144:-00059:000679.4927:07334
07335:+00289:-00024:+00055:000679.4927:07335
07336:+00216:+00045:+00026:000679.4927:07336
07337:-00106:+00036:+00075:000679.4927:07337
07338:+00004:+00019:-00080:000679.4927:07338
07339:+00115:+00064:-00160:000679.4927:07339
07340:-00002:-00003:-00034:000679.4927:07340
07341:-00189:+00029:-00067:000679.4927:07341
07342:-00142:+00019:-00032:000679.4927:07342
07343:+00123:+00087:-00012:000679.4927:07343
07344:+00121:+00032:+00085:000679.4927:07344
07345:-00101:+00062:-00005:000679.4927:07345
07346:-00061:+00023:-00015:000667.9387:07346
07347:+00012:+00072:-00021:000667.9387:07347
07348:-00015:+00052:-00063:000667.9387:07348
07349:-00082:+00054:-00020:000667.9387:07349
07350:-00062:+00074:-00025:000667.9387:07350
07351:-00026:+00082:+00024:000667.9387:07351
07352:-00021:+00026:+00066:000667.9387:07352
07353:+00099:+00040:+00009:000667.9387:07353
07354:+00111:+00034:+00049:000667.9387:07354
07355:+00069:+00039:-00013:000667.9387:07355
07356:-00025:+00098:-00009:000667.9387:07356
07357:-00027:+00069:-00024:000667.9387:07357
07358:-00015:+00097:-00022:000667.9387:07358
07359:-00061:+00036:-00028:000667.9387:07359
07360:-00105:+00104:-00015:000667.9387:07360
07361:-00055:+00033:+00065:000667.9387:07361
07362:+00056:+00009:+00034:000667.9387:07362
07363:+00003:+00058:+00012:000667.9387:07363
07364:-00061:+00023:+00035:000667.9387:07364
07365:-00026:+00075:-00029:000667.9387:07365
07366:+00026:+00078:-00016:000667.9387:07366
07367:+00021:+00045:-00027:000667.9387:07367
07368:-00029:+00059:-00044:000667.9387:07368
07369:-00064:-00021:+00004:000667.9387:07369
07370:-00004:+00095:-00096:000667.9387:07370
07371:+00047:+00079:+00042:000667.9387:07371
07372:+00083:+00040:-00009:000667.9387:07372
07373:+00026:+00067:-00015:000667.9387:07373
07374:+00038:+00110:+00011:000667.9387:07374
07375:+00072:+00065:-00012:000667.9387:07375
07376:+00080:+00030:-00010:000667.9387:07376
07377:+00058:+00053:-00023:000647.8584:07377
07378:-00026:-00010:-00019:000647.8584:07378
07379:+00015:+00060:-00096:000647.8584:07379
07380:+00074:+00082:+00023:000647.8584:07380
07381:+00052:+00037:+00016:000647.8584:07381
07382:+00005:+00067:-00057:000647.8584:07382
07383:-00044:+00043:+00000:000647.8584:07383
07384:-00017:+00041:-00037:000647.8584:07384
07385:+00002:+00024:+00012:000647.8584:07385
07386:-00042:+00040:-00003:000647.8584:07386
07387:-00003:+00054:-00048:000647.8584:07387
07388:-00003:-00023:-00015:000647.8584:07388
07389:-00037:+00063:-00056:000647.8584:07389
07390:+00032:+00029:+00037:000647.8584:07390
07391:+00120:+00046:+00016:000647.8584:07391
07392:+00038:+00050:-00002:000647.8584:07392
07393:+00017:+00033:+00008:000647.8584:07393
07394:-00021:+00065:-00042:000647.8584:07394
07395:+00034:+00036:+00017:000647.8584:07395
07396:+00011:+00013:+00008:000647.8584:07396
07397:-00045:+00040:-00030:000647.8584:07397
07398:-00072:+00050:-00006:000647.8584:07398
07399:+00000:+00076:-00087:000647.8584:07399
07400:+00042:+00015:+00030:000647.8584:07400
07401:+00014:+00025:-00047:000647.8584:07401
07402:-00062:+00011:-00031:000647.8584:07402
07403:-00076:+00046:+00018:000647.8584:07403
07404:-00059:+00053:-00065:000647.8584:07404
07405:-00044:+00049:-00020:000647.8584:07405
07406:-00032:+00062:-00050:000647.8584:07406
07407:-00045:+00064:-00056:000647.8584:07407
07408:-00069:+00001:-00003:000647.8584:07408
07409:-00073:+00067:-00029:000647.8584:07409
07410:-00026:+00024:-00040:000647.8584:07410
07411:+00043:+00053:-00057:000594.6863:07411
07412:+00007:+00034:-00014:000594.6863:07412
07413:-00047:+00049:-00006:000594.6863:07413
07414:-00019:+00044:-00044:000594.6863:07414
07415:-00003:+00052:-00037:000594.6863:07415
07416:-00016:+00052:-00054:000594.6863:07416
07417:-00030:+00067:-00044:000594.6863:07417
07418:-00046:+00055:-00025:000594.6863:07418
07419:-00027:+00076:-00066:000594.6863:07419
07420:+00003:+00092:-00050:000594.6863:07420
07421:-00002:+00035:+00093:000594.6863:07421
07422:-00057:+00046:-00055:000594.6863:07422
07423:-00057:+00033:+00001:000594.6863:07423
07424:-00054:+00067:-00018:000594.6863:07424
07425:-00042:+00058:-00021:000594.6863:07425
07426:-00039:+00077:+00000:000594.6863:07426
07427:-00023:+00061:-00009:000594.6863:07427
07428:-00023:+00055:+00007:000594.6863:07428
07429:+00000:+00044:+00000:000594.6863:07429
07430:-00051:+00064:-00019:000594.6863:07430
07431:-00045:+00045:-00006:000594.6863:07431
07432:+00004:+00062:+00016:000594.6863:07432
07433:+00056:+00046:+00035:000594.6863:07433
07434:+00049:+00062:-00005:000594.6863:07434
07435:-00017:+00027:-00004:000594.6863:07435
07436:-00021:+00078:+00029:000594.6863:07436
07437:+00035:+00066:-00022:000594.6863:07437
07438:+00010:+00029:+00032:000594.6863:07438
07439:+00029:+00041:-00007:000594.6863:07439
07440:-00007:+00079:-00010:000594.6863:07440
07441:+00009:+00042:+00010:000594.6863:07441
07442:+00031:+00070:-00054:000594.6863:07442
07443:+00062:+00031:+00035:000594.6863:07443
07444:+00036:+00068:-00026:000594.6863:07444
07445:-00007:+00040:-00045:000594.6863:07445
07446:-00001:+00068:+00029:000594.6863:07446
07447:-00009:+00051:-00043:000594.6863:07447
07448:+00027:+00029:-00005:000536.4166:07448
07449:+00024:+00048:-00034:000536.4166:07449
07450:+00028:+00049:-00004:000536.4166:07450
07451:+00030:+00067:-00009:000536.4166:07451
07452:+00017:-00008:-00010:000536.4166:07452
07453:+00034:+00092:-00052:000536.4166:07453
07454:+00024:+00042:-00018:000536.4166:07454
07455:+00060:+00058:-00034:000536.4166:07455
07456:+00040:+00036:+00010:000536.4166:07456
07457:+00027:+00062:+00004:000536.4166:07457
07458:+00014:+00076:-00001:000536.4166:07458
07459:+00058:+00076:+00017:000536.4166:07459
07460:+00060:+00049:-00021:000536.4166:07460
07461:+00035:+00038:-00026:000536.4166:07461
07462:+00024:+00048:-00001:000536.4166:07462
07463:+00004:+00007:-00025:000536.4166:07463
07464:+00013:+00091:-00021:000536.4166:07464
07465:+00039:+00077:+00020:000536.4166:07465
07466:+00051:+00082:-00002:000536.4166:07466
07467:-00011:+00028:-00033:000536.4166:07467
07468:+00001:+00044:+00018:000536.4166:07468
07469:-00010:+00056:-00012:000536.4166:07469
07470:+00064:+00042:-00015:000536.4166:07470
07471:+00040:+00064:-00001:000536.4166:07471
07472:+00044:+00061:-00011:000536.4166:07472
07473:-00007:+00043:+00001:000536.4166:07473
07474:+00004:+00069:-00016:000536.4166:07474
07475:+00002:+00031:+00005:000536.4166:07475
07476:-00039:+00042:-00014:000536.4166:07476
07477:-00020:+00064:-00006:000536.4166:07477
07478:+00074:+00069:+00011:000536.4166:07478
07479:+00033:+00061:-00022:000536.4166:07479
07480:-00035:+00064:-00017:000536.4166:07480
07481:-00078:+00050:-00011:000536.4166:07481
07482:-00072:+00067:-00009:000536.4166:07482
07483:+00012:+00045:-00035:000536.4166:07483
07484:+00024:+00045:-00008:000536.4166:07484
07485:+00020:+00086:-00015:000536.4166:07485
07486:-00045:+00075:-00047:000536.4166:07486
07487:-00059:+00059:-00018:000520.9258:07487
07488:-00050:+00031:-00007:000520.9258:07488
07489:+00055:+00041:-00034:000520.9258:07489
07490:+00032:+00053:-00020:000520.9258:07490
07491:-00019:+00047:+00019:000520.9258:07491
07492:-00075:+00039:-00001:000520.9258:07492
07493:-00028:+00070:-00007:000520.9258:07493
07494:+00007:+00092:-00007:000520.9258:07494
07495:-00023:+00066:+00002:000520.9258:07495
07496:-00018:+00072:-00001:000520.9258:07496
07497:-00009:+00057:-00049:000520.9258:07497
07498:-00057:+00071:-00023:000520.9258:07498
07499:-00100:+00095:-00062:000520.9258:07499
07500:-00014:+00030:+00036:000520.9258:07500
07501:+00075:+00064:+00004:000520.9258:07501
07502:+00041:+00026:-00012:000520.9258:07502
07503:-00055:+00046:-00016:000520.9258:07503
07504:-00058:+00023:-00066:000520.9258:07504
07505:-00049:+00058:+00044:000520.9258:07505
07506:-00007:+00050:+00023:000520.9258:07506
07507:+00029:+00043:+00013:000520.9258:07507
07508:-00018:+00023:-00035:000520.9258:07508
07509:-00037:+00093:-00006:000520.9258:07509
07510:-00006:+00075:+00014:000520.9258:07510
07511:-00005:+00020:+00015:000520.9258:07511
07512:+00002:+00025:-00007:000520.9258:07512
07513:-00016:+00049:+00015:000520.9258:07513
07514:-00073:+00044:-00016:000520.9258:07514
07515:-00062:+00052:+00016:000520.9258:07515
07516:-00050:+00046:-00003:000520.9258:07516
07517:-00008:+00028:+00016:000520.9258:07517
07518:+00012:+00050:-00013:000520.9258:07518
07519:-00031:+00023:-00019:000520.9258:07519
07520:-00048:+00048:-00004:000520.9258:07520
07521:-00017:+00014:+00018:000520.9258:07521
07522:+00074:+00083:+00003:000555.1619:07522
07523:+00081:+00049:+00019:000555.1619:07523
07524:-00005:+00026:-00022:000555.1619:07524
07525:-00056:+00050:-00015:000555.1619:07525
07526:-00035:+00027:+00014:000555.1619:07526
07527:+00033:+00055:-00009:000555.1619:07527
07528:+00025:+00064:+00013:000555.1619:07528
07529:-00008:+00047:-00026:000555.1619:07529
07530:-00028:+00071:-00040:000555.1619:07530
07531:-00029:+00041:+00023:000555.1619:07531
07532:+00032:+00044:-00021:000555.1619:07532
07533:+00009:+00066:-00013:000555.1619:07533
07534:-00028:+00034:-00034:000555.1619:07534
07535:-00085:+00050:-00056:000555.1619:07535
07536:-00031:+00047:+00015:000555.1619:07536
07537:-00003:+00063:-00021:000555.1619:07537
07538:-00020:+00027:+00000:000555.1619:07538
07539:-00025:+00034:-00051:000555.1619:07539
07540:-00015:+00082:-00034:000555.1619:07540
07541:-00041:+00034:-00010:000555.1619:07541
07542:-00010:+00096:-00011:000555.1619:07542
07543:+00074:+00050:+00013:000555.1619:07543
07544:+00052:+00064:+00015:000555.1619:07544
07545:+00010:+00059:-00034:000555.1619:07545
07546:-00037:+00052:-00016:000555.1619:07546
07547:+00022:+00042:-00014:000555.1619:07547
07548:+00075:+00043:+00008:000555.1619:07548
07549:+00017:+00051:-00002:000555.1619:07549
07550:-00022:+00066:-00031:000555.1619:07550
07551:-00018:+00098:-00006:000555.1619:07551
07552:+00046:+00064:+00032:000555.1619:07552
07553:+00023:+00062:-00042:000555.1619:07553
07554:+00002:+00027:+00026:000555.1619:07554
07555:-00072:+00041:-00038:000555.1619:07555
07556:-00069:+00056:-00053:000590.1292:07556
07557:-00036:+00060:+00022:000590.1292:07557
07558:-00020:+00045:-00027:000590.1292:07558
07559:-00006:+00049:-00048:000590.1292:07559
07560:-00039:+00060:-00044:000590.1292:07560
07561:-00032:+00027:+00002:000590.1292:07561
07562:-00020:+00029:+00082:000590.1292:07562
07563:+00069:+00076:-00007:000590.1292:07563
07564:+00051:+00038:-00003:000590.1292:07564
07565:-00010:+00039:-00016:000590.1292:07565
07566:-00010:+00043:+00044:000590.1292:07566
07567:+00021:+00063:+00016:000590.1292:07567
07568:+00048:+00053:-00023:000590.1292:07568
07569:+00009:+00080:+00010:000590.1292:07569
07570:-00003:+00040:-00036:000590.1292:07570
07571:-00006:+00060:-00023:000590.1292:07571
07572:+00036:+00068:-00004:000590.1292:07572
07573:+00041:+00064:-00037:000590.1292:07573
07574:-00048:+00054:+00000:000590.1292:07574
07575:-00075:+00042:-00013:000590.1292:07575
07576:+00004:+00059:-00057:000590.1292:07576
07577:+00028:+00060:+00002:000590.1292:07577
07578:-00039:+00029:-00057:000590.1292:07578
07579:-00046:+00080:-00039:000590.1292:07579
07580:-00041:+00040:-00010:000590.1292:07580
07581:+00059:+00068:+00015:000590.1292:07581
07582:+00072:+00067:+00017:000590.1292:07582
07583:+00038:+00065:-00020:000590.1292:07583
07584:+00000:+00064:+00013:000590.1292:07584
07585:+00013:+00055:-00023:000590.1292:07585
07586:+00026:+00068:-00008:000590.1292:07586
07587:+00060:+00077:-00006:000590.1292:07587
07588:+00012:+00038:+00025:000590.1292:07588
07589:-00012:+00091:-00101:000624.3095:07589
07590:+00007:+00092:-00013:000624.3095:07590
07591:+00032:+00061:-00009:000624.3095:07591
07592:+00026:+00045:-00037:000624.3095:07592
07593:-00019:+00043:-00007:000624.3095:07593
07594:-00052:+00061:-00023:000624.3095:07594
07595:-00017:+00056:+00000:000624.3095:07595
07596:-00020:+00094:-00032:000624.3095:07596
07597:-00069:+00061:-00034:000624.3095:07597
07598:-00029:+00084:-00054:000624.3095:07598
07599:-00071:+00047:-00025:000624.3095:07599
07600:+00039:+00065:+00041:000624.3095:07600
07601:+00069:+00065:-00007:000624.3095:07601
07602:+00037:+00045:-00018:000624.3095:07602
07603:-00033:+00043:+00009:000624.3095:07603
07604:-00019:+00063:-00008:000624.3095:07604
07605:+00026:+00053:+00014:000624.3095:07605
07606:+00064:+00075:-00009:000624.3095:07606
07607:-00038:+00092:+00065:000624.3095:07607
07608:-00048:+00066:-00062:000624.3095:07608
07609:+00059:+00076:-00016:000624.3095:07609
07610:+00029:+00067:+00012:000624.3095:07610
07611:-00004:+00067:-00001:000624.3095:07611
07612:-00068:+00066:+00003:000624.3095:07612
07613:-00048:+00044:-00008:000624.3095:07613
07614:-00014:+00077:-00020:000624.3095:07614
07615:+00005:+00061:-00029:000624.3095:07615
07616:-00098:+00013:+00009:000624.3095:07616
07617:-00043:+00045:-00079:000624.3095:07617
07618:-00035:+00030:-00083:000624.3095:07618
07619:+00049:+00054:+00031:000624.3095:07619
07620:+00036:+00028:-00018:000637.5598:07620
07621:-00005:+00044:-00040:000637.5598:07621
07622:-00043:+00045:+00020:000637.5598:07622
07623:-00013:+00028:-00048:000637.5598:07623
07624:+00055:+00042:-00053:000637.5598:07624
07625:-00041:-00015:+00005:000637.5598:07625
07626:-00037:+00067:-00138:000637.5598:07626
07627:-00054:+00020:+00025:000637.5598:07627
07628:+00020:+00054:-00019:000637.5598:07628
07629:+00009:+00057:-00015:000637.5598:07629
07630:-00015:+00061:-00035:000637.5598:07630
07631:-00049:+00042:-00047:000637.5598:07631
07632:-00036:+00046:-00028:000637.5598:07632
07633:+00017:+00039:-00029:000637.5598:07633
07634:+00020:+00004:-00101:000637.5598:07634
07635:-00064:+00067:+00046:000637.5598:07635
07636:-00039:-00036:+00042:000637.5598:07636
07637:+00026:+00066:-00129:000637.5598:07637
07638:+00011:+00019:+00055:000637.5598:07638
07639:+00015:+00098:-00032:000637.5598:07639
07640:-00001:+00028:-00053:000637.5598:07640
07641:-00031:+00057:+00015:000637.5598:07641
07642:-00044:+00039:-00012:000637.5598:07642
07643:+00091:+00027:-00022:000637.5598:07643
07644:-00031:+00011:+00054:000637.5598:07644
07645:-00078:+00006:+00010:000637.5598:07645
07646:+00002:+00059:+00041:000637.5598:07646
07647:+00038:+00066:+00042:000637.5598:07647
07648:+00026:+00053:-00001:000637.5598:07648
07649:-00091:+00065:-00042:000637.5598:07649
07650:-00039:+00061:+00020:000637.5598:07650
07651:+00006:+00077:-00019:000648.2522:07651
07652:+00001:+00065:-00027:000648.2522:07652
07653:-00046:+00105:+00019:000648.2522:07653
07654:-00048:+00103:-00159:000648.2522:07654
07655:+00051:+00061:+00078:000648.2522:07655
07656:+00022:+00092:-00025:000648.2522:07656
07657:+00025:+00047:+00017:000648.2522:07657
07658:+00014:+00046:+00001:000648.2522:07658
07659:-00028:+00029:-00116:000648.2522:07659
07660:-00015:+00096:+00061:000648.2522:07660
07661:+00042:+00053:-00070:000648.2522:07661
07662:+00035:-00044:-00012:000648.2522:07662
07663:-00064:+00095:-00060:000648.2522:07663
07664:-00059:+00043:+00001:000648.2522:07664
07665:+00013:+00061:-00011:000648.2522:07665
07666:+00020:+00044:-00055:000648.2522:07666
07667:-00032:+00037:+00003:000648.2522:07667
07668:-00090:+00066:-00082:000648.2522:07668
07669:+00011:+00076:-00004:000648.2522:07669
07670:+00045:+00091:-00057:000648.2522:07670
07671:+00000:+00042:+00063:000648.2522:07671
07672:-00052:+00009:+00010:000648.2522:07672
07673:+00012:+00028:+00045:000648.2522:07673
07674:+00030:+00044:+00018:000648.2522:07674
07675:+00068:+00050:+00014:000648.2522:07675
07676:-00024:+00032:+00007:000648.2522:07676
07677:-00064:+00046:-00060:000648.2522:07677
07678:-00082:+00025:+00009:000648.2522:07678
07679:+00060:+00072:-00074:000648.2522:07679
07680:+00019:+00065:+00051:000648.2522:07680
07681:-00034:+00107:-00090:000661.7237:07681
07682:-00052:+00013:+00033:000661.7237:07682
07683:-00011:+00080:+00002:000661.7237:07683
07684:+00042:+00010:+00035:000661.7237:07684
07685:-00078:+00064:-00030:000661.7237:07685
07686:-00110:+00011:-00025:000661.7237:07686
07687:-00016:+00064:+00013:000661.7237:07687
07688:+00073:+00062:-00055:000661.7237:07688
07689:-00001:-00007:+00003:000661.7237:07689
07690:-00075:+00063:-00044:000661.7237:07690
07691:-00059:+00077:+00018:000661.7237:07691
07692:+00049:+00072:-00026:000661.7237:07692
07693:+00076:+00066:+00021:000661.7237:07693
07694:+00036:+00045:-00023:000661.7237:07694
07695:-00047:+00053:-00008:000661.7237:07695
07696:-00031:+00065:+00003:000661.7237:07696
07697:+00022:+00055:-00032:000661.7237:07697
07698:-00005:+00011:+00040:000661.7237:07698
07699:-00020:+00050:-00060:000661.7237:07699
07700:-00032:+00052:+00000:000661.7237:07700
07701:+00011:+00083:+00001:000661.7237:07701
07702:+00011:+00020:-00026:000661.7237:07702
07703:-00016:+00072:-00040:000661.7237:07703
07704:-00059:+00029:-00025:000661.7237:07704
07705:-00057:+00034:+00002:000661.7237:07705
07706:+00020:+00070:-00069:000661.7237:07706
07707:+00002:+00066:-00036:000661.7237:07707
07708:-00027:+00040:-00003:000661.7237:07708
07709:+00013:+00042:-00014:000661.7237:07709
07710:+00032:+00082:-00024:000661.7237:07710
07711:+00062:+00062:+00004:000665.9006:07711
07712:-00024:+00046:-00011:000665.9006:07712
07713:-00050:+00043:-00022:000665.9006:07713
07714:-00053:+00030:+00003:000665.9006:07714
07715:+00049:+00068:-00070:000665.9006:07715
07716:+00023:+00024:+00039:000665.9006:07716
07717:-00068:+00008:-00027:000665.9006:07717
07718:-00044:+00073:-00052:000665.9006:07718
07719:+00022:+00079:+00046:000665.9006:07719
07720:+00032:+00048:-00019:000665.9006:07720
07721:-00032:+00023:-00010:000665.9006:07721
07722:-00105:+00068:-00041:000665.9006:07722
07723:-00010:+00096:+00017:000665.9006:07723
07724:+00046:+00069:-00077:000665.9006:07724
07725:+00034:+00058:+00017:000665.9006:07725
07726:-00039:+00058:+00003:000665.9006:07726
07727:+00002:+00048:-00039:000665.9006:07727
07728:+00043:+00076:+00002:000665.9006:07728
07729:+00045:+00049:+00007:000665.9006:07729
07730:+00034:+00062:+00019:000665.9006:07730
07731:+00000:+00082:-00002:000665.9006:07731
07732:-00053:+00037:+00033:000665.9006:07732
07733:+00044:+00106:-00091:000665.9006:07733
07734:+00029:+00092:+00053:000665.9006:07734
07735:-00041:+00079:-00101:000665.9006:07735
07736:-00036:+00066:-00012:000665.9006:07736
07737:+00014:+00092:+00032:000665.9006:07737
07738:+00066:+00076:+00035:000665.9006:07738
07739:-00066:+00028:+00001:000665.9006:07739
07740:-00111:+00081:-00023:000665.9006:07740
07741:-00042:+00047:+00044:000665.7592:07741
07742:+00025:+00049:-00072:000665.7592:07742
07743:+00030:+00024:+00122:000665.7592:07743
07744:-00039:+00038:-00061:000665.7592:07744
07745:+00013:+00067:-00010:000665.7592:07745
07746:+00012:+00096:-00011:000665.7592:07746
07747:+00051:+00049:+00033:000665.7592:07747
07748:+00076:+00057:-00008:000665.7592:07748
07749:-00005:+00028:-00036:000665.7592:07749
07750:-00041:+00097:+00023:000665.7592:07750
07751:+00013:+00099:+00029:000665.7592:07751
07752:+00055:+00064:+00043:000665.7592:07752
07753:-00012:+00014:-00051:000665.7592:07753
07754:-00032:+00029:-00053:000665.7592:07754
07755:-00033:+00083:+00035:000665.7592:07755
07756:+00022:+00057:+00111:000665.7592:07756
07757:+00075:+00110:-00013:000665.7592:07757
07758:-00090:+00016:-00012:000665.7592:07758
07759:-00073:+00114:+00058:000665.7592:07759
07760:+00003:-00017:+00020:000665.7592:07760
07761:+00024:+00218:-00107:000665.7592:07761
07762:+00005:-00059:-00099:000665.7592:07762
07763:-00046:+00114:-00068:000665.7592:07763
07764:-00092:+00012:+00003:000665.7592:07764
07765:+00109:+00070:+00208:000665.7592:07765
07766:+00072:-00049:-00043:000665.7592:07766
07767:-00030:-00078:-00088:000665.7592:07767
07768:-00172:+00088:-00051:000665.7592:07768
07769:+00000:+00003:-00007:000665.7592:07769
07770:+00052:+00112:+00038:000665.7592:07770
07771:+00015:-00009:-00040:000672.1408:07771
07772:+00034:+00089:+00053:000672.1408:07772
07773:+00024:+00064:-00055:000672.1408:07773
07774:+00053:+00050:+00033:000672.1408:07774
07775:-00022:+00065:-00021:000672.1408:07775
07776:-00150:+00035:+00003:000672.1408:07776
07777:-00118:+00032:+00001:000672.1408:07777
07778:-00021:+00057:+00003:000672.1408:07778
07779:-00009:+00048:+00046:000672.1408:07779
07780:+00009:+00029:-00004:000672.1408:07780
07781:+00034:+00060:-00036:000672.1408:07781
07782:-00009:+00044:-00019:000672.1408:07782
07783:+00031:+00048:+00020:000672.1408:07783
07784:+00044:+00067:+00013:000672.1408:07784
07785:-00025:+00019:+00013:000672.1408:07785
07786:+00044:+00017:-00036:000672.1408:07786
07787:+00043:+00038:+00007:000672.1408:07787
07788:+00067:+00078:+00089:000672.1408:07788
07789:+00061:+00135:+00017:000672.1408:07789
07790:-00030:+00051:+00126:000672.1408:07790
07791:-00073:+00052:+00022:000672.1408:07791
07792:-00038:-00019:-00063:000672.1408:07792
07793:+00000:+00147:+00002:000672.1408:07793
07794:-00060:-00020:-00106:000672.1408:07794
07795:-00090:+00024:-00140:000672.1408:07795
07796:+00096:-00041:-00031:000672.1408:07796
07797:+00164:-00020:-00005:000672.1408:07797
07798:+00173:+00138:+00040:000672.1408:07798
07799:-00205:-00040:-00042:000672.1408:07799
07800:-00285:-00055:-00274:000674.6211:07800
07801:+00186:+00210:+00038:000674.6211:07801
07802:+00397:-00008:+00004:000674.6211:07802
07803:+00103:+00018:-00241:000674.6211:07803
07804:-00196:+00070:+00019:000674.6211:07804
07805:-00039:+00076:-00073:000674.6211:07805
07806:+00182:-00006:-00031:000674.6211:07806
07807:-00250:-00082:-00201:000674.6211:07807
07808:-00325:+00018:-00177:000674.6211:07808
07809:-00088:+00048:-00064:000674.6211:07809
07810:-00036:-00054:+00094:000674.6211:07810
07811:-00083:+00020:-00116:000674.6211:07811
07812:-00176:+00106:-00264:000674.6211:07812
07813:-00091:-00073:+00063:000674.6211:07813
07814:-00019:+00138:-00165:000674.6211:07814
07815:-00075:-00015:+00036:000674.6211:07815
07816:-00157:+00078:-00097:000674.6211:07816
07817:-00092:+00001:-00115:000674.6211:07817
07818:+00009:+00021:-00026:000674.6211:07818
07819:+00007:+00022:-00099:000674.6211:07819
07820:-00112:+00003:-00040:000674.6211:07820
07821:-00137:-00065:-00078:000674.6211:07821
07822:-00050:+00075:-00028:000674.6211:07822
07823:-00021:-00030:-00035:000674.6211:07823
07824:-00047:+00025:-00194:000674.6211:07824
07825:-00104:-00003:+00021:000674.6211:07825
07826:-00026:+00056:-00070:000674.6211:07826
07827:+00034:+00076:-00037:000674.6211:07827
07828:-00040:+00092:+00044:000674.6211:07828
07829:-00089:+00045:-00043:000674.6211:07829
07830:-00116:+00010:-00025:000682.3367:07830
07831:+00040:-00012:-00023:000682.3367:07831
07832:+00012:-00018:-00029:000682.3367:07832
07833:-00091:+00047:+00001:000682.3367:07833
07834:-00047:+00015:+00076:000682.3367:07834
07835:+00011:+00069:+00066:000682.3367:07835
07836:+00089:+00024:+00081:000682.3367:07836
07837:-00071:+00071:-00002:000682.3367:07837
07838:-00146:+00088:-00019:000682.3367:07838
07839:-00061:+00149:+00084:000682.3367:07839
07840:+00030:+00036:+00092:000682.3367:07840
07841:+00075:+00085:-00024:000682.3367:07841
07842:-00050:+00043:+00050:000682.3367:07842
07843:+00013:+00071:-00013:000682.3367:07843
07844:+00105:+00079:-00022:000682.3367:07844
07845:+00056:+00069:+00010:000682.3367:07845
07846:-00045:+00097:-00005:000682.3367:07846
07847:-00032:+00027:+00035:000682.3367:07847
07848:+00089:+00071:-00007:000682.3367:07848
07849:+00215:+00074:+00050:000682.3367:07849
07850:+00012:+00093:+00019:000682.3367:07850
07851:-00085:+00046:-00012:000682.3367:07851
07852:+00030:+00076:-00007:000682.3367:07852
07853:+00186:+00045:+00005:000682.3367:07853
07854:+00159:+00080:-00032:000682.3367:07854
07855:-00024:+00057:-00065:000682.3367:07855
07856:-00020:+00035:+00021:000682.3367:07856
07857:+00045:+00047:-00039:000682.3367:07857
07858:+00017:+00033:+00022:000697.9085:07858
07859:-00027:+00018:+00009:000697.9085:07859
07860:-00035:+00043:-00018:000697.9085:07860
07861:+00067:-00019:+00016:000697.9085:07861
07862:+00102:+00006:-00029:000697.9085:07862
07863:+00041:+00068:+00031:000697.9085:07863
07864:-00006:+00035:+00065:000697.9085:07864
07865:+00030:+00130:+00073:000697.9085:07865
07866:+00075:+00107:+00190:000697.9085:07866
07867:+00126:-00068:+00093:000697.9085:07867
07868:+00166:+00044:+00143:000697.9085:07868
07869:+00025:+00007:+00087:000697.9085:07869
07870:+00070:+00025:+00104:000697.9085:07870
07871:+00134:+00110:+00133:000697.9085:07871
07872:+00123:+00048:+00024:000697.9085:07872
07873:+00077:+00129:-00096:000697.9085:07873
07874:+00008:+00051:+00190:000697.9085:07874
07875:-00003:-00049:+00085:000697.9085:07875
07876:+00031:+00022:+00054:000697.9085:07876
07877:-00067:+00011:+00073:000697.9085:07877
07878:-00016:+00105:-00110:000697.9085:07878
07879:+00099:+00070:+00140:000697.9085:07879
07880:+00030:+00105:-00050:000697.9085:07880
07881:-00151:+00054:+00001:000697.9085:07881
07882:-00145:+00062:+00070:000697.9085:07882
07883:+00101:+00075:-00143:000697.9085:07883
07884:+00171:-00001:+00012:000697.9085:07884
07885:+00002:+00027:+00005:000697.9085:07885
07886:-00012:+00039:-00051:000697.9085:07886
07887:+00120:+00135:+00184:000690.1373:07887
07888:+00030:-00028:+00029:000690.1373:07888
07889:+00059:+00108:+00014:000690.1373:07889
07890:+00006:+00126:+00050:000690.1373:07890
07891:-00097:+00058:+00034:000690.1373:07891
07892:-00044:+00121:-00082:000690.1373:07892
07893:+00038:-00002:+00007:000690.1373:07893
07894:+00044:+00072:-00023:000690.1373:07894
07895:+00019:+00048:+00031:000690.1373:07895
07896:+00023:+00054:-00065:000690.1373:07896
07897:-00012:+00015:-00023:000690.1373:07897
07898:-00165:+00027:-00078:000690.1373:07898
07899:-00102:+00010:-00005:000690.1373:07899
07900:-00007:-00006:+00017:000690.1373:07900
07901:+00029:+00017:-00063:000690.1373:07901
07902:-00127:+00087:+00029:000690.1373:07902
07903:-00095:+00073:-00049:000690.1373:07903
07904:-00004:+00053:-00017:000690.1373:07904
07905:+00044:+00066:+00054:000690.1373:07905
07906:+00166:+00009:-00004:000690.1373:07906
07907:+00065:+00077:-00042:000690.1373:07907
07908:-00087:+00068:+00077:000690.1373:07908
07909:-00183:+00043:-00020:000690.1373:07909
07910:+00031:+00100:-00101:000690.1373:07910
07911:+00072:-00014:-00039:000690.1373:07911
07912:+00000:+00011:-00034:000690.1373:07912
07913:-00062:+00073:-00057:000690.1373:07913
07914:+00043:+00064:+00041:000690.1373:07914
07915:-00082:+00030:-00052:000690.1373:07915
07916:-00146:-00007:-00175:000690.1373:07916
07917:+00002:+00037:-00005:000677.8168:07917
07918:-00085:-00033:-00116:000677.8168:07918
07919:-00166:+00153:+00089:000677.8168:07919
07920:-00220:-00021:+00185:000677.8168:07920
07921:+00130:-00009:-00172:000677.8168:07921
07922:+00103:+00078:+00024:000677.8168:07922
07923:-00233:+00048:+00057:000677.8168:07923
07924:-00237:+00044:-00153:000677.8168:07924
07925:+00106:+00063:+00012:000677.8168:07925
07926:+00109:+00029:+00039:000677.8168:07926
07927:-00021:+00084:-00040:000677.8168:07927
07928:-00037:-00003:+00005:000677.8168:07928
07929:+00041:+00064:-00035:000677.8168:07929
07930:+00046:+00046:-00015:000677.8168:07930
07931:-00046:+00047:+00010:000677.8168:07931
07932:+00028:+00042:-00009:000677.8168:07932
07933:+00063:+00055:+00003:000677.8168:07933
07934:-00145:-00010:-00060:000677.8168:07934
07935:-00144:+00058:-00138:000677.8168:07935
07936:-00009:-00057:+00136:000677.8168:07936
07937:+00013:+00076:-00137:000677.8168:07937
07938:-00061:+00057:-00084:000677.8168:07938
07939:-00114:+00046:+00039:000677.8168:07939
07940:-00083:+00040:-00115:000677.8168:07940
07941:+00094:+00010:+00007:000677.8168:07941
07942:+00031:+00046:+00015:000677.8168:07942
07943:-00062:+00008:-00067:000677.8168:07943
07944:-00089:+00076:+00050:000677.8168:07944
07945:+00061:+00064:-00040:000677.8168:07945
07946:+00077:+00056:+00038:000677.8168:07946
07947:-00098:+00034:-00028:000671.0128:07947
07948:-00079:+00083:-00016:000671.0128:07948
07949:-00008:+00080:+00049:000671.0128:07949
07950:+00062:+00046:+00012:000671.0128:07950
07951:+00011:+00011:+00011:000671.0128:07951
07952:-00102:+00042:+00028:000671.0128:07952
07953:-00030:+00034:+00011:000671.0128:07953
07954:-00019:+00056:-00068:000671.0128:07954
07955:-00047:+00046:-00027:000671.0128:07955
07956:-00069:+00049:-00062:000671.0128:07956
07957:-00064:+00031:-00089:000671.0128:07957
07958:-00001:+00109:-00015:000671.0128:07958
07959:+00005:+00108:+00049:000671.0128:07959
07960:+00107:+00054:+00037:000671.0128:07960
07961:+00147:+00043:+00051:000671.0128:07961
07962:+00131:+00041:+00073:000671.0128:07962
07963:+00116:+00078:+00035:000671.0128:07963
07964:+00060:+00076:-00016:000671.0128:07964
07965:+00005:+00063:-00083:000671.0128:07965
07966:-00086:+00013:-00067:000671.0128:07966
07967:-00021:+00067:-00026:000671.0128:07967
07968:+00021:+00041:+00016:000671.0128:07968
07969:+00044:+00040:-00035:000671.0128:07969
07970:+00005:+00041:-00008:000671.0128:07970
07971:-00061:+00014:-00018:000671.0128:07971
07972:-00044:+00056:-00067:000671.0128:07972
07973:-00013:+00065:-00042:000671.0128:07973
07974:-00009:+00029:-00015:000671.0128:07974
07975:-00033:+00037:-00042:000671.0128:07975
07976:-00047:+00050:-00023:000671.0128:07976
07977:+00005:+00067:-00018:000671.0128:07977
07978:+00065:+00052:+00015:000632.5848:07978
07979:+00100:+00078:+00035:000632.5848:07979
07980:+00046:+00039:-00024:000632.5848:07980
07981:+00015:+00066:-00056:000632.5848:07981
07982:+00015:+00061:+00044:000632.5848:07982
07983:+00017:+00008:+00035:000632.5848:07983
07984:+00042:+00068:-00039:000632.5848:07984
07985:-00013:+00037:-00010:000632.5848:07985
07986:-00014:+00045:-00034:000632.5848:07986
07987:+00005:+00050:+00001:000632.5848:07987
07988:+00039:+00064:-00052:000632.5848:07988
07989:+00017:+00032:-00019:000632.5848:07989
07990:-00087:+00013:-00030:000632.5848:07990
07991:-00080:-00004:-00006:000632.5848:07991
07992:-00025:+00057:-00016:000632.5848:07992
07993:-00001:+00041:-00025:000632.5848:07993
07994:-00054:+00043:-00029:000632.5848:07994
07995:-00055:+00023:-00016:000632.5848:07995
07996:-00042:+00036:-00034:000632.5848:07996
07997:-00065:+00029:-00020:000632.5848:07997
07998:-00019:+00053:+00005:000632.5848:07998
07999:+00045:+00054:+00013:000632.5848:07999
08000:+00046:+00026:-00010:000632.5848:08000
08001:-00037:+00034:-00018:000632.5848:08001
08002:-00063:+00044:-00003:000632.5848:08002
08003:-00016:+00030:-00003:000632.5848:08003
08004:+00007:+00046:-00073:000632.5848:08004
08005:-00088:+00003:-00127:000632.5848:08005
08006:-00127:+00035:-00084:000632.5848:08006
08007:-00049:+00011:-00066:000632.5848:08007
08008:+00012:+00042:-00021:000632.5848:08008
08009:-00035:+00038:-00020:000632.5848:08009
08010:-00118:+00027:-00038:000632.5848:08010
08011:-00088:+00039:-00055:000632.5848:08011
08012:-00073:+00029:-00060:000632.5848:08012
08013:-00028:+00035:-00041:000572.0316:08013
08014:-00029:+00029:+00031:000572.0316:08014
08015:-00012:+00027:-00041:000572.0316:08015
08016:-00019:+00042:-00045:000572.0316:08016
08017:-00002:+00068:-00002:000572.0316:08017
08018:-00040:+00037:-00003:000572.0316:08018
08019:-00035:+00037:-00014:000572.0316:08019
08020:+00079:+00040:-00003:000572.0316:08020
08021:+00078:+00025:+00009:000572.0316:08021
08022:+00026:+00049:-00024:000572.0316:08022
08023:-00035:+00046:+00017:000572.0316:08023
08024:-00032:+00102:+00020:000572.0316:08024
08025:+00010:+00028:-00033:000572.0316:08025
08026:+00024:+00041:-00013:000572.0316:08026
08027:+00001:+00066:+00030:000572.0316:08027
08028:-00037:+00052:-00006:000572.0316:08028
08029:+00024:+00065:-00003:000572.0316:08029
08030:+00054:+00058:+00044:000572.0316:08030
08031:+00020:+00029:+00010:000572.0316:08031
08032:+00009:+00063:+00017:000572.0316:08032
08033:+00043:+00044:+00024:000572.0316:08033
08034:-00011:+00047:-00008:000572.0316:08034
08035:+00033:+00080:+00034:000572.0316:08035
08036:+00052:+00060:+00022:000572.0316:08036
08037:+00022:+00061:+00010:000572.0316:08037
08038:+00046:+00056:+00021:000572.0316:08038
08039:+00059:+00042:+00022:000572.0316:08039
08040:+00007:+00043:-00004:000572.0316:08040
08041:+00007:+00043:-00008:000572.0316:08041
08042:+00051:+00040:+00007:000572.0316:08042
08043:+00056:+00068:+00017:000572.0316:08043
08044:+00058:+00039:-00022:000572.0316:08044
08045:+00009:+00096:+00002:000572.0316:08045
08046:+00012:+00037:-00035:000572.0316:08046
08047:+00053:+00110:-00025:000572.0316:08047
08048:+00052:+00033:+00046:000572.0316:08048
08049:+00033:+00052:-00013:000572.0316:08049
08050:+00024:+00059:+00014:000572.0316:08050
08051:+00048:+00043:-00028:000527.5821:08051
08052:+00048:+00062:+00000:000527.5821:08052
08053:+00065:+00069:-00013:000527.5821:08053
08054:+00040:+00063:-00034:000527.5821:08054
08055:+00013:+00081:-00020:000527.5821:08055
08056:-00004:+00083:-00003:000527.5821:08056
08057:+00028:+00009:-00056:000527.5821:08057
08058:+00025:+00117:-00043:000527.5821:08058
08059:+00057:+00046:+00060:000527.5821:08059
08060:+00019:+00072:-00033:000527.5821:08060
08061:-00042:+00036:+00005:000527.5821:08061
08062:-00045:+00055:-00038:000527.5821:08062
08063:+00006:+00055:-00049:000527.5821:08063
08064:+00004:+00065:+00022:000527.5821:08064
08065:+00004:+00058:-00032:000527.5821:08065
08066:+00013:+00051:-00007:000527.5821:08066
08067:+00020:+00061:-00018:000527.5821:08067
08068:-00024:+00052:-00034:000527.5821:08068
08069:-00079:+00004:+00028:000527.5821:08069
08070:-00058:+00057:-00058:000527.5821:08070
08071:+00012:+00054:-00063:000527.5821:08071
08072:+00063:+00054:-00033:000527.5821:08072
08073:+00008:+00069:-00040:000527.5821:08073
08074:-00058:+00067:-00036:000527.5821:08074
08075:-00059:+00036:-00087:000527.5821:08075
08076:+00000:+00047:+00027:000527.5821:08076
08077:+00052:+00031:+00005:000527.5821:08077
08078:+00001:+00058:-00052:000527.5821:08078
08079:-00044:+00098:+00016:000527.5821:08079
08080:-00073:+00041:-00015:000527.5821:08080
08081:-00062:+00076:+00025:000527.5821:08081
08082:+00012:+00053:+00031:000527.5821:08082
08083:-00041:+00069:-00090:000527.5821:08083
08084:-00028:+00007:+00019:000527.5821:08084
08085:-00019:+00064:-00019:000527.5821:08085
08086:-00032:+00046:-00008:000527.5821:08086
08087:-00050:+00060:+00034:000527.5821:08087
08088:-00006:+00043:+00014:000527.5821:08088
08089:+00091:+00068:+00044:000523.6994:08089
08090:+00076:+00081:+00031:000523.6994:08090
08091:-00035:-00030:+00032:000523.6994:08091
08092:-00047:+00111:-00023:000523.6994:08092
08093:-00038:+00041:-00024:000523.6994:08093
08094:-00008:+00094:-00115:000523.6994:08094
08095:+00003:+00053:+00014:000523.6994:08095
08096:-00001:+00048:+00017:000523.6994:08096
08097:+00000:+00070:-00097:000523.6994:08097
08098:-00012:+00079:-00002:000523.6994:08098
08099:-00020:+00051:+00018:000523.6994:08099
08100:-00020:+00026:-00014:000523.6994:08100
08101:-00014:+00064:+00006:000523.6994:08101
08102:-00059:+00075:+00000:000523.6994:08102
08103:-00083:+00073:+00020:000523.6994:08103
08104:+00003:+00038:+00044:000523.6994:08104
08105:+00007:+00063:-00046:000523.6994:08105
08106:+00006:+00038:+00045:000523.6994:08106
08107:-00025:+00062:-00022:000523.6994:08107
08108:-00050:+00066:+00014:000523.6994:08108
08109:-00018:+00078:+00046:000523.6994:08109
08110:+00031:+00026:-00039:000523.6994:08110
08111:+00080:+00054:+00045:000523.6994:08111
08112:+00053:+00072:+00005:000523.6994:08112
08113:-00070:+00040:-00023:000523.6994:08113
08114:-00098:+00078:+00041:000523.6994:08114
08115:+00017:+00030:+00052:000523.6994:08115
08116:+00031:+00065:-00050:000523.6994:08116
08117:-00005:+00050:+00035:000523.6994:08117
08118:-00030:+00057:-00010:000523.6994:08118
08119:-00031:+00050:+00028:000523.6994:08119
08120:+00006:+00074:+00048:000523.6994:08120
08121:+00042:+00063:-00009:000523.6994:08121
08122:-00001:+00017:-00009:000523.6994:08122
08123:-00061:+00067:+00009:000523.6994:08123
08124:-00028:+00045:+00032:000568.0726:08124
08125:-00002:+00063:+00047:000568.0726:08125
08126:+00006:+00041:-00045:000568.0726:08126
08127:-00007:+00077:+00018:000568.0726:08127
08128:-00025:+00049:-00025:000568.0726:08128
08129:-00054:+00064:-00037:000568.0726:08129
08130:-00018:+00058:-00004:000568.0726:08130
08131:+00062:+00056:+00061:000568.0726:08131
08132:+00026:+00026:-00031:000568.0726:08132
08133:-00039:+00011:-00035:000568.0726:08133
08134:-00034:+00024:+00045:000568.0726:08134
08135:+00005:+00018:+00033:000568.0726:08135
08136:+00042:+00066:+00000:000568.0726:08136
08137:+00003:+00068:-00009:000568.0726:08137
08138:-00023:+00065:+00004:000568.0726:08138
08139:-00012:+00049:-00033:000568.0726:08139
08140:+00046:+00061:-00021:000568.0726:08140
08141:+00025:+00063:-00018:000568.0726:08141
08142:-00034:+00073:-00035:000568.0726:08142
08143:-00082:+00034:-00019:000568.0726:08143
08144:-00056:+00097:-00085:000568.0726:08144
08145:-00013:+00014:+00045:000568.0726:08145
08146:+00012:+00066:-00028:000568.0726:08146
08147:+00032:+00069:-00053:000568.0726:08147
08148:-00032:+00047:-00009:000568.0726:08148
08149:-00067:+00043:-00022:000568.0726:08149
08150:+00064:+00052:+00027:000568.0726:08150
08151:+00070:+00076:-00028:000568.0726:08151
08152:+00019:+00027:+00021:000568.0726:08152
08153:-00043:+00050:+00000:000568.0726:08153
08154:+00029:+00046:-00033:000568.0726:08154
08155:+00076:+00030:+00066:000568.0726:08155
08156:+00036:+00035:-00021:000568.0726:08156
08157:+00010:+00042:-00009:000611.6154:08157
08158:-00027:+00064:-00017:000611.6154:08158
08159:+00029:+00051:-00002:000611.6154:08159
08160:+00049:+00061:+00030:000611.6154:08160
08161:+00029:+00073:-00069:000611.6154:08161
08162:-00012:+00069:+00014:000611.6154:08162
08163:-00069:+00060:-00008:000611.6154:08163
08164:-00027:+00036:-00018:000611.6154:08164
08165:+00000:+00049:-00011:000611.6154:08165
08166:-00004:+00043:+00002:000611.6154:08166
08167:-00016:+00078:-00002:000611.6154:08167
08168:-00021:+00063:-00001:000611.6154:08168
08169:-00005:+00081:+00034:000611.6154:08169
08170:+00094:+00030:+00061:000611.6154:08170
08171:+00050:+00045:+00000:000611.6154:08171
08172:-00037:+00086:-00025:000611.6154:08172
08173:-00025:+00039:+00035:000611.6154:08173
08174:+00063:+00030:-00031:000611.6154:08174
08175:+00090:+00046:+00007:000611.6154:08175
08176:-00021:+00044:-00015:000611.6154:08176
08177:-00031:+00063:-00037:000611.6154:08177
08178:+00019:+00045:+00034:000611.6154:08178
08179:+00049:+00066:-00020:000611.6154:08179
08180:+00039:+00063:-00027:000611.6154:08180
08181:-00027:+00110:-00014:000611.6154:08181
08182:-00049:+00039:+00000:000611.6154:08182
08183:-00020:+00056:-00027:000611.6154:08183
08184:+00010:+00044:-00011:000611.6154:08184
08185:-00011:+00043:-00020:000611.6154:08185
08186:-00028:+00061:-00052:000611.6154:08186
08187:-00041:+00066:+00004:000611.6154:08187
08188:+00025:+00066:-00003:000611.6154:08188
08189:+00079:+00122:+00008:000630.0123:08189
08190:+00032:+00020:+00025:000630.0123:08190
08191:-00034:+00113:-00102:000630.0123:08191
08192:+00062:+00063:+00012:000630.0123:08192
08193:+00049:+00024:-00050:000630.0123:08193
08194:-00007:+00067:-00026:000630.0123:08194
08195:-00025:+00027:-00007:000630.0123:08195
08196:-00002:+00075:-00027:000630.0123:08196
08197:+00016:+00064:+00049:000630.0123:08197
08198:+00024:+00129:-00023:000630.0123:08198
08199:-00003:+00019:-00014:000630.0123:08199
08200:-00071:+00102:-00051:000630.0123:08200
08201:-00046:+00079:+00013:000630.0123:08201
08202:+00002:+00082:+00028:000630.0123:08202
08203:-00023:+00053:-00041:000630.0123:08203
08204:-00015:+00056:-00019:000630.0123:08204
08205:-00058:+00076:-00002:000630.0123:08205
08206:-00068:+00039:+00008:000630.0123:08206
08207:+00033:+00071:-00009:000630.0123:08207
08208:+00064:+00090:+00012:000630.0123:08208
08209:+00018:+00019:+00036:000630.0123:08209
08210:-00073:+00108:-00079:000630.0123:08210
08211:+00022:+00055:+00027:000630.0123:08211
08212:+00053:+00076:-00017:000630.0123:08212
08213:+00002:+00033:-00033:000630.0123:08213
08214:-00062:+00041:+00015:000630.0123:08214
08215:-00017:+00094:-00031:000630.0123:08215
08216:+00043:+00079:+00011:000630.0123:08216
08217:+00054:+00070:+00030:000630.0123:08217
08218:-00049:-00047:-00006:000630.0123:08218
08219:-00085:+00090:-00099:000630.0123:08219
08220:-00018:+00012:+00051:000639.4901:08220
08221:+00004:+00114:-00056:000639.4901:08221
08222:-00066:+00035:+00003:000639.4901:08222
08223:-00044:+00068:+00004:000639.4901:08223
08224:-00015:+00046:-00044:000639.4901:08224
08225:-00008:+00056:-00023:000639.4901:08225
08226:+00045:+00097:-00016:000639.4901:08226
08227:+00029:-00060:+00024:000639.4901:08227
08228:+00017:+00142:-00202:000639.4901:08228
08229:-00048:+00016:+00029:000639.4901:08229
08230:+00011:+00066:-00055:000639.4901:08230
08231:+00011:+00054:-00002:000639.4901:08231
08232:-00015:+00048:+00010:000639.4901:08232
08233:-00031:+00042:-00083:000639.4901:08233
08234:+00010:+00052:-00036:000639.4901:08234
08235:+00065:+00138:+00030:000639.4901:08235
08236:-00010:-00029:+00052:000639.4901:08236
08237:-00061:+00192:-00111:000639.4901:08237
08238:-00054:+00002:+00080:000639.4901:08238
08239:-00022:+00114:-00058:000639.4901:08239
08240:-00007:-00006:+00044:000639.4901:08240
08241:-00045:+00069:-00008:000639.4901:08241
08242:-00040:+00064:-00048:000639.4901:08242
08243:+00002:+00039:+00025:000639.4901:08243
08244:+00043:+00093:-00015:000639.4901:08244
08245:-00006:+00040:-00008:000639.4901:08245
08246:-00009:+00170:-00065:000639.4901:08246
08247:-00086:-00066:+00095:000639.4901:08247
08248:+00032:+00095:+00100:000639.4901:08248
08249:+00010:-00021:+00021:000639.4901:08249
08250:+00064:+00066:+00034:000639.4901:08250
08251:-00080:+00041:-00010:000656.8006:08251
08252:-00012:+00028:+00007:000656.8006:08252
08253:+00047:+00145:+00090:000656.8006:08253
08254:+00001:-00130:-00026:000656.8006:08254
08255:-00027:+00207:-00122:000656.8006:08255
08256:-00059:-00001:-00027:000656.8006:08256
08257:+00002:+00105:-00073:000656.8006:08257
08258:-00082:+00060:+00025:000656.8006:08258
08259:-00022:+00029:-00023:000656.8006:08259
08260:-00022:+00056:-00072:000656.8006:08260
08261:+00003:+00017:+00091:000656.8006:08261
08262:+00027:+00085:-00025:000656.8006:08262
08263:+00010:-00008:-00011:000656.8006:08263
08264:+00074:-00031:+00087:000656.8006:08264
08265:-00071:+00042:-00111:000656.8006:08265
08266:-00055:+00066:+00038:000656.8006:08266
08267:-00044:+00067:-00069:000656.8006:08267
08268:+00058:+00056:+00049:000656.8006:08268
08269:-00004:+00093:-00046:000656.8006:08269
08270:-00055:-00005:-00072:000656.8006:08270
08271:+00008:+00155:+00082:000656.8006:08271
08272:+00045:-00014:-00025:000656.8006:08272
08273:+00003:+00188:-00098:000656.8006:08273
08274:-00088:-00094:+00092:000656.8006:08274
08275:-00041:+00092:-00038:000656.8006:08275
08276:+00029:-00020:+00045:000656.8006:08276
08277:+00048:+00086:-00052:000656.8006:08277
08278:-00072:+00076:-00037:000656.8006:08278
08279:-00009:+00026:+00041:000656.8006:08279
08280:+00061:+00106:-00061:000656.8006:08280
08281:+00013:-00047:-00003:000661.2069:08281
08282:+00035:+00162:-00121:000661.2069:08282
08283:-00040:+00048:-00127:000661.2069:08283
08284:+00018:+00080:+00059:000661.2069:08284
08285:-00044:-00034:-00042:000661.2069:08285
08286:+00051:+00051:+00057:000661.2069:08286
08287:-00041:-00002:-00032:000661.2069:08287
08288:-00013:+00038:-00016:000661.2069:08288
08289:+00007:+00079:+00069:000661.2069:08289
08290:+00005:-00038:-00081:000661.2069:08290
08291:-00005:+00123:-00078:000661.2069:08291
08292:-00087:-00013:+00009:000661.2069:08292
08293:+00011:+00090:-00113:000661.2069:08293
08294:+00044:+00028:+00019:000661.2069:08294
08295:+00018:+00079:-00055:000661.2069:08295
08296:-00039:+00024:-00020:000661.2069:08296
08297:-00031:+00065:+00009:000661.2069:08297
08298:+00037:+00083:-00018:000661.2069:08298
08299:+00067:+00075:+00023:000661.2069:08299
08300:+00028:+00054:+00090:000661.2069:08300
08301:-00098:-00001:-00029:000661.2069:08301
08302:-00025:+00053:+00046:000661.2069:08302
08303:+00033:+00067:-00021:000661.2069:08303
08304:+00043:+00048:-00031:000661.2069:08304
08305:-00084:+00042:+00046:000661.2069:08305
08306:-00052:+00055:-00022:000661.2069:08306
08307:+00050:+00109:+00036:000661.2069:08307
08308:+00040:+00014:-00083:000661.2069:08308
08309:-00060:+00121:+00019:000661.2069:08309
08310:-00101:+00015:+00032:000661.2069:08310
08311:+00038:+00088:-00131:000664.3114:08311
08312:+00043:+00024:+00072:000664.3114:08312
08313:+00016:+00027:+00039:000664.3114:08313
08314:-00031:+00060:-00038:000664.3114:08314
08315:+00003:+00096:+00042:000664.3114:08315
08316:+00015:+00067:-00004:000664.3114:08316
08317:+00044:+00091:-00053:000664.3114:08317
08318:+00020:-00004:+00036:000664.3114:08318
08319:-00032:+00095:-00078:000664.3114:08319
08320:-00024:+00063:+00076:000664.3114:08320
08321:-00001:+00097:+00004:000664.3114:08321
08322:+00025:+00040:-00009:000664.3114:08322
08323:-00052:+00077:+00051:000664.3114:08323
08324:-00074:+00077:-00011:000664.3114:08324
08325:+00035:+00092:+00026:000664.3114:08325
08326:+00041:+00042:+00049:000664.3114:08326
08327:-00042:+00053:-00015:000664.3114:08327
08328:-00088:+00077:-00069:000664.3114:08328
08329:-00006:+00038:+00004:000664.3114:08329
08330:+00024:+00076:+00008:000664.3114:08330
08331:-00014:+00030:+00002:000664.3114:08331
08332:-00008:+00057:+00014:000664.3114:08332
08333:-00026:+00061:+00002:000664.3114:08333
08334:+00019:+00110:-00026:000664.3114:08334
08335:+00044:+00086:-00038:000664.3114:08335
08336:+00034:+00039:-00001:000664.3114:08336
08337:-00034:+00085:-00071:000664.3114:08337
08338:-00038:+00024:+00019:000664.3114:08338
08339:+00017:+00059:-00037:000664.3114:08339
08340:+00019:+00049:-00037:000664.3114:08340
08341:-00013:+00041:-00022:000672.4683:08341
08342:-00017:+00032:-00033:000672.4683:08342
08343:+00012:+00101:+00016:000672.4683:08343
08344:+00039:+00034:+00049:000672.4683:08344
08345:+00016:+00062:+00013:000672.4683:08345
08346:-00080:+00044:-00100:000672.4683:08346
08347:-00022:+00083:+00005:000672.4683:08347
08348:+00032:+00078:-00016:000672.4683:08348
08349:-00010:+00033:-00008:000672.4683:08349
08350:-00037:+00067:+00016:000672.4683:08350
08351:-00041:+00055:-00002:000672.4683:08351
08352:+00036:+00094:+00006:000672.4683:08352
08353:+00061:+00038:-00005:000672.4683:08353
08354:+00017:+00051:-00010:000672.4683:08354
08355:-00049:+00028:-00020:000672.4683:08355
08356:-00051:+00034:+00008:000672.4683:08356
08357:+00034:+00093:-00025:000672.4683:08357
08358:+00018:+00036:+00016:000672.4683:08358
08359:-00028:+00042:+00003:000672.4683:08359
08360:-00039:+00066:-00012:000672.4683:08360
08361:+00079:+00032:+00049:000672.4683:08361
08362:+00054:+00094:+00010:000672.4683:08362
08363:-00087:+00031:-00020:000672.4683:08363
08364:-00089:+00094:-00016:000672.4683:08364
08365:-00041:+00079:+00009:000672.4683:08365
08366:+00022:+00049:-00006:000672.4683:08366
08367:+00025:+00079:+00020:000672.4683:08367
08368:-00029:+00035:+00006:000672.4683:08368
08369:+00028:+00072:-00037:000672.4683:08369
08370:+00036:+00047:+00043:000673.4900:08370
08371:+00054:+00105:-00044:000673.4900:08371
08372:-00031:+00037:-00009:000673.4900:08372
08373:-00053:+00047:-00026:000673.4900:08373
08374:+00106:+00103:-00003:000673.4900:08374
08375:+00079:-00034:+00038:000673.4900:08375
08376:-00040:+00099:-00042:000673.4900:08376
08377:-00124:+00024:-00004:000673.4900:08377
08378:-00014:+00135:-00020:000673.4900:08378
08379:+00104:-00123:+00168:000673.4900:08379
08380:-00032:+00013:-00252:000673.4900:08380
08381:-00171:-00044:+00126:000673.4900:08381
08382:-00170:+00172:-00122:000673.4900:08382
08383:-00073:+00100:+00192:000673.4900:08383
08384:+00041:+00146:+00096:000673.4900:08384
08385:+00029:-00090:+00025:000673.4900:08385
08386:+00094:+00111:+00050:000673.4900:08386
08387:-00037:+00026:-00013:000673.4900:08387
08388:-00067:+00011:+00107:000673.4900:08388
08389:+00058:+00093:-00006:000673.4900:08389
08390:+00047:-00052:-00096:000673.4900:08390
08391:+00035:+00045:-00003:000673.4900:08391
08392:+00027:+00065:+00044:000673.4900:08392
08393:+00058:+00085:-00041:000673.4900:08393
08394:-00040:-00043:-00026:000673.4900:08394
08395:-00119:-00004:+00037:000673.4900:08395
08396:+00052:+00109:+00057:000673.4900:08396
08397:+00059:-00054:-00124:000673.4900:08397
08398:-00116:+00133:-00015:000673.4900:08398
08399:-00013:-00056:+00077:000673.4900:08399
08400:+00020:-00031:+00052:000672.6448:08400
08401:+00006:+00128:+00005:000672.6448:08401
08402:-00054:+00082:+00081:000672.6448:08402
08403:+00028:+00081:-00030:000672.6448:08403
08404:-00023:+00064:-00110:000672.6448:08404
08405:-00148:+00032:+00077:000672.6448:08405
08406:-00033:+00012:+00006:000672.6448:08406
08407:+00248:+00015:-00036:000672.6448:08407
08408:+00128:-00005:-00124:000672.6448:08408
08409:-00206:+00057:-00083:000672.6448:08409
08410:+00090:+00206:+00065:000672.6448:08410
08411:+00186:-00074:-00148:000672.6448:08411
08412:-00056:+00069:+00017:000672.6448:08412
08413:-00060:-00027:+00081:000672.6448:08413
08414:+00172:+00006:+00015:000672.6448:08414
08415:+00165:+00089:-00096:000672.6448:08415
08416:+00132:+00039:-00093:000672.6448:08416
08417:-00114:+00034:-00162:000672.6448:08417
08418:-00207:-00053:-00060:000672.6448:08418
08419:-00192:-00052:-00125:000672.6448:08419
08420:-00112:-00019:-00230:000672.6448:08420
08421:-00110:-00057:-00213:000672.6448:08421
08422:-00193:-00001:-00202:000672.6448:08422
08423:+00047:+00004:-00040:000672.6448:08423
08424:+00103:+00047:-00045:000672.6448:08424
08425:+00092:+00024:-00085:000672.6448:08425
08426:-00094:-00053:-00157:000672.6448:08426
08427:-00115:+00105:-00225:000672.6448:08427
08428:-00046:-00110:+00134:000672.6448:08428
08429:-00049:+00069:-00327:000684.8038:08429
08430:-00117:-00078:-00194:000684.8038:08430
08431:-00144:+00019:-00041:000684.8038:08431
08432:-00087:-00027:-00143:000684.8038:08432
08433:-00021:-00007:+00059:000684.8038:08433
08434:-00142:+00035:-00072:000684.8038:08434
08435:-00139:+00026:+00022:000684.8038:08435
08436:-00044:+00057:+00049:000684.8038:08436
08437:-00051:+00061:-00027:000684.8038:08437
08438:-00021:+00068:+00027:000684.8038:08438
08439:-00054:+00096:-00012:000684.8038:08439
08440:-00061:+00104:+00065:000684.8038:08440
08441:+00063:+00054:+00026:000684.8038:08441
08442:+00068:+00088:-00036:000684.8038:08442
08443:-00023:+00057:+00099:000684.8038:08443
08444:-00153:+00053:+00040:000684.8038:08444
08445:-00146:+00042:+00044:000684.8038:08445
08446:-00081:+00013:+00055:000684.8038:08446
08447:-00113:+00039:+00031:000684.8038:08447
08448:-00155:+00016:+00120:000684.8038:08448
08449:-00118:+00131:+00101:000684.8038:08449
08450:-00020:+00060:+00054:000684.8038:08450
08451:-00029:+00097:-00023:000684.8038:08451
08452:-00185:+00072:+00000:000684.8038:08452
08453:-00019:+00086:+00030:000684.8038:08453
08454:+00051:+00055:+00005:000684.8038:08454
08455:+00089:+00046:+00089:000684.8038:08455
08456:+00008:+00013:-00012:000684.8038:08456
08457:+00025:+00059:+00092:000684.8038:08457
08458:+00143:+00095:+00091:000697.6129:08458
08459:+00199:+00108:-00030:000697.6129:08459
08460:+00059:+00107:-00003:000697.6129:08460
08461:+00008:+00120:+00027:000697.6129:08461
08462:+00065:+00134:-00025:000697.6129:08462
08463:+00154:+00102:+00033:000697.6129:08463
08464:+00069:+00150:-00013:000697.6129:08464
08465:+00002:+00072:+00013:000697.6129:08465
08466:+00089:+00067:+00046:000697.6129:08466
08467:+00133:+00004:-00052:000697.6129:08467
08468:+00064:+00034:+00000:000697.6129:08468
08469:-00157:-00079:-00100:000697.6129:08469
08470:-00059:+00042:-00118:000697.6129:08470
08471:+00122:+00010:-00004:000697.6129:08471
08472:-00029:+00063:-00042:000697.6129:08472
08473:-00115:+00028:+00037:000697.6129:08473
08474:-00033:+00044:-00048:000697.6129:08474
08475:+00123:+00020:+00097:000697.6129:08475
08476:+00160:+00088:+00058:000697.6129:08476
08477:+00078:-00006:-00056:000697.6129:08477
08478:+00033:+00061:-00024:000697.6129:08478
08479:+00051:+00015:-00033:000697.6129:08479
08480:+00100:+00008:-00025:000697.6129:08480
08481:+00085:-00044:-00005:000697.6129:08481
08482:+00040:+00069:+00004:000697.6129:08482
08483:+00150:-00007:+00155:000697.6129:08483
08484:+00112:-00023:+00041:000697.6129:08484
08485:+00121:+00110:-00023:000697.6129:08485
08486:+00034:-00050:+00039:000697.6129:08486
08487:-00007:+00039:+00072:000698.2234:08487
08488:-00070:-00008:+00031:000698.2234:08488
08489:+00004:+00200:+00140:000698.2234:08489
08490:-00061:-00086:-00049:000698.2234:08490
08491:+00014:+00210:-00189:000698.2234:08491
08492:+00008:-00024:+00211:000698.2234:08492
08493:+00145:+00160:+00002:000698.2234:08493
08494:+00031:-00019:+00090:000698.2234:08494
08495:-00006:+00044:+00041:000698.2234:08495
08496:-00025:+00104:-00081:000698.2234:08496
08497:+00038:+00081:+00140:000698.2234:08497
08498:+00039:+00098:+00083:000698.2234:08498
08499:+00007:+00059:-00091:000698.2234:08499
08500:-00008:+00047:+00100:000698.2234:08500
08501:+00119:+00048:+00051:000698.2234:08501
08502:+00169:+00057:-00059:000698.2234:08502
08503:+00054:+00047:-00022:000698.2234:08503
08504:-00138:+00126:-00103:000698.2234:08504
08505:-00041:+00051:-00004:000698.2234:08505
08506:+00026:+00048:+00006:000698.2234:08506
08507:+00074:+00067:-00060:000698.2234:08507
08508:-00020:+00079:-00023:000698.2234:08508
08509:-00059:+00023:-00019:000698.2234:08509
08510:+00041:+00078:-00015:000698.2234:08510
08511:+00042:-00021:-00011:000698.2234:08511
08512:-00115:+00036:+00026:000698.2234:08512
08513:-00167:-00042:-00057:000698.2234:08513
08514:-00046:-00008:-00031:000698.2234:08514
08515:+00135:+00005:+00002:000698.2234:08515
08516:-00056:+00052:-00096:000688.2273:08516
08517:-00143:+00075:+00001:000688.2273:08517
08518:+00007:-00013:+00013:000688.2273:08518
08519:+00075:+00098:-00100:000688.2273:08519
08520:+00002:-00031:+00017:000688.2273:08520
08521:-00108:+00129:-00074:000688.2273:08521
08522:-00061:+00031:+00001:000688.2273:08522
08523:+00010:+00057:+00001:000688.2273:08523
08524:-00106:+00021:+00002:000688.2273:08524
08525:-00128:-00004:-00052:000688.2273:08525
08526:-00045:+00037:+00060:000688.2273:08526
08527:+00035:+00113:-00119:000688.2273:08527
08528:+00060:+00022:-00066:000688.2273:08528
08529:+00018:+00055:-00038:000688.2273:08529
08530:-00173:+00038:-00079:000688.2273:08530
08531:-00198:+00036:-00014:000688.2273:08531
08532:+00034:+00009:-00032:000688.2273:08532
08533:+00054:+00143:-00156:000688.2273:08533
08534:-00127:+00045:+00110:000688.2273:08534
08535:-00081:+00097:+00075:000688.2273:08535
08536:+00091:+00124:-00011:000688.2273:08536
08537:+00039:-00007:+00045:000688.2273:08537
08538:-00133:+00127:-00092:000688.2273:08538
08539:-00186:-00107:+00055:000688.2273:08539
08540:+00227:+00182:-00073:000688.2273:08540
08541:+00192:+00063:+00054:000688.2273:08541
08542:-00148:+00061:-00103:000688.2273:08542
08543:-00167:-00013:+00052:000688.2273:08543
08544:-00098:-00070:+00059:000688.2273:08544
08545:+00048:+00244:-00013:000681.3732:08545
08546:-00018:+00029:+00066:000681.3732:08546
08547:+00022:+00059:-00108:000681.3732:08547
08548:+00131:+00020:-00032:000681.3732:08548
08549:-00081:+00108:-00106:000681.3732:08549
08550:-00194:+00076:-00023:000681.3732:08550
08551:+00008:+00056:-00031:000681.3732:08551
08552:+00017:+00021:+00090:000681.3732:08552
08553:-00033:+00097:-00057:000681.3732:08553
08554:+00088:+00076:-00029:000681.3732:08554
08555:+00106:-00010:-00051:000681.3732:08555
08556:+00001:+00077:-00061:000681.3732:08556
08557:-00162:+00052:-00030:000681.3732:08557
08558:-00081:+00068:-00035:000681.3732:08558
08559:+00046:+00078:-00002:000681.3732:08559
08560:+00027:+00069:-00025:000681.3732:08560
08561:-00120:+00036:-00023:000681.3732:08561
08562:-00013:+00068:-00090:000681.3732:08562
08563:+00028:+00034:-00010:000681.3732:08563
08564:+00121:+00045:+00031:000681.3732:08564
08565:-00051:+00056:-00066:000681.3732:08565
08566:-00127:+00086:+00001:000681.3732:08566
08567:-00034:+00072:-00054:000681.3732:08567
08568:+00015:+00086:-00032:000681.3732:08568
08569:-00073:+00056:+00003:000681.3732:08569
08570:-00159:+00008:+00005:000681.3732:08570
08571:-00028:+00112:-00030:000681.3732:08571
08572:+00136:+00069:+00065:000681.3732:08572
08573:-00005:+00056:-00005:000681.3732:08573
08574:-00071:+00049:-00067:000681.3732:08574
08575:-00089:+00077:-00045:000664.3297:08575
08576:-00073:+00042:-00046:000664.3297:08576
08577:-00017:+00048:-00070:000664.3297:08577
08578:-00046:+00049:-00042:000664.3297:08578
08579:-00086:-00003:-00055:000664.3297:08579
08580:-00017:+00066:-00025:000664.3297:08580
08581:+00071:+00088:+00085:000664.3297:08581
08582:+00123:+00069:+00068:000664.3297:08582
08583:+00203:+00065:-00025:000664.3297:08583
08584:+00181:+00079:+00064:000664.3297:08584
08585:+00151:+00066:+00048:000664.3297:08585
08586:+00101:+00043:+00002:000664.3297:08586
08587:+00072:+00051:-00037:000664.3297:08587
08588:-00086:+00051:-00046:000664.3297:08588
08589:-00094:+00078:-00067:000664.3297:08589
08590:-00066:+00030:+00014:000664.3297:08590
08591:+00034:+00018:+00022:000664.3297:08591
08592:-00109:+00011:+00019:000664.3297:08592
08593:-00085:+00060:-00066:000664.3297:08593
08594:+00008:+00066:+00019:000664.3297:08594
08595:+00039:+00036:-00049:000664.3297:08595
08596:-00015:+00027:-00028:000664.3297:08596
08597:-00004:+00048:-00012:000664.3297:08597
08598:-00116:+00066:+00008:000664.3297:08598
08599:+00016:+00080:-00015:000664.3297:08599
08600:+00110:+00027:-00082:000664.3297:08600
08601:+00150:+00079:+00004:000664.3297:08601
08602:+00058:+00029:+00018:000664.3297:08602
08603:-00040:+00078:-00016:000664.3297:08603
08604:-00035:+00038:+00032:000664.3297:08604
08605:-00026:+00038:-00017:000664.3297:08605
08606:-00010:+00014:-00016:000664.3297:08606
08607:-00071:+00029:+00003:000628.1013:08607
08608:-00015:+00045:-00009:000628.1013:08608
08609:-00039:+00032:+00020:000628.1013:08609
08610:+00031:+00049:-00072:000628.1013:08610
08611:-00055:+00024:-00071:000628.1013:08611
08612:-00078:+00013:-00075:000628.1013:08612
08613:-00100:+00050:-00016:000628.1013:08613
08614:-00037:+00038:-00029:000628.1013:08614
08615:-00030:+00036:-00030:000628.1013:08615
08616:-00033:+00012:-00029:000628.1013:08616
08617:-00037:+00040:-00086:000628.1013:08617
08618:-00054:-00010:-00070:000628.1013:08618
08619:-00055:+00051:-00071:000628.1013:08619
08620:-00025:+00058:+00049:000628.1013:08620
08621:+00057:+00048:-00011:000628.1013:08621
08622:+00047:+00051:-00045:000628.1013:08622
08623:-00009:+00028:-00003:000628.1013:08623
08624:-00056:+00044:-00028:000628.1013:08624
08625:-00039:+00046:-00018:000628.1013:08625
08626:+00008:+00068:+00010:000628.1013:08626
08627:-00040:+00065:-00035:000628.1013:08627
08628:-00064:+00005:+00023:000628.1013:08628
08629:-00018:+00044:-00057:000628.1013:08629
08630:+00045:+00036:+00004:000628.1013:08630
08631:+00048:+00077:+00018:000628.1013:08631
08632:-00012:+00030:-00040:000628.1013:08632
08633:-00045:+00058:-00009:000628.1013:08633
08634:-00030:+00062:-00025:000628.1013:08634
08635:+00017:+00067:-00004:000628.1013:08635
08636:+00015:+00040:+00022:000628.1013:08636
08637:-00007:+00029:-00002:000628.1013:08637
08638:-00009:+00015:-00025:000628.1013:08638
08639:+00013:+00073:-00044:000628.1013:08639
08640:-00014:+00029:+00062:000628.1013:08640
08641:+00044:+00063:-00005:000628.1013:08641
08642:+00056:+00056:+00027:000574.1126:08642
08643:+00010:+00038:+00029:000574.1126:08643
08644:-00012:+00044:-00022:000574.1126:08644
08645:+00002:+00063:+00011:000574.1126:08645
08646:+00020:+00068:-00025:000574.1126:08646
08647:+00030:+00052:+00007:000574.1126:08647
08648:+00026:+00047:+00013:000574.1126:08648
08649:+00005:+00038:+00016:000574.1126:08649
08650:+00008:+00048:-00022:000574.1126:08650
08651:+00055:+00077:-00004:000574.1126:08651
08652:+00066:+00030:+00021:000574.1126:08652
08653:+00035:+00045:-00020:000574.1126:08653
08654:+00007:+00030:+00015:000574.1126:08654
08655:-00008:+00064:-00020:000574.1126:08655
08656:+00009:+00028:+00030:000574.1126:08656
08657:+00023:+00063:-00012:000574.1126:08657
08658:+00049:+00025:-00006:000574.1126:08658
08659:+00064:+00064:+00018:000574.1126:08659
08660:+00047:+00027:-00014:000574.1126:08660
08661:+00008:+00040:-00031:000574.1126:08661
08662:+00003:+00055:-00011:000574.1126:08662
08663:-00020:+00048:+00004:000574.1126:08663
08664:+00058:+00056:-00037:000574.1126:08664
08665:+00062:+00038:+00020:000574.1126:08665
08666:+00011:+00034:-00041:000574.1126:08666
08667:-00025:+00068:-00053:000574.1126:08667
08668:+00047:+00061:+00032:000574.1126:08668
08669:+00039:+00057:-00063:000574.1126:08669
08670:+00001:+00028:-00035:000574.1126:08670
08671:-00001:+00069:-00030:000574.1126:08671
08672:+00016:+00028:-00035:000574.1126:08672
08673:+00025:+00083:-00047:000574.1126:08673
08674:+00031:+00038:-00025:000574.1126:08674
08675:+00032:+00027:+00018:000574.1126:08675
08676:-00004:+00063:-00069:000574.1126:08676
08677:-00017:+00023:+00012:000574.1126:08677
08678:-00003:+00056:-00036:000574.1126:08678
08679:+00044:+00063:-00011:000574.1126:08679
08680:+00048:+00060:+00029:000524.1079:08680
08681:+00000:+00052:-00044:000524.1079:08681
08682:-00041:+00058:+00020:000524.1079:08682
08683:-00029:+00043:+00004:000524.1079:08683
08684:-00032:+00023:-00020:000524.1079:08684
08685:-00044:+00067:-00011:000524.1079:08685
08686:-00037:+00077:-00053:000524.1079:08686
08687:+00050:+00060:-00023:000524.1079:08687
08688:+00039:+00057:-00058:000524.1079:08688
08689:-00062:+00048:-00038:000524.1079:08689
08690:-00095:+00060:-00037:000524.1079:08690
08691:-00034:+00039:-00002:000524.1079:08691
08692:+00062:+00075:-00014:000524.1079:08692
08693:+00058:+00063:+00003:000524.1079:08693
08694:-00001:+00027:-00029:000524.1079:08694
08695:-00069:+00026:-00038:000524.1079:08695
08696:-00038:+00071:-00005:000524.1079:08696
08697:+00009:+00111:+00002:000524.1079:08697
08698:+00008:+00048:-00038:000524.1079:08698
08699:-00007:+00028:-00040:000524.1079:08699
08700:-00026:+00035:-00033:000524.1079:08700
08701:-00047:+00069:+00004:000524.1079:08701
08702:-00054:+00042:+00004:000524.1079:08702
08703:+00012:+00056:+00008:000524.1079:08703
08704:+00008:+00057:-00014:000524.1079:08704
08705:+00017:+00078:+00003:000524.1079:08705
08706:-00057:+00079:-00004:000524.1079:08706
08707:-00086:+00053:-00004:000524.1079:08707
08708:-00035:+00038:+00045:000524.1079:08708
08709:+00058:+00034:-00037:000524.1079:08709
08710:+00058:+00033:-00049:000524.1079:08710
08711:+00009:+00073:-00021:000524.1079:08711
08712:+00001:+00078:-00001:000524.1079:08712
08713:-00055:+00069:-00005:000524.1079:08713
08714:-00018:+00017:+00010:000524.1079:08714
08715:+00026:+00044:-00022:000524.1079:08715
08716:+00065:+00043:+00029:000524.1079:08716
08717:-00063:+00025:-00042:000541.9511:08717
08718:-00083:+00076:-00027:000541.9511:08718
08719:+00004:+00064:+00042:000541.9511:08719
08720:+00007:+00062:-00053:000541.9511:08720
08721:+00015:+00067:-00004:000541.9511:08721
08722:-00078:+00029:-00019:000541.9511:08722
08723:-00103:+00021:-00008:000541.9511:08723
08724:-00009:+00047:+00031:000541.9511:08724
08725:+00018:+00054:-00042:000541.9511:08725
08726:-00019:+00062:+00033:000541.9511:08726
08727:-00034:+00025:+00013:000541.9511:08727
08728:-00055:+00060:-00057:000541.9511:08728
08729:-00042:+00056:-00055:000541.9511:08729
08730:+00006:+00059:-00015:000541.9511:08730
08731:+00025:+00068:-00013:000541.9511:08731
08732:+00036:+00027:+00030:000541.9511:08732
08733:-00073:+00053:-00046:000541.9511:08733
08734:-00064:+00077:+00013:000541.9511:08734
08735:-00024:+00014:+00047:000541.9511:08735
08736:+00011:+00086:-00037:000541.9511:08736
08737:+00002:+00050:+00025:000541.9511:08737
08738:-00063:+00043:-00112:000541.9511:08738
08739:-00047:+00055:-00002:000541.9511:08739
08740:+00021:+00008:+00117:000541.9511:08740
08741:+00021:+00044:-00068:000541.9511:08741
08742:+00002:+00062:+00022:000541.9511:08742
08743:-00099:+00025:-00040:000541.9511:08743
08744:-00027:+00014:-00031:000541.9511:08744
08745:+00004:+00045:-00035:000541.9511:08745
08746:+00034:+00029:-00041:000541.9511:08746
08747:-00012:+00019:-00037:000541.9511:08747
08748:-00049:+00013:+00003:000541.9511:08748
08749:-00026:+00040:-00043:000541.9511:08749
08750:+00013:+00041:-00006:000541.9511:08750
08751:+00043:+00038:-00015:000584.4969:08751
08752:+00044:+00023:-00007:000584.4969:08752
08753:+00014:+00011:-00053:000584.4969:08753
08754:-00052:+00026:-00013:000584.4969:08754
08755:+00013:+00065:-00011:000584.4969:08755
08756:+00047:+00068:+00001:000584.4969:08756
08757:-00006:-00021:-00002:000584.4969:08757
08758:-00028:+00070:-00013:000584.4969:08758
08759:-00006:+00045:-00058:000584.4969:08759
08760:+00024:+00098:-00010:000584.4969:08760
08761:+00021:+00036:-00002:000584.4969:08761
08762:+00012:+00063:-00037:000584.4969:08762
08763:-00067:+00027:-00034:000584.4969:08763
08764:-00064:+00020:+00019:000584.4969:08764
08765:+00009:+00058:-00021:000584.4969:08765
08766:+00018:+00063:-00013:000584.4969:08766
08767:-00041:+00036:-00027:000584.4969:08767
08768:-00028:+00081:-00063:000584.4969:08768
08769:-00001:+00037:-00010:000584.4969:08769
08770:+00006:+00052:+00072:000584.4969:08770
08771:+00088:+00040:+00002:000584.4969:08771
08772:+00066:+00040:+00019:000584.4969:08772
08773:-00014:+00057:+00019:000584.4969:08773
08774:-00007:+00038:+00025:000584.4969:08774
08775:+00073:+00069:+00034:000584.4969:08775
08776:+00061:+00043:-00021:000584.4969:08776
08777:-00008:+00107:-00004:000584.4969:08777
08778:-00047:+00057:-00012:000584.4969:08778
08779:+00009:+00046:+00017:000584.4969:08779
08780:+00062:+00056:-00006:000584.4969:08780
08781:+00042:+00036:+00030:000584.4969:08781
08782:-00036:+00070:-00008:000584.4969:08782
08783:-00052:+00057:-00004:000584.4969:08783
08784:+00001:+00079:-00036:000611.2381:08784
08785:+00035:+00064:+00005:000611.2381:08785
08786:-00004:+00078:-00039:000611.2381:08786
08787:-00011:+00069:+00006:000611.2381:08787
08788:-00038:+00131:+00014:000611.2381:08788
08789:+00007:+00064:-00027:000611.2381:08789
08790:+00078:+00055:-00021:000611.2381:08790
08791:+00040:+00056:-00002:000611.2381:08791
08792:+00002:+00044:+00046:000611.2381:08792
08793:+00004:+00066:-00041:000611.2381:08793
08794:+00054:+00012:-00018:000611.2381:08794
08795:+00092:+00101:-00011:000611.2381:08795
08796:+00036:+00048:-00035:000611.2381:08796
08797:-00083:+00014:-00066:000611.2381:08797
08798:-00040:+00039:-00053:000611.2381:08798
08799:+00018:+00083:-00050:000611.2381:08799
08800:+00064:+00066:-00027:000611.2381:08800
08801:-00002:+00059:+00008:000611.2381:08801
08802:-00070:+00054:-00043:000611.2381:08802
08803:-00049:+00043:-00053:000611.2381:08803
08804:+00044:+00085:-00022:000611.2381:08804
08805:-00002:+00079:-00083:000611.2381:08805
08806:-00048:+00064:-00015:000611.2381:08806
08807:-00079:+00100:-00062:000611.2381:08807
08808:-00005:+00030:+00022:000611.2381:08808
08809:+00079:+00063:-00005:000611.2381:08809
08810:+00045:+00057:-00021:000611.2381:08810
08811:-00016:+00043:+00022:000611.2381:08811
08812:-00003:+00076:-00014:000611.2381:08812
08813:+00062:+00081:-00002:000611.2381:08813
08814:+00026:+00069:+00002:000611.2381:08814
08815:-00042:+00057:+00015:000636.1666:08815
08816:-00082:+00064:-00001:000636.1666:08816
08817:+00006:+00038:-00025:000636.1666:08817
08818:+00048:+00061:+00020:000636.1666:08818
08819:+00007:+00076:+00015:000636.1666:08819
08820:-00044:+00041:+00015:000636.1666:08820
08821:-00055:+00053:+00015:000636.1666:08821
08822:-00038:+00079:-00005:000636.1666:08822
08823:-00045:+00097:-00002:000636.1666:08823
08824:-00076:+00043:+00003:000636.1666:08824
08825:-00053:+00047:-00055:000636.1666:08825
08826:-00020:+00063:-00051:000636.1666:08826
08827:-00008:+00057:+00074:000636.1666:08827
08828:+00045:+00066:-00005:000636.1666:08828
08829:+00021:+00041:-00007:000636.1666:08829
08830:-00053:+00078:+00001:000636.1666:08830
08831:-00023:+00052:-00024:000636.1666:08831
08832:+00045:+00058:-00002:000636.1666:08832
08833:+00017:+00004:+00025:000636.1666:08833
08834:-00058:+00099:-00015:000636.1666:08834
08835:-00055:+00094:-00068:000636.1666:08835
08836:+00027:+00107:-00023:000636.1666:08836
08837:+00007:+00027:+00021:000636.1666:08837
08838:-00054:+00029:+00000:000636.1666:08838
08839:-00049:+00063:-00045:000636.1666:08839
08840:-00025:+00056:-00050:000636.1666:08840
08841:-00024:+00089:-00034:000636.1666:08841
08842:-00046:-00063:+00023:000636.1666:08842
08843:-00030:+00125:-00027:000636.1666:08843
08844:-00012:+00024:+00014:000636.1666:08844
08845:+00001:+00071:-00011:000636.1666:08845
08846:+00062:+00058:-00038:000648.2943:08846
08847:+00008:+00047:+00009:000648.2943:08847
08848:-00052:+00026:-00086:000648.2943:08848
08849:-00049:+00050:-00024:000648.2943:08849
08850:+00019:+00087:+00033:000648.2943:08850
08851:+00019:-00030:+00024:000648.2943:08851
08852:+00000:+00105:-00143:000648.2943:08852
08853:-00029:+00048:+00061:000648.2943:08853
08854:-00033:+00111:-00052:000648.2943:08854
08855:+00038:+00014:+00020:000648.2943:08855
08856:+00047:+00047:+00014:000648.2943:08856
08857:-00063:+00054:-00012:000648.2943:08857
08858:-00079:+00026:+00023:000648.2943:08858
08859:-00016:+00093:-00066:000648.2943:08859
08860:-00016:+00062:+00031:000648.2943:08860
08861:+00017:+00146:+00000:000648.2943:08861
08862:-00063:+00059:-00160:000648.2943:08862
08863:+00033:+00082:+00071:000648.2943:08863
08864:-00014:+00037:+00012:000648.2943:08864
08865:+00076:+00065:-00003:000648.2943:08865
08866:-00042:+00050:+00020:000648.2943:08866
08867:-00067:+00054:+00044:000648.2943:08867
08868:-00023:+00074:+00063:000648.2943:08868
08869:+00026:-00031:-00068:000648.2943:08869
08870:+00045:+00047:-00070:000648.2943:08870
08871:-00077:+00020:-00024:000648.2943:08871
08872:-00021:+00071:-00039:000648.2943:08872
08873:+00016:+00063:+00047:000648.2943:08873
08874:+00035:+00065:-00014:000648.2943:08874
08875:-00020:+00045:+00013:000648.2943:08875
08876:-00078:+00066:-00032:000648.2943:08876
08877:-00009:+00072:-00019:000654.0804:08877
08878:+00004:+00102:+00017:000654.0804:08878
08879:+00031:-00005:+00121:000654.0804:08879
08880:-00058:+00029:-00011:000654.0804:08880
08881:-00004:-00011:+00063:000654.0804:08881
08882:-00009:+00095:-00017:000654.0804:08882
08883:+00071:+00039:+00032:000654.0804:08883
08884:+00001:+00066:-00033:000654.0804:08884
08885:-00050:+00036:-00065:000654.0804:08885
08886:-00052:+00128:-00004:000654.0804:08886
08887:+00031:+00040:-00108:000654.0804:08887
08888:+00037:+00094:+00040:000654.0804:08888
[truncated: 50,041 more chars]
