# Supplementary material for: Suboptimal Omnidirectional Wheel Design and Implementation
Source: Sensors (Basel). 2021 Jan 28;21(3):865. doi: 10.3390/s21030865 (PMC7865864; doi:10.3390/s21030865)
Supplement: Supplementary file 1 [file sensors-21-00865-s001.zip › 3.-Data 30 Fixed Wheel/ACDATA23.TXT]

00001:-00097:+00132:+00193:001098.5921:00001
00002:+00059:+00107:+00085:001108.5085:00002
00003:+00304:+00116:+00098:001108.5085:00003
00004:+00318:+00162:+00063:001108.5085:00004
00005:+00090:+00148:+00183:001108.5085:00005
00006:-00095:+00133:+00103:001108.5085:00006
00007:-00034:+00098:+00022:001108.5085:00007
00008:+00097:+00142:+00047:001108.5085:00008
00009:+00075:+00087:-00042:001108.5085:00009
00010:+00122:+00113:-00034:001108.5085:00010
00011:+00155:+00106:+00035:001108.5085:00011
00012:+00121:+00074:+00082:001108.5085:00012
00013:+00076:+00034:+00123:001108.5085:00013
00014:+00242:+00173:-00125:001108.5085:00014
00015:+00260:-00087:+00017:001108.5085:00015
00016:+00059:-00090:+00170:001108.5085:00016
00017:-00101:+00008:-00339:001108.5085:00017
00018:-00053:-00016:-00056:001108.5085:00018
00019:+00041:+00111:+00004:001108.5085:00019
00020:+00135:+00090:+00056:001095.1657:00020
00021:+00008:+00270:-00347:001095.1657:00021
00022:-00040:+00058:-00004:001095.1657:00022
00023:+00033:+00049:-00099:001095.1657:00023
00024:+00215:-00136:+00021:001095.1657:00024
00025:+00266:+00018:+00029:001095.1657:00025
00026:+00178:+00018:-00182:001095.1657:00026
00027:-00026:+00015:+00094:001095.1657:00027
00028:-00066:+00156:-00016:001095.1657:00028
00029:+00015:-00156:-00106:001095.1657:00029
00030:+00234:+00211:-00224:001095.1657:00030
00031:+00217:+00038:+00081:001095.1657:00031
00032:-00131:+00055:-00054:001095.1657:00032
00033:-00170:+00179:-00096:001095.1657:00033
00034:+00066:+00154:+00076:001095.1657:00034
00035:+00152:+00075:-00043:001095.1657:00035
00036:+00048:+00081:+00175:001095.1657:00036
00037:+00080:-00043:-00033:001095.1657:00037
00038:-00029:+00005:-00202:001095.1657:00038
00039:-00210:+00021:+00020:001073.8038:00039
00040:-00179:+00036:-00055:001073.8038:00040
00041:+00210:+00113:+00163:001073.8038:00041
00042:+00290:+00025:+00086:001073.8038:00042
00043:-00010:+00199:-00179:001073.8038:00043
00044:-00311:+00098:+00137:001073.8038:00044
00045:-00221:+00065:-00082:001073.8038:00045
00046:+00180:+00136:-00037:001073.8038:00046
00047:+00139:+00063:+00257:001073.8038:00047
00048:+00043:+00065:+00077:001073.8038:00048
00049:-00010:+00001:-00088:001073.8038:00049
00050:+00003:+00098:-00083:001073.8038:00050
00051:-00150:+00131:-00121:001073.8038:00051
00052:-00160:-00023:+00124:001073.8038:00052
00053:-00129:+00156:-00070:001073.8038:00053
00054:+00119:+00119:+00067:001073.8038:00054
00055:+00008:-00208:-00156:001073.8038:00055
00056:-00087:+00313:-00371:001073.8038:00056
00057:-00370:-00072:+00147:001067.1217:00057
00058:-00047:+00116:-00061:001067.1217:00058
00059:+00141:+00055:-00005:001067.1217:00059
00060:-00055:+00068:-00127:001067.1217:00060
00061:-00147:+00080:-00236:001067.1217:00061
00062:-00087:+00081:-00104:001067.1217:00062
00063:-00033:-00032:-00034:001067.1217:00063
00064:-00104:+00029:-00177:001067.1217:00064
00065:-00144:+00101:-00113:001067.1217:00065
00066:-00133:+00035:-00125:001067.1217:00066
00067:-00076:+00109:-00234:001067.1217:00067
00068:-00099:+00056:+00031:001067.1217:00068
00069:+00067:+00055:+00031:001067.1217:00069
00070:+00162:+00067:+00015:001067.1217:00070
00071:+00243:+00019:+00012:001067.1217:00071
00072:+00185:+00145:-00061:001067.1217:00072
00073:-00023:+00129:-00029:001067.1217:00073
00074:-00123:+00015:-00097:001067.1217:00074
00075:-00186:+00070:-00065:001067.1217:00075
00076:-00326:+00105:+00004:001047.6220:00076
00077:-00307:-00021:-00210:001047.6220:00077
00078:-00151:+00073:-00186:001047.6220:00078
00079:-00040:+00060:+00054:001047.6220:00079
00080:-00098:+00101:-00016:001047.6220:00080
00081:+00065:+00102:+00086:001047.6220:00081
00082:+00145:+00186:+00069:001047.6220:00082
00083:+00072:+00008:+00065:001047.6220:00083
00084:-00004:+00095:-00015:001047.6220:00084
00085:-00088:+00071:+00045:001047.6220:00085
00086:-00097:+00081:-00002:001047.6220:00086
00087:-00010:+00077:-00059:001047.6220:00087
00088:+00005:-00014:-00035:001047.6220:00088
00089:+00017:+00034:+00024:001047.6220:00089
00090:+00046:+00135:+00131:001047.6220:00090
00091:+00073:+00006:+00021:001047.6220:00091
00092:+00044:+00053:-00004:001047.6220:00092
00093:+00090:+00068:+00141:001047.6220:00093
00094:+00102:+00113:-00029:001047.6220:00094
00095:+00087:+00022:+00065:001047.6220:00095
00096:+00011:+00123:+00042:000999.2235:00096
00097:-00002:+00121:-00099:000999.2235:00097
00098:+00000:+00100:-00029:000999.2235:00098
00099:+00000:+00108:+00011:000999.2235:00099
00100:+00086:+00142:-00024:000999.2235:00100
00101:+00139:+00001:+00048:000999.2235:00101
00102:+00091:+00124:+00029:000999.2235:00102
00103:+00096:+00022:+00104:000999.2235:00103
00104:+00074:+00137:+00014:000999.2235:00104
00105:+00124:+00149:+00030:000999.2235:00105
00106:+00184:+00130:+00042:000999.2235:00106
00107:+00137:-00025:+00056:000999.2235:00107
00108:+00041:+00003:-00056:000999.2235:00108
00109:+00037:+00103:-00076:000999.2235:00109
00110:+00061:+00062:-00089:000999.2235:00110
00111:-00001:+00063:-00102:000999.2235:00111
00112:+00026:+00093:+00020:000999.2235:00112
00113:+00062:+00063:+00018:000999.2235:00113
00114:+00037:+00092:+00017:000999.2235:00114
00115:-00041:+00032:-00077:000999.2235:00115
00116:+00000:+00014:-00010:000999.2235:00116
00117:+00034:+00094:+00001:000999.2235:00117
00118:+00051:-00014:+00058:000927.1033:00118
00119:+00125:+00120:-00012:000927.1033:00119
00120:+00059:-00119:+00025:000927.1033:00120
00121:+00060:+00138:-00139:000927.1033:00121
00122:+00034:+00044:-00038:000927.1033:00122
00123:+00095:+00075:-00011:000927.1033:00123
00124:+00068:+00066:-00052:000927.1033:00124
00125:+00041:+00022:+00028:000927.1033:00125
00126:+00002:+00117:-00083:000927.1033:00126
00127:-00012:-00050:-00018:000927.1033:00127
00128:-00052:+00167:-00115:000927.1033:00128
00129:-00039:+00028:+00067:000927.1033:00129
00130:-00035:+00132:-00047:000927.1033:00130
00131:-00027:+00016:-00031:000927.1033:00131
00132:+00004:+00075:+00007:000927.1033:00132
00133:+00002:+00035:-00032:000927.1033:00133
00134:-00045:+00076:+00052:000927.1033:00134
00135:-00035:+00099:-00055:000927.1033:00135
00136:+00018:+00020:-00079:000927.1033:00136
00137:-00011:+00087:+00001:000927.1033:00137
00138:-00008:+00081:-00056:000927.1033:00138
00139:-00018:+00052:-00017:000927.1033:00139
00140:-00016:+00099:-00063:000927.1033:00140
00141:-00060:+00013:-00001:000853.0529:00141
00142:-00011:+00080:-00045:000853.0529:00142
00143:-00034:+00069:-00037:000853.0529:00143
00144:-00097:+00052:-00041:000853.0529:00144
00145:-00099:+00089:-00058:000853.0529:00145
00146:-00053:+00064:-00017:000853.0529:00146
00147:-00003:+00092:-00059:000853.0529:00147
00148:-00097:+00041:-00024:000853.0529:00148
00149:-00140:+00152:-00007:000853.0529:00149
00150:-00014:+00090:+00034:000853.0529:00150
00151:+00018:+00096:-00041:000853.0529:00151
00152:-00100:+00104:+00013:000853.0529:00152
00153:-00069:+00070:+00025:000853.0529:00153
00154:-00021:+00082:-00008:000853.0529:00154
00155:-00096:+00054:-00019:000853.0529:00155
00156:-00097:+00090:-00009:000853.0529:00156
00157:-00066:+00094:-00022:000853.0529:00157
00158:-00076:+00085:+00021:000853.0529:00158
00159:-00097:+00066:-00017:000853.0529:00159
00160:-00037:+00062:-00016:000853.0529:00160
00161:+00039:+00130:+00070:000853.0529:00161
00162:-00044:+00104:-00108:000853.0529:00162
00163:-00152:+00072:+00046:000853.0529:00163
00164:-00003:+00093:+00014:000853.0529:00164
00165:+00079:+00048:-00006:000843.2968:00165
00166:-00056:+00017:+00047:000843.2968:00166
00167:-00094:+00050:+00005:000843.2968:00167
00168:+00026:+00061:+00011:000843.2968:00168
00169:-00006:-00022:-00053:000843.2968:00169
00170:-00019:+00123:-00178:000843.2968:00170
00171:-00099:+00000:+00040:000843.2968:00171
00172:+00016:+00076:-00065:000843.2968:00172
00173:+00033:+00057:-00025:000843.2968:00173
00174:+00002:+00054:+00037:000843.2968:00174
00175:+00034:+00018:-00054:000843.2968:00175
00176:+00068:+00018:-00022:000843.2968:00176
00177:+00007:+00083:-00059:000843.2968:00177
00178:-00017:+00037:-00040:000843.2968:00178
00179:+00029:+00035:+00009:000843.2968:00179
00180:+00033:+00056:-00023:000843.2968:00180
00181:+00025:+00058:-00038:000843.2968:00181
00182:+00095:+00089:-00055:000843.2968:00182
00183:+00064:+00099:+00024:000843.2968:00183
00184:+00019:+00100:-00084:000843.2968:00184
00185:+00051:+00091:-00040:000843.2968:00185
00186:+00050:+00115:-00045:000843.2968:00186
00187:+00023:+00048:-00038:000843.2968:00187
00188:+00129:+00094:+00027:000880.7016:00188
00189:+00163:+00097:+00013:000880.7016:00189
00190:+00096:+00099:+00074:000880.7016:00190
00191:-00069:+00045:-00036:000880.7016:00191
00192:-00044:+00087:+00045:000880.7016:00192
00193:+00048:+00089:+00015:000880.7016:00193
00194:+00041:+00148:-00012:000880.7016:00194
00195:+00021:+00177:+00084:000880.7016:00195
00196:-00020:-00024:+00010:000880.7016:00196
00197:-00031:+00063:-00069:000880.7016:00197
00198:-00024:+00094:-00036:000880.7016:00198
00199:-00039:+00116:-00048:000880.7016:00199
00200:-00070:+00070:-00107:000880.7016:00200
00201:+00029:+00089:+00131:000880.7016:00201
00202:+00151:+00146:-00093:000880.7016:00202
00203:+00122:+00038:+00069:000880.7016:00203
00204:-00044:+00073:+00003:000880.7016:00204
00205:+00019:+00105:+00002:000880.7016:00205
00206:+00092:+00109:+00152:000880.7016:00206
00207:+00029:+00098:-00027:000880.7016:00207
00208:+00077:+00162:+00023:000880.7016:00208
00209:+00058:-00014:+00008:000880.7016:00209
00210:-00007:+00095:-00163:000916.6685:00210
00211:+00020:+00192:+00142:000916.6685:00211
00212:-00066:+00068:+00041:000916.6685:00212
00213:-00012:+00099:-00012:000916.6685:00213
00214:+00010:+00069:+00107:000916.6685:00214
00215:+00036:+00144:+00002:000916.6685:00215
00216:+00040:-00036:+00008:000916.6685:00216
00217:+00001:+00116:-00074:000916.6685:00217
00218:-00002:-00015:+00051:000916.6685:00218
00219:-00014:+00077:-00108:000916.6685:00219
00220:-00015:+00032:-00069:000916.6685:00220
00221:-00003:+00062:-00066:000916.6685:00221
00222:+00043:+00020:-00010:000916.6685:00222
00223:-00053:+00066:+00024:000916.6685:00223
00224:-00048:+00034:+00005:000916.6685:00224
00225:-00047:+00075:-00044:000916.6685:00225
00226:-00035:+00042:+00048:000916.6685:00226
00227:+00072:+00048:-00009:000916.6685:00227
00228:+00123:-00039:+00051:000916.6685:00228
00229:-00002:+00048:-00118:000916.6685:00229
00230:+00007:+00034:+00092:000916.6685:00230
00231:+00002:+00067:-00066:000961.2593:00231
00232:-00020:+00060:+00015:000961.2593:00232
00233:+00052:+00065:+00094:000961.2593:00233
00234:-00013:-00030:-00095:000961.2593:00234
00235:-00053:+00062:-00059:000961.2593:00235
00236:-00087:+00036:+00020:000961.2593:00236
00237:-00098:+00055:-00016:000961.2593:00237
00238:-00064:+00095:-00038:000961.2593:00238
00239:+00010:+00062:+00064:000961.2593:00239
00240:+00067:-00021:+00037:000961.2593:00240
00241:+00080:+00098:+00014:000961.2593:00241
00242:-00039:+00061:+00084:000961.2593:00242
00243:-00016:+00065:-00089:000961.2593:00243
00244:-00041:+00079:-00053:000961.2593:00244
00245:-00011:+00132:+00092:000961.2593:00245
00246:+00004:-00034:+00031:000961.2593:00246
00247:+00040:+00107:-00095:000961.2593:00247
00248:-00054:+00100:-00068:000961.2593:00248
00249:-00097:+00150:-00141:000961.2593:00249
00250:+00009:+00034:+00124:001003.6076:00250
00251:+00072:+00185:-00100:001003.6076:00251
00252:+00041:+00066:-00051:001003.6076:00252
00253:-00001:+00127:-00124:001003.6076:00253
00254:-00052:+00112:+00082:001003.6076:00254
00255:-00019:+00109:+00035:001003.6076:00255
00256:-00037:+00069:-00046:001003.6076:00256
00257:-00027:+00175:+00050:001003.6076:00257
00258:-00015:+00015:+00042:001003.6076:00258
00259:-00018:+00150:-00090:001003.6076:00259
00260:-00016:+00130:+00079:001003.6076:00260
00261:-00063:+00192:-00048:001003.6076:00261
00262:-00004:+00116:+00128:001003.6076:00262
00263:+00090:+00125:+00082:001003.6076:00263
00264:+00061:+00037:-00173:001003.6076:00264
00265:-00019:+00071:+00106:001003.6076:00265
00266:-00079:+00052:+00025:001003.6076:00266
00267:-00071:+00020:+00004:001003.6076:00267
00268:-00064:+00141:+00112:001003.6076:00268
00269:+00006:-00008:-00105:001003.6076:00269
00270:+00082:+00148:+00070:001029.2547:00270
00271:+00011:+00196:-00090:001029.2547:00271
00272:-00092:-00008:+00025:001029.2547:00272
00273:-00089:+00085:-00031:001029.2547:00273
00274:+00037:+00023:+00029:001029.2547:00274
00275:+00121:+00038:+00023:001029.2547:00275
00276:+00111:+00051:-00101:001029.2547:00276
00277:-00096:+00071:+00094:001029.2547:00277
00278:-00137:+00086:-00144:001029.2547:00278
00279:-00045:+00055:+00012:001029.2547:00279
00280:+00031:+00091:-00013:001029.2547:00280
00281:+00034:+00068:-00128:001029.2547:00281
00282:-00004:+00039:+00027:001029.2547:00282
00283:-00100:+00106:-00018:001029.2547:00283
00284:-00146:-00037:+00136:001029.2547:00284
00285:+00039:+00083:-00074:001029.2547:00285
00286:+00163:+00084:-00005:001029.2547:00286
00287:+00133:+00021:+00109:001029.2547:00287
00288:-00071:+00004:-00119:001029.2547:00288
00289:-00149:+00078:-00003:001041.3176:00289
00290:-00141:+00076:+00064:001041.3176:00290
00291:+00026:+00104:+00061:001041.3176:00291
00292:+00076:+00009:-00039:001041.3176:00292
00293:+00018:+00035:-00024:001041.3176:00293
00294:-00122:+00087:-00008:001041.3176:00294
00295:-00055:+00066:+00059:001041.3176:00295
00296:+00037:+00043:+00040:001041.3176:00296
00297:-00016:+00139:-00064:001041.3176:00297
00298:+00019:+00109:+00063:001041.3176:00298
00299:+00054:+00103:-00070:001041.3176:00299
00300:-00005:+00081:+00077:001041.3176:00300
00301:-00043:+00080:+00214:001041.3176:00301
00302:-00086:+00091:-00090:001041.3176:00302
00303:-00015:+00154:+00158:001041.3176:00303
00304:+00030:+00061:+00092:001041.3176:00304
00305:-00055:+00081:-00115:001041.3176:00305
00306:-00021:+00071:+00069:001041.3176:00306
00307:+00005:+00110:-00036:001041.3176:00307
00308:+00010:+00092:-00054:001050.7570:00308
00309:+00025:+00106:+00002:001050.7570:00309
00310:+00176:+00061:+00007:001050.7570:00310
00311:+00053:+00090:-00091:001050.7570:00311
00312:-00186:+00105:-00068:001050.7570:00312
00313:-00035:+00022:+00093:001050.7570:00313
00314:+00038:+00122:-00158:001050.7570:00314
00315:-00010:+00002:+00042:001050.7570:00315
00316:+00038:+00169:-00059:001050.7570:00316
00317:+00068:+00068:-00050:001050.7570:00317
00318:-00016:+00020:+00069:001050.7570:00318
00319:-00116:+00046:+00004:001050.7570:00319
00320:+00142:+00010:-00003:001050.7570:00320
00321:+00128:+00099:+00080:001050.7570:00321
00322:-00023:+00115:-00028:001050.7570:00322
00323:+00009:+00081:-00034:001050.7570:00323
00324:+00088:+00030:-00039:001050.7570:00324
00325:+00043:+00108:-00112:001050.7570:00325
00326:-00121:-00014:+00072:001050.7570:00326
00327:-00100:+00053:-00069:001056.6733:00327
00328:-00081:+00059:+00042:001056.6733:00328
00329:-00061:+00133:-00098:001056.6733:00329
00330:-00065:+00038:-00025:001056.6733:00330
00331:-00058:+00109:-00069:001056.6733:00331
00332:+00147:+00119:+00111:001056.6733:00332
00333:+00185:+00060:+00010:001056.6733:00333
00334:+00124:+00104:-00022:001056.6733:00334
00335:-00033:+00087:+00063:001056.6733:00335
00336:-00047:+00049:-00038:001056.6733:00336
00337:+00015:+00081:+00059:001056.6733:00337
00338:-00036:+00072:-00054:001056.6733:00338
00339:-00088:+00070:-00050:001056.6733:00339
00340:-00122:+00088:-00026:001056.6733:00340
00341:-00186:+00032:+00003:001056.6733:00341
00342:-00139:+00075:-00038:001056.6733:00342
00343:+00142:+00102:+00035:001056.6733:00343
00344:+00192:+00030:-00055:001056.6733:00344
00345:+00126:+00039:-00071:001056.6733:00345
00346:+00056:+00133:+00037:001065.5462:00346
00347:+00019:+00069:+00017:001065.5462:00347
00348:-00099:+00057:-00043:001065.5462:00348
00349:-00176:+00122:-00127:001065.5462:00349
00350:-00157:+00055:-00013:001065.5462:00350
00351:-00092:+00093:-00068:001065.5462:00351
00352:-00057:+00147:-00065:001065.5462:00352
00353:-00029:+00052:+00001:001065.5462:00353
00354:+00119:+00126:-00035:001065.5462:00354
00355:+00217:+00020:+00137:001065.5462:00355
00356:+00091:+00078:-00034:001065.5462:00356
00357:+00002:+00071:+00084:001065.5462:00357
00358:-00132:+00067:+00016:001065.5462:00358
00359:-00120:+00079:-00039:001065.5462:00359
00360:-00062:+00060:-00013:001065.5462:00360
00361:-00029:+00001:-00161:001065.5462:00361
00362:-00058:-00024:-00032:001065.5462:00362
00363:-00109:+00035:-00180:001065.5462:00363
00364:-00121:+00019:-00129:001082.2658:00364
00365:-00025:+00044:-00142:001082.2658:00365
00366:+00047:-00016:-00113:001082.2658:00366
00367:+00023:-00061:-00220:001082.2658:00367
00368:-00015:+00032:-00256:001082.2658:00368
00369:-00105:+00044:-00171:001082.2658:00369
00370:-00097:+00076:-00140:001082.2658:00370
00371:-00049:+00065:-00045:001082.2658:00371
00372:-00096:-00015:-00237:001082.2658:00372
00373:-00096:+00029:-00126:001082.2658:00373
00374:-00009:-00001:-00182:001082.2658:00374
00375:-00073:+00028:-00252:001082.2658:00375
00376:-00049:+00075:-00150:001082.2658:00376
00377:-00067:+00042:-00030:001082.2658:00377
00378:-00058:+00005:-00059:001082.2658:00378
00379:-00092:-00007:-00241:001082.2658:00379
00380:-00094:+00023:-00132:001082.2658:00380
00381:-00043:+00147:+00012:001082.2658:00381
00382:-00025:+00040:-00026:001102.1534:00382
00383:-00183:+00107:-00034:001102.1534:00383
00384:-00226:+00077:+00061:001102.1534:00384
00385:-00162:+00058:-00087:001102.1534:00385
00386:-00090:+00022:-00129:001102.1534:00386
00387:-00022:+00071:+00027:001102.1534:00387
00388:-00008:+00007:+00097:001102.1534:00388
00389:-00006:-00010:+00164:001102.1534:00389
00390:-00047:+00034:+00010:001102.1534:00390
00391:-00285:+00106:+00003:001102.1534:00391
00392:-00339:+00161:+00127:001102.1534:00392
00393:-00104:+00052:-00099:001102.1534:00393
00394:+00260:+00181:+00035:001102.1534:00394
00395:+00104:+00146:+00024:001102.1534:00395
00396:-00035:+00126:-00008:001102.1534:00396
00397:-00075:+00040:+00076:001102.1534:00397
00398:-00013:+00060:+00127:001102.1534:00398
00399:-00114:+00049:+00285:001102.1534:00399
00400:-00152:+00101:-00005:001108.5726:00400
00401:+00018:+00069:+00126:001108.5726:00401
00402:+00162:+00162:+00002:001108.5726:00402
00403:+00121:+00146:+00072:001108.5726:00403
00404:+00169:+00165:+00093:001108.5726:00404
00405:+00137:+00083:-00041:001108.5726:00405
00406:+00076:+00142:+00076:001108.5726:00406
00407:+00008:+00130:+00036:001108.5726:00407
00408:+00148:+00085:+00022:001108.5726:00408
00409:+00263:+00106:+00262:001108.5726:00409
00410:+00344:+00184:-00154:001108.5726:00410
00411:+00118:+00073:+00120:001108.5726:00411
00412:-00071:-00111:+00131:001108.5726:00412
00413:+00000:-00152:-00206:001108.5726:00413
00414:+00251:+00063:-00398:001108.5726:00414
00415:+00127:-00033:-00077:001108.5726:00415
00416:-00189:+00111:+00142:001108.5726:00416
00417:-00136:-00074:-00125:001108.5726:00417
00418:+00117:+00140:+00025:001108.5726:00418
00419:+00116:-00063:+00107:001094.7878:00419
00420:+00121:+00216:-00288:001094.7878:00420
00421:+00084:+00008:+00073:001094.7878:00421
00422:+00020:+00125:+00030:001094.7878:00422
00423:+00063:+00000:-00234:001094.7878:00423
00424:+00040:+00075:-00119:001094.7878:00424
00425:+00106:+00021:-00042:001094.7878:00425
00426:+00276:+00065:-00208:001094.7878:00426
00427:+00009:+00009:+00045:001094.7878:00427
00428:-00202:-00025:-00047:001094.7878:00428
00429:+00170:+00065:+00004:001094.7878:00429
00430:+00238:+00050:+00033:001094.7878:00430
00431:+00062:+00188:+00062:001094.7878:00431
00432:-00137:+00161:+00107:001094.7878:00432
00433:+00041:+00218:+00022:001094.7878:00433
00434:+00144:+00125:-00049:001094.7878:00434
00435:-00195:+00115:-00102:001094.7878:00435
00436:-00156:+00044:+00065:001094.7878:00436
00437:+00124:-00027:-00020:001078.0186:00437
00438:-00043:-00008:+00110:001078.0186:00438
00439:-00081:-00057:+00008:001078.0186:00439
00440:-00002:+00049:-00083:001078.0186:00440
00441:-00083:+00006:+00149:001078.0186:00441
00442:-00021:+00148:+00230:001078.0186:00442
00443:+00133:+00047:-00053:001078.0186:00443
00444:+00261:+00154:+00050:001078.0186:00444
00445:-00059:+00117:+00103:001078.0186:00445
00446:-00073:+00130:-00145:001078.0186:00446
00447:+00040:+00187:+00057:001078.0186:00447
00448:-00080:+00023:+00042:001078.0186:00448
00449:-00050:+00025:-00072:001078.0186:00449
00450:+00023:+00130:+00099:001078.0186:00450
00451:+00019:-00037:+00067:001078.0186:00451
00452:+00016:-00131:-00242:001078.0186:00452
00453:-00057:-00045:+00129:001078.0186:00453
00454:-00027:+00136:-00065:001078.0186:00454
00455:-00050:+00089:-00087:001078.0186:00455
00456:-00207:+00103:-00113:001064.6916:00456
00457:-00141:+00179:-00132:001064.6916:00457
00458:-00110:-00043:+00018:001064.6916:00458
00459:-00068:+00138:-00204:001064.6916:00459
00460:-00086:-00017:+00058:001064.6916:00460
00461:-00125:+00072:-00256:001064.6916:00461
00462:-00103:+00024:-00108:001064.6916:00462
00463:-00104:-00095:-00248:001064.6916:00463
00464:-00291:+00053:-00145:001064.6916:00464
00465:+00021:-00051:+00214:001064.6916:00465
00466:+00158:+00059:-00214:001064.6916:00466
00467:+00174:+00117:+00099:001064.6916:00467
00468:+00105:+00145:+00075:001064.6916:00468
00469:+00038:-00031:-00140:001064.6916:00469
00470:+00119:+00210:+00034:001064.6916:00470
00471:+00019:+00055:-00186:001064.6916:00471
00472:-00249:+00043:-00037:001064.6916:00472
00473:-00345:+00023:-00025:001064.6916:00473
00474:-00265:-00011:-00257:001064.6916:00474
00475:-00207:-00051:+00110:001046.3427:00475
00476:-00060:+00112:+00052:001046.3427:00476
00477:+00062:+00093:+00067:001046.3427:00477
00478:+00042:+00069:+00115:001046.3427:00478
00479:-00079:+00157:+00034:001046.3427:00479
00480:-00094:+00078:-00060:001046.3427:00480
00481:-00084:+00136:-00147:001046.3427:00481
00482:-00070:+00083:+00062:001046.3427:00482
00483:-00032:+00012:-00033:001046.3427:00483
00484:+00018:+00049:-00093:001046.3427:00484
00485:+00014:+00075:+00056:001046.3427:00485
00486:+00048:+00030:-00052:001046.3427:00486
00487:+00045:+00037:-00034:001046.3427:00487
00488:+00085:+00119:+00087:001046.3427:00488
00489:+00184:+00038:+00052:001046.3427:00489
00490:+00086:+00075:-00086:001046.3427:00490
00491:+00002:+00091:+00023:001046.3427:00491
00492:+00043:-00042:-00039:001046.3427:00492
00493:+00012:+00123:-00100:001046.3427:00493
00494:-00038:+00132:+00011:001046.3427:00494
00495:+00037:+00060:-00112:000999.2512:00495
00496:+00041:+00059:-00044:000999.2512:00496
00497:+00071:+00074:+00046:000999.2512:00497
00498:+00077:-00016:-00078:000999.2512:00498
00499:+00067:+00000:+00029:000999.2512:00499
00500:+00109:+00208:+00056:000999.2512:00500
00501:+00201:+00060:-00013:000999.2512:00501
00502:+00142:+00148:+00020:000999.2512:00502
00503:+00063:+00089:+00038:000999.2512:00503
00504:+00086:+00157:-00081:000999.2512:00504
00505:+00061:+00086:+00046:000999.2512:00505
00506:+00030:+00098:+00004:000999.2512:00506
00507:+00056:+00018:+00054:000999.2512:00507
00508:+00034:+00081:-00027:000999.2512:00508
00509:+00019:+00055:+00006:000999.2512:00509
00510:+00003:+00087:-00044:000999.2512:00510
00511:-00036:+00025:+00064:000999.2512:00511
00512:-00065:+00111:-00015:000999.2512:00512
00513:+00021:+00037:+00012:000999.2512:00513
00514:-00008:+00091:-00030:000999.2512:00514
00515:-00052:+00085:+00007:000999.2512:00515
00516:+00000:+00071:+00007:000999.2512:00516
00517:-00037:-00069:-00130:000928.0764:00517
00518:+00001:+00058:+00007:000928.0764:00518
00519:+00066:+00067:+00012:000928.0764:00519
00520:+00106:+00086:-00059:000928.0764:00520
00521:+00031:+00072:-00004:000928.0764:00521
00522:+00012:+00024:+00003:000928.0764:00522
00523:+00067:+00049:-00002:000928.0764:00523
00524:+00007:+00025:-00035:000928.0764:00524
00525:-00041:+00106:-00099:000928.0764:00525
00526:+00030:+00137:-00009:000928.0764:00526
00527:-00003:+00052:+00003:000928.0764:00527
00528:-00077:+00087:-00031:000928.0764:00528
00529:-00066:+00083:+00016:000928.0764:00529
00530:-00008:+00071:-00084:000928.0764:00530
00531:-00063:-00018:+00040:000928.0764:00531
00532:-00089:+00048:-00087:000928.0764:00532
00533:+00011:-00011:-00084:000928.0764:00533
00534:+00045:-00044:-00039:000928.0764:00534
00535:-00033:+00076:-00130:000928.0764:00535
00536:+00052:+00003:+00024:000928.0764:00536
00537:+00060:+00021:-00083:000928.0764:00537
00538:-00010:+00033:-00068:000928.0764:00538
00539:-00028:+00047:-00066:000928.0764:00539
00540:+00016:+00111:-00099:000850.8016:00540
00541:-00007:+00086:-00019:000850.8016:00541
00542:-00074:+00045:-00053:000850.8016:00542
00543:-00075:+00048:-00046:000850.8016:00543
00544:+00007:+00109:-00038:000850.8016:00544
00545:-00029:+00133:-00094:000850.8016:00545
00546:-00103:+00021:+00016:000850.8016:00546
00547:-00040:+00158:-00045:000850.8016:00547
00548:-00018:+00191:+00015:000850.8016:00548
00549:-00045:+00008:+00034:000850.8016:00549
00550:-00083:+00157:+00032:000850.8016:00550
00551:-00011:+00101:+00007:000850.8016:00551
00552:+00021:+00126:+00007:000850.8016:00552
00553:-00023:+00084:+00052:000850.8016:00553
00554:-00106:+00088:-00084:000850.8016:00554
00555:+00019:+00099:+00063:000850.8016:00555
00556:-00002:+00126:-00020:000850.8016:00556
00557:-00075:+00164:+00030:000850.8016:00557
00558:-00094:+00080:+00014:000850.8016:00558
00559:-00113:+00064:-00068:000850.8016:00559
00560:-00055:+00108:+00141:000850.8016:00560
00561:-00074:+00155:+00015:000850.8016:00561
00562:-00038:+00008:+00009:000850.8016:00562
00563:-00015:+00122:-00071:000850.8016:00563
00564:-00051:+00067:-00070:000831.8303:00564
00565:-00052:+00055:+00041:000831.8303:00565
00566:+00026:+00082:-00092:000831.8303:00566
00567:-00008:-00015:-00020:000831.8303:00567
00568:-00061:+00074:-00066:000831.8303:00568
00569:-00012:+00006:+00030:000831.8303:00569
00570:+00073:+00065:+00002:000831.8303:00570
00571:-00037:+00150:-00034:000831.8303:00571
00572:-00047:+00088:+00052:000831.8303:00572
00573:-00049:-00030:-00109:000831.8303:00573
00574:-00007:+00063:-00024:000831.8303:00574
00575:+00001:+00071:-00026:000831.8303:00575
00576:-00028:+00040:-00098:000831.8303:00576
00577:-00034:+00023:-00032:000831.8303:00577
00578:-00012:+00033:-00013:000831.8303:00578
00579:+00003:+00054:+00001:000831.8303:00579
00580:+00047:+00060:-00117:000831.8303:00580
00581:+00031:+00073:-00056:000831.8303:00581
00582:+00037:-00004:+00049:000831.8303:00582
00583:+00115:+00057:-00071:000831.8303:00583
00584:+00199:+00060:+00052:000831.8303:00584
00585:+00104:+00032:+00059:000831.8303:00585
00586:+00053:+00066:-00031:000831.8303:00586
00587:+00045:+00003:+00003:000871.2343:00587
00588:+00058:+00137:-00006:000871.2343:00588
00589:+00041:+00059:-00059:000871.2343:00589
00590:+00050:+00096:-00057:000871.2343:00590
00591:+00041:+00050:-00032:000871.2343:00591
00592:+00000:+00097:-00018:000871.2343:00592
00593:-00037:+00053:+00040:000871.2343:00593
00594:-00111:+00032:-00081:000871.2343:00594
00595:-00086:+00078:+00032:000871.2343:00595
00596:-00088:+00116:+00050:000871.2343:00596
00597:+00079:+00133:-00047:000871.2343:00597
00598:+00077:+00110:+00021:000871.2343:00598
00599:+00024:+00117:-00001:000871.2343:00599
00600:+00004:-00028:+00044:000871.2343:00600
00601:-00019:+00139:-00053:000871.2343:00601
00602:+00046:+00121:-00017:000871.2343:00602
00603:+00086:+00045:+00004:000871.2343:00603
00604:+00140:+00177:+00030:000871.2343:00604
00605:+00085:+00133:+00133:000871.2343:00605
00606:+00019:+00109:-00054:000871.2343:00606
00607:-00020:+00022:-00009:000871.2343:00607
00608:-00030:+00124:+00034:000871.2343:00608
00609:+00082:+00139:+00109:000916.1206:00609
00610:+00094:+00105:-00038:000916.1206:00610
00611:+00053:+00082:+00014:000916.1206:00611
00612:+00022:+00135:+00068:000916.1206:00612
00613:+00015:+00172:+00039:000916.1206:00613
00614:-00053:+00101:+00029:000916.1206:00614
00615:-00048:+00157:+00028:000916.1206:00615
00616:+00023:+00095:+00013:000916.1206:00616
00617:+00001:+00033:-00072:000916.1206:00617
00618:-00023:+00119:-00031:000916.1206:00618
00619:-00023:+00111:-00022:000916.1206:00619
00620:-00043:-00061:-00002:000916.1206:00620
00621:-00110:+00176:-00035:000916.1206:00621
00622:+00034:+00065:+00034:000916.1206:00622
00623:+00097:+00122:-00057:000916.1206:00623
00624:+00062:+00045:-00059:000916.1206:00624
00625:+00008:+00179:+00061:000916.1206:00625
00626:+00049:-00064:+00022:000916.1206:00626
00627:-00001:+00150:-00091:000916.1206:00627
00628:+00064:+00065:+00120:000916.1206:00628
00629:+00078:+00085:-00081:000916.1206:00629
00630:+00020:+00027:-00034:000959.5184:00630
00631:-00044:+00128:+00026:000959.5184:00631
00632:-00009:+00058:-00034:000959.5184:00632
00633:-00098:+00147:-00103:000959.5184:00633
00634:-00106:+00086:+00114:000959.5184:00634
00635:+00091:+00090:+00000:000959.5184:00635
00636:+00076:+00040:+00048:000959.5184:00636
00637:-00011:+00128:+00118:000959.5184:00637
00638:-00010:-00016:-00032:000959.5184:00638
00639:+00005:+00167:-00165:000959.5184:00639
00640:+00000:+00165:+00175:000959.5184:00640
00641:-00013:-00102:-00011:000959.5184:00641
00642:-00016:+00125:-00199:000959.5184:00642
00643:-00024:+00023:+00055:000959.5184:00643
00644:-00095:-00012:-00170:000959.5184:00644
00645:-00140:+00130:-00122:000959.5184:00645
00646:-00031:+00066:+00150:000959.5184:00646
00647:+00132:-00018:+00031:000959.5184:00647
00648:+00119:+00159:-00150:000959.5184:00648
00649:-00004:+00021:+00137:000959.5184:00649
00650:-00156:+00018:-00089:000999.3158:00650
00651:-00025:+00121:+00022:000999.3158:00651
00652:-00006:+00132:+00142:000999.3158:00652
00653:-00062:+00135:-00054:000999.3158:00653
00654:-00050:+00061:+00136:000999.3158:00654
00655:-00011:+00149:-00124:000999.3158:00655
00656:-00022:+00024:+00072:000999.3158:00656
00657:-00085:-00032:+00215:000999.3158:00657
00658:+00094:+00127:-00094:000999.3158:00658
00659:+00170:-00007:+00190:000999.3158:00659
00660:-00011:+00264:-00178:000999.3158:00660
00661:-00092:+00018:+00043:000999.3158:00661
00662:-00088:+00118:+00013:000999.3158:00662
00663:+00017:+00131:-00088:000999.3158:00663
00664:+00095:+00066:+00212:000999.3158:00664
00665:+00106:+00109:-00148:000999.3158:00665
00666:-00080:-00010:+00001:000999.3158:00666
00667:-00141:+00108:-00196:000999.3158:00667
00668:-00035:+00103:-00035:000999.3158:00668
00669:+00097:+00102:+00128:001027.0993:00669
00670:+00102:+00128:-00072:001027.0993:00670
00671:+00036:+00066:+00040:001027.0993:00671
00672:-00090:+00029:-00061:001027.0993:00672
00673:-00140:+00118:-00190:001027.0993:00673
00674:-00038:+00136:+00072:001027.0993:00674
00675:+00037:+00034:+00070:001027.0993:00675
00676:+00061:+00073:+00034:001027.0993:00676
00677:-00033:+00043:-00098:001027.0993:00677
00678:-00030:-00038:-00050:001027.0993:00678
00679:-00103:+00083:-00151:001027.0993:00679
00680:+00035:+00057:+00093:001027.0993:00680
00681:+00030:+00080:+00062:001027.0993:00681
00682:+00125:+00100:-00031:001027.0993:00682
00683:+00078:+00061:+00082:001027.0993:00683
00684:-00074:+00058:-00076:001027.0993:00684
00685:-00102:-00028:+00018:001027.0993:00685
00686:-00048:+00021:-00168:001027.0993:00686
00687:-00039:-00025:+00000:001027.0993:00687
00688:-00003:+00053:-00044:001027.0993:00688
00689:-00021:+00024:+00046:001040.6494:00689
00690:+00005:+00048:+00065:001040.6494:00690
00691:-00090:+00021:-00038:001040.6494:00691
00692:-00188:+00043:-00069:001040.6494:00692
00693:+00021:+00137:+00081:001040.6494:00693
00694:+00188:+00047:+00111:001040.6494:00694
00695:+00121:-00012:-00011:001040.6494:00695
00696:-00171:+00057:-00163:001040.6494:00696
00697:-00092:+00101:+00059:001040.6494:00697
00698:-00094:-00060:-00017:001040.6494:00698
00699:-00043:+00070:-00181:001040.6494:00699
00700:+00025:+00067:+00260:001040.6494:00700
00701:-00047:+00122:-00202:001040.6494:00701
00702:-00112:+00088:+00214:001040.6494:00702
00703:-00035:+00128:+00172:001040.6494:00703
00704:+00162:+00099:-00091:001040.6494:00704
00705:+00197:+00072:+00006:001040.6494:00705
00706:-00064:+00065:-00047:001040.6494:00706
00707:-00025:+00144:+00006:001040.6494:00707
00708:-00026:+00020:+00012:001048.4218:00708
00709:-00032:+00124:-00049:001048.4218:00709
00710:+00001:+00091:-00091:001048.4218:00710
00711:+00001:+00075:+00016:001048.4218:00711
00712:+00029:+00067:+00109:001048.4218:00712
00713:+00100:+00025:-00077:001048.4218:00713
00714:-00065:+00105:+00148:001048.4218:00714
00715:-00253:+00000:-00067:001048.4218:00715
00716:+00023:+00081:+00200:001048.4218:00716
00717:+00363:+00090:+00163:001048.4218:00717
00718:-00100:+00096:-00134:001048.4218:00718
00719:-00222:+00044:-00085:001048.4218:00719
00720:+00001:+00156:-00027:001048.4218:00720
00721:+00076:+00134:+00127:001048.4218:00721
00722:+00044:+00106:+00015:001048.4218:00722
00723:-00100:+00047:-00103:001048.4218:00723
00724:-00058:+00095:-00059:001048.4218:00724
00725:-00058:+00040:+00023:001048.4218:00725
00726:-00149:+00041:-00059:001048.4218:00726
00727:-00043:+00093:+00046:001053.5295:00727
00728:+00047:+00094:+00139:001053.5295:00728
00729:+00019:+00113:-00061:001053.5295:00729
00730:+00016:-00011:-00120:001053.5295:00730
00731:+00044:+00135:-00079:001053.5295:00731
00732:-00083:+00043:+00031:001053.5295:00732
00733:-00065:+00126:+00001:001053.5295:00733
00734:+00029:+00050:+00013:001053.5295:00734
00735:+00033:+00121:-00040:001053.5295:00735
00736:-00107:+00077:+00102:001053.5295:00736
00737:-00158:+00011:-00035:001053.5295:00737
00738:-00029:+00095:-00001:001053.5295:00738
00739:+00153:+00142:+00081:001053.5295:00739
00740:+00152:+00118:+00045:001053.5295:00740
00741:+00092:+00102:-00145:001053.5295:00741
00742:-00013:+00127:-00069:001053.5295:00742
00743:-00076:+00082:-00019:001053.5295:00743
00744:+00037:+00074:+00077:001053.5295:00744
00745:+00022:+00063:-00100:001062.1789:00745
00746:-00010:+00084:-00016:001062.1789:00746
00747:-00088:+00039:+00169:001062.1789:00747
00748:-00100:+00007:-00067:001062.1789:00748
00749:-00083:+00032:+00100:001062.1789:00749
00750:+00000:+00099:-00030:001062.1789:00750
00751:+00082:+00103:+00051:001062.1789:00751
00752:+00093:+00126:-00070:001062.1789:00752
00753:-00038:+00124:+00000:001062.1789:00753
00754:-00096:+00085:+00078:001062.1789:00754
00755:-00038:+00111:+00051:001062.1789:00755
00756:-00054:+00022:-00007:001062.1789:00756
00757:-00034:+00018:-00025:001062.1789:00757
00758:-00102:+00016:+00011:001062.1789:00758
00759:-00088:-00040:-00035:001062.1789:00759
00760:-00091:+00093:+00056:001062.1789:00760
00761:+00025:+00064:+00051:001062.1789:00761
00762:+00139:+00099:+00036:001062.1789:00762
00763:+00153:+00051:-00042:001062.1789:00763
00764:+00079:+00209:-00037:001070.1885:00764
00765:-00039:-00017:+00099:001070.1885:00765
00766:-00072:+00098:-00139:001070.1885:00766
00767:-00110:+00105:-00005:001070.1885:00767
00768:-00089:+00050:-00016:001070.1885:00768
00769:-00061:+00087:+00017:001070.1885:00769
00770:-00097:+00016:+00081:001070.1885:00770
00771:-00087:+00112:-00122:001070.1885:00771
00772:+00004:+00093:-00006:001070.1885:00772
00773:+00079:+00009:+00012:001070.1885:00773
00774:+00097:-00023:-00077:001070.1885:00774
00775:-00049:+00042:-00218:001070.1885:00775
00776:-00135:+00023:+00016:001070.1885:00776
00777:-00067:+00038:+00015:001070.1885:00777
00778:-00054:+00016:-00215:001070.1885:00778
00779:-00041:+00031:-00164:001070.1885:00779
00780:-00048:+00032:-00193:001070.1885:00780
00781:-00084:-00045:-00235:001070.1885:00781
00782:-00061:+00055:+00003:001070.1885:00782
00783:-00081:+00042:-00148:001085.1076:00783
00784:+00022:+00030:-00098:001085.1076:00784
00785:+00035:-00050:-00134:001085.1076:00785
00786:-00088:+00051:-00231:001085.1076:00786
00787:-00102:+00054:-00077:001085.1076:00787
00788:-00132:+00082:-00186:001085.1076:00788
00789:-00067:+00077:+00032:001085.1076:00789
00790:+00018:+00071:-00161:001085.1076:00790
00791:-00043:+00182:-00172:001085.1076:00791
00792:-00089:+00013:-00068:001085.1076:00792
00793:-00058:-00031:-00053:001085.1076:00793
00794:-00100:+00009:-00109:001085.1076:00794
00795:-00082:+00053:+00002:001085.1076:00795
00796:-00069:-00087:-00055:001085.1076:00796
00797:-00111:+00012:-00146:001085.1076:00797
00798:-00105:+00090:+00172:001085.1076:00798
00799:-00146:+00078:-00055:001085.1076:00799
00800:-00046:-00073:+00206:001085.1076:00800
00801:+00109:+00066:+00110:001101.1524:00801
00802:-00113:+00094:+00060:001101.1524:00802
00803:-00240:-00036:+00057:001101.1524:00803
00804:-00332:+00017:-00066:001101.1524:00804
00805:+00104:+00116:+00084:001101.1524:00805
00806:+00399:+00177:-00025:001101.1524:00806
00807:+00210:+00061:-00073:001101.1524:00807
00808:-00088:+00106:-00051:001101.1524:00808
00809:-00273:+00091:+00050:001101.1524:00809
00810:+00032:+00119:+00154:001101.1524:00810
00811:+00065:+00109:+00153:001101.1524:00811
00812:+00012:+00106:+00007:001101.1524:00812
00813:+00033:+00118:-00032:001101.1524:00813
00814:+00033:+00121:+00074:001101.1524:00814
00815:+00115:+00024:+00125:001101.1524:00815
00816:+00130:+00084:-00075:001101.1524:00816
00817:+00124:+00033:+00113:001101.1524:00817
00818:+00135:+00053:+00107:001101.1524:00818
00819:+00164:+00116:+00059:001097.7517:00819
00820:+00173:+00108:+00180:001097.7517:00820
00821:+00084:+00164:+00009:001097.7517:00821
00822:+00068:+00068:+00099:001097.7517:00822
00823:-00072:+00142:-00108:001097.7517:00823
00824:-00072:+00091:-00161:001097.7517:00824
00825:-00016:+00062:+00228:001097.7517:00825
00826:+00113:-00095:-00149:001097.7517:00826
00827:+00101:+00098:+00045:001097.7517:00827
00828:+00187:-00032:+00214:001097.7517:00828
00829:+00185:+00023:-00186:001097.7517:00829
00830:+00088:+00189:-00196:001097.7517:00830
00831:-00211:+00068:-00103:001097.7517:00831
00832:+00032:-00020:+00070:001097.7517:00832
00833:+00158:+00014:-00182:001097.7517:00833
00834:+00253:+00097:-00103:001097.7517:00834
00835:-00080:-00052:+00031:001097.7517:00835
00836:-00160:+00066:-00133:001097.7517:00836
00837:+00058:+00052:+00108:001083.2159:00837
00838:+00207:+00088:+00002:001083.2159:00838
00839:+00094:-00069:-00089:001083.2159:00839
00840:-00051:+00179:-00180:001083.2159:00840
00841:+00025:+00045:+00093:001083.2159:00841
00842:+00017:+00000:-00105:001083.2159:00842
00843:+00078:+00118:-00007:001083.2159:00843
00844:+00217:+00204:+00009:001083.2159:00844
00845:+00159:+00114:-00016:001083.2159:00845
00846:-00203:+00075:+00115:001083.2159:00846
00847:-00205:+00185:-00083:001083.2159:00847
00848:+00324:-00018:+00052:001083.2159:00848
00849:+00234:+00167:+00192:001083.2159:00849
00850:-00091:+00142:-00115:001083.2159:00850
00851:+00082:+00045:+00006:001083.2159:00851
00852:-00045:+00212:-00031:001083.2159:00852
00853:-00266:-00059:+00052:001083.2159:00853
00854:+00045:-00008:-00081:001083.2159:00854
00855:+00177:+00099:+00214:001083.2159:00855
00856:+00011:+00131:+00048:001070.4818:00856
00857:-00056:+00061:-00011:001070.4818:00857
00858:-00137:+00187:-00023:001070.4818:00858
00859:+00011:+00012:+00159:001070.4818:00859
00860:+00130:+00106:-00018:001070.4818:00860
00861:+00151:+00061:+00110:001070.4818:00861
00862:-00074:+00006:-00068:001070.4818:00862
00863:-00087:+00121:+00059:001070.4818:00863
00864:-00202:+00032:+00152:001070.4818:00864
00865:-00151:-00005:+00048:001070.4818:00865
00866:+00003:+00027:+00146:001070.4818:00866
00867:+00225:+00169:-00098:001070.4818:00867
00868:+00019:+00092:+00079:001070.4818:00868
00869:-00384:+00244:-00094:001070.4818:00869
00870:+00001:+00004:+00164:001070.4818:00870
00871:+00119:+00091:-00010:001070.4818:00871
00872:+00036:+00020:-00115:001070.4818:00872
00873:-00034:-00004:-00140:001070.4818:00873
00874:+00042:+00022:-00008:001070.4818:00874
00875:+00008:+00044:+00050:001058.3068:00875
00876:-00099:-00009:-00112:001058.3068:00876
00877:-00198:+00114:-00061:001058.3068:00877
00878:-00096:+00107:-00056:001058.3068:00878
00879:-00139:+00001:-00103:001058.3068:00879
00880:-00263:+00156:-00170:001058.3068:00880
00881:-00149:+00051:+00015:001058.3068:00881
00882:-00041:+00002:-00063:001058.3068:00882
00883:+00094:+00072:+00086:001058.3068:00883
00884:+00153:+00157:+00028:001058.3068:00884
00885:+00137:-00007:-00034:001058.3068:00885
00886:+00129:+00119:-00005:001058.3068:00886
00887:+00054:-00001:-00054:001058.3068:00887
00888:-00232:+00019:+00000:001058.3068:00888
00889:-00197:+00123:-00077:001058.3068:00889
00890:-00060:+00111:-00147:001058.3068:00890
00891:+00079:+00107:-00015:001058.3068:00891
00892:-00015:+00081:+00114:001058.3068:00892
00893:+00001:+00021:+00004:001058.3068:00893
00894:+00099:+00093:+00041:001033.1486:00894
00895:+00179:+00162:+00188:001033.1486:00895
00896:+00127:+00094:+00027:001033.1486:00896
00897:-00047:+00094:-00029:001033.1486:00897
00898:-00015:+00129:-00067:001033.1486:00898
00899:-00046:+00028:-00023:001033.1486:00899
00900:-00079:+00047:+00012:001033.1486:00900
00901:-00054:+00068:-00027:001033.1486:00901
00902:+00034:-00031:-00060:001033.1486:00902
00903:+00044:+00070:-00050:001033.1486:00903
00904:+00010:+00150:+00047:001033.1486:00904
00905:+00048:+00001:+00126:001033.1486:00905
00906:-00017:+00054:-00007:001033.1486:00906
00907:+00102:+00049:+00153:001033.1486:00907
00908:+00170:-00028:-00072:001033.1486:00908
00909:+00158:+00082:-00125:001033.1486:00909
00910:+00031:+00131:+00085:001033.1486:00910
00911:+00017:+00016:-00071:001033.1486:00911
00912:-00018:+00083:-00043:001033.1486:00912
00913:+00030:+00041:+00063:001033.1486:00913
00914:+00075:+00041:-00125:001033.1486:00914
00915:+00036:+00036:+00036:000973.1932:00915
00916:-00079:+00103:-00026:000973.1932:00916
00917:-00044:+00057:-00049:000973.1932:00917
00918:-00053:+00073:-00073:000973.1932:00918
00919:-00015:+00051:-00008:000973.1932:00919
00920:+00078:+00084:-00049:000973.1932:00920
00921:+00109:+00033:+00005:000973.1932:00921
00922:+00002:+00064:-00012:000973.1932:00922
00923:+00011:+00053:-00037:000973.1932:00923
00924:+00048:+00107:-00046:000973.1932:00924
00925:+00060:-00005:-00067:000973.1932:00925
00926:+00073:+00071:+00063:000973.1932:00926
00927:+00081:+00071:-00019:000973.1932:00927
00928:+00062:+00059:+00012:000973.1932:00928
00929:-00031:+00129:+00041:000973.1932:00929
00930:-00031:+00057:-00022:000973.1932:00930
00931:+00004:+00112:-00004:000973.1932:00931
00932:-00050:+00052:+00034:000973.1932:00932
00933:-00017:+00120:+00002:000973.1932:00933
00934:+00075:+00037:+00020:000973.1932:00934
00935:-00138:+00080:+00010:000973.1932:00935
00936:-00106:+00023:+00043:000973.1932:00936
00937:+00050:+00055:-00014:000893.9000:00937
00938:+00068:+00053:-00003:000893.9000:00938
00939:+00049:+00021:+00054:000893.9000:00939
00940:+00073:+00073:-00071:000893.9000:00940
00941:+00029:-00009:-00015:000893.9000:00941
00942:+00022:+00074:-00011:000893.9000:00942
00943:+00023:+00033:+00023:000893.9000:00943
00944:+00064:+00072:-00012:000893.9000:00944
00945:-00036:+00074:-00100:000893.9000:00945
00946:-00009:+00031:+00059:000893.9000:00946
00947:+00031:+00057:-00067:000893.9000:00947
00948:-00009:+00073:-00021:000893.9000:00948
00949:-00099:+00099:-00012:000893.9000:00949
00950:-00058:+00118:-00114:000893.9000:00950
00951:-00001:+00033:+00058:000893.9000:00951
00952:-00029:+00059:-00029:000893.9000:00952
00953:-00024:+00078:+00008:000893.9000:00953
00954:+00054:+00077:-00036:000893.9000:00954
00955:+00065:-00028:-00038:000893.9000:00955
00956:-00109:+00055:+00078:000893.9000:00956
00957:-00054:+00069:-00019:000893.9000:00957
00958:+00082:+00002:-00078:000893.9000:00958
00959:-00037:+00084:-00084:000893.9000:00959
00960:-00092:+00091:+00036:000893.9000:00960
00961:-00016:+00116:+00015:000828.4719:00961
00962:+00025:+00145:-00046:000828.4719:00962
00963:-00051:+00068:+00005:000828.4719:00963
00964:-00198:+00163:-00159:000828.4719:00964
00965:+00005:+00062:+00093:000828.4719:00965
00966:+00026:+00117:-00120:000828.4719:00966
00967:-00111:+00034:-00046:000828.4719:00967
00968:-00112:+00102:+00005:000828.4719:00968
00969:-00029:+00101:-00061:000828.4719:00969
00970:+00005:-00009:+00030:000828.4719:00970
00971:-00233:+00135:-00184:000828.4719:00971
00972:-00185:+00063:-00010:000828.4719:00972
00973:+00095:+00092:-00034:000828.4719:00973
00974:+00039:+00084:-00047:000828.4719:00974
00975:-00118:+00058:+00103:000828.4719:00975
00976:+00008:+00105:-00061:000828.4719:00976
00977:+00094:+00038:+00120:000828.4719:00977
00978:-00095:+00114:-00039:000828.4719:00978
00979:-00054:+00045:+00041:000828.4719:00979
00980:+00012:+00029:+00074:000828.4719:00980
00981:-00007:+00082:-00081:000828.4719:00981
00982:-00027:+00017:+00091:000828.4719:00982
00983:+00022:+00028:+00047:000828.4719:00983
00984:+00017:+00026:-00030:000828.4719:00984
00985:+00023:+00028:-00102:000838.0504:00985
00986:-00030:+00092:-00027:000838.0504:00986
00987:+00022:+00059:+00088:000838.0504:00987
00988:+00024:+00048:-00041:000838.0504:00988
00989:-00004:+00070:-00034:000838.0504:00989
00990:+00097:+00101:+00059:000838.0504:00990
00991:+00120:+00025:+00000:000838.0504:00991
00992:+00066:+00050:-00069:000838.0504:00992
00993:+00047:+00066:+00008:000838.0504:00993
00994:+00091:+00047:+00039:000838.0504:00994
00995:+00083:+00047:-00033:000838.0504:00995
00996:+00034:+00081:+00031:000838.0504:00996
00997:+00070:+00078:+00036:000838.0504:00997
00998:+00105:+00055:+00043:000838.0504:00998
00999:+00041:+00083:-00060:000838.0504:00999
01000:-00026:+00094:-00055:000838.0504:01000
01001:+00016:+00113:-00087:000838.0504:01001
01002:-00004:+00086:-00092:000838.0504:01002
01003:-00034:+00097:+00028:000838.0504:01003
01004:+00033:+00090:-00062:000838.0504:01004
01005:+00084:+00079:+00043:000838.0504:01005
01006:-00039:+00090:-00001:000838.0504:01006
01007:-00082:+00150:+00053:000838.0504:01007
01008:+00030:+00097:+00048:000888.1088:01008
01009:-00005:+00126:-00016:000888.1088:01009
01010:+00045:+00091:+00036:000888.1088:01010
01011:+00054:+00005:-00020:000888.1088:01011
01012:+00075:+00101:-00101:000888.1088:01012
01013:-00021:+00142:+00093:000888.1088:01013
01014:-00036:+00132:-00016:000888.1088:01014
01015:-00050:+00065:-00034:000888.1088:01015
01016:-00044:+00046:-00008:000888.1088:01016
01017:+00108:+00138:+00016:000888.1088:01017
01018:+00165:+00038:+00072:000888.1088:01018
01019:+00040:+00113:+00042:000888.1088:01019
01020:-00002:+00117:+00120:000888.1088:01020
01021:-00014:+00101:-00005:000888.1088:01021
01022:+00002:+00113:-00084:000888.1088:01022
01023:+00048:+00200:-00023:000888.1088:01023
01024:+00016:-00069:-00034:000888.1088:01024
01025:-00051:+00112:-00124:000888.1088:01025
01026:-00037:+00089:+00032:000888.1088:01026
01027:-00037:+00097:-00083:000888.1088:01027
01028:-00075:+00034:-00026:000888.1088:01028
01029:-00055:+00067:+00055:000938.5222:01029
01030:+00066:-00017:-00024:000938.5222:01030
01031:+00093:+00124:-00067:000938.5222:01031
01032:+00008:+00095:+00067:000938.5222:01032
01033:-00064:+00070:-00039:000938.5222:01033
01034:-00035:+00060:-00060:000938.5222:01034
01035:+00009:+00099:+00034:000938.5222:01035
01036:+00051:-00037:-00014:000938.5222:01036
01037:+00052:-00059:+00061:000938.5222:01037
01038:-00033:+00107:-00038:000938.5222:01038
01039:-00043:+00064:-00046:000938.5222:01039
01040:-00071:+00105:-00088:000938.5222:01040
01041:-00056:+00024:+00104:000938.5222:01041
01042:+00016:+00024:-00148:000938.5222:01042
01043:+00088:-00068:+00086:000938.5222:01043
01044:+00035:+00108:-00042:000938.5222:01044
01045:+00024:+00009:+00016:000938.5222:01045
01046:-00043:+00052:-00058:000938.5222:01046
01047:-00021:+00103:+00022:000938.5222:01047
01048:-00003:+00078:-00048:000938.5222:01048
01049:-00028:+00011:-00054:000938.5222:01049
01050:-00052:+00130:-00089:000982.5175:01050
01051:+00000:-00104:+00000:000982.5175:01051
01052:-00146:+00101:-00230:000982.5175:01052
01053:-00173:-00048:+00126:000982.5175:01053
01054:+00117:+00191:-00008:000982.5175:01054
01055:+00140:-00057:+00014:000982.5175:01055
01056:+00049:+00234:+00013:000982.5175:01056
01057:-00033:+00027:+00043:000982.5175:01057
01058:-00138:+00056:+00109:000982.5175:01058
01059:-00069:+00125:+00052:000982.5175:01059
01060:-00002:+00038:+00019:000982.5175:01060
01061:+00107:+00086:+00003:000982.5175:01061
01062:+00056:+00138:-00050:000982.5175:01062
01063:-00115:+00120:-00038:000982.5175:01063
01064:-00169:+00102:+00139:000982.5175:01064
01065:+00032:+00115:+00036:000982.5175:01065
01066:+00225:+00166:-00059:000982.5175:01066
01067:+00154:+00011:+00004:000982.5175:01067
01068:-00106:+00031:-00155:000982.5175:01068
01069:-00083:+00118:+00105:001014.8756:01069
01070:+00002:+00130:+00036:001014.8756:01070
01071:-00002:+00071:+00013:001014.8756:01071
01072:-00004:+00107:+00016:001014.8756:01072
01073:+00040:+00084:+00006:001014.8756:01073
01074:-00078:+00087:-00070:001014.8756:01074
01075:-00046:+00021:+00021:001014.8756:01075
01076:-00026:+00108:+00030:001014.8756:01076
01077:+00075:+00138:-00055:001014.8756:01077
01078:+00014:+00130:-00073:001014.8756:01078
01079:+00051:+00038:-00002:001014.8756:01079
01080:+00006:+00061:-00047:001014.8756:01080
01081:+00002:+00117:+00046:001014.8756:01081
01082:-00086:-00005:-00006:001014.8756:01082
01083:-00062:+00128:-00059:001014.8756:01083
01084:+00035:+00020:+00155:001014.8756:01084
01085:+00095:+00101:-00184:001014.8756:01085
01086:-00021:+00076:-00065:001014.8756:01086
01087:-00058:+00096:+00130:001014.8756:01087
01088:-00034:-00018:-00101:001014.8756:01088
01089:+00026:+00148:-00024:001034.0195:01089
01090:+00027:+00050:+00054:001034.0195:01090
01091:+00032:+00039:-00045:001034.0195:01091
01092:+00021:+00037:+00070:001034.0195:01092
01093:-00075:+00072:+00066:001034.0195:01093
01094:-00033:+00027:-00078:001034.0195:01094
01095:+00013:+00136:-00058:001034.0195:01095
01096:-00065:+00068:-00005:001034.0195:01096
01097:-00057:+00070:-00125:001034.0195:01097
01098:+00005:+00089:-00009:001034.0195:01098
01099:-00092:+00042:+00104:001034.0195:01099
01100:-00020:+00066:+00084:001034.0195:01100
01101:+00131:+00043:+00004:001034.0195:01101
01102:+00173:+00073:-00024:001034.0195:01102
01103:-00080:+00055:-00110:001034.0195:01103
01104:-00104:+00076:+00089:001034.0195:01104
01105:-00091:+00035:+00091:001034.0195:01105
01106:+00010:+00090:-00110:001034.0195:01106
01107:+00041:+00050:+00104:001034.0195:01107
01108:-00020:+00092:-00068:001045.9477:01108
01109:-00027:+00077:+00032:001045.9477:01109
01110:-00062:+00082:-00021:001045.9477:01110
01111:-00078:+00088:-00027:001045.9477:01111
01112:+00115:+00099:+00050:001045.9477:01112
01113:+00072:+00007:-00026:001045.9477:01113
01114:-00110:+00136:-00097:001045.9477:01114
01115:+00046:+00038:+00017:001045.9477:01115
01116:+00082:-00003:+00088:001045.9477:01116
01117:+00039:+00087:-00113:001045.9477:01117
01118:-00137:+00098:-00096:001045.9477:01118
01119:-00195:+00074:-00035:001045.9477:01119
01120:+00073:+00066:-00216:001045.9477:01120
01121:+00142:+00012:+00152:001045.9477:01121
01122:+00050:+00143:+00038:001045.9477:01122
01123:-00080:+00056:-00194:001045.9477:01123
01124:-00032:+00118:-00024:001045.9477:01124
01125:+00153:+00069:+00066:001045.9477:01125
01126:+00082:+00092:-00124:001045.9477:01126
01127:-00107:+00067:+00069:001050.1370:01127
01128:+00004:+00038:-00161:001050.1370:01128
01129:+00025:+00040:-00019:001050.1370:01129
01130:-00048:+00114:+00072:001050.1370:01130
01131:-00103:-00043:-00178:001050.1370:01131
01132:-00036:+00162:-00027:001050.1370:01132
01133:-00160:+00010:+00151:001050.1370:01133
01134:-00178:+00091:-00149:001050.1370:01134
01135:-00038:+00041:+00060:001050.1370:01135
01136:+00161:+00109:-00014:001050.1370:01136
01137:+00094:+00026:+00024:001050.1370:01137
01138:-00109:+00050:+00015:001050.1370:01138
01139:+00035:+00113:-00017:001050.1370:01139
01140:+00026:+00065:+00103:001050.1370:01140
01141:-00119:+00065:-00042:001050.1370:01141
01142:-00050:+00111:-00072:001050.1370:01142
01143:-00017:+00016:-00071:001050.1370:01143
01144:-00040:+00148:-00013:001050.1370:01144
01145:-00126:+00056:-00054:001050.1370:01145
01146:+00028:+00071:+00106:001059.8120:01146
01147:+00233:+00097:+00025:001059.8120:01147
01148:+00192:+00045:+00045:001059.8120:01148
01149:+00005:+00193:-00016:001059.8120:01149
01150:-00020:+00113:+00035:001059.8120:01150
01151:+00068:+00128:+00160:001059.8120:01151
01152:+00018:+00111:+00042:001059.8120:01152
01153:-00093:-00010:-00022:001059.8120:01153
01154:-00044:+00046:+00128:001059.8120:01154
01155:-00107:+00040:+00002:001059.8120:01155
01156:-00058:+00120:-00025:001059.8120:01156
01157:-00055:+00038:+00035:001059.8120:01157
01158:+00087:+00130:-00148:001059.8120:01158
01159:+00059:+00014:+00049:001059.8120:01159
01160:+00023:+00108:-00149:001059.8120:01160
01161:+00002:+00048:+00015:001059.8120:01161
01162:-00034:+00157:-00070:001059.8120:01162
01163:+00004:+00062:+00047:001059.8120:01163
01164:+00001:+00002:-00113:001068.5751:01164
01165:-00057:+00126:+00112:001068.5751:01165
01166:-00142:-00044:+00040:001068.5751:01166
01167:-00027:+00087:-00089:001068.5751:01167
01168:-00074:-00070:+00105:001068.5751:01168
01169:+00080:+00155:-00225:001068.5751:01169
01170:+00112:-00048:+00123:001068.5751:01170
01171:+00100:+00036:-00161:001068.5751:01171
01172:+00018:+00092:-00072:001068.5751:01172
01173:-00076:+00148:+00007:001068.5751:01173
01174:-00002:+00099:+00028:001068.5751:01174
01175:-00058:+00040:+00061:001068.5751:01175
01176:-00110:+00095:+00087:001068.5751:01176
01177:-00142:-00012:-00146:001068.5751:01177
01178:+00012:+00077:-00098:001068.5751:01178
01179:-00041:-00080:+00036:001068.5751:01179
01180:-00009:+00038:-00147:001068.5751:01180
01181:+00082:+00074:+00047:001068.5751:01181
01182:-00022:+00080:-00077:001068.5751:01182
01183:-00081:+00082:-00027:001080.4177:01183
01184:-00089:+00025:-00030:001080.4177:01184
01185:-00031:+00013:-00268:001080.4177:01185
01186:-00047:+00032:-00187:001080.4177:01186
01187:-00061:+00043:-00041:001080.4177:01187
01188:-00155:-00022:-00184:001080.4177:01188
01189:-00076:+00166:-00149:001080.4177:01189
01190:-00079:+00086:-00004:001080.4177:01190
01191:+00059:+00059:+00080:001080.4177:01191
01192:+00101:+00024:-00149:001080.4177:01192
01193:+00005:+00049:-00134:001080.4177:01193
01194:-00078:+00132:-00094:001080.4177:01194
01195:-00107:-00055:-00185:001080.4177:01195
01196:-00059:+00022:-00219:001080.4177:01196
01197:-00042:+00082:-00159:001080.4177:01197
01198:-00123:+00047:-00105:001080.4177:01198
01199:-00122:-00023:-00128:001080.4177:01199
01200:-00097:+00080:-00112:001080.4177:01200
01201:-00086:+00064:-00115:001101.6481:01201
01202:-00066:+00146:-00020:001101.6481:01202
01203:-00014:+00039:-00170:001101.6481:01203
01204:-00177:+00062:-00126:001101.6481:01204
01205:-00124:+00088:-00012:001101.6481:01205
01206:+00049:-00018:-00045:001101.6481:01206
01207:+00124:+00098:+00136:001101.6481:01207
01208:+00132:-00019:+00212:001101.6481:01208
01209:-00137:+00033:-00143:001101.6481:01209
01210:-00388:+00127:+00037:001101.6481:01210
01211:-00404:+00045:-00027:001101.6481:01211
01212:+00105:+00098:-00071:001101.6481:01212
01213:+00316:+00098:+00070:001101.6481:01213
01214:+00172:+00035:-00056:001101.6481:01214
01215:-00340:+00065:-00033:001101.6481:01215
01216:-00295:+00166:+00113:001101.6481:01216
01217:+00005:+00055:+00147:001101.6481:01217
01218:+00018:+00098:+00053:001101.6481:01218
01219:-00003:+00060:+00101:001108.0991:01219
01220:+00056:+00093:-00015:001108.0991:01220
01221:+00111:+00118:+00104:001108.0991:01221
01222:+00070:+00117:+00100:001108.0991:01222
01223:+00110:+00070:+00041:001108.0991:01223
01224:+00175:+00084:+00103:001108.0991:01224
01225:+00282:+00096:+00059:001108.0991:01225
01226:+00178:+00128:+00162:001108.0991:01226
01227:+00159:+00053:+00224:001108.0991:01227
01228:+00091:+00015:-00038:001108.0991:01228
01229:+00112:+00162:+00035:001108.0991:01229
01230:-00106:+00065:+00136:001108.0991:01230
01231:+00104:+00051:-00167:001108.0991:01231
01232:+00102:-00055:-00099:001108.0991:01232
01233:-00031:+00091:+00071:001108.0991:01233
01234:-00044:+00029:+00133:001108.0991:01234
01235:+00062:+00138:+00366:001108.0991:01235
01236:+00131:+00058:-00092:001108.0991:01236
01237:+00286:+00204:+00163:001089.0520:01237
01238:+00191:+00061:-00081:001089.0520:01238
01239:-00126:-00043:-00154:001089.0520:01239
01240:-00084:+00158:-00217:001089.0520:01240
01241:+00177:-00032:-00206:001089.0520:01241
01242:+00043:+00065:+00114:001089.0520:01242
01243:-00085:+00034:-00173:001089.0520:01243
01244:+00085:+00101:-00044:001089.0520:01244
01245:+00090:+00192:+00163:001089.0520:01245
01246:+00032:-00054:-00464:001089.0520:01246
01247:+00274:+00244:+00018:001089.0520:01247
01248:+00140:+00024:+00034:001089.0520:01248
01249:-00136:+00292:-00187:001089.0520:01249
01250:+00042:-00203:+00157:001089.0520:01250
01251:+00317:+00193:-00182:001089.0520:01251
01252:+00141:-00039:+00165:001089.0520:01252
01253:-00346:+00143:-00106:001089.0520:01253
01254:-00231:+00128:-00067:001089.0520:01254
01255:+00224:-00001:+00011:001089.0520:01255
01256:+00051:+00145:-00153:001074.6997:01256
01257:-00044:+00103:+00047:001074.6997:01257
01258:+00068:+00003:+00123:001074.6997:01258
01259:+00080:+00066:+00018:001074.6997:01259
01260:-00054:+00079:+00044:001074.6997:01260
01261:-00241:-00014:-00128:001074.6997:01261
01262:-00013:+00059:+00009:001074.6997:01262
01263:+00149:-00022:+00016:001074.6997:01263
01264:-00111:+00058:+00015:001074.6997:01264
01265:-00132:+00077:+00136:001074.6997:01265
01266:+00002:+00113:-00103:001074.6997:01266
01267:-00041:+00151:+00060:001074.6997:01267
01268:-00102:+00024:-00188:001074.6997:01268
01269:-00030:+00103:+00053:001074.6997:01269
01270:+00142:-00094:-00045:001074.6997:01270
01271:+00120:+00184:-00161:001074.6997:01271
01272:-00471:-00100:+00062:001074.6997:01272
01273:-00242:-00018:-00326:001074.6997:01273
01274:+00113:+00015:-00220:001074.6997:01274
01275:-00073:+00168:+00120:001064.9530:01275
01276:-00211:+00000:+00095:001064.9530:01276
01277:-00068:+00157:-00077:001064.9530:01277
01278:+00047:+00256:-00122:001064.9530:01278
01279:-00089:+00070:-00274:001064.9530:01279
01280:+00064:-00057:+00133:001064.9530:01280
01281:+00099:+00009:-00101:001064.9530:01281
01282:+00111:+00055:-00074:001064.9530:01282
01283:-00250:-00130:-00191:001064.9530:01283
01284:-00251:+00052:+00013:001064.9530:01284
01285:+00003:+00020:+00057:001064.9530:01285
01286:+00018:+00023:-00216:001064.9530:01286
01287:-00352:+00099:-00224:001064.9530:01287
01288:-00332:+00087:-00081:001064.9530:01288
01289:-00237:+00057:-00095:001064.9530:01289
01290:-00008:+00129:+00026:001064.9530:01290
01291:+00070:+00097:+00131:001064.9530:01291
01292:+00160:+00047:+00032:001064.9530:01292
01293:+00219:+00177:+00106:001064.9530:01293
01294:+00075:+00118:-00003:001046.5804:01294
01295:+00016:-00017:-00126:001046.5804:01295
01296:-00147:+00126:-00110:001046.5804:01296
01297:-00134:+00012:-00039:001046.5804:01297
01298:-00140:+00056:-00134:001046.5804:01298
01299:+00073:+00070:-00132:001046.5804:01299
01300:+00160:+00000:-00050:001046.5804:01300
01301:-00009:+00122:-00050:001046.5804:01301
01302:+00149:+00058:+00134:001046.5804:01302
01303:+00208:+00118:+00080:001046.5804:01303
01304:+00133:+00116:-00020:001046.5804:01304
01305:+00079:+00125:-00075:001046.5804:01305
01306:-00076:+00063:-00082:001046.5804:01306
01307:-00170:+00157:-00014:001046.5804:01307
01308:-00209:+00074:-00034:001046.5804:01308
01309:+00020:-00006:-00133:001046.5804:01309
01310:+00009:+00077:-00048:001046.5804:01310
01311:-00001:-00014:+00059:001046.5804:01311
01312:+00025:+00014:-00014:001046.5804:01312
01313:+00059:+00083:+00007:001046.5804:01313
01314:+00060:+00020:+00086:001003.5517:01314
01315:+00142:+00088:+00063:001003.5517:01315
01316:+00105:+00051:+00067:001003.5517:01316
01317:+00026:+00087:-00012:001003.5517:01317
01318:-00010:+00012:-00118:001003.5517:01318
01319:-00012:+00004:-00081:001003.5517:01319
01320:-00080:+00006:-00067:001003.5517:01320
01321:+00063:+00039:+00046:001003.5517:01321
01322:+00027:+00079:-00052:001003.5517:01322
01323:-00009:+00094:-00027:001003.5517:01323
01324:+00017:+00002:-00063:001003.5517:01324
01325:+00000:+00112:-00055:001003.5517:01325
01326:-00047:+00004:+00068:001003.5517:01326
01327:+00016:+00041:-00041:001003.5517:01327
01328:+00130:+00091:+00014:001003.5517:01328
01329:+00052:+00065:+00012:001003.5517:01329
01330:+00026:+00110:-00048:001003.5517:01330
01331:+00051:+00053:+00019:001003.5517:01331
01332:-00009:+00066:-00080:001003.5517:01332
01333:+00007:+00064:+00003:001003.5517:01333
01334:+00038:+00054:+00029:001003.5517:01334
01335:+00026:+00059:-00096:000931.8699:01335
01336:-00068:+00099:-00015:000931.8699:01336
01337:-00032:+00053:-00070:000931.8699:01337
01338:-00009:+00058:-00102:000931.8699:01338
01339:-00077:+00046:+00031:000931.8699:01339
01340:+00049:+00092:-00029:000931.8699:01340
01341:+00073:+00076:+00001:000931.8699:01341
01342:-00033:+00064:+00002:000931.8699:01342
01343:-00084:+00094:-00009:000931.8699:01343
01344:-00003:+00029:+00020:000931.8699:01344
01345:-00006:+00090:-00123:000931.8699:01345
01346:-00001:+00069:+00051:000931.8699:01346
01347:+00023:+00033:-00008:000931.8699:01347
01348:-00033:+00042:-00098:000931.8699:01348
01349:-00013:+00042:-00023:000931.8699:01349
01350:+00037:+00050:-00073:000931.8699:01350
01351:-00013:+00044:+00017:000931.8699:01351
01352:-00055:+00048:-00025:000931.8699:01352
01353:-00020:+00058:-00014:000931.8699:01353
01354:+00047:+00073:-00025:000931.8699:01354
01355:+00017:+00022:-00057:000931.8699:01355
01356:-00045:+00050:+00007:000931.8699:01356
01357:-00003:+00101:+00032:000931.8699:01357
01358:+00063:-00007:-00126:000931.8699:01358
01359:-00023:+00145:-00032:000858.4879:01359
01360:+00017:+00047:+00020:000858.4879:01360
01361:+00025:+00048:-00004:000858.4879:01361
01362:-00005:+00024:+00006:000858.4879:01362
01363:-00027:+00039:+00044:000858.4879:01363
01364:+00010:+00065:-00051:000858.4879:01364
01365:+00063:+00099:-00026:000858.4879:01365
01366:-00090:+00014:+00006:000858.4879:01366
01367:-00092:+00064:-00070:000858.4879:01367
01368:+00011:+00054:-00029:000858.4879:01368
01369:+00068:+00135:-00069:000858.4879:01369
01370:-00122:+00066:-00008:000858.4879:01370
01371:-00119:+00069:-00015:000858.4879:01371
01372:+00027:+00182:-00027:000858.4879:01372
01373:+00039:+00018:+00014:000858.4879:01373
01374:-00086:+00137:-00144:000858.4879:01374
01375:-00010:+00039:+00118:000858.4879:01375
01376:+00047:+00132:-00076:000858.4879:01376
01377:-00061:+00102:-00089:000858.4879:01377
01378:-00168:+00065:-00007:000858.4879:01378
01379:-00096:+00168:-00016:000858.4879:01379
01380:+00073:+00085:+00087:000858.4879:01380
01381:-00010:+00145:-00027:000858.4879:01381
01382:-00095:+00064:+00087:000843.8082:01382
01383:+00020:+00101:+00013:000843.8082:01383
01384:+00013:+00063:+00061:000843.8082:01384
01385:-00068:+00023:+00011:000843.8082:01385
01386:-00050:+00155:-00037:000843.8082:01386
01387:+00015:+00041:+00142:000843.8082:01387
01388:+00020:+00089:-00003:000843.8082:01388
01389:-00020:+00051:+00116:000843.8082:01389
01390:-00028:+00120:+00035:000843.8082:01390
01391:-00006:+00061:-00028:000843.8082:01391
01392:-00017:+00098:+00073:000843.8082:01392
01393:-00010:+00052:-00013:000843.8082:01393
01394:-00068:+00063:-00060:000843.8082:01394
01395:-00054:+00052:-00031:000843.8082:01395
01396:+00035:+00044:+00071:000843.8082:01396
01397:+00091:+00044:+00039:000843.8082:01397
01398:+00077:+00053:+00046:000843.8082:01398
01399:+00023:+00072:+00037:000843.8082:01399
01400:+00064:-00017:+00008:000843.8082:01400
01401:+00061:+00021:+00033:000843.8082:01401
01402:+00026:+00135:+00013:000843.8082:01402
01403:+00052:+00017:-00030:000843.8082:01403
01404:+00094:+00031:-00012:000843.8082:01404
01405:+00037:+00033:+00030:000875.5926:01405
01406:+00022:+00071:-00025:000875.5926:01406
01407:+00062:+00006:-00032:000875.5926:01407
01408:-00019:+00160:-00101:000875.5926:01408
01409:-00064:+00121:-00118:000875.5926:01409
01410:+00021:+00079:-00088:000875.5926:01410
01411:+00079:+00082:-00097:000875.5926:01411
01412:+00068:+00052:-00008:000875.5926:01412
01413:-00010:+00089:-00116:000875.5926:01413
01414:+00036:-00003:-00066:000875.5926:01414
01415:+00018:+00131:-00023:000875.5926:01415
01416:+00038:+00014:+00036:000875.5926:01416
01417:+00007:+00134:-00039:000875.5926:01417
01418:+00059:+00052:-00019:000875.5926:01418
01419:+00042:+00131:-00034:000875.5926:01419
01420:+00018:+00052:-00081:000875.5926:01420
01421:-00016:+00099:-00105:000875.5926:01421
01422:+00000:+00081:-00067:000875.5926:01422
01423:+00061:+00108:+00065:000875.5926:01423
01424:+00122:+00061:-00015:000875.5926:01424
01425:+00060:+00069:+00022:000875.5926:01425
01426:-00063:+00127:+00052:000875.5926:01426
01427:-00036:+00166:+00005:000917.8035:01427
01428:-00038:+00086:+00018:000917.8035:01428
01429:-00005:+00151:+00059:000917.8035:01429
01430:-00005:+00077:+00041:000917.8035:01430
01431:+00047:+00091:+00010:000917.8035:01431
01432:-00013:+00101:-00057:000917.8035:01432
01433:-00082:-00014:+00056:000917.8035:01433
01434:-00092:+00000:-00139:000917.8035:01434
01435:-00052:+00115:-00089:000917.8035:01435
01436:-00011:+00129:+00082:000917.8035:01436
01437:+00092:+00067:-00025:000917.8035:01437
01438:+00041:+00154:+00036:000917.8035:01438
01439:-00031:+00112:-00008:000917.8035:01439
01440:-00041:+00166:-00001:000917.8035:01440
01441:-00074:+00120:+00054:000917.8035:01441
01442:+00000:+00077:+00077:000917.8035:01442
01443:+00043:+00041:-00038:000917.8035:01443
01444:+00022:+00063:-00019:000917.8035:01444
01445:-00085:-00012:-00018:000917.8035:01445
01446:-00079:+00126:-00156:000917.8035:01446
01447:-00079:+00025:+00045:000917.8035:01447
01448:-00027:+00069:-00016:000962.0888:01448
01449:+00037:+00037:-00031:000962.0888:01449
01450:+00045:+00045:+00052:000962.0888:01450
01451:-00024:+00085:-00102:000962.0888:01451
01452:-00015:+00027:-00031:000962.0888:01452
01453:-00023:+00074:-00048:000962.0888:01453
01454:+00014:+00084:+00035:000962.0888:01454
01455:+00004:+00060:-00042:000962.0888:01455
01456:+00006:+00078:-00057:000962.0888:01456
01457:-00024:+00054:-00066:000962.0888:01457
01458:-00084:-00002:-00089:000962.0888:01458
01459:-00060:+00069:-00124:000962.0888:01459
01460:+00007:+00098:+00105:000962.0888:01460
01461:+00101:-00046:-00017:000962.0888:01461
01462:+00011:+00053:-00305:000962.0888:01462
01463:-00029:+00012:+00072:000962.0888:01463
01464:-00074:+00059:-00018:000962.0888:01464
01465:-00037:+00095:-00213:000962.0888:01465
01466:+00014:+00074:+00051:000962.0888:01466
01467:-00010:+00064:-00047:000962.0888:01467
01468:-00045:+00020:-00049:001001.7484:01468
01469:+00017:+00136:-00038:001001.7484:01469
01470:-00030:+00001:+00024:001001.7484:01470
01471:-00096:+00027:-00028:001001.7484:01471
01472:+00044:+00103:-00020:001001.7484:01472
01473:+00150:+00076:+00088:001001.7484:01473
01474:+00082:+00082:-00127:001001.7484:01474
01475:-00122:+00036:+00001:001001.7484:01475
01476:-00060:+00143:-00050:001001.7484:01476
01477:-00030:+00151:-00142:001001.7484:01477
01478:+00119:+00065:+00148:001001.7484:01478
01479:+00083:+00110:-00073:001001.7484:01479
01480:-00126:+00051:-00085:001001.7484:01480
01481:-00086:+00082:+00124:001001.7484:01481
01482:-00006:+00105:-00109:001001.7484:01482
01483:+00063:+00061:+00110:001001.7484:01483
01484:+00055:+00132:+00050:001001.7484:01484
01485:-00002:+00080:-00095:001001.7484:01485
01486:-00014:+00104:+00074:001001.7484:01486
01487:-00057:-00029:+00039:001023.3605:01487
01488:-00051:+00093:-00006:001023.3605:01488
01489:-00034:+00145:+00093:001023.3605:01489
01490:+00124:+00093:+00116:001023.3605:01490
01491:+00124:+00095:-00049:001023.3605:01491
01492:-00213:+00038:+00001:001023.3605:01492
01493:-00212:+00041:-00044:001023.3605:01493
01494:+00030:+00080:-00026:001023.3605:01494
01495:+00088:+00039:+00049:001023.3605:01495
01496:+00056:+00160:-00003:001023.3605:01496
01497:+00056:+00013:+00050:001023.3605:01497
01498:+00114:+00025:-00104:001023.3605:01498
01499:-00122:-00019:+00106:001023.3605:01499
01500:-00165:+00086:-00090:001023.3605:01500
01501:-00002:-00003:+00005:001023.3605:01501
01502:+00157:+00093:-00056:001023.3605:01502
01503:-00028:+00065:-00149:001023.3605:01503
01504:-00156:+00002:-00083:001023.3605:01504
01505:-00059:+00141:-00081:001023.3605:01505
01506:-00050:+00039:+00008:001039.3229:01506
01507:+00121:+00067:+00014:001039.3229:01507
01508:+00106:+00059:-00025:001039.3229:01508
01509:+00083:+00031:-00038:001039.3229:01509
01510:-00086:-00067:+00049:001039.3229:01510
01511:-00163:+00098:-00266:001039.3229:01511
01512:-00091:-00017:+00078:001039.3229:01512
01513:+00056:+00106:+00024:001039.3229:01513
01514:+00111:+00034:-00052:001039.3229:01514
01515:+00004:+00032:-00018:001039.3229:01515
01516:-00151:+00133:-00027:001039.3229:01516
01517:-00085:+00052:+00084:001039.3229:01517
01518:+00071:+00051:-00028:001039.3229:01518
01519:+00020:+00086:+00055:001039.3229:01519
01520:+00053:+00080:-00053:001039.3229:01520
01521:+00009:+00022:-00012:001039.3229:01521
01522:-00066:+00070:-00048:001039.3229:01522
01523:-00099:+00057:+00093:001039.3229:01523
01524:+00024:+00117:+00044:001039.3229:01524
01525:+00037:+00092:+00025:001039.3229:01525
01526:-00020:+00059:+00013:001045.9777:01526
01527:-00080:+00122:-00089:001045.9777:01527
01528:-00135:+00090:+00045:001045.9777:01528
01529:-00113:+00062:+00063:001045.9777:01529
01530:+00222:+00116:-00009:001045.9777:01530
01531:+00180:+00060:+00068:001045.9777:01531
01532:+00082:+00131:-00022:001045.9777:01532
01533:-00011:+00051:+00069:001045.9777:01533
01534:-00029:+00071:+00041:001045.9777:01534
01535:-00054:+00110:+00050:001045.9777:01535
01536:-00033:+00098:+00005:001045.9777:01536
01537:-00003:+00071:-00006:001045.9777:01537
01538:+00158:+00191:-00085:001045.9777:01538
01539:+00076:+00041:+00020:001045.9777:01539
01540:-00252:+00017:-00143:001045.9777:01540
01541:-00126:+00089:-00013:001045.9777:01541
01542:+00039:+00127:+00057:001045.9777:01542
01543:+00059:+00015:-00102:001045.9777:01543
01544:-00041:+00063:-00016:001045.9777:01544
01545:-00071:+00052:-00048:001052.0192:01545
01546:+00044:+00129:-00046:001052.0192:01546
01547:+00035:+00051:+00033:001052.0192:01547
01548:-00062:+00077:-00076:001052.0192:01548
01549:-00028:+00039:-00061:001052.0192:01549
01550:-00046:+00085:-00118:001052.0192:01550
01551:-00142:+00015:-00085:001052.0192:01551
01552:-00117:+00037:-00036:001052.0192:01552
01553:+00001:+00130:-00013:001052.0192:01553
01554:+00189:+00106:+00065:001052.0192:01554
01555:+00100:+00064:-00069:001052.0192:01555
01556:-00045:+00115:-00134:001052.0192:01556
01557:-00109:+00050:+00044:001052.0192:01557
01558:-00060:+00101:-00051:001052.0192:01558
01559:+00052:+00019:+00093:001052.0192:01559
01560:-00062:+00000:-00150:001052.0192:01560
01561:-00089:+00002:-00026:001052.0192:01561
01562:-00026:+00087:+00033:001052.0192:01562
01563:-00022:+00078:-00102:001062.6231:01563
01564:+00054:+00104:+00022:001062.6231:01564
01565:+00172:+00139:+00006:001062.6231:01565
01566:+00076:+00009:+00094:001062.6231:01566
01567:-00002:+00155:-00048:001062.6231:01567
01568:-00048:+00001:+00093:001062.6231:01568
01569:-00043:+00098:+00070:001062.6231:01569
01570:-00073:+00058:+00069:001062.6231:01570
01571:-00058:+00058:+00011:001062.6231:01571
01572:-00049:+00033:+00083:001062.6231:01572
01573:-00060:+00027:-00032:001062.6231:01573
01574:-00065:+00013:-00099:001062.6231:01574
01575:-00059:+00030:-00108:001062.6231:01575
01576:+00093:+00127:+00017:001062.6231:01576
01577:+00058:+00003:-00075:001062.6231:01577
01578:+00045:-00012:-00137:001062.6231:01578
01579:-00146:+00036:-00126:001062.6231:01579
01580:-00177:-00035:-00066:001062.6231:01580
01581:-00057:+00002:-00171:001062.6231:01581
01582:-00018:-00039:-00171:001071.4443:01582
01583:-00092:+00035:-00093:001071.4443:01583
01584:-00138:+00006:-00138:001071.4443:01584
01585:-00162:+00154:-00278:001071.4443:01585
01586:-00149:+00021:-00086:001071.4443:01586
01587:+00027:+00066:-00064:001071.4443:01587
01588:+00046:-00053:-00194:001071.4443:01588
01589:-00035:+00001:-00275:001071.4443:01589
01590:-00081:+00067:-00283:001071.4443:01590
01591:-00094:-00014:-00261:001071.4443:01591
01592:-00054:+00050:-00268:001071.4443:01592
01593:-00097:+00028:-00179:001071.4443:01593
01594:-00087:+00025:-00032:001071.4443:01594
01595:-00057:-00053:-00109:001071.4443:01595
01596:-00024:+00001:-00137:001071.4443:01596
01597:-00038:-00057:-00073:001071.4443:01597
01598:-00071:+00064:-00062:001071.4443:01598
01599:-00162:-00002:-00047:001071.4443:01599
01600:-00208:+00088:-00128:001071.4443:01600
01601:-00163:+00041:+00034:001081.4445:01601
01602:-00062:+00057:-00062:001081.4445:01602
01603:+00101:+00092:+00004:001081.4445:01603
01604:+00120:+00136:-00084:001081.4445:01604
01605:-00053:+00105:-00029:001081.4445:01605
01606:-00184:+00159:+00006:001081.4445:01606
01607:-00134:+00164:+00126:001081.4445:01607
01608:+00018:+00068:+00160:001081.4445:01608
01609:+00146:+00099:+00094:001081.4445:01609
01610:+00124:+00021:+00122:001081.4445:01610
01611:+00022:+00053:+00078:001081.4445:01611
01612:-00009:+00048:+00123:001081.4445:01612
01613:-00052:+00070:+00116:001081.4445:01613
01614:+00081:+00123:+00186:001081.4445:01614
01615:+00148:+00128:+00191:001081.4445:01615
01616:+00106:+00153:+00111:001081.4445:01616
01617:-00011:+00126:+00096:001081.4445:01617
01618:-00041:+00120:+00160:001081.4445:01618
01619:+00079:+00101:+00082:001079.4250:01619
01620:+00152:+00083:+00019:001079.4250:01620
01621:+00219:+00181:+00131:001079.4250:01621
01622:+00066:+00102:+00164:001079.4250:01622
01623:+00009:+00176:+00071:001079.4250:01623
01624:+00055:+00042:+00159:001079.4250:01624
01625:+00106:+00163:+00065:001079.4250:01625
01626:+00112:+00156:+00001:001079.4250:01626
01627:-00022:+00018:+00045:001079.4250:01627
01628:-00052:+00025:-00166:001079.4250:01628
01629:+00149:+00166:-00002:001079.4250:01629
01630:+00175:+00106:-00040:001079.4250:01630
01631:+00037:+00040:+00039:001079.4250:01631
01632:+00011:+00044:+00054:001079.4250:01632
01633:+00206:-00048:-00048:001079.4250:01633
01634:+00217:+00081:-00158:001079.4250:01634
01635:-00083:-00103:-00059:001079.4250:01635
01636:-00062:+00083:-00121:001079.4250:01636
01637:+00137:+00043:-00008:001079.4250:01637
01638:+00150:-00009:-00140:001071.3696:01638
01639:+00014:+00191:-00068:001071.3696:01639
01640:+00123:-00008:-00135:001071.3696:01640
01641:+00060:+00161:-00231:001071.3696:01641
01642:-00007:-00157:+00162:001071.3696:01642
01643:+00293:+00257:-00161:001071.3696:01643
01644:+00059:-00061:+00068:001071.3696:01644
01645:-00080:+00089:+00021:001071.3696:01645
01646:-00015:-00024:-00179:001071.3696:01646
01647:+00113:+00078:-00023:001071.3696:01647
01648:+00089:+00073:+00041:001071.3696:01648
01649:-00038:-00022:-00176:001071.3696:01649
01650:-00073:+00141:-00064:001071.3696:01650
01651:-00016:+00237:+00175:001071.3696:01651
01652:+00060:+00099:+00084:001071.3696:01652
01653:+00160:+00225:+00066:001071.3696:01653
01654:+00023:+00039:+00054:001071.3696:01654
01655:-00327:+00155:-00027:001071.3696:01655
01656:-00328:-00121:+00013:001071.3696:01656
01657:+00279:+00037:+00017:001059.1433:01657
01658:+00378:+00099:+00035:001059.1433:01658
01659:+00140:+00070:+00010:001059.1433:01659
01660:-00273:+00097:-00066:001059.1433:01660
01661:-00332:+00001:-00047:001059.1433:01661
01662:-00170:+00261:-00084:001059.1433:01662
01663:+00004:+00007:+00335:001059.1433:01663
01664:+00080:+00356:+00118:001059.1433:01664
01665:-00026:-00038:+00283:001059.1433:01665
01666:+00018:+00175:-00347:001059.1433:01666
01667:+00013:-00007:+00036:001059.1433:01667
01668:-00296:+00041:+00195:001059.1433:01668
01669:-00249:-00157:+00094:001059.1433:01669
01670:+00033:-00046:+00175:001059.1433:01670
01671:-00127:+00283:-00309:001059.1433:01671
01672:-00173:-00122:+00095:001059.1433:01672
01673:-00110:+00168:-00166:001059.1433:01673
01674:-00153:+00001:-00059:001059.1433:01674
01675:-00300:+00020:-00102:001059.1433:01675
01676:-00255:-00007:-00201:001050.7437:01676
01677:-00046:+00146:+00039:001050.7437:01677
01678:+00196:-00013:-00022:001050.7437:01678
01679:+00042:+00107:+00019:001050.7437:01679
01680:-00033:+00081:-00018:001050.7437:01680
01681:+00012:+00080:-00121:001050.7437:01681
01682:-00060:+00154:+00003:001050.7437:01682
01683:-00211:-00015:-00178:001050.7437:01683
01684:-00190:+00108:-00265:001050.7437:01684
01685:+00009:+00068:-00048:001050.7437:01685
01686:+00007:+00011:-00087:001050.7437:01686
01687:-00012:+00093:-00032:001050.7437:01687
01688:+00113:+00162:+00141:001050.7437:01688
01689:+00298:+00017:-00044:001050.7437:01689
01690:+00072:+00098:-00052:001050.7437:01690
01691:+00043:+00188:-00030:001050.7437:01691
01692:-00028:+00048:-00048:001050.7437:01692
01693:-00084:+00031:-00084:001050.7437:01693
01694:-00035:+00170:+00051:001050.7437:01694
01695:+00081:-00100:-00004:001013.1748:01695
01696:+00009:+00163:+00001:001013.1748:01696
01697:+00067:+00005:+00147:001013.1748:01697
01698:+00064:+00031:-00018:001013.1748:01698
01699:+00071:+00033:+00081:001013.1748:01699
01700:+00172:+00120:+00194:001013.1748:01700
01701:+00174:+00042:+00031:001013.1748:01701
01702:+00070:+00079:+00089:001013.1748:01702
01703:-00010:+00001:-00029:001013.1748:01703
01704:+00024:+00083:-00032:001013.1748:01704
01705:+00026:+00071:+00061:001013.1748:01705
01706:+00049:+00127:-00007:001013.1748:01706
01707:+00028:+00135:+00125:001013.1748:01707
01708:-00042:+00009:-00095:001013.1748:01708
01709:-00011:+00064:-00059:001013.1748:01709
01710:-00016:+00099:+00035:001013.1748:01710
01711:-00008:+00046:-00017:001013.1748:01711
01712:+00069:+00082:+00006:001013.1748:01712
01713:+00132:+00152:+00064:001013.1748:01713
01714:+00094:+00122:+00019:001013.1748:01714
01715:-00024:+00066:+00021:001013.1748:01715
01716:+00079:+00137:+00034:001013.1748:01716
01717:+00012:+00051:+00004:000941.4699:01717
01718:-00036:+00101:+00039:000941.4699:01718
01719:+00037:+00139:-00015:000941.4699:01719
01720:+00028:+00005:+00026:000941.4699:01720
01721:+00004:+00038:-00115:000941.4699:01721
01722:-00091:+00045:-00174:000941.4699:01722
01723:-00018:+00105:-00041:000941.4699:01723
01724:-00031:+00096:-00110:000941.4699:01724
01725:-00045:+00089:-00087:000941.4699:01725
01726:+00001:+00134:-00057:000941.4699:01726
01727:+00073:+00053:-00082:000941.4699:01727
01728:-00026:+00108:-00048:000941.4699:01728
01729:-00067:+00089:-00010:000941.4699:01729
01730:+00052:+00018:-00016:000941.4699:01730
01731:+00021:+00062:-00050:000941.4699:01731
01732:+00001:+00032:-00046:000941.4699:01732
01733:+00045:+00087:-00002:000941.4699:01733
01734:+00008:+00012:-00011:000941.4699:01734
01735:-00066:+00092:-00064:000941.4699:01735
01736:-00002:+00050:+00026:000941.4699:01736
01737:+00064:+00060:-00013:000941.4699:01737
01738:-00026:+00032:-00055:000941.4699:01738
01739:-00008:+00054:+00035:000941.4699:01739
01740:+00057:+00056:-00063:000859.0985:01740
01741:+00035:-00029:-00012:000859.0985:01741
01742:-00055:+00078:-00015:000859.0985:01742
01743:-00030:+00024:-00027:000859.0985:01743
01744:+00052:+00031:+00025:000859.0985:01744
01745:+00011:+00072:+00002:000859.0985:01745
01746:-00035:+00052:+00027:000859.0985:01746
01747:+00041:+00049:+00006:000859.0985:01747
01748:+00006:+00055:-00042:000859.0985:01748
01749:-00078:+00046:+00046:000859.0985:01749
01750:-00033:+00058:-00005:000859.0985:01750
01751:+00013:+00060:-00024:000859.0985:01751
01752:-00023:+00065:-00013:000859.0985:01752
01753:-00060:+00089:+00005:000859.0985:01753
01754:-00033:+00085:+00033:000859.0985:01754
01755:+00094:+00130:-00064:000859.0985:01755
01756:+00005:+00103:-00022:000859.0985:01756
01757:-00142:+00094:+00023:000859.0985:01757
01758:+00034:+00165:+00007:000859.0985:01758
01759:+00051:+00095:-00010:000859.0985:01759
01760:-00086:+00047:-00034:000859.0985:01760
01761:-00117:+00126:-00037:000859.0985:01761
01762:-00044:+00080:+00032:000859.0985:01762
01763:-00021:+00033:-00043:000859.0985:01763
01764:-00126:+00113:-00087:000859.0985:01764
01765:-00165:+00112:+00049:000809.8753:01765
01766:+00001:+00133:-00064:000809.8753:01766
01767:+00018:+00101:-00015:000809.8753:01767
01768:-00120:+00097:+00008:000809.8753:01768
01769:-00085:+00121:-00040:000809.8753:01769
01770:+00025:+00104:+00012:000809.8753:01770
01771:+00001:+00097:-00043:000809.8753:01771
01772:-00140:+00065:+00010:000809.8753:01772
01773:-00060:+00031:+00087:000809.8753:01773
01774:+00024:+00078:-00055:000809.8753:01774
01775:+00004:+00043:+00080:000809.8753:01775
01776:-00057:+00052:+00010:000809.8753:01776
01777:+00013:+00009:-00021:000809.8753:01777
01778:+00031:+00058:-00132:000809.8753:01778
01779:-00094:+00088:-00005:000809.8753:01779
01780:+00005:+00055:+00061:000809.8753:01780
01781:+00013:+00059:-00058:000809.8753:01781
01782:-00014:+00057:+00018:000809.8753:01782
01783:-00027:+00037:-00020:000809.8753:01783
01784:+00058:+00066:-00020:000809.8753:01784
01785:+00072:+00052:+00058:000809.8753:01785
01786:-00011:+00046:-00015:000809.8753:01786
01787:-00018:+00025:+00042:000809.8753:01787
01788:+00040:+00032:-00008:000846.7442:01788
01789:+00028:+00054:-00082:000846.7442:01789
01790:+00027:+00094:+00038:000846.7442:01790
01791:+00055:-00099:-00036:000846.7442:01791
01792:+00059:+00098:+00096:000846.7442:01792
01793:-00020:+00054:+00011:000846.7442:01793
01794:-00018:+00096:-00033:000846.7442:01794
01795:+00082:+00038:-00001:000846.7442:01795
01796:+00025:+00099:-00055:000846.7442:01796
01797:+00034:+00064:+00037:000846.7442:01797
01798:+00129:+00036:-00018:000846.7442:01798
01799:+00139:+00122:-00122:000846.7442:01799
01800:+00088:+00146:+00029:000846.7442:01800
01801:+00043:+00078:+00032:000846.7442:01801
01802:+00049:+00106:-00013:000846.7442:01802
01803:+00046:+00141:+00076:000846.7442:01803
01804:-00022:+00061:+00001:000846.7442:01804
01805:+00081:+00048:+00009:000846.7442:01805
01806:+00039:+00140:-00033:000846.7442:01806
01807:-00089:+00100:-00005:000846.7442:01807
01808:-00091:+00154:-00067:000846.7442:01808
01809:-00064:+00151:-00029:000846.7442:01809
01810:-00015:+00108:+00028:000846.7442:01810
01811:+00031:+00145:-00022:000895.4505:01811
01812:+00110:+00121:+00073:000895.4505:01812
01813:+00071:+00118:+00062:000895.4505:01813
01814:+00075:+00081:+00122:000895.4505:01814
01815:+00041:+00124:+00004:000895.4505:01815
01816:+00032:+00130:+00067:000895.4505:01816
01817:+00041:+00176:+00026:000895.4505:01817
01818:+00084:+00141:+00007:000895.4505:01818
01819:+00012:+00074:-00069:000895.4505:01819
01820:+00022:+00110:-00007:000895.4505:01820
01821:-00010:+00082:-00039:000895.4505:01821
01822:-00064:+00107:-00017:000895.4505:01822
01823:-00047:+00136:+00051:000895.4505:01823
01824:-00029:+00111:+00022:000895.4505:01824
01825:+00066:+00152:+00061:000895.4505:01825
01826:+00001:+00094:+00060:000895.4505:01826
01827:-00039:+00087:-00035:000895.4505:01827
01828:-00016:+00083:-00019:000895.4505:01828
01829:+00013:+00145:+00054:000895.4505:01829
01830:+00032:+00123:-00054:000895.4505:01830
01831:+00056:+00116:+00023:000895.4505:01831
01832:+00016:+00038:+00039:000937.6123:01832
01833:+00020:+00044:-00003:000937.6123:01833
01834:-00007:+00129:-00034:000937.6123:01834
01835:+00004:-00010:+00081:000937.6123:01835
01836:-00031:+00166:-00070:000937.6123:01836
01837:+00113:+00026:+00142:000937.6123:01837
01838:+00056:+00115:-00156:000937.6123:01838
01839:+00043:+00123:-00025:000937.6123:01839
01840:-00066:+00088:+00045:000937.6123:01840
01841:+00017:+00018:-00173:000937.6123:01841
01842:+00058:+00150:+00022:000937.6123:01842
01843:-00006:+00075:+00109:000937.6123:01843
01844:+00035:+00091:-00225:000937.6123:01844
01845:-00005:+00081:+00015:000937.6123:01845
01846:-00048:+00037:-00007:000937.6123:01846
01847:+00041:+00015:-00174:000937.6123:01847
01848:-00028:+00100:+00053:000937.6123:01848
01849:-00036:+00054:+00002:000937.6123:01849
01850:+00168:+00088:-00072:000937.6123:01850
01851:+00070:+00070:-00007:000937.6123:01851
01852:-00052:+00081:+00006:000937.6123:01852
01853:-00032:+00072:-00051:000974.9238:01853
01854:-00036:+00071:+00144:000974.9238:01854
01855:+00002:+00080:-00009:000974.9238:01855
01856:-00021:+00096:-00009:000974.9238:01856
01857:-00041:+00046:+00057:000974.9238:01857
01858:-00063:+00099:-00138:000974.9238:01858
01859:-00097:+00105:+00102:000974.9238:01859
01860:-00074:+00068:-00041:000974.9238:01860
01861:+00039:+00137:-00001:000974.9238:01861
01862:+00041:+00139:+00051:000974.9238:01862
01863:-00038:+00078:-00026:000974.9238:01863
01864:+00020:+00143:+00015:000974.9238:01864
01865:-00042:-00003:+00010:000974.9238:01865
01866:-00025:+00208:-00154:000974.9238:01866
01867:-00003:+00029:+00145:000974.9238:01867
01868:-00025:+00103:+00078:000974.9238:01868
01869:-00044:+00047:-00027:000974.9238:01869
01870:-00001:+00216:-00110:000974.9238:01870
01871:-00028:+00094:-00135:000974.9238:01871
01872:-00040:+00113:+00154:001011.0865:01872
01873:+00032:+00031:-00125:001011.0865:01873
01874:+00124:+00129:-00151:001011.0865:01874
01875:-00104:+00037:+00059:001011.0865:01875
01876:-00137:+00070:-00047:001011.0865:01876
01877:+00033:+00135:+00043:001011.0865:01877
01878:+00052:+00084:-00024:001011.0865:01878
01879:+00041:+00030:+00004:001011.0865:01879
01880:-00069:+00081:-00051:001011.0865:01880
01881:-00078:-00013:+00019:001011.0865:01881
01882:-00014:+00122:+00022:001011.0865:01882
01883:+00023:+00015:+00034:001011.0865:01883
01884:+00053:+00040:+00004:001011.0865:01884
01885:+00090:+00052:-00005:001011.0865:01885
01886:-00045:+00031:-00090:001011.0865:01886
01887:-00068:-00027:+00015:001011.0865:01887
01888:-00093:+00101:-00074:001011.0865:01888
01889:-00063:+00096:-00094:001011.0865:01889
01890:+00010:+00088:+00008:001011.0865:01890
01891:+00050:+00101:-00097:001011.0865:01891
01892:-00057:+00032:+00017:001030.2202:01892
01893:-00012:+00051:+00080:001030.2202:01893
01894:-00037:+00022:-00022:001030.2202:01894
01895:+00013:+00071:+00054:001030.2202:01895
01896:+00076:-00043:+00045:001030.2202:01896
01897:+00038:+00052:-00086:001030.2202:01897
01898:-00041:+00028:+00099:001030.2202:01898
01899:-00115:+00090:-00096:001030.2202:01899
01900:-00007:+00079:+00156:001030.2202:01900
01901:+00027:+00152:+00025:001030.2202:01901
01902:-00066:+00073:-00056:001030.2202:01902
01903:-00015:+00120:+00055:001030.2202:01903
01904:-00053:+00025:-00057:001030.2202:01904
01905:-00041:+00156:-00022:001030.2202:01905
01906:-00030:+00045:+00096:001030.2202:01906
01907:+00023:+00060:-00045:001030.2202:01907
01908:+00092:+00149:+00018:001030.2202:01908
01909:-00006:+00067:-00027:001030.2202:01909
01910:-00105:+00068:+00006:001030.2202:01910
01911:-00099:+00113:+00022:001039.6520:01911
01912:+00033:+00137:+00014:001039.6520:01912
01913:+00024:+00034:+00106:001039.6520:01913
01914:+00048:+00071:-00065:001039.6520:01914
01915:-00038:+00116:-00013:001039.6520:01915
01916:-00077:+00115:+00025:001039.6520:01916
01917:-00116:+00113:-00077:001039.6520:01917
01918:-00009:+00159:-00016:001039.6520:01918
01919:+00044:+00097:+00093:001039.6520:01919
01920:+00140:+00160:-00164:001039.6520:01920
01921:-00027:+00000:+00060:001039.6520:01921
01922:-00119:+00083:-00109:001039.6520:01922
01923:-00076:+00043:-00033:001039.6520:01923
01924:+00000:+00077:-00052:001039.6520:01924
01925:+00051:+00077:-00053:001039.6520:01925
01926:+00023:+00135:+00027:001039.6520:01926
01927:-00078:+00094:-00071:001039.6520:01927
01928:-00088:+00151:-00076:001039.6520:01928
01929:+00016:+00169:+00006:001039.6520:01929
01930:-00001:+00081:+00062:001046.3591:01930
01931:+00107:+00183:+00131:001046.3591:01931
01932:+00013:-00029:-00022:001046.3591:01932
01933:-00075:-00014:-00020:001046.3591:01933
01934:-00107:+00086:-00094:001046.3591:01934
01935:+00031:+00083:-00080:001046.3591:01935
01936:+00035:+00057:+00070:001046.3591:01936
01937:+00046:+00060:-00039:001046.3591:01937
01938:-00048:+00041:-00039:001046.3591:01938
01939:-00114:+00134:-00135:001046.3591:01939
01940:-00024:-00071:+00090:001046.3591:01940
01941:+00001:+00135:-00153:001046.3591:01941
01942:+00067:-00033:+00067:001046.3591:01942
01943:+00028:+00108:-00049:001046.3591:01943
01944:-00022:+00030:-00089:001046.3591:01944
01945:-00096:+00102:+00095:001046.3591:01945
01946:-00108:+00138:-00129:001046.3591:01946
01947:-00026:+00093:-00134:001046.3591:01947
01948:+00061:+00075:+00139:001046.3591:01948
01949:+00025:+00163:-00150:001049.5144:01949
01950:-00056:-00016:+00068:001049.5144:01950
01951:-00094:+00124:-00102:001049.5144:01951
01952:-00068:+00039:-00045:001049.5144:01952
01953:-00019:+00047:+00102:001049.5144:01953
01954:+00105:+00124:+00034:001049.5144:01954
01955:+00054:+00103:-00029:001049.5144:01955
01956:-00110:+00094:-00053:001049.5144:01956
01957:-00107:+00065:+00016:001049.5144:01957
01958:-00004:+00158:-00007:001049.5144:01958
01959:-00024:+00033:+00047:001049.5144:01959
01960:-00026:+00083:+00053:001049.5144:01960
01961:-00025:+00150:-00058:001049.5144:01961
01962:-00022:+00081:+00029:001049.5144:01962
01963:-00034:+00038:+00004:001049.5144:01963
01964:-00062:+00032:-00199:001049.5144:01964
01965:-00033:+00191:+00092:001049.5144:01965
01966:+00165:+00094:+00020:001049.5144:01966
01967:+00001:+00047:-00145:001049.5144:01967
01968:-00194:+00064:-00007:001048.4433:01968
01969:-00076:+00054:-00053:001048.4433:01969
01970:+00048:+00061:-00024:001048.4433:01970
01971:+00037:+00068:+00010:001048.4433:01971
01972:-00034:+00061:-00083:001048.4433:01972
01973:+00040:+00117:-00018:001048.4433:01973
01974:-00062:-00003:+00028:001048.4433:01974
01975:-00075:+00197:-00173:001048.4433:01975
01976:-00002:+00037:+00165:001048.4433:01976
01977:+00097:+00177:+00037:001048.4433:01977
01978:+00107:+00011:+00031:001048.4433:01978
01979:+00038:+00132:-00043:001048.4433:01979
01980:-00148:-00059:+00051:001048.4433:01980
01981:-00099:+00052:-00013:001048.4433:01981
01982:+00112:+00068:+00102:001048.4433:01982
01983:+00083:+00131:+00044:001048.4433:01983
01984:+00001:+00028:+00046:001048.4433:01984
01985:-00027:+00102:+00104:001048.4433:01985
01986:-00008:+00077:-00028:001048.4433:01986
01987:-00074:+00105:+00057:001049.8874:01987
01988:+00027:+00098:+00061:001049.8874:01988
01989:+00187:+00077:+00068:001049.8874:01989
01990:+00129:+00066:+00073:001049.8874:01990
01991:-00112:+00056:-00035:001049.8874:01991
01992:-00001:+00090:-00089:001049.8874:01992
01993:+00035:+00088:+00063:001049.8874:01993
01994:-00014:+00067:+00033:001049.8874:01994
01995:-00032:+00063:-00012:001049.8874:01995
01996:+00097:+00072:+00048:001049.8874:01996
01997:-00010:+00109:-00086:001049.8874:01997
01998:-00056:+00089:+00046:001049.8874:01998
01999:+00077:+00062:+00139:001049.8874:01999
02000:+00149:+00092:-00034:001049.8874:02000
02001:+00097:+00023:+00050:001049.8874:02001
02002:-00106:+00082:-00048:001049.8874:02002
02003:-00090:+00132:+00038:001049.8874:02003
02004:+00098:+00086:-00003:001049.8874:02004
02005:+00158:+00089:+00029:001049.8874:02005
02006:+00025:+00001:-00075:001052.1539:02006
02007:-00117:+00087:-00003:001052.1539:02007
02008:-00053:+00045:-00027:001052.1539:02008
02009:+00005:+00064:-00017:001052.1539:02009
02010:+00027:+00009:+00071:001052.1539:02010
02011:+00206:+00104:-00018:001052.1539:02011
02012:+00177:+00049:+00052:001052.1539:02012
02013:-00082:+00069:-00051:001052.1539:02013
02014:-00127:+00062:-00014:001052.1539:02014
02015:-00062:+00103:+00005:001052.1539:02015
02016:+00044:+00093:+00092:001052.1539:02016
02017:+00073:+00065:+00022:001052.1539:02017
02018:+00113:+00127:+00045:001052.1539:02018
02019:+00083:+00059:+00025:001052.1539:02019
02020:-00003:+00137:-00049:001052.1539:02020
02021:-00172:+00029:-00010:001052.1539:02021
02022:-00124:+00069:+00000:001052.1539:02022
02023:+00042:+00059:-00007:001052.1539:02023
02024:+00008:+00108:+00002:001052.1539:02024
02025:+00056:-00009:-00097:001054.6130:02025
02026:-00001:+00065:+00043:001054.6130:02026
02027:-00110:+00138:+00045:001054.6130:02027
02028:-00075:+00059:+00005:001054.6130:02028
02029:+00015:+00039:-00111:001054.6130:02029
02030:-00083:+00088:+00022:001054.6130:02030
02031:-00061:+00110:-00128:001054.6130:02031
02032:-00131:-00022:-00001:001054.6130:02032
02033:-00036:+00090:+00000:001054.6130:02033
02034:+00151:+00004:-00052:001054.6130:02034
02035:+00143:+00041:-00106:001054.6130:02035
02036:+00049:+00045:-00156:001054.6130:02036
02037:-00026:+00021:-00185:001054.6130:02037
02038:+00034:+00062:-00131:001054.6130:02038
02039:+00022:+00030:-00061:001054.6130:02039
02040:+00003:+00032:-00226:001054.6130:02040
02041:-00016:-00002:-00211:001054.6130:02041
02042:+00001:+00042:-00253:001054.6130:02042
02043:-00160:-00009:-00235:001054.6130:02043
02044:-00181:+00041:-00078:001062.5550:02044
02045:+00016:+00056:-00096:001062.5550:02045
02046:+00082:+00021:-00210:001062.5550:02046
02047:-00008:-00015:-00161:001062.5550:02047
02048:-00178:+00057:-00320:001062.5550:02048
02049:-00142:+00109:-00042:001062.5550:02049
02050:-00053:+00067:+00032:001062.5550:02050
02051:-00172:-00030:-00199:001062.5550:02051
02052:-00279:+00004:-00008:001062.5550:02052
02053:-00105:+00093:-00053:001062.5550:02053
02054:-00153:+00018:-00070:001062.5550:02054
02055:-00289:+00150:-00039:001062.5550:02055
02056:-00101:+00086:+00134:001062.5550:02056
02057:+00072:+00092:+00029:001062.5550:02057
02058:-00069:+00132:+00000:001062.5550:02058
02059:-00249:+00140:+00079:001062.5550:02059
02060:-00157:+00195:+00147:001062.5550:02060
02061:+00108:+00069:-00023:001062.5550:02061
02062:-00038:+00134:+00030:001062.5550:02062
02063:-00192:+00078:+00149:001072.3172:02063
02064:-00010:+00177:+00112:001072.3172:02064
02065:+00067:-00006:+00109:001072.3172:02065
02066:-00100:+00125:+00025:001072.3172:02066
02067:-00172:+00008:+00214:001072.3172:02067
02068:-00031:+00028:+00013:001072.3172:02068
02069:-00042:+00028:+00073:001072.3172:02069
02070:-00263:+00079:+00056:001072.3172:02070
02071:-00192:+00153:+00029:001072.3172:02071
02072:+00189:+00225:+00046:001072.3172:02072
02073:+00075:+00138:-00049:001072.3172:02073
02074:-00219:+00034:+00040:001072.3172:02074
02075:-00218:+00145:+00111:001072.3172:02075
02076:+00026:+00055:+00047:001072.3172:02076
02077:+00075:+00067:+00034:001072.3172:02077
02078:+00106:+00111:+00041:001072.3172:02078
02079:+00310:+00045:+00048:001072.3172:02079
02080:+00273:+00120:-00065:001072.3172:02080
02081:+00067:+00037:+00017:001072.0098:02081
02082:-00004:+00051:-00067:001072.0098:02082
02083:+00138:+00059:+00020:001072.0098:02083
02084:+00166:+00131:-00042:001072.0098:02084
02085:+00029:+00039:-00116:001072.0098:02085
02086:+00002:+00160:-00180:001072.0098:02086
02087:+00277:+00199:+00019:001072.0098:02087
02088:+00130:+00079:-00084:001072.0098:02088
02089:-00125:+00043:-00129:001072.0098:02089
02090:-00004:+00096:+00006:001072.0098:02090
02091:+00292:+00029:+00021:001072.0098:02091
02092:-00063:-00103:-00105:001072.0098:02092
02093:-00204:+00106:-00175:001072.0098:02093
02094:-00033:-00050:-00033:001072.0098:02094
02095:+00197:+00045:-00070:001072.0098:02095
02096:+00147:-00028:-00049:001072.0098:02096
02097:+00035:+00035:+00063:001072.0098:02097
02098:+00075:+00239:-00120:001072.0098:02098
02099:+00055:+00060:-00184:001072.0098:02099
02100:+00057:+00153:+00087:001065.4086:02100
02101:+00053:+00015:-00056:001065.4086:02101
02102:+00212:-00059:-00004:001065.4086:02102
02103:+00133:-00023:+00086:001065.4086:02103
02104:+00032:+00119:-00137:001065.4086:02104
02105:-00181:+00004:+00160:001065.4086:02105
02106:-00020:+00036:+00111:001065.4086:02106
02107:+00120:+00133:+00122:001065.4086:02107
02108:+00071:+00015:+00074:001065.4086:02108
02109:+00000:+00242:+00061:001065.4086:02109
02110:-00155:+00097:+00017:001065.4086:02110
02111:+00030:+00208:+00050:001065.4086:02111
02112:+00119:+00244:+00185:001065.4086:02112
02113:+00116:+00172:+00174:001065.4086:02113
02114:-00021:+00017:+00158:001065.4086:02114
02115:+00051:+00235:+00025:001065.4086:02115
02116:-00027:+00088:+00173:001065.4086:02116
02117:+00027:-00020:-00022:001065.4086:02117
02118:+00142:+00086:+00140:001065.4086:02118
02119:+00110:+00297:+00027:001057.6623:02119
02120:+00021:+00161:+00040:001057.6623:02120
02121:-00136:+00074:-00089:001057.6623:02121
02122:+00003:+00192:-00160:001057.6623:02122
02123:+00025:+00125:+00016:001057.6623:02123
02124:+00149:-00011:+00066:001057.6623:02124
02125:+00112:+00053:-00258:001057.6623:02125
02126:-00060:-00025:-00087:001057.6623:02126
02127:-00277:-00069:-00145:001057.6623:02127
02128:-00216:+00099:-00149:001057.6623:02128
02129:+00068:-00022:+00083:001057.6623:02129
02130:+00050:+00104:-00244:001057.6623:02130
02131:+00025:+00002:-00019:001057.6623:02131
02132:-00087:+00111:-00190:001057.6623:02132
02133:-00258:-00139:-00024:001057.6623:02133
02134:-00270:+00160:-00155:001057.6623:02134
02135:+00102:-00101:+00161:001057.6623:02135
02136:+00365:+00100:-00156:001057.6623:02136
02137:+00295:+00049:+00007:001057.6623:02137
02138:-00196:-00083:+00028:001052.0468:02138
02139:-00217:-00067:-00309:001052.0468:02139
02140:-00111:+00179:+00116:001052.0468:02140
02141:+00068:+00032:+00416:001052.0468:02141
02142:+00005:+00285:-00116:001052.0468:02142
02143:-00065:-00026:+00231:001052.0468:02143
02144:-00048:+00289:+00061:001052.0468:02144
02145:-00029:+00148:-00328:001052.0468:02145
02146:+00056:+00120:+00174:001052.0468:02146
02147:+00099:+00099:+00053:001052.0468:02147
02148:+00135:-00060:+00054:001052.0468:02148
02149:-00215:+00011:-00094:001052.0468:02149
02150:-00222:-00004:-00115:001052.0468:02150
02151:-00207:+00054:+00280:001052.0468:02151
02152:-00196:+00030:+00011:001052.0468:02152
02153:-00204:+00142:+00028:001052.0468:02153
02154:-00182:+00118:-00030:001052.0468:02154
02155:-00061:+00042:-00010:001052.0468:02155
02156:+00099:+00151:-00002:001052.0468:02156
02157:+00123:+00142:-00144:001039.2167:02157
02158:+00054:+00083:+00032:001039.2167:02158
02159:-00062:+00061:+00046:001039.2167:02159
02160:+00110:+00133:+00082:001039.2167:02160
02161:+00307:+00036:+00107:001039.2167:02161
02162:+00250:+00023:-00139:001039.2167:02162
02163:-00009:+00100:+00001:001039.2167:02163
02164:-00007:+00149:+00033:001039.2167:02164
02165:+00111:+00032:-00133:001039.2167:02165
02166:+00048:+00147:-00164:001039.2167:02166
02167:-00169:-00019:-00119:001039.2167:02167
02168:-00036:+00115:-00134:001039.2167:02168
02169:+00045:+00096:-00039:001039.2167:02169
02170:+00045:+00111:-00033:001039.2167:02170
02171:+00092:+00080:-00033:001039.2167:02171
02172:+00110:+00140:-00052:001039.2167:02172
02173:+00087:+00087:-00014:001039.2167:02173
02174:-00075:+00146:-00100:001039.2167:02174
02175:-00083:+00098:-00047:001039.2167:02175
02176:-00006:+00093:-00077:001039.2167:02176
02177:+00059:+00031:-00049:001000.8980:02177
02178:-00001:+00087:+00008:001000.8980:02178
02179:+00032:+00054:+00026:001000.8980:02179
02180:+00034:+00086:+00028:001000.8980:02180
02181:-00017:+00099:+00048:001000.8980:02181
02182:+00040:+00064:+00060:001000.8980:02182
02183:+00098:+00034:+00044:001000.8980:02183
02184:+00040:+00121:+00059:001000.8980:02184
02185:-00036:+00017:+00064:001000.8980:02185
02186:-00055:+00030:-00082:001000.8980:02186
02187:-00030:+00087:-00026:001000.8980:02187
02188:-00001:+00030:+00003:001000.8980:02188
02189:+00050:+00053:+00031:001000.8980:02189
02190:+00028:+00036:+00084:001000.8980:02190
02191:+00016:+00092:+00010:001000.8980:02191
02192:-00012:+00039:-00008:001000.8980:02192
02193:-00088:+00054:-00043:001000.8980:02193
02194:-00057:+00050:+00031:001000.8980:02194
02195:+00093:+00054:+00033:001000.8980:02195
02196:+00055:+00055:+00014:001000.8980:02196
02197:-00022:+00053:+00023:001000.8980:02197
02198:-00028:+00054:-00021:001000.8980:02198
02199:+00004:+00093:-00029:000941.5424:02199
02200:-00007:+00081:+00019:000941.5424:02200
02201:+00043:+00117:-00054:000941.5424:02201
02202:+00020:+00054:-00025:000941.5424:02202
02203:-00015:+00100:-00054:000941.5424:02203
02204:-00026:+00057:-00038:000941.5424:02204
02205:-00027:+00069:-00038:000941.5424:02205
02206:-00033:+00054:-00032:000941.5424:02206
02207:-00028:+00056:-00036:000941.5424:02207
02208:+00023:+00120:-00031:000941.5424:02208
02209:-00034:+00053:-00071:000941.5424:02209
02210:-00044:+00139:-00068:000941.5424:02210
02211:-00010:+00026:+00010:000941.5424:02211
02212:-00009:+00113:-00107:000941.5424:02212
02213:-00035:+00032:+00012:000941.5424:02213
02214:-00008:+00132:-00041:000941.5424:02214
02215:+00032:+00040:-00032:000941.5424:02215
02216:-00080:+00074:-00017:000941.5424:02216
02217:+00003:+00078:-00026:000941.5424:02217
02218:+00016:+00013:-00071:000941.5424:02218
02219:-00068:+00171:-00090:000941.5424:02219
02220:-00038:+00053:+00112:000941.5424:02220
02221:-00006:+00129:-00007:000878.8274:02221
02222:-00018:+00044:+00007:000878.8274:02222
02223:-00099:+00100:+00040:000878.8274:02223
02224:-00047:+00150:+00000:000878.8274:02224
02225:+00016:+00019:+00073:000878.8274:02225
02226:-00042:+00132:-00065:000878.8274:02226
02227:-00057:+00056:+00150:000878.8274:02227
02228:+00079:+00083:+00024:000878.8274:02228
02229:+00068:+00075:-00025:000878.8274:02229
02230:-00104:+00057:+00068:000878.8274:02230
02231:-00001:+00109:-00005:000878.8274:02231
02232:+00070:-00022:+00071:000878.8274:02232
02233:-00058:+00188:-00086:000878.8274:02233
02234:-00148:+00073:+00139:000878.8274:02234
02235:-00053:+00110:-00022:000878.8274:02235
02236:+00040:+00121:-00004:000878.8274:02236
02237:-00016:+00121:+00007:000878.8274:02237
02238:-00137:+00115:-00042:000878.8274:02238
02239:+00016:+00021:+00008:000878.8274:02239
02240:+00014:+00059:-00062:000878.8274:02240
02241:-00073:+00085:+00010:000878.8274:02241
02242:-00075:+00085:-00026:000878.8274:02242
02243:+00082:+00137:-00065:000878.8274:02243
02244:+00017:+00076:-00005:000863.3168:02244
02245:-00104:+00118:-00119:000863.3168:02245
02246:-00065:+00069:-00008:000863.3168:02246
02247:+00030:+00115:-00045:000863.3168:02247
02248:-00008:+00038:+00008:000863.3168:02248
02249:-00016:+00050:+00000:000863.3168:02249
02250:+00091:+00081:-00025:000863.3168:02250
02251:+00050:+00058:+00044:000863.3168:02251
02252:-00078:+00073:-00074:000863.3168:02252
02253:-00071:+00066:-00052:000863.3168:02253
02254:-00038:+00112:-00026:000863.3168:02254
02255:+00030:+00073:+00003:000863.3168:02255
02256:+00008:+00071:-00034:000863.3168:02256
02257:+00005:+00045:+00012:000863.3168:02257
02258:-00025:+00093:-00006:000863.3168:02258
02259:-00028:-00009:-00030:000863.3168:02259
02260:-00042:+00053:-00086:000863.3168:02260
02261:-00038:+00019:+00026:000863.3168:02261
02262:+00024:+00044:+00044:000863.3168:02262
02263:+00155:+00049:+00014:000863.3168:02263
02264:+00181:+00061:+00088:000863.3168:02264
02265:+00093:+00089:-00041:000863.3168:02265
02266:+00021:+00045:+00016:000863.3168:02266
02267:+00021:+00045:-00051:000895.1765:02267
02268:+00124:+00086:+00061:000895.1765:02268
02269:+00099:+00059:-00006:000895.1765:02269
02270:+00054:+00109:-00050:000895.1765:02270
02271:+00060:+00115:-00038:000895.1765:02271
02272:+00005:+00049:-00015:000895.1765:02272
02273:-00056:+00034:-00052:000895.1765:02273
02274:-00087:+00157:-00054:000895.1765:02274
02275:-00054:+00059:+00059:000895.1765:02275
02276:+00055:+00086:+00008:000895.1765:02276
02277:+00144:+00145:+00066:000895.1765:02277
02278:+00066:+00122:+00036:000895.1765:02278
02279:+00015:+00115:+00047:000895.1765:02279
02280:-00037:+00120:+00066:000895.1765:02280
02281:+00043:+00114:-00103:000895.1765:02281
02282:+00089:+00092:+00018:000895.1765:02282
02283:+00090:+00164:+00003:000895.1765:02283
02284:+00123:+00091:-00050:000895.1765:02284
02285:+00024:+00178:+00028:000895.1765:02285
02286:-00003:+00062:+00048:000895.1765:02286
02287:+00012:+00192:-00149:000895.1765:02287
02288:+00052:+00120:+00046:000935.6517:02288
02289:+00060:+00094:-00056:000935.6517:02289
02290:+00093:+00097:+00002:000935.6517:02290
02291:-00050:+00111:-00030:000935.6517:02291
02292:-00057:+00060:-00068:000935.6517:02292
02293:-00017:+00121:-00158:000935.6517:02293
02294:-00069:+00052:-00005:000935.6517:02294
02295:-00017:+00078:-00035:000935.6517:02295
02296:+00026:+00089:-00046:000935.6517:02296
02297:+00003:+00051:-00044:000935.6517:02297
02298:-00034:+00111:-00087:000935.6517:02298
02299:+00003:+00086:-00004:000935.6517:02299
02300:-00028:+00061:-00055:000935.6517:02300
02301:+00078:+00082:+00059:000935.6517:02301
02302:+00115:+00069:+00029:000935.6517:02302
02303:+00051:+00098:+00007:000935.6517:02303
02304:-00054:+00099:+00137:000935.6517:02304
02305:-00048:+00117:-00007:000935.6517:02305
02306:-00052:+00119:+00046:000935.6517:02306
02307:-00070:+00105:+00010:000935.6517:02307
02308:-00063:+00083:-00056:000935.6517:02308
02309:-00099:+00059:+00004:000978.6055:02309
02310:-00096:-00072:+00018:000978.6055:02310
02311:-00096:+00170:-00016:000978.6055:02311
02312:-00052:+00102:+00201:000978.6055:02312
02313:+00060:+00089:+00246:000978.6055:02313
02314:+00311:-00074:-00011:000978.6055:02314
02315:+00023:+00213:-00254:000978.6055:02315
02316:-00200:+00023:+00105:000978.6055:02316
02317:-00185:+00030:+00123:000978.6055:02317
02318:+00351:+00029:-00052:000978.6055:02318
02319:+00281:+00065:-00043:000978.6055:02319
02320:-00079:+00033:-00013:000978.6055:02320
02321:-00063:+00084:-00118:000978.6055:02321
02322:+00056:+00062:+00079:000978.6055:02322
02323:-00093:+00119:-00010:000978.6055:02323
02324:-00052:+00076:+00059:000978.6055:02324
02325:+00185:+00098:+00069:000978.6055:02325
02326:+00091:+00014:-00100:000978.6055:02326
02327:-00037:+00165:-00112:000978.6055:02327
02328:-00046:+00056:+00104:001012.4000:02328
02329:-00095:+00157:+00002:001012.4000:02329
02330:-00003:+00124:+00008:001012.4000:02330
02331:+00032:-00060:-00103:001012.4000:02331
02332:+00016:+00073:-00149:001012.4000:02332
02333:-00089:+00135:-00099:001012.4000:02333
02334:-00028:+00092:+00159:001012.4000:02334
02335:+00000:+00214:-00085:001012.4000:02335
02336:+00163:-00025:+00115:001012.4000:02336
02337:+00087:+00127:-00102:001012.4000:02337
02338:+00066:+00079:-00103:001012.4000:02338
02339:-00080:+00091:+00086:001012.4000:02339
02340:-00064:+00131:-00031:001012.4000:02340
02341:-00048:+00137:-00075:001012.4000:02341
02342:+00062:+00077:+00037:001012.4000:02342
02343:+00048:+00079:-00014:001012.4000:02343
02344:+00026:+00069:+00007:001012.4000:02344
02345:-00060:+00099:+00001:001012.4000:02345
02346:-00201:+00186:-00182:001012.4000:02346
02347:-00107:+00001:+00131:001012.4000:02347
02348:+00025:+00087:-00045:001030.5474:02348
02349:+00267:+00069:+00063:001030.5474:02349
02350:-00022:+00100:-00116:001030.5474:02350
02351:-00203:+00046:+00058:001030.5474:02351
02352:-00138:+00215:+00059:001030.5474:02352
02353:+00051:-00043:+00024:001030.5474:02353
02354:+00091:+00231:+00093:001030.5474:02354
02355:+00113:-00095:+00019:001030.5474:02355
02356:-00087:+00086:-00189:001030.5474:02356
02357:-00105:+00110:+00053:001030.5474:02357
02358:-00061:+00031:-00018:001030.5474:02358
02359:+00020:+00093:+00008:001030.5474:02359
02360:+00016:+00013:+00080:001030.5474:02360
02361:+00103:+00096:+00005:001030.5474:02361
02362:+00164:+00127:+00010:001030.5474:02362
02363:-00142:-00016:-00085:001030.5474:02363
02364:-00045:+00174:+00146:001030.5474:02364
02365:+00241:+00088:+00152:001030.5474:02365
02366:+00096:+00032:-00141:001030.5474:02366
02367:-00233:+00099:+00056:001042.3967:02367
02368:-00174:+00051:+00108:001042.3967:02368
02369:+00130:+00045:-00096:001042.3967:02369
02370:+00012:+00071:-00042:001042.3967:02370
02371:-00263:+00053:-00113:001042.3967:02371
02372:+00054:+00053:-00010:001042.3967:02372
02373:+00162:+00085:-00092:001042.3967:02373
02374:+00015:+00049:-00034:001042.3967:02374
02375:-00103:+00059:-00018:001042.3967:02375
02376:-00052:+00073:+00007:001042.3967:02376
02377:+00030:+00076:+00019:001042.3967:02377
02378:+00044:+00203:-00126:001042.3967:02378
02379:-00097:-00089:-00035:001042.3967:02379
02380:-00263:+00037:-00133:001042.3967:02380
02381:-00293:+00021:+00027:001042.3967:02381
02382:-00070:+00031:+00010:001042.3967:02382
02383:+00082:+00075:-00117:001042.3967:02383
02384:+00087:+00139:-00074:001042.3967:02384
02385:+00076:+00074:+00119:001042.3967:02385
02386:+00002:+00088:-00066:001051.9897:02386
02387:-00028:+00029:+00088:001051.9897:02387
02388:-00065:+00068:-00030:001051.9897:02388
02389:+00062:+00081:-00006:001051.9897:02389
02390:+00045:+00031:+00117:001051.9897:02390
02391:-00026:+00111:-00133:001051.9897:02391
02392:-00051:+00084:+00104:001051.9897:02392
02393:-00074:+00089:-00025:001051.9897:02393
02394:+00085:+00120:+00127:001051.9897:02394
02395:+00184:+00111:+00168:001051.9897:02395
02396:+00115:+00147:-00024:001051.9897:02396
02397:+00101:+00054:+00098:001051.9897:02397
02398:-00073:+00058:-00066:001051.9897:02398
02399:-00229:+00130:-00013:001051.9897:02399
02400:-00154:+00182:-00018:001051.9897:02400
02401:-00092:+00040:-00037:001051.9897:02401
02402:-00115:-00014:-00058:001051.9897:02402
02403:-00125:+00045:+00040:001051.9897:02403
02404:-00172:+00071:-00186:001051.9897:02404
02405:-00083:+00056:+00067:001064.4361:02405
02406:+00065:+00093:-00109:001064.4361:02406
02407:+00086:+00047:-00049:001064.4361:02407
02408:+00016:-00007:-00131:001064.4361:02408
02409:-00138:-00004:-00331:001064.4361:02409
02410:-00112:+00078:-00163:001064.4361:02410
02411:-00041:+00110:-00264:001064.4361:02411
02412:+00020:+00026:-00177:001064.4361:02412
02413:-00044:-00028:-00079:001064.4361:02413
02414:-00016:+00026:-00172:001064.4361:02414
02415:-00130:-00018:-00164:001064.4361:02415
02416:-00123:-00015:-00191:001064.4361:02416
02417:-00074:+00082:-00110:001064.4361:02417
02418:-00055:+00109:-00165:001064.4361:02418
02419:-00111:+00002:-00088:001064.4361:02419
02420:-00179:+00135:-00127:001064.4361:02420
02421:-00147:-00013:-00030:001064.4361:02421
02422:-00047:+00097:-00088:001064.4361:02422
02423:+00053:-00106:-00056:001080.8330:02423
02424:+00011:-00029:-00144:001080.8330:02424
02425:-00115:+00064:-00084:001080.8330:02425
02426:-00169:+00113:-00018:001080.8330:02426
02427:-00091:+00007:+00066:001080.8330:02427
02428:+00012:+00176:+00019:001080.8330:02428
02429:-00201:+00068:+00064:001080.8330:02429
02430:-00256:-00017:+00050:001080.8330:02430
02431:-00173:+00149:-00005:001080.8330:02431
02432:-00046:+00089:+00206:001080.8330:02432
02433:-00064:+00104:+00029:001080.8330:02433
02434:-00154:+00058:+00006:001080.8330:02434
02435:-00113:+00080:+00073:001080.8330:02435
02436:+00034:+00065:+00010:001080.8330:02436
02437:+00009:+00101:+00028:001080.8330:02437
02438:+00026:+00070:+00046:001080.8330:02438
02439:+00143:+00179:-00031:001080.8330:02439
02440:+00051:+00037:+00242:001080.8330:02440
02441:-00039:+00086:+00054:001080.8330:02441
02442:-00029:+00084:+00082:001089.0310:02442
02443:+00078:+00114:+00119:001089.0310:02443
02444:+00132:+00075:-00056:001089.0310:02444
02445:+00133:+00214:+00054:001089.0310:02445
02446:+00038:+00148:-00002:001089.0310:02446
02447:-00088:+00181:-00084:001089.0310:02447
02448:+00012:+00118:+00167:001089.0310:02448
02449:+00117:+00158:+00007:001089.0310:02449
02450:+00251:+00171:+00141:001089.0310:02450
02451:+00028:-00042:+00051:001089.0310:02451
02452:+00052:+00082:+00043:001089.0310:02452
02453:+00121:+00045:+00125:001089.0310:02453
02454:+00175:-00130:+00085:001089.0310:02454
02455:+00209:+00079:-00067:001089.0310:02455
02456:-00033:-00058:+00013:001089.0310:02456
02457:-00128:-00051:-00196:001089.0310:02457
02458:+00208:+00227:-00076:001089.0310:02458
02459:+00132:+00076:+00044:001089.0310:02459
02460:-00041:+00152:-00125:001082.2421:02460
02461:+00098:+00127:+00084:001082.2421:02461
02462:+00210:-00046:+00000:001082.2421:02462
02463:+00089:-00082:-00041:001082.2421:02463
02464:-00114:+00087:-00192:001082.2421:02464
02465:-00014:+00010:-00042:001082.2421:02465
02466:+00124:+00028:-00013:001082.2421:02466
02467:+00243:+00021:-00193:001082.2421:02467
02468:+00130:-00118:+00002:001082.2421:02468
02469:-00104:+00151:-00163:001082.2421:02469
02470:+00057:+00101:+00041:001082.2421:02470
02471:+00156:+00272:-00011:001082.2421:02471
02472:+00201:+00061:-00011:001082.2421:02472
02473:+00127:+00002:+00047:001082.2421:02473
02474:+00014:-00014:+00043:001082.2421:02474
02475:+00017:+00086:-00085:001082.2421:02475
02476:+00006:-00080:+00006:001082.2421:02476
02477:+00023:+00160:-00097:001082.2421:02477
02478:+00028:+00168:+00050:001082.2421:02478
02479:-00056:+00051:+00040:001067.6979:02479
02480:+00032:+00078:+00116:001067.6979:02480
02481:+00064:+00046:-00011:001067.6979:02481
02482:-00078:+00087:-00129:001067.6979:02482
02483:-00004:+00024:+00269:001067.6979:02483
02484:+00158:+00028:-00030:001067.6979:02484
02485:+00068:+00117:-00080:001067.6979:02485
02486:-00072:+00028:+00081:001067.6979:02486
02487:-00012:+00044:-00084:001067.6979:02487
02488:+00028:+00112:+00019:001067.6979:02488
02489:+00058:+00215:+00023:001067.6979:02489
02490:-00039:+00089:-00073:001067.6979:02490
02491:-00095:+00088:-00020:001067.6979:02491
02492:-00017:+00007:-00003:001067.6979:02492
02493:-00016:-00030:-00104:001067.6979:02493
02494:-00029:-00082:-00119:001067.6979:02494
02495:+00019:-00116:-00246:001067.6979:02495
02496:+00043:+00177:+00026:001067.6979:02496
02497:-00222:+00008:-00042:001067.6979:02497
02498:-00077:+00108:-00067:001058.2352:02498
02499:+00369:+00080:+00089:001058.2352:02499
02500:-00211:+00115:-00238:001058.2352:02500
02501:-00355:+00025:+00088:001058.2352:02501
02502:+00143:+00013:+00013:001058.2352:02502
02503:+00227:+00054:-00041:001058.2352:02503
02504:-00227:+00189:-00240:001058.2352:02504
02505:-00034:+00005:-00023:001058.2352:02505
02506:+00223:+00154:+00009:001058.2352:02506
02507:+00281:+00008:-00028:001058.2352:02507
02508:-00123:+00118:+00063:001058.2352:02508
02509:-00209:+00029:-00073:001058.2352:02509
02510:-00169:+00117:-00101:001058.2352:02510
02511:-00160:+00157:+00044:001058.2352:02511
02512:-00189:+00033:-00178:001058.2352:02512
02513:-00302:+00107:-00183:001058.2352:02513
02514:-00240:+00092:-00045:001058.2352:02514
02515:-00136:-00002:-00040:001058.2352:02515
02516:+00051:+00062:+00035:001058.2352:02516
02517:+00178:+00158:+00077:001045.3950:02517
02518:+00322:-00090:+00117:001045.3950:02518
02519:+00246:+00131:+00057:001045.3950:02519
02520:+00228:+00213:+00248:001045.3950:02520
02521:+00068:+00071:-00016:001045.3950:02521
02522:+00007:+00144:+00084:001045.3950:02522
02523:-00180:+00264:+00103:001045.3950:02523
02524:-00161:+00081:-00001:001045.3950:02524
02525:-00006:+00257:+00081:001045.3950:02525
02526:+00011:-00102:+00148:001045.3950:02526
02527:-00121:+00119:-00080:001045.3950:02527
02528:-00019:+00023:+00055:001045.3950:02528
02529:+00143:+00082:+00034:001045.3950:02529
02530:+00190:+00129:+00091:001045.3950:02530
02531:+00176:+00202:-00017:001045.3950:02531
02532:+00063:+00019:+00032:001045.3950:02532
02533:-00132:+00093:-00033:001045.3950:02533
02534:-00100:+00103:-00103:001045.3950:02534
02535:-00011:-00008:-00151:001045.3950:02535
02536:+00012:-00057:-00089:001045.3950:02536
02537:-00002:+00160:-00060:001011.5050:02537
02538:-00019:+00021:+00019:001011.5050:02538
02539:-00044:+00116:-00064:001011.5050:02539
02540:+00042:+00078:+00034:001011.5050:02540
02541:+00024:+00072:-00031:001011.5050:02541
02542:+00064:+00097:+00079:001011.5050:02542
02543:+00052:+00144:+00020:001011.5050:02543
02544:+00036:+00075:-00041:001011.5050:02544
02545:-00080:+00067:-00080:001011.5050:02545
02546:-00097:+00049:-00024:001011.5050:02546
02547:-00030:+00130:-00044:001011.5050:02547
02548:+00032:+00006:-00022:001011.5050:02548
02549:-00027:+00110:-00057:001011.5050:02549
02550:-00042:+00051:-00002:001011.5050:02550
02551:+00007:+00097:-00043:001011.5050:02551
02552:+00017:+00038:+00007:001011.5050:02552
02553:-00016:+00101:+00007:001011.5050:02553
02554:+00040:+00037:-00005:001011.5050:02554
02555:+00048:+00075:-00027:001011.5050:02555
02556:-00046:+00046:-00002:001011.5050:02556
02557:-00043:+00041:-00013:001011.5050:02557
02558:-00031:+00065:-00037:000947.9443:02558
02559:-00025:+00090:+00009:000947.9443:02559
02560:-00036:+00009:-00031:000947.9443:02560
02561:-00048:+00069:+00043:000947.9443:02561
02562:-00063:+00025:-00007:000947.9443:02562
02563:-00067:+00034:-00067:000947.9443:02563
02564:-00027:+00103:-00025:000947.9443:02564
02565:-00052:+00038:+00050:000947.9443:02565
02566:-00042:+00132:-00004:000947.9443:02566
02567:+00054:+00055:+00111:000947.9443:02567
02568:+00011:+00114:-00040:000947.9443:02568
02569:+00005:+00034:-00038:000947.9443:02569
02570:+00023:+00115:+00028:000947.9443:02570
02571:+00041:+00045:-00041:000947.9443:02571
02572:+00002:+00088:+00046:000947.9443:02572
02573:-00035:+00102:-00042:000947.9443:02573
02574:-00052:+00003:+00008:000947.9443:02574
02575:-00043:+00121:-00040:000947.9443:02575
02576:-00034:+00104:+00023:000947.9443:02576
02577:-00013:+00100:-00041:000947.9443:02577
02578:-00014:+00045:-00088:000947.9443:02578
02579:-00062:+00105:-00024:000947.9443:02579
02580:-00017:+00063:-00012:000947.9443:02580
02581:+00010:+00133:-00027:000873.7598:02581
02582:-00031:+00082:-00031:000873.7598:02582
02583:-00081:+00052:+00039:000873.7598:02583
02584:+00036:+00099:-00050:000873.7598:02584
02585:+00030:+00054:+00003:000873.7598:02585
02586:-00043:+00104:-00052:000873.7598:02586
02587:+00034:+00088:-00028:000873.7598:02587
02588:+00022:+00025:-00063:000873.7598:02588
02589:-00070:+00143:-00146:000873.7598:02589
02590:-00083:+00074:+00065:000873.7598:02590
02591:+00013:+00146:-00092:000873.7598:02591
02592:+00004:+00038:-00002:000873.7598:02592
02593:-00100:+00081:-00053:000873.7598:02593
02594:-00010:+00072:-00006:000873.7598:02594
02595:+00097:+00080:-00050:000873.7598:02595
02596:+00005:+00044:-00020:000873.7598:02596
02597:-00133:+00052:-00030:000873.7598:02597
02598:-00071:+00067:+00002:000873.7598:02598
02599:+00065:+00072:-00003:000873.7598:02599
02600:-00095:+00087:-00021:000873.7598:02600
02601:-00103:+00067:+00016:000873.7598:02601
02602:+00019:+00051:+00053:000873.7598:02602
02603:+00018:+00077:-00031:000873.7598:02603
02604:-00111:+00033:+00024:000873.7598:02604
02605:-00111:+00095:-00020:000831.1983:02605
02606:+00113:+00048:-00024:000831.1983:02606
02607:+00045:+00043:-00037:000831.1983:02607
02608:-00132:+00095:+00017:000831.1983:02608
02609:-00110:-00002:+00061:000831.1983:02609
02610:+00127:-00002:+00021:000831.1983:02610
02611:+00013:+00194:-00030:000831.1983:02611
02612:-00059:+00121:+00066:000831.1983:02612
02613:-00018:+00072:+00027:000831.1983:02613
02614:+00046:+00051:-00007:000831.1983:02614
02615:-00002:+00061:+00017:000831.1983:02615
02616:+00003:+00102:-00018:000831.1983:02616
02617:-00005:+00113:-00012:000831.1983:02617
02618:+00033:+00138:-00049:000831.1983:02618
02619:-00066:+00012:+00031:000831.1983:02619
02620:-00057:+00056:-00035:000831.1983:02620
02621:+00050:+00056:-00008:000831.1983:02621
02622:+00046:+00095:-00008:000831.1983:02622
02623:+00003:+00114:-00001:000831.1983:02623
02624:+00074:+00084:+00059:000831.1983:02624
02625:+00090:+00072:-00004:000831.1983:02625
02626:+00082:+00040:+00106:000831.1983:02626
02627:+00052:+00053:+00010:000831.1983:02627
02628:+00074:+00075:+00026:000864.5128:02628
02629:+00119:+00120:+00035:000864.5128:02629
02630:+00099:-00042:+00007:000864.5128:02630
02631:+00081:+00075:-00066:000864.5128:02631
02632:+00039:+00066:-00038:000864.5128:02632
02633:-00025:+00093:-00039:000864.5128:02633
02634:-00035:+00133:-00074:000864.5128:02634
02635:-00024:+00085:-00021:000864.5128:02635
02636:-00034:+00066:-00046:000864.5128:02636
02637:+00015:+00075:+00005:000864.5128:02637
02638:+00045:+00093:-00007:000864.5128:02638
02639:+00039:+00062:-00018:000864.5128:02639
02640:+00000:+00082:+00030:000864.5128:02640
02641:-00017:+00061:-00011:000864.5128:02641
02642:+00033:+00089:+00049:000864.5128:02642
02643:+00056:+00044:+00024:000864.5128:02643
02644:+00105:+00098:-00038:000864.5128:02644
02645:+00089:+00149:-00005:000864.5128:02645
02646:+00049:+00077:-00046:000864.5128:02646
02647:+00006:+00124:-00087:000864.5128:02647
02648:-00024:+00062:+00011:000864.5128:02648
02649:+00002:+00082:-00064:000864.5128:02649
02650:+00022:+00063:-00014:000912.7022:02650
02651:+00097:+00124:+00115:000912.7022:02651
02652:+00080:+00050:+00041:000912.7022:02652
02653:+00061:+00144:+00033:000912.7022:02653
02654:-00017:+00092:+00024:000912.7022:02654
02655:-00007:+00169:-00026:000912.7022:02655
02656:+00040:+00014:+00038:000912.7022:02656
02657:+00056:+00136:-00041:000912.7022:02657
02658:-00003:+00046:+00080:000912.7022:02658
02659:-00072:+00104:-00095:000912.7022:02659
02660:-00047:+00065:-00052:000912.7022:02660
02661:+00001:+00122:-00025:000912.7022:02661
02662:-00025:-00088:+00019:000912.7022:02662
02663:+00039:+00121:-00074:000912.7022:02663
02664:+00111:+00167:+00104:000912.7022:02664
02665:+00007:+00135:-00038:000912.7022:02665
02666:+00007:+00092:-00015:000912.7022:02666
02667:+00019:+00064:+00053:000912.7022:02667
02668:+00018:-00020:-00024:000912.7022:02668
02669:+00063:+00076:-00204:000912.7022:02669
02670:+00034:+00048:+00009:000958.7590:02670
02671:-00070:+00019:-00069:000958.7590:02671
02672:-00057:+00135:-00162:000958.7590:02672
02673:-00047:+00035:+00026:000958.7590:02673
02674:-00058:+00035:-00113:000958.7590:02674
02675:-00023:-00029:+00135:000958.7590:02675
02676:+00059:+00136:-00067:000958.7590:02676
02677:+00053:+00072:+00139:000958.7590:02677
02678:-00043:+00129:-00059:000958.7590:02678
02679:-00054:+00063:+00076:000958.7590:02679
02680:-00032:+00101:-00024:000958.7590:02680
02681:+00009:-00016:+00012:000958.7590:02681
02682:-00054:+00167:-00207:000958.7590:02682
02683:-00098:+00028:-00117:000958.7590:02683
02684:-00068:+00120:+00131:000958.7590:02684
02685:-00024:-00045:-00051:000958.7590:02685
02686:+00010:+00164:-00201:000958.7590:02686
02687:+00077:+00208:+00087:000958.7590:02687
02688:+00108:-00063:+00087:000958.7590:02688
02689:+00024:+00036:-00124:000958.7590:02689
02690:-00120:-00065:+00143:000958.7590:02690
02691:-00073:+00298:-00322:000996.1015:02691
02692:+00115:+00093:+00118:000996.1015:02692
02693:+00006:+00115:+00077:000996.1015:02693
02694:-00064:+00059:-00182:000996.1015:02694
02695:+00001:+00070:-00058:000996.1015:02695
02696:-00044:+00048:-00104:000996.1015:02696
02697:-00028:+00042:+00082:000996.1015:02697
02698:-00035:+00066:-00107:000996.1015:02698
02699:+00111:+00139:-00010:000996.1015:02699
02700:+00175:-00139:-00085:000996.1015:02700
02701:-00182:+00200:-00345:000996.1015:02701
02702:-00279:+00107:+00198:000996.1015:02702
02703:+00021:+00064:+00068:000996.1015:02703
02704:+00170:+00136:+00024:000996.1015:02704
02705:+00122:-00058:+00104:000996.1015:02705
02706:-00201:+00116:-00320:000996.1015:02706
02707:-00160:+00062:+00176:000996.1015:02707
02708:-00004:+00127:+00142:000996.1015:02708
02709:+00018:+00087:-00034:000996.1015:02709
02710:-00037:+00125:+00049:001023.7192:02710
02711:+00049:+00069:-00008:001023.7192:02711
02712:+00059:+00132:-00043:001023.7192:02712
02713:+00021:+00023:-00035:001023.7192:02713
02714:-00148:+00045:+00013:001023.7192:02714
02715:-00154:+00110:-00133:001023.7192:02715
02716:-00002:+00033:-00041:001023.7192:02716
02717:+00027:+00105:+00036:001023.7192:02717
02718:+00005:+00178:-00117:001023.7192:02718
02719:-00065:-00011:+00108:001023.7192:02719
02720:-00024:+00066:-00081:001023.7192:02720
02721:+00018:+00056:-00018:001023.7192:02721
02722:-00074:+00020:+00055:001023.7192:02722
02723:-00002:+00082:+00045:001023.7192:02723
02724:+00101:+00009:-00053:001023.7192:02724
02725:+00005:+00117:-00023:001023.7192:02725
02726:-00086:-00010:-00015:001023.7192:02726
02727:-00089:+00100:-00186:001023.7192:02727
02728:+00109:+00140:+00145:001023.7192:02728
02729:+00069:+00015:-00072:001040.6732:02729
02730:-00015:+00028:-00155:001040.6732:02730
02731:+00016:+00122:+00136:001040.6732:02731
02732:-00053:-00045:-00029:001040.6732:02732
02733:-00102:+00094:-00139:001040.6732:02733
02734:-00057:+00067:+00087:001040.6732:02734
02735:+00158:+00182:-00009:001040.6732:02735
02736:+00094:-00009:+00059:001040.6732:02736
02737:-00093:+00098:-00001:001040.6732:02737
02738:-00141:+00152:+00078:001040.6732:02738
02739:-00006:+00050:+00070:001040.6732:02739
02740:-00008:+00093:-00007:001040.6732:02740
02741:-00067:+00081:-00019:001040.6732:02741
02742:-00065:+00103:+00109:001040.6732:02742
02743:-00019:+00081:-00004:001040.6732:02743
02744:-00139:+00078:-00080:001040.6732:02744
02745:-00158:+00066:+00125:001040.6732:02745
02746:+00065:+00099:-00037:001040.6732:02746
02747:+00110:+00038:-00027:001040.6732:02747
02748:+00064:+00109:+00016:001040.6732:02748
02749:-00014:+00057:+00012:001045.8046:02749
02750:+00024:+00078:+00139:001045.8046:02750
02751:+00204:+00122:+00151:001045.8046:02751
02752:-00019:+00150:-00198:001045.8046:02752
02753:-00198:+00060:+00118:001045.8046:02753
02754:-00104:+00138:+00126:001045.8046:02754
02755:+00060:+00049:-00094:001045.8046:02755
02756:+00095:+00095:+00142:001045.8046:02756
02757:+00064:+00125:-00009:001045.8046:02757
02758:+00047:+00091:+00022:001045.8046:02758
02759:-00003:+00132:+00088:001045.8046:02759
02760:-00036:+00066:-00043:001045.8046:02760
02761:-00046:+00059:+00039:001045.8046:02761
02762:-00049:+00101:+00008:001045.8046:02762
02763:-00032:+00065:+00027:001045.8046:02763
02764:-00040:+00097:-00021:001045.8046:02764
02765:-00089:+00099:-00004:001045.8046:02765
02766:-00157:+00073:-00062:001045.8046:02766
02767:-00180:+00087:-00024:001045.8046:02767
02768:-00059:+00090:+00033:001050.8518:02768
02769:+00110:+00103:+00006:001050.8518:02769
02770:+00109:+00121:+00002:001050.8518:02770
02771:-00002:+00073:+00020:001050.8518:02771
02772:-00052:+00046:-00062:001050.8518:02772
02773:-00051:+00080:+00001:001050.8518:02773
02774:+00012:+00071:+00125:001050.8518:02774
02775:+00017:+00061:-00046:001050.8518:02775
02776:-00094:+00069:-00041:001050.8518:02776
02777:-00045:+00149:-00024:001050.8518:02777
02778:-00066:+00046:-00063:001050.8518:02778
02779:+00063:+00067:+00038:001050.8518:02779
02780:+00153:+00110:+00014:001050.8518:02780
02781:+00215:+00047:-00066:001050.8518:02781
02782:-00010:+00105:+00023:001050.8518:02782
02783:-00111:+00083:-00075:001050.8518:02783
02784:-00078:+00030:+00055:001050.8518:02784
02785:+00019:+00112:-00003:001050.8518:02785
02786:-00008:+00057:+00061:001060.3640:02786
02787:-00069:+00078:+00039:001060.3640:02787
02788:-00040:+00095:-00007:001060.3640:02788
02789:-00068:+00083:+00045:001060.3640:02789
02790:-00034:+00078:-00057:001060.3640:02790
02791:+00042:+00105:+00079:001060.3640:02791
02792:+00119:+00104:+00031:001060.3640:02792
02793:+00028:+00065:-00066:001060.3640:02793
02794:+00031:+00080:-00011:001060.3640:02794
02795:-00053:+00036:-00022:001060.3640:02795
02796:-00037:+00101:+00030:001060.3640:02796
02797:-00028:+00076:+00002:001060.3640:02797
02798:-00068:+00102:-00071:001060.3640:02798
02799:-00061:+00128:-00013:001060.3640:02799
02800:-00070:+00064:-00112:001060.3640:02800
02801:-00038:+00077:-00042:001060.3640:02801
02802:+00016:+00079:+00003:001060.3640:02802
02803:+00145:+00021:+00016:001060.3640:02803
02804:+00203:+00072:+00024:001060.3640:02804
02805:+00130:+00122:-00041:001066.4727:02805
02806:-00095:+00049:-00039:001066.4727:02806
02807:-00042:+00106:+00038:001066.4727:02807
02808:+00016:+00107:-00098:001066.4727:02808
02809:-00061:+00096:-00082:001066.4727:02809
02810:-00090:+00065:-00071:001066.4727:02810
02811:-00094:+00020:-00136:001066.4727:02811
02812:-00030:-00006:-00124:001066.4727:02812
02813:-00008:+00027:-00110:001066.4727:02813
02814:+00083:+00014:-00094:001066.4727:02814
02815:+00077:+00015:-00125:001066.4727:02815
02816:+00039:+00104:-00099:001066.4727:02816
02817:-00148:+00088:-00105:001066.4727:02817
02818:-00218:+00081:-00119:001066.4727:02818
02819:-00031:+00051:-00078:001066.4727:02819
02820:+00026:+00035:-00133:001066.4727:02820
02821:-00063:+00078:-00047:001066.4727:02821
02822:-00150:-00063:-00133:001066.4727:02822
02823:+00016:+00007:-00140:001066.4727:02823
02824:+00054:+00034:+00002:001083.2047:02824
02825:+00005:+00049:-00270:001083.2047:02825
02826:-00060:+00056:-00093:001083.2047:02826
02827:-00091:+00098:-00139:001083.2047:02827
02828:-00104:+00087:-00228:001083.2047:02828
02829:-00098:+00147:-00161:001083.2047:02829
02830:-00070:+00005:+00044:001083.2047:02830
02831:-00214:+00053:-00096:001083.2047:02831
02832:-00200:+00082:-00091:001083.2047:02832
02833:-00034:-00010:-00036:001083.2047:02833
02834:-00100:+00016:-00072:001083.2047:02834
02835:-00112:+00059:-00103:001083.2047:02835
02836:-00026:+00052:-00062:001083.2047:02836
02837:-00096:+00061:+00022:001083.2047:02837
02838:-00094:+00107:+00013:001083.2047:02838
02839:+00031:-00009:+00012:001083.2047:02839
02840:-00023:+00097:+00002:001083.2047:02840
02841:-00144:-00035:+00069:001083.2047:02841
02842:-00297:+00036:-00150:001100.1035:02842
02843:-00162:+00115:+00109:001100.1035:02843
02844:+00175:+00035:+00090:001100.1035:02844
02845:+00137:+00081:-00131:001100.1035:02845
02846:+00092:+00086:+00143:001100.1035:02846
02847:+00015:+00068:-00018:001100.1035:02847
02848:-00008:+00087:+00095:001100.1035:02848
02849:-00067:+00067:+00055:001100.1035:02849
02850:-00150:+00035:-00017:001100.1035:02850
02851:-00114:+00093:+00036:001100.1035:02851
02852:+00129:+00075:+00067:001100.1035:02852
02853:+00083:+00068:-00038:001100.1035:02853
02854:+00024:+00088:+00019:001100.1035:02854
02855:-00021:+00110:+00045:001100.1035:02855
02856:+00070:+00075:+00098:001100.1035:02856
02857:+00200:+00176:+00192:001100.1035:02857
02858:+00251:+00044:+00044:001100.1035:02858
02859:+00187:+00079:+00095:001100.1035:02859
02860:+00080:+00215:+00136:001090.8986:02860
02861:-00005:+00019:-00165:001090.8986:02861
02862:-00036:+00010:+00029:001090.8986:02862
02863:+00079:+00007:+00036:001090.8986:02863
02864:+00154:+00185:-00096:001090.8986:02864
02865:+00040:+00064:-00118:001090.8986:02865
02866:+00076:+00029:+00087:001090.8986:02866
02867:+00161:+00138:-00085:001090.8986:02867
02868:+00088:+00037:+00057:001090.8986:02868
02869:+00002:+00118:-00066:001090.8986:02869
02870:+00050:+00093:+00058:001090.8986:02870
02871:+00109:+00135:+00021:001090.8986:02871
02872:-00085:+00057:-00023:001090.8986:02872
02873:-00090:+00204:+00052:001090.8986:02873
02874:+00162:+00009:+00077:001090.8986:02874
02875:+00095:+00039:+00079:001090.8986:02875
02876:+00157:-00046:+00006:001090.8986:02876
02877:+00109:+00094:-00217:001090.8986:02877
02878:-00051:+00187:+00095:001090.8986:02878
02879:-00013:+00149:-00001:001073.7088:02879
02880:+00314:-00041:+00074:001073.7088:02880
02881:+00268:+00230:-00045:001073.7088:02881
02882:-00082:+00016:+00119:001073.7088:02882
02883:-00191:+00094:+00031:001073.7088:02883
02884:+00090:+00036:-00066:001073.7088:02884
02885:+00150:+00313:+00126:001073.7088:02885
02886:-00134:-00032:+00133:001073.7088:02886
02887:-00044:-00318:+00012:001073.7088:02887
02888:+00264:+00286:-00307:001073.7088:02888
02889:-00018:+00023:-00004:001073.7088:02889
02890:-00237:-00058:-00024:001073.7088:02890
02891:+00190:-00012:+00094:001073.7088:02891
02892:+00194:+00080:-00190:001073.7088:02892
02893:-00042:+00241:-00028:001073.7088:02893
02894:-00217:-00098:+00033:001073.7088:02894
02895:-00063:+00272:-00100:001073.7088:02895
02896:+00296:-00001:+00254:001073.7088:02896
02897:+00212:+00122:-00281:001073.7088:02897
02898:-00257:+00013:+00004:001063.0651:02898
02899:-00170:-00134:-00396:001063.0651:02899
02900:-00153:+00198:-00200:001063.0651:02900
02901:-00041:-00138:+00192:001063.0651:02901
02902:+00191:+00072:-00096:001063.0651:02902
02903:+00208:+00172:+00110:001063.0651:02903
02904:+00038:+00120:+00026:001063.0651:02904
02905:-00222:+00020:-00007:001063.0651:02905
02906:-00214:+00118:-00056:001063.0651:02906
02907:-00109:+00178:-00032:001063.0651:02907
02908:+00064:+00197:-00008:001063.0651:02908
02909:+00050:+00078:-00131:001063.0651:02909
02910:-00222:+00159:-00087:001063.0651:02910
02911:-00309:-00138:+00046:001063.0651:02911
02912:-00141:+00055:-00304:001063.0651:02912
02913:+00048:+00074:+00019:001063.0651:02913
02914:-00096:+00085:-00117:001063.0651:02914
02915:-00218:-00037:-00144:001063.0651:02915
02916:-00200:+00000:-00141:001063.0651:02916
02917:-00158:+00090:-00038:001048.3750:02917
02918:-00107:+00102:+00092:001048.3750:02918
02919:-00029:+00100:-00028:001048.3750:02919
02920:+00100:+00148:+00062:001048.3750:02920
02921:+00201:+00126:+00153:001048.3750:02921
02922:+00112:+00099:+00055:001048.3750:02922
02923:-00026:+00123:-00041:001048.3750:02923
02924:+00079:+00068:+00060:001048.3750:02924
02925:+00080:+00024:+00044:001048.3750:02925
02926:-00025:+00056:+00056:001048.3750:02926
02927:+00003:+00135:-00005:001048.3750:02927
02928:+00017:-00042:-00177:001048.3750:02928
02929:-00069:+00109:-00077:001048.3750:02929
02930:-00098:+00113:-00031:001048.3750:02930
02931:-00106:+00047:-00021:001048.3750:02931
02932:-00028:+00076:-00039:001048.3750:02932
02933:+00004:+00131:-00016:001048.3750:02933
02934:+00033:+00076:-00056:001048.3750:02934
02935:-00038:+00079:-00034:001048.3750:02935
02936:-00048:+00079:+00046:001014.3229:02936
02937:+00115:+00115:+00038:001014.3229:02937
02938:+00199:-00014:-00003:001014.3229:02938
02939:+00075:+00119:+00021:001014.3229:02939
02940:+00072:+00035:+00063:001014.3229:02940
02941:+00024:+00095:-00107:001014.3229:02941
02942:-00080:+00063:-00035:001014.3229:02942
02943:+00002:+00078:-00036:001014.3229:02943
02944:+00060:+00086:-00034:001014.3229:02944
02945:-00015:+00116:-00017:001014.3229:02945
02946:-00100:+00101:+00051:001014.3229:02946
02947:-00008:+00141:-00146:001014.3229:02947
02948:-00058:+00027:-00018:001014.3229:02948
02949:-00069:+00065:+00078:001014.3229:02949
02950:+00186:+00081:+00017:001014.3229:02950
02951:+00076:+00064:+00047:001014.3229:02951
02952:+00028:+00127:-00065:001014.3229:02952
02953:+00020:+00006:+00018:001014.3229:02953
02954:-00016:+00100:-00056:001014.3229:02954
02955:-00020:+00021:+00024:001014.3229:02955
02956:+00079:+00059:-00027:001014.3229:02956
02957:+00097:+00032:+00048:000945.4708:02957
02958:+00027:+00082:+00028:000945.4708:02958
02959:-00028:-00029:+00011:000945.4708:02959
02960:-00009:+00133:-00042:000945.4708:02960
02961:-00029:+00043:+00056:000945.4708:02961
02962:-00003:+00099:+00015:000945.4708:02962
02963:+00078:+00093:+00059:000945.4708:02963
02964:+00014:+00033:+00080:000945.4708:02964
02965:-00014:+00084:+00000:000945.4708:02965
02966:-00026:-00069:+00062:000945.4708:02966
02967:-00010:+00079:-00179:000945.4708:02967
02968:+00004:+00020:+00043:000945.4708:02968
02969:+00026:+00114:+00004:000945.4708:02969
02970:+00028:-00004:-00068:000945.4708:02970
02971:-00009:+00075:-00030:000945.4708:02971
02972:-00012:+00035:-00064:000945.4708:02972
02973:-00022:+00144:-00040:000945.4708:02973
02974:-00053:+00117:-00117:000945.4708:02974
02975:-00045:+00052:-00036:000945.4708:02975
02976:-00017:+00050:-00082:000945.4708:02976
02977:+00048:+00026:-00054:000945.4708:02977
02978:-00052:+00089:-00088:000945.4708:02978
02979:-00011:+00095:-00012:000945.4708:02979
02980:+00025:-00009:-00003:000945.4708:02980
02981:-00025:+00092:-00175:000859.6945:02981
02982:+00029:+00058:+00105:000859.6945:02982
02983:+00054:+00077:-00097:000859.6945:02983
02984:+00048:+00047:-00065:000859.6945:02984
02985:-00052:+00049:-00010:000859.6945:02985
02986:+00035:+00164:-00034:000859.6945:02986
02987:+00003:-00008:+00036:000859.6945:02987
02988:-00143:+00285:-00271:000859.6945:02988
02989:+00111:-00038:+00288:000859.6945:02989
02990:+00078:+00109:-00172:000859.6945:02990
02991:-00061:+00001:-00076:000859.6945:02991
02992:-00032:+00104:+00084:000859.6945:02992
02993:+00030:+00039:-00032:000859.6945:02993
02994:-00033:+00024:-00032:000859.6945:02994
02995:-00060:+00159:-00122:000859.6945:02995
02996:-00084:+00133:-00022:000859.6945:02996
02997:+00042:+00084:-00002:000859.6945:02997
02998:+00048:+00080:-00029:000859.6945:02998
02999:-00081:+00091:+00017:000859.6945:02999
03000:-00110:+00081:-00006:000859.6945:03000
03001:+00022:+00119:+00029:000859.6945:03001
03002:-00022:+00084:+00047:000859.6945:03002
03003:-00115:+00097:+00012:000859.6945:03003
03004:-00098:+00046:+00057:000859.6945:03004
03005:+00032:+00103:-00027:000859.6945:03005
03006:+00065:+00067:+00031:000807.7564:03006
03007:-00028:+00064:-00005:000807.7564:03007
03008:-00043:+00142:+00028:000807.7564:03008
03009:-00024:-00008:+00056:000807.7564:03009
03010:-00038:+00126:-00132:000807.7564:03010
03011:-00039:+00063:+00068:000807.7564:03011
03012:-00024:+00052:+00004:000807.7564:03012
03013:+00051:+00078:-00063:000807.7564:03013
03014:+00005:+00053:+00009:000807.7564:03014
03015:-00087:+00064:-00048:000807.7564:03015
03016:-00028:-00012:-00026:000807.7564:03016
03017:-00032:+00069:-00138:000807.7564:03017
03018:-00112:+00071:-00099:000807.7564:03018
03019:-00073:+00087:-00033:000807.7564:03019
03020:-00035:+00073:-00044:000807.7564:03020
03021:+00049:+00054:+00006:000807.7564:03021
03022:-00069:+00045:-00088:000807.7564:03022
03023:-00074:+00178:-00064:000807.7564:03023
03024:+00010:+00100:+00020:000807.7564:03024
03025:+00037:+00083:-00013:000807.7564:03025
03026:-00004:+00050:-00005:000807.7564:03026
03027:+00063:+00004:-00004:000807.7564:03027
03028:+00085:+00007:+00031:000807.7564:03028
03029:+00128:+00068:+00004:000838.5827:03029
03030:+00049:+00026:-00019:000838.5827:03030
03031:+00011:+00076:+00035:000838.5827:03031
03032:+00042:+00123:-00007:000838.5827:03032
03033:+00057:+00080:+00063:000838.5827:03033
03034:+00079:+00076:+00016:000838.5827:03034
03035:+00146:+00104:+00056:000838.5827:03035
03036:+00173:+00102:+00025:000838.5827:03036
03037:-00007:-00011:-00028:000838.5827:03037
03038:-00013:+00119:-00032:000838.5827:03038
03039:-00032:+00062:+00011:000838.5827:03039
03040:+00020:+00113:-00035:000838.5827:03040
03041:+00079:+00102:-00035:000838.5827:03041
03042:+00076:+00077:+00012:000838.5827:03042
03043:+00002:+00115:-00056:000838.5827:03043
03044:-00013:+00139:-00004:000838.5827:03044
03045:-00015:+00101:-00069:000838.5827:03045
03046:-00039:+00098:-00035:000838.5827:03046
03047:-00013:+00125:+00032:000838.5827:03047
03048:+00140:+00118:-00009:000838.5827:03048
03049:+00168:+00109:+00072:000838.5827:03049
03050:+00072:+00092:+00035:000838.5827:03050
03051:+00005:+00120:+00071:000838.5827:03051
03052:+00083:+00141:+00023:000890.0067:03052
03053:+00063:+00136:-00002:000890.0067:03053
03054:+00014:+00137:-00007:000890.0067:03054
03055:+00017:+00095:-00024:000890.0067:03055
03056:+00045:+00143:+00007:000890.0067:03056
03057:-00031:+00052:+00016:000890.0067:03057
03058:-00079:+00146:-00049:000890.0067:03058
03059:-00082:+00103:+00017:000890.0067:03059
03060:-00035:+00125:+00019:000890.0067:03060
03061:+00050:+00109:-00003:000890.0067:03061
03062:+00089:+00064:+00036:000890.0067:03062
03063:+00064:+00086:-00055:000890.0067:03063
03064:+00042:+00165:+00085:000890.0067:03064
03065:-00067:+00036:-00014:000890.0067:03065
03066:-00025:+00064:-00055:000890.0067:03066
03067:+00060:+00021:+00104:000890.0067:03067
03068:+00059:+00066:-00056:000890.0067:03068
03069:+00011:+00120:-00057:000890.0067:03069
03070:-00064:-00006:-00001:000890.0067:03070
03071:-00080:+00067:-00155:000890.0067:03071
03072:-00070:-00040:+00092:000890.0067:03072
03073:-00126:+00019:-00079:000944.3085:03073
03074:+00015:+00050:-00021:000944.3085:03074
03075:+00036:+00050:+00119:000944.3085:03075
03076:-00021:+00018:+00019:000944.3085:03076
03077:+00015:+00145:-00047:000944.3085:03077
03078:-00040:+00036:+00017:000944.3085:03078
03079:-00082:+00097:+00008:000944.3085:03079
03080:+00002:+00057:+00016:000944.3085:03080
03081:+00025:-00005:-00046:000944.3085:03081
03082:-00005:+00144:-00235:000944.3085:03082
03083:-00134:+00020:+00052:000944.3085:03083
03084:-00065:+00044:-00052:000944.3085:03084
03085:+00016:+00078:+00024:000944.3085:03085
03086:+00156:+00086:+00206:000944.3085:03086
03087:+00122:-00007:-00252:000944.3085:03087
03088:-00021:+00092:+00046:000944.3085:03088
03089:-00164:-00031:+00181:000944.3085:03089
03090:+00064:+00105:-00132:000944.3085:03090
03091:+00140:+00077:+00020:000944.3085:03091
03092:-00047:+00104:+00017:000944.3085:03092
03093:-00029:+00118:-00038:000991.2317:03093
03094:+00018:+00129:+00007:000991.2317:03094
03095:-00001:+00099:-00066:000991.2317:03095
03096:-00058:+00103:+00060:000991.2317:03096
03097:+00044:+00131:+00183:000991.2317:03097
03098:+00122:+00024:-00099:000991.2317:03098
03099:+00083:+00079:-00145:000991.2317:03099
03100:-00122:+00115:+00056:000991.2317:03100
03101:-00002:+00069:+00080:000991.2317:03101
03102:+00055:+00069:-00164:000991.2317:03102
03103:+00038:+00179:+00056:000991.2317:03103
03104:-00048:+00093:+00054:000991.2317:03104
03105:+00035:+00111:-00191:000991.2317:03105
03106:+00028:+00075:+00034:000991.2317:03106
03107:-00080:+00224:-00170:000991.2317:03107
03108:-00140:+00015:+00011:000991.2317:03108
03109:+00186:+00077:+00059:000991.2317:03109
03110:+00180:+00072:-00002:000991.2317:03110
03111:-00063:+00079:-00076:000991.2317:03111
03112:-00184:+00005:+00043:000991.2317:03112
03113:-00033:+00173:-00037:001014.9049:03113
03114:+00069:+00010:+00116:001014.9049:03114
03115:+00051:+00152:-00037:001014.9049:03115
03116:-00013:+00028:+00011:001014.9049:03116
03117:-00003:+00082:-00114:001014.9049:03117
03118:+00019:+00055:-00001:001014.9049:03118
03119:-00102:+00132:+00008:001014.9049:03119
03120:-00023:+00033:+00011:001014.9049:03120
03121:+00160:+00131:+00056:001014.9049:03121
03122:+00129:+00029:-00026:001014.9049:03122
03123:-00032:-00007:-00021:001014.9049:03123
03124:-00085:+00023:+00063:001014.9049:03124
03125:+00043:+00077:-00003:001014.9049:03125
03126:+00075:-00041:-00064:001014.9049:03126
03127:-00202:+00068:-00102:001014.9049:03127
03128:-00018:+00101:+00109:001014.9049:03128
03129:+00088:+00103:+00014:001014.9049:03129
03130:+00064:+00151:-00045:001014.9049:03130
03131:-00049:+00087:+00115:001014.9049:03131
03132:-00037:+00090:-00096:001032.2666:03132
03133:-00005:+00044:+00061:001032.2666:03133
03134:+00048:+00080:-00004:001032.2666:03134
03135:-00010:-00031:-00040:001032.2666:03135
03136:-00084:+00109:-00002:001032.2666:03136
03137:-00101:+00103:+00092:001032.2666:03137
03138:+00038:+00067:+00076:001032.2666:03138
03139:+00052:+00038:-00042:001032.2666:03139
03140:+00014:+00150:+00016:001032.2666:03140
03141:-00101:+00088:+00013:001032.2666:03141
03142:-00104:+00088:+00036:001032.2666:03142
03143:-00058:+00092:+00064:001032.2666:03143
03144:+00026:+00033:-00002:001032.2666:03144
03145:+00121:+00073:+00066:001032.2666:03145
03146:+00193:+00127:+00061:001032.2666:03146
03147:-00003:+00077:+00024:001032.2666:03147
03148:-00136:+00078:-00127:001032.2666:03148
03149:-00055:+00108:+00044:001032.2666:03149
03150:-00007:+00067:-00021:001032.2666:03150
03151:+00109:+00084:-00018:001041.5380:03151
03152:-00056:+00093:+00003:001041.5380:03152
03153:-00109:+00064:-00016:001041.5380:03153
03154:-00117:+00075:-00095:001041.5380:03154
03155:-00123:+00082:-00007:001041.5380:03155
03156:-00093:+00082:+00006:001041.5380:03156
03157:+00079:+00118:-00091:001041.5380:03157
03158:+00028:+00109:+00072:001041.5380:03158
03159:-00006:+00087:+00032:001041.5380:03159
03160:-00094:+00058:-00070:001041.5380:03160
03161:-00080:+00121:+00055:001041.5380:03161
03162:-00040:+00066:-00009:001041.5380:03162
03163:-00127:+00089:-00058:001041.5380:03163
03164:-00113:+00104:-00010:001041.5380:03164
03165:-00096:+00099:-00056:001041.5380:03165
03166:-00067:+00104:+00074:001041.5380:03166
03167:+00036:+00099:+00092:001041.5380:03167
03168:+00181:+00122:-00032:001041.5380:03168
03169:+00145:+00063:+00063:001041.5380:03169
03170:-00068:+00035:-00053:001041.5380:03170
03171:-00118:+00067:+00004:001047.5595:03171
03172:-00077:+00100:+00008:001047.5595:03172
03173:+00048:+00046:-00027:001047.5595:03173
03174:+00066:+00112:-00056:001047.5595:03174
03175:+00049:+00030:-00006:001047.5595:03175
03176:-00020:+00142:+00019:001047.5595:03176
03177:-00100:+00048:-00016:001047.5595:03177
03178:-00076:+00092:+00075:001047.5595:03178
03179:+00055:+00104:+00071:001047.5595:03179
03180:+00115:+00097:+00077:001047.5595:03180
03181:+00089:+00069:+00032:001047.5595:03181
03182:+00017:+00116:-00071:001047.5595:03182
03183:-00048:+00054:+00028:001047.5595:03183
03184:-00063:+00061:-00068:001047.5595:03184
03185:-00076:+00067:-00086:001047.5595:03185
03186:-00106:+00087:-00057:001047.5595:03186
03187:-00058:+00053:+00008:001047.5595:03187
03188:-00014:+00113:-00055:001047.5595:03188
03189:-00057:+00101:+00047:001047.5595:03189
03190:+00001:+00065:+00027:001056.1856:03190
03191:+00073:+00079:+00077:001056.1856:03191
03192:+00143:+00003:+00013:001056.1856:03192
03193:-00023:+00096:-00029:001056.1856:03193
03194:-00114:+00033:+00064:001056.1856:03194
03195:-00079:+00096:-00045:001056.1856:03195
03196:+00005:+00067:-00003:001056.1856:03196
03197:-00035:+00044:+00073:001056.1856:03197
03198:-00093:+00116:-00025:001056.1856:03198
03199:-00059:+00076:-00040:001056.1856:03199
03200:-00039:+00089:+00123:001056.1856:03200
03201:+00009:+00048:+00021:001056.1856:03201
03202:+00096:+00078:+00005:001056.1856:03202
03203:+00174:+00050:+00046:001056.1856:03203
03204:+00048:+00086:-00004:001056.1856:03204
03205:-00079:+00021:+00032:001056.1856:03205
03206:-00160:+00091:-00049:001056.1856:03206
03207:-00076:+00105:+00050:001056.1856:03207
03208:-00017:+00070:-00047:001068.6098:03208
03209:+00045:+00013:-00014:001068.6098:03209
03210:+00036:+00057:-00070:001068.6098:03210
03211:-00064:+00043:+00000:001068.6098:03211
03212:+00043:+00042:+00004:001068.6098:03212
03213:+00094:+00086:-00115:001068.6098:03213
03214:+00102:+00105:-00002:001068.6098:03214
03215:-00018:+00074:-00018:001068.6098:03215
03216:-00087:+00071:-00114:001068.6098:03216
03217:-00021:+00093:+00015:001068.6098:03217
03218:+00016:+00065:-00104:001068.6098:03218
03219:+00030:+00035:-00073:001068.6098:03219
03220:+00045:+00060:+00094:001068.6098:03220
03221:-00005:+00086:-00060:001068.6098:03221
03222:-00095:+00088:-00118:001068.6098:03222
03223:-00022:+00084:-00059:001068.6098:03223
03224:+00023:+00040:-00138:001068.6098:03224
03225:+00030:+00067:-00097:001068.6098:03225
03226:-00099:+00051:-00122:001068.6098:03226
03227:-00140:+00002:-00073:001085.2043:03227
03228:-00115:-00010:-00098:001085.2043:03228
03229:-00069:+00009:-00176:001085.2043:03229
03230:+00032:+00043:-00070:001085.2043:03230
03231:-00067:+00003:-00117:001085.2043:03231
03232:-00117:+00100:-00136:001085.2043:03232
03233:-00180:+00076:-00098:001085.2043:03233
03234:+00005:+00060:-00087:001085.2043:03234
03235:+00097:-00026:-00072:001085.2043:03235
03236:+00011:-00012:-00206:001085.2043:03236
03237:-00043:+00056:-00193:001085.2043:03237
03238:-00208:+00090:-00155:001085.2043:03238
03239:-00108:+00046:-00143:001085.2043:03239
03240:-00116:+00085:-00112:001085.2043:03240
03241:-00090:+00037:-00072:001085.2043:03241
03242:-00189:+00033:-00096:001085.2043:03242
03243:-00160:+00016:-00238:001085.2043:03243
03244:-00142:+00052:-00158:001085.2043:03244
03245:-00146:+00054:-00079:001103.6688:03245
03246:-00077:+00006:+00001:001103.6688:03246
03247:-00078:+00002:-00013:001103.6688:03247
03248:-00053:-00013:+00021:001103.6688:03248
03249:-00068:-00037:-00014:001103.6688:03249
03250:-00011:-00005:+00063:001103.6688:03250
03251:-00018:+00042:-00031:001103.6688:03251
03252:-00136:+00058:-00060:001103.6688:03252
03253:-00155:+00135:-00018:001103.6688:03253
03254:-00031:+00152:-00077:001103.6688:03254
03255:+00179:+00082:-00011:001103.6688:03255
03256:+00236:+00025:+00034:001103.6688:03256
03257:+00135:+00028:+00107:001103.6688:03257
03258:-00095:-00038:+00062:001103.6688:03258
03259:-00077:+00094:-00028:001103.6688:03259
03260:-00109:+00089:+00003:001103.6688:03260
03261:+00013:+00189:+00094:001103.6688:03261
03262:+00094:+00106:+00004:001103.6688:03262
03263:+00124:+00077:-00031:001106.1086:03263
03264:-00051:+00035:+00139:001106.1086:03264
03265:-00068:+00082:+00067:001106.1086:03265
03266:+00020:+00057:+00038:001106.1086:03266
03267:+00112:+00135:+00109:001106.1086:03267
03268:+00227:+00151:+00061:001106.1086:03268
03269:+00203:+00101:+00080:001106.1086:03269
03270:+00132:+00133:+00049:001106.1086:03270
03271:+00083:+00061:+00055:001106.1086:03271
03272:+00166:+00138:+00137:001106.1086:03272
03273:+00169:+00162:+00050:001106.1086:03273
03274:+00020:-00086:+00090:001106.1086:03274
03275:+00015:+00164:-00305:001106.1086:03275
03276:+00108:+00146:+00212:001106.1086:03276
03277:+00052:+00018:+00090:001106.1086:03277
03278:+00022:+00124:-00039:001106.1086:03278
03279:+00263:+00031:+00292:001106.1086:03279
03280:+00217:+00006:-00094:001106.1086:03280
03281:+00051:+00197:-00113:001088.0850:03281
03282:-00206:+00109:+00013:001088.0850:03282
03283:+00110:+00074:+00175:001088.0850:03283
03284:+00250:+00202:+00027:001088.0850:03284
03285:-00026:+00001:-00080:001088.0850:03285
03286:-00055:+00146:-00006:001088.0850:03286
03287:+00039:+00032:-00204:001088.0850:03287
03288:+00114:+00013:+00023:001088.0850:03288
03289:+00076:-00006:-00127:001088.0850:03289
03290:+00266:-00030:+00036:001088.0850:03290
03291:+00145:+00256:-00215:001088.0850:03291
03292:-00004:-00044:-00184:001088.0850:03292
03293:-00159:+00105:-00057:001088.0850:03293
03294:-00093:+00037:-00182:001088.0850:03294
03295:+00238:+00180:-00169:001088.0850:03295
03296:+00046:+00057:+00021:001088.0850:03296
03297:-00107:+00125:-00163:001088.0850:03297
03298:-00075:+00059:+00075:001088.0850:03298
03299:-00074:+00144:-00072:001088.0850:03299
03300:+00134:+00117:-00089:001068.1427:03300
03301:+00160:+00057:+00168:001068.1427:03301
03302:-00208:-00058:+00016:001068.1427:03302
03303:-00223:+00104:+00021:001068.1427:03303
03304:+00148:-00061:+00022:001068.1427:03304
03305:+00184:+00153:-00043:001068.1427:03305
03306:-00033:+00016:-00053:001068.1427:03306
03307:-00123:+00239:+00108:001068.1427:03307
03308:-00065:+00153:+00070:001068.1427:03308
03309:+00155:-00005:+00024:001068.1427:03309
03310:+00162:+00151:-00146:001068.1427:03310
03311:-00019:-00089:+00043:001068.1427:03311
03312:-00188:+00026:-00182:001068.1427:03312
03313:-00165:+00357:+00205:001068.1427:03313
03314:+00032:+00098:-00164:001068.1427:03314
03315:-00045:+00002:-00178:001068.1427:03315
03316:-00100:-00005:+00004:001068.1427:03316
03317:+00096:+00112:+00081:001068.1427:03317
03318:-00188:-00010:+00058:001068.1427:03318
03319:-00271:+00144:-00096:001059.4440:03319
03320:-00183:+00114:+00067:001059.4440:03320
03321:-00158:+00034:-00134:001059.4440:03321
03322:-00164:-00007:+00000:001059.4440:03322
03323:-00165:+00011:-00002:001059.4440:03323
03324:-00048:+00141:-00109:001059.4440:03324
03325:-00118:+00119:-00245:001059.4440:03325
03326:-00247:-00028:-00024:001059.4440:03326
03327:-00278:+00130:-00107:001059.4440:03327
03328:+00083:+00050:+00058:001059.4440:03328
03329:+00052:+00104:+00024:001059.4440:03329
03330:+00054:+00120:-00144:001059.4440:03330
03331:+00135:+00096:+00128:001059.4440:03331
03332:+00060:+00077:-00068:001059.4440:03332
03333:+00007:+00080:-00007:001059.4440:03333
03334:-00039:+00065:-00006:001059.4440:03334
03335:+00016:+00084:-00011:001059.4440:03335
03336:+00066:+00090:+00105:001059.4440:03336
03337:+00032:+00123:-00068:001059.4440:03337
03338:+00015:+00082:-00019:001037.0021:03338
03339:-00061:+00020:-00016:001037.0021:03339
03340:-00190:+00140:-00059:001037.0021:03340
03341:-00100:+00146:-00146:001037.0021:03341
03342:-00075:+00002:-00122:001037.0021:03342
03343:-00112:+00088:-00084:001037.0021:03343
03344:-00021:+00026:-00016:001037.0021:03344
03345:-00066:+00102:-00172:001037.0021:03345
03346:-00035:+00117:+00098:001037.0021:03346
03347:+00057:+00007:-00056:001037.0021:03347
03348:+00128:+00026:-00145:001037.0021:03348
03349:+00186:+00077:+00107:001037.0021:03349
03350:+00088:+00018:-00127:001037.0021:03350
03351:-00104:+00005:-00114:001037.0021:03351
03352:-00099:+00034:+00023:001037.0021:03352
03353:+00104:-00011:-00050:001037.0021:03353
03354:+00066:+00086:-00049:001037.0021:03354
03355:-00109:+00074:-00054:001037.0021:03355
03356:-00093:+00079:-00050:001037.0021:03356
03357:-00052:+00048:+00026:001037.0021:03357
03358:+00035:-00012:-00012:001037.0021:03358
03359:+00049:+00066:-00052:000981.1918:03359
03360:+00105:+00030:+00119:000981.1918:03360
03361:+00067:+00099:-00052:000981.1918:03361
03362:+00013:+00007:+00019:000981.1918:03362
03363:-00012:+00088:+00043:000981.1918:03363
03364:+00049:+00073:-00030:000981.1918:03364
03365:+00058:+00086:-00015:000981.1918:03365
03366:+00098:+00049:+00076:000981.1918:03366
03367:+00056:+00086:+00074:000981.1918:03367
03368:+00055:+00088:+00011:000981.1918:03368
03369:+00023:+00070:+00034:000981.1918:03369
03370:-00022:+00103:+00024:000981.1918:03370
03371:+00019:+00048:-00010:000981.1918:03371
03372:+00026:+00061:-00022:000981.1918:03372
03373:+00070:+00034:+00012:000981.1918:03373
03374:+00005:+00061:+00028:000981.1918:03374
03375:-00030:+00063:+00005:000981.1918:03375
03376:-00039:+00055:-00025:000981.1918:03376
03377:-00001:+00112:+00002:000981.1918:03377
03378:+00017:+00068:+00048:000981.1918:03378
03379:+00025:+00079:-00058:000981.1918:03379
03380:+00008:+00021:-00020:000981.1918:03380
03381:-00011:+00117:-00014:000903.8752:03381
03382:+00008:+00074:-00020:000903.8752:03382
03383:+00032:+00071:-00012:000903.8752:03383
03384:-00008:+00107:-00066:000903.8752:03384
03385:-00020:+00029:+00055:000903.8752:03385
03386:+00061:+00078:-00065:000903.8752:03386
03387:-00028:+00073:-00017:000903.8752:03387
03388:-00041:+00092:-00019:000903.8752:03388
03389:+00029:+00067:-00048:000903.8752:03389
03390:+00048:+00053:-00051:000903.8752:03390
03391:+00016:+00125:-00022:000903.8752:03391
03392:+00008:+00084:+00008:000903.8752:03392
03393:+00017:+00121:-00118:000903.8752:03393
03394:-00008:+00038:+00026:000903.8752:03394
03395:-00003:+00130:+00001:000903.8752:03395
03396:+00057:+00000:-00018:000903.8752:03396
03397:-00053:+00079:-00071:000903.8752:03397
03398:-00069:+00101:-00046:000903.8752:03398
03399:+00060:-00006:-00038:000903.8752:03399
03400:+00035:+00111:-00195:000903.8752:03400
03401:-00076:+00084:-00068:000903.8752:03401
03402:-00068:+00044:-00006:000903.8752:03402
03403:+00030:+00057:-00074:000903.8752:03403
03404:+00009:+00055:-00007:000903.8752:03404
03405:-00082:+00054:-00028:000836.4464:03405
03406:+00007:+00119:+00010:000836.4464:03406
03407:-00002:+00070:-00020:000836.4464:03407
03408:-00095:+00081:-00055:000836.4464:03408
03409:-00075:+00056:+00078:000836.4464:03409
03410:-00019:+00056:-00043:000836.4464:03410
03411:+00031:+00101:-00003:000836.4464:03411
03412:-00064:+00061:-00002:000836.4464:03412
03413:-00099:+00123:-00058:000836.4464:03413
03414:-00065:-00083:+00013:000836.4464:03414
03415:+00031:+00157:-00123:000836.4464:03415
03416:-00053:+00027:+00136:000836.4464:03416
03417:-00117:+00062:-00089:000836.4464:03417
03418:-00012:+00077:-00033:000836.4464:03418
03419:-00026:+00089:-00011:000836.4464:03419
03420:-00100:+00153:-00031:000836.4464:03420
03421:-00051:+00130:+00132:000836.4464:03421
03422:+00022:+00140:-00013:000836.4464:03422
03423:-00011:+00048:+00042:000836.4464:03423
03424:-00125:+00046:+00007:000836.4464:03424
03425:-00070:+00086:+00042:000836.4464:03425
03426:+00034:+00078:+00023:000836.4464:03426
03427:-00045:+00123:-00021:000836.4464:03427
03428:-00031:-00119:+00044:000839.1607:03428
03429:+00046:+00208:-00114:000839.1607:03429
03430:+00046:+00014:+00149:000839.1607:03430
03431:-00041:+00134:-00058:000839.1607:03431
03432:-00046:+00077:+00007:000839.1607:03432
03433:+00000:+00047:+00002:000839.1607:03433
03434:+00015:+00138:-00074:000839.1607:03434
03435:+00017:+00093:+00178:000839.1607:03435
03436:+00019:+00083:-00030:000839.1607:03436
03437:+00021:+00020:+00046:000839.1607:03437
03438:+00002:+00054:+00043:000839.1607:03438
03439:+00041:+00050:-00054:000839.1607:03439
03440:+00062:+00056:+00025:000839.1607:03440
03441:-00012:+00080:-00031:000839.1607:03441
03442:-00011:-00070:+00006:000839.1607:03442
03443:+00172:+00165:-00073:000839.1607:03443
03444:+00168:+00033:+00049:000839.1607:03444
03445:-00030:+00088:-00027:000839.1607:03445
03446:+00033:+00056:-00031:000839.1607:03446
03447:+00081:+00105:+00078:000839.1607:03447
03448:+00030:+00064:-00049:000839.1607:03448
03449:+00010:+00134:-00035:000839.1607:03449
03450:+00041:+00115:-00038:000839.1607:03450
03451:+00041:+00047:-00013:000875.5327:03451
03452:+00006:+00102:-00064:000875.5327:03452
03453:-00054:+00108:-00056:000875.5327:03453
03454:-00021:+00114:-00027:000875.5327:03454
03455:-00053:+00069:+00031:000875.5327:03455
03456:+00012:+00151:+00012:000875.5327:03456
03457:+00136:+00112:+00068:000875.5327:03457
03458:+00116:+00064:-00051:000875.5327:03458
03459:-00007:+00084:-00050:000875.5327:03459
03460:-00001:+00101:+00036:000875.5327:03460
03461:+00006:+00077:-00083:000875.5327:03461
03462:+00070:+00078:+00047:000875.5327:03462
03463:+00067:+00091:-00017:000875.5327:03463
03464:+00050:+00135:-00068:000875.5327:03464
03465:-00015:+00122:+00003:000875.5327:03465
03466:-00012:+00089:-00047:000875.5327:03466
03467:-00002:+00074:+00010:000875.5327:03467
03468:-00066:+00094:+00044:000875.5327:03468
03469:+00056:+00177:+00004:000875.5327:03469
03470:+00078:+00051:+00061:000875.5327:03470
03471:+00035:+00114:+00012:000875.5327:03471
03472:-00002:+00106:+00018:000875.5327:03472
03473:-00051:+00087:-00010:000920.4592:03473
03474:-00047:+00083:-00016:000920.4592:03474
03475:+00069:+00099:+00058:000920.4592:03475
03476:+00067:+00053:-00006:000920.4592:03476
03477:+00010:+00077:+00079:000920.4592:03477
03478:-00044:+00050:+00013:000920.4592:03478
03479:+00016:+00109:-00043:000920.4592:03479
03480:-00047:+00079:+00026:000920.4592:03480
03481:-00094:+00025:+00017:000920.4592:03481
03482:+00031:+00101:-00036:000920.4592:03482
03483:+00125:+00075:+00057:000920.4592:03483
03484:-00006:+00080:+00002:000920.4592:03484
03485:-00048:+00081:+00034:000920.4592:03485
03486:-00029:+00078:+00027:000920.4592:03486
03487:-00025:+00075:+00027:000920.4592:03487
03488:-00004:+00075:+00043:000920.4592:03488
03489:-00080:+00082:-00042:000920.4592:03489
03490:-00060:+00101:+00005:000920.4592:03490
03491:-00056:+00042:+00003:000920.4592:03491
03492:-00062:+00081:-00044:000920.4592:03492
03493:-00093:+00071:-00007:000920.4592:03493
03494:-00021:+00104:-00036:000962.0154:03494
03495:+00098:+00077:+00006:000962.0154:03495
03496:+00065:+00044:+00049:000962.0154:03496
03497:-00005:+00025:-00097:000962.0154:03497
03498:-00023:+00160:-00154:000962.0154:03498
03499:-00086:+00034:+00015:000962.0154:03499
03500:+00053:-00001:-00110:000962.0154:03500
03501:+00073:+00159:-00185:000962.0154:03501
03502:-00035:+00043:+00096:000962.0154:03502
03503:-00063:+00031:-00068:000962.0154:03503
03504:-00005:+00051:-00065:000962.0154:03504
03505:-00010:+00047:+00048:000962.0154:03505
03506:+00030:+00183:-00191:000962.0154:03506
03507:+00076:+00044:-00022:000962.0154:03507
03508:+00071:+00124:+00022:000962.0154:03508
03509:-00059:+00081:-00060:000962.0154:03509
03510:-00130:+00117:-00043:000962.0154:03510
03511:+00082:+00050:-00024:000962.0154:03511
03512:+00112:+00049:-00015:000962.0154:03512
03513:+00004:+00072:+00055:000962.0154:03513
03514:-00016:+00045:-00012:000999.2576:03514
03515:-00025:+00128:-00050:000999.2576:03515
03516:-00088:+00107:-00067:000999.2576:03516
03517:-00090:+00049:+00233:000999.2576:03517
03518:+00102:+00231:-00048:000999.2576:03518
03519:+00171:-00009:+00171:000999.2576:03519
03520:+00098:+00075:-00260:000999.2576:03520
03521:-00077:+00041:-00112:000999.2576:03521
03522:-00112:+00141:+00039:000999.2576:03522
03523:-00109:-00077:+00033:000999.2576:03523
03524:+00045:+00219:-00079:000999.2576:03524
03525:+00045:-00003:+00024:000999.2576:03525
03526:-00022:+00100:-00019:000999.2576:03526
03527:+00005:+00096:-00002:000999.2576:03527
03528:-00002:+00100:+00057:000999.2576:03528
03529:-00071:-00001:+00051:000999.2576:03529
03530:+00041:+00115:-00056:000999.2576:03530
03531:+00150:+00012:+00146:000999.2576:03531
03532:+00028:+00166:-00168:000999.2576:03532
03533:-00132:-00025:+00097:001019.0917:03533
03534:-00190:+00105:+00137:001019.0917:03534
03535:-00053:+00087:-00105:001019.0917:03535
03536:+00079:+00087:+00113:001019.0917:03536
03537:+00072:+00046:+00004:001019.0917:03537
03538:-00112:+00059:+00017:001019.0917:03538
03539:-00142:+00043:+00004:001019.0917:03539
03540:-00026:+00116:-00163:001019.0917:03540
03541:+00009:+00088:+00126:001019.0917:03541
03542:+00080:+00209:-00056:001019.0917:03542
03543:+00184:-00003:+00019:001019.0917:03543
03544:+00081:+00118:-00077:001019.0917:03544
03545:-00084:-00019:-00062:001019.0917:03545
03546:-00136:+00009:-00029:001019.0917:03546
03547:-00056:+00156:-00048:001019.0917:03547
03548:+00080:+00038:+00049:001019.0917:03548
03549:-00039:+00068:-00136:001019.0917:03549
03550:-00109:+00096:-00005:001019.0917:03550
03551:+00016:+00107:+00063:001019.0917:03551
03552:-00045:+00013:-00030:001019.0917:03552
03553:-00029:+00094:-00086:001032.2620:03553
03554:+00080:+00049:+00080:001032.2620:03554
03555:+00078:+00084:-00067:001032.2620:03555
03556:+00023:+00050:+00043:001032.2620:03556
03557:-00051:+00099:-00102:001032.2620:03557
03558:-00125:+00028:+00039:001032.2620:03558
03559:-00036:+00121:+00066:001032.2620:03559
03560:+00094:+00105:-00086:001032.2620:03560
03561:+00033:+00045:-00013:001032.2620:03561
03562:-00107:+00093:-00085:001032.2620:03562
03563:-00144:+00074:-00031:001032.2620:03563
03564:-00059:+00053:+00069:001032.2620:03564
03565:+00040:+00116:-00027:001032.2620:03565
03566:+00110:+00076:-00053:001032.2620:03566
03567:+00034:+00023:+00055:001032.2620:03567
03568:+00016:+00076:-00024:001032.2620:03568
03569:-00060:+00040:-00023:001032.2620:03569
03570:-00075:+00096:-00013:001032.2620:03570
03571:+00055:+00120:-00004:001032.2620:03571
03572:+00084:+00041:-00093:001041.5122:03572
03573:+00051:+00109:-00009:001041.5122:03573
03574:-00058:+00079:-00098:001041.5122:03574
03575:-00169:+00088:-00009:001041.5122:03575
03576:+00054:+00110:+00095:001041.5122:03576
03577:+00135:+00118:-00018:001041.5122:03577
03578:+00139:+00083:+00054:001041.5122:03578
03579:-00012:+00064:-00052:001041.5122:03579
03580:-00050:+00102:-00061:001041.5122:03580
03581:-00064:+00100:+00073:001041.5122:03581
03582:-00030:+00096:-00021:001041.5122:03582
03583:-00080:+00070:-00032:001041.5122:03583
03584:-00062:+00075:+00031:001041.5122:03584
03585:-00079:+00075:-00069:001041.5122:03585
03586:-00119:+00046:+00003:001041.5122:03586
03587:-00073:+00086:-00011:001041.5122:03587
03588:+00011:+00133:+00011:001041.5122:03588
03589:+00104:+00084:+00012:001041.5122:03589
03590:-00022:+00079:-00034:001041.5122:03590
03591:-00009:+00094:+00029:001046.6868:03591
03592:-00079:+00038:+00046:001046.6868:03592
03593:-00031:+00098:+00021:001046.6868:03593
03594:+00008:+00119:+00074:001046.6868:03594
03595:+00018:+00097:-00013:001046.6868:03595
03596:-00042:+00084:-00025:001046.6868:03596
03597:+00003:+00069:-00022:001046.6868:03597
03598:-00009:+00088:-00084:001046.6868:03598
03599:+00011:+00073:+00055:001046.6868:03599
03600:+00088:+00084:+00009:001046.6868:03600
03601:+00145:+00101:+00057:001046.6868:03601
03602:+00095:+00089:+00055:001046.6868:03602
03603:-00043:+00071:-00022:001046.6868:03603
03604:-00031:+00072:+00049:001046.6868:03604
03605:-00065:+00067:-00003:001046.6868:03605
03606:-00049:+00068:-00010:001046.6868:03606
03607:-00031:+00055:-00075:001046.6868:03607
03608:-00082:+00088:-00139:001046.6868:03608
03609:-00064:+00094:-00018:001046.6868:03609
03610:-00047:+00062:-00023:001055.2810:03610
03611:+00106:+00095:+00042:001055.2810:03611
03612:+00125:+00069:+00060:001055.2810:03612
03613:+00075:+00051:-00036:001055.2810:03613
03614:-00062:+00042:-00003:001055.2810:03614
03615:-00127:+00139:-00078:001055.2810:03615
03616:-00047:+00037:+00247:001055.2810:03616
03617:-00083:+00064:-00089:001055.2810:03617
03618:-00029:+00054:+00059:001055.2810:03618
03619:+00005:+00147:-00059:001055.2810:03619
03620:-00031:+00116:-00039:001055.2810:03620
03621:-00044:+00043:-00020:001055.2810:03621
03622:+00073:+00095:-00102:001055.2810:03622
03623:+00091:+00057:+00093:001055.2810:03623
03624:+00064:+00018:-00075:001055.2810:03624
03625:-00072:+00056:-00110:001055.2810:03625
03626:-00073:+00023:-00069:001055.2810:03626
03627:-00091:+00086:-00079:001055.2810:03627
03628:-00099:-00019:-00081:001055.2810:03628
03629:-00069:+00029:+00022:001071.3997:03629
03630:-00052:+00033:-00182:001071.3997:03630
03631:-00037:+00021:-00083:001071.3997:03631
03632:-00112:-00040:-00196:001071.3997:03632
03633:-00026:+00099:-00206:001071.3997:03633
03634:+00081:+00013:-00104:001071.3997:03634
03635:-00007:+00042:-00271:001071.3997:03635
03636:-00143:-00077:-00130:001071.3997:03636
03637:-00107:+00048:-00276:001071.3997:03637
03638:+00043:-00018:-00160:001071.3997:03638
03639:-00068:-00007:-00221:001071.3997:03639
03640:-00139:+00030:-00143:001071.3997:03640
03641:-00158:+00021:-00135:001071.3997:03641
03642:-00077:+00089:-00232:001071.3997:03642
03643:-00103:+00009:-00105:001071.3997:03643
03644:-00045:+00031:-00177:001071.3997:03644
03645:-00027:-00039:-00123:001071.3997:03645
03646:-00154:+00007:-00108:001071.3997:03646
03647:-00212:+00017:-00119:001086.1541:03647
03648:-00149:+00135:-00019:001086.1541:03648
03649:-00010:+00024:+00079:001086.1541:03649
03650:+00028:-00008:+00071:001086.1541:03650
03651:+00098:+00067:+00102:001086.1541:03651
03652:-00224:+00056:-00056:001086.1541:03652
03653:-00336:+00132:-00050:001086.1541:03653
03654:-00184:-00035:+00166:001086.1541:03654
03655:+00218:+00166:-00030:001086.1541:03655
03656:+00293:+00132:+00104:001086.1541:03656
03657:+00160:+00177:-00027:001086.1541:03657
03658:-00084:+00046:+00017:001086.1541:03658
03659:-00139:+00128:+00097:001086.1541:03659
03660:-00189:+00088:+00174:001086.1541:03660
03661:-00141:+00052:+00095:001086.1541:03661
03662:+00035:+00108:+00119:001086.1541:03662
03663:+00005:+00140:+00043:001086.1541:03663
03664:-00044:+00042:+00110:001086.1541:03664
03665:-00018:+00119:+00136:001090.8901:03665
03666:+00140:+00153:+00108:001090.8901:03666
03667:+00147:+00120:+00058:001090.8901:03667
03668:+00113:+00067:+00136:001090.8901:03668
03669:+00069:+00078:+00034:001090.8901:03669
03670:+00071:+00110:+00116:001090.8901:03670
03671:+00055:+00038:+00040:001090.8901:03671
03672:+00157:+00173:-00134:001090.8901:03672
03673:+00173:+00056:+00184:001090.8901:03673
03674:-00023:+00069:-00129:001090.8901:03674
03675:-00097:+00070:-00092:001090.8901:03675
03676:+00081:+00125:+00073:001090.8901:03676
03677:+00196:+00080:+00009:001090.8901:03677
03678:+00169:+00072:+00057:001090.8901:03678
03679:+00122:+00004:+00082:001090.8901:03679
03680:+00157:+00067:-00062:001090.8901:03680
03681:+00003:+00110:-00068:001090.8901:03681
03682:-00232:+00056:-00142:001090.8901:03682
03683:-00087:+00056:+00004:001090.8901:03683
03684:+00178:+00115:+00074:001077.9896:03684
03685:-00027:+00000:-00241:001077.9896:03685
03686:-00144:-00094:-00247:001077.9896:03686
03687:+00272:+00162:-00031:001077.9896:03687
03688:+00112:+00028:-00101:001077.9896:03688
03689:-00185:+00080:-00016:001077.9896:03689
03690:-00077:-00009:+00128:001077.9896:03690
03691:+00295:+00071:-00360:001077.9896:03691
03692:+00255:-00039:-00043:001077.9896:03692
03693:-00204:+00095:-00092:001077.9896:03693
03694:-00124:+00053:+00011:001077.9896:03694
03695:+00099:+00045:+00136:001077.9896:03695
03696:-00033:+00012:-00053:001077.9896:03696
03697:+00053:+00089:-00206:001077.9896:03697
03698:+00044:+00110:+00044:001077.9896:03698
03699:-00002:+00027:+00126:001077.9896:03699
03700:+00154:+00051:+00174:001077.9896:03700
03701:-00063:+00123:+00059:001077.9896:03701
03702:-00043:+00140:+00095:001077.9896:03702
03703:+00087:-00050:-00010:001062.8275:03703
03704:-00040:+00068:-00023:001062.8275:03704
03705:-00088:+00070:+00215:001062.8275:03705
03706:+00163:+00020:+00007:001062.8275:03706
03707:+00114:+00089:+00018:001062.8275:03707
03708:-00131:+00098:-00067:001062.8275:03708
03709:-00208:+00073:+00044:001062.8275:03709
03710:-00027:+00007:-00023:001062.8275:03710
03711:+00242:+00026:+00120:001062.8275:03711
03712:+00061:-00024:+00037:001062.8275:03712
03713:-00126:-00003:-00061:001062.8275:03713
03714:-00079:+00020:-00007:001062.8275:03714
03715:+00007:+00142:-00189:001062.8275:03715
03716:-00055:+00110:-00001:001062.8275:03716
03717:-00099:+00050:+00099:001062.8275:03717
03718:+00019:+00102:-00072:001062.8275:03718
03719:-00110:+00121:-00082:001062.8275:03719
03720:-00198:+00094:-00039:001062.8275:03720
03721:-00192:+00095:-00037:001062.8275:03721
03722:-00057:+00037:+00044:001050.7747:03722
03723:-00193:+00087:-00076:001050.7747:03723
03724:-00220:+00088:-00150:001050.7747:03724
03725:-00218:+00071:-00101:001050.7747:03725
03726:-00111:+00083:-00116:001050.7747:03726
03727:-00057:+00055:+00015:001050.7747:03727
03728:+00030:+00181:+00028:001050.7747:03728
03729:+00160:+00004:+00016:001050.7747:03729
03730:+00180:+00050:-00032:001050.7747:03730
03731:+00088:+00059:-00067:001050.7747:03731
03732:+00033:+00037:-00159:001050.7747:03732
03733:-00047:+00081:-00108:001050.7747:03733
03734:+00050:+00031:-00004:001050.7747:03734
03735:+00083:+00063:-00109:001050.7747:03735
03736:+00128:+00147:+00005:001050.7747:03736
03737:+00076:+00003:-00099:001050.7747:03737
03738:+00005:+00093:-00119:001050.7747:03738
03739:+00007:+00036:+00095:001050.7747:03739
03740:-00047:+00060:-00113:001050.7747:03740
03741:-00048:+00056:-00031:001027.5831:03741
03742:-00108:+00067:-00074:001027.5831:03742
03743:-00095:+00056:-00081:001027.5831:03743
03744:-00113:+00069:-00040:001027.5831:03744
03745:-00029:+00054:-00036:001027.5831:03745
03746:+00047:+00044:+00013:001027.5831:03746
03747:+00148:+00045:+00059:001027.5831:03747
03748:+00157:-00014:+00075:001027.5831:03748
03749:+00060:+00045:+00038:001027.5831:03749
03750:+00006:+00084:-00027:001027.5831:03750
03751:+00050:+00073:+00004:001027.5831:03751
03752:+00011:+00075:+00002:001027.5831:03752
03753:+00021:+00038:+00071:001027.5831:03753
03754:+00001:+00036:+00006:001027.5831:03754
03755:+00020:+00085:+00035:001027.5831:03755
03756:-00037:+00060:+00046:001027.5831:03756
03757:-00070:+00046:+00004:001027.5831:03757
03758:+00027:+00088:+00051:001027.5831:03758
03759:+00044:+00037:+00049:001027.5831:03759
03760:+00062:+00063:-00047:001027.5831:03760
03761:-00145:+00075:-00066:001027.5831:03761
03762:-00190:+00066:-00026:000968.7839:03762
03763:-00013:+00136:+00008:000968.7839:03763
03764:+00062:+00051:-00026:000968.7839:03764
03765:-00002:+00095:+00007:000968.7839:03765
03766:+00065:+00044:+00006:000968.7839:03766
03767:+00046:+00083:-00041:000968.7839:03767
03768:-00007:+00099:-00016:000968.7839:03768
03769:-00049:+00051:-00076:000968.7839:03769
03770:-00049:+00067:-00019:000968.7839:03770
03771:+00053:+00102:+00025:000968.7839:03771
03772:+00122:+00079:+00021:000968.7839:03772
03773:+00083:+00099:-00017:000968.7839:03773
03774:-00021:+00062:+00022:000968.7839:03774
03775:-00024:+00105:-00082:000968.7839:03775
03776:-00015:+00097:-00051:000968.7839:03776
03777:+00007:+00067:+00035:000968.7839:03777
03778:+00033:+00045:-00029:000968.7839:03778
03779:+00063:+00064:+00011:000968.7839:03779
03780:-00006:+00063:-00017:000968.7839:03780
03781:-00008:+00045:-00036:000968.7839:03781
03782:-00001:+00107:-00008:000968.7839:03782
03783:+00019:+00060:+00057:000968.7839:03783
03784:+00017:+00103:-00020:000888.3331:03784
03785:+00088:+00087:+00016:000888.3331:03785
03786:+00067:+00104:-00024:000888.3331:03786
03787:-00015:+00099:+00018:000888.3331:03787
03788:+00000:+00101:+00025:000888.3331:03788
03789:+00018:+00064:-00038:000888.3331:03789
03790:-00014:+00056:+00094:000888.3331:03790
03791:+00028:+00039:+00002:000888.3331:03791
03792:+00065:+00053:-00017:000888.3331:03792
03793:-00062:+00063:-00008:000888.3331:03793
03794:-00061:+00033:-00003:000888.3331:03794
03795:-00018:+00068:+00024:000888.3331:03795
03796:-00052:+00056:-00037:000888.3331:03796
03797:-00058:+00034:-00041:000888.3331:03797
03798:-00011:+00041:-00018:000888.3331:03798
03799:+00041:+00050:-00035:000888.3331:03799
03800:-00029:+00044:-00099:000888.3331:03800
03801:-00080:+00095:-00005:000888.3331:03801
03802:+00003:+00080:+00005:000888.3331:03802
03803:+00001:+00107:-00208:000888.3331:03803
03804:-00094:+00101:+00044:000888.3331:03804
03805:-00077:+00016:+00004:000888.3331:03805
03806:+00023:-00021:-00026:000888.3331:03806
03807:-00086:+00135:-00143:000888.3331:03807
03808:-00113:+00057:+00026:000888.3331:03808
03809:-00032:+00105:-00093:000826.2456:03809
03810:-00003:+00178:-00068:000826.2456:03810
03811:-00066:+00057:-00044:000826.2456:03811
03812:-00173:+00078:-00096:000826.2456:03812
03813:-00079:+00037:+00039:000826.2456:03813
03814:+00089:+00070:-00024:000826.2456:03814
03815:-00080:+00136:-00051:000826.2456:03815
03816:-00129:+00098:+00029:000826.2456:03816
03817:-00050:+00100:-00027:000826.2456:03817
03818:-00001:+00093:+00006:000826.2456:03818
03819:-00066:+00059:+00045:000826.2456:03819
03820:-00035:+00068:-00038:000826.2456:03820
03821:-00002:+00105:+00035:000826.2456:03821
03822:-00028:+00092:-00058:000826.2456:03822
03823:-00131:+00070:+00000:000826.2456:03823
03824:-00140:+00101:-00010:000826.2456:03824
03825:-00008:+00149:-00029:000826.2456:03825
03826:+00006:+00016:+00020:000826.2456:03826
03827:-00064:+00091:+00013:000826.2456:03827
03828:+00052:+00088:+00038:000826.2456:03828
03829:+00083:+00066:+00029:000826.2456:03829
03830:+00010:+00164:+00000:000826.2456:03830
03831:-00109:+00016:+00107:000826.2456:03831
03832:-00020:+00096:-00032:000826.2456:03832
03833:+00088:+00064:+00087:000831.3977:03833
03834:-00001:+00047:+00015:000831.3977:03834
03835:-00036:+00063:+00014:000831.3977:03835
03836:+00081:+00089:+00067:000831.3977:03836
03837:-00006:+00037:-00053:000831.3977:03837
03838:-00050:+00044:+00022:000831.3977:03838
03839:+00022:+00132:+00040:000831.3977:03839
03840:+00036:+00034:+00017:000831.3977:03840
03841:-00023:+00077:-00037:000831.3977:03841
03842:+00068:+00115:+00050:000831.3977:03842
03843:+00134:+00095:+00090:000831.3977:03843
03844:+00139:+00055:-00046:000831.3977:03844
03845:+00036:+00148:+00006:000831.3977:03845
03846:+00063:+00122:+00009:000831.3977:03846
03847:+00067:+00044:-00013:000831.3977:03847
03848:+00027:+00089:-00042:000831.3977:03848
03849:+00055:+00099:-00037:000831.3977:03849
03850:+00123:+00118:-00072:000831.3977:03850
03851:+00048:-00004:-00076:000831.3977:03851
03852:-00099:+00108:+00035:000831.3977:03852
03853:-00060:+00103:-00056:000831.3977:03853
03854:-00041:+00063:-00071:000831.3977:03854
03855:-00049:+00070:-00023:000878.1223:03855
03856:+00080:+00075:+00024:000878.1223:03856
03857:+00114:+00084:+00044:000878.1223:03857
03858:+00038:+00009:-00042:000878.1223:03858
03859:-00011:+00139:-00023:000878.1223:03859
03860:-00021:+00057:-00020:000878.1223:03860
03861:+00037:+00123:-00024:000878.1223:03861
03862:+00038:+00090:+00019:000878.1223:03862
03863:+00118:+00116:+00051:000878.1223:03863
03864:+00066:+00116:-00005:000878.1223:03864
03865:+00009:+00057:+00026:000878.1223:03865
03866:-00048:+00162:-00047:000878.1223:03866
03867:-00021:+00067:+00063:000878.1223:03867
03868:-00004:+00064:+00013:000878.1223:03868
03869:+00049:+00116:+00041:000878.1223:03869
03870:+00116:+00048:+00058:000878.1223:03870
03871:+00064:+00119:+00062:000878.1223:03871
03872:-00025:+00094:+00072:000878.1223:03872
03873:-00033:+00103:-00002:000878.1223:03873
03874:-00006:+00143:+00000:000878.1223:03874
03875:+00005:+00075:+00036:000878.1223:03875
03876:+00031:+00055:+00014:000878.1223:03876
03877:+00017:+00052:-00024:000924.8861:03877
03878:+00019:+00098:-00011:000924.8861:03878
03879:-00036:+00081:-00013:000924.8861:03879
03880:-00097:+00103:+00003:000924.8861:03880
03881:-00070:+00066:-00031:000924.8861:03881
03882:+00031:+00071:-00008:000924.8861:03882
03883:+00078:+00161:+00037:000924.8861:03883
03884:+00041:+00013:+00024:000924.8861:03884
03885:-00048:+00106:-00073:000924.8861:03885
03886:+00020:+00130:+00028:000924.8861:03886
03887:-00034:+00047:-00002:000924.8861:03887
03888:-00029:+00105:-00086:000924.8861:03888
03889:+00010:+00079:-00041:000924.8861:03889
03890:-00031:+00003:-00084:000924.8861:03890
03891:-00059:+00097:-00059:000924.8861:03891
03892:-00081:+00040:-00053:000924.8861:03892
03893:-00065:+00099:-00106:000924.8861:03893
03894:+00050:+00099:+00057:000924.8861:03894
03895:+00073:+00137:-00093:000924.8861:03895
03896:+00024:-00026:-00008:000924.8861:03896
03897:-00034:+00159:-00153:000924.8861:03897
03898:-00068:+00029:-00016:000965.7079:03898
03899:-00042:+00033:-00082:000965.7079:03899
03900:-00057:+00084:-00173:000965.7079:03900
03901:-00001:+00043:+00017:000965.7079:03901
03902:-00009:-00017:-00088:000965.7079:03902
03903:-00070:+00017:-00233:000965.7079:03903
03904:-00071:+00032:-00011:000965.7079:03904
03905:-00007:+00097:-00003:000965.7079:03905
03906:+00035:+00115:-00007:000965.7079:03906
03907:+00107:+00167:+00096:000965.7079:03907
03908:+00111:-00071:+00008:000965.7079:03908
03909:+00027:+00106:+00034:000965.7079:03909
03910:-00068:+00058:+00083:000965.7079:03910
03911:-00075:-00028:-00006:000965.7079:03911
03912:+00003:+00151:-00050:000965.7079:03912
03913:+00052:+00100:+00107:000965.7079:03913
03914:-00003:+00096:-00121:000965.7079:03914
03915:+00000:+00114:-00047:000965.7079:03915
03916:-00030:+00091:+00051:000965.7079:03916
03917:-00062:+00069:-00053:000965.7079:03917
03918:+00095:+00107:+00076:001002.7369:03918
03919:+00153:+00096:-00114:001002.7369:03919
03920:-00030:-00039:-00017:001002.7369:03920
03921:-00057:+00152:-00065:001002.7369:03921
03922:+00008:+00085:+00072:001002.7369:03922
03923:+00020:+00077:-00008:001002.7369:03923
03924:+00048:-00020:-00114:001002.7369:03924
03925:+00053:+00148:+00064:001002.7369:03925
03926:-00043:+00043:+00017:001002.7369:03926
03927:-00057:+00142:+00075:001002.7369:03927
03928:+00002:+00029:+00040:001002.7369:03928
03929:+00026:+00103:-00061:001002.7369:03929
03930:+00008:+00084:-00008:001002.7369:03930
03931:+00097:+00124:-00091:001002.7369:03931
03932:+00026:+00058:+00082:001002.7369:03932
03933:-00029:+00109:-00056:001002.7369:03933
03934:-00172:+00052:-00028:001002.7369:03934
03935:-00095:+00139:-00013:001002.7369:03935
03936:+00123:+00060:-00062:001002.7369:03936
03937:+00019:+00114:-00048:001024.9649:03937
03938:-00080:+00057:+00009:001024.9649:03938
03939:-00099:+00159:-00111:001024.9649:03939
03940:+00007:+00004:+00053:001024.9649:03940
03941:-00027:+00103:-00015:001024.9649:03941
03942:+00133:+00013:-00016:001024.9649:03942
03943:+00034:+00039:-00040:001024.9649:03943
03944:-00046:+00028:+00057:001024.9649:03944
03945:-00092:+00131:-00070:001024.9649:03945
03946:-00041:+00069:+00083:001024.9649:03946
03947:+00010:+00123:+00038:001024.9649:03947
03948:+00056:+00115:-00024:001024.9649:03948
03949:-00014:+00067:+00083:001024.9649:03949
03950:-00119:+00121:-00030:001024.9649:03950
03951:+00025:+00048:+00072:001024.9649:03951
03952:+00042:+00046:+00068:001024.9649:03952
03953:-00069:+00031:-00051:001024.9649:03953
03954:+00002:+00113:-00062:001024.9649:03954
03955:+00014:-00004:-00010:001024.9649:03955
03956:-00044:+00146:-00070:001024.9649:03956
03957:-00089:+00066:+00026:001032.5981:03957
03958:-00087:+00101:+00103:001032.5981:03958
03959:+00049:+00024:-00017:001032.5981:03959
03960:+00057:+00087:-00042:001032.5981:03960
03961:-00083:+00146:+00061:001032.5981:03961
03962:-00101:+00167:-00034:001032.5981:03962
03963:-00057:+00072:-00301:001032.5981:03963
03964:-00007:+00108:+00052:001032.5981:03964
03965:-00013:+00134:+00033:001032.5981:03965
03966:+00095:+00036:-00236:001032.5981:03966
03967:+00050:+00107:-00035:001032.5981:03967
03968:-00108:+00042:-00070:001032.5981:03968
03969:-00080:+00065:-00037:001032.5981:03969
03970:-00024:+00070:-00022:001032.5981:03970
03971:+00019:+00094:-00034:001032.5981:03971
03972:+00038:+00017:+00064:001032.5981:03972
03973:-00013:+00116:-00071:001032.5981:03973
03974:-00189:+00059:-00104:001032.5981:03974
03975:-00104:+00098:-00007:001032.5981:03975
03976:-00009:+00085:+00024:001040.0661:03976
03977:+00221:+00118:-00018:001040.0661:03977
03978:+00005:+00036:+00050:001040.0661:03978
03979:-00182:+00101:+00040:001040.0661:03979
03980:-00087:+00089:-00061:001040.0661:03980
03981:+00087:+00110:-00004:001040.0661:03981
03982:+00008:+00087:-00085:001040.0661:03982
03983:-00090:+00098:-00117:001040.0661:03983
03984:-00057:+00141:+00061:001040.0661:03984
03985:-00007:+00094:-00059:001040.0661:03985
03986:-00037:+00131:-00032:001040.0661:03986
03987:-00075:+00067:+00062:001040.0661:03987
03988:+00084:+00116:+00014:001040.0661:03988
03989:+00049:+00024:-00036:001040.0661:03989
03990:-00038:+00092:-00007:001040.0661:03990
03991:-00084:+00083:-00062:001040.0661:03991
03992:-00049:+00154:+00015:001040.0661:03992
03993:+00002:+00078:-00044:001040.0661:03993
03994:+00022:+00146:-00064:001040.0661:03994
03995:-00029:+00144:+00093:001042.3896:03995
03996:-00034:+00081:-00016:001042.3896:03996
03997:-00071:+00055:-00066:001042.3896:03997
03998:-00094:+00117:+00028:001042.3896:03998
03999:+00061:+00090:-00012:001042.3896:03999
04000:+00102:+00080:-00055:001042.3896:04000
04001:+00046:+00066:+00082:001042.3896:04001
04002:-00020:+00136:+00005:001042.3896:04002
04003:-00021:+00058:+00080:001042.3896:04003
04004:-00068:+00118:-00010:001042.3896:04004
04005:-00062:+00085:+00027:001042.3896:04005
04006:-00042:+00063:+00044:001042.3896:04006
04007:-00006:+00086:+00069:001042.3896:04007
04008:-00022:+00024:-00089:001042.3896:04008
04009:-00036:+00133:+00004:001042.3896:04009
04010:-00088:+00037:-00042:001042.3896:04010
04011:-00054:+00130:-00035:001042.3896:04011
04012:+00028:+00077:-00023:001042.3896:04012
04013:+00007:+00096:+00030:001042.3896:04013
04014:-00028:+00092:+00026:001048.4160:04014
04015:+00036:+00144:-00064:001048.4160:04015
04016:+00032:+00049:+00217:001048.4160:04016
04017:-00005:+00103:-00086:001048.4160:04017
04018:-00021:+00090:-00021:001048.4160:04018
04019:+00032:+00155:+00002:001048.4160:04019
04020:-00034:-00032:-00077:001048.4160:04020
04021:-00061:+00083:+00003:001048.4160:04021
04022:-00044:+00115:-00066:001048.4160:04022
04023:+00143:+00105:+00092:001048.4160:04023
04024:+00087:+00026:-00020:001048.4160:04024
04025:+00089:+00197:-00040:001048.4160:04025
04026:-00008:+00068:+00233:001048.4160:04026
04027:+00008:+00096:-00056:001048.4160:04027
04028:+00087:+00068:+00078:001048.4160:04028
04029:+00082:+00150:+00017:001048.4160:04029
04030:+00022:+00029:+00044:001048.4160:04030
04031:-00009:+00096:-00020:001048.4160:04031
04032:-00098:+00075:-00066:001048.4160:04032
04033:-00078:+00146:+00026:001057.1296:04033
04034:+00025:+00036:-00018:001057.1296:04034
04035:+00131:+00127:-00048:001057.1296:04035
04036:+00038:-00039:+00054:001057.1296:04036
04037:-00019:+00102:-00114:001057.1296:04037
04038:+00009:+00089:+00039:001057.1296:04038
04039:+00040:+00151:+00030:001057.1296:04039
04040:-00005:+00048:+00042:001057.1296:04040
04041:-00068:+00011:-00012:001057.1296:04041
04042:-00054:+00065:+00094:001057.1296:04042
04043:-00084:+00097:-00069:001057.1296:04043
04044:-00062:+00043:+00029:001057.1296:04044
04045:-00006:+00013:-00087:001057.1296:04045
04046:+00131:+00141:-00167:001057.1296:04046
04047:+00128:-00050:-00015:001057.1296:04047
04048:+00080:+00096:-00140:001057.1296:04048
04049:-00038:-00057:-00081:001057.1296:04049
04050:-00073:+00129:-00160:001057.1296:04050
04051:-00065:-00021:-00026:001057.1296:04051
04052:-00058:-00013:-00155:001066.8046:04052
04053:-00101:+00044:-00234:001066.8046:04053
04054:-00113:+00046:-00134:001066.8046:04054
04055:-00077:+00034:-00166:001066.8046:04055
04056:-00030:-00018:-00195:001066.8046:04056
04057:+00028:+00057:-00216:001066.8046:04057
04058:+00029:-00052:-00092:001066.8046:04058
04059:-00047:+00025:-00230:001066.8046:04059
04060:-00125:+00060:-00185:001066.8046:04060
04061:-00092:+00081:-00147:001066.8046:04061
04062:+00011:+00057:-00097:001066.8046:04062
04063:-00012:+00017:+00014:001066.8046:04063
04064:-00113:+00022:-00167:001066.8046:04064
04065:-00139:+00044:-00094:001066.8046:04065
04066:-00083:+00039:-00034:001066.8046:04066
04067:-00066:+00004:-00119:001066.8046:04067
04068:-00078:+00126:-00134:001066.8046:04068
04069:-00131:-00018:+00063:001066.8046:04069
04070:-00186:+00021:-00070:001082.3643:04070
04071:-00168:+00059:-00086:001082.3643:04071
04072:-00105:+00099:+00102:001082.3643:04072
04073:-00014:+00027:+00053:001082.3643:04073
04074:-00035:+00044:+00188:001082.3643:04074
04075:-00111:+00098:+00044:001082.3643:04075
04076:-00300:+00087:+00020:001082.3643:04076
04077:-00278:+00052:+00039:001082.3643:04077
04078:-00025:+00036:+00034:001082.3643:04078
04079:+00183:+00152:+00068:001082.3643:04079
04080:+00165:+00029:+00035:001082.3643:04080
04081:+00035:+00133:+00073:001082.3643:04081
04082:-00094:+00071:+00046:001082.3643:04082
04083:-00113:+00096:+00083:001082.3643:04083
04084:+00034:+00099:+00094:001082.3643:04084
04085:+00066:+00130:+00050:001082.3643:04085
04086:+00072:+00116:+00087:001082.3643:04086
04087:+00025:+00126:-00014:001082.3643:04087
04088:+00025:+00156:-00017:001082.3643:04088
04089:+00098:+00094:+00145:001090.9042:04089
04090:+00137:+00080:-00023:001090.9042:04090
04091:+00167:+00062:+00052:001090.9042:04091
04092:+00048:+00084:-00055:001090.9042:04092
04093:-00049:+00059:-00012:001090.9042:04093
04094:+00009:+00048:+00028:001090.9042:04094
04095:+00134:+00051:-00101:001090.9042:04095
04096:+00194:+00135:+00081:001090.9042:04096
04097:+00074:+00184:-00063:001090.9042:04097
04098:+00017:+00134:+00034:001090.9042:04098
04099:-00032:+00208:+00049:001090.9042:04099
04100:+00094:+00213:-00046:001090.9042:04100
04101:-00008:+00029:+00165:001090.9042:04101
04102:+00142:+00078:-00098:001090.9042:04102
04103:+00026:-00067:-00176:001090.9042:04103
04104:+00005:-00062:+00039:001090.9042:04104
04105:-00080:+00183:-00089:001090.9042:04105
04106:+00041:+00114:-00135:001090.9042:04106
04107:+00179:-00007:-00211:001078.0056:04107
04108:+00044:+00142:-00189:001078.0056:04108
04109:-00167:+00052:-00071:001078.0056:04109
04110:-00047:+00102:-00056:001078.0056:04110
04111:+00255:-00012:-00092:001078.0056:04111
04112:+00210:-00042:+00006:001078.0056:04112
04113:+00009:+00083:+00060:001078.0056:04113
04114:-00061:-00056:-00010:001078.0056:04114
04115:-00021:+00113:+00059:001078.0056:04115
04116:+00058:+00193:+00038:001078.0056:04116
04117:+00038:-00167:+00188:001078.0056:04117
04118:+00115:+00299:-00061:001078.0056:04118
04119:+00085:-00021:+00085:001078.0056:04119
04120:-00035:+00023:+00041:001078.0056:04120
04121:-00238:+00081:+00070:001078.0056:04121
04122:+00269:+00063:+00169:001078.0056:04122
04123:+00371:+00083:+00059:001078.0056:04123
04124:-00131:+00017:+00058:001078.0056:04124
04125:-00252:-00031:+00102:001078.0056:04125
04126:+00124:+00185:-00073:001063.7185:04126
04127:+00124:+00067:+00150:001063.7185:04127
04128:-00201:+00066:+00186:001063.7185:04128
04129:-00015:+00054:+00186:001063.7185:04129
04130:+00297:+00207:-00001:001063.7185:04130
04131:+00057:+00019:+00036:001063.7185:04131
04132:-00329:+00077:-00066:001063.7185:04132
04133:+00108:+00182:-00052:001063.7185:04133
04134:+00187:-00071:+00051:001063.7185:04134
04135:-00043:+00242:-00183:001063.7185:04135
04136:-00132:+00073:+00086:001063.7185:04136
04137:+00183:+00013:+00119:001063.7185:04137
04138:+00108:-00025:-00269:001063.7185:04138
04139:-00188:+00085:+00041:001063.7185:04139
04140:-00222:+00031:-00011:001063.7185:04140
04141:+00169:+00198:+00080:001063.7185:04141
04142:+00100:+00121:-00087:001063.7185:04142
04143:-00178:+00145:-00246:001063.7185:04143
04144:-00038:+00082:-00130:001063.7185:04144
04145:-00004:+00051:-00088:001054.3454:04145
04146:+00086:+00118:-00024:001054.3454:04146
04147:-00048:+00034:-00007:001054.3454:04147
04148:-00099:+00185:-00365:001054.3454:04148
04149:-00062:+00060:-00064:001054.3454:04149
04150:-00141:+00073:-00094:001054.3454:04150
04151:-00136:+00016:+00048:001054.3454:04151
04152:-00162:-00011:-00088:001054.3454:04152
04153:-00180:+00050:-00164:001054.3454:04153
04154:-00295:+00084:-00032:001054.3454:04154
04155:-00227:+00117:-00056:001054.3454:04155
04156:-00123:+00097:+00020:001054.3454:04156
04157:+00151:+00102:+00060:001054.3454:04157
04158:+00297:+00108:+00156:001054.3454:04158
04159:+00357:+00063:+00134:001054.3454:04159
04160:+00167:+00068:+00057:001054.3454:04160
04161:+00120:+00083:+00029:001054.3454:04161
04162:-00014:+00071:+00013:001054.3454:04162
04163:-00284:+00075:+00021:001054.3454:04163
04164:-00291:+00059:+00054:001035.3283:04164
04165:-00138:+00049:-00199:001035.3283:04165
04166:-00005:-00013:+00068:001035.3283:04166
04167:-00063:+00051:+00019:001035.3283:04167
04168:-00011:+00021:+00092:001035.3283:04168
04169:+00131:+00043:+00146:001035.3283:04169
04170:+00193:+00061:-00061:001035.3283:04170
04171:-00001:+00119:-00002:001035.3283:04171
04172:-00077:+00145:-00043:001035.3283:04172
04173:-00106:+00052:-00016:001035.3283:04173
04174:-00132:+00035:-00094:001035.3283:04174
04175:-00052:-00015:-00073:001035.3283:04175
04176:+00048:+00042:-00082:001035.3283:04176
04177:+00051:+00032:-00022:001035.3283:04177
04178:+00120:+00049:+00024:001035.3283:04178
04179:+00112:+00051:-00034:001035.3283:04179
04180:+00083:+00086:-00014:001035.3283:04180
04181:+00082:+00049:-00085:001035.3283:04181
04182:+00079:+00083:-00114:001035.3283:04182
04183:+00078:+00120:-00001:001035.3283:04183
04184:-00024:+00070:-00098:001035.3283:04184
04185:-00053:+00047:-00065:000983.3632:04185
04186:-00034:+00048:+00012:000983.3632:04186
04187:+00050:+00082:-00059:000983.3632:04187
04188:+00057:+00108:-00016:000983.3632:04188
04189:+00024:+00092:+00023:000983.3632:04189
04190:+00015:+00075:-00006:000983.3632:04190
04191:+00048:+00096:+00031:000983.3632:04191
04192:+00051:+00002:+00004:000983.3632:04192
04193:+00046:+00073:+00021:000983.3632:04193
04194:+00111:+00077:+00069:000983.3632:04194
04195:+00120:+00113:+00045:000983.3632:04195
04196:+00111:+00054:+00052:000983.3632:04196
04197:+00064:+00081:-00024:000983.3632:04197
04198:+00109:+00050:+00008:000983.3632:04198
04199:+00049:+00087:+00079:000983.3632:04199
04200:+00045:+00017:+00061:000983.3632:04200
04201:+00043:+00079:+00022:000983.3632:04201
04202:+00031:+00091:+00061:000983.3632:04202
04203:-00050:+00088:+00049:000983.3632:04203
04204:-00024:+00119:+00049:000983.3632:04204
04205:-00017:+00100:+00006:000983.3632:04205
04206:-00024:+00047:+00029:000983.3632:04206
04207:+00006:+00115:-00035:000911.3060:04207
04208:-00007:+00083:+00015:000911.3060:04208
04209:+00001:+00087:-00023:000911.3060:04209
04210:-00014:+00075:+00033:000911.3060:04210
04211:-00019:+00056:-00015:000911.3060:04211
04212:+00030:+00099:-00035:000911.3060:04212
04213:+00006:+00037:-00075:000911.3060:04213
04214:-00019:+00039:-00077:000911.3060:04214
04215:-00032:+00100:-00097:000911.3060:04215
04216:-00021:+00059:+00000:000911.3060:04216
04217:-00067:+00071:-00133:000911.3060:04217
04218:-00044:+00071:-00052:000911.3060:04218
04219:-00019:+00072:-00018:000911.3060:04219
04220:-00131:+00039:-00078:000911.3060:04220
04221:-00061:+00105:-00027:000911.3060:04221
04222:-00025:-00019:-00093:000911.3060:04222
04223:-00046:+00110:-00133:000911.3060:04223
04224:-00094:+00062:+00018:000911.3060:04224
04225:+00006:+00062:-00078:000911.3060:04225
04226:+00002:+00075:-00063:000911.3060:04226
04227:-00059:+00102:-00017:000911.3060:04227
04228:-00017:+00062:-00081:000911.3060:04228
04229:+00009:+00031:-00062:000911.3060:04229
04230:-00094:+00058:+00017:000838.0291:04230
04231:-00071:+00047:-00061:000838.0291:04231
04232:-00004:+00082:-00031:000838.0291:04232
04233:-00050:+00100:-00025:000838.0291:04233
04234:-00121:+00062:-00050:000838.0291:04234
04235:-00059:+00103:+00025:000838.0291:04235
04236:+00040:+00082:+00037:000838.0291:04236
04237:-00048:+00063:-00003:000838.0291:04237
04238:-00103:+00082:+00050:000838.0291:04238
04239:-00008:+00059:+00009:000838.0291:04239
04240:+00034:+00054:+00032:000838.0291:04240
04241:-00071:+00076:-00016:000838.0291:04241
04242:-00127:+00161:+00059:000838.0291:04242
04243:+00004:+00102:+00004:000838.0291:04243
04244:-00059:+00085:-00044:000838.0291:04244
04245:-00086:+00081:+00054:000838.0291:04245
04246:-00030:+00075:+00040:000838.0291:04246
04247:-00008:+00127:+00025:000838.0291:04247
04248:-00035:+00096:+00019:000838.0291:04248
04249:-00081:+00174:+00049:000838.0291:04249
04250:-00004:+00047:+00140:000838.0291:04250
04251:+00096:+00064:+00038:000838.0291:04251
04252:-00041:+00120:-00026:000838.0291:04252
04253:-00059:+00083:+00069:000838.0291:04253
04254:+00065:+00073:-00030:000837.6267:04254
04255:+00012:+00005:-00101:000837.6267:04255
04256:-00057:+00091:-00083:000837.6267:04256
04257:+00048:+00021:-00073:000837.6267:04257
04258:+00064:+00101:-00088:000837.6267:04258
04259:+00001:+00083:-00015:000837.6267:04259
04260:+00001:+00074:-00035:000837.6267:04260
04261:+00048:+00182:-00036:000837.6267:04261
04262:+00053:+00037:-00111:000837.6267:04262
04263:+00002:+00166:-00021:000837.6267:04263
04264:+00052:+00105:+00092:000837.6267:04264
04265:+00102:+00099:-00049:000837.6267:04265
04266:-00037:-00012:-00022:000837.6267:04266
04267:-00028:+00061:+00019:000837.6267:04267
04268:+00071:+00126:+00010:000837.6267:04268
04269:+00075:-00132:+00015:000837.6267:04269
04270:-00046:+00081:-00013:000837.6267:04270
04271:+00023:+00040:+00020:000837.6267:04271
04272:+00108:+00086:-00085:000837.6267:04272
04273:-00063:+00043:-00088:000837.6267:04273
04274:-00035:+00063:+00100:000837.6267:04274
04275:+00065:+00108:-00134:000837.6267:04275
04276:+00010:-00037:-00017:000837.6267:04276
04277:+00020:+00174:+00058:000875.7035:04277
04278:+00069:+00050:+00030:000875.7035:04278
04279:+00113:+00090:+00025:000875.7035:04279
04280:+00091:+00086:+00006:000875.7035:04280
04281:+00042:+00034:+00103:000875.7035:04281
04282:+00014:+00076:-00060:000875.7035:04282
04283:+00035:-00006:-00011:000875.7035:04283
04284:+00075:+00153:+00035:000875.7035:04284
04285:+00062:+00031:-00002:000875.7035:04285
04286:-00012:+00067:-00064:000875.7035:04286
04287:-00024:+00100:-00081:000875.7035:04287
04288:-00040:+00145:-00024:000875.7035:04288
04289:-00095:-00001:-00076:000875.7035:04289
04290:-00048:+00158:+00012:000875.7035:04290
04291:+00054:+00086:+00063:000875.7035:04291
04292:+00056:+00067:+00000:000875.7035:04292
04293:+00024:+00113:-00007:000875.7035:04293
04294:+00040:+00135:+00028:000875.7035:04294
04295:-00034:+00123:-00089:000875.7035:04295
04296:-00064:+00138:-00051:000875.7035:04296
04297:+00039:+00142:-00012:000875.7035:04297
04298:+00113:+00081:-00020:000875.7035:04298
04299:+00021:+00052:+00044:000915.9940:04299
04300:+00002:+00102:-00020:000915.9940:04300
04301:+00079:+00146:-00040:000915.9940:04301
04302:+00006:+00061:+00028:000915.9940:04302
04303:-00065:+00055:-00029:000915.9940:04303
04304:+00129:+00152:+00037:000915.9940:04304
04305:+00106:+00047:+00038:000915.9940:04305
04306:-00016:+00161:-00074:000915.9940:04306
04307:+00001:+00068:+00067:000915.9940:04307
04308:-00025:+00016:-00046:000915.9940:04308
04309:-00019:+00137:-00012:000915.9940:04309
04310:+00038:+00081:+00004:000915.9940:04310
04311:-00015:+00077:-00097:000915.9940:04311
04312:-00049:+00038:+00027:000915.9940:04312
04313:-00061:+00103:-00040:000915.9940:04313
04314:-00026:+00081:-00046:000915.9940:04314
04315:-00083:+00079:+00007:000915.9940:04315
04316:+00000:+00130:-00102:000915.9940:04316
04317:+00129:+00018:+00106:000915.9940:04317
04318:+00081:+00080:-00026:000915.9940:04318
04319:-00015:+00112:+00050:000915.9940:04319
04320:+00030:+00083:+00018:000957.5487:04320
04321:-00018:+00060:+00045:000957.5487:04321
04322:-00051:+00166:+00036:000957.5487:04322
04323:+00016:-00009:-00027:000957.5487:04323
04324:+00005:+00060:-00033:000957.5487:04324
04325:-00117:+00045:-00016:000957.5487:04325
04326:-00129:+00098:-00102:000957.5487:04326
04327:-00100:+00049:-00044:000957.5487:04327
04328:+00017:+00113:-00018:000957.5487:04328
04329:+00097:+00034:+00079:000957.5487:04329
04330:+00090:+00016:+00124:000957.5487:04330
04331:-00145:+00020:-00179:000957.5487:04331
04332:-00149:+00071:+00091:000957.5487:04332
04333:-00034:+00072:-00055:000957.5487:04333
04334:+00098:+00180:+00069:000957.5487:04334
04335:+00091:+00212:+00010:000957.5487:04335
04336:-00043:+00018:-00030:000957.5487:04336
04337:-00103:+00015:+00035:000957.5487:04337
04338:-00045:+00045:+00141:000957.5487:04338
04339:+00012:+00069:-00015:000957.5487:04339
04340:+00112:+00003:+00038:000997.1306:04340
04341:+00117:+00130:-00094:000997.1306:04341
04342:+00005:+00048:-00018:000997.1306:04342
04343:-00073:+00066:+00032:000997.1306:04343
04344:-00017:+00182:-00139:000997.1306:04344
04345:+00069:+00086:+00223:000997.1306:04345
04346:+00060:+00111:-00014:000997.1306:04346
04347:-00009:+00062:-00092:000997.1306:04347
04348:-00020:+00101:-00010:000997.1306:04348
04349:-00032:+00048:-00067:000997.1306:04349
04350:+00017:+00157:-00084:000997.1306:04350
04351:-00033:-00014:+00149:000997.1306:04351
04352:-00022:+00124:+00012:000997.1306:04352
04353:+00109:+00068:-00061:000997.1306:04353
04354:+00073:+00105:-00068:000997.1306:04354
04355:-00061:+00001:+00067:000997.1306:04355
04356:-00135:+00053:-00106:000997.1306:04356
04357:+00009:+00045:+00138:000997.1306:04357
04358:+00054:+00186:-00052:000997.1306:04358
04359:+00020:+00036:+00074:001020.8041:04359
04360:+00006:+00079:+00121:001020.8041:04360
04361:-00095:+00080:-00047:001020.8041:04361
04362:-00121:+00168:+00180:001020.8041:04362
04363:-00001:+00053:+00160:001020.8041:04363
04364:+00184:-00007:-00059:001020.8041:04364
04365:+00170:+00044:+00235:001020.8041:04365
04366:-00205:+00108:-00125:001020.8041:04366
04367:-00198:+00163:+00211:001020.8041:04367
04368:+00024:+00021:+00030:001020.8041:04368
04369:+00056:+00208:-00152:001020.8041:04369
04370:+00026:+00064:+00123:001020.8041:04370
04371:+00007:+00121:-00083:001020.8041:04371
04372:-00069:+00035:+00034:001020.8041:04372
04373:-00060:+00127:+00113:001020.8041:04373
04374:-00012:-00003:+00009:001020.8041:04374
04375:+00059:+00080:-00012:001020.8041:04375
04376:+00064:+00051:+00029:001020.8041:04376
04377:-00004:+00083:-00035:001020.8041:04377
04378:-00025:+00014:-00042:001020.8041:04378
04379:-00094:+00102:-00090:001030.9818:04379
04380:-00073:+00025:+00041:001030.9818:04380
04381:-00039:+00129:-00118:001030.9818:04381
04382:+00057:+00021:-00029:001030.9818:04382
04383:+00006:+00100:-00003:001030.9818:04383
04384:-00090:+00089:-00030:001030.9818:04384
04385:-00160:+00020:+00003:001030.9818:04385
04386:-00062:+00108:-00063:001030.9818:04386
04387:+00086:+00050:-00046:001030.9818:04387
04388:+00172:+00087:+00068:001030.9818:04388
04389:+00012:+00018:-00114:001030.9818:04389
04390:-00171:+00073:+00014:001030.9818:04390
04391:-00038:+00022:-00020:001030.9818:04391
04392:+00052:+00130:-00118:001030.9818:04392
04393:+00026:+00044:+00094:001030.9818:04393
04394:-00023:+00082:-00081:001030.9818:04394
04395:-00040:+00060:-00032:001030.9818:04395
04396:-00066:+00141:+00075:001030.9818:04396
04397:-00079:+00074:+00001:001030.9818:04397
04398:-00055:+00058:-00022:001039.2476:04398
04399:+00126:+00091:+00057:001039.2476:04399
04400:+00134:+00087:-00033:001039.2476:04400
04401:-00015:+00051:-00011:001039.2476:04401
04402:-00115:+00045:+00036:001039.2476:04402
04403:-00090:+00035:+00005:001039.2476:04403
04404:+00015:+00146:-00017:001039.2476:04404
04405:+00057:+00164:+00154:001039.2476:04405
04406:+00101:+00125:-00114:001039.2476:04406
04407:-00082:+00078:-00091:001039.2476:04407
04408:-00141:+00016:+00107:001039.2476:04408
04409:+00112:+00246:+00133:001039.2476:04409
04410:+00223:-00004:+00093:001039.2476:04410
04411:+00140:+00137:-00012:001039.2476:04411
04412:-00063:+00057:+00093:001039.2476:04412
04413:-00034:+00140:-00050:001039.2476:04413
04414:-00043:+00074:-00007:001039.2476:04414
04415:-00085:+00111:+00078:001039.2476:04415
04416:-00015:+00083:+00073:001039.2476:04416
04417:+00088:+00120:+00074:001043.3041:04417
04418:+00023:+00022:-00075:001043.3041:04418
04419:-00079:+00130:-00153:001043.3041:04419
04420:-00308:+00065:-00068:001043.3041:04420
04421:-00111:+00048:-00052:001043.3041:04421
04422:+00052:+00040:-00060:001043.3041:04422
04423:+00123:+00171:-00067:001043.3041:04423
04424:+00040:+00050:+00105:001043.3041:04424
04425:+00035:+00065:-00084:001043.3041:04425
04426:+00049:+00076:+00067:001043.3041:04426
04427:-00005:+00102:-00013:001043.3041:04427
04428:-00015:+00067:-00115:001043.3041:04428
04429:-00001:+00096:+00094:001043.3041:04429
04430:-00046:+00085:-00082:001043.3041:04430
04431:-00119:+00130:-00039:001043.3041:04431
04432:-00143:-00044:+00089:001043.3041:04432
04433:-00033:+00089:+00015:001043.3041:04433
04434:+00102:+00082:+00092:001043.3041:04434
04435:+00136:+00038:+00008:001043.3041:04435
04436:+00064:+00035:-00098:001051.1196:04436
04437:-00033:+00041:-00038:001051.1196:04437
04438:-00029:+00078:-00113:001051.1196:04438
04439:-00047:+00016:+00008:001051.1196:04439
04440:-00051:+00041:-00015:001051.1196:04440
04441:-00062:+00133:+00032:001051.1196:04441
04442:-00066:+00088:+00125:001051.1196:04442
04443:-00098:-00012:+00049:001051.1196:04443
04444:-00014:+00100:-00025:001051.1196:04444
04445:+00177:+00161:+00106:001051.1196:04445
04446:+00248:+00041:+00061:001051.1196:04446
04447:+00156:-00045:-00032:001051.1196:04447
04448:-00051:+00065:-00233:001051.1196:04448
04449:-00125:-00031:+00024:001051.1196:04449
04450:-00133:+00009:-00048:001051.1196:04450
04451:-00186:+00054:-00169:001051.1196:04451
04452:-00107:+00114:-00011:001051.1196:04452
04453:-00046:+00054:-00131:001051.1196:04453
04454:-00035:+00048:-00019:001051.1196:04454
04455:-00007:+00041:-00103:001067.1816:04455
04456:+00022:+00093:-00013:001067.1816:04456
04457:+00055:-00011:-00021:001067.1816:04457
04458:+00038:-00072:-00190:001067.1816:04458
04459:-00107:+00021:-00237:001067.1816:04459
04460:-00123:-00005:-00128:001067.1816:04460
04461:+00046:+00058:-00250:001067.1816:04461
04462:+00078:+00058:-00232:001067.1816:04462
04463:-00087:+00077:-00048:001067.1816:04463
04464:-00165:+00079:-00047:001067.1816:04464
04465:-00153:+00081:-00037:001067.1816:04465
04466:-00049:+00060:-00127:001067.1816:04466
04467:-00082:+00034:-00128:001067.1816:04467
04468:-00083:-00025:-00171:001067.1816:04468
04469:-00121:-00022:-00165:001067.1816:04469
04470:-00128:+00021:-00284:001067.1816:04470
04471:-00161:+00081:+00014:001067.1816:04471
04472:-00124:-00045:-00010:001067.1816:04472
04473:-00188:+00061:-00204:001085.5527:04473
04474:-00089:+00145:+00015:001085.5527:04474
04475:-00042:+00073:+00051:001085.5527:04475
04476:-00098:+00080:+00204:001085.5527:04476
04477:+00155:+00021:+00190:001085.5527:04477
04478:+00054:+00111:-00034:001085.5527:04478
04479:-00059:+00065:-00013:001085.5527:04479
04480:-00355:-00063:-00085:001085.5527:04480
04481:-00236:+00149:-00045:001085.5527:04481
04482:+00099:+00112:+00282:001085.5527:04482
04483:+00133:+00119:+00068:001085.5527:04483
04484:+00036:+00125:+00052:001085.5527:04484
04485:-00089:+00190:+00083:001085.5527:04485
04486:-00165:+00120:+00049:001085.5527:04486
04487:-00239:+00034:+00043:001085.5527:04487
04488:-00111:+00039:+00119:001085.5527:04488
04489:+00054:+00167:+00037:001085.5527:04489
04490:+00354:+00093:+00076:001085.5527:04490
04491:+00136:+00171:+00171:001085.5527:04491
04492:+00027:+00120:+00104:001087.1247:04492
04493:+00038:+00071:+00127:001087.1247:04493
04494:+00093:+00101:-00014:001087.1247:04494
04495:+00041:+00046:+00098:001087.1247:04495
04496:+00029:+00030:-00023:001087.1247:04496
04497:+00161:+00150:-00056:001087.1247:04497
04498:+00205:+00115:+00067:001087.1247:04498
04499:+00064:+00113:-00052:001087.1247:04499
04500:+00011:+00092:+00067:001087.1247:04500
04501:+00086:+00062:+00028:001087.1247:04501
04502:+00247:+00114:-00011:001087.1247:04502
04503:+00147:-00150:-00170:001087.1247:04503
04504:-00148:+00082:-00249:001087.1247:04504
04505:-00207:-00194:-00035:001087.1247:04505
04506:-00172:+00061:-00115:001087.1247:04506
04507:+00169:+00095:-00002:001087.1247:04507
04508:+00202:+00080:-00196:001087.1247:04508
04509:-00117:+00159:-00284:001087.1247:04509
04510:-00033:+00017:+00029:001077.4747:04510
04511:+00122:+00169:-00159:001077.4747:04511
04512:+00259:-00026:-00057:001077.4747:04512
04513:+00121:+00105:-00054:001077.4747:04513
04514:-00023:+00052:-00038:001077.4747:04514
04515:+00002:+00099:-00133:001077.4747:04515
04516:+00102:+00087:-00008:001077.4747:04516
04517:+00126:+00107:+00115:001077.4747:04517
04518:+00016:-00322:-00217:001077.4747:04518
04519:+00049:+00317:-00162:001077.4747:04519
04520:+00034:+00015:+00282:001077.4747:04520
04521:-00315:-00041:-00264:001077.4747:04521
04522:-00070:-00092:+00133:001077.4747:04522
04523:+00519:+00129:+00049:001077.4747:04523
04524:-00179:+00016:-00027:001077.4747:04524
04525:-00498:+00012:+00073:001077.4747:04525
04526:+00109:+00126:-00057:001077.4747:04526
04527:+00377:+00068:+00135:001077.4747:04527
04528:+00040:+00112:+00068:001077.4747:04528
04529:-00218:+00009:+00038:001063.9993:04529
04530:-00046:+00150:-00081:001063.9993:04530
04531:+00165:-00099:+00208:001063.9993:04531
04532:-00043:+00174:-00161:001063.9993:04532
04533:-00111:-00023:+00131:001063.9993:04533
04534:+00141:+00050:+00093:001063.9993:04534
04535:+00108:+00100:-00164:001063.9993:04535
04536:-00146:+00078:+00052:001063.9993:04536
04537:-00203:-00065:+00007:001063.9993:04537
04538:-00104:+00183:-00113:001063.9993:04538
04539:+00095:-00050:+00115:001063.9993:04539
04540:+00038:+00241:-00200:001063.9993:04540
04541:-00118:+00097:+00045:001063.9993:04541
04542:-00156:-00072:+00052:001063.9993:04542
04543:+00031:+00190:-00232:001063.9993:04543
04544:-00108:-00021:-00010:001063.9993:04544
04545:-00010:+00099:-00035:001063.9993:04545
04546:+00210:+00032:-00101:001063.9993:04546
04547:+00239:+00102:-00037:001063.9993:04547
04548:-00252:+00164:-00141:001051.1196:04548
04549:-00292:-00035:-00094:001051.1196:04549
04550:-00252:+00101:-00109:001051.1196:04550
04551:+00073:+00115:+00286:001051.1196:04551
04552:+00079:+00012:-00333:001051.1196:04552
04553:-00337:+00050:-00523:001051.1196:04553
04554:-00338:+00178:+00041:001051.1196:04554
04555:-00182:-00007:-00181:001051.1196:04555
04556:-00033:+00016:+00005:001051.1196:04556
04557:-00014:+00099:+00073:001051.1196:04557
04558:+00223:+00120:-00124:001051.1196:04558
04559:+00350:+00162:+00171:001051.1196:04559
04560:+00173:+00056:+00020:001051.1196:04560
04561:-00025:+00075:-00043:001051.1196:04561
04562:-00063:+00067:-00037:001051.1196:04562
04563:-00197:+00086:-00001:001051.1196:04563
04564:-00213:+00115:-00087:001051.1196:04564
04565:-00174:+00055:-00181:001051.1196:04565
04566:-00060:+00063:+00064:001051.1196:04566
04567:-00070:+00044:+00028:001051.1196:04567
04568:+00029:+00077:+00141:001029.7039:04568
04569:+00229:+00039:+00193:001029.7039:04569
04570:+00115:+00075:+00012:001029.7039:04570
04571:+00043:+00031:+00047:001029.7039:04571
04572:-00083:+00115:-00148:001029.7039:04572
04573:-00143:+00047:-00083:001029.7039:04573
04574:-00142:+00134:-00039:001029.7039:04574
04575:-00066:+00027:-00038:001029.7039:04575
04576:-00029:+00032:-00082:001029.7039:04576
04577:-00033:+00002:-00011:001029.7039:04577
04578:+00020:+00048:+00024:001029.7039:04578
04579:+00009:+00021:-00043:001029.7039:04579
04580:+00081:+00087:+00041:001029.7039:04580
04581:+00189:+00099:+00109:001029.7039:04581
04582:+00147:+00150:+00015:001029.7039:04582
04583:-00008:-00007:-00023:001029.7039:04583
04584:+00009:+00143:-00084:001029.7039:04584
04585:+00018:+00052:-00101:001029.7039:04585
04586:-00003:+00062:-00038:001029.7039:04586
04587:+00028:+00066:+00046:001029.7039:04587
04588:+00139:+00072:-00004:000975.5163:04588
04589:+00127:+00062:+00001:000975.5163:04589
04590:+00099:+00141:+00005:000975.5163:04590
04591:+00010:+00065:-00082:000975.5163:04591
04592:+00039:+00063:-00007:000975.5163:04592
04593:+00133:+00081:+00019:000975.5163:04593
04594:+00161:+00098:-00024:000975.5163:04594
04595:+00109:+00130:+00029:000975.5163:04595
04596:+00024:+00152:+00002:000975.5163:04596
04597:+00060:+00100:+00024:000975.5163:04597
04598:+00037:+00086:+00044:000975.5163:04598
04599:+00011:+00103:-00018:000975.5163:04599
04600:+00059:+00086:+00053:000975.5163:04600
04601:+00009:+00086:-00112:000975.5163:04601
04602:-00052:+00065:+00008:000975.5163:04602
04603:-00034:+00092:-00027:000975.5163:04603
04604:-00054:+00051:-00039:000975.5163:04604
04605:-00012:+00062:+00030:000975.5163:04605
04606:+00001:+00116:-00006:000975.5163:04606
04607:+00059:+00115:+00023:000975.5163:04607
04608:-00033:+00038:+00003:000975.5163:04608
04609:-00025:+00097:+00022:000975.5163:04609
04610:-00050:+00088:-00024:000975.5163:04610
04611:-00007:+00038:-00075:000899.7648:04611
04612:+00034:+00074:+00021:000899.7648:04612
04613:+00015:+00066:-00055:000899.7648:04613
04614:-00022:+00064:-00061:000899.7648:04614
04615:-00043:+00060:+00018:000899.7648:04615
04616:-00011:+00081:-00053:000899.7648:04616
04617:-00033:+00054:+00013:000899.7648:04617
04618:-00053:+00082:-00049:000899.7648:04618
04619:-00039:+00069:+00016:000899.7648:04619
04620:-00023:+00056:-00036:000899.7648:04620
04621:-00038:+00075:-00046:000899.7648:04621
04622:-00090:+00084:+00006:000899.7648:04622
04623:-00046:+00066:-00121:000899.7648:04623
04624:-00054:+00053:-00120:000899.7648:04624
04625:-00055:+00091:-00033:000899.7648:04625
04626:-00015:+00052:-00044:000899.7648:04626
04627:+00001:+00036:-00111:000899.7648:04627
04628:-00031:+00084:-00027:000899.7648:04628
04629:-00047:+00035:-00013:000899.7648:04629
04630:-00011:+00062:-00075:000899.7648:04630
04631:-00013:+00017:-00019:000899.7648:04631
04632:-00063:+00115:-00160:000899.7648:04632
04633:-00083:+00114:+00038:000899.7648:04633
04634:+00045:+00034:-00041:000831.8330:04634
04635:-00053:+00139:-00130:000831.8330:04635
04636:-00056:-00003:+00055:000831.8330:04636
04637:-00093:+00124:-00062:000831.8330:04637
04638:-00050:+00068:+00040:000831.8330:04638
04639:-00025:+00115:-00058:000831.8330:04639
04640:-00038:+00028:-00007:000831.8330:04640
04641:+00000:+00148:+00037:000831.8330:04641
04642:-00023:+00077:-00075:000831.8330:04642
04643:-00062:+00121:+00020:000831.8330:04643
04644:-00111:-00004:+00042:000831.8330:04644
04645:-00073:+00145:-00014:000831.8330:04645
04646:-00019:+00068:+00022:000831.8330:04646
04647:-00028:+00019:-00026:000831.8330:04647
04648:-00112:+00104:+00004:000831.8330:04648
04649:+00001:+00058:+00040:000831.8330:04649
04650:+00029:+00092:-00003:000831.8330:04650
04651:-00073:+00050:-00004:000831.8330:04651
04652:-00110:+00096:-00055:000831.8330:04652
04653:-00044:+00106:+00028:000831.8330:04653
04654:+00004:+00067:+00014:000831.8330:04654
04655:-00063:+00037:-00004:000831.8330:04655
04656:-00048:+00074:+00020:000831.8330:04656
04657:+00082:+00088:-00012:000831.8330:04657
04658:+00031:+00132:-00013:000831.8330:04658
04659:-00071:+00062:+00018:000830.1173:04659
04660:+00049:+00098:-00038:000830.1173:04660
04661:+00107:+00061:+00006:000830.1173:04661
04662:-00022:+00024:-00019:000830.1173:04662
04663:-00037:+00056:-00042:000830.1173:04663
04664:+00140:+00100:+00022:000830.1173:04664
04665:+00075:-00035:-00091:000830.1173:04665
04666:+00007:+00048:-00137:000830.1173:04666
04667:+00011:+00091:+00067:000830.1173:04667
04668:+00094:+00086:+00012:000830.1173:04668
04669:+00038:+00055:-00012:000830.1173:04669
04670:+00065:+00095:+00016:000830.1173:04670
04671:+00128:+00057:+00010:000830.1173:04671
04672:+00118:+00127:-00046:000830.1173:04672
04673:-00064:-00022:-00018:000830.1173:04673
04674:-00062:+00063:+00002:000830.1173:04674
04675:+00082:+00048:+00041:000830.1173:04675
04676:+00028:+00102:+00027:000830.1173:04676
04677:+00042:+00093:+00023:000830.1173:04677
04678:+00130:+00092:+00065:000830.1173:04678
04679:+00086:+00088:+00002:000830.1173:04679
04680:-00028:+00015:-00088:000830.1173:04680
04681:+00027:+00146:+00015:000830.1173:04681
04682:+00058:+00051:-00108:000873.6488:04682
04683:+00006:+00084:+00044:000873.6488:04683
04684:+00035:+00146:+00023:000873.6488:04684
04685:+00096:+00145:-00042:000873.6488:04685
04686:-00004:+00094:+00104:000873.6488:04686
04687:-00112:+00116:+00056:000873.6488:04687
04688:-00074:+00032:+00024:000873.6488:04688
04689:-00047:+00091:-00037:000873.6488:04689
04690:+00030:+00090:+00059:000873.6488:04690
04691:+00126:+00112:+00080:000873.6488:04691
04692:+00094:+00006:-00059:000873.6488:04692
04693:+00048:+00126:-00048:000873.6488:04693
04694:+00021:+00171:+00074:000873.6488:04694
04695:+00049:+00106:+00019:000873.6488:04695
04696:+00020:+00068:-00085:000873.6488:04696
04697:+00113:+00180:+00094:000873.6488:04697
04698:+00119:-00013:+00002:000873.6488:04698
04699:+00031:+00016:+00000:000873.6488:04699
04700:-00012:+00156:+00022:000873.6488:04700
04701:-00005:+00094:-00085:000873.6488:04701
04702:-00028:+00102:-00066:000873.6488:04702
04703:-00014:+00100:+00050:000920.2368:04703
04704:+00036:+00113:-00014:000920.2368:04704
04705:+00040:-00006:+00026:000920.2368:04705
04706:-00007:+00112:+00020:000920.2368:04706
04707:-00017:+00153:+00108:000920.2368:04707
04708:-00064:+00093:-00048:000920.2368:04708
04709:-00046:+00046:-00040:000920.2368:04709
04710:+00002:+00139:+00035:000920.2368:04710
04711:+00023:-00041:-00024:000920.2368:04711
04712:+00003:+00062:-00078:000920.2368:04712
04713:-00028:+00166:-00097:000920.2368:04713
04714:-00019:+00038:-00071:000920.2368:04714
04715:+00022:+00071:-00048:000920.2368:04715
04716:+00029:+00027:+00048:000920.2368:04716
04717:+00065:+00095:-00082:000920.2368:04717
04718:+00049:+00020:-00020:000920.2368:04718
04719:+00064:+00098:-00043:000920.2368:04719
04720:+00034:+00049:+00008:000920.2368:04720
04721:-00038:+00097:-00001:000920.2368:04721
04722:+00013:+00075:+00019:000920.2368:04722
04723:+00048:+00084:-00038:000920.2368:04723
04724:-00075:+00022:-00032:000964.8104:04724
04725:-00075:+00104:-00063:000964.8104:04725
04726:-00016:+00034:+00007:000964.8104:04726
04727:-00078:+00052:+00017:000964.8104:04727
04728:-00009:+00090:+00027:000964.8104:04728
04729:+00127:+00148:+00102:000964.8104:04729
04730:+00051:+00172:+00003:000964.8104:04730
04731:-00094:+00065:+00050:000964.8104:04731
04732:-00097:+00131:+00076:000964.8104:04732
04733:+00027:+00099:+00090:000964.8104:04733
04734:+00050:+00083:+00083:000964.8104:04734
04735:-00046:+00133:-00088:000964.8104:04735
04736:-00054:+00105:+00068:000964.8104:04736
04737:-00068:+00078:+00018:000964.8104:04737
04738:+00002:+00078:-00147:000964.8104:04738
04739:-00016:+00114:-00009:000964.8104:04739
04740:+00045:+00059:+00027:000964.8104:04740
04741:+00179:+00184:+00062:000964.8104:04741
04742:+00092:-00010:+00000:000964.8104:04742
04743:-00073:+00054:-00065:000964.8104:04743
04744:-00048:+00108:-00076:000998.5317:04744
04745:-00007:-00070:+00018:000998.5317:04745
04746:+00092:+00201:+00043:000998.5317:04746
04747:+00016:-00016:-00064:000998.5317:04747
04748:-00047:-00013:-00047:000998.5317:04748
04749:-00067:+00182:-00008:000998.5317:04749
04750:-00104:+00001:+00009:000998.5317:04750
04751:-00013:+00221:+00002:000998.5317:04751
04752:+00066:-00012:+00183:000998.5317:04752
04753:+00115:+00068:-00118:000998.5317:04753
04754:+00048:+00024:+00056:000998.5317:04754
04755:-00123:+00066:-00087:000998.5317:04755
04756:-00122:+00077:-00036:000998.5317:04756
04757:+00035:+00113:-00006:000998.5317:04757
04758:+00082:+00114:+00089:000998.5317:04758
04759:+00051:+00050:+00015:000998.5317:04759
04760:-00044:+00121:-00167:000998.5317:04760
04761:-00072:+00089:+00099:000998.5317:04761
04762:+00025:+00083:-00011:000998.5317:04762
04763:+00038:+00083:-00064:000998.5317:04763
04764:+00029:+00086:+00100:001020.3104:04764
04765:+00097:+00091:-00055:001020.3104:04765
04766:-00073:+00094:-00046:001020.3104:04766
04767:-00147:+00131:-00081:001020.3104:04767
04768:-00064:+00039:+00019:001020.3104:04768
04769:+00110:+00029:+00075:001020.3104:04769
04770:+00135:+00117:+00063:001020.3104:04770
04771:-00200:-00043:-00006:001020.3104:04771
04772:-00216:+00049:-00029:001020.3104:04772
04773:+00074:+00099:+00031:001020.3104:04773
04774:+00064:+00102:-00056:001020.3104:04774
04775:-00052:+00137:-00086:001020.3104:04775
04776:+00013:+00059:+00155:001020.3104:04776
04777:+00085:+00107:-00133:001020.3104:04777
04778:+00055:+00177:-00149:001020.3104:04778
04779:-00173:-00035:+00118:001020.3104:04779
04780:-00183:+00072:-00070:001020.3104:04780
04781:+00029:+00103:+00137:001020.3104:04781
04782:+00141:+00079:-00071:001020.3104:04782
04783:+00018:+00046:+00023:001032.8099:04783
04784:-00204:+00066:+00077:001032.8099:04784
04785:-00033:+00110:+00012:001032.8099:04785
04786:+00009:-00040:+00021:001032.8099:04786
04787:+00021:+00177:-00135:001032.8099:04787
04788:+00094:-00071:+00114:001032.8099:04788
04789:+00033:-00014:+00028:001032.8099:04789
04790:-00100:+00090:-00055:001032.8099:04790
04791:-00082:+00027:+00059:001032.8099:04791
04792:-00032:+00082:-00119:001032.8099:04792
04793:+00078:+00177:+00076:001032.8099:04793
04794:+00029:+00051:+00001:001032.8099:04794
04795:-00061:+00087:-00127:001032.8099:04795
04796:-00105:+00066:+00029:001032.8099:04796
04797:-00011:+00057:-00018:001032.8099:04797
04798:+00055:+00036:+00017:001032.8099:04798
04799:+00089:+00027:+00008:001032.8099:04799
04800:+00004:-00019:+00073:001032.8099:04800
04801:-00009:+00099:-00038:001032.8099:04801
04802:-00015:+00043:+00022:001037.0280:04802
04803:-00077:+00098:-00096:001037.0280:04803
04804:+00020:+00099:+00020:001037.0280:04804
04805:+00009:+00106:-00144:001037.0280:04805
04806:+00054:+00057:+00134:001037.0280:04806
04807:+00027:+00072:-00136:001037.0280:04807
04808:-00107:+00005:-00097:001037.0280:04808
04809:-00179:+00120:+00031:001037.0280:04809
04810:-00014:+00244:-00123:001037.0280:04810
04811:+00247:-00102:+00174:001037.0280:04811
04812:-00083:+00029:-00148:001037.0280:04812
04813:-00070:+00288:+00069:001037.0280:04813
04814:+00193:-00008:+00244:001037.0280:04814
04815:+00120:+00050:-00203:001037.0280:04815
04816:-00305:+00152:+00008:001037.0280:04816
04817:-00062:+00009:+00159:001037.0280:04817
04818:+00199:+00126:-00149:001037.0280:04818
04819:+00138:+00085:+00092:001037.0280:04819
04820:-00158:+00103:-00079:001037.0280:04820
04821:-00175:+00055:+00023:001041.9260:04821
04822:-00001:+00128:-00030:001041.9260:04822
04823:-00017:+00094:-00044:001041.9260:04823
04824:+00046:+00104:+00029:001041.9260:04824
04825:+00126:+00126:+00090:001041.9260:04825
04826:+00040:+00044:-00016:001041.9260:04826
04827:-00035:+00094:+00097:001041.9260:04827
04828:-00025:+00080:-00022:001041.9260:04828
04829:+00007:+00013:+00049:001041.9260:04829
04830:-00027:+00107:-00026:001041.9260:04830
04831:-00106:+00071:-00068:001041.9260:04831
04832:-00129:+00069:-00001:001041.9260:04832
04833:-00053:+00104:-00078:001041.9260:04833
04834:+00102:+00119:+00026:001041.9260:04834
04835:+00119:+00091:+00054:001041.9260:04835
04836:+00110:+00053:-00045:001041.9260:04836
04837:+00040:+00065:-00012:001041.9260:04837
04838:-00028:+00047:-00001:001041.9260:04838
04839:-00091:+00070:-00004:001041.9260:04839
04840:-00077:+00103:+00079:001051.3140:04840
04841:-00109:+00091:+00028:001051.3140:04841
04842:-00131:+00039:-00023:001051.3140:04842
04843:-00058:+00077:-00054:001051.3140:04843
04844:-00026:+00065:-00041:001051.3140:04844
04845:+00018:+00083:+00024:001051.3140:04845
04846:+00157:+00053:+00053:001051.3140:04846
04847:+00150:+00083:+00002:001051.3140:04847
04848:+00077:+00091:-00006:001051.3140:04848
04849:-00016:+00067:+00013:001051.3140:04849
04850:-00079:+00053:+00022:001051.3140:04850
04851:-00097:+00115:-00032:001051.3140:04851
04852:-00106:+00117:+00052:001051.3140:04852
04853:-00149:+00036:-00069:001051.3140:04853
04854:-00106:+00094:-00004:001051.3140:04854
04855:-00063:+00088:+00030:001051.3140:04855
04856:+00001:+00135:+00039:001051.3140:04856
04857:+00190:+00065:+00041:001051.3140:04857
04858:+00101:+00090:+00024:001051.3140:04858
04859:+00034:+00045:+00084:001062.8522:04859
04860:-00072:+00091:-00030:001062.8522:04860
04861:-00077:+00016:+00027:001062.8522:04861
04862:+00030:+00120:+00066:001062.8522:04862
04863:+00142:+00040:-00034:001062.8522:04863
04864:+00024:+00041:-00112:001062.8522:04864
04865:-00125:+00037:-00062:001062.8522:04865
04866:-00098:+00048:-00081:001062.8522:04866
04867:-00068:-00078:-00051:001062.8522:04867
04868:+00084:+00087:-00157:001062.8522:04868
04869:+00097:-00014:-00069:001062.8522:04869
04870:-00022:+00039:-00183:001062.8522:04870
04871:-00083:+00057:-00107:001062.8522:04871
04872:-00047:+00029:-00284:001062.8522:04872
04873:+00032:+00089:-00076:001062.8522:04873
04874:-00044:+00076:-00075:001062.8522:04874
04875:-00100:-00013:-00192:001062.8522:04875
04876:-00157:+00045:-00159:001062.8522:04876
04877:-00106:+00091:-00116:001062.8522:04877
04878:-00041:-00106:-00028:001085.1406:04878
04879:+00001:-00006:-00262:001085.1406:04879
04880:-00087:+00048:-00119:001085.1406:04880
04881:-00167:+00056:-00151:001085.1406:04881
04882:-00188:+00074:-00184:001085.1406:04882
04883:-00124:+00023:-00154:001085.1406:04883
04884:+00012:+00164:-00059:001085.1406:04884
04885:-00145:+00057:+00031:001085.1406:04885
04886:-00222:+00032:-00104:001085.1406:04886
04887:-00192:+00073:-00002:001085.1406:04887
04888:-00059:+00105:-00055:001085.1406:04888
04889:+00000:-00039:-00138:001085.1406:04889
04890:-00096:-00023:-00113:001085.1406:04890
04891:-00102:+00046:+00020:001085.1406:04891
04892:-00103:-00024:+00012:001085.1406:04892
04893:-00087:+00002:-00041:001085.1406:04893
04894:-00040:-00084:+00080:001085.1406:04894
04895:-00076:+00147:+00046:001085.1406:04895
04896:-00228:+00072:+00097:001099.1832:04896
04897:-00166:+00113:-00019:001099.1832:04897
04898:+00142:+00079:+00030:001099.1832:04898
04899:+00199:+00230:+00106:001099.1832:04899
04900:+00189:+00029:+00117:001099.1832:04900
04901:+00054:+00146:-00015:001099.1832:04901
04902:+00108:+00066:+00268:001099.1832:04902
04903:+00081:+00075:+00101:001099.1832:04903
04904:-00050:+00106:+00057:001099.1832:04904
04905:-00045:+00112:+00192:001099.1832:04905
04906:+00011:+00167:-00011:001099.1832:04906
04907:+00009:+00119:+00118:001099.1832:04907
04908:+00000:+00168:+00045:001099.1832:04908
04909:-00067:+00082:+00057:001099.1832:04909
04910:+00035:+00168:+00136:001099.1832:04910
04911:+00107:+00061:+00061:001099.1832:04911
04912:+00213:+00164:+00097:001099.1832:04912
04913:+00193:+00070:+00075:001099.1832:04913
04914:+00095:+00115:+00012:001091.9060:04914
04915:+00009:+00070:+00041:001091.9060:04915
04916:+00037:+00105:-00089:001091.9060:04916
04917:+00010:+00242:+00053:001091.9060:04917
04918:+00340:+00250:+00296:001091.9060:04918
04919:+00281:+00174:-00589:001091.9060:04919
04920:-00140:-00043:+00081:001091.9060:04920
04921:-00260:+00302:-00016:001091.9060:04921
04922:+00241:-00277:+00047:001091.9060:04922
04923:+00467:+00185:-00479:001091.9060:04923
04924:+00338:+00082:-00003:001091.9060:04924
04925:-00252:-00020:+00171:001091.9060:04925
04926:-00046:+00027:-00317:001091.9060:04926
04927:+00169:+00098:-00078:001091.9060:04927
04928:+00091:+00161:-00053:001091.9060:04928
04929:-00103:-00098:+00046:001091.9060:04929
04930:-00023:+00042:-00016:001091.9060:04930
04931:+00100:+00057:-00019:001091.9060:04931
04932:+00092:+00089:-00145:001091.9060:04932
04933:-00022:-00088:-00090:001076.5383:04933
04934:+00285:+00227:-00052:001076.5383:04934
04935:+00022:+00050:-00048:001076.5383:04935
04936:-00249:-00104:-00041:001076.5383:04936
04937:+00243:+00113:-00203:001076.5383:04937
04938:+00253:-00029:-00132:001076.5383:04938
04939:-00070:+00050:+00144:001076.5383:04939
04940:-00082:-00064:-00056:001076.5383:04940
04941:+00086:+00103:+00018:001076.5383:04941
04942:-00035:+00069:+00082:001076.5383:04942
04943:-00099:+00052:+00050:001076.5383:04943
04944:+00038:+00010:+00043:001076.5383:04944
04945:+00231:+00199:+00007:001076.5383:04945
04946:+00166:+00130:-00015:001076.5383:04946
04947:-00131:+00139:+00083:001076.5383:04947
04948:-00131:+00046:+00041:001076.5383:04948
04949:-00099:+00124:-00118:001076.5383:04949
04950:-00021:+00149:+00152:001076.5383:04950
04951:+00046:+00088:+00040:001076.5383:04951
04952:+00130:+00086:-00073:001062.1567:04952
04953:-00071:+00087:+00060:001062.1567:04953
04954:-00219:+00108:+00009:001062.1567:04954
04955:-00357:+00264:+00094:001062.1567:04955
04956:+00153:-00122:+00338:001062.1567:04956
04957:+00483:+00166:+00000:001062.1567:04957
04958:+00144:+00005:-00037:001062.1567:04958
04959:-00215:+00057:-00064:001062.1567:04959
04960:-00288:+00152:-00115:001062.1567:04960
04961:+00070:+00032:+00135:001062.1567:04961
04962:-00077:+00013:-00009:001062.1567:04962
04963:-00267:+00040:-00184:001062.1567:04963
04964:-00110:+00037:-00294:001062.1567:04964
04965:-00102:+00159:-00215:001062.1567:04965
04966:-00260:-00061:+00010:001062.1567:04966
04967:-00299:+00100:-00185:001062.1567:04967
04968:-00048:+00206:-00053:001062.1567:04968
04969:+00269:+00021:+00111:001062.1567:04969
04970:+00285:+00156:-00084:001062.1567:04970
04971:+00157:+00136:+00150:001045.7547:04971
04972:+00069:+00099:-00046:001045.7547:04972
04973:+00097:+00096:+00037:001045.7547:04973
04974:+00009:+00067:-00070:001045.7547:04974
04975:-00281:+00090:-00028:001045.7547:04975
04976:-00312:+00059:-00070:001045.7547:04976
04977:-00058:+00064:-00224:001045.7547:04977
04978:+00007:+00005:+00003:001045.7547:04978
04979:-00103:+00088:-00037:001045.7547:04979
04980:+00160:+00065:+00023:001045.7547:04980
04981:+00258:+00069:-00021:001045.7547:04981
04982:+00138:+00068:+00037:001045.7547:04982
04983:-00096:+00114:-00041:001045.7547:04983
04984:-00122:+00021:-00088:001045.7547:04984
04985:-00058:+00164:-00081:001045.7547:04985
04986:-00068:+00034:-00005:001045.7547:04986
04987:-00110:+00045:-00088:001045.7547:04987
04988:-00087:+00073:-00032:001045.7547:04988
04989:-00022:+00052:+00063:001045.7547:04989
04990:+00074:-00008:+00010:001045.7547:04990
04991:+00121:+00135:+00131:001006.0883:04991
04992:+00145:+00007:+00129:001006.0883:04992
04993:+00154:+00096:-00010:001006.0883:04993
04994:+00040:+00022:+00029:001006.0883:04994
04995:+00011:+00123:+00051:001006.0883:04995
04996:-00109:-00029:-00039:001006.0883:04996
04997:-00114:+00096:-00099:001006.0883:04997
04998:+00028:-00010:+00082:001006.0883:04998
04999:+00168:+00101:+00029:001006.0883:04999
05000:+00139:+00063:+00024:001006.0883:05000
05001:+00071:+00111:+00091:001006.0883:05001
05002:+00042:+00025:-00006:001006.0883:05002
05003:+00045:+00061:+00033:001006.0883:05003
05004:+00134:+00095:+00004:001006.0883:05004
05005:+00111:+00094:-00073:001006.0883:05005
05006:+00031:+00097:-00050:001006.0883:05006
05007:+00016:+00085:+00011:001006.0883:05007
05008:+00049:-00003:-00062:001006.0883:05008
05009:+00017:+00075:+00042:001006.0883:05009
05010:+00036:+00108:+00013:001006.0883:05010
05011:+00072:+00022:-00046:001006.0883:05011
05012:+00034:+00066:-00078:000939.0468:05012
05013:-00038:+00065:+00057:000939.0468:05013
05014:+00014:+00082:-00001:000939.0468:05014
05015:-00010:-00042:-00044:000939.0468:05015
05016:-00026:+00119:-00065:000939.0468:05016
05017:+00011:+00130:-00037:000939.0468:05017
05018:+00040:+00054:-00019:000939.0468:05018
05019:+00018:+00083:-00063:000939.0468:05019
05020:-00034:+00072:+00001:000939.0468:05020
05021:-00005:+00099:-00065:000939.0468:05021
05022:+00011:-00035:-00009:000939.0468:05022
05023:+00002:+00155:-00086:000939.0468:05023
05024:+00021:-00019:+00089:000939.0468:05024
05025:-00024:+00052:-00043:000939.0468:05025
05026:-00009:+00075:-00042:000939.0468:05026
05027:+00006:+00069:+00004:000939.0468:05027
05028:-00017:+00126:-00056:000939.0468:05028
05029:-00048:+00024:+00129:000939.0468:05029
05030:-00046:+00104:-00058:000939.0468:05030
05031:-00008:+00019:+00018:000939.0468:05031
05032:-00080:+00054:-00024:000939.0468:05032
05033:-00072:+00033:-00073:000939.0468:05033
05034:-00017:+00092:+00054:000939.0468:05034
05035:+00000:+00017:-00099:000858.5263:05035
05036:-00046:+00010:+00099:000858.5263:05036
05037:-00019:+00153:-00018:000858.5263:05037
05038:-00045:+00044:+00079:000858.5263:05038
05039:-00051:+00073:+00062:000858.5263:05039
05040:+00013:+00096:-00099:000858.5263:05040
05041:-00014:+00004:-00043:000858.5263:05041
05042:-00020:+00117:+00031:000858.5263:05042
05043:-00060:-00039:-00001:000858.5263:05043
05044:-00064:+00067:-00009:000858.5263:05044
05045:-00004:+00138:-00116:000858.5263:05045
05046:+00018:+00050:+00061:000858.5263:05046
05047:-00109:+00086:-00072:000858.5263:05047
05048:-00057:+00066:-00053:000858.5263:05048
05049:+00020:+00088:-00033:000858.5263:05049
05050:+00006:+00097:-00124:000858.5263:05050
05051:-00111:+00079:-00030:000858.5263:05051
05052:-00098:+00104:+00001:000858.5263:05052
05053:+00053:+00078:-00007:000858.5263:05053
05054:+00036:+00103:-00053:000858.5263:05054
05055:-00098:+00105:-00036:000858.5263:05055
05056:-00020:+00115:+00010:000858.5263:05056
05057:+00028:+00094:-00075:000858.5263:05057
05058:-00066:+00000:+00016:000858.5263:05058
05059:-00112:+00102:-00004:000858.5263:05059
05060:-00049:+00075:+00053:000812.5764:05060
05061:+00047:+00102:+00004:000812.5764:05061
05062:-00095:+00049:+00000:000812.5764:05062
05063:-00085:+00081:+00048:000812.5764:05063
05064:+00004:+00093:-00004:000812.5764:05064
05065:-00038:+00017:+00055:000812.5764:05065
05066:-00077:+00068:+00004:000812.5764:05066
05067:-00010:+00053:-00017:000812.5764:05067
05068:+00029:+00024:-00004:000812.5764:05068
05069:-00036:+00055:-00004:000812.5764:05069
05070:-00060:+00041:+00010:000812.5764:05070
05071:+00001:+00059:+00036:000812.5764:05071
05072:+00013:+00019:-00058:000812.5764:05072
05073:+00007:+00088:-00052:000812.5764:05073
05074:-00027:+00076:+00029:000812.5764:05074
05075:+00113:+00047:+00069:000812.5764:05075
05076:+00074:+00042:+00005:000812.5764:05076
05077:-00021:+00036:+00025:000812.5764:05077
05078:+00047:+00061:-00002:000812.5764:05078
05079:+00062:-00001:-00047:000812.5764:05079
05080:+00048:+00062:-00040:000812.5764:05080
05081:+00096:+00089:+00055:000812.5764:05081
05082:+00121:+00058:+00064:000812.5764:05082
05083:-00073:+00055:-00117:000848.4389:05083
05084:-00081:+00026:+00082:000848.4389:05084
05085:+00130:+00177:+00027:000848.4389:05085
05086:+00044:-00021:-00021:000848.4389:05086
05087:-00029:+00102:-00146:000848.4389:05087
05088:-00025:+00089:-00059:000848.4389:05088
05089:+00165:+00079:+00071:000848.4389:05089
05090:+00137:+00066:-00042:000848.4389:05090
05091:-00023:+00099:-00022:000848.4389:05091
05092:-00010:+00032:-00071:000848.4389:05092
05093:-00026:+00091:-00034:000848.4389:05093
05094:+00048:+00089:+00078:000848.4389:05094
05095:+00096:+00080:-00089:000848.4389:05095
05096:+00020:+00095:-00072:000848.4389:05096
05097:-00017:+00080:+00035:000848.4389:05097
05098:+00021:+00101:-00052:000848.4389:05098
05099:+00009:+00083:-00027:000848.4389:05099
05100:-00064:+00133:-00016:000848.4389:05100
05101:-00048:+00110:-00059:000848.4389:05101
05102:+00140:+00090:+00088:000848.4389:05102
05103:+00132:+00109:-00018:000848.4389:05103
05104:+00030:+00109:+00037:000848.4389:05104
05105:-00014:+00109:+00043:000848.4389:05105
05106:-00013:+00068:+00018:000896.4857:05106
05107:-00021:+00133:+00000:000896.4857:05107
05108:+00025:+00082:-00022:000896.4857:05108
05109:+00071:+00054:-00020:000896.4857:05109
05110:+00048:+00068:+00018:000896.4857:05110
05111:-00031:+00067:+00061:000896.4857:05111
05112:-00028:+00181:+00020:000896.4857:05112
05113:-00055:+00044:-00002:000896.4857:05113
05114:-00015:+00211:+00054:000896.4857:05114
05115:+00051:+00063:+00060:000896.4857:05115
05116:+00019:+00092:-00021:000896.4857:05116
05117:-00002:+00098:+00078:000896.4857:05117
05118:+00040:+00145:+00078:000896.4857:05118
05119:+00007:-00004:-00008:000896.4857:05119
05120:-00028:+00113:-00079:000896.4857:05120
05121:+00036:+00087:+00017:000896.4857:05121
05122:+00052:+00115:-00057:000896.4857:05122
05123:+00022:+00059:-00028:000896.4857:05123
05124:-00047:+00165:-00008:000896.4857:05124
05125:-00018:+00118:+00026:000896.4857:05125
05126:-00056:+00127:-00082:000896.4857:05126
05127:+00047:-00012:+00102:000943.5456:05127
05128:+00094:+00048:-00017:000943.5456:05128
05129:+00062:+00027:-00037:000943.5456:05129
05130:+00024:+00157:+00040:000943.5456:05130
05131:+00051:+00103:-00113:000943.5456:05131
05132:-00058:+00118:-00043:000943.5456:05132
05133:-00042:+00045:+00053:000943.5456:05133
05134:+00039:+00028:-00018:000943.5456:05134
05135:-00018:+00078:-00066:000943.5456:05135
05136:-00065:+00064:+00000:000943.5456:05136
05137:-00061:+00057:-00104:000943.5456:05137
05138:-00076:+00147:-00016:000943.5456:05138
05139:-00054:+00155:-00067:000943.5456:05139
05140:+00124:+00077:+00056:000943.5456:05140
05141:+00085:+00010:+00013:000943.5456:05141
05142:+00066:+00045:+00067:000943.5456:05142
05143:+00000:+00150:-00001:000943.5456:05143
05144:-00049:-00064:+00079:000943.5456:05144
05145:-00031:+00190:-00122:000943.5456:05145
05146:+00107:+00064:+00102:000943.5456:05146
05147:+00040:+00147:+00013:000984.8732:05147
05148:-00012:+00061:-00033:000984.8732:05148
05149:-00062:+00067:-00027:000984.8732:05149
05150:-00036:-00001:+00024:000984.8732:05150
05151:+00001:+00125:-00051:000984.8732:05151
05152:+00051:+00136:+00140:000984.8732:05152
05153:+00023:+00215:-00165:000984.8732:05153
05154:-00068:+00033:+00121:000984.8732:05154
05155:-00117:+00249:-00054:000984.8732:05155
05156:+00000:+00012:+00010:000984.8732:05156
05157:+00008:+00201:+00088:000984.8732:05157
05158:+00061:+00088:+00001:000984.8732:05158
05159:+00041:+00071:-00036:000984.8732:05159
05160:-00037:+00126:-00145:000984.8732:05160
05161:-00162:+00095:+00024:000984.8732:05161
05162:+00065:+00118:+00102:000984.8732:05162
05163:+00132:+00019:+00022:000984.8732:05163
05164:+00130:-00027:+00143:000984.8732:05164
05165:-00044:+00144:-00087:000984.8732:05165
05166:-00015:-00057:+00055:000984.8732:05166
05167:-00062:+00166:-00057:001010.7180:05167
05168:+00028:-00051:+00110:001010.7180:05168
05169:+00105:+00192:-00017:001010.7180:05169
05170:+00066:+00075:+00093:001010.7180:05170
05171:-00025:+00093:+00035:001010.7180:05171
05172:-00131:+00101:-00244:001010.7180:05172
05173:+00010:+00030:+00103:001010.7180:05173
05174:+00054:+00031:-00117:001010.7180:05174
05175:-00010:+00103:-00049:001010.7180:05175
05176:+00062:+00070:+00089:001010.7180:05176
05177:+00091:+00033:-00126:001010.7180:05177
05178:+00081:+00101:+00050:001010.7180:05178
05179:-00185:+00008:-00010:001010.7180:05179
05180:-00147:+00162:-00179:001010.7180:05180
05181:+00132:+00037:+00185:001010.7180:05181
05182:+00214:+00105:-00163:001010.7180:05182
05183:+00042:+00001:+00011:001010.7180:05183
05184:-00129:+00160:-00239:001010.7180:05184
05185:-00099:-00039:+00094:001010.7180:05185
05186:+00044:+00105:+00021:001027.0137:05186
05187:+00127:+00034:-00155:001027.0137:05187
05188:+00086:+00109:-00001:001027.0137:05188
05189:+00031:+00020:+00013:001027.0137:05189
05190:-00087:+00130:-00061:001027.0137:05190
05191:-00165:+00018:+00105:001027.0137:05191
05192:-00050:+00082:-00118:001027.0137:05192
05193:+00059:+00061:+00041:001027.0137:05193
05194:-00022:+00088:+00101:001027.0137:05194
05195:-00115:+00082:-00087:001027.0137:05195
05196:-00069:+00197:+00065:001027.0137:05196
05197:-00068:-00001:+00040:001027.0137:05197
05198:-00054:+00099:-00026:001027.0137:05198
05199:+00049:+00046:+00071:001027.0137:05199
05200:+00126:+00099:-00071:001027.0137:05200
05201:+00128:+00135:+00027:001027.0137:05201
05202:-00073:+00014:+00011:001027.0137:05202
05203:-00162:+00072:-00014:001027.0137:05203
05204:-00060:+00145:+00020:001027.0137:05204
05205:+00109:+00088:+00068:001027.0137:05205
05206:-00021:+00038:-00005:001036.2088:05206
05207:-00060:+00087:-00013:001036.2088:05207
05208:-00039:+00042:+00148:001036.2088:05208
05209:-00020:+00114:-00126:001036.2088:05209
05210:-00027:-00002:+00061:001036.2088:05210
05211:+00027:+00065:+00070:001036.2088:05211
05212:+00044:+00053:-00055:001036.2088:05212
05213:+00008:+00134:+00015:001036.2088:05213
05214:-00068:+00087:+00020:001036.2088:05214
05215:-00128:+00046:-00041:001036.2088:05215
05216:-00077:+00132:-00052:001036.2088:05216
05217:+00010:+00123:-00007:001036.2088:05217
05218:+00020:+00063:+00028:001036.2088:05218
05219:-00026:+00139:+00026:001036.2088:05219
05220:-00070:+00049:+00008:001036.2088:05220
05221:-00115:+00086:-00100:001036.2088:05221
05222:+00190:+00132:+00036:001036.2088:05222
05223:+00142:+00031:+00021:001036.2088:05223
05224:+00087:+00137:-00070:001036.2088:05224
05225:-00121:-00022:+00095:001039.5976:05225
05226:-00192:+00134:-00112:001039.5976:05226
05227:+00076:+00099:+00096:001039.5976:05227
05228:+00236:+00135:+00045:001039.5976:05228
05229:+00136:+00131:-00002:001039.5976:05229
05230:-00142:+00061:-00084:001039.5976:05230
05231:-00152:+00103:-00066:001039.5976:05231
05232:-00008:+00091:+00014:001039.5976:05232
05233:+00060:+00086:-00031:001039.5976:05233
05234:+00009:+00095:-00046:001039.5976:05234
05235:-00082:+00006:-00043:001039.5976:05235
05236:-00022:+00036:-00061:001039.5976:05236
05237:+00020:+00081:+00026:001039.5976:05237
05238:-00077:+00072:-00023:001039.5976:05238
05239:-00065:+00093:+00003:001039.5976:05239
05240:+00169:+00148:-00053:001039.5976:05240
05241:+00002:+00111:+00032:001039.5976:05241
05242:-00173:+00089:-00059:001039.5976:05242
05243:-00079:-00010:+00037:001039.5976:05243
05244:-00055:+00073:-00087:001046.3041:05244
05245:-00035:+00032:+00016:001046.3041:05245
05246:+00077:+00093:+00045:001046.3041:05246
05247:+00096:+00028:+00030:001046.3041:05247
05248:+00014:+00056:+00060:001046.3041:05248
05249:-00114:+00047:-00014:001046.3041:05249
05250:-00099:+00114:+00060:001046.3041:05250
05251:-00073:+00074:+00065:001046.3041:05251
05252:-00079:+00121:-00057:001046.3041:05252
05253:-00062:+00011:+00033:001046.3041:05253
05254:-00145:+00098:-00161:001046.3041:05254
05255:-00107:+00025:-00011:001046.3041:05255
05256:-00054:+00076:+00025:001046.3041:05256
05257:+00137:+00123:+00033:001046.3041:05257
05258:+00119:+00018:+00026:001046.3041:05258
05259:+00056:+00139:-00045:001046.3041:05259
05260:-00037:+00047:+00197:001046.3041:05260
05261:-00111:+00077:-00045:001046.3041:05261
05262:-00079:+00069:+00035:001046.3041:05262
05263:-00016:+00137:+00032:001059.4185:05263
05264:-00056:+00000:+00002:001059.4185:05264
05265:-00061:+00076:-00128:001059.4185:05265
05266:-00085:+00148:-00156:001059.4185:05266
05267:-00046:+00036:-00097:001059.4185:05267
05268:+00137:+00062:-00081:001059.4185:05268
05269:+00149:-00017:-00090:001059.4185:05269
05270:+00054:+00126:+00035:001059.4185:05270
05271:-00074:-00027:+00092:001059.4185:05271
05272:-00110:+00104:-00128:001059.4185:05272
05273:-00077:+00065:+00040:001059.4185:05273
05274:+00000:+00051:-00073:001059.4185:05274
05275:-00081:-00083:-00170:001059.4185:05275
05276:-00083:+00005:-00283:001059.4185:05276
05277:-00023:+00080:-00261:001059.4185:05277
05278:-00091:+00025:-00199:001059.4185:05278
05279:-00008:+00011:-00132:001059.4185:05279
05280:+00078:+00071:-00226:001059.4185:05280
05281:+00019:+00113:+00000:001059.4185:05281
05282:-00022:-00019:+00079:001072.0091:05282
05283:-00012:+00102:-00200:001072.0091:05283
05284:-00043:+00123:-00076:001072.0091:05284
05285:-00135:+00077:-00094:001072.0091:05285
05286:-00174:+00028:-00252:001072.0091:05286
05287:-00102:-00082:-00131:001072.0091:05287
05288:-00063:+00012:-00297:001072.0091:05288
05289:-00119:-00016:-00120:001072.0091:05289
05290:+00000:+00012:-00145:001072.0091:05290
05291:-00049:+00054:-00167:001072.0091:05291
05292:-00125:+00112:+00094:001072.0091:05292
05293:-00175:+00040:+00101:001072.0091:05293
05294:-00127:+00182:-00216:001072.0091:05294
05295:+00018:+00182:+00111:001072.0091:05295
05296:+00080:+00058:+00008:001072.0091:05296
05297:-00092:+00020:-00075:001072.0091:05297
05298:-00052:-00061:+00037:001072.0091:05298
05299:+00061:+00040:+00000:001072.0091:05299
05300:+00032:+00000:+00102:001094.7055:05300
05301:-00057:+00032:-00065:001094.7055:05301
05302:-00117:+00041:-00095:001094.7055:05302
05303:-00037:+00111:+00018:001094.7055:05303
05304:+00045:-00013:+00112:001094.7055:05304
05305:+00015:+00109:+00055:001094.7055:05305
05306:-00037:+00100:+00128:001094.7055:05306
05307:+00065:+00163:+00146:001094.7055:05307
05308:+00023:+00005:-00014:001094.7055:05308
05309:-00043:+00156:+00013:001094.7055:05309
05310:-00009:+00043:+00183:001094.7055:05310
05311:+00123:-00011:-00037:001094.7055:05311
05312:+00234:+00138:+00023:001094.7055:05312
05313:+00159:+00122:+00137:001094.7055:05313
05314:+00076:+00099:+00019:001094.7055:05314
05315:+00027:+00163:+00027:001094.7055:05315
05316:-00013:+00090:+00019:001094.7055:05316
05317:+00073:+00201:+00097:001094.7055:05317
05318:+00116:+00159:+00077:001091.3295:05318
05319:+00106:+00159:-00062:001091.3295:05319
05320:+00088:+00138:+00073:001091.3295:05320
05321:+00114:+00129:+00126:001091.3295:05321
05322:+00135:+00120:+00046:001091.3295:05322
05323:+00114:+00057:+00092:001091.3295:05323
05324:+00104:-00029:+00082:001091.3295:05324
05325:+00096:+00087:-00032:001091.3295:05325
05326:+00096:+00051:-00063:001091.3295:05326
05327:+00003:+00107:-00314:001091.3295:05327
05328:+00112:+00027:+00167:001091.3295:05328
05329:+00086:+00000:+00113:001091.3295:05329
05330:+00148:+00169:-00238:001091.3295:05330
05331:+00137:+00097:+00004:001091.3295:05331
05332:+00067:+00123:-00062:001091.3295:05332
05333:+00003:+00032:-00162:001091.3295:05333
05334:+00007:+00039:+00074:001091.3295:05334
05335:+00169:+00089:-00169:001091.3295:05335
05336:+00019:-00031:-00016:001091.3295:05336
05337:-00142:+00053:-00092:001072.0208:05337
05338:-00062:+00116:-00181:001072.0208:05338
05339:+00106:+00087:+00079:001072.0208:05339
05340:-00002:+00086:-00095:001072.0208:05340
05341:-00029:+00150:-00041:001072.0208:05341
05342:+00001:-00056:+00077:001072.0208:05342
05343:-00060:+00140:-00050:001072.0208:05343
05344:+00007:-00161:+00067:001072.0208:05344
05345:+00229:+00080:-00019:001072.0208:05345
05346:+00191:+00021:+00015:001072.0208:05346
05347:-00126:+00005:+00104:001072.0208:05347
05348:-00185:+00173:-00143:001072.0208:05348
05349:-00016:+00022:+00026:001072.0208:05349
05350:+00239:+00124:-00048:001072.0208:05350
05351:+00115:+00098:+00066:001072.0208:05351
05352:-00173:+00066:+00035:001072.0208:05352
05353:-00100:+00115:+00031:001072.0208:05353
05354:+00032:+00111:-00060:001072.0208:05354
05355:-00236:+00037:+00018:001072.0208:05355
05356:-00179:+00079:+00084:001058.9487:05356
05357:+00281:-00043:+00088:001058.9487:05357
05358:+00270:+00021:-00059:001058.9487:05358
05359:+00000:+00041:-00086:001058.9487:05359
05360:-00552:-00029:-00112:001058.9487:05360
05361:-00140:+00077:-00075:001058.9487:05361
05362:+00014:-00136:+00065:001058.9487:05362
05363:-00014:+00260:-00272:001058.9487:05363
05364:-00084:+00057:+00148:001058.9487:05364
05365:+00023:+00234:-00237:001058.9487:05365
05366:-00075:+00009:+00069:001058.9487:05366
05367:-00218:+00091:+00034:001058.9487:05367
05368:-00120:+00082:-00019:001058.9487:05368
05369:+00030:+00117:+00038:001058.9487:05369
05370:-00002:+00093:-00196:001058.9487:05370
05371:-00178:-00041:+00025:001058.9487:05371
05372:-00204:+00119:-00305:001058.9487:05372
05373:-00075:+00098:-00065:001058.9487:05373
05374:-00163:+00035:-00033:001058.9487:05374
05375:-00163:+00037:-00076:001046.8370:05375
05376:-00011:+00092:+00090:001046.8370:05376
05377:+00122:+00116:-00070:001046.8370:05377
05378:+00073:+00146:+00034:001046.8370:05378
05379:-00033:+00013:+00029:001046.8370:05379
05380:+00202:+00129:+00028:001046.8370:05380
05381:+00214:-00041:+00020:001046.8370:05381
05382:+00063:+00102:-00154:001046.8370:05382
05383:-00041:+00054:-00163:001046.8370:05383
05384:-00134:+00062:-00038:001046.8370:05384
05385:-00074:+00092:-00163:001046.8370:05385
05386:-00080:+00137:-00116:001046.8370:05386
05387:-00126:-00042:-00075:001046.8370:05387
05388:-00010:+00147:-00112:001046.8370:05388
05389:+00055:+00074:+00037:001046.8370:05389
05390:+00019:+00118:-00088:001046.8370:05390
05391:-00004:+00078:+00037:001046.8370:05391
05392:+00150:+00126:+00051:001046.8370:05392
05393:+00144:+00115:+00023:001046.8370:05393
05394:+00056:+00067:+00030:001046.8370:05394
05395:-00057:+00090:-00064:001010.7324:05395
05396:-00064:+00036:-00010:001010.7324:05396
05397:+00030:+00037:-00040:001010.7324:05397
05398:+00097:+00018:-00072:001010.7324:05398
05399:+00048:+00068:+00058:001010.7324:05399
05400:+00009:-00010:-00045:001010.7324:05400
05401:+00031:+00072:-00001:001010.7324:05401
05402:+00011:+00027:+00039:001010.7324:05402
05403:-00003:+00047:+00021:001010.7324:05403
05404:+00105:+00105:+00019:001010.7324:05404
05405:+00129:+00085:+00126:001010.7324:05405
05406:+00129:+00133:+00076:001010.7324:05406
05407:-00080:+00036:-00031:001010.7324:05407
05408:-00100:+00116:-00003:001010.7324:05408
05409:+00038:+00050:-00003:001010.7324:05409
05410:+00022:+00114:-00031:001010.7324:05410
05411:+00029:+00042:+00023:001010.7324:05411
05412:+00110:+00112:-00084:001010.7324:05412
05413:+00026:-00012:+00055:001010.7324:05413
05414:-00107:+00060:+00102:001010.7324:05414
05415:+00004:+00085:-00082:001010.7324:05415
05416:+00102:+00068:+00054:000943.4797:05416
05417:+00142:+00111:-00050:000943.4797:05417
05418:+00083:+00080:+00088:000943.4797:05418
05419:+00024:+00107:-00104:000943.4797:05419
05420:-00005:+00054:+00013:000943.4797:05420
05421:+00021:+00047:-00012:000943.4797:05421
05422:+00042:+00103:-00072:000943.4797:05422
05423:+00097:+00057:+00059:000943.4797:05423
05424:+00060:+00127:-00065:000943.4797:05424
05425:-00022:+00037:-00009:000943.4797:05425
05426:-00049:+00064:-00075:000943.4797:05426
05427:-00011:+00029:+00012:000943.4797:05427
05428:-00040:+00099:-00028:000943.4797:05428
05429:-00040:+00051:-00029:000943.4797:05429
05430:+00004:+00095:-00072:000943.4797:05430
05431:-00017:-00011:-00015:000943.4797:05431
05432:-00044:+00134:-00095:000943.4797:05432
05433:-00092:+00068:-00092:000943.4797:05433
05434:-00015:+00034:-00097:000943.4797:05434
05435:-00009:+00016:-00016:000943.4797:05435
05436:+00007:+00053:-00054:000943.4797:05436
05437:+00020:+00104:-00039:000943.4797:05437
05438:-00047:+00041:-00103:000943.4797:05438
05439:-00072:+00099:-00088:000864.5003:05439
05440:+00000:+00029:+00004:000864.5003:05440
05441:+00001:+00050:+00009:000864.5003:05441
05442:-00077:+00055:-00058:000864.5003:05442
05443:-00094:+00071:+00025:000864.5003:05443
05444:+00025:+00062:+00000:000864.5003:05444
05445:-00129:-00005:+00000:000864.5003:05445
05446:-00159:+00025:+00070:000864.5003:05446
05447:-00018:+00097:-00047:000864.5003:05447
05448:+00004:+00059:-00027:000864.5003:05448
05449:-00055:+00053:+00006:000864.5003:05449
05450:-00012:+00067:+00013:000864.5003:05450
05451:+00032:+00110:+00029:000864.5003:05451
05452:-00001:+00114:-00068:000864.5003:05452
05453:-00114:+00016:+00024:000864.5003:05453
05454:-00015:+00154:-00020:000864.5003:05454
05455:+00108:+00034:+00089:000864.5003:05455
05456:-00055:+00062:-00061:000864.5003:05456
05457:-00097:+00116:-00039:000864.5003:05457
05458:-00001:+00078:+00047:000864.5003:05458
05459:+00025:+00171:-00062:000864.5003:05459
05460:-00027:-00003:+00037:000864.5003:05460
05461:-00128:+00127:-00101:000864.5003:05461
05462:-00096:+00129:+00087:000864.5003:05462
05463:+00023:+00073:-00092:000819.3037:05463
05464:-00047:+00117:-00065:000819.3037:05464
05465:-00059:+00037:+00031:000819.3037:05465
05466:+00065:+00103:-00079:000819.3037:05466
05467:+00015:+00025:+00013:000819.3037:05467
05468:-00084:+00062:-00028:000819.3037:05468
05469:-00120:+00123:-00053:000819.3037:05469
05470:-00036:+00033:-00055:000819.3037:05470
05471:+00033:+00104:-00082:000819.3037:05471
05472:-00106:+00043:+00008:000819.3037:05472
05473:-00084:+00069:-00067:000819.3037:05473
05474:+00040:+00131:-00070:000819.3037:05474
05475:-00095:+00062:+00058:000819.3037:05475
05476:-00171:+00072:-00122:000819.3037:05476
05477:+00001:+00083:+00017:000819.3037:05477
05478:+00043:-00015:-00066:000819.3037:05478
05479:-00005:+00058:-00052:000819.3037:05479
05480:+00034:+00064:+00074:000819.3037:05480
05481:+00069:+00032:-00061:000819.3037:05481
05482:+00077:+00010:+00066:000819.3037:05482
05483:-00079:+00038:-00001:000819.3037:05483
05484:-00018:+00088:+00010:000819.3037:05484
05485:+00109:+00103:-00020:000819.3037:05485
05486:+00075:+00088:+00049:000819.3037:05486
05487:+00031:+00047:+00121:000841.5108:05487
05488:+00106:+00054:-00026:000841.5108:05488
05489:+00124:+00061:+00097:000841.5108:05489
05490:+00005:+00041:-00050:000841.5108:05490
05491:+00046:+00022:-00003:000841.5108:05491
05492:+00068:+00075:+00006:000841.5108:05492
05493:+00036:+00086:-00071:000841.5108:05493
05494:+00058:+00051:+00056:000841.5108:05494
05495:+00076:+00063:-00001:000841.5108:05495
05496:+00042:+00094:+00056:000841.5108:05496
05497:-00039:+00117:+00008:000841.5108:05497
05498:-00061:+00080:-00113:000841.5108:05498
05499:-00009:+00109:-00017:000841.5108:05499
05500:+00005:+00080:+00011:000841.5108:05500
05501:+00092:+00106:+00005:000841.5108:05501
05502:+00080:+00136:+00033:000841.5108:05502
05503:+00058:+00097:-00043:000841.5108:05503
05504:+00025:+00101:+00000:000841.5108:05504
05505:+00019:+00109:+00024:000841.5108:05505
05506:+00031:+00132:-00020:000841.5108:05506
05507:+00022:+00077:-00020:000841.5108:05507
05508:+00057:+00110:-00067:000841.5108:05508
05509:+00042:+00076:+00048:000841.5108:05509
05510:+00031:+00104:-00044:000886.3013:05510
05511:+00001:+00161:-00044:000886.3013:05511
05512:-00027:+00108:-00018:000886.3013:05512
05513:-00015:+00122:-00014:000886.3013:05513
05514:-00004:+00098:+00026:000886.3013:05514
05515:+00065:+00058:+00042:000886.3013:05515
05516:+00100:+00145:-00010:000886.3013:05516
05517:+00026:+00074:+00061:000886.3013:05517
05518:+00006:+00117:-00056:000886.3013:05518
05519:+00003:+00078:+00012:000886.3013:05519
05520:+00048:+00120:+00016:000886.3013:05520
05521:+00054:+00072:-00045:000886.3013:05521
05522:+00032:+00082:-00008:000886.3013:05522
05523:-00040:+00092:+00028:000886.3013:05523
05524:-00056:+00118:+00012:000886.3013:05524
05525:-00041:+00061:-00031:000886.3013:05525
05526:-00085:+00090:+00029:000886.3013:05526
05527:-00068:+00114:+00041:000886.3013:05527
05528:+00054:+00089:-00020:000886.3013:05528
05529:-00008:+00069:-00015:000886.3013:05529
05530:-00043:+00040:+00074:000886.3013:05530
05531:+00027:+00093:-00018:000935.8245:05531
05532:-00008:+00037:-00002:000935.8245:05532
05533:-00048:+00132:-00055:000935.8245:05533
05534:+00078:+00051:-00001:000935.8245:05534
05535:+00075:+00174:-00086:000935.8245:05535
05536:-00028:+00093:-00087:000935.8245:05536
05537:-00052:+00086:+00029:000935.8245:05537
05538:-00056:+00103:+00001:000935.8245:05538
05539:-00041:+00040:+00045:000935.8245:05539
05540:+00067:+00079:-00103:000935.8245:05540
05541:+00100:-00058:+00010:000935.8245:05541
05542:+00009:+00109:-00056:000935.8245:05542
05543:-00048:+00091:-00007:000935.8245:05543
05544:-00055:+00085:-00032:000935.8245:05544
05545:-00026:+00083:-00014:000935.8245:05545
05546:-00024:+00136:-00004:000935.8245:05546
05547:+00000:-00037:+00012:000935.8245:05547
05548:-00025:+00127:-00133:000935.8245:05548
05549:-00053:+00005:+00022:000935.8245:05549
05550:-00042:+00109:-00063:000935.8245:05550
05551:+00001:+00040:+00009:000935.8245:05551
05552:-00001:+00145:-00031:000980.4065:05552
05553:+00060:+00026:+00005:000980.4065:05553
05554:+00079:+00124:-00080:000980.4065:05554
05555:+00021:+00062:+00001:000980.4065:05555
05556:-00076:+00132:-00022:000980.4065:05556
05557:-00054:+00118:-00007:000980.4065:05557
05558:+00031:+00154:-00048:000980.4065:05558
05559:+00048:+00117:+00003:000980.4065:05559
05560:+00021:-00030:+00086:000980.4065:05560
05561:-00086:+00099:-00238:000980.4065:05561
05562:-00104:+00072:+00070:000980.4065:05562
05563:+00009:+00113:-00005:000980.4065:05563
05564:+00105:+00088:+00043:000980.4065:05564
05565:+00097:+00019:-00019:000980.4065:05565
05566:-00053:+00097:-00240:000980.4065:05566
05567:-00084:+00016:+00113:000980.4065:05567
05568:-00056:+00150:-00172:000980.4065:05568
05569:+00027:-00057:-00032:000980.4065:05569
05570:-00035:+00174:-00157:000980.4065:05570
05571:-00128:-00020:+00013:001009.9209:05571
05572:+00032:+00138:+00012:001009.9209:05572
05573:+00047:+00040:-00070:001009.9209:05573
05574:-00075:+00063:+00089:001009.9209:05574
05575:-00024:+00028:+00025:001009.9209:05575
05576:+00061:+00105:+00136:001009.9209:05576
05577:+00177:+00093:+00214:001009.9209:05577
05578:-00087:+00002:-00166:001009.9209:05578
05579:-00221:+00125:-00145:001009.9209:05579
05580:-00110:+00052:+00163:001009.9209:05580
05581:+00087:+00138:-00015:001009.9209:05581
05582:+00177:+00035:+00031:001009.9209:05582
05583:-00078:+00169:-00018:001009.9209:05583
05584:-00076:-00056:+00013:001009.9209:05584
05585:-00035:+00066:+00064:001009.9209:05585
05586:-00052:+00080:-00100:001009.9209:05586
05587:+00023:-00025:+00019:001009.9209:05587
05588:+00167:+00089:-00090:001009.9209:05588
05589:+00046:+00035:+00093:001009.9209:05589
05590:-00119:+00061:-00013:001009.9209:05590
05591:-00092:+00112:-00056:001024.9870:05591
05592:-00062:+00018:+00113:001024.9870:05592
05593:+00091:+00179:-00121:001024.9870:05593
05594:+00023:+00005:+00081:001024.9870:05594
05595:-00040:+00049:-00121:001024.9870:05595
05596:-00094:+00083:-00189:001024.9870:05596
05597:-00049:+00102:+00117:001024.9870:05597
05598:-00078:+00124:-00037:001024.9870:05598
05599:+00070:+00079:-00005:001024.9870:05599
05600:+00103:+00043:+00010:001024.9870:05600
05601:+00058:+00076:-00074:001024.9870:05601
05602:-00063:+00097:+00043:001024.9870:05602
05603:-00115:+00042:-00040:001024.9870:05603
05604:-00030:+00026:+00019:001024.9870:05604
05605:+00155:+00117:-00075:001024.9870:05605
05606:+00092:-00031:+00125:001024.9870:05606
05607:-00094:+00201:-00029:001024.9870:05607
05608:-00144:+00018:-00004:001024.9870:05608
05609:-00072:+00214:-00001:001024.9870:05609
05610:+00105:-00003:+00008:001034.0346:05610
05611:+00141:+00048:-00042:001034.0346:05611
05612:+00053:+00026:+00080:001034.0346:05612
05613:-00024:+00069:-00039:001034.0346:05613
05614:-00017:+00086:-00016:001034.0346:05614
05615:-00126:+00008:+00038:001034.0346:05615
05616:+00017:+00134:-00012:001034.0346:05616
05617:+00084:+00084:+00017:001034.0346:05617
05618:-00017:+00118:-00039:001034.0346:05618
05619:-00125:+00066:+00015:001034.0346:05619
05620:-00068:+00133:+00059:001034.0346:05620
05621:-00093:+00041:-00048:001034.0346:05621
05622:-00066:+00183:+00033:001034.0346:05622
05623:+00054:+00086:+00050:001034.0346:05623
05624:+00108:+00118:+00009:001034.0346:05624
05625:+00021:+00111:+00027:001034.0346:05625
05626:-00021:+00052:+00072:001034.0346:05626
05627:+00035:+00039:-00002:001034.0346:05627
05628:-00074:+00044:-00115:001034.0346:05628
05629:-00144:+00170:+00165:001039.7756:05629
05630:+00021:-00026:-00049:001039.7756:05630
05631:+00000:+00098:+00026:001039.7756:05631
05632:-00043:+00087:+00093:001039.7756:05632
05633:+00015:+00023:-00064:001039.7756:05633
05634:+00026:+00099:-00040:001039.7756:05634
05635:+00083:+00100:+00041:001039.7756:05635
05636:+00038:+00131:-00026:001039.7756:05636
05637:-00042:+00073:+00006:001039.7756:05637
05638:-00070:+00071:-00045:001039.7756:05638
05639:+00044:+00086:-00018:001039.7756:05639
05640:+00005:+00092:+00057:001039.7756:05640
05641:-00049:+00133:-00064:001039.7756:05641
05642:-00147:+00016:-00169:001039.7756:05642
05643:-00119:+00120:-00023:001039.7756:05643
05644:-00147:+00043:-00013:001039.7756:05644
05645:-00082:+00066:-00103:001039.7756:05645
05646:+00113:+00156:+00011:001039.7756:05646
05647:+00149:+00057:-00049:001039.7756:05647
05648:+00049:+00104:-00019:001039.7756:05648
05649:-00013:+00072:+00000:001044.8896:05649
05650:+00035:+00148:+00033:001044.8896:05650
05651:+00048:+00069:+00060:001044.8896:05651
05652:-00009:+00088:-00032:001044.8896:05652
05653:-00079:+00085:+00002:001044.8896:05653
05654:-00055:+00088:+00010:001044.8896:05654
05655:-00104:+00039:-00120:001044.8896:05655
05656:-00125:+00049:+00004:001044.8896:05656
05657:+00090:+00142:-00051:001044.8896:05657
05658:+00113:+00067:-00107:001044.8896:05658
05659:+00102:+00119:+00056:001044.8896:05659
05660:-00002:+00025:-00048:001044.8896:05660
05661:-00033:+00079:-00012:001044.8896:05661
05662:-00051:+00032:+00095:001044.8896:05662
05663:-00014:+00128:-00100:001044.8896:05663
05664:-00057:-00012:+00165:001044.8896:05664
05665:-00139:+00046:-00138:001044.8896:05665
05666:-00131:+00035:+00009:001044.8896:05666
05667:-00074:+00131:-00022:001044.8896:05667
05668:-00079:+00167:+00019:001055.2615:05668
05669:+00103:+00051:+00032:001055.2615:05669
05670:+00161:+00129:-00018:001055.2615:05670
05671:+00079:+00051:+00169:001055.2615:05671
05672:+00029:+00102:-00057:001055.2615:05672
05673:-00075:-00017:+00068:001055.2615:05673
05674:-00011:+00211:-00106:001055.2615:05674
05675:-00042:+00034:+00072:001055.2615:05675
05676:-00181:+00051:-00068:001055.2615:05676
05677:-00148:+00050:+00018:001055.2615:05677
05678:-00069:+00101:-00093:001055.2615:05678
05679:-00037:+00137:-00038:001055.2615:05679
05680:+00105:+00058:-00115:001055.2615:05680
05681:+00138:+00076:-00112:001055.2615:05681
05682:+00042:+00058:+00020:001055.2615:05682
05683:+00046:+00043:-00140:001055.2615:05683
05684:-00143:-00049:-00112:001055.2615:05684
05685:-00093:+00091:-00092:001055.2615:05685
05686:-00004:+00011:-00191:001071.3840:05686
05687:-00015:+00044:-00165:001071.3840:05687
05688:-00145:+00033:-00123:001071.3840:05688
05689:-00083:+00044:-00202:001071.3840:05689
05690:+00020:-00081:-00155:001071.3840:05690
05691:+00032:-00031:-00217:001071.3840:05691
05692:+00014:+00003:-00112:001071.3840:05692
05693:-00060:+00016:-00160:001071.3840:05693
05694:-00066:+00100:-00190:001071.3840:05694
05695:-00040:+00012:-00044:001071.3840:05695
05696:-00053:+00115:-00228:001071.3840:05696
05697:-00060:+00076:-00153:001071.3840:05697
05698:-00072:+00035:-00165:001071.3840:05698
05699:-00175:+00007:-00127:001071.3840:05699
05700:-00112:+00007:-00178:001071.3840:05700
05701:-00046:-00027:-00175:001071.3840:05701
05702:+00020:+00027:+00041:001071.3840:05702
05703:-00067:-00013:+00062:001071.3840:05703
05704:-00130:+00094:+00003:001071.3840:05704
05705:-00066:+00132:+00115:001084.1890:05705
05706:-00045:+00072:+00125:001084.1890:05706
05707:+00030:+00170:+00045:001084.1890:05707
05708:+00005:+00051:+00211:001084.1890:05708
05709:-00122:+00099:-00036:001084.1890:05709
05710:-00272:+00060:+00012:001084.1890:05710
05711:-00124:+00068:-00010:001084.1890:05711
05712:+00081:-00007:+00124:001084.1890:05712
05713:+00221:+00031:+00015:001084.1890:05713
05714:+00057:+00128:-00026:001084.1890:05714
05715:-00119:+00091:+00044:001084.1890:05715
05716:-00171:+00098:+00041:001084.1890:05716
05717:-00175:+00089:+00154:001084.1890:05717
05718:-00014:+00127:+00108:001084.1890:05718
05719:+00090:+00129:+00053:001084.1890:05719
05720:+00112:+00106:-00010:001084.1890:05720
05721:+00008:+00120:+00037:001084.1890:05721
05722:+00016:+00139:+00046:001084.1890:05722
05723:+00042:+00058:+00035:001091.8076:05723
05724:+00236:+00176:+00091:001091.8076:05724
05725:+00275:+00047:+00070:001091.8076:05725
05726:+00275:+00126:+00042:001091.8076:05726
05727:+00136:-00007:+00098:001091.8076:05727
05728:+00115:+00070:-00134:001091.8076:05728
05729:+00121:+00078:+00151:001091.8076:05729
05730:-00031:+00013:+00059:001091.8076:05730
05731:-00049:+00078:-00243:001091.8076:05731
05732:+00122:+00131:+00065:001091.8076:05732
05733:+00113:-00002:+00107:001091.8076:05733
05734:-00030:+00221:-00354:001091.8076:05734
05735:+00067:+00089:+00162:001091.8076:05735
05736:+00169:+00085:-00204:001091.8076:05736
05737:+00003:-00071:-00018:001091.8076:05737
05738:-00174:+00177:-00107:001091.8076:05738
05739:+00049:+00007:-00008:001091.8076:05739
05740:+00231:+00028:+00142:001091.8076:05740
05741:-00020:-00017:-00251:001091.8076:05741
05742:+00007:-00006:-00109:001075.1176:05742
05743:+00023:-00020:-00005:001075.1176:05743
05744:+00098:+00028:-00279:001075.1176:05744
05745:+00129:-00019:+00236:001075.1176:05745
05746:+00148:+00110:+00018:001075.1176:05746
05747:+00218:-00025:-00047:001075.1176:05747
05748:-00053:+00086:+00092:001075.1176:05748
05749:-00104:+00160:-00101:001075.1176:05749
05750:-00027:-00010:+00140:001075.1176:05750
05751:+00088:+00026:+00037:001075.1176:05751
05752:-00189:+00145:-00134:001075.1176:05752
05753:-00105:-00088:-00013:001075.1176:05753
05754:+00259:+00175:-00037:001075.1176:05754
05755:+00217:+00055:+00058:001075.1176:05755
05756:-00363:-00025:+00110:001075.1176:05756
05757:-00139:+00195:-00036:001075.1176:05757
05758:+00232:-00042:+00171:001075.1176:05758
05759:+00374:+00103:-00002:001075.1176:05759
05760:-00194:+00211:+00029:001060.0380:05760
05761:-00248:+00175:+00102:001060.0380:05761
05762:+00099:+00137:+00100:001060.0380:05762
05763:+00164:+00231:-00131:001060.0380:05763
05764:-00312:+00087:-00037:001060.0380:05764
05765:-00114:+00160:-00045:001060.0380:05765
05766:+00130:-00025:+00075:001060.0380:05766
05767:+00023:+00327:+00019:001060.0380:05767
05768:-00293:-00010:+00158:001060.0380:05768
05769:-00055:+00070:-00042:001060.0380:05769
05770:+00198:-00040:-00017:001060.0380:05770
05771:-00295:+00103:-00174:001060.0380:05771
05772:-00372:+00005:-00062:001060.0380:05772
05773:-00072:-00039:+00008:001060.0380:05773
05774:+00034:-00045:+00022:001060.0380:05774
05775:-00129:+00064:-00003:001060.0380:05775
05776:-00137:+00062:-00361:001060.0380:05776
05777:-00086:+00102:-00243:001060.0380:05777
05778:-00185:+00034:-00036:001060.0380:05778
05779:-00237:-00051:-00285:001048.9935:05779
05780:-00206:+00062:-00080:001048.9935:05780
05781:+00063:+00062:+00061:001048.9935:05781
05782:+00164:+00078:-00049:001048.9935:05782
05783:+00274:+00101:+00064:001048.9935:05783
05784:+00056:+00020:+00013:001048.9935:05784
05785:+00045:+00087:+00020:001048.9935:05785
05786:+00135:+00082:+00050:001048.9935:05786
05787:-00074:+00037:-00098:001048.9935:05787
05788:-00248:+00120:-00088:001048.9935:05788
05789:-00281:+00104:-00111:001048.9935:05789
05790:-00056:+00032:-00076:001048.9935:05790
05791:-00091:+00006:+00010:001048.9935:05791
05792:-00013:+00102:+00017:001048.9935:05792
05793:+00113:+00059:+00083:001048.9935:05793
05794:+00165:+00132:+00041:001048.9935:05794
05795:+00005:+00119:+00030:001048.9935:05795
05796:-00131:+00047:-00021:001048.9935:05796
05797:-00096:+00107:-00026:001048.9935:05797
05798:-00039:+00091:-00066:001048.9935:05798
05799:-00059:+00089:-00071:001014.8967:05799
05800:-00049:+00076:+00036:001014.8967:05800
05801:-00028:+00052:-00002:001014.8967:05801
05802:+00023:+00011:+00056:001014.8967:05802
05803:+00062:+00050:+00050:001014.8967:05803
05804:+00120:+00064:+00140:001014.8967:05804
05805:+00183:+00072:+00099:001014.8967:05805
05806:+00134:+00100:+00043:001014.8967:05806
05807:+00104:+00132:-00028:001014.8967:05807
05808:-00022:+00000:-00088:001014.8967:05808
05809:-00007:+00053:-00036:001014.8967:05809
05810:+00082:+00021:+00059:001014.8967:05810
05811:+00040:+00051:-00058:001014.8967:05811
05812:+00060:+00077:+00013:001014.8967:05812
05813:+00062:+00118:+00001:001014.8967:05813
05814:+00052:+00063:-00025:001014.8967:05814
05815:+00017:+00143:-00038:001014.8967:05815
05816:+00040:+00050:+00041:001014.8967:05816
05817:+00091:+00095:-00019:001014.8967:05817
05818:+00109:+00033:-00011:001014.8967:05818
05819:+00016:+00118:-00037:001014.8967:05819
05820:+00029:+00040:-00054:000955.3136:05820
05821:-00004:+00079:-00039:000955.3136:05821
05822:+00054:+00073:+00041:000955.3136:05822
05823:+00082:+00047:-00029:000955.3136:05823
05824:+00043:+00066:-00069:000955.3136:05824
05825:-00020:+00076:-00018:000955.3136:05825
05826:-00010:+00043:-00033:000955.3136:05826
05827:+00008:+00042:-00116:000955.3136:05827
05828:-00009:+00050:-00013:000955.3136:05828
05829:+00021:+00015:+00055:000955.3136:05829
05830:+00080:+00101:-00121:000955.3136:05830
05831:+00039:+00027:+00007:000955.3136:05831
05832:-00034:+00087:-00033:000955.3136:05832
05833:-00017:+00043:-00020:000955.3136:05833
05834:+00043:+00040:-00052:000955.3136:05834
05835:-00058:+00024:-00102:000955.3136:05835
05836:+00033:+00046:+00056:000955.3136:05836
05837:+00056:+00019:-00045:000955.3136:05837
05838:+00007:+00057:-00037:000955.3136:05838
05839:-00049:+00049:+00047:000955.3136:05839
05840:+00022:+00075:-00042:000955.3136:05840
05841:-00036:+00089:+00023:000955.3136:05841
05842:-00041:+00075:+00026:000955.3136:05842
05843:+00044:+00064:+00044:000875.6610:05843
05844:-00012:+00036:-00007:000875.6610:05844
05845:-00056:+00060:+00014:000875.6610:05845
05846:-00024:+00064:-00032:000875.6610:05846
05847:+00029:+00076:+00029:000875.6610:05847
05848:-00011:+00006:+00058:000875.6610:05848
05849:-00040:+00109:-00044:000875.6610:05849
05850:+00021:+00085:+00075:000875.6610:05850
05851:+00017:+00099:-00073:000875.6610:05851
05852:-00044:+00083:+00041:000875.6610:05852
05853:-00038:+00095:-00030:000875.6610:05853
05854:+00045:+00102:-00053:000875.6610:05854
05855:-00051:+00020:-00031:000875.6610:05855
05856:-00115:+00075:-00022:000875.6610:05856
05857:+00014:+00080:+00006:000875.6610:05857
05858:+00062:+00100:-00085:000875.6610:05858
05859:-00096:+00143:-00094:000875.6610:05859
05860:-00080:+00090:+00062:000875.6610:05860
05861:-00052:+00206:-00036:000875.6610:05861
05862:+00000:+00161:-00106:000875.6610:05862
05863:-00125:+00066:-00015:000875.6610:05863
05864:-00080:+00186:+00032:000875.6610:05864
05865:+00003:+00075:+00000:000875.6610:05865
05866:-00062:+00077:-00110:000875.6610:05866
05867:-00081:+00112:+00038:000826.2438:05867
05868:-00036:+00086:-00022:000826.2438:05868
05869:-00005:+00043:-00082:000826.2438:05869
05870:-00044:-00016:+00050:000826.2438:05870
05871:-00095:+00138:-00068:000826.2438:05871
05872:-00024:+00024:+00050:000826.2438:05872
05873:+00062:+00106:-00051:000826.2438:05873
05874:-00130:+00094:+00063:000826.2438:05874
05875:-00136:+00061:+00069:000826.2438:05875
05876:-00024:+00080:-00084:000826.2438:05876
05877:+00011:+00058:+00092:000826.2438:05877
05878:-00057:+00063:-00013:000826.2438:05878
05879:-00084:+00008:+00038:000826.2438:05879
05880:-00049:+00041:-00077:000826.2438:05880
05881:-00069:+00045:-00096:000826.2438:05881
05882:-00066:+00090:+00095:000826.2438:05882
05883:+00015:+00080:-00044:000826.2438:05883
05884:+00052:+00010:-00003:000826.2438:05884
05885:-00059:+00082:-00013:000826.2438:05885
05886:-00033:+00058:-00003:000826.2438:05886
05887:+00136:+00097:+00030:000826.2438:05887
05888:+00102:+00063:-00035:000826.2438:05888
05889:-00058:+00052:+00019:000826.2438:05889
05890:+00014:+00126:-00025:000826.2438:05890
05891:+00021:+00012:+00026:000841.0445:05891
05892:-00027:+00067:-00116:000841.0445:05892
05893:-00018:+00018:-00018:000841.0445:05893
05894:+00052:-00027:+00064:000841.0445:05894
05895:+00051:+00121:-00100:000841.0445:05895
05896:-00026:+00069:+00041:000841.0445:05896
05897:-00035:+00124:-00052:000841.0445:05897
05898:+00072:+00102:+00051:000841.0445:05898
05899:+00016:+00100:+00010:000841.0445:05899
05900:-00003:+00032:+00001:000841.0445:05900
05901:+00154:+00099:+00038:000841.0445:05901
05902:+00157:+00048:+00004:000841.0445:05902
05903:+00021:+00130:+00004:000841.0445:05903
05904:-00005:+00032:-00001:000841.0445:05904
05905:+00060:+00047:+00053:000841.0445:05905
05906:+00010:+00176:-00009:000841.0445:05906
05907:-00024:+00043:+00056:000841.0445:05907
05908:+00028:+00109:-00015:000841.0445:05908
05909:+00066:+00118:+00032:000841.0445:05909
05910:-00021:+00101:-00060:000841.0445:05910
05911:-00130:+00119:-00109:000841.0445:05911
05912:-00071:+00099:+00007:000841.0445:05912
05913:-00039:+00194:-00080:000841.0445:05913
05914:+00029:+00023:+00101:000884.4934:05914
05915:+00194:+00177:-00055:000884.4934:05915
05916:+00147:+00059:+00019:000884.4934:05916
05917:-00050:+00116:-00034:000884.4934:05917
05918:-00081:+00122:+00052:000884.4934:05918
05919:+00026:+00129:+00059:000884.4934:05919
05920:+00051:+00046:+00058:000884.4934:05920
05921:+00068:+00096:+00030:000884.4934:05921
05922:+00123:+00069:+00042:000884.4934:05922
05923:+00024:+00115:+00035:000884.4934:05923
05924:-00046:+00107:-00038:000884.4934:05924
05925:-00068:+00121:-00001:000884.4934:05925
05926:-00048:+00103:+00022:000884.4934:05926
05927:+00046:+00085:+00072:000884.4934:05927
05928:+00050:+00084:+00007:000884.4934:05928
05929:+00047:+00086:+00061:000884.4934:05929
05930:+00077:+00109:+00002:000884.4934:05930
05931:+00015:+00097:+00063:000884.4934:05931
05932:+00000:+00099:-00018:000884.4934:05932
05933:+00007:+00050:-00097:000884.4934:05933
05934:+00092:+00091:-00010:000884.4934:05934
05935:+00083:+00036:+00013:000922.8412:05935
05936:-00022:+00044:-00028:000922.8412:05936
05937:-00047:+00021:-00012:000922.8412:05937
05938:-00001:+00106:-00060:000922.8412:05938
05939:-00060:+00065:-00015:000922.8412:05939
05940:-00053:+00025:+00019:000922.8412:05940
05941:+00075:+00025:-00015:000922.8412:05941
05942:+00045:+00051:-00006:000922.8412:05942
05943:+00002:+00119:-00001:000922.8412:05943
05944:-00021:+00086:-00022:000922.8412:05944
05945:-00019:+00099:+00014:000922.8412:05945
05946:+00028:+00088:+00045:000922.8412:05946
05947:+00040:+00054:-00025:000922.8412:05947
05948:+00022:+00073:-00018:000922.8412:05948
05949:-00050:+00132:-00009:000922.8412:05949
05950:-00022:-00008:+00010:000922.8412:05950
05951:-00064:+00065:-00005:000922.8412:05951
05952:-00027:+00118:+00029:000922.8412:05952
05953:+00113:+00074:+00033:000922.8412:05953
05954:+00122:+00051:-00061:000922.8412:05954
05955:-00019:+00123:+00078:000922.8412:05955
05956:-00058:+00023:+00039:000964.2254:05956
05957:+00021:+00123:-00077:000964.2254:05957
05958:+00032:+00113:+00125:000964.2254:05958
05959:+00005:+00136:-00017:000964.2254:05959
05960:+00002:+00031:+00053:000964.2254:05960
05961:-00047:+00131:+00010:000964.2254:05961
05962:-00080:+00141:-00227:000964.2254:05962
05963:-00105:+00051:+00086:000964.2254:05963
05964:-00095:+00094:-00043:000964.2254:05964
05965:+00086:+00060:-00013:000964.2254:05965
05966:+00060:+00079:-00013:000964.2254:05966
05967:-00015:+00148:-00003:000964.2254:05967
05968:-00095:+00083:-00012:000964.2254:05968
05969:-00008:+00031:-00022:000964.2254:05969
05970:+00017:+00205:-00005:000964.2254:05970
05971:-00006:+00102:+00087:000964.2254:05971
05972:+00013:+00018:-00027:000964.2254:05972
05973:+00093:+00113:-00048:000964.2254:05973
05974:-00117:+00058:+00040:000964.2254:05974
05975:-00113:+00002:+00036:000964.2254:05975
05976:+00050:+00094:+00005:001000.2940:05976
05977:+00193:+00110:+00030:001000.2940:05977
05978:+00043:+00034:-00023:001000.2940:05978
05979:-00089:+00128:-00003:001000.2940:05979
05980:+00031:+00021:+00148:001000.2940:05980
05981:+00048:+00015:+00010:001000.2940:05981
05982:+00040:+00104:-00111:001000.2940:05982
05983:+00065:+00035:+00124:001000.2940:05983
05984:-00061:+00067:-00063:001000.2940:05984
05985:-00097:+00106:-00081:001000.2940:05985
05986:-00052:+00100:+00068:001000.2940:05986
05987:+00010:+00136:-00110:001000.2940:05987
05988:+00069:+00118:+00139:001000.2940:05988
05989:+00115:-00046:-00038:001000.2940:05989
05990:-00052:+00030:-00257:001000.2940:05990
05991:-00178:+00121:-00021:001000.2940:05991
05992:-00021:-00014:+00199:001000.2940:05992
05993:+00185:+00200:-00042:001000.2940:05993
05994:+00134:-00098:+00074:001000.2940:05994
05995:-00157:+00160:-00011:001000.2940:05995
05996:-00028:+00043:+00030:001021.5897:05996
05997:+00080:+00072:-00032:001021.5897:05997
05998:+00031:+00074:-00021:001021.5897:05998
05999:-00055:+00067:-00009:001021.5897:05999
06000:+00063:+00037:+00017:001021.5897:06000
06001:+00170:+00077:+00063:001021.5897:06001
06002:-00112:+00111:-00071:001021.5897:06002
06003:-00177:+00089:-00086:001021.5897:06003
06004:-00032:+00061:+00052:001021.5897:06004
06005:+00006:+00048:-00048:001021.5897:06005
06006:+00012:+00075:+00097:001021.5897:06006
06007:-00034:+00072:+00016:001021.5897:06007
06008:-00038:+00081:-00100:001021.5897:06008
06009:-00094:+00047:+00089:001021.5897:06009
06010:-00084:+00166:-00117:001021.5897:06010
06011:-00021:+00058:-00064:001021.5897:06011
06012:+00189:+00166:+00108:001021.5897:06012
06013:+00094:-00022:-00052:001021.5897:06013
06014:-00087:+00133:+00031:001021.5897:06014
06015:-00064:+00036:+00086:001030.8703:06015
06016:-00005:+00068:-00071:001030.8703:06016
06017:+00085:+00071:+00061:001030.8703:06017
06018:-00017:+00088:-00058:001030.8703:06018
06019:-00045:+00055:-00007:001030.8703:06019
06020:-00100:+00046:-00130:001030.8703:06020
06021:-00031:+00210:-00024:001030.8703:06021
06022:-00038:+00103:-00004:001030.8703:06022
06023:+00152:+00082:-00060:001030.8703:06023
06024:+00185:+00050:+00056:001030.8703:06024
06025:-00050:+00031:+00024:001030.8703:06025
06026:-00054:+00026:-00061:001030.8703:06026
06027:-00038:+00044:-00079:001030.8703:06027
06028:-00093:+00101:-00087:001030.8703:06028
06029:+00013:+00071:-00041:001030.8703:06029
06030:+00006:+00120:-00030:001030.8703:06030
06031:-00006:+00058:+00021:001030.8703:06031
06032:+00018:+00136:-00087:001030.8703:06032
06033:-00090:+00066:-00114:001030.8703:06033
06034:-00131:+00078:+00033:001037.4237:06034
06035:-00006:+00063:-00018:001037.4237:06035
06036:+00100:+00092:-00017:001037.4237:06036
06037:+00042:+00146:+00052:001037.4237:06037
06038:-00030:+00058:+00007:001037.4237:06038
06039:-00143:+00139:-00049:001037.4237:06039
06040:+00050:+00074:+00171:001037.4237:06040
06041:+00079:+00139:+00015:001037.4237:06041
06042:-00109:+00043:+00000:001037.4237:06042
06043:-00089:+00138:+00064:001037.4237:06043
06044:-00114:+00026:-00036:001037.4237:06044
06045:-00105:+00128:+00061:001037.4237:06045
06046:-00029:+00081:+00201:001037.4237:06046
06047:+00340:+00171:+00070:001037.4237:06047
06048:-00066:+00021:-00189:001037.4237:06048
06049:-00383:+00071:-00153:001037.4237:06049
06050:-00141:+00027:+00208:001037.4237:06050
06051:+00415:+00149:-00116:001037.4237:06051
06052:+00260:+00009:+00002:001037.4237:06052
06053:-00140:+00084:-00004:001043.2276:06053
06054:-00205:-00009:-00203:001043.2276:06054
06055:-00086:+00019:+00129:001043.2276:06055
06056:-00125:+00096:-00015:001043.2276:06056
06057:-00094:+00031:+00059:001043.2276:06057
06058:+00013:+00055:+00113:001043.2276:06058
06059:+00062:+00073:-00119:001043.2276:06059
06060:+00012:+00101:-00038:001043.2276:06060
06061:-00003:+00032:-00030:001043.2276:06061
06062:+00022:+00088:-00110:001043.2276:06062
06063:-00047:+00028:-00009:001043.2276:06063
06064:-00006:+00162:-00068:001043.2276:06064
06065:+00002:+00039:-00051:001043.2276:06065
06066:-00132:+00046:-00074:001043.2276:06066
06067:-00131:+00028:+00001:001043.2276:06067
06068:-00105:+00119:-00028:001043.2276:06068
06069:-00015:+00101:+00009:001043.2276:06069
06070:+00118:+00086:+00012:001043.2276:06070
06071:+00184:+00073:-00007:001043.2276:06071
06072:+00088:+00103:-00029:001043.2276:06072
06073:+00026:+00039:-00036:001049.2724:06073
06074:-00033:+00074:+00020:001049.2724:06074
06075:-00023:+00083:-00042:001049.2724:06075
06076:-00002:+00042:+00063:001049.2724:06076
06077:-00028:+00014:-00097:001049.2724:06077
06078:-00018:+00125:-00054:001049.2724:06078
06079:-00081:+00051:+00027:001049.2724:06079
06080:-00054:+00065:-00065:001049.2724:06080
06081:-00020:+00066:+00056:001049.2724:06081
06082:+00140:+00115:-00036:001049.2724:06082
06083:+00092:+00130:+00082:001049.2724:06083
06084:+00001:-00001:+00070:001049.2724:06084
06085:-00051:+00120:+00091:001049.2724:06085
06086:-00030:+00099:+00033:001049.2724:06086
06087:+00003:+00059:+00099:001049.2724:06087
06088:-00045:+00056:-00027:001049.2724:06088
06089:-00040:+00114:-00061:001049.2724:06089
06090:-00066:+00045:+00089:001049.2724:06090
06091:-00073:+00035:-00098:001058.8878:06091
06092:-00020:+00078:+00039:001058.8878:06092
06093:+00148:+00092:+00077:001058.8878:06093
06094:+00185:+00085:+00088:001058.8878:06094
06095:+00090:+00080:+00067:001058.8878:06095
06096:-00031:+00099:-00012:001058.8878:06096
06097:-00027:+00110:+00070:001058.8878:06097
06098:+00017:+00152:-00064:001058.8878:06098
06099:-00040:+00020:-00038:001058.8878:06099
06100:-00094:+00134:-00094:001058.8878:06100
06101:-00108:+00016:-00058:001058.8878:06101
06102:-00124:+00042:-00104:001058.8878:06102
06103:-00071:+00008:-00046:001058.8878:06103
06104:+00145:-00026:-00101:001058.8878:06104
06105:+00149:+00069:-00002:001058.8878:06105
06106:+00069:+00135:-00009:001058.8878:06106
06107:-00066:+00043:-00142:001058.8878:06107
06108:-00110:+00043:-00136:001058.8878:06108
06109:-00050:+00073:-00158:001058.8878:06109
06110:-00032:-00003:-00201:001073.2480:06110
06111:-00053:+00114:-00256:001073.2480:06111
06112:-00087:-00016:-00029:001073.2480:06112
06113:-00166:+00060:-00280:001073.2480:06113
06114:-00101:+00028:-00017:001073.2480:06114
06115:+00147:+00019:-00001:001073.2480:06115
06116:+00053:-00020:-00142:001073.2480:06116
06117:-00051:-00009:-00069:001073.2480:06117
06118:-00140:+00105:-00339:001073.2480:06118
06119:-00157:+00135:-00075:001073.2480:06119
06120:-00103:+00039:-00128:001073.2480:06120
06121:-00040:-00070:-00127:001073.2480:06121
06122:-00025:+00036:-00139:001073.2480:06122
06123:-00032:+00017:-00153:001073.2480:06123
06124:-00120:+00005:-00082:001073.2480:06124
06125:-00177:+00088:-00128:001073.2480:06125
06126:-00020:+00100:+00008:001073.2480:06126
06127:-00009:+00078:-00026:001073.2480:06127
06128:-00114:+00007:-00043:001087.1177:06128
06129:-00100:+00071:-00006:001087.1177:06129
06130:-00055:+00083:-00018:001087.1177:06130
06131:+00003:+00096:+00038:001087.1177:06131
06132:-00128:-00013:+00126:001087.1177:06132
06133:-00145:+00048:+00061:001087.1177:06133
06134:-00056:+00108:+00117:001087.1177:06134
06135:-00049:+00019:+00153:001087.1177:06135
06136:+00002:+00043:+00171:001087.1177:06136
06137:-00007:+00090:+00092:001087.1177:06137
06138:-00137:+00148:-00076:001087.1177:06138
06139:-00061:+00176:+00034:001087.1177:06139
06140:+00049:+00066:+00052:001087.1177:06140
06141:+00009:+00130:+00104:001087.1177:06141
06142:-00003:+00117:+00233:001087.1177:06142
06143:-00059:+00079:+00011:001087.1177:06143
06144:-00083:+00068:+00038:001087.1177:06144
06145:-00045:+00127:+00009:001087.1177:06145
06146:-00032:+00098:-00004:001087.1177:06146
06147:+00099:+00082:+00020:001094.8271:06147
06148:+00311:+00139:+00022:001094.8271:06148
06149:+00249:+00081:+00054:001094.8271:06149
06150:+00098:+00061:+00013:001094.8271:06150
06151:+00064:+00149:-00098:001094.8271:06151
06152:+00052:+00129:+00057:001094.8271:06152
06153:+00158:+00123:+00032:001094.8271:06153
06154:+00179:+00120:-00050:001094.8271:06154
06155:+00141:+00061:+00068:001094.8271:06155
06156:+00048:+00032:-00044:001094.8271:06156
06157:+00076:+00177:-00139:001094.8271:06157
06158:+00113:+00120:+00089:001094.8271:06158
06159:+00161:-00026:+00062:001094.8271:06159
06160:+00038:-00029:-00226:001094.8271:06160
06161:-00082:-00006:+00239:001094.8271:06161
06162:-00088:+00033:-00119:001094.8271:06162
06163:+00047:-00049:+00138:001094.8271:06163
06164:+00189:-00047:+00122:001094.8271:06164
06165:-00006:+00138:-00535:001081.8343:06165
06166:-00145:-00039:+00050:001081.8343:06166
06167:-00098:+00214:-00023:001081.8343:06167
06168:+00182:-00224:-00006:001081.8343:06168
06169:+00131:+00076:+00139:001081.8343:06169
06170:+00159:-00013:-00015:001081.8343:06170
06171:+00145:+00022:+00150:001081.8343:06171
06172:-00019:+00186:-00037:001081.8343:06172
06173:-00177:-00160:+00049:001081.8343:06173
06174:-00099:+00084:-00198:001081.8343:06174
06175:+00217:+00056:+00038:001081.8343:06175
06176:-00064:+00227:-00059:001081.8343:06176
06177:-00199:+00150:-00002:001081.8343:06177
06178:-00089:+00161:+00040:001081.8343:06178
06179:-00126:-00011:-00105:001081.8343:06179
06180:+00238:-00072:+00196:001081.8343:06180
06181:+00077:+00058:-00102:001081.8343:06181
06182:-00073:-00058:+00251:001081.8343:06182
06183:+00000:+00189:+00251:001081.8343:06183
06184:-00065:+00055:-00051:001061.9619:06184
06185:+00016:+00143:+00043:001061.9619:06185
06186:+00061:+00095:+00098:001061.9619:06186
06187:+00029:+00276:-00063:001061.9619:06187
06188:-00124:+00200:+00036:001061.9619:06188
06189:+00148:+00143:+00090:001061.9619:06189
06190:+00166:+00105:-00069:001061.9619:06190
06191:-00127:+00024:+00113:001061.9619:06191
06192:-00109:+00202:+00098:001061.9619:06192
06193:+00138:+00186:+00057:001061.9619:06193
06194:-00027:+00208:+00297:001061.9619:06194
06195:-00253:-00166:+00020:001061.9619:06195
06196:-00036:-00021:+00076:001061.9619:06196
06197:-00064:+00056:-00071:001061.9619:06197
06198:-00067:+00024:+00106:001061.9619:06198
06199:-00066:+00166:+00094:001061.9619:06199
06200:-00097:+00019:+00006:001061.9619:06200
06201:-00125:+00013:-00040:001061.9619:06201
06202:-00142:+00057:-00333:001061.9619:06202
06203:-00101:+00050:-00147:001049.9216:06203
06204:-00066:+00081:+00120:001049.9216:06204
06205:-00066:-00093:-00075:001049.9216:06205
06206:-00117:+00036:+00072:001049.9216:06206
06207:+00066:+00143:+00097:001049.9216:06207
06208:+00112:+00003:-00067:001049.9216:06208
06209:+00076:+00177:+00114:001049.9216:06209
06210:-00032:+00125:-00028:001049.9216:06210
06211:-00007:-00041:-00038:001049.9216:06211
06212:-00012:+00117:-00088:001049.9216:06212
06213:-00125:+00034:-00048:001049.9216:06213
06214:-00122:+00114:-00018:001049.9216:06214
06215:-00034:+00123:+00038:001049.9216:06215
06216:+00028:+00038:+00053:001049.9216:06216
06217:+00068:+00062:+00054:001049.9216:06217
06218:+00065:+00130:+00084:001049.9216:06218
06219:-00037:+00072:+00016:001049.9216:06219
06220:-00038:+00109:-00003:001049.9216:06220
06221:-00021:+00076:+00016:001049.9216:06221
06222:-00095:+00097:-00058:001049.9216:06222
06223:-00076:+00044:-00038:001023.3660:06223
06224:-00012:+00098:-00071:001023.3660:06224
06225:-00034:+00033:+00003:001023.3660:06225
06226:-00050:+00066:-00039:001023.3660:06226
06227:+00091:+00063:+00022:001023.3660:06227
06228:+00163:+00071:+00046:001023.3660:06228
06229:+00152:+00114:+00066:001023.3660:06229
06230:+00071:+00076:+00080:001023.3660:06230
06231:+00051:+00057:-00008:001023.3660:06231
06232:+00012:+00089:+00002:001023.3660:06232
06233:-00013:+00020:-00074:001023.3660:06233
06234:-00038:+00093:-00058:001023.3660:06234
06235:-00001:+00088:-00009:001023.3660:06235
06236:+00006:+00052:-00066:001023.3660:06236
06237:+00069:+00058:+00055:001023.3660:06237
06238:+00064:+00095:-00053:001023.3660:06238
06239:+00042:+00114:+00046:001023.3660:06239
06240:+00179:+00117:+00142:001023.3660:06240
06241:+00123:+00063:-00076:001023.3660:06241
06242:+00039:+00048:+00023:001023.3660:06242
06243:-00008:+00099:-00060:000967.2873:06243
06244:+00007:+00069:-00027:000967.2873:06244
06245:+00031:+00052:+00037:000967.2873:06245
06246:+00068:+00065:+00013:000967.2873:06246
06247:+00077:+00077:+00069:000967.2873:06247
06248:+00032:+00071:-00100:000967.2873:06248
06249:+00001:+00120:-00014:000967.2873:06249
06250:+00001:+00075:+00016:000967.2873:06250
06251:+00002:+00079:-00114:000967.2873:06251
06252:+00088:+00104:+00064:000967.2873:06252
06253:+00123:+00039:+00031:000967.2873:06253
06254:+00046:+00077:-00081:000967.2873:06254
06255:-00008:+00056:+00028:000967.2873:06255
06256:-00019:+00083:-00034:000967.2873:06256
06257:-00022:+00037:+00022:000967.2873:06257
06258:-00035:+00087:-00038:000967.2873:06258
06259:+00051:+00036:+00001:000967.2873:06259
06260:-00015:+00060:-00021:000967.2873:06260
06261:-00063:+00070:-00067:000967.2873:06261
06262:-00066:+00083:-00020:000967.2873:06262
06263:-00049:+00036:+00003:000967.2873:06263
06264:-00027:+00055:-00013:000967.2873:06264
06265:-00022:+00052:-00022:000967.2873:06265
06266:+00026:+00066:+00062:000895.4385:06266
06267:-00033:+00022:-00054:000895.4385:06267
06268:-00024:+00086:+00010:000895.4385:06268
06269:+00003:+00052:+00000:000895.4385:06269
06270:-00002:+00064:-00054:000895.4385:06270
06271:-00008:+00051:+00045:000895.4385:06271
06272:-00003:+00051:-00034:000895.4385:06272
06273:+00032:+00067:-00054:000895.4385:06273
06274:-00065:+00047:-00037:000895.4385:06274
06275:-00044:+00107:-00022:000895.4385:06275
06276:+00008:+00061:-00064:000895.4385:06276
06277:-00022:+00035:-00013:000895.4385:06277
06278:-00084:+00082:-00029:000895.4385:06278
06279:-00005:+00040:-00050:000895.4385:06279
06280:+00082:+00136:+00020:000895.4385:06280
06281:-00053:-00017:-00008:000895.4385:06281
06282:-00121:+00133:+00013:000895.4385:06282
06283:+00008:+00106:-00014:000895.4385:06283
06284:+00020:+00108:-00042:000895.4385:06284
06285:-00017:+00024:-00026:000895.4385:06285
06286:-00056:+00222:-00044:000895.4385:06286
06287:+00075:+00033:+00098:000895.4385:06287
06288:+00080:-00079:-00136:000895.4385:06288
06289:-00118:+00115:-00205:000837.4777:06289
06290:+00039:+00038:+00124:000837.4777:06290
06291:+00123:+00125:-00139:000837.4777:06291
06292:-00039:+00051:+00002:000837.4777:06292
06293:-00152:+00149:+00007:000837.4777:06293
06294:-00023:+00132:-00057:000837.4777:06294
06295:+00121:+00042:+00098:000837.4777:06295
06296:-00010:+00144:-00157:000837.4777:06296
06297:-00246:+00089:+00089:000837.4777:06297
06298:+00049:+00130:-00033:000837.4777:06298
06299:+00110:+00077:-00094:000837.4777:06299
06300:-00096:+00072:+00108:000837.4777:06300
06301:-00142:+00145:-00047:000837.4777:06301
06302:+00007:+00031:+00034:000837.4777:06302
06303:-00098:+00105:-00096:000837.4777:06303
06304:-00169:+00104:+00095:000837.4777:06304
06305:-00044:+00077:+00076:000837.4777:06305
06306:-00003:+00069:-00080:000837.4777:06306
06307:-00059:+00086:+00071:000837.4777:06307
06308:-00091:+00086:-00007:000837.4777:06308
06309:+00028:-00026:-00009:000837.4777:06309
06310:+00016:+00047:+00048:000837.4777:06310
06311:-00108:+00132:+00027:000837.4777:06311
06312:-00087:+00086:+00064:000837.4777:06312
06313:+00034:+00064:-00028:000843.3264:06313
06314:+00013:+00026:-00024:000843.3264:06314
06315:+00023:+00000:-00122:000843.3264:06315
06316:+00053:+00014:-00098:000843.3264:06316
06317:+00038:+00083:-00119:000843.3264:06317
06318:-00022:+00041:-00029:000843.3264:06318
06319:-00087:+00038:+00011:000843.3264:06319
06320:-00039:+00057:-00061:000843.3264:06320
06321:+00090:+00038:-00039:000843.3264:06321
06322:+00064:+00080:-00030:000843.3264:06322
06323:-00031:+00062:+00020:000843.3264:06323
06324:+00087:+00098:-00006:000843.3264:06324
06325:+00100:+00041:-00069:000843.3264:06325
06326:+00070:-00005:-00093:000843.3264:06326
06327:+00003:+00070:-00057:000843.3264:06327
06328:+00088:+00110:+00073:000843.3264:06328
06329:+00069:+00084:-00021:000843.3264:06329
06330:+00020:+00080:-00012:000843.3264:06330
06331:+00008:+00110:+00051:000843.3264:06331
06332:-00027:+00061:-00138:000843.3264:06332
06333:-00069:+00112:-00018:000843.3264:06333
06334:-00014:+00093:-00042:000843.3264:06334
06335:+00005:+00105:-00013:000843.3264:06335
06336:-00019:+00001:-00022:000882.5310:06336
06337:+00040:+00062:+00093:000882.5310:06337
06338:+00093:+00109:+00078:000882.5310:06338
06339:+00027:+00104:+00023:000882.5310:06339
06340:-00006:+00099:-00006:000882.5310:06340
06341:+00067:+00104:+00074:000882.5310:06341
06342:+00089:+00131:+00027:000882.5310:06342
06343:+00079:+00047:+00038:000882.5310:06343
06344:+00060:+00129:+00025:000882.5310:06344
06345:+00027:+00136:+00080:000882.5310:06345
06346:-00014:+00096:+00007:000882.5310:06346
06347:+00011:+00129:-00029:000882.5310:06347
06348:+00001:+00099:+00025:000882.5310:06348
06349:-00020:+00101:-00006:000882.5310:06349
06350:+00069:+00092:+00006:000882.5310:06350
06351:+00123:+00083:+00067:000882.5310:06351
06352:-00045:+00080:+00041:000882.5310:06352
06353:-00051:+00110:+00004:000882.5310:06353
06354:+00067:+00097:+00006:000882.5310:06354
06355:+00034:+00100:-00012:000882.5310:06355
06356:+00033:+00114:+00005:000882.5310:06356
06357:+00062:+00047:+00010:000923.4659:06357
06358:+00031:+00089:-00001:000923.4659:06358
06359:-00035:+00146:-00036:000923.4659:06359
06360:-00029:+00100:-00032:000923.4659:06360
06361:-00034:+00083:-00014:000923.4659:06361
06362:-00043:+00100:-00011:000923.4659:06362
06363:+00083:+00053:-00033:000923.4659:06363
06364:+00130:+00022:-00014:000923.4659:06364
06365:+00023:+00091:-00030:000923.4659:06365
06366:-00088:+00019:+00006:000923.4659:06366
06367:-00052:+00056:-00033:000923.4659:06367
06368:+00096:+00091:+00015:000923.4659:06368
06369:+00099:+00087:-00123:000923.4659:06369
06370:-00028:+00089:-00112:000923.4659:06370
06371:-00069:+00070:-00021:000923.4659:06371
06372:-00073:+00058:-00061:000923.4659:06372
06373:-00073:+00017:-00022:000923.4659:06373
06374:+00019:+00080:-00031:000923.4659:06374
06375:+00044:-00012:+00016:000923.4659:06375
06376:+00083:+00056:-00082:000923.4659:06376
06377:+00011:+00059:-00018:000923.4659:06377
06378:-00030:+00072:+00001:000962.6933:06378
06379:+00022:+00024:-00032:000962.6933:06379
06380:+00041:+00069:-00001:000962.6933:06380
06381:+00038:+00012:+00073:000962.6933:06381
06382:-00029:+00086:-00068:000962.6933:06382
06383:-00050:+00061:-00028:000962.6933:06383
06384:-00059:+00099:-00038:000962.6933:06384
06385:-00103:+00086:+00050:000962.6933:06385
06386:-00074:-00003:+00068:000962.6933:06386
06387:+00005:+00019:-00208:000962.6933:06387
06388:+00008:+00150:-00036:000962.6933:06388
06389:-00095:+00058:+00048:000962.6933:06389
06390:+00066:+00093:+00033:000962.6933:06390
06391:+00000:+00033:-00026:000962.6933:06391
06392:-00032:+00273:-00088:000962.6933:06392
06393:-00040:+00073:+00143:000962.6933:06393
06394:+00018:+00147:-00093:000962.6933:06394
06395:-00071:+00080:+00083:000962.6933:06395
06396:-00058:+00090:-00125:000962.6933:06396
06397:+00013:+00133:+00061:000962.6933:06397
06398:-00006:+00119:-00007:000997.8383:06398
06399:+00005:+00079:+00131:000997.8383:06399
06400:+00121:+00184:-00083:000997.8383:06400
06401:+00007:+00051:-00032:000997.8383:06401
06402:-00067:+00093:+00131:000997.8383:06402
06403:-00046:+00044:-00032:000997.8383:06403
06404:+00043:+00133:-00083:000997.8383:06404
06405:+00053:+00056:+00133:000997.8383:06405
06406:+00018:+00072:-00165:000997.8383:06406
06407:-00011:+00019:+00038:000997.8383:06407
06408:-00089:+00202:-00113:000997.8383:06408
06409:-00094:+00018:+00127:000997.8383:06409
06410:+00035:+00211:-00138:000997.8383:06410
06411:+00152:-00106:+00073:000997.8383:06411
06412:-00158:+00016:-00137:000997.8383:06412
06413:-00207:-00026:+00061:000997.8383:06413
06414:+00032:+00099:+00010:000997.8383:06414
06415:+00074:+00102:+00046:000997.8383:06415
06416:-00052:+00163:-00015:000997.8383:06416
06417:-00004:+00007:-00032:000997.8383:06417
06418:+00024:+00104:-00076:001020.7172:06418
06419:-00162:+00021:+00050:001020.7172:06419
06420:+00064:+00098:+00070:001020.7172:06420
06421:+00169:+00071:-00008:001020.7172:06421
06422:+00027:-00104:+00109:001020.7172:06422
06423:-00018:+00236:-00159:001020.7172:06423
06424:+00063:+00081:+00022:001020.7172:06424
06425:-00048:-00010:+00025:001020.7172:06425
06426:-00125:+00098:-00183:001020.7172:06426
06427:-00089:+00031:+00119:001020.7172:06427
06428:+00048:+00061:+00016:001020.7172:06428
06429:+00153:+00089:-00030:001020.7172:06429
06430:-00039:+00077:+00101:001020.7172:06430
06431:-00170:+00104:-00054:001020.7172:06431
06432:-00089:+00083:+00093:001020.7172:06432
06433:+00051:+00165:+00011:001020.7172:06433
06434:+00058:+00049:+00053:001020.7172:06434
06435:+00102:+00121:+00104:001020.7172:06435
06436:+00035:+00007:-00077:001020.7172:06436
06437:-00044:+00153:+00108:001029.1955:06437
06438:-00101:+00038:+00041:001029.1955:06438
06439:-00096:+00083:-00151:001029.1955:06439
06440:+00020:+00080:+00054:001029.1955:06440
06441:+00122:+00133:-00026:001029.1955:06441
06442:-00014:+00053:+00050:001029.1955:06442
06443:-00080:+00101:+00094:001029.1955:06443
06444:-00059:-00006:-00073:001029.1955:06444
06445:-00010:+00086:-00035:001029.1955:06445
06446:+00025:+00044:+00063:001029.1955:06446
06447:+00127:+00106:-00031:001029.1955:06447
06448:+00196:-00002:+00045:001029.1955:06448
06449:-00093:+00011:-00064:001029.1955:06449
06450:-00106:+00122:+00085:001029.1955:06450
06451:+00005:+00073:-00042:001029.1955:06451
06452:+00037:+00037:-00146:001029.1955:06452
06453:-00079:+00130:+00012:001029.1955:06453
06454:-00035:+00068:+00012:001029.1955:06454
06455:-00018:+00047:-00006:001029.1955:06455
06456:+00018:+00099:-00126:001029.1955:06456
06457:-00099:+00011:-00026:001036.5843:06457
06458:-00038:+00091:+00016:001036.5843:06458
06459:+00057:+00098:+00065:001036.5843:06459
06460:+00154:+00091:+00082:001036.5843:06460
06461:-00167:+00016:-00111:001036.5843:06461
06462:-00160:+00121:-00099:001036.5843:06462
06463:+00080:+00140:+00104:001036.5843:06463
06464:+00062:+00147:+00039:001036.5843:06464
06465:+00092:+00168:-00064:001036.5843:06465
06466:-00176:+00017:-00102:001036.5843:06466
06467:-00255:+00211:+00058:001036.5843:06467
06468:-00079:+00014:-00032:001036.5843:06468
06469:+00285:+00081:-00012:001036.5843:06469
06470:+00207:+00119:-00144:001036.5843:06470
06471:-00130:+00035:-00103:001036.5843:06471
06472:-00138:+00030:-00017:001036.5843:06472
06473:-00067:+00174:+00023:001036.5843:06473
06474:+00014:+00103:+00197:001036.5843:06474
06475:+00066:+00100:+00093:001036.5843:06475
06476:-00036:+00100:-00113:001045.9686:06476
06477:-00017:+00147:+00104:001045.9686:06477
06478:-00039:+00132:-00047:001045.9686:06478
06479:-00119:+00052:-00100:001045.9686:06479
06480:-00049:+00106:-00024:001045.9686:06480
06481:+00019:+00048:+00006:001045.9686:06481
06482:+00028:+00085:-00009:001045.9686:06482
06483:-00010:+00053:+00015:001045.9686:06483
06484:-00029:+00077:-00004:001045.9686:06484
06485:-00033:+00100:+00059:001045.9686:06485
06486:-00029:+00114:-00008:001045.9686:06486
06487:-00040:+00088:-00107:001045.9686:06487
06488:-00101:+00085:-00031:001045.9686:06488
06489:-00125:+00090:-00016:001045.9686:06489
06490:-00072:+00033:+00007:001045.9686:06490
06491:+00045:+00052:-00013:001045.9686:06491
06492:+00192:+00163:-00071:001045.9686:06492
06493:+00206:+00083:+00092:001045.9686:06493
06494:+00065:+00095:-00030:001045.9686:06494
06495:+00006:+00115:+00021:001050.2390:06495
06496:+00022:+00046:-00058:001050.2390:06496
06497:+00020:+00088:+00013:001050.2390:06497
06498:+00006:+00064:+00131:001050.2390:06498
06499:-00040:+00040:-00067:001050.2390:06499
06500:-00013:+00058:-00016:001050.2390:06500
06501:-00060:+00094:-00024:001050.2390:06501
06502:-00141:+00005:-00030:001050.2390:06502
06503:-00053:+00111:-00062:001050.2390:06503
06504:+00132:+00056:+00079:001050.2390:06504
06505:+00086:+00085:-00030:001050.2390:06505
06506:+00067:+00053:+00017:001050.2390:06506
06507:-00068:+00007:-00162:001050.2390:06507
06508:-00024:+00016:-00059:001050.2390:06508
06509:-00033:+00047:+00095:001050.2390:06509
06510:-00146:-00001:-00162:001050.2390:06510
06511:-00100:+00003:+00038:001050.2390:06511
06512:-00128:+00042:-00270:001050.2390:06512
06513:-00112:-00005:+00036:001050.2390:06513
06514:+00033:+00099:-00066:001061.7163:06514
06515:-00013:-00027:-00206:001061.7163:06515
06516:+00015:+00018:-00101:001061.7163:06516
06517:+00087:+00100:-00157:001061.7163:06517
06518:-00082:+00005:-00143:001061.7163:06518
06519:-00145:+00027:-00085:001061.7163:06519
06520:-00064:+00024:-00112:001061.7163:06520
06521:-00064:+00016:-00139:001061.7163:06521
06522:-00160:+00072:-00181:001061.7163:06522
06523:-00159:+00059:-00046:001061.7163:06523
06524:-00116:+00050:-00147:001061.7163:06524
06525:+00002:+00080:-00179:001061.7163:06525
06526:-00087:+00061:-00168:001061.7163:06526
06527:-00131:+00029:-00060:001061.7163:06527
06528:-00065:+00074:-00149:001061.7163:06528
06529:-00186:+00120:-00173:001061.7163:06529
06530:-00108:-00011:-00175:001061.7163:06530
06531:+00057:-00001:-00085:001061.7163:06531
06532:+00033:+00001:-00146:001077.0708:06532
06533:-00088:+00028:+00074:001077.0708:06533
06534:-00019:+00023:+00005:001077.0708:06534
06535:+00040:+00075:+00126:001077.0708:06535
06536:+00078:+00125:+00168:001077.0708:06536
06537:-00112:+00099:-00016:001077.0708:06537
06538:-00204:+00057:-00071:001077.0708:06538
06539:-00140:+00119:+00019:001077.0708:06539
06540:-00021:+00088:+00041:001077.0708:06540
06541:+00112:+00022:+00047:001077.0708:06541
06542:+00068:+00103:-00026:001077.0708:06542
06543:-00009:+00053:-00020:001077.0708:06543
06544:-00188:+00089:+00002:001077.0708:06544
06545:-00091:+00081:+00031:001077.0708:06545
06546:-00076:+00096:+00079:001077.0708:06546
06547:+00083:+00084:+00079:001077.0708:06547
06548:+00278:+00082:+00092:001077.0708:06548
06549:+00204:+00063:-00005:001077.0708:06549
06550:-00009:+00106:+00046:001077.0708:06550
06551:-00051:+00065:-00006:001078.6037:06551
06552:-00013:+00090:+00014:001078.6037:06552
06553:+00160:+00156:+00128:001078.6037:06553
06554:+00179:+00113:+00093:001078.6037:06554
06555:+00129:+00158:+00049:001078.6037:06555
06556:-00010:-00069:+00109:001078.6037:06556
06557:+00078:+00281:+00097:001078.6037:06557
06558:+00121:+00057:+00165:001078.6037:06558
06559:+00170:+00210:+00108:001078.6037:06559
06560:+00175:-00081:+00071:001078.6037:06560
06561:+00066:+00020:-00190:001078.6037:06561
06562:+00035:+00168:-00003:001078.6037:06562
06563:-00006:+00110:-00021:001078.6037:06563
06564:+00042:+00056:+00035:001078.6037:06564
06565:+00124:+00192:+00061:001078.6037:06565
06566:+00189:+00003:+00136:001078.6037:06566
06567:-00140:+00037:-00133:001078.6037:06567
06568:-00045:+00188:-00089:001078.6037:06568
06569:+00080:+00036:+00100:001069.0441:06569
06570:+00195:+00084:-00047:001069.0441:06570
06571:+00159:+00036:-00114:001069.0441:06571
06572:+00026:+00020:+00076:001069.0441:06572
06573:-00057:+00099:-00214:001069.0441:06573
06574:-00107:-00215:-00284:001069.0441:06574
06575:+00189:+00219:+00027:001069.0441:06575
06576:+00238:-00056:+00158:001069.0441:06576
06577:-00106:+00105:-00170:001069.0441:06577
06578:-00026:+00089:+00064:001069.0441:06578
06579:+00135:+00049:-00036:001069.0441:06579
06580:+00079:-00023:-00177:001069.0441:06580
06581:-00044:+00048:+00201:001069.0441:06581
06582:+00014:+00109:+00078:001069.0441:06582
06583:+00065:+00069:-00032:001069.0441:06583
06584:+00121:+00066:+00114:001069.0441:06584
06585:-00033:+00317:-00151:001069.0441:06585
06586:-00238:-00031:+00229:001069.0441:06586
06587:-00152:+00223:+00055:001069.0441:06587
06588:+00172:+00075:-00011:001060.3137:06588
06589:+00309:+00173:+00111:001060.3137:06589
06590:-00106:-00056:-00126:001060.3137:06590
06591:-00192:+00038:-00092:001060.3137:06591
06592:-00117:+00150:-00108:001060.3137:06592
06593:+00187:+00016:+00044:001060.3137:06593
06594:+00168:+00033:+00022:001060.3137:06594
06595:-00055:+00017:-00036:001060.3137:06595
06596:-00107:+00258:+00035:001060.3137:06596
06597:-00063:-00024:+00056:001060.3137:06597
06598:-00005:+00183:-00036:001060.3137:06598
06599:-00145:+00106:-00072:001060.3137:06599
06600:-00179:+00197:+00046:001060.3137:06600
06601:-00066:-00056:-00148:001060.3137:06601
06602:+00019:+00232:-00275:001060.3137:06602
06603:-00108:-00224:+00201:001060.3137:06603
06604:+00051:+00122:-00199:001060.3137:06604
06605:+00091:-00015:+00021:001060.3137:06605
06606:-00015:+00182:-00053:001060.3137:06606
06607:-00079:+00046:+00033:001049.2692:06607
06608:-00100:+00025:+00090:001049.2692:06608
06609:-00092:+00092:-00046:001049.2692:06609
06610:-00052:+00036:-00089:001049.2692:06610
06611:-00112:+00059:-00171:001049.2692:06611
06612:-00145:-00051:+00080:001049.2692:06612
06613:-00098:+00040:-00227:001049.2692:06613
06614:-00213:+00033:-00187:001049.2692:06614
06615:-00168:+00031:+00137:001049.2692:06615
06616:+00044:+00074:-00033:001049.2692:06616
06617:+00055:+00031:-00105:001049.2692:06617
06618:+00094:+00116:+00121:001049.2692:06618
06619:+00166:+00012:+00066:001049.2692:06619
06620:+00162:+00056:+00011:001049.2692:06620
06621:+00121:+00172:+00059:001049.2692:06621
06622:+00054:+00194:-00069:001049.2692:06622
06623:-00210:+00044:+00033:001049.2692:06623
06624:-00207:+00163:-00066:001049.2692:06624
06625:-00127:+00081:-00142:001049.2692:06625
06626:-00145:+00022:-00149:001049.2692:06626
06627:-00200:+00082:-00070:001025.3295:06627
06628:-00017:+00099:+00090:001025.3295:06628
06629:+00189:+00051:+00004:001025.3295:06629
06630:+00154:+00062:+00045:001025.3295:06630
06631:+00003:+00046:-00010:001025.3295:06631
06632:-00053:+00018:-00074:001025.3295:06632
06633:+00032:+00233:-00003:001025.3295:06633
06634:-00002:+00049:+00009:001025.3295:06634
06635:-00002:+00062:-00084:001025.3295:06635
06636:+00020:+00088:-00003:001025.3295:06636
06637:+00057:+00014:-00024:001025.3295:06637
06638:+00108:+00055:+00005:001025.3295:06638
06639:+00085:+00101:+00054:001025.3295:06639
06640:+00202:+00039:+00101:001025.3295:06640
06641:+00234:+00082:+00011:001025.3295:06641
06642:+00113:+00134:+00134:001025.3295:06642
06643:-00047:+00003:-00083:001025.3295:06643
06644:-00038:+00094:-00073:001025.3295:06644
06645:-00022:+00084:+00030:001025.3295:06645
06646:+00016:+00062:-00090:001025.3295:06646
06647:+00008:+00101:-00004:000984.0462:06647
06648:+00093:+00090:+00101:000984.0462:06648
06649:+00072:+00126:-00048:000984.0462:06649
06650:+00040:+00117:+00080:000984.0462:06650
06651:-00020:+00120:+00035:000984.0462:06651
06652:+00036:+00045:-00047:000984.0462:06652
06653:+00238:+00080:+00106:000984.0462:06653
06654:+00079:+00103:+00045:000984.0462:06654
06655:+00015:+00087:-00046:000984.0462:06655
06656:+00058:+00092:-00038:000984.0462:06656
06657:+00008:+00088:+00034:000984.0462:06657
06658:+00010:+00061:+00070:000984.0462:06658
06659:+00071:+00084:-00063:000984.0462:06659
06660:+00000:+00073:+00075:000984.0462:06660
06661:-00047:+00100:+00038:000984.0462:06661
06662:-00022:+00052:-00092:000984.0462:06662
06663:-00043:+00086:+00023:000984.0462:06663
06664:-00125:+00052:-00026:000984.0462:06664
06665:-00047:+00070:+00005:000984.0462:06665
06666:+00071:+00088:+00055:000984.0462:06666
06667:-00044:+00101:-00056:000984.0462:06667
06668:-00040:+00085:+00015:000984.0462:06668
06669:-00005:+00047:-00030:000910.9774:06669
06670:-00050:+00078:-00036:000910.9774:06670
06671:-00054:+00031:+00012:000910.9774:06671
06672:+00030:+00089:-00018:000910.9774:06672
06673:-00045:+00041:-00027:000910.9774:06673
06674:-00086:+00084:-00047:000910.9774:06674
06675:-00033:+00076:-00041:000910.9774:06675
06676:-00015:+00063:-00042:000910.9774:06676
06677:-00061:+00097:-00016:000910.9774:06677
06678:+00003:+00081:+00000:000910.9774:06678
06679:+00061:+00073:-00021:000910.9774:06679
06680:-00006:+00048:-00041:000910.9774:06680
06681:-00018:+00057:+00046:000910.9774:06681
06682:+00065:+00088:+00028:000910.9774:06682
06683:+00020:+00056:-00030:000910.9774:06683
06684:-00014:+00056:+00002:000910.9774:06684
06685:+00026:+00064:+00079:000910.9774:06685
06686:+00044:+00050:+00005:000910.9774:06686
06687:-00035:+00050:-00036:000910.9774:06687
06688:-00038:+00104:-00006:000910.9774:06688
06689:+00051:+00034:-00038:000910.9774:06689
06690:-00020:+00056:-00038:000910.9774:06690
06691:-00068:+00070:+00043:000910.9774:06691
06692:+00016:+00120:-00002:000910.9774:06692
06693:+00097:+00095:-00013:000847.8976:06693
06694:-00049:+00053:-00057:000847.8976:06694
06695:-00112:+00106:+00052:000847.8976:06695
06696:+00113:+00146:+00051:000847.8976:06696
06697:-00009:+00076:-00057:000847.8976:06697
06698:-00058:+00096:+00074:000847.8976:06698
06699:+00003:+00108:+00010:000847.8976:06699
06700:+00069:+00078:+00036:000847.8976:06700
06701:+00019:+00107:-00018:000847.8976:06701
06702:-00181:+00075:-00076:000847.8976:06702
06703:-00119:+00139:+00061:000847.8976:06703
06704:+00067:+00061:-00053:000847.8976:06704
06705:-00127:+00116:-00108:000847.8976:06705
06706:-00192:+00103:-00008:000847.8976:06706
06707:-00063:+00092:-00003:000847.8976:06707
06708:+00086:+00049:+00019:000847.8976:06708
06709:-00003:+00063:-00054:000847.8976:06709
06710:-00159:+00113:-00036:000847.8976:06710
06711:+00031:+00037:+00031:000847.8976:06711
06712:-00005:+00082:-00113:000847.8976:06712
06713:-00105:+00079:+00036:000847.8976:06713
06714:-00126:+00078:+00000:000847.8976:06714
06715:+00035:+00118:-00030:000847.8976:06715
06716:-00064:+00071:+00004:000847.8976:06716
06717:-00141:+00066:-00014:000839.7368:06717
06718:-00075:+00089:+00036:000839.7368:06718
06719:-00037:+00041:-00104:000839.7368:06719
06720:-00043:+00036:-00050:000839.7368:06720
06721:-00050:+00051:+00018:000839.7368:06721
06722:+00021:+00033:+00046:000839.7368:06722
06723:+00088:+00037:+00011:000839.7368:06723
06724:-00004:+00064:+00019:000839.7368:06724
06725:-00008:+00099:+00051:000839.7368:06725
06726:+00081:+00040:-00007:000839.7368:06726
06727:+00086:+00106:+00041:000839.7368:06727
06728:+00073:+00057:-00058:000839.7368:06728
06729:+00046:+00013:-00051:000839.7368:06729
06730:+00031:+00047:+00036:000839.7368:06730
06731:+00043:+00083:-00008:000839.7368:06731
06732:+00058:+00022:-00045:000839.7368:06732
06733:-00065:+00105:-00047:000839.7368:06733
06734:-00056:+00061:+00025:000839.7368:06734
06735:+00062:+00110:-00077:000839.7368:06735
06736:+00069:+00047:+00011:000839.7368:06736
06737:+00062:+00064:+00068:000839.7368:06737
06738:+00009:+00136:-00032:000839.7368:06738
06739:+00043:+00096:+00038:000881.7729:06739
06740:+00011:+00109:-00052:000881.7729:06740
06741:+00005:+00040:+00073:000881.7729:06741
06742:+00110:+00077:+00042:000881.7729:06742
06743:+00119:+00158:-00070:000881.7729:06743
06744:+00100:+00009:+00127:000881.7729:06744
06745:-00048:+00123:-00101:000881.7729:06745
06746:-00061:+00075:+00010:000881.7729:06746
06747:-00015:+00162:+00019:000881.7729:06747
06748:+00072:+00073:+00015:000881.7729:06748
06749:+00099:+00112:+00032:000881.7729:06749
06750:+00059:+00065:+00025:000881.7729:06750
06751:-00004:+00157:-00003:000881.7729:06751
06752:-00009:+00079:+00025:000881.7729:06752
06753:-00058:+00150:-00087:000881.7729:06753
06754:+00044:+00111:+00093:000881.7729:06754
06755:+00072:+00144:+00015:000881.7729:06755
06756:+00090:+00100:+00002:000881.7729:06756
06757:+00010:+00123:-00011:000881.7729:06757
06758:-00043:+00048:-00052:000881.7729:06758
06759:-00023:+00119:-00048:000881.7729:06759
06760:-00065:+00120:-00021:000881.7729:06760
06761:-00004:+00086:+00049:000924.3937:06761
06762:+00106:+00117:-00021:000924.3937:06762
06763:+00090:+00091:+00066:000924.3937:06763
06764:-00023:+00089:+00029:000924.3937:06764
06765:-00016:+00105:-00104:000924.3937:06765
06766:-00061:+00103:-00001:000924.3937:06766
06767:+00001:+00080:+00013:000924.3937:06767
06768:+00049:+00074:-00064:000924.3937:06768
06769:-00007:+00072:-00005:000924.3937:06769
06770:-00069:+00088:-00055:000924.3937:06770
06771:-00093:+00085:-00035:000924.3937:06771
06772:-00044:+00044:+00047:000924.3937:06772
06773:-00063:+00078:-00013:000924.3937:06773
06774:+00004:+00097:+00044:000924.3937:06774
06775:+00064:+00071:-00009:000924.3937:06775
06776:+00023:+00152:+00011:000924.3937:06776
06777:-00015:+00018:+00058:000924.3937:06777
06778:-00007:+00061:-00159:000924.3937:06778
06779:+00011:+00130:+00051:000924.3937:06779
06780:+00054:+00070:-00051:000924.3937:06780
06781:+00038:+00037:-00056:000924.3937:06781
06782:+00017:+00048:-00010:000965.5415:06782
06783:-00020:+00004:-00053:000965.5415:06783
06784:-00059:+00069:-00145:000965.5415:06784
06785:-00098:+00006:+00002:000965.5415:06785
06786:-00003:+00046:-00056:000965.5415:06786
06787:+00090:+00056:-00068:000965.5415:06787
06788:+00040:+00060:-00054:000965.5415:06788
06789:+00001:+00024:-00019:000965.5415:06789
06790:-00032:+00098:-00101:000965.5415:06790
06791:-00082:+00102:-00033:000965.5415:06791
06792:-00075:+00061:+00019:000965.5415:06792
06793:-00090:+00142:-00086:000965.5415:06793
06794:-00008:+00129:+00107:000965.5415:06794
06795:-00027:+00089:+00033:000965.5415:06795
06796:-00012:+00141:+00065:000965.5415:06796
06797:+00001:-00019:+00070:000965.5415:06797
06798:+00089:+00236:-00035:000965.5415:06798
06799:+00087:+00061:+00110:000965.5415:06799
06800:-00130:+00170:-00058:000965.5415:06800
06801:-00041:-00022:+00088:000965.5415:06801
06802:+00001:+00193:-00073:000997.7005:06802
06803:+00003:-00024:+00138:000997.7005:06803
06804:+00080:+00130:-00060:000997.7005:06804
06805:+00139:+00038:+00002:000997.7005:06805
06806:-00185:+00175:-00138:000997.7005:06806
06807:-00223:+00079:-00083:000997.7005:06807
06808:-00034:+00166:+00077:000997.7005:06808
06809:+00073:+00034:+00033:000997.7005:06809
06810:+00104:+00080:+00080:000997.7005:06810
06811:+00009:+00014:-00060:000997.7005:06811
06812:+00006:+00075:-00147:000997.7005:06812
06813:-00055:+00047:+00114:000997.7005:06813
06814:-00078:+00012:-00008:000997.7005:06814
06815:-00013:+00036:+00116:000997.7005:06815
06816:+00031:+00115:+00035:000997.7005:06816
06817:-00002:-00003:+00037:000997.7005:06817
06818:-00044:+00092:-00181:000997.7005:06818
06819:-00083:-00028:+00108:000997.7005:06819
06820:-00019:+00050:-00078:000997.7005:06820
06821:+00078:-00030:+00011:001020.2724:06821
06822:+00118:+00215:+00019:001020.2724:06822
06823:+00082:+00059:-00022:001020.2724:06823
06824:-00093:+00117:-00057:001020.2724:06824
06825:-00048:+00106:-00071:001020.2724:06825
06826:-00010:+00043:-00058:001020.2724:06826
06827:+00031:+00138:-00071:001020.2724:06827
06828:+00009:+00009:+00038:001020.2724:06828
06829:+00043:+00035:+00082:001020.2724:06829
06830:-00131:+00068:-00145:001020.2724:06830
06831:-00107:+00023:+00113:001020.2724:06831
06832:-00031:+00129:-00118:001020.2724:06832
06833:+00060:+00065:+00122:001020.2724:06833
06834:+00072:+00138:+00119:001020.2724:06834
06835:+00012:+00095:-00128:001020.2724:06835
06836:-00030:+00068:+00168:001020.2724:06836
06837:-00085:+00099:-00044:001020.2724:06837
06838:-00085:+00099:-00017:001020.2724:06838
06839:-00048:+00114:+00102:001020.2724:06839
06840:+00072:+00112:-00066:001020.2724:06840
06841:+00064:+00132:+00012:001032.7750:06841
06842:+00034:+00037:+00039:001032.7750:06842
06843:-00070:+00159:-00111:001032.7750:06843
06844:-00106:-00003:+00062:001032.7750:06844
06845:-00048:+00047:+00094:001032.7750:06845
06846:+00163:+00045:-00033:001032.7750:06846
06847:+00139:+00111:+00063:001032.7750:06847
06848:-00025:+00033:+00100:001032.7750:06848
06849:-00141:+00034:-00124:001032.7750:06849
06850:-00040:+00130:+00053:001032.7750:06850
06851:+00007:+00084:+00103:001032.7750:06851
06852:-00130:+00099:-00095:001032.7750:06852
06853:-00098:+00083:-00036:001032.7750:06853
06854:+00015:+00070:+00013:001032.7750:06854
06855:-00040:+00031:+00047:001032.7750:06855
06856:+00013:+00098:+00102:001032.7750:06856
06857:+00095:+00041:-00064:001032.7750:06857
06858:+00058:+00087:-00004:001032.7750:06858
06859:+00002:+00050:+00154:001032.7750:06859
06860:-00046:+00090:+00002:001038.7338:06860
06861:-00039:+00066:+00165:001038.7338:06861
06862:+00183:+00114:+00108:001038.7338:06862
06863:+00143:+00049:-00085:001038.7338:06863
06864:-00065:+00043:-00150:001038.7338:06864
06865:-00239:+00098:-00044:001038.7338:06865
06866:-00182:-00040:-00182:001038.7338:06866
06867:-00038:+00030:+00148:001038.7338:06867
06868:+00218:+00133:+00038:001038.7338:06868
06869:+00147:+00035:-00148:001038.7338:06869
06870:-00201:+00051:-00157:001038.7338:06870
06871:-00041:+00162:+00017:001038.7338:06871
06872:+00093:+00047:-00057:001038.7338:06872
06873:+00133:+00115:+00018:001038.7338:06873
06874:-00022:+00061:+00052:001038.7338:06874
06875:-00040:+00059:-00010:001038.7338:06875
06876:-00081:+00143:+00013:001038.7338:06876
06877:-00067:+00104:+00190:001038.7338:06877
06878:-00051:+00106:-00103:001038.7338:06878
06879:-00068:+00146:-00037:001044.5524:06879
06880:-00013:+00046:+00070:001044.5524:06880
06881:+00036:+00104:-00078:001044.5524:06881
06882:+00059:+00103:+00027:001044.5524:06882
06883:+00019:+00084:-00040:001044.5524:06883
06884:-00089:+00101:-00084:001044.5524:06884
06885:-00077:+00071:+00037:001044.5524:06885
06886:-00013:+00115:-00023:001044.5524:06886
06887:-00113:+00051:+00029:001044.5524:06887
06888:-00127:+00065:-00041:001044.5524:06888
06889:-00056:+00062:+00030:001044.5524:06889
06890:+00052:+00070:+00028:001044.5524:06890
06891:+00129:+00104:+00016:001044.5524:06891
06892:+00178:+00074:+00041:001044.5524:06892
06893:+00079:+00176:-00065:001044.5524:06893
06894:+00028:+00032:-00018:001044.5524:06894
06895:-00079:+00095:-00081:001044.5524:06895
06896:-00155:+00081:+00101:001044.5524:06896
06897:+00049:+00131:+00137:001044.5524:06897
06898:+00022:+00012:-00075:001054.8950:06898
06899:-00070:+00164:-00023:001054.8950:06899
06900:-00161:-00013:+00100:001054.8950:06900
06901:-00118:+00046:-00178:001054.8950:06901
06902:+00001:+00024:+00109:001054.8950:06902
06903:+00060:+00169:-00039:001054.8950:06903
06904:+00082:+00072:+00104:001054.8950:06904
06905:+00110:+00105:+00012:001054.8950:06905
06906:+00042:+00091:-00028:001054.8950:06906
06907:-00070:+00037:+00086:001054.8950:06907
06908:-00056:+00067:-00056:001054.8950:06908
06909:-00086:+00027:+00014:001054.8950:06909
06910:-00110:+00082:+00023:001054.8950:06910
06911:-00103:+00032:-00001:001054.8950:06911
06912:-00077:+00049:-00060:001054.8950:06912
06913:-00035:+00060:+00004:001054.8950:06913
06914:+00090:+00176:+00037:001054.8950:06914
06915:+00127:+00070:+00123:001054.8950:06915
06916:+00107:+00051:-00091:001054.8950:06916
06917:-00021:+00036:-00098:001063.7259:06917
06918:-00094:-00056:-00049:001063.7259:06918
06919:-00056:+00059:-00146:001063.7259:06919
06920:-00022:-00029:-00129:001063.7259:06920
06921:-00001:+00122:-00065:001063.7259:06921
06922:-00184:+00007:-00087:001063.7259:06922
06923:-00214:-00016:-00179:001063.7259:06923
06924:-00108:+00030:-00088:001063.7259:06924
06925:+00014:+00073:-00056:001063.7259:06925
06926:+00041:-00052:+00044:001063.7259:06926
06927:+00046:+00131:-00187:001063.7259:06927
06928:-00123:+00057:-00163:001063.7259:06928
06929:-00157:-00015:-00179:001063.7259:06929
06930:-00016:+00060:-00214:001063.7259:06930
06931:-00003:-00097:-00203:001063.7259:06931
06932:-00051:+00066:-00076:001063.7259:06932
06933:-00162:-00005:-00007:001063.7259:06933
06934:-00136:+00055:-00138:001063.7259:06934
06935:+00029:+00099:-00166:001086.0732:06935
06936:+00015:+00132:-00051:001086.0732:06936
06937:-00076:+00014:+00079:001086.0732:06937
06938:-00034:+00166:-00168:001086.0732:06938
06939:-00011:+00130:-00126:001086.0732:06939
06940:-00098:+00010:-00215:001086.0732:06940
06941:-00026:+00040:-00145:001086.0732:06941
06942:-00103:-00023:-00081:001086.0732:06942
06943:-00075:+00071:+00197:001086.0732:06943
06944:-00072:+00018:-00039:001086.0732:06944
06945:-00069:+00101:-00015:001086.0732:06945
06946:-00020:+00016:+00199:001086.0732:06946
06947:+00174:+00064:+00189:001086.0732:06947
06948:+00129:+00000:+00101:001086.0732:06948
06949:-00200:+00111:-00153:001086.0732:06949
06950:-00277:+00064:-00025:001086.0732:06950
06951:-00146:+00124:-00090:001086.0732:06951
06952:+00257:+00083:+00200:001086.0732:06952
06953:+00170:-00023:-00118:001100.1430:06953
06954:-00044:+00078:+00098:001100.1430:06954
06955:-00125:+00089:+00040:001100.1430:06955
06956:-00056:+00005:-00024:001100.1430:06956
06957:-00021:+00138:+00129:001100.1430:06957
06958:+00179:+00160:+00013:001100.1430:06958
06959:+00186:+00069:-00008:001100.1430:06959
06960:+00074:+00075:+00069:001100.1430:06960
06961:-00027:+00070:+00088:001100.1430:06961
06962:-00014:+00098:+00083:001100.1430:06962
06963:+00053:+00131:+00008:001100.1430:06963
06964:+00102:+00169:+00088:001100.1430:06964
06965:+00160:+00119:+00118:001100.1430:06965
06966:+00113:+00141:-00075:001100.1430:06966
06967:+00104:+00107:+00107:001100.1430:06967
06968:+00106:+00091:+00061:001100.1430:06968
06969:+00229:+00114:+00146:001100.1430:06969
06970:+00210:+00006:+00022:001100.1430:06970
06971:+00124:+00038:-00023:001100.1430:06971
06972:+00167:+00046:-00204:001088.0478:06972
06973:+00097:+00039:+00072:001088.0478:06973
06974:-00030:+00062:+00100:001088.0478:06974
06975:-00155:-00062:-00200:001088.0478:06975
06976:+00111:+00357:-00149:001088.0478:06976
06977:+00188:+00061:+00015:001088.0478:06977
06978:-00050:+00047:-00225:001088.0478:06978
06979:-00038:-00086:+00234:001088.0478:06979
06980:+00128:+00029:-00210:001088.0478:06980
06981:+00280:+00048:-00198:001088.0478:06981
06982:-00120:+00018:+00180:001088.0478:06982
06983:-00117:+00131:-00300:001088.0478:06983
06984:+00086:-00119:+00055:001088.0478:06984
06985:+00134:+00206:+00282:001088.0478:06985
06986:+00067:+00066:-00148:001088.0478:06986
06987:-00003:+00099:-00007:001088.0478:06987
06988:+00239:+00171:+00009:001088.0478:06988
06989:+00198:+00090:-00175:001088.0478:06989
06990:-00324:+00063:+00117:001070.8887:06990
06991:-00204:+00028:-00028:001070.8887:06991
06992:+00360:+00037:+00072:001070.8887:06992
06993:+00058:+00083:-00036:001070.8887:06993
06994:-00165:+00114:+00047:001070.8887:06994
06995:-00175:+00068:-00009:001070.8887:06995
06996:-00093:+00120:+00097:001070.8887:06996
06997:+00097:+00110:+00135:001070.8887:06997
06998:+00134:+00177:-00040:001070.8887:06998
06999:+00112:+00041:+00210:001070.8887:06999
07000:-00032:+00014:-00008:001070.8887:07000
07001:-00208:+00170:-00090:001070.8887:07001
07002:-00179:+00068:+00111:001070.8887:07002
07003:+00160:+00165:-00210:001070.8887:07003
07004:+00052:+00157:+00197:001070.8887:07004
07005:-00059:+00004:+00140:001070.8887:07005
07006:+00072:+00178:-00069:001070.8887:07006
07007:+00136:-00050:+00107:001070.8887:07007
07008:+00021:+00110:-00108:001070.8887:07008
07009:-00749:-00104:-00253:001060.2674:07009
07010:-00624:+00142:+00008:001060.2674:07010
07011:+00378:+00033:-00035:001060.2674:07011
07012:+00177:+00167:-00063:001060.2674:07012
07013:-00262:+00080:-00047:001060.2674:07013
07014:-00249:+00116:-00125:001060.2674:07014
07015:+00176:+00008:+00049:001060.2674:07015
07016:-00004:+00126:-00087:001060.2674:07016
07017:-00194:-00066:+00269:001060.2674:07017
07018:-00145:+00125:-00049:001060.2674:07018
07019:+00123:+00100:-00285:001060.2674:07019
07020:-00159:+00179:-00004:001060.2674:07020
07021:-00274:+00020:-00082:001060.2674:07021
07022:-00082:+00033:-00041:001060.2674:07022
07023:+00082:+00087:+00008:001060.2674:07023
07024:-00074:+00024:+00062:001060.2674:07024
07025:-00015:+00130:-00025:001060.2674:07025
07026:+00151:+00086:+00050:001060.2674:07026
07027:+00151:-00003:-00038:001060.2674:07027
07028:+00143:+00073:+00039:001060.2674:07028
07029:+00108:+00033:-00070:001036.9166:07029
07030:+00001:+00034:-00056:001036.9166:07030
07031:-00112:+00197:-00043:001036.9166:07031
07032:-00146:+00082:-00175:001036.9166:07032
07033:-00174:+00172:-00014:001036.9166:07033
07034:-00215:+00027:+00046:001036.9166:07034
07035:-00188:+00171:-00174:001036.9166:07035
07036:-00170:+00028:-00037:001036.9166:07036
07037:-00109:+00088:-00013:001036.9166:07037
07038:+00171:+00074:-00006:001036.9166:07038
07039:+00208:+00124:+00048:001036.9166:07039
07040:+00104:+00085:+00025:001036.9166:07040
07041:-00069:+00057:-00077:001036.9166:07041
07042:+00018:+00066:-00046:001036.9166:07042
07043:+00041:+00194:-00023:001036.9166:07043
07044:+00075:+00053:+00025:001036.9166:07044
07045:+00067:+00128:+00034:001036.9166:07045
07046:+00055:-00005:+00015:001036.9166:07046
07047:+00199:+00043:+00030:001036.9166:07047
07048:+00161:+00064:+00171:001036.9166:07048
07049:+00107:+00121:+00038:000997.8484:07049
07050:+00110:+00080:-00076:000997.8484:07050
07051:+00054:+00058:+00034:000997.8484:07051
07052:+00088:-00014:+00064:000997.8484:07052
07053:+00063:+00058:-00065:000997.8484:07053
07054:-00021:+00032:-00045:000997.8484:07054
07055:-00009:+00203:-00004:000997.8484:07055
07056:+00020:+00083:+00123:000997.8484:07056
07057:+00028:+00112:-00135:000997.8484:07057
07058:+00003:+00039:+00039:000997.8484:07058
07059:-00009:+00086:+00004:000997.8484:07059
07060:-00018:+00014:-00079:000997.8484:07060
07061:+00014:+00149:+00115:000997.8484:07061
07062:+00082:+00022:+00070:000997.8484:07062
07063:+00095:+00086:-00119:000997.8484:07063
07064:+00054:+00063:+00036:000997.8484:07064
07065:+00059:+00090:+00046:000997.8484:07065
07066:+00049:+00096:-00055:000997.8484:07066
07067:+00034:+00065:+00010:000997.8484:07067
07068:+00008:+00204:-00034:000997.8484:07068
07069:-00035:+00013:+00062:000997.8484:07069
07070:-00012:+00124:-00082:000928.3369:07070
07071:-00046:+00036:+00037:000928.3369:07071
07072:-00030:+00084:-00040:000928.3369:07072
07073:-00065:+00047:-00076:000928.3369:07073
07074:-00055:+00099:+00007:000928.3369:07074
07075:-00041:+00040:+00029:000928.3369:07075
07076:+00048:+00072:-00033:000928.3369:07076
07077:-00066:+00090:-00084:000928.3369:07077
07078:-00054:+00086:+00012:000928.3369:07078
07079:+00027:+00055:-00017:000928.3369:07079
07080:+00021:+00080:-00026:000928.3369:07080
07081:+00014:+00034:-00004:000928.3369:07081
07082:-00008:+00023:-00064:000928.3369:07082
07083:-00067:+00025:-00062:000928.3369:07083
07084:-00077:+00072:-00047:000928.3369:07084
07085:+00006:+00054:-00052:000928.3369:07085
07086:-00004:+00091:-00085:000928.3369:07086
07087:-00116:+00062:-00020:000928.3369:07087
07088:-00014:+00070:+00028:000928.3369:07088
07089:+00015:+00057:-00015:000928.3369:07089
07090:-00026:+00012:+00014:000928.3369:07090
07091:-00043:+00072:-00056:000928.3369:07091
07092:+00024:+00054:+00008:000928.3369:07092
07093:+00056:+00031:-00041:000928.3369:07093
07094:+00004:+00091:+00015:000847.3472:07094
07095:-00004:+00064:+00047:000847.3472:07095
07096:+00050:+00038:-00056:000847.3472:07096
07097:+00030:+00128:-00021:000847.3472:07097
07098:-00077:+00088:+00013:000847.3472:07098
07099:+00002:+00064:-00047:000847.3472:07099
07100:+00008:+00103:-00021:000847.3472:07100
07101:-00064:+00082:-00013:000847.3472:07101
07102:-00044:+00092:+00023:000847.3472:07102
07103:+00043:+00052:-00021:000847.3472:07103
07104:-00021:+00073:-00146:000847.3472:07104
07105:-00055:+00095:-00052:000847.3472:07105
07106:-00061:+00068:+00127:000847.3472:07106
07107:+00094:+00076:-00008:000847.3472:07107
07108:+00038:+00068:-00067:000847.3472:07108
07109:-00058:+00132:-00043:000847.3472:07109
07110:+00076:+00116:-00001:000847.3472:07110
07111:+00093:+00097:-00023:000847.3472:07111
07112:-00013:+00107:+00022:000847.3472:07112
07113:-00201:+00090:-00005:000847.3472:07113
07114:-00088:+00071:-00004:000847.3472:07114
07115:+00093:+00119:-00049:000847.3472:07115
07116:+00021:+00065:-00026:000847.3472:07116
07117:-00145:+00085:+00041:000847.3472:07117
07118:-00023:+00062:-00018:000819.0825:07118
07119:+00081:+00064:+00066:000819.0825:07119
07120:-00113:+00088:-00103:000819.0825:07120
07121:-00124:+00102:-00017:000819.0825:07121
07122:-00023:+00098:+00075:000819.0825:07122
07123:-00008:+00050:-00032:000819.0825:07123
07124:-00090:+00099:+00039:000819.0825:07124
07125:-00091:+00046:-00010:000819.0825:07125
07126:+00031:+00081:+00002:000819.0825:07126
07127:-00042:+00066:-00014:000819.0825:07127
07128:-00183:+00073:-00037:000819.0825:07128
07129:-00038:+00046:+00010:000819.0825:07129
07130:-00007:+00018:-00057:000819.0825:07130
07131:-00043:+00007:-00060:000819.0825:07131
07132:-00047:+00006:-00041:000819.0825:07132
07133:+00027:+00076:-00055:000819.0825:07133
07134:+00063:+00041:+00031:000819.0825:07134
07135:+00000:+00041:-00006:000819.0825:07135
07136:+00014:+00031:+00031:000819.0825:07136
07137:+00104:+00069:-00014:000819.0825:07137
07138:+00099:+00047:+00013:000819.0825:07138
07139:+00028:-00029:+00005:000819.0825:07139
07140:+00041:+00084:-00122:000819.0825:07140
07141:+00013:+00045:+00026:000857.8988:07141
07142:+00007:+00101:-00052:000857.8988:07142
07143:+00034:+00062:-00017:000857.8988:07143
07144:+00041:+00082:-00011:000857.8988:07144
07145:-00048:+00103:-00062:000857.8988:07145
07146:-00064:+00043:+00015:000857.8988:07146
07147:+00078:+00089:-00068:000857.8988:07147
07148:+00028:+00074:+00016:000857.8988:07148
07149:-00008:+00090:-00024:000857.8988:07149
07150:+00038:+00103:-00003:000857.8988:07150
07151:+00067:+00116:-00025:000857.8988:07151
07152:+00083:+00092:-00008:000857.8988:07152
07153:+00091:+00136:+00011:000857.8988:07153
07154:+00094:+00101:+00015:000857.8988:07154
07155:+00039:+00070:-00003:000857.8988:07155
07156:+00049:+00130:-00017:000857.8988:07156
07157:+00045:+00125:+00000:000857.8988:07157
07158:+00034:+00052:-00022:000857.8988:07158
07159:+00052:+00060:+00004:000857.8988:07159
07160:+00086:+00075:+00081:000857.8988:07160
07161:+00060:+00128:-00046:000857.8988:07161
07162:+00027:+00092:-00003:000857.8988:07162
07163:-00070:+00089:+00005:000857.8988:07163
07164:-00005:+00097:+00019:000903.6841:07164
07165:+00042:+00164:-00039:000903.6841:07165
07166:+00034:+00039:-00010:000903.6841:07166
07167:+00025:+00122:+00025:000903.6841:07167
07168:+00034:+00123:+00074:000903.6841:07168
07169:-00015:+00046:-00084:000903.6841:07169
07170:-00048:+00106:-00047:000903.6841:07170
07171:-00022:+00134:+00045:000903.6841:07171
07172:-00046:-00084:-00021:000903.6841:07172
07173:+00018:+00091:-00110:000903.6841:07173
07174:+00097:+00078:+00194:000903.6841:07174
07175:-00004:+00078:-00015:000903.6841:07175
07176:-00023:+00039:-00006:000903.6841:07176
07177:-00021:+00083:+00006:000903.6841:07177
07178:+00005:-00024:-00070:000903.6841:07178
07179:+00035:+00010:+00139:000903.6841:07179
07180:+00041:+00038:+00036:000903.6841:07180
07181:-00031:+00028:-00052:000903.6841:07181
07182:-00085:+00147:-00025:000903.6841:07182
07183:-00066:+00057:+00046:000903.6841:07183
07184:-00052:-00004:-00102:000903.6841:07184
07185:+00016:-00031:+00159:000948.6477:07185
07186:+00048:+00040:-00006:000948.6477:07186
07187:+00070:+00030:-00023:000948.6477:07187
07188:-00039:+00075:+00074:000948.6477:07188
07189:+00005:+00055:-00038:000948.6477:07189
07190:-00002:+00093:+00079:000948.6477:07190
07191:-00057:-00091:+00032:000948.6477:07191
07192:+00030:+00159:-00184:000948.6477:07192
07193:+00038:-00024:+00077:000948.6477:07193
07194:-00100:+00094:-00105:000948.6477:07194
07195:-00065:+00044:-00058:000948.6477:07195
07196:+00006:+00085:+00016:000948.6477:07196
07197:+00006:-00016:-00037:000948.6477:07197
07198:+00054:+00077:+00011:000948.6477:07198
07199:+00141:+00018:+00000:000948.6477:07199
07200:-00018:+00078:-00082:000948.6477:07200
07201:-00063:+00076:-00017:000948.6477:07201
07202:-00021:-00007:-00025:000948.6477:07202
07203:+00034:+00141:-00151:000948.6477:07203
07204:+00026:+00087:+00106:000948.6477:07204
07205:-00040:+00147:-00030:000985.6542:07205
07206:-00029:+00123:-00019:000985.6542:07206
07207:-00158:+00037:+00054:000985.6542:07207
07208:-00097:+00186:-00096:000985.6542:07208
07209:+00004:+00060:-00184:000985.6542:07209
07210:+00173:+00126:+00076:000985.6542:07210
07211:+00132:-00063:+00097:000985.6542:07211
07212:+00008:+00222:+00002:000985.6542:07212
07213:-00128:+00053:+00067:000985.6542:07213
07214:-00109:+00097:+00043:000985.6542:07214
07215:-00029:+00092:+00051:000985.6542:07215
07216:+00046:+00104:-00019:000985.6542:07216
07217:+00010:+00120:-00115:000985.6542:07217
07218:-00010:+00070:+00060:000985.6542:07218
07219:-00068:+00000:-00030:000985.6542:07219
07220:-00104:+00070:-00020:000985.6542:07220
07221:-00015:+00023:+00067:000985.6542:07221
07222:+00137:+00093:+00028:000985.6542:07222
07223:+00149:+00080:-00054:000985.6542:07223
07224:-00145:+00149:+00136:000985.6542:07224
07225:-00216:+00056:-00024:001012.3514:07225
07226:-00055:+00069:+00004:001012.3514:07226
07227:+00022:+00120:+00070:001012.3514:07227
07228:+00013:+00016:-00040:001012.3514:07228
07229:+00029:+00135:-00057:001012.3514:07229
07230:-00008:+00073:+00074:001012.3514:07230
07231:-00098:+00069:-00026:001012.3514:07231
07232:-00076:+00134:-00089:001012.3514:07232
07233:-00038:+00093:+00141:001012.3514:07233
07234:+00169:+00106:+00092:001012.3514:07234
07235:+00061:+00017:-00113:001012.3514:07235
07236:-00049:+00092:+00077:001012.3514:07236
07237:-00195:-00010:+00010:001012.3514:07237
07238:-00053:+00078:-00097:001012.3514:07238
07239:+00055:+00198:+00174:001012.3514:07239
07240:+00056:+00055:+00023:001012.3514:07240
07241:+00060:+00081:+00012:001012.3514:07241
07242:-00084:+00063:+00043:001012.3514:07242
07243:-00123:+00102:+00056:001012.3514:07243
07244:-00011:+00140:+00021:001028.7178:07244
07245:+00190:+00091:+00099:001028.7178:07245
07246:+00031:+00076:-00086:001028.7178:07246
07247:-00028:+00041:-00090:001028.7178:07247
07248:-00078:+00061:+00050:001028.7178:07248
07249:-00083:+00139:-00104:001028.7178:07249
07250:-00004:+00127:-00054:001028.7178:07250
07251:-00007:+00077:+00002:001028.7178:07251
07252:-00040:+00063:-00017:001028.7178:07252
07253:-00010:+00029:+00097:001028.7178:07253
07254:-00081:+00053:-00057:001028.7178:07254
07255:-00010:+00094:-00071:001028.7178:07255
07256:+00037:+00059:+00044:001028.7178:07256
07257:+00058:+00041:+00056:001028.7178:07257
07258:+00074:+00094:+00043:001028.7178:07258
07259:+00030:+00061:+00021:001028.7178:07259
07260:-00051:+00058:+00066:001028.7178:07260
07261:-00111:+00066:-00127:001028.7178:07261
07262:+00085:+00088:-00026:001028.7178:07262
07263:-00013:-00006:-00172:001037.9104:07263
07264:-00111:+00025:-00102:001037.9104:07264
07265:+00008:+00076:+00075:001037.9104:07265
07266:+00007:+00115:+00060:001037.9104:07266
07267:-00003:+00039:+00053:001037.9104:07267
07268:+00098:+00093:-00023:001037.9104:07268
07269:+00039:+00069:-00159:001037.9104:07269
07270:+00009:+00081:+00081:001037.9104:07270
07271:-00033:+00132:-00007:001037.9104:07271
07272:-00046:-00014:-00130:001037.9104:07272
07273:+00059:+00042:+00054:001037.9104:07273
07274:+00204:+00190:-00077:001037.9104:07274
07275:+00079:+00003:+00080:001037.9104:07275
07276:-00291:+00087:-00175:001037.9104:07276
07277:-00226:+00109:+00031:001037.9104:07277
07278:+00080:+00130:+00083:001037.9104:07278
07279:+00154:+00123:+00026:001037.9104:07279
07280:+00077:+00181:+00040:001037.9104:07280
07281:-00039:+00091:+00031:001037.9104:07281
07282:-00005:+00100:+00048:001037.9104:07282
07283:+00008:+00104:+00006:001042.1999:07283
07284:-00078:+00055:+00011:001042.1999:07284
07285:-00038:+00164:-00042:001042.1999:07285
07286:+00007:-00004:+00015:001042.1999:07286
07287:-00094:+00047:-00049:001042.1999:07287
07288:-00117:+00006:-00036:001042.1999:07288
07289:-00009:+00123:-00253:001042.1999:07289
07290:-00061:+00062:-00012:001042.1999:07290
07291:-00138:+00036:-00030:001042.1999:07291
07292:+00128:+00041:+00056:001042.1999:07292
07293:+00161:+00138:-00063:001042.1999:07293
07294:+00067:+00086:-00059:001042.1999:07294
07295:-00062:+00148:+00021:001042.1999:07295
07296:-00002:+00084:-00082:001042.1999:07296
07297:+00011:+00078:+00049:001042.1999:07297
07298:-00083:+00066:-00114:001042.1999:07298
07299:-00041:+00099:-00006:001042.1999:07299
07300:-00011:+00100:+00024:001042.1999:07300
07301:-00072:+00061:+00032:001042.1999:07301
07302:-00022:+00076:+00157:001050.7570:07302
07303:+00103:+00116:-00066:001050.7570:07303
07304:+00106:+00067:+00122:001050.7570:07304
07305:+00036:+00116:+00024:001050.7570:07305
07306:-00026:-00015:-00016:001050.7570:07306
07307:-00050:+00114:+00133:001050.7570:07307
07308:-00061:+00020:-00017:001050.7570:07308
07309:-00026:+00018:-00051:001050.7570:07309
07310:-00088:+00045:-00035:001050.7570:07310
07311:-00061:+00052:-00019:001050.7570:07311
07312:-00100:-00006:+00018:001050.7570:07312
07313:-00069:+00061:-00146:001050.7570:07313
07314:+00072:+00097:+00019:001050.7570:07314
07315:+00097:+00071:-00049:001050.7570:07315
07316:+00144:+00066:+00029:001050.7570:07316
07317:+00073:+00039:-00024:001050.7570:07317
07318:-00059:+00088:+00033:001050.7570:07318
07319:-00055:+00124:+00092:001050.7570:07319
07320:-00023:+00068:-00055:001050.7570:07320
07321:-00086:+00089:-00055:001061.2391:07321
07322:-00102:+00120:+00000:001061.2391:07322
07323:-00110:+00017:-00015:001061.2391:07323
07324:-00072:-00028:-00104:001061.2391:07324
07325:+00065:+00035:-00043:001061.2391:07325
07326:+00105:+00048:-00088:001061.2391:07326
07327:+00109:+00050:-00036:001061.2391:07327
07328:+00031:-00014:-00095:001061.2391:07328
07329:-00099:+00099:-00057:001061.2391:07329
07330:-00145:+00032:-00034:001061.2391:07330
07331:-00091:+00014:-00202:001061.2391:07331
07332:-00130:+00044:-00125:001061.2391:07332
07333:-00132:+00092:-00123:001061.2391:07333
07334:-00122:-00019:-00262:001061.2391:07334
07335:-00141:-00030:-00289:001061.2391:07335
07336:-00077:+00024:-00087:001061.2391:07336
07337:+00062:-00015:-00153:001061.2391:07337
07338:+00083:-00050:-00142:001061.2391:07338
07339:+00034:-00012:-00222:001076.6801:07339
07340:-00046:+00118:-00206:001076.6801:07340
07341:-00130:+00102:-00060:001076.6801:07341
07342:-00156:+00107:-00176:001076.6801:07342
07343:-00097:+00023:-00154:001076.6801:07343
07344:+00063:+00060:-00030:001076.6801:07344
07345:+00015:-00042:-00117:001076.6801:07345
07346:-00155:+00028:-00187:001076.6801:07346
07347:-00072:+00054:-00111:001076.6801:07347
07348:-00037:-00042:-00133:001076.6801:07348
07349:-00144:+00071:-00173:001076.6801:07349
07350:-00162:+00103:-00118:001076.6801:07350
07351:-00031:+00016:+00038:001076.6801:07351
07352:+00082:-00038:+00229:001076.6801:07352
07353:+00135:+00162:+00198:001076.6801:07353
07354:-00079:+00049:+00006:001076.6801:07354
07355:-00267:+00128:+00056:001076.6801:07355
07356:-00237:+00058:-00124:001076.6801:07356
07357:+00170:+00297:+00063:001091.8198:07357
07358:+00276:+00087:+00274:001091.8198:07358
07359:+00135:+00157:-00138:001091.8198:07359
07360:-00088:+00062:+00188:001091.8198:07360
07361:-00160:+00180:+00124:001091.8198:07361
07362:-00118:+00069:+00120:001091.8198:07362
07363:-00016:+00169:+00120:001091.8198:07363
07364:+00116:+00205:+00068:001091.8198:07364
07365:+00092:+00131:+00108:001091.8198:07365
07366:-00014:+00111:+00066:001091.8198:07366
07367:+00005:+00117:+00109:001091.8198:07367
07368:+00068:+00110:+00109:001091.8198:07368
07369:+00082:+00089:+00200:001091.8198:07369
07370:+00252:+00100:+00173:001091.8198:07370
07371:+00325:+00091:+00130:001091.8198:07371
07372:+00286:+00164:+00230:001091.8198:07372
07373:+00102:+00061:+00121:001091.8198:07373
07374:+00027:+00134:+00161:001091.8198:07374
07375:+00037:+00194:+00092:001091.8198:07375
07376:+00003:+00155:+00099:001088.4364:07376
07377:+00079:+00274:+00085:001088.4364:07377
07378:-00004:-00106:-00405:001088.4364:07378
07379:+00090:+00028:-00020:001088.4364:07379
07380:-00038:+00058:-00147:001088.4364:07380
07381:+00101:+00130:+00026:001088.4364:07381
07382:+00061:+00120:+00186:001088.4364:07382
07383:+00100:+00154:-00110:001088.4364:07383
07384:+00009:-00001:+00030:001088.4364:07384
07385:+00067:+00123:-00275:001088.4364:07385
07386:+00037:-00060:-00004:001088.4364:07386
07387:+00032:+00120:+00063:001088.4364:07387
07388:+00039:+00042:-00172:001088.4364:07388
07389:-00020:+00049:-00176:001088.4364:07389
07390:+00101:+00084:+00258:001088.4364:07390
07391:+00250:+00113:-00072:001088.4364:07391
07392:+00230:+00037:+00017:001088.4364:07392
07393:+00173:+00002:+00012:001088.4364:07393
07394:+00020:-00054:-00021:001088.4364:07394
07395:-00104:+00066:-00042:001067.3665:07395
07396:-00061:+00083:-00179:001067.3665:07396
07397:+00123:+00066:-00189:001067.3665:07397
07398:+00029:-00065:-00011:001067.3665:07398
07399:-00069:+00107:-00059:001067.3665:07399
07400:+00076:+00143:+00020:001067.3665:07400
07401:-00336:+00077:+00032:001067.3665:07401
07402:-00186:+00292:-00094:001067.3665:07402
07403:+00491:+00095:+00277:001067.3665:07403
07404:+00363:+00009:-00008:001067.3665:07404
07405:-00235:+00078:+00169:001067.3665:07405
07406:-00088:+00070:-00089:001067.3665:07406
07407:-00028:-00069:+00086:001067.3665:07407
07408:+00114:+00126:+00039:001067.3665:07408
07409:+00077:-00058:+00025:001067.3665:07409
07410:+00028:+00143:+00126:001067.3665:07410
07411:+00035:+00082:+00020:001067.3665:07411
07412:-00193:+00076:+00067:001067.3665:07412
07413:-00309:+00292:-00024:001058.9058:07413
07414:-00244:+00039:+00353:001058.9058:07414
07415:+00122:+00104:+00085:001058.9058:07415
07416:+00370:+00074:-00001:001058.9058:07416
07417:-00279:+00074:+00016:001058.9058:07417
07418:-00368:+00024:-00095:001058.9058:07418
07419:-00146:+00007:+00118:001058.9058:07419
07420:-00071:+00099:-00007:001058.9058:07420
07421:-00237:+00050:-00106:001058.9058:07421
07422:-00165:+00192:+00019:001058.9058:07422
07423:-00140:+00013:-00039:001058.9058:07423
07424:-00140:+00041:-00020:001058.9058:07424
07425:-00219:+00099:-00044:001058.9058:07425
07426:-00037:+00116:+00059:001058.9058:07426
07427:+00239:+00092:+00150:001058.9058:07427
07428:+00258:+00100:-00022:001058.9058:07428
07429:+00155:+00120:+00003:001058.9058:07429
07430:+00031:+00060:-00022:001058.9058:07430
07431:+00047:+00088:+00024:001058.9058:07431
07432:-00021:+00087:-00060:001058.9058:07432
07433:-00131:+00040:-00129:001040.6188:07433
07434:-00106:+00119:-00128:001040.6188:07434
07435:-00103:+00078:-00207:001040.6188:07435
07436:-00126:-00001:-00115:001040.6188:07436
07437:-00052:+00065:+00048:001040.6188:07437
07438:+00100:+00068:+00104:001040.6188:07438
07439:+00137:+00043:-00042:001040.6188:07439
07440:+00080:+00045:-00143:001040.6188:07440
07441:-00071:+00023:-00131:001040.6188:07441
07442:-00071:+00059:-00215:001040.6188:07442
07443:-00180:+00054:-00031:001040.6188:07443
07444:-00124:+00058:-00071:001040.6188:07444
07445:-00110:+00016:-00200:001040.6188:07445
07446:-00063:+00090:-00157:001040.6188:07446
07447:+00004:+00055:-00009:001040.6188:07447
07448:+00062:+00053:-00010:001040.6188:07448
07449:+00155:+00101:+00125:001040.6188:07449
07450:+00212:+00005:+00093:001040.6188:07450
07451:+00181:+00044:+00009:001040.6188:07451
07452:+00123:+00008:+00077:001040.6188:07452
07453:+00054:+00072:-00111:000996.8695:07453
07454:+00050:+00067:-00005:000996.8695:07454
07455:+00062:+00070:+00002:000996.8695:07455
07456:+00042:+00071:-00022:000996.8695:07456
07457:+00072:+00083:+00097:000996.8695:07457
07458:+00070:+00081:+00016:000996.8695:07458
07459:+00027:+00106:+00075:000996.8695:07459
07460:-00050:+00112:+00062:000996.8695:07460
07461:-00022:+00114:+00088:000996.8695:07461
07462:+00071:+00062:+00039:000996.8695:07462
07463:+00055:+00094:+00065:000996.8695:07463
07464:+00052:+00101:+00076:000996.8695:07464
07465:+00016:+00086:+00043:000996.8695:07465
07466:-00011:+00094:-00020:000996.8695:07466
07467:-00005:+00115:+00088:000996.8695:07467
07468:+00080:+00063:-00039:000996.8695:07468
07469:+00084:+00078:+00007:000996.8695:07469
07470:+00066:+00067:+00036:000996.8695:07470
07471:-00022:+00053:-00027:000996.8695:07471
07472:-00044:+00135:-00081:000996.8695:07472
07473:-00040:+00115:-00016:000996.8695:07473
07474:-00031:+00082:-00013:000929.2780:07474
07475:-00013:+00044:-00031:000929.2780:07475
07476:+00009:+00136:-00066:000929.2780:07476
07477:-00036:+00064:-00008:000929.2780:07477
07478:-00007:+00099:+00031:000929.2780:07478
07479:-00034:+00106:-00130:000929.2780:07479
07480:-00016:+00067:+00036:000929.2780:07480
07481:+00057:+00106:-00077:000929.2780:07481
07482:+00069:+00053:+00030:000929.2780:07482
07483:+00011:+00073:-00023:000929.2780:07483
07484:-00036:+00072:-00133:000929.2780:07484
07485:+00049:+00037:+00003:000929.2780:07485
07486:-00004:+00008:-00068:000929.2780:07486
07487:-00003:+00123:-00031:000929.2780:07487
07488:+00043:+00031:-00014:000929.2780:07488
07489:+00062:+00062:-00090:000929.2780:07489
07490:-00037:+00042:+00030:000929.2780:07490
07491:-00009:+00079:-00058:000929.2780:07491
07492:+00048:+00055:+00030:000929.2780:07492
07493:-00016:+00054:-00063:000929.2780:07493
07494:-00025:+00056:-00007:000929.2780:07494
07495:+00056:+00057:+00025:000929.2780:07495
07496:+00005:+00056:-00049:000929.2780:07496
07497:-00068:+00041:-00025:000929.2780:07497
07498:+00016:+00069:+00013:000851.3786:07498
07499:+00013:+00039:-00027:000851.3786:07499
07500:-00077:+00043:-00050:000851.3786:07500
07501:-00069:+00101:+00026:000851.3786:07501
07502:+00017:+00085:+00034:000851.3786:07502
07503:+00024:+00016:-00093:000851.3786:07503
07504:-00100:+00049:+00038:000851.3786:07504
07505:-00082:+00052:-00031:000851.3786:07505
07506:+00063:+00048:-00025:000851.3786:07506
07507:-00052:+00101:-00065:000851.3786:07507
07508:-00140:+00117:-00075:000851.3786:07508
07509:+00022:+00049:+00025:000851.3786:07509
07510:+00060:+00098:-00114:000851.3786:07510
07511:-00076:+00095:-00036:000851.3786:07511
07512:-00140:+00137:+00014:000851.3786:07512
07513:-00039:+00080:+00015:000851.3786:07513
07514:+00043:+00068:-00020:000851.3786:07514
07515:-00198:+00133:-00104:000851.3786:07515
07516:-00195:+00092:+00025:000851.3786:07516
07517:+00024:+00108:-00035:000851.3786:07517
07518:+00042:+00118:-00029:000851.3786:07518
07519:-00202:+00183:-00007:000851.3786:07519
07520:-00180:+00018:+00062:000851.3786:07520
07521:+00029:+00099:-00001:000851.3786:07521
07522:+00040:+00154:-00183:000818.7492:07522
07523:-00182:+00092:+00035:000818.7492:07523
07524:-00057:+00105:-00125:000818.7492:07524
07525:+00140:+00050:+00028:000818.7492:07525
07526:-00116:+00035:-00044:000818.7492:07526
07527:-00236:+00071:-00123:000818.7492:07527
07528:+00002:+00118:+00095:000818.7492:07528
07529:+00073:-00027:-00210:000818.7492:07529
07530:-00116:+00094:-00070:000818.7492:07530
07531:-00079:+00019:+00097:000818.7492:07531
07532:-00008:+00077:-00099:000818.7492:07532
07533:+00040:+00050:+00107:000818.7492:07533
07534:-00083:+00051:-00069:000818.7492:07534
07535:-00058:+00055:+00073:000818.7492:07535
07536:+00054:+00035:-00017:000818.7492:07536
07537:-00006:+00036:-00092:000818.7492:07537
07538:+00030:-00013:+00113:000818.7492:07538
07539:+00041:+00025:-00065:000818.7492:07539
07540:+00056:+00005:+00041:000818.7492:07540
07541:-00003:+00019:+00076:000818.7492:07541
07542:+00000:+00010:-00010:000818.7492:07542
07543:+00009:+00075:-00013:000818.7492:07543
07544:-00027:+00072:-00071:000818.7492:07544
07545:-00020:+00087:+00024:000818.7492:07545
07546:+00048:+00052:+00014:000851.4129:07546
07547:+00074:+00026:-00006:000851.4129:07547
07548:+00014:+00105:-00033:000851.4129:07548
07549:-00019:+00005:-00019:000851.4129:07549
07550:+00029:+00071:-00108:000851.4129:07550
07551:+00022:+00083:-00008:000851.4129:07551
07552:+00056:+00136:+00030:000851.4129:07552
07553:+00134:+00056:-00082:000851.4129:07553
07554:+00136:+00079:+00008:000851.4129:07554
07555:+00036:+00086:-00033:000851.4129:07555
07556:+00051:+00155:-00009:000851.4129:07556
07557:+00052:+00132:-00023:000851.4129:07557
07558:-00031:+00104:-00047:000851.4129:07558
07559:-00052:+00117:+00047:000851.4129:07559
07560:+00075:+00109:+00008:000851.4129:07560
07561:+00130:+00162:+00032:000851.4129:07561
07562:+00066:+00099:-00010:000851.4129:07562
07563:-00104:+00067:-00047:000851.4129:07563
07564:-00066:+00088:-00013:000851.4129:07564
07565:+00082:+00140:+00008:000851.4129:07565
07566:+00156:+00073:+00004:000851.4129:07566
07567:+00034:+00124:-00027:000851.4129:07567
07568:+00031:+00116:-00051:000899.2391:07568
07569:+00060:+00109:-00024:000899.2391:07569
07570:+00066:+00137:+00027:000899.2391:07570
07571:+00009:+00082:-00053:000899.2391:07571
07572:+00033:+00085:-00012:000899.2391:07572
07573:+00092:+00096:+00024:000899.2391:07573
07574:+00162:+00095:+00124:000899.2391:07574
07575:-00024:+00019:+00041:000899.2391:07575
07576:-00112:+00178:-00013:000899.2391:07576
07577:-00028:+00043:+00056:000899.2391:07577
07578:+00019:+00163:-00086:000899.2391:07578
07579:-00021:+00051:+00061:000899.2391:07579
07580:-00086:+00065:-00022:000899.2391:07580
07581:-00061:+00020:-00011:000899.2391:07581
07582:-00109:+00036:+00006:000899.2391:07582
07583:-00100:+00062:-00084:000899.2391:07583
07584:-00077:+00020:+00015:000899.2391:07584
07585:-00001:+00089:-00019:000899.2391:07585
07586:+00125:+00072:+00091:000899.2391:07586
07587:+00124:+00083:+00064:000899.2391:07587
07588:-00002:+00091:+00045:000899.2391:07588
07589:-00034:+00127:+00044:000940.8295:07589
07590:+00008:+00087:+00001:000940.8295:07590
07591:+00063:+00107:+00016:000940.8295:07591
07592:+00026:+00078:+00025:000940.8295:07592
07593:+00079:+00063:-00004:000940.8295:07593
07594:+00005:+00045:+00029:000940.8295:07594
07595:-00053:+00083:-00026:000940.8295:07595
07596:-00082:+00036:-00038:000940.8295:07596
07597:-00067:+00078:+00005:000940.8295:07597
07598:-00011:+00069:-00020:000940.8295:07598
07599:+00064:+00046:+00007:000940.8295:07599
07600:+00037:+00033:+00016:000940.8295:07600
07601:-00070:+00032:+00020:000940.8295:07601
07602:-00045:+00021:+00000:000940.8295:07602
07603:+00017:+00088:-00038:000940.8295:07603
07604:+00047:+00057:-00017:000940.8295:07604
07605:+00029:+00091:-00055:000940.8295:07605
07606:+00025:+00116:+00002:000940.8295:07606
07607:+00022:+00069:+00035:000940.8295:07607
07608:-00017:+00050:-00042:000940.8295:07608
07609:-00007:+00035:+00043:000940.8295:07609
07610:+00080:+00116:-00030:000982.0036:07610
07611:+00124:+00090:-00007:000982.0036:07611
07612:+00076:+00102:-00024:000982.0036:07612
07613:+00021:+00049:+00050:000982.0036:07613
07614:+00015:+00159:-00094:000982.0036:07614
07615:-00066:+00009:+00023:000982.0036:07615
07616:-00010:+00205:+00038:000982.0036:07616
07617:+00048:-00079:-00082:000982.0036:07617
07618:-00039:+00203:-00207:000982.0036:07618
07619:-00105:+00055:+00114:000982.0036:07619
07620:-00127:+00130:-00012:000982.0036:07620
07621:-00101:+00077:-00195:000982.0036:07621
07622:-00115:+00074:-00004:000982.0036:07622
07623:+00120:+00019:+00009:000982.0036:07623
07624:+00046:-00008:-00080:000982.0036:07624
07625:-00054:-00015:+00152:000982.0036:07625
07626:-00152:+00101:-00132:000982.0036:07626
07627:-00064:+00088:+00038:000982.0036:07627
07628:+00054:+00181:+00069:000982.0036:07628
07629:+00013:+00015:+00012:001010.7324:07629
07630:-00041:+00112:-00012:001010.7324:07630
07631:+00000:+00077:+00020:001010.7324:07631
07632:+00020:+00166:-00137:001010.7324:07632
07633:-00002:+00007:+00080:001010.7324:07633
07634:+00027:+00111:+00125:001010.7324:07634
07635:+00065:+00082:-00132:001010.7324:07635
07636:-00037:+00036:-00115:001010.7324:07636
07637:-00128:+00098:+00007:001010.7324:07637
07638:-00137:-00035:-00020:001010.7324:07638
07639:+00085:+00069:+00045:001010.7324:07639
07640:+00014:+00034:-00048:001010.7324:07640
07641:-00073:-00010:-00067:001010.7324:07641
07642:-00114:+00018:-00004:001010.7324:07642
07643:-00015:+00179:-00092:001010.7324:07643
07644:-00059:+00072:-00001:001010.7324:07644
07645:+00093:+00191:+00031:001010.7324:07645
07646:+00154:+00023:+00041:001010.7324:07646
07647:+00022:+00240:-00048:001010.7324:07647
07648:-00198:+00101:+00121:001010.7324:07648
07649:-00097:+00135:+00101:001026.6739:07649
07650:+00134:+00037:+00042:001026.6739:07650
07651:+00066:+00161:+00059:001026.6739:07651
07652:-00042:+00177:-00065:001026.6739:07652
07653:-00176:-00021:-00074:001026.6739:07653
07654:+00008:+00149:+00033:001026.6739:07654
07655:+00015:+00106:+00086:001026.6739:07655
07656:-00043:+00072:+00097:001026.6739:07656
07657:+00093:+00090:+00021:001026.6739:07657
07658:+00178:+00055:-00032:001026.6739:07658
07659:-00144:+00009:-00100:001026.6739:07659
07660:-00210:+00075:-00031:001026.6739:07660
07661:-00065:+00031:+00060:001026.6739:07661
07662:+00010:+00089:+00015:001026.6739:07662
07663:+00049:+00148:-00081:001026.6739:07663
07664:+00109:+00074:+00043:001026.6739:07664
07665:-00103:+00117:-00009:001026.6739:07665
07666:-00142:+00116:-00078:001026.6739:07666
07667:-00030:+00041:+00039:001026.6739:07667
07668:+00073:+00090:+00033:001034.8399:07668
07669:+00137:+00055:+00045:001034.8399:07669
07670:+00014:+00036:-00059:001034.8399:07670
07671:-00082:-00083:+00071:001034.8399:07671
07672:-00126:+00165:-00190:001034.8399:07672
07673:+00022:+00051:+00121:001034.8399:07673
07674:+00098:+00109:-00025:001034.8399:07674
07675:+00041:+00087:-00046:001034.8399:07675
07676:-00030:-00016:-00012:001034.8399:07676
07677:-00078:+00025:-00037:001034.8399:07677
07678:+00001:+00153:+00011:001034.8399:07678
07679:+00025:+00025:+00000:001034.8399:07679
07680:-00025:+00060:-00089:001034.8399:07680
07681:+00063:+00119:+00016:001034.8399:07681
07682:+00095:+00086:+00003:001034.8399:07682
07683:-00033:+00099:-00101:001034.8399:07683
07684:-00082:+00066:+00059:001034.8399:07684
07685:-00021:+00068:+00063:001034.8399:07685
07686:+00021:+00046:-00070:001034.8399:07686
07687:+00053:+00138:+00060:001040.6274:07687
07688:+00061:-00025:-00005:001040.6274:07688
07689:+00035:+00287:-00092:001040.6274:07689
07690:-00058:+00072:+00028:001040.6274:07690
07691:-00313:+00055:-00137:001040.6274:07691
07692:+00093:+00216:+00070:001040.6274:07692
07693:+00221:+00081:+00074:001040.6274:07693
07694:+00233:+00113:+00063:001040.6274:07694
07695:+00208:+00013:+00125:001040.6274:07695
07696:-00013:-00036:+00157:001040.6274:07696
07697:-00266:+00003:-00101:001040.6274:07697
07698:-00213:+00159:-00049:001040.6274:07698
07699:-00111:+00031:+00110:001040.6274:07699
07700:+00104:+00123:+00061:001040.6274:07700
07701:+00028:+00020:-00073:001040.6274:07701
07702:-00101:+00077:-00084:001040.6274:07702
07703:+00011:+00067:+00061:001040.6274:07703
07704:+00090:+00172:-00095:001040.6274:07704
07705:-00046:+00017:+00052:001040.6274:07705
07706:-00079:+00054:-00072:001040.6274:07706
07707:+00050:+00096:+00094:001043.1231:07707
07708:+00016:+00102:+00079:001043.1231:07708
07709:-00080:+00055:+00015:001043.1231:07709
07710:-00129:+00068:-00017:001043.1231:07710
07711:+00008:+00060:-00036:001043.1231:07711
07712:+00024:+00082:-00001:001043.1231:07712
07713:-00095:+00080:-00045:001043.1231:07713
07714:-00141:+00072:+00066:001043.1231:07714
07715:+00093:+00091:-00011:001043.1231:07715
07716:+00110:+00038:+00060:001043.1231:07716
07717:+00067:+00108:+00048:001043.1231:07717
07718:-00017:+00057:+00036:001043.1231:07718
07719:+00005:+00097:-00032:001043.1231:07719
07720:-00004:+00112:+00088:001043.1231:07720
07721:+00023:+00095:-00061:001043.1231:07721
07722:-00015:+00109:+00054:001043.1231:07722
07723:+00060:+00065:+00062:001043.1231:07723
07724:+00031:+00084:-00072:001043.1231:07724
07725:-00078:+00056:+00049:001043.1231:07725
07726:-00051:+00095:+00023:001051.7185:07726
07727:+00039:-00007:-00131:001051.7185:07727
07728:+00050:+00074:+00047:001051.7185:07728
07729:+00007:+00067:+00027:001051.7185:07729
07730:-00028:+00070:-00060:001051.7185:07730
07731:-00042:+00053:+00068:001051.7185:07731
07732:+00018:+00129:-00018:001051.7185:07732
07733:-00036:+00057:+00073:001051.7185:07733
07734:-00040:+00032:+00004:001051.7185:07734
07735:-00055:+00036:-00097:001051.7185:07735
07736:-00045:+00101:+00072:001051.7185:07736
07737:+00003:+00057:-00008:001051.7185:07737
07738:+00139:+00148:-00014:001051.7185:07738
07739:+00172:+00132:+00058:001051.7185:07739
07740:+00084:+00035:-00005:001051.7185:07740
07741:+00014:+00086:+00062:001051.7185:07741
07742:-00027:+00086:+00051:001051.7185:07742
07743:-00069:+00071:-00001:001051.7185:07743
07744:-00041:+00088:-00005:001062.2071:07744
07745:-00077:+00075:+00063:001062.2071:07745
07746:-00135:+00077:-00096:001062.2071:07746
07747:-00122:+00088:-00017:001062.2071:07747
07748:-00047:+00007:+00006:001062.2071:07748
07749:+00092:+00109:-00067:001062.2071:07749
07750:+00133:+00029:+00001:001062.2071:07750
07751:+00123:+00039:-00018:001062.2071:07751
07752:+00045:+00063:+00012:001062.2071:07752
07753:-00059:+00055:-00146:001062.2071:07753
07754:-00144:+00131:-00148:001062.2071:07754
07755:-00112:-00046:-00013:001062.2071:07755
07756:-00085:+00015:-00191:001062.2071:07756
07757:-00114:+00018:-00251:001062.2071:07757
07758:-00122:-00019:-00153:001062.2071:07758
07759:-00040:+00046:-00213:001062.2071:07759
07760:+00105:-00030:-00101:001062.2071:07760
07761:+00070:-00009:-00185:001062.2071:07761
07762:+00050:+00005:-00190:001062.2071:07762
07763:-00012:+00001:-00244:001075.8096:07763
07764:-00086:+00032:-00231:001075.8096:07764
07765:-00115:+00109:-00091:001075.8096:07765
07766:-00061:-00028:-00226:001075.8096:07766
07767:-00017:+00054:-00088:001075.8096:07767
07768:-00112:-00007:-00064:001075.8096:07768
07769:-00163:+00026:-00268:001075.8096:07769
07770:-00070:+00070:-00135:001075.8096:07770
07771:-00011:-00031:-00070:001075.8096:07771
07772:-00083:+00078:-00106:001075.8096:07772
07773:-00150:+00032:+00018:001075.8096:07773
07774:-00129:+00041:-00143:001075.8096:07774
07775:-00088:+00032:-00018:001075.8096:07775
07776:-00043:+00123:+00054:001075.8096:07776
07777:-00013:-00008:-00023:001075.8096:07777
07778:-00007:+00022:+00046:001075.8096:07778
07779:+00008:+00060:+00156:001075.8096:07779
07780:+00011:+00062:+00066:001075.8096:07780
07781:-00132:+00078:+00042:001093.8338:07781
07782:-00199:-00044:+00041:001093.8338:07782
07783:-00163:+00163:+00092:001093.8338:07783
07784:+00078:+00097:+00189:001093.8338:07784
07785:+00122:+00076:+00049:001093.8338:07785
07786:-00077:+00092:+00002:001093.8338:07786
07787:-00091:+00225:+00201:001093.8338:07787
07788:-00041:+00078:+00098:001093.8338:07788
07789:-00080:+00193:+00039:001093.8338:07789
07790:-00039:+00139:+00221:001093.8338:07790
07791:+00010:+00121:-00072:001093.8338:07791
07792:+00150:+00162:+00168:001093.8338:07792
07793:+00237:+00108:+00129:001093.8338:07793
07794:+00239:+00108:+00070:001093.8338:07794
07795:+00068:+00081:+00056:001093.8338:07795
07796:+00008:+00048:-00049:001093.8338:07796
07797:+00053:+00062:+00019:001093.8338:07797
07798:+00140:+00136:+00019:001093.8338:07798
07799:+00111:+00076:-00136:001094.3129:07799
07800:+00124:+00122:-00020:001094.3129:07800
07801:+00111:+00047:-00015:001094.3129:07801
07802:+00113:+00083:-00127:001094.3129:07802
07803:+00050:+00048:+00033:001094.3129:07803
07804:+00062:+00122:-00071:001094.3129:07804
07805:+00039:-00270:-00026:001094.3129:07805
07806:+00042:+00161:-00478:001094.3129:07806
07807:-00011:+00093:+00041:001094.3129:07807
07808:-00135:+00135:-00049:001094.3129:07808
07809:-00007:+00093:+00011:001094.3129:07809
07810:+00201:+00027:-00012:001094.3129:07810
07811:+00069:-00007:-00111:001094.3129:07811
07812:+00033:+00102:-00201:001094.3129:07812
07813:+00021:-00048:-00018:001094.3129:07813
07814:+00111:+00031:+00019:001094.3129:07814
07815:+00138:+00124:-00162:001094.3129:07815
07816:+00116:-00015:+00060:001094.3129:07816
07817:+00036:+00050:+00000:001094.3129:07817
07818:+00002:+00032:+00031:001073.0058:07818
07819:-00042:+00068:-00042:001073.0058:07819
07820:+00061:+00112:+00158:001073.0058:07820
07821:+00001:+00077:+00052:001073.0058:07821
07822:+00026:-00031:-00105:001073.0058:07822
07823:+00130:+00169:-00005:001073.0058:07823
07824:-00030:-00015:+00124:001073.0058:07824
07825:-00181:+00100:+00068:001073.0058:07825
07826:+00004:+00001:+00104:001073.0058:07826
07827:+00260:+00044:+00070:001073.0058:07827
07828:+00159:+00121:-00056:001073.0058:07828
07829:-00120:+00022:-00097:001073.0058:07829
07830:-00071:+00126:+00081:001073.0058:07830
07831:+00057:+00091:+00060:001073.0058:07831
07832:+00186:+00119:+00073:001073.0058:07832
07833:-00061:+00016:+00116:001073.0058:07833
07834:-00103:+00187:-00099:001073.0058:07834
07835:-00088:+00112:+00041:001073.0058:07835
07836:-00112:+00123:+00067:001073.0058:07836
07837:-00006:+00045:+00008:001062.5927:07837
07838:+00044:+00162:-00027:001062.5927:07838
07839:+00108:+00038:+00082:001062.5927:07839
07840:+00073:+00137:-00143:001062.5927:07840
07841:-00216:+00029:-00036:001062.5927:07841
07842:-00351:+00031:-00108:001062.5927:07842
07843:+00000:-00041:-00131:001062.5927:07843
07844:-00097:+00075:-00075:001062.5927:07844
07845:-00178:+00116:-00109:001062.5927:07845
07846:+00115:-00003:-00045:001062.5927:07846
07847:+00117:+00180:-00229:001062.5927:07847
07848:-00253:+00054:-00081:001062.5927:07848
07849:-00170:+00137:-00108:001062.5927:07849
07850:+00052:+00118:-00182:001062.5927:07850
07851:+00095:+00105:-00024:001062.5927:07851
07852:-00132:+00055:-00149:001062.5927:07852
07853:-00166:+00062:+00080:001062.5927:07853
07854:-00015:+00053:-00057:001062.5927:07854
07855:-00053:+00078:-00071:001062.5927:07855
07856:-00053:+00149:-00166:001050.3724:07856
07857:-00062:+00056:-00156:001050.3724:07857
07858:-00069:+00088:-00058:001050.3724:07858
07859:-00074:+00017:-00053:001050.3724:07859
07860:+00048:+00117:-00023:001050.3724:07860
07861:+00118:+00015:+00057:001050.3724:07861
07862:+00147:+00064:+00071:001050.3724:07862
07863:+00170:+00032:+00134:001050.3724:07863
07864:+00096:+00020:-00020:001050.3724:07864
07865:-00005:+00060:-00129:001050.3724:07865
07866:-00058:+00085:-00003:001050.3724:07866
07867:-00149:+00167:+00011:001050.3724:07867
07868:-00190:+00075:+00055:001050.3724:07868
07869:-00151:+00029:-00021:001050.3724:07869
07870:-00090:+00078:-00079:001050.3724:07870
07871:-00018:+00093:+00248:001050.3724:07871
07872:-00022:+00044:+00064:001050.3724:07872
07873:+00058:+00096:-00010:001050.3724:07873
07874:+00095:+00091:+00041:001050.3724:07874
07875:+00051:+00064:+00008:001050.3724:07875
07876:-00093:+00072:+00047:001017.3474:07876
07877:-00104:+00071:-00080:001017.3474:07877
07878:-00016:+00020:-00083:001017.3474:07878
07879:+00055:+00086:+00004:001017.3474:07879
07880:+00043:+00067:-00005:001017.3474:07880
07881:+00070:+00036:+00034:001017.3474:07881
07882:+00063:+00058:-00047:001017.3474:07882
07883:+00081:+00056:+00049:001017.3474:07883
07884:+00114:+00081:+00009:001017.3474:07884
07885:+00073:+00082:+00001:001017.3474:07885
07886:+00044:+00105:-00103:001017.3474:07886
07887:+00058:+00090:-00095:001017.3474:07887
07888:+00007:+00076:-00062:001017.3474:07888
07889:-00045:+00079:-00060:001017.3474:07889
07890:+00027:+00048:-00054:001017.3474:07890
07891:+00057:+00099:-00027:001017.3474:07891
07892:+00039:+00067:-00100:001017.3474:07892
07893:-00017:+00109:-00107:001017.3474:07893
07894:-00019:+00105:-00047:001017.3474:07894
07895:-00010:+00052:-00061:001017.3474:07895
07896:-00023:+00057:-00070:001017.3474:07896
07897:+00035:+00059:+00063:000955.2978:07897
07898:+00094:+00088:+00007:000955.2978:07898
07899:+00108:+00085:-00023:000955.2978:07899
07900:-00004:+00111:+00017:000955.2978:07900
07901:+00033:+00060:+00022:000955.2978:07901
07902:+00039:+00074:+00021:000955.2978:07902
07903:+00064:+00060:+00044:000955.2978:07903
07904:+00053:+00053:-00012:000955.2978:07904
07905:+00015:+00002:-00003:000955.2978:07905
07906:+00018:+00081:+00019:000955.2978:07906
07907:+00011:+00043:-00007:000955.2978:07907
07908:-00002:+00069:+00077:000955.2978:07908
07909:+00011:+00149:+00015:000955.2978:07909
07910:+00030:-00004:+00114:000955.2978:07910
07911:+00100:+00150:-00013:000955.2978:07911
07912:-00008:+00029:+00083:000955.2978:07912
07913:-00008:+00066:+00062:000955.2978:07913
07914:+00052:+00089:-00020:000955.2978:07914
07915:+00028:+00073:+00062:000955.2978:07915
07916:+00018:+00161:-00004:000955.2978:07916
07917:+00037:+00045:+00058:000955.2978:07917
07918:+00017:+00094:-00047:000955.2978:07918
07919:-00037:+00013:+00037:000880.6151:07919
07920:+00036:+00086:-00057:000880.6151:07920
07921:+00021:+00066:-00101:000880.6151:07921
07922:-00047:+00034:+00022:000880.6151:07922
07923:-00023:+00088:-00113:000880.6151:07923
07924:+00023:-00083:-00011:000880.6151:07924
07925:-00041:+00111:-00138:000880.6151:07925
07926:-00131:+00029:+00065:000880.6151:07926
07927:-00018:+00099:-00049:000880.6151:07927
07928:+00064:+00042:-00115:000880.6151:07928
07929:-00008:+00050:-00027:000880.6151:07929
07930:-00039:+00115:-00044:000880.6151:07930
07931:+00024:+00100:+00020:000880.6151:07931
07932:-00055:+00089:-00156:000880.6151:07932
07933:-00127:+00063:+00032:000880.6151:07933
07934:-00020:+00053:-00052:000880.6151:07934
07935:+00052:+00083:-00141:000880.6151:07935
07936:-00090:+00076:+00048:000880.6151:07936
07937:-00043:+00052:-00013:000880.6151:07937
07938:+00068:+00055:-00131:000880.6151:07938
07939:-00096:+00140:-00090:000880.6151:07939
07940:-00118:+00130:+00019:000880.6151:07940
07941:-00026:+00045:+00009:000880.6151:07941
07942:+00029:+00091:-00071:000880.6151:07942
07943:-00044:+00068:-00056:000830.2907:07943
07944:-00158:+00115:-00018:000830.2907:07944
07945:-00089:-00040:-00006:000830.2907:07945
07946:+00002:+00197:+00066:000830.2907:07946
07947:-00116:+00038:+00011:000830.2907:07947
07948:-00136:+00035:-00030:000830.2907:07948
07949:-00016:+00085:+00042:000830.2907:07949
07950:+00019:+00074:+00015:000830.2907:07950
07951:-00028:+00084:-00003:000830.2907:07951
07952:-00090:+00134:+00032:000830.2907:07952
07953:+00022:+00139:+00069:000830.2907:07953
07954:+00053:+00127:-00063:000830.2907:07954
07955:-00070:+00035:+00118:000830.2907:07955
07956:-00124:+00079:+00059:000830.2907:07956
07957:+00020:+00089:-00020:000830.2907:07957
07958:-00025:+00100:+00006:000830.2907:07958
07959:-00095:+00089:+00095:000830.2907:07959
07960:-00018:+00111:+00064:000830.2907:07960
07961:-00005:+00090:-00058:000830.2907:07961
07962:-00039:+00020:+00058:000830.2907:07962
07963:-00060:+00047:-00019:000830.2907:07963
07964:-00039:+00038:+00008:000830.2907:07964
07965:+00039:+00046:+00013:000830.2907:07965
07966:-00019:-00059:-00063:000830.2907:07966
07967:+00040:+00050:-00145:000856.1709:07967
07968:+00123:+00017:+00061:000856.1709:07968
07969:+00055:+00049:+00064:000856.1709:07969
07970:+00026:+00101:-00035:000856.1709:07970
07971:+00080:+00049:-00008:000856.1709:07971
07972:-00008:+00070:-00139:000856.1709:07972
07973:-00003:-00039:-00055:000856.1709:07973
07974:+00073:+00161:-00121:000856.1709:07974
07975:+00091:+00097:+00022:000856.1709:07975
07976:+00029:+00104:+00044:000856.1709:07976
07977:-00011:-00038:-00069:000856.1709:07977
07978:-00026:+00102:-00056:000856.1709:07978
07979:+00037:+00152:-00034:000856.1709:07979
07980:+00028:+00086:+00064:000856.1709:07980
07981:+00039:+00176:-00045:000856.1709:07981
07982:+00067:+00057:+00066:000856.1709:07982
07983:+00040:+00110:+00009:000856.1709:07983
07984:+00030:+00105:-00015:000856.1709:07984
07985:+00017:+00114:+00091:000856.1709:07985
07986:-00029:+00069:-00007:000856.1709:07986
07987:+00031:+00133:+00090:000856.1709:07987
07988:+00113:+00105:+00071:000856.1709:07988
07989:+00081:+00115:+00075:000895.3477:07989
07990:+00015:+00149:-00039:000895.3477:07990
07991:+00005:+00119:-00009:000895.3477:07991
07992:-00001:+00099:+00014:000895.3477:07992
07993:+00004:+00105:+00066:000895.3477:07993
07994:+00075:+00102:+00068:000895.3477:07994
07995:+00145:+00142:+00094:000895.3477:07995
07996:+00008:+00062:+00097:000895.3477:07996
07997:-00006:+00139:+00045:000895.3477:07997
07998:+00055:+00102:+00066:000895.3477:07998
07999:-00010:+00065:-00018:000895.3477:07999
08000:+00052:+00069:+00094:000895.3477:08000
08001:+00055:+00077:+00029:000895.3477:08001
08002:-00031:+00074:+00009:000895.3477:08002
08003:-00077:+00072:-00045:000895.3477:08003
08004:-00037:+00094:+00012:000895.3477:08004
08005:-00019:+00083:-00035:000895.3477:08005
08006:-00042:-00052:-00011:000895.3477:08006
08007:+00037:+00137:-00023:000895.3477:08007
08008:+00088:+00063:+00068:000895.3477:08008
08009:+00004:+00081:-00088:000895.3477:08009
08010:-00078:+00057:-00012:000938.6672:08010
08011:-00006:+00063:+00039:000938.6672:08011
08012:+00021:+00041:-00046:000938.6672:08012
08013:-00007:+00070:+00016:000938.6672:08013
08014:+00068:+00078:-00008:000938.6672:08014
08015:+00047:+00049:-00046:000938.6672:08015
08016:-00021:+00016:-00028:000938.6672:08016
08017:-00026:+00096:-00061:000938.6672:08017
08018:-00020:-00034:+00043:000938.6672:08018
08019:+00032:+00137:-00045:000938.6672:08019
08020:+00052:-00025:+00105:000938.6672:08020
08021:+00038:+00098:-00057:000938.6672:08021
08022:+00031:+00073:-00026:000938.6672:08022
08023:-00019:+00104:+00033:000938.6672:08023
08024:-00010:+00012:+00010:000938.6672:08024
08025:-00038:+00133:+00029:000938.6672:08025
08026:+00015:+00039:+00035:000938.6672:08026
08027:+00028:+00065:-00024:000938.6672:08027
08028:-00041:+00038:-00042:000938.6672:08028
08029:-00090:+00111:-00008:000938.6672:08029
08030:-00079:+00054:-00004:000938.6672:08030
08031:-00001:+00093:-00078:000978.8544:08031
08032:+00066:+00063:+00093:000978.8544:08032
08033:+00077:-00021:+00023:000978.8544:08033
08034:+00025:+00099:-00078:000978.8544:08034
08035:+00030:+00082:+00046:000978.8544:08035
08036:-00029:+00026:-00080:000978.8544:08036
08037:+00025:+00155:-00099:000978.8544:08037
08038:-00004:+00222:+00016:000978.8544:08038
08039:-00067:-00003:+00063:000978.8544:08039
08040:-00064:+00105:-00050:000978.8544:08040
08041:-00038:+00002:+00068:000978.8544:08041
08042:-00056:+00071:-00084:000978.8544:08042
08043:+00062:+00134:-00112:000978.8544:08043
08044:+00123:+00067:+00011:000978.8544:08044
08045:+00022:+00131:+00023:000978.8544:08045
08046:-00092:+00118:+00016:000978.8544:08046
08047:-00120:+00085:-00066:000978.8544:08047
08048:-00082:+00114:-00071:000978.8544:08048
08049:-00021:+00014:+00097:000978.8544:08049
08050:+00011:+00116:-00088:000978.8544:08050
08051:+00018:+00031:+00057:001011.5574:08051
08052:-00070:+00203:-00162:001011.5574:08052
08053:-00077:+00094:+00062:001011.5574:08053
08054:-00095:+00032:+00095:001011.5574:08054
08055:+00115:+00223:-00179:001011.5574:08055
08056:+00137:-00017:+00122:001011.5574:08056
08057:+00010:+00120:-00123:001011.5574:08057
08058:-00058:-00078:+00025:001011.5574:08058
08059:-00096:+00131:-00209:001011.5574:08059
08060:-00080:+00003:+00049:001011.5574:08060
08061:+00022:+00112:-00012:001011.5574:08061
08062:+00077:+00080:-00032:001011.5574:08062
08063:-00079:+00145:-00079:001011.5574:08063
08064:-00093:+00052:+00022:001011.5574:08064
08065:-00082:+00133:-00085:001011.5574:08065
08066:+00076:+00001:+00183:001011.5574:08066
08067:+00092:+00053:+00015:001011.5574:08067
08068:+00042:+00119:-00066:001011.5574:08068
08069:-00028:+00106:+00111:001011.5574:08069
08070:-00040:+00048:-00089:001026.6627:08070
08071:-00228:+00038:-00080:001026.6627:08071
08072:+00034:+00121:+00065:001026.6627:08072
08073:+00208:+00127:+00005:001026.6627:08073
08074:+00091:+00071:+00007:001026.6627:08074
08075:-00286:+00034:-00146:001026.6627:08075
08076:-00211:+00030:+00031:001026.6627:08076
08077:+00065:+00015:-00022:001026.6627:08077
08078:+00072:+00121:-00097:001026.6627:08078
08079:+00083:+00096:+00093:001026.6627:08079
08080:+00090:+00023:+00058:001026.6627:08080
08081:+00043:+00057:-00072:001026.6627:08081
08082:-00149:+00093:-00007:001026.6627:08082
08083:-00156:+00028:+00019:001026.6627:08083
08084:-00009:+00149:+00015:001026.6627:08084
08085:+00144:+00073:+00121:001026.6627:08085
08086:-00036:+00102:-00052:001026.6627:08086
08087:-00056:-00008:-00074:001026.6627:08087
08088:-00050:+00106:-00079:001026.6627:08088
08089:-00104:+00049:+00034:001036.6182:08089
08090:+00003:+00079:-00009:001036.6182:08090
08091:+00230:+00062:+00064:001036.6182:08091
08092:+00166:+00079:+00003:001036.6182:08092
08093:-00082:+00068:+00008:001036.6182:08093
08094:-00178:+00008:-00003:001036.6182:08094
08095:-00100:+00087:+00040:001036.6182:08095
08096:+00102:+00128:+00049:001036.6182:08096
08097:+00040:+00108:+00153:001036.6182:08097
08098:-00044:+00156:-00157:001036.6182:08098
08099:-00185:+00090:-00027:001036.6182:08099
08100:-00151:+00050:+00105:001036.6182:08100
08101:+00272:+00034:+00103:001036.6182:08101
08102:+00039:-00001:-00124:001036.6182:08102
08103:-00116:+00008:+00089:001036.6182:08103
08104:+00071:+00070:+00005:001036.6182:08104
08105:+00088:+00097:-00194:001036.6182:08105
08106:-00141:+00029:+00069:001036.6182:08106
08107:-00249:+00122:+00001:001036.6182:08107
08108:-00123:+00080:+00078:001036.6182:08108
08109:+00133:+00083:+00106:001042.4104:08109
08110:+00030:+00119:-00058:001042.4104:08110
08111:-00002:+00054:+00032:001042.4104:08111
08112:-00030:+00094:+00028:001042.4104:08112
08113:-00030:+00093:-00035:001042.4104:08113
08114:+00016:+00021:+00067:001042.4104:08114
08115:+00114:+00062:+00048:001042.4104:08115
08116:+00092:+00127:+00004:001042.4104:08116
08117:+00087:+00105:+00022:001042.4104:08117
08118:+00051:+00101:+00032:001042.4104:08118
08119:-00017:+00137:-00026:001042.4104:08119
08120:+00008:+00103:+00048:001042.4104:08120
08121:+00003:+00025:-00086:001042.4104:08121
08122:-00080:+00148:-00070:001042.4104:08122
08123:-00265:+00047:+00089:001042.4104:08123
08124:-00061:+00039:-00096:001042.4104:08124
08125:+00094:+00098:+00072:001042.4104:08125
08126:+00058:+00084:+00029:001042.4104:08126
08127:+00083:+00094:+00016:001042.4104:08127
08128:+00023:+00069:-00028:001049.3197:08128
08129:+00012:+00095:-00017:001049.3197:08129
08130:-00055:+00104:-00025:001049.3197:08130
08131:-00043:+00090:-00013:001049.3197:08131
08132:-00053:+00023:-00034:001049.3197:08132
08133:-00027:+00105:-00095:001049.3197:08133
08134:-00140:+00026:+00053:001049.3197:08134
08135:-00085:+00017:-00015:001049.3197:08135
08136:+00021:+00072:+00008:001049.3197:08136
08137:+00153:+00064:+00056:001049.3197:08137
08138:+00179:+00017:-00015:001049.3197:08138
08139:+00113:+00114:+00020:001049.3197:08139
08140:-00063:+00050:+00027:001049.3197:08140
08141:-00094:+00099:+00023:001049.3197:08141
08142:-00083:+00080:+00028:001049.3197:08142
08143:-00106:+00092:+00043:001049.3197:08143
08144:-00098:+00070:-00062:001049.3197:08144
08145:-00095:+00060:-00055:001049.3197:08145
08146:-00074:+00053:-00030:001060.8022:08146
08147:-00003:+00058:-00005:001060.8022:08147
08148:+00138:+00052:+00052:001060.8022:08148
08149:+00131:+00036:-00040:001060.8022:08149
08150:+00077:+00054:-00044:001060.8022:08150
08151:-00129:+00049:-00094:001060.8022:08151
08152:-00172:+00012:-00042:001060.8022:08152
08153:-00076:+00050:-00215:001060.8022:08153
08154:-00051:+00052:-00116:001060.8022:08154
08155:-00040:+00003:-00190:001060.8022:08155
08156:-00092:-00050:-00230:001060.8022:08156
08157:-00106:-00070:-00220:001060.8022:08157
08158:-00030:+00015:-00161:001060.8022:08158
08159:+00078:+00074:-00080:001060.8022:08159
08160:+00074:+00069:-00171:001060.8022:08160
08161:-00077:-00056:-00226:001060.8022:08161
08162:-00165:+00158:-00235:001060.8022:08162
08163:-00061:-00088:-00189:001060.8022:08163
08164:+00023:+00123:-00342:001060.8022:08164
08165:+00006:+00050:-00042:001078.9580:08165
08166:-00117:+00071:-00199:001078.9580:08166
08167:-00200:+00087:-00171:001078.9580:08167
08168:-00102:-00031:-00075:001078.9580:08168
08169:-00032:+00069:-00112:001078.9580:08169
08170:-00013:+00029:+00027:001078.9580:08170
08171:-00062:+00000:-00157:001078.9580:08171
08172:-00191:+00102:-00095:001078.9580:08172
08173:-00183:+00125:-00062:001078.9580:08173
08174:-00217:+00066:-00192:001078.9580:08174
08175:-00152:+00065:-00009:001078.9580:08175
08176:-00235:+00079:-00014:001078.9580:08176
08177:-00048:+00074:+00044:001078.9580:08177
08178:+00069:+00055:+00110:001078.9580:08178
08179:-00043:+00129:+00057:001078.9580:08179
08180:-00288:+00044:+00214:001078.9580:08180
08181:-00124:+00004:-00011:001078.9580:08181
08182:+00042:+00053:+00153:001078.9580:08182
08183:+00124:+00164:+00024:001090.0129:08183
08184:+00189:+00316:+00104:001090.0129:08184
08185:+00231:+00175:+00046:001090.0129:08185
08186:-00009:+00125:+00021:001090.0129:08186
08187:-00170:+00135:+00171:001090.0129:08187
08188:-00139:+00062:+00159:001090.0129:08188
08189:-00154:+00029:+00024:001090.0129:08189
08190:-00143:+00082:+00105:001090.0129:08190
08191:+00078:+00046:+00099:001090.0129:08191
08192:+00207:+00093:+00076:001090.0129:08192
08193:+00189:+00121:+00157:001090.0129:08193
08194:+00008:+00165:+00035:001090.0129:08194
08195:-00041:+00034:+00078:001090.0129:08195
08196:+00001:+00098:+00023:001090.0129:08196
08197:+00187:+00150:+00040:001090.0129:08197
08198:+00224:+00083:-00057:001090.0129:08198
08199:+00174:+00065:-00067:001090.0129:08199
08200:+00065:+00048:-00029:001090.0129:08200
08201:-00004:+00072:+00039:001090.0129:08201
08202:+00080:+00090:+00002:001085.0655:08202
08203:+00105:-00226:+00077:001085.0655:08203
08204:+00338:+00218:+00156:001085.0655:08204
08205:+00214:+00071:+00020:001085.0655:08205
08206:-00029:-00069:+00002:001085.0655:08206
08207:-00294:+00096:-00140:001085.0655:08207
08208:+00260:+00189:-00151:001085.0655:08208
08209:+00339:-00035:-00193:001085.0655:08209
08210:-00239:-00187:+00043:001085.0655:08210
08211:-00087:+00059:-00431:001085.0655:08211
08212:+00143:-00010:-00019:001085.0655:08212
08213:+00091:+00136:+00155:001085.0655:08213
08214:+00024:+00012:+00064:001085.0655:08214
08215:+00291:-00001:+00091:001085.0655:08215
08216:+00169:+00227:-00281:001085.0655:08216
08217:+00002:+00062:+00307:001085.0655:08217
08218:-00046:+00039:+00022:001085.0655:08218
08219:+00157:+00130:+00021:001085.0655:08219
08220:+00085:+00112:+00248:001069.4726:08220
08221:+00054:-00015:-00194:001069.4726:08221
08222:+00165:+00076:+00014:001069.4726:08222
08223:-00058:-00046:+00260:001069.4726:08223
08224:-00133:+00085:+00000:001069.4726:08224
08225:+00070:-00015:+00189:001069.4726:08225
08226:+00142:+00050:+00024:001069.4726:08226
08227:-00034:+00104:+00067:001069.4726:08227
08228:-00026:+00063:-00069:001069.4726:08228
08229:+00023:+00030:+00062:001069.4726:08229
08230:+00071:+00108:+00063:001069.4726:08230
08231:+00029:+00051:+00091:001069.4726:08231
08232:-00033:+00160:+00101:001069.4726:08232
08233:+00063:+00172:-00053:001069.4726:08233
08234:+00053:+00097:-00122:001069.4726:08234
08235:-00052:+00055:+00170:001069.4726:08235
08236:+00020:+00135:-00051:001069.4726:08236
08237:+00122:+00085:+00057:001069.4726:08237
08238:-00051:+00100:+00056:001069.4726:08238
08239:-00104:+00176:-00111:001056.4517:08239
08240:-00107:+00031:-00010:001056.4517:08240
08241:-00013:+00148:-00188:001056.4517:08241
08242:-00013:-00076:-00003:001056.4517:08242
08243:-00304:+00221:-00015:001056.4517:08243
08244:-00077:+00059:-00068:001056.4517:08244
08245:+00167:-00021:-00278:001056.4517:08245
08246:-00214:+00200:-00195:001056.4517:08246
08247:-00224:-00003:+00103:001056.4517:08247
08248:-00107:+00075:-00230:001056.4517:08248
08249:-00065:+00070:+00028:001056.4517:08249
08250:-00073:+00167:-00127:001056.4517:08250
08251:+00016:+00086:-00075:001056.4517:08251
08252:+00093:+00064:+00038:001056.4517:08252
08253:+00026:+00081:-00064:001056.4517:08253
08254:+00046:+00032:+00032:001056.4517:08254
08255:+00082:+00105:-00060:001056.4517:08255
08256:-00026:+00025:-00115:001056.4517:08256
08257:-00145:+00106:-00195:001056.4517:08257
08258:-00087:+00058:-00049:001056.4517:08258
08259:-00001:-00070:-00024:001042.7468:08259
08260:+00002:+00003:-00114:001042.7468:08260
08261:+00013:+00046:+00007:001042.7468:08261
08262:+00056:+00141:+00167:001042.7468:08262
08263:+00062:+00088:+00085:001042.7468:08263
08264:-00002:+00150:+00046:001042.7468:08264
08265:-00068:+00183:+00104:001042.7468:08265
08266:-00084:+00083:+00036:001042.7468:08266
08267:-00121:+00037:-00059:001042.7468:08267
08268:-00181:+00040:-00026:001042.7468:08268
08269:-00186:+00039:-00055:001042.7468:08269
08270:-00054:+00060:+00014:001042.7468:08270
08271:+00002:+00034:+00039:001042.7468:08271
08272:+00027:+00031:+00050:001042.7468:08272
08273:+00073:+00057:+00062:001042.7468:08273
08274:+00111:+00081:-00039:001042.7468:08274
08275:-00030:+00101:-00008:001042.7468:08275
08276:-00099:+00034:-00011:001042.7468:08276
08277:+00001:+00095:+00008:001042.7468:08277
08278:+00093:+00047:+00048:001042.7468:08278
08279:+00060:-00020:-00067:001004.0891:08279
08280:+00013:+00100:-00057:001004.0891:08280
08281:+00008:+00045:+00058:001004.0891:08281
08282:+00034:+00038:-00056:001004.0891:08282
08283:+00055:+00083:+00073:001004.0891:08283
08284:+00142:+00078:+00065:001004.0891:08284
08285:+00117:+00079:-00038:001004.0891:08285
08286:+00009:+00166:-00046:001004.0891:08286
08287:-00009:+00060:-00074:001004.0891:08287
08288:+00011:+00108:-00101:001004.0891:08288
08289:+00009:+00087:+00035:001004.0891:08289
08290:+00010:+00087:-00083:001004.0891:08290
08291:+00061:+00090:-00008:001004.0891:08291
08292:+00032:+00147:-00002:001004.0891:08292
08293:+00025:+00129:-00019:001004.0891:08293
08294:-00001:+00019:-00052:001004.0891:08294
08295:+00046:+00148:-00022:001004.0891:08295
08296:+00117:+00110:-00023:001004.0891:08296
08297:+00137:+00117:+00007:001004.0891:08297
08298:+00125:+00056:+00031:001004.0891:08298
08299:+00024:+00107:-00006:001004.0891:08299
08300:-00019:+00102:-00029:000940.7362:08300
08301:-00015:+00121:+00017:000940.7362:08301
08302:+00038:+00050:+00047:000940.7362:08302
08303:+00089:+00079:-00023:000940.7362:08303
08304:+00078:+00108:+00049:000940.7362:08304
08305:-00049:+00029:+00034:000940.7362:08305
08306:-00009:+00099:-00077:000940.7362:08306
08307:-00018:+00079:+00010:000940.7362:08307
08308:-00061:+00064:+00036:000940.7362:08308
08309:+00021:+00069:+00030:000940.7362:08309
08310:+00067:+00055:+00060:000940.7362:08310
08311:+00009:+00136:+00035:000940.7362:08311
08312:+00009:+00043:+00079:000940.7362:08312
08313:+00079:+00068:-00029:000940.7362:08313
08314:+00006:+00036:+00062:000940.7362:08314
08315:+00013:+00061:+00056:000940.7362:08315
08316:+00089:+00052:-00013:000940.7362:08316
08317:+00004:+00047:+00021:000940.7362:08317
08318:-00019:+00098:+00021:000940.7362:08318
08319:-00004:-00020:+00046:000940.7362:08319
08320:-00007:+00094:-00066:000940.7362:08320
08321:-00082:+00016:-00011:000940.7362:08321
08322:+00017:+00090:-00041:000940.7362:08322
08323:+00027:+00056:-00076:000863.3881:08323
08324:-00042:+00047:+00000:000863.3881:08324
08325:-00025:+00089:-00049:000863.3881:08325
08326:-00022:-00004:-00054:000863.3881:08326
08327:-00039:+00076:-00079:000863.3881:08327
08328:-00084:+00041:-00040:000863.3881:08328
08329:+00008:+00090:-00024:000863.3881:08329
08330:+00025:+00072:-00100:000863.3881:08330
08331:-00010:+00044:-00071:000863.3881:08331
08332:-00060:+00104:-00055:000863.3881:08332
08333:+00026:-00014:-00006:000863.3881:08333
08334:+00028:+00089:-00161:000863.3881:08334
08335:-00156:+00091:-00101:000863.3881:08335
08336:-00095:+00100:-00009:000863.3881:08336
08337:-00018:+00057:-00087:000863.3881:08337
08338:-00021:+00100:-00057:000863.3881:08338
08339:-00098:+00103:-00015:000863.3881:08339
08340:-00149:+00051:-00085:000863.3881:08340
08341:+00001:+00132:-00030:000863.3881:08341
08342:-00039:+00114:-00043:000863.3881:08342
08343:-00161:+00071:+00061:000863.3881:08343
08344:-00005:+00072:-00053:000863.3881:08344
08345:+00049:+00125:-00019:000863.3881:08345
08346:-00094:+00050:+00037:000863.3881:08346
08347:-00173:+00019:-00067:000825.6804:08347
08348:-00022:+00079:+00119:000825.6804:08348
08349:-00037:+00135:-00003:000825.6804:08349
08350:-00091:+00032:+00079:000825.6804:08350
08351:-00100:+00115:+00007:000825.6804:08351
08352:+00016:+00047:+00006:000825.6804:08352
08353:+00006:+00033:-00003:000825.6804:08353
08354:-00099:+00099:-00036:000825.6804:08354
08355:-00094:+00124:-00038:000825.6804:08355
08356:-00066:+00074:+00020:000825.6804:08356
08357:-00040:+00070:+00022:000825.6804:08357
08358:-00060:+00006:+00017:000825.6804:08358
08359:+00016:+00114:+00014:000825.6804:08359
08360:+00023:+00101:+00032:000825.6804:08360
08361:-00018:+00072:-00014:000825.6804:08361
08362:-00036:+00064:+00087:000825.6804:08362
08363:-00014:+00051:+00023:000825.6804:08363
08364:+00003:+00034:-00085:000825.6804:08364
08365:+00008:+00082:+00002:000825.6804:08365
08366:+00033:+00047:-00022:000825.6804:08366
08367:+00083:+00043:+00016:000825.6804:08367
08368:+00030:+00028:-00052:000825.6804:08368
08369:+00041:+00141:+00020:000825.6804:08369
08370:+00005:+00000:-00031:000825.6804:08370
08371:+00037:+00061:-00039:000854.9791:08371
08372:+00049:+00097:+00006:000854.9791:08372
08373:+00106:+00029:-00047:000854.9791:08373
08374:+00116:+00078:-00048:000854.9791:08374
08375:+00081:+00044:-00040:000854.9791:08375
08376:+00018:+00081:-00012:000854.9791:08376
08377:+00002:+00075:-00043:000854.9791:08377
08378:+00034:+00058:-00008:000854.9791:08378
08379:+00038:+00066:-00055:000854.9791:08379
08380:+00082:+00115:+00008:000854.9791:08380
08381:+00128:+00073:+00038:000854.9791:08381
08382:+00032:+00128:-00019:000854.9791:08382
08383:+00031:+00081:-00006:000854.9791:08383
08384:-00011:+00020:-00085:000854.9791:08384
08385:-00011:+00118:+00032:000854.9791:08385
08386:+00010:+00094:+00037:000854.9791:08386
08387:+00109:+00096:-00036:000854.9791:08387
08388:+00092:+00037:+00010:000854.9791:08388
08389:-00076:+00095:-00011:000854.9791:08389
08390:+00010:+00146:+00011:000854.9791:08390
08391:+00076:+00104:-00025:000854.9791:08391
08392:-00016:+00052:+00020:000854.9791:08392
08393:+00066:+00137:+00055:000898.0794:08393
08394:+00140:+00149:+00096:000898.0794:08394
08395:+00058:+00121:+00015:000898.0794:08395
08396:+00009:+00117:+00074:000898.0794:08396
08397:-00028:+00074:+00042:000898.0794:08397
08398:-00021:+00137:-00018:000898.0794:08398
08399:+00027:+00135:+00034:000898.0794:08399
08400:+00065:+00126:-00038:000898.0794:08400
08401:+00061:+00135:+00052:000898.0794:08401
08402:-00003:+00045:+00027:000898.0794:08402
08403:-00016:+00116:-00136:000898.0794:08403
08404:+00003:+00082:+00011:000898.0794:08404
08405:-00027:+00083:-00018:000898.0794:08405
08406:+00080:+00101:-00039:000898.0794:08406
08407:+00088:+00132:+00060:000898.0794:08407
08408:+00034:+00018:-00103:000898.0794:08408
08409:+00049:+00130:-00111:000898.0794:08409
08410:+00014:+00010:-00044:000898.0794:08410
08411:-00004:+00059:-00020:000898.0794:08411
08412:+00025:+00050:-00047:000898.0794:08412
08413:+00016:+00061:-00035:000898.0794:08413
08414:-00020:+00106:-00075:000936.1857:08414
08415:+00002:+00132:-00064:000936.1857:08415
08416:-00053:+00059:-00095:000936.1857:08416
08417:-00085:+00057:-00054:000936.1857:08417
08418:-00101:+00052:-00026:000936.1857:08418
08419:-00002:+00041:-00024:000936.1857:08419
08420:+00096:+00116:-00044:000936.1857:08420
08421:+00011:-00055:+00031:000936.1857:08421
08422:-00023:+00078:-00069:000936.1857:08422
08423:+00014:+00018:-00029:000936.1857:08423
08424:-00023:+00099:-00024:000936.1857:08424
08425:-00017:+00061:-00011:000936.1857:08425
08426:+00026:+00102:-00070:000936.1857:08426
08427:-00027:-00059:+00002:000936.1857:08427
08428:-00058:+00119:-00119:000936.1857:08428
08429:-00045:+00077:-00002:000936.1857:08429
08430:-00047:+00052:+00028:000936.1857:08430
08431:+00045:+00076:+00000:000936.1857:08431
08432:+00098:+00130:+00085:000936.1857:08432
08433:+00025:-00015:+00026:000936.1857:08433
08434:-00052:+00115:-00100:000936.1857:08434
08435:-00031:+00066:+00056:000974.1201:08435
08436:+00001:+00037:+00005:000974.1201:08436
08437:+00033:+00047:-00037:000974.1201:08437
08438:-00008:+00068:+00086:000974.1201:08438
08439:-00067:-00008:-00033:000974.1201:08439
08440:-00056:+00112:-00138:000974.1201:08440
08441:-00089:+00010:+00076:000974.1201:08441
08442:-00111:+00009:-00176:000974.1201:08442
08443:-00041:+00192:+00072:000974.1201:08443
08444:+00073:+00018:+00105:000974.1201:08444
08445:+00177:+00098:+00000:000974.1201:08445
08446:+00055:+00156:+00032:000974.1201:08446
08447:-00165:+00066:+00050:000974.1201:08447
08448:-00126:+00040:+00142:000974.1201:08448
08449:+00034:+00235:-00073:000974.1201:08449
08450:+00046:+00063:+00074:000974.1201:08450
08451:+00021:-00034:-00154:000974.1201:08451
08452:-00030:+00071:-00124:000974.1201:08452
08453:-00115:+00120:-00309:000974.1201:08453
08454:-00114:+00106:+00029:000974.1201:08454
08455:+00098:+00010:+00212:001007.7588:08455
08456:+00137:-00003:-00389:001007.7588:08456
08457:-00048:+00056:+00159:001007.7588:08457
08458:-00134:+00098:-00134:001007.7588:08458
08459:+00019:+00000:+00008:001007.7588:08459
08460:-00002:+00107:+00156:001007.7588:08460
08461:-00031:+00011:+00015:001007.7588:08461
08462:-00003:+00153:-00089:001007.7588:08462
08463:-00008:+00126:-00022:001007.7588:08463
08464:+00032:+00017:+00017:001007.7588:08464
08465:-00069:+00051:+00003:001007.7588:08465
08466:-00127:+00043:+00079:001007.7588:08466
08467:+00058:+00051:+00078:001007.7588:08467
08468:+00230:+00110:-00159:001007.7588:08468
08469:-00042:+00124:-00095:001007.7588:08469
08470:-00213:-00040:-00148:001007.7588:08470
08471:-00194:+00023:-00106:001007.7588:08471
08472:+00055:+00119:-00015:001007.7588:08472
08473:+00126:+00056:+00118:001007.7588:08473
08474:-00001:+00015:+00025:001025.8950:08474
08475:-00014:+00035:-00144:001025.8950:08475
08476:-00157:+00062:-00089:001025.8950:08476
08477:-00070:+00062:+00027:001025.8950:08477
08478:-00005:+00031:+00098:001025.8950:08478
08479:+00135:+00088:-00020:001025.8950:08479
08480:-00032:-00028:+00072:001025.8950:08480
08481:-00049:+00132:+00139:001025.8950:08481
08482:-00059:+00029:-00053:001025.8950:08482
08483:-00131:+00053:+00100:001025.8950:08483
08484:+00016:+00132:-00044:001025.8950:08484
08485:+00078:+00143:-00135:001025.8950:08485
08486:-00028:-00035:+00031:001025.8950:08486
08487:-00080:+00024:+00037:001025.8950:08487
08488:-00025:-00006:-00061:001025.8950:08488
08489:-00018:+00127:+00000:001025.8950:08489
08490:+00052:+00029:+00078:001025.8950:08490
08491:+00014:+00100:-00237:001025.8950:08491
08492:+00016:-00028:+00025:001025.8950:08492
08493:+00015:+00146:+00090:001033.5577:08493
08494:+00041:+00056:+00090:001033.5577:08494
08495:-00041:+00140:-00083:001033.5577:08495
08496:-00161:+00070:-00092:001033.5577:08496
08497:-00014:+00123:+00126:001033.5577:08497
08498:+00226:-00008:+00067:001033.5577:08498
08499:-00025:+00134:-00294:001033.5577:08499
08500:-00206:-00001:+00042:001033.5577:08500
08501:-00097:+00133:+00028:001033.5577:08501
08502:+00038:+00097:-00001:001033.5577:08502
08503:+00068:+00123:-00063:001033.5577:08503
08504:-00045:+00053:+00020:001033.5577:08504
08505:-00051:+00098:-00025:001033.5577:08505
08506:-00005:-00017:-00072:001033.5577:08506
08507:+00055:+00150:+00126:001033.5577:08507
08508:+00124:+00131:+00023:001033.5577:08508
08509:-00143:-00024:-00085:001033.5577:08509
08510:-00031:+00087:+00076:001033.5577:08510
08511:+00010:+00100:-00016:001033.5577:08511
08512:-00025:+00092:+00102:001033.5577:08512
08513:-00024:+00117:+00012:001043.6845:08513
08514:+00100:+00155:-00033:001043.6845:08514
08515:+00197:+00062:+00113:001043.6845:08515
08516:+00131:+00147:-00042:001043.6845:08516
08517:-00079:+00089:+00007:001043.6845:08517
08518:-00053:+00096:+00084:001043.6845:08518
08519:+00028:+00102:-00011:001043.6845:08519
08520:+00075:+00060:+00059:001043.6845:08520
08521:+00077:+00091:+00062:001043.6845:08521
08522:-00038:+00119:-00084:001043.6845:08522
08523:-00145:+00230:-00052:001043.6845:08523
08524:-00058:+00020:+00131:001043.6845:08524
08525:+00061:+00144:-00025:001043.6845:08525
08526:-00053:+00099:+00170:001043.6845:08526
08527:-00018:+00145:+00005:001043.6845:08527
08528:+00060:+00040:-00023:001043.6845:08528
08529:-00060:+00096:+00068:001043.6845:08529
08530:-00088:+00129:+00055:001043.6845:08530
08531:-00016:-00028:-00039:001043.6845:08531
08532:+00004:+00099:-00105:001049.5419:08532
08533:-00151:+00035:+00052:001049.5419:08533
08534:-00128:+00077:-00088:001049.5419:08534
08535:-00095:+00075:-00005:001049.5419:08535
08536:+00033:+00134:-00034:001049.5419:08536
08537:+00094:+00099:+00069:001049.5419:08537
08538:+00138:+00109:-00127:001049.5419:08538
08539:+00137:+00092:+00054:001049.5419:08539
08540:+00080:-00030:-00023:001049.5419:08540
08541:+00016:+00086:+00012:001049.5419:08541
08542:-00058:-00017:-00023:001049.5419:08542
08543:-00103:+00078:-00147:001049.5419:08543
08544:-00120:-00042:+00100:001049.5419:08544
08545:-00097:+00038:-00182:001049.5419:08545
08546:-00079:+00038:+00019:001049.5419:08546
08547:+00014:+00112:-00019:001049.5419:08547
08548:+00175:+00033:+00093:001049.5419:08548
08549:+00169:+00130:+00003:001049.5419:08549
08550:+00086:+00063:+00006:001049.5419:08550
08551:+00011:+00082:+00065:001058.3194:08551
08552:-00059:+00048:+00009:001058.3194:08552
08553:-00114:+00106:-00036:001058.3194:08553
08554:-00125:+00073:-00057:001058.3194:08554
08555:-00109:+00042:+00035:001058.3194:08555
08556:-00064:+00098:-00079:001058.3194:08556
08557:-00070:+00103:-00053:001058.3194:08557
08558:-00035:+00063:-00016:001058.3194:08558
08559:-00004:+00027:+00002:001058.3194:08559
08560:+00074:+00061:-00005:001058.3194:08560
08561:+00009:+00060:-00055:001058.3194:08561
08562:-00064:+00035:-00075:001058.3194:08562
08563:-00105:+00044:-00090:001058.3194:08563
08564:+00006:+00018:-00184:001058.3194:08564
08565:+00044:-00008:-00188:001058.3194:08565
08566:-00042:+00007:-00149:001058.3194:08566
08567:-00185:+00086:-00225:001058.3194:08567
08568:-00148:+00100:-00176:001058.3194:08568
08569:-00033:-00006:-00140:001079.4277:08569
08570:+00017:+00057:-00136:001079.4277:08570
08571:+00026:+00039:-00074:001079.4277:08571
08572:-00017:+00058:-00164:001079.4277:08572
08573:-00060:+00147:-00157:001079.4277:08573
08574:-00170:+00027:-00132:001079.4277:08574
08575:-00065:+00130:-00211:001079.4277:08575
08576:+00020:-00042:-00093:001079.4277:08576
08577:-00055:+00083:-00120:001079.4277:08577
08578:-00128:+00026:-00103:001079.4277:08578
08579:-00216:+00027:+00027:001079.4277:08579
08580:-00092:+00048:-00125:001079.4277:08580
08581:-00033:+00028:+00073:001079.4277:08581
08582:-00090:+00091:-00191:001079.4277:08582
08583:-00183:+00156:-00083:001079.4277:08583
08584:-00204:+00130:-00152:001079.4277:08584
08585:-00127:+00003:-00102:001079.4277:08585
08586:-00099:-00022:-00045:001079.4277:08586
08587:-00013:+00015:+00032:001097.1894:08587
08588:+00044:-00050:+00119:001097.1894:08588
08589:+00037:-00034:+00045:001097.1894:08589
08590:-00175:-00017:+00137:001097.1894:08590
08591:-00266:+00033:-00080:001097.1894:08591
08592:-00123:+00010:+00011:001097.1894:08592
08593:+00294:+00140:-00090:001097.1894:08593
08594:+00357:+00171:+00015:001097.1894:08594
08595:+00110:+00139:-00065:001097.1894:08595
08596:-00156:+00072:+00106:001097.1894:08596
08597:-00123:+00049:+00138:001097.1894:08597
08598:-00094:+00115:+00070:001097.1894:08598
08599:-00147:+00096:+00055:001097.1894:08599
08600:-00061:+00122:+00065:001097.1894:08600
08601:+00170:+00071:+00151:001097.1894:08601
08602:+00138:+00101:+00008:001097.1894:08602
08603:+00099:+00064:+00126:001097.1894:08603
08604:+00061:+00018:+00061:001097.1894:08604
08605:+00138:+00103:+00101:001097.1894:08605
08606:+00124:+00132:+00136:001095.7124:08606
08607:+00040:+00083:+00007:001095.7124:08607
08608:-00026:+00128:-00006:001095.7124:08608
08609:+00068:+00099:+00031:001095.7124:08609
08610:+00163:+00210:-00098:001095.7124:08610
08611:+00104:+00134:+00050:001095.7124:08611
08612:-00039:+00156:+00073:001095.7124:08612
08613:+00020:+00018:-00010:001095.7124:08613
08614:+00169:-00034:+00114:001095.7124:08614
08615:+00318:+00057:-00025:001095.7124:08615
08616:+00238:-00049:-00010:001095.7124:08616
08617:-00182:+00062:-00064:001095.7124:08617
08618:-00063:+00024:-00079:001095.7124:08618
08619:+00101:+00015:-00040:001095.7124:08619
08620:+00025:+00040:-00004:001095.7124:08620
08621:+00017:+00064:-00111:001095.7124:08621
08622:+00123:+00029:-00012:001095.7124:08622
08623:+00046:+00106:-00055:001095.7124:08623
08624:+00042:-00023:+00031:001080.2587:08624
08625:+00174:+00095:-00104:001080.2587:08625
08626:+00193:-00003:+00031:001080.2587:08626
08627:+00041:+00064:-00129:001080.2587:08627
08628:-00146:+00053:-00131:001080.2587:08628
08629:+00085:+00147:+00138:001080.2587:08629
08630:+00189:+00065:-00068:001080.2587:08630
08631:+00093:+00040:+00029:001080.2587:08631
08632:-00097:+00056:-00192:001080.2587:08632
08633:-00084:+00015:-00012:001080.2587:08633
08634:-00023:-00030:+00082:001080.2587:08634
08635:+00035:-00002:-00050:001080.2587:08635
08636:+00176:+00028:+00086:001080.2587:08636
08637:-00048:+00002:-00007:001080.2587:08637
08638:-00124:-00021:-00009:001080.2587:08638
08639:+00121:+00079:+00095:001080.2587:08639
08640:-00002:+00057:-00001:001080.2587:08640
08641:-00070:+00099:+00104:001080.2587:08641
08642:+00102:+00099:+00093:001080.2587:08642
08643:+00033:+00243:+00013:001064.8408:08643
08644:-00132:+00099:-00053:001064.8408:08644
08645:+00064:+00270:+00021:001064.8408:08645
08646:+00152:+00028:+00107:001064.8408:08646
08647:+00021:-00024:+00101:001064.8408:08647
08648:-00011:+00207:-00155:001064.8408:08648
08649:+00092:+00006:+00184:001064.8408:08649
08650:+00005:+00021:+00112:001064.8408:08650
08651:-00230:+00002:-00174:001064.8408:08651
08652:-00124:+00070:-00053:001064.8408:08652
08653:+00121:+00225:+00119:001064.8408:08653
08654:+00067:-00129:-00125:001064.8408:08654
08655:-00190:+00308:+00110:001064.8408:08655
08656:-00154:-00090:+00088:001064.8408:08656
08657:-00074:+00192:+00030:001064.8408:08657
08658:+00007:+00151:+00132:001064.8408:08658
08659:-00141:+00176:-00086:001064.8408:08659
08660:-00084:+00080:-00260:001064.8408:08660
08661:-00028:+00024:-00043:001064.8408:08661
08662:+00055:+00099:-00054:001054.5826:08662
08663:+00014:+00020:-00067:001054.5826:08663
08664:-00066:-00173:-00164:001054.5826:08664
08665:-00047:+00158:-00151:001054.5826:08665
08666:+00098:-00046:+00113:001054.5826:08666
08667:-00040:+00083:-00213:001054.5826:08667
08668:-00142:+00110:-00063:001054.5826:08668
08669:-00024:+00126:+00027:001054.5826:08669
08670:+00037:+00131:+00033:001054.5826:08670
08671:+00046:+00104:-00134:001054.5826:08671
08672:+00082:+00006:-00055:001054.5826:08672
08673:+00069:+00101:+00015:001054.5826:08673
08674:-00022:+00012:-00036:001054.5826:08674
08675:-00189:+00066:-00151:001054.5826:08675
08676:-00155:-00015:-00171:001054.5826:08676
08677:-00143:+00149:+00065:001054.5826:08677
08678:-00155:-00001:+00065:001054.5826:08678
08679:-00212:+00178:-00149:001054.5826:08679
08680:-00164:-00007:+00031:001054.5826:08680
08681:-00110:+00099:-00021:001026.1370:08681
08682:+00069:+00098:+00013:001026.1370:08682
08683:+00092:+00163:+00098:001026.1370:08683
08684:+00016:+00037:-00004:001026.1370:08684
08685:+00010:+00099:+00110:001026.1370:08685
08686:-00040:+00094:-00017:001026.1370:08686
08687:-00087:+00106:+00015:001026.1370:08687
08688:-00063:+00084:-00048:001026.1370:08688
08689:+00107:+00046:+00019:001026.1370:08689
08690:+00135:-00019:+00168:001026.1370:08690
08691:+00001:+00069:-00054:001026.1370:08691
08692:+00012:+00048:+00085:001026.1370:08692
08693:+00054:+00021:-00014:001026.1370:08693
08694:+00058:+00068:-00042:001026.1370:08694
08695:+00077:+00123:-00046:001026.1370:08695
08696:+00067:+00067:-00015:001026.1370:08696
08697:+00019:+00102:-00068:001026.1370:08697
08698:+00020:+00081:+00003:001026.1370:08698
08699:+00018:+00036:-00103:001026.1370:08699
08700:+00032:+00110:-00064:001026.1370:08700
08701:+00078:+00094:+00019:001026.1370:08701
08702:+00040:+00092:-00005:000974.6471:08702
08703:+00021:+00063:-00033:000974.6471:08703
08704:+00033:+00053:-00019:000974.6471:08704
08705:+00016:+00118:-00034:000974.6471:08705
08706:-00005:+00053:+00059:000974.6471:08706
08707:+00098:+00088:-00012:000974.6471:08707
08708:+00141:+00131:+00026:000974.6471:08708
08709:+00098:+00116:-00021:000974.6471:08709
08710:+00043:+00119:-00011:000974.6471:08710
08711:+00057:-00028:-00016:000974.6471:08711
08712:+00030:+00055:+00014:000974.6471:08712
08713:+00082:-00006:-00051:000974.6471:08713
08714:+00066:+00068:-00121:000974.6471:08714
08715:-00060:+00085:+00060:000974.6471:08715
08716:+00022:+00029:-00053:000974.6471:08716
08717:+00077:+00031:+00035:000974.6471:08717
08718:+00000:+00072:-00034:000974.6471:08718
08719:-00010:+00118:+00025:000974.6471:08719
08720:+00087:+00074:+00018:000974.6471:08720
08721:+00027:+00090:+00030:000974.6471:08721
08722:+00023:+00066:+00012:000974.6471:08722
08723:+00007:+00087:-00078:000974.6471:08723
08724:+00067:+00033:+00092:000897.0561:08724
08725:+00069:+00028:-00027:000897.0561:08725
08726:+00038:+00078:-00056:000897.0561:08726
08727:-00005:+00030:+00055:000897.0561:08727
08728:+00022:+00100:-00088:000897.0561:08728
08729:-00002:+00016:+00075:000897.0561:08729
08730:+00015:+00085:+00000:000897.0561:08730
08731:+00000:+00050:-00035:000897.0561:08731
08732:-00064:+00021:+00028:000897.0561:08732
08733:-00048:+00083:-00052:000897.0561:08733
08734:-00034:+00028:+00009:000897.0561:08734
08735:-00088:+00052:-00019:000897.0561:08735
08736:-00070:+00054:-00028:000897.0561:08736
08737:-00003:+00038:-00011:000897.0561:08737
08738:-00086:+00048:-00088:000897.0561:08738
08739:-00070:+00086:-00030:000897.0561:08739
08740:-00024:+00060:-00077:000897.0561:08740
08741:+00005:+00080:-00077:000897.0561:08741
08742:-00114:+00099:-00041:000897.0561:08742
08743:-00070:+00070:-00040:000897.0561:08743
08744:+00008:+00075:-00100:000897.0561:08744
08745:-00039:+00078:-00109:000897.0561:08745
08746:-00113:+00105:-00026:000897.0561:08746
08747:-00097:+00103:-00041:000897.0561:08747
08748:-00010:+00146:-00048:000832.3351:08748
08749:-00021:+00044:-00006:000832.3351:08749
08750:-00103:+00035:-00087:000832.3351:08750
08751:-00060:+00101:-00014:000832.3351:08751
08752:-00050:+00110:-00072:000832.3351:08752
08753:-00062:-00040:-00101:000832.3351:08753
08754:-00056:+00078:-00047:000832.3351:08754
08755:-00046:+00085:-00047:000832.3351:08755
08756:-00061:+00052:-00076:000832.3351:08756
08757:-00111:+00131:-00083:000832.3351:08757
08758:-00097:+00133:-00067:000832.3351:08758
08759:+00054:+00073:+00073:000832.3351:08759
08760:+00016:+00121:-00091:000832.3351:08760
08761:-00152:+00037:-00011:000832.3351:08761
08762:-00019:+00058:+00022:000832.3351:08762
08763:+00131:+00093:-00012:000832.3351:08763
08764:-00050:+00013:+00061:000832.3351:08764
08765:-00147:+00093:-00034:000832.3351:08765
08766:+00004:+00134:+00052:000832.3351:08766
08767:+00056:+00058:+00016:000832.3351:08767
08768:+00001:-00048:+00028:000832.3351:08768
08769:-00030:+00137:+00112:000832.3351:08769
08770:+00046:+00109:+00164:000832.3351:08770
08771:+00045:+00023:+00113:000832.3351:08771
08772:-00053:+00077:-00036:000839.6797:08772
08773:-00005:+00033:+00154:000839.6797:08773
08774:+00048:+00036:-00003:000839.6797:08774
08775:+00032:+00015:-00058:000839.6797:08775
08776:-00019:+00045:-00103:000839.6797:08776
08777:+00061:+00136:+00032:000839.6797:08777
08778:+00133:+00016:+00200:000839.6797:08778
08779:+00077:+00035:-00007:000839.6797:08779
08780:+00048:+00059:+00050:000839.6797:08780
08781:+00125:+00054:+00001:000839.6797:08781
08782:+00125:+00101:+00025:000839.6797:08782
08783:+00036:+00047:-00025:000839.6797:08783
08784:-00010:+00106:-00101:000839.6797:08784
08785:+00036:+00006:+00064:000839.6797:08785
08786:-00005:+00069:-00070:000839.6797:08786
08787:+00015:+00065:-00004:000839.6797:08787
08788:+00036:+00139:+00000:000839.6797:08788
08789:-00049:-00018:-00038:000839.6797:08789
08790:-00060:+00107:-00053:000839.6797:08790
08791:+00064:+00100:-00038:000839.6797:08791
08792:+00051:+00074:-00118:000839.6797:08792
08793:+00023:+00054:-00035:000839.6797:08793
08794:-00004:+00131:+00018:000839.6797:08794
08795:+00015:+00037:-00076:000888.6624:08795
08796:-00017:+00019:-00020:000888.6624:08796
08797:+00044:+00210:+00058:000888.6624:08797
08798:+00054:+00060:+00052:000888.6624:08798
08799:+00048:+00075:-00059:000888.6624:08799
08800:+00030:+00149:+00034:000888.6624:08800
08801:+00053:+00097:-00005:000888.6624:08801
08802:-00014:-00008:-00062:000888.6624:08802
08803:+00001:+00166:-00005:000888.6624:08803
08804:+00090:+00144:+00068:000888.6624:08804
08805:+00085:+00106:-00024:000888.6624:08805
08806:+00024:+00111:+00032:000888.6624:08806
08807:+00049:+00081:+00136:000888.6624:08807
08808:+00003:+00116:-00026:000888.6624:08808
08809:-00037:+00021:-00005:000888.6624:08809
08810:+00046:+00145:+00055:000888.6624:08810
08811:+00070:+00102:+00131:000888.6624:08811
08812:-00007:+00101:-00047:000888.6624:08812
08813:-00044:+00105:-00030:000888.6624:08813
08814:-00012:+00108:-00020:000888.6624:08814
08815:-00067:-00043:-00026:000888.6624:08815
08816:-00010:+00063:-00016:000930.6414:08816
08817:+00062:+00055:+00043:000930.6414:08817
08818:+00023:+00057:+00014:000930.6414:08818
08819:+00033:+00109:-00004:000930.6414:08819
08820:+00064:+00078:+00008:000930.6414:08820
08821:-00041:-00075:-00097:000930.6414:08821
08822:+00002:+00123:-00175:000930.6414:08822
08823:+00056:+00106:+00157:000930.6414:08823
08824:-00020:+00001:-00027:000930.6414:08824
08825:-00045:+00091:-00035:000930.6414:08825
08826:-00044:+00106:-00020:000930.6414:08826
08827:-00055:-00038:-00062:000930.6414:08827
08828:-00084:+00079:-00138:000930.6414:08828
08829:+00006:+00065:+00074:000930.6414:08829
08830:+00096:+00074:+00006:000930.6414:08830
08831:+00044:+00103:-00014:000930.6414:08831
08832:-00006:+00079:+00021:000930.6414:08832
08833:-00010:+00122:-00129:000930.6414:08833
08834:-00025:-00097:+00004:000930.6414:08834
08835:-00005:+00242:-00158:000930.6414:08835
08836:+00021:-00015:+00056:000930.6414:08836
08837:-00065:+00151:-00102:000970.8132:08837
08838:-00044:-00010:-00086:000970.8132:08838
08839:-00036:+00098:-00072:000970.8132:08839
08840:-00046:-00051:-00013:000970.8132:08840
08841:+00066:+00158:-00142:000970.8132:08841
08842:+00105:+00075:+00007:000970.8132:08842
08843:+00010:+00101:+00029:000970.8132:08843
08844:+00005:-00040:-00066:000970.8132:08844
08845:-00032:+00127:+00019:000970.8132:08845
08846:-00079:+00016:+00033:000970.8132:08846
08847:+00034:+00150:-00040:000970.8132:08847
08848:+00062:-00057:+00027:000970.8132:08848
08849:-00057:+00110:-00098:000970.8132:08849
08850:-00109:+00158:+00067:000970.8132:08850
08851:-00047:+00052:+00165:000970.8132:08851
08852:+00009:+00018:+00043:000970.8132:08852
08853:+00069:+00135:+00080:000970.8132:08853
08854:+00098:+00100:-00044:000970.8132:08854
08855:+00092:+00198:+00075:000970.8132:08855
08856:-00020:+00029:-00049:000970.8132:08856
08857:-00110:+00119:-00074:001004.9258:08857
08858:-00165:+00075:+00066:001004.9258:08858
08859:+00005:+00120:-00057:001004.9258:08859
08860:+00042:+00051:-00015:001004.9258:08860
08861:-00022:+00134:-00010:001004.9258:08861
08862:-00064:-00027:+00034:001004.9258:08862
08863:-00069:+00062:-00139:001004.9258:08863
08864:-00046:+00030:+00181:001004.9258:08864
08865:+00066:+00130:+00108:001004.9258:08865
08866:+00190:-00026:-00150:001004.9258:08866
08867:-00052:+00112:+00080:001004.9258:08867
08868:-00185:+00073:+00109:001004.9258:08868
08869:-00061:+00125:+00020:001004.9258:08869
08870:+00079:+00106:+00193:001004.9258:08870
08871:+00044:+00017:-00009:001004.9258:08871
08872:+00055:+00096:-00164:001004.9258:08872
08873:-00047:+00088:+00085:001004.9258:08873
08874:-00111:+00104:-00106:001004.9258:08874
08875:-00137:+00082:-00159:001004.9258:08875
08876:+00111:+00094:+00124:001023.6159:08876
08877:+00148:+00050:-00079:001023.6159:08877
08878:+00116:+00044:+00023:001023.6159:08878
08879:-00110:+00045:-00084:001023.6159:08879
08880:-00131:+00060:-00052:001023.6159:08880
08881:-00130:-00022:+00051:001023.6159:08881
08882:+00037:+00154:-00136:001023.6159:08882
08883:+00078:+00085:-00067:001023.6159:08883
08884:+00011:-00008:+00044:001023.6159:08884
08885:-00031:+00134:-00100:001023.6159:08885
08886:-00028:+00095:-00112:001023.6159:08886
08887:-00143:+00034:+00105:001023.6159:08887
08888:-00113:+00064:-00030:001023.6159:08888
[truncated: 50,041 more chars]
