# Supplementary material for: Suboptimal Omnidirectional Wheel Design and Implementation
Source: Sensors (Basel). 2021 Jan 28;21(3):865. doi: 10.3390/s21030865 (PMC7865864; doi:10.3390/s21030865)
Supplement: Supplementary file 1 [file sensors-21-00865-s001.zip › 3.-Data 30 Fixed Wheel/ACDATA10.TXT]

00001:-00574:+00468:+00352:003425.8366:00001
00002:+00348:-00069:+00309:003425.8366:00002
00003:+00185:+00185:-00093:003425.8366:00003
00004:-00626:+00307:-00269:003429.3291:00004
00005:-00627:-00347:+00225:003429.3291:00005
00006:+00528:+00404:+00195:003429.3291:00006
00007:+00215:-00118:-00163:003429.3291:00007
00008:-00410:+00285:+00344:003429.3291:00008
00009:+00150:+00030:+00136:003429.3291:00009
00010:+00226:-00091:-00139:003428.6542:00010
00011:-00256:+00076:-00215:003428.6542:00011
00012:+00199:-00326:+00240:003428.6542:00012
00013:+00631:+00224:-00037:003428.6542:00013
00014:-00094:-00438:-00376:003428.6542:00014
00015:-00532:+00424:+00156:003428.6542:00015
00016:+00209:+00558:+00026:003406.9738:00016
00017:+00616:+00161:+00051:003406.9738:00017
00018:-00754:+00999:-00732:003406.9738:00018
00019:-00487:-00314:+00364:003406.9738:00019
00020:+00531:+00818:+00071:003406.9738:00020
00021:-00144:+00289:-00227:003406.9738:00021
00022:-00559:+00702:-00271:003410.3039:00022
00023:+00317:+00533:-00127:003410.3039:00023
00024:+00228:-00520:-00263:003410.3039:00024
00025:-00225:+00877:-00436:003410.3039:00025
00026:+00209:-00745:+00432:003410.3039:00026
00027:+00088:+00483:+00106:003410.3039:00027
00028:+00199:-00091:-00040:003400.2651:00028
00029:+00029:-00110:+00088:003400.2651:00029
00030:-00032:-00648:+00029:003400.2651:00030
00031:+00205:+00086:-00043:003400.2651:00031
00032:-00195:+00369:-00253:003400.2651:00032
00033:-00052:-00430:+00373:003379.0046:00033
00034:+00132:+00234:+00072:003379.0046:00034
00035:+00015:+00196:-00191:003379.0046:00035
00036:-00244:-00059:+00082:003379.0046:00036
00037:+00093:+00604:+00040:003379.0046:00037
00038:+00056:+00186:-00034:003379.0046:00038
00039:-00016:+00106:-00089:003372.8383:00039
00040:+00055:+00069:+00290:003372.8383:00040
00041:+00178:-00021:+00169:003372.8383:00041
00042:-00006:+00099:-00150:003372.8383:00042
00043:-00226:+00398:-00050:003372.8383:00043
00044:+00079:-00287:+00270:003372.8383:00044
00045:+00071:-00161:-00367:003363.0603:00045
00046:-00199:-00231:-00173:003363.0603:00046
00047:-00253:-00672:+00118:003363.0603:00047
00048:+00116:+00332:+00158:003363.0603:00048
00049:+00201:-00325:-00193:003363.0603:00049
00050:-00485:+00198:-00171:003363.0603:00050
00051:+00263:-00283:-00269:003351.3847:00051
00052:+00133:+00344:-00071:003351.3847:00052
00053:-00421:-00157:-00048:003351.3847:00053
00054:-00190:-00380:+00558:003351.3847:00054
00055:+00237:-00119:-00174:003351.3847:00055
00056:-00072:-00434:-00234:003351.3847:00056
00057:-00135:+00049:-00009:003354.3657:00057
00058:+00123:-00605:+00105:003354.3657:00058
00059:-00014:+00530:+00073:003354.3657:00059
00060:+00124:-00666:-00301:003354.3657:00060
00061:-00237:+00331:+00119:003354.3657:00061
00062:-00009:+00371:-00305:003354.3657:00062
00063:+00132:-00027:+00178:003363.0268:00063
00064:-00306:+00488:-00144:003363.0268:00064
00065:-00082:+00319:+00050:003363.0268:00065
00066:+00058:-00113:-00197:003363.0268:00066
00067:-00257:-00210:-00252:003363.0268:00067
00068:-00452:+00647:+00280:003363.0268:00068
00069:+00308:-00402:+00062:003351.5444:00069
00070:+00029:+00101:-00097:003351.5444:00070
00071:-00158:+00038:-00043:003351.5444:00071
00072:+00218:+00019:+00464:003351.5444:00072
00073:+00385:-00152:+00135:003351.5444:00073
00074:-00131:+00003:-00386:003351.5444:00074
00075:-00527:+00027:+00250:003372.8725:00075
00076:-00114:-00080:-00049:003372.8725:00076
00077:+00399:-00008:+00119:003372.8725:00077
00078:-00196:-00003:-00141:003372.8725:00078
00079:-00609:+00112:-00022:003372.8725:00079
00080:+00063:-00020:+00109:003372.8725:00080
00081:+00312:-00127:-00311:003372.4172:00081
00082:-00409:+00338:+00002:003372.4172:00082
00083:+00248:-00176:+00410:003372.4172:00083
00084:+00394:+00065:-00231:003372.4172:00084
00085:-00457:-00085:-00293:003372.4172:00085
00086:+00046:-00267:+00459:003372.4172:00086
00087:+00519:-00162:+00045:003369.9116:00087
00088:-00141:-00083:-00393:003369.9116:00088
00089:-00407:+00224:+00015:003369.9116:00089
00090:+00155:-00115:+00613:003369.9116:00090
00091:+00347:+00227:+00028:003369.9116:00091
00092:-00005:-00032:-00253:003369.9116:00092
00093:-00467:+00588:-00021:003382.0285:00093
00094:+00460:-00226:-00001:003382.0285:00094
00095:+00415:+00318:-00341:003382.0285:00095
00096:-00376:+00242:-00076:003382.0285:00096
00097:+00064:-00421:+00317:003382.0285:00097
00098:+00518:+00492:+00035:003382.0285:00098
00099:-00041:-00069:-00552:003390.9179:00099
00100:-00403:-00611:+00541:003390.9179:00100
00101:+00198:+00101:-00004:003390.9179:00101
00102:+00473:-00412:-00157:003390.9179:00102
00103:-00043:+00114:+00002:003390.9179:00103
00104:-00117:-00339:+00200:003390.9179:00104
00105:+00246:-00171:+00450:003369.7834:00105
00106:+00270:-00159:-00250:003369.7834:00106
00107:-00237:-00161:+00256:003369.7834:00107
00108:+00143:-00083:-00003:003369.7834:00108
00109:+00449:-00011:+00355:003369.7834:00109
00110:-00294:-00039:-00161:003369.7834:00110
00111:-00482:+00051:+00220:003382.0009:00111
00112:+00149:+00110:+00233:003382.0009:00112
00113:+00187:-00151:-00336:003382.0009:00113
00114:-00313:+00389:+00055:003382.0009:00114
00115:-00142:-00103:+00171:003382.0009:00115
00116:+00154:-00374:+00133:003382.0009:00116
00117:-00079:+00115:+00204:003372.1801:00117
00118:-00106:-00475:+00049:003372.1801:00118
00119:-00141:+00121:-00342:003372.1801:00119
00120:+00192:+00225:+00105:003372.1801:00120
00121:+00110:-00272:+00169:003372.1801:00121
00122:-00136:+00132:-00054:003372.1801:00122
00123:-00077:+00187:+00081:003378.9438:00123
00124:+00193:-00147:+00137:003378.9438:00124
00125:-00002:+00093:+00037:003378.9438:00125
00126:-00203:+00416:-00170:003378.9438:00126
00127:+00303:-00280:+00119:003378.9438:00127
00128:+00216:+00253:+00050:003382.0285:00128
00129:-00445:-00344:+00060:003382.0285:00129
00130:-00053:-00125:+00198:003382.0285:00130
00131:+00436:-00054:-00048:003382.0285:00131
00132:-00494:-00027:-00416:003382.0285:00132
00133:-00288:+00087:+00087:003382.0285:00133
00134:+00515:-00031:+00218:003400.0244:00134
00135:-00159:-00015:-00334:003400.0244:00135
00136:-00344:-00076:-00017:003400.0244:00136
00137:+00259:+00039:+00118:003400.0244:00137
00138:+00265:+00123:-00154:003400.0244:00138
00139:+00034:-00197:-00414:003400.0244:00139
00140:-00155:+00462:-00182:003397.4558:00140
00141:+00054:-00101:-00166:003397.4558:00141
00142:+00165:-00085:-00109:003397.4558:00142
00143:-00230:-00037:-00116:003397.4558:00143
00144:-00085:-00219:-00268:003397.4558:00144
00145:+00185:+00230:-00119:003397.4558:00145
00146:-00166:-00268:-00039:003391.3923:00146
00147:-00009:-00110:-00046:003391.3923:00147
00148:+00234:-00061:-00084:003391.3923:00148
00149:-00242:+00033:-00029:003391.3923:00149
00150:-00089:-00276:+00069:003391.3923:00150
00151:+00334:+00003:+00059:003391.3923:00151
00152:+00136:+00090:-00102:003418.9555:00152
00153:-00248:+00174:-00141:003418.9555:00153
00154:+00082:-00155:+00129:003418.9555:00154
00155:+00354:-00063:-00282:003418.9555:00155
00156:-00118:+00135:+00054:003418.9555:00156
00157:-00326:+00118:+00034:003418.9555:00157
00158:+00141:+00155:+00208:003397.3808:00158
00159:+00368:-00272:-00219:003397.3808:00159
00160:+00040:-00008:+00019:003397.3808:00160
00161:-00303:-00022:-00035:003397.3808:00161
00162:+00354:-00041:+00355:003397.3808:00162
00163:+00385:+00014:-00057:003397.3808:00163
00164:-00204:+00093:+00044:003419.6083:00164
00165:+00020:-00067:-00047:003419.6083:00165
00166:+00189:-00005:-00075:003419.6083:00166
00167:-00103:+00145:+00091:003419.6083:00167
00168:+00155:+00089:+00304:003419.6083:00168
00169:+00243:-00341:+00212:003419.6083:00169
00170:-00172:+00562:-00101:003409.5466:00170
00171:-00158:-00144:+00335:003409.5466:00171
00172:+00161:+00000:+00066:003409.5466:00172
00173:-00105:+00721:-00359:003409.5466:00173
00174:-00311:-00040:-00010:003409.5466:00174
00175:+00205:+00294:+00228:003406.7883:00175
00176:+00119:+00113:-00077:003406.7883:00176
00177:-00279:+00378:-00233:003406.7883:00177
00178:+00068:+00164:-00071:003406.7883:00178
00179:+00162:-00129:+00163:003406.7883:00179
00180:+00039:+00102:-00243:003406.7883:00180
00181:+00053:+00273:+00286:003410.1652:00181
00182:+00074:+00267:+00313:003410.1652:00182
00183:+00171:-00034:-00377:003410.1652:00183
00184:-00038:-00074:+00237:003410.1652:00184
00185:+00053:+00297:+00043:003410.1652:00185
00186:+00339:-00276:+00283:003410.1652:00186
00187:-00097:+00133:-00320:003428.4721:00187
00188:-00274:+00357:+00141:003428.4721:00188
00189:+00033:-00336:+00271:003428.4721:00189
00190:+00472:+00001:-00173:003428.4721:00190
00191:-00212:+00441:-00019:003428.4721:00191
00192:+00015:-00272:+00177:003428.4721:00192
00193:+00136:+00044:-00250:003406.7951:00193
00194:-00193:+00255:-00296:003406.7951:00194
00195:+00250:-00079:+00007:003406.7951:00195
00196:+00092:-00047:+00097:003406.7951:00196
00197:-00137:-00070:-00111:003406.7951:00197
00198:-00092:+00087:+00508:003406.7951:00198
00199:+00260:+00002:+00018:003410.1508:00199
00200:-00129:+00049:-00099:003410.1508:00200
00201:-00139:+00025:-00106:003410.1508:00201
00202:-00005:+00081:+00338:003410.1508:00202
00203:+00199:-00096:+00251:003410.1508:00203
00204:+00172:-00085:-00103:003410.1508:00204
00205:-00406:+00409:+00063:003418.8857:00205
00206:-00027:-00236:+00087:003418.8857:00206
00207:+00257:-00009:+00147:003418.8857:00207
00208:-00101:+00332:-00216:003418.8857:00208
00209:-00327:-00301:-00100:003418.8857:00209
00210:-00047:+00254:+00110:003418.8857:00210
00211:+00113:-00194:-00028:003416.1303:00211
00212:-00164:+00488:+00271:003416.1303:00212
00213:+00048:+00242:-00179:003416.1303:00213
00214:+00241:-00502:-00181:003416.1303:00214
00215:-00121:+00088:-00215:003416.1303:00215
00216:+00080:-00252:+00269:003419.6293:00216
00217:+00141:-00063:+00048:003419.6293:00217
00218:+00047:-00213:-00216:003419.6293:00218
00219:+00011:+00146:+00142:003419.6293:00219
00220:+00176:+00338:-00059:003419.6293:00220
00221:-00064:-00228:-00195:003419.6293:00221
00222:+00051:+00336:-00095:003409.4982:00222
00223:+00018:-00050:-00281:003409.4982:00223
00224:-00293:-00150:+00396:003409.4982:00224
00225:+00324:+00152:-00147:003409.4982:00225
00226:+00112:+00312:+00111:003409.4982:00226
00227:-00257:-00252:+00036:003409.4982:00227
00228:-00081:+00114:-00567:003406.7539:00228
00229:-00176:+00281:+00264:003406.7539:00229
00230:+00125:-00200:+00013:003406.7539:00230
00231:+00013:+00221:-00076:003406.7539:00231
00232:-00151:+00092:-00169:003406.7539:00232
00233:+00267:+00274:+00172:003406.7539:00233
00234:+00088:-00232:-00115:003400.6420:00234
00235:+00113:+00305:-00167:003400.6420:00235
00236:+00174:-00070:+00031:003400.6420:00236
00237:-00126:-00041:+00064:003400.6420:00237
00238:-00121:+00275:+00346:003400.6420:00238
00239:+00241:+00051:-00165:003400.6420:00239
00240:-00058:+00109:+00144:003409.4775:00240
00241:-00274:+00311:-00271:003409.4775:00241
00242:-00230:-00480:+00017:003409.4775:00242
00243:-00088:+00574:+00039:003409.4775:00243
00244:+00035:-00012:-00150:003409.4775:00244
00245:-00104:+00331:+00348:003409.4775:00245
00246:-00057:+00324:-00186:003388.0864:00246
00247:-00050:-00697:-00071:003388.0864:00247
00248:-00115:+00289:-00121:003388.0864:00248
00249:+00207:-00590:-00300:003388.0864:00249
00250:-00080:+00421:+00026:003388.0864:00250
00251:+00199:-00390:+00224:003388.0864:00251
00252:+00086:-00027:+00237:003400.6005:00252
00253:+00054:-00524:-00121:003400.6005:00253
00254:+00134:-00191:+00094:003400.6005:00254
00255:+00195:+00420:-00164:003400.6005:00255
00256:-00145:-00240:+00076:003400.6005:00256
00257:+00164:+00074:+00014:003400.6005:00257
00258:+00255:+00691:-00147:003400.1347:00258
00259:-00433:-00320:-00074:003400.1347:00259
00260:+00196:+00144:-00241:003400.1347:00260
00261:+00154:-00028:-00483:003400.1347:00261
00262:-00302:-00130:+00083:003400.1347:00262
00263:+00177:-00277:-00019:003388.0656:00263
00264:+00071:+00204:-00113:003388.0656:00264
00265:-00161:-00041:-00074:003388.0656:00265
00266:-00001:+00072:+00213:003388.0656:00266
00267:+00223:+00035:+00003:003388.0656:00267
00268:-00211:-00019:-00241:003388.0656:00268
00269:-00103:+00448:+00221:003391.2824:00269
00270:+00313:-00082:+00163:003391.2824:00270
00271:-00356:-00065:-00200:003391.2824:00271
00272:-00342:+00271:-00207:003391.2824:00272
00273:+00236:+00124:+00146:003391.2824:00273
00274:+00017:-00060:-00426:003391.2824:00274
00275:-00204:+00225:+00147:003390.6437:00275
00276:+00135:+00154:-00017:003390.6437:00276
00277:-00209:-00248:+00070:003390.6437:00277
00278:-00177:+00297:-00392:003390.6437:00278
00279:+00237:-00183:+00336:003390.6437:00279
00280:+00082:-00182:-00228:003390.6437:00280
00281:-00206:-00183:-00382:003388.0520:00281
00282:+00113:+00122:+00309:003388.0520:00282
00283:+00339:-00277:+00183:003388.0520:00283
00284:-00101:+00342:+00014:003388.0520:00284
00285:-00131:+00275:+00081:003388.0520:00285
00286:+00058:+00078:+00193:003388.0520:00286
00287:-00060:+00271:-00258:003391.3237:00287
00288:-00166:-00377:-00102:003391.3237:00288
00289:-00145:+00193:+00084:003391.3237:00289
00290:+00064:+00507:-00174:003391.3237:00290
00291:+00057:+00394:+00097:003391.3237:00291
00292:-00020:+00007:-00168:003391.3237:00292
00293:-00305:+00196:+00005:003409.6437:00293
00294:-00122:+00291:-00125:003409.6437:00294
00295:+00334:+00038:-00065:003409.6437:00295
00296:+00004:+00155:+00016:003409.6437:00296
00297:+00026:+00025:+00001:003409.6437:00297
00298:-00043:-00079:+00112:003409.6437:00298
00299:-00027:+00211:+00263:003388.2629:00299
00300:+00127:+00056:-00218:003388.2629:00300
00301:-00112:+00231:+00199:003388.2629:00301
00302:+00079:+00022:+00025:003388.2629:00302
00303:+00088:-00075:+00053:003388.2629:00303
00304:-00048:+00159:+00069:003388.2629:00304
00305:-00045:+00029:+00144:003400.8491:00305
00306:-00001:-00038:-00198:003400.8491:00306
00307:-00036:+00084:+00074:003400.8491:00307
00308:+00149:+00340:+00152:003400.8491:00308
00309:-00093:-00016:-00245:003400.8491:00309
00310:-00280:+00033:-00288:003400.8491:00310
00311:+00218:+00295:+00029:003400.2170:00311
00312:+00035:-00244:+00050:003400.2170:00312
00313:-00074:-00091:-00188:003400.2170:00313
00314:+00245:+00131:-00179:003400.2170:00314
00315:+00086:-00195:-00281:003400.2170:00315
00316:-00313:-00089:+00012:003406.9326:00316
00317:+00208:+00075:+00356:003406.9326:00317
00318:+00270:-00090:-00016:003406.9326:00318
00319:-00208:+00331:-00103:003406.9326:00319
00320:-00046:+00021:-00057:003406.9326:00320
00321:+00133:-00045:+00065:003406.9326:00321
00322:+00041:+00188:-00193:003419.7692:00322
00323:-00133:-00040:-00108:003419.7692:00323
00324:-00281:-00126:-00079:003419.7692:00324
00325:-00067:+00033:-00046:003419.7692:00325
00326:+00006:+00356:-00206:003419.7692:00326
00327:-00213:-00137:-00043:003419.7692:00327
00328:-00050:+00100:-00015:003419.0808:00328
00329:-00028:+00452:-00100:003419.0808:00329
00330:-00315:-00040:+00034:003419.0808:00330
00331:-00210:+00133:+00511:003419.0808:00331
00332:+00083:+00293:-00087:003419.0808:00332
00333:+00528:-00387:-00335:003419.0808:00333
00334:+00681:+00323:-00451:003406.9462:00334
00335:+00181:+00118:-00049:003406.9462:00335
00336:+00283:-00131:+00203:003406.9462:00336
00337:+00461:-00189:-00495:003406.9462:00337
00338:+00361:+00151:+00010:003406.9462:00338
00339:+00178:+00016:+00017:003406.9462:00339
00340:+00358:+00291:-00189:003429.3784:00340
00341:-00079:-00103:-00019:003429.3784:00341
00342:-00275:+00123:-00037:003429.3784:00342
00343:-00082:+00164:+00116:003429.3784:00343
00344:-00120:+00158:+00008:003429.3784:00344
00345:-00234:-00130:-00059:003429.3784:00345
00346:-00234:+00844:-00185:003428.7177:00346
00347:-00237:-00574:-00003:003428.7177:00347
00348:-00248:+00082:-00301:003428.7177:00348
00349:+00167:+00218:+00078:003428.7177:00349
00350:+00275:-00129:+00029:003428.7177:00350
00351:+00030:+00150:+00161:003428.7177:00351
00352:+00147:-00059:+00199:003425.8859:00352
00353:+00395:+00445:+00300:003425.8859:00353
00354:+00403:+00324:-00044:003425.8859:00354
00355:-00140:+00019:+00123:003425.8859:00355
00356:-00062:-00209:+00096:003425.8859:00356
00357:+00282:+00208:+00294:003429.4555:00357
00358:-00229:-00235:-00080:003429.4555:00358
00359:-00370:+00173:+00063:003429.4555:00359
00360:-00201:+00163:+00136:003429.4555:00360
00361:-00130:+00088:+00049:003429.4555:00361
00362:-00332:-00125:-00158:003429.4555:00362
00363:-00067:+00476:-00198:003438.2958:00363
00364:+00007:-00005:-00124:003438.2958:00364
00365:-00172:-00029:+00145:003438.2958:00365
00366:+00043:+00353:+00111:003438.2958:00366
00367:+00366:-00065:+00141:003438.2958:00367
00368:+00121:+00066:-00134:003438.2958:00368
00369:-00273:+00047:-00055:003435.3681:00369
00370:+00101:+00091:+00107:003435.3681:00370
00371:+00385:+00118:+00094:003435.3681:00371
00372:-00129:-00005:-00180:003435.3681:00372
00373:-00194:+00231:+00029:003435.3681:00373
00374:+00283:-00001:+00083:003435.3681:00374
00375:-00066:-00134:-00305:003438.8581:00375
00376:-00449:+00191:-00209:003438.8581:00376
00377:+00670:-00132:-00040:003438.8581:00377
00378:+00431:+00143:+00037:003438.8581:00378
00379:-00588:+00028:-00356:003438.8581:00379
00380:-00057:-00145:+00331:003438.8581:00380
00381:+00610:+00385:-00244:003438.0773:00381
00382:-00509:-00067:-00389:003438.0773:00382
00383:-00283:+00506:+00268:003438.0773:00383
00384:+00517:+00151:+00086:003438.0773:00384
00385:-00139:-00522:-00450:003438.0773:00385
00386:-00243:+00428:-00114:003425.6838:00386
00387:+00127:-00668:+00465:003425.6838:00387
00388:+00268:-00048:+00134:003425.6838:00388
00389:-00018:-00305:-00539:003425.6838:00389
00390:+00016:-00430:+00332:003425.6838:00390
00391:+00242:+00850:+00014:003425.6838:00391
00392:+00141:-00798:-00034:003419.5666:00392
00393:-00389:+00769:+00140:003419.5666:00393
00394:+00249:-00797:-00073:003419.5666:00394
00395:-00076:+00461:+00075:003419.5666:00395
00396:-00364:+00681:+00167:003419.5666:00396
00397:+00000:-00126:+00173:003419.5666:00397
00398:+00045:+00666:+00022:003428.4235:00398
00399:+00082:-00022:-00397:003428.4235:00399
00400:-00073:+00511:+00235:003428.4235:00400
00401:-00149:-00018:-00295:003428.4235:00401
00402:-00399:+00242:+00211:003428.4235:00402
00403:+00160:-00035:-00277:003428.4235:00403
00404:+00140:-00322:-00056:003397.4218:00404
00405:-00121:+00144:+00009:003397.4218:00405
00406:+00070:-00274:-00052:003397.4218:00406
00407:-00137:+00068:+00110:003397.4218:00407
00408:+00232:-00056:+00077:003397.4218:00408
00409:+00142:+00137:+00010:003397.4218:00409
00410:+00028:+00063:+00260:003391.3374:00410
00411:+00118:+00199:+00016:003391.3374:00411
00412:+00040:+00020:+00044:003391.3374:00412
00413:+00144:+00001:-00243:003391.3374:00413
00414:-00152:+00192:+00110:003391.3374:00414
00415:+00025:+00077:+00072:003391.3374:00415
00416:+00009:+00201:-00065:003381.4719:00416
00417:-00299:+00087:-00347:003381.4719:00417
00418:-00199:-00329:-00085:003381.4719:00418
00419:+00176:+00257:+00166:003381.4719:00419
00420:-00079:-00604:-00137:003381.4719:00420
00421:-00285:+00520:+00129:003381.4719:00421
00422:+00327:-00476:-00107:003369.9655:00422
00423:-00294:+00732:-00035:003369.9655:00423
00424:-00105:-00685:-00417:003369.9655:00424
00425:+00028:-00068:+00004:003369.9655:00425
00426:-00099:+00598:-00275:003369.9655:00426
00427:+00107:-00152:+00145:003369.9655:00427
00428:-00506:+00855:-00101:003363.7121:00428
00429:-00157:+00013:-00067:003363.7121:00429
00430:+00119:+00610:-00011:003363.7121:00430
00431:-00287:+00652:-00288:003363.7121:00431
00432:-00296:+00691:+00467:003363.7121:00432
00433:+00341:+00478:-00240:003363.7121:00433
00434:-00093:-00315:+00046:003363.1477:00434
00435:-00279:+00604:-00289:003363.1477:00435
00436:+00238:-00316:-00101:003363.1477:00436
00437:-00034:+00343:+00109:003363.1477:00437
00438:-00073:-00438:-00179:003363.1477:00438
00439:-00144:+00181:+00170:003363.1477:00439
00440:+00133:+00322:+00100:003351.6376:00440
00441:+00094:-00121:+00158:003351.6376:00441
00442:-00583:+00412:-00086:003351.6376:00442
00443:-00028:+00082:-00125:003351.6376:00443
00444:+00421:+00182:+00264:003351.6376:00444
00445:-00401:-00181:-00098:003351.6376:00445
00446:-00392:+00445:-00153:003354.5268:00446
00447:+00364:-00240:+00240:003354.5268:00447
00448:+00333:+00025:-00216:003354.5268:00448
00449:-00368:+00202:-00007:003354.5268:00449
00450:+00080:-00106:+00142:003354.5268:00450
00451:+00306:+00053:+00109:003354.5268:00451
00452:-00003:+00046:-00294:003344.9077:00452
00453:-00280:+00285:+00156:003344.9077:00453
00454:-00007:-00086:+00330:003344.9077:00454
00455:+00229:+00127:-00114:003344.9077:00455
00456:-00492:+00393:-00165:003344.9077:00456
00457:-00267:+00118:+00241:003344.9077:00457
00458:+00242:+00581:+00093:003333.5942:00458
00459:+00336:-00478:-00176:003333.5942:00459
00460:-00517:+00903:-00352:003333.5942:00460
00461:-00015:-00205:-00043:003333.5942:00461
00462:+00282:+00693:-00078:003333.5942:00462
00463:-00013:-00379:-00170:003333.5942:00463
00464:-00314:-00515:+00384:003345.4458:00464
00465:+00112:+00032:-00009:003345.4458:00465
00466:+00579:-00294:-00247:003345.4458:00466
00467:-00128:+00757:-00084:003345.4458:00467
00468:-00324:-00529:+00393:003345.4458:00468
00469:+00364:+00648:+00228:003345.4458:00469
00470:+00404:-00376:-00440:003354.0300:00470
00471:-00316:+00805:+00024:003354.0300:00471
00472:-00041:-00041:-00279:003354.0300:00472
00473:-00055:+00408:-00022:003354.0300:00473
00474:-00156:+00292:-00409:003354.0300:00474
00475:+00074:-00513:+00482:003354.0300:00475
00476:+00164:+00216:-00028:003342.6113:00476
00477:+00207:-00381:+00063:003342.6113:00477
00478:-00239:-00166:+00202:003342.6113:00478
00479:-00017:-00239:+00184:003342.6113:00479
00480:+00361:-00040:+00260:003342.6113:00480
00481:+00295:-00194:-00193:003354.5070:00481
00482:-00355:+00097:+00178:003354.5070:00482
00483:+00075:-00058:+00318:003354.5070:00483
00484:+00396:+00137:+00040:003354.5070:00484
00485:-00207:+00162:-00204:003354.5070:00485
00486:-00340:+00031:-00064:003354.5070:00486
00487:-00013:+00088:+00083:003353.8020:00487
00488:+00366:+00072:+00135:003353.8020:00488
00489:+00108:-00255:-00011:003353.8020:00489
00490:-00426:+00241:-00040:003353.8020:00490
00491:+00425:-00099:+00035:003353.8020:00491
00492:+00306:-00270:-00166:003353.8020:00492
00493:-00324:+00131:-00099:003360.6525:00493
00494:+00168:+00030:+00348:003360.6525:00494
00495:+00202:+00111:-00202:003360.6525:00495
00496:-00239:+00334:-00027:003360.6525:00496
00497:+00036:+00136:+00140:003360.6525:00497
00498:+00336:+00105:+00038:003360.6525:00498
00499:-00326:+00381:-00458:003363.6105:00499
00500:-00203:+00070:+00425:003363.6105:00500
00501:+00366:+00170:-00202:003363.6105:00501
00502:-00119:-00421:+00009:003363.6105:00502
00503:-00226:+00267:-00440:003363.6105:00503
00504:+00464:-00174:+00226:003363.6105:00504
00505:+00323:+00323:-00396:003372.2954:00505
00506:-00177:-00196:-00017:003372.2954:00506
00507:-00181:+00019:+00500:003372.2954:00507
00508:+00421:+00070:+00052:003372.2954:00508
00509:+00007:-00015:-00306:003372.2954:00509
00510:-00237:+00436:+00030:003372.2954:00510
00511:+00193:-00476:-00114:003369.7905:00511
00512:+00121:+00176:-00010:003369.7905:00512
00513:-00231:+00200:-00139:003369.7905:00513
00514:-00210:+00055:+00280:003369.7905:00514
00515:+00248:+00244:+00006:003369.7905:00515
00516:+00206:+00073:-00183:003369.7905:00516
00517:-00186:+00487:-00072:003372.7707:00517
00518:+00063:-00008:-00030:003372.7707:00518
00519:+00186:+00089:+00092:003372.7707:00519
00520:-00080:+00127:-00261:003372.7707:00520
00521:-00303:-00078:+00299:003372.7707:00521
00522:+00205:+00038:-00002:003372.7707:00522
00523:-00166:-00022:-00476:003381.3562:00523
00524:-00494:-00121:+00039:003381.3562:00524
00525:+00000:-00089:+00314:003381.3562:00525
00526:-00076:+00101:-00072:003381.3562:00526
00527:-00346:+00145:-00358:003381.3562:00527
00528:-00244:+00211:+00093:003381.3562:00528
00529:+00259:-00075:-00030:003378.8020:00529
00530:+00413:+00005:-00347:003378.8020:00530
00531:+00263:+00195:-00365:003378.8020:00531
00532:+00062:-00057:+00395:003378.8020:00532
00533:+00455:-00087:+00399:003378.8020:00533
00534:+00237:+00168:-00404:003378.8020:00534
00535:-00086:-00336:-00118:003391.2204:00535
00536:+00114:+00081:-00253:003391.2204:00536
00537:+00481:-00257:+00285:003391.2204:00537
00538:-00048:-00219:-00507:003391.2204:00538
00539:-00454:+00278:+00335:003391.2204:00539
00540:+00015:-00029:-00168:003391.2204:00540
00541:-00110:+00073:+00306:003400.1000:00541
00542:-00266:+00186:-00158:003400.1000:00542
00543:+00212:-00094:+00116:003400.1000:00543
00544:+00059:-00134:-00021:003400.1000:00544
00545:-00269:+00339:-00145:003400.1000:00545
00546:-00147:-00281:+00366:003400.1000:00546
00547:+00568:+00116:+00112:003388.0725:00547
00548:+00090:-00025:-00166:003388.0725:00548
00549:-00196:-00177:+00053:003388.0725:00549
00550:+00423:+00088:+00575:003388.0725:00550
00551:+00098:-00293:-00025:003388.0725:00551
00552:-00330:+00288:+00068:003388.0725:00552
00553:-00248:+00029:+00269:003410.1508:00553
00554:+00372:+00010:+00366:003410.1508:00554
00555:+00087:+00023:-00049:003410.1508:00555
00556:-00681:+00123:-00211:003410.1508:00556
00557:-00388:+00088:+00100:003410.1508:00557
00558:+00391:-00135:+00245:003409.5327:00558
00559:-00125:+00132:+00089:003409.5327:00559
00560:-00209:-00251:+00211:003409.5327:00560
00561:+00287:+00240:-00078:003409.5327:00561
00562:+00053:-00132:-00087:003409.5327:00562
00563:-00120:+00064:+00027:003409.5327:00563
00564:+00159:+00224:+00093:003406.7265:00564
00565:+00342:-00038:-00223:003406.7265:00565
00566:-00186:+00139:-00101:003406.7265:00566
00567:-00365:+00162:+00168:003406.7265:00567
00568:+00204:+00126:+00147:003406.7265:00568
00569:+00032:-00252:-00486:003406.7265:00569
00570:-00369:+00027:-00041:003419.7412:00570
00571:-00106:-00471:+00060:003419.7412:00571
00572:+00252:-00479:-00098:003419.7412:00572
00573:-00149:+00418:-00253:003419.7412:00573
00574:-00197:-00908:+00107:003419.7412:00574
00575:+00074:+00003:-00041:003419.7412:00575
00576:+00441:+00657:-00346:003409.6088:00576
00577:+00114:-00455:-00135:003409.6088:00577
00578:-00288:+00455:+00085:003409.6088:00578
00579:+00097:-00584:-00409:003409.6088:00579
00580:-00029:+00284:+00188:003409.6088:00580
00581:-00119:+00516:-00123:003409.6088:00581
00582:-00042:-00095:+00223:003406.9052:00582
00583:-00205:+00173:-00339:003406.9052:00583
00584:-00117:+00295:-00249:003406.9052:00584
00585:+00010:-00063:+00150:003406.9052:00585
00586:+00121:-00145:-00202:003406.9052:00586
00587:-00136:+00000:-00101:003406.9052:00587
00588:+00004:+00098:+00058:003400.7390:00588
00589:+00539:-00004:+00020:003400.7390:00589
00590:+00024:-00108:-00370:003400.7390:00590
00591:-00274:+00605:+00129:003400.7390:00591
00592:+00330:-00091:+00288:003400.7390:00592
00593:+00393:+00073:+00026:003400.7390:00593
00594:-00289:+00420:+00059:003400.2033:00594
00595:-00189:+00015:+00391:003400.2033:00595
00596:+00134:+00089:-00035:003400.2033:00596
00597:-00253:+00430:-00161:003400.2033:00597
00598:-00111:-00024:+00032:003400.2033:00598
00599:+00232:+00276:+00276:003400.2033:00599
00600:-00072:-00482:-00157:003388.2358:00600
00601:-00159:+00509:-00096:003388.2358:00601
00602:+00127:+00195:-00007:003388.2358:00602
00603:+00152:-00433:+00042:003388.2358:00603
00604:-00049:+00021:-00169:003388.2358:00604
00605:-00217:-00031:+00180:003382.1171:00605
00606:-00117:+00324:+00201:003382.1171:00606
00607:+00265:-00813:-00274:003382.1171:00607
00608:-00025:+00701:+00053:003382.1171:00608
00609:-00169:-00998:+00077:003382.1171:00609
00610:+00326:+00318:-00343:003382.1171:00610
00611:-00095:+00868:-00346:003390.8496:00611
00612:-00355:+00430:+00119:003390.8496:00612
00613:-00004:+00568:-00038:003390.8496:00613
00614:+00308:-00405:-00182:003390.8496:00614
00615:-00325:+01101:-00539:003390.8496:00615
00616:+00033:-00442:-00127:003390.8496:00616
00617:+00070:+00718:-00067:003378.9438:00617
00618:-00015:+00143:-00198:003378.9438:00618
00619:+00126:-00555:+00501:003378.9438:00619
00620:+00125:+00491:-00418:003378.9438:00620
00621:+00036:-00342:-00158:003378.9438:00621
00622:-00153:+00139:+00305:003378.9438:00622
00623:+00194:-00254:+00052:003372.7434:00623
00624:+00034:+00143:+00253:003372.7434:00624
00625:+00155:-00519:-00229:003372.7434:00625
00626:-00242:+00249:+00145:003372.7434:00626
00627:-00133:+00044:+00067:003372.7434:00627
00628:+00307:+00182:-00308:003372.7434:00628
00629:-00272:-00004:-00095:003381.5605:00629
00630:-00114:-00059:-00142:003381.5605:00630
00631:+00117:-00275:+00211:003381.5605:00631
00632:-00045:+00003:-00192:003381.5605:00632
00633:-00365:+00044:+00531:003381.5605:00633
00634:+00137:-00287:-00082:003381.5605:00634
00635:+00028:+00183:-00035:003378.9980:00635
00636:-00161:+00029:-00019:003378.9980:00636
00637:+00005:+00010:+00337:003378.9980:00637
00638:-00230:+00009:-00025:003378.9980:00638
00639:-00161:+00132:-00055:003378.9980:00639
00640:-00007:-00210:+00297:003378.9980:00640
00641:+00159:+00258:+00039:003382.1171:00641
00642:+00058:-00035:-00103:003382.1171:00642
00643:-00273:-00049:-00142:003382.1171:00643
00644:-00291:+00222:-00029:003382.1171:00644
00645:+00131:-00186:+00299:003382.1171:00645
00646:+00141:-00018:-00300:003382.1171:00646
00647:-00243:+00016:+00330:003390.8017:00647
00648:-00161:-00142:-00145:003390.8017:00648
00649:+00244:-00043:-00242:003390.8017:00649
00650:-00037:+00115:-00145:003390.8017:00650
00651:-00170:-00463:+00406:003390.8017:00651
00652:+00099:+00262:-00115:003390.8017:00652
00653:+00044:-00378:-00230:003388.1132:00653
00654:-00098:-00186:-00001:003388.1132:00654
00655:+00163:-00251:-00082:003388.1132:00655
00656:-00046:-00373:-00032:003388.1132:00656
00657:+00007:+00452:-00191:003388.1132:00657
00658:+00162:-00338:+00315:003388.1132:00658
00659:-00124:+00438:+00099:003391.2890:00659
00660:+00052:-00062:-00213:003391.2890:00660
00661:+00038:+00496:-00023:003391.2890:00661
00662:-00115:+00115:-00351:003391.2890:00662
00663:-00075:+00276:+00050:003391.2890:00663
00664:+00162:+00001:-00209:003390.7331:00664
00665:-00167:-00152:+00284:003390.7331:00665
00666:-00194:+00147:-00213:003390.7331:00666
00667:+00382:-00207:+00007:003390.7331:00667
00668:-00147:+00066:-00031:003390.7331:00668
00669:-00132:-00310:+00165:003390.7331:00669
00670:+00073:+00064:+00370:003388.1406:00670
00671:+00190:-00006:+00062:003388.1406:00671
00672:-00115:-00085:+00146:003388.1406:00672
00673:+00065:+00326:+00260:003388.1406:00673
00674:+00215:-00034:-00078:003388.1406:00674
00675:-00007:+00035:-00185:003388.1406:00675
00676:-00215:+00054:-00186:003391.3439:00676
00677:-00149:-00126:+00299:003391.3439:00677
00678:+00195:+00025:-00071:003391.3439:00678
00679:+00035:+00124:+00251:003391.3439:00679
00680:-00145:+00181:-00030:003391.3439:00680
00681:+00092:-00064:-00056:003391.3439:00681
00682:-00066:+00058:-00171:003390.7468:00682
00683:-00219:+00190:-00056:003390.7468:00683
00684:-00244:-00238:+00033:003390.7468:00684
00685:+00012:+00032:-00153:003390.7468:00685
00686:+00326:+00137:+00125:003390.7468:00686
00687:-00434:-00077:-00084:003390.7468:00687
00688:-00206:+00225:-00076:003397.3532:00688
00689:+00330:+00225:-00215:003397.3532:00689
00690:+00185:+00031:-00074:003397.3532:00690
00691:-00176:+00024:-00142:003397.3532:00691
00692:+00076:+00091:+00223:003397.3532:00692
00693:+00244:+00071:-00006:003397.3532:00693
00694:+00075:+00092:-00311:003410.1369:00694
00695:-00126:+00077:-00186:003410.1369:00695
00696:+00021:-00116:+00170:003410.1369:00696
00697:+00117:+00108:-00001:003410.1369:00697
00698:-00150:-00305:+00031:003410.1369:00698
00699:-00264:+00089:-00065:003410.1369:00699
00700:+00238:-00029:+00155:003400.0517:00700
00701:+00204:+00342:-00030:003400.0517:00701
00702:-00204:+00043:-00039:003400.0517:00702
00703:+00052:+00119:+00086:003400.0517:00703
00704:+00189:+00152:+00097:003400.0517:00704
00705:+00097:+00032:+00112:003400.0517:00705
00706:-00086:+00209:+00044:003406.7121:00706
00707:+00117:+00085:-00058:003406.7121:00707
00708:+00265:+00006:-00064:003406.7121:00708
00709:-00016:-00004:-00049:003406.7121:00709
00710:-00106:+00021:+00002:003406.7121:00710
00711:+00212:+00089:+00196:003406.7121:00711
00712:+00044:-00110:+00003:003419.6503:00712
00713:-00159:+00063:+00013:003419.6503:00713
00714:+00013:+00071:-00049:003419.6503:00714
00715:-00036:+00260:-00006:003419.6503:00715
00716:-00079:-00174:+00080:003419.6503:00716
00717:-00019:+00346:-00124:003418.9765:00717
00718:+00120:+00252:+00275:003418.9765:00718
00719:-00149:-00261:+00167:003418.9765:00719
00720:-00115:-00067:+00100:003418.9765:00720
00721:+00221:+00196:-00054:003418.9765:00721
00722:+00018:+00048:-00248:003418.9765:00722
00723:-00199:-00079:-00066:003425.6633:00723
00724:+00124:-00011:+00148:003425.6633:00724
00725:+00165:+00006:+00028:003425.6633:00725
00726:-00011:+00309:-00161:003425.6633:00726
00727:-00215:-00157:+00118:003425.6633:00727
00728:+00017:+00099:+00121:003425.6633:00728
00729:+00180:+00250:-00106:003419.6713:00729
00730:-00216:-00046:-00189:003419.6713:00730
00731:-00180:+00098:+00121:003419.6713:00731
00732:+00166:+00291:+00092:003419.6713:00732
00733:-00230:-00372:+00020:003419.6713:00733
00734:-00079:-00106:-00158:003419.6713:00734
00735:+00342:+00340:+00068:003438.2114:00735
00736:+00173:-00265:-00059:003438.2114:00736
00737:-00189:-00082:-00069:003438.2114:00737
00738:+00267:+00331:+00272:003438.2114:00738
00739:+00275:-00194:+00089:003438.2114:00739
00740:-00112:+00074:-00101:003438.2114:00740
00741:-00080:+00090:+00015:003425.7255:00741
00742:-00037:+00041:-00041:003425.7255:00742
00743:-00082:-00096:-00073:003425.7255:00743
00744:-00140:+00008:+00040:003425.7255:00744
00745:-00105:+00042:+00186:003425.7255:00745
00746:-00139:+00167:+00036:003425.7255:00746
00747:-00126:+00025:+00081:003429.2731:00747
00748:-00244:-00016:-00107:003429.2731:00748
00749:+00151:+00109:+00052:003429.2731:00749
00750:+00219:+00267:-00126:003429.2731:00750
00751:-00271:-00180:+00071:003429.2731:00751
00752:+00233:+00023:+00217:003438.1550:00752
00753:+00678:+00425:+00159:003438.1550:00753
00754:+00542:-00381:+00221:003438.1550:00754
00755:+00375:+00108:+00153:003438.1550:00755
00756:+00061:+00117:-00038:003438.1550:00756
00757:+00280:-00065:-00206:003438.1550:00757
00758:+00327:-00115:-00103:003435.2490:00758
00759:+00340:+00324:+00351:003435.2490:00759
00760:-00215:-00202:+00104:003435.2490:00760
00761:-00291:+00144:-00057:003435.2490:00761
00762:+00223:+00122:-00198:003435.2490:00762
00763:+00111:+00016:+00096:003435.2490:00763
00764:-00231:+00223:-00203:003438.7524:00764
00765:-00479:-00207:-00093:003438.7524:00765
00766:-00108:-00120:-00055:003438.7524:00766
00767:+00300:+00200:-00072:003438.7524:00767
00768:-00341:-00249:+00102:003438.7524:00768
00769:-00199:-00116:+00251:003438.7524:00769
00770:+00535:+00367:+00174:003438.1125:00770
00771:+00027:-00423:-00155:003438.1125:00771
00772:-00062:+00065:+00013:003438.1125:00772
00773:+00410:+00252:+00530:003438.1125:00773
00774:+00392:-00314:+00168:003438.1125:00774
00775:-00096:+00115:-00262:003438.1125:00775
00776:+00091:+00299:+00094:003435.2070:00776
00777:+00137:-00143:+00138:003435.2070:00777
00778:-00129:+00024:-00159:003435.2070:00778
00779:-00256:+00016:-00214:003435.2070:00779
00780:-00306:-00090:-00172:003435.2070:00780
00781:-00150:+00059:+00162:003448.5397:00781
00782:-00253:-00068:-00186:003448.5397:00782
00783:-00183:-00146:-00142:003448.5397:00783
00784:+00201:+00001:+00060:003448.5397:00784
00785:+00168:-00223:-00073:003448.5397:00785
00786:-00195:-00165:-00152:003448.5397:00786
00787:+00449:-00073:+00249:003447.9279:00787
00788:+00419:+00392:-00192:003447.9279:00788
00789:-00355:-00151:+00183:003447.9279:00789
00790:-00021:+00079:+00337:003447.9279:00790
00791:+00247:+00510:-00063:003447.9279:00791
00792:-00111:+00025:+00122:003447.9279:00792
00793:-00142:-00128:+00045:003435.3051:00793
00794:-00121:+00253:+00257:003435.3051:00794
00795:-00224:-00383:+00128:003435.3051:00795
00796:-00310:+00421:-00231:003435.3051:00796
00797:-00033:+00018:+00561:003435.3051:00797
00798:+00072:-00021:-00082:003435.3051:00798
00799:-00204:+00219:-00038:003448.6962:00799
00800:-00189:-00051:-00040:003448.6962:00800
00801:+00429:+00099:-00111:003448.6962:00801
00802:+00139:-00302:-00008:003448.6962:00802
00803:-00405:+00298:+00030:003448.6962:00803
00804:-00179:-00196:+00240:003448.6962:00804
00805:+00431:+00183:-00260:003447.8925:00805
00806:-00283:-00216:-00382:003447.8925:00806
00807:-00460:-00151:-00061:003447.8925:00807
00808:+00261:+00099:+00188:003447.8925:00808
00809:-00078:-00328:-00425:003447.8925:00809
00810:-00464:-00115:-00233:003447.8925:00810
00811:+00122:-00014:+00602:003444.9169:00811
00812:+00151:-00281:+00001:003444.9169:00812
00813:-00291:+00181:-00319:003444.9169:00813
00814:-00163:+00398:+00102:003444.9169:00814
00815:+00283:-00255:-00027:003444.9169:00815
00816:+00212:-00024:-00066:003439.0417:00816
00817:-00295:+00257:-00027:003439.0417:00817
00818:-00341:+00044:+00196:003439.0417:00818
00819:+00050:+00065:-00065:003439.0417:00819
00820:+00218:+00320:-00004:003439.0417:00820
00821:-00084:+00172:-00287:003439.0417:00821
00822:-00020:-00052:+00115:003447.8002:00822
00823:+00150:-00025:-00209:003447.8002:00823
00824:-00243:-00045:+00201:003447.8002:00824
00825:+00244:+00058:+00261:003447.8002:00825
00826:+00363:+00767:+00325:003447.8002:00826
00827:-00181:-00303:-00345:003447.8002:00827
00828:+00366:-00094:+00201:003425.8789:00828
00829:+00392:+00144:-00036:003425.8789:00829
00830:-00282:-00797:-00130:003425.8789:00830
00831:-00015:+00160:-00036:003425.8789:00831
00832:+00464:-00080:+00323:003425.8789:00832
00833:-00146:-00057:-00058:003425.8789:00833
00834:-00282:+00563:-00019:003419.8322:00834
00835:+00141:-00008:+00230:003419.8322:00835
00836:+00205:+00476:+00023:003419.8322:00836
00837:+00152:-00072:-00037:003419.8322:00837
00838:-00352:+00825:-00286:003419.8322:00838
00839:+00314:-00042:+00084:003419.8322:00839
00840:+00256:+00471:-00246:003400.1965:00840
00841:-00183:+00858:-00472:003400.1965:00841
00842:-00193:-00608:+00237:003400.1965:00842
00843:+00260:+00236:-00184:003400.1965:00843
00844:-00043:+00154:-00253:003400.1965:00844
00845:-00179:-00049:+00306:003400.1965:00845
00846:+00312:-00317:-00273:003379.0183:00846
00847:-00010:+00407:+00237:003379.0183:00847
00848:-00032:-00267:+00576:003379.0183:00848
00849:+00223:-00124:-00055:003379.0183:00849
00850:-00001:+00130:-00245:003379.0183:00850
00851:+00006:-00400:+00301:003379.0183:00851
00852:-00154:+00193:+00000:003363.6105:00852
00853:+00114:+00078:-00011:003363.6105:00853
00854:+00082:+00230:-00134:003363.6105:00854
00855:-00074:+00019:-00315:003363.6105:00855
00856:-00374:+00584:+00080:003363.6105:00856
00857:+00143:-00183:+00057:003363.6105:00857
00858:+00002:+00075:-00030:003353.8959:00858
00859:-00378:+00408:+00286:003353.8959:00859
00860:+00349:-00059:-00131:003353.8959:00860
00861:+00018:+00423:-00111:003353.8959:00861
00862:-00193:-00056:-00244:003353.8959:00862
00863:-00189:-00056:+00250:003353.8959:00863
00864:+00012:+00295:+00040:003333.4753:00864
00865:-00054:+00012:-00008:003333.4753:00865
00866:-00303:+00323:-00131:003333.4753:00866
00867:-00346:+00070:+00209:003333.4753:00867
00868:+00078:+00152:+00066:003333.4753:00868
00869:-00185:-00059:-00162:003345.2519:00869
00870:-00351:+00153:+00158:003345.2519:00870
00871:+00317:-00012:+00104:003345.2519:00871
00872:+00164:-00071:+00002:003345.2519:00872
00873:-00276:+00260:-00058:003345.2519:00873
00874:+00131:-00081:+00260:003345.2519:00874
00875:+00294:+00189:-00113:003344.7548:00875
00876:-00057:-00118:-00001:003344.7548:00876
00877:-00383:+00291:+00024:003344.7548:00877
00878:-00095:-00056:+00256:003344.7548:00878
00879:+00328:+00029:-00327:003344.7548:00879
00880:-00304:+00248:-00363:003344.7548:00880
00881:-00559:-00211:+00111:003333.5346:00881
00882:+00429:+00170:+00116:003333.5346:00882
00883:+00376:-00214:-00180:003333.5346:00883
00884:-00273:+00426:-00507:003333.5346:00884
00885:+00011:+00119:+00124:003333.5346:00885
00886:+00255:+00257:+00085:003333.5346:00886
00887:+00068:-00204:+00007:003345.3256:00887
00888:-00377:-00143:+00377:003345.3256:00888
00889:+00036:-00143:+00454:003345.3256:00889
00890:+00290:-00157:+00100:003345.3256:00890
00891:+00297:+00239:-00378:003345.3256:00891
00892:-00286:-00329:+00218:003345.3256:00892
00893:+00272:+00194:+00189:003344.8215:00893
00894:+00278:-00066:-00315:003344.8215:00894
00895:-00359:+00124:+00033:003344.8215:00895
00896:+00204:+00339:-00025:003344.8215:00896
00897:+00291:+00011:+00324:003344.8215:00897
00898:+00008:+00225:-00405:003344.8215:00898
00899:-00053:-00189:+00193:003351.5576:00899
00900:+00152:+00027:+00107:003351.5576:00900
00901:+00069:+00193:+00102:003351.5576:00901
00902:-00148:-00129:+00229:003351.5576:00902
00903:+00215:-00071:+00186:003351.5576:00903
00904:+00412:+00249:+00018:003351.5576:00904
00905:-00051:-00123:-00212:003354.4396:00905
00906:-00350:+00270:+00194:003354.4396:00906
00907:+00545:+00021:+00244:003354.4396:00907
00908:+00376:+00032:-00203:003354.4396:00908
00909:-00305:+00303:-00294:003354.4396:00909
00910:+00124:-00011:+00227:003354.4396:00910
00911:+00293:+00034:+00223:003363.1008:00911
00912:+00076:+00204:-00047:003363.1008:00912
00913:-00270:+00055:+00024:003363.1008:00913
00914:+00031:-00005:+00192:003363.1008:00914
00915:+00178:-00045:-00148:003363.1008:00915
00916:-00147:-00211:-00109:003363.1008:00916
00917:-00183:+00004:+00107:003360.6728:00917
00918:+00135:-00213:-00081:003360.6728:00918
00919:-00087:-00117:-00191:003360.6728:00919
00920:-00381:+00016:+00017:003360.6728:00920
00921:-00236:-00050:+00086:003360.6728:00921
00922:+00082:+00109:-00243:003360.6728:00922
00923:-00196:-00031:-00573:003382.1035:00923
00924:-00333:-00007:+00085:003382.1035:00924
00925:+00130:-00015:+00138:003382.1035:00925
00926:+00118:+00337:-00085:003382.1035:00926
00927:-00110:+00097:-00059:003382.1035:00927
00928:+00069:+00179:-00170:003382.1035:00928
00929:+00531:+00046:-00022:003381.5332:00929
00930:+00661:-00168:-00032:003381.5332:00930
00931:+00225:-00081:+00049:003381.5332:00931
00932:+00074:-00208:-00225:003381.5332:00932
00933:+00043:-00186:-00214:003381.5332:00933
00934:+00212:+00182:-00014:003381.5332:00934
00935:+00303:-00252:+00116:003388.2629:00935
00936:+00181:+00076:-00062:003388.2629:00936
00937:-00328:+00052:-00257:003388.2629:00937
00938:-00421:-00081:-00236:003388.2629:00938
00939:+00187:+00324:+00233:003388.2629:00939
00940:-00089:-00062:+00062:003388.2629:00940
00941:-00491:+00026:-00305:003391.1862:00941
00942:-00309:-00028:-00054:003391.1862:00942
00943:+00075:-00099:+00052:003391.1862:00943
00944:+00109:-00041:+00001:003391.1862:00944
00945:-00076:-00077:+00062:003391.1862:00945
00946:+00163:-00057:+00172:003391.1862:00946
00947:+00339:+00003:+00037:003409.4152:00947
00948:+00192:+00191:-00168:003409.4152:00948
00949:+00044:+00088:+00065:003409.4152:00949
00950:+00080:+00208:+00241:003409.4152:00950
00951:+00186:+00385:-00149:003409.4152:00951
00952:-00065:+00204:-00050:003409.4152:00952
00953:-00114:+00132:+00233:003397.3051:00953
00954:-00156:-00138:+00182:003397.3051:00954
00955:-00273:+00223:-00264:003397.3051:00955
00956:-00342:-00117:-00066:003397.3051:00956
00957:-00121:+00151:+00191:003397.3051:00957
00958:+00038:-00060:+00028:003409.9011:00958
00959:-00329:-00133:-00045:003409.9011:00959
00960:-00109:+00150:-00077:003409.9011:00960
00961:+00418:+00109:+00038:003409.9011:00961
00962:+00179:-00100:-00124:003409.9011:00962
00963:-00095:+00124:-00119:003409.9011:00963
00964:+00288:+00067:+00110:003418.8232:00964
00965:+00193:-00010:-00270:003418.8232:00965
00966:-00235:+00112:-00049:003418.8232:00966
00967:-00015:+00078:+00306:003418.8232:00967
00968:-00011:-00156:-00235:003418.8232:00968
00969:-00271:+00173:-00408:003418.8232:00969
00970:-00244:+00059:-00225:003416.0954:00970
00971:+00014:-00182:+00256:003416.0954:00971
00972:-00043:-00118:-00165:003416.0954:00972
00973:-00206:+00099:-00026:003416.0954:00973
00974:+00035:+00160:+00099:003416.0954:00974
00975:+00295:+00032:-00021:003416.0954:00975
00976:+00171:+00006:-00245:003419.5314:00976
00977:-00137:-00053:-00029:003419.5314:00977
00978:+00278:-00036:+00128:003419.5314:00978
00979:+00340:+00020:+00079:003419.5314:00979
00980:-00212:-00109:-00047:003419.5314:00980
00981:-00267:-00037:+00203:003419.5314:00981
00982:+00139:+00220:+00146:003438.0212:00982
00983:-00061:-00086:-00138:003438.0212:00983
00984:-00298:+00043:-00031:003438.0212:00984
00985:-00112:+00055:+00312:003438.0212:00985
00986:-00024:+00118:-00031:003438.0212:00986
00987:-00172:+00254:+00153:003438.0212:00987
00988:+00045:+00129:-00034:003416.0681:00988
00989:+00046:+00025:+00047:003416.0681:00989
00990:+00001:+00184:-00087:003416.0681:00990
00991:+00336:+00145:+00105:003416.0681:00991
00992:+00276:-00103:-00157:003416.0681:00992
00993:-00215:-00064:-00142:003416.0681:00993
00994:-00018:+00040:+00069:003429.0905:00994
00995:+00283:+00056:+00070:003429.0905:00995
00996:+00078:-00085:-00125:003429.0905:00996
00997:-00568:+00020:-00186:003429.0905:00997
00998:-00211:+00059:+00178:003429.0905:00998
00999:+00248:-00298:-00079:003428.4094:00999
01000:-00029:+00139:-00088:003428.4094:01000
01001:-00642:-00442:-00141:003428.4094:01001
01002:+00695:+00124:+00458:003428.4094:01002
01003:+00721:+00226:-00554:003428.4094:01003
01004:-00733:-00018:-00249:003428.4094:01004
01005:+00473:+00191:+00194:003425.6074:01005
01006:+00825:+00021:-00155:003425.6074:01006
01007:-00199:+00286:-00106:003425.6074:01007
01008:+00337:+00198:+00424:003425.6074:01008
01009:+00384:+00073:-00178:003425.6074:01009
01010:-00067:+00266:-00397:003425.6074:01010
01011:-00225:-00069:+00103:003419.5944:01011
01012:+00180:-00090:+00215:003419.5944:01012
01013:+00054:+00017:-00273:003419.5944:01013
01014:-00008:+00282:-00079:003419.5944:01014
01015:-00096:-00187:+00096:003419.5944:01015
01016:+00059:+00215:+00341:003419.5944:01016
01017:+00275:+00177:-00034:003409.4218:01017
01018:-00176:+00064:-00046:003409.4218:01018
01019:-00045:+00113:+00062:003409.4218:01019
01020:+00376:-00063:-00013:003409.4218:01020
01021:-00210:+00319:+00155:003409.4218:01021
01022:-00183:-00227:+00221:003409.4218:01022
01023:+00203:+00091:+00041:003388.0656:01023
01024:+00048:+00532:-00371:003388.0656:01024
01025:-00275:-00401:-00141:003388.0656:01025
01026:-00144:+00683:-00022:003388.0656:01026
01027:+00123:-00465:-00087:003388.0656:01027
01028:-00146:+00695:-00103:003388.0656:01028
01029:-00117:+00039:+00046:003381.8984:01029
01030:+00012:-00868:+00077:003381.8984:01030
01031:-00079:+00281:-00072:003381.8984:01031
01032:+00130:-00852:+00387:003381.8984:01032
01033:+00163:+00228:-00030:003381.8984:01033
01034:+00068:-00515:-00003:003381.8984:01034
01035:-00257:+00076:-00056:003381.2675:01035
01036:+00141:-00357:+00127:003381.2675:01036
01037:+00202:+00194:-00116:003381.2675:01037
01038:-00237:+00086:-00108:003381.2675:01038
01039:-00201:+00245:+00134:003381.2675:01039
01040:-00054:+00127:+00011:003381.2675:01040
01041:+00186:-00191:-00196:003369.5615:01041
01042:-00214:+00297:-00284:003369.5615:01042
01043:-00366:-00059:-00064:003369.5615:01043
01044:-00055:+00192:-00115:003369.5615:01044
01045:+00096:-00101:-00029:003369.5615:01045
01046:+00057:+00172:+00101:003369.5615:01046
01047:+00028:+00033:-00015:003354.2177:01047
01048:-00009:+00288:-00151:003354.2177:01048
01049:-00038:+00219:+00061:003354.2177:01049
01050:+00183:+00395:-00233:003354.2177:01050
01051:-00059:+00238:-00029:003354.2177:01051
01052:-00136:-00073:-00020:003372.2480:01052
01053:-00190:+00220:+00127:003372.2480:01053
01054:+00019:+00384:+00123:003372.2480:01054
01055:+00078:-00127:-00172:003372.2480:01055
01056:-00266:+00839:-00145:003372.2480:01056
01057:-00031:-00155:-00080:003372.2480:01057
01058:+00034:+00764:-00049:003351.4645:01058
01059:-00213:+00301:-00038:003351.4645:01059
01060:-00155:-00733:+00440:003351.4645:01060
01061:+00029:+00375:-00222:003351.4645:01061
01062:+00139:-00064:-00212:003351.4645:01062
01063:-00118:-00001:+00216:003351.4645:01063
01064:+00110:-00308:+00226:003363.4824:01064
01065:+00082:+00088:+00260:003363.4824:01065
01066:+00143:-00384:-00155:003363.4824:01066
01067:-00246:+00201:+00332:003363.4824:01067
01068:+00044:+00197:+00076:003363.4824:01068
01069:+00449:+00104:+00267:003363.4824:01069
01070:-00283:+00254:+00040:003362.9929:01070
01071:-00204:+00295:-00006:003362.9929:01071
01072:+00141:+00256:+00111:003362.9929:01072
01073:+00180:-00318:-00018:003362.9929:01073
01074:-00058:+00482:-00272:003362.9929:01074
01075:-00147:-00329:+00112:003362.9929:01075
01076:+00160:+00119:-00204:003342.4592:01076
01077:+00173:-00039:+00096:003342.4592:01077
01078:-00077:-00096:+00116:003342.4592:01078
01079:-00129:-00001:+00152:003342.4592:01079
01080:+00580:+00145:+00146:003342.4592:01080
01081:-00223:-00024:+00007:003342.4592:01081
01082:-00280:+00391:+00074:003354.3657:01082
01083:+00404:+00096:+00288:003354.3657:01083
01084:-00063:+00212:-00018:003354.3657:01084
01085:-00120:+00539:-00136:003354.3657:01085
01086:+00058:+00138:+00173:003354.3657:01086
01087:+00010:-00084:-00149:003354.3657:01087
01088:-00016:+00197:-00069:003344.7883:01088
01089:-00113:-00120:-00001:003344.7883:01089
01090:-00255:+00426:+00085:003344.7883:01090
01091:+00156:-00341:-00050:003344.7883:01091
01092:-00181:-00153:-00033:003344.7883:01092
01093:-00185:-00059:+00150:003344.7883:01093
01094:+00071:-00797:-00215:003342.4257:01094
01095:-00190:+00608:-00004:003342.4257:01095
01096:+00201:-00483:+00204:003342.4257:01096
01097:-00045:+00347:+00471:003342.4257:01097
01098:+00211:-00269:-00444:003342.4257:01098
01099:-00048:+00469:-00155:003342.4257:01099
01100:+00069:-00097:-00559:003354.3256:01100
01101:-00122:+00192:+00443:003354.3256:01101
01102:+00137:-00301:-00163:003354.3256:01102
01103:+00049:+00048:+00317:003354.3256:01103
01104:-00252:-00160:-00105:003354.3256:01104
01105:+00053:+00198:-00065:003354.3256:01105
01106:+00151:-00006:-00378:003353.8291:01106
01107:-00221:+00101:+00125:003353.8291:01107
01108:-00249:-00223:+00061:003353.8291:01108
01109:+00020:+00034:+00152:003353.8291:01109
01110:-00037:+00157:+00005:003353.8291:01110
01111:-00130:-00259:-00089:003353.8291:01111
01112:+00038:+00416:-00029:003360.6323:01112
01113:+00145:-00135:+00148:003360.6323:01113
01114:-00141:+00018:+00068:003360.6323:01114
01115:-00125:+00040:-00015:003360.6323:01115
01116:+00269:-00011:+00143:003360.6323:01116
01117:+00306:+00231:-00001:003360.6323:01117
01118:-00016:-00102:-00009:003363.5698:01118
01119:-00295:-00105:-00083:003363.5698:01119
01120:-00019:+00109:+00076:003363.5698:01120
01121:+00193:+00057:+00009:003363.5698:01121
01122:-00366:+00040:-00014:003363.5698:01122
01123:-00194:-00075:+00015:003363.5698:01123
01124:+00245:+00064:-00090:003381.5195:01124
01125:+00146:+00011:-00211:003381.5195:01125
01126:-00492:-00150:+00044:003381.5195:01126
01127:+00042:+00454:+00079:003381.5195:01127
01128:+00370:-00088:+00077:003381.5195:01128
01129:-00048:+00019:-00354:003381.5195:01129
01130:-00205:-00072:-00084:003388.3173:01130
01131:+00054:+00127:-00159:003388.3173:01131
01132:+00241:-00150:-00075:003388.3173:01132
01133:-00433:-00239:-00342:003388.3173:01133
01134:-00282:-00072:+00176:003388.3173:01134
01135:+00277:-00060:+00265:003388.3173:01135
01136:+00228:-00125:-00074:003391.3303:01136
01137:-00407:+00203:-00116:003391.3303:01137
01138:-00016:+00374:+00093:003391.3303:01138
01139:+00213:+00022:-00061:003391.3303:01139
01140:-00040:+00311:-00018:003391.3303:01140
01141:-00112:-00221:+00288:003391.3303:01141
01142:+00273:+00194:-00156:003400.0314:01142
01143:+00450:+00076:-00012:003400.0314:01143
01144:-00293:+00136:+00001:003400.0314:01144
01145:-00109:+00131:+00192:003400.0314:01145
01146:+00527:+00147:-00130:003400.0314:01146
01147:+00167:+00142:+00313:003400.0314:01147
01148:-00351:+00064:-00067:003397.3532:01148
01149:+00132:+00347:+00202:003397.3532:01149
01150:+00416:+00318:-00149:003397.3532:01150
01151:+00362:-00076:-00035:003397.3532:01151
01152:+00000:-00151:-00051:003397.3532:01152
01153:-00051:+00112:-00098:003410.0122:01153
01154:+00140:-00150:-00178:003410.0122:01154
01155:+00333:+00104:+00091:003410.0122:01155
01156:+00304:+00068:-00157:003410.0122:01156
01157:-00348:-00027:-00045:003410.0122:01157
01158:-00127:+00097:-00303:003410.0122:01158
01159:+00499:+00318:-00018:003418.8371:01159
01160:-00116:+00141:-00056:003418.8371:01160
01161:-00609:+00012:-00334:003418.8371:01161
01162:-00073:-00170:+00109:003418.8371:01162
01163:+00330:+00354:+00012:003418.8371:01163
01164:+00083:-00059:-00092:003418.8371:01164
01165:-00236:+00124:-00148:003406.6093:01165
01166:+00130:+00095:+00150:003406.6093:01166
01167:+00293:+00046:+00096:003406.6093:01167
01168:-00210:-00071:+00141:003406.6093:01168
01169:-00070:+00329:-00041:003406.6093:01169
01170:+00289:-00038:+00173:003406.6093:01170
01171:-00038:+00115:-00094:003419.4755:01171
01172:-00185:+00122:+00120:003419.4755:01172
01173:+00082:+00177:+00110:003419.4755:01173
01174:+00264:+00163:-00122:003419.4755:01174
01175:-00281:+00005:-00127:003419.4755:01175
01176:-00170:-00073:+00157:003419.4755:01176
01177:+00141:-00294:-00038:003428.4514:01177
01178:+00044:+00304:-00305:003428.4514:01178
01179:-00360:-00020:-00304:003428.4514:01179
01180:-00136:+00149:+00097:003428.4514:01180
01181:+00241:+00030:-00025:003428.4514:01181
01182:+00002:-00091:+00011:003428.4514:01182
01183:-00157:+00324:-00252:003425.6562:01183
01184:+00170:-00120:+00100:003425.6562:01184
01185:+00217:-00042:-00207:003425.6562:01185
01186:-00029:+00281:-00120:003425.6562:01186
01187:-00105:-00176:+00160:003425.6562:01187
01188:+00057:+00003:-00110:003425.6562:01188
01189:-00024:+00072:+00109:003429.2521:01189
01190:-00189:+00023:+00148:003429.2521:01190
01191:-00048:+00105:+00028:003429.2521:01191
01192:-00094:-00007:-00145:003429.2521:01192
01193:-00163:+00281:-00186:003429.2521:01193
01194:+00085:-00004:+00326:003428.5632:01194
01195:-00082:+00148:-00066:003428.5632:01195
01196:-00319:-00203:+00113:003428.5632:01196
01197:-00034:+00110:-00147:003428.5632:01197
01198:+00182:-00003:+00061:003428.5632:01198
01199:+00030:-00163:-00086:003428.5632:01199
01200:-00132:+00068:-00206:003435.2141:01200
01201:+00118:-00078:-00132:003435.2141:01201
01202:+00236:-00091:+00088:003435.2141:01202
01203:-00153:+00144:+00047:003435.2141:01203
01204:-00116:+00011:+00084:003435.2141:01204
01205:+00203:-00023:-00172:003435.2141:01205
01206:-00044:+00080:-00299:003438.8581:01206
01207:-00267:-00265:-00112:003438.8581:01207
01208:+00161:-00128:+00104:003438.8581:01208
01209:+00074:+00415:-00179:003438.8581:01209
01210:-00306:-00333:+00001:003438.8581:01210
01211:+00047:+00120:+00138:003438.8581:01211
01212:+00279:+00433:-00047:003438.1477:01212
01213:-00205:-00107:-00193:003438.1477:01213
01214:-00030:+00070:-00081:003438.1477:01214
01215:+00209:+00182:-00185:003438.1477:01215
01216:-00076:-00100:-00016:003438.1477:01216
01217:-00194:+00047:+00251:003438.1477:01217
01218:+00049:+00316:+00296:003435.3122:01218
01219:+00215:-00023:-00014:003435.3122:01219
01220:-00292:+00033:-00176:003435.3122:01220
01221:-00341:+00207:-00111:003435.3122:01221
01222:+00312:+00072:+00020:003435.3122:01222
01223:+00398:+00100:-00136:003448.5327:01223
01224:-00418:-00127:-00019:003448.5327:01224
01225:-00014:-00043:+00188:003448.5327:01225
01226:+00320:+00030:-00117:003448.5327:01226
01227:-00248:-00070:-00218:003448.5327:01227
01228:-00239:+00101:-00103:003448.5327:01228
01229:+00089:-00264:+00258:003438.1337:01229
01230:+00194:+00394:+00108:003438.1337:01230
01231:-00163:-00158:-00052:003438.1337:01231
01232:-00281:+00423:-00056:003438.1337:01232
01233:+00430:+00379:-00187:003438.1337:01233
01234:+00284:-00210:-00362:003438.1337:01234
01235:-00628:+00622:-00093:003425.7395:01235
01236:+00447:-00351:+00361:003425.7395:01236
01237:+00551:+00566:-00427:003425.7395:01237
01238:-00438:+00672:-00137:003425.7395:01238
01239:+00355:-00951:+00577:003425.7395:01239
01240:+00316:+00625:-00488:003425.7395:01240
01241:-00254:-00114:-00384:003429.2309:01241
01242:-00512:-00332:+00446:003429.2309:01242
01243:+00641:-00035:+00013:003429.2309:01243
01244:-00258:-00240:-00276:003429.2309:01244
01245:-00557:+00632:+00168:003429.2309:01245
01246:+00576:-00558:+00347:003429.2309:01246
01247:+00086:+00046:+00507:003418.9765:01247
01248:-00032:+00492:-00669:003418.9765:01248
01249:+00111:-00174:+00327:003418.9765:01249
01250:+00322:-00149:-00242:003418.9765:01250
01251:-00004:+00516:+00124:003418.9765:01251
01252:-00132:-00165:+00008:003418.9765:01252
01253:+00107:-00306:+00046:003387.8955:01253
01254:+00056:+00472:+00001:003387.8955:01254
01255:-00073:-00765:-00256:003387.8955:01255
01256:-00019:+00175:-00094:003387.8955:01256
01257:+00151:-00243:+00059:003387.8955:01257
01258:-00157:-00241:+00099:003387.8955:01258
01259:-00124:-00155:+00129:003381.8234:01259
01260:+00275:+00073:+00126:003381.8234:01260
01261:+00061:+00273:+00066:003381.8234:01261
01262:-00032:-00196:-00114:003381.8234:01262
01263:-00146:+00311:+00042:003381.8234:01263
01264:+00124:-00149:+00147:003381.8234:01264
01265:+00043:+00105:-00077:003362.7504:01265
01266:-00114:+00236:+00050:003362.7504:01266
01267:-00023:-00204:+00043:003362.7504:01267
01268:+00058:+00245:+00021:003362.7504:01268
01269:-00091:-00242:-00209:003362.7504:01269
01270:-00182:-00023:+00254:003362.7504:01270
01271:+00110:-00102:-00033:003351.2312:01271
01272:+00027:+00004:-00025:003351.2312:01272
01273:-00222:-00218:-00141:003351.2312:01273
01274:+00011:-00100:+00071:003351.2312:01274
01275:+00033:-00015:-00107:003351.2312:01275
01276:-00026:-00144:+00158:003354.1174:01276
01277:+00074:+00459:-00048:003354.1174:01277
01278:-00039:-00267:-00072:003354.1174:01278
01279:-00236:+00394:-00002:003354.1174:01279
01280:+00231:+00146:-00029:003354.1174:01280
01281:-00128:+00175:+00062:003354.1174:01281
01282:+00061:+00056:+00018:003353.7084:01282
01283:+00068:+00203:-00179:003353.7084:01283
01284:-00247:+00106:-00008:003353.7084:01284
01285:+00253:-00112:-00138:003353.7084:01285
01286:+00024:+00476:+00158:003353.7084:01286
01287:-00144:-00536:+00161:003353.7084:01287
01288:+00052:-00290:+00167:003351.3115:01288
01289:+00061:+00044:+00084:003351.3115:01289
01290:-00031:-00588:+00271:003351.3115:01290
01291:+00037:+00511:+00021:003351.3115:01291
01292:+00042:-00363:+00436:003351.3115:01292
01293:+00016:+00186:-00074:003351.3115:01293
01294:-00083:-00024:-00390:003354.1440:01294
01295:-00252:+00139:+00263:003354.1440:01295
01296:+00128:+00225:-00091:003354.1440:01296
01297:-00145:+00024:-00071:003354.1440:01297
01298:-00116:+00245:+00098:003354.1440:01298
01299:+00281:-00170:-00097:003354.1440:01299
01300:-00031:-00053:-00147:003362.7976:01300
01301:-00122:-00122:-00172:003362.7976:01301
01302:-00251:-00259:+00157:003362.7976:01302
01303:-00243:-00165:-00167:003362.7976:01303
01304:+00459:-00096:+00085:003362.7976:01304
01305:+00037:-00719:-00192:003362.7976:01305
01306:-00150:+00660:+00345:003351.3044:01306
01307:+00191:+00370:-00219:003351.3044:01307
01308:+00137:+00261:+00023:003351.3044:01308
01309:-00075:+00926:-00181:003351.3044:01309
01310:+00299:-00504:+00029:003351.3044:01310
01311:+00047:+00260:-00169:003351.3044:01311
01312:-00053:-00521:-00371:003354.3120:01312
01313:-00186:+00241:+00069:003354.3120:01313
01314:+00280:-00734:-00041:003354.3120:01314
01315:+00033:+00811:+00153:003354.3120:01315
01316:-00244:-00702:-00222:003354.3120:01316
01317:+00112:+00474:-00073:003354.3120:01317
01318:+00234:+00223:-00292:003363.0131:01318
01319:-00183:+00438:-00090:003363.0131:01319
01320:-00300:-00309:+00189:003363.0131:01320
01321:+00173:+00451:+00273:003363.0131:01321
01322:+00379:-00094:-00024:003363.0131:01322
01323:-00252:+00037:-00401:003363.0131:01323
01324:-00181:+00118:-00248:003360.5922:01324
01325:+00263:-00281:+00100:003360.5922:01325
01326:+00043:+00128:-00013:003360.5922:01326
01327:-00250:+00030:-00334:003360.5922:01327
01328:-00046:-00144:+00122:003360.5922:01328
01329:+00331:+00017:-00107:003360.5922:01329
01330:+00245:+00124:-00175:003382.1035:01330
01331:-00221:-00122:-00125:003382.1035:01331
01332:-00070:+00063:+00055:003382.1035:01332
01333:+00460:-00046:+00017:003382.1035:01333
01334:-00288:-00119:-00014:003382.1035:01334
01335:-00393:-00165:+00295:003382.1035:01335
01336:+00126:-00028:-00227:003381.5673:01336
01337:+00127:-00047:-00243:003381.5673:01337
01338:+00066:-00104:+00030:003381.5673:01338
01339:+00275:-00033:+00420:003381.5673:01339
01340:+00164:+00325:-00114:003381.5673:01340
01341:-00415:+00096:-00461:003381.5673:01341
01342:+00006:+00049:+00131:003388.2495:01342
01343:+00376:+00120:+00189:003388.2495:01343
01344:+00084:-00023:-00243:003388.2495:01344
01345:-00224:-00075:-00156:003388.2495:01345
01346:+00089:+00174:+00283:003388.2495:01346
01347:+00207:-00307:+00205:003388.2495:01347
01348:+00008:+00205:-00043:003400.8081:01348
01349:-00287:-00122:-00067:003400.8081:01349
01350:+00309:+00029:+00046:003400.8081:01350
01351:+00386:-00003:-00133:003400.8081:01351
01352:-00408:+00042:-00130:003400.8081:01352
01353:+00111:-00124:+00020:003400.8081:01353
01354:+00380:+00268:-00066:003409.4914:01354
01355:-00287:-00112:-00126:003409.4914:01355
01356:-00105:-00286:+00263:003409.4914:01356
01357:+00413:+00162:+00320:003409.4914:01357
01358:-00017:-00034:-00154:003409.4914:01358
01359:-00341:-00412:-00066:003409.4914:01359
01360:+00139:+00363:+00123:003397.4694:01360
01361:+00244:+00151:-00029:003397.4694:01361
01362:-00077:-00400:+00074:003397.4694:01362
01363:-00339:+00314:-00069:003397.4694:01363
01364:+00144:+00149:+00169:003397.4694:01364
01365:+00213:+00036:-00038:003410.1926:01365
01366:-00286:+00122:-00245:003410.1926:01366
01367:-00482:-00014:+00382:003410.1926:01367
01368:+00142:+00030:-00009:003410.1926:01368
01369:+00112:+00386:-00091:003410.1926:01369
01370:-00211:+00151:+00194:003410.1926:01370
01371:+00090:-00189:+00181:003419.0532:01371
01372:+00028:+00225:-00074:003419.0532:01372
01373:-00235:-00406:+00070:003419.0532:01373
01374:+00187:+00099:+00171:003419.0532:01374
01375:+00076:-00142:+00010:003419.0532:01375
01376:-00232:-00266:-00248:003419.0532:01376
01377:+00007:+00318:-00102:003416.2895:01377
01378:+00070:-00278:-00040:003416.2895:01378
01379:-00061:-00125:+00033:003416.2895:01379
01380:-00054:-00028:+00103:003416.2895:01380
01381:+00128:-00047:+00148:003416.2895:01381
01382:+00035:+00072:-00074:003416.2895:01382
01383:-00179:+00150:-00229:003429.3220:01383
01384:-00031:-00181:+00170:003429.3220:01384
01385:+00177:-00037:-00047:003429.3220:01385
01386:+00104:+00116:-00402:003429.3220:01386
01387:-00328:+00087:-00150:003429.3220:01387
01388:+00215:-00004:+00145:003429.3220:01388
01389:+00348:+00280:+00078:003428.6123:01389
01390:-00061:-00499:-00208:003428.6123:01390
01391:-00171:+00165:-00220:003428.6123:01391
01392:+00107:+00241:+00372:003428.6123:01392
01393:+00179:-00017:+00065:003428.6123:01393
01394:-00007:+00024:-00013:003428.6123:01394
01395:-00161:+00136:-00092:003425.7116:01395
01396:+00161:-00056:+00180:003425.7116:01396
01397:+00141:+00290:-00190:003425.7116:01397
01398:-00124:-00172:+00024:003425.7116:01398
01399:+00039:-00113:-00018:003425.7116:01399
01400:+00143:+00427:-00221:003429.0766:01400
01401:-00068:-00059:+00030:003429.0766:01401
01402:+00127:+00003:+00270:003429.0766:01402
01403:+00198:+00033:-00065:003429.0766:01403
01404:-00132:-00045:+00029:003429.0766:01404
01405:-00152:+00065:+00007:003429.0766:01405
01406:+00245:+00305:+00226:003438.0283:01406
01407:+00027:-00253:+00042:003438.0283:01407
01408:-00131:+00211:-00059:003438.0283:01408
01409:-00029:-00099:+00365:003438.0283:01409
01410:+00055:-00015:+00208:003438.0283:01410
01411:-00021:+00069:-00209:003438.0283:01411
01412:+00008:+00243:-00119:003435.2983:01412
01413:+00236:+00102:-00139:003435.2983:01413
01414:-00053:+00039:-00041:003435.2983:01414
01415:-00096:-00168:+00373:003435.2983:01415
01416:+00103:+00218:+00099:003435.2983:01416
01417:+00062:+00063:-00104:003435.2983:01417
01418:-00207:+00239:-00206:003448.5610:01418
01419:+00046:+00030:+00262:003448.5610:01419
01420:+00039:-00411:-00295:003448.5610:01420
01421:-00268:+00460:+00105:003448.5610:01421
01422:+00039:-00418:+00333:003448.5610:01422
01423:+00147:+00091:+00239:003448.5610:01423
01424:+00112:+00641:-00256:003428.5773:01424
01425:-00375:+00106:-00238:003428.5773:01425
01426:+00223:+00573:+00015:003428.5773:01426
01427:+00242:-00285:-00529:003428.5773:01427
01428:-00605:+00575:+00236:003428.5773:01428
01429:+00545:+00294:+00003:003428.5773:01429
01430:+00722:+00632:+00123:003425.7604:01430
01431:-00666:-00134:-00512:003425.7604:01431
01432:+00079:-00141:+00554:003425.7604:01432
01433:+00571:+00411:-00049:003425.7604:01433
01434:+00094:-00166:-00724:003425.7604:01434
01435:-00487:+00051:+00248:003429.2309:01435
01436:+00087:+00062:+00034:003429.2309:01436
01437:+00256:-00349:+00003:003429.2309:01437
01438:+00123:+00100:+00109:003429.2309:01438
01439:-00102:+00081:+00016:003429.2309:01439
01440:+00195:+00119:+00180:003429.2309:01440
01441:+00551:-00436:-00164:003419.0532:01441
01442:-00501:+00066:+00024:003419.0532:01442
01443:-00436:+00232:+00176:003419.0532:01443
01444:+00471:-00005:+00067:003419.0532:01444
01445:-00340:+00228:-00350:003419.0532:01445
01446:-00161:-00036:+00320:003419.0532:01446
01447:+00158:+00235:-00272:003397.5722:01447
01448:-00109:+00014:-00203:003397.5722:01448
01449:-00121:+00082:-00061:003397.5722:01449
01450:-00033:+00135:-00003:003397.5722:01450
01451:+00315:+00004:-00012:003397.5722:01451
01452:+00058:+00194:-00438:003397.5722:01452
01453:-00267:-00481:+00002:003391.4060:01453
01454:-00135:+00244:+00213:003391.4060:01454
01455:+00203:-00859:-00371:003391.4060:01455
01456:-00029:+00020:+00067:003391.4060:01456
01457:-00136:-00760:+00133:003391.4060:01457
01458:+00072:-00567:-00051:003391.4060:01458
01459:-00091:+00864:-00247:003381.5195:01459
01460:+00099:-00482:+00151:003381.5195:01460
01461:-00161:+00480:+00083:003381.5195:01461
01462:+00262:-00252:+00035:003381.5195:01462
01463:-00058:+00450:-00233:003381.5195:01463
01464:-00044:+00295:+00290:003381.5195:01464
01465:+00037:-00324:-00217:003360.5856:01465
01466:-00098:+00351:-00034:003360.5856:01466
01467:+00103:+00119:-00276:003360.5856:01467
01468:-00141:-00109:+00132:003360.5856:01468
01469:+00002:+00005:-00256:003360.5856:01469
01470:-00036:+00210:+00093:003360.5856:01470
01471:-00122:-00173:-00088:003354.2785:01471
01472:+00153:+00132:+00018:003354.2785:01472
01473:+00050:+00276:-00239:003354.2785:01473
01474:-00181:+00236:-00110:003354.2785:01474
01475:+00358:+00289:+00098:003354.2785:01475
01476:+00401:-00100:-00166:003354.2785:01476
01477:-00403:+00631:-00006:003363.0468:01477
01478:+00065:-00327:+00011:003363.0468:01478
01479:+00106:+00337:+00011:003363.0468:01479
01480:-00025:+00056:-00086:003363.0468:01480
01481:-00134:-00434:+00266:003363.0468:01481
01482:-00276:+00060:+00043:003363.0468:01482
01483:+00282:-00149:+00166:003342.1740:01483
01484:+00116:-00233:-00206:003342.1740:01484
01485:-00273:-00237:+00201:003342.1740:01485
01486:+00108:+00104:-00086:003342.1740:01486
01487:+00230:-00199:+00113:003342.1740:01487
01488:-00258:+00320:+00052:003342.1740:01488
01489:-00108:-00178:+00013:003363.3405:01489
01490:+00021:+00007:-00001:003363.3405:01490
01491:-00100:-00029:-00257:003363.3405:01491
01492:-00229:+00040:+00116:003363.3405:01492
01493:+00006:-00115:+00244:003363.3405:01493
01494:-00016:+00092:-00057:003363.3405:01494
01495:-00060:+00371:+00259:003372.0173:01495
01496:-00176:-00091:-00075:003372.0173:01496
01497:-00067:+00087:-00105:003372.0173:01497
01498:+00127:+00007:-00035:003372.0173:01498
01499:+00050:-00058:+00288:003372.0173:01499
01500:-00114:-00050:-00043:003372.0173:01500
01501:+00061:+00074:+00057:003369.5207:01501
01502:-00030:-00021:-00123:003369.5207:01502
01503:-00223:+00175:+00276:003369.5207:01503
01504:+00215:-00022:-00042:003369.5207:01504
01505:+00071:-00189:-00274:003369.5207:01505
01506:-00199:+00258:-00088:003381.7961:01506
01507:+00028:-00094:+00064:003381.7961:01507
01508:+00132:-00063:+00014:003381.7961:01508
01509:-00037:-00048:-00208:003381.7961:01509
01510:-00204:+00125:-00020:003381.7961:01510
01511:-00025:-00165:+00158:003381.7961:01511
01512:+00242:+00072:+00058:003390.4660:01512
01513:-00154:+00102:-00098:003390.4660:01513
01514:-00307:-00146:+00175:003390.4660:01514
01515:+00119:-00133:-00128:003390.4660:01515
01516:+00061:+00108:-00079:003390.4660:01516
01517:-00052:-00087:+00067:003390.4660:01517
01518:+00265:+00257:+00091:003387.9567:01518
01519:+00446:-00042:-00402:003387.9567:01519
01520:-00323:+00003:-00066:003387.9567:01520
01521:-00192:+00106:+00263:003387.9567:01521
01522:+00333:-00176:+00005:003387.9567:01522
01523:+00050:-00094:-00357:003387.9567:01523
01524:-00302:+00279:-00179:003391.1791:01524
01525:-00233:-00022:+00203:003391.1791:01525
01526:+00014:-00055:+00017:003391.1791:01526
01527:+00032:+00218:-00051:003391.1791:01527
01528:-00320:+00096:-00060:003391.1791:01528
01529:-00193:-00119:+00090:003391.1791:01529
01530:-00017:+00379:-00155:003409.2766:01530
01531:-00042:+00292:+00057:003409.2766:01531
01532:-00246:+00006:+00015:003409.2766:01532
01533:+00028:-00108:+00012:003409.2766:01533
01534:+00383:+00224:+00148:003409.2766:01534
01535:-00164:-00133:+00250:003409.2766:01535
01536:-00159:+00100:-00047:003397.1274:01536
01537:+00107:-00148:-00072:003397.1274:01537
01538:+00209:+00257:+00045:003397.1274:01538
01539:+00319:-00121:-00046:003397.1274:01539
01540:+00444:+00126:+00068:003397.1274:01540
01541:+00294:-00170:-00110:003397.1274:01541
01542:-00115:+00437:-00232:003419.3991:01542
01543:+00145:+00062:-00140:003419.3991:01543
01544:+00243:-00018:-00042:003419.3991:01544
01545:+00052:+00260:-00089:003419.3991:01545
01546:+00138:-00387:+00069:003419.3991:01546
01547:+00111:-00014:-00249:003419.3991:01547
01548:-00011:+00166:+00110:003418.7604:01548
01549:-00289:-00249:-00179:003418.7604:01549
01550:-00206:+00197:+00011:003418.7604:01550
01551:+00112:-00231:-00237:003418.7604:01551
01552:+00021:-00442:-00245:003418.7604:01552
01553:+00276:+00219:+00259:003415.9643:01553
01554:-00155:-00172:+00210:003415.9643:01554
01555:+00128:+00044:+00059:003415.9643:01555
01556:+00147:+00157:-00416:003415.9643:01556
01557:-00059:+00077:+00085:003415.9643:01557
01558:+00054:-00002:-00115:003415.9643:01558
01559:+00475:+00095:+00216:003429.2238:01559
01560:+00087:-00188:-00325:003429.2238:01560
01561:-00178:-00001:+00136:003429.2238:01561
01562:+00014:+00015:-00139:003429.2238:01562
01563:-00141:-00205:+00185:003429.2238:01563
01564:-00145:-00006:-00153:003429.2238:01564
01565:-00006:+00096:-00135:003428.5424:01565
01566:-00063:-00075:+00222:003428.5424:01566
01567:-00188:+00012:+00095:003428.5424:01567
01568:-00029:-00053:-00017:003428.5424:01568
01569:-00039:+00260:-00394:003428.5424:01569
01570:-00039:-00102:-00079:003428.5424:01570
01571:+00140:-00053:+00049:003416.2407:01571
01572:+00295:+00155:-00041:003416.2407:01572
01573:-00119:-00155:-00038:003416.2407:01573
01574:-00166:+00102:+00050:003416.2407:01574
01575:+00141:-00267:+00239:003416.2407:01575
01576:+00043:-00030:+00110:003416.2407:01576
01577:-00043:+00262:+00045:003429.2731:01577
01578:-00112:-00161:+00215:003429.2731:01578
01579:-00144:-00051:-00263:003429.2731:01579
01580:-00333:-00109:+00121:003429.2731:01580
01581:+00201:-00069:+00187:003429.2731:01581
01582:+00233:-00085:-00144:003429.2731:01582
01583:-00295:+00236:-00133:003438.1694:01583
01584:+00077:+00209:+00251:003438.1694:01584
01585:+00090:-00097:+00020:003438.1694:01585
01586:+00075:+00304:-00130:003438.1694:01586
01587:+00014:+00118:+00175:003438.1694:01587
01588:+00041:-00166:-00016:003425.7604:01588
01589:-00048:+00423:-00006:003425.7604:01589
01590:+00049:-00054:+00088:003425.7604:01590
01591:+00084:+00350:+00009:003425.7604:01591
01592:-00317:-00012:-00346:003425.7604:01592
01593:-00091:+00451:+00045:003425.7604:01593
01594:+00239:+00215:-00050:003429.2805:01594
01595:+00085:-00440:-00111:003429.2805:01595
01596:-00065:+00572:+00000:003429.2805:01596
01597:+00116:+00089:-00034:003429.2805:01597
01598:+00161:-00942:-00054:003429.2805:01598
01599:-00232:+00465:-00384:003429.2805:01599
01600:+00410:-00842:+00219:003419.0600:01600
01601:+00107:+00616:-00132:003419.0600:01601
01602:-00026:-00578:+00028:003419.0600:01602
01603:+00171:+00235:+00036:003419.0600:01603
01604:+00123:-00593:+00023:003419.0600:01604
01605:+00339:-00058:+00050:003419.0600:01605
01606:+00239:+00282:-00177:003388.2019:01606
01607:-00128:+00034:+00144:003388.2019:01607
01608:+00046:+00077:-00159:003388.2019:01608
01609:+00197:-00094:+00066:003388.2019:01609
01610:-00095:+00264:-00016:003388.2019:01610
01611:+00083:+00105:+00277:003388.2019:01611
01612:+00041:+00139:+00011:003400.7802:01612
01613:+00127:+00397:+00102:003400.7802:01613
01614:+00206:-00353:-00190:003400.7802:01614
01615:-00032:+00443:+00115:003400.7802:01615
01616:+00161:+00030:+00005:003400.7802:01616
01617:+00185:-00377:+00024:003400.7802:01617
01618:-00113:+00100:-00123:003381.5266:01618
01619:+00132:-00105:+00078:003381.5266:01619
01620:-00116:-00262:-00068:003381.5266:01620
01621:+00027:-00138:+00464:003381.5266:01621
01622:-00027:+00202:-00074:003381.5266:01622
01623:-00145:-00077:+00151:003381.5266:01623
01624:-00046:+00298:-00321:003369.7768:01624
01625:+00168:+00255:-00198:003369.7768:01625
01626:-00106:-00059:+00109:003369.7768:01626
01627:-00071:+00176:-00230:003369.7768:01627
01628:-00082:+00018:-00036:003369.7768:01628
01629:+00080:+00087:-00027:003369.7768:01629
01630:-00115:-00173:-00040:003363.5566:01630
01631:-00033:+00058:-00028:003363.5566:01631
01632:+00102:-00017:+00048:003363.5566:01632
01633:-00128:+00037:+00016:003363.5566:01633
01634:-00161:-00061:+00111:003363.5566:01634
01635:-00013:+00086:+00188:003363.5566:01635
01636:+00035:+00250:+00138:003363.0334:01636
01637:+00034:+00091:+00078:003363.0334:01637
01638:-00166:-00125:-00279:003363.0334:01638
01639:-00094:+00069:-00265:003363.0334:01639
01640:+00303:-00144:+00177:003363.0334:01640
01641:-00375:+00063:-00224:003363.0334:01641
01642:-00318:+00252:-00005:003351.4978:01642
01643:+00238:+00086:-00188:003351.4978:01643
01644:+00154:+00157:+00061:003351.4978:01644
01645:-00322:-00030:-00293:003351.4978:01645
01646:-00222:-00375:+00273:003351.4978:01646
01647:-00015:+00413:-00087:003351.4978:01647
01648:-00097:-00428:+00325:003354.3725:01648
01649:+00128:-00088:+00171:003354.3725:01649
01650:+00044:-00220:+00071:003354.3725:01650
01651:-00350:-00022:+00083:003354.3725:01651
01652:+00137:+00241:-00350:003354.3725:01652
01653:-00019:+00007:+00232:003354.3725:01653
01654:-00039:+00327:-00165:003363.0402:01654
01655:-00037:-00095:-00094:003363.0402:01655
01656:-00210:+00172:-00220:003363.0402:01656
01657:+00043:-00041:-00255:003363.0402:01657
01658:-00096:+00651:+00071:003363.0402:01658
01659:-00191:-00244:+00118:003363.0402:01659
01660:+00178:-00343:+00236:003360.5988:01660
01661:-00044:+00264:-00361:003360.5988:01661
01662:-00127:-00374:+00179:003360.5988:01662
01663:-00053:+00377:+00047:003360.5988:01663
01664:+00204:-00146:-00006:003360.5988:01664
01665:-00038:+00100:+00106:003354.2717:01665
01666:-00145:-00073:-00123:003354.2717:01666
01667:+00086:+00114:+00045:003354.2717:01667
01668:+00105:+00166:-00078:003354.2717:01668
01669:-00060:+00238:-00008:003354.2717:01669
01670:-00279:+00032:-00005:003354.2717:01670
01671:+00022:-00060:-00124:003372.1801:01671
01672:+00303:+00162:+00093:003372.1801:01672
01673:-00422:-00283:-00252:003372.1801:01673
01674:-00493:+00018:+00254:003372.1801:01674
01675:+00310:+00203:-00282:003372.1801:01675
01676:-00029:-00409:-00289:003372.1801:01676
01677:-00212:+00305:+00069:003351.4245:01677
01678:+00169:-00440:+00228:003351.4245:01678
01679:+00114:+00251:+00308:003351.4245:01679
01680:+00279:-00198:-00039:003351.4245:01680
01681:-00271:+00301:-00079:003351.4245:01681
01682:+00158:+00370:-00198:003351.4245:01682
01683:+00464:+00167:+00258:003372.7910:01683
01684:-00550:+00951:-00028:003372.7910:01684
01685:-00064:-00383:+00219:003372.7910:01685
01686:+00122:+01162:-00329:003372.7910:01686
01687:-00117:-00016:-00330:003372.7910:01687
01688:-00263:+00994:-00249:003372.7910:01688
01689:+00026:+00415:-00304:003363.0268:01689
01690:+00259:-00704:+00037:003363.0268:01690
01691:-00080:+00591:-00179:003363.0268:01691
01692:+00009:-00632:+00250:003363.0268:01692
01693:-00040:+00327:+00357:003363.0268:01693
01694:+00400:-00381:-00288:003363.0268:01694
01695:-00263:+00434:+00281:003351.4978:01695
01696:+00076:-00228:+00042:003351.4978:01696
01697:+00280:+00547:+00039:003351.4978:01697
01698:-00577:+00142:-00280:003351.4978:01698
01699:-00229:+00287:-00220:003351.4978:01699
01700:+00174:+00211:-00071:003351.4978:01700
01701:+00075:-00440:-00039:003363.6445:01701
01702:-00257:+00154:+00158:003363.6445:01702
01703:-00132:-00210:+00087:003363.6445:01703
01704:+00025:+00341:+00029:003363.6445:01704
01705:+00427:-00168:-00308:003363.6445:01705
01706:-00467:+00316:-00051:003363.6445:01706
01707:+00023:-00118:+00311:003353.9697:01707
01708:+00297:+00119:-00266:003353.9697:01708
01709:-00318:+00119:-00329:003353.9697:01709
01710:-00046:+00098:-00120:003353.9697:01710
01711:+00045:+00118:-00086:003353.9697:01711
01712:-00208:+00040:-00121:003353.9697:01712
01713:-00033:+00394:-00283:003360.6994:01713
01714:-00007:-00137:-00190:003360.6994:01714
01715:-00177:-00023:-00230:003360.6994:01715
01716:-00024:+00062:-00026:003360.6994:01716
01717:+00065:-00013:+00279:003360.6994:01717
01718:+00145:+00018:-00222:003360.6994:01718
01719:+00065:-00107:-00048:003372.7636:01719
01720:+00180:-00060:+00067:003372.7636:01720
01721:+00302:+00092:+00061:003372.7636:01721
01722:-00012:-00092:+00109:003372.7636:01722
01723:-00118:-00145:-00080:003372.7636:01723
01724:+00100:+00084:+00015:003372.7636:01724
01725:+00205:+00052:-00137:003390.8906:01725
01726:-00062:+00025:+00073:003390.8906:01726
01727:-00040:+00175:-00041:003390.8906:01727
01728:+00188:+00205:+00023:003390.8906:01728
01729:-00016:+00099:+00065:003390.8906:01729
01730:-00231:+00165:+00094:003390.8906:01730
01731:-00059:-00051:+00260:003379.0253:01731
01732:+00185:-00044:-00208:003379.0253:01732
01733:-00152:+00083:-00181:003379.0253:01733
01734:-00278:-00292:+00032:003379.0253:01734
01735:+00452:-00032:+00351:003379.0253:01735
01736:+00135:-00090:-00063:003379.0253:01736
01737:-00166:+00132:-00072:003391.4885:01737
01738:+00015:+00151:+00049:003391.4885:01738
01739:+00237:+00034:+00021:003391.4885:01739
01740:+00089:+00141:+00043:003391.4885:01740
01741:-00188:+00102:-00028:003391.4885:01741
01742:-00018:+00196:+00125:003391.4885:01742
01743:+00170:+00008:-00071:003400.2651:01743
01744:-00247:-00151:-00034:003400.2651:01744
01745:-00094:-00088:+00066:003400.2651:01745
01746:+00182:+00069:-00029:003400.2651:01746
01747:-00075:-00147:-00207:003400.2651:01747
01748:-00042:+00209:+00022:003400.2651:01748
01749:+00245:-00071:+00222:003397.5859:01749
01750:-00010:+00241:-00003:003397.5859:01750
01751:-00136:+00021:-00132:003397.5859:01751
01752:+00265:+00074:-00062:003397.5859:01752
01753:+00213:-00061:-00345:003397.5859:01753
01754:-00200:+00094:-00098:003419.7412:01754
01755:+00104:+00088:+00127:003419.7412:01755
01756:+00288:+00068:-00052:003419.7412:01756
01757:+00104:+00118:-00093:003419.7412:01757
01758:-00208:+00143:+00090:003419.7412:01758
01759:+00041:+00008:+00047:003419.7412:01759
01760:+00316:+00056:-00260:003409.6232:01760
01761:-00141:+00048:-00213:003409.6232:01761
01762:-00491:-00066:+00043:003409.6232:01762
01763:+00414:+00192:+00266:003409.6232:01763
01764:+00418:-00013:-00060:003409.6232:01764
01765:-00321:+00144:-00323:003409.6232:01765
01766:+00019:+00131:+00097:003406.9392:01766
01767:+00250:-00074:+00280:003406.9392:01767
01768:+00082:+00130:+00047:003406.9392:01768
01769:-00220:+00045:+00031:003406.9392:01769
01770:+00051:-00017:+00245:003406.9392:01770
01771:+00306:+00100:-00145:003406.9392:01771
01772:-00053:-00089:+00033:003419.7270:01772
01773:-00277:-00010:-00112:003419.7270:01773
01774:+00174:+00117:-00095:003419.7270:01774
01775:+00127:+00057:+00095:003419.7270:01775
01776:-00313:-00049:+00131:003419.7270:01776
01777:+00083:-00016:+00150:003419.7270:01777
01778:+00421:+00251:-00015:003428.3603:01778
01779:-00121:-00167:-00278:003428.3603:01779
01780:-00206:-00023:-00105:003428.3603:01780
01781:-00144:+00137:+00084:003428.3603:01781
01782:+00042:-00336:+00040:003428.3603:01782
01783:-00060:+00076:+00076:003428.3603:01783
01784:+00182:-00126:+00110:003415.9780:01784
01785:+00032:+00099:-00016:003415.9780:01785
01786:-00202:-00137:-00233:003415.9780:01786
01787:+00106:+00014:+00035:003415.9780:01787
01788:+00327:+00254:-00223:003415.9780:01788
01789:-00239:+00062:-00168:003419.4965:01789
01790:-00034:+00223:+00245:003419.4965:01790
01791:+00417:-00198:-00052:003419.4965:01791
01792:-00083:+00116:-00310:003419.4965:01792
01793:-00249:+00390:-00017:003419.4965:01793
01794:-00026:-00430:+00017:003419.4965:01794
01795:+00230:+00125:-00109:003418.8649:01795
01796:-00187:+00667:-00263:003418.8649:01796
01797:-00340:-00256:+00289:003418.8649:01797
01798:+00144:+00404:-00144:003418.8649:01798
01799:+00175:-00322:-00216:003418.8649:01799
01800:-00348:+00080:-00134:003418.8649:01800
01801:+00075:+00041:+00038:003416.0751:01801
01802:+00004:+00062:-00038:003416.0751:01802
01803:+00175:+00090:+00018:003416.0751:01803
01804:-00147:+00130:+00192:003416.0751:01804
01805:-00249:+00006:+00017:003416.0751:01805
01806:+00182:+00192:-00096:003416.0751:01806
01807:+00082:+00096:-00067:003419.5524:01807
01808:-00033:+00365:+00044:003419.5524:01808
01809:+00190:+00060:+00030:003419.5524:01809
01810:-00008:-00168:-00132:003419.5524:01810
01811:-00200:+00465:+00230:003419.5524:01811
01812:+00248:+00097:+00194:003419.5524:01812
01813:+00134:+00042:-00153:003409.3598:01813
01814:-00168:+00616:-00192:003409.3598:01814
01815:+00019:-00248:-00176:003409.3598:01815
01816:-00051:+00556:+00130:003409.3598:01816
01817:-00075:-00011:-00121:003409.3598:01817
01818:-00130:-00464:+00314:003409.3598:01818
01819:+00085:+00159:-00248:003397.0795:01819
01820:+00051:-00441:-00195:003397.0795:01820
01821:-00219:+00463:+00053:003397.0795:01821
01822:+00119:-00295:-00048:003397.0795:01822
01823:+00144:-00171:+00192:003397.0795:01823
01824:-00053:-00486:-00316:003397.0795:01824
01825:+00248:-00364:+00228:003410.0190:01825
01826:+00157:+00671:-00085:003410.0190:01826
01827:+00113:-00762:+00089:003410.0190:01827
01828:-00251:+00666:-00279:003410.0190:01828
01829:-00033:-00450:-00234:003410.0190:01829
01830:+00140:+00113:+00200:003409.4360:01830
01831:-00276:+00608:-00102:003409.4360:01831
01832:-00385:+00418:+00225:003409.4360:01832
01833:+00176:+00256:-00137:003409.4360:01833
01834:+00000:-00207:-00407:003409.4360:01834
01835:-00286:+00990:-00004:003409.4360:01835
01836:+00310:-00220:+00149:003378.7949:01836
01837:-00025:-00184:+00088:003378.7949:01837
01838:-00099:+00555:-00186:003378.7949:01838
01839:+00134:-00492:+00511:003378.7949:01839
01840:-00001:+00113:+00140:003378.7949:01840
01841:+00055:+00162:-00085:003378.7949:01841
01842:-00316:-00213:+00142:003400.6147:01842
01843:-00086:+00055:+00163:003400.6147:01843
01844:+00240:+00093:+00287:003400.6147:01844
01845:+00030:+00157:+00072:003400.6147:01845
01846:-00305:-00055:+00102:003400.6147:01846
01847:+00315:+00322:-00095:003400.6147:01847
01848:+00285:-00297:-00421:003390.6508:01848
01849:-00472:+00472:-00075:003390.6508:01849
01850:+00179:-00123:+00293:003390.6508:01850
01851:+00429:+00045:+00079:003390.6508:01851
01852:-00202:+00070:-00331:003390.6508:01852
01853:-00234:-00053:+00292:003390.6508:01853
01854:+00111:+00042:+00091:003388.0864:01854
01855:+00007:-00072:-00228:003388.0864:01855
01856:-00154:+00293:+00035:003388.0864:01856
01857:-00079:-00350:+00420:003388.0864:01857
01858:+00088:+00052:-00101:003388.0864:01858
01859:-00062:-00023:-00043:003388.0864:01859
01860:-00097:+00119:+00095:003391.2480:01860
01861:+00259:-00026:-00210:003391.2480:01861
01862:-00001:+00058:-00013:003391.2480:01862
01863:-00168:+00050:-00082:003391.2480:01863
01864:-00109:-00126:+00201:003391.2480:01864
01865:+00138:+00024:-00381:003391.2480:01865
01866:-00043:-00114:-00161:003390.7124:01866
01867:-00288:+00536:+00205:003390.7124:01867
01868:+00305:-00312:+00405:003390.7124:01868
01869:-00021:+00122:-00205:003390.7124:01869
01870:-00353:-00282:-00079:003390.7124:01870
01871:-00026:-00171:+00156:003390.7124:01871
01872:+00228:+00092:+00008:003388.2905:01872
01873:+00035:-00336:-00341:003388.2905:01873
01874:-00161:+00181:+00146:003388.2905:01874
01875:+00000:+00258:-00241:003388.2905:01875
01876:+00238:-00025:+00289:003388.2905:01876
01877:-00242:+00444:-00003:003388.2905:01877
01878:-00325:-00074:+00209:003400.8771:01878
01879:+00200:+00353:+00210:003400.8771:01879
01880:+00324:-00044:-00194:003400.8771:01880
01881:-00284:+00326:-00061:003400.8771:01881
01882:-00002:-00027:+00253:003400.8771:01882
01883:+00334:-00443:-00027:003400.8771:01883
01884:-00139:+00343:-00298:003390.8425:01884
01885:+00033:-00509:+00281:003390.8425:01885
01886:+00145:+00371:+00248:003390.8425:01886
01887:+00109:-00306:-00156:003390.8425:01887
01888:-00064:+00220:+00080:003390.8425:01888
01889:+00014:-00229:-00192:003390.8425:01889
01890:+00115:+00075:+00326:003378.9909:01890
01891:+00122:+00461:-00024:003378.9909:01891
01892:-00082:-00115:+00088:003378.9909:01892
01893:-00102:+00504:+00005:003378.9909:01893
01894:+00324:+00151:-00233:003378.9909:01894
01895:+00063:+00652:+00378:003400.6906:01895
01896:-00212:+00021:+00050:003400.6906:01896
01897:+00141:+00498:+00125:003400.6906:01897
01898:-00122:+00509:-00328:003400.6906:01898
01899:-00179:-00379:-00101:003400.6906:01899
01900:-00177:+00549:+00010:003400.6906:01900
01901:+00100:-00172:-00145:003390.6508:01901
01902:+00019:-00462:-00004:003390.6508:01902
01903:-00247:-00410:-00302:003390.6508:01903
01904:+00251:-00330:+00211:003390.6508:01904
01905:+00139:+00637:+00068:003390.6508:01905
01906:+00047:-00128:+00233:003390.6508:01906
01907:-00100:+00403:-00179:003378.8425:01907
01908:+00134:+00323:-00143:003378.8425:01908
01909:-00125:+00228:-00019:003378.8425:01909
01910:-00198:-00186:+00043:003378.8425:01910
01911:-00252:+00145:-00432:003378.8425:01911
01912:-00046:-00069:-00051:003378.8425:01912
01913:-00045:+00424:-00457:003391.2890:01913
01914:-00248:+00103:-00007:003391.2890:01914
01915:-00047:-00088:+00006:003391.2890:01915
01916:+00079:-00143:+00125:003391.2890:01916
01917:+00092:+00058:-00060:003391.2890:01917
01918:+00363:-00287:+00140:003391.2890:01918
01919:+00636:+00195:-00064:003400.0104:01919
01920:+00253:-00186:-00024:003400.0104:01920
01921:+00065:+00097:-00141:003400.0104:01921
01922:+00163:+00060:-00048:003400.0104:01922
01923:+00163:+00060:+00015:003400.0104:01923
01924:+00074:-00080:+00048:003400.0104:01924
01925:+00112:+00330:-00032:003397.4082:01925
01926:-00088:-00316:-00342:003397.4082:01926
01927:-00448:+00046:-00165:003397.4082:01927
01928:-00162:-00080:+00132:003397.4082:01928
01929:+00010:-00215:-00030:003397.4082:01929
01930:-00195:+00001:+00064:003397.4082:01930
01931:-00205:-00254:+00106:003410.1162:01931
01932:-00020:+00090:+00155:003410.1162:01932
01933:+00205:-00117:-00011:003410.1162:01933
01934:+00080:+00206:-00104:003410.1162:01934
01935:-00074:-00101:+00184:003410.1162:01935
01936:+00280:-00160:+00117:003410.1162:01936
01937:+00446:+00335:+00173:003418.9206:01937
01938:+00210:-00320:+00007:003418.9206:01938
01939:-00278:+00240:-00099:003418.9206:01939
01940:-00076:+00033:-00244:003418.9206:01940
01941:+00102:-00198:+00162:003418.9206:01941
01942:-00197:+00010:+00053:003406.7744:01942
01943:-00186:+00117:-00029:003406.7744:01943
01944:-00203:+00129:+00009:003406.7744:01944
01945:+00129:-00007:-00129:003406.7744:01945
01946:+00036:+00026:+00079:003406.7744:01946
01947:-00196:-00051:-00386:003406.7744:01947
01948:+00078:+00264:+00084:003419.5878:01948
01949:+00257:-00304:+00093:003419.5878:01949
01950:+00212:+00025:-00207:003419.5878:01950
01951:+00032:+00194:-00034:003419.5878:01951
01952:-00045:+00021:-00081:003419.5878:01952
01953:+00209:-00074:-00080:003419.5878:01953
01954:+00131:-00199:-00268:003418.9626:01954
01955:-00138:+00326:+00212:003418.9626:01955
01956:+00300:+00042:+00145:003418.9626:01956
01957:+00097:+00206:-00196:003418.9626:01957
01958:-00209:+00226:-00083:003418.9626:01958
01959:+00098:+00011:+00073:003418.9626:01959
01960:-00019:+00152:-00090:003406.7402:01960
01961:-00150:+00242:-00190:003406.7402:01961
01962:-00028:-00090:+00041:003406.7402:01962
01963:+00121:+00547:+00221:003406.7402:01963
01964:-00019:-00284:-00175:003406.7402:01964
01965:-00189:+00521:+00257:003406.7402:01965
01966:-00089:-00034:-00068:003419.6083:01966
01967:+00802:-00283:-00005:003419.6083:01967
01968:+00038:-00260:-00342:003419.6083:01968
01969:-00300:-00136:+00122:003419.6083:01969
01970:-00035:+00094:+00396:003419.6083:01970
01971:+00368:-00568:-00177:003419.6083:01971
01972:-00168:+00625:+00057:003419.1228:01972
01973:-00110:-00597:+00258:003419.1228:01973
01974:+00025:-00054:-00150:003419.1228:01974
01975:+00067:+00970:-00199:003419.1228:01975
01976:+00030:-00585:+00087:003419.1228:01976
01977:-00137:+00536:+00439:003419.1228:01977
01978:+00345:+00555:-00169:003397.5927:01978
01979:-00130:+00161:-00083:003397.5927:01979
01980:-00109:+00519:-00127:003397.5927:01980
01981:+00238:-00016:-00214:003397.5927:01981
01982:-00074:+00331:-00109:003397.5927:01982
01983:+00059:+00170:-00038:003400.8630:01983
01984:-00159:+00464:+00018:003400.8630:01984
01985:-00104:-00055:-00168:003400.8630:01985
01986:+00251:-00029:+00044:003400.8630:01986
01987:+00051:+00408:-00174:003400.8630:01987
01988:+00306:-00163:-00171:003400.8630:01988
01989:+00113:-00004:-00175:003400.2102:01989
01990:-00282:+00366:-00010:003400.2102:01990
01991:+00284:-00157:+00509:003400.2102:01991
01992:+00419:-00390:-00295:003400.2102:01992
01993:-00186:+00272:+00061:003400.2102:01993
01994:-00088:-00245:+00023:003400.2102:01994
01995:+00099:+00104:+00135:003388.2292:01995
01996:+00019:+00511:-00032:003388.2292:01996
01997:+00351:-00533:-00083:003388.2292:01997
01998:-00472:+00323:-00170:003388.2292:01998
01999:+00103:-00038:-00024:003388.2292:01999
02000:+00432:-00053:-00138:003388.2292:02000
02001:-00457:-00309:-00140:003391.4060:02001
02002:+00172:-00185:-00015:003391.4060:02002
02003:+00169:-00323:-00127:003391.4060:02003
02004:+00005:-00482:+00044:003391.4060:02004
02005:-00067:+00579:+00251:003391.4060:02005
02006:+00041:-00741:+00002:003391.4060:02006
02007:-00092:+00490:-00150:003400.2102:02007
02008:+00179:+00198:-00337:003400.2102:02008
02009:-00249:+00000:+00468:003400.2102:02009
02010:-00014:+00334:-00049:003400.2102:02010
02011:+00180:+00457:+00211:003400.2102:02011
02012:-00323:+00206:-00128:003400.2102:02012
02013:+00024:-00231:-00043:003379.0046:02013
02014:+00063:+00816:-00028:003379.0046:02014
02015:-00020:+00069:+00096:003379.0046:02015
02016:-00065:-00428:-00128:003379.0046:02016
02017:-00061:+00613:-00088:003379.0046:02017
02018:+00088:-00384:+00162:003379.0046:02018
02019:+00020:+00001:+00197:003391.4541:02019
02020:-00083:-00096:-00269:003391.4541:02020
02021:+00041:-00196:+00057:003391.4541:02021
02022:+00183:-00131:-00338:003391.4541:02022
02023:-00258:+00017:+00156:003391.4541:02023
02024:+00045:+00051:+00166:003391.4541:02024
02025:+00346:-00092:-00196:003390.8222:02025
02026:-00165:-00007:-00072:003390.8222:02026
02027:-00079:+00080:-00179:003390.8222:02027
02028:+00003:-00025:+00268:003390.8222:02028
02029:+00028:-00003:+00129:003390.8222:02029
02030:+00034:-00144:-00209:003390.8222:02030
02031:-00460:-00131:-00130:003378.9909:02031
02032:+00241:-00133:+00045:003378.9909:02032
02033:+00312:+00024:-00103:003378.9909:02033
02034:-00367:-00134:-00184:003378.9909:02034
02035:+00071:-00413:-00063:003378.9909:02035
02036:-00080:-00005:-00070:003378.9909:02036
02037:+00148:-00152:-00073:003391.4125:02037
02038:-00028:+00297:+00153:003391.4125:02038
02039:+00069:-00317:+00019:003391.4125:02039
02040:+00104:+00627:-00240:003391.4125:02040
02041:+00128:-00408:-00164:003391.4125:02041
02042:+00004:+00218:+00154:003381.4790:02042
02043:-00164:+00650:+00257:003381.4790:02043
02044:+00147:+00360:-00021:003381.4790:02044
02045:+00232:+00630:-00363:003381.4790:02045
02046:+00019:-00369:-00288:003381.4790:02046
02047:-00363:+01194:-00018:003381.4790:02047
02048:+00183:-00562:-00168:003369.8171:02048
02049:-00187:-00022:+00230:003369.8171:02049
02050:+00190:+00364:+00066:003369.8171:02050
02051:-00007:-00579:+00171:003369.8171:02051
02052:-00220:+00072:+00003:003369.8171:02052
02053:+00218:-00360:+00109:003369.8171:02053
02054:+00052:+00292:+00202:003372.7978:02054
02055:+00161:-00328:-00106:003372.7978:02055
02056:-00294:+00302:+00339:003372.7978:02056
02057:+00080:+00128:-00016:003372.7978:02057
02058:+00232:+00335:+00039:003372.7978:02058
02059:-00167:+00136:-00267:003372.7978:02059
02060:-00114:+00018:+00009:003381.5944:02060
02061:-00122:+00316:+00095:003381.5944:02061
02062:+00031:-00360:+00023:003381.5944:02062
02063:+00060:+00172:-00198:003381.5944:02063
02064:-00052:+00012:-00163:003381.5944:02064
02065:-00352:-00106:+00080:003381.5944:02065
02066:+00117:-00223:+00231:003360.6657:02066
02067:+00089:+00095:-00015:003360.6657:02067
02068:-00217:+00084:+00257:003360.6657:02068
02069:+00159:+00048:+00085:003360.6657:02069
02070:-00040:+00356:+00120:003360.6657:02070
02071:+00199:+00121:-00026:003360.6657:02071
02072:+00009:+00283:-00079:003382.1376:02072
02073:-00269:-00079:+00026:003382.1376:02073
02074:+00056:+00271:+00053:003382.1376:02074
02075:+00259:+00473:+00008:003382.1376:02075
02076:-00123:-00564:+00141:003382.1376:02076
02077:+00036:+00409:-00132:003382.1376:02077
02078:+00050:-00377:-00388:003372.2814:02078
02079:-00378:+00369:+00095:003372.2814:02079
02080:+00053:-00494:+00088:003372.2814:02080
02081:+00163:+00051:+00411:003372.2814:02081
02082:-00173:-00492:-00463:003372.2814:02082
02083:-00300:+00021:-00019:003372.2814:02083
02084:+00078:+00530:-00078:003360.6525:02084
02085:+00331:-00239:+00290:003360.6525:02085
02086:-00390:+00412:-00249:003360.6525:02086
02087:-00446:+00067:+00000:003360.6525:02087
02088:+00352:+00251:-00062:003360.6525:02088
02089:+00045:-00296:-00438:003360.6525:02089
02090:-00426:+00426:+00119:003382.1311:02090
02091:+00294:-00336:+00042:003382.1311:02091
02092:+00040:+00084:-00294:003382.1311:02092
02093:-00090:+00144:+00021:003382.1311:02093
02094:+00104:-00239:+00260:003382.1311:02094
02095:+00069:+00025:+00013:003382.1311:02095
02096:+00053:-00019:-00177:003390.9042:02096
02097:-00213:-00075:-00119:003390.9042:02097
02098:-00356:-00131:+00051:003390.9042:02098
02099:+00353:+00110:+00184:003390.9042:02099
02100:-00118:+00167:-00095:003390.9042:02100
02101:-00539:-00155:-00163:003390.9042:02101
02102:+00056:+00220:-00103:003369.8847:02102
02103:+00284:-00108:+00080:003369.8847:02103
02104:-00093:+00019:-00016:003369.8847:02104
02105:-00240:+00019:-00103:003369.8847:02105
02106:-00013:-00012:+00103:003369.8847:02106
02107:+00317:+00135:+00166:003369.8847:02107
02108:-00166:-00041:+00006:003400.9252:02108
02109:-00257:-00038:+00131:003400.9252:02109
02110:+00102:+00306:+00051:003400.9252:02110
02111:+00137:-00393:-00221:003400.9252:02111
02112:-00309:-00043:-00196:003400.9252:02112
02113:-00278:-00092:+00357:003400.9252:02113
02114:+00026:-00048:+00080:003390.9318:02114
02115:+00077:-00120:-00003:003390.9318:02115
02116:-00101:+00154:-00322:003390.9318:02116
02117:-00018:+00116:+00054:003390.9318:02117
02118:+00191:-00178:+00111:003390.9318:02118
02119:+00038:+00244:-00120:003397.6201:02119
02120:+00026:-00027:+00117:003397.6201:02120
02121:+00320:+00072:+00031:003397.6201:02121
02122:+00229:-00067:-00081:003397.6201:02122
02123:+00046:-00038:-00293:003397.6201:02123
02124:+00328:+00074:+00150:003397.6201:02124
02125:+00339:-00084:-00136:003410.2758:02125
02126:+00017:-00074:+00056:003410.2758:02126
02127:+00130:+00025:+00118:003410.2758:02127
02128:+00299:+00224:+00192:003410.2758:02128
02129:+00109:-00187:-00258:003410.2758:02129
02130:-00059:+00154:-00143:003410.2758:02130
02131:+00085:+00042:+00226:003409.6369:02131
02132:+00000:+00050:-00004:003409.6369:02132
02133:-00130:-00017:-00150:003409.6369:02133
02134:+00192:+00082:-00069:003409.6369:02134
02135:+00280:+00185:+00040:003409.6369:02135
02136:-00082:+00047:-00103:003409.6369:02136
02137:-00185:+00143:-00208:003416.3654:02137
02138:+00321:+00067:+00098:003416.3654:02138
02139:+00329:-00028:-00099:003416.3654:02139
02140:-00210:+00221:-00091:003416.3654:02140
02141:+00047:+00047:+00148:003416.3654:02141
02142:+00301:-00005:+00032:003416.3654:02142
02143:+00138:+00036:-00144:003410.3247:02143
02144:-00283:-00166:+00125:003410.3247:02144
02145:-00091:+00021:+00092:003410.3247:02145
02146:+00335:+00180:+00123:003410.3247:02146
02147:+00124:-00112:+00000:003410.3247:02147
02148:-00133:+00062:+00010:003410.3247:02148
02149:+00091:+00243:+00072:003428.7036:02149
02150:+00075:-00071:-00040:003428.7036:02150
02151:-00176:-00132:-00045:003428.7036:02151
02152:+00053:+00271:-00057:003428.7036:02152
02153:+00109:-00030:+00278:003428.7036:02153
02154:-00338:-00094:+00022:003428.7036:02154
02155:-00215:+00395:+00331:003425.8576:02155
02156:+00168:-00078:+00095:003425.8576:02156
02157:-00184:+00152:-00150:003425.8576:02157
02158:-00368:-00089:+00009:003425.8576:02158
02159:-00006:-00137:+00214:003425.8576:02159
02160:-00038:+00087:-00137:003419.8112:02160
02161:-00207:-00079:-00003:003419.8112:02161
02162:-00115:-00032:+00251:003419.8112:02162
02163:+00082:+00131:+00084:003419.8112:02163
02164:-00139:-00156:-00201:003419.8112:02164
02165:-00088:+00114:-00091:003419.8112:02165
02166:+00101:+00077:+00011:003438.2604:02166
02167:-00098:-00168:-00047:003438.2604:02167
02168:-00280:+00149:-00094:003438.2604:02168
02169:-00044:+00283:+00150:003438.2604:02169
02170:+00153:-00115:+00112:003438.2604:02170
02171:+00115:+00036:-00169:003438.2604:02171
02172:-00275:+00106:+00035:003425.8090:02172
02173:+00008:+00184:-00186:003425.8090:02173
02174:+00006:-00147:-00042:003425.8090:02174
02175:+00030:+00024:+00040:003425.8090:02175
02176:+00122:+00126:-00034:003425.8090:02176
02177:-00139:+00107:+00201:003425.8090:02177
02178:-00389:-00125:-00178:003429.3852:02178
02179:+00076:+00130:-00076:003429.3852:02179
02180:+00160:+00153:-00050:003429.3852:02180
02181:-00019:-00365:-00071:003429.3852:02181
02182:-00420:+00409:+00020:003429.3852:02182
02183:-00139:-00219:+00288:003429.3852:02183
02184:+00167:-00045:-00203:003438.1833:02184
02185:-00161:-00450:+00002:003438.1833:02185
02186:+00275:-00172:+00091:003438.1833:02186
02187:+00299:+00376:-00235:003438.1833:02187
02188:-00256:-00612:-00286:003438.1833:02188
02189:-00130:+00283:+00086:003438.1833:02189
02190:+00504:+00202:+00124:003416.2827:02190
02191:+00454:+00113:-00040:003416.2827:02191
02192:-00587:+00575:-00143:003416.2827:02192
02193:-00182:+00012:+00100:003416.2827:02193
02194:+00553:+00641:+00132:003416.2827:02194
02195:-00476:-00092:-00225:003410.3039:02195
02196:-00519:+00698:+00448:003410.3039:02196
02197:+00404:+00088:+00017:003410.3039:02197
02198:+00196:-00429:+00020:003410.3039:02198
02199:-00134:+00546:-00271:003410.3039:02199
02200:+00053:-00533:+00195:003410.3039:02200
02201:+00113:-00013:+00040:003390.8769:02201
02202:+00256:-00172:-00109:003390.8769:02202
02203:-00036:-00299:+00301:003390.8769:02203
02204:+00043:-00405:+00078:003390.8769:02204
02205:+00332:+00441:+00169:003390.8769:02205
02206:-00253:+00068:-00035:003390.8769:02206
02207:+00031:+00182:+00258:003360.6525:02207
02208:+00126:+00220:-00125:003360.6525:02208
02209:-00096:-00459:-00038:003360.6525:02209
02210:-00105:+00132:-00008:003360.6525:02210
02211:+00276:+00032:+00053:003360.6525:02211
02212:-00066:+00071:-00044:003360.6525:02212
02213:-00083:-00040:+00006:003354.1979:02213
02214:-00069:-00126:+00003:003354.1979:02214
02215:+00061:+00039:-00061:003354.1979:02215
02216:+00174:-00169:-00281:003354.1979:02216
02217:-00272:+00119:-00018:003354.1979:02217
02218:+00079:-00133:+00099:003354.1979:02218
02219:+00340:-00124:-00058:003344.7949:02219
02220:-00090:+00387:-00264:003344.7949:02220
02221:-00333:+00018:+00303:003344.7949:02221
02222:+00381:+00068:+00031:003344.7949:02222
02223:+00169:+00525:-00105:003344.7949:02223
02224:-00632:+00074:-00163:003344.7949:02224
02225:-00001:-00053:-00028:003333.4753:02225
02226:+00027:+00210:+00066:003333.4753:02226
02227:-00138:-00677:-00262:003333.4753:02227
02228:-00507:+00206:+00166:003333.4753:02228
02229:+00004:-00460:+00294:003333.4753:02229
02230:+00481:-00061:+00123:003333.4753:02230
02231:+00030:+00606:-00253:003345.2185:02231
02232:-00111:-00327:+00560:003345.2185:02232
02233:+00069:+00611:+00093:003345.2185:02233
02234:+00095:-00099:+00046:003345.2185:02234
02235:-00199:+00605:+00229:003345.2185:02235
02236:-00030:-00148:-00241:003345.2185:02236
02237:-00039:+00445:+00244:003353.7954:02237
02238:-00197:-00262:-00486:003353.7954:02238
02239:-00411:-00261:+00168:003353.7954:02239
02240:+00084:-00157:-00328:003353.7954:02240
02241:+00087:-00522:-00015:003353.7954:02241
02242:-00356:+00115:+00148:003353.7954:02242
02243:+00063:-00440:+00069:003333.3964:02243
02244:+00069:-00133:-00066:003333.3964:02244
02245:+00105:-00272:-00039:003333.3964:02245
02246:-00211:-00271:+00162:003333.3964:02246
02247:+00185:-00038:+00300:003333.3964:02247
02248:+00344:-00046:-00234:003333.3964:02248
02249:-00329:+00008:+00141:003354.3188:02249
02250:-00079:+00067:+00070:003354.3188:02250
02251:+00297:-00093:+00200:003354.3188:02251
02252:+00030:+00181:+00011:003354.3188:02252
02253:-00267:-00254:+00094:003354.3188:02253
02254:-00259:+00113:-00123:003354.3188:02254
02255:+00327:-00399:-00168:003353.8020:02255
02256:+00011:+00306:+00028:003353.8020:02256
02257:-00173:-00393:+00071:003353.8020:02257
02258:+00140:+00419:+00117:003353.8020:02258
02259:+00041:-00440:-00199:003353.8020:02259
02260:+00018:+00486:-00015:003353.8020:02260
02261:+00246:-00236:-00123:003333.4223:02261
02262:+00091:+00365:+00229:003333.4223:02262
02263:-00015:+00452:-00205:003333.4223:02263
02264:+00081:+00142:+00264:003333.4223:02264
02265:+00312:+00388:-00082:003333.4223:02265
02266:+00335:-00367:-00239:003333.4223:02266
02267:-00659:+00615:-00231:003345.1921:02267
02268:+00144:-00301:+00173:003345.1921:02268
02269:+00388:-00008:+00064:003345.1921:02269
02270:-00115:-00356:-00047:003345.1921:02270
02271:-00417:-00350:+00564:003345.1921:02271
02272:+00061:-00299:+00107:003345.1921:02272
02273:+00226:-00224:-00261:003353.8422:02273
02274:-00271:+00297:-00056:003353.8422:02274
02275:-00005:-00486:+00466:003353.8422:02275
02276:+00224:+00275:+00451:003353.8422:02276
02277:+00243:-00147:-00273:003353.8422:02277
02278:-00344:+00365:+00149:003353.8422:02278
02279:+00262:+00125:-00241:003351.4711:02279
02280:+00277:-00053:+00035:003351.4711:02280
02281:-00217:-00036:-00144:003351.4711:02281
02282:-00024:+00099:+00175:003351.4711:02282
02283:+00397:+00071:+00237:003351.4711:02283
02284:-00077:+00207:-00170:003351.4711:02284
02285:-00519:-00193:+00290:003363.5498:02285
02286:+00319:-00013:+00129:003363.5498:02286
02287:+00108:+00128:-00320:003363.5498:02287
02288:-00558:+00503:+00180:003363.5498:02288
02289:+00075:-00358:+00234:003363.5498:02289
02290:+00451:+00677:+00352:003363.5498:02290
02291:+00101:-00443:-00228:003362.9726:02291
02292:-00141:+00787:+00142:003362.9726:02292
02293:-00351:+00188:-00299:003362.9726:02293
02294:-00157:+00415:+00152:003362.9726:02294
02295:-00060:+00406:-00181:003362.9726:02295
02296:+00031:-00236:+00338:003362.9726:02296
02297:-00155:+00332:-00047:003360.3916:02297
02298:-00530:-00295:-00546:003360.3916:02298
02299:-00408:+00541:+00009:003360.3916:02299
02300:+00391:-00110:+00123:003360.3916:02300
02301:+00140:-00438:-00002:003360.3916:02301
02302:-00448:+00111:-00620:003360.3916:02302
02303:+00338:-00503:+00249:003354.0974:02303
02304:+00492:+00326:-00176:003354.0974:02304
02305:+00377:-00036:+00173:003354.0974:02305
02306:-00507:+00113:-00303:003354.0974:02306
02307:-00413:-00288:+00106:003354.0974:02307
02308:+00375:+00105:-00179:003354.0974:02308
02309:-00069:+00013:-00108:003372.0173:02309
02310:-00740:+00150:-00020:003372.0173:02310
02311:-00480:-00220:+00327:003372.0173:02311
02312:+00088:-00128:-00294:003372.0173:02312
02313:+00021:+00196:-00010:003372.0173:02313
02314:-00249:-00140:+00236:003372.0173:02314
02315:-00148:-00098:+00199:003360.3312:02315
02316:+00025:-00121:-00054:003360.3312:02316
02317:+00030:+00168:-00110:003360.3312:02317
02318:+00090:-00197:+00057:003360.3312:02318
02319:+00231:-00164:+00075:003360.3312:02319
02320:+00203:-00154:+00038:003360.3312:02320
02321:+00220:+00027:-00066:003381.7758:02321
02322:+00163:+00128:+00065:003381.7758:02322
02323:+00653:-00120:-00043:003381.7758:02323
02324:+00504:+00110:-00012:003381.7758:02324
02325:-00320:-00114:+00063:003381.7758:02325
02326:-00154:-00025:-00014:003390.6372:02326
02327:+00365:+00162:+00196:003390.6372:02327
02328:-00097:-00204:-00073:003390.6372:02328
02329:-00129:-00041:+00217:003390.6372:02329
02330:+00177:+00072:+00129:003390.6372:02330
02331:+00042:-00002:-00242:003390.6372:02331
02332:-00232:+00164:-00062:003387.9912:02332
02333:-00192:+00026:+00033:003387.9912:02333
02334:+00042:+00133:+00156:003387.9912:02334
02335:+00103:+00109:-00123:003387.9912:02335
02336:-00032:+00090:-00050:003387.9912:02336
02337:+00080:-00021:-00061:003387.9912:02337
02338:+00016:+00143:+00060:003400.5798:02338
02339:+00029:+00243:-00050:003400.5798:02339
02340:+00196:+00040:+00061:003400.5798:02340
02341:+00242:+00344:-00125:003400.5798:02341
02342:-00014:+00176:-00076:003400.5798:02342
02343:+00036:+00003:+00007:003400.5798:02343
02344:+00385:+00044:-00017:003399.9968:02344
02345:+00385:-00098:-00129:003399.9968:02345
02346:-00146:-00361:-00019:003399.9968:02346
02347:+00066:-00155:+00169:003399.9968:02347
02348:+00209:+00038:+00183:003399.9968:02348
02349:-00031:-00035:-00022:003399.9968:02349
02350:-00388:-00007:-00005:003406.6918:02350
02351:-00231:-00016:-00053:003406.6918:02351
02352:+00310:+00160:+00003:003406.6918:02352
02353:+00271:-00209:-00241:003406.6918:02353
02354:-00322:-00109:+00025:003406.6918:02354
02355:-00013:+00269:+00032:003406.6918:02355
02356:+00048:+00282:-00117:003410.1582:02356
02357:-00078:+00042:-00215:003410.1582:02357
02358:+00120:-00047:+00106:003410.1582:02358
02359:+00062:+00202:-00216:003410.1582:02359
02360:+00007:+00073:+00111:003410.1582:02360
02361:+00277:-00391:+00203:003410.1582:02361
02362:+00142:+00533:-00077:003428.5004:02362
02363:-00368:-00431:+00036:003428.5004:02363
02364:-00342:+00272:-00200:003428.5004:02364
02365:-00004:+00284:+00228:003428.5004:02365
02366:-00126:+00207:+00040:003428.5004:02366
02367:-00187:+00140:+00100:003428.5004:02367
02368:+00062:+00148:+00144:003406.7604:02368
02369:+00151:+00147:+00228:003406.7604:02369
02370:+00026:+00106:-00163:003406.7604:02370
02371:+00141:-00077:+00006:003406.7604:02371
02372:+00079:+00339:-00114:003406.7604:02372
02373:-00121:+00092:+00076:003429.1958:02373
02374:-00112:+00133:+00031:003429.1958:02374
02375:+00294:+00096:+00125:003429.1958:02375
02376:+00074:-00086:-00100:003429.1958:02376
02377:-00467:+00089:-00144:003429.1958:02377
02378:-00161:+00181:+00021:003429.1958:02378
02379:+00230:+00067:+00059:003428.5214:02379
02380:-00308:+00209:-00334:003428.5214:02380
02381:-00276:-00213:+00217:003428.5214:02381
02382:+00417:-00175:+00141:003428.5214:02382
02383:+00159:+00257:-00147:003428.5214:02383
02384:-00320:-00194:-00275:003428.5214:02384
02385:+00094:-00015:-00017:003425.5864:02385
02386:+00119:-00184:-00394:003425.5864:02386
02387:-00131:+00313:-00151:003425.5864:02387
02388:-00111:-00336:+00173:003425.5864:02388
02389:+00197:+00177:+00200:003425.5864:02389
02390:-00072:+00283:-00309:003425.5864:02390
02391:-00383:-00211:+00053:003429.3364:02391
02392:+00043:+00229:+00227:003429.3364:02392
02393:+00035:-00265:-00390:003429.3364:02393
02394:-00467:+00237:+00093:003429.3364:02394
02395:+00106:+00023:+00311:003429.3364:02395
02396:+00372:-00162:-00265:003429.3364:02396
02397:-00205:+00367:+00038:003438.2465:02397
02398:-00178:-00291:-00053:003438.2465:02398
02399:+00449:-00097:-00111:003438.2465:02399
02400:+00096:-00102:-00278:003438.2465:02400
02401:+00062:-00178:+00197:003438.2465:02401
02402:+00112:+00191:+00177:003438.2465:02402
02403:-00023:-00315:-00245:003425.8366:02403
02404:+00053:+00019:+00047:003425.8366:02404
02405:+00213:+00006:+00257:003425.8366:02405
02406:+00181:-00534:-00082:003425.8366:02406
02407:-00181:+00138:-00302:003425.8366:02407
02408:-00109:+00120:+00298:003410.3176:02408
02409:+00100:+00174:+00466:003410.3176:02409
02410:-00037:+00124:-00124:003410.3176:02410
02411:-00251:+00382:-00250:003410.3176:02411
02412:+00027:+00689:-00103:003410.3176:02412
02413:+00179:-00739:-00219:003410.3176:02413
02414:-00230:+00407:-00241:003419.1923:02414
02415:+00062:-00148:+00094:003419.1923:02415
02416:+00034:+00016:+00084:003419.1923:02416
02417:-00034:-00339:-00249:003419.1923:02417
02418:+00078:-00580:+00054:003419.1923:02418
02419:+00001:-00296:-00135:003419.1923:02419
02420:-00036:-00696:-00131:003388.2768:02420
02421:+00078:+00401:+00002:003388.2768:02421
02422:+00187:-00660:+00042:003388.2768:02422
02423:-00149:+00323:+00359:003388.2768:02423
02424:+00091:-00460:-00008:003388.2768:02424
02425:+00213:-00008:+00002:003388.2768:02425
02426:-00106:+00581:-00047:003391.4814:02426
02427:-00157:-00099:-00109:003391.4814:02427
02428:+00130:+00202:+00165:003391.4814:02428
02429:-00104:+00301:-00077:003391.4814:02429
02430:-00266:+00426:+00144:003391.4814:02430
02431:+00232:-00452:-00210:003391.4814:02431
02432:+00035:+00492:+00022:003400.2858:02432
02433:-00329:-00057:-00036:003400.2858:02433
02434:+00199:-00065:-00084:003400.2858:02434
02435:-00192:+00235:-00160:003400.2858:02435
02436:-00167:-00082:+00050:003400.2858:02436
02437:+00209:+00109:+00203:003400.2858:02437
02438:+00141:+00027:-00300:003369.8171:02438
02439:-00021:+00145:-00073:003369.8171:02439
02440:-00078:-00056:-00088:003369.8171:02440
02441:-00064:+00390:+00403:003369.8171:02441
02442:+00105:-00156:-00200:003369.8171:02442
02443:+00019:+00533:+00303:003369.8171:02443
02444:-00114:-00113:-00050:003372.8183:02444
02445:-00179:-00140:-00072:003372.8183:02445
02446:-00215:+00392:+00006:003372.8183:02446
02447:+00064:-00043:+00149:003372.8183:02447
02448:-00308:-00647:-00209:003372.8183:02448
02449:-00216:+00376:-00214:003372.8183:02449
02450:+00255:-00564:-00086:003390.7880:02450
02451:-00213:+00124:+00183:003390.7880:02451
02452:-00010:-00764:+00111:003390.7880:02452
02453:+00303:+00362:+00200:003390.7880:02453
02454:+00236:-00789:-00302:003390.7880:02454
02455:-00244:+00386:+00205:003390.7880:02455
02456:+00109:+00646:-00061:003360.5988:02456
02457:+00103:+00307:+00014:003360.5988:02457
02458:-00167:+00871:-00420:003360.5988:02458
02459:-00143:-00898:+00041:003360.5988:02459
02460:-00227:+00881:+00043:003360.5988:02460
02461:+00312:-00033:+00061:003360.5988:02461
02462:+00189:+00750:-00039:003372.7978:02462
02463:-00298:+00302:-00069:003372.7978:02463
02464:+00217:-00470:-00004:003372.7978:02464
02465:+00276:+00724:-00353:003372.7978:02465
02466:+00172:+00072:-00129:003372.7978:02466
02467:-00070:-00201:+00286:003372.7978:02467
02468:+00089:+00531:-00227:003381.5468:02468
02469:-00002:-00348:+00057:003381.5468:02469
02470:+00152:+00026:-00098:003381.5468:02470
02471:-00130:+00160:-00051:003381.5468:02471
02472:+00098:-00199:+00145:003381.5468:02472
02473:+00397:+00037:-00523:003381.5468:02473
02474:-00212:+00260:+00189:003360.6259:02474
02475:-00091:-00196:+00071:003360.6259:02475
02476:+00056:+00433:-00402:003360.6259:02476
02477:+00104:-00249:-00151:003360.6259:02477
02478:+00114:+00081:-00236:003360.6259:02478
02479:-00288:-00086:+00241:003363.5498:02479
02480:+00101:-00546:-00009:003363.5498:02480
02481:+00012:+00154:+00115:003363.5498:02481
02482:-00010:-00659:+00067:003363.5498:02482
02483:+00228:+00210:+00018:003363.5498:02483
02484:+00146:-00912:-00184:003363.5498:02484
02485:+00052:-00082:+00017:003363.0874:02485
02486:-00076:+00744:-00037:003363.0874:02486
02487:+00087:-00606:+00208:003363.0874:02487
02488:+00008:+00602:-00011:003363.0874:02488
02489:+00157:-00106:+00043:003363.0874:02489
02490:-00037:+00459:+00001:003363.0874:02490
02491:-00043:+00000:+00056:003360.5988:02491
02492:+00117:+00545:+00113:003360.5988:02492
02493:-00076:+00228:+00200:003360.5988:02493
02494:+00254:-00478:+00239:003360.5988:02494
02495:+00135:+00207:-00041:003360.5988:02495
02496:-00049:-00437:+00148:003360.5988:02496
02497:-00096:+00046:-00152:003345.1718:02497
02498:-00172:-00188:+00003:003345.1718:02498
02499:-00143:+00000:+00125:003345.1718:02499
02500:-00004:-00197:+00202:003345.1718:02500
02501:-00008:+00484:+00077:003345.1718:02501
02502:-00171:+00089:-00018:003345.1718:02502
02503:-00014:+00025:-00112:003353.8757:02503
02504:-00196:+00684:+00198:003353.8757:02504
02505:+00574:-00710:+00236:003353.8757:02505
02506:+00580:+00167:-00251:003353.8757:02506
02507:-00060:-00059:-00220:003353.8757:02507
02508:-00336:+00348:-00146:003353.8757:02508
02509:+00029:+00018:+00527:003342.4921:02509
02510:+00265:+00008:+00172:003342.4921:02510
02511:+00053:+00166:-00146:003342.4921:02511
02512:-00521:+00071:-00139:003342.4921:02512
02513:+00015:+00217:+00203:003342.4921:02513
02514:+00415:-00234:+00163:003342.4921:02514
02515:-00027:+00381:-00248:003372.7978:02515
02516:-00486:-00175:-00134:003372.7978:02516
02517:-00202:-00157:-00214:003372.7978:02517
02518:+00261:+00228:-00150:003372.7978:02518
02519:-00085:-00194:-00041:003372.7978:02519
02520:-00103:-00149:-00135:003372.7978:02520
02521:+00514:+00198:+00006:003372.3493:02521
02522:+00522:-00057:-00415:003372.3493:02522
02523:-00282:+00026:-00315:003372.3493:02523
02524:+00011:+00094:+00057:003372.3493:02524
02525:+00412:-00036:+00067:003372.3493:02525
02526:-00012:-00162:-00195:003372.3493:02526
02527:-00279:-00131:-00273:003379.0725:02527
02528:+00072:-00108:+00021:003379.0725:02528
02529:+00281:-00036:-00205:003379.0725:02529
02530:-00091:-00210:-00247:003379.0725:02530
02531:-00286:+00162:-00005:003379.0725:02531
02532:+00097:+00059:-00042:003379.0725:02532
02533:+00019:+00188:-00156:003382.1857:02533
02534:-00085:-00171:+00018:003382.1857:02534
02535:-00017:+00081:+00017:003382.1857:02535
02536:+00087:-00018:+00025:003382.1857:02536
02537:-00088:-00156:-00043:003382.1857:02537
02538:-00007:+00061:+00192:003382.1857:02538
02539:+00106:-00172:+00050:003390.9248:02539
02540:+00082:+00130:-00251:003390.9248:02540
02541:-00081:+00074:-00068:003390.9248:02541
02542:+00075:+00024:+00204:003390.9248:02542
02543:+00203:+00346:+00078:003390.9248:02543
02544:-00082:+00044:-00077:003390.9248:02544
02545:-00091:+00160:-00123:003397.6201:02545
02546:+00161:+00351:+00133:003397.6201:02546
02547:+00039:-00146:+00059:003397.6201:02547
02548:-00240:+00400:-00189:003397.6201:02548
02549:-00047:+00310:+00063:003397.6201:02549
02550:+00308:-00032:+00167:003397.6201:02550
02551:-00094:+00450:-00013:003400.7250:02551
02552:-00326:-00096:-00024:003400.7250:02552
02553:-00037:-00013:+00091:003400.7250:02553
02554:+00265:+00422:-00078:003400.7250:02554
02555:-00070:-00126:+00035:003400.7250:02555
02556:-00006:+00084:+00212:003419.0671:02556
02557:+00236:+00591:-00133:003419.0671:02557
02558:-00229:-00264:+00031:003419.0671:02558
02559:+00018:-00059:+00096:003419.0671:02559
02560:+00233:+00198:-00098:003419.0671:02560
02561:-00142:-00184:-00085:003419.0671:02561
02562:+00054:-00065:-00232:003406.8916:02562
02563:+00110:+00194:+00084:003406.8916:02563
02564:+00072:-00192:+00112:003406.8916:02564
02565:+00076:+00007:-00053:003406.8916:02565
02566:-00148:+00397:-00392:003406.8916:02566
02567:+00093:-00179:-00002:003406.8916:02567
02568:+00109:+00153:-00126:003419.8112:02568
02569:-00172:+00080:-00121:003419.8112:02569
02570:+00040:-00100:+00226:003419.8112:02570
02571:+00279:-00010:-00031:003419.8112:02571
02572:-00303:+00017:-00275:003419.8112:02572
02573:-00265:-00013:-00034:003419.8112:02573
02574:+00345:+00070:+00126:003419.1992:02574
02575:+00014:-00121:-00263:003419.1992:02575
02576:-00405:+00116:-00246:003419.1992:02576
02577:+00177:+00127:+00258:003419.1992:02577
02578:+00286:-00162:-00075:003419.1992:02578
02579:-00181:-00195:-00083:003419.1992:02579
02580:-00171:+00412:-00214:003416.4558:02580
02581:+00342:-00105:+00365:003416.4558:02581
02582:+00243:+00054:-00130:003416.4558:02582
02583:-00316:+00025:-00055:003416.4558:02583
02584:-00295:-00121:+00165:003416.4558:02584
02585:+00121:+00254:+00103:003416.4558:02585
02586:-00159:+00089:-00072:003429.4279:02586
02587:-00146:+00021:+00143:003429.4279:02587
02588:+00026:+00312:+00128:003429.4279:02588
02589:+00027:-00160:-00187:003429.4279:02589
02590:-00241:-00209:+00072:003429.4279:02590
02591:+00023:+00135:+00360:003429.4279:02591
02592:-00256:-00060:-00178:003438.2675:02592
02593:-00151:+00301:+00038:003438.2675:02593
02594:+00485:+00119:+00051:003438.2675:02594
02595:+00443:-00230:+00067:003438.2675:02595
02596:-00566:+00068:-00294:003438.2675:02596
02597:-00201:+00360:+00137:003425.8576:02597
02598:+00605:+00062:-00303:003425.8576:02598
02599:-00116:+00391:-00005:003425.8576:02599
02600:-00808:-00017:+00117:003425.8576:02600
02601:+00045:+00469:+00026:003425.8576:02601
02602:+00727:+00245:-00224:003425.8576:02602
02603:+00155:-00241:-00546:003429.3994:02603
02604:-00597:+00295:+00128:003429.3994:02604
02605:+00405:-00447:-00005:003429.3994:02605
02606:+00503:+00556:+00012:003429.3994:02606
02607:-00015:-00302:-00446:003429.3994:02607
02608:+00027:-00185:+00252:003429.3994:02608
02609:+00241:+00042:+00133:003428.7104:02609
02610:+00262:-00282:-00204:003428.7104:02610
02611:-00369:+00462:+00024:003428.7104:02611
02612:-00177:-00361:+00154:003428.7104:02612
02613:+00118:+00119:+00233:003428.7104:02613
02614:+00149:-00030:-00022:003428.7104:02614
02615:-00230:+00002:-00004:003416.4277:02615
02616:+00092:+00046:+00084:003416.4277:02616
02617:+00063:-00534:-00497:003416.4277:02617
02618:-00336:+00228:+00086:003416.4277:02618
02619:+00355:+00117:+00080:003416.4277:02619
02620:+00259:+00082:+00220:003416.4277:02620
02621:-00315:+00045:-00335:003419.8251:02621
02622:-00177:-00127:+00346:003419.8251:02622
02623:+00476:-00115:+00092:003419.8251:02623
02624:-00202:-00065:-00260:003419.8251:02624
02625:-00362:-00004:+00094:003419.8251:02625
02626:+00313:-00032:-00028:003419.8251:02626
02627:-00218:-00078:-00207:003419.1850:02627
02628:-00379:+00179:+00339:003419.1850:02628
02629:+00214:-00379:+00083:003419.1850:02629
02630:+00033:+00411:-00179:003419.1850:02630
02631:-00056:-00328:+00012:003419.1850:02631
02632:-00067:+00178:+00346:003419.1850:02632
02633:+00168:+00554:+00024:003397.6884:02633
02634:+00163:+00012:-00067:003397.6884:02634
02635:-00353:+00641:-00010:003397.6884:02635
02636:-00126:-00046:+00083:003397.6884:02636
02637:+00428:+00619:+00077:003397.6884:02637
02638:+00104:-00213:-00416:003391.5434:02638
02639:-00551:+00776:-00010:003391.5434:02639
02640:+00080:+00121:+00000:003391.5434:02640
02641:+00440:-00407:-00151:003391.5434:02641
02642:-00294:+00380:-00423:003391.5434:02642
02643:-00080:-00379:+00052:003391.5434:02643
02644:+00060:+00059:+00139:003400.3547:02644
02645:+00176:-00095:-00311:003400.3547:02645
02646:-00074:-00152:+00377:003400.3547:02646
02647:+00248:-00100:+00095:003400.3547:02647
02648:+00083:+00066:-00136:003400.3547:02648
02649:-00428:-00182:+00038:003400.3547:02649
02650:+00159:-00053:+00392:003379.1132:02650
02651:+00276:+00123:+00081:003379.1132:02651
02652:+00342:-00233:-00558:003379.1132:02652
02653:-00552:+00195:+00013:003379.1132:02653
02654:+00072:-00203:+00498:003379.1132:02654
02655:+00335:-00126:-00267:003379.1132:02655
02656:-00158:+00485:-00141:003382.2265:02656
02657:-00079:-00290:+00226:003382.2265:02657
02658:+00249:+00142:+00277:003382.2265:02658
02659:-00342:-00172:-00527:003382.2265:02659
02660:-00595:+00045:+00816:003382.2265:02660
02661:+00417:-00378:-00045:003382.2265:02661
02662:-00113:+00214:-00276:003381.6696:02662
02663:-00402:+00279:-00134:003381.6696:02663
02664:+00391:-00008:+00740:003381.6696:02664
02665:-00126:+00174:-00161:003381.6696:02665
02666:-00233:+00398:-00054:003381.6696:02666
02667:-00199:+00241:-00188:003381.6696:02667
02668:+00392:-00420:+00129:003379.0859:02668
02669:+00152:+00364:-00261:003379.0859:02669
02670:-00254:-00693:+00221:003379.0859:02670
02671:-00244:-00083:-00170:003379.0859:02671
02672:+00154:-00185:+00231:003379.0859:02672
02673:+00185:-00305:-00047:003379.0859:02673
02674:-00165:+00082:+00159:003382.1311:02674
02675:+00014:-00427:+00178:003382.1311:02675
02676:+00275:+00287:+00063:003382.1311:02676
02677:+00081:-00125:-00017:003382.1311:02677
02678:-00300:+00215:+00215:003382.1311:02678
02679:+00252:-00142:-00001:003382.1311:02679
02680:+00070:+00207:-00189:003390.8837:02680
02681:-00175:-00107:-00155:003390.8837:02681
02682:-00103:+00280:-00027:003390.8837:02682
02683:-00152:-00375:+00135:003390.8837:02683
02684:-00158:+00111:-00323:003390.8837:02684
02685:-00144:+00220:+00156:003390.8837:02685
02686:+00103:+00064:-00076:003379.0859:02686
02687:-00141:-00066:-00184:003379.0859:02687
02688:-00299:-00030:-00273:003379.0859:02688
02689:+00186:+00322:+00068:003379.0859:02689
02690:+00246:-00121:-00034:003379.0859:02690
02691:-00073:+00096:-00141:003379.0859:02691
02692:-00163:-00193:+00272:003391.5295:02692
02693:+00251:-00011:+00019:003391.5295:02693
02694:+00145:+00001:-00249:003391.5295:02694
02695:-00540:-00004:-00112:003391.5295:02695
02696:-00162:+00051:+00374:003391.5295:02696
02697:+00354:+00068:+00076:003409.7683:02697
02698:-00349:-00052:-00364:003409.7683:02698
02699:-00540:-00168:+00114:003409.7683:02699
02700:+00201:-00263:-00195:003409.7683:02700
02701:+00027:-00122:-00214:003409.7683:02701
02702:-00436:-00140:-00133:003409.7683:02702
02703:+00121:-00026:+00294:003397.6545:02703
02704:+00338:+00101:-00403:003397.6545:02704
02705:-00199:+00027:-00069:003397.6545:02705
02706:-00439:+00041:+00215:003397.6545:02706
02707:-00009:+00002:+00119:003397.6545:02707
02708:+00244:-00017:-00248:003397.6545:02708
02709:-00079:+00284:-00118:003410.3666:02709
02710:-00333:-00167:+00480:003410.3666:02710
02711:+00503:+00025:+00062:003410.3666:02711
02712:+00643:-00155:-00300:003410.3666:02712
02713:+00114:+00024:-00281:003410.3666:02713
02714:+00176:-00132:+00267:003410.3666:02714
02715:+00447:-00107:+00460:003409.6162:02715
02716:+00223:+00136:-00457:003409.6162:02716
02717:-00158:+00020:-00117:003409.6162:02717
02718:+00154:+00307:+00276:003409.6162:02718
02719:+00292:+00091:-00040:003409.6162:02719
02720:-00142:+00084:-00029:003409.6162:02720
02721:-00254:-00079:-00314:003406.7675:02721
02722:+00081:-00264:-00193:003406.7675:02722
02723:-00352:+00026:+00053:003406.7675:02723
02724:+00114:-00135:+00123:003406.7675:02724
02725:+00312:-00138:+00009:003406.7675:02725
02726:+00026:+00298:-00200:003406.7675:02726
02727:-00458:-00235:+00269:003419.7412:02727
02728:+00454:-00122:+00150:003419.7412:02728
02729:+00668:+00061:-00176:003419.7412:02729
02730:-00589:+00141:-00199:003419.7412:02730
02731:-00331:-00049:+00272:003419.7412:02731
02732:+00689:+00151:+00169:003419.7412:02732
02733:-00194:+00176:-00198:003419.2338:02733
02734:-00506:+00231:-00175:003419.2338:02734
02735:+00105:+00196:+00043:003419.2338:02735
02736:+00058:-00570:-00408:003419.2338:02736
02737:-00508:+00362:-00058:003419.2338:02737
02738:-00184:-00396:+00404:003419.2338:02738
02739:+00327:-00205:+00248:003406.7883:02739
02740:-00045:-00251:-00471:003406.7883:02740
02741:-00217:-00255:+00197:003406.7883:02741
02742:+00168:+00198:+00435:003406.7883:02742
02743:+00330:-00811:-00229:003406.7883:02743
02744:-00593:+00569:-00145:003410.1303:02744
02745:-00052:-00199:+00348:003410.1303:02745
02746:+00846:-00259:+00300:003410.1303:02746
02747:+00203:+01009:-00017:003410.1303:02747
02748:-00556:-00074:-00200:003410.1303:02748
02749:+00448:+00438:+00156:003410.1303:02749
02750:+00337:-00750:-00416:003409.4775:02750
02751:-00595:+00450:-00070:003409.4775:02751
02752:+00037:+00140:+00231:003409.4775:02752
02753:+00190:-00165:-00105:003409.4775:02753
02754:+00023:+00511:-00425:003409.4775:02754
02755:-00287:-00596:+00177:003409.4775:02755
02756:-00298:+00259:+00193:003388.1201:02756
02757:+00712:-00252:-00062:003388.1201:02757
02758:+00262:-00295:-00123:003388.1201:02758
02759:-00274:-00237:+00223:003388.1201:02759
02760:+00485:+00022:+00228:003388.1201:02760
02761:+00181:-00088:-00176:003388.1201:02761
02762:-00065:-00160:+00087:003391.3098:02762
02763:+00267:+00437:+00052:003391.3098:02763
02764:+00086:-00309:-00021:003391.3098:02764
02765:-00237:+00173:+00017:003391.3098:02765
02766:+00090:+00288:+00038:003391.3098:02766
02767:+00189:-00117:+00282:003391.3098:02767
02768:-00167:-00058:-00533:003381.3425:02768
02769:-00187:+00129:-00091:003381.3425:02769
02770:-00023:-00160:+00192:003381.3425:02770
02771:+00303:-00188:+00054:003381.3425:02771
02772:-00050:+00265:-00325:003381.3425:02772
02773:-00131:-00243:+00311:003381.3425:02773
02774:+00351:+00370:-00147:003360.4785:02774
02775:+00048:-00282:-00247:003360.4785:02775
02776:-00079:+00181:-00047:003360.4785:02776
02777:-00036:+00270:+00133:003360.4785:02777
02778:+00047:+00082:-00161:003360.4785:02778
02779:-00003:+00080:+00248:003360.4785:02779
02780:+00047:-00168:-00240:003363.3945:02780
02781:-00049:+00170:+00305:003363.3945:02781
02782:-00012:-00035:-00403:003363.3945:02782
02783:-00208:+00065:+00203:003363.3945:02783
02784:-00154:+00339:+00038:003363.3945:02784
02785:+00076:-00092:+00102:003363.3945:02785
02786:-00209:-00073:-00110:003362.8784:02786
02787:-00054:+00008:-00147:003362.8784:02787
02788:-00106:+00115:-00151:003362.8784:02788
02789:-00126:-00352:-00097:003362.8784:02789
02790:+00113:-00210:+00515:003362.8784:02790
02791:-00019:-00174:-00267:003362.8784:02791
02792:+00144:-00226:+00305:003360.3242:02792
02793:-00063:+00587:+00196:003360.3242:02793
02794:+00012:-00546:+00266:003360.3242:02794
02795:+00107:+00134:+00231:003360.3242:02795
02796:+00424:+00145:-00381:003360.3242:02796
02797:-00365:+00232:+00043:003360.3242:02797
02798:+00012:+00240:-00094:003354.1577:02798
02799:+00075:+00264:-00015:003354.1577:02799
02800:-00063:+00178:-00329:003354.1577:02800
02801:+00194:-00106:-00282:003354.1577:02801
02802:-00069:+00237:-00129:003354.1577:02802
02803:+00000:-00381:-00275:003354.1577:02803
02804:+00068:-00062:+00002:003353.6816:02804
02805:+00081:+00044:-00426:003353.6816:02805
02806:+00051:-00289:-00076:003353.6816:02806
02807:+00021:+00077:-00332:003353.6816:02807
02808:-00206:-00356:+00102:003353.6816:02808
02809:+00124:+00280:-00039:003353.6816:02809
02810:+00206:+00128:-00063:003351.3181:02810
02811:-00236:-00021:-00103:003351.3181:02811
02812:+00068:+00520:-00092:003351.3181:02812
02813:+00167:-00047:+00069:003351.3181:02813
02814:-00165:+00059:-00194:003351.3181:02814
02815:-00362:+00001:+00229:003351.3181:02815
02816:+00115:-00113:+00142:003354.1306:02816
02817:+00263:+00143:+00095:003354.1306:02817
02818:-00023:+00005:+00042:003354.1306:02818
02819:-00195:+00077:+00071:003354.1306:02819
02820:+00236:+00014:+00083:003354.1306:02820
02821:+00061:-00119:-00018:003354.1306:02821
02822:-00249:+00137:+00352:003362.8041:02822
02823:+00027:+00169:+00110:003362.8041:02823
02824:+00132:-00148:+00041:003362.8041:02824
02825:-00452:+00775:-00502:003362.8041:02825
02826:-00385:-00273:+00150:003362.8041:02826
02827:+00091:+00230:-00089:003362.8041:02827
02828:+00090:+00013:-00048:003360.3715:02828
02829:-00238:+00228:-00095:003360.3715:02829
02830:-00257:+00067:-00233:003360.3715:02830
02831:+00286:-00266:+00145:003360.3715:02831
02832:+00184:-00101:-00258:003360.3715:02832
02833:-00393:-00502:+00199:003363.4011:02833
02834:-00331:+00393:+00401:003363.4011:02834
02835:+00804:-00468:+00023:003363.4011:02835
02836:-00372:+00109:+00186:003363.4011:02836
02837:-00348:+00002:+00092:003363.4011:02837
02838:+00429:+00003:+00402:003363.4011:02838
02839:-00121:-00084:-00159:003362.8107:02839
02840:-00180:+00368:+00023:003362.8107:02840
02841:-00010:-00143:+00347:003362.8107:02841
02842:+00166:+00156:-00059:003362.8107:02842
02843:-00032:+00445:+00082:003362.8107:02843
02844:-00420:+00040:-00285:003362.8107:02844
02845:-00204:+00460:+00104:003360.4382:02845
02846:+00281:-00087:-00351:003360.4382:02846
02847:-00164:+00054:+00004:003360.4382:02847
02848:-00212:+00108:-00085:003360.4382:02848
02849:+00321:-00384:-00147:003360.4382:02849
02850:+00049:+00230:-00188:003360.4382:02850
02851:+00161:-00199:+00103:003363.3537:02851
02852:+00023:+00016:-00175:003363.3537:02852
02853:-00107:+00577:-00184:003363.3537:02853
02854:+00346:-00271:+00234:003363.3537:02854
02855:-00123:+00722:-00221:003363.3537:02855
02856:-00349:-00281:-00061:003363.3537:02856
02857:+00230:+00848:+00194:003371.9631:02857
02858:-00072:-00060:-00258:003371.9631:02858
02859:-00195:+00663:+00466:003371.9631:02859
02860:+00020:-00315:-00298:003371.9631:02860
02861:-00161:-00239:+00349:003371.9631:02861
02862:-00179:-00128:-00306:003371.9631:02862
02863:+00261:-00236:-00072:003351.0917:02863
02864:-00192:+00088:+00139:003351.0917:02864
02865:+00034:-00119:+00280:003351.0917:02865
02866:+00016:-00026:+00420:003351.0917:02866
02867:+00060:-00326:-00045:003351.0917:02867
02868:+00009:+00162:+00238:003351.0917:02868
02869:-00154:+00256:-00186:003363.3066:02869
02870:-00232:+00071:+00337:003363.3066:02870
02871:+00065:+00177:+00126:003363.3066:02871
02872:+00298:+00050:-00012:003363.3066:02872
02873:-00296:+00158:-00298:003363.3066:02873
02874:-00118:-00093:-00136:003363.3066:02874
02875:+00038:-00134:-00008:003362.8649:02875
02876:-00101:+00226:-00004:003362.8649:02876
02877:-00230:-00312:-00023:003362.8649:02877
02878:+00161:+00189:+00137:003362.8649:02878
02879:+00209:-00059:+00062:003362.8649:02879
02880:-00219:-00052:-00034:003362.8649:02880
02881:-00235:-00199:-00241:003369.5415:02881
02882:-00002:+00194:-00156:003369.5415:02882
02883:+00105:-00072:-00087:003369.5415:02883
02884:-00090:-00037:-00140:003369.5415:02884
02885:-00330:+00146:-00076:003369.5415:02885
02886:+00101:-00023:-00193:003369.5415:02886
02887:+00339:+00072:-00156:003381.8437:02887
02888:-00273:+00011:-00128:003381.8437:02888
02889:-00254:-00148:-00173:003381.8437:02889
02890:+00024:+00163:-00156:003381.8437:02890
02891:+00049:-00148:+00036:003381.8437:02891
02892:+00237:-00330:-00101:003381.8437:02892
02893:+00156:+00456:-00435:003390.7397:02893
02894:-00206:-00317:-00124:003390.7397:02894
02895:-00037:+00157:-00210:003390.7397:02895
02896:+00323:+00301:-00189:003390.7397:02896
02897:+00084:-00109:-00210:003390.7397:02897
02898:-00083:+00185:-00125:003390.7397:02898
02899:-00043:-00164:+00070:003378.8964:02899
02900:+00149:+00193:-00350:003378.8964:02900
02901:-00044:+00273:-00207:003378.8964:02901
02902:-00249:-00350:+00007:003378.8964:02902
02903:-00070:+00339:-00091:003378.8964:02903
02904:+00033:+00061:+00100:003378.8964:02904
02905:+00122:+00079:-00010:003400.7250:02905
02906:+00121:+00259:-00004:003400.7250:02906
02907:-00125:-00049:+00160:003400.7250:02907
02908:-00051:+00168:+00152:003400.7250:02908
02909:+00092:-00041:+00111:003400.7250:02909
02910:+00079:+00077:+00250:003409.3598:02910
02911:+00177:+00114:+00318:003409.3598:02911
02912:+00062:-00208:+00352:003409.3598:02912
02913:+00099:+00009:+00239:003409.3598:02913
02914:-00036:+00187:-00052:003409.3598:02914
02915:-00180:+00139:+00023:003409.3598:02915
02916:+00007:+00277:+00319:003397.3259:02916
02917:+00172:+00228:+00269:003397.3259:02917
02918:+00021:+00036:+00245:003397.3259:02918
02919:-00036:+00192:-00111:003397.3259:02919
02920:+00219:+00123:+00039:003397.3259:02920
02921:-00001:+00022:-00034:003397.3259:02921
02922:-00021:+00073:+00041:003400.6213:02922
02923:+00235:+00028:-00081:003400.6213:02923
02924:+00105:-00043:-00130:003400.6213:02924
02925:+00061:-00040:+00099:003400.6213:02925
02926:+00144:-00123:+00032:003400.6213:02926
02927:-00112:+00061:-00290:003400.6213:02927
02928:+00406:+00026:+00224:003418.8786:02928
02929:+00330:+00036:-00261:003418.8786:02929
02930:-00197:+00000:+00064:003418.8786:02930
02931:+00132:+00279:-00139:003418.8786:02931
02932:+00020:-00169:+00143:003418.8786:02932
02933:+00028:-00052:-00087:003418.8786:02933
02934:+00147:+00416:-00293:003406.6848:02934
02935:-00055:+00240:+00157:003406.6848:02935
02936:-00029:+00345:-00439:003406.6848:02936
02937:+00182:-00222:-00330:003406.6848:02937
02938:-00122:+00501:-00135:003406.6848:02938
02939:+00174:+00108:-00136:003406.6848:02939
02940:-00072:+00494:+00096:003400.6284:02940
02941:+00080:-00054:-00261:003400.6284:02941
02942:+00303:-00464:-00110:003400.6284:02942
02943:-00114:+00146:-00390:003400.6284:02943
02944:+00134:-00420:+00014:003400.6284:02944
02945:+00243:-00192:+00286:003400.6284:02945
02946:-00034:+00287:-00345:003409.4843:02946
02947:-00037:-00196:+00335:003409.4843:02947
02948:+00251:+00509:-00163:003409.4843:02948
02949:+00157:+00141:+00344:003409.4843:02949
02950:-00186:+00253:-00031:003409.4843:02950
02951:-00247:+00292:+00035:003409.4843:02951
02952:-00186:+00148:+00046:003397.4011:02952
02953:+00239:+00205:+00042:003397.4011:02953
02954:-00120:+00285:-00008:003397.4011:02954
02955:-00065:-00064:-00130:003397.4011:02955
02956:-00101:+00008:+00076:003397.4011:02956
02957:+00025:-00120:+00124:003400.6557:02957
02958:-00018:+00035:-00070:003400.6557:02958
02959:-00235:+00057:+00599:003400.6557:02959
02960:+00228:+00160:+00105:003400.6557:02960
02961:-00075:+00223:-00083:003400.6557:02961
02962:-00286:+00040:+00066:003400.6557:02962
02963:+00128:+00203:+00147:003409.4633:02963
02964:+00084:+00146:+00113:003409.4633:02964
02965:-00278:+00074:+00066:003409.4633:02965
02966:+00385:+00354:+00103:003409.4633:02966
02967:+00143:-00026:+00008:003409.4633:02967
02968:-00415:+00032:-00092:003409.4633:02968
02969:+00239:+00194:-00025:003397.3808:02969
02970:+00162:+00017:-00122:003397.3808:02970
02971:-00014:+00166:-00125:003397.3808:02971
02972:-00190:-00153:+00062:003397.3808:02972
02973:-00054:+00299:-00262:003397.3808:02973
02974:+00260:-00024:-00101:003397.3808:02974
02975:+00212:-00235:-00119:003410.0744:02975
02976:-00245:-00244:-00072:003410.0744:02976
02977:+00222:-00211:-00098:003410.0744:02977
02978:+00280:-00042:+00036:003410.0744:02978
02979:-00109:-00208:-00079:003410.0744:02979
02980:-00051:+00122:-00088:003410.0744:02980
02981:+00207:-00065:-00106:003400.0451:02981
02982:+00025:-00024:-00081:003400.0451:02982
02983:-00114:+00384:-00226:003400.0451:02983
02984:-00023:+00051:+00147:003400.0451:02984
02985:+00114:+00257:+00031:003400.0451:02985
02986:-00134:-00137:+00019:003400.0451:02986
02987:-00186:+00217:-00113:003406.7402:02987
02988:+00540:+00136:-00191:003406.7402:02988
02989:+00234:-00230:-00186:003406.7402:02989
02990:-00465:+00019:-00192:003406.7402:02990
02991:+00109:+00103:+00327:003406.7402:02991
02992:+00301:+00046:+00068:003406.7402:02992
02993:-00130:+00015:-00140:003410.0812:02993
02994:-00322:-00022:+00209:003410.0812:02994
02995:+00156:+00094:+00089:003410.0812:02995
02996:+00153:+00334:-00330:003410.0812:02996
02997:-00279:-00298:+00120:003410.0812:02997
02998:+00123:+00125:+00242:003410.0812:02998
02999:+00140:+00277:+00174:003399.9899:02999
03000:-00418:-00521:-00402:003399.9899:03000
03001:-00191:+00435:+00154:003399.9899:03001
03002:+00363:-00042:-00449:003399.9899:03002
03003:-00147:+00003:+00102:003399.9899:03003
03004:-00533:+00631:-00173:003399.9899:03004
03005:+00016:-00478:+00317:003378.7270:03005
03006:+00274:+00304:-00161:003378.7270:03006
03007:-00294:-00235:-00431:003378.7270:03007
03008:-00401:+00315:+00683:003378.7270:03008
03009:+00408:+00015:-00386:003378.7270:03009
03010:+00035:-00293:-00108:003400.6284:03010
03011:-00144:-00105:-00214:003400.6284:03011
03012:+00230:-00430:+00409:003400.6284:03012
03013:+00055:+00798:-00093:003400.6284:03013
03014:-00081:-00430:-00191:003400.6284:03014
03015:+00063:+00527:-00033:003400.6284:03015
03016:+00211:-00456:-00410:003390.7260:03016
03017:-00137:+00430:+00106:003390.7260:03017
03018:-00026:+00100:-00062:003390.7260:03018
03019:-00123:+00330:-00228:003390.7260:03019
03020:+00192:+00213:-00188:003390.7260:03020
03021:+00287:-00220:-00125:003390.7260:03021
03022:-00415:+00059:-00323:003388.2905:03022
03023:+00176:+00416:-00036:003388.2905:03023
03024:+00344:-00106:-00215:003388.2905:03024
03025:-00105:-00020:-00038:003388.2905:03025
03026:+00020:-00005:-00024:003388.2905:03026
03027:+00035:+00024:+00163:003388.2905:03027
03028:-00053:-00229:-00173:003400.8977:03028
03029:+00042:+00199:-00008:003400.8977:03029
03030:+00121:-00057:+00222:003400.8977:03030
03031:-00008:+00177:+00188:003400.8977:03031
03032:+00010:-00592:+00087:003400.8977:03032
03033:-00089:+00021:-00119:003400.8977:03033
03034:-00081:+00033:+00147:003390.8769:03034
03035:-00154:+00104:-00209:003390.8769:03035
03036:-00081:+00166:+00311:003390.8769:03036
03037:+00157:+00045:+00217:003390.8769:03037
03038:-00065:+00113:-00047:003390.8769:03038
03039:-00412:-00393:+00018:003390.8769:03039
03040:+00105:+00187:+00294:003397.5859:03040
03041:+00292:-00004:+00256:003397.5859:03041
03042:-00157:+00257:-00171:003397.5859:03042
03043:-00331:+00284:+00003:003397.5859:03043
03044:+00135:-00069:+00257:003397.5859:03044
03045:+00282:+00054:+00062:003397.5859:03045
03046:-00184:+00156:-00152:003400.8701:03046
03047:-00362:+00285:+00020:003400.8701:03047
03048:+00448:+00168:-00012:003400.8701:03048
03049:+00179:+00088:-00129:003400.8701:03049
03050:-00370:+00017:-00046:003400.8701:03050
03051:-00244:+00097:+00324:003400.8701:03051
03052:+00239:+00087:-00188:003419.1228:03052
03053:-00265:+00069:-00213:003419.1228:03053
03054:-00073:+00272:+00356:003419.1228:03054
03055:+00418:-00211:-00255:003419.1228:03055
03056:-00601:+00054:-00458:003419.1228:03056
03057:-00481:+00069:+00162:003419.1228:03057
03058:+00786:+00061:+00364:003397.5651:03058
03059:-00102:+00053:-00215:003397.5651:03059
03060:-00432:-00114:-00496:003397.5651:03060
03061:+00156:+00084:+00278:003397.5651:03061
03062:+00334:+00116:-00118:003397.5651:03062
03063:+00060:-00005:-00154:003419.7829:03063
03064:-00396:+00027:-00064:003419.7829:03064
03065:+00022:+00191:+00198:003419.7829:03065
03066:+00513:+00051:-00050:003419.7829:03066
03067:-00497:-00072:-00061:003419.7829:03067
03068:-00335:-00062:+00286:003419.7829:03068
03069:+00471:+00074:+00126:003409.5676:03069
03070:+00161:+00005:-00570:003409.5676:03070
03071:-00628:+00333:-00080:003409.5676:03071
03072:+00609:-00147:+00325:003409.5676:03072
03073:+00500:-00138:-00053:003409.5676:03073
03074:-00587:-00018:-00362:003409.5676:03074
03075:+00026:+00230:+00054:003406.6162:03075
03076:+00482:-00041:-00163:003406.6162:03076
03077:-00009:-00034:-00188:003406.6162:03077
03078:-00322:+00168:+00212:003406.6162:03078
03079:-00007:+00107:+00015:003406.6162:03079
03080:+00330:+00031:+00029:003406.6162:03080
03081:-00018:+00086:-00106:003410.0122:03081
03082:-00323:+00109:+00211:003410.0122:03082
03083:+00303:-00030:-00036:003410.0122:03083
03084:+00245:+00159:-00095:003410.0122:03084
03085:-00297:-00300:+00045:003410.0122:03085
03086:+00178:+00077:+00356:003410.0122:03086
03087:+00466:+00160:+00077:003428.3742:03087
03088:-00344:+00015:-00510:003428.3742:03088
03089:-00402:+00284:-00072:003428.3742:03089
03090:+00267:-00121:+00303:003428.3742:03090
03091:+00019:-00013:+00085:003428.3742:03091
03092:-00346:-00135:-00354:003428.3742:03092
03093:-00209:+00324:-00090:003416.1440:03093
03094:+00269:-00239:-00250:003416.1440:03094
03095:-00189:+00029:-00181:003416.1440:03095
03096:-00463:+00185:-00099:003416.1440:03096
03097:+00233:+00021:-00118:003416.1440:03097
03098:+00229:+00166:+00110:003419.5878:03098
03099:-00367:+00101:-00236:003419.5878:03099
03100:-00384:+00122:+00355:003419.5878:03100
03101:+00246:+00453:+00149:003419.5878:03101
03102:+00760:-00273:-00329:003419.5878:03102
03103:+00600:+00017:+00020:003419.5878:03103
03104:+00199:+00425:+00372:003438.0422:03104
03105:+00409:-00231:-00112:003438.0422:03105
03106:+00337:-00015:-00062:003438.0422:03106
03107:+00249:+00068:-00119:003438.0422:03107
03108:+00309:+00371:+00146:003438.0422:03108
03109:-00073:+00010:-00208:003438.0422:03109
03110:-00226:-00067:-00298:003416.1164:03110
03111:+00011:+00103:+00057:003416.1164:03111
03112:+00176:+00006:-00036:003416.1164:03112
03113:-00762:-00101:-00221:003416.1164:03113
03114:-00677:-00022:-00050:003416.1164:03114
03115:+00189:-00113:+00177:003416.1164:03115
03116:-00091:+00099:-00079:003438.7453:03116
03117:-00197:-00210:-00029:003438.7453:03117
03118:+00324:+00175:+00181:003438.7453:03118
03119:+00344:-00015:+00044:003438.7453:03119
03120:+00070:+00239:+00149:003438.7453:03120
03121:+00357:+00231:+00341:003438.7453:03121
03122:+00353:+00018:+00120:003428.4650:03122
03123:-00040:+00106:+00009:003428.4650:03123
03124:+00069:-00016:-00067:003428.4650:03124
03125:+00426:+00469:+00342:003428.4650:03125
03126:-00065:+00039:-00054:003428.4650:03126
03127:-00581:+00195:+00115:003428.4650:03127
03128:-00297:+00115:-00258:003435.0881:03128
03129:+00087:-00261:-00097:003435.0881:03129
03130:-00130:+00319:-00240:003435.0881:03130
03131:-00362:-00159:-00146:003435.0881:03131
03132:+00385:-00013:+00101:003435.0881:03132
03133:+00489:+00047:-00453:003438.7170:03133
03134:-00476:-00053:-00221:003438.7170:03134
03135:+00319:+00012:+00249:003438.7170:03135
03136:+00537:+00140:-00070:003438.7170:03136
03137:-00391:+00100:-00396:003438.7170:03137
03138:-00183:+00106:+00018:003438.7170:03138
03139:+00545:-00077:+00273:003438.0002:03139
03140:-00392:-00001:-00323:003438.0002:03140
03141:-00387:+00130:+00393:003438.0002:03141
03142:+00380:+00039:-00043:003438.0002:03142
03143:-00467:-00114:-00172:003438.0002:03143
03144:-00535:+00294:-00267:003438.0002:03144
03145:+00301:+00073:+00095:003425.5793:03145
03146:+00151:-00421:-00122:003425.5793:03146
03147:-00312:-00042:-00275:003425.5793:03147
03148:-00143:-00654:+00572:003425.5793:03148
03149:+00272:+00565:+00212:003425.5793:03149
03150:+00391:-00655:-00233:003425.5793:03150
03151:-00339:+00716:+00145:003429.1467:03151
03152:+00314:-00740:-00101:003429.1467:03152
03153:+00251:+00057:-00066:003429.1467:03153
03154:-00396:+00934:+00036:003429.1467:03154
03155:-00154:-00516:+00297:003429.1467:03155
03156:+00014:+00796:+00164:003429.1467:03156
03157:-00066:+00341:-00121:003418.8928:03157
03158:-00302:+00746:+00066:003418.8928:03158
03159:+00169:+00451:-00214:003418.8928:03159
03160:+00018:+00138:-00363:003418.8928:03160
03161:-00405:+00862:-00056:003418.8928:03161
03162:+00381:-00125:+00361:003418.8928:03162
03163:+00292:+00532:+00108:003406.7468:03163
03164:-00204:+00042:-00520:003406.7468:03164
03165:+00076:+00038:+00233:003406.7468:03165
03166:+00406:-00022:+00136:003406.7468:03166
03167:+00242:-00180:-00349:003406.7468:03167
03168:-00321:+00296:+00282:003406.7468:03168
03169:-00164:-00279:+00065:003391.3647:03169
03170:+00362:+00215:+00253:003391.3647:03170
03171:+00461:-00236:-00350:003391.3647:03171
03172:-00451:+00047:-00001:003391.3647:03172
03173:+00071:+00052:-00083:003391.3647:03173
03174:+00573:+00264:+00197:003390.8425:03174
03175:-00065:-00003:+00079:003390.8425:03175
03176:-00122:-00162:+00016:003390.8425:03176
03177:+00010:+00191:+00040:003390.8425:03177
03178:+00094:-00205:-00353:003390.8425:03178
03179:-00121:+00373:+00095:003390.8425:03179
03180:-00111:-00546:-00070:003360.6259:03180
03181:+00067:+00188:-00176:003360.6259:03181
03182:-00150:-00265:-00235:003360.6259:03182
03183:-00131:-00315:+00166:003360.6259:03183
03184:+00222:+00346:+00076:003360.6259:03184
03185:+00331:-00340:+00022:003360.6259:03185
03186:-00647:+00802:-00057:003363.5769:03186
03187:-00343:+00347:-00090:003363.5769:03187
03188:+00495:+00227:+00252:003363.5769:03188
03189:-00442:+00436:-00256:003363.5769:03189
03190:-00553:+00067:+00462:003363.5769:03190
03191:+00122:+00489:-00146:003363.5769:03191
03192:+00015:-00414:-00203:003363.0334:03192
03193:-00237:+00839:-00016:003363.0334:03193
03194:-00312:-00381:+00168:003363.0334:03194
03195:-00051:-00594:+00087:003363.0334:03195
03196:+00265:-00005:-00407:003363.0334:03196
03197:-00468:-00743:+00106:003363.0334:03197
03198:-00300:+00502:-00097:003351.4580:03198
03199:+00383:-00392:+00209:003351.4580:03199
03200:-00302:+00461:+00146:003351.4580:03200
03201:-00111:-00302:-00016:003351.4580:03201
03202:+00143:+00471:-00037:003351.4580:03202
03203:-00094:+00175:-00111:003351.4580:03203
03204:-00058:+00532:+00168:003354.3054:03204
03205:-00154:+00175:-00024:003354.3054:03205
03206:-00030:-00196:-00073:003354.3054:03206
03207:+00159:+00319:+00123:003354.3054:03207
03208:-00320:-00540:-00021:003354.3054:03208
03209:-00281:+00636:+00095:003354.3054:03209
03210:+00269:-00283:-00195:003362.9929:03210
03211:-00120:+00116:-00054:003362.9929:03211
03212:-00210:-00009:+00052:003362.9929:03212
03213:+00196:-00134:+00153:003362.9929:03213
03214:+00103:+00364:+00061:003362.9929:03214
03215:-00113:-00080:-00183:003362.9929:03215
03216:+00129:+00155:-00032:003351.1579:03216
03217:+00265:-00353:-00195:003351.1579:03217
03218:+00040:+00168:-00048:003351.1579:03218
03219:-00270:-00223:+00048:003351.1579:03219
03220:+00092:+00078:+00244:003351.1579:03220
03221:+00026:+00015:-00503:003351.1579:03221
03222:-00164:-00120:+00251:003363.1779:03222
03223:+00144:+00230:+00016:003363.1779:03223
03224:-00048:-00401:+00016:003363.1779:03224
03225:-00225:+00061:+00038:003363.1779:03225
03226:-00023:-00384:+00093:003363.1779:03226
03227:+00114:+00157:+00250:003363.1779:03227
03228:+00148:-00343:-00047:003362.7302:03228
03229:+00036:+00323:+00156:003362.7302:03229
03230:-00240:+00243:-00002:003362.7302:03230
03231:+00024:-00006:+00227:003362.7302:03231
03232:+00149:+00488:-00055:003362.7302:03232
03233:+00130:-00352:-00029:003362.7302:03233
03234:-00202:+00392:-00193:003360.3378:03234
03235:-00063:-00540:-00194:003360.3378:03235
03236:-00044:+00419:+00070:003360.3378:03236
03237:+00025:-00539:+00207:003360.3378:03237
03238:-00059:+00340:+00173:003360.3378:03238
03239:+00123:-00324:-00026:003360.3378:03239
03240:+00093:+00196:-00045:003381.8029:03240
03241:-00006:+00023:-00215:003381.8029:03241
03242:-00006:+00125:-00010:003381.8029:03242
03243:-00111:-00114:-00095:003381.8029:03243
03244:-00145:+00069:+00130:003381.8029:03244
03245:+00214:-00172:+00077:003381.8029:03245
03246:-00019:+00179:-00192:003372.0375:03246
03247:-00335:+00173:-00021:003372.0375:03247
03248:+00081:-00175:+00214:003372.0375:03248
03249:+00273:+00309:-00469:003372.0375:03249
03250:-00245:-00242:+00043:003372.0375:03250
03251:-00140:-00002:+00208:003372.0375:03251
03252:+00304:+00140:+00037:003378.5852:03252
03253:+00062:-00038:-00224:003378.5852:03253
03254:-00161:-00061:-00102:003378.5852:03254
03255:-00007:-00014:-00043:003378.5852:03255
03256:+00088:-00023:+00154:003378.5852:03256
03257:+00002:+00089:+00093:003378.5852:03257
03258:-00102:-00170:-00054:003391.1379:03258
03259:+00090:+00137:+00108:003391.1379:03259
03260:+00249:-00024:-00199:003391.1379:03260
03261:-00076:+00364:-00095:003391.1379:03261
03262:-00098:+00002:+00179:003391.1379:03262
03263:+00245:-00057:-00227:003391.1379:03263
03264:-00129:+00274:-00117:003399.8178:03264
03265:-00132:-00392:+00120:003399.8178:03265
03266:+00273:+00020:-00090:003399.8178:03266
03267:-00030:-00040:-00150:003399.8178:03267
03268:-00248:-00193:+00101:003399.8178:03268
03269:+00042:+00003:+00203:003387.9567:03269
03270:+00093:-00115:+00108:003387.9567:03270
03271:-00065:+00032:+00118:003387.9567:03271
03272:-00124:-00063:+00191:003387.9567:03272
03273:+00377:-00197:+00252:003387.9567:03273
03274:+00250:+00309:-00318:003387.9567:03274
03275:-00461:-00051:+00161:003400.5178:03275
03276:+00249:-00007:+00408:003400.5178:03276
03277:+00493:-00105:-00428:003400.5178:03277
03278:-00492:+00367:-00016:003400.5178:03278
03279:+00016:-00104:+00125:003400.5178:03279
03280:+00118:+00065:+00173:003400.5178:03280
03281:-00229:+00046:-00295:003400.0104:03281
03282:-00306:-00255:-00027:003400.0104:03282
03283:-00148:-00168:+00145:003400.0104:03283
03284:+00322:+00233:-00252:003400.0104:03284
03285:-00140:-00254:+00055:003400.0104:03285
03286:-00345:+00165:-00175:003400.0104:03286
03287:+00577:-00216:-00260:003397.3259:03287
03288:+00588:-00027:-00588:003397.3259:03288
03289:-00089:+00377:-00085:003397.3259:03289
03290:-00096:-00341:+00255:003397.3259:03290
03291:+00484:-00162:-00195:003397.3259:03291
03292:+00133:+00381:-00223:003397.3259:03292
03293:-00132:+00239:-00117:003400.6696:03293
03294:+00169:+00148:+00181:003400.6696:03294
03295:+00078:+00134:-00341:003400.6696:03295
03296:-00401:-00130:-00221:003400.6696:03296
03297:-00134:+00117:+00031:003400.6696:03297
03298:+00157:-00046:-00011:003400.6696:03298
03299:-00215:-00001:-00260:003409.4291:03299
03300:-00173:+00003:-00238:003409.4291:03300
03301:-00081:+00168:-00227:003409.4291:03301
03302:+00092:+00006:+00037:003409.4291:03302
03303:-00004:-00034:+00264:003409.4291:03303
03304:+00023:+00060:+00212:003409.4291:03304
03305:+00332:-00210:+00087:003397.3327:03305
03306:+00372:+00167:+00024:003397.3327:03306
03307:+00086:-00190:+00171:003397.3327:03307
03308:-00266:+00055:+00110:003397.3327:03308
03309:+00362:+00381:-00096:003397.3327:03309
03310:+00193:-00051:+00346:003397.3327:03310
03311:-00423:+00163:+00059:003410.0676:03311
03312:-00255:-00086:+00123:003410.0676:03312
03313:+00065:+00309:+00090:003410.0676:03313
03314:-00064:+00150:-00182:003410.0676:03314
03315:-00367:+00275:+00210:003410.0676:03315
03316:+00054:+00169:+00131:003409.4011:03316
03317:+00366:+00283:+00145:003409.4011:03317
03318:-00027:-00029:-00104:003409.4011:03318
03319:+00080:+00062:-00061:003409.4011:03319
03320:+00129:+00283:+00279:003409.4011:03320
03321:+00146:-00253:-00201:003409.4011:03321
03322:+00156:+00007:+00071:003397.3122:03322
03323:-00041:-00034:-00092:003397.3122:03323
03324:-00153:-00263:+00437:003397.3122:03324
03325:+00023:+00186:+00133:003397.3122:03325
03326:-00232:-00067:-00236:003397.3122:03326
03327:+00101:-00159:-00045:003397.3122:03327
03328:+00323:+00276:-00260:003400.5937:03328
03329:+00007:-00146:+00101:003400.5937:03329
03330:-00341:+00474:-00013:003400.5937:03330
03331:+00259:-00229:-00018:003400.5937:03331
03332:+00012:+00985:-00336:003400.5937:03332
03333:+00083:-00087:-00212:003400.5937:03333
03334:+00152:+00540:+00154:003399.9416:03334
03335:-00076:+00782:-00323:003399.9416:03335
03336:+00178:-00952:+00050:003399.9416:03336
03337:-00115:+00246:-00500:003399.9416:03337
03338:+00125:-00141:+00156:003399.9416:03338
03339:+00187:-00262:+00251:003399.9416:03339
03340:-00100:-00659:-00563:003387.9567:03340
03341:-00134:-00222:+00163:003387.9567:03341
03342:+00367:+00142:-00156:003387.9567:03342
03343:+00103:-00540:+00119:003387.9567:03343
03344:-00267:+00422:+00304:003387.9567:03344
03345:+00115:-00305:-00180:003387.9567:03345
03346:-00048:+00031:+00339:003381.8918:03346
03347:+00211:+00336:-00210:003381.8918:03347
03348:-00009:-00152:+00302:003381.8918:03348
03349:-00221:+00033:+00119:003381.8918:03349
03350:+00048:+00051:-00318:003381.8918:03350
03351:-00058:-00027:+00175:003381.8918:03351
03352:-00007:-00131:+00014:003390.5412:03352
03353:-00206:+00537:+00274:003390.5412:03353
03354:-00112:-00196:-00103:003390.5412:03354
03355:+00174:+00085:+00162:003390.5412:03355
03356:+00002:+00443:-00057:003390.5412:03356
03357:-00088:-00322:+00170:003390.5412:03357
03358:-00120:+00176:+00178:003378.7204:03358
03359:+00125:+00079:+00098:003378.7204:03359
03360:+00061:+00226:-00003:003378.7204:03360
03361:+00087:-00448:-00346:003378.7204:03361
03362:-00038:+00634:-00046:003378.7204:03362
03363:+00023:-00104:+00190:003378.7204:03363
03364:-00006:+00342:-00058:003372.5534:03364
03365:+00008:+00507:-00197:003372.5534:03365
03366:+00068:-00251:-00018:003372.5534:03366
03367:-00003:+00415:+00043:003372.5534:03367
03368:-00273:+00168:-00237:003372.5534:03368
03369:-00072:-00418:+00253:003372.5534:03369
03370:+00129:-00192:-00158:003381.2880:03370
03371:-00171:-00305:-00039:003381.2880:03371
03372:-00212:-00461:-00271:003381.2880:03372
03373:+00161:-00817:+00058:003381.2880:03373
03374:-00077:+00626:-00462:003381.2880:03374
03375:-00055:-01011:+00166:003381.2880:03375
03376:+00045:+00479:+00027:003360.4047:03376
03377:+00043:+00526:-00088:003360.4047:03377
03378:-00048:+00265:+00051:003360.4047:03378
03379:-00097:+00541:-00468:003360.4047:03379
03380:-00096:-00430:-00031:003360.4047:03380
03381:-00048:+00235:-00249:003372.5869:03381
03382:+00007:-00334:-00270:003372.5869:03382
03383:-00163:+00608:+00490:003372.5869:03383
03384:+00105:-00454:-00258:003372.5869:03384
03385:-00069:+00167:+00241:003372.5869:03385
03386:+00050:-00228:-00085:003372.5869:03386
03387:+00278:-00178:+00234:003372.0715:03387
03388:+00078:+00665:+00071:003372.0715:03388
03389:-00252:-00210:+00001:003372.0715:03389
03390:+00031:+00428:+00289:003372.0715:03390
03391:+00228:+00004:-00163:003372.0715:03391
03392:-00209:+00255:+00335:003372.0715:03392
03393:+00095:+00080:-00283:003360.3916:03393
03394:-00038:+00216:+00400:003360.3916:03394
03395:-00126:-00045:-00076:003360.3916:03395
03396:+00087:-00156:+00215:003360.3916:03396
03397:-00091:-00281:-00291:003360.3916:03397
03398:-00117:-00066:-00089:003360.3916:03398
03399:+00066:+00130:+00159:003363.3537:03399
03400:+00058:-00405:-00051:003363.3537:03400
03401:-00226:+00140:-00064:003363.3537:03401
03402:-00005:-00100:+00099:003363.3537:03402
03403:+00105:+00109:+00223:003363.3537:03403
03404:-00024:-00062:-00360:003363.3537:03404
03405:+00135:+00119:+00131:003371.9025:03405
03406:-00061:+00016:-00072:003371.9025:03406
03407:-00212:-00186:+00091:003371.9025:03407
03408:+00109:+00321:-00316:003371.9025:03408
03409:+00008:-00170:+00005:003371.9025:03409
03410:-00110:+00170:-00139:003371.9025:03410
03411:+00054:+00174:-00281:003369.5007:03411
03412:+00001:-00349:+00190:003369.5007:03412
03413:+00027:+00120:-00156:003369.5007:03413
03414:-00202:-00631:-00184:003369.5007:03414
03415:+00131:+00101:+00121:003369.5007:03415
03416:+00296:-00322:+00152:003369.5007:03416
03417:-00151:-00290:-00074:003381.8305:03417
03418:-00034:+00546:-00236:003381.8305:03418
03419:+00130:-00355:+00183:003381.8305:03419
03420:+00035:+00403:-00021:003381.8305:03420
03421:+00065:-00200:-00057:003381.8305:03421
03422:-00137:+00403:-00111:003381.8305:03422
03423:+00124:+00176:-00114:003381.3017:03423
03424:+00127:+00347:+00115:003381.3017:03424
03425:-00089:+00052:-00065:003381.3017:03425
03426:-00088:-00089:+00185:003381.3017:03426
03427:+00129:+00028:-00132:003381.3017:03427
03428:-00093:-00236:+00089:003381.3017:03428
03429:-00196:+00234:+00420:003378.7746:03429
03430:+00253:-00272:+00326:003378.7746:03430
03431:+00006:+00280:-00018:003378.7746:03431
03432:-00133:-00243:+00007:003378.7746:03432
03433:+00017:+00172:+00236:003378.7746:03433
03434:-00009:-00134:+00152:003378.7746:03434
03435:+00005:-00046:+00030:003381.8850:03435
03436:-00016:+00195:-00024:003381.8850:03436
03437:+00057:-00097:+00002:003381.8850:03437
03438:+00134:+00043:+00178:003381.8850:03438
03439:-00215:-00283:-00035:003381.8850:03439
03440:-00128:-00017:+00120:003381.8850:03440
03441:+00230:+00192:+00070:003390.8288:03441
03442:-00210:-00483:-00110:003390.8288:03442
03443:-00250:+00330:-00184:003390.8288:03443
03444:-00043:-00022:-00001:003390.8288:03444
03445:-00039:+00019:-00085:003390.8288:03445
03446:-00135:-00106:-00046:003390.8288:03446
03447:-00090:+00172:+00130:003378.8964:03447
03448:+00231:+00040:+00046:003378.8964:03448
03449:-00004:+00180:-00405:003378.8964:03449
03450:-00293:+00113:-00127:003378.8964:03450
03451:+00151:+00054:-00025:003378.8964:03451
03452:+00255:+00061:-00100:003378.8964:03452
03453:-00317:-00039:-00077:003400.7458:03453
03454:-00127:+00117:-00019:003400.7458:03454
03455:+00288:+00013:-00021:003400.7458:03455
03456:+00271:+00192:-00180:003400.7458:03456
03457:-00091:-00085:-00116:003400.7458:03457
03458:-00053:-00041:+00198:003400.1137:03458
03459:+00197:+00406:-00067:003400.1137:03459
03460:-00166:-00334:-00079:003400.1137:03460
03461:-00206:+00205:+00339:003400.1137:03461
03462:+00238:+00096:+00092:003400.1137:03462
03463:+00054:-00080:-00263:003400.1137:03463
03464:-00216:+00231:-00069:003397.4694:03464
03465:-00004:-00194:+00263:003397.4694:03465
03466:+00196:+00197:+00152:003397.4694:03466
03467:+00053:+00217:+00126:003397.4694:03467
03468:-00096:-00069:+00129:003397.4694:03468
03469:+00118:+00191:-00037:003397.4694:03469
03470:+00155:-00102:-00048:003410.1718:03470
03471:-00006:-00027:+00127:003410.1718:03471
03472:-00140:-00083:-00004:003410.1718:03472
03473:+00003:+00129:+00104:003410.1718:03473
03474:+00030:-00087:+00027:003410.1718:03474
03475:-00095:+00240:+00057:003410.1718:03475
03476:-00007:+00134:+00170:003418.9414:03476
03477:-00049:-00113:-00111:003418.9414:03477
03478:-00217:+00028:-00106:003418.9414:03478
03479:+00063:+00069:+00361:003418.9414:03479
03480:+00086:-00012:+00016:003418.9414:03480
03481:-00144:+00031:-00204:003418.9414:03481
03482:+00019:-00061:-00130:003406.8569:03482
03483:+00189:+00294:-00135:003406.8569:03483
03484:+00045:-00003:+00047:003406.8569:03484
03485:-00218:+00125:-00186:003406.8569:03485
03486:+00017:+00247:+00169:003406.8569:03486
03487:+00302:+00000:-00005:003406.8569:03487
03488:-00145:+00174:-00170:003419.7270:03488
03489:-00213:+00265:+00108:003419.7270:03489
03490:+00087:-00094:-00124:003419.7270:03490
03491:+00033:-00011:-00310:003419.7270:03491
03492:-00174:-00154:+00003:003419.7270:03492
03493:+00045:-00013:+00207:003419.7270:03493
03494:+00207:+00002:-00120:003428.5913:03494
03495:-00126:-00025:-00323:003428.5913:03495
03496:-00073:+00081:+00024:003428.5913:03496
03497:+00052:+00141:+00200:003428.5913:03497
03498:+00166:+00061:+00039:003428.5913:03498
03499:-00128:+00189:-00280:003416.2827:03499
03500:-00015:+00080:+00308:003416.2827:03500
03501:+00295:-00126:+00047:003416.2827:03501
03502:+00079:-00093:-00035:003416.2827:03502
03503:-00154:-00070:-00100:003416.2827:03503
03504:+00249:+00139:+00070:003416.2827:03504
03505:+00174:-00186:-00207:003429.2731:03505
03506:-00355:-00113:-00030:003429.2731:03506
03507:-00154:-00146:-00025:003429.2731:03507
03508:+00038:+00174:+00033:003429.2731:03508
03509:-00061:+00282:-00164:003429.2731:03509
03510:-00298:-00130:+00109:003429.2731:03510
03511:-00299:+00206:-00070:003428.6262:03511
03512:-00116:-00022:-00057:003428.6262:03512
03513:-00065:-00181:-00042:003428.6262:03513
03514:+00079:+00108:+00027:003428.6262:03514
03515:-00043:-00255:+00349:003428.6262:03515
03516:-00148:+00091:+00339:003428.6262:03516
03517:+00307:+00086:-00070:003435.1650:03517
03518:+01092:+00108:-00075:003435.1650:03518
03519:+00849:-00008:-00126:003435.1650:03519
03520:-00301:-00141:-00113:003435.1650:03520
03521:+00229:+00041:-00149:003435.1650:03521
03522:+00483:+00134:-00079:003435.1650:03522
03523:+00061:+00135:-00062:003429.2661:03523
03524:-00178:-00119:+00162:003429.2661:03524
03525:+00030:+00201:+00025:003429.2661:03525
03526:+00066:+00082:-00241:003429.2661:03526
03527:-00335:-00121:-00281:003429.2661:03527
03528:-00242:+00212:+00285:003429.2661:03528
03529:-00021:-00420:+00191:003438.0561:03529
03530:-00339:-00307:-00330:003438.0561:03530
03531:-00211:-00123:-00400:003438.0561:03531
03532:+00425:-00315:+00129:003438.0561:03532
03533:+00250:+00160:-00172:003438.0561:03533
03534:-00306:+00051:-00274:003435.2629:03534
03535:+00044:+00435:+00257:003435.2629:03535
03536:+00698:+00036:+00276:003435.2629:03536
03537:+00036:-00337:-00166:003435.2629:03537
03538:-00130:+00114:+00064:003435.2629:03538
03539:+00110:-00069:+00172:003435.2629:03539
03540:+00249:-00116:-00312:003438.8793:03540
03541:-00174:-00112:+00039:003438.8793:03541
03542:-00405:+00141:+00190:003438.8793:03542
03543:-00081:-00018:+00154:003438.8793:03543
03544:-00148:-00133:-00040:003438.8793:03544
03545:-00330:+00021:+00053:003438.8793:03545
03546:-00149:+00228:+00253:003438.1198:03546
03547:-00026:-00197:-00087:003438.1198:03547
03548:-00123:+00137:-00118:003438.1198:03548
03549:+00025:+00056:+00182:003438.1198:03549
03550:+00234:+00041:+00157:003438.1198:03550
03551:+00103:+00174:-00083:003438.1198:03551
03552:+00139:+00118:+00036:003435.3051:03552
03553:+00237:-00007:+00085:003435.3051:03553
03554:+00072:-00031:-00255:003435.3051:03554
03555:-00141:+00010:+00119:003435.3051:03555
03556:+00048:-00008:+00159:003435.3051:03556
03557:+00022:-00160:-00031:003435.3051:03557
03558:-00207:-00018:-00124:003448.5964:03558
03559:-00302:+00381:-00093:003448.5964:03559
03560:-00186:+00015:+00131:003448.5964:03560
03561:-00128:+00068:-00261:003448.5964:03561
03562:-00412:+00121:+00001:003448.5964:03562
03563:+00055:+00027:+00210:003447.8286:03563
03564:+00231:+00238:-00029:003447.8286:03564
03565:-00129:-00194:+00278:003447.8286:03565
03566:+00095:+00318:-00243:003447.8286:03566
03567:+00161:-00009:+00044:003447.8286:03567
03568:+00027:+00127:-00264:003447.8286:03568
03569:+00001:+00374:+00018:003435.2280:03569
03570:+00231:-00341:+00021:003435.2280:03570
03571:+00112:+00022:+00013:003435.2280:03571
03572:-00259:-00105:-00077:003435.2280:03572
03573:-00235:+00025:+00101:003435.2280:03573
03574:+00019:-00087:+00030:003435.2280:03574
03575:-00102:-00001:-00498:003448.5397:03575
03576:-00309:+00056:+00111:003448.5397:03576
03577:+00080:+00042:+00147:003448.5397:03577
03578:+00062:+00041:-00137:003448.5397:03578
03579:-00342:-00266:-00090:003448.5397:03579
03580:-00038:+00247:-00018:003448.5397:03580
03581:+00355:-00061:+00118:003447.7648:03581
03582:-00154:+00016:-00303:003447.7648:03582
03583:-00163:+00075:+00192:003447.7648:03583
03584:+00384:+00386:-00319:003447.7648:03584
03585:-00123:-00084:-00076:003447.7648:03585
03586:-00235:-00092:+00358:003447.7648:03586
03587:+00282:-00057:+00037:003425.7534:03587
03588:+00013:-00334:-00157:003425.7534:03588
03589:-00390:+00287:-00047:003425.7534:03589
03590:+00010:-00614:+00451:003425.7534:03590
03591:+00577:-00044:-00096:003425.7534:03591
03592:+00094:-00336:-00435:003438.8937:03592
03593:-00534:-00344:+00024:003438.8937:03593
03594:+00605:+00232:+00367:003438.8937:03594
03595:+00581:-00393:-00295:003438.8937:03595
03596:-00511:+00352:-00170:003438.8937:03596
03597:+00401:+00348:+00064:003438.8937:03597
03598:+00420:+00099:+00140:003428.6406:03598
03599:-00314:+00680:-00208:003428.6406:03599
03600:-00248:-00284:+00293:003428.6406:03600
03601:+00214:+00593:-00083:003428.6406:03601
03602:-00150:+00258:-00263:003428.6406:03602
03603:-00105:+00875:+00506:003428.6406:03603
03604:+00315:+00239:-00343:003406.9536:03604
03605:+00270:-00454:+00175:003406.9536:03605
03606:-00037:+00176:-00509:003406.9536:03606
03607:+00103:-00544:+00347:003406.9536:03607
03608:+00263:+00267:+00169:003406.9536:03608
03609:+00187:-00561:-00468:003406.9536:03609
03610:-00183:+00222:+00042:003391.4125:03610
03611:+00195:-00520:-00053:003391.4125:03611
03612:+00211:-00279:+00273:003391.4125:03612
03613:-00338:+00289:-00033:003391.4125:03613
03614:-00024:+00011:-00191:003391.4125:03614
03615:-00012:+00053:+00003:003391.4125:03615
03616:-00040:+00045:-00275:003400.1965:03616
03617:-00137:+00317:+00212:003400.1965:03617
03618:+00043:-00285:-00128:003400.1965:03618
03619:+00081:-00113:-00230:003400.1965:03619
03620:-00135:+00121:-00229:003400.1965:03620
03621:-00082:-00236:+00310:003400.1965:03621
03622:+00180:+00193:+00131:003369.6960:03622
03623:+00194:-00211:-00360:003369.6960:03623
03624:-00391:+00031:+00067:003369.6960:03624
03625:-00208:-00163:+00163:003369.6960:03625
03626:+00404:-00070:+00206:003369.6960:03626
03627:+00195:+00196:-00085:003369.6960:03627
03628:-00445:+00178:+00029:003381.8574:03628
03629:+00079:-00014:+00099:003381.8574:03629
03630:+00081:+00080:-00096:003381.8574:03630
03631:-00130:+00066:+00115:003381.8574:03631
03632:-00067:-00016:+00241:003381.8574:03632
03633:+00032:+00392:-00005:003381.8574:03633
03634:+00157:-00117:-00144:003372.1599:03634
03635:-00248:-00104:+00144:003372.1599:03635
03636:-00182:+00135:+00127:003372.1599:03636
03637:+00077:-00356:-00231:003372.1599:03637
03638:-00072:+00331:-00125:003372.1599:03638
03639:-00100:-00501:+00389:003372.1599:03639
03640:+00030:+00028:+00143:003369.7294:03640
03641:-00046:-00285:-00231:003369.7294:03641
03642:-00224:-00062:+00159:003369.7294:03642
03643:-00047:+00503:-00276:003369.7294:03643
03644:-00056:-00223:+00184:003369.7294:03644
03645:+00057:+00416:-00201:003369.7294:03645
03646:+00098:-00245:-00221:003372.7502:03646
03647:-00263:+00215:-00084:003372.7502:03647
03648:+00325:+00036:-00151:003372.7502:03648
03649:+00146:+00168:+00047:003372.7502:03649
03650:-00102:+00154:+00033:003372.7502:03650
03651:+00184:-00157:+00309:003372.7502:03651
03652:+00000:+00056:-00156:003390.7744:03652
03653:-00107:-00091:-00009:003390.7744:03653
03654:+00237:-00013:+00006:003390.7744:03654
03655:-00003:+00012:+00023:003390.7744:03655
03656:-00308:+00059:-00077:003390.7744:03656
03657:+00052:-00167:+00030:003378.9030:03657
03658:+00234:+00170:-00020:003378.9030:03658
03659:-00130:+00063:+00085:003378.9030:03659
03660:-00099:+00174:+00384:003378.9030:03660
03661:+00185:-00019:-00088:003378.9030:03661
03662:-00021:-00052:-00185:003378.9030:03662
03663:-00062:+00183:+00043:003381.9121:03663
03664:-00082:-00239:+00262:003381.9121:03664
03665:+00177:+00166:-00015:003381.9121:03665
03666:+00178:-00018:-00181:003381.9121:03666
03667:-00209:-00027:+00098:003381.9121:03667
03668:-00056:+00214:-00088:003381.9121:03668
03669:+00173:-00201:+00068:003400.0654:03669
03670:-00266:+00195:-00037:003400.0654:03670
03671:-00307:-00102:+00004:003400.0654:03671
03672:+00426:-00181:+00245:003400.0654:03672
03673:-00111:+00073:-00131:003400.0654:03673
03674:-00376:+00104:-00282:003400.0654:03674
03675:+00293:+00109:+00017:003388.1000:03675
03676:+00280:-00103:-00379:003388.1000:03676
03677:-00215:+00234:-00075:003388.1000:03677
03678:+00121:+00091:+00216:003388.1000:03678
03679:+00160:+00103:-00061:003388.1000:03679
03680:-00118:+00344:-00322:003388.1000:03680
03681:+00055:-00287:+00154:003400.6696:03681
03682:+00143:+00084:-00079:003400.6696:03682
03683:-00160:-00066:-00210:003400.6696:03683
03684:-00193:-00154:+00205:003400.6696:03684
03685:+00043:-00011:+00105:003400.6696:03685
03686:+00110:+00022:+00097:003400.6696:03686
03687:+00041:-00059:-00167:003400.1000:03687
03688:-00080:+00072:-00078:003400.1000:03688
03689:+00096:+00050:-00162:003400.1000:03689
03690:+00300:-00121:+00026:003400.1000:03690
03691:+00188:+00197:-00140:003400.1000:03691
03692:-00084:+00152:+00175:003400.1000:03692
03693:+00309:+00104:-00102:003397.3464:03693
03694:+00478:+00072:-00232:003397.3464:03694
03695:+00069:+00076:-00025:003397.3464:03695
03696:-00090:+00010:+00026:003397.3464:03696
03697:+00281:-00027:+00109:003397.3464:03697
03698:+00318:+00274:-00116:003397.3464:03698
03699:-00167:+00026:-00094:003410.1789:03699
03700:-00043:-00176:+00334:003410.1789:03700
03701:+00191:+00089:-00123:003410.1789:03701
03702:-00098:-00111:-00108:003410.1789:03702
03703:-00235:+00104:-00107:003410.1789:03703
03704:-00072:-00192:+00147:003428.5004:03704
03705:+00153:+00327:-00020:003428.5004:03705
03706:+00140:-00201:+00076:003428.5004:03706
03707:-00192:+00069:-00111:003428.5004:03707
03708:+00159:+00325:-00039:003428.5004:03708
03709:+00216:+00120:-00010:003428.5004:03709
03710:+00057:+00161:+00053:003406.8088:03710
03711:+00086:+00032:+00165:003406.8088:03711
03712:+00091:+00022:-00079:003406.8088:03712
03713:-00031:+00041:+00100:003406.8088:03713
03714:-00035:-00072:+00269:003406.8088:03714
03715:-00042:-00284:-00001:003406.8088:03715
03716:-00070:+00171:-00176:003419.6923:03716
03717:-00191:-00321:-00128:003419.6923:03717
03718:-00114:+00030:+00170:003419.6923:03718
03719:-00120:+00029:+00041:003419.6923:03719
03720:-00175:+00206:-00296:003419.6923:03720
03721:+00130:+00136:+00008:003419.6923:03721
03722:+00054:+00286:-00101:003428.5424:03722
03723:-00200:+00157:-00045:003428.5424:03723
03724:-00094:+00056:+00174:003428.5424:03724
03725:+00241:+00427:-00007:003428.5424:03725
03726:+00255:-00100:-00074:003428.5424:03726
03727:-00114:+00179:+00042:003428.5424:03727
03728:-00186:+00179:+00151:003425.6770:03728
03729:+00028:-00011:-00147:003425.6770:03729
03730:+00055:+00073:-00338:003425.6770:03730
03731:-00232:+00348:-00074:003425.6770:03731
03732:-00162:-00158:+00105:003425.6770:03732
03733:+00048:+00403:+00028:003425.6770:03733
03734:-00123:-00057:-00106:003438.9077:03734
03735:-00170:+00289:-00126:003438.9077:03735
03736:+00025:-00004:+00073:003438.9077:03736
03737:-00112:+00255:-00370:003438.9077:03737
03738:-00027:+00133:+00056:003438.9077:03738
03739:+00119:-00179:-00014:003438.9077:03739
03740:+00192:+00508:-00087:003428.5563:03740
03741:-00366:-00173:+00059:003428.5563:03741
03742:-00251:-00156:-00086:003428.5563:03742
03743:+00223:+00435:-00064:003428.5563:03743
03744:+00071:+00157:-00333:003428.5563:03744
03745:-00123:+00361:+00291:003435.2561:03745
03746:-00053:+00198:-00048:003435.2561:03746
03747:-00004:+00172:+00192:003435.2561:03747
03748:-00123:+00378:-00353:003435.2561:03748
03749:+00078:-00500:+00156:003435.2561:03749
03750:-00082:+00359:-00025:003435.2561:03750
03751:-00013:-00084:-00282:003429.3010:03751
03752:-00053:-00893:-00189:003429.3010:03752
03753:+00249:+00338:+00123:003429.3010:03753
03754:+00234:-00670:+00008:003429.3010:03754
03755:-00128:+00340:+00236:003429.3010:03755
03756:+00137:-00425:-00109:003429.3010:03756
03757:+00091:-00122:-00125:003428.4721:03757
03758:-00045:+00024:-00044:003428.4721:03758
03759:+00299:-00283:+00239:003428.4721:03759
03760:-00219:+00134:+00097:003428.4721:03760
03761:-00183:-00149:-00072:003428.4721:03761
03762:+00067:+00252:-00021:003428.4721:03762
03763:+00035:+00114:+00161:003406.8706:03763
03764:-00092:+00182:-00087:003406.8706:03764
03765:+00170:+00290:-00314:003406.8706:03765
03766:-00119:+00121:-00092:003406.8706:03766
03767:+00099:+00018:+00072:003406.8706:03767
03768:+00122:+00010:+00141:003406.8706:03768
03769:-00039:+00017:-00019:003391.3715:03769
03770:+00110:-00095:-00141:003391.3715:03770
03771:-00001:+00078:-00248:003391.3715:03771
03772:+00073:+00073:+00083:003391.3715:03772
03773:+00068:-00195:-00180:003391.3715:03773
03774:-00103:+00306:+00040:003391.3715:03774
03775:+00074:+00134:-00004:003390.8288:03775
03776:+00168:-00031:+00041:003390.8288:03776
03777:-00158:-00296:-00216:003390.8288:03777
03778:+00213:+00263:+00191:003390.8288:03778
03779:+00392:+00155:-00136:003390.8288:03779
03780:-00133:+00223:-00035:003390.8288:03780
03781:+00003:+00598:-00153:003360.6125:03781
03782:+00131:-00286:+00187:003360.6125:03782
03783:+00057:+00572:-00298:003360.6125:03783
03784:-00217:-00369:-00281:003360.6125:03784
03785:-00318:+00439:+00149:003360.6125:03785
03786:+00353:+00114:+00301:003360.6125:03786
03787:+00009:-00394:-00233:003363.4956:03787
03788:-00351:+00351:-00114:003363.4956:03788
03789:-00113:-00481:+00084:003363.4956:03789
03790:+00176:+00102:+00142:003363.4956:03790
03791:+00218:-00496:+00030:003363.4956:03791
03792:-00129:+00241:+00062:003363.4956:03792
03793:-00296:-00267:-00160:003362.9863:03793
03794:+00001:-00301:+00101:003362.9863:03794
03795:+00124:+00497:-00313:003362.9863:03795
03796:-00203:+00186:+00037:003362.9863:03796
03797:-00213:-00062:+00035:003362.9863:03797
03798:+00128:-00051:+00016:003362.9863:03798
03799:+00011:+00241:-00040:003351.3847:03799
03800:-00029:-00366:-00108:003351.3847:03800
03801:-00214:+00235:+00311:003351.3847:03801
03802:-00028:-00480:-00181:003351.3847:03802
03803:-00058:+00181:-00084:003351.3847:03803
03804:-00116:+00012:-00303:003372.6892:03804
03805:-00172:-00126:+00220:003372.6892:03805
03806:-00125:+00066:-00135:003372.6892:03806
03807:-00006:-00034:-00091:003372.6892:03807
03808:-00023:+00075:-00028:003372.6892:03808
03809:+00063:-00058:-00195:003372.6892:03809
03810:-00141:-00023:+00029:003372.2070:03810
03811:+00089:+00034:+00121:003372.2070:03811
03812:+00092:-00100:-00021:003372.2070:03812
03813:-00168:+00001:-00162:003372.2070:03813
03814:-00011:-00183:-00096:003372.2070:03814
03815:-00083:+00075:-00045:003372.2070:03815
03816:-00099:-00177:-00057:003369.7363:03816
03817:+00071:-00101:-00090:003369.7363:03817
03818:+00017:-00232:+00173:003369.7363:03818
03819:-00206:+00051:-00024:003369.7363:03819
03820:+00031:+00121:-00077:003369.7363:03820
03821:-00039:-00088:-00166:003369.7363:03821
03822:-00167:+00185:+00000:003381.9738:03822
03823:+00169:-00239:-00180:003381.9738:03823
03824:+00122:+00340:+00007:003381.9738:03824
03825:+00011:+00005:-00109:003381.9738:03825
03826:-00012:+00449:-00035:003381.9738:03826
03827:-00026:-00053:-00249:003381.9738:03827
03828:-00018:-00265:-00094:003390.5480:03828
03829:+00099:+00515:+00057:003390.5480:03829
03830:-00059:-00594:+00279:003390.5480:03830
03831:+00087:+00541:+00029:003390.5480:03831
03832:+00101:-00073:-00008:003390.5480:03832
03833:-00312:-00305:-00225:003390.5480:03833
03834:-00124:+00289:+00179:003378.7543:03834
03835:+00255:-00500:+00320:003378.7543:03835
03836:-00025:+00292:+00081:003378.7543:03836
03837:-00009:+00124:+00211:003378.7543:03837
03838:-00167:+00154:+00089:003378.7543:03838
03839:+00007:+00459:-00025:003378.7543:03839
03840:+00061:-00117:-00042:003381.8574:03840
03841:-00209:+00283:-00106:003381.8574:03841
03842:-00016:+00015:-00007:003381.8574:03842
03843:+00244:+00027:+00047:003381.8574:03843
03844:-00553:-00012:-00162:003381.8574:03844
03845:-00197:+00174:-00036:003381.8574:03845
03846:+00610:+00319:-00045:003390.5959:03846
03847:+00167:+00057:-00181:003390.5959:03847
03848:-00142:+00139:-00004:003390.5959:03848
03849:+00005:-00130:-00033:003390.5959:03849
03850:+00095:+00116:+00250:003390.5959:03850
03851:+00211:-00095:-00103:003390.5959:03851
03852:-00186:+00301:+00321:003378.7543:03852
03853:-00078:-00292:-00249:003378.7543:03853
03854:+00123:+00400:-00045:003378.7543:03854
03855:-00119:+00397:-00305:003378.7543:03855
03856:-00121:+00151:-00028:003378.7543:03856
03857:-00058:+00209:-00176:003378.7543:03857
03858:+00011:-00044:+00000:003381.8984:03858
03859:-00021:-00063:-00067:003381.8984:03859
03860:-00027:-00277:+00089:003381.8984:03860
03861:+00144:+00100:-00232:003381.8984:03861
03862:-00087:-00098:-00021:003381.8984:03862
03863:+00082:-00047:+00247:003381.8984:03863
03864:+00276:+00220:-00174:003390.8222:03864
03865:-00150:-00166:-00138:003390.8222:03865
03866:+00127:+00246:-00031:003390.8222:03866
03867:+00286:+00133:+00127:003390.8222:03867
03868:-00037:+00089:-00151:003390.8222:03868
03869:-00215:-00013:-00173:003388.2768:03869
03870:-00108:-00035:+00081:003388.2768:03870
03871:+00249:+00073:+00148:003388.2768:03871
03872:+00101:+00181:+00090:003388.2768:03872
03873:-00212:-00259:-00008:003388.2768:03873
03874:+00189:+00191:-00183:003388.2768:03874
03875:+00204:+00075:+00254:003400.8354:03875
03876:-00255:-00240:+00071:003400.8354:03876
03877:-00180:-00018:+00093:003400.8354:03877
03878:+00247:-00026:+00242:003400.8354:03878
03879:-00066:-00158:-00019:003400.8354:03879
03880:-00196:-00077:-00067:003400.8354:03880
03881:+00090:+00106:+00155:003419.1083:03881
03882:+00158:-00044:+00034:003419.1083:03882
03883:-00077:-00195:-00047:003419.1083:03883
03884:-00083:+00077:+00109:003419.1083:03884
03885:+00190:+00018:+00097:003419.1083:03885
03886:+00077:+00138:-00110:003419.1083:03886
03887:-00203:+00004:-00248:003406.9392:03887
03888:-00053:-00004:+00093:003406.9392:03888
03889:+00189:+00231:-00014:003406.9392:03889
03890:-00324:-00168:-00007:003406.9392:03890
03891:-00198:+00155:+00079:003406.9392:03891
03892:+00272:+00147:+00053:003406.9392:03892
03893:-00157:-00125:-00073:003410.2971:03893
03894:-00296:-00090:-00307:003410.2971:03894
03895:-00019:+00072:-00047:003410.2971:03895
03896:+00086:+00120:-00261:003410.2971:03896
03897:-00300:-00089:-00012:003410.2971:03897
03898:-00103:+00081:+00151:003410.2971:03898
03899:+00112:+00138:+00045:003428.6684:03899
03900:-00097:+00031:-00314:003428.6684:03900
03901:-00033:+00169:-00091:003428.6684:03901
03902:+00277:+00109:-00050:003428.6684:03902
03903:-00039:-00094:+00014:003428.6684:03903
03904:-00176:+00279:+00060:003428.6684:03904
03905:+00232:-00074:-00099:003416.4072:03905
03906:+00222:+00050:-00078:003416.4072:03906
03907:-00044:+00235:+00015:003416.4072:03907
03908:-00359:-00214:-00181:003416.4072:03908
03909:+00060:+00241:-00171:003416.4072:03909
03910:+00061:-00036:-00013:003429.3081:03910
03911:-00258:-00136:+00329:003429.3081:03911
03912:+00467:-00073:-00005:003429.3081:03912
03913:+00744:+00197:-00001:003429.3081:03913
03914:-00116:+00037:-00357:003429.3081:03914
03915:-00511:-00098:+00091:003429.3081:03915
03916:+00516:+00006:+00116:003438.1408:03916
03917:+00613:-00076:-00071:003438.1408:03917
03918:-00299:+00079:-00184:003438.1408:03918
03919:-00241:+00185:+00152:003438.1408:03919
03920:+00844:-00215:-00125:003438.1408:03920
03921:+00382:+00125:-00143:003438.1408:03921
03922:-00855:-00077:-00299:003425.7255:03922
03923:+00007:+00249:-00055:003425.7255:03923
03924:+00519:+00238:+00196:003425.7255:03924
03925:-00312:-00321:-00188:003425.7255:03925
03926:-00477:+00064:+00254:003425.7255:03926
03927:+00196:+00384:+00113:003425.7255:03927
03928:-00119:-00276:-00235:003438.7170:03928
03929:-00070:-00042:-00061:003438.7170:03929
03930:+00445:+00173:+00420:003438.7170:03930
03931:-00021:-00124:-00116:003438.7170:03931
03932:-00159:-00193:-00169:003438.7170:03932
03933:+00180:+00224:+00177:003438.7170:03933
03934:+00127:+00019:+00204:003447.6232:03934
03935:+00101:+00123:+00025:003447.6232:03935
03936:-00147:+00335:-00213:003447.6232:03936
03937:-00288:-00156:+00208:003447.6232:03937
03938:-00009:+00314:+00079:003447.6232:03938
03939:-00168:-00153:+00269:003447.6232:03939
03940:-00243:-00079:+00000:003425.5654:03940
03941:+00089:+00364:+00063:003425.5654:03941
03942:-00152:-00065:+00071:003425.5654:03942
03943:-00163:-00360:-00062:003425.5654:03943
03944:+00253:+00354:+00005:003425.5654:03944
03945:+00320:-00238:-00050:003448.2983:03945
03946:-00115:+00057:+00017:003448.2983:03946
03947:+00045:+00015:+00346:003448.2983:03947
03948:+00234:-00084:+00147:003448.2983:03948
03949:-00045:+00385:-00359:003448.2983:03949
03950:-00189:+00083:+00059:003448.2983:03950
03951:+00003:-00037:+00115:003447.5524:03951
03952:+00037:+00152:-00135:003447.5524:03952
03953:-00299:+00175:-00008:003447.5524:03953
03954:-00144:+00247:+00088:003447.5524:03954
03955:-00021:-00180:+00135:003447.5524:03955
03956:-00044:+00381:+00044:003447.5524:03956
03957:-00059:-00055:-00268:003444.6567:03957
03958:+00227:+00159:-00135:003444.6567:03958
03959:+00164:-00029:-00223:003444.6567:03959
03960:-00328:-00141:+00011:003444.6567:03960
03961:+00065:+00014:+00135:003444.6567:03961
03962:+00198:+00416:-00070:003444.6567:03962
03963:-00164:-00068:-00275:003448.3481:03963
03964:-00038:+00060:+00071:003448.3481:03964
03965:+00265:+00113:+00009:003448.3481:03965
03966:-00085:+00036:-00482:003448.3481:03966
03967:-00406:-00282:-00006:003448.3481:03967
03968:+00039:-00167:+00104:003448.3481:03968
03969:-00084:-00323:-00234:003447.7507:03969
03970:-00261:+00201:+00217:003447.7507:03970
03971:+00481:-00420:-00013:003447.7507:03971
03972:+00351:+00332:-00163:003447.7507:03972
03973:-00086:-00592:-00349:003447.7507:03973
03974:-00241:+00119:+00244:003435.2141:03974
03975:+00505:+00425:+00195:003435.2141:03975
03976:+00412:-00472:-00158:003435.2141:03976
03977:-00687:+00340:-00135:003435.2141:03977
03978:-00141:-00168:+00143:003435.2141:03978
03979:+00209:-00180:+00197:003435.2141:03979
03980:-00310:+00034:-00186:003429.1889:03980
03981:-00231:+00276:+00267:003429.1889:03981
03982:+00105:+00167:+00267:003429.1889:03982
03983:+00334:+00064:-00057:003429.1889:03983
03984:-00138:+00374:-00302:003429.1889:03984
03985:+00007:-00101:+00292:003429.1889:03985
03986:+00387:-00200:-00124:003418.9277:03986
03987:-00127:+00156:+00064:003418.9277:03987
03988:+00113:-00352:+00302:003418.9277:03988
03989:+00266:+00324:+00071:003418.9277:03989
03990:-00096:-00555:-00083:003418.9277:03990
03991:+00054:+00001:+00194:003418.9277:03991
03992:+00125:-00379:-00036:003397.3874:03992
03993:+00070:-00216:-00017:003397.3874:03993
03994:+00076:+00619:-00348:003397.3874:03994
03995:-00172:-00314:+00075:003397.3874:03995
03996:+00126:+00498:+00121:003397.3874:03996
03997:+00383:-00128:+00084:003397.3874:03997
03998:-00087:+00559:-00264:003381.9055:03998
03999:-00018:-00152:-00158:003381.9055:03999
04000:+00152:+00030:-00186:003381.9055:04000
04001:-00030:+00186:-00085:003381.9055:04001
04002:-00047:-00563:+00213:003381.9055:04002
04003:-00090:+00082:-00202:003381.9055:04003
04004:+00107:-00337:-00114:003362.8784:04004
04005:+00079:-00035:-00163:003362.8784:04005
04006:-00034:-00586:+00012:003362.8784:04006
04007:+00311:+00125:+00043:003362.8784:04007
04008:+00150:+00150:-00263:003362.8784:04008
04009:-00132:-00194:+00250:003362.8784:04009
04010:+00295:+00068:+00098:003351.3847:04010
04011:+00270:+00287:+00104:003351.3847:04011
04012:-00415:-00156:-00081:003351.3847:04012
04013:-00232:+00085:+00064:003351.3847:04013
04014:+00213:+00497:+00185:003351.3847:04014
04015:-00417:-00641:-00142:003351.3847:04015
04016:-00452:+00297:+00234:003345.0915:04016
04017:+00305:-00537:+00056:003345.0915:04017
04018:+00169:+00087:-00145:003345.0915:04018
04019:-00302:-00497:-00304:003345.0915:04019
04020:-00188:-00071:+00237:003345.0915:04020
04021:+00333:+00145:+00078:003345.0915:04021
04022:+00172:-00287:-00359:003344.6215:04022
04023:-00466:+00347:+00007:003344.6215:04023
04024:-00262:+00122:-00118:003344.6215:04024
04025:+00237:+00116:+00263:003344.6215:04025
04026:-00264:+00036:-00131:003344.6215:04026
04027:-00413:+00163:+00478:003344.6215:04027
04028:+00057:-00057:-00310:003342.2270:04028
04029:-00069:-00281:-00117:003342.2270:04029
04030:-00315:-00090:+00052:003342.2270:04030
04031:+00180:-00032:+00443:003342.2270:04031
04032:-00065:+00234:-00103:003342.2270:04032
04033:+00036:-00087:+00132:003342.2270:04033
04034:-00280:+00451:+00032:003354.1645:04034
04035:-00062:-00227:+00295:003354.1645:04035
04036:+00149:+00146:-00293:003354.1645:04036
04037:-00359:+00435:-00145:003354.1645:04037
04038:-00313:-00036:+00133:003354.1645:04038
04039:+00292:+00105:-00083:003354.1645:04039
04040:-00367:+00372:-00219:003372.1599:04040
04041:-00431:+00162:-00089:003372.1599:04041
04042:+00318:-00020:-00337:003372.1599:04042
04043:+00172:-00063:-00226:003372.1599:04043
04044:-00157:-00028:-00140:003372.1599:04044
04045:-00019:-00335:+00226:003372.1599:04045
04046:+00254:+00237:+00173:003360.4047:04046
04047:+00283:-00411:-00382:003360.4047:04047
04048:-00258:+00168:+00097:003360.4047:04048
04049:+00130:-00094:+00049:003360.4047:04049
04050:+00330:-00453:+00112:003360.4047:04050
04051:-00230:+00483:-00131:003360.4047:04051
04052:-00235:-00308:+00209:003363.3271:04052
04053:+00085:+00054:+00286:003363.3271:04053
04054:+00300:+00109:-00229:003363.3271:04054
04055:-00277:+00247:+00002:003363.3271:04055
04056:+00025:-00144:+00049:003363.3271:04056
04057:+00065:+00146:-00309:003381.1791:04057
04058:-00328:+00163:-00040:003381.1791:04058
04059:+00112:-00264:+00491:003381.1791:04059
04060:+00368:+00348:-00054:003381.1791:04060
04061:-00018:-00434:-00427:003381.1791:04061
04062:-00419:+00186:+00029:003381.1791:04062
04063:+00221:-00188:+00402:003360.3242:04063
04064:+00235:-00042:+00242:003360.3242:04064
04065:-00098:+00382:-00028:003360.3242:04065
04066:-00370:+00011:+00032:003360.3242:04066
04067:-00066:+00403:+00032:003360.3242:04067
04068:+00256:-00041:-00260:003360.3242:04068
04069:-00253:+00286:+00094:003372.5058:04069
04070:-00229:+00113:+00058:003372.5058:04070
04071:+00305:+00244:+00137:003372.5058:04071
04072:-00005:+00065:-00460:003372.5058:04072
04073:-00431:-00163:+00199:003372.5058:04073
04074:+00151:+00231:-00186:003372.5058:04074
04075:+00412:-00005:-00340:003381.2814:04075
04076:-00155:-00049:-00378:003381.2814:04076
04077:-00176:-00091:+00412:003381.2814:04077
04078:+00390:+00111:-00007:003381.2814:04078
04079:+00130:-00253:-00512:003381.2814:04079
04080:-00375:+00410:-00434:003381.2814:04080
04081:-00192:-00045:-00085:003369.5007:04081
04082:+00087:+00004:-00113:003369.5007:04082
04083:-00100:+00127:-00120:003369.5007:04083
04084:-00237:+00104:+00077:003369.5007:04084
04085:-00009:+00103:+00049:003369.5007:04085
04086:+00113:+00101:-00385:003369.5007:04086
04087:-00131:-00027:-00087:003391.1791:04087
04088:-00285:+00032:-00070:003391.1791:04088
04089:+00397:-00016:+00131:003391.1791:04089
04090:+00380:+00172:-00095:003391.1791:04090
04091:-00085:-00043:-00016:003391.1791:04091
04092:+00171:+00074:+00132:003391.1791:04092
04093:+00525:+00276:+00038:003399.9555:04093
04094:-00259:-00004:-00239:003399.9555:04094
04095:-00438:-00206:-00050:003399.9555:04095
04096:+00388:+00225:+00278:003399.9555:04096
04097:+00142:-00218:+00076:003399.9555:04097
04098:-00173:+00272:-00139:003399.9555:04098
04099:+00002:-00034:+00119:003388.0249:04099
04100:+00184:+00269:-00241:003388.0249:04100
04101:-00027:+00112:-00016:003388.0249:04101
04102:-00266:-00114:+00237:003388.0249:04102
04103:-00068:-00023:+00170:003388.0249:04103
04104:+00223:+00092:+00055:003388.0249:04104
04105:-00264:-00194:+00023:003410.0676:04105
04106:-00298:+00052:+00361:003410.0676:04106
04107:+00153:-00051:+00237:003410.0676:04107
04108:+00168:+00259:-00198:003410.0676:04108
04109:-00030:+00170:+00150:003410.0676:04109
04110:-00004:+00138:+00269:003410.0676:04110
04111:+00187:+00406:+00137:003418.8857:04111
04112:+00137:+00277:-00304:003418.8857:04112
04113:-00060:+00051:-00202:003418.8857:04113
04114:+00062:-00010:-00182:003418.8857:04114
04115:+00132:+00225:-00030:003418.8857:04115
04116:+00129:-00188:+00088:003406.7402:04116
04117:+00115:-00028:+00089:003406.7402:04117
04118:+00007:+00049:-00194:003406.7402:04118
04119:-00162:+00036:-00016:003406.7402:04119
04120:-00156:-00010:-00335:003406.7402:04120
04121:+00013:+00264:-00209:003406.7402:04121
04122:-00117:+00143:-00356:003419.5595:04122
04123:-00146:+00427:-00061:003419.5595:04123
04124:+00215:-00051:-00148:003419.5595:04124
04125:+00073:+00298:+00233:003419.5595:04125
04126:-00286:-00026:-00345:003419.5595:04126
04127:+00274:+00112:+00037:003419.5595:04127
04128:+00384:-00107:+00160:003428.3813:04128
04129:+00303:+00096:-00006:003428.3813:04129
04130:+00015:+00133:-00253:003428.3813:04130
04131:-00025:-00014:+00202:003428.3813:04131
04132:+00061:+00083:+00109:003428.3813:04132
04133:-00047:-00005:+00136:003428.3813:04133
04134:-00264:-00112:-00136:003425.5170:04134
04135:+00116:+00061:-00128:003425.5170:04135
04136:+00125:-00194:-00155:003425.5170:04136
04137:-00088:-00079:+00077:003425.5170:04137
04138:+00085:-00207:+00162:003425.5170:04138
04139:+00016:-00234:+00042:003425.5170:04139
04140:-00181:+00008:+00012:003429.0415:04140
04141:-00050:-00079:+00106:003429.0415:04141
04142:+00118:-00051:+00001:003429.0415:04142
04143:-00028:+00107:-00185:003429.0415:04143
04144:-00025:-00204:-00001:003429.0415:04144
04145:+00050:-00180:+00104:003429.0415:04145
04146:-00083:+00231:-00074:003437.8381:04146
04147:-00063:+00081:+00053:003437.8381:04147
04148:+00180:+00050:+00009:003437.8381:04148
04149:-00001:+00351:-00208:003437.8381:04149
04150:-00314:-00099:+00038:003437.8381:04150
04151:+00124:+00382:+00206:003434.9550:04151
04152:+00306:-00386:-00263:003434.9550:04152
04153:-00288:+00354:-00147:003434.9550:04153
04154:+00114:-00010:+00277:003434.9550:04154
04155:+00207:+00324:+00100:003434.9550:04155
04156:-00026:+00129:-00141:003434.9550:04156
04157:+00018:+00255:-00050:003428.9501:04157
04158:+00038:+00097:+00222:003428.9501:04158
04159:+00317:-00094:-00314:003428.9501:04159
04160:+00038:+00246:+00058:003428.9501:04160
04161:-00228:-00013:-00067:003428.9501:04161
04162:+00367:-00218:-00275:003428.9501:04162
04163:-00009:+00169:-00172:003428.3322:04163
04164:-00082:-00021:+00049:003428.3322:04164
04165:+00214:-00151:+00000:003428.3322:04165
04166:-00013:-00344:-00269:003428.3322:04166
04167:+00021:+00213:-00072:003428.3322:04167
04168:+00094:+00209:+00199:003428.3322:04168
04169:+00120:+00030:-00252:003416.0402:04169
04170:-00080:+00432:-00083:003416.0402:04170
04171:+00227:-00045:-00027:003416.0402:04171
04172:-00009:+00510:+00077:003416.0402:04172
04173:-00143:+00253:+00011:003416.0402:04173
04174:+00370:+00347:+00049:003416.0402:04174
04175:-00261:+00737:-00098:003410.0471:04175
04176:+00030:-00675:-00063:003410.0471:04176
04177:+00068:+00689:-00144:003410.0471:04177
04178:+00093:-00069:+00176:003410.0471:04178
04179:-00049:-00741:+00301:003410.0471:04179
04180:-00132:-00094:-00068:003410.0471:04180
04181:+00256:-00498:+00413:003409.4291:04181
04182:-00154:+00181:+00143:003409.4291:04182
04183:+00129:-00555:-00064:003409.4291:04183
04184:+00044:+00201:-00204:003409.4291:04184
04185:-00116:-00069:-00013:003409.4291:04185
04186:+00168:-00053:+00332:003409.4291:04186
04187:-00357:+00613:+00073:003387.9365:04187
04188:-00281:+00151:+00160:003387.9365:04188
04189:+00135:+00418:-00168:003387.9365:04189
04190:+00127:+00040:-00196:003387.9365:04190
04191:+00001:+00513:+00065:003387.9365:04191
04192:+00145:-00161:-00113:003400.5109:04192
04193:-00361:+00175:-00030:003400.5109:04193
04194:+00107:+00050:+00034:003400.5109:04194
04195:+00158:-00023:-00093:003400.5109:04195
04196:-00214:+00269:-00094:003400.5109:04196
04197:+00160:-00347:-00262:003400.5109:04197
04198:-00089:+00154:-00158:003371.9565:04198
04199:-00004:-00038:+00080:003371.9565:04199
04200:-00011:-00142:-00004:003371.9565:04200
04201:-00218:-00305:+00144:003371.9565:04201
04202:+00083:+00361:-00149:003371.9565:04202
04203:+00064:-00114:+00018:003371.9565:04203
04204:-00047:+00182:+00010:003378.8020:04204
04205:-00033:+00494:+00178:003378.8020:04205
04206:-00008:-00355:+00140:003378.8020:04206
04207:+00065:+00557:-00139:003378.8020:04207
04208:-00022:-00192:-00319:003378.8020:04208
04209:-00341:-00145:+00492:003378.8020:04209
04210:+00106:-00263:+00021:003381.8850:04210
04211:-00037:-00069:-00016:003381.8850:04211
04212:-00109:-00244:-00021:003381.8850:04212
04213:+00043:+00064:+00096:003381.8850:04213
04214:-00216:+00378:-00079:003381.8850:04214
04215:-00036:-00033:-00036:003381.8850:04215
04216:-00085:+00402:-00021:003372.0512:04216
04217:+00095:+00204:-00276:003372.0512:04217
04218:-00127:+00303:+00184:003372.0512:04218
04219:-00041:+00143:+00061:003372.0512:04219
04220:-00053:+00328:+00232:003372.0512:04220
04221:-00178:+00050:-00192:003372.0512:04221
04222:+00007:-00213:-00200:003388.0454:04222
04223:-00063:+00500:-00107:003388.0454:04223
04224:-00010:-00214:+00118:003388.0454:04224
04225:-00059:-00063:+00098:003388.0454:04225
04226:+00017:+00032:-00269:003388.0454:04226
04227:+00104:-00217:+00212:003388.0454:04227
04228:+00001:+00196:+00124:003381.8984:04228
04229:+00062:-00181:+00164:003381.8984:04229
04230:-00137:+00007:-00122:003381.8984:04230
04231:-00039:+00138:-00046:003381.8984:04231
04232:-00021:-00108:+00215:003381.8984:04232
04233:-00146:-00034:-00031:003381.8984:04233
04234:-00223:+00031:-00191:003399.9899:04234
04235:-00034:+00278:-00099:003399.9899:04235
04236:+00019:-00180:-00229:003399.9899:04236
04237:+00042:+00240:-00103:003399.9899:04237
04238:-00066:+00034:+00242:003399.9899:04238
04239:-00185:-00447:+00019:003399.9899:04239
04240:-00085:+00180:-00402:003378.8020:04240
04241:+00224:-00019:-00003:003378.8020:04241
04242:+00177:-00015:-00148:003378.8020:04242
04243:-00288:-00194:-00223:003378.8020:04243
04244:+00061:+00084:+00150:003378.8020:04244
04245:+00445:-00096:+00340:003378.8020:04245
04246:-00149:+00068:-00216:003400.5732:04246
04247:-00211:-00081:+00028:003400.5732:04247
04248:+00012:-00024:-00057:003400.5732:04248
04249:+00144:+00352:-00045:003400.5732:04249
04250:-00087:-00279:-00119:003400.5732:04250
04251:-00007:+00273:+00229:003400.5732:04251
04252:-00026:+00121:-00209:003399.9072:04252
04253:-00181:+00314:-00124:003399.9072:04253
04254:+00216:-00275:-00077:003399.9072:04254
04255:+00170:+00026:-00005:003399.9072:04255
04256:-00264:-00192:-00012:003399.9072:04256
04257:+00230:-00167:+00112:003397.1411:04257
04258:+00061:-00005:-00027:003397.1411:04258
04259:-00080:-00291:+00066:003397.1411:04259
04260:+00307:+00037:+00396:003397.1411:04260
04261:+00088:-00288:+00033:003397.1411:04261
04262:+00045:-00081:+00193:003397.1411:04262
04263:-00088:+00361:-00086:003409.7761:04263
04264:-00230:-00326:+00266:003409.7761:04264
04265:+00174:+00361:-00027:003409.7761:04265
04266:+00312:+00148:-00081:003409.7761:04266
04267:-00340:+00276:-00020:003409.7761:04267
04268:+00242:+00117:-00262:003409.7761:04268
04269:+00069:+00182:-00176:003409.1315:04269
04270:-00186:+00109:-00163:003409.1315:04270
04271:+00292:+00121:+00252:003409.1315:04271
04272:+00124:-00235:-00350:003409.1315:04272
04273:+00064:+00140:-00061:003409.1315:04273
04274:-00053:+00173:-00176:003409.1315:04274
04275:-00269:+00211:-00376:003397.1208:04275
04276:-00051:+00031:-00250:003397.1208:04276
04277:+00125:+00297:-00173:003397.1208:04277
04278:-00287:-00112:+00070:003397.1208:04278
04279:+00033:+00081:-00174:003397.1208:04279
04280:+00203:+00411:-00094:003397.1208:04280
04281:-00397:-00276:-00075:003409.8457:04281
04282:-00187:+00022:-00058:003409.8457:04282
04283:-00013:-00064:+00114:003409.8457:04283
04284:-00139:+00340:-00014:003409.8457:04284
04285:-00253:-00093:+00003:003409.8457:04285
04286:+00056:+00075:+00031:003409.8457:04286
04287:+00255:+00387:+00067:003418.6770:04287
04288:+00150:+00252:+00027:003418.6770:04288
04289:+00221:-00237:-00167:003418.6770:04289
04290:+00320:+00031:+00039:003418.6770:04290
04291:+00468:-00148:-00083:003418.6770:04291
04292:+00281:+00044:+00252:003418.6770:04292
04293:+00187:+00079:-00003:003415.9572:04293
04294:+00431:-00053:-00224:003415.9572:04294
04295:+00136:+00419:-00250:003415.9572:04295
04296:-00173:-00202:-00127:003415.9572:04296
04297:-00123:-00017:-00013:003415.9572:04297
04298:+00084:+00086:+00030:003419.6225:04298
04299:-00137:-00078:-00202:003419.6225:04299
04300:-00155:+00059:-00178:003419.6225:04300
04301:-00160:+00097:-00002:003419.6225:04301
04302:-00287:-00170:-00146:003419.6225:04302
04303:-00203:-00089:-00162:003419.6225:04303
04304:+00074:+00322:+00085:003428.5144:04304
04305:+00167:+00076:+00067:003428.5144:04305
04306:-00092:+00002:+00164:003428.5144:04306
04307:+00246:+00154:+00402:003428.5144:04307
04308:+00506:-00074:-00002:003428.5144:04308
04309:+00107:+00195:-00175:003428.5144:04309
04310:-00021:+00019:-00052:003425.7048:04310
04311:+00155:-00065:+00213:003425.7048:04311
04312:+00120:+00255:+00009:003425.7048:04312
04313:-00094:-00066:+00015:003425.7048:04313
04314:-00267:+00143:+00029:003425.7048:04314
04315:-00184:+00387:+00089:003425.7048:04315
04316:-00078:-00209:-00176:003438.8508:04316
04317:-00106:+00025:-00300:003438.8508:04317
04318:-00222:-00334:-00331:003438.8508:04318
04319:-00206:+00142:-00001:003438.8508:04319
04320:-00067:-00237:-00119:003438.8508:04320
04321:+00160:+00076:-00144:003438.8508:04321
04322:-00027:+00016:-00044:003428.5632:04322
04323:+00062:-00091:+00118:003428.5632:04323
04324:+00042:-00247:-00163:003428.5632:04324
04325:+00261:+00191:+00106:003428.5632:04325
04326:+00071:+00177:-00112:003428.5632:04326
04327:-00167:-00100:+00061:003428.5632:04327
04328:+00191:+00304:-00031:003435.2839:04328
04329:+00279:-00083:+00226:003435.2839:04329
04330:-00372:-00065:-00171:003435.2839:04330
04331:-00116:+00359:-00115:003435.2839:04331
04332:+00263:-00160:+00406:003435.2839:04332
04333:+00023:+00249:+00165:003438.9218:04333
04334:-00250:-00142:+00109:003438.9218:04334
04335:-00077:+00119:-00103:003438.9218:04335
04336:+00264:-00125:+00126:003438.9218:04336
04337:+00104:+00458:-00042:003438.9218:04337
04338:-00135:-00342:+00131:003438.9218:04338
04339:-00019:+00097:-00202:003447.8427:04339
04340:+00088:+00370:-00279:003447.8427:04340
04341:-00013:-00352:+00188:003447.8427:04341
04342:+00092:+00235:+00147:003447.8427:04342
04343:+00060:+00253:-00017:003447.8427:04343
04344:-00223:-00121:-00146:003447.8427:04344
04345:-00067:+00047:-00244:003425.6979:04345
04346:-00048:+00066:+00126:003425.6979:04346
04347:-00051:-00087:-00013:003425.6979:04347
04348:-00048:-00043:-00155:003425.6979:04348
04349:+00248:+00587:+00181:003425.6979:04349
04350:+00091:-00221:+00170:003425.6979:04350
04351:-00144:+00192:-00281:003438.7875:04351
04352:-00027:+00450:+00033:003438.7875:04352
04353:+00228:-00208:-00055:003438.7875:04353
04354:+00248:+00268:-00021:003438.7875:04354
04355:-00310:+00392:-00077:003438.7875:04355
04356:+00139:-00640:+00205:003438.7875:04356
04357:+00149:+00174:-00039:003438.1054:04357
04358:-00449:+00098:-00174:003438.1054:04358
04359:-00091:+00277:+00288:003438.1054:04359
04360:+00270:-00228:-00306:003438.1054:04360
04361:-00330:-00461:-00249:003438.1054:04361
04362:-00318:-00106:+00190:003438.1054:04362
04363:+00397:-00794:+00176:003416.2548:04363
04364:+00081:+00523:-00149:003416.2548:04364
04365:-00282:-00859:-00337:003416.2548:04365
04366:+00567:-00235:+00269:003416.2548:04366
04367:+00535:-00315:-00527:003416.2548:04367
04368:-00133:-00384:+00424:003419.6994:04368
04369:-00181:+00811:+00045:003419.6994:04369
04370:+00296:-00359:+00301:003419.6994:04370
04371:-00091:+00630:-00378:003419.6994:04371
04372:-00031:+00244:+00282:003419.6994:04372
04373:-00220:+00381:-00324:003419.6994:04373
04374:+00149:+00554:+00111:003419.0458:04374
04375:+00013:-00191:-00353:003419.0458:04375
04376:-00481:+00825:+00232:003419.0458:04376
04377:+00517:-00018:+00063:003419.0458:04377
04378:+00148:+00240:+00123:003419.0458:04378
04379:-00442:+00284:-00288:003419.0458:04379
04380:+00423:-00417:+00234:003406.8706:04380
04381:+00300:-00016:+00050:003406.8706:04381
04382:-00060:+00164:-00134:003406.8706:04382
04383:-00376:-00023:+00313:003406.8706:04383
04384:+00156:+00036:-00007:003406.8706:04384
04385:+00187:+00277:+00002:003406.8706:04385
04386:-00104:-00270:+00063:003410.2065:04386
04387:-00221:+00263:+00281:003410.2065:04387
04388:+00395:-00023:+00034:003410.2065:04388
04389:+00061:+00087:-00191:003410.2065:04389
04390:-00599:+00432:+00449:003410.2065:04390
04391:+00476:-00475:-00045:003410.2065:04391
04392:+00232:+00459:-00136:003409.6022:04392
04393:-00393:-00646:-00459:003409.6022:04393
04394:-00306:+00005:+00045:003409.6022:04394
04395:+00092:-00217:+00189:003409.6022:04395
04396:-00045:-00457:-00011:003409.6022:04396
04397:-00226:+00265:+00237:003409.6022:04397
04398:+00151:-00662:-00034:003397.5722:04398
04399:+00101:+00141:-00106:003397.5722:04399
04400:-00101:-00521:-00252:003397.5722:04400
04401:-00016:-00302:+00317:003397.5722:04401
04402:+00327:+00778:-00275:003397.5722:04402
04403:+00046:+00031:+00159:003397.5722:04403
04404:-00269:+00635:+00067:003410.2414:04404
04405:+00193:-00198:-00096:003410.2414:04405
04406:-00046:+00563:-00129:003410.2414:04406
04407:-00151:+00025:-00131:003410.2414:04407
04408:-00337:+00127:+00117:003410.2414:04408
04409:+00249:+00282:+00157:003410.2414:04409
04410:-00006:-00365:-00163:003390.7604:04410
04411:-00513:+00124:-00056:003390.7604:04411
04412:+00203:-00118:-00175:003390.7604:04412
04413:+00153:-00275:+00051:003390.7604:04413
04414:-00195:-00099:-00232:003390.7604:04414
04415:+00033:-00223:+00198:003406.8569:04415
04416:+00086:-00133:+00018:003406.8569:04416
04417:+00248:-00255:+00069:003406.8569:04417
04418:-00307:-00061:+00058:003406.8569:04418
04419:-00122:-00435:+00109:003406.8569:04419
04420:+00260:+00231:+00022:003406.8569:04420
04421:+00447:-00140:-00163:003391.2890:04421
04422:-00470:+00133:+00078:003391.2890:04422
04423:+00196:+00049:+00236:003391.2890:04423
04424:+00245:+00002:-00041:003391.2890:04424
04425:-00306:+00249:-00138:003391.2890:04425
04426:+00177:-00228:+00003:003391.2890:04426
04427:+00073:+00144:-00197:003400.0314:04427
04428:-00156:-00204:-00141:003400.0314:04428
04429:+00090:-00452:+00065:003400.0314:04429
04430:-00036:+00067:-00100:003400.0314:04430
04431:+00178:-00596:-00138:003400.0314:04431
04432:+00082:+00296:+00093:003400.0314:04432
04433:-00179:-00873:-00030:003378.8425:04433
04434:+00264:+00440:+00426:003378.8425:04434
04435:+00381:-00756:-00357:003378.8425:04435
04436:-00209:+00116:+00114:003378.8425:04436
04437:+00108:+00652:-00107:003378.8425:04437
04438:+00241:-00420:-00020:003378.8425:04438
04439:-00399:+00533:-00231:003391.5090:04439
04440:+00023:+00387:-00233:003391.5090:04440
04441:-00025:-00069:+00220:003391.5090:04441
04442:-00157:+00334:-00080:003391.5090:04442
04443:+00083:-00522:+00155:003391.5090:04443
04444:-00011:+00064:-00140:003391.5090:04444
04445:+00096:-00089:-00028:003381.6015:04445
04446:-00046:+00338:+00056:003381.6015:04446
04447:+00159:-00275:+00086:003381.6015:04447
04448:+00186:+00160:-00229:003381.6015:04448
04449:-00158:+00092:+00052:003381.6015:04449
04450:-00016:-00144:+00481:003381.6015:04450
04451:+00166:+00179:+00158:003369.7229:04451
04452:-00235:+00490:-00289:003369.7229:04452
04453:-00148:+00232:+00106:003369.7229:04453
04454:+00431:+00174:-00165:003369.7229:04454
04455:-00132:+00342:-00006:003369.7229:04455
04456:-00420:-00430:-00109:003369.7229:04456
04457:-00271:+00692:-00209:003372.6958:04457
04458:+00355:-00077:+00065:003372.6958:04458
04459:+00312:-00167:-00124:003372.6958:04459
04460:-00032:+00047:+00103:003372.6958:04460
04461:+00069:+00096:+00460:003372.6958:04461
04462:+00392:+00005:-00095:003372.6958:04462
04463:-00148:+00059:-00541:003372.0920:04463
04464:+00020:+00084:+00137:003372.0920:04464
04465:+00494:-00293:-00011:003372.0920:04465
04466:-00235:+00218:-00108:003372.0920:04466
04467:-00340:+00211:-00076:003372.0920:04467
04468:+00018:+00165:+00243:003372.0920:04468
04469:+00059:+00116:-00053:003369.6220:04469
04470:-00069:+00058:-00002:003369.6220:04470
04471:-00404:-00110:-00118:003369.6220:04471
04472:-00054:+00041:+00040:003369.6220:04472
04473:+00249:-00002:-00139:003369.6220:04473
04474:+00070:-00163:-00047:003369.6220:04474
04475:-00115:+00135:+00011:003381.8508:04475
04476:-00010:-00049:-00165:003381.8508:04476
04477:+00129:-00065:-00182:003381.8508:04477
04478:+00022:+00333:-00234:003381.8508:04478
04479:-00088:-00161:+00123:003381.8508:04479
04480:+00320:+00101:-00015:003400.1071:04480
04481:+00588:+00252:-00296:003400.1071:04481
04482:-00064:-00092:-00047:003400.1071:04482
04483:+00034:+00048:+00028:003400.1071:04483
04484:+00144:+00205:-00136:003400.1071:04484
04485:+00031:-00102:-00410:003400.1071:04485
04486:+00043:+00138:-00169:003388.1542:04486
04487:+00137:-00069:+00281:003388.1542:04487
04488:+00308:-00194:+00065:003388.1542:04488
04489:+00062:+00031:-00128:003388.1542:04489
04490:-00183:+00002:-00189:003388.1542:04490
04491:+00111:-00060:-00020:003388.1542:04491
04492:+00085:+00263:-00201:003400.6835:04492
04493:-00135:-00186:-00030:003400.6835:04493
04494:-00006:-00079:-00036:003400.6835:04494
04495:+00117:+00195:+00176:003400.6835:04495
04496:+00002:-00317:-00056:003400.6835:04496
04497:+00131:+00200:+00102:003400.6835:04497
04498:+00198:+00138:+00117:003409.4704:04498
04499:-00134:-00068:-00064:003409.4704:04499
04500:-00188:+00398:+00051:003409.4704:04500
04501:+00363:+00389:+00154:003409.4704:04501
04502:+00035:-00089:+00170:003409.4704:04502
04503:-00149:+00184:+00217:003409.4704:04503
04504:+00053:+00188:-00105:003406.8154:04504
04505:+00217:+00121:+00075:003406.8154:04505
04506:+00042:+00400:+00097:003406.8154:04506
04507:-00209:-00128:+00178:003406.8154:04507
04508:-00019:+00128:+00212:003406.8154:04508
04509:+00130:+00190:-00048:003406.8154:04509
04510:-00245:+00035:+00007:003419.6853:04510
04511:-00093:+00105:+00238:003419.6853:04511
04512:+00230:+00063:+00190:003419.6853:04512
04513:-00061:+00122:-00201:003419.6853:04513
04514:-00189:+00146:+00211:003419.6853:04514
04515:+00161:+00064:+00297:003419.6853:04515
04516:+00014:+00041:-00019:003428.5703:04516
04517:-00165:+00280:-00388:003428.5703:04517
04518:+00090:+00174:+00213:003428.5703:04518
04519:+00196:-00176:-00079:003428.5703:04519
04520:-00081:+00207:-00198:003428.5703:04520
04521:-00252:-00111:+00162:003416.2407:04521
04522:+00066:+00002:+00103:003416.2407:04522
04523:+00151:-00074:-00155:003416.2407:04523
04524:-00221:+00100:-00105:003416.2407:04524
04525:-00235:+00059:+00009:003416.2407:04525
04526:+00000:+00087:-00152:003416.2407:04526
04527:+00104:+00177:-00176:003429.1818:04527
04528:-00041:+00093:-00042:003429.1818:04528
04529:-00021:-00005:+00044:003429.1818:04529
04530:+00076:+00149:-00076:003429.1818:04530
04531:+00019:+00065:-00365:003429.1818:04531
04532:-00011:-00021:-00308:003429.1818:04532
04533:-00014:-00170:-00153:003428.2971:04533
04534:+00058:+00193:-00009:003428.2971:04534
04535:-00038:-00068:-00082:003428.2971:04535
04536:-00057:+00111:-00210:003428.2971:04536
04537:+00060:+00301:-00124:003428.2971:04537
04538:-00008:-00095:+00235:003428.2971:04538
04539:-00039:-00056:-00082:003425.4401:04539
04540:+00132:+00057:-00114:003425.4401:04540
04541:+00033:+00059:+00045:003425.4401:04541
04542:-00121:+00035:+00046:003425.4401:04542
04543:+00027:-00043:+00314:003425.4401:04543
04544:+00101:-00174:+00004:003425.4401:04544
04545:-00087:+00145:-00163:003438.5336:04545
04546:+00256:-00170:+00140:003438.5336:04546
04547:+00180:-00162:+00000:003438.5336:04547
04548:-00401:+00314:-00088:003438.5336:04548
04549:-00159:-00413:+00075:003438.5336:04549
04550:+00259:+00117:+00074:003438.5336:04550
04551:-00003:+00116:-00096:003447.4462:04551
04552:-00025:-00087:+00294:003447.4462:04552
04553:+00110:-00047:+00032:003447.4462:04553
04554:+00046:+00298:-00113:003447.4462:04554
04555:+00191:+00020:+00256:003447.4462:04555
04556:+00028:+00279:-00017:003425.4125:04556
04557:+00098:-00282:+00102:003425.4125:04557
04558:-00066:+00098:-00197:003425.4125:04558
04559:-00072:+00225:+00168:003425.4125:04559
04560:+00160:-00096:+00122:003425.4125:04560
04561:+00103:-00017:-00098:003425.4125:04561
04562:-00324:+00016:+00022:003438.5971:04562
04563:+00174:+00278:+00196:003438.5971:04563
04564:+00132:-00122:+00001:003438.5971:04564
04565:-00448:+00156:-00001:003438.5971:04565
04566:-00043:+00304:-00026:003438.5971:04566
04567:+00547:-00048:-00170:003438.5971:04567
04568:+00015:+00343:-00246:003437.8593:04568
04569:-00129:+00184:+00223:003437.8593:04569
04570:+00071:+00316:-00039:003437.8593:04570
04571:+00181:-00017:-00376:003437.8593:04571
04572:-00122:+00463:-00205:003437.8593:04572
04573:+00014:-00375:+00321:003437.8593:04573
04574:+00211:+00445:-00271:003415.9296:04574
04575:-00260:+00385:-00075:003415.9296:04575
04576:+00039:-00782:-00117:003415.9296:04576
04577:+00062:+00550:+00070:003415.9296:04577
04578:-00216:-00671:-00206:003415.9296:04578
04579:-00173:+00815:+00479:003415.9296:04579
04580:+00053:-00457:+00039:003419.2731:04580
04581:+00001:-00568:+00037:003419.2731:04581
04582:-00134:+00077:-00175:003419.2731:04582
04583:-00097:-00845:+00241:003419.2731:04583
04584:+00093:-00106:+00348:003419.2731:04584
04585:+00411:-00485:-00089:003419.2731:04585
04586:-00495:-00375:+00512:003418.7329:04586
04587:-00188:+00112:+00313:003418.7329:04587
04588:+00471:-00343:+00050:003418.7329:04588
04589:-00363:+00044:-00182:003418.7329:04589
04590:-00099:+00593:-00021:003418.7329:04590
04591:+00024:-00102:+00391:003418.7329:04591
04592:+00011:-00024:-00117:003387.9636:04592
04593:+00027:+00555:-00090:003387.9636:04593
04594:-00265:-00041:+00011:003387.9636:04594
04595:-00160:-00006:-00042:003387.9636:04595
04596:+00139:+00079:-00167:003387.9636:04596
04597:-00268:-00102:+00280:003391.1791:04597
04598:-00046:+00053:-00077:003391.1791:04598
04599:+00217:+00200:-00249:003391.1791:04599
04600:-00062:-00128:+00062:003391.1791:04600
04601:-00014:+00019:+00208:003391.1791:04601
04602:+00119:+00026:-00173:003391.1791:04602
04603:+00060:+00177:+00002:003390.5756:04603
04604:-00035:-00519:+00001:003390.5756:04604
04605:-00184:+00260:+00080:003390.5756:04605
04606:+00253:+00032:-00027:003390.5756:04606
04607:+00027:+00034:-00248:003390.5756:04607
04608:-00479:+00027:-00048:003390.5756:04608
04609:+00029:+00240:-00246:003360.3715:04609
04610:-00012:+00098:+00100:003360.3715:04610
04611:-00087:-00482:-00182:003360.3715:04611
04612:-00248:+00202:+00068:003360.3715:04612
04613:+00091:-00949:-00228:003360.3715:04613
04614:-00258:+00466:-00079:003360.3715:04614
04615:+00077:-00826:+00099:003372.6213:04615
04616:+00116:+00164:+00198:003372.6213:04616
04617:-00057:-00800:-00476:003372.6213:04617
04618:+00191:+00200:+00186:003372.6213:04618
04619:-00252:+00383:-00141:003372.6213:04619
04620:+00035:+00237:+00188:003372.6213:04620
04621:+00036:+00254:-00367:003372.0512:04621
04622:-00064:-00174:-00131:003372.0512:04622
04623:-00383:+00100:-00099:003372.0512:04623
04624:+00004:-00361:+00174:003372.0512:04624
04625:-00163:+00106:+00107:003372.0512:04625
04626:-00077:+00073:-00105:003372.0512:04626
04627:+00193:-00186:+00074:003378.9909:04627
04628:+00108:+00120:-00113:003378.9909:04628
04629:+00006:-00171:+00277:003378.9909:04629
04630:-00301:+00233:+00187:003378.9909:04630
04631:-00092:-00014:+00039:003378.9909:04631
04632:+00137:+00029:+00058:003378.9909:04632
04633:+00001:+00277:+00018:003372.7910:04633
04634:-00135:-00101:+00204:003372.7910:04634
04635:+00008:+00277:+00018:003372.7910:04635
04636:-00042:+00092:-00116:003372.7910:04636
04637:-00118:+00141:+00167:003372.7910:04637
04638:-00041:-00069:+00016:003372.7910:04638
04639:-00112:+00331:+00226:003390.8083:04639
04640:+00220:+00125:-00249:003390.8083:04640
04641:-00254:-00195:-00080:003390.8083:04641
04642:-00072:+00290:+00106:003390.8083:04642
04643:+00329:-00001:+00195:003390.8083:04643
04644:-00036:+00200:+00068:003390.8083:04644
04645:-00036:-00088:-00234:003378.8764:04645
04646:+00073:+00371:-00083:003378.8764:04646
04647:-00040:-00100:+00044:003378.8764:04647
04648:+00214:+00159:+00117:003378.8764:04648
04649:-00119:-00244:-00074:003378.8764:04649
04650:-00211:+00075:-00081:003378.8764:04650
04651:+00539:+00352:-00165:003382.0695:04651
04652:+00347:+00005:-00244:003382.0695:04652
04653:-00627:+00054:-00358:003382.0695:04653
04654:+00482:+00058:+00240:003382.0695:04654
04655:+00240:-00082:-00381:003382.0695:04655
04656:-00273:+00319:+00068:003382.0695:04656
04657:+00076:+00048:+00115:003390.8154:04657
04658:-00065:-00058:+00182:003390.8154:04658
04659:-00024:-00162:-00466:003390.8154:04659
04660:+00099:+00170:-00014:003390.8154:04660
04661:-00112:-00304:+00144:003390.8154:04661
04662:-00068:+00004:+00149:003390.8154:04662
04663:+00338:-00107:-00177:003397.5927:04663
04664:-00087:-00046:-00141:003397.5927:04664
04665:-00280:+00179:+00011:003397.5927:04665
04666:-00178:-00322:-00129:003397.5927:04666
04667:-00169:+00015:-00099:003397.5927:04667
04668:+00077:+00176:-00261:003391.4404:04668
04669:-00220:-00347:+00114:003391.4404:04669
04670:-00334:-00177:-00073:003391.4404:04670
04671:-00177:+00283:-00054:003391.4404:04671
04672:+00023:-00070:+00170:003391.4404:04672
04673:+00240:-00555:-00350:003391.4404:04673
04674:+00487:+00017:-00172:003409.6298:04674
04675:+00486:-00124:+00450:003409.6298:04675
04676:-00081:-00233:+00186:003409.6298:04676
04677:+00027:-00054:-00109:003409.6298:04677
04678:+00475:+00168:-00149:003409.6298:04678
04679:-00024:-00015:-00299:003409.6298:04679
04680:-00154:-00055:+00174:003406.9536:04680
04681:+00252:-00171:+00200:003406.9536:04681
04682:+00353:+00588:-00407:003406.9536:04682
04683:-00349:-00053:+00122:003406.9536:04683
04684:-00079:+00013:+00161:003406.9536:04684
04685:+00044:-00166:+00092:003406.9536:04685
04686:-00420:+00052:-00339:003419.7968:04686
04687:-00085:+00045:-00189:003419.7968:04687
04688:+00027:+00035:+00104:003419.7968:04688
04689:+00060:+00170:+00072:003419.7968:04689
04690:-00059:+00178:-00087:003419.7968:04690
04691:+00251:+00213:+00114:003419.7968:04691
04692:+00225:-00080:-00269:003419.1296:04692
04693:-00026:+00406:+00034:003419.1296:04693
04694:+00304:+00164:+00109:003419.1296:04694
04695:+00305:+00032:+00072:003419.1296:04695
04696:+00115:+00248:-00084:003419.1296:04696
04697:-00255:-00055:+00043:003419.1296:04697
04698:+00121:+00013:+00049:003416.3725:04698
04699:+00060:+00012:-00085:003416.3725:04699
04700:-00472:-00074:-00273:003416.3725:04700
04701:-00467:+00067:-00126:003416.3725:04701
04702:+00202:+00156:+00205:003416.3725:04702
04703:-00326:+00111:-00322:003416.3725:04703
04704:-00474:-00006:+00201:003419.8391:04704
04705:+00363:+00025:-00163:003419.8391:04705
04706:-00157:+00329:-00192:003419.8391:04706
04707:-00376:-00338:+00128:003419.8391:04707
04708:+00587:+00040:+00243:003419.8391:04708
04709:+00242:+00079:-00322:003438.2253:04709
04710:-00128:-00214:-00018:003438.2253:04710
04711:-00147:-00021:+00162:003438.2253:04711
04712:+00005:-00151:+00296:003438.2253:04712
04713:+00253:+00120:-00138:003438.2253:04713
04714:-00197:+00131:-00184:003438.2253:04714
04715:-00338:-00050:-00126:003416.3935:04715
04716:+00068:+00042:+00036:003416.3935:04716
04717:-00203:+00153:+00038:003416.3935:04717
04718:-00142:+00082:-00119:003416.3935:04718
04719:+00186:+00060:+00021:003416.3935:04719
04720:+00170:+00121:-00139:003416.3935:04720
04721:-00134:+00045:-00203:003429.3505:04721
04722:+00011:-00099:-00123:003429.3505:04722
04723:+00331:-00162:+00108:003429.3505:04723
04724:+00036:-00122:-00111:003429.3505:04724
04725:-00347:-00471:+00033:003429.3505:04725
04726:-00004:+00478:+00459:003429.3505:04726
04727:+00584:-00436:-00311:003419.1228:04727
04728:-00482:-00179:-00303:003419.1228:04728
04729:-00427:-00139:+00064:003419.1228:04729
04730:+00463:-00584:+00285:003419.1228:04730
04731:+00192:+00486:-00046:003419.1228:04731
04732:-00123:-00384:-00126:003419.1228:04732
04733:+00015:+00546:+00276:003416.3378:04733
04734:+00208:-00606:-00129:003416.3378:04734
04735:+00070:+00610:-00127:003416.3378:04735
04736:-00306:+00380:-00107:003416.3378:04736
04737:-00083:+00222:+00096:003416.3378:04737
04738:+00431:+01009:-00102:003416.3378:04738
04739:-00431:-00598:-00006:003410.2758:04739
04740:-00348:+00788:+00129:003410.2758:04740
04741:+00447:+00181:-00224:003410.2758:04741
04742:+00137:-00677:-00180:003410.2758:04742
04743:-00325:-00009:-00097:003410.2758:04743
04744:+00093:-00426:+00141:003409.6088:04744
04745:-00159:+00397:+00075:003409.6088:04745
04746:+00081:-00340:-00308:003409.6088:04746
04747:-00028:+00176:+00328:003409.6088:04747
04748:+00339:+00102:-00049:003409.6088:04748
04749:+00197:+00111:-00357:003409.6088:04749
04750:-00225:+00279:+00179:003388.1882:04750
04751:+00265:+00131:+00263:003388.1882:04751
04752:+00075:+00316:-00050:003388.1882:04752
04753:-00036:+00224:-00006:003388.1882:04753
04754:+00134:+00065:+00147:003388.1882:04754
04755:-00267:-00159:+00076:003388.1882:04755
04756:+00184:+00505:-00385:003391.3647:04756
04757:-00085:-00159:+00059:003391.3647:04757
04758:-00239:-00284:+00076:003391.3647:04758
04759:+00082:+00369:+00061:003391.3647:04759
04760:-00198:-00501:-00297:003391.3647:04760
04761:-00636:+00312:+00217:003391.3647:04761
04762:+00184:-00735:-00075:003400.1552:04762
04763:-00063:+00164:-00446:003400.1552:04763
04764:-00530:-00714:-00021:003400.1552:04764
04765:+00397:-00508:+00124:003400.1552:04765
04766:-00224:+00926:+00009:003400.1552:04766
04767:+00014:-00765:+00013:003400.1552:04767
04768:-00016:+00814:-00110:003378.9304:04768
04769:+00077:+00099:-00136:003378.9304:04769
04770:+00303:+00506:+00123:003378.9304:04770
04771:-00338:-00440:-00223:003378.9304:04771
04772:-00390:-00452:+00436:003378.9304:04772
04773:+00224:-00012:-00061:003378.9304:04773
04774:+00014:-00467:-00187:003382.0214:04774
04775:-00372:+00009:-00085:003382.0214:04775
04776:+00100:-00428:+00277:003382.0214:04776
04777:-00027:+00360:+00011:003382.0214:04777
04778:-00172:-00263:-00158:003382.0214:04778
04779:-00088:+00184:+00029:003382.0214:04779
04780:+00048:+00012:-00005:003390.7397:04780
04781:-00024:+00245:-00071:003390.7397:04781
04782:+00100:-00220:+00003:003390.7397:04782
04783:+00247:+00008:-00087:003390.7397:04783
04784:-00174:-00299:+00024:003390.7397:04784
04785:-00074:+00051:+00201:003390.7397:04785
04786:+00002:+00203:-00145:003388.1608:04786
04787:+00057:+00001:+00065:003388.1608:04787
04788:+00317:-00129:-00560:003388.1608:04788
04789:-00314:-00162:-00014:003388.1608:04789
04790:-00159:-00041:+00206:003388.1608:04790
04791:+00180:-00045:+00190:003388.1608:04791
04792:-00115:-00096:-00149:003391.3166:04792
04793:-00134:+00260:+00069:003391.3166:04793
04794:+00163:-00094:+00036:003391.3166:04794
04795:-00082:-00034:-00197:003391.3166:04795
04796:-00157:+00199:-00125:003391.3166:04796
04797:+00389:+00089:+00467:003391.3166:04797
04798:-00100:+00219:-00053:003409.5327:04798
04799:-00541:-00123:+00139:003409.5327:04799
04800:+00161:+00207:+00032:003409.5327:04800
04801:+00135:-00142:-00319:003409.5327:04801
04802:-00362:+00145:-00379:003409.5327:04802
04803:-00159:+00382:+00336:003388.1132:04803
04804:+00427:-00464:+00160:003388.1132:04804
04805:+00061:+00493:-00347:003388.1132:04805
04806:-00568:+00100:-00174:003388.1132:04806
04807:-00280:-00680:+00406:003388.1132:04807
04808:+00244:+00187:-00267:003388.1132:04808
04809:-00057:-00404:-00101:003400.7390:04809
04810:-00307:+00039:+00225:003400.7390:04810
04811:+00167:-00670:+00169:003400.7390:04811
04812:+00096:+00158:+00079:003400.7390:04812
04813:-00003:-00341:+00233:003400.7390:04813
04814:+00037:-00145:+00046:003400.7390:04814
04815:-00031:+00514:-00289:003400.1137:04815
04816:-00064:+00145:+00090:003400.1137:04816
04817:-00186:+00388:+00342:003400.1137:04817
04818:+00266:+00172:-00056:003400.1137:04818
04819:-00130:+00454:-00100:003400.1137:04819
04820:-00283:-00016:-00052:003400.1137:04820
04821:-00141:+00212:-00074:003397.5107:04821
04822:+00083:+00387:-00009:003397.5107:04822
04823:+00003:-00365:-00195:003397.5107:04823
04824:-00464:+00445:+00016:003397.5107:04824
04825:+00226:-00195:+00114:003397.5107:04825
04826:+00335:-00114:-00038:003397.5107:04826
04827:-00239:-00074:-00364:003391.2961:04827
04828:+00012:-00123:+00147:003391.2961:04828
04829:+00358:+00459:-00030:003391.2961:04829
04830:+00171:-00124:-00334:003391.2961:04830
04831:-00300:+00624:+00257:003391.2961:04831
04832:+00150:-00544:+00103:003391.2961:04832
04833:+00245:+00617:-00031:003399.9763:04833
04834:-00474:+00213:-00338:003399.9763:04834
04835:-00104:+00374:+00422:003399.9763:04835
04836:+00225:+00440:-00117:003399.9763:04836
04837:+00179:-01023:-00308:003399.9763:04837
04838:-00455:+00408:-00034:003399.9763:04838
04839:+00304:-00587:+00077:003369.6623:04839
04840:+00198:+00894:-00100:003369.6623:04840
04841:-00133:-00715:-00252:003369.6623:04841
04842:+00041:-00209:+00085:003369.6623:04842
04843:+00138:-00504:-00038:003369.6623:04843
04844:+00316:-00322:+00126:003369.6623:04844
04845:-00371:+00769:+00131:003381.9396:04845
04846:-00045:-00514:+00268:003381.9396:04846
04847:+00141:+00633:-00024:003381.9396:04847
04848:+00322:-00108:-00258:003381.9396:04848
04849:-00477:+00624:+00172:003381.9396:04849
04850:+00133:-00220:-00074:003381.9396:04850
04851:+00204:+00304:-00220:003381.4309:04851
04852:-00427:-00381:-00185:003381.4309:04852
04853:+00244:-00037:+00216:003381.4309:04853
04854:+00249:-00272:+00116:003381.4309:04854
04855:-00207:-00385:-00359:003381.4309:04855
04856:-00262:+00276:-00243:003381.4309:04856
04857:+00262:-00093:+00527:003378.9238:04857
04858:+00124:-00116:-00108:003378.9238:04858
04859:-00075:+00078:-00126:003378.9238:04859
04860:-00368:+00251:-00306:003378.9238:04860
04861:+00300:-00090:+00165:003378.9238:04861
04862:+00339:-00134:-00152:003400.7868:04862
04863:-00172:+00182:-00126:003400.7868:04863
04864:-00174:-00170:+00092:003400.7868:04864
04865:+00058:+00178:-00197:003400.7868:04865
04866:-00124:+00028:-00237:003400.7868:04866
04867:-00231:-00171:-00002:003400.7868:04867
04868:+00025:-00056:+00126:003400.2585:04868
04869:-00048:+00067:-00035:003400.2585:04869
04870:-00094:-00155:-00001:003400.2585:04870
04871:+00043:+00181:+00035:003400.2585:04871
04872:-00053:-00206:-00023:003400.2585:04872
04873:-00108:+00038:-00275:003400.2585:04873
04874:-00185:+00094:+00091:003388.2697:04874
04875:-00081:-00122:+00054:003388.2697:04875
04876:+00212:-00007:+00054:003388.2697:04876
04877:-00100:+00037:+00066:003388.2697:04877
04878:-00151:-00132:+00140:003388.2697:04878
04879:+00317:+00071:+00081:003388.2697:04879
04880:+00935:-00239:-00317:003419.7692:04880
04881:+00124:-00234:-00358:003419.7692:04881
04882:-00249:+00041:+00566:003419.7692:04882
04883:+00702:-00415:-00137:003419.7692:04883
04884:+00772:+00175:-00172:003419.7692:04884
04885:+00243:+00231:-00348:003419.7692:04885
04886:-00129:-00069:+00220:003409.5190:04886
04887:-00199:+00666:-00022:003409.5190:04887
04888:+00205:-00072:-00099:003409.5190:04888
04889:+00372:+00316:+00217:003409.5190:04889
04890:-00091:-00363:-00124:003409.5190:04890
04891:-00485:+00355:+00161:003409.5190:04891
04892:+00006:-00195:+00058:003406.8842:04892
04893:+00084:+00084:-00139:003406.8842:04893
04894:+00018:-00123:-00217:003406.8842:04894
04895:-00272:-00181:-00076:003406.8842:04895
04896:+00275:+00036:+00370:003406.8842:04896
04897:+00318:+00101:-00111:003406.8842:04897
04898:+00171:+00409:+00032:003429.1535:04898
04899:+00213:+00139:+00003:003429.1535:04899
04900:+00195:-00081:+00190:003429.1535:04900
04901:+00068:+00358:-00300:003429.1535:04901
04902:+00042:+00004:+00019:003429.1535:04902
04903:+00324:-00085:+00435:003428.5842:04903
04904:+00167:+00503:+00079:003428.5842:04904
04905:-00389:-00220:+00073:003428.5842:04905
04906:-00417:-00089:-00226:003428.5842:04906
04907:+00240:+00316:+00087:003428.5842:04907
04908:-00055:-00236:-00219:003428.5842:04908
04909:-00440:-00203:-00163:003416.1787:04909
04910:+00096:-00018:+00223:003416.1787:04910
04911:+00231:-00053:-00107:003416.1787:04911
04912:-00170:+00253:-00001:003416.1787:04912
04913:+00035:+00135:+00180:003416.1787:04913
04914:+00278:+00103:+00086:003416.1787:04914
04915:-00028:+00065:-00068:003438.8369:04915
04916:-00172:-00033:-00067:003438.8369:04916
04917:-00043:+00078:+00153:003438.8369:04917
04918:+00051:+00157:+00049:003438.8369:04918
04919:-00191:+00023:+00095:003438.8369:04919
04920:-00101:+00092:-00004:003438.8369:04920
04921:+00070:+00354:-00119:003438.1550:04921
04922:-00153:+00001:+00048:003438.1550:04922
04923:-00286:+00111:-00155:003438.1550:04923
04924:-00011:-00004:+00315:003438.1550:04924
04925:+00074:+00101:+00025:003438.1550:04925
04926:-00086:+00240:+00197:003438.1550:04926
04927:-00110:+00086:+00431:003435.1159:04927
04928:+00253:+00027:-00100:003435.1159:04928
04929:+00096:+00220:-00340:003435.1159:04929
04930:-00221:-00167:+00026:003435.1159:04930
04931:+00026:+00053:+00172:003435.1159:04931
04932:+00176:-00050:+00005:003435.1159:04932
04933:-00017:+00032:-00078:003428.9995:04933
04934:-00200:+00102:-00215:003428.9995:04934
04935:-00018:+00077:+00118:003428.9995:04935
04936:+00077:+00078:-00241:003428.9995:04936
04937:-00196:+00011:-00137:003428.9995:04937
04938:-00046:-00087:-00091:003447.4677:04938
04939:+00101:+00394:-00147:003447.4677:04939
04940:+00052:-00160:+00294:003447.4677:04940
04941:+00090:+00241:-00247:003447.4677:04941
04942:-00001:-00021:-00284:003447.4677:04942
04943:-00149:+00037:-00055:003447.4677:04943
04944:-00040:-00069:+00097:003444.7832:04944
04945:+00394:-00006:+00109:003444.7832:04945
04946:+00135:-00003:-00374:003444.7832:04946
04947:-00354:+00113:+00200:003444.7832:04947
04948:+00213:+00044:+00374:003444.7832:04948
04949:+00156:+00043:-00190:003444.7832:04949
04950:-00303:+00172:-00205:003438.9147:04950
04951:+00343:+00042:+00191:003438.9147:04951
04952:+00335:+00113:+00373:003438.9147:04952
04953:-00488:+00353:-00270:003438.9147:04953
04954:-00393:+00013:+00565:003438.9147:04954
04955:+00697:-00071:+00217:003438.9147:04955
04956:-00491:+00015:-00647:003447.8286:04956
04957:-00774:+00592:+00405:003447.8286:04957
04958:+00324:-00216:+00023:003447.8286:04958
04959:+00312:-00319:-00044:003447.8286:04959
04960:-00045:+00260:-00191:003447.8286:04960
04961:-00130:-00589:+00367:003447.8286:04961
04962:+00034:-00061:+00178:003435.2910:04962
04963:+00165:-00049:-00428:003435.2910:04963
04964:-00053:-00312:+00161:003435.2910:04964
04965:+00162:+00209:+00000:003435.2910:04965
04966:+00312:-00021:+00016:003435.2910:04966
04967:-00377:-00269:+00183:003438.8652:04967
04968:-00040:+00112:+00122:003438.8652:04968
04969:+00516:+00056:+00219:003438.8652:04969
04970:-00254:+00049:-00113:003438.8652:04970
04971:-00434:+00148:-00069:003438.8652:04971
04972:+00277:+00157:+00073:003438.8652:04972
04973:+00424:-00028:-00157:003428.5703:04973
04974:-00209:+00415:+00069:003428.5703:04974
04975:-00199:+00045:+00248:003428.5703:04975
04976:+00154:+00097:+00255:003428.5703:04976
04977:+00335:+00244:-00430:003428.5703:04977
04978:-00392:-00041:-00132:003428.5703:04978
04979:-00429:+00145:+00284:003416.2480:04979
04980:+00384:-00321:+00021:003416.2480:04980
04981:-00163:+00112:+00006:003416.2480:04981
04982:-00153:+00085:+00054:003416.2480:04982
04983:+00391:-00093:+00187:003416.2480:04983
04984:-00103:+00432:-00055:003416.2480:04984
04985:-00123:-00292:+00229:003400.7595:04985
04986:+00106:+00236:+00097:003400.7595:04986
04987:+00086:-00370:-00399:003400.7595:04987
04988:-00129:+00586:-00132:003400.7595:04988
04989:+00040:+00184:+00089:003400.7595:04989
04990:+00208:+00140:-00168:003400.7595:04990
04991:-00132:+00403:-00011:003400.1274:04991
04992:-00263:-00295:-00346:003400.1274:04992
04993:+00219:+00316:+00685:003400.1274:04993
04994:-00045:-00459:-00445:003400.1274:04994
04995:-00356:+00741:+00575:003400.1274:04995
04996:-00008:-00047:-00195:003400.1274:04996
04997:+00193:-00561:+00285:003378.9843:04997
04998:-00021:-00348:+00092:003378.9843:04998
04999:+00105:-00495:+00351:003378.9843:04999
05000:-00197:+00390:+00041:003378.9843:05000
05001:+00107:-00621:+00018:003378.9843:05001
05002:-00108:+00236:+00280:003378.9843:05002
05003:+00213:+00259:-00254:003382.0764:05003
05004:-00062:-00119:+00223:003382.0764:05004
05005:-00200:+00049:-00135:003382.0764:05005
05006:-00095:-00150:-00087:003382.0764:05006
05007:-00145:-00131:+00161:003382.0764:05007
05008:+00019:+00025:-00033:003382.0764:05008
05009:-00265:-00033:-00032:003381.2609:05009
05010:-00069:+00090:+00082:003381.2609:05010
05011:+00292:-00163:-00065:003381.2609:05011
05012:-00035:+00123:+00001:003381.2609:05012
05013:-00165:-00038:+00216:003381.2609:05013
05014:-00145:-00160:+00305:003381.2609:05014
05015:+00102:-00293:-00374:003360.4118:05015
05016:-00149:+00412:+00022:003360.4118:05016
05017:-00166:-00402:-00155:003360.4118:05017
05018:+00033:+00186:+00318:003360.4118:05018
05019:-00099:+00177:-00397:003360.4118:05019
05020:-00175:+00459:+00053:003360.4118:05020
05021:-00081:+00212:-00080:003354.1372:05021
05022:+00132:-00483:-00199:003354.1372:05022
05023:+00108:+00633:-00278:003354.1372:05023
05024:-00016:-00533:-00413:003354.1372:05024
05025:-00427:+00635:+00176:003354.1372:05025
05026:+00084:-00290:-00179:003354.1372:05026
05027:+00150:-00583:+00338:003362.8041:05027
05028:-00095:-00011:-00067:003362.8041:05028
05029:+00122:-00749:-00029:003362.8041:05029
05030:-00055:+00751:-00302:003362.8041:05030
05031:+00096:-00495:+00227:003362.8041:05031
05032:-00030:+00351:+00044:003362.8041:05032
05033:+00192:+00238:+00005:003351.2849:05033
05034:+00042:+00391:-00123:003351.2849:05034
05035:-00266:+00226:+00083:003351.2849:05035
05036:+00048:+00210:+00110:003351.2849:05036
05037:+00026:+00297:-00068:003351.2849:05037
05038:-00051:-00128:-00069:003354.1040:05038
05039:-00047:+00492:+00002:003354.1040:05039
05040:+00320:-00325:+00131:003354.1040:05040
05041:+00150:+00107:-00036:003354.1040:05041
05042:-00295:+00003:-00050:003354.1040:05042
05043:+00121:+00056:+00142:003354.1040:05043
05044:+00437:+00046:-00110:003362.7841:05044
05045:-00006:+00057:+00035:003362.7841:05045
05046:-00219:+00087:+00394:003362.7841:05046
05047:+00089:-00082:-00121:003362.7841:05047
05048:-00066:+00442:-00136:003362.7841:05048
05049:+00004:-00185:-00097:003362.7841:05049
05050:-00003:+00616:+00411:003360.3444:05050
05051:-00089:-00414:+00000:003360.3444:05051
05052:-00010:-00275:+00252:003360.3444:05052
05053:+00126:-00059:+00125:003360.3444:05053
05054:+00249:-00746:-00201:003360.3444:05054
05055:-00140:+00261:-00057:003360.3444:05055
05056:-00263:-01061:-00297:003363.3271:05056
05057:-00399:+00078:-00040:003363.3271:05057
05058:-00040:-00564:-00089:003363.3271:05058
05059:-00142:-00045:+00238:003363.3271:05059
05060:-00382:+00408:-00201:003363.3271:05060
05061:-00199:-00391:-00417:003363.3271:05061
05062:-00372:+00482:-00408:003362.8041:05062
05063:-00125:-00164:-00243:003362.8041:05063
05064:-00388:+00202:-00188:003362.8041:05064
05065:+00070:-00245:-00100:003362.8041:05065
05066:+00035:-00011:-00439:003362.8041:05066
05067:-00195:+00308:-00032:003362.8041:05067
05068:+00099:-00038:-00049:003360.3847:05068
05069:+00547:+00096:+00375:003360.3847:05069
05070:+00717:-00193:-00228:003360.3847:05070
05071:+00501:+00018:+00179:003360.3847:05071
05072:+00095:-00222:+00219:003360.3847:05072
05073:+00049:-00080:-00037:003360.3847:05073
05074:-00060:-00302:-00405:003372.5803:05074
05075:+00123:+00226:-00028:003372.5803:05075
05076:+00180:-00472:-00005:003372.5803:05076
05077:+00001:+00216:-00054:003372.5803:05077
05078:-00204:+00069:-00105:003372.5803:05078
05079:-00100:-00039:-00048:003372.5803:05079
05080:+00184:+00127:+00094:003390.5620:05080
05081:-00438:+00177:+00044:003390.5620:05081
05082:-00535:-00127:-00070:003390.5620:05082
05083:+00167:-00055:-00063:003390.5620:05083
05084:+00184:+00091:+00235:003390.5620:05084
05085:-00126:-00103:-00002:003390.5620:05085
05086:+00203:+00149:+00132:003388.0043:05086
05087:+00374:+00025:+00059:003388.0043:05087
05088:+00086:-00008:+00171:003388.0043:05088
05089:-00037:+00098:+00128:003388.0043:05089
05090:+00107:-00129:+00262:003388.0043:05090
05091:+00250:+00304:+00180:003388.0043:05091
05092:+00047:-00022:+00403:003391.1450:05092
05093:-00011:-00160:+00200:003391.1450:05093
05094:+00074:+00154:+00305:003391.1450:05094
05095:-00047:-00069:+00041:003391.1450:05095
05096:-00316:-00060:+00118:003391.1450:05096
05097:-00156:+00086:+00360:003391.1450:05097
05098:+00079:-00031:+00158:003409.3598:05098
05099:+00111:+00491:-00181:003409.3598:05099
05100:+00014:-00007:-00059:003409.3598:05100
05101:-00119:+00006:-00010:003409.3598:05101
05102:+00156:+00312:+00232:003409.3598:05102
05103:+00273:-00425:-00106:003409.3598:05103
05104:+00197:-00240:+00023:003406.5544:05104
05105:+00366:-00116:+00002:003406.5544:05105
05106:-00229:-00222:-00153:003406.5544:05106
05107:-00028:+00100:-00017:003406.5544:05107
05108:+00203:-00003:-00046:003406.5544:05108
05109:+00262:-00205:-00046:003410.0744:05109
05110:-00176:+00130:-00329:003410.0744:05110
05111:-00034:+00177:-00004:003410.0744:05111
05112:-00123:+00069:-00038:003410.0744:05112
05113:-00314:+00234:-00342:003410.0744:05113
05114:-00132:+00128:-00273:003410.0744:05114
05115:+00022:-00132:-00091:003418.8649:05115
05116:-00038:+00251:-00086:003418.8649:05116
05117:-00093:-00327:+00315:003418.8649:05117
05118:+00284:+00167:-00104:003418.8649:05118
05119:+00058:+00177:+00046:003418.8649:05119
05120:-00125:-00207:-00065:003418.8649:05120
05121:-00017:-00073:+00149:003416.0954:05121
05122:+00142:-00108:+00095:003416.0954:05122
05123:-00004:-00080:-00260:003416.0954:05123
05124:-00015:+00217:+00314:003416.0954:05124
05125:-00024:-00055:+00271:003416.0954:05125
05126:+00129:+00055:-00096:003416.0954:05126
05127:-00263:+00273:-00244:003419.5039:05127
05128:-00445:-00200:+00163:003419.5039:05128
05129:+00095:-00049:+00000:003419.5039:05129
05130:+00103:+00140:+00290:003419.5039:05130
05131:+00032:-00238:-00065:003419.5039:05131
05132:-00128:-00053:-00216:003419.5039:05132
05133:+00327:+00252:+00177:003437.9436:05133
05134:+00074:-00453:+00136:003437.9436:05134
05135:-00162:+00166:+00042:003437.9436:05135
05136:+00197:+00087:-00022:003437.9436:05136
05137:+00196:+00042:+00306:003437.9436:05137
05138:-00243:-00099:-00026:003437.9436:05138
05139:-00001:+00243:+00199:003425.4682:05139
05140:+00220:-00198:+00057:003425.4682:05140
05141:-00452:+00336:+00089:003425.4682:05141
05142:-00272:-00234:-00057:003425.4682:05142
05143:+00308:+00247:+00108:003425.4682:05143
05144:-00346:+00190:-00280:003429.1889:05144
05145:-00279:+00273:+00044:003429.1889:05145
05146:+00221:+00168:-00278:003429.1889:05146
05147:+00044:+00073:-00047:003429.1889:05147
05148:-00009:+00171:-00284:003429.1889:05148
05149:-00191:-00180:-00242:003429.1889:05149
05150:-00376:+00167:-00132:003428.5842:05150
05151:+00456:+00266:+00162:003428.5842:05151
05152:-00011:-00302:-00163:003428.5842:05152
05153:-00106:+00650:+00243:003428.5842:05153
05154:+00319:-00335:-00440:003428.5842:05154
05155:-00414:-00137:-00025:003428.5842:05155
05156:-00215:-00249:-00030:003425.7534:05156
05157:+00396:-00072:-00109:003425.7534:05157
05158:+00081:+00268:-00169:003425.7534:05158
05159:-00010:-00020:-00135:003425.7534:05159
05160:-00115:-00091:-00096:003425.7534:05160
05161:+00100:-00099:+00189:003425.7534:05161
05162:+00286:+00059:-00074:003419.7062:05162
05163:-00383:+00590:+00016:003419.7062:05163
05164:+00102:+00037:+00344:003419.7062:05164
05165:+00417:+00288:+00052:003419.7062:05165
05166:-00088:+00012:+00254:003419.7062:05166
05167:-00070:+00174:+00011:003419.7062:05167
05168:+00143:-00118:+00050:003409.5812:05168
05169:-00061:-00429:-00092:003409.5812:05169
05170:-00269:+00109:+00124:003409.5812:05170
05171:+00115:-00693:+00281:003409.5812:05171
05172:+00092:+00821:+00172:003409.5812:05172
05173:-00127:-01077:-00087:003409.5812:05173
05174:+00032:+00167:+00407:003397.3737:05174
05175:+00215:-00512:+00185:003397.3737:05175
05176:+00195:-00359:+00003:003397.3737:05176
05177:-00078:+00794:-00073:003397.3737:05177
05178:+00029:-00258:+00156:003397.3737:05178
05179:+00026:+00516:+00069:003397.3737:05179
05180:+00126:-00389:+00018:003391.2138:05180
05181:-00075:+00359:-00088:003391.2138:05181
05182:-00110:+00091:-00097:003391.2138:05182
05183:+00157:+00355:+00161:003391.2138:05183
05184:-00085:+00001:+00018:003391.2138:05184
05185:-00102:-00088:+00083:003391.2138:05185
05186:+00063:+00096:-00082:003381.3225:05186
05187:-00002:+00159:-00214:003381.3225:05187
05188:-00185:-00052:-00043:003381.3225:05188
05189:+00027:+00197:-00142:003381.3225:05189
05190:-00012:+00193:-00090:003381.3225:05190
05191:-00109:-00352:-00275:003381.3225:05191
05192:-00083:+00553:-00270:003369.5344:05192
05193:+00075:+00006:+00099:003369.5344:05193
05194:-00125:-00053:-00370:003369.5344:05194
05195:-00203:+00376:-00175:003369.5344:05195
05196:+00051:-00040:-00048:003369.5344:05196
05197:+00238:+00161:+00326:003381.7622:05197
05198:-00568:+00182:-00354:003381.7622:05198
05199:-00185:+00318:+00381:003381.7622:05199
05200:+00226:-00098:-00207:003381.7622:05200
05201:-00123:-00119:-00027:003381.7622:05201
05202:-00233:-00281:-00087:003381.7622:05202
05203:+00107:+00001:+00599:003371.9025:05203
05204:-00152:+00597:-00178:003371.9025:05204
05205:-00372:-00246:-00192:003371.9025:05205
05206:+00073:+00384:+00032:003371.9025:05206
05207:+00164:+00544:+00128:003371.9025:05207
05208:-00261:-00189:-00129:003371.9025:05208
05209:-00068:+00956:+00171:003369.5615:05209
05210:+00155:-00460:-00174:003369.5615:05210
05211:-00066:+00836:+00119:003369.5615:05211
05212:-00108:+00056:+00032:003369.5615:05212
05213:-00117:+00807:-00031:003369.5615:05213
05214:+00056:+00110:-00281:003369.5615:05214
05215:+00073:-00361:+00087:003381.9121:05215
05216:-00222:-00324:+00096:003381.9121:05216
05217:+00057:-00338:+00226:003381.9121:05217
05218:-00040:-00113:+00172:003381.9121:05218
05219:+00086:-00461:-00204:003381.9121:05219
05220:+00103:+00130:-00054:003381.9121:05220
05221:-00059:-00501:-00141:003372.0310:05221
05222:-00102:+00032:+00083:003372.0310:05222
05223:+00029:+00228:+00019:003372.0310:05223
05224:+00172:-00235:+00043:003372.0310:05224
05225:-00090:+00348:+00112:003372.0310:05225
05226:+00050:-00005:+00018:003372.0310:05226
05227:-00087:+00146:-00173:003378.5917:05227
05228:+00147:+00124:-00246:003378.5917:05228
05229:+00123:-00036:-00289:003378.5917:05229
05230:-00076:-00047:+00064:003378.5917:05230
05231:+00075:-00015:-00276:003378.5917:05231
05232:+00056:-00094:+00009:003378.5917:05232
05233:+00090:-00146:-00315:003381.7824:05233
05234:-00208:+00198:-00138:003381.7824:05234
05235:+00025:-00161:+00127:003381.7824:05235
05236:+00137:+00158:-00054:003381.7824:05236
05237:-00329:-00355:+00011:003381.7824:05237
05238:+00117:+00098:+00085:003381.7824:05238
05239:+00123:+00270:-00060:003381.2744:05239
05240:-00366:-00332:-00123:003381.2744:05240
05241:+00183:+00607:+00048:003381.2744:05241
05242:+00336:+00164:-00018:003381.2744:05242
05243:-00060:+00416:-00032:003381.2744:05243
05244:-00395:+00238:+00033:003381.2744:05244
05245:-00129:-00701:+00433:003378.9438:05245
05246:+00336:+00359:-00193:003378.9438:05246
05247:-00218:-00378:-00249:003378.9438:05247
05248:-00509:+00832:+00068:003378.9438:05248
05249:-00051:-00249:+00001:003378.9438:05249
05250:-00067:-00637:+00047:003378.9438:05250
05251:-00463:+00059:-00441:003372.7978:05251
05252:+00377:-00131:+00328:003372.7978:05252
05253:+00255:+00092:-00248:003372.7978:05253
05254:-00321:+00082:-00290:003372.7978:05254
05255:+00472:-00035:+00199:003372.7978:05255
05256:+00709:-00674:+00074:003372.7978:05256
05257:+00029:+00306:-00200:003381.4653:05257
05258:-00122:+00187:+00042:003381.4653:05258
05259:+00357:+00326:+00419:003381.4653:05259
05260:+00070:+00153:-00297:003381.4653:05260
05261:-00232:-00478:-00159:003381.4653:05261
05262:-00532:+00221:+00118:003381.4653:05262
05263:+00258:-00326:+00298:003360.4584:05263
05264:+00421:+00205:-00200:003360.4584:05264
05265:-00534:-00275:-00456:003360.4584:05265
05266:-00293:+00470:+00007:003360.4584:05266
05267:+00383:-00341:-00031:003360.4584:05267
05268:+00252:+00262:-00183:003360.4584:05268
05269:-00829:-00108:-00178:003381.9533:05269
05270:-00165:+00042:+00045:003381.9533:05270
05271:+00844:+00171:+00078:003381.9533:05271
05272:+00502:+00032:-00339:003381.9533:05272
05273:-00391:+00022:-00250:003381.9533:05273
05274:+00168:-00003:+00394:003390.8222:05274
05275:+00372:+00173:-00234:003390.8222:05275
05276:+00005:-00225:-00161:003390.8222:05276
05277:-00068:+00297:-00025:003390.8222:05277
05278:+00105:+00170:+00212:003390.8222:05278
05279:+00097:-00331:-00405:003390.8222:05279
05280:-00247:+00124:-00031:003378.9980:05280
05281:-00249:-00217:+00117:003378.9980:05281
05282:+00129:-00020:+00222:003378.9980:05282
05283:+00221:-00024:-00339:003378.9980:05283
05284:-00043:-00076:-00215:003378.9980:05284
05285:+00176:-00068:-00019:003378.9980:05285
05286:+00187:+00257:-00042:003400.7390:05286
05287:-00075:-00233:+00011:003400.7390:05287
05288:+00172:+00091:+00146:003400.7390:05288
05289:+00236:+00267:-00003:003400.7390:05289
05290:-00230:+00145:-00305:003400.7390:05290
05291:-00174:-00023:+00056:003400.7390:05291
05292:+00256:+00186:-00098:003409.4704:05292
05293:+00029:-00020:-00031:003409.4704:05293
05294:-00213:-00113:+00063:003409.4704:05294
05295:+00080:+00272:+00194:003409.4704:05295
05296:+00127:-00201:-00160:003409.4704:05296
05297:-00097:-00034:-00357:003409.4704:05297
05298:-00125:-00014:-00220:003397.5312:05298
05299:+00214:+00045:-00054:003397.5312:05299
05300:+00165:-00049:+00376:003397.5312:05300
05301:-00295:-00022:-00189:003397.5312:05301
05302:-00193:+00121:+00145:003397.5312:05302
05303:+00331:+00236:+00036:003397.5312:05303
05304:-00099:+00065:-00202:003419.7133:05304
05305:-00206:+00001:+00056:003419.7133:05305
05306:+00266:+00054:+00144:003419.7133:05306
05307:-00014:+00091:-00161:003419.7133:05307
05308:-00226:-00149:+00143:003419.7133:05308
05309:-00010:+00041:+00045:003419.7133:05309
05310:+00183:+00388:+00280:003419.0183:05310
05311:+00128:-00003:-00200:003419.0183:05311
05312:-00316:+00133:-00299:003419.0183:05312
05313:-00231:+00239:-00037:003419.0183:05313
05314:+00068:-00537:+00171:003419.0183:05314
05315:-00145:+00295:+00084:003419.0183:05315
05316:+00014:-00075:+00120:003416.2756:05316
05317:+00124:-00230:+00252:003416.2756:05317
05318:-00187:+00285:-00032:003416.2756:05318
05319:-00272:-00253:-00049:003416.2756:05319
05320:+00056:+00189:+00216:003416.2756:05320
05321:+00087:+00405:-00198:003429.2521:05321
05322:-00225:-00152:+00095:003429.2521:05322
05323:+00077:+00197:+00105:003429.2521:05323
05324:+00110:+00009:+00083:003429.2521:05324
05325:-00140:+00281:-00403:003429.2521:05325
05326:+00170:-00037:+00044:003429.2521:05326
05327:+00215:-00088:+00050:003438.1198:05327
05328:-00109:+00209:-00010:003438.1198:05328
05329:-00195:-00070:-00104:003438.1198:05329
05330:+00293:+00149:+00040:003438.1198:05330
05331:-00033:-00428:+00015:003438.1198:05331
05332:-00143:-00126:-00103:003438.1198:05332
05333:+00039:+00297:+00030:003425.7324:05333
05334:-00048:-00182:-00144:003425.7324:05334
05335:-00031:+00121:-00255:003425.7324:05335
05336:-00024:+00420:-00143:003425.7324:05336
05337:+00049:+00052:+00177:003425.7324:05337
05338:+00090:-00150:-00075:003425.7324:05338
05339:-00202:+00205:-00277:003438.8793:05339
05340:-00223:-00043:+00083:003438.8793:05340
05341:+00322:+00009:+00125:003438.8793:05341
05342:+00056:+00643:-00397:003438.8793:05342
05343:-00315:-00379:+00300:003438.8793:05343
05344:+00068:-00007:-00174:003438.8793:05344
05345:+00122:+00419:+00153:003438.1550:05345
05346:-00136:-00233:-00248:003438.1550:05346
05347:+00054:+00238:-00229:003438.1550:05347
05348:+00141:-00146:+00050:003438.1550:05348
05349:-00357:-00165:+00099:003438.1550:05349
05350:+00138:+00209:+00215:003435.2280:05350
05351:+00238:+00240:+00025:003435.2280:05351
05352:-00581:-00490:-00313:003435.2280:05352
05353:-00043:+00251:+00142:003435.2280:05353
05354:+00192:-00384:+00260:003435.2280:05354
05355:+00594:-00255:-00003:003435.2280:05355
05356:-00348:+01071:-00304:003438.8369:05356
05357:-00547:+00145:+00109:003438.8369:05357
05358:+00439:+00634:+00284:003438.8369:05358
05359:+00846:+00109:-00033:003438.8369:05359
05360:-00453:+01033:-00257:003438.8369:05360
05361:+00259:+00403:+00141:003438.8369:05361
05362:+00625:-00176:-00464:003428.5004:05362
05363:-00382:+00826:-00026:003428.5004:05363
05364:+00204:-00295:+00120:003428.5004:05364
05365:+00442:+00112:+00331:003428.5004:05365
05366:-00152:-00134:-00315:003428.5004:05366
05367:-00676:-00416:+00385:003428.5004:05367
05368:+00341:-00729:-00004:003416.2827:05368
05369:+00070:+00370:-00169:003416.2827:05369
05370:-00358:-00019:-00290:003416.2827:05370
05371:+00041:-00144:+00406:003416.2827:05371
05372:+00324:-00109:-00071:003416.2827:05372
05373:-00109:+00310:+00048:003416.2827:05373
05374:-00224:-00300:+00266:003410.2065:05374
05375:+00463:+00436:-00103:003410.2065:05375
05376:+00287:-00140:+00085:003410.2065:05376
05377:-00317:+00235:-00061:003410.2065:05377
05378:-00039:-00057:+00124:003410.2065:05378
05379:+00342:-00053:+00074:003410.2065:05379
05380:-00232:+00321:-00217:003400.2238:05380
05381:-00125:+00101:+00288:003400.2238:05381
05382:+00159:+00210:+00115:003400.2238:05382
05383:-00059:-00262:-00433:003400.2238:05383
05384:-00367:+00123:+00000:003400.2238:05384
05385:+00059:+00087:+00303:003400.2238:05385
05386:+00290:-00227:-00012:003397.5449:05386
05387:-00317:-00321:-00465:003397.5449:05387
05388:+00009:+00068:+00302:003397.5449:05388
05389:+00329:+00536:+00232:003397.5449:05389
05390:+00150:-00585:-00096:003397.5449:05390
05391:-00455:+01125:-00080:003397.5449:05391
05392:+00098:-00758:-00051:003382.0419:05392
05393:+00285:+00565:+00011:003382.0419:05393
05394:-00282:+00541:-00184:003382.0419:05394
05395:-00261:+00616:+00051:003382.0419:05395
05396:+00083:+00137:+00003:003382.0419:05396
05397:+00135:-00293:-00377:003390.7604:05397
05398:-00200:+00405:+00154:003390.7604:05398
05399:-00180:-00445:+00082:003390.7604:05399
05400:-00162:+00027:+00080:003390.7604:05400
05401:+00064:-00224:-00335:003390.7604:05401
05402:-00061:-00228:-00167:003390.7604:05402
05403:-00102:-00357:+00168:003369.6760:05403
05404:+00215:-00039:+00132:003369.6760:05404
05405:+00110:-00189:+00087:003369.6760:05405
05406:-00047:+00048:+00001:003369.6760:05406
05407:-00082:+00028:+00132:003369.6760:05407
05408:+00180:-00406:+00009:003369.6760:05408
05409:+00022:+00037:-00106:003372.6755:05409
05410:-00080:-00046:+00095:003372.6755:05410
05411:+00115:+00025:-00118:003372.6755:05411
05412:-00242:-00103:-00056:003372.6755:05412
05413:-00163:+00191:+00120:003372.6755:05413
05414:+00183:+00087:+00023:003372.6755:05414
05415:+00009:-00183:-00100:003390.5549:05415
05416:-00035:+00406:-00265:003390.5549:05416
05417:-00231:-00569:+00238:003390.5549:05417
05418:-00066:-00039:+00161:003390.5549:05418
05419:+00024:+00093:-00207:003390.5549:05419
05420:-00067:-00140:+00214:003390.5549:05420
05421:+00172:+00148:-00169:003369.6960:05421
05422:+00028:+00126:-00122:003369.6960:05422
05423:-00283:+00066:-00025:003369.6960:05423
05424:+00298:-00109:+00192:003369.6960:05424
05425:+00151:+00038:-00048:003369.6960:05425
05426:-00293:+00103:-00023:003369.6960:05426
05427:-00056:-00412:+00152:003381.9599:05427
05428:+00186:+00292:-00032:003381.9599:05428
05429:+00043:-00641:+00030:003381.9599:05429
05430:-00027:+00296:-00113:003381.9599:05430
05431:-00182:-00226:+00167:003381.9599:05431
05432:+00332:-00191:+00236:003381.9599:05432
05433:+00245:-00441:-00308:003400.0314:05433
05434:-00276:+00206:-00087:003400.0314:05434
05435:-00144:+00213:-00084:003400.0314:05435
05436:+00315:+00003:+00189:003400.0314:05436
05437:-00339:+00609:+00134:003400.0314:05437
05438:-00020:-00343:+00129:003400.0314:05438
05439:+00159:+00177:-00185:003378.7141:05439
05440:-00214:+00368:-00188:003378.7141:05440
05441:-00200:-00259:-00162:003378.7141:05441
05442:+00006:+00203:+00063:003378.7141:05442
05443:+00190:-00227:-00204:003378.7141:05443
05444:-00071:+00138:-00157:003378.7141:05444
05445:-00134:+00247:-00141:003391.1518:05445
05446:-00049:+00033:+00061:003391.1518:05446
05447:+00316:-00180:-00215:003391.1518:05447
05448:-00431:+00273:+00052:003391.1518:05448
05449:-00297:+00208:+00164:003391.1518:05449
05450:+00423:-00315:+00045:003391.1518:05450
05451:-00237:+00255:+00052:003399.9763:05451
05452:-00371:-00088:-00163:003399.9763:05452
05453:+00154:+00075:+00030:003399.9763:05453
05454:+00322:+00243:-00491:003399.9763:05454
05455:-00302:+00115:+00114:003399.9763:05455
05456:+00046:-00194:+00257:003399.9763:05456
05457:+00341:+00142:-00271:003388.0930:05457
05458:-00313:+00104:-00400:003388.0930:05458
05459:+00110:-00191:+00196:003388.0930:05459
05460:+00320:+00348:-00086:003388.0930:05460
05461:-00189:-00131:-00294:003388.0930:05461
05462:-00094:-00286:+00125:003400.6972:05462
05463:+00071:+00063:+00147:003400.6972:05463
05464:+00392:-00309:+00044:003400.6972:05464
05465:-00014:+00513:-00044:003400.6972:05465
05466:-00110:-00041:+00176:003400.6972:05466
05467:+00098:+00086:-00143:003400.6972:05467
05468:+00172:-00313:-00228:003400.1413:05468
05469:-00219:+00399:+00031:003400.1413:05469
05470:+00174:+00268:+00476:003400.1413:05470
05471:+00319:-00121:-00153:003400.1413:05471
05472:-00310:+00675:-00077:003400.1413:05472
05473:-00205:-00182:+00163:003400.1413:05473
05474:+00117:+00090:+00071:003406.8569:05474
05475:-00053:+00115:-00174:003406.8569:05475
05476:-00141:-00350:+00280:003406.8569:05476
05477:+00009:+00128:+00152:003406.8569:05477
05478:+00151:-00081:-00097:003406.8569:05478
05479:-00074:+00155:+00240:003406.8569:05479
05480:-00078:+00099:-00155:003400.8149:05480
05481:+00203:+00239:+00130:003400.8149:05481
05482:+00455:-00359:-00050:003400.8149:05482
05483:-00109:-00047:-00142:003400.8149:05483
05484:-00606:+00086:+00102:003400.8149:05484
05485:+00152:+00045:+00024:003400.8149:05485
05486:+00518:+00213:+00073:003419.1083:05486
05487:+00021:+00475:-00241:003419.1083:05487
05488:-00583:-00373:-00068:003419.1083:05488
05489:+00165:+00255:+00045:003419.1083:05489
05490:+00328:+00047:-00044:003419.1083:05490
05491:-00004:-00035:+00054:003419.1083:05491
05492:-00183:-00031:+00096:003406.8569:05492
05493:-00146:+00090:-00280:003406.8569:05493
05494:+00138:-00032:-00271:003406.8569:05494
05495:-00121:+00151:-00153:003406.8569:05495
05496:-00200:-00119:+00092:003406.8569:05496
05497:+00095:+00108:-00088:003406.8569:05497
05498:+00025:-00005:-00059:003410.1994:05498
05499:-00185:-00173:-00029:003410.1994:05499
05500:+00021:+00103:+00036:003410.1994:05500
05501:+00071:+00236:+00096:003410.1994:05501
05502:-00247:-00288:+00016:003410.1994:05502
05503:-00112:+00104:-00010:003428.4375:05503
05504:+00051:+00487:+00017:003428.4375:05504
05505:+00263:-00367:+00190:003428.4375:05505
05506:+00612:-00082:-00001:003428.4375:05506
05507:+00267:+00035:-00185:003428.4375:05507
05508:+00002:-00067:+00008:003428.4375:05508
05509:+00246:-00066:+00090:003415.9506:05509
05510:+00375:-00096:-00078:003415.9506:05510
05511:+00292:+00141:+00071:003415.9506:05511
05512:+00050:+00043:-00301:003415.9506:05512
05513:-00122:-00273:-00164:003415.9506:05513
05514:+00026:+00325:-00167:003415.9506:05514
05515:+00125:+00115:+00081:003429.1186:05515
05516:-00385:-00155:-00152:003429.1186:05516
05517:-00364:+00068:-00035:003429.1186:05517
05518:-00045:+00111:+00157:003429.1186:05518
05519:-00258:-00082:-00200:003429.1186:05519
05520:-00192:-00045:+00061:003429.1186:05520
05521:+00132:+00316:-00028:003428.5073:05521
05522:+00118:-00213:-00024:003428.5073:05522
05523:+00074:+00077:+00028:003428.5073:05523
05524:+00320:+00119:+00291:003428.5073:05524
05525:+00241:-00141:+00090:003428.5073:05525
05526:+00093:+00185:-00013:003428.5073:05526
05527:+00094:+00036:+00073:003435.2141:05527
05528:+00182:-00015:+00071:003435.2141:05528
05529:+00205:+00454:-00075:003435.2141:05529
05530:-00353:-00023:-00128:003435.2141:05530
05531:-00358:-00053:-00051:003435.2141:05531
05532:+00125:+00179:+00095:003435.2141:05532
05533:-00046:-00215:-00044:003429.2238:05533
05534:-00257:-00188:-00180:003429.2238:05534
05535:-00088:+00162:+00013:003429.2238:05535
05536:-00045:+00019:+00025:003429.2238:05536
05537:-00062:-00109:-00059:003429.2238:05537
05538:+00213:+00130:+00141:003438.1054:05538
05539:+00121:+00125:-00149:003438.1054:05539
05540:-00104:+00007:+00011:003438.1054:05540
05541:+00075:+00197:+00217:003438.1054:05541
05542:+00245:+00138:-00054:003438.1054:05542
05543:-00162:+00223:-00368:003438.1054:05543
05544:-00245:+00281:-00015:003435.1721:05544
05545:+00222:+00006:+00439:003435.1721:05545
05546:+00125:+00286:+00207:003435.1721:05546
05547:-00232:-00110:-00042:003435.1721:05547
05548:-00240:-00112:-00035:003435.1721:05548
05549:+00057:+00219:+00089:003435.1721:05549
05550:-00102:-00070:-00163:003438.7736:05550
05551:-00305:+00085:-00037:003438.7736:05551
05552:-00096:+00154:-00006:003438.7736:05552
05553:+00299:+00200:+00262:003438.7736:05553
05554:-00185:-00064:-00190:003438.7736:05554
05555:-00282:+00194:+00029:003438.7736:05555
05556:-00046:+00187:-00012:003447.6093:05556
05557:+00413:+00063:-00028:003447.6093:05557
05558:+00282:-00119:-00025:003447.6093:05558
05559:-00244:+00198:-00188:003447.6093:05559
05560:-00139:-00001:-00020:003447.6093:05560
05561:+00158:-00020:-00037:003447.6093:05561
05562:-00077:+00028:-00091:003435.1791:05562
05563:-00148:+00325:+00090:003435.1791:05563
05564:-00083:+00082:-00025:003435.1791:05564
05565:-00038:+00062:-00173:003435.1791:05565
05566:-00017:+00166:+00066:003435.1791:05566
05567:-00140:+00151:+00099:003435.1791:05567
05568:-00067:+00156:+00016:003438.7170:05568
05569:+00044:-00258:-00043:003438.7170:05569
05570:+00297:+00157:+00012:003438.7170:05570
05571:+00180:+00030:-00150:003438.7170:05571
05572:-00370:-00385:-00156:003438.7170:05572
05573:+00391:+00113:+00567:003428.3881:05573
05574:+00554:-00245:-00315:003428.3881:05574
05575:-00305:-00090:+00181:003428.3881:05575
05576:+00004:+01131:-00054:003428.3881:05576
05577:+00401:-00477:+00334:003428.3881:05577
05578:-00280:+00810:-00304:003428.3881:05578
05579:-00294:+00809:-00207:003406.8020:05579
05580:+00085:+00207:+00293:003406.8020:05580
05581:-00050:+01013:-00389:003406.8020:05581
05582:-00311:-00281:-00060:003406.8020:05582
05583:+00055:+00762:-00190:003406.8020:05583
05584:+00252:-00234:-00176:003406.8020:05584
05585:-00245:+00451:+00041:003400.6835:05585
05586:+00126:-00218:-00008:003400.6835:05586
05587:+00050:-00222:-00004:003400.6835:05587
05588:-00149:-00052:+00012:003400.6835:05588
05589:+00152:-00031:+00153:003400.6835:05589
05590:+00152:+00279:+00048:003400.6835:05590
05591:+00239:+00204:-00127:003390.6987:05591
05592:-00097:+00022:-00070:003390.6987:05592
05593:-00147:-00329:+00048:003390.6987:05593
05594:-00020:-00127:+00239:003390.6987:05594
05595:+00176:+00256:+00080:003390.6987:05595
05596:+00033:-00133:+00049:003390.6987:05596
05597:-00239:+00126:-00167:003369.6691:05597
05598:-00055:-00107:+00048:003369.6691:05598
05599:+00090:-00126:+00105:003369.6691:05599
05600:-00359:+00000:-00127:003369.6691:05600
05601:-00317:+00073:+00065:003369.6691:05601
05602:+00359:-00082:+00101:003369.6691:05602
05603:-00168:+00210:-00282:003381.9738:05603
05604:-00269:-00220:+00021:003381.9738:05604
05605:+00189:+00045:+00040:003381.9738:05605
05606:-00088:+00371:-00298:003381.9738:05606
05607:-00141:-00033:+00164:003381.9738:05607
05608:+00023:+00192:+00033:003381.9738:05608
05609:-00084:-00019:-00057:003381.3833:05609
05610:-00205:+00166:-00182:003381.3833:05610
05611:+00013:+00126:-00177:003381.3833:05611
05612:-00026:+00487:-00109:003381.3833:05612
05613:-00039:+00032:+00073:003381.3833:05613
05614:-00186:-00499:+00019:003381.3833:05614
05615:-00145:+00613:-00185:003378.8625:05615
05616:+00267:-00160:-00077:003378.8625:05616
05617:+00053:-00310:+00124:003378.8625:05617
05618:-00208:-00111:-00171:003378.8625:05618
05619:+00155:-00559:+00308:003378.8625:05619
05620:+00143:+00265:+00325:003378.8625:05620
05621:+00170:-00534:+00080:003381.9260:05621
05622:-00185:+00291:+00170:003381.9260:05622
05623:+00036:-00441:+00094:003381.9260:05623
05624:+00137:+00086:+00538:003381.9260:05624
05625:-00291:+00452:-00430:003381.9260:05625
05626:-00373:-00186:+00109:003390.6850:05626
05627:+00086:+00489:-00253:003390.6850:05627
05628:+00068:+00196:+00038:003390.6850:05628
05629:-00346:+00122:-00294:003390.6850:05629
05630:-00037:+00232:-00485:003390.6850:05630
05631:-00370:-00006:-00303:003390.6850:05631
05632:-00328:+00037:-00218:003378.9575:05632
05633:+00234:-00558:-00156:003378.9575:05633
05634:+00117:+00231:-00420:003378.9575:05634
05635:-00043:-00478:-00404:003378.9575:05635
05636:-00242:+00011:-00003:003378.9575:05636
05637:+00245:-00456:-00277:003378.9575:05637
05638:+00158:+00053:-00182:003372.7978:05638
05639:+00089:-00212:-00347:003372.7978:05639
05640:-00037:-00020:-00328:003372.7978:05640
05641:-00012:+00329:-00280:003372.7978:05641
05642:+00019:-00079:-00277:003372.7978:05642
05643:-00029:+00088:-00425:003372.7978:05643
05644:-00151:+00205:-00078:003381.5058:05644
05645:+00023:+00020:-00021:003381.5058:05645
05646:-00089:+00009:+00145:003381.5058:05646
05647:-00108:-00195:+00175:003381.5058:05647
05648:+00148:+00314:+00019:003381.5058:05648
05649:+00137:+00025:+00091:003381.5058:05649
05650:+00037:+00090:+00055:003378.9709:05650
05651:-00021:-00082:+00266:003378.9709:05651
05652:+00232:-00202:+00243:003378.9709:05652
05653:-00019:-00184:-00034:003378.9709:05653
05654:-00204:-00135:+00432:003378.9709:05654
05655:+00177:+00170:+00029:003378.9709:05655
05656:+00097:+00080:+00504:003372.8249:05656
05657:+00054:+00278:-00021:003372.8249:05657
05658:-00048:-00292:+00083:003372.8249:05658
05659:-00203:+00303:+00285:003372.8249:05659
05660:+00124:+00370:-00103:003372.8249:05660
05661:+00002:-00108:+00179:003372.8249:05661
05662:+00017:+00419:-00416:003381.4990:05662
05663:-00178:-00395:-00030:003381.4990:05663
05664:-00127:+00390:-00116:003381.4990:05664
05665:+00182:-00269:+00212:003381.4990:05665
05666:+00008:+00112:+00511:003381.4990:05666
05667:-00034:-00217:-00137:003381.4990:05667
05668:+00060:-00141:+00123:003369.7565:05668
05669:+00290:+00005:+00110:003369.7565:05669
05670:+00332:-00207:+00321:003369.7565:05670
05671:-00396:+00000:-00045:003369.7565:05671
05672:-00032:-00079:+00056:003369.7565:05672
05673:+00297:+00049:+00724:003369.7565:05673
05674:+00431:-00161:-00090:003372.7707:05674
05675:-00324:+00365:-00005:003372.7707:05675
05676:+00388:+00194:-00053:003372.7707:05676
05677:+00477:+00082:-00517:003372.7707:05677
05678:-00500:+00312:-00094:003372.7707:05678
05679:+00882:-00476:+00284:003372.7707:05679
05680:+00848:-00046:-00158:003372.2546:05680
05681:-00691:-00275:-00823:003372.2546:05681
05682:-00779:+00718:-00125:003372.2546:05682
05683:+00776:-00617:-00005:003372.2546:05683
05684:-00139:+00189:-00263:003372.2546:05684
05685:-00557:+00420:-00161:003372.2546:05685
05686:+00142:-00138:+00178:003360.5656:05686
05687:+00011:+00501:-00376:003360.5656:05687
05688:-00138:-00156:-00248:003360.5656:05688
05689:-00088:+00639:+00080:003360.5656:05689
05690:+00219:-00299:-00205:003360.5656:05690
05691:+00081:+00572:-00181:003360.5656:05691
05692:-00204:-00348:-00253:003363.5429:05692
05693:-00360:-00161:+00368:003363.5429:05693
05694:+00109:+00214:-00137:003363.5429:05694
05695:+00342:+00238:+00045:003363.5429:05695
05696:-00115:-00439:-00096:003363.5429:05696
05697:-00182:+00159:+00146:003363.5429:05697
05698:+00020:-00193:+00018:003381.5129:05698
05699:-00227:-00151:-00267:003381.5129:05699
05700:-00086:+00324:+00041:003381.5129:05700
05701:+00154:-00067:+00277:003381.5129:05701
05702:+00086:+00041:+00357:003381.5129:05702
05703:-00586:+00048:-00069:003381.5129:05703
05704:-00211:+00119:+00633:003369.7565:05704
05705:+00570:+00024:+00296:003369.7565:05705
05706:-00245:+00136:-00043:003369.7565:05706
05707:-00315:+00019:+00182:003369.7565:05707
05708:+00346:+00077:+00360:003369.7565:05708
05709:+00203:-00056:+00014:003391.3439:05709
05710:-00212:+00115:-00111:003391.3439:05710
05711:-00099:+00299:+00205:003391.3439:05711
05712:+00235:+00000:+00050:003391.3439:05712
05713:+00111:+00167:-00190:003391.3439:05713
05714:-00377:+00074:-00226:003391.3439:05714
05715:-00305:+00145:-00138:003400.1208:05715
05716:+00290:+00123:+00009:003400.1208:05716
05717:-00009:-00133:-00017:003400.1208:05717
05718:-00271:-00158:-00230:003400.1208:05718
05719:+00079:+00350:-00162:003400.1208:05719
05720:+00174:-00237:-00326:003400.1208:05720
05721:-00063:+00010:-00179:003397.4147:05721
05722:+00277:+00298:-00056:003397.4147:05722
05723:+00152:-00006:-00241:003397.4147:05723
05724:-00183:+00147:-00243:003397.4147:05724
05725:+00180:+00003:+00192:003397.4147:05725
05726:+00299:+00075:+00033:003397.4147:05726
05727:-00149:+00024:-00480:003400.7043:05727
05728:-00215:-00052:+00057:003400.7043:05728
05729:+00145:+00017:+00216:003400.7043:05729
05730:+00093:+00113:+00006:003400.7043:05730
05731:-00223:-00113:+00037:003400.7043:05731
05732:-00213:-00092:-00012:003400.7043:05732
05733:+00400:+00151:+00011:003418.8996:05733
05734:+00171:+00111:-00429:003418.8996:05734
05735:-00481:+00138:+00300:003418.8996:05735
05736:+00539:-00091:-00028:003418.8996:05736
05737:+00342:+00407:-00011:003418.8996:05737
05738:-00458:-00130:+00054:003418.8996:05738
05739:-00240:+00021:+00489:003406.7814:05739
05740:+00319:+00380:+00047:003406.7814:05740
05741:-00106:+00015:-00147:003406.7814:05741
05742:-00245:+00355:+00314:003406.7814:05742
05743:+00011:-00100:+00210:003406.7814:05743
05744:+00276:+00010:+00060:003406.7814:05744
05745:+00073:+00071:+00282:003410.0744:05745
05746:+00122:+00040:+00200:003410.0744:05746
05747:+00156:-00065:+00131:003410.0744:05747
05748:-00111:+00205:-00167:003410.0744:05748
05749:-00101:+00174:+00409:003410.0744:05749
05750:+00399:-00077:+00267:003410.0744:05750
05751:+00125:-00036:-00287:003409.5119:05751
05752:-00440:+00187:+00135:003409.5119:05752
05753:+00158:-00182:-00046:003409.5119:05753
05754:+00286:+00236:-00032:003409.5119:05754
05755:-00309:+00156:-00283:003409.5119:05755
05756:-00294:+00169:+00287:003388.1882:05756
05757:+00022:+00343:-00217:003388.1882:05757
05758:+00160:-00355:-00318:003388.1882:05758
05759:-00209:+00514:-00580:003388.1882:05759
05760:+00166:-00197:+00028:003388.1882:05760
05761:+00250:-00456:-00542:003388.1882:05761
05762:-00217:+00365:-00304:003400.7458:05762
05763:+00248:-00689:+00366:003400.7458:05763
05764:+00527:+00161:+00203:003400.7458:05764
05765:-00158:-00405:-00473:003400.7458:05765
05766:-00293:+00144:+00225:003400.7458:05766
05767:+00225:-00666:+00297:003400.7458:05767
05768:+00216:+00116:+00235:003390.8083:05768
05769:+00216:+00369:-00517:003390.8083:05769
05770:-00402:-00122:+00421:003390.8083:05770
05771:+00105:+00504:-00222:003390.8083:05771
05772:+00036:+00211:-00203:003390.8083:05772
05773:-00319:+00365:-00193:003390.8083:05773
05774:+00353:-00146:+00011:003397.5515:05774
05775:-00077:+00209:-00235:003397.5515:05775
05776:+00020:-00206:+00173:003397.5515:05776
05777:-00020:-00307:+00502:003397.5515:05777
05778:+00203:+00221:+00262:003397.5515:05778
05779:+00003:-00281:+00084:003397.5515:05779
05780:-00211:-00089:+00290:003391.2961:05780
05781:+00082:-00235:+00239:003391.2961:05781
05782:+00213:+00093:+00093:003391.2961:05782
05783:+00001:+00238:-00019:003391.2961:05783
05784:-00353:-00286:+00370:003391.2961:05784
05785:+00094:+00048:+00138:003391.2961:05785
05786:+00236:+00237:+00126:003390.8154:05786
05787:-00250:-00161:-00076:003390.8154:05787
05788:-00276:+00115:-00063:003390.8154:05788
05789:+00223:+00382:+00137:003390.8154:05789
05790:-00292:-00289:+00117:003390.8154:05790
05791:-00462:+00040:+00236:003390.8154:05791
05792:+00158:+00371:+00146:003388.1201:05792
05793:-00024:-00341:-00525:003388.1201:05793
05794:-00290:+00378:-00302:003388.1201:05794
05795:+00150:-00010:+00164:003388.1201:05795
05796:+00187:+00087:-00086:003388.1201:05796
05797:-00102:-00266:-00193:003388.1201:05797
05798:-00217:+00406:-00124:003400.7390:05798
05799:+00279:+00080:-00135:003400.7390:05799
05800:+00290:-00253:-00364:003400.7390:05800
05801:-00564:+00845:-00391:003400.7390:05801
05802:-00298:-00500:-00155:003400.7390:05802
05803:+00521:+00569:-00076:003400.7390:05803
05804:-00273:+00227:-00378:003390.8359:05804
05805:-00441:+00456:-00112:003390.8359:05805
05806:+00338:-00397:-00474:003390.8359:05806
05807:-00037:+00103:-00154:003390.8359:05807
05808:-00118:+00002:+00026:003390.8359:05808
05809:+00013:-00345:+00259:003390.8359:05809
05810:+00052:+00307:+00255:003388.2221:05810
05811:+00374:-00177:-00449:003388.2221:05811
05812:-00306:-00146:+00351:003388.2221:05812
05813:-00137:-00053:-00201:003388.2221:05813
05814:+00410:-00182:+00250:003388.2221:05814
05815:+00233:+00260:-00012:003391.3989:05815
05816:-00043:+00079:+00338:003391.3989:05816
05817:+00150:-00064:+00162:003391.3989:05817
05818:+00071:+00103:+00096:003391.3989:05818
05819:-00220:+00210:-00055:003391.3989:05819
05820:+00170:-00089:+00202:003391.3989:05820
05821:+00329:+00130:-00245:003400.2309:05821
05822:-00086:+00129:-00091:003400.2309:05822
05823:-00290:-00316:+00426:003400.2309:05823
05824:+00238:+00033:+00286:003400.2309:05824
05825:+00062:-00075:-00380:003400.2309:05825
05826:-00398:+00129:+00205:003400.2309:05826
05827:+00036:-00019:+00206:003379.0385:05827
05828:-00021:-00038:+00064:003379.0385:05828
05829:+00007:-00028:-00130:003379.0385:05829
05830:-00049:+00236:+00135:003379.0385:05830
05831:-00107:-00164:+00144:003379.0385:05831
05832:+00089:+00050:-00118:003379.0385:05832
05833:-00078:+00047:-00139:003391.3989:05833
05834:-00208:+00080:+00051:003391.3989:05834
05835:+00214:+00113:+00115:003391.3989:05835
05836:-00048:+00201:-00178:003391.3989:05836
05837:-00250:+00082:+00063:003391.3989:05837
05838:+00018:-00012:-00174:003391.3989:05838
05839:+00345:+00061:-00153:003409.5190:05839
05840:+00059:+00331:-00324:003409.5190:05840
05841:-00246:-00267:+00054:003409.5190:05841
05842:+00267:+00229:-00101:003409.5190:05842
05843:+00247:+00149:-00181:003409.5190:05843
05844:-00230:+00021:+00026:003409.5190:05844
05845:-00019:+00042:+00136:003397.3874:05845
05846:+00135:+00139:-00276:003397.3874:05846
05847:-00038:+00090:-00219:003397.3874:05847
05848:-00018:-00038:-00267:003397.3874:05848
05849:-00031:-00082:+00121:003397.3874:05849
05850:-00049:+00124:-00256:003397.3874:05850
05851:-00065:-00012:-00073:003410.0471:05851
05852:-00134:+00001:+00032:003410.0471:05852
05853:+00012:+00154:-00217:003410.0471:05853
05854:-00265:-00287:-00079:003410.0471:05854
05855:-00214:-00094:+00127:003410.0471:05855
05856:-00039:-00255:+00213:003410.0471:05856
05857:+00018:+00409:+00188:003418.9414:05857
05858:-00470:-00324:+00024:003418.9414:05858
05859:-00272:+00162:+00356:003418.9414:05859
05860:+00117:+00153:+00124:003418.9414:05860
05861:-00109:-00072:-00078:003418.9414:05861
05862:-00110:+00098:+00338:003416.1647:05862
05863:+00737:-00390:+00322:003416.1647:05863
05864:+00880:+00040:-00198:003416.1647:05864
05865:-00009:-00063:+00173:003416.1647:05865
05866:-00017:-00246:+00096:003416.1647:05866
05867:+00382:-00157:-00095:003416.1647:05867
05868:+00406:-00025:-00197:003419.6364:05868
05869:-00193:+00277:-00011:003419.6364:05869
05870:-00139:-00019:+00275:003419.6364:05870
05871:+00219:+00026:-00071:003419.6364:05871
05872:-00301:-00084:-00335:003419.6364:05872
05873:-00447:+00169:-00323:003419.6364:05873
05874:+00050:-00073:+00090:003428.5354:05874
05875:-00202:-00100:-00299:003428.5354:05875
05876:-00384:-00308:+00205:003428.5354:05876
05877:+00287:+00294:-00098:003428.5354:05877
05878:+00264:-00206:-00033:003428.5354:05878
05879:-00150:+00224:-00597:003428.5354:05879
05880:+00402:+00175:+00122:003425.7116:05880
05881:+00317:-00204:+00048:003425.7116:05881
05882:+00278:+00477:-00016:003425.7116:05882
05883:-00001:-00299:+00061:003425.7116:05883
05884:+00254:+00016:+00038:003425.7116:05884
05885:+00199:+00033:-00164:003425.7116:05885
05886:-00135:+00057:+00063:003429.3010:05886
05887:+00024:-00009:+00043:003429.3010:05887
05888:+00003:+00174:+00043:003429.3010:05888
05889:-00267:-00032:-00063:003429.3010:05889
05890:-00355:+00114:-00069:003429.3010:05890
05891:+00229:-00241:+00066:003429.3010:05891
05892:-00035:+00287:-00100:003438.1550:05892
05893:-00518:-00098:-00078:003438.1550:05893
05894:-00329:+00426:+00357:003438.1550:05894
05895:+00726:+00024:+00109:003438.1550:05895
05896:+00038:+00258:-00249:003438.1550:05896
05897:-00347:+00015:+00089:003425.6770:05897
05898:+00085:-00180:+00205:003425.6770:05898
05899:+00155:+00088:+00032:003425.6770:05899
05900:-00109:-00154:+00010:003425.6770:05900
05901:+00108:-00077:+00282:003425.6770:05901
05902:+00146:+00315:-00291:003425.6770:05902
05903:-00422:-00242:-00039:003438.8508:05903
05904:-00039:+00081:+00200:003438.8508:05904
05905:+00390:+00119:-00120:003438.8508:05905
05906:-00514:-00035:-00175:003438.8508:05906
05907:-00006:-00026:+00402:003438.8508:05907
05908:+00568:+00334:+00057:003438.8508:05908
05909:-00260:+00040:-00154:003438.1337:05909
05910:+00043:-00080:-00113:003438.1337:05910
05911:+00286:+00389:+00281:003438.1337:05911
05912:+00009:-00515:-00254:003438.1337:05912
05913:-00324:-00104:+00351:003438.1337:05913
05914:-00057:-00244:-00031:003438.1337:05914
05915:+00196:-00559:-00050:003425.7324:05915
05916:+00101:+00105:-00205:003425.7324:05916
05917:-00189:-00336:+00142:003425.7324:05917
05918:+00145:-00273:+00356:003425.7324:05918
05919:+00434:-00505:-00382:003425.7324:05919
05920:-00356:-00161:+00218:003425.7324:05920
05921:-00115:+00482:-00045:003419.7343:05921
05922:+00388:-00409:+00091:003419.7343:05922
05923:-00055:+00358:-00209:003419.7343:05923
05924:+00027:-00254:-00248:003419.7343:05924
05925:-00281:+00226:+00262:003419.7343:05925
05926:-00002:+00222:-00091:003419.7343:05926
05927:+00064:+00592:+00087:003418.9277:05927
05928:-00134:+00281:-00337:003418.9277:05928
05929:+00224:+00321:-00058:003418.9277:05929
05930:+00070:+00244:-00053:003418.9277:05930
05931:+00196:-00086:-00097:003418.9277:05931
05932:-00151:+00350:+00114:003418.9277:05932
05933:+00091:-00461:-00093:003397.5378:05933
05934:+00016:+00062:+00085:003397.5378:05934
05935:-00018:+00104:+00215:003397.5378:05935
05936:+00173:-00129:+00221:003397.5378:05936
05937:-00287:+00283:-00009:003397.5378:05937
05938:-00115:+00275:+00095:003372.7568:05938
05939:+00160:+00188:+00264:003372.7568:05939
05940:+00108:+00491:-00046:003372.7568:05940
05941:+00044:+00155:-00152:003372.7568:05941
05942:-00104:+00511:-00245:003372.7568:05942
05943:-00259:-00326:-00058:003372.7568:05943
05944:+00058:+00546:-00229:003381.4921:05944
05945:-00068:+00091:-00129:003381.4921:05945
05946:-00240:+00275:+00231:003381.4921:05946
05947:+00027:+00089:-00279:003381.4921:05947
05948:-00066:-00362:+00113:003381.4921:05948
05949:-00108:+00353:-00100:003381.4921:05949
05950:-00014:-00631:+00017:003360.5856:05950
05951:-00232:+00322:-00053:003360.5856:05951
05952:+00352:-00515:+00449:003360.5856:05952
05953:-00181:+00230:-00129:003360.5856:05953
05954:-00175:-00692:+00008:003360.5856:05954
05955:+00209:+00456:-00305:003360.5856:05955
05956:-00014:+00182:-00035:003354.2651:05956
05957:-00060:+00300:-00140:003354.2651:05957
05958:-00068:+00292:+00074:003354.2651:05958
05959:-00095:-00238:-00085:003354.2651:05959
05960:+00004:+00400:-00165:003354.2651:05960
05961:+00031:-00344:-00380:003354.2651:05961
05962:-00164:-00097:+00068:003362.9321:05962
05963:-00156:-00116:-00222:003362.9321:05963
05964:+00427:-00215:+00156:003362.9321:05964
05965:+00317:-00390:-00202:003362.9321:05965
05966:-00441:-00085:-00099:003362.9321:05966
05967:+00130:+00218:+00039:003362.9321:05967
05968:+00400:-00237:-00141:003342.3466:05968
05969:-00305:+00182:-00071:003342.3466:05969
05970:-00199:+00063:+00067:003342.3466:05970
05971:-00005:-00076:+00180:003342.3466:05971
05972:+00095:+00194:-00108:003342.3466:05972
05973:+00014:+00031:-00021:003342.3466:05973
05974:+00005:+00073:+00181:003354.2585:05974
05975:+00022:+00075:-00234:003354.2585:05975
05976:-00190:-00083:-00103:003354.2585:05976
05977:-00022:+00025:+00373:003354.2585:05977
05978:+00110:+00183:+00182:003354.2585:05978
05979:-00041:-00502:-00216:003354.2585:05979
05980:-00207:+00144:+00078:003353.7687:05980
05981:-00108:+00091:-00276:003353.7687:05981
05982:-00052:-00262:+00327:003353.7687:05982
05983:-00253:+00406:-00129:003353.7687:05983
05984:-00251:-00163:+00374:003353.7687:05984
05985:+00141:+00360:-00199:003353.7687:05985
05986:-00117:-00191:-00330:003360.3715:05986
05987:-00314:+00160:+00064:003360.3715:05987
05988:+00101:-00050:+00015:003360.3715:05988
05989:-00091:-00029:+00144:003360.3715:05989
05990:+00154:-00319:-00131:003360.3715:05990
05991:-00002:+00339:+00201:003360.3715:05991
05992:-00038:-00370:-00001:003363.2324:05992
05993:+00081:+00319:-00098:003363.2324:05993
05994:-00062:+00149:-00063:003363.2324:05994
05995:+00018:+00331:-00017:003363.2324:05995
05996:+00068:+00119:+00048:003363.2324:05996
05997:+00042:-00183:+00161:003363.2324:05997
05998:-00019:+00333:-00227:003371.9565:05998
05999:+00033:+00035:+00034:003371.9565:05999
06000:+00044:-00129:-00053:003371.9565:06000
06001:+00092:+00335:-00032:003371.9565:06001
06002:-00150:-00067:+00185:003371.9565:06002
06003:-00021:+00296:+00317:003371.9565:06003
06004:+00269:-00027:-00189:003360.2307:06004
06005:-00175:-00055:-00190:003360.2307:06005
06006:-00183:+00386:+00064:003360.2307:06006
06007:+00246:-00327:+00275:003360.2307:06007
06008:+00473:+00046:-00155:003360.2307:06008
06009:-00135:+00080:-00163:003360.2307:06009
06010:-00190:-00078:+00228:003381.6457:06010
06011:+00285:-00055:-00045:003381.6457:06011
06012:+00229:-00006:-00039:003381.6457:06012
06013:-00169:-00016:+00017:003381.6457:06013
06014:-00188:+00131:-00042:003381.6457:06014
06015:+00203:+00017:+00176:003381.6457:06015
06016:-00047:-00069:-00054:003390.5000:06016
06017:-00160:+00186:-00005:003390.5000:06017
06018:+00089:-00219:-00100:003390.5000:06018
06019:+00220:+00012:-00065:003390.5000:06019
06020:-00098:-00374:+00112:003390.5000:06020
06021:-00082:+00124:+00267:003390.5000:06021
06022:+00297:-00232:-00195:003378.5715:06022
06023:+00146:+00113:+00053:003378.5715:06023
06024:-00244:-00141:+00002:003378.5715:06024
06025:-00068:+00025:+00077:003378.5715:06025
06026:+00054:+00229:-00122:003378.5715:06026
06027:+00195:+00103:-00056:003378.5715:06027
06028:-00077:+00074:+00104:003391.1589:06028
06029:-00084:+00072:-00108:003391.1589:06029
06030:-00003:+00057:+00059:003391.1589:06030
06031:+00131:+00463:-00296:003391.1589:06031
06032:-00161:-00147:-00154:003391.1589:06032
06033:+00016:+00188:+00093:003390.6030:06033
06034:-00083:-00004:-00286:003390.6030:06034
06035:-00406:+00027:+00075:003390.6030:06035
06036:-00067:+00130:-00158:003390.6030:06036
06037:+00066:-00017:-00157:003390.6030:06037
06038:-00085:-00101:-00089:003390.6030:06038
06039:-00307:+00230:-00273:003388.0043:06039
06040:-00189:-00151:+00143:003388.0043:06040
06041:-00100:-00065:-00084:003388.0043:06041
06042:+00422:+00053:+00029:003388.0043:06042
06043:+00338:-00128:-00369:003388.0043:06043
06044:+00212:+00393:+00249:003388.0043:06044
06045:+00130:-00458:-00094:003410.1096:06045
06046:-00110:+00353:-00164:003410.1096:06046
06047:+00179:-00014:-00008:003410.1096:06047
06048:+00499:+00397:-00010:003410.1096:06048
06049:+00325:-00160:+00214:003410.1096:06049
06050:-00232:-00297:-00544:003410.1096:06050
06051:-00187:-00008:-00275:003409.4082:06051
06052:-00150:-00102:-00315:003409.4082:06052
06053:+00085:-00127:+00573:003409.4082:06053
06054:-00075:-00348:-00057:003409.4082:06054
06055:-00311:+00127:-00189:003409.4082:06055
06056:-00399:-00145:-00011:003409.4082:06056
06057:+00093:-00035:+00371:003406.6093:06057
06058:+00315:-00093:+00044:003406.6093:06058
06059:-00132:+00003:+00063:003406.6093:06059
06060:-00037:-00038:-00048:003406.6093:06060
06061:+00460:+00210:+00149:003406.6093:06061
06062:+00076:-00143:+00075:003406.6093:06062
06063:-00182:+00264:-00240:003409.9707:06063
06064:+00051:+00196:+00282:003409.9707:06064
06065:+00265:-00036:-00055:003409.9707:06065
06066:-00018:+00305:-00042:003409.9707:06066
06067:-00253:-00156:+00072:003409.9707:06067
06068:-00052:-00224:+00145:003409.9707:06068
06069:-00038:+00240:-00076:003428.2692:06069
06070:-00430:-00158:+00339:003428.2692:06070
06071:-00017:+00075:+00225:003428.2692:06071
06072:+00154:+00087:-00183:003428.2692:06072
06073:+00007:-00040:-00027:003428.2692:06073
06074:+00180:+00243:+00321:003428.2692:06074
06075:-00109:-00119:+00182:003406.6093:06075
06076:-00235:+00136:+00079:003406.6093:06076
06077:+00278:+00338:+00153:003406.6093:06077
06078:+00367:-00069:-00105:003406.6093:06078
06079:+00139:+00193:-00160:003406.6093:06079
06080:-00235:+00253:+00110:003428.9921:06080
06081:-00261:-00151:-00010:003428.9921:06081
06082:+00024:+00167:+00126:003428.9921:06082
06083:+00209:+00208:+00073:003428.9921:06083
06084:-00251:-00483:+00040:003428.9921:06084
06085:-00358:-00006:-00226:003428.9921:06085
06086:+00010:-00077:+00039:003428.3393:06086
06087:+00273:-00255:-00040:003428.3393:06087
06088:-00125:-00209:-00256:003428.3393:06088
06089:-00026:-00359:+00294:003428.3393:06089
06090:+00206:-00226:+00168:003428.3393:06090
06091:+00050:-00388:-00214:003428.3393:06091
06092:+00175:+00559:-00040:003416.2062:06092
06093:+00272:-00830:+00119:003416.2062:06093
06094:-00391:+00038:+00123:003416.2062:06094
06095:-00054:+00917:-00298:003416.2062:06095
06096:+00278:-00723:+00056:003416.2062:06096
06097:-00569:+00742:+00012:003416.2062:06097
06098:-00145:-00845:-00183:003410.1440:06098
06099:+00095:-00203:+00065:003410.1440:06099
06100:-00121:+00463:-00479:003410.1440:06100
06101:-00140:-00336:-00451:003410.1440:06101
06102:-00160:-00209:+00261:003410.1440:06102
06103:+00309:+00244:-00081:003410.1440:06103
06104:+00040:+00142:+00039:003409.4567:06104
06105:-00302:-00025:-00099:003409.4567:06105
06106:-00104:+00273:+00157:003409.4567:06106
06107:+00315:-00433:-00138:003409.4567:06107
06108:-00335:+00109:-00093:003409.4567:06108
06109:-00339:-00164:-00052:003409.4567:06109
06110:+00340:+00083:+00158:003397.4558:06110
06111:-00106:-00046:+00053:003397.4558:06111
06112:-00057:+00114:+00164:003397.4558:06112
06113:-00159:+00088:+00072:003397.4558:06113
06114:+00041:-00063:+00026:003397.4558:06114
06115:+00281:+00403:+00184:003397.4558:06115
06116:-00294:+00042:+00107:003382.0285:06116
06117:-00136:-00470:+00272:003382.0285:06117
06118:+00436:+00272:-00188:003382.0285:06118
06119:-00034:-00430:-00356:003382.0285:06119
06120:-00287:+00165:+00015:003382.0285:06120
06121:+00247:-00120:+00208:003390.7810:06121
06122:-00067:-00476:-00070:003390.7810:06122
06123:-00296:+00300:-00168:003390.7810:06123
06124:-00010:-00457:-00003:003390.7810:06124
06125:+00096:+00300:-00022:003390.7810:06125
06126:-00132:-00910:-00230:003390.7810:06126
06127:+00133:+00445:+00319:003369.7565:06127
06128:+00406:-00937:-00445:003369.7565:06128
06129:-00026:+00217:-00270:003369.7565:06129
06130:-00366:+01205:-00453:003369.7565:06130
06131:+00116:-00170:+00052:003369.7565:06131
06132:+00214:+00802:-00606:003369.7565:06132
06133:-00189:-00208:-00108:003372.7434:06133
06134:-00365:+00598:+00021:003372.7434:06134
06135:+00197:-00167:+00015:003372.7434:06135
06136:+00081:-00276:+00017:003372.7434:06136
06137:-00212:-00122:-00447:003372.7434:06137
06138:+00020:-00524:+00273:003372.7434:06138
06139:+00229:+00364:-00067:003372.1735:06139
06140:-00112:-00631:+00049:003372.1735:06140
06141:-00209:+00277:+00417:003372.1735:06141
06142:+00371:-00235:+00127:003372.1735:06142
06143:-00025:+00316:+00106:003372.1735:06143
06144:-00014:+00112:-00159:003372.1735:06144
06145:-00008:+00298:+00252:003360.5656:06145
06146:-00078:+00110:-00115:003360.5656:06146
06147:+00066:+00358:-00266:003360.5656:06147
06148:-00268:-00053:+00054:003360.5656:06148
06149:+00218:-00112:+00139:003360.5656:06149
06150:+00243:+00108:-00209:003360.5656:06150
06151:-00265:-00102:-00384:003382.0625:06151
06152:+00048:-00117:+00416:003382.0625:06152
06153:+00270:-00240:-00092:003382.0625:06153
06154:-00122:+00026:+00277:003382.0625:06154
06155:-00246:+00012:+00257:003382.0625:06155
06156:+00139:+00138:+00047:003382.0625:06156
06157:-00046:+00112:-00109:003372.1328:06157
06158:-00021:+00193:-00276:003372.1328:06158
06159:-00231:-00004:+00244:003372.1328:06159
06160:+00298:+00108:+00016:003372.1328:06160
06161:+00237:+00167:-00168:003372.1328:06161
06162:-00536:+00098:-00210:003372.1328:06162
06163:-00371:+00143:+00375:003369.6960:06163
06164:+00536:+00015:+00050:003369.6960:06164
06165:-00405:+00082:-00392:003369.6960:06165
06166:-00619:+00505:+00589:003369.6960:06166
06167:+00414:-00085:+00055:003369.6960:06167
06168:-00033:+00206:-00180:003369.6960:06168
06169:-00310:+00139:-00336:003391.1862:06169
06170:+00024:-00115:+00235:003391.1862:06170
06171:+00197:+00495:-00318:003391.1862:06171
06172:+00091:-00029:-00042:003391.1862:06172
06173:-00118:+00236:+00010:003391.1862:06173
06174:+00053:+00368:+00040:003391.1862:06174
06175:+00039:+00186:-00279:003390.6030:06175
06176:-00109:+00300:-00113:003390.6030:06176
06177:+00047:-00102:-00148:003390.6030:06177
06178:+00139:+00503:-00013:003390.6030:06178
06179:-00140:-00560:-00120:003390.6030:06179
06180:-00185:+00537:-00067:003390.6030:06180
06181:+00174:-00070:+00123:003378.7746:06181
06182:+00119:-00344:+00323:003378.7746:06182
06183:+00023:+00313:-00289:003378.7746:06183
06184:-00026:-00560:+00240:003378.7746:06184
06185:+00131:+00221:+00111:003378.7746:06185
06186:+00114:-00118:+00147:003378.7746:06186
06187:-00060:-00204:+00420:003381.8713:06187
06188:+00263:-00106:-00207:003381.8713:06188
06189:-00027:+00102:+00238:003381.8713:06189
06190:-00121:+00060:-00076:003381.8713:06190
06191:+00002:+00089:+00369:003381.8713:06191
06192:+00150:+00065:+00057:003381.8713:06192
06193:+00179:+00119:-00116:003390.6235:06193
06194:-00230:+00121:-00279:003390.6235:06194
06195:-00066:-00048:+00012:003390.6235:06195
06196:+00122:+00041:+00249:003390.6235:06196
06197:+00023:+00067:+00055:003390.6235:06197
06198:-00220:+00247:+00055:003378.7341:06198
06199:-00007:+00149:+00309:003378.7341:06199
06200:+00189:-00208:-00128:003378.7341:06200
06201:-00166:+00498:-00159:003378.7341:06201
06202:-00232:-00035:-00105:003378.7341:06202
06203:+00277:+00052:+00045:003378.7341:06203
06204:-00049:-00072:-00336:003391.2138:06204
06205:-00248:+00102:+00142:003391.2138:06205
06206:+00228:-00141:+00045:003391.2138:06206
06207:-00158:+00108:-00199:003391.2138:06207
06208:-00283:+00062:-00170:003391.2138:06208
06209:+00426:+00134:+00022:003391.2138:06209
06210:+00201:-00089:-00070:003409.2280:06210
06211:-00303:+00141:-00006:003409.2280:06211
06212:-00344:-00029:+00180:003409.2280:06212
06213:+00284:+00066:+00110:003409.2280:06213
06214:+00212:+00150:-00041:003409.2280:06214
06215:-00104:-00028:+00116:003409.2280:06215
06216:-00066:+00067:+00113:003397.2299:06216
06217:+00119:+00052:-00220:003397.2299:06217
06218:-00142:+00021:-00090:003397.2299:06218
06219:-00140:+00118:+00168:003397.2299:06219
06220:+00154:+00117:+00087:003397.2299:06220
06221:+00081:+00025:-00159:003397.2299:06221
06222:-00255:+00198:-00192:003400.4902:06222
06223:-00291:+00123:+00122:003400.4902:06223
06224:+00231:-00010:+00111:003400.4902:06224
06225:-00053:+00236:-00226:003400.4902:06225
06226:-00413:-00155:+00203:003400.4902:06226
06227:+00274:+00110:+00095:003400.4902:06227
06228:+00170:+00018:-00151:003418.7536:06228
06229:-00281:+00180:-00307:003418.7536:06229
06230:-00027:+00213:+00031:003418.7536:06230
06231:+00386:+00032:+00029:003418.7536:06231
06232:+00264:+00099:-00077:003418.7536:06232
06233:-00308:+00235:+00179:003418.7536:06233
06234:-00226:-00024:+00227:003406.5681:06234
06235:+00245:+00075:-00136:003406.5681:06235
06236:+00082:+00234:-00290:003406.5681:06236
06237:-00279:-00099:-00168:003406.5681:06237
06238:+00171:-00017:+00182:003406.5681:06238
06239:+00009:-00041:-00379:003406.5681:06239
06240:-00271:-00030:-00049:003419.3850:06240
06241:+00188:+00110:+00183:003419.3850:06241
06242:+00242:-00289:-00040:003419.3850:06242
06243:-00208:+00008:-00278:003419.3850:06243
06244:+00138:+00138:+00192:003419.3850:06244
06245:+00221:+00052:-00115:003428.3393:06245
06246:-00012:-00090:-00024:003428.3393:06246
06247:-00070:+00235:+00000:003428.3393:06247
06248:+00002:-00485:+00162:003428.3393:06248
06249:+00178:+00145:-00036:003428.3393:06249
06250:+00219:+00011:-00276:003428.3393:06250
06251:-00250:+00018:+00102:003415.9709:06251
06252:+00074:-00137:+00007:003415.9709:06252
06253:+00191:+00025:-00364:003415.9709:06253
06254:-00111:-00108:+00216:003415.9709:06254
06255:-00066:+00003:+00167:003415.9709:06255
06256:+00046:-00077:+00055:003415.9709:06256
06257:-00092:+00243:-00514:003428.7883:06257
06258:-00173:+00077:-00057:003428.7883:06258
06259:-00108:-00174:+00124:003428.7883:06259
06260:-00063:+00352:-00087:003428.7883:06260
06261:-00335:-00121:-00016:003428.7883:06261
06262:-00129:+00112:+00235:003428.7883:06262
06263:+00245:+00095:-00034:003437.6479:06263
06264:-00076:+00505:+00005:003437.6479:06264
06265:-00427:-00159:+00138:003437.6479:06265
06266:+00319:+00381:+00259:003437.6479:06266
06267:+00244:+00177:-00037:003437.6479:06267
06268:+00160:-00287:+00021:003437.6479:06268
06269:+00488:+00364:+00399:003425.2805:06269
06270:+00530:-00666:+00016:003425.2805:06270
06271:-00055:-00097:-00316:003425.2805:06271
06272:+00029:+00220:-00225:003425.2805:06272
06273:+00336:-00046:+00460:003425.2805:06273
06274:-00079:+00291:-00213:003425.2805:06274
06275:-00306:-00139:+00067:003438.5898:06275
06276:+00303:+00081:+00069:003438.5898:06276
06277:+00094:+00051:-00100:003438.5898:06277
06278:-00555:-00010:-00326:003438.5898:06278
06279:-00424:-00317:-00232:003438.5898:06279
06280:-00001:+00049:+00012:003437.9226:06280
06281:-00233:-00118:+00136:003437.9226:06281
06282:-00100:-00248:-00193:003437.9226:06282
06283:+00449:+00252:+00161:003437.9226:06283
06284:+00202:-00341:-00164:003437.9226:06284
06285:-00094:+00191:-00205:003437.9226:06285
06286:+00006:+00013:+00233:003435.0322:06286
06287:+00412:-00073:+00144:003435.0322:06287
06288:+00464:+00351:-00323:003435.0322:06288
06289:+00094:+00036:+00034:003435.0322:06289
06290:+00055:-00180:+00295:003435.0322:06290
06291:+00073:+00270:-00091:003435.0322:06291
06292:-00113:-00164:-00039:003438.6748:06292
06293:-00292:+00067:-00042:003438.6748:06293
06294:-00166:-00156:-00060:003438.6748:06294
06295:-00103:-00010:-00293:003438.6748:06295
06296:-00187:+00132:-00037:003438.6748:06296
06297:+00020:+00104:+00095:003438.6748:06297
06298:-00101:+00425:-00172:003447.5810:06298
06299:-00293:-00433:+00141:003447.5810:06299
06300:+00121:+00506:-00115:003447.5810:06300
06301:+00305:+00135:+00191:003447.5810:06301
06302:+00121:+00048:-00286:003447.5810:06302
06303:+00014:+00295:-00002:003447.5810:06303
06304:+00237:-00231:+00614:003434.9973:06304
06305:+00193:+00062:-00211:003434.9973:06305
06306:-00151:+00233:-00218:003434.9973:06306
06307:-00152:-00068:-00308:003434.9973:06307
06308:+00072:+00261:+00193:003434.9973:06308
06309:-00079:+00179:-00108:003448.1137:06309
06310:-00203:-00160:+00018:003448.1137:06310
06311:-00197:+00118:+00061:003448.1137:06311
06312:-00075:-00073:+00083:003448.1137:06312
06313:-00026:+00259:+00031:003448.1137:06313
06314:+00097:+00055:+00093:003448.1137:06314
06315:-00010:+00141:-00237:003457.0727:06315
06316:-00197:+00205:-00071:003457.0727:06316
06317:-00111:-00061:+00213:003457.0727:06317
06318:+00222:+00041:+00341:003457.0727:06318
06319:+00206:+00350:-00067:003457.0727:06319
06320:-00199:-00079:-00018:003457.0727:06320
06321:-00199:+00419:+00044:003434.9479:06321
06322:-00009:-00182:+00097:003434.9479:06322
06323:-00104:-00049:-00111:003434.9479:06323
06324:-00189:+00260:+00098:003434.9479:06324
06325:-00052:-00016:+00297:003434.9479:06325
06326:-00334:+00169:-00129:003434.9479:06326
06327:-00431:+00165:-00278:003448.2629:06327
06328:+00290:+00015:+00025:003448.2629:06328
06329:+00250:+00351:-00365:003448.2629:06329
06330:-00578:-00120:-00045:003448.2629:06330
06331:+00074:+00118:+00042:003448.2629:06331
06332:+00602:-00182:-00180:003448.2629:06332
06333:-00035:+00520:-00332:003447.5593:06333
06334:-00334:-00132:+00172:003447.5593:06334
06335:+00210:+00137:+00307:003447.5593:06335
06336:+00479:+00081:-00169:003447.5593:06336
06337:-00008:-00110:-00264:003447.5593:06337
06338:-00122:+00466:+00159:003435.2209:06338
06339:+00040:-00627:+00129:003435.2209:06339
06340:+00035:+00376:+00292:003435.2209:06340
06341:+00153:-00066:-00045:003435.2209:06341
06342:+00041:-00116:+00121:003435.2209:06342
06343:-00085:-00155:-00018:003435.2209:06343
06344:-00076:-00371:-00004:003419.6713:06344
06345:+00515:+00244:+00010:003419.6713:06345
06346:+00203:-00355:-00115:003419.6713:06346
06347:-00169:-00304:+00222:003419.6713:06347
06348:+00172:+00640:+00027:003419.6713:06348
06349:+00263:-00385:+00234:003419.6713:06349
06350:-00123:+00400:-00515:003409.4497:06350
06351:+00064:-00182:-00191:003409.4497:06351
06352:-00179:+00386:-00070:003409.4497:06352
06353:+00161:-00015:+00250:003409.4497:06353
06354:-00039:+00866:-00506:003409.4497:06354
06355:-00110:+00316:-00051:003409.4497:06355
06356:+00056:-00555:-00210:003388.1477:06356
06357:-00292:+00177:-00191:003388.1477:06357
06358:+00048:-00396:+00028:003388.1477:06358
06359:+00111:+00340:+00172:003388.1477:06359
06360:+00197:-00383:-00138:003388.1477:06360
06361:+00094:+00173:+00205:003388.1477:06361
06362:+00121:-00440:-00108:003381.9875:06362
06363:+00185:-00011:+00102:003381.9875:06363
06364:+00002:+00656:-00061:003381.9875:06364
06365:-00045:-00248:+00042:003381.9875:06365
06366:-00209:+00348:+00249:003381.9875:06366
06367:+00235:+00156:-00002:003381.9875:06367
06368:-00019:+00025:+00014:003372.2546:06368
06369:-00311:+00423:-00423:003372.2546:06369
06370:-00232:-00103:-00234:003372.2546:06370
06371:-00127:+00098:-00076:003372.2546:06371
06372:-00109:-00314:+00073:003372.2546:06372
06373:-00261:+00049:-00228:003372.2546:06373
06374:+00127:-00218:-00014:003351.5175:06374
06375:-00201:+00255:-00112:003351.5175:06375
06376:-00134:-00186:+00075:003351.5175:06376
06377:+00022:+00012:+00084:003351.5175:06377
06378:+00057:-00001:+00057:003351.5175:06378
06379:+00068:+00132:-00003:003351.5175:06379
06380:+00033:+00181:+00171:003354.2988:06380
06381:-00049:+00022:-00129:003354.2988:06381
06382:-00157:+00178:-00064:003354.2988:06382
06383:-00036:+00070:+00024:003354.2988:06383
06384:-00120:+00223:+00064:003354.2988:06384
06385:-00082:-00134:-00037:003354.2988:06385
06386:-00140:+00163:+00113:003353.8757:06386
06387:-00045:+00233:+00035:003353.8757:06387
06388:+00014:-00458:-00314:003353.8757:06388
06389:-00211:+00352:-00021:003353.8757:06389
06390:+00003:-00694:+00165:003353.8757:06390
06391:+00140:-00284:+00050:003353.8757:06391
06392:-00008:-00497:-00090:003351.4645:06392
06393:+00039:-00490:+00109:003351.4645:06393
06394:+00119:+00826:-00301:003351.4645:06394
06395:-00017:-00552:+00066:003351.4645:06395
06396:+00014:+00468:+00103:003351.4645:06396
06397:+00028:-00461:-00178:003351.4645:06397
06398:-00030:+00448:+00051:003354.2785:06398
06399:+00107:+00019:-00570:003354.2785:06399
06400:-00218:+00377:+00324:003354.2785:06400
06401:+00011:+00325:-00438:003354.2785:06401
06402:+00248:-00673:+00174:003354.2785:06402
06403:-00129:+00136:-00434:003354.2785:06403
06404:+00029:-00151:+00374:003353.8090:06404
06405:+00139:-00424:+00481:003353.8090:06405
06406:+00325:-00282:+00009:003353.8090:06406
06407:-00103:-00033:+00087:003353.8090:06407
06408:+00009:-00160:-00215:003353.8090:06408
06409:+00040:-00229:+00373:003353.8090:06409
06410:-00029:-00038:-00072:003333.3500:06410
06411:-00002:-00204:+00176:003333.3500:06411
06412:-00004:+00083:-00052:003333.3500:06412
06413:+00113:-00043:-00308:003333.3500:06413
06414:+00011:-00137:+00173:003333.3500:06414
06415:-00074:+00098:+00002:003333.3500:06415
06416:-00094:-00231:+00010:003354.2851:06416
06417:+00086:+00188:-00217:003354.2851:06417
06418:-00120:-00009:-00147:003354.2851:06418
06419:-00135:+00098:+00175:003354.2851:06419
06420:+00200:-00101:+00056:003354.2851:06420
06421:+00039:+00194:-00028:003354.2851:06421
06422:-00120:+00049:-00014:003353.8222:06422
06423:+00126:-00098:+00177:003353.8222:06423
06424:+00041:+00459:-00343:003353.8222:06424
06425:-00101:+00304:+00368:003353.8222:06425
06426:+00110:+00179:-00098:003353.8222:06426
06427:-00010:+00440:+00114:003353.8222:06427
06428:-00278:+00352:-00447:003351.3979:06428
06429:-00047:-00468:+00464:003351.3979:06429
06430:-00144:+00302:-00320:003351.3979:06430
06431:+00249:-00323:+00249:003351.3979:06431
06432:-00018:+00300:-00118:003351.3979:06432
06433:-00187:-00279:+00319:003351.3979:06433
06434:+00313:+00138:+00010:003363.3876:06434
06435:+00336:-00327:-00297:003363.3876:06435
06436:-00266:+00122:-00089:003363.3876:06436
06437:+00159:+00088:-00144:003363.3876:06437
06438:+00195:-00190:+00093:003363.3876:06438
06439:+00065:-00108:-00117:003362.8918:06439
06440:-00094:-00071:+00089:003362.8918:06440
06441:-00136:-00061:+00059:003362.8918:06441
06442:+00142:+00235:-00245:003362.8918:06442
06443:-00068:-00188:+00091:003362.8918:06443
06444:-00125:+00146:-00022:003362.8918:06444
06445:-00004:-00036:+00051:003360.2978:06445
06446:+00044:-00038:-00126:003360.2978:06446
06447:-00185:+00084:-00084:003360.2978:06447
06448:-00324:-00264:+00164:003360.2978:06448
06449:+00006:-00040:-00149:003360.2978:06449
06450:+00194:+00272:-00187:003360.2978:06450
06451:-00042:-00153:-00079:003391.0144:06451
06452:-00099:+00014:-00037:003391.0144:06452
06453:+00253:-00063:+00026:003391.0144:06453
06454:+00231:-00146:+00150:003391.0144:06454
06455:-00183:+00022:-00253:003391.0144:06455
06456:+00006:+00163:-00212:003391.0144:06456
06457:+00359:-00084:+00227:003381.1384:06457
06458:+00102:+00010:-00034:003381.1384:06458
06459:-00147:-00171:-00068:003381.1384:06459
06460:+00104:+00367:-00247:003381.1384:06460
06461:+00307:-00387:+00267:003381.1384:06461
06462:+00173:+00040:-00094:003381.1384:06462
06463:-00286:-00133:-00128:003388.1132:06463
06464:+00160:-00065:-00032:003388.1132:06464
06465:+00334:+00045:-00188:003388.1132:06465
06466:-00212:-00168:+00127:003388.1132:06466
06467:+00046:+00177:-00080:003388.1132:06467
06468:+00308:+00330:+00025:003388.1132:06468
06469:-00153:-00032:-00173:003400.7319:06469
06470:-00389:-00055:+00045:003400.7319:06470
06471:+00055:+00125:+00044:003400.7319:06471
06472:+00243:+00280:+00036:003400.7319:06472
06473:-00054:-00061:-00036:003400.7319:06473
06474:-00105:-00149:-00016:003400.7319:06474
06475:+00187:+00164:-00168:003409.4011:06475
06476:+00105:-00257:+00100:003409.4011:06476
06477:-00080:+00161:+00109:003409.4011:06477
06478:+00011:+00183:-00027:003409.4011:06478
06479:+00054:+00083:+00019:003409.4011:06479
06480:-00049:+00333:+00070:003409.4011:06480
06481:-00055:-00059:+00247:003397.4558:06481
06482:+00038:+00057:-00126:003397.4558:06482
06483:+00026:+00369:-00174:003397.4558:06483
06484:-00182:-00230:-00157:003397.4558:06484
06485:-00075:+00101:+00016:003397.4558:06485
06486:+00075:+00192:+00059:003397.4558:06486
06487:+00128:-00137:-00008:003419.5249:06487
06488:+00100:+00192:-00164:003419.5249:06488
06489:-00137:+00173:-00087:003419.5249:06489
06490:-00134:+00224:+00070:003419.5249:06490
06491:+00098:-00203:-00016:003419.5249:06491
06492:-00054:+00131:-00135:003418.8857:06492
06493:-00033:+00038:+00251:003418.8857:06493
06494:-00143:-00451:-00118:003418.8857:06494
06495:-00210:+00497:-00273:003418.8857:06495
06496:+00184:-00572:-00037:003418.8857:06496
06497:+00157:+00093:-00157:003418.8857:06497
06498:-00313:-00443:+00184:003406.7604:06498
06499:+00202:-00586:+00356:003406.7604:06499
06500:+00351:+00845:+00312:003406.7604:06500
06501:+00430:-00473:-00072:003406.7604:06501
06502:-00418:+01049:+00132:003406.7604:06502
06503:-00009:-00832:+00023:003406.7604:06503
06504:+00397:+00649:+00003:003419.6015:06504
06505:-00179:+00254:-00312:003419.6015:06505
06506:-00410:+00292:-00092:003419.6015:06506
06507:-00019:+00581:-00027:003419.6015:06507
06508:+00251:-00526:-00110:003419.6015:06508
06509:-00089:+00742:-00058:003419.6015:06509
06510:-00062:+00339:-00106:003409.4291:06510
06511:+00098:+00333:-00006:003409.4291:06511
06512:+00117:+00057:-00477:003409.4291:06512
06513:+00050:-00117:+00293:003409.4291:06513
06514:+00252:+00200:-00119:003409.4291:06514
06515:-00111:-00294:-00445:003409.4291:06515
06516:+00092:-00033:+00217:003397.3737:06516
06517:+00362:-00427:-00034:003397.3737:06517
06518:-00173:+00086:-00069:003397.3737:06518
06519:-00116:+00138:-00214:003397.3737:06519
06520:+00026:-00094:+00126:003397.3737:06520
06521:-00006:+00199:+00062:003397.3737:06521
06522:+00279:+00093:-00126:003391.3098:06522
06523:-00054:-00057:+00043:003391.3098:06523
06524:-00052:-00050:-00006:003391.3098:06524
06525:+00186:+00207:+00281:003391.3098:06525
06526:-00125:-00175:-00023:003391.3098:06526
06527:-00102:-00026:+00136:003391.3098:06527
06528:+00106:+00225:-00111:003390.7536:06528
06529:-00176:-00106:-00189:003390.7536:06529
06530:-00012:+00048:-00039:003390.7536:06530
06531:+00177:+00084:-00158:003390.7536:06531
06532:-00207:+00141:+00072:003390.7536:06532
06533:-00006:+00206:-00143:003390.7536:06533
06534:+00218:-00090:-00056:003378.9238:06534
06535:-00222:+00362:+00215:003378.9238:06535
06536:-00132:+00270:-00203:003378.9238:06536
06537:+00020:+00016:+00077:003378.9238:06537
06538:+00064:+00516:-00233:003378.9238:06538
06539:-00064:+00057:+00184:003378.9238:06539
06540:-00294:+00672:-00141:003372.6481:06540
06541:-00006:+00000:+00433:003372.6481:06541
06542:+00143:+00368:-00506:003372.6481:06542
06543:-00001:+00031:+00168:003372.6481:06543
06544:+00035:+00139:+00105:003372.6481:06544
06545:-00091:-00161:-00074:003372.6481:06545
06546:-00061:+00354:+00067:003372.1801:06546
06547:+00114:-00399:-00138:003372.1801:06547
06548:-00150:+00559:-00046:003372.1801:06548
06549:+00125:-00353:+00036:003372.1801:06549
06550:-00157:-00157:-00188:003372.1801:06550
06551:-00199:+00192:-00192:003372.1801:06551
06552:+00329:+00048:+00342:003351.4514:06552
06553:-00147:+00148:+00046:003351.4514:06553
06554:-00373:-00237:+00017:003351.4514:06554
06555:+00071:+00208:+00107:003351.4514:06555
06556:+00224:+00091:-00147:003351.4514:06556
06557:-00074:-00226:-00094:003363.4416:06557
06558:-00155:+00129:-00089:003363.4416:06558
06559:+00150:-00415:+00168:003363.4416:06559
06560:+00175:+00221:+00069:003363.4416:06560
06561:+00024:-00102:-00222:003363.4416:06561
06562:-00328:-00037:-00050:003363.4416:06562
06563:-00001:+00161:+00024:003362.9052:06563
06564:+00127:-00227:-00091:003362.9052:06564
06565:-00173:+00212:+00102:003362.9052:06565
06566:+00060:+00003:+00276:003362.9052:06566
06567:+00127:-00059:-00265:003362.9052:06567
06568:-00115:-00251:-00218:003362.9052:06568
06569:-00187:+00287:+00133:003342.3730:06569
06570:+00352:-00105:+00058:003342.3730:06570
06571:+00121:+00327:-00230:003342.3730:06571
06572:-00408:-00075:+00039:003342.3730:06572
06573:+00175:-00112:+00255:003342.3730:06573
06574:+00179:+00242:-00060:003342.3730:06574
06575:-00101:-00234:-00215:003363.4890:06575
06576:-00323:+00346:+00158:003363.4890:06576
06577:+00045:-00348:+00243:003363.4890:06577
06578:+00154:+00262:+00075:003363.4890:06578
06579:-00185:-00299:+00040:003363.4890:06579
06580:-00214:+00179:+00115:003363.4890:06580
06581:+00308:+00472:-00298:003362.9726:06581
06582:+00163:+00083:+00298:003362.9726:06582
06583:-00370:+00234:-00060:003362.9726:06583
06584:-00085:-00138:+00213:003362.9726:06584
06585:+00150:+00190:-00172:003362.9726:06585
06586:-00102:-00323:-00310:003362.9726:06586
06587:-00250:+00478:+00097:003360.5319:06587
06588:+00273:+00010:+00241:003360.5319:06588
06589:+00014:-00316:-00084:003360.5319:06589
06590:-00271:+00142:+00211:003360.5319:06590
06591:+00181:-00306:+00229:003360.5319:06591
06592:+00083:+00118:+00165:003360.5319:06592
06593:-00090:-00107:-00130:003372.7636:06593
06594:-00064:+00023:+00277:003372.7636:06594
06595:+00273:+00111:-00313:003372.7636:06595
06596:-00098:+00077:-00017:003372.7636:06596
06597:-00121:+00028:+00108:003372.7636:06597
06598:-00014:-00208:+00091:003372.7636:06598
06599:+00314:+00319:-00011:003372.2954:06599
06600:+00231:+00241:-00369:003372.2954:06600
06601:-00388:-00048:+00027:003372.2954:06601
06602:-00252:+00245:+00002:003372.2954:06602
06603:+00194:+00040:+00388:003372.2954:06603
06604:+00005:+00113:-00643:003372.2954:06604
06605:-00253:-00112:+00219:003360.6259:06605
06606:+00016:-00050:-00447:003360.6259:06606
06607:-00153:-00202:-00005:003360.6259:06607
06608:-00116:+00096:-00018:003360.6259:06608
06609:+00279:+00115:+00041:003360.6259:06609
06610:-00098:-00159:-00243:003360.6259:06610
06611:-00108:+00256:-00117:003382.0898:06611
06612:+00089:+00151:+00004:003382.0898:06612
06613:+00090:-00065:-00016:003382.0898:06613
06614:+00001:+00103:-00209:003382.0898:06614
06615:-00177:+00084:-00202:003382.0898:06615
06616:+00199:-00048:+00477:003382.0898:06616
06617:+00290:+00171:-00106:003390.7744:06617
06618:-00268:-00145:-00173:003390.7744:06618
06619:+00002:-00044:+00026:003390.7744:06619
06620:+00286:+00117:+00270:003390.7744:06620
06621:-00121:-00115:-00114:003390.7744:06621
06622:-00344:+00045:+00045:003390.7744:06622
06623:-00004:+00016:+00200:003378.9304:06623
06624:+00146:-00118:-00008:003378.9304:06624
06625:+00033:+00071:-00182:003378.9304:06625
06626:-00104:-00107:+00096:003378.9304:06626
06627:+00261:+00167:+00125:003378.9304:06627
06628:+00195:-00160:-00165:003378.9304:06628
06629:-00333:-00085:-00168:003391.3576:06629
06630:+00114:-00020:+00085:003391.3576:06630
06631:+00302:-00038:+00074:003391.3576:06631
06632:+00038:-00015:-00145:003391.3576:06632
06633:-00227:+00003:-00163:003391.3576:06633
06634:-00123:+00107:+00264:003391.3576:06634
06635:+00180:-00094:-00017:003409.5742:06635
06636:+00013:+00159:+00047:003409.5742:06636
06637:-00235:+00107:-00039:003409.5742:06637
06638:+00046:+00025:-00084:003409.5742:06638
06639:-00082:-00115:-00183:003409.5742:06639
06640:-00268:+00246:-00263:003397.5722:06640
06641:-00082:-00090:+00250:003397.5722:06641
06642:+00054:+00014:+00088:003397.5722:06642
06643:-00261:+00206:-00195:003397.5722:06643
06644:-00370:+00140:+00145:003397.5722:06644
06645:+00032:+00229:+00015:003397.5722:06645
06646:+00163:+00198:-00267:003410.2690:06646
06647:+00096:+00054:+00325:003410.2690:06647
06648:+00337:+00018:+00133:003410.2690:06648
06649:-00190:-00008:+00006:003410.2690:06649
06650:-00208:+00035:+00034:003410.2690:06650
06651:+00587:+00099:-00387:003410.2690:06651
06652:+00725:+00203:+00140:003419.0808:06652
06653:+00459:+00131:+00076:003419.0808:06653
06654:-00046:+00280:+00157:003419.0808:06654
06655:+00045:-00133:+00173:003419.0808:06655
06656:+00396:+00147:-00295:003419.0808:06656
06657:-00214:+00035:-00299:003419.0808:06657
06658:-00224:-00047:+00188:003416.3242:06658
06659:+00147:-00330:+00201:003416.3242:06659
06660:+00274:+00181:-00325:003416.3242:06660
06661:-00095:+00113:-00038:003416.3242:06661
06662:-00060:+00033:+00164:003416.3242:06662
06663:-00082:-00231:+00053:003416.3242:06663
06664:-00303:-00101:-00233:003419.6154:06664
06665:+00154:+00180:-00035:003419.6154:06665
06666:+00234:+00031:+00218:003419.6154:06666
06667:+00083:+00068:+00122:003419.6154:06667
06668:-00012:-00029:-00026:003419.6154:06668
06669:+00267:+00458:+00127:003419.6154:06669
06670:+00320:-00164:+00161:003428.3881:06670
06671:+00100:-00231:+00279:003428.3881:06671
06672:-00001:-00049:+00023:003428.3881:06672
06673:+00274:-00009:+00148:003428.3881:06673
06674:+00243:+00116:-00267:003428.3881:06674
06675:-00140:-00100:+00124:003428.3881:06675
06676:-00046:-00023:+00150:003425.4541:06676
06677:-00051:-00075:-00047:003425.4541:06677
06678:-00214:+00132:-00207:003425.4541:06678
06679:-00250:-00040:-00252:003425.4541:06679
06680:-00180:-00183:-00009:003425.4541:06680
06681:-00209:+00045:-00246:003429.0625:06681
06682:-00172:+00165:-00083:003429.0625:06682
06683:+00095:-00107:-00063:003429.0625:06683
06684:+00074:+00244:+00038:003429.0625:06684
06685:-00156:-00258:-00156:003429.0625:06685
06686:-00145:+00126:-00170:003429.0625:06686
06687:+00222:+00074:+00038:003428.2902:06687
06688:+00125:-00125:+00025:003428.2902:06688
06689:-00085:-00078:+00164:003428.2902:06689
06690:+00207:+00178:+00056:003428.2902:06690
06691:+00247:-00054:+00051:003428.2902:06691
06692:-00336:-00039:-00213:003428.2902:06692
06693:-00333:+00195:+00267:003435.1018:06693
06694:+00305:-00010:+00231:003435.1018:06694
06695:-00049:+00053:-00250:003435.1018:06695
06696:-00387:+00163:-00017:003435.1018:06696
06697:+00060:+00068:+00289:003435.1018:06697
06698:+00210:+00318:-00009:003435.1018:06698
06699:-00267:-00057:-00131:003438.7243:06699
06700:-00096:-00002:+00043:003438.7243:06700
06701:+00197:+00124:+00072:003438.7243:06701
06702:-00008:+00011:-00112:003438.7243:06702
06703:-00295:+00128:-00093:003438.7243:06703
06704:+00018:+00167:+00047:003438.7243:06704
06705:+00381:+00071:-00093:003437.9506:06705
06706:-00224:-00064:-00128:003437.9506:06706
06707:-00433:-00144:-00067:003437.9506:06707
06708:+00132:+00009:-00027:003437.9506:06708
06709:+00274:+00167:-00114:003437.9506:06709
06710:-00047:-00161:+00084:003444.6286:06710
06711:-00039:+00381:+00080:003444.6286:06711
06712:+00030:+00122:+00122:003444.6286:06712
06713:-00089:+00088:-00186:003444.6286:06713
06714:+00056:+00407:+00043:003444.6286:06714
06715:+00077:-00103:+00119:003444.6286:06715
06716:-00303:+00128:-00183:003438.6960:06716
06717:-00388:-00101:+00151:003438.6960:06717
06718:+00287:+00260:+00135:003438.6960:06718
06719:-00158:+00318:-00074:003438.6960:06719
06720:-00419:+00184:+00324:003438.6960:06720
06721:+00321:+00378:-00032:003438.6960:06721
06722:+00185:-00225:-00419:003447.6516:06722
06723:-00291:+00663:+00062:003447.6516:06723
06724:+00139:-00229:+00087:003447.6516:06724
06725:+00173:-00677:+00054:003447.6516:06725
06726:-00242:+00131:-00370:003447.6516:06726
06727:+00125:-00691:+00160:003447.6516:06727
06728:+00374:+00215:-00006:003425.5241:06728
06729:+00145:-00531:-00306:003425.5241:06729
06730:-00018:-00289:-00155:003425.5241:06730
06731:+00055:-00085:+00076:003425.5241:06731
06732:+00143:-00305:+00105:003425.5241:06732
06733:+00233:+00208:+00126:003425.5241:06733
06734:+00059:-00259:-00193:003429.1115:06734
06735:-00099:-00028:+00027:003429.1115:06735
06736:+00170:+00345:-00081:003429.1115:06736
06737:-00013:+00068:+00002:003429.1115:06737
06738:+00065:+00181:-00012:003429.1115:06738
06739:+00015:+00033:-00109:003429.1115:06739
06740:-00343:+00457:+00051:003409.4152:06740
06741:+00502:-00020:+00028:003409.4152:06741
06742:+00200:-00093:+00093:003409.4152:06742
06743:-00170:+00102:+00027:003409.4152:06743
06744:+00007:-00443:+00117:003409.4152:06744
06745:-00016:+00156:+00029:003388.0388:06745
06746:+00218:-00259:+00044:003388.0388:06746
06747:-00043:+00139:+00157:003388.0388:06747
06748:-00089:-00327:+00051:003388.0388:06748
06749:+00195:-00045:+00093:003388.0388:06749
06750:-00018:-00747:-00176:003388.0388:06750
06751:-00146:+00071:+00184:003381.8234:06751
06752:+00136:+00363:-00165:003381.8234:06752
06753:+00154:-00197:-00072:003381.8234:06753
06754:-00301:+00499:-00123:003381.8234:06754
06755:+00211:-00370:+00061:003381.8234:06755
06756:+00065:+00030:+00094:003381.8234:06756
06757:-00175:-00194:-00061:003381.1247:06757
06758:-00143:-00034:-00118:003381.1247:06758
06759:-00058:+00014:+00184:003381.1247:06759
06760:+00110:-00381:-00188:003381.1247:06760
06761:-00231:+00475:-00004:003381.1247:06761
06762:-00275:-00469:+00079:003381.1247:06762
06763:+00309:-00137:+00068:003351.2116:06763
06764:+00163:-00012:-00126:003351.2116:06764
06765:-00258:+00043:+00140:003351.2116:06765
06766:+00021:-00052:-00008:003351.2116:06766
06767:+00272:+00159:+00097:003351.2116:06767
06768:-00200:-00084:-00106:003351.2116:06768
06769:-00201:+00187:+00160:003345.0246:06769
06770:+00066:+00104:+00133:003345.0246:06770
06771:-00013:-00284:+00010:003345.0246:06771
06772:-00161:+00134:-00064:003345.0246:06772
06773:-00282:-00063:-00023:003345.0246:06773
06774:-00052:+00192:+00029:003345.0246:06774
06775:+00201:-00482:-00184:003353.6748:06775
06776:-00219:+00267:-00012:003353.6748:06776
06777:-00438:+00188:+00036:003353.6748:06777
06778:+00276:-00251:+00064:003353.6748:06778
06779:-00144:+00793:-00021:003353.6748:06779
06780:-00254:-00376:+00099:003353.6748:06780
06781:+00053:+00373:-00150:003342.3066:06781
06782:-00146:-00197:-00304:003342.3066:06782
06783:-00225:+00607:-00039:003342.3066:06783
06784:+00017:-00003:+00121:003342.3066:06784
06785:+00148:-00068:-00010:003342.3066:06785
06786:-00129:-00041:-00274:003342.3066:06786
06787:-00037:-00319:-00003:003363.4755:06787
06788:+00033:+00257:+00089:003363.4755:06788
06789:+00109:-00373:-00152:003363.4755:06789
06790:-00112:+00236:+00267:003363.4755:06790
06791:-00016:-00271:-00043:003363.4755:06791
06792:+00140:+00122:+00036:003363.4755:06792
06793:+00124:+00326:-00354:003353.7954:06793
06794:-00161:+00303:+00153:003353.7954:06794
06795:-00113:+00229:+00141:003353.7954:06795
06796:+00150:+00220:-00045:003353.7954:06796
06797:+00001:+00552:-00109:003353.7954:06797
06798:-00263:+00164:-00035:003353.7954:06798
06799:-00081:+00284:-00093:003360.5520:06799
06800:+00172:+00376:-00300:003360.5520:06800
06801:+00116:-00553:-00007:003360.5520:06801
06802:-00093:+00129:-00134:003360.5520:06802
06803:+00168:-00457:-00058:003360.5520:06803
06804:-00122:+00304:+00239:003360.5520:06804
06805:+00157:-00428:-00136:003363.4279:06805
06806:+00169:-00153:+00267:003363.4279:06806
06807:+00125:-00223:-00113:003363.4279:06807
06808:+00001:-00362:+00382:003363.4279:06808
06809:-00051:+00271:+00282:003363.4279:06809
06810:+00443:-00076:+00172:003363.4279:06810
06811:-00131:+00286:+00044:003372.1665:06811
06812:-00012:-00022:-00112:003372.1665:06812
06813:+00048:+00063:+00508:003372.1665:06813
06814:+00083:+00017:-00201:003372.1665:06814
06815:-00309:-00206:+00026:003372.1665:06815
06816:-00081:+00090:+00225:003372.1665:06816
06817:+00227:-00164:-00062:003351.4179:06817
06818:+00010:+00413:+00046:003351.4179:06818
06819:+00070:-00224:-00232:003351.4179:06819
06820:+00064:+00409:+00331:003351.4179:06820
06821:+00253:-00442:-00103:003351.4179:06821
06822:-00079:+00165:+00113:003351.4179:06822
06823:-00243:+00128:-00141:003363.3337:06823
06824:+00148:+00100:-00032:003363.3337:06824
06825:+00016:+00312:-00111:003363.3337:06825
06826:-00124:+00075:-00115:003363.3337:06826
06827:-00343:+00221:+00220:003363.3337:06827
06828:+00022:-00361:-00186:003363.3337:06828
06829:+00146:+00513:-00437:003362.6831:06829
06830:-00048:-00381:-00371:003362.6831:06830
06831:-00323:+00088:-00063:003362.6831:06831
06832:+00222:-00203:+00058:003362.6831:06832
06833:-00198:-00044:-00206:003362.6831:06833
06834:-00178:+00132:-00279:003362.6831:06834
06835:+00039:+00158:-00174:003360.2106:06835
06836:+00154:+00085:-00192:003360.2106:06836
06837:+00015:+00071:-00024:003360.2106:06837
06838:+00176:+00020:+00113:003360.2106:06838
06839:+00119:+00053:-00315:003360.2106:06839
06840:+00104:+00042:+00018:003360.2106:06840
06841:+00151:+00035:-00074:003381.7893:06841
06842:-00068:-00056:-00054:003381.7893:06842
06843:+00014:+00108:-00330:003381.7893:06843
06844:+00097:+00079:-00136:003381.7893:06844
06845:+00029:+00057:+00091:003381.7893:06845
06846:+00108:-00113:+00031:003381.7893:06846
06847:-00235:+00097:-00004:003390.6645:06847
06848:-00219:-00058:-00076:003390.6645:06848
06849:+00110:+00117:-00116:003390.6645:06849
06850:+00119:-00065:-00205:003390.6645:06850
06851:-00246:-00133:+00103:003390.6645:06851
06852:+00107:+00135:+00307:003390.6645:06852
06853:+00289:-00253:+00082:003378.7883:06853
06854:+00022:+00108:+00052:003378.7883:06854
06855:-00165:+00083:+00124:003378.7883:06855
06856:+00004:-00099:+00281:003378.7883:06856
06857:+00254:+00162:-00060:003378.7883:06857
06858:-00194:-00022:+00198:003400.6906:06858
06859:-00142:-00006:+00346:003400.6906:06859
06860:+00093:+00179:+00124:003400.6906:06860
06861:+00028:-00081:+00112:003400.6906:06861
06862:-00043:+00391:-00050:003400.6906:06862
06863:+00172:-00229:+00027:003400.6906:06863
06864:-00125:+00253:-00005:003409.5327:06864
06865:-00254:-00111:+00018:003409.5327:06865
06866:+00185:-00063:+00464:003409.5327:06866
06867:+00272:-00467:-00096:003409.5327:06867
06868:-00171:+00061:-00082:003409.5327:06868
06869:-00055:+00460:-00063:003409.5327:06869
06870:+00133:-00417:+00033:003387.8615:06870
06871:+00083:+00435:-00276:003387.8615:06871
06872:+00048:+00411:+00006:003387.8615:06872
06873:-00052:+00121:+00272:003387.8615:06873
06874:+00226:+00514:+00064:003387.8615:06874
06875:+00072:-00276:-00048:003387.8615:06875
06876:-00176:+00234:-00059:003400.4973:06876
06877:+00252:+00259:-00159:003400.4973:06877
06878:-00046:-00075:+00015:003400.4973:06878
06879:-00046:+00178:-00047:003400.4973:06879
06880:+00077:-00268:-00002:003400.4973:06880
06881:-00067:-00038:-00056:003400.4973:06881
06882:+00160:+00112:-00051:003399.8383:06882
06883:-00037:+00440:-00008:003399.8383:06883
06884:-00068:-00378:-00133:003399.8383:06884
06885:+00575:+00159:+00065:003399.8383:06885
06886:+00320:+00096:-00078:003399.8383:06886
06887:-00410:-00050:-00058:003399.8383:06887
06888:+00239:+00361:+00237:003387.9160:06888
06889:+00700:+00155:+00135:003387.9160:06889
06890:-00299:+00216:-00151:003387.9160:06890
06891:-00072:-00079:-00143:003387.9160:06891
06892:+00058:+00459:+00080:003387.9160:06892
06893:-00172:-00279:-00061:003387.9160:06893
06894:-00053:+00628:+00193:003391.1242:06894
06895:+00024:+00158:+00164:003391.1242:06895
06896:+00111:-00688:-00235:003391.1242:06896
06897:-00279:+00291:+00065:003391.1242:06897
06898:-00120:-00832:+00372:003391.1242:06898
06899:+00079:-00164:+00565:003391.1242:06899
06900:+00246:-00516:-00345:003390.4934:06900
06901:-00136:-00429:+00280:003390.4934:06901
06902:-00068:+00691:-00132:003390.4934:06902
06903:+00236:-00556:+00196:003390.4934:06903
06904:-00200:-00045:-00216:003390.4934:06904
06905:+00016:-00317:+00058:003390.4934:06905
06906:+00079:+00458:+00255:003378.6730:06906
06907:+00044:+00338:-00229:003378.6730:06907
06908:-00242:-00043:+00177:003378.6730:06908
06909:-00173:+00186:+00202:003378.6730:06909
06910:+00345:-00048:-00114:003378.6730:06910
06911:-00165:-00085:+00046:003363.2053:06911
06912:-00111:-00202:-00154:003363.2053:06912
06913:-00048:+00258:+00054:003363.2053:06913
06914:+00021:-00265:-00038:003363.2053:06914
06915:+00345:+00008:-00210:003363.2053:06915
06916:-00047:-00006:-00115:003363.2053:06916
06917:+00088:-00083:+00098:003381.1926:06917
06918:+00347:+00237:+00020:003381.1926:06918
06919:-00237:+00036:-00392:003381.1926:06919
06920:-00063:+00223:-00018:003381.1926:06920
06921:+00348:+00361:+00028:003381.1926:06921
06922:-00023:+00012:-00168:003381.1926:06922
06923:-00173:+00012:-00128:003360.2373:06923
06924:-00016:+00161:-00193:003360.2373:06924
06925:-00048:+00241:+00006:003360.2373:06925
06926:+00070:-00317:+00060:003360.2373:06926
06927:-00210:+00102:-00276:003360.2373:06927
06928:+00114:-00218:-00032:003360.2373:06928
06929:+00176:+00452:-00122:003363.2187:06929
06930:-00087:-00448:-00068:003363.2187:06930
06931:-00102:+00305:+00125:003363.2187:06931
06932:+00206:+00309:-00029:003363.2187:06932
06933:-00018:+00157:-00294:003363.2187:06933
06934:-00142:+00406:-00206:003363.2187:06934
06935:-00035:-00311:+00117:003381.2128:06935
06936:+00031:+00573:+00130:003381.2128:06936
06937:-00141:+00010:-00160:003381.2128:06937
06938:-00120:+00630:+00032:003381.2128:06938
06939:-00182:+00293:-00335:003381.2128:06939
06940:+00005:-00767:-00077:003381.2128:06940
06941:-00419:+00194:-00537:003351.1513:06941
06942:+00264:-00756:+00535:003351.1513:06942
06943:+00155:+00371:+00063:003351.1513:06943
06944:-00136:-00733:+00043:003351.1513:06944
06945:+00125:+00309:+00046:003351.1513:06945
06946:+00082:-00664:+00004:003351.1513:06946
06947:-00163:+00056:-00018:003363.2392:06947
06948:+00068:+00738:-00091:003363.2392:06948
06949:-00048:-00293:+00464:003363.2392:06949
06950:+00139:+00640:+00092:003363.2392:06950
06951:+00338:-00456:-00392:003363.2392:06951
06952:-00626:+00588:-00127:003363.2392:06952
06953:+00366:+00181:-00276:003371.9091:06953
06954:+00150:+00279:-00326:003371.9091:06954
06955:-00347:+00116:+00004:003371.9091:06955
06956:+00152:-00151:+00109:003371.9091:06956
06957:-00122:+00254:-00230:003371.9091:06957
06958:+00136:-00119:-00128:003371.9091:06958
06959:-00072:+00189:+00022:003351.3776:06959
06960:-00196:-00101:+00070:003351.3776:06960
06961:+00348:+00252:+00015:003351.3776:06961
06962:+00209:-00084:-00073:003351.3776:06962
06963:-00115:+00321:+00065:003351.3776:06963
06964:+00190:+00187:+00066:003351.3776:06964
06965:+00136:+00160:-00003:003354.2988:06965
06966:-00013:+00354:-00231:003354.2988:06966
06967:+00022:-00225:+00152:003354.2988:06967
06968:+00076:+00380:-00081:003354.2988:06968
06969:-00073:-00102:+00040:003354.2988:06969
06970:+00028:-00251:+00123:003354.2988:06970
06971:+00030:+00267:-00109:003362.9052:06971
06972:-00080:-00402:-00181:003362.9052:06972
06973:-00025:+00267:-00022:003362.9052:06973
06974:+00115:-00309:+00070:003362.9052:06974
06975:-00063:+00401:+00189:003362.9052:06975
06976:+00056:-00414:-00049:003362.9052:06976
06977:+00204:+00141:+00136:003351.3181:06977
06978:+00106:+00448:-00115:003351.3181:06978
06979:-00007:+00507:+00325:003351.3181:06979
06980:-00181:+00326:-00064:003351.3181:06980
06981:-00097:+00194:+00206:003351.3181:06981
06982:+00115:+00541:-00211:003351.3181:06982
06983:-00085:-00468:-00031:003353.9628:06983
06984:-00360:+00685:-00106:003353.9628:06984
06985:+00161:-00256:-00139:003353.9628:06985
06986:+00131:-00363:+00016:003353.9628:06986
06987:-00227:-00045:-00240:003353.9628:06987
06988:+00324:-00447:+00395:003353.9628:06988
06989:+00168:+00764:+00193:003362.6157:06989
06990:+00011:-00302:-00128:003362.6157:06990
06991:-00149:+00280:+00020:003362.6157:06991
06992:+00117:-00198:-00190:003362.6157:06992
06993:+00064:+00371:+00157:003362.6157:06993
06994:-00328:-00024:+00060:003362.6157:06994
06995:-00173:+00422:+00061:003351.0517:06995
06996:+00069:+00370:-00316:003351.0517:06996
06997:+00101:-00330:-00119:003351.0517:06997
06998:-00237:-00126:-00167:003351.0517:06998
06999:+00139:-00072:+00275:003351.0517:06999
07000:+00169:-00026:-00110:003351.0517:07000
07001:-00134:-00086:-00131:003372.4377:07001
07002:+00080:+00108:+00075:003372.4377:07002
07003:+00220:-00267:+00097:003372.4377:07003
07004:-00143:-00023:-00211:003372.4377:07004
07005:-00044:+00359:+00108:003372.4377:07005
07006:+00483:-00162:+00527:003372.4377:07006
07007:-00318:+00029:-00289:003362.6965:07007
07008:-00724:+00359:+00305:003362.6965:07008
07009:+00473:+00118:+00156:003362.6965:07009
07010:-00092:+00025:-00275:003362.6965:07010
07011:-00392:+00295:-00177:003362.6965:07011
07012:-00198:-00179:+00155:003362.6965:07012
07013:+00297:-00153:+00290:003360.1638:07013
07014:+00148:+00058:-00448:003360.1638:07014
07015:-00263:-00228:+00031:003360.1638:07015
07016:-00345:+00149:+00065:003360.1638:07016
07017:+00410:+00091:+00215:003360.1638:07017
07018:-00175:-00131:+00019:003360.1638:07018
07019:-00423:-00051:+00188:003372.5329:07019
07020:+00183:+00282:+00028:003372.5329:07020
07021:+00256:+00166:-00197:003372.5329:07021
07022:-00066:+00136:-00011:003372.5329:07022
07023:-00240:-00047:+00036:003372.5329:07023
07024:+00253:+00194:-00021:003390.5549:07024
07025:+00136:+00009:+00003:003390.5549:07025
07026:-00230:+00091:+00064:003390.5549:07026
07027:-00024:+00255:+00150:003390.5549:07027
07028:+00209:-00125:-00178:003390.5549:07028
07029:-00399:+00132:-00392:003390.5549:07029
07030:-00390:-00096:+00087:003378.7612:07030
07031:+00293:-00104:+00202:003378.7612:07031
07032:-00164:+00176:-00125:003378.7612:07032
07033:-00407:-00302:-00198:003378.7612:07033
07034:-00091:+00170:-00125:003378.7612:07034
07035:+00017:+00060:-00277:003378.7612:07035
07036:-00064:-00129:-00091:003400.6696:07036
07037:-00294:+00092:-00086:003400.6696:07037
07038:-00175:+00004:+00042:003400.6696:07038
07039:+00135:+00069:+00007:003400.6696:07039
07040:-00405:+00126:-00149:003400.6696:07040
07041:-00462:+00071:+00273:003400.6696:07041
07042:+00248:+00264:-00034:003400.1137:07042
07043:+00199:-00023:+00044:003400.1137:07043
07044:+00238:-00149:-00138:003400.1137:07044
07045:+00734:+00178:+00224:003400.1137:07045
07046:+00614:-00446:+00010:003400.1137:07046
07047:+00101:+00042:-00179:003400.1137:07047
07048:+00218:-00446:-00167:003397.4763:07048
07049:+00466:+00093:-00028:003397.4763:07049
07050:+00345:-00084:+00019:003397.4763:07050
07051:-00225:+00179:+00034:003397.4763:07051
07052:+00186:+00199:+00317:003397.4763:07052
07053:+00271:+00198:-00010:003397.4763:07053
07054:-00054:-00022:-00195:003410.1789:07054
07055:-00388:-00009:-00385:003410.1789:07055
07056:+00107:-00292:+00104:003410.1789:07056
07057:-00054:-00139:-00282:003410.1789:07057
07058:-00448:-00212:+00186:003410.1789:07058
07059:+00239:+00089:-00021:003410.1789:07059
07060:+00259:+00007:+00247:003409.4982:07060
07061:-00252:+00117:-00334:003409.4982:07061
07062:+00445:+00365:+00278:003409.4982:07062
07063:+00573:-00104:+00192:003409.4982:07063
07064:+00122:+00197:+00119:003409.4982:07064
07065:-00063:+00129:+00053:003409.4982:07065
07066:+00219:-00046:-00033:003406.6093:07066
07067:+00272:+00293:-00063:003406.6093:07067
07068:+00129:-00105:+00158:003406.6093:07068
07069:-00009:-00058:+00019:003406.6093:07069
07070:-00013:-00057:-00034:003406.6093:07070
07071:-00107:-00129:+00153:003419.4128:07071
07072:-00484:+00025:-00001:003419.4128:07072
07073:-00073:-00115:+00059:003419.4128:07073
07074:+00041:+00074:-00179:003419.4128:07074
07075:-00457:+00473:-00251:003419.4128:07075
07076:-00214:+00083:+00066:003419.4128:07076
07077:+00304:-00006:+00040:003428.2343:07077
07078:-00399:+00084:-00176:003428.2343:07078
07079:-00443:+00387:+00440:003428.2343:07079
07080:+00760:-00239:+00099:003428.2343:07080
07081:+00116:+00038:-00133:003428.2343:07081
07082:-00478:-00123:-00296:003428.2343:07082
07083:+00440:-00298:+00327:003415.9990:07083
07084:+00601:+00071:-00089:003415.9990:07084
07085:-00439:-00475:-00161:003415.9990:07085
07086:-00215:+00028:+00419:003415.9990:07086
07087:+00205:-00179:-00022:003415.9990:07087
07088:-00075:-00186:+00079:003415.9990:07088
07089:-00473:+00825:-00220:003410.0537:07089
07090:-00084:-00325:+00329:003410.0537:07090
07091:+00156:+00384:-00073:003410.0537:07091
07092:-00218:+00494:-00014:003410.0537:07092
07093:-00178:+00085:+00069:003410.0537:07093
07094:+00408:+00092:+00064:003410.0537:07094
07095:+00189:+00291:-00216:003418.9206:07095
07096:-00164:+00267:-00057:003418.9206:07096
07097:+00288:-00198:-00112:003418.9206:07097
07098:+00034:+00038:-00432:003418.9206:07098
07099:-00239:+00250:-00013:003418.9206:07099
07100:-00021:-00501:+00395:003418.9206:07100
07101:+00127:+00280:+00011:003397.3327:07101
07102:+00118:+00213:-00373:003397.3327:07102
07103:-00466:-00254:+00149:003397.3327:07103
07104:+00125:+00243:+00278:003397.3327:07104
07105:+00375:+00198:-00248:003397.3327:07105
07106:-00368:-00225:+00198:003397.3327:07106
07107:-00159:+00130:+00160:003400.6213:07107
07108:+00420:+00053:+00240:003400.6213:07108
07109:+00324:+00095:-00173:003400.6213:07109
07110:-00075:+00346:-00001:003400.6213:07110
07111:+00030:-00268:+00158:003400.6213:07111
07112:+00326:+00451:+00154:003400.6213:07112
07113:-00241:-00121:+00026:003390.6301:07113
07114:-00216:-00582:+00404:003390.6301:07114
07115:+00194:+00348:+00210:003390.6301:07115
07116:-00131:-00940:-00529:003390.6301:07116
07117:-00515:+01046:-00131:003390.6301:07117
07118:-00053:-00730:+00360:003369.5478:07118
07119:+00131:+00132:+00085:003369.5478:07119
07120:-00271:-00302:-00175:003369.5478:07120
07121:+00116:-00062:+00005:003369.5478:07121
07122:+00041:+00750:-00278:003369.5478:07122
07123:+00254:-00299:-00073:003369.5478:07123
07124:-00224:+00699:-00313:003363.2663:07124
07125:+00053:-00473:+00241:003363.2663:07125
07126:+00386:+00745:-00207:003363.2663:07126
07127:-00026:+00337:-00167:003363.2663:07127
07128:-00323:+00509:-00289:003363.2663:07128
07129:+00125:+00263:+00030:003363.2663:07129
07130:+00348:-00413:-00174:003362.6157:07130
07131:-00450:+00337:-00010:003362.6157:07131
07132:-00045:-00351:+00224:003362.6157:07132
07133:+00060:+00286:+00015:003362.6157:07133
07134:-00143:-00644:-00281:003362.6157:07134
07135:-00086:-00086:+00154:003362.6157:07135
07136:+00083:-00516:-00266:003351.1650:07136
07137:+00156:-00237:+00003:003351.1650:07137
07138:-00121:+00347:-00092:003351.1650:07138
07139:-00114:-00204:-00019:003351.1650:07139
07140:+00242:+00307:+00034:003351.1650:07140
07141:+00336:-00169:-00165:003351.1650:07141
07142:-00326:+00346:+00035:003354.0974:07142
07143:-00019:-00054:+00046:003354.0974:07143
07144:+00137:+00161:-00051:003354.0974:07144
07145:-00069:-00018:-00096:003354.0974:07145
07146:-00237:-00088:+00203:003354.0974:07146
07147:-00045:-00150:-00007:003354.0974:07147
07148:+00236:+00056:-00089:003344.5283:07148
07149:+00152:+00222:-00144:003344.5283:07149
07150:-00447:-00257:-00066:003344.5283:07150
07151:+00035:+00324:+00470:003344.5283:07151
07152:+00353:+00120:-00183:003344.5283:07152
07153:-00263:+00427:-00096:003344.5283:07153
07154:+00022:-00018:-00440:003351.3776:07154
07155:-00019:+00279:-00011:003351.3776:07155
07156:-00053:-00180:-00023:003351.3776:07156
07157:-00101:-00033:+00112:003351.3776:07157
07158:-00032:+00124:-00021:003351.3776:07158
07159:+00107:-00422:-00241:003351.3776:07159
07160:-00123:+00220:-00062:003363.3740:07160
07161:-00086:-00557:+00060:003363.3740:07161
07162:+00127:+00022:+00328:003363.3740:07162
07163:+00057:-00214:-00255:003363.3740:07163
07164:-00209:+00042:+00265:003363.3740:07164
07165:+00063:+00184:-00263:003363.3740:07165
07166:+00084:+00097:-00019:003362.8649:07166
07167:-00203:+00277:-00161:003362.8649:07167
07168:+00070:-00053:+00039:003362.8649:07168
07169:+00005:+00085:-00066:003362.8649:07169
07170:+00097:+00092:-00142:003362.8649:07170
07171:+00037:-00258:+00245:003362.8649:07171
07172:-00128:-00017:-00316:003360.4382:07172
07173:+00098:-00180:+00038:003360.4382:07173
07174:-00008:-00062:-00261:003360.4382:07174
07175:-00263:+00042:+00238:003360.4382:07175
07176:+00283:-00055:+00068:003360.4382:07176
07177:+00053:-00134:-00277:003360.4382:07177
07178:-00305:+00178:-00057:003372.6279:07178
07179:+00043:+00074:+00064:003372.6279:07179
07180:+00080:-00167:-00013:003372.6279:07180
07181:-00075:+00301:-00065:003372.6279:07181
07182:-00004:-00412:-00059:003372.6279:07182
07183:-00066:+00218:-00028:003372.6279:07183
07184:+00031:+00002:-00167:003381.3493:07184
07185:+00054:+00118:+00137:003381.3493:07185
07186:-00021:+00123:-00195:003381.3493:07186
07187:+00033:-00079:+00055:003381.3493:07187
07188:-00038:+00109:-00202:003381.3493:07188
07189:-00152:-00151:+00166:003381.3493:07189
07190:+00029:+00116:+00023:003369.6149:07190
07191:+00005:-00134:+00019:003369.6149:07191
07192:-00252:-00115:-00109:003369.6149:07192
07193:-00067:-00147:+00044:003369.6149:07193
07194:+00153:-00311:-00089:003369.6149:07194
07195:-00284:-00162:+00053:003369.6149:07195
07196:-00166:-00101:+00068:003381.7687:07196
07197:+00571:-00605:+00301:003381.7687:07197
07198:+00407:+00573:-00580:003381.7687:07198
07199:-00613:-00449:+00143:003381.7687:07199
07200:+00448:+00313:+00129:003381.7687:07200
07201:+00666:-00120:-00280:003381.7687:07201
07202:-00238:+00059:-00432:003371.9226:07202
07203:-00164:+00445:+00155:003371.9226:07203
07204:+00238:-00351:+00062:003371.9226:07204
07205:+00240:+00258:-00422:003371.9226:07205
07206:-00187:+00058:+00383:003371.9226:07206
07207:-00128:-00139:+00016:003371.9226:07207
07208:-00001:+00159:+00222:003360.3444:07208
07209:-00022:+00179:+00111:003360.3444:07209
07210:-00057:+00047:-00077:003360.3444:07210
07211:-00084:+00165:+00010:003360.3444:07211
07212:-00129:-00027:-00400:003360.3444:07212
07213:-00246:+00306:+00139:003360.3444:07213
07214:+00392:-00142:+00269:003354.1506:07214
07215:+00530:+00014:-00040:003354.1506:07215
07216:-00216:+00614:-00389:003354.1506:07216
07217:-00498:-00090:+00041:003354.1506:07217
07218:+00279:+00012:-00050:003354.1506:07218
07219:+00182:+00005:-00003:003354.1506:07219
07220:-00169:+00102:+00008:003372.0310:07220
07221:-00240:-00012:-00028:003372.0310:07221
07222:+00153:+00026:+00118:003372.0310:07222
07223:+00261:+00148:+00214:003372.0310:07223
07224:-00191:+00200:-00342:003372.0310:07224
07225:-00196:-00080:+00240:003372.0310:07225
07226:+00155:-00164:-00072:003360.4785:07226
07227:+00196:-00009:+00189:003360.4785:07227
07228:-00217:-00070:+00039:003360.4785:07228
07229:-00258:-00397:-00247:003360.4785:07229
07230:+00329:-00042:-00118:003360.4785:07230
07231:+00259:-00414:-00219:003381.8918:07231
07232:-00232:+00019:-00077:003381.8918:07232
07233:+00214:-00171:+00143:003381.8918:07233
07234:+00287:-00361:-00043:003381.8918:07234
07235:+00059:+00206:-00162:003381.8918:07235
07236:-00292:+00025:-00179:003381.8918:07236
07237:-00116:+00340:+00313:003390.6098:07237
07238:+00528:+00311:+00156:003390.6098:07238
07239:+00283:+00379:+00014:003390.6098:07239
07240:-00232:+00021:-00160:003390.6098:07240
07241:+00463:+00518:-00010:003390.6098:07241
07242:+00336:-00064:-00345:003390.6098:07242
07243:-00271:-00528:-00075:003388.1132:07243
07244:+00411:-00412:+00074:003388.1132:07244
07245:+00300:+00023:-00216:003388.1132:07245
07246:-00382:-00165:-00243:003388.1132:07246
07247:-00199:+00016:-00210:003388.1132:07247
07248:-00114:-00049:-00350:003388.1132:07248
07249:-00092:-00045:-00255:003391.3237:07249
07250:-00195:-00141:-00079:003391.3237:07250
07251:+00056:-00275:+00121:003391.3237:07251
07252:+00323:+00077:-00277:003391.3237:07252
07253:+00245:+00646:-00387:003391.3237:07253
07254:-00155:+00033:-00227:003391.3237:07254
07255:-00315:-00030:+00162:003409.4914:07255
07256:+00059:+00342:+00149:003409.4914:07256
07257:+00388:-00458:+00490:003409.4914:07257
07258:+00651:-00089:-00234:003409.4914:07258
07259:+00245:+00623:-00061:003409.4914:07259
07260:-00524:+00024:+00124:003409.4914:07260
07261:-00443:+00195:+00237:003406.7675:07261
07262:-00031:+00256:+00221:003406.7675:07262
07263:+00070:-00095:-00128:003406.7675:07263
07264:-00033:-00117:+00110:003406.7675:07264
07265:+00043:+00241:-00026:003406.7675:07265
07266:-00019:-00234:+00231:003406.7675:07266
07267:-00124:+00250:-00071:003410.1508:07267
07268:+00059:+00020:+00172:003410.1508:07268
07269:+00000:+00013:-00067:003410.1508:07269
07270:-00069:-00135:+00104:003410.1508:07270
07271:+00165:-00030:+00235:003410.1508:07271
07272:+00281:-00046:+00311:003410.1508:07272
07273:+00080:+00083:+00106:003418.9975:07273
07274:-00050:+00116:+00034:003418.9975:07274
07275:-00164:-00230:+00129:003418.9975:07275
07276:+00236:-00034:+00065:003418.9975:07276
07277:+00194:+00463:-00158:003418.9975:07277
07278:-00239:-00218:+00234:003416.2480:07278
07279:+00109:+00105:+00165:003416.2480:07279
07280:+00192:+00272:+00033:003416.2480:07280
07281:-00162:+00072:+00190:003416.2480:07281
07282:-00280:+00160:+00088:003416.2480:07282
07283:-00101:+00306:-00041:003416.2480:07283
07284:+00140:-00109:-00004:003419.6784:07284
07285:+00034:+00160:-00082:003419.6784:07285
07286:-00143:-00044:+00153:003419.6784:07286
07287:+00097:+00067:-00047:003419.6784:07287
07288:+00073:+00343:+00010:003419.6784:07288
07289:-00022:-00254:+00030:003419.6784:07289
07290:+00356:-00066:-00157:003428.4445:07290
07291:+00240:+00308:-00139:003428.4445:07291
07292:-00271:-00526:+00054:003428.4445:07292
07293:+00026:+00192:-00122:003428.4445:07293
07294:+00278:+00092:-00054:003428.4445:07294
07295:-00261:-00062:-00328:003428.4445:07295
07296:-00361:-00178:+00034:003425.5588:07296
07297:+00005:+00014:-00189:003425.5588:07297
07298:+00061:+00218:-00178:003425.5588:07298
07299:-00025:+00122:-00070:003425.5588:07299
07300:-00236:+00065:-00069:003425.5588:07300
07301:+00175:+00216:+00152:003425.5588:07301
07302:+00186:-00140:-00281:003438.7736:07302
07303:+00058:-00093:-00102:003438.7736:07303
07304:-00215:+00116:-00202:003438.7736:07304
07305:+00028:+00212:+00267:003438.7736:07305
07306:-00054:-00431:+00085:003438.7736:07306
07307:+00049:+00226:+00196:003438.7736:07307
07308:+00017:-00069:-00062:003428.5214:07308
07309:-00086:-00003:+00275:003428.5214:07309
07310:+00094:-00120:+00154:003428.5214:07310
07311:+00050:+00102:+00062:003428.5214:07311
07312:-00044:-00341:-00419:003428.5214:07312
07313:-00333:+00268:-00092:003425.7534:07313
07314:+00298:-00219:+00570:003425.7534:07314
07315:+00329:-00283:-00071:003425.7534:07315
07316:-00164:+00235:-00154:003425.7534:07316
07317:-00137:+00026:-00008:003425.7534:07317
07318:+00037:-00103:+00077:003425.7534:07318
07319:+00114:+00360:-00253:003438.8793:07319
07320:-00104:-00024:+00064:003438.8793:07320
07321:-00095:+00039:+00029:003438.8793:07321
07322:+00167:+00322:+00013:003438.8793:07322
07323:-00014:-00246:+00289:003438.8793:07323
07324:-00050:+00067:+00023:003438.8793:07324
07325:+00188:+00388:-00025:003447.7648:07325
07326:+00058:+00294:+00093:003447.7648:07326
07327:-00145:-00121:+00090:003447.7648:07327
07328:+00130:+00374:+00132:003447.7648:07328
07329:+00180:+00142:+00045:003447.7648:07329
07330:-00074:+00099:-00095:003447.7648:07330
07331:-00131:+00547:-00055:003435.2001:07331
07332:-00088:-00117:-00042:003435.2001:07332
07333:-00003:+00063:-00154:003435.2001:07333
07334:+00011:+00309:-00108:003435.2001:07334
07335:-00013:-00181:+00108:003435.2001:07335
07336:+00017:+00096:-00069:003435.2001:07336
07337:+00076:+00332:+00056:003438.8937:07337
07338:+00002:-00161:-00180:003438.8937:07338
07339:+00202:+00186:-00207:003438.8937:07339
07340:+00161:+00321:+00074:003438.8937:07340
07341:-00195:-00144:+00090:003438.8937:07341
07342:-00070:+00099:+00016:003447.8002:07342
07343:+00391:+00415:+00024:003447.8002:07343
07344:-00324:-00426:+00057:003447.8002:07344
07345:-00311:-00036:+00019:003447.8002:07345
07346:+00180:+00473:+00007:003447.8002:07346
07347:-00122:-00176:-00164:003447.8002:07347
07348:-00186:+00029:+00225:003435.2070:07348
07349:-00032:+00186:+00213:003435.2070:07349
07350:-00026:-00274:+00291:003435.2070:07350
07351:+00087:+00025:-00230:003435.2070:07351
07352:-00103:-00093:+00108:003435.2070:07352
07353:-00101:+00051:+00041:003435.2070:07353
07354:+00267:+00306:+00136:003448.4475:07354
07355:-00218:-00188:+00019:003448.4475:07355
07356:-00229:-00036:-00003:003448.4475:07356
07357:+00153:+00089:+00260:003448.4475:07357
07358:-00072:+00036:+00112:003448.4475:07358
07359:-00149:-00083:+00081:003448.4475:07359
07360:+00027:+00166:-00215:003438.0073:07360
07361:+00025:-00030:-00090:003438.0073:07361
07362:-00156:-00331:+00404:003438.0073:07362
07363:+00078:+00277:+00185:003438.0073:07363
07364:-00047:+00414:+00061:003438.0073:07364
07365:+00032:-00130:+00112:003438.0073:07365
07366:+00156:+00084:+00114:003444.6850:07366
07367:+00083:+00120:-00071:003444.6850:07367
07368:-00418:-00082:-00123:003444.6850:07368
07369:-00155:+00141:-00002:003444.6850:07369
07370:+00404:+00093:+00240:003444.6850:07370
07371:+00015:-00029:+00021:003444.6850:07371
07372:-00555:-00473:+00014:003448.4118:07372
07373:-00024:+00434:+00334:003448.4118:07373
07374:+00219:-00101:-00059:003448.4118:07374
07375:-00219:+00540:+00047:003448.4118:07375
07376:+00217:+00092:-00151:003448.4118:07376
07377:+00147:-00650:-00235:003437.9157:07377
07378:+00066:+00716:-00039:003437.9157:07378
07379:+00077:-01547:-00118:003437.9157:07379
07380:-00171:+00376:+00190:003437.9157:07380
07381:+00377:-00483:+00309:003437.9157:07381
07382:+00170:-00838:+00030:003437.9157:07382
07383:-00002:+00144:-00273:003425.5654:07383
07384:+00251:-00451:+00150:003425.5654:07384
07385:-00119:-00295:+00061:003425.5654:07385
07386:-00105:-00077:-00223:003425.5654:07386
07387:-00089:-00282:+00236:003425.5654:07387
07388:+00227:+00356:+00085:003425.5654:07388
07389:+00408:-00124:-00076:003419.5734:07389
07390:-00497:+00042:+00022:003419.5734:07390
07391:-00043:-00160:+00167:003419.5734:07391
07392:+00372:+00350:-00011:003419.5734:07392
07393:-00215:+00274:+00098:003419.5734:07393
07394:-00112:+00242:+00329:003419.5734:07394
07395:+00025:-00197:-00090:003400.0588:07395
07396:+00104:+00291:-00331:003400.0588:07396
07397:-00146:-00363:+00192:003400.0588:07397
07398:-00214:-00318:+00239:003400.0588:07398
07399:-00103:+00347:+00219:003400.0588:07399
07400:+00225:+00078:+00028:003400.0588:07400
07401:-00068:+00091:-00066:003378.7746:07401
07402:-00152:-00218:+00114:003378.7746:07402
07403:-00034:+00334:-00135:003378.7746:07403
07404:+00016:+00121:+00325:003378.7746:07404
07405:+00184:+00035:-00191:003378.7746:07405
07406:+00140:+00677:-00004:003378.7746:07406
07407:-00281:-00455:+00000:003363.3945:07407
07408:+00337:+00504:-00040:003363.3945:07408
07409:-00082:-00059:-00093:003363.3945:07409
07410:-00196:-00049:+00173:003363.3945:07410
07411:+00060:-00029:+00131:003363.3945:07411
07412:+00107:+00299:+00231:003363.3945:07412
07413:-00281:+00015:+00028:003362.9252:07413
07414:-00187:-00744:-00189:003362.9252:07414
07415:+00344:+00187:-00019:003362.9252:07415
07416:+00126:-00116:-00069:003362.9252:07416
07417:-00180:-00145:-00014:003362.9252:07417
07418:-00133:+00014:-00104:003362.9252:07418
07419:-00117:+00061:+00035:003342.3466:07419
07420:-00077:-00209:-00123:003342.3466:07420
07421:-00059:-00035:-00189:003342.3466:07421
07422:-00076:+00302:+00001:003342.3466:07422
07423:+00179:-00039:-00393:003342.3466:07423
07424:-00129:+00406:-00220:003342.3466:07424
07425:-00343:-00255:-00168:003354.1645:07425
07426:+00361:-00356:+00373:003354.1645:07426
07427:+00376:-00073:-00482:003354.1645:07427
07428:-00274:+00013:-00052:003354.1645:07428
07429:-00537:-00080:-00170:003354.1645:07429
07430:-00019:-00283:+00280:003354.1645:07430
07431:-00152:+00269:-00265:003371.9291:07431
07432:-00600:-00080:+00215:003371.9291:07432
07433:-00282:+00261:-00075:003371.9291:07433
07434:+00350:+00076:+00028:003371.9291:07434
07435:+00214:+00090:+00062:003371.9291:07435
07436:-00282:-00038:-00035:003371.9291:07436
07437:-00012:-00260:+00318:003351.1850:07437
07438:+00634:+00012:+00101:003351.1850:07438
07439:+00529:-00407:-00230:003351.1850:07439
07440:+00033:-00090:-00028:003351.1850:07440
07441:+00317:+00207:+00395:003351.1850:07441
07442:+00308:-00311:-00055:003381.7553:07442
07443:-00042:+00302:+00002:003381.7553:07443
07444:-00163:-00013:-00058:003381.7553:07444
07445:-00139:+00262:-00018:003381.7553:07445
07446:-00140:+00373:-00136:003381.7553:07446
07447:-00492:-00207:-00366:003381.7553:07447
07448:-00343:-00057:+00188:003390.4934:07448
07449:+00336:+00336:+00326:003390.4934:07449
07450:-00246:-00448:-00022:003390.4934:07450
07451:-00037:+00368:+00365:003390.4934:07451
07452:+00624:+00153:+00116:003390.4934:07452
07453:+00081:+00057:-00210:003390.4934:07453
07454:-00080:+00280:+00006:003378.8559:07454
07455:+00301:-00065:+00535:003378.8559:07455
07456:+00320:+00486:+00104:003378.8559:07456
07457:-00293:-00206:-00139:003378.8559:07457
07458:+00167:+00200:-00002:003378.8559:07458
07459:+00276:-00138:+00125:003378.8559:07459
07460:-00484:-00072:-00177:003400.6213:07460
07461:-00321:+00031:-00170:003400.6213:07461
07462:+00149:-00076:+00327:003400.6213:07462
07463:+00001:+00053:-00093:003400.6213:07463
07464:-00561:-00070:-00058:003400.6213:07464
07465:-00022:+00120:-00083:003400.6213:07465
07466:+00805:+00021:-00183:003409.2766:07466
07467:+00068:-00033:-00366:003409.2766:07467
07468:-00165:+00042:+00325:003409.2766:07468
07469:+00708:+00080:+00087:003409.2766:07469
07470:+00239:+00355:-00070:003409.2766:07470
07471:-00253:-00151:-00285:003409.2766:07471
07472:+00117:-00010:+00322:003397.1618:07472
07473:+00038:-00127:-00115:003397.1618:07473
07474:-00081:+00030:-00305:003397.1618:07474
07475:-00172:+00181:-00012:003397.1618:07475
07476:+00031:-00188:+00272:003397.1618:07476
07477:-00044:+00278:+00002:003397.1618:07477
07478:-00275:-00109:+00065:003400.5732:07478
07479:-00126:+00414:+00156:003400.5732:07479
07480:+00410:-00139:-00106:003400.5732:07480
07481:-00043:+00207:-00269:003400.5732:07481
07482:-00124:-00027:+00289:003400.5732:07482
07483:+00189:+00015:-00041:003400.5732:07483
07484:+00126:+00587:+00111:003400.0380:07484
07485:-00495:+00148:-00257:003400.0380:07485
07486:-00179:-00652:+00082:003400.0380:07486
07487:+00190:+00920:+00122:003400.0380:07487
07488:+00106:-00668:-00339:003400.0380:07488
07489:-00575:+00598:+00210:003400.0380:07489
07490:-00124:-00244:+00294:003388.0656:07490
07491:+00411:-00458:-00021:003388.0656:07491
07492:-00080:-00234:-00356:003388.0656:07492
07493:-00035:-00436:+00057:003388.0656:07493
07494:+00000:+00368:-00114:003388.0656:07494
07495:+00099:-00739:+00120:003391.2961:07495
07496:-00066:+00397:+00043:003391.2961:07496
07497:+00198:-00574:-00028:003391.2961:07497
07498:+00043:+00031:+00117:003391.2961:07498
07499:-00116:+00891:-00348:003391.2961:07499
07500:+00027:-00284:+00198:003391.2961:07500
07501:-00038:+00409:+00182:003390.7468:07501
07502:-00091:+00349:-00135:003390.7468:07502
07503:-00272:+00231:+00046:003390.7468:07503
07504:+00150:+00188:+00009:003390.7468:07504
07505:-00016:+00307:-00052:003390.7468:07505
07506:-00317:+00060:-00211:003390.7468:07506
07507:+00158:-00107:-00091:003369.6552:07507
07508:-00010:-00042:+00040:003369.6552:07508
07509:+00040:+00356:-00060:003369.6552:07509
07510:+00162:-00113:+00009:003369.6552:07510
07511:+00186:+00535:-00088:003369.6552:07511
07512:+00236:+00233:-00220:003369.6552:07512
07513:-00100:-00117:-00081:003363.4416:07513
07514:-00007:+00372:-00103:003363.4416:07514
07515:+00408:-00027:+00307:003363.4416:07515
07516:-00078:+00127:+00057:003363.4416:07516
07517:-00101:+00379:-00089:003363.4416:07517
07518:+00224:-00223:+00016:003363.4416:07518
07519:+00146:+00318:-00007:003362.8247:07519
07520:-00329:+00368:+00065:003362.8247:07520
07521:+00226:-00518:+00164:003362.8247:07521
07522:+00048:+00247:-00070:003362.8247:07522
07523:+00069:-00409:-00014:003362.8247:07523
07524:-00080:+00325:+00094:003362.8247:07524
07525:-00017:-00716:+00086:003351.1315:07525
07526:+00448:+00473:-00036:003351.1315:07526
07527:+00147:-00483:-00093:003351.1315:07527
07528:-00157:+00304:+00219:003351.1315:07528
07529:+00299:+00467:-00070:003351.1315:07529
07530:+00300:+00424:+00025:003351.1315:07530
07531:-00359:+00707:-00130:003344.8977:07531
07532:+00140:-00490:+00026:003344.8977:07532
07533:+00242:+00622:+00004:003344.8977:07533
07534:-00292:-00611:-00060:003344.8977:07534
07535:-00401:+00929:+00419:003344.8977:07535
07536:+00351:-00362:+00069:003344.8977:07536
07537:+00243:-00007:-00079:003353.5544:07537
07538:-00264:-00477:-00158:003353.5544:07538
07539:-00183:-00121:+00410:003353.5544:07539
07540:+00401:+00438:+00012:003353.5544:07540
07541:+00426:+00054:-00143:003353.5544:07541
07542:-00680:+00373:-00071:003353.5544:07542
07543:-00121:-00130:+00078:003351.2048:07543
07544:+00444:-00052:-00138:003351.2048:07544
07545:-00401:+00020:-00093:003351.2048:07545
07546:-00516:-00281:+00088:003351.2048:07546
07547:+00321:+00089:+00150:003351.2048:07547
07548:+00128:-00119:-00344:003351.2048:07548
07549:-00276:+00180:-00052:003363.2729:07549
07550:-00149:-00227:+00033:003363.2729:07550
07551:+00030:+00151:-00194:003363.2729:07551
07552:-00033:-00148:+00026:003363.2729:07552
07553:-00377:-00042:+00257:003363.2729:07553
07554:+00063:+00040:-00091:003363.2729:07554
07555:+00186:+00066:-00279:003371.9565:07555
07556:-00343:+00029:+00035:003371.9565:07556
07557:-00109:-00085:-00248:003371.9565:07557
07558:+00079:+00072:+00098:003371.9565:07558
07559:-00038:-00234:+00022:003371.9565:07559
07560:-00205:+00059:-00248:003371.9565:07560
07561:+00204:-00089:-00112:003360.3513:07561
07562:+00210:+00036:-00281:003360.3513:07562
07563:-00233:-00071:-00011:003360.3513:07563
07564:-00016:-00094:+00205:003360.3513:07564
07565:+00361:+00028:-00077:003360.3513:07565
07566:+00080:-00288:-00164:003360.3513:07566
07567:-00482:+00316:+00231:003381.8918:07567
07568:-00107:-00385:+00181:003381.8918:07568
07569:+00342:+00191:-00080:003381.8918:07569
07570:+00071:+00466:-00232:003381.8918:07570
07571:-00316:+00171:+00263:003381.8918:07571
07572:+00247:+00181:+00068:003381.8918:07572
07573:+00074:-00049:+00080:003381.4653:07573
07574:-00179:+00165:-00083:003381.4653:07574
07575:+00000:+00258:-00094:003381.4653:07575
07576:+00070:+00184:-00294:003381.4653:07576
07577:+00033:+00305:-00161:003381.4653:07577
07578:-00097:-00310:+00216:003381.4653:07578
07579:-00006:+00310:-00179:003378.9030:07579
07580:+00114:+00041:-00059:003378.9030:07580
07581:-00154:+00109:-00102:003378.9030:07581
07582:-00050:+00207:+00118:003378.9030:07582
07583:+00198:+00055:-00078:003378.9030:07583
07584:+00012:-00023:-00060:003378.9030:07584
07585:-00165:+00089:+00005:003382.0559:07585
07586:+00111:-00011:+00146:003382.0559:07586
07587:+00002:-00241:-00095:003382.0559:07587
07588:+00106:+00434:-00170:003382.0559:07588
07589:-00001:-00197:+00079:003382.0559:07589
07590:-00023:+00207:+00140:003390.7810:07590
07591:-00163:+00565:+00065:003390.7810:07591
07592:-00226:+00219:+00363:003390.7810:07592
07593:+00195:+00541:+00081:003390.7810:07593
07594:+00057:-00171:-00462:003390.7810:07594
07595:-00368:+00648:+00073:003390.7810:07595
07596:+00047:-00400:+00083:003369.6892:07596
07597:+00226:-00271:+00050:003369.6892:07597
07598:-00248:-00158:-00195:003369.6892:07598
07599:+00173:-00887:+00123:003369.6892:07599
07600:+00037:+00550:+00110:003369.6892:07600
07601:-00165:-00914:-00154:003369.6892:07601
07602:-00189:+00226:-00031:003372.6892:07602
07603:+00043:-00299:-00023:003372.6892:07603
07604:+00221:-00022:+00004:003372.6892:07604
07605:-00485:+00209:+00011:003372.6892:07605
07606:-00217:+00342:-00119:003372.6892:07606
07607:+00240:+00236:+00029:003372.6892:07607
07608:+00302:-00280:-00247:003362.9121:07608
07609:+00073:+00910:+00123:003362.9121:07609
07610:-00053:-00500:+00054:003362.9121:07610
07611:-00009:-00243:+00195:003362.9121:07611
07612:+00299:-00113:-00305:003362.9121:07612
07613:-00051:-00374:+00050:003362.9121:07613
07614:-00131:-00392:-00091:003360.3242:07614
07615:+00364:-00136:+00024:003360.3242:07615
07616:-00735:-00067:-00011:003360.3242:07616
07617:-00347:-00131:+00193:003360.3242:07617
07618:+00560:+00078:+00071:003360.3242:07618
07619:-00029:-00027:+00078:003360.3242:07619
07620:-00223:+00167:+00266:003363.2526:07620
07621:+00274:+00208:+00090:003363.2526:07621
07622:+00081:+00143:-00258:003363.2526:07622
07623:-00194:+00132:-00184:003363.2526:07623
07624:-00016:+00091:+00228:003363.2526:07624
07625:-00050:-00423:-00058:003363.2526:07625
07626:+00340:+00158:-00018:003381.3493:07626
07627:+00137:+00318:-00344:003381.3493:07627
07628:-00422:-00259:+00155:003381.3493:07628
07629:+00256:-00060:+00118:003381.3493:07629
07630:+00486:+00073:-00006:003381.3493:07630
07631:-00281:-00366:-00165:003381.3493:07631
07632:-00044:+00227:-00261:003369.5615:07632
07633:+00064:-00087:-00220:003369.5615:07633
07634:-00262:-00204:-00086:003369.5615:07634
07635:-00261:+00100:+00008:003369.5615:07635
07636:+00017:-00212:+00060:003369.5615:07636
07637:+00145:-00047:-00157:003369.5615:07637
07638:-00004:+00237:-00160:003391.2687:07638
07639:-00188:-00040:+00207:003391.2687:07639
07640:-00034:-00158:-00069:003391.2687:07640
07641:+00078:+00481:-00039:003391.2687:07641
07642:-00244:-00279:+00040:003391.2687:07642
07643:+00174:+00023:+00110:003391.2687:07643
07644:+00505:+00064:-00003:003390.5073:07644
07645:-00057:-00107:-00389:003390.5073:07645
07646:-00259:+00020:+00026:003390.5073:07646
07647:+00374:+00015:+00288:003390.5073:07647
07648:+00329:-00124:-00017:003390.5073:07648
07649:+00098:+00081:+00060:003390.5073:07649
07650:-00007:-00009:-00013:003397.1618:07650
07651:+00435:+00206:-00101:003397.1618:07651
07652:+00453:+00301:-00090:003397.1618:07652
07653:-00030:-00161:-00143:003397.1618:07653
07654:+00007:-00115:+00010:003397.1618:07654
07655:+00231:+00174:+00027:003397.1618:07655
07656:+00002:-00320:-00025:003400.4279:07656
07657:-00112:-00109:-00025:003400.4279:07657
07658:-00013:+00281:-00073:003400.4279:07658
07659:-00095:-00206:-00173:003400.4279:07659
07660:-00151:+00175:+00087:003400.4279:07660
07661:+00106:-00136:+00089:003409.2902:07661
07662:-00034:+00052:+00066:003409.2902:07662
07663:-00152:+00216:-00118:003409.2902:07663
07664:+00087:-00093:-00142:003409.2902:07664
07665:+00262:-00014:-00109:003409.2902:07665
07666:+00145:+00319:+00058:003409.2902:07666
07667:-00084:-00098:+00287:003406.6848:07667
07668:+00180:+00091:-00064:003406.6848:07668
07669:+00239:+00251:-00098:003406.6848:07669
07670:-00035:-00192:+00184:003406.6848:07670
07671:+00038:+00005:+00246:003406.6848:07671
07672:+00087:-00104:-00043:003406.6848:07672
07673:-00105:+00180:-00289:003419.7763:07673
07674:-00192:+00127:+00124:003419.7763:07674
07675:+00018:-00177:+00153:003419.7763:07675
07676:+00048:+00336:-00046:003419.7763:07676
07677:-00306:+00253:-00253:003419.7763:07677
07678:-00031:-00089:+00031:003419.7763:07678
07679:+00246:+00178:+00013:003418.9482:07679
07680:-00009:-00083:-00145:003418.9482:07680
07681:-00155:+00216:-00037:003418.9482:07681
07682:+00206:-00144:+00211:003418.9482:07682
07683:+00285:+00260:+00115:003418.9482:07683
07684:+00001:+00002:+00020:003418.9482:07684
07685:-00188:+00363:-00150:003416.0954:07685
07686:+00251:+00134:+00043:003416.0954:07686
07687:+00332:+00167:-00151:003416.0954:07687
07688:-00314:-00018:+00042:003416.0954:07688
07689:-00296:+00016:-00009:003416.0954:07689
07690:+00030:+00193:+00247:003416.0954:07690
07691:+00071:+00080:-00126:003419.5385:07691
07692:-00193:+00033:+00026:003419.5385:07692
07693:-00150:+00078:-00089:003419.5385:07693
07694:+00023:+00089:-00107:003419.5385:07694
07695:-00044:+00053:+00108:003419.5385:07695
07696:+00205:+00137:+00105:003419.5385:07696
07697:-00091:-00104:-00028:003428.4165:07697
07698:-00187:+00010:+00117:003428.4165:07698
07699:+00219:-00007:+00196:003428.4165:07699
07700:+00139:+00159:-00236:003428.4165:07700
07701:-00027:+00103:+00052:003428.4165:07701
07702:-00162:-00098:+00232:003425.5937:07702
07703:+00018:+00008:+00081:003425.5937:07703
07704:+00065:+00121:-00050:003425.5937:07704
07705:-00070:-00032:+00136:003425.5937:07705
07706:-00200:+00102:+00087:003425.5937:07706
07707:+00016:+00098:-00087:003425.5937:07707
07708:+00020:+00028:-00034:003438.6960:07708
07709:-00141:-00127:+00044:003438.6960:07709
07710:-00025:+00000:-00081:003438.6960:07710
07711:-00106:+00327:+00158:003438.6960:07711
07712:+00159:-00128:+00108:003438.6960:07712
07713:-00077:-00056:-00190:003438.6960:07713
07714:-00393:+00471:-00234:003428.4650:07714
07715:+00127:-00043:+00198:003428.4650:07715
07716:+00080:+00296:+00103:003428.4650:07716
07717:-00305:-00574:-00018:003428.4650:07717
07718:-00021:+00439:+00192:003428.4650:07718
07719:+00148:+00518:+00237:003428.4650:07719
07720:+00132:-00359:-00043:003425.4821:07720
07721:-00221:+01008:-00051:003425.4821:07721
07722:-00042:+00083:-00252:003425.4821:07722
07723:+00127:+00570:+00355:003425.4821:07723
07724:+00109:+00477:+00023:003425.4821:07724
07725:-00168:+00157:+00113:003425.4821:07725
07726:+00019:+00655:+00034:003419.4196:07726
07727:+00586:+00026:-00436:003419.4196:07727
07728:-00097:+00221:+00125:003419.4196:07728
07729:-00113:+00189:-00151:003419.4196:07729
07730:+00318:+00249:+00103:003419.4196:07730
07731:+00160:-00030:-00213:003419.4196:07731
07732:+00079:+00395:+00081:003409.3874:07732
07733:-00099:+00070:+00175:003409.3874:07733
07734:+00139:-00320:-00154:003409.3874:07734
07735:+00046:+00184:-00075:003409.3874:07735
07736:+00037:-00057:-00079:003409.3874:07736
07737:-00039:-00024:+00286:003409.3874:07737
07738:+00065:+00240:+00156:003388.0454:07738
07739:+00301:+00050:+00184:003388.0454:07739
07740:+00086:+00317:-00057:003388.0454:07740
07741:-00102:-00408:-00133:003388.0454:07741
07742:-00059:+00265:+00323:003388.0454:07742
07743:+00172:-00005:-00008:003372.5190:07743
07744:+00087:+00503:+00153:003372.5190:07744
07745:-00170:-00025:-00172:003372.5190:07745
07746:-00040:-00062:+00191:003372.5190:07746
07747:-00065:+00208:+00423:003372.5190:07747
07748:+00292:-00272:-00278:003372.5190:07748
07749:-00409:-00126:+00027:003381.1992:07749
07750:-00109:-00050:+00326:003381.1992:07750
07751:+00184:-00579:+00605:003381.1992:07751
07752:+00195:+00001:-00201:003381.1992:07752
07753:-00053:+00167:+00494:003381.1992:07753
07754:+00201:+00052:+00223:003381.1992:07754
07755:+00420:-00226:-00295:003351.1982:07755
07756:-00199:+00406:+00013:003351.1982:07756
07757:-00208:-00054:+00132:003351.1982:07757
07758:+00084:+00550:+00243:003351.1982:07758
07759:-00024:-00029:-00431:003351.1982:07759
07760:-00315:-00462:+00355:003351.1982:07760
07761:+00029:+00199:-00506:003363.2592:07761
07762:+00137:-00335:+00383:003363.2592:07762
07763:-00045:+00354:+00224:003363.2592:07763
07764:+00057:-00062:+00295:003363.2592:07764
07765:-00308:+00022:+00154:003363.2592:07765
07766:+00004:-00467:-00366:003363.2592:07766
07767:+00115:-00030:+00032:003371.9291:07767
07768:-00109:+00383:-00390:003371.9291:07768
07769:-00250:-00359:+00313:003371.9291:07769
07770:-00025:+00281:+00034:003371.9291:07770
07771:-00019:-00115:-00071:003371.9291:07771
07772:-00357:-00089:-00018:003371.9291:07772
07773:+00292:+00265:-00348:003360.2709:07773
07774:+00097:+00095:-00083:003360.2709:07774
07775:-00175:-00034:+00069:003360.2709:07775
07776:+00113:-00176:+00314:003360.2709:07776
07777:+00087:-00129:-00353:003360.2709:07777
07778:+00014:-00077:+00256:003360.2709:07778
07779:+00094:-00064:-00073:003363.1916:07779
07780:-00227:-00343:+00095:003363.1916:07780
07781:-00019:+00045:+00042:003363.1916:07781
07782:+00223:-00005:-00049:003363.1916:07782
07783:-00203:-00152:+00163:003363.1916:07783
07784:-00036:+00018:-00100:003363.1916:07784
07785:-00008:+00292:+00053:003381.1176:07785
07786:+00104:-00031:-00042:003381.1176:07786
07787:-00131:-00336:-00220:003381.1176:07787
07788:-00273:+00139:-00111:003381.1176:07788
07789:+00216:-00128:+00266:003381.1176:07789
07790:+00033:+00156:-00078:003381.1176:07790
07791:-00169:-00117:-00097:003369.3527:07791
07792:+00091:-00203:+00154:003369.3527:07792
07793:+00086:-00034:-00200:003369.3527:07793
07794:-00100:-00254:+00135:003369.3527:07794
07795:-00046:+00214:+00209:003369.3527:07795
07796:+00162:-00401:+00055:003369.3527:07796
07797:+00062:+00403:+00176:003372.4987:07797
07798:-00016:+00360:-00239:003372.4987:07798
07799:-00039:+00164:+00444:003372.4987:07799
07800:+00081:+00440:-00079:003372.4987:07800
07801:-00004:-00173:-00157:003372.4987:07801
07802:-00090:+00307:+00001:003372.4987:07802
07803:+00247:+00233:-00112:003381.2402:07803
07804:+00043:+00224:-00011:003381.2402:07804
07805:-00162:-00207:-00224:003381.2402:07805
07806:+00323:+00257:+00054:003381.2402:07806
07807:+00403:-00016:+00029:003381.2402:07807
07808:+00084:-00045:-00245:003381.2402:07808
07809:-00469:+00221:+00233:003369.4133:07809
07810:+00199:-00507:-00105:003369.4133:07810
07811:+00362:+00501:-00256:003369.4133:07811
07812:-00177:-00785:-00168:003369.4133:07812
07813:-00383:+00331:-00042:003369.4133:07813
07814:+00243:+00627:+00096:003369.4133:07814
07815:+00198:-00043:-00080:003372.5463:07815
07816:-00377:+00701:-00250:003372.5463:07816
07817:-00235:-00111:-00249:003372.5463:07817
07818:+00025:+00628:-00193:003372.5463:07818
07819:-00006:-00301:-00078:003372.5463:07819
07820:-00112:+00207:+00099:003372.5463:07820
07821:-00068:-00141:-00363:003372.1328:07821
07822:-00205:+00024:-00244:003372.1328:07822
07823:-00126:-00173:+00169:003372.1328:07823
07824:+00061:+00168:-00136:003372.1328:07824
07825:-00252:+00065:-00370:003372.1328:07825
07826:-00133:+00168:-00048:003372.1328:07826
07827:+00017:+00046:+00114:003369.5949:07827
07828:+00051:-00035:+00345:003369.5949:07828
07829:-00046:+00247:-00324:003369.5949:07829
07830:-00487:-00192:-00041:003369.5949:07830
07831:-00114:+00111:-00150:003369.5949:07831
07832:+00191:+00368:-00051:003381.8784:07832
07833:-00030:-00205:+00146:003381.8784:07833
07834:+00364:+00177:-00270:003381.8784:07834
07835:+00580:+00283:-00006:003381.8784:07835
07836:+00183:-00099:-00073:003381.8784:07836
07837:-00207:-00083:-00119:003381.8784:07837
07838:+00461:+00201:+00073:003390.5959:07838
07839:+00542:-00196:-00039:003390.5959:07839
07840:-00058:-00019:-00171:003390.5959:07840
07841:+00065:+00161:-00079:003390.5959:07841
07842:+00229:-00104:+00091:003390.5959:07842
07843:+00018:+00052:-00328:003390.5959:07843
07844:-00432:+00089:-00205:003388.0791:07844
07845:-00166:+00148:+00168:003388.0791:07845
07846:+00265:+00216:+00224:003388.0791:07846
07847:-00029:+00089:+00014:003388.0791:07847
07848:-00284:-00060:+00020:003388.0791:07848
07849:+00168:+00067:+00172:003388.0791:07849
07850:+00266:+00409:-00029:003400.6420:07850
07851:+00002:-00024:+00046:003400.6420:07851
07852:+00164:+00373:+00285:003400.6420:07852
07853:+00254:+00150:+00144:003400.6420:07853
07854:+00022:-00044:-00019:003400.6420:07854
07855:+00067:+00174:+00112:003400.6420:07855
07856:+00309:+00184:+00153:003409.3046:07856
07857:-00061:-00286:-00007:003409.3046:07857
07858:-00206:+00373:-00176:003409.3046:07858
07859:+00056:+00123:+00430:003409.3046:07859
07860:-00035:-00212:+00305:003409.3046:07860
07861:-00112:-00063:+00050:003409.3046:07861
07862:-00140:+00259:-00189:003406.6298:07862
07863:+00127:-00311:-00084:003406.6298:07863
07864:+00040:+00275:+00080:003406.6298:07864
07865:-00145:-00563:+00012:003406.6298:07865
07866:-00040:+00287:-00210:003406.6298:07866
07867:+00300:+00401:+00132:003406.6298:07867
07868:-00263:-00155:-00157:003410.1025:07868
07869:-00269:-00082:-00025:003410.1025:07869
07870:+00116:+00152:-00072:003410.1025:07870
07871:-00111:-00085:-00145:003410.1025:07871
07872:-00389:-00242:-00198:003410.1025:07872
07873:+00077:+00257:+00273:003410.1025:07873
07874:+00181:+00079:+00016:003428.4235:07874
07875:-00350:-00318:-00156:003428.4235:07875
07876:+00063:+00371:-00195:003428.4235:07876
07877:+00268:-00069:-00040:003428.4235:07877
07878:-00129:-00222:+00021:003428.4235:07878
07879:-00226:+00009:-00037:003416.1164:07879
07880:-00005:+00028:-00080:003416.1164:07880
07881:+00305:+00123:+00206:003416.1164:07881
07882:-00114:+00036:+00034:003416.1164:07882
07883:-00185:+00128:+00008:003416.1164:07883
07884:+00353:-00084:+00214:003416.1164:07884
07885:+00421:+00093:-00288:003419.5249:07885
07886:-00456:-00116:-00016:003419.5249:07886
07887:-00121:+00044:+00113:003419.5249:07887
07888:+00279:+00045:+00015:003419.5249:07888
07889:+00058:-00288:-00036:003419.5249:07889
07890:-00221:+00040:-00028:003419.5249:07890
07891:-00011:+00027:+00161:003437.9790:07891
07892:+00111:+00058:+00024:003437.9790:07892
07893:-00135:+00262:-00198:003437.9790:07893
07894:-00019:+00209:-00112:003437.9790:07894
07895:+00136:-00055:+00115:003437.9790:07895
07896:+00035:-00033:-00022:003437.9790:07896
07897:-00108:+00136:-00250:003416.0402:07897
07898:+00170:+00057:-00119:003416.0402:07898
07899:+00077:-00045:-00191:003416.0402:07899
07900:-00114:+00066:-00029:003416.0402:07900
07901:+00035:-00200:+00146:003416.0402:07901
07902:+00069:+00144:-00130:003416.0402:07902
07903:-00018:-00015:-00088:003438.6816:07903
07904:-00105:+00055:+00058:003438.6816:07904
07905:+00047:-00032:+00006:003438.6816:07905
07906:-00022:+00206:-00184:003438.6816:07906
07907:-00148:-00134:-00153:003438.6816:07907
07908:+00103:-00006:+00152:003438.6816:07908
07909:+00172:+00166:+00048:003438.0002:07909
07910:-00117:-00344:-00284:003438.0002:07910
07911:-00033:+00135:-00198:003438.0002:07911
07912:+00255:-00052:-00115:003438.0002:07912
07913:+00158:-00361:+00101:003438.0002:07913
07914:-00178:+00250:-00118:003425.5378:07914
07915:+00072:-00162:-00097:003425.5378:07915
07916:+00169:+00013:+00177:003425.5378:07916
07917:-00116:+00242:-00199:003425.5378:07917
07918:-00139:-00020:+00213:003425.5378:07918
07919:+00191:-00033:-00060:003425.5378:07919
07920:-00124:+00009:-00285:003438.6748:07920
07921:-00347:-00130:-00132:003438.6748:07921
07922:+00140:-00014:+00222:003438.6748:07922
07923:+00406:-00019:-00075:003438.6748:07923
07924:-00072:+00482:+00004:003438.6748:07924
07925:-00297:-00304:-00045:003438.6748:07925
07926:-00231:+00386:+00286:003437.9016:07926
07927:+00432:-00040:+00230:003437.9016:07927
07928:-00059:+00079:-00184:003437.9016:07928
07929:-00340:+00176:+00064:003437.9016:07929
07930:+00086:-00157:+00248:003437.9016:07930
07931:+00046:+00361:+00082:003437.9016:07931
07932:-00093:-00027:-00161:003435.0952:07932
07933:-00027:+00335:+00017:003435.0952:07933
07934:-00163:-00233:-00347:003435.0952:07934
07935:-00361:+00850:+00143:003435.0952:07935
07936:+00327:-00258:+00089:003435.0952:07936
07937:+00161:+00533:-00034:003435.0952:07937
07938:-00455:+00477:-00092:003429.1535:07938
07939:+00410:-00702:+00009:003429.1535:07939
07940:+00194:+00462:-00077:003429.1535:07940
07941:-00151:-00356:-00479:003429.1535:07941
07942:-00240:-00482:+00110:003429.1535:07942
07943:+00323:-00264:+00021:003429.1535:07943
07944:+00013:-00495:-00204:003437.9577:07944
07945:-00172:+00770:+00418:003437.9577:07945
07946:+00487:-00738:-00159:003437.9577:07946
07947:+00122:+00049:+00004:003437.9577:07947
07948:-00125:+00114:-00459:003437.9577:07948
07949:+00145:-00066:+00296:003406.7265:07949
07950:+00157:+00073:+00079:003406.7265:07950
07951:+00072:+00357:-00365:003406.7265:07951
07952:-00309:-00079:+00095:003406.7265:07952
07953:+00110:-00004:+00040:003406.7265:07953
07954:-00009:+00197:-00203:003406.7265:07954
07955:-00370:-00307:+00052:003400.6284:07955
07956:-00042:+00259:-00182:003400.6284:07956
07957:+00068:+00127:+00183:003400.6284:07957
07958:-00217:-00367:+00014:003400.6284:07958
07959:+00067:+00415:-00219:003400.6284:07959
07960:+00207:-00292:-00057:003400.6284:07960
07961:-00008:+00175:-00119:003400.0104:07961
07962:-00204:-00311:-00017:003400.0104:07962
07963:+00093:-00001:+00179:003400.0104:07963
07964:-00045:-00048:+00186:003400.0104:07964
07965:-00010:-00123:-00148:003400.0104:07965
07966:-00292:+00248:-00005:003400.0104:07966
07967:-00171:-00461:-00074:003369.5817:07967
07968:+00090:+00016:-00080:003369.5817:07968
07969:-00324:+00732:+00082:003369.5817:07969
07970:-00127:-00055:+00029:003369.5817:07970
07971:+00285:+00257:-00155:003369.5817:07971
07972:-00043:+00447:-00049:003369.5817:07972
07973:-00082:+00275:+00129:003363.3671:07973
07974:+00109:-00207:-00088:003363.3671:07974
07975:+00172:+00327:-00059:003363.3671:07975
07976:-00170:-00105:-00095:003363.3671:07976
07977:-00146:-00283:+00259:003363.3671:07977
07978:+00162:-00196:+00025:003363.3671:07978
07979:+00201:-00057:-00111:003353.7019:07979
07980:-00406:+00268:-00020:003353.7019:07980
07981:-00051:-00135:+00539:003353.7019:07981
07982:+00550:+00145:+00229:003353.7019:07982
07983:+00051:-00369:+00010:003353.7019:07983
07984:-00681:+00131:-00171:003353.7019:07984
07985:+00404:+00132:+00146:003342.2536:07985
07986:+00356:-00267:-00343:003342.2536:07986
07987:-00376:-00030:-00075:003342.2536:07987
07988:-00013:-00121:+00184:003342.2536:07988
07989:+00195:-00139:+00164:003342.2536:07989
07990:+00052:+00066:-00189:003342.2536:07990
07991:-00151:+00007:+00054:003354.1506:07991
07992:+00040:+00047:+00104:003354.1506:07992
07993:+00337:-00189:-00056:003354.1506:07993
07994:-00171:-00275:-00298:003354.1506:07994
07995:-00340:-00182:+00308:003354.1506:07995
07996:+00481:+00158:+00006:003354.1506:07996
07997:+00298:+00104:-00296:003344.5549:07997
07998:-00521:+00124:-00160:003344.5549:07998
07999:-00265:+00157:-00062:003344.5549:07999
08000:+00273:+00347:+00082:003344.5549:08000
08001:-00217:+00069:-00163:003344.5549:08001
08002:-00331:-00302:+00330:003344.5549:08002
08003:+00066:+00106:-00043:003342.2800:08003
08004:+00391:-00530:-00132:003342.2800:08004
08005:-00313:+00258:-00126:003342.2800:08005
08006:-00171:-00782:+00597:003342.2800:08006
08007:+00183:+00399:+00045:003342.2800:08007
08008:+00236:-00477:+00090:003342.2800:08008
08009:-00179:+00538:-00105:003345.0246:08009
08010:+00028:+00358:-00027:003345.0246:08010
08011:+00160:+00215:+00120:003345.0246:08011
08012:-00159:+00620:+00002:003345.0246:08012
08013:-00205:+00370:+00480:003345.0246:08013
08014:+00237:+00532:+00137:003345.0246:08014
08015:+00180:-00345:-00128:003353.7084:08015
08016:-00259:+00884:-00161:003353.7084:08016
08017:+00071:-00345:+00238:003353.7084:08017
08018:+00304:-00224:-00008:003353.7084:08018
08019:-00186:-00062:-00165:003353.7084:08019
08020:-00073:-00337:+00340:003353.7084:08020
08021:+00073:+00582:+00411:003342.2934:08021
08022:+00207:-00320:-00150:003342.2934:08022
08023:-00457:+00471:-00304:003342.2934:08023
08024:-00322:+00058:-00114:003342.2934:08024
08025:+00076:+00008:+00183:003342.2934:08025
08026:-00036:+00042:+00029:003342.2934:08026
08027:-00123:+00200:-00380:003354.2785:08027
08028:+00019:+00384:+00086:003354.2785:08028
08029:+00487:-00633:-00211:003354.2785:08029
08030:+00155:+00438:-00177:003354.2785:08030
08031:-00225:-00388:+00112:003354.2785:08031
08032:+00197:-00183:+00142:003354.2785:08032
08033:+00331:+00094:-00324:003353.7954:08033
08034:-00287:+00118:+00012:003353.7954:08034
08035:+00123:-00086:+00243:003353.7954:08035
08036:+00384:+00317:-00026:003353.7954:08036
08037:-00660:-00332:-00295:003353.7954:08037
08038:-00637:+00114:+00044:003353.7954:08038
08039:+00249:-00078:+00291:003360.4853:08039
08040:+00266:-00131:-00219:003360.4853:08040
08041:-00081:+00192:-00177:003360.4853:08041
08042:-00224:-00152:+00109:003360.4853:08042
08043:-00010:+00120:+00013:003360.4853:08043
08044:+00320:+00091:+00022:003360.4853:08044
08045:-00164:+00013:+00070:003363.3740:08045
08046:-00035:-00033:+00056:003363.3740:08046
08047:+00337:-00078:-00098:003363.3740:08047
08048:+00239:+00025:-00315:003363.3740:08048
08049:-00185:-00093:-00128:003363.3740:08049
08050:-00056:-00151:+00100:003363.3740:08050
08051:+00092:-00298:-00235:003390.7124:08051
08052:+00140:+00029:-00199:003390.7124:08052
08053:-00313:-00055:-00464:003390.7124:08053
08054:-00243:-00064:-00336:003390.7124:08054
08055:+00175:+00166:-00197:003390.7124:08055
08056:+00030:-00426:+00019:003390.7124:08056
08057:+00003:+00041:+00084:003378.6933:08057
08058:+00152:-00152:-00136:003378.6933:08058
08059:-00100:+00003:-00123:003378.6933:08059
08060:-00135:+00063:+00043:003378.6933:08060
08061:+00252:-00150:-00278:003378.6933:08061
08062:+00205:+00037:+00004:003381.8713:08062
08063:-00040:-00005:-00172:003381.8713:08063
08064:-00043:-00037:+00168:003381.8713:08064
08065:+00101:-00013:+00071:003381.8713:08065
08066:-00129:+00426:-00142:003381.8713:08066
08067:-00262:+00097:-00072:003381.8713:08067
08068:+00027:-00009:+00184:003400.0588:08068
08069:-00001:+00225:+00025:003400.0588:08069
08070:-00251:+00014:-00078:003400.0588:08070
08071:+00105:+00075:-00014:003400.0588:08071
08072:-00046:-00291:+00020:003400.0588:08072
08073:-00328:-00197:-00108:003400.0588:08073
08074:-00011:+00395:-00040:003397.2370:08074
08075:+00161:-00223:-00160:003397.2370:08075
08076:-00016:-00177:-00082:003397.2370:08076
08077:-00068:+00360:+00166:003397.2370:08077
08078:+00120:+00048:+00196:003397.2370:08078
08079:+00177:+00289:-00199:003397.2370:08079
08080:-00258:+00302:-00231:003409.8662:08080
08081:-00358:+00100:+00267:003409.8662:08081
08082:+00359:+00001:+00421:003409.8662:08082
08083:-00080:+00308:+00067:003409.8662:08083
08084:-00434:+00170:-00115:003409.8662:08084
08085:-00108:-00162:+00257:003409.8662:08085
08086:+00342:+00247:+00350:003409.2697:08086
08087:-00113:-00185:-00167:003409.2697:08087
08088:-00121:+00055:+00126:003409.2697:08088
08089:+00316:+00037:-00105:003409.2697:08089
08090:-00092:-00467:+00178:003409.2697:08090
08091:-00185:+00296:-00001:003409.2697:08091
08092:-00003:+00305:+00315:003415.9436:08092
08093:-00037:-00196:-00102:003415.9436:08093
08094:+00170:+00676:+00033:003415.9436:08094
08095:+00016:+00025:-00034:003415.9436:08095
08096:-00140:+00089:+00016:003415.9436:08096
08097:+00172:+00143:+00042:003415.9436:08097
08098:+00024:-00077:-00283:003409.7900:08098
08099:+00096:-00331:+00106:003409.7900:08099
08100:+00135:+00001:+00061:003409.7900:08100
08101:-00095:-00206:-00241:003409.7900:08101
08102:+00002:+00009:-00220:003409.7900:08102
08103:+00427:+00153:+00221:003428.2482:08103
08104:-00153:-00308:-00066:003428.2482:08104
08105:-00125:+00242:-00056:003428.2482:08105
08106:+00139:+00069:-00328:003428.2482:08106
08107:+00033:-00226:-00176:003428.2482:08107
08108:-00008:+00289:-00440:003428.2482:08108
08109:-00109:+00315:+00293:003415.9506:08109
08110:+00197:+00054:+00161:003415.9506:08110
08111:+00269:+00470:+00009:003415.9506:08111
08112:-00233:-00072:-00093:003415.9506:08112
08113:-00012:+00146:+00151:003415.9506:08113
08114:+00221:-00248:-00038:003415.9506:08114
08115:+00105:-00030:-00158:003428.7746:08115
08116:-00145:-00221:-00065:003428.7746:08116
08117:-00034:+00068:+00260:003428.7746:08117
08118:+00205:-00056:+00086:003428.7746:08118
08119:+00105:-00019:+00033:003428.7746:08119
08120:-00171:+00137:+00037:003428.7746:08120
08121:-00036:+00295:+00045:003428.1572:08121
08122:+00190:+00094:+00302:003428.1572:08122
08123:-00041:+00207:+00089:003428.1572:08123
08124:+00009:-00289:+00231:003428.1572:08124
08125:+00011:+00340:+00004:003428.1572:08125
08126:+00080:-00113:+00085:003428.1572:08126
08127:+00031:+00254:+00258:003425.3986:08127
08128:+00034:+00048:-00111:003425.3986:08128
08129:-00142:+00111:-00131:003425.3986:08129
08130:+00064:+00060:-00095:003425.3986:08130
08131:-00020:-00285:+00041:003425.3986:08131
08132:+00009:+00057:+00065:003425.3986:08132
08133:-00101:-00188:+00002:003428.9152:08133
08134:-00012:+00014:+00034:003428.9152:08134
08135:+00123:-00065:-00253:003428.9152:08135
08136:-00050:+00192:-00036:003428.9152:08136
08137:-00117:-00243:+00264:003428.9152:08137
08138:+00109:-00268:-00230:003428.1645:08138
08139:-00008:+00339:+00155:003428.1645:08139
08140:+00076:+00146:-00007:003428.1645:08140
08141:+00422:+00009:+00067:003428.1645:08141
08142:-00244:+00145:-00571:003428.1645:08142
08143:-00059:-00098:+00083:003428.1645:08143
08144:+00440:-00063:+00179:003425.2941:08144
08145:+00034:-00072:-00157:003425.2941:08145
08146:-00387:-00326:-00037:003425.2941:08146
08147:+00182:+00157:+00100:003425.2941:08147
08148:+00004:-00244:-00366:003425.2941:08148
08149:-00422:+00609:+00210:003425.2941:08149
08150:+00186:-00153:+00112:003419.2592:08150
08151:+00257:-00141:-00220:003419.2592:08151
08152:-00318:-00486:-00339:003419.2592:08152
08153:+00053:-00564:+00444:003419.2592:08153
08154:+00293:+00578:+00195:003419.2592:08154
08155:+00099:-00756:-00234:003419.2592:08155
08156:-00217:+00291:+00003:003418.5031:08156
08157:+00125:+00917:-00177:003418.5031:08157
08158:+00265:-00048:+00520:003418.5031:08158
08159:-00062:+00693:+00102:003418.5031:08159
08160:-00107:+00024:+00139:003418.5031:08160
08161:-00244:+00566:+00049:003418.5031:08161
08162:+00391:-00302:-00296:003397.0795:08162
08163:-00109:+00407:-00009:003397.0795:08163
08164:-00284:-00001:-00079:003397.0795:08164
08165:-00043:-00075:-00025:003397.0795:08165
08166:+00206:+00124:-00176:003397.0795:08166
08167:-00216:+00231:+00218:003397.0795:08167
08168:-00118:-00109:+00372:003390.9458:08168
08169:+00194:+00216:-00329:003390.9458:08169
08170:+00051:+00065:+00118:003390.9458:08170
08171:+00206:+00016:-00007:003390.9458:08171
08172:+00007:+00326:-00007:003390.9458:08172
08173:-00054:+00098:+00039:003390.9458:08173
08174:+00090:+00216:-00154:003381.0700:08174
08175:-00079:+00562:-00034:003381.0700:08175
08176:+00081:-00038:-00177:003381.0700:08176
08177:-00169:+00232:-00299:003381.0700:08177
08178:+00073:+00414:+00044:003381.0700:08178
08179:+00329:+00167:-00280:003381.0700:08179
08180:-00339:-00221:-00054:003360.2241:08180
08181:-00111:+00039:-00237:003360.2241:08181
08182:-00035:+00254:-00050:003360.2241:08182
08183:-00123:-00527:-00431:003360.2241:08183
08184:-00176:+00433:-00042:003360.2241:08184
08185:-00007:-00563:+00099:003360.2241:08185
08186:-00054:+00288:+00114:003363.1779:08186
08187:+00007:-00567:-00215:003363.1779:08187
08188:+00084:+00217:-00148:003363.1779:08188
08189:+00045:+00730:-00286:003363.1779:08189
08190:+00261:-00281:+00131:003363.1779:08190
08191:-00268:+00718:-00036:003363.1779:08191
08192:-00066:-00068:+00078:003362.6560:08192
08193:+00063:+00615:+00020:003362.6560:08193
08194:-00112:-00059:-00361:003362.6560:08194
08195:-00172:-00461:+00181:003362.6560:08195
08196:-00152:+00313:-00198:003362.6560:08196
08197:+00114:-00447:+00184:003362.6560:08197
08198:+00111:-00056:+00059:003351.1181:08198
08199:-00079:-00220:-00060:003351.1181:08199
08200:-00162:+00370:+00403:003351.1181:08200
08201:+00293:-00458:-00006:003351.1181:08201
08202:+00034:+00005:+00046:003351.1181:08202
08203:-00212:+00617:-00110:003351.1181:08203
08204:-00052:-00011:+00519:003344.8376:08204
08205:-00015:+00097:-00075:003344.8376:08205
08206:-00014:-00144:-00130:003344.8376:08206
08207:-00227:+00077:+00099:003344.8376:08207
08208:+00108:+00051:-00095:003344.8376:08208
08209:-00092:-00117:-00148:003353.4804:08209
08210:-00227:-00119:-00013:003353.4804:08210
08211:+00068:+00130:+00111:003353.4804:08211
08212:+00189:-00063:-00035:003353.4804:08212
08213:-00225:+00125:-00347:003353.4804:08213
08214:-00476:+00036:+00150:003353.4804:08214
08215:+00196:-00316:+00210:003351.1250:08215
08216:-00002:+00318:-00151:003351.1250:08216
08217:+00005:-00152:-00141:003351.1250:08217
08218:-00100:+00311:-00090:003351.1250:08218
08219:-00173:-00216:-00339:003351.1250:08219
08220:+00095:+00375:-00097:003351.1250:08220
08221:-00022:+00041:-00144:003354.2045:08221
08222:-00137:-00542:+00050:003354.2045:08222
08223:+00020:+00239:-00231:003354.2045:08223
08224:+00091:-00098:+00148:003354.2045:08224
08225:+00233:+00868:+00516:003354.2045:08225
08226:+00085:-00189:-00286:003354.2045:08226
08227:-00119:-00010:+00279:003353.7353:08227
08228:+00065:-00004:-00065:003353.7353:08228
08229:+00286:-00336:+00293:003353.7353:08229
08230:-00146:+00662:-00103:003353.7353:08230
08231:-00097:-00280:+00100:003353.7353:08231
08232:-00106:+00508:-00085:003353.7353:08232
08233:+00247:+00145:-00196:003351.3381:08233
08234:+00209:+01000:-00004:003351.3381:08234
08235:-00248:-00049:+00073:003351.3381:08235
08236:-00293:+00619:+00185:003351.3381:08236
08237:+00170:+00073:+00069:003351.3381:08237
08238:+00098:-00102:+00067:003351.3381:08238
08239:-00018:+00141:+00178:003354.2111:08239
08240:-00086:-00228:-00239:003354.2111:08240
08241:-00218:+00100:+00211:003354.2111:08241
08242:+00245:-00367:-00040:003354.2111:08242
08243:-00059:+00261:+00097:003354.2111:08243
08244:-00263:+00248:+00002:003354.2111:08244
08245:+00241:+00176:+00223:003362.8515:08245
08246:+00050:+00190:-00146:003362.8515:08246
08247:-00213:-00067:+00149:003362.8515:08247
08248:-00215:+00031:-00029:003362.8515:08248
08249:+00112:+00188:+00064:003362.8515:08249
08250:-00078:-00169:-00094:003362.8515:08250
08251:-00100:+00133:-00163:003360.3112:08251
08252:-00068:-00010:-00072:003360.3112:08252
08253:+00020:-00110:+00146:003360.3112:08253
08254:-00126:+00001:-00059:003360.3112:08254
08255:-00173:+00122:+00064:003360.3112:08255
08256:+00158:-00210:+00102:003360.3112:08256
08257:+00045:+00245:-00294:003372.5666:08257
08258:-00189:-00132:-00030:003372.5666:08258
08259:-00246:-00256:-00025:003372.5666:08259
08260:-00083:+00475:+00078:003372.5666:08260
08261:+00014:-00033:-00134:003372.5666:08261
08262:-00145:+00031:-00195:003372.5666:08262
08263:-00035:-00038:+00038:003390.5822:08263
08264:-00040:+00141:-00386:003390.5822:08264
08265:-00060:+00004:-00162:003390.5822:08265
08266:-00243:+00022:-00122:003390.5822:08266
08267:-00106:+00176:+00113:003390.5822:08267
08268:+00155:-00063:+00054:003390.5822:08268
08269:+00039:+00179:-00193:003387.9912:08269
08270:-00050:-00205:-00145:003387.9912:08270
08271:-00054:+00299:+00193:003387.9912:08271
08272:+00398:-00207:+00080:003387.9912:08272
08273:+00480:-00285:-00122:003387.9912:08273
08274:+00421:+00218:-00021:003387.9912:08274
08275:+00035:-00266:+00104:003400.5732:08275
08276:+00160:+00010:+00027:003400.5732:08276
08277:+00288:-00017:+00046:003400.5732:08277
08278:+00127:-00246:-00159:003400.5732:08278
08279:-00080:-00079:-00084:003400.5732:08279
08280:-00040:-00194:+00029:003400.5732:08280
08281:+00113:+00043:+00164:003390.6030:08281
08282:-00070:+00365:-00294:003390.6030:08282
08283:-00495:-00021:-00298:003390.6030:08283
08284:+00158:-00069:+00029:003390.6030:08284
08285:+00299:+00216:-00340:003390.6030:08285
08286:-00354:-00254:-00025:003390.6030:08286
08287:+00096:+00096:+00237:003406.5817:08287
08288:+00500:+00101:+00247:003406.5817:08288
08289:+00087:+00040:-00333:003406.5817:08289
08290:-00168:+00064:+00145:003406.5817:08290
08291:+00305:+00055:+00086:003406.5817:08291
08292:+00304:-00019:+00034:003409.9843:08292
08293:+00041:-00094:-00299:003409.9843:08293
08294:-00104:+00033:+00121:003409.9843:08294
08295:+00153:+00009:+00130:003409.9843:08295
08296:+00063:-00026:-00285:003409.9843:08296
08297:-00283:-00128:-00246:003409.9843:08297
08298:-00149:-00127:+00008:003418.8581:08298
08299:+00044:+00071:+00150:003418.8581:08299
08300:-00179:-00120:-00253:003418.8581:08300
08301:-00179:-00075:+00379:003418.8581:08301
08302:+00278:+00079:-00235:003418.8581:08302
08303:-00186:-00386:-00369:003418.8581:08303
08304:-00145:+00227:-00245:003416.1235:08304
08305:+00482:-00077:+00399:003416.1235:08305
08306:+00093:-00019:-00039:003416.1235:08306
08307:-00177:+00023:-00236:003416.1235:08307
08308:+00130:+00109:+00079:003416.1235:08308
08309:+00324:-00068:+00163:003416.1235:08309
08310:+00062:+00125:-00051:003410.1025:08310
08311:-00275:-00262:-00108:003410.1025:08311
08312:-00231:+00109:+00217:003410.1025:08312
08313:+00075:+00223:+00053:003410.1025:08313
08314:-00314:-00128:+00190:003410.1025:08314
08315:-00229:+00052:-00013:003410.1025:08315
08316:+00205:+00107:+00070:003428.3461:08316
08317:-00168:-00051:-00156:003428.3461:08317
08318:-00224:-00137:+00171:003428.3461:08318
08319:+00234:+00024:+00211:003428.3461:08319
08320:+00348:+00166:-00047:003428.3461:08320
08321:-00102:+00009:-00022:003428.3461:08321
08322:+00026:+00029:+00292:003425.6005:08322
08323:+00332:-00035:+00138:003425.6005:08323
08324:-00028:+00121:-00341:003425.6005:08324
08325:-00355:-00113:-00021:003425.6005:08325
08326:-00017:-00130:+00283:003425.6005:08326
08327:+00129:+00260:+00041:003425.6005:08327
08328:-00182:+00076:-00155:003419.6293:08328
08329:-00314:+00137:-00096:003419.6293:08329
08330:+00138:+00193:-00057:003419.6293:08330
08331:+00072:-00131:-00121:003419.6293:08331
08332:-00231:-00085:-00020:003419.6293:08332
08333:+00192:+00107:-00204:003437.9858:08333
08334:+00396:+00057:+00253:003437.9858:08334
08335:-00054:-00470:-00098:003437.9858:08335
08336:-00114:+00336:+00168:003437.9858:08336
08337:+00171:+00129:+00119:003437.9858:08337
08338:+00154:-00336:-00287:003437.9858:08338
08339:-00088:+00606:-00289:003425.4333:08339
08340:+00044:-00166:+00473:003425.4333:08340
08341:-00110:+00043:+00109:003425.4333:08341
08342:-00251:+00345:-00018:003425.4333:08342
08343:-00166:-00146:-00060:003425.4333:08343
08344:+00394:+00128:+00347:003425.4333:08344
08345:+00163:+00113:-00152:003438.6530:08345
08346:-00612:-00422:-00106:003438.6530:08346
08347:-00236:+00120:-00046:003438.6530:08347
08348:+00453:+00219:+00228:003438.6530:08348
08349:-00335:-00384:+00084:003438.6530:08349
08350:-00282:-00041:+00182:003438.6530:08350
08351:+00271:+00488:-00011:003437.8171:08351
08352:+00025:-00192:-00241:003437.8171:08352
08353:-00076:-00109:-00138:003437.8171:08353
08354:+00107:+00334:+00301:003437.8171:08354
08355:-00054:-00175:-00097:003437.8171:08355
08356:-00113:+00214:-00340:003437.8171:08356
08357:+00110:+00152:+00212:003425.2734:08357
08358:+00093:-00212:+00127:003425.2734:08358
08359:-00074:-00101:-00411:003425.2734:08359
08360:-00078:-00087:-00033:003425.2734:08360
08361:+00080:-00319:-00002:003425.2734:08361
08362:+00184:+00282:+00142:003425.2734:08362
08363:-00297:-00177:-00027:003438.2722:08363
08364:-00020:+00185:+00014:003438.2722:08364
08365:+00319:+00098:+00308:003438.2722:08365
08366:+00197:+00104:-00122:003438.2722:08366
08367:-00326:+00144:-00143:003438.2722:08367
08368:+00382:+00034:+00251:003447.2624:08368
08369:+00342:+00165:-00193:003447.2624:08369
08370:-00356:-00267:+00078:003447.2624:08370
08371:+00154:+00166:+00195:003447.2624:08371
08372:+00311:+00331:+00071:003447.2624:08372
08373:-00307:-00111:-00403:003447.2624:08373
08374:-00065:+00364:+00086:003434.8083:08374
08375:+00292:+00189:+00332:003434.8083:08375
08376:+00053:-00134:+00192:003434.8083:08376
08377:-00245:+00565:-00198:003434.8083:08377
08378:-00041:-00040:+00107:003434.8083:08378
08379:+00058:-00026:+00003:003434.8083:08379
08380:-00169:+00005:-00198:003438.4414:08380
08381:-00145:-00132:+00141:003438.4414:08381
08382:+00183:+00009:-00120:003438.4414:08382
08383:-00139:-00067:-00018:003438.4414:08383
08384:-00522:+00064:+00028:003438.4414:08384
08385:-00042:-00103:+00136:003438.4414:08385
08386:+00080:-00016:-00131:003447.3759:08386
08387:-00571:-00013:-00296:003447.3759:08387
08388:-00272:-00074:+00071:003447.3759:08388
08389:+00300:+00312:+00063:003447.3759:08389
08390:-00322:-00466:-00248:003447.3759:08390
08391:-00406:+00182:+00345:003447.3759:08391
08392:+00420:+00152:+00284:003434.8645:08392
08393:-00175:-00233:-00030:003434.8645:08393
08394:-00345:+00019:-00307:003434.8645:08394
08395:+00094:+00255:-00091:003434.8645:08395
08396:+00254:-00176:+00025:003434.8645:08396
08397:-00117:-00147:-00257:003428.8378:08397
08398:-00069:+00213:+00243:003428.8378:08398
08399:+00148:-00380:-00145:003428.8378:08399
08400:-00020:-00136:-00224:003428.8378:08400
08401:-00154:+00581:-00228:003428.8378:08401
08402:+00126:-00616:+00393:003428.8378:08402
08403:+00196:+00152:-00146:003437.7255:08403
08404:+00043:+00521:-00407:003437.7255:08404
08405:-00105:-00242:+00234:003437.7255:08405
08406:+00194:-00010:-00431:003437.7255:08406
08407:+00009:-00203:-00482:003437.7255:08407
08408:-00162:+00193:-00148:003437.7255:08408
08409:+00170:-00446:-00226:003406.4440:08409
08410:+00015:+00762:-00134:003406.4440:08410
08411:-00234:-00356:-00153:003406.4440:08411
08412:+00189:-00531:+00340:003406.4440:08412
08413:+00373:+00193:-00130:003406.4440:08413
08414:-00024:-00668:-00505:003406.4440:08414
08415:-00387:+00449:+00238:003400.2968:08415
08416:+00309:-00867:-00072:003400.2968:08416
08417:+00278:+00296:+00192:003400.2968:08417
08418:+00272:-01054:-00404:003400.2968:08418
08419:-00266:+00357:+00130:003400.2968:08419
08420:+00432:+00461:+00104:003400.2968:08420
08421:+00669:-00296:+00050:003409.2004:08421
08422:-00820:+01162:-00040:003409.2004:08422
08423:+00138:-00263:-00023:003409.2004:08423
08424:+00408:+00375:+00285:003409.2004:08424
08425:-00230:+00268:-00320:003409.2004:08425
08426:-00701:-00272:+00285:003409.2004:08426
08427:+00149:+00530:-00105:003378.5649:08427
08428:+00165:+00003:-00300:003378.5649:08428
08429:-00392:-00034:+00282:003378.5649:08429
08430:+00148:-00019:+00032:003378.5649:08430
08431:+00230:-00037:+00155:003378.5649:08431
08432:+00068:-00313:-00172:003378.5649:08432
08433:+00123:+00099:+00293:003381.7072:08433
08434:+00230:+00143:+00118:003381.7072:08434
08435:+00199:-00172:+00265:003381.7072:08435
08436:-00237:+00574:-00283:003381.7072:08436
08437:-00242:-00118:+00080:003381.7072:08437
08438:+00173:+00016:+00247:003381.7072:08438
08439:-00117:+00305:-00076:003381.1516:08439
08440:-00548:+00201:-00132:003381.1516:08440
08441:+00288:+00077:+00118:003381.1516:08441
08442:+00334:-00311:-00284:003381.1516:08442
08443:-00290:+00079:-00145:003381.1516:08443
08444:-00006:-00320:+00406:003381.1516:08444
08445:+00126:+00297:+00396:003369.3327:08445
08446:+00094:+00002:-00171:003369.3327:08446
08447:-00078:+00391:-00053:003369.3327:08447
08448:+00163:-00202:-00114:003369.3327:08448
08449:-00051:+00052:-00043:003369.3327:08449
08450:-00192:+00453:+00014:003381.6870:08450
08451:-00124:+00131:-00054:003381.6870:08451
08452:+00120:+00486:-00048:003381.6870:08452
08453:+00227:-00428:-00283:003381.6870:08453
08454:-00355:+00659:-00185:003381.6870:08454
08455:-00096:-00082:-00118:003381.6870:08455
08456:+00198:+00184:+00151:003381.1313:08456
08457:-00010:-00034:-00364:003381.1313:08457
08458:-00311:-00306:+00224:003381.1313:08458
08459:+00277:-00271:-00011:003381.1313:08459
08460:+00264:+00019:-00178:003381.1313:08460
08461:-00415:+00035:-00246:003381.1313:08461
08462:-00066:-00155:+00043:003369.4536:08462
08463:+00167:-00050:+00273:003369.4536:08463
08464:+00232:+00127:-00009:003369.4536:08464
08465:-00356:-00189:+00265:003369.4536:08465
08466:+00001:+00162:+00299:003369.4536:08466
08467:+00434:-00269:-00477:003369.4536:08467
08468:-00271:+00431:-00226:003372.4377:08468
08469:-00043:+00186:-00160:003372.4377:08469
08470:+00104:-00125:+00241:003372.4377:08470
08471:+00001:-00121:-00238:003372.4377:08471
08472:-00178:+00049:+00257:003372.4377:08472
08473:+00063:-00212:+00087:003372.4377:08473
08474:+00235:+00085:-00029:003390.4450:08474
08475:+00037:+00342:-00059:003390.4450:08475
08476:-00043:-00108:+00237:003390.4450:08476
08477:+00182:+00197:+00298:003390.4450:08477
08478:-00025:-00041:-00098:003390.4450:08478
08479:-00163:+00082:+00261:003390.4450:08479
08480:+00171:-00163:-00189:003378.8220:08480
08481:+00088:+00055:+00232:003378.8220:08481
08482:-00136:+00103:-00304:003378.8220:08482
08483:-00116:-00213:+00384:003378.8220:08483
08484:+00161:+00032:-00034:003378.8220:08484
08485:+00205:+00330:-00036:003378.8220:08485
08486:+00096:+00369:+00229:003381.8918:08486
08487:+00065:+00132:-00040:003381.8918:08487
08488:+00077:-00017:+00082:003381.8918:08488
08489:+00121:+00152:-00140:003381.8918:08489
08490:-00024:+00217:+00313:003381.8918:08490
08491:+00060:-00246:+00280:003381.8918:08491
08492:+00026:-00008:-00211:003390.6850:08492
08493:-00226:-00212:-00055:003390.6850:08493
08494:+00036:+00181:-00213:003390.6850:08494
08495:+00087:+00096:+00339:003390.6850:08495
08496:-00199:+00203:+00031:003390.6850:08496
08497:+00018:+00077:+00091:003390.6850:08497
08498:+00175:+00363:-00127:003378.8151:08498
08499:+00156:-00173:-00254:003378.8151:08499
08500:-00087:+00557:-00211:003378.8151:08500
08501:+00132:-00039:-00061:003378.8151:08501
08502:+00314:-00121:-00265:003378.8151:08502
08503:-00054:+00069:-00162:003378.8151:08503
08504:-00061:-00365:+00140:003391.2687:08504
08505:+00277:+00238:+00104:003391.2687:08505
08506:+00054:-00300:-00290:003391.2687:08506
08507:-00154:+00308:+00083:003391.2687:08507
08508:+00133:-00123:+00093:003391.2687:08508
08509:+00273:-00069:+00093:003391.2687:08509
08510:-00329:+00385:+00101:003399.9899:08510
08511:-00225:-00114:+00080:003399.9899:08511
08512:+00259:-00039:+00096:003399.9899:08512
08513:+00381:-00095:-00452:003399.9899:08513
08514:-00496:-00259:+00105:003399.9899:08514
08515:-00009:+00221:+00186:003388.0930:08515
08516:+00433:-00099:+00132:003388.0930:08516
08517:-00002:+00110:-00308:003388.0930:08517
08518:-00590:+00034:+00210:003388.0930:08518
08519:-00045:-00001:+00138:003388.0930:08519
08520:+00453:-00035:-00218:003388.0930:08520
08521:-00131:+00201:-00255:003400.6835:08521
08522:-00526:-00026:+00211:003400.6835:08522
08523:+00260:-00071:+00121:003400.6835:08523
08524:+00345:-00074:-00061:003400.6835:08524
08525:-00337:+00082:-00223:003400.6835:08525
08526:+00101:-00054:+00101:003400.6835:08526
08527:+00318:-00116:-00424:003409.4775:08527
08528:-00187:+00258:-00119:003409.4775:08528
08529:-00065:-00066:+00186:003409.4775:08529
08530:+00272:+00129:+00033:003409.4775:08530
08531:-00046:-00340:-00322:003409.4775:08531
08532:-00315:+00102:+00236:003409.4775:08532
08533:+00069:-00117:+00012:003397.4147:08533
08534:-00087:-00203:-00302:003397.4147:08534
08535:-00179:+00236:-00116:003397.4147:08535
08536:+00044:-00075:+00373:003397.4147:08536
08537:+00047:-00055:-00128:003397.4147:08537
08538:-00098:+00068:-00368:003397.4147:08538
08539:-00133:-00375:+00174:003410.1508:08539
08540:+00191:+00117:+00009:003410.1508:08540
08541:+00137:-00356:-00148:003410.1508:08541
08542:-00233:-00200:+00118:003410.1508:08542
08543:-00029:+00224:+00032:003410.1508:08543
08544:+00229:-00230:+00093:003410.1508:08544
08545:-00136:+00378:-00184:003409.2902:08545
08546:-00164:+00190:+00374:003409.2902:08546
08547:+00073:+00103:+00041:003409.2902:08547
08548:+00052:+00261:-00238:003409.2902:08548
08549:-00137:-00046:+00063:003409.2902:08549
08550:-00211:+00027:+00066:003409.2902:08550
08551:+00052:-00036:+00120:003406.6369:08551
08552:+00261:+00019:-00285:003406.6369:08552
08553:-00345:+00126:+00032:003406.6369:08553
08554:-00292:-00072:+00169:003406.6369:08554
08555:+00338:+00275:+00035:003406.6369:08555
08556:-00245:+00403:-00134:003406.6369:08556
08557:-00305:+00009:+00002:003391.1450:08557
08558:+00360:-00069:-00288:003391.1450:08558
08559:+00068:+00524:-00192:003391.1450:08559
08560:-00174:-00196:+00209:003391.1450:08560
08561:+00081:+00329:+00084:003391.1450:08561
08562:+00133:-00686:-00683:003409.3115:08562
08563:-00217:+00345:+00098:003409.3115:08563
08564:-00172:+00158:+00159:003409.3115:08564
08565:-00079:-00191:-00124:003409.3115:08565
08566:-00086:+00663:-00333:003409.3115:08566
08567:+00152:-00034:-00333:003409.3115:08567
08568:-00003:+00280:+00169:003387.8071:08568
08569:+00084:-00018:-00289:003387.8071:08569
08570:-00189:-00396:+00241:003387.8071:08570
08571:+00025:+00309:-00201:003387.8071:08571
08572:-00055:-00394:-00136:003387.8071:08572
08573:-00106:+00220:+00225:003387.8071:08573
08574:+00467:-00316:+00023:003381.7348:08574
08575:-00176:-00008:+00208:003381.7348:08575
08576:-00086:-00365:-00102:003381.7348:08576
08577:+00055:+00041:+00315:003381.7348:08577
08578:+00186:+00110:+00041:003381.7348:08578
08579:+00287:-00129:+00040:003381.7348:08579
08580:-00219:+00069:-00241:003390.4797:08580
08581:-00322:+00367:+00032:003390.4797:08581
08582:+00114:-00081:+00355:003390.4797:08582
08583:+00091:+00220:+00150:003390.4797:08583
08584:-00046:+00342:-00203:003390.4797:08584
08585:+00108:+00140:-00160:003390.4797:08585
08586:-00096:-00065:-00149:003378.5852:08586
08587:-00190:+00059:+00072:003378.5852:08587
08588:+00086:+00027:+00035:003378.5852:08588
08589:-00024:-00016:+00032:003378.5852:08589
08590:-00031:-00157:-00218:003378.5852:08590
08591:-00035:+00275:+00117:003378.5852:08591
08592:+00009:-00019:+00057:003381.7416:08592
08593:-00017:+00098:-00121:003381.7416:08593
08594:-00180:+00108:-00092:003381.7416:08594
08595:+00102:+00393:+00436:003381.7416:08595
08596:+00191:-00335:+00057:003381.7416:08596
08597:-00113:+00244:-00186:003381.7416:08597
08598:-00230:+00365:-00170:003399.7905:08598
08599:+00306:-00239:-00090:003399.7905:08599
08600:+00017:-00099:-00389:003399.7905:08600
08601:-00302:+00065:+00171:003399.7905:08601
08602:+00012:-00288:+00212:003399.7905:08602
08603:+00061:+00120:-00098:003399.7905:08603
08604:+00025:-00067:-00139:003378.5852:08604
08605:-00217:+00067:-00062:003378.5852:08605
08606:-00102:+00181:+00055:003378.5852:08606
08607:+00134:-00110:-00012:003378.5852:08607
08608:+00096:-00001:-00213:003378.5852:08608
08609:-00331:+00378:+00116:003378.5852:08609
08610:+00200:-00188:+00265:003391.0693:08610
08611:+00454:+00108:-00126:003391.0693:08611
08612:-00065:+00075:-00207:003391.0693:08612
08613:-00237:+00215:-00053:003391.0693:08613
08614:-00032:-00267:+00245:003391.0693:08614
08615:+00209:+00188:-00144:003391.0693:08615
08616:+00078:-00192:+00177:003409.2353:08616
08617:-00057:-00074:-00045:003409.2353:08617
08618:+00053:+00000:-00073:003409.2353:08618
08619:-00117:+00162:-00100:003409.2353:08619
08620:-00074:+00017:+00059:003409.2353:08620
08621:+00041:+00112:+00165:003397.2644:08621
08622:+00126:-00011:-00053:003397.2644:08622
08623:+00035:+00025:-00074:003397.2644:08623
08624:-00121:-00122:+00099:003397.2644:08624
08625:+00183:+00111:+00126:003397.2644:08625
08626:+00125:-00018:-00102:003397.2644:08626
08627:-00058:-00065:-00189:003410.1303:08627
08628:+00097:+00098:+00221:003410.1303:08628
08629:+00092:-00005:+00213:003410.1303:08629
08630:-00155:+00124:+00088:003410.1303:08630
08631:+00017:+00501:-00072:003410.1303:08631
08632:+00219:-00267:+00025:003410.1303:08632
08633:-00113:+00176:-00047:003409.4982:08633
08634:-00281:-00060:+00280:003409.4982:08634
08635:-00120:-00084:-00029:003409.4982:08635
08636:+00075:+00184:-00034:003409.4982:08636
08637:+00023:-00197:+00304:003409.4982:08637
08638:-00065:+00005:+00235:003409.4982:08638
08639:-00097:+00009:-00084:003406.7883:08639
08640:+00304:+00160:-00016:003406.7883:08640
08641:+00125:+00040:-00191:003406.7883:08641
08642:-00477:-00124:+00271:003406.7883:08642
08643:+00233:+00024:+00212:003406.7883:08643
08644:+00488:-00057:-00087:003406.7883:08644
08645:+00501:+00333:-00100:003419.6293:08645
08646:+00327:-00410:-00113:003419.6293:08646
08647:-00218:+00197:-00098:003419.6293:08647
08648:+00387:+00261:-00303:003419.6293:08648
08649:+00253:-00447:-00038:003419.6293:08649
08650:+00107:+00221:+00153:003419.6293:08650
08651:+00025:-00103:-00229:003418.9975:08651
08652:-00041:+00260:+00029:003418.9975:08652
08653:-00111:-00199:-00343:003418.9975:08653
08654:+00094:-00064:+00244:003418.9975:08654
08655:+00009:-00011:-00064:003418.9975:08655
08656:-00276:-00009:+00220:003418.9975:08656
08657:-00129:+00053:-00041:003406.8020:08657
08658:+00237:-00002:+00069:003406.8020:08658
08659:+00144:-00230:-00133:003406.8020:08659
08660:-00056:-00147:-00215:003406.8020:08660
08661:-00016:-00065:+00105:003406.8020:08661
08662:+00154:+00116:+00070:003429.2028:08662
08663:+00189:-00001:+00107:003429.2028:08663
08664:+00252:+00150:-00051:003429.2028:08664
08665:+00083:+00147:+00163:003429.2028:08665
08666:-00213:+00077:-00244:003429.2028:08666
08667:+00153:-00047:+00100:003429.2028:08667
08668:+00185:-00020:-00325:003419.0041:08668
08669:-00199:-00059:-00047:003419.0041:08669
08670:-00163:-00285:+00126:003419.0041:08670
08671:+00003:+00102:-00117:003419.0041:08671
08672:+00048:-00182:+00062:003419.0041:08672
08673:+00012:-00004:-00061:003419.0041:08673
08674:-00248:-00246:+00011:003416.1718:08674
08675:+00128:-00095:-00050:003416.1718:08675
08676:+00329:-00025:-00090:003416.1718:08676
08677:-00144:-00233:+00035:003416.1718:08677
08678:-00020:+00230:-00048:003416.1718:08678
08679:+00174:-00093:+00037:003416.1718:08679
08680:-00186:-00045:-00174:003429.1606:08680
08681:-00277:-00171:+00143:003429.1606:08681
08682:+00022:+00215:+00272:003429.1606:08682
08683:+00011:+00047:+00203:003429.1606:08683
08684:-00215:-00340:+00255:003429.1606:08684
08685:-00043:+00325:+00003:003429.1606:08685
08686:-00069:-00053:+00289:003438.0983:08686
08687:-00049:+00261:+00110:003438.0983:08687
08688:+00118:+00095:-00218:003438.0983:08688
08689:-00069:-00155:+00115:003438.0983:08689
08690:-00026:+00007:-00118:003438.0983:08690
08691:-00026:-00375:+00009:003438.0983:08691
08692:-00026:+00019:+00121:003416.2133:08692
08693:+00213:+00240:+00097:003416.2133:08693
08694:+00077:-00215:-00180:003416.2133:08694
08695:-00002:+00234:+00008:003416.2133:08695
08696:+00130:-00065:+00290:003416.2133:08696
08697:+00207:+00225:+00133:003416.2133:08697
08698:+00053:+00242:-00281:003410.1994:08698
08699:-00041:+00242:-00165:003410.1994:08699
08700:+00064:+00173:-00042:003410.1994:08700
08701:-00135:+00154:-00127:003410.1994:08701
08702:+00127:+00121:-00223:003410.1994:08702
08703:-00018:+00095:-00144:003400.0727:08703
08704:-00172:-00276:-00004:003400.0727:08704
08705:+00383:+00088:-00217:003400.0727:08705
08706:+00025:-00248:+00392:003400.0727:08706
08707:-00123:+00260:-00223:003400.0727:08707
08708:+00057:+00186:-00168:003400.0727:08708
08709:-00035:-00167:-00038:003387.9838:08709
08710:+00048:+00013:+00150:003387.9838:08710
08711:+00065:+00017:+00343:003387.9838:08711
08712:-00114:-00147:-00114:003387.9838:08712
08713:+00047:-00035:+00266:003387.9838:08713
08714:-00031:-00282:-00160:003387.9838:08714
08715:+00318:+00088:+00606:003381.7553:08715
08716:-00097:+00284:-00363:003381.7553:08716
08717:-00104:-00045:+00480:003381.7553:08717
08718:+00232:+00984:-00239:003381.7553:08718
08719:-00075:-00679:+00322:003381.7553:08719
08720:-00170:+00604:-00240:003381.7553:08720
08721:+00070:-00100:+00218:003371.9702:08721
08722:-00028:-00499:-00158:003371.9702:08722
08723:-00100:+00181:-00077:003371.9702:08723
08724:+00173:-00333:+00195:003371.9702:08724
08725:-00067:+00379:+00371:003371.9702:08725
08726:-00083:-00126:-00149:003371.9702:08726
08727:+00360:+00425:+00093:003360.3981:08727
08728:+00288:-00630:+00100:003360.3981:08728
08729:-00230:+00336:+00057:003360.3981:08729
08730:+00021:-00119:-00030:003360.3981:08730
08731:+00238:+00100:-00011:003360.3981:08731
08732:-00119:+00182:-00152:003360.3981:08732
08733:-00185:-00047:-00072:003363.1240:08733
08734:-00139:-00231:+00116:003363.1240:08734
08735:+00205:+00014:+00063:003363.1240:08735
08736:+00115:-00121:-00061:003363.1240:08736
08737:+00035:-00224:+00021:003363.1240:08737
08738:-00015:+00333:-00194:003363.1240:08738
08739:-00038:-00329:-00126:003353.5007:08739
08740:-00098:+00351:-00299:003353.5007:08740
08741:-00144:+00291:+00197:003353.5007:08741
08742:+00067:-00480:-00064:003353.5007:08742
08743:-00065:+00356:+00497:003353.5007:08743
08744:-00049:-00392:-00359:003353.5007:08744
08745:-00203:+00645:-00092:003351.1250:08745
08746:+00094:+00298:-00602:003351.1250:08746
08747:-00140:+00155:+00114:003351.1250:08747
08748:-00210:-00048:-00088:003351.1250:08748
08749:+00302:-00430:+00448:003351.1250:08749
08750:+00045:-00151:-00274:003351.1250:08750
08751:-00219:-00105:-00153:003354.0566:08751
08752:-00177:+00168:+00251:003354.0566:08752
08753:+00421:-00122:+00101:003354.0566:08753
08754:-00198:+00504:+00186:003354.0566:08754
08755:-00137:-00225:-00041:003354.0566:08755
08756:+00122:+00410:+00127:003354.0566:08756
08757:-00030:-00074:-00243:003371.9497:08757
08758:-00248:+00405:-00039:003371.9497:08758
08759:-00011:-00081:+00102:003371.9497:08759
08760:+00323:+00049:+00193:003371.9497:08760
08761:-00028:-00171:-00175:003371.9497:08761
08762:-00476:+00073:+00315:003371.9497:08762
08763:-00005:-00114:+00284:003360.3242:08763
08764:+00343:+00020:-00260:003360.3242:08764
08765:-00285:+00119:-00107:003360.3242:08765
08766:-00245:+00031:-00149:003360.3242:08766
08767:+00044:-00111:+00221:003360.3242:08767
08768:+00205:+00142:+00039:003360.3242:08768
08769:+00016:-00055:-00069:003381.6733:08769
08770:-00254:-00190:-00075:003381.6733:08770
08771:+00218:+00322:-00205:003381.6733:08771
08772:+00208:-00270:-00028:003381.6733:08772
08773:-00400:-00023:+00062:003381.6733:08773
08774:+00002:+00228:-00057:003381.6733:08774
08775:+00283:-00123:+00017:003362.5617:08775
08776:-00203:+00002:-00152:003362.5617:08776
08777:-00262:+00229:+00259:003362.5617:08777
08778:+00109:-00145:-00071:003362.5617:08778
08779:-00071:-00159:-00180:003362.5617:08779
08780:-00160:-00085:+00017:003362.5617:08780
08781:+00226:-00229:+00343:003387.8413:08781
08782:+00212:+00111:-00014:003387.8413:08782
08783:-00192:-00407:-00182:003387.8413:08783
08784:+00088:+00143:+00171:003387.8413:08784
08785:+00395:-00397:-00400:003387.8413:08785
08786:-00058:-00070:+00095:003387.8413:08786
08787:-00292:+00423:-00008:003381.5778:08787
08788:+00204:-00444:+00539:003381.5778:08788
08789:+00112:+00503:-00088:003381.5778:08789
08790:+00010:+00154:-00268:003381.5778:08790
08791:-00319:+00469:+00159:003381.5778:08791
08792:+00137:+00423:-00056:003381.0771:08792
08793:+00255:+00307:+00006:003381.0771:08793
08794:-00148:+00552:-00329:003381.0771:08794
08795:-00123:-00589:+00233:003381.0771:08795
08796:+00158:+00690:+00362:003381.0771:08796
08797:+00186:-00525:-00291:003381.0771:08797
08798:-00144:+00132:-00066:003369.3527:08798
08799:+00245:+00104:+00162:003369.3527:08799
08800:+00045:-00245:+00124:003369.3527:08800
08801:-00152:+00322:+00178:003369.3527:08801
08802:-00062:-00128:-00141:003369.3527:08802
08803:-00023:+00140:+00279:003369.3527:08803
08804:+00406:+00073:-00339:003381.6457:08804
08805:-00292:-00081:+00147:003381.6457:08805
08806:-00271:+00111:-00126:003381.6457:08806
08807:+00085:+00051:+00189:003381.6457:08807
08808:-00259:-00163:-00358:003381.6457:08808
08809:-00281:-00127:+00080:003381.6457:08809
08810:+00191:+00021:+00066:003371.8818:08810
08811:-00115:+00119:-00067:003371.8818:08811
08812:-00292:+00346:-00214:003371.8818:08812
08813:+00358:-00053:-00231:003371.8818:08813
08814:+00005:+00039:-00260:003371.8818:08814
08815:-00120:-00125:+00010:003371.8818:08815
08816:+00232:+00256:-00317:003378.5852:08816
08817:+00070:-00269:-00253:003378.5852:08817
08818:+00006:-00041:-00015:003378.5852:08818
08819:+00017:+00474:-00031:003378.5852:08819
08820:+00010:-00195:+00263:003378.5852:08820
08821:-00064:+00086:-00387:003378.5852:08821
08822:-00218:+00334:-00219:003391.0214:08822
08823:-00112:+00028:+00055:003391.0214:08823
08824:+00190:-00133:+00064:003391.0214:08824
08825:-00240:-00053:-00093:003391.0214:08825
08826:-00260:+00101:-00103:003391.0214:08826
08827:+00405:-00076:+00074:003391.0214:08827
08828:-00031:+00083:-00051:003399.8315:08828
08829:-00210:-00041:-00114:003399.8315:08829
08830:+00091:+00042:+00159:003399.8315:08830
08831:+00453:+00167:-00068:003399.8315:08831
08832:+00100:-00179:-00018:003399.8315:08832
08833:-00276:+00292:+00185:003399.8315:08833
08834:-00018:+00165:+00348:003387.9091:08834
08835:+00185:+00097:-00304:003387.9091:08835
08836:-00199:+00242:-00203:003387.9091:08836
08837:-00196:+00040:+00176:003387.9091:08837
08838:-00013:-00264:+00119:003387.9091:08838
08839:-00116:+00481:+00064:003387.9091:08839
08840:+00132:-00078:+00254:003400.4143:08840
08841:-00055:-00115:-00046:003400.4143:08841
08842:-00082:+00363:+00018:003400.4143:08842
08843:-00024:-00319:+00012:003400.4143:08843
08844:+00049:+00298:+00193:003400.4143:08844
08845:+00285:-00038:+00000:003400.4143:08845
08846:-00008:-00047:-00003:003409.2004:08846
08847:-00101:+00646:-00128:003409.2004:08847
08848:+00260:-00322:+00101:003409.2004:08848
08849:+00121:+00089:-00144:003409.2004:08849
08850:-00407:+00653:-00064:003409.2004:08850
08851:+00090:-00004:+00268:003387.8886:08851
08852:+00224:+00664:-00166:003387.8886:08852
08853:+00002:-00149:-00153:003387.8886:08853
08854:-00291:+00850:-00405:003387.8886:08854
08855:+00185:-00467:-00038:003387.8886:08855
08856:+00113:+00514:-00176:003387.8886:08856
08857:-00233:-00257:-00203:003400.4279:08857
08858:-00509:-00567:+00260:003400.4279:08858
08859:+00532:+00258:-00043:003400.4279:08859
08860:+00078:-00417:-00160:003400.4279:08860
08861:-00505:+00626:+00175:003400.4279:08861
08862:+00359:-00520:+00213:003400.4279:08862
08863:+00336:-00185:+00276:003399.7421:08863
08864:+00033:+00049:-00198:003399.7421:08864
08865:-00250:-00564:+00543:003399.7421:08865
08866:+00143:+00506:+00181:003399.7421:08866
08867:+00256:-00157:+00068:003399.7421:08867
08868:-00257:+00363:-00056:003399.7421:08868
08869:-00012:+00350:-00065:003378.5583:08869
08870:+00217:+00274:+00379:003378.5583:08870
08871:-00246:-00014:-00181:003378.5583:08871
08872:-00533:+00128:+00250:003378.5583:08872
08873:+00315:+00178:+00141:003378.5583:08873
08874:+00260:-00239:-00420:003378.5583:08874
08875:-00469:+00370:-00100:003400.3657:08875
08876:+00098:-00098:+00253:003400.3657:08876
08877:+00346:-00152:+00265:003400.3657:08877
08878:+00028:+00131:-00253:003400.3657:08878
08879:-00402:-00331:+00304:003400.3657:08879
08880:+00054:+00133:+00225:003400.3657:08880
08881:+00401:+00038:+00047:003399.7629:08881
08882:-00294:-00019:-00023:003399.7629:08882
08883:-00137:-00125:-00113:003399.7629:08883
08884:+00216:+00149:+00001:003399.7629:08884
08885:-00157:-00184:-00097:003399.7629:08885
08886:-00137:+00308:-00197:003399.7629:08886
08887:+00075:-00078:-00158:003378.5241:08887
08888:-00046:-00199:-00067:003378.5241:08888
[truncated: 50,041 more chars]
