# Supplementary material for: Suboptimal Omnidirectional Wheel Design and Implementation
Source: Sensors (Basel). 2021 Jan 28;21(3):865. doi: 10.3390/s21030865 (PMC7865864; doi:10.3390/s21030865)
Supplement: Supplementary file 1 [file sensors-21-00865-s001.zip › 3.-Data 30 Fixed Wheel/ACDATA05.TXT]

00001:-00015:+00066:+00003:001823.6013:00001
00002:+00064:+00091:+00005:001823.6013:00002
00003:+00071:-00301:+00024:001823.6013:00003
00004:+00120:+00136:-00164:001823.6013:00004
00005:+00042:-00109:+00128:001823.6013:00005
00006:+00020:+00257:-00004:001823.6013:00006
00007:-00026:-00004:+00141:001823.6013:00007
00008:-00190:+00001:-00013:001823.6013:00008
00009:-00093:+00064:+00048:001823.6013:00009
00010:-00017:-00111:-00050:001823.6013:00010
00011:-00137:+00024:+00126:001824.1705:00011
00012:-00014:-00038:+00170:001824.1705:00012
00013:+00063:-00241:+00105:001824.1705:00013
00014:+00025:+00270:-00014:001824.1705:00014
00015:-00041:-00341:-00022:001824.1705:00015
00016:-00087:-00291:+00017:001824.1705:00016
00017:+00068:-00074:-00020:001824.1705:00017
00018:+00006:-00519:+00092:001824.1705:00018
00019:-00191:+00151:+00020:001824.1705:00019
00020:+00187:-00161:+00234:001824.1705:00020
00021:+00088:-00353:+00068:001824.1705:00021
00022:+00000:+00390:-00027:001816.2954:00022
00023:-00027:-00458:-00046:001816.2954:00023
00024:+00006:-00226:+00056:001816.2954:00024
00025:+00058:-00101:-00070:001816.2954:00025
00026:-00051:-00701:+00034:001816.2954:00026
00027:-00012:-00127:-00064:001816.2954:00027
00028:+00119:-00013:+00070:001816.2954:00028
00029:-00059:-00283:+00071:001816.2954:00029
00030:-00054:+00163:+00011:001816.2954:00030
00031:-00021:+00134:-00053:001816.2954:00031
00032:-00019:+00258:-00035:001816.2954:00032
00033:+00044:-00130:+00048:001802.3529:00033
00034:+00182:+00000:-00005:001802.3529:00034
00035:+00086:+00085:+00131:001802.3529:00035
00036:-00047:-00054:-00191:001802.3529:00036
00037:+00020:+00157:-00082:001802.3529:00037
00038:+00243:+00184:+00065:001802.3529:00038
00039:-00009:+00154:-00118:001802.3529:00039
00040:-00124:+00401:-00160:001802.3529:00040
00041:-00202:-00020:+00083:001802.3529:00041
00042:+00043:+00364:-00061:001802.3529:00042
00043:-00152:+00156:-00048:001802.3529:00043
00044:-00095:+00144:-00023:001774.6037:00044
00045:+00144:+00269:+00107:001774.6037:00045
00046:-00046:+00041:+00261:001774.6037:00046
00047:+00151:+00336:-00168:001774.6037:00047
00048:+00282:+00134:+00142:001774.6037:00048
00049:-00016:-00209:+00087:001774.6037:00049
00050:+00071:+00296:-00136:001774.6037:00050
00051:+00137:+00015:-00166:001774.6037:00051
00052:-00023:+00249:-00270:001774.6037:00052
00053:-00085:+00349:+00268:001774.6037:00053
00054:-00033:-00135:+00195:001774.6037:00054
00055:+00095:+00093:+00007:001774.6037:00055
00056:-00048:-00412:-00077:001761.6540:00056
00057:-00179:-00364:+00057:001761.6540:00057
00058:-00065:+00112:+00079:001761.6540:00058
00059:+00122:-00083:-00200:001761.6540:00059
00060:-00033:+00350:-00123:001761.6540:00060
00061:-00043:-00238:+00181:001761.6540:00061
00062:+00127:+00235:+00107:001761.6540:00062
00063:+00056:-00335:+00017:001761.6540:00063
00064:+00031:-00110:-00082:001761.6540:00064
00065:+00031:+00377:+00001:001761.6540:00065
00066:+00057:-00236:+00010:001761.6540:00066
00067:-00057:+00574:-00119:001758.6585:00067
00068:+00029:+00074:-00157:001758.6585:00068
00069:+00050:+00236:+00041:001758.6585:00069
00070:-00094:+00259:-00033:001758.6585:00070
00071:+00016:+00140:+00019:001758.6585:00071
00072:+00009:+00258:-00036:001758.6585:00072
00073:-00019:-00234:-00106:001758.6585:00073
00074:-00071:+00412:+00055:001758.6585:00074
00075:+00147:-00249:+00033:001758.6585:00075
00076:+00083:-00165:-00051:001758.6585:00076
00077:+00060:-00109:+00033:001758.6585:00077
00078:+00017:-00283:+00066:001756.9638:00078
00079:-00124:+00282:-00095:001756.9638:00079
00080:+00075:-00343:+00092:001756.9638:00080
00081:+00028:+00270:+00032:001756.9638:00081
00082:+00035:-00344:-00147:001756.9638:00082
00083:-00182:+00354:-00024:001756.9638:00083
00084:+00076:-00101:-00071:001756.9638:00084
00085:-00047:+00165:-00008:001756.9638:00085
00086:-00167:+00032:-00017:001756.9638:00086
00087:-00121:+00080:+00080:001756.9638:00087
00088:-00047:-00038:+00095:001756.9638:00088
00089:+00008:+00016:-00141:001756.9638:00089
00090:-00125:+00116:+00089:001771.8599:00090
00091:-00026:+00068:-00002:001771.8599:00091
00092:+00102:+00008:-00036:001771.8599:00092
00093:+00035:-00068:-00048:001771.8599:00093
00094:-00126:+00174:-00028:001771.8599:00094
00095:-00063:-00031:-00037:001771.8599:00095
00096:-00076:-00019:-00043:001771.8599:00096
00097:-00034:+00032:+00003:001771.8599:00097
00098:+00050:+00022:+00056:001771.8599:00098
00099:+00122:+00015:+00010:001771.8599:00099
00100:-00111:+00007:-00153:001771.8599:00100
00101:-00285:+00044:+00047:001784.1976:00101
00102:-00023:+00062:+00008:001784.1976:00102
00103:+00010:+00160:-00021:001784.1976:00103
00104:-00009:-00129:+00121:001784.1976:00104
00105:+00018:+00190:-00011:001784.1976:00105
00106:+00041:+00059:-00075:001784.1976:00106
00107:-00077:-00040:-00095:001784.1976:00107
00108:+00000:+00211:+00105:001784.1976:00108
00109:-00013:-00135:-00045:001784.1976:00109
00110:-00179:-00085:-00104:001784.1976:00110
00111:+00183:+00079:+00006:001784.1976:00111
00112:+00211:-00181:+00108:001795.2498:00112
00113:-00196:+00014:-00061:001795.2498:00113
00114:-00048:+00165:+00057:001795.2498:00114
00115:+00014:+00013:+00068:001795.2498:00115
00116:-00035:+00216:-00074:001795.2498:00116
00117:-00129:+00129:+00036:001795.2498:00117
00118:+00125:+00044:+00125:001795.2498:00118
00119:+00000:+00289:-00052:001795.2498:00119
00120:-00079:-00064:+00035:001795.2498:00120
00121:+00121:+00418:+00067:001795.2498:00121
00122:+00063:+00039:-00003:001795.2498:00122
00123:-00048:+00253:-00187:001800.4008:00123
00124:+00053:+00323:-00018:001800.4008:00124
00125:+00152:-00056:+00043:001800.4008:00125
00126:-00014:+00304:-00081:001800.4008:00126
00127:-00081:+00127:-00038:001800.4008:00127
00128:-00017:+00128:+00063:001800.4008:00128
00129:+00064:+00204:-00094:001800.4008:00129
00130:-00109:+00074:+00004:001800.4008:00130
00131:-00038:+00188:+00068:001800.4008:00131
00132:+00050:+00127:-00095:001800.4008:00132
00133:-00058:-00353:-00005:001800.4008:00133
00134:-00035:+00400:-00155:001797.1761:00134
00135:+00076:-00294:+00005:001797.1761:00135
00136:-00072:-00235:-00003:001797.1761:00136
00137:+00075:+00071:-00021:001797.1761:00137
00138:+00225:-00368:+00150:001797.1761:00138
00139:+00086:+00129:-00095:001797.1761:00139
00140:-00096:-00258:-00082:001797.1761:00140
00141:+00132:-00190:+00212:001797.1761:00141
00142:+00215:-00119:-00139:001797.1761:00142
00143:-00019:-00186:+00006:001797.1761:00143
00144:+00069:+00294:+00095:001797.1761:00144
00145:+00236:-00140:+00099:001792.5825:00145
00146:-00190:+00202:-00216:001792.5825:00146
00147:+00026:-00072:+00036:001792.5825:00147
00148:+00128:+00196:+00088:001792.5825:00148
00149:-00082:+00102:-00115:001792.5825:00149
00150:-00111:-00046:-00130:001792.5825:00150
00151:+00099:+00305:+00134:001792.5825:00151
00152:+00166:-00010:-00173:001792.5825:00152
00153:-00135:+00126:-00135:001792.5825:00153
00154:+00161:+00279:-00032:001792.5825:00154
00155:+00072:-00187:-00132:001792.5825:00155
00156:-00297:+00194:-00199:001797.7932:00156
00157:+00164:+00029:+00226:001797.7932:00157
00158:+00273:+00121:-00088:001797.7932:00158
00159:-00105:+00265:-00295:001797.7932:00159
00160:-00020:-00135:+00205:001797.7932:00160
00161:+00148:+00096:+00071:001797.7932:00161
00162:+00069:+00048:-00119:001797.7932:00162
00163:-00045:-00092:+00074:001797.7932:00163
00164:-00037:+00194:+00111:001797.7932:00164
00165:+00083:-00081:-00017:001797.7932:00165
00166:+00098:+00256:+00048:001797.7932:00166
00167:-00085:-00027:+00079:001797.7932:00167
00168:+00069:-00003:+00028:001802.4458:00168
00169:+00125:+00104:-00066:001802.4458:00169
00170:-00222:-00221:+00176:001802.4458:00170
00171:-00065:+00107:+00107:001802.4458:00171
00172:+00239:-00100:+00036:001802.4458:00172
00173:-00320:+00065:+00102:001802.4458:00173
00174:+00099:+00163:-00037:001802.4458:00174
00175:+00035:-00105:+00054:001802.4458:00175
00176:-00200:-00152:-00324:001802.4458:00176
00177:-00261:+00097:+00092:001802.4458:00177
00178:+00139:-00214:+00144:001802.4458:00178
00179:+00034:-00101:-00172:001800.4505:00179
00180:-00171:+00059:+00086:001800.4505:00180
00181:+00015:-00103:-00120:001800.4505:00181
00182:+00036:+00036:-00027:001800.4505:00182
00183:-00197:-00277:-00227:001800.4505:00183
00184:+00169:-00032:+00217:001800.4505:00184
00185:+00026:-00038:-00003:001800.4505:00185
00186:-00129:-00249:-00219:001800.4505:00186
00187:+00119:+00191:+00041:001800.4505:00187
00188:+00133:-00135:+00050:001800.4505:00188
00189:-00107:-00031:-00149:001800.4505:00189
00190:-00226:+00470:+00092:001800.3909:00190
00191:+00228:-00176:+00191:001800.3909:00191
00192:-00030:+00221:-00061:001800.3909:00192
00193:-00151:-00202:+00039:001800.3909:00193
00194:+00177:-00010:+00134:001800.3909:00194
00195:-00010:+00367:-00141:001800.3909:00195
00196:-00153:-00153:-00017:001800.3909:00196
00197:+00022:+00336:+00175:001800.3909:00197
00198:+00005:+00111:-00230:001800.3909:00198
00199:+00053:+00343:+00078:001800.3909:00199
00200:-00013:+00329:-00015:001800.3909:00200
00201:+00006:-00279:+00043:001794.5021:00201
00202:-00123:+00218:-00167:001794.5021:00202
00203:-00002:+00204:+00002:001794.5021:00203
00204:+00070:+00155:+00203:001794.5021:00204
00205:+00123:+00142:-00209:001794.5021:00205
00206:-00102:-00097:-00084:001794.5021:00206
00207:-00038:+00254:-00028:001794.5021:00207
00208:+00233:-00113:-00072:001794.5021:00208
00209:-00158:+00006:+00023:001794.5021:00209
00210:-00070:-00110:+00063:001794.5021:00210
00211:+00119:+00025:+00179:001794.5021:00211
00212:+00110:-00067:-00131:001795.2001:00212
00213:-00075:+00071:-00011:001795.2001:00213
00214:+00049:+00066:+00103:001795.2001:00214
00215:+00025:-00039:-00115:001795.2001:00215
00216:-00142:-00188:-00037:001795.2001:00216
00217:+00096:+00262:+00045:001795.2001:00217
00218:+00172:-00237:+00222:001795.2001:00218
00219:-00092:+00042:-00124:001795.2001:00219
00220:-00050:+00334:-00067:001795.2001:00220
00221:+00186:+00006:+00293:001795.2001:00221
00222:-00121:+00129:-00244:001795.2001:00222
00223:-00293:-00035:+00015:001797.7602:00223
00224:+00015:+00101:+00065:001797.7602:00224
00225:+00248:+00229:-00258:001797.7602:00225
00226:-00139:-00120:-00108:001797.7602:00226
00227:-00102:+00104:-00013:001797.7602:00227
00228:+00012:+00008:-00110:001797.7602:00228
00229:-00081:+00078:-00187:001797.7602:00229
00230:-00058:+00154:-00026:001797.7602:00230
00231:-00019:-00008:+00170:001797.7602:00231
00232:+00083:+00006:-00136:001797.7602:00232
00233:-00005:+00313:-00074:001797.7602:00233
00234:+00045:+00011:+00199:001807.6625:00234
00235:+00021:-00081:-00060:001807.6625:00235
00236:-00184:+00161:-00151:001807.6625:00236
00237:-00079:+00154:-00034:001807.6625:00237
00238:+00101:+00056:-00048:001807.6625:00238
00239:+00024:+00025:-00004:001807.6625:00239
00240:+00025:-00007:-00085:001807.6625:00240
00241:-00073:+00241:+00118:001807.6625:00241
00242:+00015:-00032:-00191:001807.6625:00242
00243:-00152:-00046:-00001:001807.6625:00243
00244:+00025:+00157:-00064:001807.6625:00244
00245:+00093:-00120:+00047:001808.2869:00245
00246:-00073:-00103:+00016:001808.2869:00246
00247:-00060:+00194:-00051:001808.2869:00247
00248:+00069:+00057:+00118:001808.2869:00248
00249:-00149:-00171:-00231:001808.2869:00249
00250:-00160:+00188:+00058:001808.2869:00250
00251:+00154:-00114:+00190:001808.2869:00251
00252:+00044:-00078:-00033:001808.2869:00252
00253:-00111:+00035:-00217:001808.2869:00253
00254:+00035:+00008:+00156:001808.2869:00254
00255:-00062:-00002:-00188:001808.2869:00255
00256:-00268:-00010:-00204:001813.6417:00256
00257:+00043:-00040:+00103:001813.6417:00257
00258:+00261:+00106:+00050:001813.6417:00258
00259:-00083:-00112:-00152:001813.6417:00259
00260:-00133:+00142:-00011:001813.6417:00260
00261:+00109:+00005:+00039:001813.6417:00261
00262:-00139:-00074:-00107:001813.6417:00262
00263:-00079:+00108:-00069:001813.6417:00263
00264:+00094:+00046:+00192:001813.6417:00264
00265:+00078:-00077:-00039:001813.6417:00265
00266:+00002:+00320:-00173:001813.6417:00266
00267:+00117:+00153:+00185:001818.2939:00267
00268:-00222:-00128:+00024:001818.2939:00268
00269:-00297:-00120:-00282:001818.2939:00269
00270:+00024:-00014:+00090:001818.2939:00270
00271:+00056:-00057:+00048:001818.2939:00271
00272:-00048:-00073:-00087:001818.2939:00272
00273:+00035:-00015:+00063:001818.2939:00273
00274:-00098:+00042:+00013:001818.2939:00274
00275:-00197:+00141:-00164:001818.2939:00275
00276:-00074:+00082:-00164:001818.2939:00276
00277:-00069:+00026:+00035:001818.2939:00277
00278:+00036:+00088:-00104:001813.5559:00278
00279:+00127:+00014:-00044:001813.5559:00279
00280:+00004:+00002:-00134:001813.5559:00280
00281:-00217:+00425:-00098:001813.5559:00281
00282:-00091:-00196:+00076:001813.5559:00282
00283:-00092:+00268:-00214:001813.5559:00283
00284:+00034:+00043:+00000:001813.5559:00284
00285:-00013:+00072:+00345:001813.5559:00285
00286:+00044:+00236:-00069:001813.5559:00286
00287:-00268:+00020:-00134:001813.5559:00287
00288:-00075:+00169:+00030:001813.5559:00288
00289:+00045:+00147:-00262:001821.6265:00289
00290:-00133:-00092:+00243:001821.6265:00290
00291:+00124:+00110:+00018:001821.6265:00291
00292:+00450:+00103:+00141:001821.6265:00292
00293:-00153:-00055:-00140:001821.6265:00293
00294:-00217:+00045:-00014:001821.6265:00294
00295:+00134:-00220:+00254:001821.6265:00295
00296:+00277:-00040:+00004:001821.6265:00296
00297:+00237:-00034:+00028:001821.6265:00297
00298:+00255:-00193:+00193:001821.6265:00298
00299:+00277:+00012:-00058:001821.6265:00299
00300:+00115:-00074:-00057:001823.6921:00300
00301:-00105:-00142:-00153:001823.6921:00301
00302:-00140:-00072:+00036:001823.6921:00302
00303:-00031:-00332:+00093:001823.6921:00303
00304:+00315:+00080:-00118:001823.6921:00304
00305:+00157:-00078:+00066:001823.6921:00305
00306:-00162:+00086:-00087:001823.6921:00306
00307:-00042:-00009:-00089:001823.6921:00307
00308:-00102:-00124:-00079:001823.6921:00308
00309:-00097:+00188:-00152:001823.6921:00309
00310:+00068:-00083:+00093:001823.6921:00310
00311:+00141:-00026:-00089:001821.5701:00311
00312:+00046:+00229:-00194:001821.5701:00312
00313:-00084:-00002:-00066:001821.5701:00313
00314:+00157:-00021:+00056:001821.5701:00314
00315:+00059:+00111:-00141:001821.5701:00315
00316:-00230:+00198:-00004:001821.5701:00316
00317:+00183:+00152:+00057:001821.5701:00317
00318:+00089:-00039:-00110:001821.5701:00318
00319:-00046:+00269:+00054:001821.5701:00319
00320:+00157:-00067:+00108:001821.5701:00320
00321:-00199:+00093:-00048:001821.5701:00321
00322:+00005:+00098:+00092:001818.9769:00322
00323:+00248:+00057:+00122:001818.9769:00323
00324:+00006:+00169:-00127:001818.9769:00324
00325:-00155:+00163:-00050:001818.9769:00325
00326:+00177:+00008:+00206:001818.9769:00326
00327:+00207:+00199:-00114:001818.9769:00327
00328:-00239:+00490:-00049:001818.9769:00328
00329:-00082:-00143:+00002:001818.9769:00329
00330:+00300:+00453:+00128:001818.9769:00330
00331:+00160:+00433:-00125:001818.9769:00331
00332:-00160:-00018:+00063:001818.9769:00332
00333:+00131:+00457:+00034:001812.9882:00333
00334:+00022:-00447:-00089:001812.9882:00334
00335:-00109:+00429:+00008:001812.9882:00335
00336:+00047:+00180:+00044:001812.9882:00336
00337:-00069:-00054:-00130:001812.9882:00337
00338:+00009:+00583:-00032:001812.9882:00338
00339:+00198:-00011:+00081:001812.9882:00339
00340:-00019:+00366:+00040:001812.9882:00340
00341:-00171:+00511:-00006:001812.9882:00341
00342:+00014:-00159:+00138:001812.9882:00342
00343:+00082:+00356:-00101:001812.9882:00343
00344:+00120:+00235:-00117:001795.1179:00344
00345:+00140:+00053:+00127:001795.1179:00345
00346:+00129:+00200:-00088:001795.1179:00346
00347:-00247:-00482:-00183:001795.1179:00347
00348:-00223:+00478:+00025:001795.1179:00348
00349:+00177:-00091:-00058:001795.1179:00349
00350:+00038:-00282:-00112:001795.1179:00350
00351:-00043:+00073:-00118:001795.1179:00351
00352:+00090:-00040:+00042:001795.1179:00352
00353:-00019:+00126:-00079:001795.1179:00353
00354:-00070:-00229:-00206:001795.1179:00354
00355:-00052:-00164:+00032:001795.1179:00355
00356:+00022:-00120:-00016:001782.0107:00356
00357:+00088:-00500:-00190:001782.0107:00357
00358:+00093:-00011:+00078:001782.0107:00358
00359:+00072:-00159:+00005:001782.0107:00359
00360:+00032:-00028:+00040:001782.0107:00360
00361:-00019:+00527:+00079:001782.0107:00361
00362:-00076:-00349:+00121:001782.0107:00362
00363:-00076:+00349:-00048:001782.0107:00363
00364:+00052:-00399:+00102:001782.0107:00364
00365:+00093:-00210:+00088:001782.0107:00365
00366:-00115:+00034:+00052:001782.0107:00366
00367:-00045:-00132:+00029:001771.1997:00367
00368:-00204:+00405:+00069:001771.1997:00368
00369:+00034:-00032:-00153:001771.1997:00369
00370:+00088:+00292:+00268:001771.1997:00370
00371:-00072:+00097:-00048:001771.1997:00371
00372:-00154:-00231:+00251:001771.1997:00372
00373:+00103:+00258:-00099:001771.1997:00373
00374:-00024:-00091:-00061:001771.1997:00374
00375:-00270:+00236:+00160:001771.1997:00375
00376:+00075:+00115:-00060:001771.1997:00376
00377:+00126:-00118:-00016:001771.1997:00377
00378:-00064:-00102:-00241:001764.3886:00378
00379:-00047:-00040:+00206:001764.3886:00379
00380:+00053:+00230:-00045:001764.3886:00380
00381:-00126:-00330:-00211:001764.3886:00381
00382:-00146:+00116:-00002:001764.3886:00382
00383:-00054:-00215:-00133:001764.3886:00383
00384:+00017:-00122:+00012:001764.3886:00384
00385:+00107:+00221:-00018:001764.3886:00385
00386:+00065:-00115:+00122:001764.3886:00386
00387:-00096:+00142:+00009:001764.3886:00387
00388:+00015:+00135:-00289:001764.3886:00388
00389:-00290:+00012:-00029:001764.3886:00389
00390:+00000:+00253:-00110:001771.8170:00390
00391:+00147:-00097:-00040:001771.8170:00391
00392:-00047:+00043:-00277:001771.8170:00392
00393:-00082:+00019:+00116:001771.8170:00393
00394:-00007:+00239:+00051:001771.8170:00394
00395:-00134:-00017:-00201:001771.8170:00395
00396:+00049:+00065:+00228:001771.8170:00396
00397:+00121:+00170:+00058:001771.8170:00397
00398:-00139:-00018:-00087:001771.8170:00398
00399:-00002:+00067:+00134:001771.8170:00399
00400:+00130:-00020:-00085:001771.8170:00400
00401:-00174:-00119:+00039:001784.0799:00401
00402:+00086:+00203:+00010:001784.0799:00402
00403:-00003:-00171:+00087:001784.0799:00403
00404:-00074:+00029:-00069:001784.0799:00404
00405:+00141:+00057:-00078:001784.0799:00405
00406:+00090:-00043:+00252:001784.0799:00406
00407:-00129:+00000:-00155:001784.0799:00407
00408:-00203:+00103:-00137:001784.0799:00408
00409:+00033:-00040:+00216:001784.0799:00409
00410:+00069:+00237:+00071:001784.0799:00410
00411:+00099:-00189:+00038:001784.0799:00411
00412:-00038:+00159:-00015:001782.2089:00412
00413:-00058:-00143:+00096:001782.2089:00413
00414:+00143:-00039:+00106:001782.2089:00414
00415:-00072:+00428:-00135:001782.2089:00415
00416:-00123:-00103:+00030:001782.2089:00416
00417:+00160:+00270:+00095:001782.2089:00417
00418:+00142:+00297:-00313:001782.2089:00418
00419:-00140:+00250:+00023:001782.2089:00419
00420:+00154:+00295:+00003:001782.2089:00420
00421:-00094:-00219:-00191:001782.2089:00421
00422:-00252:+00329:-00270:001782.2089:00422
00423:+00245:+00353:+00032:001795.0776:00423
00424:+00019:+00029:+00000:001795.0776:00424
00425:-00089:+00312:-00305:001795.0776:00425
00426:+00105:-00142:-00049:001795.0776:00426
00427:-00028:+00395:+00114:001795.0776:00427
00428:+00007:+00201:-00172:001795.0776:00428
00429:-00057:-00327:+00118:001795.0776:00429
00430:+00108:+00485:-00074:001795.0776:00430
00431:+00130:-00239:-00022:001795.0776:00431
00432:-00046:+00264:+00234:001795.0776:00432
00433:+00054:+00168:-00036:001795.0776:00433
00434:-00003:-00335:-00030:001791.8435:00434
00435:-00030:+00087:-00059:001791.8435:00435
00436:+00027:-00242:+00009:001791.8435:00436
00437:-00026:+00171:-00013:001791.8435:00437
00438:+00041:-00301:+00043:001791.8435:00438
00439:-00038:+00142:+00175:001791.8435:00439
00440:+00057:-00154:-00193:001791.8435:00440
00441:-00200:-00206:-00038:001791.8435:00441
00442:-00026:+00071:+00086:001791.8435:00442
00443:+00088:-00397:+00113:001791.8435:00443
00444:-00011:+00129:-00063:001791.8435:00444
00445:+00075:+00218:-00153:001791.8435:00445
00446:-00018:-00008:+00279:001792.5426:00446
00447:-00065:+00338:-00165:001792.5426:00447
00448:+00130:-00114:-00009:001792.5426:00448
00449:-00145:+00126:-00165:001792.5426:00449
00450:-00102:+00186:+00193:001792.5426:00450
00451:+00175:+00120:+00094:001792.5426:00451
00452:-00035:+00191:-00294:001792.5426:00452
00453:-00031:-00062:+00186:001792.5426:00453
00454:+00131:+00136:-00044:001792.5426:00454
00455:-00174:+00155:-00153:001792.5426:00455
00456:-00169:-00111:+00093:001792.5426:00456
00457:+00172:+00220:-00060:001797.6966:00457
00458:-00074:-00059:-00026:001797.6966:00458
00459:+00195:+00133:-00019:001797.6966:00459
00460:-00022:+00076:+00017:001797.6966:00460
00461:-00169:+00066:-00068:001797.6966:00461
00462:+00213:+00427:-00059:001797.6966:00462
00463:-00013:+00114:-00030:001797.6966:00463
00464:+00114:-00305:-00049:001797.6966:00464
00465:-00009:+00257:-00216:001797.6966:00465
00466:+00092:-00132:+00146:001797.6966:00466
00467:+00065:-00228:-00110:001797.6966:00467
00468:-00111:+00210:+00070:001797.1088:00468
00469:+00096:-00209:-00109:001797.1088:00469
00470:-00019:+00257:+00025:001797.1088:00470
00471:-00034:-00163:-00146:001797.1088:00471
00472:+00073:-00239:+00285:001797.1088:00472
00473:+00002:-00054:-00085:001797.1088:00473
00474:+00136:-00166:+00126:001797.1088:00474
00475:-00010:+00329:-00021:001797.1088:00475
00476:+00030:-00197:+00095:001797.1088:00476
00477:+00043:+00091:-00096:001797.1088:00477
00478:+00046:-00052:+00029:001797.1088:00478
00479:+00060:-00129:+00035:001792.5749:00479
00480:-00023:+00204:+00071:001792.5749:00480
00481:-00072:-00378:-00055:001792.5749:00481
00482:+00016:+00097:+00186:001792.5749:00482
00483:+00114:+00297:-00137:001792.5749:00483
00484:-00048:-00111:+00057:001792.5749:00484
00485:+00015:+00281:-00058:001792.5749:00485
00486:+00139:+00063:-00001:001792.5749:00486
00487:-00028:+00107:-00034:001792.5749:00487
00488:-00070:+00282:-00035:001792.5749:00488
00489:-00022:-00003:+00042:001792.5749:00489
00490:+00135:+00347:-00119:001795.1160:00490
00491:+00007:-00007:-00069:001795.1160:00491
00492:-00047:+00192:-00021:001795.1160:00492
00493:+00022:+00030:-00055:001795.1160:00493
00494:-00106:-00090:+00018:001795.1160:00494
00495:+00069:+00158:-00016:001795.1160:00495
00496:+00051:+00000:+00071:001795.1160:00496
00497:-00127:+00092:-00010:001795.1160:00497
00498:+00174:+00060:+00118:001795.1160:00498
00499:+00055:-00105:-00068:001795.1160:00499
00500:-00102:+00311:-00116:001795.1160:00500
00501:-00010:-00297:+00008:001802.3491:00501
00502:+00073:+00156:-00012:001802.3491:00502
00503:+00041:-00134:+00101:001802.3491:00503
00504:-00074:-00097:+00089:001802.3491:00504
00505:+00140:-00002:-00069:001802.3491:00505
00506:+00203:+00005:+00126:001802.3491:00506
00507:-00154:-00211:-00053:001802.3491:00507
00508:-00125:+00173:-00075:001802.3491:00508
00509:+00094:-00103:+00198:001802.3491:00509
00510:+00020:+00154:+00050:001802.3491:00510
00511:+00086:-00001:-00023:001802.3491:00511
00512:+00039:-00007:-00056:001802.9909:00512
00513:+00015:-00042:-00141:001802.9909:00513
00514:-00148:-00023:-00054:001802.9909:00514
00515:+00066:+00054:+00136:001802.9909:00515
00516:-00006:-00080:-00078:001802.9909:00516
00517:-00041:+00214:+00007:001802.9909:00517
00518:+00216:+00025:-00013:001802.9909:00518
00519:+00098:+00056:+00025:001802.9909:00519
00520:-00061:+00005:-00210:001802.9909:00520
00521:-00087:+00059:+00056:001802.9909:00521
00522:-00063:-00027:+00143:001802.9909:00522
00523:+00031:+00063:-00036:001810.9624:00523
00524:+00059:-00063:+00051:001810.9624:00524
00525:+00013:+00017:+00066:001810.9624:00525
00526:+00124:+00015:-00021:001810.9624:00526
00527:-00046:+00015:-00114:001810.9624:00527
00528:-00174:+00074:+00095:001810.9624:00528
00529:+00027:-00038:+00052:001810.9624:00529
00530:+00032:+00081:-00072:001810.9624:00530
00531:+00014:+00078:+00005:001810.9624:00531
00532:+00135:-00052:+00226:001810.9624:00532
00533:+00051:+00091:-00036:001810.9624:00533
00534:-00225:+00025:-00200:001815.6724:00534
00535:-00088:+00262:+00080:001815.6724:00535
00536:+00146:-00081:+00097:001815.6724:00536
00537:-00174:-00025:+00035:001815.6724:00537
00538:-00076:+00081:-00102:001815.6724:00538
00539:+00260:+00141:+00066:001815.6724:00539
00540:-00019:-00097:-00106:001815.6724:00540
00541:-00101:+00393:-00009:001815.6724:00541
00542:-00036:-00193:+00040:001815.6724:00542
00543:-00097:+00001:-00028:001815.6724:00543
00544:+00078:+00100:-00156:001815.6724:00544
00545:+00174:-00062:+00166:001813.5872:00545
00546:-00065:+00061:-00312:001813.5872:00546
00547:-00178:+00174:-00031:001813.5872:00547
00548:+00174:-00226:+00112:001813.5872:00548
00549:-00031:+00169:-00113:001813.5872:00549
00550:-00150:-00190:+00012:001813.5872:00550
00551:+00136:+00015:+00203:001813.5872:00551
00552:+00216:-00106:+00040:001813.5872:00552
00553:-00220:-00305:+00004:001813.5872:00553
00554:-00087:+00210:+00066:001813.5872:00554
00555:+00011:-00253:+00148:001813.5872:00555
00556:-00098:-00138:-00024:001810.9564:00556
00557:+00104:+00028:+00113:001810.9564:00557
00558:+00083:-00225:+00128:001810.9564:00558
00559:+00038:+00163:-00111:001810.9564:00559
00560:-00057:-00242:+00073:001810.9564:00560
00561:-00039:+00018:+00196:001810.9564:00561
00562:-00034:+00292:-00130:001810.9564:00562
00563:-00125:-00309:+00040:001810.9564:00563
00564:+00068:-00088:+00109:001810.9564:00564
00565:+00131:-00217:-00117:001810.9564:00565
00566:-00182:-00264:-00039:001810.9564:00566
00567:-00020:+00208:+00094:001807.6470:00567
00568:+00086:-00274:+00222:001807.6470:00568
00569:-00219:+00234:-00043:001807.6470:00569
00570:-00064:+00366:-00108:001807.6470:00570
00571:+00185:+00070:+00246:001807.6470:00571
00572:-00049:+00369:-00153:001807.6470:00572
00573:-00175:-00168:+00050:001807.6470:00573
00574:-00019:+00355:+00003:001807.6470:00574
00575:+00011:-00009:-00219:001807.6470:00575
00576:-00265:+00101:-00107:001807.6470:00576
00577:+00045:+00169:-00026:001807.6470:00577
00578:-00005:+00028:-00188:001807.6470:00578
00579:-00183:+00182:-00174:001805.4998:00579
00580:-00043:+00036:-00041:001805.4998:00580
00581:-00103:+00043:-00004:001805.4998:00581
00582:+00017:+00094:-00107:001805.4998:00582
00583:+00017:-00043:-00048:001805.4998:00583
00584:+00010:+00226:+00141:001805.4998:00584
00585:+00311:-00027:+00052:001805.4998:00585
00586:-00126:-00101:-00131:001805.4998:00586
00587:-00213:+00195:-00263:001805.4998:00587
00588:+00150:-00046:+00197:001805.4998:00588
00589:+00204:-00073:-00105:001805.4998:00589
00590:-00171:+00199:-00187:001800.2459:00590
00591:+00073:-00043:+00267:001800.2459:00591
00592:+00180:-00044:+00022:001800.2459:00592
00593:-00217:-00011:-00142:001800.2459:00593
00594:-00136:-00083:+00078:001800.2459:00594
00595:+00015:+00059:+00173:001800.2459:00595
00596:-00093:-00184:+00009:001800.2459:00596
00597:-00044:+00050:-00193:001800.2459:00597
00598:+00220:-00056:+00276:001800.2459:00598
00599:+00141:-00111:-00002:001800.2459:00599
00600:+00050:-00145:-00224:001800.2459:00600
00601:-00124:+00028:+00054:001810.2160:00601
00602:-00052:-00118:+00006:001810.2160:00602
00603:+00039:+00025:-00153:001810.2160:00603
00604:+00087:+00133:-00080:001810.2160:00604
00605:+00009:+00034:+00138:001810.2160:00605
00606:-00011:-00126:-00054:001810.2160:00606
00607:-00064:+00262:-00241:001810.2160:00607
00608:-00262:+00138:+00006:001810.2160:00608
00609:-00144:+00148:+00002:001810.2160:00609
00610:+00135:-00156:-00029:001810.2160:00610
00611:+00134:+00209:+00131:001810.2160:00611
00612:+00119:+00120:+00055:001810.7817:00612
00613:-00092:+00155:-00097:001810.7817:00613
00614:-00046:+00214:-00039:001810.7817:00614
00615:+00001:-00008:+00002:001810.7817:00615
00616:-00143:+00160:+00017:001810.7817:00616
00617:+00174:+00151:-00087:001810.7817:00617
00618:+00200:+00113:+00041:001810.7817:00618
00619:-00061:-00167:-00172:001810.7817:00619
00620:-00011:+00397:-00251:001810.7817:00620
00621:-00005:-00036:+00050:001810.7817:00621
00622:-00200:-00022:-00015:001810.7817:00622
00623:+00051:+00080:-00095:001816.1929:00623
00624:+00107:-00041:-00031:001816.1929:00624
00625:+00048:+00045:+00035:001816.1929:00625
00626:+00007:+00109:-00119:001816.1929:00626
00627:-00065:-00109:+00114:001816.1929:00627
00628:-00144:+00009:-00100:001816.1929:00628
00629:+00015:+00062:-00011:001816.1929:00629
00630:+00191:+00031:+00175:001816.1929:00630
00631:+00121:+00012:-00096:001816.1929:00631
00632:-00025:+00004:-00114:001816.1929:00632
00633:+00012:+00090:-00052:001816.1929:00633
00634:-00093:-00004:+00009:001820.9051:00634
00635:-00040:-00017:-00024:001820.9051:00635
00636:+00052:-00052:+00066:001820.9051:00636
00637:+00037:+00050:+00129:001820.9051:00637
00638:+00180:+00092:+00040:001820.9051:00638
00639:-00096:-00082:-00079:001820.9051:00639
00640:-00212:+00100:-00021:001820.9051:00640
00641:-00008:-00098:+00216:001820.9051:00641
00642:+00004:-00090:+00047:001820.9051:00642
00643:-00040:+00088:-00072:001820.9051:00643
00644:+00090:-00092:+00174:001820.9051:00644
00645:+00078:-00054:+00089:001816.1961:00645
00646:-00031:+00135:-00177:001816.1961:00646
00647:-00109:+00091:+00136:001816.1961:00647
00648:-00033:-00085:+00063:001816.1961:00648
00649:-00031:-00066:-00167:001816.1961:00649
00650:+00030:+00038:+00026:001816.1961:00650
00651:+00076:-00016:+00047:001816.1961:00651
00652:-00046:-00088:-00055:001816.1961:00652
00653:-00107:+00077:-00029:001816.1961:00653
00654:-00096:+00060:+00036:001816.1961:00654
00655:-00137:-00087:+00006:001816.1961:00655
00656:+00068:+00207:-00103:001824.3892:00656
00657:+00161:-00033:+00080:001824.3892:00657
00658:-00025:-00080:+00049:001824.3892:00658
00659:-00117:+00143:-00226:001824.3892:00659
00660:-00054:-00039:+00151:001824.3892:00660
00661:-00028:+00089:+00043:001824.3892:00661
00662:-00077:-00105:-00083:001824.3892:00662
00663:-00035:+00064:-00059:001824.3892:00663
00664:+00170:+00030:-00038:001824.3892:00664
00665:+00065:+00014:-00041:001824.3892:00665
00666:-00155:+00105:-00120:001824.3892:00666
00667:-00073:+00021:+00086:001823.7239:00667
00668:-00026:-00070:-00053:001823.7239:00668
00669:+00025:+00093:-00093:001823.7239:00669
00670:+00153:-00063:+00053:001823.7239:00670
00671:+00233:+00089:+00026:001823.7239:00671
00672:+00037:+00015:-00098:001823.7239:00672
00673:-00088:-00035:+00125:001823.7239:00673
00674:+00000:+00083:+00126:001823.7239:00674
00675:+00036:+00037:-00081:001823.7239:00675
00676:+00094:+00154:+00118:001823.7239:00676
00677:+00149:+00000:+00074:001823.7239:00677
00678:-00021:+00074:-00054:001818.9124:00678
00679:-00034:+00070:-00142:001818.9124:00679
00680:-00150:+00007:+00033:001818.9124:00680
00681:-00201:-00158:-00054:001818.9124:00681
00682:+00016:+00111:-00128:001818.9124:00682
00683:+00174:-00146:+00235:001818.9124:00683
00684:+00125:+00001:+00012:001818.9124:00684
00685:+00040:+00058:-00057:001818.9124:00685
00686:-00035:+00065:+00052:001818.9124:00686
00687:-00043:+00184:+00038:001818.9124:00687
00688:+00057:+00015:-00080:001818.9124:00688
00689:+00182:+00011:+00175:001824.4130:00689
00690:+00128:-00101:+00067:001824.4130:00690
00691:+00134:+00018:+00108:001824.4130:00691
00692:+00101:+00007:+00003:001824.4130:00692
00693:-00110:+00016:+00083:001824.4130:00693
00694:-00081:-00009:+00026:001824.4130:00694
00695:+00197:+00102:+00084:001824.4130:00695
00696:+00169:-00052:-00122:001824.4130:00696
00697:+00081:-00029:+00071:001824.4130:00697
00698:+00210:-00021:+00173:001824.4130:00698
00699:-00043:+00033:-00059:001824.4130:00699
00700:-00029:+00128:-00218:001826.4005:00700
00701:+00049:+00127:+00068:001826.4005:00701
00702:-00002:+00010:+00093:001826.4005:00702
00703:+00087:+00073:-00052:001826.4005:00703
00704:+00147:-00180:-00017:001826.4005:00704
00705:-00190:+00181:-00008:001826.4005:00705
00706:-00199:-00150:+00042:001826.4005:00706
00707:-00051:+00074:-00082:001826.4005:00707
00708:-00150:+00140:-00232:001826.4005:00708
00709:-00147:-00040:-00055:001826.4005:00709
00710:+00267:+00028:+00018:001826.4005:00710
00711:+00262:+00249:-00361:001824.1094:00711
00712:-00241:-00070:-00015:001824.1094:00712
00713:-00070:+00160:-00086:001824.1094:00713
00714:+00001:-00138:+00044:001824.1094:00714
00715:+00028:+00189:-00177:001824.1094:00715
00716:+00108:+00209:+00081:001824.1094:00716
00717:+00035:-00099:+00046:001824.1094:00717
00718:+00082:+00263:-00171:001824.1094:00718
00719:-00047:-00110:+00155:001824.1094:00719
00720:-00235:-00040:+00068:001824.1094:00720
00721:-00149:+00307:-00186:001824.2363:00721
00722:-00160:-00007:+00193:001824.2363:00722
00723:+00188:+00110:+00071:001824.2363:00723
00724:+00047:+00164:-00180:001824.2363:00724
00725:-00159:+00049:-00155:001824.2363:00725
00726:-00111:+00103:-00009:001824.2363:00726
00727:-00140:+00094:-00123:001824.2363:00727
00728:-00039:+00070:-00103:001824.2363:00728
00729:+00096:+00018:+00051:001824.2363:00729
00730:+00095:+00068:+00082:001824.2363:00730
00731:+00108:+00106:-00252:001824.2363:00731
00732:-00154:+00143:-00007:001829.0231:00732
00733:-00209:+00008:-00040:001829.0231:00733
00734:-00012:+00058:-00077:001829.0231:00734
00735:+00076:+00073:+00033:001829.0231:00735
00736:-00015:-00017:+00065:001829.0231:00736
00737:+00040:+00155:+00001:001829.0231:00737
00738:+00008:-00049:+00056:001829.0231:00738
00739:-00130:+00061:-00041:001829.0231:00739
00740:-00167:+00051:-00226:001829.0231:00740
00741:-00286:-00083:-00078:001829.0231:00741
00742:+00106:+00109:+00177:001829.0231:00742
00743:+00219:-00128:-00120:001824.0878:00743
00744:+00040:+00415:-00318:001824.0878:00744
00745:-00025:+00092:+00143:001824.0878:00745
00746:+00011:-00270:-00103:001824.0878:00746
00747:-00090:+00412:-00288:001824.0878:00747
00748:+00117:-00135:+00237:001824.0878:00748
00749:+00150:+00184:-00053:001824.0878:00749
00750:-00370:-00111:-00133:001824.0878:00750
00751:+00155:+00002:+00317:001824.0878:00751
00752:+00316:+00003:-00155:001824.0878:00752
00753:-00351:-00214:-00103:001824.0878:00753
00754:-00171:-00034:+00254:001821.5651:00754
00755:+00188:-00251:+00057:001821.5651:00755
00756:+00220:-00611:-00273:001821.5651:00756
00757:-00057:+00203:-00201:001821.5651:00757
00758:-00354:-00627:+00356:001821.5651:00758
00759:+00428:-00565:+00039:001821.5651:00759
00760:+00431:+00174:-00253:001821.5651:00760
00761:-00295:-00452:+00123:001821.5651:00761
00762:+00095:-00237:+00061:001821.5651:00762
00763:+00102:-00330:+00015:001821.5651:00763
00764:+00001:-00441:+00203:001821.5651:00764
00765:+00237:+00436:+00102:001810.1751:00765
00766:-00131:-00661:-00178:001810.1751:00766
00767:-00128:-00091:+00019:001810.1751:00767
00768:+00300:-00345:+00212:001810.1751:00768
00769:+00112:-00641:-00105:001810.1751:00769
00770:-00229:+00588:-00151:001810.1751:00770
00771:+00101:-00472:+00101:001810.1751:00771
00772:+00194:+00125:+00063:001810.1751:00772
00773:-00183:+00532:-00017:001810.1751:00773
00774:-00053:-00156:-00066:001810.1751:00774
00775:+00229:+00265:+00266:001810.1751:00775
00776:+00042:+00186:-00117:001810.1751:00776
00777:-00189:+00349:-00113:001774.4974:00777
00778:+00296:+00126:+00152:001774.4974:00778
00779:+00283:+00054:-00276:001774.4974:00779
00780:-00263:+00353:+00006:001774.4974:00780
00781:+00152:-00183:+00153:001774.4974:00781
00782:+00181:+00401:+00109:001774.4974:00782
00783:-00073:-00043:-00102:001774.4974:00783
00784:+00002:-00194:+00259:001774.4974:00784
00785:+00125:+00135:-00155:001774.4974:00785
00786:-00005:-00138:-00180:001774.4974:00786
00787:-00063:+00167:+00087:001774.4974:00787
00788:+00181:-00026:+00083:001746.5626:00788
00789:+00050:+00032:-00153:001746.5626:00789
00790:-00085:-00117:+00078:001746.5626:00790
00791:-00093:-00051:-00012:001746.5626:00791
00792:+00099:+00230:-00009:001746.5626:00792
00793:+00053:-00140:-00012:001746.5626:00793
00794:-00223:-00059:+00110:001746.5626:00794
00795:+00007:+00085:-00040:001746.5626:00795
00796:+00047:-00027:-00011:001746.5626:00796
00797:-00125:+00090:+00138:001746.5626:00797
00798:+00013:-00062:-00028:001746.5626:00798
00799:+00085:+00111:+00176:001746.5626:00799
00800:-00021:+00125:-00165:001731.3958:00800
00801:-00130:+00087:+00070:001731.3958:00801
00802:-00060:+00317:-00025:001731.3958:00802
00803:-00009:-00131:-00003:001731.3958:00803
00804:-00029:+00205:-00129:001731.3958:00804
00805:-00120:+00033:-00025:001731.3958:00805
00806:-00199:-00055:+00117:001731.3958:00806
00807:-00023:-00167:-00112:001731.3958:00807
00808:-00126:+00097:+00102:001731.3958:00808
00809:-00096:-00148:-00010:001731.3958:00809
00810:-00018:-00119:+00000:001731.3958:00810
00811:-00184:+00174:-00040:001737.1395:00811
00812:-00084:-00062:-00007:001737.1395:00812
00813:+00041:+00006:+00024:001737.1395:00813
00814:-00007:+00166:-00040:001737.1395:00814
00815:-00058:+00002:+00031:001737.1395:00815
00816:-00038:+00117:+00062:001737.1395:00816
00817:-00044:-00097:-00231:001737.1395:00817
00818:-00070:+00122:-00011:001737.1395:00818
00819:+00039:-00158:+00161:001737.1395:00819
00820:+00126:+00241:-00054:001737.1395:00820
00821:+00010:+00359:-00132:001737.1395:00821
00822:-00026:+00075:-00015:001737.1395:00822
00823:+00067:+00291:+00120:001749.0180:00823
00824:-00119:+00441:-00052:001749.0180:00824
00825:-00103:+00084:+00140:001749.0180:00825
00826:+00073:+00197:+00021:001749.0180:00826
00827:-00135:-00108:-00038:001749.0180:00827
00828:-00168:+00327:-00296:001749.0180:00828
00829:+00184:-00095:+00011:001749.0180:00829
00830:+00101:-00255:-00264:001749.0180:00830
00831:-00230:-00059:+00000:001749.0180:00831
00832:+00114:-00313:+00126:001749.0180:00832
00833:+00143:+00042:-00094:001749.0180:00833
00834:-00048:-00376:-00069:001756.0610:00834
00835:-00034:-00304:+00150:001756.0610:00835
00836:+00103:-00117:+00110:001756.0610:00836
00837:+00025:-00383:-00283:001756.0610:00837
00838:-00115:+00299:-00005:001756.0610:00838
00839:+00099:-00195:+00345:001756.0610:00839
00840:-00076:+00078:+00008:001756.0610:00840
00841:-00013:+00428:+00113:001756.0610:00841
00842:+00169:+00073:+00218:001756.0610:00842
00843:+00053:+00314:+00022:001756.0610:00843
00844:+00002:-00074:+00018:001756.0610:00844
00845:-00082:+00296:+00011:001759.3717:00845
00846:+00069:-00008:-00049:001759.3717:00846
00847:-00032:+00138:+00046:001759.3717:00847
00848:+00081:+00021:+00087:001759.3717:00848
00849:+00095:-00154:-00059:001759.3717:00849
00850:-00101:+00156:-00016:001759.3717:00850
00851:+00137:-00447:+00008:001759.3717:00851
00852:+00053:-00144:+00079:001759.3717:00852
00853:-00049:-00081:-00005:001759.3717:00853
00854:+00117:-00293:+00100:001759.3717:00854
00855:+00128:+00156:+00030:001759.3717:00855
00856:+00042:-00032:-00064:001759.3717:00856
00857:+00127:+00246:+00143:001761.5834:00857
00858:+00132:-00252:-00096:001761.5834:00858
00859:-00022:+00257:+00089:001761.5834:00859
00860:+00022:+00267:+00015:001761.5834:00860
00861:+00189:+00086:+00044:001761.5834:00861
00862:+00114:+00338:-00108:001761.5834:00862
00863:+00092:-00092:-00115:001761.5834:00863
00864:-00053:+00347:+00087:001761.5834:00864
00865:+00114:-00071:-00100:001761.5834:00865
00866:+00017:+00303:-00130:001761.5834:00866
00867:-00084:+00206:-00126:001761.5834:00867
00868:-00087:+00045:-00098:001766.1071:00868
00869:+00123:+00068:+00041:001766.1071:00869
00870:+00016:-00136:-00183:001766.1071:00870
00871:-00224:+00014:+00008:001766.1071:00871
00872:+00013:+00003:+00000:001766.1071:00872
00873:+00116:+00028:-00009:001766.1071:00873
00874:-00023:-00058:-00073:001766.1071:00874
00875:-00188:+00135:-00090:001766.1071:00875
00876:-00003:-00079:+00126:001766.1071:00876
00877:+00100:+00025:-00028:001766.1071:00877
00878:-00032:-00062:+00022:001766.1071:00878
00879:+00015:+00064:+00128:001777.0417:00879
00880:+00100:+00017:+00025:001777.0417:00880
00881:-00147:-00052:-00091:001777.0417:00881
00882:-00094:+00119:-00023:001777.0417:00882
00883:+00041:+00030:+00194:001777.0417:00883
00884:-00044:+00009:+00007:001777.0417:00884
00885:-00080:-00044:-00038:001777.0417:00885
00886:+00073:-00006:+00096:001777.0417:00886
00887:+00076:-00043:-00086:001777.0417:00887
00888:-00150:-00029:-00025:001777.0417:00888
00889:-00114:+00135:+00000:001777.0417:00889
00890:-00078:-00071:-00001:001794.9371:00890
00891:-00048:+00042:+00022:001794.9371:00891
00892:+00099:+00053:-00049:001794.9371:00892
00893:+00087:+00015:-00007:001794.9371:00893
00894:-00177:+00028:-00031:001794.9371:00894
00895:-00099:+00177:-00080:001794.9371:00895
00896:+00022:+00049:+00026:001794.9371:00896
00897:+00037:+00148:+00012:001794.9371:00897
00898:+00017:+00069:-00108:001794.9371:00898
00899:+00074:+00155:-00110:001794.9371:00899
00900:+00060:+00045:-00079:001794.9371:00900
00901:-00064:+00067:-00023:001794.9371:00901
00902:-00082:+00039:-00028:001804.8875:00902
00903:+00005:+00112:-00056:001804.8875:00903
00904:-00021:+00089:+00016:001804.8875:00904
00905:+00112:+00181:-00071:001804.8875:00905
00906:+00072:-00072:+00016:001804.8875:00906
00907:-00055:+00086:-00096:001804.8875:00907
00908:+00023:+00061:+00085:001804.8875:00908
00909:-00010:+00008:-00071:001804.8875:00909
00910:-00128:+00042:-00056:001804.8875:00910
00911:+00175:-00066:+00136:001804.8875:00911
00912:+00285:+00052:-00013:001804.8875:00912
00913:+00018:-00039:+00007:001808.2832:00913
00914:-00102:+00054:+00096:001808.2832:00914
00915:+00067:+00119:+00052:001808.2832:00915
00916:-00016:-00077:-00048:001808.2832:00916
00917:+00018:+00087:+00003:001808.2832:00917
00918:+00036:-00173:+00132:001808.2832:00918
00919:+00146:+00054:+00179:001808.2832:00919
00920:+00135:+00071:-00156:001808.2832:00920
00921:-00259:-00030:+00068:001808.2832:00921
00922:+00026:-00027:+00048:001808.2832:00922
00923:+00077:-00061:-00048:001808.2832:00923
00924:-00081:+00050:+00008:001813.6162:00924
00925:+00061:+00156:-00052:001813.6162:00925
00926:+00100:-00086:+00085:001813.6162:00926
00927:-00131:+00050:-00172:001813.6162:00927
00928:-00066:-00126:-00036:001813.6162:00928
00929:+00068:+00047:+00137:001813.6162:00929
00930:-00027:+00018:-00173:001813.6162:00930
00931:-00127:+00058:-00036:001813.6162:00931
00932:+00134:+00071:+00027:001813.6162:00932
00933:+00113:-00028:-00066:001813.6162:00933
00934:-00122:+00077:-00108:001813.6162:00934
00935:-00086:+00197:+00015:001821.0256:00935
00936:+00013:-00087:+00013:001821.0256:00936
00937:+00047:+00123:-00205:001821.0256:00937
00938:+00069:+00043:+00031:001821.0256:00938
00939:+00060:+00010:-00012:001821.0256:00939
00940:+00020:+00151:-00050:001821.0256:00940
00941:-00013:+00009:-00013:001821.0256:00941
00942:-00008:+00228:+00056:001821.0256:00942
00943:-00087:-00033:-00045:001821.0256:00943
00944:-00062:+00068:+00096:001821.0256:00944
00945:+00229:+00097:+00081:001821.0256:00945
00946:+00007:+00091:-00048:001818.9165:00946
00947:-00266:+00053:-00045:001818.9165:00947
00948:+00035:+00352:+00061:001818.9165:00948
00949:+00199:-00093:+00115:001818.9165:00949
00950:-00083:+00139:-00185:001818.9165:00950
00951:-00083:+00040:+00053:001818.9165:00951
00952:+00258:-00054:+00126:001818.9165:00952
00953:+00005:+00073:-00116:001818.9165:00953
00954:-00077:+00123:-00046:001818.9165:00954
00955:+00202:-00119:+00112:001818.9165:00955
00956:-00124:-00043:-00071:001818.9165:00956
00957:-00054:+00163:+00068:001818.9888:00957
00958:+00245:+00107:+00112:001818.9888:00958
00959:+00058:+00225:+00087:001818.9888:00959
00960:-00171:-00062:-00118:001818.9888:00960
00961:-00003:+00320:-00019:001818.9888:00961
00962:+00020:-00106:-00082:001818.9888:00962
00963:-00053:-00111:-00010:001818.9888:00963
00964:+00007:+00213:-00121:001818.9888:00964
00965:+00053:-00324:-00016:001818.9888:00965
00966:-00016:+00306:+00000:001818.9888:00966
00967:+00016:-00176:-00095:001818.9888:00967
00968:+00146:+00014:+00216:001815.6057:00968
00969:+00019:-00224:-00216:001815.6057:00969
00970:-00103:-00019:+00053:001815.6057:00970
00971:+00085:-00071:+00138:001815.6057:00971
00972:+00177:-00105:-00089:001815.6057:00972
00973:-00285:-00177:+00019:001815.6057:00973
00974:+00002:+00157:+00099:001815.6057:00974
00975:+00142:-00128:+00000:001815.6057:00975
00976:-00215:-00063:-00008:001815.6057:00976
00977:+00004:-00100:-00127:001815.6057:00977
00978:+00081:-00159:+00188:001815.6057:00978
00979:-00133:+00035:-00076:001808.2462:00979
00980:-00063:-00134:+00014:001808.2462:00980
00981:+00028:+00130:+00223:001808.2462:00981
00982:+00104:+00197:-00072:001808.2462:00982
00983:-00179:-00087:-00131:001808.2462:00983
00984:+00072:+00279:+00115:001808.2462:00984
00985:+00231:-00303:-00149:001808.2462:00985
00986:-00204:+00116:-00139:001808.2462:00986
00987:+00092:+00122:+00066:001808.2462:00987
00988:+00205:+00031:+00242:001808.2462:00988
00989:-00250:+00169:-00220:001808.2462:00989
00990:-00281:+00083:+00173:001802.9616:00990
00991:+00227:+00206:+00250:001802.9616:00991
00992:-00054:+00149:-00099:001802.9616:00992
00993:-00245:-00254:+00189:001802.9616:00993
00994:+00131:+00126:+00115:001802.9616:00994
00995:+00008:-00161:-00094:001802.9616:00995
00996:-00131:+00230:+00141:001802.9616:00996
00997:+00092:+00126:+00172:001802.9616:00997
00998:+00001:-00328:-00095:001802.9616:00998
00999:+00033:+00223:-00101:001802.9616:00999
01000:+00091:-00097:+00244:001802.9616:01000
01001:+00089:-00180:+00267:001799.6209:01001
01002:+00021:-00024:-00100:001799.6209:01002
01003:-00119:-00050:+00115:001799.6209:01003
01004:+00020:+00221:+00282:001799.6209:01004
01005:+00117:-00192:-00172:001799.6209:01005
01006:+00004:-00167:-00015:001799.6209:01006
01007:+00094:+00019:+00156:001799.6209:01007
01008:+00005:-00183:-00001:001799.6209:01008
01009:-00283:-00295:-00232:001799.6209:01009
01010:-00262:+00168:-00057:001799.6209:01010
01011:+00072:-00225:-00138:001799.6209:01011
01012:+00074:-00407:+00114:001797.6337:01012
01013:-00511:-00092:-00395:001797.6337:01013
01014:+00151:+00492:+00131:001797.6337:01014
01015:+00546:-00268:+00024:001797.6337:01015
01016:-00145:-00051:-00341:001797.6337:01016
01017:-00167:+00321:-00194:001797.6337:01017
01018:+00341:-00162:+00152:001797.6337:01018
01019:+00179:+00089:-00081:001797.6337:01019
01020:-00061:+00028:-00118:001797.6337:01020
01021:+00069:+00176:+00170:001797.6337:01021
01022:+00168:+00022:-00093:001797.6337:01022
01023:-00239:-00208:-00179:001792.3607:01023
01024:-00351:+00209:+00060:001792.3607:01024
01025:+00277:+00045:+00060:001792.3607:01025
01026:-00039:-00132:-00246:001792.3607:01026
01027:-00372:+00056:-00152:001792.3607:01027
01028:+00062:-00082:+00012:001792.3607:01028
01029:-00078:-00175:-00173:001792.3607:01029
01030:-00409:+00172:-00029:001792.3607:01030
01031:-00135:-00168:+00092:001792.3607:01031
01032:+00237:-00091:+00000:001792.3607:01032
01033:-00033:-00060:-00306:001792.3607:01033
01034:-00107:+00314:+00072:001797.0070:01034
01035:-00001:-00310:+00143:001797.0070:01035
01036:-00059:-00117:-00066:001797.0070:01036
01037:-00117:+00014:-00075:001797.0070:01037
01038:-00009:-00033:+00232:001797.0070:01038
01039:+00230:-00146:-00047:001797.0070:01039
01040:+00051:-00017:+00030:001797.0070:01040
01041:-00293:+00073:+00170:001797.0070:01041
01042:-00182:+00229:+00172:001797.0070:01042
01043:+00028:-00115:+00042:001797.0070:01043
01044:+00191:-00001:+00200:001797.0070:01044
01045:+00257:-00136:+00259:001802.8771:01045
01046:+00130:-00033:+00045:001802.8771:01046
01047:+00136:+00040:+00093:001802.8771:01047
01048:+00150:+00053:+00052:001802.8771:01048
01049:-00137:+00004:+00050:001802.8771:01049
01050:-00045:+00161:+00049:001802.8771:01050
01051:+00220:+00099:+00302:001802.8771:01051
01052:+00211:-00013:+00012:001802.8771:01052
01053:+00203:+00141:-00120:001802.8771:01053
01054:-00073:+00093:+00100:001802.8771:01054
01055:-00189:-00120:-00150:001802.8771:01055
01056:-00195:-00052:-00088:001810.7977:01056
01057:+00042:+00105:-00097:001810.7977:01057
01058:+00240:+00096:-00030:001810.7977:01058
01059:+00472:+00011:-00001:001810.7977:01059
01060:+00035:+00153:-00184:001810.7977:01060
01061:-00163:+00201:-00125:001810.7977:01061
01062:-00004:+00052:-00218:001810.7977:01062
01063:+00300:+00141:-00052:001810.7977:01063
01064:+00170:+00150:-00147:001810.7977:01064
01065:+00183:+00082:-00026:001810.7977:01065
01066:+00150:-00008:-00184:001810.7977:01066
01067:-00033:+00199:-00156:001820.8203:01067
01068:-00025:+00164:+00093:001820.8203:01068
01069:-00160:-00168:-00020:001820.8203:01069
01070:-00212:+00244:-00114:001820.8203:01070
01071:+00254:+00116:+00228:001820.8203:01071
01072:+00309:+00079:+00076:001820.8203:01072
01073:+00001:+00095:-00100:001820.8203:01073
01074:+00012:+00063:+00025:001820.8203:01074
01075:+00025:+00056:+00008:001820.8203:01075
01076:-00048:-00078:-00012:001820.8203:01076
01077:+00050:-00113:+00231:001820.8203:01077
01078:+00297:-00044:+00217:001813.3961:01078
01079:+00109:+00063:-00031:001813.3961:01079
01080:+00020:+00146:+00122:001813.3961:01080
01081:-00034:-00073:+00040:001813.3961:01081
01082:-00331:-00069:-00013:001813.3961:01082
01083:-00197:+00005:-00008:001813.3961:01083
01084:+00192:+00120:+00120:001813.3961:01084
01085:-00037:-00011:-00071:001813.3961:01085
01086:-00172:-00003:-00124:001813.3961:01086
01087:+00003:+00026:+00261:001813.3961:01087
01088:+00109:-00053:-00081:001813.3961:01088
01089:-00311:-00131:-00079:001824.2105:01089
01090:-00031:+00087:+00218:001824.2105:01090
01091:+00276:-00064:-00043:001824.2105:01091
01092:+00182:-00003:-00173:001824.2105:01092
01093:-00170:+00197:-00010:001824.2105:01093
01094:-00138:+00217:+00158:001824.2105:01094
01095:-00292:-00181:-00135:001824.2105:01095
01096:-00180:+00240:-00081:001824.2105:01096
01097:+00073:+00237:+00323:001824.2105:01097
01098:+00045:-00157:-00048:001824.2105:01098
01099:-00019:-00116:-00243:001824.2105:01099
01100:-00145:+00097:+00212:001823.5198:01100
01101:-00015:-00092:-00044:001823.5198:01101
01102:+00032:+00025:-00178:001823.5198:01102
01103:-00188:-00204:-00006:001823.5198:01103
01104:-00058:+00120:-00014:001823.5198:01104
01105:+00107:-00098:+00044:001823.5198:01105
01106:-00090:-00041:-00096:001823.5198:01106
01107:-00163:+00186:-00104:001823.5198:01107
01108:-00105:-00053:+00173:001823.5198:01108
01109:-00044:+00199:-00145:001823.5198:01109
01110:-00172:-00099:-00090:001823.5198:01110
01111:-00067:-00073:-00274:001821.4462:01111
01112:+00026:+00385:-00253:001821.4462:01112
01113:-00146:-00188:+00047:001821.4462:01113
01114:+00054:-00064:+00207:001821.4462:01114
01115:+00080:+00481:-00230:001821.4462:01115
01116:-00196:-00178:+00223:001821.4462:01116
01117:+00289:+00199:+00188:001821.4462:01117
01118:+00312:-00156:-00280:001821.4462:01118
01119:-00227:-00270:+00264:001821.4462:01119
01120:+00146:+00179:+00310:001821.4462:01120
01121:+00068:-00436:-00005:001821.4462:01121
01122:-00295:-00251:+00214:001808.1872:01122
01123:+00093:+00229:+00089:001808.1872:01123
01124:+00126:-00326:+00075:001808.1872:01124
01125:-00284:-00022:-00221:001808.1872:01125
01126:-00025:+00021:-00152:001808.1872:01126
01127:+00102:+00135:+00334:001808.1872:01127
01128:-00149:+00225:-00369:001808.1872:01128
01129:-00056:-00089:-00481:001808.1872:01129
01130:+00135:+00138:+00660:001808.1872:01130
01131:-00006:+00161:-00027:001808.1872:01131
01132:-00010:+00177:-00037:001808.1872:01132
01133:+00218:-00193:+00187:001808.1872:01133
01134:+00141:+00023:-00040:001786.5843:01134
01135:-00188:+00203:-00345:001786.5843:01135
01136:+00199:+00073:-00219:001786.5843:01136
01137:+00137:+00166:-00449:001786.5843:01137
01138:-00103:+00189:+00042:001786.5843:01138
01139:+00031:+00080:+00177:001786.5843:01139
01140:+00082:+00011:+00056:001786.5843:01140
01141:-00148:-00232:-00102:001786.5843:01141
01142:-00107:-00082:+00118:001786.5843:01142
01143:+00121:+00019:-00020:001786.5843:01143
01144:+00081:-00029:-00242:001786.5843:01144
01145:+00082:+00046:-00265:001749.4124:01145
01146:+00102:-00115:+00296:001749.4124:01146
01147:+00039:+00133:+00016:001749.4124:01147
01148:-00081:-00151:+00077:001749.4124:01148
01149:-00106:-00163:-00085:001749.4124:01149
01150:+00071:+00094:-00113:001749.4124:01150
01151:+00175:-00134:-00020:001749.4124:01151
01152:-00123:+00294:-00157:001749.4124:01152
01153:-00082:+00213:-00138:001749.4124:01153
01154:+00006:-00032:-00046:001749.4124:01154
01155:-00206:+00063:-00091:001749.4124:01155
01156:-00167:+00180:+00244:001749.4124:01156
01157:+00044:+00171:-00100:001729.4077:01157
01158:+00134:+00196:-00181:001729.4077:01158
01159:+00005:-00064:+00144:001729.4077:01159
01160:+00019:+00054:-00157:001729.4077:01160
01161:+00044:+00005:-00145:001729.4077:01161
01162:-00218:+00105:+00072:001729.4077:01162
01163:-00076:-00143:+00049:001729.4077:01163
01164:+00107:+00063:-00030:001729.4077:01164
01165:-00081:-00116:-00052:001729.4077:01165
01166:-00140:-00114:+00126:001729.4077:01166
01167:+00085:+00076:+00040:001729.4077:01167
01168:+00066:+00019:+00044:001726.6750:01168
01169:-00308:+00120:+00065:001726.6750:01169
01170:-00156:+00084:+00054:001726.6750:01170
01171:+00075:+00110:+00026:001726.6750:01171
01172:+00069:-00248:+00059:001726.6750:01172
01173:-00003:+00291:-00104:001726.6750:01173
01174:-00002:-00027:-00067:001726.6750:01174
01175:-00117:+00154:-00175:001726.6750:01175
01176:-00131:+00204:+00000:001726.6750:01176
01177:-00063:-00070:+00083:001726.6750:01177
01178:-00082:+00240:-00164:001726.6750:01178
01179:+00089:-00232:-00119:001726.6750:01179
01180:-00029:+00208:+00096:001732.3581:01180
01181:-00027:-00205:+00092:001732.3581:01181
01182:+00041:-00138:-00044:001732.3581:01182
01183:-00054:-00061:-00198:001732.3581:01183
01184:-00199:-00314:+00211:001732.3581:01184
01185:+00066:+00087:+00011:001732.3581:01185
01186:+00096:-00336:-00080:001732.3581:01186
01187:-00122:-00039:+00162:001732.3581:01187
01188:+00023:+00330:-00105:001732.3581:01188
01189:-00012:-00100:+00122:001732.3581:01189
01190:-00251:+00504:-00211:001732.3581:01190
01191:-00099:-00033:-00131:001746.5606:01191
01192:-00108:+00316:+00043:001746.5606:01192
01193:+00115:+00182:-00293:001746.5606:01193
01194:-00020:+00162:+00133:001746.5606:01194
01195:+00016:+00330:-00188:001746.5606:01195
01196:-00018:-00436:-00142:001746.5606:01196
01197:-00185:+00444:-00197:001746.5606:01197
01198:+00160:-00234:+00104:001746.5606:01198
01199:+00100:-00236:-00006:001746.5606:01199
01200:+00078:+00157:-00168:001746.5606:01200
01201:-00007:-00200:+00238:001746.5606:01201
01202:+00060:+00075:+00018:001746.5606:01202
01203:-00011:-00285:+00007:001763.5987:01203
01204:-00176:-00284:+00379:001763.5987:01204
01205:+00013:-00047:-00067:001763.5987:01205
01206:+00059:-00032:+00212:001763.5987:01206
01207:+00186:+00275:-00048:001763.5987:01207
01208:-00086:-00078:+00086:001763.5987:01208
01209:-00047:+00010:+00107:001763.5987:01209
01210:+00089:+00375:-00449:001763.5987:01210
01211:-00239:-00182:+00175:001763.5987:01211
01212:+00014:+00129:+00059:001763.5987:01212
01213:+00078:-00346:-00188:001763.5987:01213
01214:+00054:+00079:-00018:001771.9528:01214
01215:+00172:+00200:-00214:001771.9528:01215
01216:-00055:-00160:+00295:001771.9528:01216
01217:-00071:+00168:-00312:001771.9528:01217
01218:-00015:+00348:-00201:001771.9528:01218
01219:-00055:-00025:+00091:001771.9528:01219
01220:+00060:+00194:-00203:001771.9528:01220
01221:+00025:+00021:+00039:001771.9528:01221
01222:-00005:+00091:-00138:001771.9528:01222
01223:+00087:-00038:-00015:001771.9528:01223
01224:+00045:+00194:-00172:001771.9528:01224
01225:-00080:+00024:+00032:001774.2614:01225
01226:-00012:-00177:+00244:001774.2614:01226
01227:+00264:+00159:-00103:001774.2614:01227
01228:-00109:+00001:+00152:001774.2614:01228
01229:-00004:-00013:+00036:001774.2614:01229
01230:+00118:-00050:+00128:001774.2614:01230
01231:-00142:-00003:+00071:001774.2614:01231
01232:-00027:+00098:-00038:001774.2614:01232
01233:+00041:-00067:+00121:001774.2614:01233
01234:+00026:+00132:-00146:001774.2614:01234
01235:-00004:-00019:+00128:001774.2614:01235
01236:-00068:+00113:-00056:001783.9852:01236
01237:-00056:-00031:+00020:001783.9852:01237
01238:+00004:+00005:-00063:001783.9852:01238
01239:+00000:+00135:+00022:001783.9852:01239
01240:-00096:-00091:-00044:001783.9852:01240
01241:+00121:+00126:+00049:001783.9852:01241
01242:+00039:+00163:-00110:001783.9852:01242
01243:-00165:+00013:-00083:001783.9852:01243
01244:-00106:+00066:-00071:001783.9852:01244
01245:+00015:+00037:+00089:001783.9852:01245
01246:+00132:+00025:+00093:001783.9852:01246
01247:-00074:+00164:-00184:001783.9852:01247
01248:-00070:-00023:+00054:001789.9044:01248
01249:+00102:+00010:-00016:001789.9044:01249
01250:-00010:+00123:+00009:001789.9044:01250
01251:-00076:+00025:+00080:001789.9044:01251
01252:+00024:+00099:-00030:001789.9044:01252
01253:+00018:-00169:+00034:001789.9044:01253
01254:+00090:+00231:-00174:001789.9044:01254
01255:+00180:+00140:+00072:001789.9044:01255
01256:+00093:-00230:+00077:001789.9044:01256
01257:-00016:+00293:-00103:001789.9044:01257
01258:+00054:+00032:+00142:001789.9044:01258
01259:+00065:+00190:+00004:001795.1315:01259
01260:+00072:+00126:-00045:001795.1315:01260
01261:+00019:+00058:+00225:001795.1315:01261
01262:+00033:+00162:-00036:001795.1315:01262
01263:+00006:-00016:-00078:001795.1315:01263
01264:+00069:-00063:+00139:001795.1315:01264
01265:-00017:-00056:-00015:001795.1315:01265
01266:-00088:-00077:+00041:001795.1315:01266
01267:+00174:-00161:-00042:001795.1315:01267
01268:+00209:+00080:+00201:001795.1315:01268
01269:-00157:-00190:+00015:001795.1315:01269
01270:-00041:+00242:-00102:001810.3275:01270
01271:+00057:-00105:+00198:001810.3275:01271
01272:-00130:-00044:+00153:001810.3275:01272
01273:-00028:-00071:-00018:001810.3275:01273
01274:+00091:-00069:+00126:001810.3275:01274
01275:+00259:+00066:-00031:001810.3275:01275
01276:-00047:-00044:-00106:001810.3275:01276
01277:-00121:+00119:-00160:001810.3275:01277
01278:-00067:-00082:-00152:001810.3275:01278
01279:+00020:-00046:+00208:001810.3275:01279
01280:+00126:+00084:-00192:001810.3275:01280
01281:+00038:+00061:+00082:001808.2890:01281
01282:-00109:-00043:-00068:001808.2890:01282
01283:-00085:+00124:+00046:001808.2890:01283
01284:+00011:+00036:-00035:001808.2890:01284
01285:-00040:+00074:-00067:001808.2890:01285
01286:-00055:+00079:+00041:001808.2890:01286
01287:+00238:+00125:-00042:001808.2890:01287
01288:-00007:-00100:-00035:001808.2890:01288
01289:-00128:+00019:-00006:001808.2890:01289
01290:+00022:+00061:+00063:001808.2890:01290
01291:-00061:+00024:-00121:001808.2890:01291
01292:-00048:+00155:-00005:001816.3073:01292
01293:+00090:-00037:+00010:001816.3073:01293
01294:+00176:+00065:+00056:001816.3073:01294
01295:+00028:+00102:+00003:001816.3073:01295
01296:-00141:+00022:-00006:001816.3073:01296
01297:-00068:+00125:-00010:001816.3073:01297
01298:+00017:+00078:+00035:001816.3073:01298
01299:-00052:+00063:-00032:001816.3073:01299
01300:+00013:-00014:-00034:001816.3073:01300
01301:+00134:+00081:+00037:001816.3073:01301
01302:+00022:-00033:-00035:001816.3073:01302
01303:-00221:+00049:-00027:001818.2664:01303
01304:+00001:-00057:+00196:001818.2664:01304
01305:+00058:-00092:-00033:001818.2664:01305
01306:-00018:+00164:-00074:001818.2664:01306
01307:+00142:-00051:+00176:001818.2664:01307
01308:+00130:+00049:-00048:001818.2664:01308
01309:-00166:-00003:-00120:001818.2664:01309
01310:-00141:+00013:+00039:001818.2664:01310
01311:+00009:+00026:+00172:001818.2664:01311
01312:+00019:-00161:-00043:001818.2664:01312
01313:+00047:+00085:+00039:001818.2664:01313
01314:+00128:-00064:+00184:001818.8693:01314
01315:-00165:-00030:-00080:001818.8693:01315
01316:-00161:-00006:-00053:001818.8693:01316
01317:-00061:-00112:+00141:001818.8693:01317
01318:-00057:+00183:-00087:001818.8693:01318
01319:-00032:-00064:+00047:001818.8693:01319
01320:+00068:+00054:-00084:001818.8693:01320
01321:+00051:+00139:-00054:001818.8693:01321
01322:-00171:-00135:-00108:001818.8693:01322
01323:-00092:+00027:+00068:001818.8693:01323
01324:-00020:-00077:-00129:001818.8693:01324
01325:-00094:+00101:-00100:001821.6365:01325
01326:+00106:+00087:-00054:001821.6365:01326
01327:+00135:-00069:-00095:001821.6365:01327
01328:-00043:+00138:-00090:001821.6365:01328
01329:-00049:+00019:-00080:001821.6365:01329
01330:-00043:+00145:-00103:001821.6365:01330
01331:-00061:+00007:-00055:001821.6365:01331
01332:-00042:+00203:+00047:001821.6365:01332
01333:+00212:+00191:+00083:001821.6365:01333
01334:+00031:+00046:-00172:001821.6365:01334
01335:-00340:+00002:-00099:001821.6365:01335
01336:-00212:+00149:-00079:001823.6427:01336
01337:+00151:-00204:-00032:001823.6427:01337
01338:+00040:+00064:-00023:001823.6427:01338
01339:-00053:-00027:+00011:001823.6427:01339
01340:+00032:-00061:+00052:001823.6427:01340
01341:+00039:+00093:-00168:001823.6427:01341
01342:-00019:+00082:+00142:001823.6427:01342
01343:-00036:+00033:+00044:001823.6427:01343
01344:-00084:-00098:-00023:001823.6427:01344
01345:+00092:-00084:+00018:001823.6427:01345
01346:+00234:+00073:+00053:001823.6427:01346
01347:+00106:+00062:+00006:001818.8066:01347
01348:-00147:-00150:+00036:001818.8066:01348
01349:-00110:+00144:-00107:001818.8066:01349
01350:-00071:-00076:+00056:001818.8066:01350
01351:-00018:+00133:-00071:001818.8066:01351
01352:+00038:+00012:+00043:001818.8066:01352
01353:+00049:+00018:+00076:001818.8066:01353
01354:+00116:+00031:-00165:001818.8066:01354
01355:-00180:+00166:-00063:001818.8066:01355
01356:-00025:+00093:+00102:001818.8066:01356
01357:+00050:+00062:-00018:001818.8066:01357
01358:+00001:+00014:+00029:001826.9550:01358
01359:+00113:-00007:+00148:001826.9550:01359
01360:+00278:+00033:+00131:001826.9550:01360
01361:-00230:-00049:-00144:001826.9550:01361
01362:-00198:+00230:-00098:001826.9550:01362
01363:+00074:+00052:+00163:001826.9550:01363
01364:-00011:+00063:-00087:001826.9550:01364
01365:-00103:+00091:-00004:001826.9550:01365
01366:+00125:+00032:+00171:001826.9550:01366
01367:+00054:+00083:-00179:001826.9550:01367
01368:-00189:+00011:-00067:001826.9550:01368
01369:-00030:+00062:+00055:001826.3626:01369
01370:+00034:-00040:-00070:001826.3626:01370
01371:-00125:+00049:-00152:001826.3626:01371
01372:+00206:+00043:+00039:001826.3626:01372
01373:+00271:-00034:+00088:001826.3626:01373
01374:-00010:+00012:-00101:001826.3626:01374
01375:-00203:+00075:-00021:001826.3626:01375
01376:-00028:+00111:+00212:001826.3626:01376
01377:+00068:+00030:-00108:001826.3626:01377
01378:-00007:+00092:-00063:001826.3626:01378
01379:+00140:+00118:+00068:001826.3626:01379
01380:+00088:-00008:+00033:001821.5563:01380
01381:-00116:-00176:-00136:001821.5563:01381
01382:-00090:+00082:+00112:001821.5563:01382
01383:+00033:+00051:+00067:001821.5563:01383
01384:-00063:-00103:-00012:001821.5563:01384
01385:+00100:+00140:-00067:001821.5563:01385
01386:+00259:+00043:+00114:001821.5563:01386
01387:-00018:-00079:-00044:001821.5563:01387
01388:-00296:+00277:-00190:001821.5563:01388
01389:-00185:-00042:+00181:001821.5563:01389
01390:+00183:+00176:+00021:001821.5563:01390
01391:+00057:+00052:-00020:001824.3992:01391
01392:+00010:+00050:-00127:001824.3992:01392
01393:-00431:+00124:-00095:001824.3992:01393
01394:-00467:+00011:-00295:001824.3992:01394
01395:-00210:+00142:-00045:001824.3992:01395
01396:-00003:-00265:+00003:001824.3992:01396
01397:-00177:+00010:-00141:001824.3992:01397
01398:-00116:+00198:-00087:001824.3992:01398
01399:+00272:-00074:+00118:001824.3992:01399
01400:+00203:+00173:-00283:001824.3992:01400
01401:-00116:+00031:-00177:001823.7060:01401
01402:+00285:-00175:+00057:001823.7060:01402
01403:+00213:-00161:-00143:001823.7060:01403
01404:-00006:-00024:+00014:001823.7060:01404
01405:+00223:+00001:+00128:001823.7060:01405
01406:+00232:+00104:+00011:001823.7060:01406
01407:-00397:-00086:-00097:001823.7060:01407
01408:-00207:+00105:+00309:001823.7060:01408
01409:+00109:-00063:+00067:001823.7060:01409
01410:-00389:+00132:-00206:001823.7060:01410
01411:-00288:-00034:-00042:001823.7060:01411
01412:+00169:-00074:+00233:001823.7060:01412
01413:-00081:-00072:-00300:001818.9399:01413
01414:-00182:-00018:-00126:001818.9399:01414
01415:+00018:-00058:+00103:001818.9399:01415
01416:+00168:-00002:-00054:001818.9399:01416
01417:+00129:+00067:-00168:001818.9399:01417
01418:+00110:+00065:+00078:001818.9399:01418
01419:+00243:-00001:+00019:001818.9399:01419
01420:+00204:+00011:-00185:001818.9399:01420
01421:-00010:+00229:-00015:001818.9399:01421
01422:-00031:-00145:+00014:001818.9399:01422
01423:+00004:+00012:-00220:001821.6523:01423
01424:-00102:+00040:-00130:001821.6523:01424
01425:-00009:-00070:+00139:001821.6523:01425
01426:+00120:+00036:-00059:001821.6523:01426
01427:-00045:-00045:-00047:001821.6523:01427
01428:-00080:+00116:-00007:001821.6523:01428
01429:-00063:-00100:+00003:001821.6523:01429
01430:-00070:-00033:-00126:001821.6523:01430
01431:+00085:+00080:+00030:001821.6523:01431
01432:+00289:-00026:+00121:001821.6523:01432
01433:+00155:+00093:-00116:001821.6523:01433
01434:-00041:+00201:-00168:001820.9288:01434
01435:-00026:-00043:+00027:001820.9288:01435
01436:-00036:-00017:+00053:001820.9288:01436
01437:+00034:+00156:-00092:001820.9288:01437
01438:+00201:+00048:+00128:001820.9288:01438
01439:+00190:-00033:+00020:001820.9288:01439
01440:-00193:-00104:-00183:001820.9288:01440
01441:-00166:+00139:+00055:001820.9288:01441
01442:+00047:-00097:-00004:001820.9288:01442
01443:-00072:+00036:-00101:001820.9288:01443
01444:-00014:+00028:-00046:001820.9288:01444
01445:+00210:+00112:-00008:001818.8479:01445
01446:+00190:-00111:-00124:001818.8479:01446
01447:-00063:+00171:-00178:001818.8479:01447
01448:-00098:-00084:+00042:001818.8479:01448
01449:-00130:-00051:-00080:001818.8479:01449
01450:+00114:+00086:-00084:001818.8479:01450
01451:+00161:-00077:+00170:001818.8479:01451
01452:+00108:-00053:+00067:001818.8479:01452
01453:-00019:+00037:-00138:001818.8479:01453
01454:-00018:-00008:+00085:001818.8479:01454
01455:-00190:-00025:-00012:001818.8479:01455
01456:-00106:+00078:+00076:001827.0447:01456
01457:+00066:+00084:+00098:001827.0447:01457
01458:+00162:+00025:+00027:001827.0447:01458
01459:-00027:-00193:-00092:001827.0447:01459
01460:-00100:+00115:-00138:001827.0447:01460
01461:-00041:+00080:+00249:001827.0447:01461
01462:+00077:-00239:+00007:001827.0447:01462
01463:+00052:+00348:-00082:001827.0447:01463
01464:-00028:-00071:+00206:001827.0447:01464
01465:+00073:-00033:+00161:001827.0447:01465
01466:+00072:-00136:-00054:001827.0447:01466
01467:-00053:+00116:-00037:001823.6427:01467
01468:-00093:-00039:-00022:001823.6427:01468
01469:-00123:-00068:+00066:001823.6427:01469
01470:-00021:+00163:-00015:001823.6427:01470
01471:+00131:+00026:+00180:001823.6427:01471
01472:-00102:+00015:-00121:001823.6427:01472
01473:-00223:+00267:+00079:001823.6427:01473
01474:+00027:-00151:+00108:001823.6427:01474
01475:+00023:+00383:-00031:001823.6427:01475
01476:-00061:-00218:+00007:001823.6427:01476
01477:+00110:+00114:+00052:001823.6427:01477
01478:+00072:+00341:-00075:001818.7418:01478
01479:-00156:-00429:-00177:001818.7418:01479
01480:-00115:+00358:+00078:001818.7418:01480
01481:+00160:+00325:-00061:001818.7418:01481
01482:-00072:+00001:+00005:001818.7418:01482
01483:-00258:+00387:-00142:001818.7418:01483
01484:-00054:-00013:+00204:001818.7418:01484
01485:+00325:+00073:-00022:001818.7418:01485
01486:-00229:+00532:-00119:001818.7418:01486
01487:-00323:-00131:+00056:001818.7418:01487
01488:+00216:+00373:+00101:001818.7418:01488
01489:+00029:+00363:-00148:001816.1457:01489
01490:-00050:+00069:+00055:001816.1457:01490
01491:+00185:+00302:-00038:001816.1457:01491
01492:-00053:+00091:-00187:001816.1457:01492
01493:-00191:+00333:-00022:001816.1457:01493
01494:+00157:+00244:+00179:001816.1457:01494
01495:+00174:-00005:-00218:001816.1457:01495
01496:-00350:+00423:-00323:001816.1457:01496
01497:+00351:+00116:+00148:001816.1457:01497
01498:+00333:+00061:+00122:001816.1457:01498
01499:-00314:+00266:-00063:001816.1457:01499
01500:-00319:+00002:+00195:001802.2271:01500
01501:+00268:+00265:+00292:001802.2271:01501
01502:-00114:+00002:-00270:001802.2271:01502
01503:-00084:-00146:+00455:001802.2271:01503
01504:+00324:-00006:+00095:001802.2271:01504
01505:-00227:-00074:-00307:001802.2271:01505
01506:-00364:+00470:+00380:001802.2271:01506
01507:+00460:+00071:+00121:001802.2271:01507
01508:-00241:+00019:-00562:001802.2271:01508
01509:-00319:+00271:+00060:001802.2271:01509
01510:+00319:+00005:+00137:001802.2271:01510
01511:+00227:-00242:-00041:001802.2271:01511
01512:-00283:-00048:-00203:001784.6604:01512
01513:+00083:-00160:+00419:001784.6604:01513
01514:+00131:+00214:-00093:001784.6604:01514
01515:-00133:-00187:-00348:001784.6604:01515
01516:+00149:+00082:+00037:001784.6604:01516
01517:+00173:+00009:+00056:001784.6604:01517
01518:-00083:-00134:-00315:001784.6604:01518
01519:-00284:+00501:+00017:001784.6604:01519
01520:+00195:-00168:+00301:001784.6604:01520
01521:-00069:+00059:-00105:001784.6604:01521
01522:-00174:-00499:+00022:001784.6604:01522
01523:+00219:+00113:+00097:001769.1008:01523
01524:+00058:+00267:-00074:001769.1008:01524
01525:-00121:-00363:+00034:001769.1008:01525
01526:+00028:+00565:+00060:001769.1008:01526
01527:+00022:+00260:-00206:001769.1008:01527
01528:-00098:+00148:-00021:001769.1008:01528
01529:-00011:+00599:-00039:001769.1008:01529
01530:+00081:+00018:+00125:001769.1008:01530
01531:-00010:+00303:-00112:001769.1008:01531
01532:-00096:-00026:-00038:001769.1008:01532
01533:-00150:+00334:+00231:001769.1008:01533
01534:+00000:+00129:-00147:001758.5129:01534
01535:-00019:-00429:-00155:001758.5129:01535
01536:-00112:+00249:+00061:001758.5129:01536
01537:+00048:-00338:+00195:001758.5129:01537
01538:-00007:-00265:-00171:001758.5129:01538
01539:-00096:-00059:-00008:001758.5129:01539
01540:-00024:-00325:+00221:001758.5129:01540
01541:+00138:+00144:+00016:001758.5129:01541
01542:-00042:-00108:-00237:001758.5129:01542
01543:-00037:+00094:+00198:001758.5129:01543
01544:+00256:-00268:-00120:001758.5129:01544
01545:+00112:+00054:-00013:001758.5129:01545
01546:-00291:+00340:+00017:001749.3851:01546
01547:-00077:-00197:+00153:001749.3851:01547
01548:+00029:+00321:-00119:001749.3851:01548
01549:+00012:+00019:-00103:001749.3851:01549
01550:-00159:+00207:+00030:001749.3851:01550
01551:+00053:+00139:-00117:001749.3851:01551
01552:+00062:+00246:-00175:001749.3851:01552
01553:-00073:+00033:+00024:001749.3851:01553
01554:-00004:-00208:+00114:001749.3851:01554
01555:+00043:+00201:-00023:001749.3851:01555
01556:+00068:-00012:-00188:001749.3851:01556
01557:-00126:-00199:+00263:001748.9597:01557
01558:+00163:+00001:-00207:001748.9597:01558
01559:+00038:+00002:-00219:001748.9597:01559
01560:-00165:+00029:+00077:001748.9597:01560
01561:+00062:-00272:+00035:001748.9597:01561
01562:+00083:+00214:+00008:001748.9597:01562
01563:+00002:-00296:-00073:001748.9597:01563
01564:-00129:-00002:+00054:001748.9597:01564
01565:+00151:-00002:+00121:001748.9597:01565
01566:+00122:-00079:-00218:001748.9597:01566
01567:-00263:+00096:+00149:001748.9597:01567
01568:-00011:+00028:-00078:001748.9597:01568
01569:+00127:+00322:+00044:001753.4876:01569
01570:-00059:+00246:-00012:001753.4876:01570
01571:-00072:+00121:+00156:001753.4876:01571
01572:+00073:-00006:+00090:001753.4876:01572
01573:-00090:+00367:-00108:001753.4876:01573
01574:-00104:-00068:+00042:001753.4876:01574
01575:+00029:+00094:+00004:001753.4876:01575
01576:+00071:-00164:-00202:001753.4876:01576
01577:-00173:+00307:-00165:001753.4876:01577
01578:+00048:-00162:+00107:001753.4876:01578
01579:-00036:+00156:-00229:001753.4876:01579
01580:-00095:-00078:+00051:001759.3020:01580
01581:+00134:-00156:+00112:001759.3020:01581
01582:+00026:+00115:-00044:001759.3020:01582
01583:-00126:-00346:-00177:001759.3020:01583
01584:+00080:+00154:+00119:001759.3020:01584
01585:+00096:-00136:+00041:001759.3020:01585
01586:+00110:-00013:-00148:001759.3020:01586
01587:-00038:+00509:-00113:001759.3020:01587
01588:-00060:-00165:+00175:001759.3020:01588
01589:+00081:+00487:+00036:001759.3020:01589
01590:+00150:-00293:-00046:001759.3020:01590
01591:-00121:+00158:+00090:001771.6800:01591
01592:-00095:+00436:-00121:001771.6800:01592
01593:+00033:-00103:-00080:001771.6800:01593
01594:-00001:+00390:-00097:001771.6800:01594
01595:-00072:+00065:-00066:001771.6800:01595
01596:-00034:+00320:-00039:001771.6800:01596
01597:-00068:+00225:-00091:001771.6800:01597
01598:-00065:-00036:+00023:001771.6800:01598
01599:+00093:+00338:-00124:001771.6800:01599
01600:-00110:+00116:-00056:001771.6800:01600
01601:-00068:+00152:+00159:001771.6800:01601
01602:+00170:+00288:-00068:001781.4051:01602
01603:-00118:-00370:-00061:001781.4051:01603
01604:-00168:+00286:-00215:001781.4051:01604
01605:+00202:+00050:+00071:001781.4051:01605
01606:+00200:-00425:-00036:001781.4051:01606
01607:-00093:+00374:-00250:001781.4051:01607
01608:-00128:-00387:+00192:001781.4051:01608
01609:+00155:+00236:+00081:001781.4051:01609
01610:+00175:-00249:-00100:001781.4051:01610
01611:-00176:-00126:+00011:001781.4051:01611
01612:+00040:+00132:+00124:001781.4051:01612
01613:+00134:-00391:-00037:001781.4051:01613
01614:+00059:+00335:+00000:001782.1317:01614
01615:+00029:-00125:+00144:001782.1317:01615
01616:-00028:+00177:+00111:001782.1317:01616
01617:+00080:-00173:-00165:001782.1317:01617
01618:-00054:+00221:+00127:001782.1317:01618
01619:+00041:+00068:-00051:001782.1317:01619
01620:+00040:-00130:-00065:001782.1317:01620
01621:-00153:+00324:-00143:001782.1317:01621
01622:-00065:-00052:+00011:001782.1317:01622
01623:-00004:+00010:-00017:001782.1317:01623
01624:+00032:+00140:-00198:001782.1317:01624
01625:-00216:+00101:+00002:001794.9371:01625
01626:+00102:+00232:+00069:001794.9371:01626
01627:+00153:-00030:-00085:001794.9371:01627
01628:-00058:+00259:+00054:001794.9371:01628
01629:+00010:+00250:-00024:001794.9371:01629
01630:+00033:-00106:+00060:001794.9371:01630
01631:-00090:+00027:-00192:001794.9371:01631
01632:+00180:+00019:+00042:001794.9371:01632
01633:+00137:-00148:+00017:001794.9371:01633
01634:-00071:+00096:+00011:001794.9371:01634
01635:-00026:+00031:+00119:001794.9371:01635
01636:+00098:+00116:-00012:001799.6072:01636
01637:-00043:-00009:-00147:001799.6072:01637
01638:+00010:-00026:+00148:001799.6072:01638
01639:+00119:-00117:+00047:001799.6072:01639
01640:-00059:+00004:-00101:001799.6072:01640
01641:-00053:-00144:+00034:001799.6072:01641
01642:+00035:-00050:+00114:001799.6072:01642
01643:-00079:-00128:-00187:001799.6072:01643
01644:-00097:+00032:+00137:001799.6072:01644
01645:+00189:-00037:+00035:001799.6072:01645
01646:-00125:-00063:-00074:001799.6072:01646
01647:-00108:+00019:+00162:001802.8426:01647
01648:+00187:-00086:+00031:001802.8426:01648
01649:-00074:+00028:-00092:001802.8426:01649
01650:-00133:-00172:-00115:001802.8426:01650
01651:+00183:-00126:+00180:001802.8426:01651
01652:+00276:-00009:-00121:001802.8426:01652
01653:-00095:-00228:-00136:001802.8426:01653
01654:+00050:-00180:+00103:001802.8426:01654
01655:+00099:-00025:+00057:001802.8426:01655
01656:+00067:-00255:-00090:001802.8426:01656
01657:-00052:+00138:+00009:001802.8426:01657
01658:-00017:-00183:+00107:001800.1724:01658
01659:+00076:-00077:-00123:001800.1724:01659
01660:-00115:+00459:+00024:001800.1724:01660
01661:+00051:-00339:+00123:001800.1724:01661
01662:+00117:+00350:+00070:001800.1724:01662
01663:-00017:+00239:-00272:001800.1724:01663
01664:-00137:+00107:+00062:001800.1724:01664
01665:+00312:+00308:+00165:001800.1724:01665
01666:+00191:-00163:-00239:001800.1724:01666
01667:-00295:+00342:-00109:001800.1724:01667
01668:+00200:+00140:+00189:001800.1724:01668
01669:+00283:+00203:+00119:001802.1866:01669
01670:-00100:+00303:-00212:001802.1866:01670
01671:-00168:+00022:-00012:001802.1866:01671
01672:+00028:+00227:+00192:001802.1866:01672
01673:+00128:+00143:-00275:001802.1866:01673
01674:-00078:+00147:+00154:001802.1866:01674
01675:-00143:+00065:-00089:001802.1866:01675
01676:+00060:-00161:+00047:001802.1866:01676
01677:+00130:+00288:-00113:001802.1866:01677
01678:+00083:-00238:-00075:001802.1866:01678
01679:-00189:-00171:-00059:001802.1866:01679
01680:+00023:+00147:-00012:001795.0223:01680
01681:+00152:-00192:+00234:001795.0223:01681
01682:+00060:+00084:-00179:001795.0223:01682
01683:-00118:-00072:-00010:001795.0223:01683
01684:+00011:-00147:+00145:001795.0223:01684
01685:+00173:+00008:-00039:001795.0223:01685
01686:+00007:-00326:+00015:001795.0223:01686
01687:-00167:+00303:+00129:001795.0223:01687
01688:+00049:-00125:+00216:001795.0223:01688
01689:+00072:+00113:-00007:001795.0223:01689
01690:+00193:+00116:-00226:001795.0223:01690
01691:-00251:-00140:+00075:001795.0223:01691
01692:-00031:+00185:-00050:001802.8762:01692
01693:+00117:-00225:-00182:001802.8762:01693
01694:-00007:+00153:+00142:001802.8762:01694
01695:-00199:-00028:-00040:001802.8762:01695
01696:-00071:+00190:+00000:001802.8762:01696
01697:+00050:-00061:-00178:001802.8762:01697
01698:-00123:+00189:+00046:001802.8762:01698
01699:-00128:+00107:-00139:001802.8762:01699
01700:+00087:+00092:-00030:001802.8762:01700
01701:+00167:+00015:+00014:001802.8762:01701
01702:-00175:+00009:-00127:001802.8762:01702
01703:-00152:+00164:-00050:001807.4854:01703
01704:+00115:+00142:+00142:001807.4854:01704
01705:+00104:-00049:+00074:001807.4854:01705
01706:-00118:+00086:-00144:001807.4854:01706
01707:-00067:+00134:-00005:001807.4854:01707
01708:+00117:-00040:+00012:001807.4854:01708
01709:-00010:+00015:-00072:001807.4854:01709
01710:-00074:+00109:+00071:001807.4854:01710
01711:-00073:-00001:+00007:001807.4854:01711
01712:+00062:+00055:-00060:001807.4854:01712
01713:+00098:+00130:-00148:001807.4854:01713
01714:-00044:-00098:+00053:001813.3356:01714
01715:-00034:+00189:+00014:001813.3356:01715
01716:-00053:+00049:-00093:001813.3356:01716
01717:-00026:-00032:+00116:001813.3356:01717
01718:+00102:+00109:+00008:001813.3356:01718
01719:-00122:+00180:-00127:001813.3356:01719
01720:+00051:+00084:+00219:001813.3356:01720
01721:+00083:-00045:-00072:001813.3356:01721
01722:-00111:+00005:-00074:001813.3356:01722
01723:-00099:+00063:+00102:001813.3356:01723
01724:+00050:-00095:+00083:001813.3356:01724
01725:-00054:-00024:-00126:001808.1248:01725
01726:-00019:+00058:-00090:001808.1248:01726
01727:+00044:-00185:+00190:001808.1248:01727
01728:-00023:+00046:-00025:001808.1248:01728
01729:-00026:-00008:-00007:001808.1248:01729
01730:+00143:-00215:+00278:001808.1248:01730
01731:+00185:+00011:-00143:001808.1248:01731
01732:-00231:-00226:-00141:001808.1248:01732
01733:+00067:+00004:+00235:001808.1248:01733
01734:+00270:-00175:+00041:001808.1248:01734
01735:-00099:-00012:+00071:001808.1248:01735
01736:-00094:+00270:-00076:001815.4761:01736
01737:+00010:+00180:+00088:001815.4761:01737
01738:-00065:-00077:-00285:001815.4761:01738
01739:-00116:+00023:+00035:001815.4761:01739
01740:+00056:-00096:+00155:001815.4761:01740
01741:-00090:+00067:+00006:001815.4761:01741
01742:-00186:-00172:-00141:001815.4761:01742
01743:+00070:+00145:+00114:001815.4761:01743
01744:-00044:+00183:-00104:001815.4761:01744
01745:-00203:-00015:-00182:001815.4761:01745
01746:+00130:+00262:-00031:001815.4761:01746
01747:+00207:-00007:-00151:001805.5694:01747
01748:-00263:+00094:-00180:001805.5694:01748
01749:+00013:+00078:+00069:001805.5694:01749
01750:+00201:+00051:-00042:001805.5694:01750
01751:-00061:+00276:-00150:001805.5694:01751
01752:+00138:-00082:+00030:001805.5694:01752
01753:+00060:+00216:-00084:001805.5694:01753
01754:-00159:+00066:-00098:001805.5694:01754
01755:-00118:-00205:+00193:001805.5694:01755
01756:+00206:+00264:+00001:001805.5694:01756
01757:-00121:-00050:-00116:001805.5694:01757
01758:-00132:+00117:+00119:001808.2790:01758
01759:+00167:+00165:-00120:001808.2790:01759
01760:+00001:-00248:+00122:001808.2790:01760
01761:+00018:+00105:-00119:001808.2790:01761
01762:-00008:+00071:+00047:001808.2790:01762
01763:-00084:-00046:+00118:001808.2790:01763
01764:+00160:-00069:-00062:001808.2790:01764
01765:-00063:+00045:+00015:001808.2790:01765
01766:-00032:+00104:+00079:001808.2790:01766
01767:+00134:-00090:+00086:001808.2790:01767
01768:-00232:+00046:-00079:001808.2790:01768
01769:-00190:-00061:-00003:001812.9863:01769
01770:+00058:-00018:+00060:001812.9863:01770
01771:-00034:+00070:-00125:001812.9863:01771
01772:-00079:+00032:-00024:001812.9863:01772
01773:-00027:-00049:+00125:001812.9863:01773
01774:+00000:+00152:-00143:001812.9863:01774
01775:-00117:+00008:+00096:001812.9863:01775
01776:+00024:-00005:+00061:001812.9863:01776
01777:+00117:-00115:-00061:001812.9863:01777
01778:-00156:+00103:-00199:001812.9863:01778
01779:+00171:+00235:+00178:001812.9863:01779
01780:+00236:-00047:+00005:001805.5926:01780
01781:-00085:-00008:-00125:001805.5926:01781
01782:-00166:+00188:-00129:001805.5926:01782
01783:-00005:+00102:+00088:001805.5926:01783
01784:+00057:-00060:-00115:001805.5926:01784
01785:-00151:+00038:+00012:001805.5926:01785
01786:+00047:+00088:+00169:001805.5926:01786
01787:+00097:+00057:-00111:001805.5926:01787
01788:-00152:-00071:-00137:001805.5926:01788
01789:-00011:+00191:+00019:001805.5926:01789
01790:+00073:+00004:+00083:001805.5926:01790
01791:+00064:+00085:-00146:001813.6199:01791
01792:-00032:+00111:-00044:001813.6199:01792
01793:+00208:-00036:+00116:001813.6199:01793
01794:-00069:-00242:-00254:001813.6199:01794
01795:-00048:+00416:+00083:001813.6199:01795
01796:+00253:-00237:-00027:001813.6199:01796
01797:-00038:+00149:+00010:001813.6199:01797
01798:-00244:+00038:-00356:001813.6199:01798
01799:-00053:+00153:+00071:001813.6199:01799
01800:+00282:-00027:+00072:001813.6199:01800
01801:-00152:+00007:-00132:001813.6199:01801
01802:-00174:+00126:-00029:001815.5920:01802
01803:+00211:-00032:-00030:001815.5920:01803
01804:-00015:-00073:-00100:001815.5920:01804
01805:-00127:+00180:-00215:001815.5920:01805
01806:+00129:-00082:+00125:001815.5920:01806
01807:-00018:+00148:-00202:001815.5920:01807
01808:-00146:+00040:+00005:001815.5920:01808
01809:+00118:-00001:+00192:001815.5920:01809
01810:-00082:-00162:-00092:001815.5920:01810
01811:-00106:+00024:-00027:001815.5920:01811
01812:+00095:+00104:+00134:001815.5920:01812
01813:+00056:+00017:+00163:001813.5286:01813
01814:-00148:-00135:+00013:001813.5286:01814
01815:+00009:+00070:+00233:001813.5286:01815
01816:+00119:-00153:+00041:001813.5286:01816
01817:-00146:+00052:-00137:001813.5286:01817
01818:-00074:+00057:+00116:001813.5286:01818
01819:+00087:+00011:+00250:001813.5286:01819
01820:+00249:-00027:-00096:001813.5286:01820
01821:+00137:+00121:-00012:001813.5286:01821
01822:+00038:+00033:+00141:001813.5286:01822
01823:-00094:-00107:-00065:001813.5286:01823
01824:-00048:-00056:-00066:001813.6082:01824
01825:+00021:+00146:-00025:001813.6082:01825
01826:+00036:-00035:+00007:001813.6082:01826
01827:+00267:-00033:-00180:001813.6082:01827
01828:+00358:+00150:-00122:001813.6082:01828
01829:+00033:-00060:-00064:001813.6082:01829
01830:-00100:+00175:-00159:001813.6082:01830
01831:-00018:-00067:-00051:001813.6082:01831
01832:+00299:-00001:+00083:001813.6082:01832
01833:+00310:+00173:-00055:001813.6082:01833
01834:-00011:-00033:-00175:001813.6082:01834
01835:-00170:+00116:-00101:001823.6823:01835
01836:-00031:-00085:-00007:001823.6823:01836
01837:-00216:-00085:-00055:001823.6823:01837
01838:-00099:+00221:-00119:001823.6823:01838
01839:+00088:+00014:+00103:001823.6823:01839
01840:+00179:+00000:+00007:001823.6823:01840
01841:-00216:+00215:-00260:001823.6823:01841
01842:-00182:-00010:+00163:001823.6823:01842
01843:+00115:+00017:+00017:001823.6823:01843
01844:-00002:+00004:+00018:001823.6823:01844
01845:+00146:+00211:+00039:001823.6823:01845
01846:+00273:-00044:+00001:001818.8458:01846
01847:+00111:-00039:+00048:001818.8458:01847
01848:+00016:+00091:-00203:001818.8458:01848
01849:-00041:+00062:+00104:001818.8458:01849
01850:-00130:+00002:-00168:001818.8458:01850
01851:+00046:+00201:-00095:001818.8458:01851
01852:+00203:-00113:+00092:001818.8458:01852
01853:-00001:+00029:-00158:001818.8458:01853
01854:-00275:+00046:-00156:001818.8458:01854
01855:-00043:-00008:+00209:001818.8458:01855
01856:-00009:-00085:+00119:001818.8458:01856
01857:-00230:+00061:-00135:001824.3693:01857
01858:-00044:+00037:+00154:001824.3693:01858
01859:+00355:+00046:+00116:001824.3693:01859
01860:-00012:+00108:-00136:001824.3693:01860
01861:-00183:+00178:+00159:001824.3693:01861
01862:-00167:-00028:+00181:001824.3693:01862
01863:+00035:+00053:-00087:001824.3693:01863
01864:-00005:-00037:-00069:001824.3693:01864
01865:+00099:+00078:+00184:001824.3693:01865
01866:+00081:-00016:-00148:001824.3693:01866
01867:-00318:+00025:-00191:001824.3693:01867
01868:+00054:+00055:+00202:001823.6467:01868
01869:+00105:+00036:-00083:001823.6467:01869
01870:-00493:-00176:-00178:001823.6467:01870
01871:+00005:+00133:+00111:001823.6467:01871
01872:+00352:-00007:+00170:001823.6467:01872
01873:-00252:-00257:-00318:001823.6467:01873
01874:-00006:+00247:+00205:001823.6467:01874
01875:+00327:-00165:+00093:001823.6467:01875
01876:-00169:-00300:-00269:001823.6467:01876
01877:-00365:+00389:+00026:001823.6467:01877
01878:+00308:-00324:+00401:001823.6467:01878
01879:+00157:-00018:-00116:001821.4836:01879
01880:-00093:-00074:-00089:001821.4836:01880
01881:+00051:-00254:+00232:001821.4836:01881
01882:-00008:+00338:-00024:001821.4836:01882
01883:-00168:-00483:-00252:001821.4836:01883
01884:+00054:-00113:+00204:001821.4836:01884
01885:+00418:+00224:-00054:001821.4836:01885
01886:-00101:-00365:-00266:001821.4836:01886
01887:-00059:-00070:+00111:001821.4836:01887
01888:+00342:-00067:+00044:001821.4836:01888
01889:+00016:-00187:-00078:001821.4836:01889
01890:-00176:+00270:-00050:001808.2497:01890
01891:+00117:-00178:+00165:001808.2497:01891
01892:+00032:+00068:-00012:001808.2497:01892
01893:-00136:+00433:-00032:001808.2497:01893
01894:+00138:-00210:+00187:001808.2497:01894
01895:+00090:+00142:+00059:001808.2497:01895
01896:-00107:-00328:-00160:001808.2497:01896
01897:-00119:+00276:+00028:001808.2497:01897
01898:+00332:-00155:+00119:001808.2497:01898
01899:+00095:+00103:-00086:001808.2497:01899
01900:-00133:+00352:+00029:001808.2497:01900
01901:+00261:+00062:+00188:001789.2463:01901
01902:+00005:+00001:-00008:001789.2463:01902
01903:-00176:+00170:+00008:001789.2463:01903
01904:+00052:+00055:+00242:001789.2463:01904
01905:-00065:-00222:-00029:001789.2463:01905
01906:-00077:-00096:-00029:001789.2463:01906
01907:+00110:+00189:+00178:001789.2463:01907
01908:+00094:+00122:+00064:001789.2463:01908
01909:-00127:-00084:-00288:001789.2463:01909
01910:-00085:+00181:+00003:001789.2463:01910
01911:+00103:+00049:+00198:001789.2463:01911
01912:+00073:+00236:-00197:001766.9504:01912
01913:-00139:+00025:-00080:001766.9504:01913
01914:+00026:-00020:+00182:001766.9504:01914
01915:+00108:-00016:+00015:001766.9504:01915
01916:-00114:-00090:-00290:001766.9504:01916
01917:+00038:+00260:-00053:001766.9504:01917
01918:-00067:+00034:-00052:001766.9504:01918
01919:+00005:+00209:-00147:001766.9504:01919
01920:+00032:+00217:-00062:001766.9504:01920
01921:-00106:+00062:+00095:001766.9504:01921
01922:+00071:+00063:+00015:001766.9504:01922
01923:-00043:+00096:-00042:001766.9504:01923
01924:-00109:+00304:+00084:001756.5920:01924
01925:+00179:+00020:-00137:001756.5920:01925
01926:+00075:+00145:-00051:001756.5920:01926
01927:-00290:+00304:-00085:001756.5920:01927
01928:+00108:-00168:+00090:001756.5920:01928
01929:+00123:+00240:+00098:001756.5920:01929
01930:-00265:+00038:-00231:001756.5920:01930
01931:-00317:-00206:+00329:001756.5920:01931
01932:+00200:-00101:-00153:001756.5920:01932
01933:-00003:+00165:+00061:001756.5920:01933
01934:-00214:-00184:+00114:001756.5920:01934
01935:+00093:+00329:+00294:001766.1757:01935
01936:-00185:-00354:-00204:001766.1757:01936
01937:-00179:+00383:-00120:001766.1757:01937
01938:+00056:-00178:+00023:001766.1757:01938
01939:+00072:+00237:+00051:001766.1757:01939
01940:-00024:-00332:-00023:001766.1757:01940
01941:-00216:+00234:+00012:001766.1757:01941
01942:+00017:-00049:+00008:001766.1757:01942
01943:+00032:-00132:-00068:001766.1757:01943
01944:-00355:+00143:-00150:001766.1757:01944
01945:-00039:-00085:+00090:001766.1757:01945
01946:+00110:+00049:-00161:001774.5683:01946
01947:-00183:+00208:-00280:001774.5683:01947
01948:-00107:-00120:+00138:001774.5683:01948
01949:+00035:+00265:-00082:001774.5683:01949
01950:-00172:+00106:-00263:001774.5683:01950
01951:-00054:+00288:-00088:001774.5683:01951
01952:+00236:+00257:-00123:001774.5683:01952
01953:-00030:-00175:-00041:001774.5683:01953
01954:-00142:+00302:-00218:001774.5683:01954
01955:+00287:-00049:-00014:001774.5683:01955
01956:+00021:+00281:-00180:001774.5683:01956
01957:-00230:+00448:-00203:001774.5683:01957
01958:-00071:-00285:+00276:001784.6334:01958
01959:+00354:+00489:-00137:001784.6334:01959
01960:-00040:+00070:-00156:001784.6334:01960
01961:-00150:+00412:+00397:001784.6334:01961
01962:+00191:+00010:-00100:001784.6334:01962
01963:-00020:-00298:-00155:001784.6334:01963
01964:-00042:+00563:+00287:001784.6334:01964
01965:+00266:-00170:+00101:001784.6334:01965
01966:+00012:-00178:-00182:001784.6334:01966
01967:+00061:+00205:-00093:001784.6334:01967
01968:+00154:-00273:+00277:001784.6334:01968
01969:+00189:+00079:+00064:001786.5806:01969
01970:+00008:-00193:-00163:001786.5806:01970
01971:-00072:+00005:+00156:001786.5806:01971
01972:+00202:-00096:+00016:001786.5806:01972
01973:+00194:-00102:-00052:001786.5806:01973
01974:-00232:+00409:-00120:001786.5806:01974
01975:-00080:-00021:+00229:001786.5806:01975
01976:+00135:+00160:-00068:001786.5806:01976
01977:+00010:+00196:-00202:001786.5806:01977
01978:-00305:+00142:+00089:001786.5806:01978
01979:+00366:+00164:+00069:001786.5806:01979
01980:+00239:+00014:-00061:001789.8150:01980
01981:-00215:+00168:-00217:001789.8150:01981
01982:+00061:+00148:+00019:001789.8150:01982
01983:-00060:+00059:-00036:001789.8150:01983
01984:+00013:+00228:-00105:001789.8150:01984
01985:+00117:-00028:+00158:001789.8150:01985
01986:+00012:+00107:-00119:001789.8150:01986
01987:+00045:+00034:-00014:001789.8150:01987
01988:+00026:+00008:+00137:001789.8150:01988
01989:-00012:+00057:+00023:001789.8150:01989
01990:-00176:-00052:-00016:001789.8150:01990
01991:-00091:+00118:+00162:001794.8948:01991
01992:+00160:-00120:+00082:001794.8948:01992
01993:+00200:+00003:-00048:001794.8948:01993
01994:+00172:+00182:-00037:001794.8948:01994
01995:-00249:-00130:+00057:001794.8948:01995
01996:-00130:+00072:-00108:001794.8948:01996
01997:+00097:-00047:-00004:001794.8948:01997
01998:+00034:+00015:+00118:001794.8948:01998
01999:+00075:+00015:-00144:001794.8948:01999
02000:+00066:-00009:-00009:001794.8948:02000
02001:-00015:-00087:+00096:001794.8948:02001
02002:+00024:+00038:-00030:001807.4895:02002
02003:-00103:-00063:-00066:001807.4895:02003
02004:-00128:+00087:-00039:001807.4895:02004
02005:-00030:-00014:+00110:001807.4895:02005
02006:+00193:-00200:-00127:001807.4895:02006
02007:+00170:+00187:-00170:001807.4895:02007
02008:-00136:-00059:+00102:001807.4895:02008
02009:-00046:-00028:+00082:001807.4895:02009
02010:-00044:+00025:-00284:001807.4895:02010
02011:-00010:+00046:+00122:001807.4895:02011
02012:+00133:-00057:+00009:001807.4895:02012
02013:-00064:-00056:-00171:001808.1281:02013
02014:+00065:+00019:+00067:001808.1281:02014
02015:+00146:+00150:+00106:001808.1281:02015
02016:-00244:-00038:-00109:001808.1281:02016
02017:-00103:+00150:-00148:001808.1281:02017
02018:+00190:+00041:+00133:001808.1281:02018
02019:-00033:-00078:-00042:001808.1281:02019
02020:+00098:+00180:-00004:001808.1281:02020
02021:+00097:+00000:+00152:001808.1281:02021
02022:-00223:+00350:+00032:001808.1281:02022
02023:-00169:-00072:+00006:001808.1281:02023
02024:+00125:+00279:+00003:001816.1517:02024
02025:-00013:+00060:-00115:001816.1517:02025
02026:-00094:-00001:+00187:001816.1517:02026
02027:+00124:+00204:+00017:001816.1517:02027
02028:-00035:-00050:-00072:001816.1517:02028
02029:-00093:+00274:+00080:001816.1517:02029
02030:-00040:+00230:-00073:001816.1517:02030
02031:+00128:-00046:+00082:001816.1517:02031
02032:+00135:+00238:-00146:001816.1517:02032
02033:+00039:+00077:+00095:001816.1517:02033
02034:-00124:-00017:+00114:001816.1517:02034
02035:+00090:+00204:+00003:001820.8459:02035
02036:-00038:-00212:-00051:001820.8459:02036
02037:-00118:+00264:+00129:001820.8459:02037
02038:+00065:-00052:+00025:001820.8459:02038
02039:+00235:-00274:+00120:001820.8459:02039
02040:+00230:+00200:-00051:001820.8459:02040
02041:-00106:-00076:+00081:001820.8459:02041
02042:+00028:-00248:+00072:001820.8459:02042
02043:+00136:+00124:-00103:001820.8459:02043
02044:-00056:-00241:+00102:001820.8459:02044
02045:+00126:+00122:+00081:001820.8459:02045
02046:+00118:-00176:-00012:001816.0650:02046
02047:-00102:-00046:+00059:001816.0650:02047
02048:+00077:-00055:+00034:001816.0650:02048
02049:-00105:-00124:+00018:001816.0650:02049
02050:-00060:+00050:-00022:001816.0650:02050
02051:+00068:-00134:+00099:001816.0650:02051
02052:+00033:+00025:-00057:001816.0650:02052
02053:+00106:+00165:-00071:001816.0650:02053
02054:-00080:-00103:+00066:001816.0650:02054
02055:-00048:+00177:-00108:001816.0650:02055
02056:+00087:-00123:-00055:001816.0650:02056
02057:-00109:-00004:-00019:001818.9078:02057
02058:+00009:+00120:+00016:001818.9078:02058
02059:+00093:-00215:+00020:001818.9078:02059
02060:+00057:+00172:+00036:001818.9078:02060
02061:-00007:+00176:+00099:001818.9078:02061
02062:-00055:-00048:+00010:001818.9078:02062
02063:-00141:+00123:-00103:001818.9078:02063
02064:-00041:-00163:+00074:001818.9078:02064
02065:+00163:-00015:+00071:001818.9078:02065
02066:-00105:+00257:-00014:001818.9078:02066
02067:-00098:-00099:+00033:001818.9078:02067
02068:+00111:+00283:+00016:001820.9466:02068
02069:-00094:+00188:-00067:001820.9466:02069
02070:-00116:-00083:-00007:001820.9466:02070
02071:+00165:+00348:-00034:001820.9466:02071
02072:+00000:+00153:-00299:001820.9466:02072
02073:-00076:+00305:+00018:001820.9466:02073
02074:+00130:+00188:+00093:001820.9466:02074
02075:-00123:-00269:-00155:001820.9466:02075
02076:-00176:+00412:-00120:001820.9466:02076
02077:+00194:+00182:+00035:001820.9466:02077
02078:+00017:+00157:-00043:001820.9466:02078
02079:-00199:+00370:-00194:001810.8710:02079
02080:-00021:-00204:+00065:001810.8710:02080
02081:-00011:+00455:+00053:001810.8710:02081
02082:-00207:+00235:-00171:001810.8710:02082
02083:-00118:+00256:+00173:001810.8710:02083
02084:+00154:+00300:+00068:001810.8710:02084
02085:+00047:-00084:-00292:001810.8710:02085
02086:-00146:+00359:-00218:001810.8710:02086
02087:+00067:+00035:-00076:001810.8710:02087
02088:-00052:-00299:+00033:001810.8710:02088
02089:-00090:+00250:-00341:001810.8710:02089
02090:+00048:-00125:+00161:001805.5786:02090
02091:+00142:+00328:+00024:001805.5786:02091
02092:-00032:+00041:-00271:001805.5786:02092
02093:-00068:-00093:+00176:001805.5786:02093
02094:+00044:+00196:-00053:001805.5786:02094
02095:-00178:-00098:+00020:001805.5786:02095
02096:-00145:-00272:+00194:001805.5786:02096
02097:+00135:+00115:-00047:001805.5786:02097
02098:-00010:-00369:-00124:001805.5786:02098
02099:-00035:+00092:+00184:001805.5786:02099
02100:+00064:-00166:+00063:001805.5786:02100
02101:-00153:-00030:-00064:001802.2832:02101
02102:+00047:+00025:-00173:001802.2832:02102
02103:-00033:-00178:+00209:001802.2832:02103
02104:-00115:+00217:-00158:001802.2832:02104
02105:+00189:-00058:+00266:001802.2832:02105
02106:+00018:+00034:-00058:001802.2832:02106
02107:-00274:+00117:+00190:001802.2832:02107
02108:-00032:-00013:+00000:001802.2832:02108
02109:+00073:+00209:-00195:001802.2832:02109
02110:-00266:+00004:+00050:001802.2832:02110
02111:-00041:+00116:-00038:001802.2832:02111
02112:+00211:+00121:+00042:001802.2832:02112
02113:+00047:+00070:-00021:001802.9388:02113
02114:-00169:+00135:-00185:001802.9388:02114
02115:-00085:+00033:+00052:001802.9388:02115
02116:+00047:+00108:-00178:001802.9388:02116
02117:+00199:+00147:+00118:001802.9388:02117
02118:+00075:-00083:+00085:001802.9388:02118
02119:+00056:+00114:-00150:001802.9388:02119
02120:+00166:+00026:+00029:001802.9388:02120
02121:+00056:-00021:+00016:001802.9388:02121
02122:-00070:+00173:-00010:001802.9388:02122
02123:+00218:-00089:+00094:001802.9388:02123
02124:+00134:+00102:-00010:001810.8645:02124
02125:-00058:-00055:-00104:001810.8645:02125
02126:-00018:+00082:+00147:001810.8645:02126
02127:+00177:-00042:+00248:001810.8645:02127
02128:-00151:+00112:-00075:001810.8645:02128
02129:-00199:+00108:+00097:001810.8645:02129
02130:-00031:-00090:+00035:001810.8645:02130
02131:+00123:-00011:+00027:001810.8645:02131
02132:+00229:+00053:-00055:001810.8645:02132
02133:+00075:+00031:+00108:001810.8645:02133
02134:-00236:+00028:-00180:001810.8645:02134
02135:-00152:-00090:-00108:001810.2435:02135
02136:+00153:-00026:+00140:001810.2435:02136
02137:+00190:-00018:-00004:001810.2435:02137
02138:+00045:-00030:-00101:001810.2435:02138
02139:+00091:-00040:+00141:001810.2435:02139
02140:+00099:+00049:-00093:001810.2435:02140
02141:-00114:-00032:-00169:001810.2435:02141
02142:-00015:+00039:-00082:001810.2435:02142
02143:-00057:-00142:+00035:001810.2435:02143
02144:-00066:-00119:-00078:001810.2435:02144
02145:+00132:+00085:-00165:001810.2435:02145
02146:+00154:-00043:+00271:001816.1568:02146
02147:-00234:-00208:-00138:001816.1568:02147
02148:-00279:+00133:-00092:001816.1568:02148
02149:+00014:-00118:+00234:001816.1568:02149
02150:+00062:+00061:+00005:001816.1568:02150
02151:+00069:-00051:+00001:001816.1568:02151
02152:+00185:+00001:+00034:001816.1568:02152
02153:-00104:+00088:+00022:001816.1568:02153
02154:-00167:-00230:-00077:001816.1568:02154
02155:+00013:+00199:+00037:001816.1568:02155
02156:+00013:-00014:-00037:001816.1568:02156
02157:-00117:-00029:-00059:001818.9432:02157
02158:+00214:+00079:+00085:001818.9432:02158
02159:+00210:-00106:-00064:001818.9432:02159
02160:-00192:+00090:-00114:001818.9432:02160
02161:-00132:+00191:+00002:001818.9432:02161
02162:+00040:+00024:+00248:001818.9432:02162
02163:-00002:+00038:-00116:001818.9432:02163
02164:+00004:+00043:+00064:001818.9432:02164
02165:+00294:+00042:-00054:001818.9432:02165
02166:-00078:+00005:-00223:001818.9432:02166
02167:-00295:+00102:+00053:001818.9432:02167
02168:-00084:-00043:-00014:001823.6486:02168
02169:+00104:-00165:+00189:001823.6486:02169
02170:+00106:+00254:-00155:001823.6486:02170
02171:-00089:+00138:+00124:001823.6486:02171
02172:-00041:-00124:-00111:001823.6486:02172
02173:-00108:+00366:-00164:001823.6486:02173
02174:-00033:+00065:+00123:001823.6486:02174
02175:-00062:-00189:+00219:001823.6486:02175
02176:-00055:+00179:-00070:001823.6486:02176
02177:+00177:+00014:+00093:001823.6486:02177
02178:+00316:+00339:+00031:001823.6486:02178
02179:+00034:-00041:-00109:001816.1628:02179
02180:-00116:-00187:+00140:001816.1628:02180
02181:+00073:+00297:-00062:001816.1628:02181
02182:-00075:-00143:+00054:001816.1628:02182
02183:-00122:+00003:+00107:001816.1628:02183
02184:+00437:+00066:+00191:001816.1628:02184
02185:-00104:-00316:-00151:001816.1628:02185
02186:-00375:-00105:-00130:001816.1628:02186
02187:+00045:-00212:+00215:001816.1628:02187
02188:+00223:-00255:+00013:001816.1628:02188
02189:+00027:+00169:-00279:001816.1628:02189
02190:-00186:-00437:+00112:001805.6094:02190
02191:+00321:-00075:+00036:001805.6094:02191
02192:+00259:-00123:-00151:001805.6094:02192
02193:-00152:-00289:-00010:001805.6094:02193
02194:+00005:+00323:-00080:001805.6094:02194
02195:+00051:-00309:+00112:001805.6094:02195
02196:-00016:-00060:-00096:001805.6094:02196
02197:+00116:-00077:-00043:001805.6094:02197
02198:+00006:-00280:+00166:001805.6094:02198
02199:-00041:-00113:+00118:001805.6094:02199
02200:-00012:-00150:-00072:001805.6094:02200
02201:-00066:+00061:+00184:001789.2425:02201
02202:+00075:+00152:+00064:001789.2425:02202
02203:+00079:-00173:-00041:001789.2425:02203
02204:-00071:-00067:-00035:001789.2425:02204
02205:+00092:+00143:+00043:001789.2425:02205
02206:+00092:+00157:+00112:001789.2425:02206
02207:-00256:+00377:-00192:001789.2425:02207
02208:-00044:-00015:+00508:001789.2425:02208
02209:+00155:+00006:+00252:001789.2425:02209
02210:+00009:-00017:+00023:001789.2425:02210
02211:-00176:+00227:-00367:001789.2425:02211
02212:+00197:+00122:-00037:001777.1091:02212
02213:+00120:-00196:-00233:001777.1091:02213
02214:-00218:+00273:-00158:001777.1091:02214
02215:+00107:-00080:+00095:001777.1091:02215
02216:+00258:+00127:-00350:001777.1091:02216
02217:-00008:+00155:+00032:001777.1091:02217
02218:+00038:-00087:+00176:001777.1091:02218
02219:+00134:+00094:+00074:001777.1091:02219
02220:-00155:-00217:-00154:001777.1091:02220
02221:-00126:-00165:+00286:001777.1091:02221
02222:+00158:+00106:+00085:001777.1091:02222
02223:-00219:-00486:-00354:001769.2727:02223
02224:-00220:+00562:+00242:001769.2727:02224
02225:+00414:-00370:+00209:001769.2727:02225
02226:-00167:+00008:-00147:001769.2727:02226
02227:-00384:-00231:-00144:001769.2727:02227
02228:+00331:-00215:+00307:001769.2727:02228
02229:+00320:+00303:-00062:001769.2727:02229
02230:-00127:-00395:-00294:001769.2727:02230
02231:-00110:+00364:+00083:001769.2727:02231
02232:+00105:+00163:-00121:001769.2727:02232
02233:+00046:-00077:-00099:001769.2727:02233
02234:-00292:+00176:-00068:001769.2727:02234
02235:-00136:+00189:-00130:001758.5223:02235
02236:+00123:-00038:+00040:001758.5223:02236
02237:-00073:+00079:-00123:001758.5223:02237
02238:-00085:+00395:+00059:001758.5223:02238
02239:+00084:+00082:-00196:001758.5223:02239
02240:-00108:-00277:-00235:001758.5223:02240
02241:-00138:+00387:+00053:001758.5223:02241
02242:+00133:+00052:-00124:001758.5223:02242
02243:-00174:+00165:-00259:001758.5223:02243
02244:-00164:+00222:+00077:001758.5223:02244
02245:+00225:-00001:+00244:001758.5223:02245
02246:+00133:+00148:-00220:001756.7824:02246
02247:-00030:-00111:-00263:001756.7824:02247
02248:-00203:+00073:+00218:001756.7824:02248
02249:-00085:+00139:-00042:001756.7824:02249
02250:+00201:+00131:-00010:001756.7824:02250
02251:+00192:-00004:+00125:001756.7824:02251
02252:+00029:+00047:+00097:001756.7824:02252
02253:-00117:+00227:+00034:001756.7824:02253
02254:-00135:-00090:-00025:001756.7824:02254
02255:+00115:+00318:+00224:001756.7824:02255
02256:-00090:+00211:-00283:001756.7824:02256
02257:-00342:+00100:+00063:001756.7824:02257
02258:+00023:+00345:-00130:001753.9333:02258
02259:+00168:-00060:-00212:001753.9333:02259
02260:-00088:+00227:-00032:001753.9333:02260
02261:-00123:+00017:-00130:001753.9333:02261
02262:-00088:+00286:+00014:001753.9333:02262
02263:+00063:+00102:-00154:001753.9333:02263
02264:+00018:-00258:-00187:001753.9333:02264
02265:-00119:+00307:-00157:001753.9333:02265
02266:+00190:+00101:-00114:001753.9333:02266
02267:+00085:+00096:-00042:001753.9333:02267
02268:-00133:-00243:-00145:001753.9333:02268
02269:-00054:+00205:-00023:001755.9454:02269
02270:+00107:-00194:-00023:001755.9454:02270
02271:-00077:-00019:-00285:001755.9454:02271
02272:+00029:-00170:+00136:001755.9454:02272
02273:+00075:+00082:+00147:001755.9454:02273
02274:-00088:-00039:+00037:001755.9454:02274
02275:-00071:+00016:+00049:001755.9454:02275
02276:+00133:+00277:+00135:001755.9454:02276
02277:-00029:+00116:-00013:001755.9454:02277
02278:-00136:+00255:+00069:001755.9454:02278
02279:+00066:-00017:+00051:001755.9454:02279
02280:+00139:+00113:+00167:001754.2758:02280
02281:+00016:-00114:-00217:001754.2758:02281
02282:-00238:+00170:-00023:001754.2758:02282
02283:+00047:+00019:-00119:001754.2758:02283
02284:-00019:-00085:+00121:001754.2758:02284
02285:-00176:-00024:+00081:001754.2758:02285
02286:+00130:-00084:-00022:001754.2758:02286
02287:+00030:+00150:+00205:001754.2758:02287
02288:-00227:+00017:-00078:001754.2758:02288
02289:+00075:+00299:+00265:001754.2758:02289
02290:+00148:+00117:-00136:001754.2758:02290
02291:-00103:-00011:-00188:001754.2758:02291
02292:-00147:+00316:+00375:001756.4688:02292
02293:+00295:-00027:+00026:001756.4688:02293
02294:+00027:-00149:-00038:001756.4688:02294
02295:-00147:-00022:-00170:001756.4688:02295
02296:+00070:-00124:+00309:001756.4688:02296
02297:+00071:+00162:+00041:001756.4688:02297
02298:-00058:-00237:-00146:001756.4688:02298
02299:-00022:+00102:+00247:001756.4688:02299
02300:+00162:-00005:+00037:001756.4688:02300
02301:+00071:-00256:+00048:001756.4688:02301
02302:-00199:+00352:+00045:001756.4688:02302
02303:-00011:-00124:+00199:001768.5668:02303
02304:+00093:+00199:+00142:001768.5668:02304
02305:+00108:+00414:-00108:001768.5668:02305
02306:-00008:-00024:+00177:001768.5668:02306
02307:+00115:+00371:-00157:001768.5668:02307
02308:-00027:-00118:-00234:001768.5668:02308
02309:-00157:+00295:+00008:001768.5668:02309
02310:+00203:+00000:-00103:001768.5668:02310
02311:-00059:+00234:-00206:001768.5668:02311
02312:-00127:+00298:-00144:001768.5668:02312
02313:+00282:-00294:+00151:001768.5668:02313
02314:+00118:+00351:-00182:001771.8803:02314
02315:+00003:-00149:-00125:001771.8803:02315
02316:-00172:+00029:+00248:001771.8803:02316
02317:+00183:-00261:-00079:001771.8803:02317
02318:+00003:-00010:-00157:001771.8803:02318
02319:-00094:+00174:+00160:001771.8803:02319
02320:+00170:-00094:+00117:001771.8803:02320
02321:+00065:-00006:+00063:001771.8803:02321
02322:-00120:-00179:-00301:001771.8803:02322
02323:-00053:+00045:+00272:001771.8803:02323
02324:+00166:+00104:+00011:001771.8803:02324
02325:+00019:-00102:+00053:001771.8803:02325
02326:-00204:+00077:+00036:001779.3369:02326
02327:+00149:+00025:-00047:001779.3369:02327
02328:+00095:-00160:+00085:001779.3369:02328
02329:-00292:+00229:-00104:001779.3369:02329
02330:-00186:+00092:-00057:001779.3369:02330
02331:+00185:-00026:+00067:001779.3369:02331
02332:+00067:+00200:-00257:001779.3369:02332
02333:-00190:+00052:-00034:001779.3369:02333
02334:+00132:-00047:-00103:001779.3369:02334
02335:+00168:+00028:+00011:001779.3369:02335
02336:-00169:+00254:-00212:001779.3369:02336
02337:-00141:-00026:+00096:001789.1071:02337
02338:+00106:+00227:-00024:001789.1071:02338
02339:+00063:-00050:-00063:001789.1071:02339
02340:-00047:+00050:+00121:001789.1071:02340
02341:+00116:+00154:-00081:001789.1071:02341
02342:-00020:-00021:-00142:001789.1071:02342
02343:-00200:+00022:+00085:001789.1071:02343
02344:-00009:-00012:+00089:001789.1071:02344
02345:+00035:-00096:-00017:001789.1071:02345
02346:+00042:+00200:+00064:001789.1071:02346
02347:+00106:+00061:+00129:001789.1071:02347
02348:-00110:-00138:-00069:001794.9804:02348
02349:-00091:+00241:-00019:001794.9804:02349
02350:+00111:-00004:+00190:001794.9804:02350
02351:-00138:+00038:-00155:001794.9804:02351
02352:-00058:+00138:-00129:001794.9804:02352
02353:+00164:-00034:+00108:001794.9804:02353
02354:+00113:+00045:-00127:001794.9804:02354
02355:-00149:+00032:-00121:001794.9804:02355
02356:+00113:-00106:+00270:001794.9804:02356
02357:+00154:-00046:-00029:001794.9804:02357
02358:-00187:-00072:-00129:001794.9804:02358
02359:+00101:+00192:+00059:001805.4927:02359
02360:+00266:-00066:+00169:001805.4927:02360
02361:-00150:-00089:-00122:001805.4927:02361
02362:-00233:+00224:-00108:001805.4927:02362
02363:+00054:-00032:+00329:001805.4927:02363
02364:-00048:-00068:-00047:001805.4927:02364
02365:-00138:+00305:-00196:001805.4927:02365
02366:-00032:-00061:+00327:001805.4927:02366
02367:+00170:+00154:+00065:001805.4927:02367
02368:+00086:-00408:-00180:001805.4927:02368
02369:-00210:+00337:-00024:001805.4927:02369
02370:+00069:+00167:+00046:001807.5069:02370
02371:+00087:+00026:+00050:001807.5069:02371
02372:-00118:+00485:-00059:001807.5069:02372
02373:+00034:+00141:-00011:001807.5069:02373
02374:+00182:+00129:-00078:001807.5069:02374
02375:-00307:+00601:-00283:001807.5069:02375
02376:-00255:-00137:+00117:001807.5069:02376
02377:+00344:+00657:+00106:001807.5069:02377
02378:-00171:+00118:-00238:001807.5069:02378
02379:-00308:+00410:-00101:001807.5069:02379
02380:+00341:+00473:-00021:001807.5069:02380
02381:+00120:-00352:-00112:001802.8503:02381
02382:-00180:+00556:-00281:001802.8503:02382
02383:+00242:+00106:+00082:001802.8503:02383
02384:+00026:-00326:-00105:001802.8503:02384
02385:-00060:+00364:-00215:001802.8503:02385
02386:+00298:-00271:+00192:001802.8503:02386
02387:+00152:+00309:-00036:001802.8503:02387
02388:-00069:-00150:-00191:001802.8503:02388
02389:+00014:-00422:+00258:001802.8503:02389
02390:+00135:+00182:-00019:001802.8503:02390
02391:-00033:-00463:-00057:001802.8503:02391
02392:+00080:+00008:+00104:001797.5828:02392
02393:+00251:-00191:+00191:001797.5828:02393
02394:-00031:-00293:-00125:001797.5828:02394
02395:+00065:-00046:-00036:001797.5828:02395
02396:+00015:-00301:+00206:001797.5828:02396
02397:-00158:+00025:-00054:001797.5828:02397
02398:+00035:-00205:+00001:001797.5828:02398
02399:+00014:+00018:+00126:001797.5828:02399
02400:+00167:-00126:+00069:001797.5828:02400
02401:+00103:-00079:-00111:001797.5828:02401
02402:-00304:+00197:-00091:001797.5828:02402
02403:-00214:-00118:+00141:001794.3487:02403
02404:+00251:+00058:+00125:001794.3487:02404
02405:-00213:+00025:-00202:001794.3487:02405
02406:-00312:+00109:+00131:001794.3487:02406
02407:+00230:+00013:+00093:001794.3487:02407
02408:-00080:+00106:-00056:001794.3487:02408
02409:-00308:+00085:-00117:001794.3487:02409
02410:+00005:+00014:+00133:001794.3487:02410
02411:+00101:-00171:+00027:001794.3487:02411
02412:-00047:+00101:-00080:001794.3487:02412
02413:-00008:-00132:+00007:001794.3487:02413
02414:+00043:+00197:+00012:001794.3487:02414
02415:+00049:+00043:+00009:001792.3845:02415
02416:-00211:-00110:+00020:001792.3845:02416
02417:-00025:+00209:+00160:001792.3845:02417
02418:+00115:-00165:+00081:001792.3845:02418
02419:-00003:+00041:+00088:001792.3845:02419
02420:-00121:-00132:-00006:001792.3845:02420
02421:+00185:-00040:+00147:001792.3845:02421
02422:+00169:+00110:-00086:001792.3845:02422
02423:-00255:-00102:-00064:001792.3845:02423
02424:+00060:-00136:+00097:001792.3845:02424
02425:+00186:-00114:-00338:001792.3845:02425
02426:-00135:-00027:+00132:001802.8258:02426
02427:+00095:-00221:-00044:001802.8258:02427
02428:+00013:-00084:+00006:001802.8258:02428
02429:-00106:-00102:+00230:001802.8258:02429
02430:+00235:-00139:+00001:001802.8258:02430
02431:-00097:-00159:+00021:001802.8258:02431
02432:-00155:-00059:+00146:001802.8258:02432
02433:+00194:+00111:+00072:001802.8258:02433
02434:-00023:-00427:-00029:001802.8258:02434
02435:-00183:+00063:+00041:001802.8258:02435
02436:+00083:-00267:+00152:001802.8258:02436
02437:-00040:-00119:+00013:001807.5087:02437
02438:-00187:+00231:-00041:001807.5087:02438
02439:+00088:-00229:+00245:001807.5087:02439
02440:+00013:-00033:+00227:001807.5087:02440
02441:-00035:-00245:-00300:001807.5087:02441
02442:-00077:-00034:+00310:001807.5087:02442
02443:+00025:+00212:+00083:001807.5087:02443
02444:-00056:-00267:-00189:001807.5087:02444
02445:-00082:-00009:+00108:001807.5087:02445
02446:+00177:+00298:-00026:001807.5087:02446
02447:-00010:-00049:+00111:001807.5087:02447
02448:-00106:+00293:-00233:001797.6337:02448
02449:-00056:+00028:-00081:001797.6337:02449
02450:-00007:+00031:+00144:001797.6337:02450
02451:+00021:+00174:-00252:001797.6337:02451
02452:-00100:+00015:+00072:001797.6337:02452
02453:+00075:+00393:-00056:001797.6337:02453
02454:+00014:-00233:-00099:001797.6337:02454
02455:-00118:+00501:-00143:001797.6337:02455
02456:+00248:+00253:-00032:001797.6337:02456
02457:+00111:-00133:-00047:001797.6337:02457
02458:-00088:+00335:-00349:001797.6337:02458
02459:+00000:+00026:+00045:001797.5441:02459
02460:+00124:+00214:+00072:001797.5441:02460
02461:+00233:+00016:-00219:001797.5441:02461
02462:-00093:+00009:+00283:001797.5441:02462
02463:+00020:-00132:-00105:001797.5441:02463
02464:+00033:-00136:+00015:001797.5441:02464
02465:-00077:+00024:+00010:001797.5441:02465
02466:+00011:+00150:+00097:001797.5441:02466
02467:+00006:-00122:-00028:001797.5441:02467
02468:+00053:+00253:-00056:001797.5441:02468
02469:-00103:-00055:+00251:001797.5441:02469
02470:-00031:+00034:-00101:001796.8953:02470
02471:-00014:+00150:-00167:001796.8953:02471
02472:-00230:-00132:+00019:001796.8953:02472
02473:-00022:-00001:-00071:001796.8953:02473
02474:+00081:-00065:-00038:001796.8953:02474
02475:+00134:-00012:+00089:001796.8953:02475
02476:+00019:+00061:-00032:001796.8953:02476
02477:-00098:+00149:-00003:001796.8953:02477
02478:+00018:-00041:-00067:001796.8953:02478
02479:-00098:+00084:-00006:001796.8953:02479
02480:-00010:-00101:+00076:001796.8953:02480
02481:+00284:+00178:-00173:001802.8253:02481
02482:+00135:+00196:+00019:001802.8253:02482
02483:-00182:-00023:-00031:001802.8253:02483
02484:-00074:+00142:+00079:001802.8253:02484
02485:-00001:+00004:-00074:001802.8253:02485
02486:+00057:+00191:+00048:001802.8253:02486
02487:-00054:-00022:-00136:001802.8253:02487
02488:-00075:+00127:-00155:001802.8253:02488
02489:+00194:-00081:-00026:001802.8253:02489
02490:+00047:-00063:-00143:001802.8253:02490
02491:-00262:+00132:-00025:001802.8253:02491
02492:+00054:+00038:+00062:001813.4060:02492
02493:+00227:+00103:+00121:001813.4060:02493
02494:+00009:+00180:-00344:001813.4060:02494
02495:-00094:+00132:+00228:001813.4060:02495
02496:+00110:+00008:-00032:001813.4060:02496
02497:-00058:-00015:-00097:001813.4060:02497
02498:-00126:+00113:+00014:001813.4060:02498
02499:+00044:+00073:+00113:001813.4060:02499
02500:+00099:-00165:-00063:001813.4060:02500
02501:+00074:+00220:-00405:001813.4060:02501
02502:-00039:-00052:+00268:001813.4060:02502
02503:-00168:-00084:+00033:001818.1127:02503
02504:+00012:+00237:-00038:001818.1127:02504
02505:-00043:-00020:+00040:001818.1127:02505
02506:-00063:-00058:+00038:001818.1127:02506
02507:+00135:-00070:-00063:001818.1127:02507
02508:+00128:+00053:+00245:001818.1127:02508
02509:-00046:-00097:-00106:001818.1127:02509
02510:-00045:-00013:-00049:001818.1127:02510
02511:+00043:+00022:-00104:001818.1127:02511
02512:+00016:-00017:+00087:001818.1127:02512
02513:-00011:-00107:-00060:001818.1127:02513
02514:+00150:+00256:-00065:001816.0533:02514
02515:+00094:-00005:+00103:001816.0533:02515
02516:-00230:+00069:-00150:001816.0533:02516
02517:-00025:+00080:-00002:001816.0533:02517
02518:-00007:-00124:-00049:001816.0533:02518
02519:-00118:+00208:-00001:001816.0533:02519
02520:-00024:-00205:+00042:001816.0533:02520
02521:+00168:+00148:+00045:001816.0533:02521
02522:+00061:-00024:-00137:001816.0533:02522
02523:-00202:-00056:-00109:001816.0533:02523
02524:-00060:+00196:-00068:001816.0533:02524
02525:-00137:+00095:+00057:001824.2363:02525
02526:-00011:+00205:+00183:001824.2363:02526
02527:+00205:+00025:-00143:001824.2363:02527
02528:+00181:+00097:-00144:001824.2363:02528
02529:-00064:-00150:-00099:001824.2363:02529
02530:-00232:+00118:-00008:001824.2363:02530
02531:-00129:+00223:+00014:001824.2363:02531
02532:+00149:-00008:-00114:001824.2363:02532
02533:+00123:-00106:+00052:001824.2363:02533
02534:+00176:+00266:-00115:001824.2363:02534
02535:+00020:-00020:+00038:001824.2363:02535
02536:-00062:+00220:+00047:001823.6427:02536
02537:-00133:+00131:-00031:001823.6427:02537
02538:-00055:+00048:+00078:001823.6427:02538
02539:+00107:+00162:+00004:001823.6427:02539
02540:+00184:+00029:-00013:001823.6427:02540
02541:+00146:-00121:+00071:001823.6427:02541
02542:-00047:+00158:-00128:001823.6427:02542
02543:-00127:-00006:+00011:001823.6427:02543
02544:-00054:-00027:+00018:001823.6427:02544
02545:+00038:+00134:-00032:001823.6427:02545
02546:+00135:-00077:-00051:001823.6427:02546
02547:+00248:+00281:+00109:001824.1804:02547
02548:+00080:+00010:+00114:001824.1804:02548
02549:-00188:+00006:-00175:001824.1804:02549
02550:-00137:+00205:-00110:001824.1804:02550
02551:+00045:-00008:+00077:001824.1804:02551
02552:+00079:-00144:-00049:001824.1804:02552
02553:+00086:+00135:+00001:001824.1804:02553
02554:+00109:-00075:+00200:001824.1804:02554
02555:+00003:+00062:-00078:001824.1804:02555
02556:-00187:-00026:-00049:001824.1804:02556
02557:-00063:+00051:-00086:001824.1804:02557
02558:-00037:+00109:+00075:001826.8953:02558
02559:+00030:-00015:-00012:001826.8953:02559
02560:+00110:-00042:+00277:001826.8953:02560
02561:+00130:+00172:-00021:001826.8953:02561
02562:-00189:+00033:-00166:001826.8953:02562
02563:-00169:+00063:+00184:001826.8953:02563
02564:+00069:-00029:+00051:001826.8953:02564
02565:-00066:-00079:-00027:001826.8953:02565
02566:+00047:+00102:-00167:001826.8953:02566
02567:+00225:-00063:+00363:001826.8953:02567
02568:-00199:-00147:+00056:001826.8953:02568
02569:-00217:+00025:-00146:001828.9294:02569
02570:-00097:-00015:+00085:001828.9294:02570
02571:+00035:+00127:+00082:001828.9294:02571
02572:-00062:-00090:+00049:001828.9294:02572
02573:+00086:+00042:-00054:001828.9294:02573
02574:+00146:+00122:-00086:001828.9294:02574
02575:-00153:-00080:-00049:001828.9294:02575
02576:-00172:+00003:+00112:001828.9294:02576
02577:-00068:+00046:+00056:001828.9294:02577
02578:-00083:+00018:+00031:001828.9294:02578
02579:+00055:+00172:+00012:001828.9294:02579
02580:+00281:+00084:+00106:001826.7883:02580
02581:-00043:-00052:-00021:001826.7883:02581
02582:+00094:+00011:-00081:001826.7883:02582
02583:+00222:+00197:-00055:001826.7883:02583
02584:+00014:+00245:-00154:001826.7883:02584
02585:-00045:+00026:+00028:001826.7883:02585
02586:+00346:-00039:+00054:001826.7883:02586
02587:+00389:+00025:-00119:001826.7883:02587
02588:+00089:+00068:-00175:001826.7883:02588
02589:-00307:+00110:-00135:001826.7883:02589
02590:-00210:-00115:+00110:001826.7883:02590
02591:+00009:+00144:-00160:001829.6680:02591
02592:-00025:+00099:-00020:001829.6680:02592
02593:-00055:+00024:+00142:001829.6680:02593
02594:+00080:+00330:-00080:001829.6680:02594
02595:-00104:-00053:-00053:001829.6680:02595
02596:-00160:+00218:-00074:001829.6680:02596
02597:-00055:-00059:-00041:001829.6680:02597
02598:+00033:-00124:+00215:001829.6680:02598
02599:+00318:+00233:+00023:001829.6680:02599
02600:+00157:-00070:+00122:001829.6680:02600
02601:+00008:-00144:-00055:001829.6680:02601
02602:-00004:+00275:-00066:001828.9932:02602
02603:+00011:-00116:+00104:001828.9932:02603
02604:-00009:+00106:-00068:001828.9932:02604
02605:+00035:+00021:-00019:001828.9932:02605
02606:+00072:-00097:+00170:001828.9932:02606
02607:+00087:+00144:+00048:001828.9932:02607
02608:-00308:+00000:-00021:001828.9932:02608
02609:-00238:+00026:+00142:001828.9932:02609
02610:-00028:+00032:-00094:001828.9932:02610
02611:-00013:-00091:+00020:001828.9932:02611
02612:+00060:+00223:+00157:001828.9932:02612
02613:+00199:-00023:+00170:001824.1331:02613
02614:-00165:+00017:-00203:001824.1331:02614
02615:-00167:+00027:-00003:001824.1331:02615
02616:+00011:-00018:+00250:001824.1331:02616
02617:-00028:+00053:-00020:001824.1331:02617
02618:-00100:+00048:-00098:001824.1331:02618
02619:+00037:+00006:-00028:001824.1331:02619
02620:+00120:+00076:-00045:001824.1331:02620
02621:-00164:-00140:-00030:001824.1331:02621
02622:-00103:+00135:+00195:001824.1331:02622
02623:-00074:-00088:-00125:001824.1331:02623
02624:-00251:+00022:-00119:001829.7100:02624
02625:+00110:-00043:+00118:001829.7100:02625
02626:+00137:+00027:+00024:001829.7100:02626
02627:-00293:-00160:-00279:001829.7100:02627
02628:-00238:+00221:+00047:001829.7100:02628
02629:+00116:-00120:+00181:001829.7100:02629
02630:-00098:-00132:-00149:001829.7100:02630
02631:-00182:-00036:-00091:001829.7100:02631
02632:+00095:-00284:+00154:001829.7100:02632
02633:+00032:+00395:-00075:001829.7100:02633
02634:-00031:-00524:-00152:001829.7100:02634
02635:-00048:-00030:+00118:001826.2971:02635
02636:+00098:+00173:-00102:001826.2971:02636
02637:-00129:-00507:-00175:001826.2971:02637
02638:-00058:+00050:+00107:001826.2971:02638
02639:+00305:+00417:-00057:001826.2971:02639
02640:-00009:-00314:-00069:001826.2971:02640
02641:-00139:+00343:-00118:001826.2971:02641
02642:+00286:-00458:-00032:001826.2971:02642
02643:+00004:-00039:-00016:001826.2971:02643
02644:-00321:+00599:-00141:001826.2971:02644
02645:-00001:-00169:+00288:001826.2971:02645
02646:+00173:+00228:+00132:001800.2603:02646
02647:-00177:+00303:-00115:001800.2603:02647
02648:-00044:+00181:+00096:001800.2603:02648
02649:+00199:+00234:+00041:001800.2603:02649
02650:-00102:-00259:-00149:001800.2603:02650
02651:-00060:+00707:-00095:001800.2603:02651
02652:+00266:-00026:-00004:001800.2603:02652
02653:-00080:+00309:-00007:001800.2603:02653
02654:+00053:+00463:+00032:001800.2603:02654
02655:+00244:-00295:+00101:001800.2603:02655
02656:-00082:+00286:-00020:001800.2603:02656
02657:-00073:+00082:-00025:001784.5614:02657
02658:+00094:-00565:+00484:001784.5614:02658
02659:+00177:+00226:-00240:001784.5614:02659
02660:-00129:-00351:-00096:001784.5614:02660
02661:+00146:+00580:+00324:001784.5614:02661
02662:+00234:-00058:+00000:001784.5614:02662
02663:-00184:-00218:-00262:001784.5614:02663
02664:-00051:+00115:-00020:001784.5614:02664
02665:+00091:-00369:+00260:001784.5614:02665
02666:-00028:+00210:+00004:001784.5614:02666
02667:+00093:-00398:+00012:001784.5614:02667
02668:-00030:+00162:+00029:001761.0661:02668
02669:+00072:-00109:-00100:001761.0661:02669
02670:-00007:-00130:-00094:001761.0661:02670
02671:-00236:+00218:+00016:001761.0661:02671
02672:+00012:-00185:+00192:001761.0661:02672
02673:+00087:+00254:+00119:001761.0661:02673
02674:-00225:+00047:-00111:001761.0661:02674
02675:-00152:+00199:+00026:001761.0661:02675
02676:+00107:+00261:-00115:001761.0661:02676
02677:+00011:-00270:-00166:001761.0661:02677
02678:-00318:+00478:-00074:001761.0661:02678
02679:+00139:+00118:-00101:001761.0661:02679
02680:+00047:+00077:-00040:001754.3416:02680
02681:-00122:+00158:-00175:001754.3416:02681
02682:+00215:+00016:+00088:001754.3416:02682
02683:+00216:+00088:-00103:001754.3416:02683
02684:-00015:-00134:-00423:001754.3416:02684
02685:-00422:-00037:+00266:001754.3416:02685
02686:+00140:-00028:+00019:001754.3416:02686
02687:+00127:-00015:+00000:001754.3416:02687
02688:-00172:+00124:+00122:001754.3416:02688
02689:+00077:+00058:+00176:001754.3416:02689
02690:-00073:+00072:+00116:001754.3416:02690
02691:-00121:-00110:-00156:001759.0205:02691
02692:-00055:+00063:+00133:001759.0205:02692
02693:+00040:+00138:-00009:001759.0205:02693
02694:+00008:-00030:+00001:001759.0205:02694
02695:-00079:+00099:+00004:001759.0205:02695
02696:+00006:+00150:-00138:001759.0205:02696
02697:-00071:+00045:+00077:001759.0205:02697
02698:-00130:+00082:-00137:001759.0205:02698
02699:-00102:+00103:+00070:001759.0205:02699
02700:+00040:+00065:-00192:001759.0205:02700
02701:-00017:+00038:-00169:001759.0205:02701
02702:-00029:+00082:-00123:001759.0205:02702
02703:+00049:+00065:-00069:001761.0217:02703
02704:-00064:-00157:+00003:001761.0217:02704
02705:+00025:+00301:-00205:001761.0217:02705
02706:+00006:-00149:+00074:001761.0217:02706
02707:-00033:+00094:+00039:001761.0217:02707
02708:+00050:+00017:-00048:001761.0217:02708
02709:+00078:-00099:+00324:001761.0217:02709
02710:+00117:+00134:-00132:001761.0217:02710
02711:-00137:-00194:-00049:001761.0217:02711
02712:+00016:+00026:+00120:001761.0217:02712
02713:+00165:-00209:+00030:001761.0217:02713
02714:-00012:-00099:-00013:001774.4321:02714
02715:-00032:+00405:-00082:001774.4321:02715
02716:+00011:-00141:+00228:001774.4321:02716
02717:-00012:+00266:-00105:001774.4321:02717
02718:-00003:-00378:-00184:001774.4321:02718
02719:-00097:+00108:-00049:001774.4321:02719
02720:+00183:+00284:-00044:001774.4321:02720
02721:-00018:-00287:-00090:001774.4321:02721
02722:-00028:+00279:+00068:001774.4321:02722
02723:+00206:+00174:-00040:001774.4321:02723
02724:-00086:+00111:-00187:001774.4321:02724
02725:+00053:+00443:-00086:001781.9500:02725
02726:+00076:-00226:+00014:001781.9500:02726
02727:-00080:+00369:-00170:001781.9500:02727
02728:+00027:+00221:-00125:001781.9500:02728
02729:+00035:+00173:+00129:001781.9500:02729
02730:+00122:+00287:-00042:001781.9500:02730
02731:-00102:-00239:-00051:001781.9500:02731
02732:-00144:+00454:-00119:001781.9500:02732
02733:+00316:-00018:+00021:001781.9500:02733
02734:+00103:-00240:+00110:001781.9500:02734
02735:-00122:+00182:-00195:001781.9500:02735
02736:+00220:-00039:+00183:001786.5389:02736
02737:+00206:+00071:-00037:001786.5389:02737
02738:-00083:-00023:-00126:001786.5389:02738
02739:+00019:-00055:+00262:001786.5389:02739
02740:+00249:-00125:+00029:001786.5389:02740
02741:-00080:-00013:-00010:001786.5389:02741
02742:-00151:+00078:+00071:001786.5389:02742
02743:+00119:+00026:+00224:001786.5389:02743
02744:-00066:-00085:-00082:001786.5389:02744
02745:-00054:-00043:-00085:001786.5389:02745
02746:+00092:+00001:+00258:001786.5389:02746
02747:-00080:+00098:-00185:001789.8303:02747
02748:-00184:-00012:-00065:001789.8303:02748
02749:+00079:+00077:+00003:001789.8303:02749
02750:+00117:+00050:-00070:001789.8303:02750
02751:-00108:-00114:-00154:001789.8303:02751
02752:+00009:+00190:-00011:001789.8303:02752
02753:-00011:-00001:-00029:001789.8303:02753
02754:+00033:+00176:-00236:001789.8303:02754
02755:-00003:+00189:-00088:001789.8303:02755
02756:-00184:-00056:+00149:001789.8303:02756
02757:+00056:+00261:-00088:001789.8303:02757
02758:-00033:+00031:+00070:001789.8303:02758
02759:-00010:+00010:+00111:001797.5673:02759
02760:-00013:+00167:-00107:001797.5673:02760
02761:-00017:-00083:+00140:001797.5673:02761
02762:+00102:+00076:-00164:001797.5673:02762
02763:-00159:+00059:+00154:001797.5673:02763
02764:-00060:+00102:-00007:001797.5673:02764
02765:+00163:+00199:-00107:001797.5673:02765
02766:-00049:-00012:+00083:001797.5673:02766
02767:-00073:+00071:-00090:001797.5673:02767
02768:+00049:+00052:-00036:001797.5673:02768
02769:+00000:+00227:+00035:001797.5673:02769
02770:-00022:+00158:+00014:001804.8389:02770
02771:-00165:-00147:-00017:001804.8389:02771
02772:-00106:+00362:+00079:001804.8389:02772
02773:+00143:-00191:+00025:001804.8389:02773
02774:-00014:+00062:+00106:001804.8389:02774
02775:-00071:+00128:-00155:001804.8389:02775
02776:+00020:-00067:+00055:001804.8389:02776
02777:-00072:-00110:-00144:001804.8389:02777
02778:-00042:+00071:-00088:001804.8389:02778
02779:+00078:-00095:+00187:001804.8389:02779
02780:+00096:+00062:-00052:001804.8389:02780
02781:+00049:-00130:+00159:001810.7757:02781
02782:+00008:+00007:+00098:001810.7757:02782
02783:+00174:+00181:-00105:001810.7757:02783
02784:-00237:-00364:-00103:001810.7757:02784
02785:+00058:-00079:+00175:001810.7757:02785
02786:+00321:-00025:+00007:001810.7757:02786
02787:-00016:-00244:+00142:001810.7757:02787
02788:-00221:+00501:-00173:001810.7757:02788
02789:+00097:-00067:+00326:001810.7757:02789
02790:+00039:+00129:-00130:001810.7757:02790
02791:-00089:-00230:-00203:001810.7757:02791
02792:-00023:-00087:+00206:001810.8604:02792
02793:+00116:+00364:-00101:001810.8604:02793
02794:-00076:-00360:-00014:001810.8604:02794
02795:-00004:+00214:+00204:001810.8604:02795
02796:+00182:+00359:-00107:001810.8604:02796
02797:-00195:-00177:-00043:001810.8604:02797
02798:+00004:+00544:-00093:001810.8604:02798
02799:+00151:+00155:-00036:001810.8604:02799
02800:-00005:+00290:-00079:001810.8604:02800
02801:-00050:+00425:-00145:001810.8604:02801
02802:-00125:+00017:+00105:001810.8604:02802
02803:+00042:+00410:-00099:001807.5654:02803
02804:+00006:+00072:-00172:001807.5654:02804
02805:-00135:+00410:-00002:001807.5654:02805
02806:+00203:+00245:-00029:001807.5654:02806
02807:+00158:-00300:-00040:001807.5654:02807
02808:-00082:+00414:-00192:001807.5654:02808
02809:-00003:-00225:+00040:001807.5654:02809
02810:-00037:+00404:+00014:001807.5654:02810
02811:+00044:-00107:-00030:001807.5654:02811
02812:+00094:-00090:+00185:001807.5654:02812
02813:+00122:+00058:-00020:001807.5654:02813
02814:+00004:-00137:+00035:001802.9138:02814
02815:-00099:-00027:+00087:001802.9138:02815
02816:+00104:+00264:+00100:001802.9138:02816
02817:-00035:-00232:+00039:001802.9138:02817
02818:-00087:+00087:-00082:001802.9138:02818
02819:+00023:+00157:+00067:001802.9138:02819
02820:+00138:-00100:+00055:001802.9138:02820
02821:+00057:+00108:-00138:001802.9138:02821
02822:-00036:-00042:+00129:001802.9138:02822
02823:+00037:+00144:-00118:001802.9138:02823
02824:-00118:-00052:-00041:001802.9138:02824
02825:-00021:+00040:+00109:001805.5649:02825
02826:+00149:+00004:+00046:001805.5649:02826
02827:+00030:+00035:-00129:001805.5649:02827
02828:+00007:+00071:-00041:001805.5649:02828
02829:-00002:+00015:+00063:001805.5649:02829
02830:-00130:+00003:-00117:001805.5649:02830
02831:-00022:+00195:-00012:001805.5649:02831
02832:+00003:-00111:+00122:001805.5649:02832
02833:-00069:+00161:-00028:001805.5649:02833
02834:-00031:-00110:-00133:001805.5649:02834
02835:-00046:+00218:+00073:001805.5649:02835
02836:-00048:+00352:-00126:001807.6180:02836
02837:-00136:-00324:+00012:001807.6180:02837
02838:-00091:+00167:-00171:001807.6180:02838
02839:+00096:+00236:-00019:001807.6180:02839
02840:+00041:-00074:+00086:001807.6180:02840
02841:-00048:+00412:-00264:001807.6180:02841
02842:+00045:+00130:+00048:001807.6180:02842
02843:-00008:+00177:-00064:001807.6180:02843
02844:-00046:+00496:-00273:001807.6180:02844
02845:-00189:+00141:+00167:001807.6180:02845
02846:+00075:+00357:-00051:001807.6180:02846
02847:+00069:+00624:-00184:001802.9774:02847
02848:-00047:-00125:+00187:001802.9774:02848
02849:+00004:+00732:-00185:001802.9774:02849
02850:-00131:+00328:-00075:001802.9774:02850
02851:-00190:+00109:-00219:001802.9774:02851
02852:+00204:+00486:-00217:001802.9774:02852
02853:-00058:-00156:-00098:001802.9774:02853
02854:-00127:+00497:-00283:001802.9774:02854
02855:+00170:+00107:-00045:001802.9774:02855
02856:+00047:+00213:-00094:001802.9774:02856
02857:-00116:+00448:-00363:001802.9774:02857
02858:+00218:-00297:+00296:001797.6639:02858
02859:+00149:+00254:-00285:001797.6639:02859
02860:+00105:-00198:-00097:001797.6639:02860
02861:+00000:+00033:+00281:001797.6639:02861
02862:+00073:-00113:+00066:001797.6639:02862
02863:-00174:-00016:-00076:001797.6639:02863
02864:+00058:+00014:+00027:001797.6639:02864
02865:+00023:-00191:+00093:001797.6639:02865
02866:-00160:-00063:-00045:001797.6639:02866
02867:+00060:-00168:-00110:001797.6639:02867
02868:+00059:-00042:+00235:001797.6639:02868
02869:-00075:+00067:-00142:001802.2832:02869
02870:-00168:-00211:+00017:001802.2832:02870
02871:-00184:+00155:+00036:001802.2832:02871
02872:+00112:+00061:-00051:001802.2832:02872
02873:+00173:+00031:+00002:001802.2832:02873
02874:-00054:-00189:-00219:001802.2832:02874
02875:-00132:+00121:-00088:001802.2832:02875
02876:+00144:+00002:+00110:001802.2832:02876
02877:-00105:-00254:-00092:001802.2832:02877
02878:-00187:+00229:-00072:001802.2832:02878
02879:+00013:-00013:-00022:001802.2832:02879
02880:+00120:-00144:+00001:001800.3276:02880
02881:+00075:+00126:-00186:001800.3276:02881
02882:-00168:+00021:+00104:001800.3276:02882
02883:-00141:+00103:-00026:001800.3276:02883
02884:+00099:+00072:-00114:001800.3276:02884
02885:-00099:-00008:-00029:001800.3276:02885
02886:+00008:-00093:+00018:001800.3276:02886
02887:+00241:+00148:+00001:001800.3276:02887
02888:-00058:-00216:+00109:001800.3276:02888
02889:+00008:+00167:+00039:001800.3276:02889
02890:+00096:-00048:+00107:001800.3276:02890
02891:+00061:+00086:+00005:001813.6064:02891
02892:+00022:+00027:+00081:001813.6064:02892
02893:+00125:-00087:+00154:001813.6064:02893
02894:+00189:+00049:-00130:001813.6064:02894
02895:-00029:-00073:+00055:001813.6064:02895
02896:-00123:-00086:+00046:001813.6064:02896
02897:-00077:+00167:-00114:001813.6064:02897
02898:-00058:-00005:-00040:001813.6064:02898
02899:+00000:+00030:+00114:001813.6064:02899
02900:+00117:-00234:-00037:001813.6064:02900
02901:-00013:+00089:-00130:001813.6064:02901
02902:-00017:+00152:+00029:001818.2664:02902
02903:-00054:-00311:+00046:001818.2664:02903
02904:-00145:+00024:-00172:001818.2664:02904
02905:+00020:-00036:+00143:001818.2664:02905
02906:+00137:-00055:+00130:001818.2664:02906
02907:+00197:+00009:+00005:001818.2664:02907
02908:+00070:-00077:-00119:001818.2664:02908
02909:-00156:+00035:+00086:001818.2664:02909
02910:-00148:-00033:-00111:001818.2664:02910
02911:-00086:+00019:+00176:001818.2664:02911
02912:+00069:-00192:+00096:001818.2664:02912
02913:+00047:+00010:-00154:001818.8675:02913
02914:-00057:-00032:+00125:001818.8675:02914
02915:-00038:+00218:-00071:001818.8675:02915
02916:-00063:-00053:+00215:001818.8675:02916
02917:-00164:+00092:-00203:001818.8675:02917
02918:-00202:+00087:+00129:001818.8675:02918
02919:+00037:-00212:+00004:001818.8675:02919
02920:+00175:+00278:+00039:001818.8675:02920
02921:-00003:-00186:-00066:001818.8675:02921
02922:+00047:+00287:+00052:001818.8675:02922
02923:-00115:+00224:-00234:001818.8675:02923
02924:-00199:-00243:+00080:001821.6920:02924
02925:+00042:+00232:-00101:001821.6920:02925
02926:+00087:+00277:-00157:001821.6920:02926
02927:-00019:-00075:+00088:001821.6920:02927
02928:+00082:+00297:+00065:001821.6920:02928
02929:+00020:+00635:-00181:001821.6920:02929
02930:-00063:-00166:-00003:001821.6920:02930
02931:-00014:+00457:-00065:001821.6920:02931
02932:-00101:-00345:-00102:001821.6920:02932
02933:+00087:+00104:+00094:001821.6920:02933
02934:+00076:+00473:-00308:001821.6920:02934
02935:-00238:-00209:+00126:001818.2528:02935
02936:-00128:+00247:-00045:001818.2528:02936
02937:+00083:+00129:-00172:001818.2528:02937
02938:-00061:+00206:+00140:001818.2528:02938
02939:+00033:+00340:-00139:001818.2528:02939
02940:-00008:+00089:+00076:001818.2528:02940
02941:+00012:+00292:-00181:001818.2528:02941
02942:-00047:+00000:-00172:001818.2528:02942
02943:-00234:+00399:+00002:001818.2528:02943
02944:+00220:+00019:-00138:001818.2528:02944
02945:-00016:-00215:-00001:001818.2528:02945
02946:+00040:+00278:-00070:001818.2528:02946
02947:+00101:-00253:-00072:001805.5095:02947
02948:-00180:+00383:+00012:001805.5095:02948
02949:+00037:+00185:-00043:001805.5095:02949
02950:+00188:-00402:+00193:001805.5095:02950
02951:+00170:+00435:+00068:001805.5095:02951
02952:+00125:-00163:-00074:001805.5095:02952
02953:+00128:-00083:+00339:001805.5095:02953
02954:+00253:+00080:-00121:001805.5095:02954
02955:-00073:-00259:-00071:001805.5095:02955
02956:-00064:-00144:+00165:001805.5095:02956
02957:+00106:-00092:+00008:001805.5095:02957
02958:-00024:-00190:+00095:001789.8336:02958
02959:+00068:+00153:-00033:001789.8336:02959
02960:+00086:-00107:+00193:001789.8336:02960
02961:-00054:+00036:+00015:001789.8336:02961
02962:-00063:-00124:-00116:001789.8336:02962
02963:-00019:-00314:+00113:001789.8336:02963
02964:+00022:+00263:-00009:001789.8336:02964
02965:+00041:-00186:-00058:001789.8336:02965
02966:+00101:-00087:-00153:001789.8336:02966
02967:+00054:-00003:-00063:001789.8336:02967
02968:-00096:-00048:-00080:001789.8336:02968
02969:-00117:+00168:-00109:001784.0858:02969
02970:-00026:+00089:-00049:001784.0858:02970
02971:+00203:+00115:+00139:001784.0858:02971
02972:-00192:+00169:-00033:001784.0858:02972
02973:-00125:+00023:-00040:001784.0858:02973
02974:+00163:+00163:+00149:001784.0858:02974
02975:+00035:-00009:+00174:001784.0858:02975
02976:-00039:+00185:-00208:001784.0858:02976
02977:+00110:+00044:-00112:001784.0858:02977
02978:+00030:+00131:-00109:001784.0858:02978
02979:-00097:+00269:-00160:001784.0858:02979
02980:+00066:+00120:+00097:001766.9114:02980
02981:+00129:+00133:+00065:001766.9114:02981
02982:-00201:-00009:-00016:001766.9114:02982
02983:-00166:-00100:+00287:001766.9114:02983
02984:+00190:+00011:-00105:001766.9114:02984
02985:-00074:-00147:-00180:001766.9114:02985
02986:-00069:+00235:+00093:001766.9114:02986
02987:+00098:-00148:+00113:001766.9114:02987
02988:-00205:-00388:-00083:001766.9114:02988
02989:-00144:+00131:-00019:001766.9114:02989
02990:+00071:-00459:+00370:001766.9114:02990
02991:-00004:-00061:+00192:001766.9114:02991
02992:-00022:-00104:-00142:001771.7194:02992
02993:+00350:-00128:+00237:001771.7194:02993
02994:+00194:+00240:-00152:001771.7194:02994
02995:-00283:-00142:-00008:001771.7194:02995
02996:+00009:+00397:-00174:001771.7194:02996
02997:+00108:-00170:-00168:001771.7194:02997
02998:-00214:-00040:-00003:001771.7194:02998
02999:-00039:+00300:+00055:001771.7194:02999
03000:+00027:-00113:+00162:001771.7194:03000
03001:-00053:+00064:-00087:001771.7194:03001
03002:-00099:-00024:-00102:001771.7194:03002
03003:-00057:+00328:+00096:001766.1109:03003
03004:+00020:-00069:-00236:001766.1109:03004
03005:-00072:+00382:+00110:001766.1109:03005
03006:+00142:+00197:-00031:001766.1109:03006
03007:+00037:-00304:+00092:001766.1109:03007
03008:-00088:+00355:-00217:001766.1109:03008
03009:+00044:-00171:+00100:001766.1109:03009
03010:-00015:-00081:+00122:001766.1109:03010
03011:-00027:-00083:-00218:001766.1109:03011
03012:-00038:-00072:+00140:001766.1109:03012
03013:+00128:+00207:+00064:001766.1109:03013
03014:+00148:-00116:-00020:001771.9957:03014
03015:-00198:+00219:+00052:001771.9957:03015
03016:-00015:-00193:-00123:001771.9957:03016
03017:+00069:-00049:+00156:001771.9957:03017
03018:-00121:+00375:-00219:001771.9957:03018
03019:-00065:-00127:+00220:001771.9957:03019
03020:+00099:+00235:-00029:001771.9957:03020
03021:+00057:+00240:-00167:001771.9957:03021
03022:-00152:+00245:+00144:001771.9957:03022
03023:+00033:+00470:-00215:001771.9957:03023
03024:-00129:+00003:-00122:001771.9957:03024
03025:-00121:+00435:-00184:001771.7382:03025
03026:+00159:+00002:-00006:001771.7382:03026
03027:-00025:+00174:-00129:001771.7382:03027
03028:+00049:+00240:-00169:001771.7382:03028
03029:-00190:-00158:+00014:001771.7382:03029
03030:+00017:+00473:-00075:001771.7382:03030
03031:+00082:-00242:-00073:001771.7382:03031
03032:+00001:-00025:+00224:001771.7382:03032
03033:+00050:-00081:-00223:001771.7382:03033
03034:+00179:+00041:+00079:001771.7382:03034
03035:+00120:+00135:-00026:001771.7382:03035
03036:-00121:-00064:+00057:001771.7382:03036
03037:+00120:+00111:+00327:001781.5146:03037
03038:+00194:-00242:-00075:001781.5146:03038
03039:-00272:+00199:+00079:001781.5146:03039
03040:-00056:+00034:+00141:001781.5146:03040
03041:+00198:+00025:+00062:001781.5146:03041
03042:-00247:-00127:-00115:001781.5146:03042
03043:-00199:+00207:-00055:001781.5146:03043
03044:-00015:-00127:+00263:001781.5146:03044
03045:+00011:+00198:-00129:001781.5146:03045
03046:+00002:+00057:+00094:001781.5146:03046
03047:+00037:+00010:+00099:001781.5146:03047
03048:+00030:+00199:-00131:001779.6647:03048
03049:-00077:-00092:-00106:001779.6647:03049
03050:+00005:+00364:-00125:001779.6647:03050
03051:-00007:-00209:-00021:001779.6647:03051
03052:-00063:+00298:-00111:001779.6647:03052
03053:-00004:+00281:-00188:001779.6647:03053
03054:+00125:+00109:+00217:001779.6647:03054
03055:-00035:+00037:-00217:001779.6647:03055
03056:-00111:+00546:-00026:001779.6647:03056
03057:+00177:-00014:+00070:001779.6647:03057
03058:+00052:+00342:+00000:001779.6647:03058
03059:-00219:+00170:-00059:001789.7895:03059
03060:+00138:+00362:-00034:001789.7895:03060
03061:+00061:-00067:-00116:001789.7895:03061
03062:-00153:+00271:+00020:001789.7895:03062
03063:+00015:+00285:-00090:001789.7895:03063
03064:+00039:-00338:+00195:001789.7895:03064
03065:-00068:+00135:-00038:001789.7895:03065
03066:+00048:+00045:+00048:001789.7895:03066
03067:+00089:-00239:+00177:001789.7895:03067
03068:+00092:+00061:-00089:001789.7895:03068
03069:-00213:-00246:-00008:001789.7895:03069
03070:+00045:+00292:+00221:001794.4157:03070
03071:+00177:-00189:-00067:001794.4157:03071
03072:-00245:-00203:-00033:001794.4157:03072
03073:+00008:+00101:-00038:001794.4157:03073
03074:+00122:-00249:+00087:001794.4157:03074
03075:-00057:-00201:-00017:001794.4157:03075
03076:-00007:-00061:+00140:001794.4157:03076
03077:-00042:-00300:+00240:001794.4157:03077
03078:+00033:+00061:-00089:001794.4157:03078
03079:-00029:-00216:+00081:001794.4157:03079
03080:+00144:-00188:+00341:001794.4157:03080
03081:+00132:-00201:-00123:001792.5673:03081
03082:-00154:-00011:+00051:001792.5673:03082
03083:+00066:+00170:+00003:001792.5673:03083
03084:+00096:-00029:+00308:001792.5673:03084
03085:-00145:+00139:-00038:001792.5673:03085
03086:+00036:+00033:-00010:001792.5673:03086
03087:+00057:+00181:+00028:001792.5673:03087
03088:+00051:+00146:-00093:001792.5673:03088
03089:-00116:+00064:+00102:001792.5673:03089
03090:+00053:+00327:-00086:001792.5673:03090
03091:+00102:-00033:-00099:001792.5673:03091
03092:-00092:+00048:-00129:001800.3950:03092
03093:+00069:+00289:-00130:001800.3950:03093
03094:+00158:-00104:+00005:001800.3950:03094
03095:+00145:+00281:-00080:001800.3950:03095
03096:-00028:+00148:-00063:001800.3950:03096
03097:-00050:-00244:+00233:001800.3950:03097
03098:+00169:+00069:-00191:001800.3950:03098
03099:+00025:+00051:+00099:001800.3950:03099
03100:+00000:-00040:+00206:001800.3950:03100
03101:+00194:+00016:+00112:001800.3950:03101
03102:-00142:-00064:-00013:001800.3950:03102
03103:-00033:+00046:+00168:001800.3950:03103
03104:+00006:-00043:+00087:001797.1936:03104
03105:+00041:+00057:-00193:001797.1936:03105
03106:-00154:+00005:-00046:001797.1936:03106
03107:+00146:-00061:+00248:001797.1936:03107
03108:+00186:+00048:+00001:001797.1936:03108
03109:-00199:-00046:-00039:001797.1936:03109
03110:-00056:+00057:+00001:001797.1936:03110
03111:+00107:-00075:+00276:001797.1936:03111
03112:-00092:-00106:-00179:001797.1936:03112
03113:+00061:+00076:-00010:001797.1936:03113
03114:+00169:-00070:+00225:001797.1936:03114
03115:-00205:-00092:+00053:001803.0794:03115
03116:-00120:+00180:-00162:001803.0794:03116
03117:+00222:-00024:+00246:001803.0794:03117
03118:-00158:-00018:-00086:001803.0794:03118
03119:-00255:-00040:-00110:001803.0794:03119
03120:+00075:+00023:-00038:001803.0794:03120
03121:+00081:+00140:-00036:001803.0794:03121
03122:-00186:-00226:+00019:001803.0794:03122
03123:-00021:+00034:-00023:001803.0794:03123
03124:+00045:+00105:-00065:001803.0794:03124
03125:-00109:+00026:-00014:001803.0794:03125
03126:+00088:+00260:-00027:001811.0347:03126
03127:+00068:-00047:+00040:001811.0347:03127
03128:-00071:-00074:+00083:001811.0347:03128
03129:+00051:+00428:-00232:001811.0347:03129
03130:+00054:-00060:+00168:001811.0347:03130
03131:-00078:+00031:-00045:001811.0347:03131
03132:-00081:+00378:-00050:001811.0347:03132
03133:+00132:-00071:+00139:001811.0347:03133
03134:+00113:+00163:-00223:001811.0347:03134
03135:-00200:-00106:-00028:001811.0347:03135
03136:-00114:+00074:-00005:001811.0347:03136
03137:+00153:-00039:+00171:001815.7158:03137
03138:+00086:+00088:-00032:001815.7158:03138
03139:-00110:+00242:-00144:001815.7158:03139
03140:+00070:-00059:+00106:001815.7158:03140
03141:+00164:+00216:-00184:001815.7158:03141
03142:-00085:+00227:-00059:001815.7158:03142
03143:-00138:-00083:+00161:001815.7158:03143
03144:+00120:+00157:+00054:001815.7158:03144
03145:-00033:-00084:-00072:001815.7158:03145
03146:+00042:+00341:+00219:001815.7158:03146
03147:+00166:-00090:+00019:001815.7158:03147
03148:-00108:-00039:+00119:001810.9954:03148
03149:-00076:-00001:-00179:001810.9954:03149
03150:+00117:-00022:+00243:001810.9954:03150
03151:-00071:-00019:-00132:001810.9954:03151
03152:-00130:-00029:-00034:001810.9954:03152
03153:+00070:-00073:+00164:001810.9954:03153
03154:+00216:+00193:-00142:001810.9954:03154
03155:-00230:-00280:-00073:001810.9954:03155
03156:-00121:+00105:+00081:001810.9954:03156
03157:+00102:-00121:-00008:001810.9954:03157
03158:-00025:-00225:-00060:001810.9954:03158
03159:-00061:+00282:-00022:001813.7124:03159
03160:+00039:-00187:+00250:001813.7124:03160
03161:-00041:+00055:-00056:001813.7124:03161
03162:-00009:+00339:-00136:001813.7124:03162
03163:-00054:+00017:+00163:001813.7124:03163
03164:-00013:+00159:-00100:001813.7124:03164
03165:-00054:-00064:-00095:001813.7124:03165
03166:+00035:+00034:+00074:001813.7124:03166
03167:+00116:+00053:-00166:001813.7124:03167
03168:-00157:+00025:-00132:001813.7124:03168
03169:-00137:+00164:-00027:001813.7124:03169
03170:+00199:+00006:-00023:001818.4791:03170
03171:+00008:+00210:-00283:001818.4791:03171
03172:-00112:+00154:-00084:001818.4791:03172
03173:-00065:+00002:+00056:001818.4791:03173
03174:+00093:+00055:-00101:001818.4791:03174
03175:-00054:+00135:-00046:001818.4791:03175
03176:-00049:+00134:+00112:001818.4791:03176
03177:+00049:+00156:-00024:001818.4791:03177
03178:+00145:+00008:+00153:001818.4791:03178
03179:+00088:+00046:-00166:001818.4791:03179
03180:-00148:+00137:-00003:001818.4791:03180
03181:-00135:-00038:+00110:001813.6711:03181
03182:+00053:+00158:-00176:001813.6711:03182
03183:-00066:+00091:+00013:001813.6711:03183
03184:-00062:+00112:+00000:001813.6711:03184
03185:-00089:+00053:-00142:001813.6711:03185
03186:+00026:-00131:+00165:001813.6711:03186
03187:+00162:+00175:+00000:001813.6711:03187
03188:-00096:+00097:-00123:001813.6711:03188
03189:-00154:-00076:+00189:001813.6711:03189
03190:+00077:+00118:+00028:001813.6711:03190
03191:+00026:-00043:-00093:001813.6711:03191
03192:+00022:-00047:+00149:001819.0383:03192
03193:+00120:+00153:+00058:001819.0383:03193
03194:-00096:-00060:+00053:001819.0383:03194
03195:-00091:+00282:+00006:001819.0383:03195
03196:+00085:+00059:+00262:001819.0383:03196
03197:-00147:-00244:-00032:001819.0383:03197
03198:-00068:+00367:-00262:001819.0383:03198
03199:+00183:-00116:+00143:001819.0383:03199
03200:+00139:-00124:-00008:001819.0383:03200
03201:-00085:-00089:-00127:001819.0383:03201
03202:-00059:-00242:+00165:001819.0383:03202
03203:+00129:+00100:-00052:001820.9960:03203
03204:+00028:-00133:+00042:001820.9960:03204
03205:-00215:+00214:-00032:001820.9960:03205
03206:+00056:-00053:+00188:001820.9960:03206
03207:+00127:-00296:+00023:001820.9960:03207
03208:-00243:+00127:-00182:001820.9960:03208
03209:-00144:-00136:+00190:001820.9960:03209
03210:+00140:-00073:+00091:001820.9960:03210
03211:-00015:+00370:-00230:001820.9960:03211
03212:-00113:-00031:+00074:001820.9960:03212
03213:+00237:+00303:+00029:001820.9960:03213
03214:+00076:-00286:-00224:001818.8732:03214
03215:-00134:+00257:-00078:001818.8732:03215
03216:+00118:+00366:+00018:001818.8732:03216
03217:-00053:-00059:-00091:001818.8732:03217
03218:-00001:+00479:-00037:001818.8732:03218
03219:+00166:-00010:+00097:001818.8732:03219
03220:+00057:+00316:-00050:001818.8732:03220
03221:-00210:+00251:-00172:001818.8732:03221
03222:-00192:+00099:+00194:001818.8732:03222
03223:+00148:+00299:-00102:001818.8732:03223
03224:-00025:+00058:-00198:001818.8732:03224
03225:-00094:+00335:-00108:001813.6279:03225
03226:+00257:+00076:+00066:001813.6279:03226
03227:-00095:-00037:-00105:001813.6279:03227
03228:-00161:+00326:-00203:001813.6279:03228
03229:+00249:-00003:+00116:001813.6279:03229
03230:+00073:-00085:-00046:001813.6279:03230
03231:-00073:+00021:-00153:001813.6279:03231
03232:+00029:+00075:+00163:001813.6279:03232
03233:+00106:+00096:-00033:001813.6279:03233
03234:+00129:+00064:-00073:001813.6279:03234
03235:-00091:+00071:+00180:001813.6279:03235
03236:-00073:+00114:+00026:001821.0059:03236
03237:-00137:-00076:-00029:001821.0059:03237
03238:+00004:+00121:+00058:001821.0059:03238
03239:+00193:+00027:+00160:001821.0059:03239
03240:-00046:-00127:-00021:001821.0059:03240
03241:-00096:+00184:-00110:001821.0059:03241
03242:-00050:-00107:+00151:001821.0059:03242
03243:+00200:+00101:-00096:001821.0059:03243
03244:+00094:-00028:-00182:001821.0059:03244
03245:-00192:-00022:+00138:001821.0059:03245
03246:+00203:+00272:-00192:001821.0059:03246
03247:+00178:-00153:+00125:001813.5266:03247
03248:-00129:-00033:+00059:001813.5266:03248
03249:-00212:+00126:+00014:001813.5266:03249
03250:-00011:-00034:+00007:001813.5266:03250
03251:+00098:+00054:-00079:001813.5266:03251
03252:-00100:-00062:+00053:001813.5266:03252
03253:-00054:-00162:-00016:001813.5266:03253
03254:+00136:+00040:-00165:001813.5266:03254
03255:+00022:+00018:+00060:001813.5266:03255
03256:-00120:-00206:-00009:001813.5266:03256
03257:-00101:+00240:-00087:001813.5266:03257
03258:-00023:+00054:-00003:001824.3516:03258
03259:+00130:+00077:+00063:001824.3516:03259
03260:+00134:-00076:-00088:001824.3516:03260
03261:-00024:-00008:-00067:001824.3516:03261
03262:-00008:+00098:-00052:001824.3516:03262
03263:-00070:-00047:-00078:001824.3516:03263
03264:-00133:+00104:-00119:001824.3516:03264
03265:+00069:+00113:+00066:001824.3516:03265
03266:+00081:-00270:+00058:001824.3516:03266
03267:+00147:+00181:-00078:001824.3516:03267
03268:+00024:+00134:-00164:001824.3516:03268
03269:-00209:+00124:-00070:001826.3548:03269
03270:-00049:-00020:-00127:001826.3548:03270
03271:-00063:+00013:-00021:001826.3548:03271
03272:+00050:+00086:+00116:001826.3548:03272
03273:+00117:+00102:-00106:001826.3548:03273
03274:+00052:+00226:-00110:001826.3548:03274
03275:-00019:+00020:-00050:001826.3548:03275
03276:-00061:+00198:+00035:001826.3548:03276
03277:-00050:+00117:-00078:001826.3548:03277
03278:+00012:+00025:-00010:001826.3548:03278
03279:+00051:-00007:-00046:001826.3548:03279
03280:+00115:+00130:-00148:001824.1429:03280
03281:-00077:-00067:+00013:001824.1429:03281
03282:-00139:+00140:-00007:001824.1429:03282
03283:+00038:+00021:+00071:001824.1429:03283
03284:-00108:+00074:-00085:001824.1429:03284
03285:-00060:+00109:-00080:001824.1429:03285
03286:+00217:-00078:-00002:001824.1429:03286
03287:+00177:-00011:+00049:001824.1429:03287
03288:-00155:+00068:-00117:001824.1429:03288
03289:-00044:-00186:+00099:001824.1429:03289
03290:+00053:+00135:-00139:001824.1429:03290
03291:+00031:+00053:+00095:001829.7861:03291
03292:+00043:-00223:+00014:001829.7861:03292
03293:+00202:+00145:-00058:001829.7861:03293
03294:+00106:-00101:+00127:001829.7861:03294
03295:+00034:-00093:+00100:001829.7861:03295
03296:-00022:+00131:-00081:001829.7861:03296
03297:+00066:-00150:+00115:001829.7861:03297
03298:+00139:-00022:+00029:001829.7861:03298
03299:+00099:-00050:-00038:001829.7861:03299
03300:+00090:-00002:+00075:001829.7861:03300
03301:-00015:-00024:+00036:001829.7861:03301
03302:-00223:-00003:+00044:001831.7352:03302
03303:-00153:+00103:-00004:001831.7352:03303
03304:-00094:+00038:+00100:001831.7352:03304
03305:-00063:-00131:+00061:001831.7352:03305
03306:+00099:+00167:-00034:001831.7352:03306
03307:-00092:-00117:+00004:001831.7352:03307
03308:-00152:-00023:+00159:001831.7352:03308
03309:-00090:-00084:-00150:001831.7352:03309
03310:-00059:+00046:+00043:001831.7352:03310
03311:+00075:-00006:+00084:001831.7352:03311
03312:+00296:-00298:-00011:001831.7352:03312
03313:+00662:+00102:-00093:001826.7467:03313
03314:+00379:+00077:-00113:001826.7467:03314
03315:-00248:-00012:-00069:001826.7467:03315
03316:+00000:-00007:-00187:001826.7467:03316
03317:+00176:+00073:+00072:001826.7467:03317
03318:+00243:-00008:+00055:001826.7467:03318
03319:+00106:-00001:-00047:001826.7467:03319
03320:-00048:-00044:-00171:001826.7467:03320
03321:-00410:-00084:-00118:001826.7467:03321
03322:-00284:+00149:-00145:001826.7467:03322
03323:-00048:-00065:+00114:001835.1625:03323
03324:+00109:+00037:+00150:001835.1625:03324
03325:+00067:+00055:-00268:001835.1625:03325
03326:-00026:+00138:-00174:001835.1625:03326
03327:+00047:+00100:-00063:001835.1625:03327
03328:-00004:-00176:-00011:001835.1625:03328
03329:+00101:+00130:-00042:001835.1625:03329
03330:+00002:-00020:-00022:001835.1625:03330
03331:+00018:-00007:-00082:001835.1625:03331
03332:+00268:+00120:-00183:001835.1625:03332
03333:+00109:-00160:-00016:001835.1625:03333
03334:-00303:+00108:-00076:001834.4934:03334
03335:-00127:-00078:-00068:001834.4934:03335
03336:-00055:-00302:-00143:001834.4934:03336
03337:-00225:+00240:+00004:001834.4934:03337
03338:-00054:-00150:-00038:001834.4934:03338
03339:+00121:+00094:-00052:001834.4934:03339
03340:+00021:-00021:-00093:001834.4934:03340
03341:-00209:+00033:+00066:001834.4934:03341
03342:-00159:+00182:-00105:001834.4934:03342
03343:+00131:+00028:+00024:001834.4934:03343
03344:+00172:+00053:-00013:001834.4934:03344
03345:+00156:+00184:+00043:001832.3308:03345
03346:-00123:-00004:-00062:001832.3308:03346
03347:-00135:+00198:+00087:001832.3308:03347
03348:-00151:+00014:-00102:001832.3308:03348
03349:-00368:-00303:+00195:001832.3308:03349
03350:-00080:+00271:+00186:001832.3308:03350
03351:+00101:-00049:+00240:001832.3308:03351
03352:-00116:-00046:+00090:001832.3308:03352
03353:-00008:+00199:+00134:001832.3308:03353
03354:+00009:-00039:+00040:001832.3308:03354
03355:-00084:-00045:+00120:001832.3308:03355
03356:+00073:+00031:-00018:001829.8060:03356
03357:+00099:-00222:+00053:001829.8060:03357
03358:+00078:+00291:-00067:001829.8060:03358
03359:+00124:-00098:+00041:001829.8060:03359
03360:-00009:-00329:-00052:001829.8060:03360
03361:+00161:+00423:-00062:001829.8060:03361
03362:+00205:-00171:+00110:001829.8060:03362
03363:+00178:-00139:+00056:001829.8060:03363
03364:-00069:-00121:-00170:001829.8060:03364
03365:+00063:-00356:+00122:001829.8060:03365
03366:+00213:+00155:-00196:001829.8060:03366
03367:-00105:-00426:-00056:001812.9020:03367
03368:-00067:-00195:-00014:001812.9020:03368
03369:+00248:-00137:+00112:001812.9020:03369
03370:+00020:-00182:-00133:001812.9020:03370
03371:-00093:+00117:-00065:001812.9020:03371
03372:+00091:-00061:+00169:001812.9020:03372
03373:-00025:-00063:+00001:001812.9020:03373
03374:+00114:+00315:+00019:001812.9020:03374
03375:+00045:-00181:+00017:001812.9020:03375
03376:-00023:+00152:+00126:001812.9020:03376
03377:+00082:-00156:+00009:001812.9020:03377
03378:+00015:+00003:+00021:001784.8000:03378
03379:-00127:+00036:+00004:001784.8000:03379
03380:-00097:+00048:-00057:001784.8000:03380
03381:+00000:+00339:+00080:001784.8000:03381
03382:+00136:+00037:+00027:001784.8000:03382
03383:+00010:+00196:-00028:001784.8000:03383
03384:-00118:+00190:+00010:001784.8000:03384
03385:-00065:-00165:+00111:001784.8000:03385
03386:+00080:+00186:-00016:001784.8000:03386
03387:+00021:-00029:+00098:001784.8000:03387
03388:-00009:+00365:-00107:001784.8000:03388
03389:-00004:+00032:-00021:001784.8000:03389
03390:+00003:-00273:-00089:001769.2373:03390
03391:+00082:+00347:+00100:001769.2373:03391
03392:-00064:+00058:+00090:001769.2373:03392
03393:-00122:-00306:+00043:001769.2373:03393
03394:-00010:+00241:+00112:001769.2373:03394
03395:+00044:-00156:+00261:001769.2373:03395
03396:+00062:+00207:-00015:001769.2373:03396
03397:-00176:-00168:-00140:001769.2373:03397
03398:-00047:-00237:-00022:001769.2373:03398
03399:+00107:+00012:+00059:001769.2373:03399
03400:-00028:-00205:-00030:001769.2373:03400
03401:-00070:+00451:-00199:001758.6401:03401
03402:-00061:-00333:+00261:001758.6401:03402
03403:+00007:+00251:-00109:001758.6401:03403
03404:+00176:-00153:+00091:001758.6401:03404
03405:-00068:-00047:-00153:001758.6401:03405
03406:-00145:+00126:-00034:001758.6401:03406
03407:-00027:-00172:-00106:001758.6401:03407
03408:+00079:+00327:-00118:001758.6401:03408
03409:-00063:+00548:-00356:001758.6401:03409
03410:-00166:-00044:+00030:001758.6401:03410
03411:-00038:+00501:-00065:001758.6401:03411
03412:+00035:+00032:+00084:001758.6401:03412
03413:-00114:+00265:-00147:001756.9711:03413
03414:+00006:+00029:+00045:001756.9711:03414
03415:-00025:+00483:+00188:001756.9711:03415
03416:+00053:-00073:-00069:001756.9711:03416
03417:+00086:-00343:+00047:001756.9711:03417
03418:-00025:+00207:-00023:001756.9711:03418
03419:+00012:-00368:+00186:001756.9711:03419
03420:+00010:-00071:-00046:001756.9711:03420
03421:+00021:+00004:+00073:001756.9711:03421
03422:+00075:-00175:+00252:001756.9711:03422
03423:+00062:+00016:+00022:001756.9711:03423
03424:-00183:-00190:+00041:001764.1818:03424
03425:+00132:+00281:+00140:001764.1818:03425
03426:+00264:-00271:+00170:001764.1818:03426
03427:-00119:-00001:-00138:001764.1818:03427
03428:-00063:+00562:-00058:001764.1818:03428
03429:-00030:-00328:+00204:001764.1818:03429
03430:+00004:+00231:-00066:001764.1818:03430
03431:+00066:-00346:+00015:001764.1818:03431
03432:-00024:+00228:+00004:001764.1818:03432
03433:+00084:+00231:-00078:001764.1818:03433
03434:-00020:-00071:-00061:001764.1818:03434
03435:+00018:+00455:-00067:001766.1647:03435
03436:+00191:+00096:-00111:001766.1647:03436
03437:-00055:+00138:-00099:001766.1647:03437
03438:-00048:+00226:-00185:001766.1647:03438
03439:+00015:+00002:+00053:001766.1647:03439
03440:+00057:+00025:-00169:001766.1647:03440
03441:-00092:-00239:-00042:001766.1647:03441
03442:+00025:+00341:+00139:001766.1647:03442
03443:+00171:-00258:-00094:001766.1647:03443
03444:-00166:-00044:-00003:001766.1647:03444
03445:-00005:+00012:-00049:001766.1647:03445
03446:+00233:-00074:+00166:001769.4526:03446
03447:+00216:+00147:-00096:001769.4526:03447
03448:-00100:-00138:+00125:001769.4526:03448
03449:+00007:+00034:+00185:001769.4526:03449
03450:+00146:+00273:-00086:001769.4526:03450
03451:-00114:-00067:-00042:001769.4526:03451
03452:-00032:-00001:-00064:001769.4526:03452
03453:-00006:+00129:-00047:001769.4526:03453
03454:+00007:-00127:-00172:001769.4526:03454
03455:-00046:+00138:-00064:001769.4526:03455
03456:-00052:+00119:+00045:001769.4526:03456
03457:+00125:+00015:-00048:001769.4526:03457
03458:-00112:+00020:-00055:001782.0163:03458
03459:-00039:+00037:+00218:001782.0163:03459
03460:+00226:+00014:+00032:001782.0163:03460
03461:-00032:-00102:-00092:001782.0163:03461
03462:-00220:+00216:-00044:001782.0163:03462
03463:+00101:-00063:+00241:001782.0163:03463
03464:+00124:+00046:-00042:001782.0163:03464
03465:-00163:+00244:-00128:001782.0163:03465
03466:-00107:-00084:+00278:001782.0163:03466
03467:+00083:+00115:+00020:001782.0163:03467
03468:-00026:+00054:-00041:001782.0163:03468
03469:-00005:-00049:+00248:001797.0743:03469
03470:-00047:+00002:+00129:001797.0743:03470
03471:-00064:-00124:-00091:001797.0743:03471
03472:+00064:+00141:+00027:001797.0743:03472
03473:+00149:+00008:+00207:001797.0743:03473
03474:-00141:-00180:-00077:001797.0743:03474
03475:-00028:+00166:-00135:001797.0743:03475
03476:+00108:-00056:+00188:001797.0743:03476
03477:-00002:-00130:-00068:001797.0743:03477
03478:-00180:+00108:-00139:001797.0743:03478
03479:+00234:+00002:+00266:001797.0743:03479
03480:+00270:+00133:-00037:001803.0275:03480
03481:-00126:-00095:-00225:001803.0275:03481
03482:+00027:+00148:+00134:001803.0275:03482
03483:+00133:-00112:+00022:001803.0275:03483
03484:-00144:-00041:-00221:001803.0275:03484
03485:-00115:+00172:-00107:001803.0275:03485
03486:+00231:-00038:+00222:001803.0275:03486
03487:+00135:-00057:-00150:001803.0275:03487
03488:-00016:+00046:-00116:001803.0275:03488
03489:-00105:+00006:+00312:001803.0275:03489
03490:+00116:-00041:+00010:001803.0275:03490
03491:-00048:+00034:-00081:001816.3229:03491
03492:-00008:+00152:+00119:001816.3229:03492
03493:+00119:+00059:-00053:001816.3229:03493
03494:-00141:-00069:-00245:001816.3229:03494
03495:+00154:+00206:-00061:001816.3229:03495
03496:+00222:-00161:-00001:001816.3229:03496
03497:-00176:-00037:-00186:001816.3229:03497
03498:-00054:+00239:-00066:001816.3229:03498
03499:+00108:-00054:+00153:001816.3229:03499
03500:+00202:+00205:-00091:001816.3229:03500
03501:-00174:+00086:-00045:001816.3229:03501
03502:-00052:+00142:+00151:001823.6188:03502
03503:+00165:+00078:-00100:001823.6188:03503
03504:-00151:-00066:-00072:001823.6188:03504
03505:-00058:+00255:+00109:001823.6188:03505
03506:+00340:-00040:-00017:001823.6188:03506
03507:+00016:+00274:-00138:001823.6188:03507
03508:-00048:+00189:+00032:001823.6188:03508
03509:+00144:-00187:+00099:001823.6188:03509
03510:+00053:+00205:-00040:001823.6188:03510
03511:-00031:+00185:-00072:001823.6188:03511
03512:+00041:-00205:+00306:001823.6188:03512
03513:+00031:+00166:-00144:001816.1215:03513
03514:-00013:+00006:+00041:001816.1215:03514
03515:+00077:-00011:+00197:001816.1215:03515
03516:+00090:+00010:-00064:001816.1215:03516
03517:-00196:-00086:-00004:001816.1215:03517
03518:+00005:+00165:+00173:001816.1215:03518
03519:+00228:-00117:+00025:001816.1215:03519
03520:-00147:+00026:-00012:001816.1215:03520
03521:-00082:-00069:-00080:001816.1215:03521
03522:+00096:+00127:+00126:001816.1215:03522
03523:+00131:+00040:-00054:001816.1215:03523
03524:-00089:+00035:-00079:001813.5238:03524
03525:+00019:+00005:+00146:001813.5238:03525
03526:+00049:-00003:-00055:001813.5238:03526
03527:-00140:-00158:-00039:001813.5238:03527
03528:+00130:+00203:+00121:001813.5238:03528
03529:+00138:-00025:-00065:001813.5238:03529
03530:-00131:-00183:-00044:001813.5238:03530
03531:-00113:+00279:+00102:001813.5238:03531
03532:+00153:-00172:+00145:001813.5238:03532
03533:-00087:-00129:-00023:001813.5238:03533
03534:-00086:+00106:+00080:001813.5238:03534
03535:+00114:+00056:+00185:001807.5421:03535
03536:-00070:+00078:-00082:001807.5421:03536
03537:-00230:-00005:+00039:001807.5421:03537
03538:+00069:-00008:+00315:001807.5421:03538
03539:+00054:-00009:+00095:001807.5421:03539
03540:-00103:-00142:-00129:001807.5421:03540
03541:+00016:-00233:+00218:001807.5421:03541
03542:+00123:+00112:-00034:001807.5421:03542
03543:-00096:-00292:-00033:001807.5421:03543
03544:-00074:+00062:+00058:001807.5421:03544
03545:+00111:-00192:-00002:001807.5421:03545
03546:+00023:-00035:-00064:001797.6759:03546
03547:-00121:+00647:-00222:001797.6759:03547
03548:+00034:-00375:+00295:001797.6759:03548
03549:+00106:+00343:-00130:001797.6759:03549
03550:-00086:+00558:-00084:001797.6759:03550
03551:-00120:-00104:-00100:001797.6759:03551
03552:+00212:+00332:+00103:001797.6759:03552
03553:-00019:-00236:-00060:001797.6759:03553
03554:-00036:+00443:+00034:001797.6759:03554
03555:+00134:+00214:-00095:001797.6759:03555
03556:-00092:+00239:-00120:001797.6759:03556
03557:-00081:+00674:-00177:001797.7044:03557
03558:+00183:-00136:+00123:001797.7044:03558
03559:-00023:+00428:-00143:001797.7044:03559
03560:+00080:+00073:-00103:001797.7044:03560
03561:-00058:-00150:+00150:001797.7044:03561
03562:+00087:+00169:-00055:001797.7044:03562
03563:-00043:-00435:-00090:001797.7044:03563
03564:-00116:+00237:+00087:001797.7044:03564
03565:+00151:-00128:+00142:001797.7044:03565
03566:+00030:-00100:-00059:001797.7044:03566
03567:-00039:-00133:-00172:001797.7044:03567
03568:-00127:-00039:+00194:001799.6287:03568
03569:+00157:+00074:-00139:001799.6287:03569
03570:-00021:-00010:-00081:001799.6287:03570
03571:-00187:-00067:+00231:001799.6287:03571
03572:+00118:-00029:-00148:001799.6287:03572
03573:+00019:-00037:+00015:001799.6287:03573
03574:-00163:+00124:-00117:001799.6287:03574
03575:-00155:-00054:+00223:001799.6287:03575
03576:-00112:-00046:-00050:001799.6287:03576
03577:+00003:+00306:-00215:001799.6287:03577
03578:-00032:+00061:+00135:001799.6287:03578
03579:+00066:+00118:-00138:001799.6287:03579
03580:-00152:-00029:+00038:001794.9976:03580
03581:-00085:+00235:+00034:001794.9976:03581
03582:+00150:+00064:-00035:001794.9976:03582
03583:-00173:+00071:+00106:001794.9976:03583
03584:-00092:+00203:-00099:001794.9976:03584
03585:+00186:+00000:+00137:001794.9976:03585
03586:+00099:+00178:-00137:001794.9976:03586
03587:-00110:+00086:-00057:001794.9976:03587
03588:-00100:-00066:+00242:001794.9976:03588
03589:+00104:+00143:+00044:001794.9976:03589
03590:-00082:-00052:-00019:001794.9976:03590
03591:-00051:+00212:+00098:001805.5084:03591
03592:+00069:-00061:+00034:001805.5084:03592
03593:+00050:-00074:+00082:001805.5084:03593
03594:+00062:+00083:-00076:001805.5084:03594
03595:-00058:-00066:+00037:001805.5084:03595
03596:-00163:-00013:-00197:001805.5084:03596
03597:-00044:-00060:+00035:001805.5084:03597
03598:+00081:-00049:+00081:001805.5084:03598
03599:+00107:-00104:-00046:001805.5084:03599
03600:+00012:+00143:-00104:001805.5084:03600
03601:-00069:-00123:+00110:001805.5084:03601
03602:+00010:+00017:-00089:001815.4957:03602
03603:-00080:-00052:-00142:001815.4957:03603
03604:+00040:+00036:+00044:001815.4957:03604
03605:+00137:+00066:-00001:001815.4957:03605
03606:+00049:-00147:+00048:001815.4957:03606
03607:+00008:-00040:-00154:001815.4957:03607
03608:-00010:+00051:+00236:001815.4957:03608
03609:-00068:-00201:-00011:001815.4957:03609
03610:-00089:+00170:-00004:001815.4957:03610
03611:+00125:-00013:+00214:001815.4957:03611
03612:+00002:-00112:-00006:001815.4957:03612
03613:-00039:-00150:-00041:001816.0495:03613
03614:+00092:-00123:+00162:001816.0495:03614
03615:-00052:+00029:-00078:001816.0495:03615
03616:-00137:+00091:+00030:001816.0495:03616
03617:-00119:-00006:+00063:001816.0495:03617
03618:+00027:-00012:+00264:001816.0495:03618
03619:+00168:-00125:-00113:001816.0495:03619
03620:-00158:+00220:-00061:001816.0495:03620
03621:-00081:-00223:+00009:001816.0495:03621
03622:+00077:+00208:+00044:001816.0495:03622
03623:-00163:+00136:-00183:001816.0495:03623
03624:-00143:+00337:-00010:001818.8306:03624
03625:+00195:+00225:+00014:001818.8306:03625
03626:+00080:+00134:-00123:001818.8306:03626
03627:-00051:+00237:+00049:001818.8306:03627
03628:+00084:+00485:+00061:001818.8306:03628
03629:-00058:-00185:-00101:001818.8306:03629
03630:-00053:+00745:-00232:001818.8306:03630
03631:+00238:+00182:+00210:001818.8306:03631
03632:+00086:+00219:-00258:001818.8306:03632
03633:-00045:+00555:-00073:001818.8306:03633
03634:+00005:-00091:+00107:001818.8306:03634
03635:+00075:+00283:+00087:001820.8044:03635
03636:-00269:+00504:-00222:001820.8044:03636
03637:-00087:-00317:+00331:001820.8044:03637
03638:+00237:+00455:-00024:001820.8044:03638
03639:+00010:-00079:-00028:001820.8044:03639
03640:+00014:+00485:+00320:001820.8044:03640
03641:+00108:+00218:+00047:001820.8044:03641
03642:-00127:-00316:-00042:001820.8044:03642
03643:+00039:+00407:-00123:001820.8044:03643
03644:+00252:-00097:+00172:001820.8044:03644
03645:+00025:-00096:-00225:001820.8044:03645
03646:-00012:+00097:+00019:001810.8068:03646
03647:+00244:-00186:+00249:001810.8068:03647
03648:+00175:+00115:-00145:001810.8068:03648
03649:-00161:-00102:-00115:001810.8068:03649
03650:+00039:-00172:+00326:001810.8068:03650
03651:+00222:+00009:+00146:001810.8068:03651
03652:+00114:-00144:-00029:001810.8068:03652
03653:+00159:+00007:+00114:001810.8068:03653
03654:-00020:-00111:+00098:001810.8068:03654
03655:-00040:-00083:+00010:001810.8068:03655
03656:+00072:+00258:-00025:001810.8068:03656
03657:-00100:-00152:+00272:001805.5141:03657
03658:+00038:-00113:-00055:001805.5141:03658
03659:+00172:-00060:-00121:001805.5141:03659
03660:-00085:-00058:+00055:001805.5141:03660
03661:-00027:-00010:+00076:001805.5141:03661
03662:-00052:-00163:+00054:001805.5141:03662
03663:-00088:+00128:+00029:001805.5141:03663
03664:+00058:+00087:-00064:001805.5141:03664
03665:+00006:-00107:-00049:001805.5141:03665
03666:-00086:+00146:-00167:001805.5141:03666
03667:-00044:-00203:-00092:001805.5141:03667
03668:-00158:+00002:-00088:001802.2387:03668
03669:-00129:+00185:-00207:001802.2387:03669
03670:-00121:-00133:+00067:001802.2387:03670
03671:-00110:+00081:-00106:001802.2387:03671
03672:-00103:+00309:-00114:001802.2387:03672
03673:+00090:-00069:-00198:001802.2387:03673
03674:-00057:+00151:-00206:001802.2387:03674
03675:-00167:-00061:+00067:001802.2387:03675
03676:-00072:+00189:-00357:001802.2387:03676
03677:-00070:+00110:+00112:001802.2387:03677
03678:-00002:+00103:-00006:001802.2387:03678
03679:+00132:+00231:-00156:001800.3754:03679
03680:-00023:-00095:+00025:001800.3754:03680
03681:-00023:+00223:-00210:001800.3754:03681
03682:-00067:-00146:+00113:001800.3754:03682
03683:-00020:+00220:-00151:001800.3754:03683
03684:-00022:+00037:+00143:001800.3754:03684
03685:+00034:-00004:+00037:001800.3754:03685
03686:+00074:+00084:-00170:001800.3754:03686
03687:+00039:+00018:+00139:001800.3754:03687
03688:+00136:-00198:-00036:001800.3754:03688
03689:+00001:+00026:-00110:001800.3754:03689
03690:-00020:-00060:+00153:001808.2849:03690
03691:+00204:-00083:-00023:001808.2849:03691
03692:+00246:-00170:-00097:001808.2849:03692
03693:+00111:+00083:+00013:001808.2849:03693
03694:+00001:-00024:+00077:001808.2849:03694
03695:-00058:-00171:-00021:001808.2849:03695
03696:-00102:+00024:-00060:001808.2849:03696
03697:-00069:+00051:+00041:001808.2849:03697
03698:-00075:-00159:-00069:001808.2849:03698
03699:+00066:+00282:-00130:001808.2849:03699
03700:+00033:-00154:+00134:001808.2849:03700
03701:-00018:+00160:+00027:001818.3234:03701
03702:+00004:+00086:-00195:001818.3234:03702
03703:-00283:-00172:+00010:001818.3234:03703
03704:+00197:+00244:-00095:001818.3234:03704
03705:+00285:-00231:+00043:001818.3234:03705
03706:-00099:+00094:-00123:001818.3234:03706
03707:-00127:+00083:+00129:001818.3234:03707
03708:-00018:-00121:+00106:001818.3234:03708
03709:-00031:+00038:-00037:001818.3234:03709
03710:-00064:+00291:+00024:001818.3234:03710
03711:-00024:-00009:-00001:001818.3234:03711
03712:+00015:+00331:-00030:001816.2314:03712
03713:+00047:-00131:+00054:001816.2314:03713
03714:+00078:+00246:+00017:001816.2314:03714
03715:-00153:+00102:-00145:001816.2314:03715
03716:-00093:+00081:+00065:001816.2314:03716
03717:+00237:+00133:-00080:001816.2314:03717
03718:+00041:-00160:-00037:001816.2314:03718
03719:-00096:+00249:-00111:001816.2314:03719
03720:+00039:+00022:+00127:001816.2314:03720
03721:+00083:-00152:-00007:001816.2314:03721
03722:-00025:+00350:-00151:001816.2314:03722
03723:+00023:+00093:+00041:001816.3229:03723
03724:+00058:+00277:+00089:001816.3229:03724
03725:+00148:+00161:-00109:001816.3229:03725
03726:+00004:-00095:+00036:001816.3229:03726
03727:-00053:+00272:+00004:001816.3229:03727
03728:+00051:-00158:+00016:001816.3229:03728
03729:+00006:-00121:+00092:001816.3229:03729
03730:+00120:-00005:+00115:001816.3229:03730
03731:+00086:-00271:+00015:001816.3229:03731
03732:+00105:+00346:+00071:001816.3229:03732
03733:+00006:-00123:+00011:001816.3229:03733
03734:-00064:-00134:+00142:001812.9863:03734
03735:+00017:+00085:-00097:001812.9863:03735
03736:-00097:-00164:+00154:001812.9863:03736
03737:+00016:-00061:-00054:001812.9863:03737
03738:+00106:-00195:+00106:001812.9863:03738
03739:-00107:-00102:+00037:001812.9863:03739
03740:+00022:+00006:-00009:001812.9863:03740
03741:-00112:-00090:+00082:001812.9863:03741
03742:-00067:+00039:-00004:001812.9863:03742
03743:+00106:+00010:-00072:001812.9863:03743
03744:-00059:-00039:+00013:001812.9863:03744
03745:+00012:+00172:-00039:001800.3872:03745
03746:+00022:-00088:+00063:001800.3872:03746
03747:-00111:+00022:+00074:001800.3872:03747
03748:-00101:+00024:-00151:001800.3872:03748
03749:-00150:+00003:+00154:001800.3872:03749
03750:+00044:+00062:+00122:001800.3872:03750
03751:+00027:-00099:-00200:001800.3872:03751
03752:-00216:+00025:-00023:001800.3872:03752
03753:+00097:+00207:+00052:001800.3872:03753
03754:+00059:-00025:-00195:001800.3872:03754
03755:-00342:-00057:-00072:001800.3872:03755
03756:+00135:+00123:+00161:001800.3447:03756
03757:+00467:-00217:+00449:001800.3447:03757
03758:-00049:-00089:-00304:001800.3447:03758
03759:-00297:+00475:-00159:001800.3447:03759
03760:-00084:-00311:+00347:001800.3447:03760
03761:+00020:+00202:-00271:001800.3447:03761
03762:-00020:-00302:-00231:001800.3447:03762
03763:-00146:-00152:+00232:001800.3447:03763
03764:-00107:+00478:-00197:001800.3447:03764
03765:-00113:-00289:-00125:001800.3447:03765
03766:+00126:+00275:-00086:001800.3447:03766
03767:+00034:+00364:-00113:001791.8590:03767
03768:-00304:-00076:-00246:001791.8590:03768
03769:+00021:+00310:-00081:001791.8590:03769
03770:+00088:-00116:-00101:001791.8590:03770
03771:+00060:+00153:-00124:001791.8590:03771
03772:+00032:+00303:+00030:001791.8590:03772
03773:-00089:-00018:+00066:001791.8590:03773
03774:+00006:+00311:-00090:001791.8590:03774
03775:+00080:+00122:+00140:001791.8590:03775
03776:+00024:-00026:-00031:001791.8590:03776
03777:+00017:-00003:-00137:001791.8590:03777
03778:-00100:-00122:+00163:001791.8590:03778
03779:+00147:+00231:-00018:001777.1018:03779
03780:-00024:-00229:-00104:001777.1018:03780
03781:-00131:+00283:-00077:001777.1018:03781
03782:+00056:-00104:+00140:001777.1018:03782
03783:+00034:+00033:+00212:001777.1018:03783
03784:+00010:-00199:-00184:001777.1018:03784
03785:+00048:-00126:+00188:001777.1018:03785
03786:+00116:+00283:-00124:001777.1018:03786
03787:-00047:-00161:-00045:001777.1018:03787
03788:-00090:+00078:+00066:001777.1018:03788
03789:+00066:-00044:-00023:001777.1018:03789
03790:-00079:-00013:+00125:001784.6051:03790
03791:+00011:+00126:-00007:001784.6051:03791
03792:+00061:-00025:-00056:001784.6051:03792
03793:-00123:+00148:+00001:001784.6051:03793
03794:-00005:+00040:-00055:001784.6051:03794
03795:-00065:+00090:-00020:001784.6051:03795
03796:+00156:+00160:-00046:001784.6051:03796
03797:+00074:-00125:-00098:001784.6051:03797
03798:-00059:+00250:-00073:001784.6051:03798
03799:+00097:-00050:+00002:001784.6051:03799
03800:+00029:+00208:-00020:001784.6051:03800
03801:-00003:-00079:-00092:001776.2388:03801
03802:-00016:-00110:-00066:001776.2388:03802
03803:-00009:+00047:-00049:001776.2388:03803
03804:+00056:-00210:-00107:001776.2388:03804
03805:+00059:+00046:+00000:001776.2388:03805
03806:+00066:-00031:+00015:001776.2388:03806
03807:-00172:-00044:+00048:001776.2388:03807
03808:-00079:-00035:+00004:001776.2388:03808
03809:+00077:-00100:+00013:001776.2388:03809
03810:-00039:+00075:+00110:001776.2388:03810
03811:-00015:-00147:-00090:001776.2388:03811
03812:+00031:+00011:+00069:001776.9987:03812
03813:+00041:+00229:-00231:001776.9987:03813
03814:-00088:-00066:+00085:001776.9987:03814
03815:-00144:-00007:-00188:001776.9987:03815
03816:-00069:+00192:-00026:001776.9987:03816
03817:+00112:+00065:-00022:001776.9987:03817
03818:+00031:+00291:-00090:001776.9987:03818
03819:+00038:-00021:+00218:001776.9987:03819
03820:-00035:+00116:-00157:001776.9987:03820
03821:-00086:+00168:-00023:001776.9987:03821
03822:+00027:+00149:-00024:001776.9987:03822
03823:-00042:+00213:-00202:001776.9987:03823
03824:-00147:+00015:+00237:001784.5192:03824
03825:+00233:+00108:-00180:001784.5192:03825
03826:-00008:+00005:+00071:001784.5192:03826
03827:-00035:+00298:+00224:001784.5192:03827
03828:+00052:+00007:+00032:001784.5192:03828
03829:-00202:-00176:+00004:001784.5192:03829
03830:+00014:+00271:-00098:001784.5192:03830
03831:+00200:-00106:+00154:001784.5192:03831
03832:+00049:-00103:-00076:001784.5192:03832
03833:-00014:-00001:+00107:001784.5192:03833
03834:-00189:-00263:+00091:001784.5192:03834
03835:-00021:+00091:-00108:001789.1148:03835
03836:-00087:-00178:+00079:001789.1148:03836
03837:+00015:+00001:+00016:001789.1148:03837
03838:+00166:-00024:-00187:001789.1148:03838
03839:+00057:-00068:+00157:001789.1148:03839
03840:-00190:-00002:-00044:001789.1148:03840
03841:-00157:-00046:+00015:001789.1148:03841
03842:-00001:-00005:+00098:001789.1148:03842
03843:+00078:+00197:+00023:001789.1148:03843
03844:-00100:-00042:-00054:001789.1148:03844
03845:+00105:+00184:-00048:001789.1148:03845
03846:+00145:-00092:-00101:001797.5590:03846
03847:-00154:+00105:-00024:001797.5590:03847
03848:-00013:+00234:-00056:001797.5590:03848
03849:-00114:+00017:+00038:001797.5590:03849
03850:-00043:+00309:-00112:001797.5590:03850
03851:+00199:+00028:+00011:001797.5590:03851
03852:+00063:+00142:-00110:001797.5590:03852
03853:+00015:+00252:-00117:001797.5590:03853
03854:-00093:-00053:+00140:001797.5590:03854
03855:+00011:+00244:-00145:001797.5590:03855
03856:+00042:+00157:-00005:001797.5590:03856
03857:+00009:+00244:+00169:001805.4908:03857
03858:+00048:+00227:-00092:001805.4908:03858
03859:+00182:+00019:+00214:001805.4908:03859
03860:+00133:+00260:-00152:001805.4908:03860
03861:-00107:+00186:+00012:001805.4908:03861
03862:-00078:-00143:+00233:001805.4908:03862
03863:+00106:+00110:-00090:001805.4908:03863
03864:-00083:-00014:+00078:001805.4908:03864
03865:+00025:+00202:+00052:001805.4908:03865
03866:+00184:+00070:+00186:001805.4908:03866
03867:-00150:-00147:-00069:001805.4908:03867
03868:-00022:+00245:-00016:001810.1613:03868
03869:+00176:-00012:+00190:001810.1613:03869
03870:+00030:+00034:-00046:001810.1613:03870
03871:-00145:+00021:-00030:001810.1613:03871
03872:+00233:+00014:+00161:001810.1613:03872
03873:+00171:+00097:-00121:001810.1613:03873
03874:-00187:-00033:-00023:001810.1613:03874
03875:+00101:+00018:+00107:001810.1613:03875
03876:+00071:+00003:-00108:001810.1613:03876
03877:-00115:-00007:-00024:001810.1613:03877
03878:+00096:+00065:+00005:001810.1613:03878
03879:+00116:-00054:+00147:001810.8710:03879
03880:-00041:-00013:-00130:001810.8710:03880
03881:+00016:+00242:-00008:001810.8710:03881
03882:-00034:-00034:+00127:001810.8710:03882
03883:-00159:+00061:-00073:001810.8710:03883
03884:+00028:+00006:+00061:001810.8710:03884
03885:+00240:-00138:+00181:001810.8710:03885
03886:-00204:+00096:-00160:001810.8710:03886
03887:-00202:-00069:-00012:001810.8710:03887
03888:+00058:+00035:+00187:001810.8710:03888
03889:+00037:+00056:-00011:001810.8710:03889
03890:-00102:+00174:-00250:001816.1989:03890
03891:+00112:+00013:+00023:001816.1989:03891
03892:+00020:-00091:-00177:001816.1989:03892
03893:-00056:-00008:-00062:001816.1989:03893
03894:+00142:+00044:+00034:001816.1989:03894
03895:-00030:+00196:-00057:001816.1989:03895
03896:-00093:+00271:-00121:001816.1989:03896
03897:+00191:+00045:+00288:001816.1989:03897
03898:+00060:-00054:-00091:001816.1989:03898
03899:+00005:+00105:-00017:001816.1989:03899
03900:+00026:-00018:+00113:001816.1989:03900
03901:+00086:+00297:-00072:001820.9664:03901
03902:-00171:-00013:-00130:001820.9664:03902
03903:-00164:+00020:+00108:001820.9664:03903
03904:+00104:+00200:-00077:001820.9664:03904
03905:+00133:+00045:-00065:001820.9664:03905
03906:-00028:+00030:+00062:001820.9664:03906
03907:-00041:+00245:-00044:001820.9664:03907
03908:+00009:-00096:-00035:001820.9664:03908
03909:+00027:+00168:-00127:001820.9664:03909
03910:-00075:-00087:+00118:001820.9664:03910
03911:-00006:+00210:+00069:001820.9664:03911
03912:+00187:+00070:+00051:001818.8809:03912
03913:-00009:+00001:+00023:001818.8809:03913
03914:-00031:+00186:-00125:001818.8809:03914
03915:+00043:-00005:-00107:001818.8809:03915
03916:-00048:-00084:-00027:001818.8809:03916
03917:+00047:+00179:-00036:001818.8809:03917
03918:+00026:-00216:+00038:001818.8809:03918
03919:-00005:+00087:-00130:001818.8809:03919
03920:+00052:-00092:+00076:001818.8809:03920
03921:+00004:-00287:+00129:001818.8809:03921
03922:-00017:+00101:-00121:001818.8809:03922
03923:-00076:-00254:+00115:001821.6662:03923
03924:+00156:+00042:+00127:001821.6662:03924
03925:+00273:-00017:+00078:001821.6662:03925
03926:-00225:-00128:-00147:001821.6662:03926
03927:-00078:+00123:+00087:001821.6662:03927
03928:+00222:-00048:+00103:001821.6662:03928
03929:-00247:-00082:-00089:001821.6662:03929
03930:-00132:+00104:+00003:001821.6662:03930
03931:+00160:-00078:+00264:001821.6662:03931
03932:-00036:+00025:-00113:001821.6662:03932
03933:-00104:-00049:-00021:001821.6662:03933
03934:-00006:+00071:+00141:001821.0236:03934
03935:+00055:+00112:-00084:001821.0236:03935
03936:-00132:+00032:-00118:001821.0236:03936
03937:+00032:+00042:+00053:001821.0236:03937
03938:+00141:+00196:-00078:001821.0236:03938
03939:-00221:-00047:-00230:001821.0236:03939
03940:-00058:+00368:-00017:001821.0236:03940
03941:+00069:-00152:-00103:001821.0236:03941
03942:-00061:+00016:-00155:001821.0236:03942
03943:+00060:+00140:-00154:001821.0236:03943
03944:-00218:-00061:+00005:001821.0236:03944
03945:+00011:+00290:-00035:001816.2314:03945
03946:+00161:+00043:-00108:001816.2314:03946
03947:-00087:+00137:-00141:001816.2314:03947
03948:+00010:+00096:-00122:001816.2314:03948
03949:-00078:-00079:-00009:001816.2314:03949
03950:+00064:+00180:-00001:001816.2314:03950
03951:+00204:-00037:-00062:001816.2314:03951
03952:-00042:+00055:-00052:001816.2314:03952
03953:-00144:+00195:-00034:001816.2314:03953
03954:+00100:+00004:+00092:001816.2314:03954
03955:-00082:-00050:-00161:001816.2314:03955
03956:-00072:+00250:-00003:001818.8583:03956
03957:+00111:-00037:+00031:001818.8583:03957
03958:+00005:+00039:-00001:001818.8583:03958
03959:-00157:+00012:-00127:001818.8583:03959
03960:-00075:+00171:+00160:001818.8583:03960
03961:+00112:+00168:+00022:001818.8583:03961
03962:-00053:+00076:-00100:001818.8583:03962
03963:-00138:+00118:-00088:001818.8583:03963
03964:+00098:+00018:-00066:001818.8583:03964
03965:+00077:-00079:-00036:001818.8583:03965
03966:+00029:+00038:-00033:001818.8583:03966
03967:+00036:+00001:+00090:001820.8775:03967
03968:-00013:+00072:-00052:001820.8775:03968
03969:+00003:+00038:-00160:001820.8775:03969
03970:+00031:-00128:+00180:001820.8775:03970
03971:+00108:+00040:+00038:001820.8775:03971
03972:-00101:-00120:-00026:001820.8775:03972
03973:-00055:+00071:+00013:001820.8775:03973
03974:+00104:+00022:+00212:001820.8775:03974
03975:-00146:-00186:-00013:001820.8775:03975
03976:-00140:+00148:-00009:001820.8775:03976
03977:+00086:-00083:+00244:001820.8775:03977
03978:+00046:-00009:+00078:001818.7359:03978
03979:-00034:-00166:-00067:001818.7359:03979
03980:+00011:+00140:+00045:001818.7359:03980
03981:-00098:+00030:-00090:001818.7359:03981
03982:-00176:-00117:-00012:001818.7359:03982
03983:+00006:+00108:+00048:001818.7359:03983
03984:+00112:+00133:-00030:001818.7359:03984
03985:+00099:-00021:-00010:001818.7359:03985
03986:-00075:+00261:-00161:001818.7359:03986
03987:-00136:-00149:+00095:001818.7359:03987
03988:-00068:-00050:-00146:001818.7359:03988
03989:+00030:+00207:-00113:001824.2303:03989
03990:+00062:-00105:+00184:001824.2303:03990
03991:+00076:+00119:-00113:001824.2303:03991
03992:+00000:+00183:-00108:001824.2303:03992
03993:-00079:+00093:-00047:001824.2303:03993
03994:-00045:+00100:+00015:001824.2303:03994
03995:-00077:-00027:-00002:001824.2303:03995
03996:+00092:+00242:-00031:001824.2303:03996
03997:+00122:-00111:-00017:001824.2303:03997
03998:+00032:+00126:-00081:001824.2303:03998
03999:-00028:+00151:-00070:001824.2303:03999
04000:-00054:-00088:+00213:001831.7513:04000
04001:+00005:-00042:+00004:001831.7513:04001
04002:-00117:+00205:-00158:001831.7513:04002
04003:-00050:+00101:+00126:001831.7513:04003
04004:+00210:+00101:+00020:001831.7513:04004
04005:-00068:-00072:-00184:001831.7513:04005
04006:-00136:+00099:-00002:001831.7513:04006
04007:-00136:-00008:+00142:001831.7513:04007
04008:-00016:+00053:-00160:001831.7513:04008
04009:+00076:+00123:-00055:001831.7513:04009
04010:+00113:+00025:+00045:001831.7513:04010
04011:+00033:+00024:-00227:001824.2001:04011
04012:-00128:-00012:-00253:001824.2001:04012
04013:-00105:+00023:-00047:001824.2001:04013
04014:-00192:-00297:-00124:001824.2001:04014
04015:-00015:+00244:-00175:001824.2001:04015
04016:+00011:-00015:-00018:001824.2001:04016
04017:+00024:+00041:+00030:001824.2001:04017
04018:+00072:+00296:-00180:001824.2001:04018
04019:-00067:-00035:+00157:001824.2001:04019
04020:-00078:+00124:+00123:001824.2001:04020
04021:+00053:+00110:-00081:001824.2001:04021
04022:+00121:+00061:+00248:001835.1263:04022
04023:+00361:+00162:+00062:001835.1263:04023
04024:+00006:-00060:+00059:001835.1263:04024
04025:-00055:+00246:-00173:001835.1263:04025
04026:+00054:+00200:+00104:001835.1263:04026
04027:-00121:-00225:+00099:001835.1263:04027
04028:-00111:+00211:-00111:001835.1263:04028
04029:+00007:+00049:+00107:001835.1263:04029
04030:-00003:-00170:+00073:001835.1263:04030
04031:-00060:-00031:+00036:001835.1263:04031
04032:-00295:+00036:+00013:001835.1263:04032
04033:-00236:+00256:-00013:001834.3470:04033
04034:-00038:-00013:+00168:001834.3470:04034
04035:+00291:-00159:+00071:001834.3470:04035
04036:+00500:-00201:-00075:001834.3470:04036
04037:+00454:-00289:+00000:001834.3470:04037
04038:+00340:-00197:-00109:001834.3470:04038
04039:-00029:-00191:+00098:001834.3470:04039
04040:+00104:-00004:-00212:001834.3470:04040
04041:+00208:-00007:-00216:001834.3470:04041
04042:-00067:-00058:+00074:001834.3470:04042
04043:+00153:-00107:-00065:001834.3470:04043
04044:+00213:-00072:+00104:001826.7408:04044
04045:-00311:-00079:-00148:001826.7408:04045
04046:-00412:+00211:-00253:001826.7408:04046
04047:-00311:-00302:+00168:001826.7408:04047
04048:-00145:-00032:-00018:001826.7408:04048
04049:-00088:-00056:-00092:001826.7408:04049
04050:+00160:-00001:-00042:001826.7408:04050
04051:+00165:+00252:-00168:001826.7408:04051
04052:-00022:-00032:+00122:001826.7408:04052
04053:+00083:+00243:-00010:001826.7408:04053
04054:+00185:+00246:-00029:001832.3590:04054
04055:+00156:-00007:+00072:001832.3590:04055
04056:+00304:+00244:+00011:001832.3590:04056
04057:+00247:+00200:-00076:001832.3590:04057
04058:-00174:-00033:-00098:001832.3590:04058
04059:-00170:+00220:+00047:001832.3590:04059
04060:-00195:-00194:+00023:001832.3590:04060
04061:-00173:+00148:-00156:001832.3590:04061
04062:-00034:+00119:+00024:001832.3590:04062
04063:-00016:-00014:-00034:001832.3590:04063
04064:-00044:+00229:-00267:001832.3590:04064
04065:-00198:+00041:+00113:001834.4072:04065
04066:-00069:+00073:+00086:001834.4072:04066
04067:+00198:+00114:+00053:001834.4072:04067
04068:+00140:+00108:+00000:001834.4072:04068
04069:+00100:+00005:+00042:001834.4072:04069
04070:+00192:+00124:+00048:001834.4072:04070
04071:+00038:+00023:-00054:001834.4072:04071
04072:-00189:+00175:+00015:001834.4072:04072
04073:-00198:+00178:+00009:001834.4072:04073
04074:-00138:-00058:-00071:001834.4072:04074
04075:+00028:+00156:-00051:001834.4072:04075
04076:+00040:+00011:-00017:001829.4611:04076
04077:-00162:+00060:-00217:001829.4611:04077
04078:-00075:+00078:+00111:001829.4611:04078
04079:-00053:+00077:-00022:001829.4611:04079
04080:-00079:-00080:-00027:001829.4611:04080
04081:+00082:+00069:+00016:001829.4611:04081
04082:+00272:+00022:+00069:001829.4611:04082
04083:+00218:+00037:-00004:001829.4611:04083
04084:+00003:-00018:+00124:001829.4611:04084
04085:-00154:+00058:-00021:001829.4611:04085
04086:-00057:+00113:-00080:001829.4611:04086
04087:+00039:+00081:+00122:001832.4031:04087
04088:+00060:+00044:-00027:001832.4031:04088
04089:-00060:-00187:-00144:001832.4031:04089
04090:-00001:+00216:-00219:001832.4031:04090
04091:+00009:-00049:+00204:001832.4031:04091
04092:-00038:-00202:+00010:001832.4031:04092
04093:-00092:+00093:-00220:001832.4031:04093
04094:-00027:+00068:-00034:001832.4031:04094
04095:+00024:+00148:+00064:001832.4031:04095
04096:+00190:+00068:-00018:001832.4031:04096
04097:-00128:-00244:+00090:001832.4031:04097
04098:-00114:+00422:-00020:001831.7073:04098
04099:-00104:-00507:+00046:001831.7073:04099
04100:-00307:+00010:-00171:001831.7073:04100
04101:+00113:-00029:+00406:001831.7073:04101
04102:+00158:-00363:+00046:001831.7073:04102
04103:+00021:-00440:+00171:001831.7073:04103
04104:-00007:+00253:-00040:001831.7073:04104
04105:+00070:-00215:+00097:001831.7073:04105
04106:-00036:+00423:+00056:001831.7073:04106
04107:+00215:+00149:+00074:001831.7073:04107
04108:+00087:-00336:-00249:001831.7073:04108
04109:-00122:+00338:+00035:001816.1081:04109
04110:+00167:-00122:+00290:001816.1081:04110
04111:+00343:-00090:+00071:001816.1081:04111
04112:-00072:-00120:+00014:001816.1081:04112
04113:-00015:-00253:+00195:001816.1081:04113
04114:+00164:+00060:-00059:001816.1081:04114
04115:-00007:-00498:-00049:001816.1081:04115
04116:-00051:-00120:-00034:001816.1081:04116
04117:+00122:+00119:+00155:001816.1081:04117
04118:-00072:-00162:-00140:001816.1081:04118
04119:-00022:+00129:-00026:001816.1081:04119
04120:+00233:-00175:+00131:001800.2285:04120
04121:+00005:+00037:-00044:001800.2285:04121
04122:-00130:+00409:+00001:001800.2285:04122
04123:+00214:-00260:-00025:001800.2285:04123
04124:+00208:+00229:-00121:001800.2285:04124
04125:+00013:-00233:-00088:001800.2285:04125
04126:+00054:-00020:-00085:001800.2285:04126
04127:-00028:+00037:-00073:001800.2285:04127
04128:+00029:+00283:-00093:001800.2285:04128
04129:-00041:+00262:+00012:001800.2285:04129
04130:-00043:+00108:+00059:001800.2285:04130
04131:-00031:+00259:-00093:001800.2285:04131
04132:-00047:+00187:+00008:001768.6226:04132
04133:+00025:+00083:+00083:001768.6226:04133
04134:+00015:+00130:-00019:001768.6226:04134
04135:-00069:-00206:-00090:001768.6226:04135
04136:-00060:+00285:-00038:001768.6226:04136
04137:+00070:-00089:+00096:001768.6226:04137
04138:+00069:-00153:-00107:001768.6226:04138
04139:-00037:+00313:+00097:001768.6226:04139
04140:-00029:-00103:+00284:001768.6226:04140
04141:+00050:+00252:+00199:001768.6226:04141
04142:+00047:-00300:-00196:001768.6226:04142
04143:-00225:+00023:+00057:001746.8994:04143
04144:-00174:-00151:+00121:001746.8994:04144
04145:+00111:+00038:-00242:001746.8994:04145
04146:-00026:+00201:-00221:001746.8994:04146
04147:+00016:-00216:+00159:001746.8994:04147
04148:-00127:+00034:+00020:001746.8994:04148
04149:-00208:+00516:+00059:001746.8994:04149
04150:+00120:-00170:+00046:001746.8994:04150
04151:-00124:+00156:+00048:001746.8994:04151
04152:-00109:+00076:+00102:001746.8994:04152
04153:-00094:+00165:-00242:001746.8994:04153
04154:+00087:+00090:-00161:001746.5461:04154
04155:+00145:+00215:+00276:001746.5461:04155
04156:-00264:+00354:+00066:001746.5461:04156
04157:-00210:-00084:+00164:001746.5461:04157
04158:+00176:+00299:-00144:001746.5461:04158
04159:-00030:+00137:-00028:001746.5461:04159
04160:-00153:+00245:+00262:001746.5461:04160
04161:-00026:+00050:-00173:001746.5461:04161
04162:-00018:-00304:-00257:001746.5461:04162
04163:-00068:+00122:+00159:001746.5461:04163
04164:-00197:-00565:+00085:001746.5461:04164
04165:+00007:+00025:+00090:001746.5461:04165
04166:+00009:-00463:-00077:001748.6767:04166
04167:+00058:-00193:+00019:001748.6767:04167
04168:+00136:+00091:+00112:001748.6767:04168
04169:-00019:-00139:-00183:001748.6767:04169
04170:-00134:+00384:-00308:001748.6767:04170
04171:+00140:-00311:-00103:001748.6767:04171
04172:+00079:-00174:+00064:001748.6767:04172
04173:-00173:+00472:-00079:001748.6767:04173
04174:+00014:-00293:+00130:001748.6767:04174
04175:+00082:+00132:+00122:001748.6767:04175
04176:+00074:+00128:-00103:001748.6767:04176
04177:-00151:+00229:-00081:001752.0218:04177
04178:-00045:+00171:-00217:001752.0218:04178
04179:+00024:+00196:-00187:001752.0218:04179
04180:-00057:+00331:+00006:001752.0218:04180
04181:-00013:-00316:+00091:001752.0218:04181
04182:-00008:+00462:-00084:001752.0218:04182
04183:+00098:+00069:+00014:001752.0218:04183
04184:-00047:-00179:+00165:001752.0218:04184
04185:-00050:+00188:-00121:001752.0218:04185
04186:-00016:-00146:-00140:001752.0218:04186
04187:+00063:-00077:+00221:001752.0218:04187
04188:+00259:-00213:+00013:001752.0218:04188
04189:-00020:-00043:+00022:001766.7543:04189
04190:-00016:-00217:+00017:001766.7543:04190
04191:-00056:-00419:+00025:001766.7543:04191
04192:-00060:+00192:-00067:001766.7543:04192
04193:+00208:-00169:+00106:001766.7543:04193
04194:-00055:-00279:+00073:001766.7543:04194
04195:-00031:+00280:-00049:001766.7543:04195
04196:+00096:-00047:+00100:001766.7543:04196
04197:-00055:+00299:-00093:001766.7543:04197
04198:+00017:-00280:-00122:001766.7543:04198
04199:-00138:+00234:-00027:001766.7543:04199
04200:-00025:+00366:-00042:001773.7559:04200
04201:-00035:-00041:-00043:001773.7559:04201
04202:+00078:+00248:-00007:001773.7559:04202
04203:+00016:+00048:-00003:001773.7559:04203
04204:-00059:+00284:-00109:001773.7559:04204
04205:-00006:+00113:-00130:001773.7559:04205
04206:-00036:+00218:-00021:001773.7559:04206
04207:-00021:+00292:-00085:001773.7559:04207
04208:+00054:-00299:+00113:001773.7559:04208
04209:+00119:+00324:-00107:001773.7559:04209
04210:+00141:-00260:+00012:001773.7559:04210
04211:-00131:-00155:+00047:001774.5758:04211
04212:-00029:+00046:-00006:001774.5758:04212
04213:+00117:-00067:+00185:001774.5758:04213
04214:+00158:+00067:-00016:001774.5758:04214
04215:+00070:+00050:+00045:001774.5758:04215
04216:-00040:-00054:+00066:001774.5758:04216
04217:-00023:-00009:-00234:001774.5758:04217
04218:-00028:-00075:+00140:001774.5758:04218
04219:+00084:+00153:-00002:001774.5758:04219
04220:-00064:-00123:-00014:001774.5758:04220
04221:-00145:+00034:+00026:001774.5758:04221
04222:+00073:+00315:-00129:001789.8852:04222
04223:-00017:-00121:+00030:001789.8852:04223
04224:-00040:+00153:-00191:001789.8852:04224
04225:+00009:-00178:-00018:001789.8852:04225
04226:-00058:+00043:-00154:001789.8852:04226
04227:-00034:+00334:-00124:001789.8852:04227
04228:+00029:-00269:+00191:001789.8852:04228
04229:+00070:+00406:-00024:001789.8852:04229
04230:+00038:+00297:-00125:001789.8852:04230
04231:-00028:+00012:-00059:001789.8852:04231
04232:+00003:+00466:-00163:001789.8852:04232
04233:-00067:-00213:-00030:001799.7252:04233
04234:-00058:+00402:-00098:001799.7252:04234
04235:+00032:+00101:-00019:001799.7252:04235
04236:-00081:+00200:+00118:001799.7252:04236
04237:+00064:+00413:-00131:001799.7252:04237
04238:+00054:-00075:+00142:001799.7252:04238
04239:-00009:+00384:-00094:001799.7252:04239
04240:-00004:+00235:-00082:001799.7252:04240
04241:-00145:-00332:+00189:001799.7252:04241
04242:-00004:+00288:-00109:001799.7252:04242
04243:+00125:+00109:+00009:001799.7252:04243
04244:+00054:+00286:+00157:001799.7252:04244
04245:+00016:+00292:-00156:001795.1313:04245
04246:+00066:-00269:-00044:001795.1313:04246
04247:+00031:+00416:-00083:001795.1313:04247
04248:+00005:-00277:-00064:001795.1313:04248
04249:-00172:-00232:+00089:001795.1313:04249
04250:+00157:+00048:+00094:001795.1313:04250
04251:+00074:-00191:+00133:001795.1313:04251
04252:-00052:+00263:+00002:001795.1313:04252
04253:+00015:-00155:-00026:001795.1313:04253
04254:+00033:-00408:+00185:001795.1313:04254
04255:+00117:+00172:-00174:001795.1313:04255
04256:-00031:-00403:+00113:001802.9539:04256
04257:-00045:-00314:+00027:001802.9539:04257
04258:+00134:+00033:+00100:001802.9539:04258
04259:-00053:-00315:+00074:001802.9539:04259
04260:+00078:+00084:-00047:001802.9539:04260
04261:+00037:-00187:+00183:001802.9539:04261
04262:-00069:-00022:+00040:001802.9539:04262
04263:+00080:+00025:-00053:001802.9539:04263
04264:+00015:-00159:+00161:001802.9539:04264
04265:+00003:+00250:+00110:001802.9539:04265
04266:+00053:-00189:-00088:001802.9539:04266
04267:-00095:-00013:-00028:001799.7039:04267
04268:-00053:+00118:+00026:001799.7039:04268
04269:+00101:-00048:-00065:001799.7039:04269
04270:-00164:+00182:-00183:001799.7039:04270
04271:-00025:-00104:-00070:001799.7039:04271
04272:+00255:+00207:+00143:001799.7039:04272
04273:-00181:+00300:-00030:001799.7039:04273
04274:-00151:+00032:-00103:001799.7039:04274
04275:+00213:+00112:-00045:001799.7039:04275
04276:-00120:-00025:+00070:001799.7039:04276
04277:-00069:+00111:-00174:001799.7039:04277
04278:+00165:+00206:-00132:001792.5369:04278
04279:-00019:-00022:-00120:001792.5369:04279
04280:+00003:+00214:+00004:001792.5369:04280
04281:+00099:+00247:-00048:001792.5369:04281
04282:+00024:-00041:-00184:001792.5369:04282
04283:-00084:+00274:+00083:001792.5369:04283
04284:+00117:-00074:+00147:001792.5369:04284
04285:+00149:+00215:-00063:001792.5369:04285
04286:-00195:+00088:-00046:001792.5369:04286
04287:+00094:-00268:+00109:001792.5369:04287
04288:+00060:+00179:+00049:001792.5369:04288
04289:-00243:-00236:-00073:001795.0756:04289
04290:-00106:+00494:+00271:001795.0756:04290
04291:+00280:+00047:+00153:001795.0756:04291
04292:-00093:-00169:-00099:001795.0756:04292
04293:-00009:+00316:+00073:001795.0756:04293
04294:+00187:-00058:-00001:001795.0756:04294
04295:+00035:-00158:-00163:001795.0756:04295
04296:-00152:+00093:-00205:001795.0756:04296
04297:+00135:-00345:+00347:001795.0756:04297
04298:+00021:+00248:+00019:001795.0756:04298
04299:+00030:-00138:-00077:001795.0756:04299
04300:+00027:+00006:+00054:001791.9162:04300
04301:+00054:-00089:-00174:001791.9162:04301
04302:-00068:-00039:-00131:001791.9162:04302
04303:-00110:+00451:-00033:001791.9162:04303
04304:+00029:-00243:+00161:001791.9162:04304
04305:-00041:+00252:+00004:001791.9162:04305
04306:-00043:+00302:+00049:001791.9162:04306
04307:+00111:+00205:+00064:001791.9162:04307
04308:-00128:+00249:-00165:001791.9162:04308
04309:-00122:-00086:+00117:001791.9162:04309
04310:-00016:+00503:-00102:001791.9162:04310
04311:+00038:-00083:-00153:001791.9162:04311
04312:-00147:+00327:-00076:001787.4101:04312
04313:+00086:+00162:+00038:001787.4101:04313
04314:+00101:-00325:+00069:001787.4101:04314
04315:-00143:+00288:-00174:001787.4101:04315
04316:-00199:-00372:+00027:001787.4101:04316
04317:-00045:+00552:+00223:001787.4101:04317
04318:+00167:-00082:-00141:001787.4101:04318
04319:-00141:-00431:+00172:001787.4101:04319
04320:+00043:+00271:+00027:001787.4101:04320
04321:+00198:-00228:+00061:001787.4101:04321
04322:-00189:+00104:-00011:001787.4101:04322
04323:-00073:-00269:+00034:001784.6278:04323
04324:+00092:-00062:+00229:001784.6278:04324
04325:+00213:+00297:-00131:001784.6278:04325
04326:-00103:-00174:+00141:001784.6278:04326
04327:-00068:+00254:+00082:001784.6278:04327
04328:+00147:-00172:-00166:001784.6278:04328
04329:-00232:+00081:-00097:001784.6278:04329
04330:-00089:+00353:+00001:001784.6278:04330
04331:+00032:-00320:+00226:001784.6278:04331
04332:-00087:+00447:-00153:001784.6278:04332
04333:-00096:+00346:-00138:001784.6278:04333
04334:+00029:+00112:+00228:001789.1683:04334
04335:-00114:+00414:-00431:001789.1683:04335
04336:-00184:-00056:+00380:001789.1683:04336
04337:+00061:+00239:-00307:001789.1683:04337
04338:+00116:+00025:-00240:001789.1683:04338
04339:-00058:+00290:-00075:001789.1683:04339
04340:+00046:+00117:-00010:001789.1683:04340
04341:-00013:-00251:-00010:001789.1683:04341
04342:-00060:+00064:-00148:001789.1683:04342
04343:-00147:-00063:+00078:001789.1683:04343
04344:-00130:-00001:+00124:001789.1683:04344
04345:+00222:+00075:-00074:001792.5577:04345
04346:-00229:-00103:-00032:001792.5577:04346
04347:-00142:+00134:+00066:001792.5577:04347
04348:+00158:-00046:+00048:001792.5577:04348
04349:-00055:-00098:-00002:001792.5577:04349
04350:-00039:+00125:-00077:001792.5577:04350
04351:+00012:-00167:+00265:001792.5577:04351
04352:+00251:+00052:-00042:001792.5577:04352
04353:+00053:-00043:+00096:001792.5577:04353
04354:-00076:+00197:+00050:001792.5577:04354
04355:-00008:+00034:-00021:001792.5577:04355
04356:-00118:-00004:+00000:001800.3757:04356
04357:-00087:+00106:-00024:001800.3757:04357
04358:+00035:-00058:+00089:001800.3757:04358
04359:+00042:-00012:-00063:001800.3757:04359
04360:-00042:+00222:-00190:001800.3757:04360
04361:-00060:-00047:+00089:001800.3757:04361
04362:-00157:+00003:-00155:001800.3757:04362
04363:-00156:+00181:-00042:001800.3757:04363
04364:+00073:-00132:+00035:001800.3757:04364
04365:+00049:+00091:-00031:001800.3757:04365
04366:+00102:+00088:-00068:001800.3757:04366
04367:+00149:+00060:-00060:001807.6744:04367
04368:-00130:+00001:+00047:001807.6744:04368
04369:-00131:-00057:-00071:001807.6744:04369
04370:+00016:+00055:+00094:001807.6744:04370
04371:+00135:-00038:-00081:001807.6744:04371
04372:-00110:-00094:-00072:001807.6744:04372
04373:+00135:+00266:-00038:001807.6744:04373
04374:+00154:-00088:+00023:001807.6744:04374
04375:-00130:+00066:-00009:001807.6744:04375
04376:-00192:+00060:-00177:001807.6744:04376
04377:-00128:+00024:+00100:001807.6744:04377
04378:+00220:+00140:-00109:001808.2658:04378
04379:+00024:+00111:-00004:001808.2658:04379
04380:+00057:+00077:+00077:001808.2658:04380
04381:+00052:+00223:+00000:001808.2658:04381
04382:-00037:-00155:+00065:001808.2658:04382
04383:-00007:+00138:-00171:001808.2658:04383
04384:+00120:-00147:+00137:001808.2658:04384
04385:+00063:+00073:-00140:001808.2658:04385
04386:-00028:+00118:+00096:001808.2658:04386
04387:+00089:-00083:+00024:001808.2658:04387
04388:+00034:+00167:-00011:001808.2658:04388
04389:-00102:-00199:-00137:001813.6378:04389
04390:-00082:-00040:+00227:001813.6378:04390
04391:+00151:-00078:+00116:001813.6378:04391
04392:-00145:-00035:-00063:001813.6378:04392
04393:-00061:+00171:+00057:001813.6378:04393
04394:+00085:-00086:+00077:001813.6378:04394
04395:-00025:-00029:-00123:001813.6378:04395
04396:-00031:-00053:-00129:001813.6378:04396
04397:+00018:-00079:+00252:001813.6378:04397
04398:+00046:+00049:-00119:001813.6378:04398
04399:-00032:-00005:-00037:001813.6378:04399
04400:+00104:+00010:+00145:001820.9624:04400
04401:+00088:+00077:-00142:001820.9624:04401
04402:-00250:-00045:-00268:001820.9624:04402
04403:+00092:+00026:+00069:001820.9624:04403
04404:+00145:-00169:-00166:001820.9624:04404
04405:-00072:-00112:-00120:001820.9624:04405
04406:+00063:+00201:-00089:001820.9624:04406
04407:+00020:-00122:+00127:001820.9624:04407
04408:-00071:+00289:-00264:001820.9624:04408
04409:-00089:+00035:+00055:001820.9624:04409
04410:-00022:+00067:+00029:001820.9624:04410
04411:+00126:+00211:-00098:001810.8593:04411
04412:+00036:-00038:+00021:001810.8593:04412
04413:-00076:+00066:+00007:001810.8593:04413
04414:+00128:+00079:+00072:001810.8593:04414
04415:+00126:-00056:-00132:001810.8593:04415
04416:-00021:+00174:+00016:001810.8593:04416
04417:-00022:-00052:-00015:001810.8593:04417
04418:+00153:+00159:-00066:001810.8593:04418
04419:+00108:+00149:-00130:001810.8593:04419
04420:-00100:+00037:+00116:001810.8593:04420
04421:+00003:+00092:-00116:001810.8593:04421
04422:+00068:+00222:-00183:001824.2242:04422
04423:-00053:+00037:+00119:001824.2242:04423
04424:+00074:+00106:-00049:001824.2242:04424
04425:-00029:+00056:-00026:001824.2242:04425
04426:-00036:+00164:-00028:001824.2242:04426
04427:+00063:-00032:+00213:001824.2242:04427
04428:-00108:+00104:-00033:001824.2242:04428
04429:+00001:-00009:+00050:001824.2242:04429
04430:+00221:+00128:+00201:001824.2242:04430
04431:+00119:-00027:+00060:001824.2242:04431
04432:-00136:+00406:-00183:001824.2242:04432
04433:+00212:+00329:+00039:001815.4388:04433
04434:-00033:-00112:-00109:001815.4388:04434
04435:-00135:+00297:-00249:001815.4388:04435
04436:+00060:+00245:-00058:001815.4388:04436
04437:+00263:+00022:+00313:001815.4388:04437
04438:-00224:+00414:-00139:001815.4388:04438
04439:-00172:-00123:+00217:001815.4388:04439
04440:+00257:+00305:+00090:001815.4388:04440
04441:-00117:+00033:-00093:001815.4388:04441
04442:-00307:+00487:-00251:001815.4388:04442
04443:+00254:+00304:-00025:001815.4388:04443
04444:+00231:-00158:-00324:001802.7943:04444
04445:-00197:+00357:-00129:001802.7943:04445
04446:+00204:-00102:+00085:001802.7943:04446
04447:+00188:-00362:-00252:001802.7943:04447
04448:-00190:+00102:-00127:001802.7943:04448
04449:+00105:-00530:+00378:001802.7943:04449
04450:+00191:+00543:+00027:001802.7943:04450
04451:+00022:-00092:-00185:001802.7943:04451
04452:+00067:-00208:+00254:001802.7943:04452
04453:+00161:+00102:+00010:001802.7943:04453
04454:-00124:-00318:-00249:001802.7943:04454
04455:-00208:+00137:+00064:001802.7943:04455
04456:+00249:-00121:+00231:001792.3435:04456
04457:+00148:-00370:-00113:001792.3435:04457
04458:+00010:+00017:-00093:001792.3435:04458
04459:+00101:-00392:+00311:001792.3435:04459
04460:-00185:+00049:+00083:001792.3435:04460
04461:-00072:-00223:-00155:001792.3435:04461
04462:+00116:+00020:+00147:001792.3435:04462
04463:+00146:+00308:-00190:001792.3435:04463
04464:-00152:-00054:-00134:001792.3435:04464
04465:+00015:+00291:+00056:001792.3435:04465
04466:+00094:-00224:+00022:001792.3435:04466
04467:-00102:+00304:-00090:001781.3200:04467
04468:-00043:+00098:+00004:001781.3200:04468
04469:-00018:+00126:+00060:001781.3200:04469
04470:+00015:+00146:-00131:001781.3200:04470
04471:+00050:-00285:-00085:001781.3200:04471
04472:-00014:+00369:-00032:001781.3200:04472
04473:+00057:-00167:-00042:001781.3200:04473
04474:-00163:-00401:+00034:001781.3200:04474
04475:-00077:+00263:-00011:001781.3200:04475
04476:-00021:-00387:+00189:001781.3200:04476
04477:+00041:+00399:-00010:001781.3200:04477
04478:+00117:+00123:+00038:001771.9844:04478
04479:+00114:-00244:+00137:001771.9844:04479
04480:+00036:+00253:-00240:001771.9844:04480
04481:-00132:+00121:+00043:001771.9844:04481
04482:-00008:-00070:+00117:001771.9844:04482
04483:+00042:+00191:-00096:001771.9844:04483
04484:+00070:+00130:-00052:001771.9844:04484
04485:+00026:-00045:-00041:001771.9844:04485
04486:-00033:-00007:+00101:001771.9844:04486
04487:+00122:+00312:+00054:001771.9844:04487
04488:-00080:-00338:+00020:001771.9844:04488
04489:-00186:+00120:-00029:001766.6464:04489
04490:+00093:+00050:-00049:001766.6464:04490
04491:+00045:-00057:-00010:001766.6464:04491
04492:-00004:+00351:-00125:001766.6464:04492
04493:-00062:-00028:-00113:001766.6464:04493
04494:-00033:+00236:+00092:001766.6464:04494
04495:-00067:+00424:+00034:001766.6464:04495
04496:-00041:-00246:-00002:001766.6464:04496
04497:+00040:+00402:+00008:001766.6464:04497
04498:-00050:+00346:-00027:001766.6464:04498
04499:+00071:+00046:+00010:001766.6464:04499
04500:+00058:+00331:-00342:001766.6464:04500
04501:-00064:-00288:+00080:001766.1647:04501
04502:-00121:+00344:-00179:001766.1647:04502
04503:+00053:+00192:-00037:001766.1647:04503
04504:+00118:+00148:-00257:001766.1647:04504
04505:-00123:+00302:-00066:001766.1647:04505
04506:+00050:+00007:+00217:001766.1647:04506
04507:+00138:+00187:-00226:001766.1647:04507
04508:-00186:-00074:-00194:001766.1647:04508
04509:+00020:-00458:+00256:001766.1647:04509
04510:+00058:+00221:-00068:001766.1647:04510
04511:+00003:-00315:-00171:001766.1647:04511
04512:-00057:-00032:-00022:001759.4085:04512
04513:+00021:-00202:+00275:001759.4085:04513
04514:-00006:-00172:+00116:001759.4085:04514
04515:-00035:-00060:-00237:001759.4085:04515
04516:+00007:-00431:+00407:001759.4085:04516
04517:-00093:+00028:+00043:001759.4085:04517
04518:-00003:-00198:-00180:001759.4085:04518
04519:+00006:+00121:-00028:001759.4085:04519
04520:+00261:+00272:-00254:001759.4085:04520
04521:+00014:-00007:+00129:001759.4085:04521
04522:-00132:+00454:-00023:001759.4085:04522
04523:+00104:-00169:-00030:001766.6761:04523
04524:-00099:+00247:-00088:001766.6761:04524
04525:+00082:+00189:-00071:001766.6761:04525
04526:+00073:+00171:-00028:001766.6761:04526
04527:-00047:+00153:-00174:001766.6761:04527
04528:-00014:-00097:-00222:001766.6761:04528
04529:-00172:+00140:-00011:001766.6761:04529
04530:+00028:-00181:+00040:001766.6761:04530
04531:-00018:+00089:-00096:001766.6761:04531
04532:+00032:-00218:+00023:001766.6761:04532
04533:+00034:-00239:+00110:001766.6761:04533
04534:+00010:+00030:-00064:001766.6761:04534
04535:-00026:-00301:+00005:001771.2145:04535
04536:-00014:+00050:+00126:001771.2145:04536
04537:+00029:-00105:+00022:001771.2145:04537
04538:-00124:+00157:+00051:001771.2145:04538
04539:+00026:+00261:+00003:001771.2145:04539
04540:+00094:+00180:-00001:001771.2145:04540
04541:+00040:+00314:-00069:001771.2145:04541
04542:-00053:-00185:-00127:001771.2145:04542
04543:-00167:+00191:+00006:001771.2145:04543
04544:+00075:+00098:-00075:001771.2145:04544
04545:+00032:+00120:-00006:001771.2145:04545
04546:+00057:+00226:-00020:001774.5236:04546
04547:-00005:-00111:-00041:001774.5236:04547
04548:-00059:+00273:-00076:001774.5236:04548
04549:+00049:+00072:-00035:001774.5236:04549
04550:-00041:+00137:+00008:001774.5236:04550
04551:-00035:+00195:-00084:001774.5236:04551
04552:+00110:-00248:+00004:001774.5236:04552
04553:+00049:+00202:+00112:001774.5236:04553
04554:-00006:-00142:-00095:001774.5236:04554
04555:+00006:-00230:+00112:001774.5236:04555
04556:-00001:+00042:-00103:001774.5236:04556
04557:-00063:-00187:+00090:001779.4729:04557
04558:+00107:-00172:-00002:001779.4729:04558
04559:+00077:+00115:-00046:001779.4729:04559
04560:-00095:-00189:+00013:001779.4729:04560
04561:-00036:+00215:+00090:001779.4729:04561
04562:-00039:-00174:-00055:001779.4729:04562
04563:+00070:-00274:+00163:001779.4729:04563
04564:+00119:+00002:-00043:001779.4729:04564
04565:-00118:-00391:+00047:001779.4729:04565
04566:-00237:+00127:+00015:001779.4729:04566
04567:+00235:-00264:+00188:001779.4729:04567
04568:-00049:-00051:-00125:001784.0195:04568
04569:-00291:-00011:-00023:001784.0195:04569
04570:+00143:-00277:+00164:001784.0195:04570
04571:+00069:+00066:+00046:001784.0195:04571
04572:-00027:-00297:-00134:001784.0195:04572
04573:+00085:-00309:+00197:001784.0195:04573
04574:-00004:+00210:+00021:001784.0195:04574
04575:-00067:-00471:-00138:001784.0195:04575
04576:+00020:-00119:-00008:001784.0195:04576
04577:+00076:+00162:-00146:001784.0195:04577
04578:-00010:-00087:+00142:001784.0195:04578
04579:-00085:+00217:-00073:001784.0195:04579
04580:+00118:-00127:-00063:001782.1674:04580
04581:-00024:+00182:-00028:001782.1674:04581
04582:-00064:+00448:+00054:001782.1674:04582
04583:+00076:-00039:-00028:001782.1674:04583
04584:+00075:+00314:-00221:001782.1674:04584
04585:-00045:+00045:-00157:001782.1674:04585
04586:-00003:+00162:-00003:001782.1674:04586
04587:+00098:+00079:-00191:001782.1674:04587
04588:-00059:+00227:-00022:001782.1674:04588
04589:-00026:+00004:-00038:001782.1674:04589
04590:+00046:-00248:+00180:001782.1674:04590
04591:-00036:+00226:-00174:001784.6031:04591
04592:+00136:-00278:+00156:001784.6031:04592
04593:+00009:+00118:+00146:001784.6031:04593
04594:-00017:-00224:-00031:001784.6031:04594
04595:+00098:-00007:+00125:001784.6031:04595
04596:+00033:+00468:-00138:001784.6031:04596
04597:-00008:-00078:+00231:001784.6031:04597
04598:-00041:+00320:-00084:001784.6031:04598
04599:+00016:-00089:-00063:001784.6031:04599
04600:+00061:+00119:+00050:001784.6031:04600
04601:-00078:+00280:-00005:001784.6031:04601
04602:-00148:-00062:-00063:001789.2233:04602
04603:+00036:+00247:+00006:001789.2233:04603
04604:+00123:+00255:-00165:001789.2233:04604
04605:-00045:+00189:+00003:001789.2233:04605
04606:+00143:-00014:-00208:001789.2233:04606
04607:-00034:+00335:+00064:001789.2233:04607
04608:-00031:+00113:+00000:001789.2233:04608
04609:+00083:+00031:+00126:001789.2233:04609
04610:-00032:+00293:-00058:001789.2233:04610
04611:-00029:+00210:+00005:001789.2233:04611
04612:+00001:-00066:+00174:001789.2233:04612
04613:+00173:-00033:-00113:001795.1064:04613
04614:-00020:-00018:-00047:001795.1064:04614
04615:-00019:+00187:+00098:001795.1064:04615
04616:-00135:+00087:+00020:001795.1064:04616
04617:-00034:-00254:+00084:001795.1064:04617
04618:+00223:+00357:+00179:001795.1064:04618
04619:+00090:-00214:-00037:001795.1064:04619
04620:-00140:+00039:-00077:001795.1064:04620
04621:+00084:+00174:+00125:001795.1064:04621
04622:-00025:-00045:+00040:001795.1064:04622
04623:-00013:+00200:-00114:001795.1064:04623
04624:+00027:-00160:+00051:001802.9324:04624
04625:-00027:-00090:-00040:001802.9324:04625
04626:+00056:+00055:-00050:001802.9324:04626
04627:+00091:-00102:+00056:001802.9324:04627
04628:-00100:-00118:-00003:001802.9324:04628
04629:-00223:+00062:-00143:001802.9324:04629
04630:-00035:-00183:+00019:001802.9324:04630
04631:+00102:+00176:+00068:001802.9324:04631
04632:-00006:-00142:-00117:001802.9324:04632
04633:-00007:+00089:+00113:001802.9324:04633
04634:+00129:-00177:-00053:001802.9324:04634
04635:-00109:-00079:-00148:001799.6885:04635
04636:-00012:-00011:-00013:001799.6885:04636
04637:-00039:-00194:-00038:001799.6885:04637
04638:-00036:+00015:-00095:001799.6885:04638
04639:+00117:+00250:+00003:001799.6885:04639
04640:+00118:-00193:+00252:001799.6885:04640
04641:-00176:+00301:-00082:001799.6885:04641
04642:-00186:+00280:-00036:001799.6885:04642
04643:+00042:+00029:+00167:001799.6885:04643
04644:-00035:+00387:-00097:001799.6885:04644
04645:-00077:-00309:-00017:001799.6885:04645
04646:+00176:+00115:+00040:001799.6885:04646
04647:-00116:+00401:-00124:001797.7468:04647
04648:-00124:-00197:-00044:001797.7468:04648
04649:-00001:+00467:-00197:001797.7468:04649
04650:-00097:+00177:-00143:001797.7468:04650
04651:-00073:+00006:-00012:001797.7468:04651
04652:+00097:+00444:-00024:001797.7468:04652
04653:-00002:-00190:-00054:001797.7468:04653
04654:-00113:+00275:+00099:001797.7468:04654
04655:-00021:+00384:-00077:001797.7468:04655
04656:+00009:+00149:+00075:001797.7468:04656
04657:-00061:+00429:-00183:001797.7468:04657
04658:+00138:-00083:+00023:001800.3137:04658
04659:+00101:+00356:-00077:001800.3137:04659
04660:-00020:+00152:-00156:001800.3137:04660
04661:-00161:-00335:-00022:001800.3137:04661
04662:-00048:+00304:-00029:001800.3137:04662
04663:+00043:-00269:+00040:001800.3137:04663
04664:-00047:+00276:-00006:001800.3137:04664
04665:+00053:-00017:+00040:001800.3137:04665
04666:+00180:-00170:+00125:001800.3137:04666
04667:+00037:-00060:-00142:001800.3137:04667
04668:-00111:-00241:+00023:001800.3137:04668
04669:+00042:+00239:+00071:001797.0743:04669
04670:-00022:-00453:+00011:001797.0743:04670
04671:-00144:+00210:-00057:001797.0743:04671
04672:+00155:-00391:-00202:001797.0743:04672
04673:+00013:-00166:+00084:001797.0743:04673
04674:-00142:+00346:-00199:001797.0743:04674
04675:-00092:-00430:+00152:001797.0743:04675
04676:-00093:+00064:-00033:001797.0743:04676
04677:+00003:+00412:-00241:001797.0743:04677
04678:-00085:-00143:+00106:001797.0743:04678
04679:+00065:+00305:-00199:001797.0743:04679
04680:-00069:+00166:-00183:001792.5234:04680
04681:-00131:+00169:-00087:001792.5234:04681
04682:+00071:+00306:-00203:001792.5234:04682
04683:-00234:+00046:+00012:001792.5234:04683
04684:-00046:+00386:-00265:001792.5234:04684
04685:+00160:-00059:+00116:001792.5234:04685
04686:+00036:+00219:-00155:001792.5234:04686
04687:+00024:+00169:-00215:001792.5234:04687
04688:-00179:-00349:+00164:001792.5234:04688
04689:+00250:+00326:-00038:001792.5234:04689
04690:+00027:-00181:-00069:001792.5234:04690
04691:-00235:+00187:+00280:001797.6812:04691
04692:+00154:-00128:+00020:001797.6812:04692
04693:+00088:-00063:+00040:001797.6812:04693
04694:+00141:+00079:-00050:001797.6812:04694
04695:-00117:-00020:-00033:001797.6812:04695
04696:-00080:+00032:+00142:001797.6812:04696
04697:+00144:-00182:-00011:001797.6812:04697
04698:-00035:-00168:+00133:001797.6812:04698
04699:-00057:+00153:-00043:001797.6812:04699
04700:+00036:-00208:+00193:001797.6812:04700
04701:-00076:-00129:-00036:001797.6812:04701
04702:-00012:+00023:-00083:001797.0935:04702
04703:-00017:-00172:+00110:001797.0935:04703
04704:-00061:+00100:-00086:001797.0935:04704
04705:-00090:-00178:+00000:001797.0935:04705
04706:+00153:-00152:+00191:001797.0935:04706
04707:+00191:+00370:-00120:001797.0935:04707
04708:-00214:-00287:+00046:001797.0935:04708
04709:+00102:+00393:+00015:001797.0935:04709
04710:+00054:-00256:-00005:001797.0935:04710
04711:-00140:+00104:-00183:001797.0935:04711
04712:+00055:+00217:-00065:001797.0935:04712
04713:+00065:-00047:+00117:001797.7180:04713
04714:-00075:+00071:-00179:001797.7180:04714
04715:-00054:+00346:-00017:001797.7180:04715
04716:+00051:+00072:+00194:001797.7180:04716
04717:-00055:+00107:-00085:001797.7180:04717
04718:-00149:+00236:-00050:001797.7180:04718
04719:+00125:+00152:+00142:001797.7180:04719
04720:+00030:+00080:-00023:001797.7180:04720
04721:-00102:+00231:+00093:001797.7180:04721
04722:+00097:+00327:+00028:001797.7180:04722
04723:-00052:-00156:-00140:001797.7180:04723
04724:-00104:+00491:-00115:001800.2923:04724
04725:+00107:+00103:+00069:001800.2923:04725
04726:+00116:-00230:+00016:001800.2923:04726
04727:-00082:+00285:-00116:001800.2923:04727
04728:+00077:+00057:+00116:001800.2923:04728
04729:+00108:+00325:+00131:001800.2923:04729
04730:-00030:+00275:-00091:001800.2923:04730
04731:+00083:-00222:+00154:001800.2923:04731
04732:+00147:+00335:-00173:001800.2923:04732
04733:+00059:-00002:-00119:001800.2923:04733
04734:-00131:-00240:+00052:001800.2923:04734
04735:+00067:+00241:+00009:001804.8660:04735
04736:+00132:-00204:-00010:001804.8660:04736
04737:-00009:+00099:-00092:001804.8660:04737
04738:-00080:-00199:+00081:001804.8660:04738
04739:+00158:-00048:+00261:001804.8660:04739
04740:+00250:-00124:-00278:001804.8660:04740
04741:-00213:-00124:-00011:001804.8660:04741
04742:-00018:+00081:+00115:001804.8660:04742
04743:+00181:-00073:+00078:001804.8660:04743
04744:-00132:-00050:-00185:001804.8660:04744
04745:-00066:+00232:-00007:001804.8660:04745
04746:+00079:-00314:+00231:001804.8660:04746
04747:-00018:+00145:-00094:001800.1835:04747
04748:+00044:-00239:-00150:001800.1835:04748
04749:-00109:+00135:+00142:001800.1835:04749
04750:-00069:+00178:-00092:001800.1835:04750
04751:+00159:+00125:+00119:001800.1835:04751
04752:-00004:+00046:-00031:001800.1835:04752
04753:-00153:+00044:+00101:001800.1835:04753
04754:+00022:-00091:-00189:001800.1835:04754
04755:-00069:+00225:-00043:001800.1835:04755
04756:-00084:-00047:-00039:001800.1835:04756
04757:+00084:+00068:-00004:001800.1835:04757
04758:-00085:+00137:-00119:001805.4226:04758
04759:-00028:+00140:-00104:001805.4226:04759
04760:+00107:+00057:+00005:001805.4226:04760
04761:-00034:-00069:+00018:001805.4226:04761
04762:+00022:+00260:-00117:001805.4226:04762
04763:-00057:-00176:+00050:001805.4226:04763
04764:-00093:+00004:-00040:001805.4226:04764
04765:+00080:+00136:-00053:001805.4226:04765
04766:-00005:-00148:+00026:001805.4226:04766
04767:+00021:+00131:+00046:001805.4226:04767
04768:-00006:-00148:+00005:001805.4226:04768
04769:-00108:-00068:+00064:001815.4367:04769
04770:-00091:+00137:+00036:001815.4367:04770
04771:-00189:-00107:+00113:001815.4367:04771
04772:-00037:+00168:+00031:001815.4367:04772
04773:+00127:+00008:+00095:001815.4367:04773
04774:-00022:-00019:+00047:001815.4367:04774
04775:-00020:+00180:+00061:001815.4367:04775
04776:-00133:-00102:+00075:001815.4367:04776
04777:-00078:-00039:-00012:001815.4367:04777
04778:+00094:+00247:+00016:001815.4367:04778
04779:+00148:-00054:+00138:001815.4367:04779
04780:+00180:-00123:-00044:001816.0474:04780
04781:+00124:+00341:-00137:001816.0474:04781
04782:-00018:-00057:+00142:001816.0474:04782
04783:-00047:-00037:-00030:001816.0474:04783
04784:-00019:+00049:+00000:001816.0474:04784
04785:+00168:-00109:+00082:001816.0474:04785
04786:+00208:+00043:+00052:001816.0474:04786
04787:+00048:-00209:-00090:001816.0474:04787
04788:+00033:-00038:+00051:001816.0474:04788
04789:-00019:+00087:+00111:001816.0474:04789
04790:-00276:-00226:-00093:001816.0474:04790
04791:-00070:+00258:-00085:001818.9373:04791
04792:+00329:-00128:+00073:001818.9373:04792
04793:+00103:-00078:-00025:001818.9373:04793
04794:+00001:-00102:-00183:001818.9373:04794
04795:-00091:+00123:+00056:001818.9373:04795
04796:+00017:-00013:-00093:001818.9373:04796
04797:+00049:-00151:-00009:001818.9373:04797
04798:+00072:+00080:+00006:001818.9373:04798
04799:+00139:+00165:-00093:001818.9373:04799
04800:+00088:-00013:+00050:001818.9373:04800
04801:-00011:+00348:-00161:001818.9373:04801
04802:-00093:-00134:+00098:001823.5258:04802
04803:-00221:+00029:-00199:001823.5258:04803
04804:+00013:+00047:-00009:001823.5258:04804
04805:+00131:-00088:-00086:001823.5258:04805
04806:+00063:+00083:-00053:001823.5258:04806
04807:-00067:+00096:-00141:001823.5258:04807
04808:-00028:+00086:+00144:001823.5258:04808
04809:-00008:+00060:-00049:001823.5258:04809
04810:-00105:-00025:+00071:001823.5258:04810
04811:+00079:+00234:-00044:001823.5258:04811
04812:+00183:+00080:+00160:001823.5258:04812
04813:+00091:-00017:+00000:001821.3774:04813
04814:-00054:+00307:-00240:001821.3774:04814
04815:+00087:-00047:+00120:001821.3774:04815
04816:+00066:+00023:-00090:001821.3774:04816
04817:-00066:+00001:-00082:001821.3774:04817
04818:-00130:-00048:+00193:001821.3774:04818
04819:+00110:+00186:+00038:001821.3774:04819
04820:-00114:-00117:-00171:001821.3774:04820
04821:-00083:+00167:+00267:001821.3774:04821
04822:+00076:+00077:+00067:001821.3774:04822
04823:-00184:-00131:+00014:001821.3774:04823
04824:-00066:+00271:-00151:001826.9211:04824
04825:+00163:+00015:+00122:001826.9211:04825
04826:-00225:-00118:-00139:001826.9211:04826
04827:-00135:-00002:-00064:001826.9211:04827
04828:+00128:-00013:+00180:001826.9211:04828
04829:+00126:-00175:-00078:001826.9211:04829
04830:-00016:+00014:+00016:001826.9211:04830
04831:+00007:-00238:+00148:001826.9211:04831
04832:-00064:-00032:-00115:001826.9211:04832
04833:-00146:-00094:-00031:001826.9211:04833
04834:-00136:+00075:-00049:001826.9211:04834
04835:+00019:-00128:+00183:001820.8262:04835
04836:-00116:-00070:-00077:001820.8262:04836
04837:-00111:+00005:+00152:001820.8262:04837
04838:+00226:+00105:-00064:001820.8262:04838
04839:-00165:-00143:-00156:001820.8262:04839
04840:-00258:+00033:+00167:001820.8262:04840
04841:-00024:-00164:-00024:001820.8262:04841
04842:-00056:-00104:-00271:001820.8262:04842
04843:-00155:-00177:-00108:001820.8262:04843
04844:+00014:+00040:-00043:001820.8262:04844
04845:+00263:-00008:-00295:001820.8262:04845
04846:-00219:-00072:-00045:001810.7427:04846
04847:-00055:+00055:+00148:001810.7427:04847
04848:+00234:+00309:-00033:001810.7427:04848
04849:-00144:-00100:-00110:001810.7427:04849
04850:+00130:-00011:+00308:001810.7427:04850
04851:+00422:+00112:+00286:001810.7427:04851
04852:-00048:-00358:-00421:001810.7427:04852
04853:-00300:-00029:+00087:001810.7427:04853
04854:+00032:+00047:+00076:001810.7427:04854
04855:+00117:-00273:-00346:001810.7427:04855
04856:-00243:+00298:-00329:001810.7427:04856
04857:+00007:-00128:+00457:001797.5500:04857
04858:+00152:+00119:+00184:001797.5500:04858
04859:-00047:-00404:-00123:001797.5500:04859
04860:+00012:-00258:+00184:001797.5500:04860
04861:+00169:+00323:+00223:001797.5500:04861
04862:-00021:-00358:-00340:001797.5500:04862
04863:+00051:+00201:-00242:001797.5500:04863
04864:+00257:+00268:-00227:001797.5500:04864
04865:-00017:+00017:+00236:001797.5500:04865
04866:-00090:+00500:+00034:001797.5500:04866
04867:+00066:-00170:+00100:001797.5500:04867
04868:-00053:+00217:+00103:001771.1678:04868
04869:-00063:+00212:+00117:001771.1678:04869
04870:-00012:+00264:-00291:001771.1678:04870
04871:+00207:+00287:-00229:001771.1678:04871
04872:-00045:-00246:-00452:001771.1678:04872
04873:-00165:+00445:+00200:001771.1678:04873
04874:+00298:+00029:+00135:001771.1678:04874
04875:+00066:-00110:-00127:001771.1678:04875
04876:-00138:-00041:+00000:001771.1678:04876
04877:+00201:-00323:+00324:001771.1678:04877
04878:+00108:+00096:+00115:001771.1678:04878
04879:-00008:-00370:-00339:001759.2856:04879
04880:-00128:+00153:+00058:001759.2856:04880
04881:+00036:-00131:+00143:001759.2856:04881
04882:+00040:-00065:-00034:001759.2856:04882
04883:+00018:+00223:-00013:001759.2856:04883
04884:-00018:-00052:+00142:001759.2856:04884
04885:+00116:+00292:+00017:001759.2856:04885
04886:+00069:-00093:-00045:001759.2856:04886
04887:-00160:+00450:+00019:001759.2856:04887
04888:+00118:-00042:-00133:001759.2856:04888
04889:-00047:+00236:-00106:001759.2856:04889
04890:-00052:+00131:-00107:001759.2856:04890
04891:-00028:-00168:+00012:001756.4761:04891
04892:-00005:+00093:-00086:001756.4761:04892
04893:-00026:-00216:+00041:001756.4761:04893
04894:-00038:+00349:+00137:001756.4761:04894
04895:+00048:-00051:-00176:001756.4761:04895
04896:-00205:-00298:+00049:001756.4761:04896
04897:-00030:+00173:+00120:001756.4761:04897
04898:+00167:-00228:+00058:001756.4761:04898
04899:-00085:+00003:-00031:001756.4761:04899
04900:-00031:-00051:-00050:001756.4761:04900
04901:-00100:-00095:+00185:001756.4761:04901
04902:+00013:+00288:-00172:001766.0644:04902
04903:+00001:-00026:+00122:001766.0644:04903
04904:-00119:+00151:-00074:001766.0644:04904
04905:-00115:+00063:+00008:001766.0644:04905
04906:+00120:+00025:+00001:001766.0644:04906
04907:-00181:+00271:-00220:001766.0644:04907
04908:-00316:-00082:+00103:001766.0644:04908
04909:+00078:+00143:-00030:001766.0644:04909
04910:-00011:+00042:+00006:001766.0644:04910
04911:-00160:+00177:-00190:001766.0644:04911
04912:-00068:-00021:+00099:001766.0644:04912
04913:+00015:+00082:+00000:001771.9975:04913
04914:+00022:+00234:-00201:001771.9975:04914
04915:+00055:-00061:+00133:001771.9975:04915
04916:-00053:+00098:-00243:001771.9975:04916
04917:-00020:+00255:+00082:001771.9975:04917
04918:+00200:-00245:-00022:001771.9975:04918
04919:+00076:+00293:+00034:001771.9975:04919
04920:-00169:+00090:-00032:001771.9975:04920
04921:+00067:-00269:+00181:001771.9975:04921
04922:+00121:+00190:+00005:001771.9975:04922
04923:-00183:-00181:-00017:001771.9975:04923
04924:-00059:+00395:+00179:001771.9975:04924
04925:+00072:-00137:-00009:001789.8239:04925
04926:+00048:-00331:-00081:001789.8239:04926
04927:-00040:+00089:-00111:001789.8239:04927
04928:-00044:-00231:+00182:001789.8239:04928
04929:+00088:-00182:-00062:001789.8239:04929
04930:+00045:-00093:-00050:001789.8239:04930
04931:-00124:-00208:+00112:001789.8239:04931
04932:+00052:+00271:+00093:001789.8239:04932
04933:+00052:-00459:-00164:001789.8239:04933
04934:-00037:-00220:+00186:001789.8239:04934
04935:+00123:-00095:+00070:001789.8239:04935
04936:+00114:-00469:+00047:001791.8435:04936
04937:+00023:+00028:-00158:001791.8435:04937
04938:-00064:-00365:+00243:001791.8435:04938
04939:-00009:-00268:+00023:001791.8435:04939
04940:+00092:+00313:-00062:001791.8435:04940
04941:+00067:-00351:+00247:001791.8435:04941
04942:-00109:+00028:+00137:001791.8435:04942
04943:+00006:-00082:-00139:001791.8435:04943
04944:+00077:-00010:+00092:001791.8435:04944
04945:+00028:+00170:+00065:001791.8435:04945
04946:-00035:-00031:-00043:001791.8435:04946
04947:-00122:+00382:-00066:001789.9233:04947
04948:+00042:-00003:+00062:001789.9233:04948
04949:+00058:+00170:-00011:001789.9233:04949
04950:-00066:+00213:-00201:001789.9233:04950
04951:-00045:+00147:+00106:001789.9233:04951
04952:-00010:+00289:-00145:001789.9233:04952
04953:-00016:-00302:-00012:001789.9233:04953
04954:+00013:+00369:-00026:001789.9233:04954
04955:+00135:-00061:+00087:001789.9233:04955
04956:+00014:-00180:+00125:001789.9233:04956
04957:+00088:+00227:-00077:001789.9233:04957
04958:-00081:-00144:+00032:001800.2866:04958
04959:+00000:+00399:+00070:001800.2866:04959
04960:+00221:-00073:-00021:001800.2866:04960
04961:-00049:-00170:+00236:001800.2866:04961
04962:+00068:+00153:-00111:001800.2866:04962
04963:+00059:-00328:+00200:001800.2866:04963
04964:-00104:+00224:-00038:001800.2866:04964
04965:-00015:-00075:+00107:001800.2866:04965
04966:-00035:-00081:-00093:001800.2866:04966
04967:+00004:+00071:+00054:001800.2866:04967
04968:+00028:+00012:+00031:001800.2866:04968
04969:-00069:-00058:-00106:001802.3760:04969
04970:-00148:+00136:-00039:001802.3760:04970
04971:+00066:-00114:+00089:001802.3760:04971
04972:-00076:+00113:-00111:001802.3760:04972
04973:-00150:-00001:-00028:001802.3760:04973
04974:+00144:+00181:+00206:001802.3760:04974
04975:+00219:+00100:-00051:001802.3760:04975
04976:-00136:+00005:-00167:001802.3760:04976
04977:+00237:+00208:+00010:001802.3760:04977
04978:+00125:-00177:-00064:001802.3760:04978
04979:-00130:+00029:-00103:001802.3760:04979
04980:+00040:+00282:+00074:001802.9388:04980
04981:+00104:-00035:+00225:001802.9388:04981
04982:-00074:+00266:-00257:001802.9388:04982
04983:+00071:+00098:+00100:001802.9388:04983
04984:+00110:-00007:+00101:001802.9388:04984
04985:-00072:+00250:-00010:001802.9388:04985
04986:-00095:-00125:-00014:001802.9388:04986
04987:+00039:+00257:+00000:001802.9388:04987
04988:+00052:+00055:-00001:001802.9388:04988
04989:+00028:+00168:+00114:001802.9388:04989
04990:+00016:+00177:-00089:001802.9388:04990
04991:+00096:-00021:+00039:001808.2868:04991
04992:+00093:+00226:-00093:001808.2868:04992
04993:-00017:+00110:-00093:001808.2868:04993
04994:+00013:-00208:+00039:001808.2868:04994
04995:-00025:+00369:-00114:001808.2868:04995
04996:+00054:-00125:+00102:001808.2868:04996
04997:+00117:+00349:+00170:001808.2868:04997
04998:+00012:+00173:-00063:001808.2868:04998
04999:-00073:-00263:+00087:001808.2868:04999
05000:-00037:+00293:-00169:001808.2868:05000
05001:+00106:-00202:+00149:001808.2868:05001
05002:-00038:-00048:+00098:001812.9744:05002
05003:-00034:+00028:-00033:001812.9744:05003
05004:-00022:-00107:+00116:001812.9744:05004
05005:+00145:-00086:-00135:001812.9744:05005
05006:-00044:+00044:-00016:001812.9744:05006
05007:+00018:-00130:+00134:001812.9744:05007
05008:+00033:+00061:-00006:001812.9744:05008
05009:-00005:-00261:+00061:001812.9744:05009
05010:-00021:+00056:-00059:001812.9744:05010
05011:+00045:-00088:+00184:001812.9744:05011
05012:-00053:-00218:-00053:001812.9744:05012
05013:+00034:+00285:-00164:001813.5988:05013
05014:-00078:-00283:+00205:001813.5988:05014
05015:+00068:+00108:-00042:001813.5988:05015
05016:+00092:-00146:-00217:001813.5988:05016
05017:-00175:-00053:-00007:001813.5988:05017
05018:+00001:+00231:-00124:001813.5988:05018
05019:-00050:-00119:+00048:001813.5988:05019
05020:-00039:+00196:-00115:001813.5988:05020
05021:+00076:+00168:+00038:001813.5988:05021
05022:-00011:+00015:-00069:001813.5988:05022
05023:+00006:+00205:-00121:001813.5988:05023
05024:-00080:+00085:-00015:001816.2896:05024
05025:-00016:+00287:-00010:001816.2896:05025
05026:+00034:+00078:-00194:001816.2896:05026
05027:-00124:+00112:+00105:001816.2896:05027
05028:+00079:+00415:-00143:001816.2896:05028
05029:+00023:+00029:-00053:001816.2896:05029
05030:-00098:+00253:-00079:001816.2896:05030
05031:+00173:+00390:-00061:001816.2896:05031
05032:+00023:-00194:-00039:001816.2896:05032
05033:-00085:+00534:-00147:001816.2896:05033
05034:+00123:+00335:-00045:001816.2896:05034
05035:+00069:-00117:-00053:001818.2958:05035
05036:-00157:+00395:-00133:001818.2958:05036
05037:+00256:+00233:-00018:001818.2958:05037
05038:+00113:-00010:+00077:001818.2958:05038
05039:-00032:+00376:-00076:001818.2958:05039
05040:-00061:-00075:+00019:001818.2958:05040
05041:+00038:+00330:+00142:001818.2958:05041
05042:+00033:+00289:+00020:001818.2958:05042
05043:-00037:+00042:+00098:001818.2958:05043
05044:+00029:+00055:-00010:001818.2958:05044
05045:-00033:-00165:-00016:001818.2958:05045
05046:-00083:+00221:+00101:001802.9794:05046
05047:+00096:+00069:-00052:001802.9794:05047
05048:-00132:-00241:-00260:001802.9794:05048
05049:-00101:+00407:+00092:001802.9794:05049
05050:-00041:-00046:-00060:001802.9794:05050
05051:-00087:-00209:-00209:001802.9794:05051
05052:-00126:+00162:+00089:001802.9794:05052
05053:+00067:-00207:+00130:001802.9794:05053
05054:-00108:+00126:-00038:001802.9794:05054
05055:-00113:-00151:-00129:001802.9794:05055
05056:+00187:+00087:+00173:001802.9794:05056
05057:+00094:-00320:-00040:001802.9794:05057
05058:+00036:+00023:-00007:001797.6870:05058
05059:+00096:+00183:-00270:001797.6870:05059
05060:+00068:+00053:+00221:001797.6870:05060
05061:-00296:-00209:-00150:001797.6870:05061
05062:-00134:+00254:+00218:001797.6870:05062
05063:+00143:-00130:+00064:001797.6870:05063
05064:-00271:+00115:+00000:001797.6870:05064
05065:-00300:-00082:-00054:001797.6870:05065
05066:+00043:-00059:+00120:001797.6870:05066
05067:-00027:+00076:-00177:001797.6870:05067
05068:-00194:-00114:-00119:001797.6870:05068
05069:-00098:+00172:-00051:001804.9515:05069
05070:+00035:+00009:-00089:001804.9515:05070
05071:-00021:+00068:+00019:001804.9515:05071
05072:+00038:+00185:-00049:001804.9515:05072
05073:+00127:+00103:+00215:001804.9515:05073
05074:+00087:+00094:-00139:001804.9515:05074
05075:+00024:+00273:-00012:001804.9515:05075
05076:+00099:+00086:+00133:001804.9515:05076
05077:+00006:+00057:-00115:001804.9515:05077
05078:-00133:+00161:-00092:001804.9515:05078
05079:+00067:-00009:+00078:001804.9515:05079
05080:+00049:+00011:-00046:001805.5828:05080
05081:-00153:-00070:-00178:001805.5828:05081
05082:+00019:+00207:+00062:001805.5828:05082
05083:+00007:-00151:-00006:001805.5828:05083
05084:-00166:+00096:-00109:001805.5828:05084
05085:+00080:-00106:+00326:001805.5828:05085
05086:+00197:-00055:+00307:001805.5828:05086
05087:+00145:-00132:-00137:001805.5828:05087
05088:-00090:-00195:+00037:001805.5828:05088
05089:+00006:-00019:+00206:001805.5828:05089
05090:+00031:-00085:-00063:001805.5828:05090
05091:-00005:-00031:-00002:001816.2127:05091
05092:+00170:+00105:+00048:001816.2127:05092
05093:+00107:-00113:+00024:001816.2127:05093
05094:-00073:-00087:-00089:001816.2127:05094
05095:-00099:-00091:+00052:001816.2127:05095
05096:-00186:+00121:-00051:001816.2127:05096
05097:-00066:+00136:-00045:001816.2127:05097
05098:+00083:-00158:+00122:001816.2127:05098
05099:+00081:+00069:-00115:001816.2127:05099
05100:+00071:-00104:-00153:001816.2127:05100
05101:-00101:-00080:-00021:001816.2127:05101
05102:-00124:+00059:+00075:001820.9307:05102
05103:+00018:+00039:+00005:001820.9307:05103
05104:+00028:+00169:-00013:001820.9307:05104
05105:+00031:+00246:-00047:001820.9307:05105
05106:+00187:-00051:+00035:001820.9307:05106
05107:-00097:+00040:-00245:001820.9307:05107
05108:-00236:+00116:-00026:001820.9307:05108
05109:-00129:-00059:+00165:001820.9307:05109
05110:-00016:+00002:-00065:001820.9307:05110
05111:-00040:+00112:+00037:001820.9307:05111
05112:+00095:+00111:+00044:001820.9307:05112
05113:+00207:+00051:+00054:001821.4521:05113
05114:-00050:+00046:-00130:001821.4521:05114
05115:-00132:+00096:-00041:001821.4521:05115
05116:-00051:-00049:+00021:001821.4521:05116
05117:-00042:+00011:-00055:001821.4521:05117
05118:+00051:-00001:-00017:001821.4521:05118
05119:+00255:+00058:+00131:001821.4521:05119
05120:+00174:+00066:-00010:001821.4521:05120
05121:-00289:+00055:-00136:001821.4521:05121
05122:-00149:+00094:+00013:001821.4521:05122
05123:+00079:+00061:+00010:001821.4521:05123
05124:-00063:+00051:-00082:001824.2681:05124
05125:+00085:+00063:-00024:001824.2681:05125
05126:+00140:+00104:+00034:001824.2681:05126
05127:-00153:-00142:-00203:001824.2681:05127
05128:-00096:+00248:-00160:001824.2681:05128
05129:-00068:-00028:+00110:001824.2681:05129
05130:-00157:+00033:-00074:001824.2681:05130
05131:+00219:+00140:-00071:001824.2681:05131
05132:+00235:-00179:+00058:001824.2681:05132
05133:-00034:+00181:-00066:001824.2681:05133
05134:+00010:-00013:-00010:001824.2681:05134
05135:+00019:-00014:+00029:001829.0290:05135
05136:-00146:-00079:-00066:001829.0290:05136
05137:+00027:-00022:-00029:001829.0290:05137
05138:+00204:+00055:+00087:001829.0290:05138
05139:+00184:-00003:-00043:001829.0290:05139
05140:-00076:+00002:-00030:001829.0290:05140
05141:-00098:-00086:-00115:001829.0290:05141
05142:-00156:-00046:-00186:001829.0290:05142
05143:-00113:-00037:-00157:001829.0290:05143
05144:+00129:+00012:+00122:001829.0290:05144
05145:+00152:-00131:+00118:001829.0290:05145
05146:+00204:+00007:-00215:001824.1961:05146
05147:-00035:-00221:+00130:001824.1961:05147
05148:-00065:-00009:+00141:001824.1961:05148
05149:+00074:-00077:+00038:001824.1961:05149
05150:-00033:-00243:-00089:001824.1961:05150
05151:+00120:+00070:-00004:001824.1961:05151
05152:+00297:-00139:+00182:001824.1961:05152
05153:-00054:-00015:-00085:001824.1961:05153
05154:-00079:+00109:-00054:001824.1961:05154
05155:-00159:-00079:-00015:001824.1961:05155
05156:-00119:-00048:-00148:001829.7401:05156
05157:+00017:-00091:-00104:001829.7401:05157
05158:+00149:-00159:+00212:001829.7401:05158
05159:-00055:+00154:-00216:001829.7401:05159
05160:-00158:-00132:-00056:001829.7401:05160
05161:-00104:+00042:+00061:001829.7401:05161
05162:+00043:+00132:-00021:001829.7401:05162
05163:-00067:-00104:-00106:001829.7401:05163
05164:+00098:+00218:-00126:001829.7401:05164
05165:+00165:-00155:+00080:001829.7401:05165
05166:+00049:-00066:-00118:001829.7401:05166
05167:-00136:+00208:-00152:001828.9832:05167
05168:-00151:+00086:+00162:001828.9832:05168
05169:-00013:+00084:-00022:001828.9832:05169
05170:-00034:+00136:-00006:001828.9832:05170
05171:+00064:+00021:+00126:001828.9832:05171
05172:+00160:+00169:+00079:001828.9832:05172
05173:-00070:+00044:-00072:001828.9832:05173
05174:-00229:+00025:-00052:001828.9832:05174
05175:+00053:+00079:-00006:001828.9832:05175
05176:-00040:+00000:-00049:001828.9832:05176
05177:+00015:+00194:-00088:001828.9832:05177
05178:+00239:-00014:+00071:001826.8159:05178
05179:+00138:+00136:-00064:001826.8159:05179
05180:-00088:+00096:-00121:001826.8159:05180
05181:-00139:+00023:+00032:001826.8159:05181
05182:+00035:+00055:+00038:001826.8159:05182
05183:+00071:+00107:-00068:001826.8159:05183
05184:+00104:+00152:+00125:001826.8159:05184
05185:+00212:+00005:+00082:001826.8159:05185
05186:-00111:+00073:-00070:001826.8159:05186
05187:-00158:+00060:-00081:001826.8159:05187
05188:-00054:+00129:+00021:001826.8159:05188
05189:-00140:+00016:-00049:001829.7620:05189
05190:-00018:+00133:-00062:001829.7620:05190
05191:+00204:+00013:+00081:001829.7620:05191
05192:+00045:-00022:-00117:001829.7620:05192
05193:-00078:+00246:-00121:001829.7620:05193
05194:-00107:-00063:+00136:001829.7620:05194
05195:-00171:+00054:-00037:001829.7620:05195
05196:+00052:+00006:-00015:001829.7620:05196
05197:+00159:+00026:+00049:001829.7620:05197
05198:+00172:+00004:+00059:001829.7620:05198
05199:-00123:+00048:-00057:001829.7620:05199
05200:-00115:+00064:+00041:001831.7770:05200
05201:-00037:-00040:+00018:001831.7770:05201
05202:-00121:-00006:-00076:001831.7770:05202
05203:-00013:+00191:+00112:001831.7770:05203
05204:+00219:-00162:+00071:001831.7770:05204
05205:-00045:+00022:-00100:001831.7770:05205
05206:-00123:-00013:-00065:001831.7770:05206
05207:-00010:+00046:+00116:001831.7770:05207
05208:+00013:-00138:-00092:001831.7770:05208
05209:-00110:-00010:-00074:001831.7770:05209
05210:+00040:-00070:+00130:001831.7770:05210
05211:+00170:-00014:-00131:001824.1666:05211
05212:-00181:-00138:+00006:001824.1666:05212
05213:-00111:+00150:+00086:001824.1666:05213
05214:+00122:+00128:+00065:001824.1666:05214
05215:-00227:-00314:-00111:001824.1666:05215
05216:-00247:+00224:+00090:001824.1666:05216
05217:+00230:-00262:+00274:001824.1666:05217
05218:-00206:-00203:-00139:001824.1666:05218
05219:-00193:+00068:+00000:001824.1666:05219
05220:+00182:-00345:+00135:001824.1666:05220
05221:-00310:+00060:-00157:001824.1666:05221
05222:-00168:-00342:-00058:001829.7540:05222
05223:+00405:-00347:+00325:001829.7540:05223
05224:-00175:+00267:-00388:001829.7540:05224
05225:-00497:-00371:-00144:001829.7540:05225
05226:+00069:-00148:+00152:001829.7540:05226
05227:+00419:+00256:-00089:001829.7540:05227
05228:-00159:-00322:-00198:001829.7540:05228
05229:-00087:+00189:+00111:001829.7540:05229
05230:+00216:-00253:-00101:001829.7540:05230
05231:-00078:-00176:-00194:001829.7540:05231
05232:-00074:+00267:+00004:001829.7540:05232
05233:+00044:-00164:+00210:001812.8961:05233
05234:-00081:-00129:-00096:001812.8961:05234
05235:-00045:+00267:-00069:001812.8961:05235
05236:+00161:+00025:+00229:001812.8961:05236
05237:+00030:+00196:+00087:001812.8961:05237
05238:-00062:-00316:+00122:001812.8961:05238
05239:-00016:+00082:-00117:001812.8961:05239
05240:+00145:+00066:+00051:001812.8961:05240
05241:-00046:+00020:-00253:001812.8961:05241
05242:-00006:+00137:-00124:001812.8961:05242
05243:+00169:-00013:-00216:001812.8961:05243
05244:+00076:+00049:+00145:001779.5878:05244
05245:-00111:+00067:+00116:001779.5878:05245
05246:-00016:-00007:+00047:001779.5878:05246
05247:+00123:+00210:+00119:001779.5878:05247
05248:-00122:+00003:-00010:001779.5878:05248
05249:-00120:+00102:+00102:001779.5878:05249
05250:+00070:-00045:+00024:001779.5878:05250
05251:+00016:-00245:-00073:001779.5878:05251
05252:-00063:+00209:-00072:001779.5878:05252
05253:+00108:-00069:-00018:001779.5878:05253
05254:+00046:-00015:-00004:001779.5878:05254
05255:+00014:-00042:-00134:001779.5878:05255
05256:+00145:-00048:+00094:001761.5578:05256
05257:+00177:+00019:-00055:001761.5578:05257
05258:+00002:-00056:-00038:001761.5578:05258
05259:+00029:-00008:+00000:001761.5578:05259
05260:+00161:+00094:+00167:001761.5578:05260
05261:-00134:-00067:-00054:001761.5578:05261
05262:-00154:+00265:+00080:001761.5578:05262
05263:+00061:-00158:+00059:001761.5578:05263
05264:+00065:-00014:-00150:001761.5578:05264
05265:+00023:-00083:-00167:001761.5578:05265
05266:-00237:+00096:+00058:001761.5578:05266
05267:+00207:-00031:-00085:001741.2277:05267
05268:+00325:+00022:-00121:001741.2277:05268
05269:-00181:-00121:-00016:001741.2277:05269
05270:+00081:+00034:+00144:001741.2277:05270
05271:+00201:+00030:-00033:001741.2277:05271
05272:-00056:+00110:-00275:001741.2277:05272
05273:-00153:-00020:+00066:001741.2277:05273
05274:+00017:+00107:-00040:001741.2277:05274
05275:-00099:-00073:-00086:001741.2277:05275
05276:-00101:+00264:+00011:001741.2277:05276
05277:+00144:+00085:+00197:001741.2277:05277
05278:+00035:+00017:-00011:001741.2277:05278
05279:+00002:+00062:-00069:001725.1220:05279
05280:+00032:+00001:+00057:001725.1220:05280
05281:+00156:+00224:-00089:001725.1220:05281
05282:-00101:-00194:-00048:001725.1220:05282
05283:-00121:+00207:+00056:001725.1220:05283
05284:+00261:-00062:-00062:001725.1220:05284
05285:+00082:-00050:+00052:001725.1220:05285
05286:-00194:+00099:-00116:001725.1220:05286
05287:-00135:-00072:+00054:001725.1220:05287
05288:+00101:+00123:-00002:001725.1220:05288
05289:-00054:-00089:-00060:001725.1220:05289
05290:-00195:+00133:-00063:001729.4077:05290
05291:+00158:+00014:-00049:001729.4077:05291
05292:+00181:-00043:-00181:001729.4077:05292
05293:-00052:+00096:+00060:001729.4077:05293
05294:+00059:+00088:+00155:001729.4077:05294
05295:+00091:+00029:+00043:001729.4077:05295
05296:-00072:+00139:-00191:001729.4077:05296
05297:-00081:-00132:+00194:001729.4077:05297
05298:+00078:+00256:-00113:001729.4077:05298
05299:+00081:+00055:-00187:001729.4077:05299
05300:-00106:-00020:+00009:001729.4077:05300
05301:-00006:+00135:-00002:001729.4077:05301
05302:+00069:+00151:+00008:001731.4388:05302
05303:-00091:-00070:+00006:001731.4388:05303
05304:-00121:+00024:-00006:001731.4388:05304
05305:+00129:+00179:+00037:001731.4388:05305
05306:+00123:-00122:-00105:001731.4388:05306
05307:+00050:+00294:+00052:001731.4388:05307
05308:+00086:+00027:-00157:001731.4388:05308
05309:-00051:+00246:-00003:001731.4388:05309
05310:-00263:+00131:-00122:001731.4388:05310
05311:-00214:-00025:+00136:001731.4388:05311
05312:+00127:+00090:-00054:001731.4388:05312
05313:+00079:-00051:-00123:001747.0533:05313
05314:-00107:+00130:+00063:001747.0533:05314
05315:-00013:+00181:-00028:001747.0533:05315
05316:+00057:-00137:+00061:001747.0533:05316
05317:+00011:+00151:-00095:001747.0533:05317
05318:-00091:+00020:+00057:001747.0533:05318
05319:-00124:+00058:+00064:001747.0533:05319
05320:+00206:-00080:-00048:001747.0533:05320
05321:-00017:+00151:+00044:001747.0533:05321
05322:-00033:-00180:-00018:001747.0533:05322
05323:+00091:+00111:+00075:001747.0533:05323
05324:-00256:+00229:-00076:001747.0533:05324
05325:-00202:+00061:-00014:001764.1411:05325
05326:+00217:+00346:-00092:001764.1411:05326
05327:+00070:+00209:+00104:001764.1411:05327
05328:-00093:+00008:-00038:001764.1411:05328
05329:+00081:+00445:+00093:001764.1411:05329
05330:+00010:+00012:-00153:001764.1411:05330
05331:-00094:+00337:+00020:001764.1411:05331
05332:-00007:+00241:-00128:001764.1411:05332
05333:+00041:+00207:+00041:001764.1411:05333
05334:-00023:-00014:-00158:001764.1411:05334
05335:+00116:+00036:+00124:001764.1411:05335
05336:+00113:+00223:+00031:001768.6916:05336
05337:-00096:-00078:-00038:001768.6916:05337
05338:-00201:-00162:+00108:001768.6916:05338
05339:+00095:+00154:-00044:001768.6916:05339
05340:+00025:-00256:-00081:001768.6916:05340
05341:-00080:+00465:+00146:001768.6916:05341
05342:+00098:-00033:+00080:001768.6916:05342
05343:-00111:-00190:+00000:001768.6916:05343
05344:-00186:+00286:-00049:001768.6916:05344
05345:+00157:-00151:+00234:001768.6916:05345
05346:+00008:-00160:+00078:001768.6916:05346
05347:-00073:-00082:-00191:001777.1146:05347
05348:+00145:-00299:+00358:001777.1146:05348
05349:+00294:+00329:-00010:001777.1146:05349
05350:+00001:-00300:+00052:001777.1146:05350
05351:-00179:+00409:-00015:001777.1146:05351
05352:+00195:-00160:-00192:001777.1146:05352
05353:-00015:+00175:-00099:001777.1146:05353
05354:+00014:-00031:-00179:001777.1146:05354
05355:-00061:+00257:-00052:001777.1146:05355
05356:+00069:-00057:+00008:001777.1146:05356
05357:-00117:+00055:-00073:001777.1146:05357
05358:-00074:+00079:+00079:001789.8547:05358
05359:+00059:+00138:-00071:001789.8547:05359
05360:+00041:+00095:+00033:001789.8547:05360
05361:-00048:+00138:-00164:001789.8547:05361
05362:+00066:-00047:+00156:001789.8547:05362
05363:+00072:+00202:-00129:001789.8547:05363
05364:+00017:-00035:-00046:001789.8547:05364
05365:-00090:-00009:+00143:001789.8547:05365
05366:-00035:+00131:-00016:001789.8547:05366
05367:+00204:+00108:-00063:001789.8547:05367
05368:+00243:+00035:+00127:001789.8547:05368
05369:-00078:+00060:-00041:001789.8547:05369
05370:-00108:+00068:-00108:001799.7348:05370
05371:+00083:+00112:+00071:001799.7348:05371
05372:-00069:-00197:+00067:001799.7348:05372
05373:+00053:+00158:-00015:001799.7348:05373
05374:+00232:-00074:+00027:001799.7348:05374
05375:-00080:+00009:-00065:001799.7348:05375
05376:-00118:+00037:-00042:001799.7348:05376
05377:-00054:-00122:+00067:001799.7348:05377
05378:-00125:+00102:-00013:001799.7348:05378
05379:-00085:+00017:+00050:001799.7348:05379
05380:+00116:-00139:+00097:001799.7348:05380
05381:+00043:+00087:-00120:001802.9599:05381
05382:-00014:+00026:+00079:001802.9599:05382
05383:-00117:-00208:+00065:001802.9599:05383
05384:-00143:+00099:-00151:001802.9599:05384
05385:-00041:+00055:+00092:001802.9599:05385
05386:+00092:-00107:+00118:001802.9599:05386
05387:+00112:+00178:-00135:001802.9599:05387
05388:-00032:+00076:-00011:001802.9599:05388
05389:+00030:+00005:+00030:001802.9599:05389
05390:-00113:+00008:-00108:001802.9599:05390
05391:-00133:+00021:-00024:001802.9599:05391
05392:+00076:+00076:+00064:001813.5865:05392
05393:+00086:-00020:+00066:001813.5865:05393
05394:-00005:+00010:-00162:001813.5865:05394
05395:+00007:+00038:+00073:001813.5865:05395
05396:+00018:+00127:+00000:001813.5865:05396
05397:-00173:-00098:-00057:001813.5865:05397
05398:-00101:-00027:+00027:001813.5865:05398
05399:+00112:+00286:-00001:001813.5865:05399
05400:+00138:-00103:-00080:001813.5865:05400
05401:+00197:+00075:-00028:001813.5865:05401
05402:-00188:+00148:+00041:001813.5865:05402
05403:-00355:-00170:-00030:001818.2921:05403
05404:+00161:+00309:-00101:001818.2921:05404
05405:+00033:-00103:+00188:001818.2921:05405
05406:-00077:+00000:+00018:001818.2921:05406
05407:+00218:+00166:-00096:001818.2921:05407
05408:-00017:-00088:-00059:001818.2921:05408
05409:-00108:+00065:+00033:001818.2921:05409
05410:-00098:+00009:-00014:001818.2921:05410
05411:-00088:-00083:+00035:001818.2921:05411
05412:+00054:+00179:+00080:001818.2921:05412
05413:+00164:+00079:-00023:001818.2921:05413
05414:+00179:-00099:+00082:001816.1765:05414
05415:+00036:-00002:-00100:001816.1765:05415
05416:-00171:-00088:+00068:001816.1765:05416
05417:-00009:+00053:-00012:001816.1765:05417
05418:+00061:+00055:-00018:001816.1765:05418
05419:+00036:-00083:+00017:001816.1765:05419
05420:+00237:+00021:-00004:001816.1765:05420
05421:+00130:-00005:-00008:001816.1765:05421
05422:-00024:+00009:-00067:001816.1765:05422
05423:-00223:-00070:+00007:001816.1765:05423
05424:-00053:-00078:+00143:001816.1765:05424
05425:+00088:-00069:-00106:001824.3732:05425
05426:-00005:+00047:+00075:001824.3732:05426
05427:+00079:-00100:+00186:001824.3732:05427
05428:+00060:-00058:+00007:001824.3732:05428
05429:-00104:-00052:-00143:001824.3732:05429
05430:-00118:+00062:-00097:001824.3732:05430
05431:-00061:-00065:+00203:001824.3732:05431
05432:+00018:+00024:-00020:001824.3732:05432
05433:+00165:+00226:-00162:001824.3732:05433
05434:+00069:+00031:+00064:001824.3732:05434
05435:-00058:+00056:-00056:001824.3732:05435
05436:-00022:-00194:-00095:001826.4044:05436
05437:-00083:+00098:-00040:001826.4044:05437
05438:-00091:+00223:-00118:001826.4044:05438
05439:-00020:-00026:+00082:001826.4044:05439
05440:+00172:+00076:-00061:001826.4044:05440
05441:-00036:+00195:-00007:001826.4044:05441
05442:-00095:-00009:-00067:001826.4044:05442
05443:-00174:+00189:-00097:001826.4044:05443
05444:-00163:-00070:-00008:001826.4044:05444
05445:+00109:+00192:+00007:001826.4044:05445
05446:+00081:+00205:-00106:001826.4044:05446
05447:-00090:-00057:+00049:001824.2532:05447
05448:-00128:+00196:-00066:001824.2532:05448
05449:-00012:-00002:-00017:001824.2532:05449
05450:+00049:+00203:+00032:001824.2532:05450
05451:+00082:+00200:-00006:001824.2532:05451
05452:-00164:-00062:+00107:001824.2532:05452
05453:+00045:+00192:-00096:001824.2532:05453
05454:+00265:+00033:+00072:001824.2532:05454
05455:+00020:-00053:-00095:001824.2532:05455
05456:-00264:+00211:-00025:001824.2532:05456
05457:+00206:-00029:+00078:001827.1046:05457
05458:+00216:+00124:+00016:001827.1046:05458
05459:-00169:+00025:-00066:001827.1046:05459
05460:-00030:-00010:+00156:001827.1046:05460
05461:+00144:+00020:+00060:001827.1046:05461
05462:-00256:+00034:-00163:001827.1046:05462
05463:-00172:+00194:+00106:001827.1046:05463
05464:+00128:-00012:+00162:001827.1046:05464
05465:-00059:-00058:-00157:001827.1046:05465
05466:+00018:+00025:-00161:001827.1046:05466
05467:+00119:+00055:+00216:001827.1046:05467
05468:-00292:-00168:-00275:001826.4143:05468
05469:-00238:+00219:-00233:001826.4143:05469
05470:+00257:-00074:+00181:001826.4143:05470
05471:+00088:-00065:-00075:001826.4143:05471
05472:-00009:+00308:-00153:001826.4143:05472
05473:+00163:+00010:+00282:001826.4143:05473
05474:-00027:+00048:-00154:001826.4143:05474
05475:-00259:+00050:-00228:001826.4143:05475
05476:+00285:-00113:+00248:001826.4143:05476
05477:+00143:-00119:-00012:001826.4143:05477
05478:-00184:+00169:-00145:001826.4143:05478
05479:+00095:-00167:+00239:001821.5839:05479
05480:+00198:-00038:+00003:001821.5839:05480
05481:-00234:-00057:-00192:001821.5839:05481
05482:-00070:-00011:-00022:001821.5839:05482
05483:+00123:-00095:+00234:001821.5839:05483
05484:-00160:+00043:-00118:001821.5839:05484
05485:+00086:+00074:+00040:001821.5839:05485
05486:+00055:-00066:+00067:001821.5839:05486
05487:-00151:+00103:-00129:001821.5839:05487
05488:-00108:-00253:-00063:001821.5839:05488
05489:+00068:+00112:+00157:001821.5839:05489
05490:+00003:+00244:-00287:001824.3853:05490
05491:-00009:+00059:-00107:001824.3853:05491
05492:+00079:+00035:-00097:001824.3853:05492
05493:+00005:-00177:-00181:001824.3853:05493
05494:-00236:+00112:-00291:001824.3853:05494
05495:-00018:+00374:+00113:001824.3853:05495
05496:-00066:-00182:+00199:001824.3853:05496
05497:-00196:+00237:-00275:001824.3853:05497
05498:-00086:+00104:-00044:001824.3853:05498
05499:+00004:-00083:+00031:001824.3853:05499
05500:-00100:+00287:-00064:001824.3853:05500
05501:-00151:-00094:+00116:001829.1367:05501
05502:-00021:+00168:-00003:001829.1367:05502
05503:-00061:+00156:-00021:001829.1367:05503
05504:-00112:+00054:+00323:001829.1367:05504
05505:+00177:+00260:+00057:001829.1367:05505
05506:+00264:+00028:+00159:001829.1367:05506
05507:+00088:+00232:-00109:001829.1367:05507
05508:-00157:+00208:-00075:001829.1367:05508
05509:-00195:-00153:+00238:001829.1367:05509
05510:+00089:+00134:-00081:001829.1367:05510
05511:+00191:-00021:-00023:001829.1367:05511
05512:+00148:+00104:+00023:001826.9682:05512
05513:+00330:+00082:-00129:001826.9682:05513
05514:+00059:-00124:-00054:001826.9682:05514
05515:-00007:+00154:-00056:001826.9682:05515
05516:+00197:-00027:+00001:001826.9682:05516
05517:+00110:-00158:-00171:001826.9682:05517
05518:-00071:+00419:-00222:001826.9682:05518
05519:+00303:+00047:+00114:001826.9682:05519
05520:+00174:+00239:-00042:001826.9682:05520
05521:-00238:+00148:-00259:001826.9682:05521
05522:-00045:-00407:+00245:001826.9682:05522
05523:+00157:+00314:-00127:001827.0968:05523
05524:-00001:-00193:-00011:001827.0968:05524
05525:-00092:-00342:+00157:001827.0968:05525
05526:+00078:+00097:+00089:001827.0968:05526
05527:-00011:-00298:+00033:001827.0968:05527
05528:+00063:-00251:+00092:001827.0968:05528
05529:+00012:+00091:+00231:001827.0968:05529
05530:-00006:-00304:-00064:001827.0968:05530
05531:+00037:+00371:+00205:001827.0968:05531
05532:+00303:-00069:+00115:001827.0968:05532
05533:-00098:-00218:-00213:001827.0968:05533
05534:-00186:+00028:+00097:001818.3315:05534
05535:+00190:-00331:+00113:001818.3315:05535
05536:+00158:-00437:-00132:001818.3315:05536
05537:-00248:+00205:+00015:001818.3315:05537
05538:+00252:-00362:+00232:001818.3315:05538
05539:+00196:+00297:-00041:001818.3315:05539
05540:-00303:-00210:-00178:001818.3315:05540
05541:+00061:-00081:+00251:001818.3315:05541
05542:+00136:-00042:-00035:001818.3315:05542
05543:-00094:-00303:-00163:001818.3315:05543
05544:+00152:+00257:+00071:001818.3315:05544
05545:+00134:-00392:+00093:001800.3948:05545
05546:-00086:-00132:-00107:001800.3948:05546
05547:-00074:+00626:+00035:001800.3948:05547
05548:+00136:-00457:+00328:001800.3948:05548
05549:-00141:+00274:-00170:001800.3948:05549
05550:-00194:-00277:+00148:001800.3948:05550
05551:+00176:-00219:+00253:001800.3948:05551
05552:-00079:+00505:+00036:001800.3948:05552
05553:-00085:-00227:-00101:001800.3948:05553
05554:+00101:+00500:+00043:001800.3948:05554
05555:+00075:+00444:-00151:001800.3948:05555
05556:-00227:+00047:-00147:001800.3948:05556
05557:+00161:+00540:+00028:001784.6657:05557
05558:+00137:-00310:-00101:001784.6657:05558
05559:-00089:+00287:-00062:001784.6657:05559
05560:-00017:+00048:-00073:001784.6657:05560
05561:+00150:+00315:+00079:001784.6657:05561
05562:+00018:+00273:-00120:001784.6657:05562
05563:-00150:-00166:-00011:001784.6657:05563
05564:+00010:+00607:-00009:001784.6657:05564
05565:+00163:+00097:-00185:001784.6657:05565
05566:-00051:+00224:-00229:001784.6657:05566
05567:-00218:+00496:+00000:001784.6657:05567
05568:+00209:-00371:+00173:001771.3061:05568
05569:-00026:+00191:-00069:001771.3061:05569
05570:-00074:-00285:-00006:001771.3061:05570
05571:+00072:-00351:+00119:001771.3061:05571
05572:+00029:+00041:-00030:001771.3061:05572
05573:+00024:-00393:-00129:001771.3061:05573
05574:-00039:-00110:+00132:001771.3061:05574
05575:+00126:+00022:+00129:001771.3061:05575
05576:+00024:-00020:+00168:001771.3061:05576
05577:+00082:+00041:+00133:001771.3061:05577
05578:+00181:-00045:+00117:001771.3061:05578
05579:-00029:+00409:+00048:001756.9985:05579
05580:-00028:-00167:-00049:001756.9985:05580
05581:-00114:+00433:+00071:001756.9985:05581
05582:+00093:-00053:-00123:001756.9985:05582
05583:-00069:+00172:+00089:001756.9985:05583
05584:-00181:+00223:-00092:001756.9985:05584
05585:-00060:+00166:+00085:001756.9985:05585
05586:+00129:+00162:-00007:001756.9985:05586
05587:-00024:-00392:+00004:001756.9985:05587
05588:-00279:+00330:-00144:001756.9985:05588
05589:+00070:-00062:+00109:001756.9985:05589
05590:+00138:-00225:+00145:001756.9985:05590
05591:+00129:+00235:-00066:001761.6724:05591
05592:+00018:-00049:-00088:001761.6724:05592
05593:-00011:+00025:+00112:001761.6724:05593
05594:-00034:-00155:-00175:001761.6724:05594
05595:+00084:+00061:+00104:001761.6724:05595
05596:+00117:-00083:-00016:001761.6724:05596
05597:+00035:-00073:+00018:001761.6724:05597
05598:-00285:+00212:-00076:001761.6724:05598
05599:+00011:+00023:+00155:001761.6724:05599
05600:+00248:-00025:+00027:001761.6724:05600
05601:+00044:-00008:-00191:001761.6724:05601
05602:-00358:+00169:+00078:001771.2968:05602
05603:+00248:-00064:+00041:001771.2968:05603
05604:+00181:-00019:-00291:001771.2968:05604
05605:-00188:+00057:+00010:001771.2968:05605
05606:+00285:+00071:+00107:001771.2968:05606
05607:+00089:-00155:-00153:001771.2968:05607
05608:-00311:+00219:-00192:001771.2968:05608
05609:-00007:-00065:+00052:001771.2968:05609
05610:-00011:-00085:-00017:001771.2968:05610
05611:-00164:+00305:-00162:001771.2968:05611
05612:+00039:-00041:+00285:001771.2968:05612
05613:+00092:+00159:+00002:001779.6724:05613
05614:-00217:-00091:-00157:001779.6724:05614
05615:-00147:+00119:+00251:001779.6724:05615
05616:+00160:-00005:+00275:001779.6724:05616
05617:-00252:-00043:-00171:001779.6724:05617
05618:-00113:+00389:-00093:001779.6724:05618
05619:+00183:-00206:+00083:001779.6724:05619
05620:-00030:-00174:+00019:001779.6724:05620
05621:-00121:-00042:-00045:001779.6724:05621
05622:+00046:-00126:+00122:001779.6724:05622
05623:-00018:+00153:-00086:001779.6724:05623
05624:-00067:-00049:+00019:001800.2498:05624
05625:+00037:-00108:+00068:001800.2498:05625
05626:+00082:-00054:-00112:001800.2498:05626
05627:-00080:-00234:+00025:001800.2498:05627
05628:-00175:+00089:+00028:001800.2498:05628
05629:+00080:-00228:+00061:001800.2498:05629
05630:-00039:-00295:-00048:001800.2498:05630
05631:-00135:+00194:+00096:001800.2498:05631
05632:+00105:-00325:+00162:001800.2498:05632
05633:+00002:-00083:-00025:001800.2498:05633
05634:-00158:-00167:-00117:001800.2498:05634
05635:+00002:-00121:+00303:001799.6016:05635
05636:+00038:+00319:-00071:001799.6016:05636
05637:-00031:-00440:-00064:001799.6016:05637
05638:+00056:+00070:+00127:001799.6016:05638
05639:+00248:+00218:-00145:001799.6016:05639
05640:-00126:-00353:+00016:001799.6016:05640
05641:+00011:+00369:-00041:001799.6016:05641
05642:+00186:-00152:-00119:001799.6016:05642
05643:-00186:-00019:-00020:001799.6016:05643
05644:+00136:+00357:-00027:001799.6016:05644
05645:+00270:+00022:+00232:001799.6016:05645
05646:-00104:+00209:-00220:001794.9995:05646
05647:-00117:-00022:+00018:001794.9995:05647
05648:-00027:+00183:+00057:001794.9995:05648
05649:+00034:+00330:-00206:001794.9995:05649
05650:-00109:+00096:+00057:001794.9995:05650
05651:+00017:+00293:-00033:001794.9995:05651
05652:-00016:-00204:-00086:001794.9995:05652
05653:-00015:+00229:-00041:001794.9995:05653
05654:+00077:-00051:-00006:001794.9995:05654
05655:-00126:-00291:+00178:001794.9995:05655
05656:+00006:+00181:-00134:001794.9995:05656
05657:+00234:-00319:+00207:001794.9995:05657
05658:+00171:+00095:+00152:001792.3107:05658
05659:+00082:-00305:-00099:001792.3107:05659
05660:-00048:-00062:+00139:001792.3107:05660
05661:-00012:-00117:-00101:001792.3107:05661
05662:+00047:-00219:+00327:001792.3107:05662
05663:-00095:+00045:-00170:001792.3107:05663
05664:-00160:-00074:+00108:001792.3107:05664
05665:+00028:-00013:+00133:001792.3107:05665
05666:+00222:+00243:-00141:001792.3107:05666
05667:-00311:-00182:-00069:001792.3107:05667
05668:+00041:-00010:+00154:001792.3107:05668
05669:+00163:-00054:-00171:001796.9686:05669
05670:-00200:-00200:-00054:001796.9686:05670
05671:+00175:+00356:+00082:001796.9686:05671
05672:+00194:-00244:+00134:001796.9686:05672
05673:-00014:+00218:-00239:001796.9686:05673
05674:+00009:+00218:-00152:001796.9686:05674
05675:-00041:+00111:+00045:001796.9686:05675
05676:+00069:+00192:-00101:001796.9686:05676
05677:-00099:-00217:-00047:001796.9686:05677
05678:+00097:+00194:+00083:001796.9686:05678
05679:+00152:+00300:-00047:001796.9686:05679
05680:-00081:-00037:-00108:001789.8073:05680
05681:-00161:+00350:-00097:001789.8073:05681
05682:+00123:+00234:+00007:001789.8073:05682
05683:+00010:+00251:-00189:001789.8073:05683
05684:-00102:+00163:-00143:001789.8073:05684
05685:-00081:-00232:+00162:001789.8073:05685
05686:+00113:+00229:-00149:001789.8073:05686
05687:-00024:-00020:+00040:001789.8073:05687
05688:+00023:+00261:+00155:001789.8073:05688
05689:+00129:+00271:-00033:001789.8073:05689
05690:-00094:-00299:-00123:001789.8073:05690
05691:-00060:+00397:-00122:001800.1724:05691
05692:+00254:-00187:+00148:001800.1724:05692
05693:+00075:-00154:-00037:001800.1724:05693
05694:-00124:-00008:-00077:001800.1724:05694
05695:+00106:-00335:+00277:001800.1724:05695
05696:+00116:+00120:-00134:001800.1724:05696
05697:-00123:-00196:-00127:001800.1724:05697
05698:+00093:-00065:+00295:001800.1724:05698
05699:+00283:-00079:+00133:001800.1724:05699
05700:-00120:-00173:-00045:001800.1724:05700
05701:-00055:+00127:+00201:001800.1724:05701
05702:+00145:-00257:+00086:001802.1944:05702
05703:-00194:+00095:-00112:001802.1944:05703
05704:+00017:+00333:-00058:001802.1944:05704
05705:+00127:-00081:+00183:001802.1944:05705
05706:-00034:+00167:-00327:001802.1944:05706
05707:-00032:-00206:-00063:001802.1944:05707
05708:-00047:+00024:+00117:001802.1944:05708
05709:-00025:+00118:-00052:001802.1944:05709
05710:-00070:+00009:-00095:001802.1944:05710
05711:-00031:+00177:-00109:001802.1944:05711
05712:+00024:+00063:-00065:001802.1944:05712
05713:+00005:+00105:-00189:001800.3487:05713
05714:-00067:+00157:-00093:001800.3487:05714
05715:-00045:-00020:+00063:001800.3487:05715
05716:+00011:+00157:-00070:001800.3487:05716
05717:-00071:+00065:-00113:001800.3487:05717
05718:-00062:+00191:+00020:001800.3487:05718
05719:+00243:+00091:+00065:001800.3487:05719
05720:+00141:-00034:+00000:001800.3487:05720
05721:-00056:+00214:-00154:001800.3487:05721
05722:+00087:-00046:+00086:001800.3487:05722
05723:-00033:-00121:-00024:001800.3487:05723
05724:-00043:+00116:-00027:001810.8681:05724
05725:+00202:-00275:+00175:001810.8681:05725
05726:+00140:+00097:-00143:001810.8681:05726
05727:-00090:+00133:-00121:001810.8681:05727
05728:-00025:-00123:+00135:001810.8681:05728
05729:+00092:+00121:+00091:001810.8681:05729
05730:-00055:-00067:-00107:001810.8681:05730
05731:-00113:+00103:+00154:001810.8681:05731
05732:+00138:+00000:+00127:001810.8681:05732
05733:-00061:-00089:-00083:001810.8681:05733
05734:-00060:+00088:+00101:001810.8681:05734
05735:+00116:+00025:+00141:001815.5332:05735
05736:-00250:-00101:-00133:001815.5332:05736
05737:-00143:-00002:-00098:001815.5332:05737
05738:+00207:+00047:+00123:001815.5332:05738
05739:+00076:-00214:-00272:001815.5332:05739
05740:-00147:+00081:+00053:001815.5332:05740
05741:+00063:-00116:+00090:001815.5332:05741
05742:+00066:-00040:-00088:001815.5332:05742
05743:-00247:-00112:-00242:001815.5332:05743
05744:+00058:-00237:+00348:001815.5332:05744
05745:+00251:-00087:-00105:001815.5332:05745
05746:-00071:-00260:-00313:001808.1455:05746
05747:-00108:-00075:+00012:001808.1455:05747
05748:+00100:-00102:+00098:001808.1455:05748
05749:+00038:-00261:-00325:001808.1455:05749
05750:-00088:+00206:-00009:001808.1455:05750
05751:+00075:-00190:+00121:001808.1455:05751
05752:+00138:-00147:-00129:001808.1455:05752
05753:-00125:-00290:-00138:001808.1455:05753
05754:-00001:-00250:+00272:001808.1455:05754
05755:+00153:+00321:-00003:001808.1455:05755
05756:-00089:-00599:-00178:001808.1455:05756
05757:-00105:-00074:+00156:001802.8742:05757
05758:+00259:+00320:+00070:001802.8742:05758
05759:-00105:-00646:-00222:001802.8742:05759
05760:-00179:+00262:+00010:001802.8742:05760
05761:+00247:-00102:-00030:001802.8742:05761
05762:+00004:-00440:+00134:001802.8742:05762
05763:-00165:+00649:-00269:001802.8742:05763
05764:+00027:-00496:+00140:001802.8742:05764
05765:+00034:+00004:-00021:001802.8742:05765
05766:-00061:+00524:-00263:001802.8742:05766
05767:+00010:+00035:+00284:001802.8742:05767
05768:-00087:+00095:-00096:001802.8742:05768
05769:-00082:-00183:-00106:001796.9935:05769
05770:-00111:+00293:-00066:001796.9935:05770
05771:+00068:-00006:+00097:001796.9935:05771
05772:-00045:+00172:-00172:001796.9935:05772
05773:-00117:+00302:-00069:001796.9935:05773
05774:+00093:-00104:+00188:001796.9935:05774
05775:+00026:+00213:-00141:001796.9935:05775
05776:-00124:+00080:-00088:001796.9935:05776
05777:-00076:-00122:+00206:001796.9935:05777
05778:+00107:-00008:-00023:001796.9935:05778
05779:-00095:-00246:-00113:001796.9935:05779
05780:-00007:+00247:+00247:001792.4436:05780
05781:+00124:-00269:+00042:001792.4436:05781
05782:-00118:+00122:+00021:001792.4436:05782
05783:+00102:+00039:-00003:001792.4436:05783
05784:-00049:+00051:+00125:001792.4436:05784
05785:-00042:+00044:-00045:001792.4436:05785
05786:+00065:-00083:-00119:001792.4436:05786
05787:-00132:+00025:+00057:001792.4436:05787
05788:-00095:+00152:-00041:001792.4436:05788
05789:-00036:-00067:-00007:001792.4436:05789
05790:-00045:+00159:+00028:001792.4436:05790
05791:-00004:+00037:-00011:001797.6059:05791
05792:+00004:+00097:-00059:001797.6059:05792
05793:-00052:+00200:-00062:001797.6059:05793
05794:-00028:+00148:+00072:001797.6059:05794
05795:-00016:+00114:-00128:001797.6059:05795
05796:+00030:+00037:-00065:001797.6059:05796
05797:-00050:+00023:-00022:001797.6059:05797
05798:-00022:+00158:+00015:001797.6059:05798
05799:-00090:-00077:-00314:001797.6059:05799
05800:-00178:+00229:-00007:001797.6059:05800
05801:+00001:-00210:-00078:001797.6059:05801
05802:-00060:+00341:-00113:001794.3447:05802
05803:-00096:+00005:-00193:001794.3447:05803
05804:-00057:+00081:+00101:001794.3447:05804
05805:+00072:+00057:-00101:001794.3447:05805
05806:-00010:-00075:-00141:001794.3447:05806
05807:-00079:+00155:+00013:001794.3447:05807
05808:+00173:-00005:+00220:001794.3447:05808
05809:-00024:-00013:-00064:001794.3447:05809
05810:-00087:+00236:+00065:001794.3447:05810
05811:+00114:-00051:+00131:001794.3447:05811
05812:-00081:-00001:-00139:001794.3447:05812
05813:-00234:+00025:-00198:001800.2142:05813
05814:-00026:-00039:+00176:001800.2142:05814
05815:+00070:+00023:-00085:001800.2142:05815
05816:-00157:-00032:-00115:001800.2142:05816
05817:+00026:+00026:+00210:001800.2142:05817
05818:+00229:+00050:-00070:001800.2142:05818
05819:-00041:-00106:-00166:001800.2142:05819
05820:+00064:-00063:+00257:001800.2142:05820
05821:+00198:+00164:+00114:001800.2142:05821
05822:+00007:-00149:-00117:001800.2142:05822
05823:-00010:+00052:-00030:001800.2142:05823
05824:+00076:-00141:+00159:001808.1423:05824
05825:+00171:-00074:-00009:001808.1423:05825
05826:+00002:-00127:-00207:001808.1423:05826
05827:-00091:+00045:+00298:001808.1423:05827
05828:+00033:-00076:-00120:001808.1423:05828
05829:-00075:+00197:-00045:001808.1423:05829
05830:+00016:-00151:+00150:001808.1423:05830
05831:+00041:+00197:+00149:001808.1423:05831
05832:+00034:-00094:-00007:001808.1423:05832
05833:+00006:+00261:-00054:001808.1423:05833
05834:+00073:-00022:+00143:001808.1423:05834
05835:+00017:+00068:-00133:001810.1732:05835
05836:+00073:+00190:-00082:001810.1732:05836
05837:-00045:-00005:+00019:001810.1732:05837
05838:+00040:+00162:+00089:001810.1732:05838
05839:+00217:+00086:-00171:001810.1732:05839
05840:-00013:+00224:-00027:001810.1732:05840
05841:-00232:-00005:-00066:001810.1732:05841
05842:-00057:+00135:+00201:001810.1732:05842
05843:+00274:-00026:+00004:001810.1732:05843
05844:-00188:+00143:-00113:001810.1732:05844
05845:-00130:+00274:+00135:001810.1732:05845
05846:+00210:-00101:-00176:001810.8691:05846
05847:-00014:-00046:-00041:001810.8691:05847
05848:-00047:+00072:-00058:001810.8691:05848
05849:+00162:+00045:+00178:001810.8691:05849
05850:-00027:+00006:-00168:001810.8691:05850
05851:+00007:+00120:-00066:001810.8691:05851
05852:+00063:-00331:+00238:001810.8691:05852
05853:+00129:+00148:+00013:001810.8691:05853
05854:-00008:+00028:+00012:001810.8691:05854
05855:-00154:-00204:+00106:001810.8691:05855
05856:-00019:+00200:-00066:001810.8691:05856
05857:-00021:-00136:+00055:001816.2817:05857
05858:+00004:-00051:+00155:001816.2817:05858
05859:+00099:+00133:-00089:001816.2817:05859
05860:-00056:+00022:+00048:001816.2817:05860
05861:-00016:-00051:+00025:001816.2817:05861
05862:+00028:+00019:+00072:001816.2817:05862
05863:+00014:-00145:+00124:001816.2817:05863
05864:+00050:+00084:+00095:001816.2817:05864
05865:-00058:-00239:+00112:001816.2817:05865
05866:+00147:-00005:-00022:001816.2817:05866
05867:+00239:+00012:+00232:001816.2817:05867
05868:-00263:-00090:+00039:001823.6903:05868
05869:-00291:+00012:-00080:001823.6903:05869
05870:+00015:+00012:+00093:001823.6903:05870
05871:-00064:-00152:+00055:001823.6903:05871
05872:-00101:+00043:-00096:001823.6903:05872
05873:+00089:+00164:+00148:001823.6903:05873
05874:+00055:-00037:-00062:001823.6903:05874
05875:-00096:-00011:-00071:001823.6903:05875
05876:-00111:-00025:-00034:001823.6903:05876
05877:+00113:+00037:+00111:001823.6903:05877
05878:+00112:+00151:+00001:001823.6903:05878
05879:+00061:+00024:-00145:001821.5899:05879
05880:+00014:-00026:+00132:001821.5899:05880
05881:-00024:+00037:-00032:001821.5899:05881
05882:-00002:+00101:+00032:001821.5899:05882
05883:+00051:+00082:+00044:001821.5899:05883
05884:-00178:+00064:-00090:001821.5899:05884
05885:+00102:+00111:-00028:001821.5899:05885
05886:+00226:-00021:-00040:001821.5899:05886
05887:-00105:+00103:+00054:001821.5899:05887
05888:-00209:+00292:-00142:001821.5899:05888
05889:+00053:+00090:-00022:001821.5899:05889
05890:-00177:-00004:-00117:001824.4071:05890
05891:-00176:+00147:-00020:001824.4071:05891
05892:+00262:+00107:-00030:001824.4071:05892
05893:-00064:+00025:-00161:001824.4071:05893
05894:-00281:-00078:-00094:001824.4071:05894
05895:+00045:+00282:-00090:001824.4071:05895
05896:-00084:-00061:-00050:001824.4071:05896
05897:-00184:+00066:-00128:001824.4071:05897
05898:+00154:+00163:-00055:001824.4071:05898
05899:+00152:-00112:+00041:001824.4071:05899
05900:+00004:+00043:-00169:001824.4071:05900
05901:+00027:+00061:+00000:001829.1427:05901
05902:-00103:+00014:-00004:001829.1427:05902
05903:-00013:+00163:-00020:001829.1427:05903
05904:+00190:-00038:+00057:001829.1427:05904
05905:+00326:+00160:-00007:001829.1427:05905
05906:+00117:+00055:-00096:001829.1427:05906
05907:-00102:-00029:-00005:001829.1427:05907
05908:+00066:+00097:-00014:001829.1427:05908
05909:+00052:-00107:-00062:001829.1427:05909
05910:+00069:+00276:+00064:001829.1427:05910
05911:+00171:-00112:+00206:001829.1427:05911
05912:+00174:+00010:-00009:001826.9702:05912
05913:+00136:-00052:-00330:001826.9702:05913
05914:-00069:+00015:+00183:001826.9702:05914
05915:-00037:-00209:+00171:001826.9702:05915
05916:+00016:-00137:-00160:001826.9702:05916
05917:-00059:-00169:-00138:001826.9702:05917
05918:+00043:+00131:+00127:001826.9702:05918
05919:+00225:-00185:+00165:001826.9702:05919
05920:-00102:+00084:-00035:001826.9702:05920
05921:+00014:-00115:-00114:001826.9702:05921
05922:-00075:+00068:+00098:001826.9702:05922
05923:-00246:-00095:-00155:001827.0588:05923
05924:-00083:-00092:+00161:001827.0588:05924
05925:+00182:-00123:+00097:001827.0588:05925
05926:+00210:-00001:-00098:001827.0588:05926
05927:-00190:-00152:+00076:001827.0588:05927
05928:-00142:+00210:+00104:001827.0588:05928
05929:+00049:-00082:-00069:001827.0588:05929
05930:-00037:-00012:+00020:001827.0588:05930
05931:+00030:+00121:-00143:001827.0588:05931
05932:+00086:-00073:+00314:001827.0588:05932
05933:-00135:-00211:-00052:001827.0588:05933
05934:-00089:+00178:-00032:001831.7591:05934
05935:+00109:-00117:+00323:001831.7591:05935
05936:-00069:-00042:-00076:001831.7591:05936
05937:-00230:+00050:-00182:001831.7591:05937
05938:-00024:+00061:+00133:001831.7591:05938
05939:+00200:+00181:-00060:001831.7591:05939
05940:-00035:-00054:-00017:001831.7591:05940
05941:-00121:-00156:-00048:001831.7591:05941
05942:-00146:-00055:-00095:001831.7591:05942
05943:-00198:-00258:-00222:001831.7591:05943
05944:+00274:+00272:+00253:001831.7591:05944
05945:+00315:-00002:-00087:001824.2139:05945
05946:-00289:+00038:-00112:001824.2139:05946
05947:-00029:+00434:+00027:001824.2139:05947
05948:+00324:+00030:+00114:001824.2139:05948
05949:+00065:+00072:-00153:001824.2139:05949
05950:-00432:+00462:+00071:001824.2139:05950
05951:-00085:-00061:+00255:001824.2139:05951
05952:+00199:+00147:-00006:001824.2139:05952
05953:-00080:+00492:-00074:001824.2139:05953
05954:+00037:+00024:+00200:001824.2139:05954
05955:+00090:+00175:+00023:001824.2139:05955
05956:-00138:-00090:-00164:001813.5709:05956
05957:-00028:+00606:+00125:001813.5709:05957
05958:+00193:-00107:-00031:001813.5709:05958
05959:-00053:+00450:-00101:001813.5709:05959
05960:-00057:+00421:-00025:001813.5709:05960
05961:+00237:-00094:+00203:001813.5709:05961
05962:+00011:+00152:+00001:001813.5709:05962
05963:-00305:+00367:+00058:001813.5709:05963
05964:+00016:-00202:+00178:001813.5709:05964
05965:+00280:+00278:-00049:001813.5709:05965
05966:-00267:-00268:-00103:001813.5709:05966
05967:-00089:+00475:+00374:001805.0117:05967
05968:+00185:+00183:+00063:001805.0117:05968
05969:-00149:-00585:-00383:001805.0117:05969
05970:-00186:+00810:+00056:001805.0117:05970
05971:+00106:-00251:+00070:001805.0117:05971
05972:+00032:-00379:-00441:001805.0117:05972
05973:-00150:+00081:+00113:001805.0117:05973
05974:+00207:-00361:+00272:001805.0117:05974
05975:+00125:+00056:-00131:001805.0117:05975
05976:-00140:-00337:-00286:001805.0117:05976
05977:+00209:-00135:+00323:001805.0117:05977
05978:+00193:-00307:-00053:001779.6724:05978
05979:-00083:-00364:-00264:001779.6724:05979
05980:+00087:+00567:+00039:001779.6724:05980
05981:+00179:-00326:+00270:001779.6724:05981
05982:-00182:+00200:-00162:001779.6724:05982
05983:-00150:+00755:+00055:001779.6724:05983
05984:+00095:-00196:+00266:001779.6724:05984
05985:-00084:+00304:-00087:001779.6724:05985
05986:-00086:-00437:-00094:001779.6724:05986
05987:-00095:+00138:+00143:001779.6724:05987
05988:-00011:+00245:-00151:001779.6724:05988
05989:+00066:+00075:+00069:001779.6724:05989
05990:-00110:+00477:+00080:001769.2745:05990
05991:-00031:-00168:-00152:001769.2745:05991
05992:+00001:+00352:-00112:001769.2745:05992
05993:+00039:+00184:+00043:001769.2745:05993
05994:+00012:-00102:+00070:001769.2745:05994
05995:+00021:+00068:-00138:001769.2745:05995
05996:-00009:-00241:-00132:001769.2745:05996
05997:-00130:+00159:+00131:001769.2745:05997
05998:+00198:-00273:-00030:001769.2745:05998
05999:-00020:+00088:+00018:001769.2745:05999
06000:-00106:-00259:-00080:001769.2745:06000
06001:-00062:-00007:+00167:001761.1252:06001
06002:+00103:+00168:-00015:001761.1252:06002
06003:-00085:-00192:-00045:001761.1252:06003
06004:-00191:-00010:+00175:001761.1252:06004
06005:+00124:-00138:-00121:001761.1252:06005
06006:-00113:+00103:+00065:001761.1252:06006
06007:+00062:+00400:-00042:001761.1252:06007
06008:+00173:-00096:+00183:001761.1252:06008
06009:-00030:+00223:-00028:001761.1252:06009
06010:-00044:+00244:-00151:001761.1252:06010
06011:-00100:-00041:+00122:001761.1252:06011
06012:+00132:+00018:-00253:001761.9483:06012
06013:+00013:-00053:-00118:001761.9483:06013
06014:-00169:-00048:+00120:001761.9483:06014
06015:+00056:+00062:-00118:001761.9483:06015
06016:+00025:+00058:-00218:001761.9483:06016
06017:-00278:-00038:-00146:001761.9483:06017
06018:+00129:-00057:+00104:001761.9483:06018
06019:+00065:-00149:-00111:001761.9483:06019
06020:-00112:-00111:-00017:001761.9483:06020
06021:-00094:+00237:+00063:001761.9483:06021
06022:+00088:-00180:+00044:001761.9483:06022
06023:-00055:+00069:-00194:001761.9483:06023
06024:-00021:+00002:+00051:001766.6854:06024
06025:+00098:-00240:+00055:001766.6854:06025
06026:-00029:+00179:-00041:001766.6854:06026
06027:-00173:-00328:-00087:001766.6854:06027
06028:+00089:+00163:+00174:001766.6854:06028
06029:+00158:+00177:-00086:001766.6854:06029
06030:-00116:-00109:-00046:001766.6854:06030
06031:-00065:+00268:+00017:001766.6854:06031
06032:+00050:-00424:-00110:001766.6854:06032
06033:-00031:+00079:-00003:001766.6854:06033
06034:-00080:+00274:-00015:001766.6854:06034
06035:+00060:+00059:+00117:001778.9699:06035
06036:+00047:+00247:-00074:001778.9699:06036
06037:-00142:+00343:-00096:001778.9699:06037
06038:-00031:+00061:+00055:001778.9699:06038
06039:+00260:+00310:-00058:001778.9699:06039
06040:-00016:-00073:-00110:001778.9699:06040
06041:-00136:+00224:-00112:001778.9699:06041
06042:+00103:+00023:+00019:001778.9699:06042
06043:-00006:+00101:-00144:001778.9699:06043
06044:-00163:+00203:-00089:001778.9699:06044
06045:+00250:-00192:+00152:001778.9699:06045
06046:+00199:+00087:-00057:001787.3835:06046
06047:-00167:+00034:-00143:001787.3835:06047
06048:-00187:-00136:+00105:001787.3835:06048
06049:+00202:+00106:-00002:001787.3835:06049
06050:-00093:-00202:-00076:001787.3835:06050
06051:-00064:+00301:+00259:001787.3835:06051
06052:+00243:-00289:+00020:001787.3835:06052
06053:-00087:+00071:-00052:001787.3835:06053
06054:+00008:-00084:-00097:001787.3835:06054
06055:+00149:+00061:+00272:001787.3835:06055
06056:-00163:-00039:-00069:001787.3835:06056
06057:-00054:-00119:-00102:001794.9892:06057
06058:+00053:+00127:+00171:001794.9892:06058
06059:+00086:+00107:-00089:001794.9892:06059
06060:-00113:-00071:+00013:001794.9892:06060
06061:+00006:+00184:+00072:001794.9892:06061
06062:+00155:+00040:-00040:001794.9892:06062
06063:-00118:-00071:-00122:001794.9892:06063
06064:-00111:+00360:-00071:001794.9892:06064
06065:+00041:-00018:+00222:001794.9892:06065
06066:+00143:+00114:-00069:001794.9892:06066
06067:+00003:+00119:-00221:001794.9892:06067
06068:-00147:+00163:+00067:001804.9185:06068
06069:+00121:-00066:-00045:001804.9185:06069
06070:-00046:+00025:-00047:001804.9185:06070
06071:-00029:+00062:-00038:001804.9185:06071
06072:+00221:+00102:+00027:001804.9185:06072
06073:+00136:+00126:-00049:001804.9185:06073
06074:-00199:+00059:-00207:001804.9185:06074
06075:+00057:+00118:+00160:001804.9185:06075
06076:+00077:-00075:-00053:001804.9185:06076
06077:-00100:+00136:-00126:001804.9185:06077
06078:-00077:-00073:+00117:001804.9185:06078
06079:+00141:+00013:+00067:001805.5539:06079
06080:+00022:-00085:-00030:001805.5539:06080
06081:+00015:+00240:+00144:001805.5539:06081
06082:-00033:+00014:+00087:001805.5539:06082
06083:-00164:-00017:-00126:001805.5539:06083
06084:+00018:+00260:-00074:001805.5539:06084
06085:+00148:-00030:+00087:001805.5539:06085
06086:+00174:-00083:-00052:001805.5539:06086
06087:-00228:+00029:-00281:001805.5539:06087
06088:+00088:+00139:+00191:001805.5539:06088
06089:+00120:-00017:-00172:001805.5539:06089
06090:-00237:+00256:-00125:001816.3033:06090
06091:+00215:-00112:+00094:001816.3033:06091
06092:+00186:+00071:-00048:001816.3033:06092
06093:-00158:-00097:-00061:001816.3033:06093
06094:-00133:+00106:+00172:001816.3033:06094
06095:+00176:+00207:+00163:001816.3033:06095
06096:-00243:-00275:-00116:001816.3033:06096
06097:-00152:+00132:+00215:001816.3033:06097
06098:+00151:-00159:-00063:001816.3033:06098
06099:+00065:-00068:+00129:001816.3033:06099
06100:-00079:-00158:-00041:001816.3033:06100
06101:+00078:-00006:+00231:001813.0097:06101
06102:-00060:+00023:-00250:001813.0097:06102
06103:-00217:+00011:-00121:001813.0097:06103
06104:+00148:-00062:+00137:001813.0097:06104
06105:+00298:+00232:+00012:001813.0097:06105
06106:-00119:-00175:-00085:001813.0097:06106
06107:+00083:+00106:+00228:001813.0097:06107
06108:+00178:-00279:-00028:001813.0097:06108
06109:-00036:-00057:-00078:001813.0097:06109
06110:-00108:+00517:+00001:001813.0097:06110
06111:+00159:-00095:+00167:001813.0097:06111
06112:+00048:+00292:-00210:001810.9351:06112
06113:-00103:+00277:-00068:001810.9351:06113
06114:-00057:+00029:+00117:001810.9351:06114
06115:-00031:+00334:-00028:001810.9351:06115
06116:-00005:-00195:-00205:001810.9351:06116
06117:+00044:+00445:+00100:001810.9351:06117
06118:+00123:+00042:-00071:001810.9351:06118
06119:-00022:+00150:+00051:001810.9351:06119
06120:+00057:+00146:-00047:001810.9351:06120
06121:+00171:+00046:-00016:001810.9351:06121
06122:-00051:+00203:-00115:001810.9351:06122
06123:-00036:+00270:-00129:001816.3408:06123
06124:+00074:-00183:+00088:001816.3408:06124
06125:+00064:+00206:-00216:001816.3408:06125
06126:-00028:-00051:-00079:001816.3408:06126
06127:+00048:+00177:+00182:001816.3408:06127
06128:+00032:+00007:-00114:001816.3408:06128
06129:-00190:-00115:+00003:001816.3408:06129
06130:+00053:+00136:-00023:001816.3408:06130
06131:+00117:-00229:-00020:001816.3408:06131
06132:-00007:+00031:-00014:001816.3408:06132
06133:+00176:+00126:-00021:001816.3408:06133
06134:-00167:-00219:+00097:001810.3839:06134
06135:-00112:+00074:-00155:001810.3839:06135
06136:+00147:-00057:+00045:001810.3839:06136
06137:-00055:-00001:+00136:001810.3839:06137
06138:-00064:-00025:-00141:001810.3839:06138
06139:+00070:-00108:+00166:001810.3839:06139
06140:-00050:+00147:-00081:001810.3839:06140
06141:-00065:-00075:+00050:001810.3839:06141
06142:-00066:-00165:+00032:001810.3839:06142
06143:-00084:+00242:-00172:001810.3839:06143
06144:-00067:-00081:+00120:001810.3839:06144
06145:+00140:+00020:-00011:001810.3839:06145
06146:+00005:-00116:-00266:001810.9838:06146
06147:-00163:+00058:+00019:001810.9838:06147
06148:+00116:+00148:-00045:001810.9838:06148
06149:-00107:-00062:-00021:001810.9838:06149
06150:-00092:+00137:-00052:001810.9838:06150
06151:+00098:+00185:+00022:001810.9838:06151
06152:-00011:-00038:-00054:001810.9838:06152
06153:-00021:+00183:-00068:001810.9838:06153
06154:+00015:-00088:+00044:001810.9838:06154
06155:-00147:+00043:-00158:001810.9838:06155
06156:-00040:+00283:-00014:001810.9838:06156
06157:+00067:-00164:+00082:001813.7104:06157
06158:-00009:+00126:-00126:001813.7104:06158
06159:-00020:+00067:-00136:001813.7104:06159
06160:-00009:+00108:+00165:001813.7104:06160
06161:-00021:+00228:-00058:001813.7104:06161
06162:-00133:+00105:-00099:001813.7104:06162
06163:-00005:+00148:-00024:001813.7104:06163
06164:+00092:+00185:+00033:001813.7104:06164
06165:-00002:-00080:-00156:001813.7104:06165
06166:-00001:+00310:-00066:001813.7104:06166
06167:+00048:-00009:+00135:001813.7104:06167
06168:+00017:+00052:-00028:001813.0841:06168
06169:-00118:+00164:-00166:001813.0841:06169
06170:-00219:+00063:+00114:001813.0841:06170
06171:+00173:+00188:+00082:001813.0841:06171
06172:-00017:+00178:-00231:001813.0841:06172
06173:-00087:+00069:+00140:001813.0841:06173
06174:+00025:+00364:+00041:001813.0841:06174
06175:-00098:+00025:-00129:001813.0841:06175
06176:-00006:+00251:-00067:001813.0841:06176
06177:+00123:+00187:+00052:001813.0841:06177
06178:-00047:-00172:-00250:001813.0841:06178
06179:-00069:+00363:-00128:001803.1259:06179
06180:+00120:-00150:+00011:001803.1259:06180
06181:-00029:-00074:-00175:001803.1259:06181
06182:-00159:+00007:-00146:001803.1259:06182
06183:+00089:-00257:+00058:001803.1259:06183
06184:+00085:+00059:+00005:001803.1259:06184
06185:+00031:-00110:-00153:001803.1259:06185
06186:-00062:+00071:+00175:001803.1259:06186
06187:+00085:-00062:-00044:001803.1259:06187
06188:-00112:-00154:-00086:001803.1259:06188
06189:-00086:+00075:+00156:001803.1259:06189
06190:+00155:-00115:-00019:001808.3416:06190
06191:-00101:-00178:-00080:001808.3416:06191
06192:+00015:-00023:+00098:001808.3416:06192
06193:+00207:-00096:+00236:001808.3416:06193
06194:-00176:+00045:-00142:001808.3416:06194
06195:-00131:-00237:+00009:001808.3416:06195
06196:+00067:+00129:+00234:001808.3416:06196
06197:+00267:+00145:-00108:001808.3416:06197
06198:+00018:-00113:-00034:001808.3416:06198
06199:-00141:+00288:+00093:001808.3416:06199
06200:+00007:-00035:-00051:001808.3416:06200
06201:-00067:-00015:-00042:001804.9515:06201
06202:+00017:+00068:-00044:001804.9515:06202
06203:-00033:+00106:+00156:001804.9515:06203
06204:-00084:+00262:-00004:001804.9515:06204
06205:+00150:+00061:-00019:001804.9515:06205
06206:+00123:+00188:+00125:001804.9515:06206
06207:-00035:+00227:-00133:001804.9515:06207
06208:-00116:+00019:+00039:001804.9515:06208
06209:-00062:+00184:-00002:001804.9515:06209
06210:+00094:+00078:-00103:001804.9515:06210
06211:-00100:+00042:-00178:001804.9515:06211
06212:-00191:+00195:-00077:001805.5559:06212
06213:-00069:-00252:-00086:001805.5559:06213
06214:-00067:+00327:+00109:001805.5559:06214
06215:-00161:-00101:-00319:001805.5559:06215
06216:-00214:-00222:+00077:001805.5559:06216
06217:+00003:-00057:-00061:001805.5559:06217
06218:+00212:-00125:-00014:001805.5559:06218
06219:+00105:+00182:-00029:001805.5559:06219
06220:+00073:-00138:-00193:001805.5559:06220
06221:-00055:+00053:-00014:001805.5559:06221
06222:-00049:-00144:+00112:001805.5559:06222
06223:+00185:+00023:-00033:001797.6755:06223
06224:+00062:+00024:-00033:001797.6755:06224
06225:-00045:+00062:-00086:001797.6755:06225
06226:-00242:+00009:+00097:001797.6755:06226
06227:-00048:-00010:-00055:001797.6755:06227
06228:-00156:-00178:-00132:001797.6755:06228
06229:-00197:+00110:+00145:001797.6755:06229
06230:-00025:-00102:-00013:001797.6755:06230
06231:-00012:-00152:-00061:001797.6755:06231
06232:-00108:+00184:-00177:001797.6755:06232
06233:-00007:-00114:+00203:001797.6755:06233
06234:+00079:+00069:-00101:001805.0349:06234
06235:-00059:+00136:-00344:001805.0349:06235
06236:-00109:-00034:+00056:001805.0349:06236
06237:+00253:-00046:+00009:001805.0349:06237
06238:+00268:-00152:-00232:001805.0349:06238
06239:+00040:+00010:-00007:001805.0349:06239
06240:-00225:-00051:+00005:001805.0349:06240
06241:-00207:-00151:+00073:001805.0349:06241
06242:+00292:+00005:+00055:001805.0349:06242
06243:-00235:+00105:-00023:001805.0349:06243
06244:-00313:-00012:-00038:001805.0349:06244
06245:+00127:+00020:-00105:001810.9313:06245
06246:+00188:-00045:+00063:001810.9313:06246
06247:-00193:-00039:+00048:001810.9313:06247
06248:-00072:+00135:-00082:001810.9313:06248
06249:-00037:-00037:+00038:001810.9313:06249
06250:+00052:+00103:+00091:001810.9313:06250
06251:+00227:+00149:-00034:001810.9313:06251
06252:+00200:+00124:+00042:001810.9313:06252
06253:-00138:-00007:-00127:001810.9313:06253
06254:-00170:+00063:+00000:001810.9313:06254
06255:+00035:+00214:-00119:001810.9313:06255
06256:-00129:+00116:-00094:001813.6496:06256
06257:-00106:-00074:+00034:001813.6496:06257
06258:+00239:+00225:-00075:001813.6496:06258
06259:-00054:-00005:-00140:001813.6496:06259
06260:-00198:+00150:-00061:001813.6496:06260
06261:-00067:+00018:+00125:001813.6496:06261
06262:-00117:+00113:+00079:001813.6496:06262
06263:-00019:+00042:-00059:001813.6496:06263
06264:+00376:+00041:+00138:001813.6496:06264
06265:+00358:+00029:+00104:001813.6496:06265
06266:+00051:+00121:-00043:001813.6496:06266
06267:-00001:-00099:+00056:001826.4064:06267
06268:+00100:+00180:+00032:001826.4064:06268
06269:+00078:-00035:+00142:001826.4064:06269
06270:+00062:-00002:+00145:001826.4064:06270
06271:+00254:+00025:+00125:001826.4064:06271
06272:+00263:+00033:-00039:001826.4064:06272
06273:+00143:-00002:-00073:001826.4064:06273
06274:-00304:-00198:+00049:001826.4064:06274
06275:-00195:+00129:+00133:001826.4064:06275
06276:-00057:-00026:-00183:001826.4064:06276
06277:-00043:-00037:+00106:001826.4064:06277
06278:+00211:+00021:+00054:001824.1961:06278
06279:+00120:-00025:-00015:001824.1961:06279
06280:-00308:+00003:-00125:001824.1961:06280
06281:-00004:+00065:+00084:001824.1961:06281
06282:+00177:-00076:+00174:001824.1961:06282
06283:+00346:-00002:-00042:001824.1961:06283
06284:+00501:+00181:-00091:001824.1961:06284
06285:+00132:+00010:+00126:001824.1961:06285
06286:-00059:-00056:-00175:001824.1961:06286
06287:+00080:+00247:-00045:001824.1961:06287
06288:+00179:+00011:+00251:001824.1961:06288
06289:-00225:+00024:+00027:001827.0628:06289
06290:-00226:-00001:-00079:001827.0628:06290
06291:+00210:+00016:-00310:001827.0628:06291
06292:+00109:+00120:-00120:001827.0628:06292
06293:-00461:-00038:-00127:001827.0628:06293
06294:-00249:+00119:-00034:001827.0628:06294
06295:+00047:+00075:-00114:001827.0628:06295
06296:-00024:+00030:-00049:001827.0628:06296
06297:+00200:+00124:-00150:001827.0628:06297
06298:+00276:+00245:-00018:001827.0628:06298
06299:+00064:-00068:-00020:001827.0628:06299
06300:-00108:+00029:+00019:001831.7851:06300
06301:-00010:+00156:-00092:001831.7851:06301
06302:+00182:+00139:-00009:001831.7851:06302
06303:+00064:-00075:+00016:001831.7851:06303
06304:+00058:+00196:-00139:001831.7851:06304
06305:-00052:+00045:-00059:001831.7851:06305
06306:-00284:-00025:-00170:001831.7851:06306
06307:-00204:+00206:-00029:001831.7851:06307
06308:-00169:-00130:+00033:001831.7851:06308
06309:-00230:-00069:+00020:001831.7851:06309
06310:+00184:+00226:-00119:001831.7851:06310
06311:+00254:-00084:+00061:001824.2357:06311
06312:-00176:+00129:-00021:001824.2357:06312
06313:+00013:+00101:-00031:001824.2357:06313
06314:+00152:-00155:+00144:001824.2357:06314
06315:-00085:+00075:-00125:001824.2357:06315
06316:+00157:+00038:+00208:001824.2357:06316
06317:+00359:+00057:+00092:001824.2357:06317
06318:+00068:+00114:-00080:001824.2357:06318
06319:-00343:-00090:-00083:001824.2357:06319
06320:-00194:+00161:-00033:001824.2357:06320
06321:-00067:-00206:+00021:001824.2357:06321
06322:-00138:+00084:-00208:001829.8060:06322
06323:+00166:+00127:+00444:001829.8060:06323
06324:-00124:-00321:+00107:001829.8060:06324
06325:-00287:+00323:-00041:001829.8060:06325
06326:-00036:-00314:+00061:001829.8060:06326
06327:+00113:-00264:+00159:001829.8060:06327
06328:+00022:+00003:-00139:001829.8060:06328
06329:-00036:-00390:+00204:001829.8060:06329
06330:+00161:-00280:+00106:001829.8060:06330
06331:+00322:+00052:-00020:001829.8060:06331
06332:-00199:-00403:-00020:001829.8060:06332
06333:-00129:+00073:+00194:001826.3707:06333
06334:+00116:-00379:-00160:001826.3707:06334
06335:+00038:-00226:+00002:001826.3707:06335
06336:+00151:-00106:-00157:001826.3707:06336
06337:+00081:-00517:+00130:001826.3707:06337
06338:-00087:-00194:-00099:001826.3707:06338
06339:-00031:-00132:-00043:001826.3707:06339
06340:-00025:-00416:+00231:001826.3707:06340
06341:+00243:+00057:-00005:001826.3707:06341
06342:-00056:-00153:-00213:001826.3707:06342
06343:+00176:+00078:+00053:001826.3707:06343
06344:+00332:-00237:-00039:001797.7506:06344
06345:-00004:-00108:-00080:001797.7506:06345
06346:+00023:+00523:-00109:001797.7506:06346
06347:+00100:-00318:+00205:001797.7506:06347
06348:-00022:+00105:+00022:001797.7506:06348
06349:+00072:+00279:+00159:001797.7506:06349
06350:+00084:-00089:+00002:001797.7506:06350
06351:-00040:+00302:+00085:001797.7506:06351
06352:-00048:-00009:+00171:001797.7506:06352
06353:+00033:+00360:-00069:001797.7506:06353
06354:-00033:+00025:-00063:001797.7506:06354
06355:-00087:+00122:-00009:001779.5069:06355
06356:+00082:+00231:+00024:001779.5069:06356
06357:+00119:-00037:-00054:001779.5069:06357
06358:+00042:+00240:+00192:001779.5069:06358
06359:+00004:+00025:+00183:001779.5069:06359
06360:-00017:-00166:+00153:001779.5069:06360
06361:+00036:+00125:+00034:001779.5069:06361
06362:+00003:-00289:+00121:001779.5069:06362
06363:-00009:+00338:+00127:001779.5069:06363
06364:-00004:+00099:-00154:001779.5069:06364
06365:-00129:-00040:-00312:001779.5069:06365
06366:-00142:-00035:+00219:001779.5069:06366
06367:-00049:+00043:+00180:001746.1939:06367
06368:-00053:+00157:+00109:001746.1939:06368
06369:-00088:-00411:-00169:001746.1939:06369
06370:+00082:+00011:-00129:001746.1939:06370
06371:+00010:+00008:+00030:001746.1939:06371
06372:-00052:-00070:-00168:001746.1939:06372
06373:-00045:+00403:-00233:001746.1939:06373
06374:+00022:+00004:-00156:001746.1939:06374
06375:+00035:+00198:+00059:001746.1939:06375
06376:-00156:+00233:+00153:001746.1939:06376
06377:+00104:+00142:-00213:001746.1939:06377
06378:-00014:+00260:-00219:001737.2718:06378
06379:-00024:-00240:-00053:001737.2718:06379
06380:+00036:+00551:-00006:001737.2718:06380
06381:-00048:-00107:-00083:001737.2718:06381
06382:-00125:+00278:-00253:001737.2718:06382
06383:-00064:+00147:+00154:001737.2718:06383
06384:+00016:-00189:+00013:001737.2718:06384
06385:+00034:+00071:+00011:001737.2718:06385
06386:-00107:-00447:-00157:001737.2718:06386
06387:-00239:+00114:+00025:001737.2718:06387
06388:+00026:-00303:+00031:001737.2718:06388
06389:-00098:-00165:-00144:001737.2718:06389
06390:-00197:+00462:-00045:001739.2062:06390
06391:+00110:-00336:+00231:001739.2062:06391
06392:+00047:+00310:+00026:001739.2062:06392
06393:-00083:-00256:-00015:001739.2062:06393
06394:+00000:+00305:+00119:001739.2062:06394
06395:+00049:+00244:-00017:001739.2062:06395
06396:-00006:+00158:-00107:001739.2062:06396
06397:-00085:+00463:-00082:001739.2062:06397
06398:-00016:+00024:-00051:001739.2062:06398
06399:+00046:+00298:+00096:001739.2062:06399
06400:-00134:+00193:-00040:001739.2062:06400
06401:-00176:+00293:+00106:001746.1739:06401
06402:+00074:+00132:-00073:001746.1739:06402
06403:+00040:-00522:-00182:001746.1739:06403
06404:-00229:+00404:-00101:001746.1739:06404
06405:+00077:-00370:+00083:001746.1739:06405
06406:+00073:-00044:-00064:001746.1739:06406
06407:-00059:-00141:-00109:001746.1739:06407
06408:+00104:-00058:+00183:001746.1739:06408
06409:+00106:-00275:+00033:001746.1739:06409
06410:-00053:+00133:-00187:001746.1739:06410
06411:+00123:+00191:+00128:001746.1739:06411
06412:+00292:-00090:-00093:001746.1739:06412
06413:-00108:+00320:-00084:001751.9744:06413
06414:-00249:+00127:-00007:001751.9744:06414
06415:-00013:+00215:+00116:001751.9744:06415
06416:+00074:+00163:-00009:001751.9744:06416
06417:-00029:-00058:-00147:001751.9744:06417
06418:-00056:+00237:+00103:001751.9744:06418
06419:+00107:+00062:-00073:001751.9744:06419
06420:-00064:+00177:-00207:001751.9744:06420
06421:-00058:+00385:-00081:001751.9744:06421
06422:+00219:-00222:-00012:001751.9744:06422
06423:+00110:+00265:-00087:001751.9744:06423
06424:+00039:-00058:-00245:001769.2615:06424
06425:-00146:-00002:+00176:001769.2615:06425
06426:+00169:+00029:-00080:001769.2615:06426
06427:+00039:-00079:-00189:001769.2615:06427
06428:-00114:+00216:+00160:001769.2615:06428
06429:+00058:-00161:-00023:001769.2615:06429
06430:-00129:+00173:-00048:001769.2615:06430
06431:-00055:-00113:+00101:001769.2615:06431
06432:+00152:+00149:+00175:001769.2615:06432
06433:-00154:+00076:-00130:001769.2615:06433
06434:-00283:+00016:-00088:001769.2615:06434
06435:-00032:+00173:+00185:001778.9475:06435
06436:+00104:+00033:-00130:001778.9475:06436
06437:-00100:+00068:+00000:001778.9475:06437
06438:+00099:+00056:-00043:001778.9475:06438
06439:+00041:-00067:+00066:001778.9475:06439
06440:-00099:-00041:-00201:001778.9475:06440
06441:+00111:+00162:+00037:001778.9475:06441
06442:+00157:-00177:+00266:001778.9475:06442
06443:-00112:+00258:-00089:001778.9475:06443
06444:-00086:+00026:-00119:001778.9475:06444
06445:+00108:+00236:-00123:001778.9475:06445
06446:+00084:+00165:+00063:001787.3873:06446
06447:+00036:-00199:-00048:001787.3873:06447
06448:-00171:+00356:-00130:001787.3873:06448
06449:+00030:+00025:+00086:001787.3873:06449
06450:+00058:+00118:+00025:001787.3873:06450
06451:+00010:+00208:-00062:001787.3873:06451
06452:+00120:-00034:-00096:001787.3873:06452
06453:+00127:+00304:+00024:001787.3873:06453
06454:-00163:+00073:-00116:001787.3873:06454
06455:-00053:-00233:+00060:001787.3873:06455
06456:+00199:+00175:+00007:001787.3873:06456
06457:-00196:-00014:-00058:001792.4470:06457
06458:-00160:+00292:+00170:001792.4470:06458
06459:+00344:-00064:+00051:001792.4470:06459
06460:-00202:-00269:-00190:001792.4470:06460
06461:-00283:+00256:-00125:001792.4470:06461
06462:+00216:-00292:+00158:001792.4470:06462
06463:+00192:-00182:-00143:001792.4470:06463
06464:-00103:-00006:-00120:001792.4470:06464
06465:+00228:-00329:+00270:001792.4470:06465
06466:+00198:+00256:-00053:001792.4470:06466
06467:-00205:-00292:-00085:001792.4470:06467
06468:+00133:+00356:+00127:001799.7097:06468
06469:+00309:-00387:-00065:001799.7097:06469
06470:-00194:-00007:-00220:001799.7097:06470
06471:+00060:+00259:+00030:001799.7097:06471
06472:+00263:-00227:+00264:001799.7097:06472
06473:-00147:+00096:-00142:001799.7097:06473
06474:-00251:+00203:-00005:001799.7097:06474
06475:+00156:-00049:+00304:001799.7097:06475
06476:-00031:+00378:-00158:001799.7097:06476
06477:-00208:-00201:+00158:001799.7097:06477
06478:+00102:+00289:+00037:001799.7097:06478
06479:+00080:+00250:-00199:001799.7097:06479
06480:-00133:+00061:-00100:001795.1390:06480
06481:+00041:+00282:-00095:001795.1390:06481
06482:-00028:-00098:-00044:001795.1390:06482
06483:+00036:+00243:-00175:001795.1390:06483
06484:+00163:-00066:+00089:001795.1390:06484
06485:-00018:+00276:+00115:001795.1390:06485
06486:+00063:-00028:-00069:001795.1390:06486
06487:-00043:-00060:+00115:001795.1390:06487
06488:-00024:+00232:+00133:001795.1390:06488
06489:+00119:-00172:+00048:001795.1390:06489
06490:-00131:-00078:+00094:001795.1390:06490
06491:+00002:+00046:+00001:001805.5980:06491
06492:+00160:-00079:+00072:001805.5980:06492
06493:+00206:+00016:-00091:001805.5980:06493
06494:-00192:+00014:-00139:001805.5980:06494
06495:+00023:+00022:+00183:001805.5980:06495
06496:+00211:-00010:-00248:001805.5980:06496
06497:-00129:+00192:-00093:001805.5980:06497
06498:+00152:-00053:+00150:001805.5980:06498
06499:+00230:-00005:+00050:001805.5980:06499
06500:-00306:-00167:-00262:001805.5980:06500
06501:-00219:+00154:+00078:001805.5980:06501
06502:+00169:-00085:+00169:001807.6140:06502
06503:-00258:-00315:-00138:001807.6140:06503
06504:-00110:+00273:+00020:001807.6140:06504
06505:+00349:-00210:+00172:001807.6140:06505
06506:-00142:+00017:-00106:001807.6140:06506
06507:-00368:-00038:-00272:001807.6140:06507
06508:+00098:-00185:+00318:001807.6140:06508
06509:+00284:+00212:-00083:001807.6140:06509
06510:-00096:-00194:-00214:001807.6140:06510
06511:-00067:+00118:+00210:001807.6140:06511
06512:+00259:+00086:-00048:001807.6140:06512
06513:-00031:-00185:-00142:001805.6235:06513
06514:-00105:+00214:+00110:001805.6235:06514
06515:+00061:-00116:+00146:001805.6235:06515
06516:-00029:-00069:-00041:001805.6235:06516
06517:-00081:+00286:-00065:001805.6235:06517
06518:+00176:+00138:+00166:001805.6235:06518
06519:+00051:+00114:-00087:001805.6235:06519
06520:-00186:+00134:-00190:001805.6235:06520
06521:-00118:+00269:-00014:001805.6235:06521
06522:+00122:+00172:+00044:001805.6235:06522
06523:-00042:-00178:-00171:001805.6235:06523
06524:+00085:+00329:+00128:001808.2772:06524
06525:+00253:+00093:+00001:001808.2772:06525
06526:-00025:+00147:-00164:001808.2772:06526
06527:-00195:+00412:-00109:001808.2772:06527
06528:+00188:-00081:+00056:001808.2772:06528
06529:+00046:+00341:-00105:001808.2772:06529
06530:-00056:+00208:-00142:001808.2772:06530
06531:-00068:-00235:+00175:001808.2772:06531
06532:+00112:+00286:-00027:001808.2772:06532
06533:-00085:-00070:-00088:001808.2772:06533
06534:-00145:+00332:+00207:001808.2772:06534
06535:+00029:+00110:-00074:001805.0097:06535
06536:-00052:-00367:-00008:001805.0097:06536
06537:+00016:+00302:-00133:001805.0097:06537
06538:+00148:-00221:+00117:001805.0097:06538
06539:+00024:-00142:-00088:001805.0097:06539
06540:-00104:+00306:-00072:001805.0097:06540
06541:+00132:-00182:+00186:001805.0097:06541
06542:+00128:+00148:-00106:001805.0097:06542
06543:-00214:-00188:-00108:001805.0097:06543
06544:+00137:+00128:+00234:001805.0097:06544
06545:+00326:-00122:+00019:001805.0097:06545
06546:-00139:-00134:-00102:001805.6274:06546
06547:-00064:+00212:+00092:001805.6274:06547
06548:+00038:-00145:-00010:001805.6274:06548
06549:-00189:+00121:-00037:001805.6274:06549
06550:+00123:+00155:-00009:001805.6274:06550
06551:+00066:+00155:-00038:001805.6274:06551
06552:-00103:+00179:-00071:001805.6274:06552
06553:+00043:-00329:-00081:001805.6274:06553
06554:-00128:+00186:-00033:001805.6274:06554
06555:+00033:+00248:-00066:001805.6274:06555
06556:+00054:-00030:+00092:001805.6274:06556
06557:-00169:+00146:-00056:001805.6057:06557
06558:-00007:+00073:+00047:001805.6057:06558
06559:+00124:+00018:-00060:001805.6057:06559
06560:-00178:+00273:-00090:001805.6057:06560
06561:-00118:-00026:+00032:001805.6057:06561
06562:+00072:+00282:-00041:001805.6057:06562
06563:-00055:+00033:-00125:001805.6057:06563
06564:-00094:+00171:+00002:001805.6057:06564
06565:+00171:+00102:+00022:001805.6057:06565
06566:+00119:+00012:-00051:001805.6057:06566
06567:-00090:+00128:-00231:001805.6057:06567
06568:-00048:+00046:-00005:001804.9844:06568
06569:-00151:-00081:-00051:001804.9844:06569
06570:+00084:+00247:+00033:001804.9844:06570
06571:+00176:-00105:+00087:001804.9844:06571
06572:-00031:+00176:-00087:001804.9844:06572
06573:-00150:+00294:-00148:001804.9844:06573
06574:+00114:-00161:+00139:001804.9844:06574
06575:+00148:+00211:+00126:001804.9844:06575
06576:-00219:+00187:+00010:001804.9844:06576
06577:-00107:-00065:+00119:001804.9844:06577
06578:+00152:+00247:+00068:001804.9844:06578
06579:-00109:+00019:-00003:001797.7927:06579
06580:-00087:+00120:+00133:001797.7927:06580
06581:-00194:+00225:-00086:001797.7927:06581
06582:-00105:-00084:-00432:001797.7927:06582
06583:+00004:+00287:-00151:001797.7927:06583
06584:-00194:+00084:-00002:001797.7927:06584
06585:-00030:-00373:-00345:001797.7927:06585
06586:-00085:+00147:-00109:001797.7927:06586
06587:+00157:-00286:+00178:001797.7927:06587
06588:+00289:-00326:+00119:001797.7927:06588
06589:-00018:-00071:-00183:001797.7927:06589
06590:+00240:+00024:+00191:001797.7927:06590
06591:+00314:-00009:+00168:001789.8509:06591
06592:-00182:-00154:-00346:001789.8509:06592
06593:-00042:+00247:+00011:001789.8509:06593
06594:+00157:-00089:+00229:001789.8509:06594
06595:-00120:+00178:-00077:001789.8509:06595
06596:-00182:+00304:-00037:001789.8509:06596
06597:-00062:-00013:+00134:001789.8509:06597
06598:+00042:+00235:+00053:001789.8509:06598
06599:+00001:-00325:-00141:001789.8509:06599
06600:-00161:+00058:+00161:001789.8509:06600
06601:+00042:+00201:-00111:001789.8509:06601
06602:+00055:+00072:+00014:001784.1065:06602
06603:-00001:+00271:-00160:001784.1065:06603
06604:+00041:-00255:+00021:001784.1065:06604
06605:-00032:+00146:-00034:001784.1065:06605
06606:+00165:-00119:-00013:001784.1065:06606
06607:+00127:+00278:+00118:001784.1065:06607
06608:+00047:-00373:-00068:001784.1065:06608
06609:-00075:+00064:-00088:001784.1065:06609
06610:+00034:-00016:+00090:001784.1065:06610
06611:+00085:-00144:-00120:001784.1065:06611
06612:-00036:-00012:-00114:001784.1065:06612
06613:-00035:-00205:+00019:001790.0012:06613
06614:+00011:-00002:+00198:001790.0012:06614
06615:+00117:+00145:-00083:001790.0012:06615
06616:+00035:-00046:+00059:001790.0012:06616
06617:-00117:+00115:+00053:001790.0012:06617
06618:-00037:+00059:+00151:001790.0012:06618
06619:+00138:-00109:+00091:001790.0012:06619
06620:-00020:+00212:-00079:001790.0012:06620
06621:-00102:-00029:+00122:001790.0012:06621
06622:+00048:+00055:+00060:001790.0012:06622
06623:+00073:+00087:-00077:001790.0012:06623
06624:-00139:-00046:-00019:001803.0083:06624
06625:+00037:+00169:+00069:001803.0083:06625
06626:+00183:-00210:-00165:001803.0083:06626
06627:+00056:+00149:-00141:001803.0083:06627
06628:-00023:-00045:-00116:001803.0083:06628
06629:-00141:+00055:-00147:001803.0083:06629
06630:-00109:-00103:-00114:001803.0083:06630
06631:+00032:+00031:-00128:001803.0083:06631
06632:-00004:+00054:-00011:001803.0083:06632
06633:+00247:+00013:-00106:001803.0083:06633
06634:+00254:-00130:-00118:001803.0083:06634
06635:-00182:-00178:-00178:001810.3293:06635
06636:-00231:+00046:-00121:001810.3293:06636
06637:-00200:-00063:-00046:001810.3293:06637
06638:+00113:+00049:+00057:001810.3293:06638
06639:+00242:-00042:-00146:001810.3293:06639
06640:+00138:+00194:-00144:001810.3293:06640
06641:-00082:-00023:-00107:001810.3293:06641
06642:-00236:+00115:-00051:001810.3293:06642
06643:-00080:+00032:-00025:001810.3293:06643
06644:+00035:+00040:+00064:001810.3293:06644
06645:+00066:+00058:+00008:001810.3293:06645
06646:+00136:-00089:-00053:001813.5754:06646
06647:+00029:+00107:+00062:001813.5754:06647
06648:-00013:+00098:-00087:001813.5754:06648
06649:-00130:+00027:+00082:001813.5754:06649
06650:-00045:+00074:+00107:001813.5754:06650
06651:+00030:-00045:+00063:001813.5754:06651
06652:+00021:+00060:-00081:001813.5754:06652
06653:+00166:+00023:+00089:001813.5754:06653
06654:+00020:-00044:+00064:001813.5754:06654
06655:-00197:+00015:-00096:001813.5754:06655
06656:-00090:+00152:+00096:001813.5754:06656
06657:-00046:+00024:+00043:001824.4193:06657
06658:+00068:+00024:+00060:001824.4193:06658
06659:+00252:-00027:+00018:001824.4193:06659
06660:+00070:+00053:+00056:001824.4193:06660
06661:-00133:+00147:+00052:001824.4193:06661
06662:-00161:-00001:+00013:001824.4193:06662
06663:+00065:+00089:+00098:001824.4193:06663
06664:+00068:+00083:+00096:001824.4193:06664
06665:+00157:-00027:+00202:001824.4193:06665
06666:+00138:+00196:+00061:001824.4193:06666
06667:-00061:-00019:-00105:001824.4193:06667
06668:-00118:+00035:+00109:001823.7258:06668
06669:+00079:+00107:-00043:001823.7258:06669
06670:-00065:+00131:-00132:001823.7258:06670
06671:-00071:-00041:+00050:001823.7258:06671
06672:+00034:+00253:+00007:001823.7258:06672
06673:+00041:-00003:+00025:001823.7258:06673
06674:-00195:-00001:-00180:001823.7258:06674
06675:-00130:-00098:-00039:001823.7258:06675
06676:+00160:-00197:+00071:001823.7258:06676
06677:+00047:+00295:-00033:001823.7258:06677
06678:+00122:-00285:-00114:001823.7258:06678
06679:-00027:+00383:-00139:001824.2297:06679
06680:-00027:+00080:-00107:001824.2297:06680
06681:+00042:+00005:+00035:001824.2297:06681
06682:-00060:+00240:+00065:001824.2297:06682
06683:-00088:-00082:-00072:001824.2297:06683
06684:+00135:+00322:+00038:001824.2297:06684
06685:+00069:+00367:-00163:001824.2297:06685
06686:-00131:-00012:+00005:001824.2297:06686
06687:-00061:+00431:-00037:001824.2297:06687
06688:-00014:+00161:-00079:001824.2297:06688
06689:-00124:+00141:+00004:001824.2297:06689
06690:+00187:+00426:+00019:001824.4172:06690
06691:+00155:-00090:+00030:001824.4172:06691
06692:+00021:+00317:-00063:001824.4172:06692
06693:-00079:+00277:-00043:001824.4172:06693
06694:+00017:+00126:+00183:001824.4172:06694
06695:+00150:+00230:-00126:001824.4172:06695
06696:+00054:-00068:-00035:001824.4172:06696
06697:+00019:+00403:+00189:001824.4172:06697
06698:+00078:-00012:-00175:001824.4172:06698
06699:-00128:-00251:-00017:001824.4172:06699
06700:+00031:+00452:+00140:001824.4172:06700
06701:-00020:-00044:-00008:001818.2762:06701
06702:-00182:+00415:+00156:001818.2762:06702
06703:+00200:+00267:-00084:001818.2762:06703
06704:-00039:+00005:-00074:001818.2762:06704
06705:-00055:+00199:-00082:001818.2762:06705
06706:+00050:+00210:-00234:001818.2762:06706
06707:-00023:-00363:-00079:001818.2762:06707
06708:-00018:+00532:-00112:001818.2762:06708
06709:+00068:-00008:+00095:001818.2762:06709
06710:+00181:+00359:-00204:001818.2762:06710
06711:-00050:+00301:-00108:001818.2762:06711
06712:+00073:-00061:+00163:001802.8945:06712
06713:+00199:+00043:-00039:001802.8945:06713
06714:-00218:-00063:-00189:001802.8945:06714
06715:+00045:-00114:+00107:001802.8945:06715
06716:+00282:+00040:+00109:001802.8945:06716
06717:-00257:-00160:-00369:001802.8945:06717
06718:-00236:-00182:+00005:001802.8945:06718
06719:+00229:+00167:+00094:001802.8945:06719
06720:-00225:-00265:-00227:001802.8945:06720
06721:-00247:+00262:+00006:001802.8945:06721
06722:+00198:-00184:+00199:001802.8945:06722
06723:-00131:+00154:-00108:001789.7532:06723
06724:-00187:-00142:-00164:001789.7532:06724
06725:+00237:-00262:+00142:001789.7532:06725
06726:+00043:+00201:-00085:001789.7532:06726
06727:-00208:-00332:-00162:001789.7532:06727
06728:+00184:+00307:+00141:001789.7532:06728
06729:+00170:-00296:-00174:001789.7532:06729
06730:-00251:-00128:-00129:001789.7532:06730
06731:-00018:+00631:+00096:001789.7532:06731
06732:+00237:-00299:-00091:001789.7532:06732
06733:-00234:+00233:-00138:001789.7532:06733
06734:+00015:+00428:+00096:001778.9097:06734
06735:+00084:+00205:+00071:001778.9097:06735
06736:-00069:+00497:-00219:001778.9097:06736
06737:-00015:-00224:+00044:001778.9097:06737
06738:-00016:+00514:+00112:001778.9097:06738
06739:+00050:+00078:-00059:001778.9097:06739
06740:-00131:+00140:-00122:001778.9097:06740
06741:-00017:+00229:+00106:001778.9097:06741
06742:+00028:-00330:-00008:001778.9097:06742
06743:-00208:+00269:-00206:001778.9097:06743
06744:-00023:-00162:+00024:001778.9097:06744
06745:-00048:-00335:+00126:001778.9097:06745
06746:+00012:+00226:-00104:001767.0189:06746
06747:-00061:-00229:-00026:001767.0189:06747
06748:-00043:+00273:+00187:001767.0189:06748
06749:+00155:-00285:-00067:001767.0189:06749
06750:-00062:+00105:-00033:001767.0189:06750
06751:-00115:-00388:+00019:001767.0189:06751
06752:+00047:-00238:+00109:001767.0189:06752
06753:+00150:+00413:-00159:001767.0189:06753
06754:-00049:-00525:-00148:001767.0189:06754
06755:-00134:+00129:+00031:001767.0189:06755
06756:+00126:+00218:-00186:001767.0189:06756
06757:-00036:-00083:+00126:001761.6317:06757
06758:-00081:+00428:-00031:001761.6317:06758
06759:+00116:-00229:-00017:001761.6317:06759
06760:-00127:+00384:-00073:001761.6317:06760
06761:+00099:+00177:+00029:001761.6317:06761
06762:+00046:+00224:-00077:001761.6317:06762
06763:-00040:+00209:-00086:001761.6317:06763
06764:-00074:-00044:-00177:001761.6317:06764
06765:-00092:+00187:+00032:001761.6317:06765
06766:+00136:-00114:-00016:001761.6317:06766
06767:-00008:+00336:-00057:001761.6317:06767
06768:-00104:+00051:+00071:001761.0902:06768
06769:+00134:-00337:+00158:001761.0902:06769
06770:+00058:+00315:+00050:001761.0902:06770
06771:-00010:-00192:-00046:001761.0902:06771
06772:+00022:+00015:+00148:001761.0902:06772
06773:+00122:-00118:-00004:001761.0902:06773
06774:+00042:+00125:-00029:001761.0902:06774
06775:-00021:+00353:+00050:001761.0902:06775
06776:+00030:-00067:+00166:001761.0902:06776
06777:-00025:+00234:+00117:001761.0902:06777
06778:-00033:-00303:+00078:001761.0902:06778
06779:+00001:+00024:-00009:001761.0902:06779
06780:-00018:+00131:-00090:001754.3579:06780
06781:-00083:+00071:+00044:001754.3579:06781
06782:-00004:+00058:+00006:001754.3579:06782
06783:+00016:-00016:-00063:001754.3579:06783
06784:-00047:+00167:+00078:001754.3579:06784
06785:-00125:+00102:-00079:001754.3579:06785
06786:-00061:+00197:+00122:001754.3579:06786
06787:+00009:+00240:-00075:001754.3579:06787
06788:-00082:-00041:+00030:001754.3579:06788
06789:+00054:+00473:+00181:001754.3579:06789
06790:+00141:-00112:-00059:001754.3579:06790
06791:-00171:-00101:-00253:001766.5904:06791
06792:-00145:+00216:-00045:001766.5904:06792
06793:+00278:-00371:+00078:001766.5904:06793
06794:+00090:+00160:-00070:001766.5904:06794
06795:-00064:-00329:+00038:001766.5904:06795
06796:+00065:-00093:+00123:001766.5904:06796
06797:+00049:-00131:-00039:001766.5904:06797
06798:+00002:-00351:-00142:001766.5904:06798
06799:+00055:+00137:+00124:001766.5904:06799
06800:-00041:-00505:-00061:001766.5904:06800
06801:-00172:-00157:-00039:001766.5904:06801
06802:-00008:+00444:-00088:001771.1398:06802
06803:+00107:-00283:+00132:001771.1398:06803
06804:-00074:+00281:-00053:001771.1398:06804
06805:-00166:-00384:-00033:001771.1398:06805
06806:+00015:+00200:+00192:001771.1398:06806
06807:+00172:+00246:-00006:001771.1398:06807
06808:-00160:-00044:+00000:001771.1398:06808
06809:-00103:+00385:+00049:001771.1398:06809
06810:+00266:-00128:-00045:001771.1398:06810
06811:-00040:+00295:-00028:001771.1398:06811
06812:-00199:+00287:-00052:001771.1398:06812
06813:-00004:-00307:+00050:001771.1398:06813
06814:+00159:+00300:-00033:001774.4301:06814
06815:-00070:+00000:-00052:001774.4301:06815
06816:-00121:+00220:+00222:001774.4301:06816
06817:+00130:+00221:-00143:001774.4301:06817
06818:+00055:-00467:-00212:001774.4301:06818
06819:-00093:+00460:-00080:001774.4301:06819
06820:+00221:-00245:+00004:001774.4301:06820
06821:+00002:-00054:+00093:001774.4301:06821
06822:-00012:-00111:-00176:001774.4301:06822
06823:+00095:+00104:+00179:001774.4301:06823
06824:+00149:-00039:+00017:001774.4301:06824
06825:-00013:-00210:-00075:001779.3688:06825
06826:-00189:+00345:+00099:001779.3688:06826
06827:+00155:-00148:+00090:001779.3688:06827
06828:+00063:+00110:+00048:001779.3688:06828
06829:-00226:+00216:-00273:001779.3688:06829
06830:-00291:+00120:+00130:001779.3688:06830
06831:+00094:+00021:-00060:001779.3688:06831
06832:+00083:+00231:-00156:001779.3688:06832
06833:-00119:+00052:-00007:001779.3688:06833
06834:+00060:+00270:-00084:001779.3688:06834
06835:+00014:+00080:+00019:001779.3688:06835
06836:-00053:+00067:-00183:001791.7612:06836
06837:-00003:+00046:+00067:001791.7612:06837
06838:-00053:-00053:-00031:001791.7612:06838
06839:+00079:+00174:-00170:001791.7612:06839
06840:+00048:-00126:+00074:001791.7612:06840
06841:+00080:+00096:+00002:001791.7612:06841
06842:-00039:+00140:-00024:001791.7612:06842
06843:-00061:-00025:+00161:001791.7612:06843
06844:+00083:-00012:+00008:001791.7612:06844
06845:-00116:-00082:-00069:001791.7612:06845
06846:-00034:+00116:+00002:001791.7612:06846
06847:+00182:-00094:+00114:001800.2489:06847
06848:+00026:+00000:-00137:001800.2489:06848
06849:-00083:+00040:+00045:001800.2489:06849
06850:+00089:-00048:+00113:001800.2489:06850
06851:+00018:-00120:-00259:001800.2489:06851
06852:-00244:+00222:-00054:001800.2489:06852
06853:+00342:-00127:+00211:001800.2489:06853
06854:+00134:-00002:-00171:001800.2489:06854
06855:-00314:-00131:-00033:001800.2489:06855
06856:+00253:+00003:+00231:001800.2489:06856
06857:+00422:-00093:+00288:001800.2489:06857
06858:-00304:-00241:-00301:001805.4812:06858
06859:-00332:+00013:+00205:001805.4812:06859
06860:+00383:-00265:+00235:001805.4812:06860
06861:+00212:-00216:-00085:001805.4812:06861
06862:-00197:+00014:-00160:001805.4812:06862
06863:+00049:-00251:+00305:001805.4812:06863
06864:+00126:-00123:-00192:001805.4812:06864
06865:-00109:-00067:-00268:001805.4812:06865
06866:+00058:-00346:+00234:001805.4812:06866
06867:+00068:+00417:+00129:001805.4812:06867
06868:-00106:-00353:-00127:001805.4812:06868
06869:+00045:+00507:+00056:001807.5225:06869
06870:+00297:+00086:-00019:001807.5225:06870
06871:-00257:-00209:-00074:001807.5225:06871
06872:-00030:+00370:-00044:001807.5225:06872
06873:+00243:-00224:+00106:001807.5225:06873
06874:+00074:+00053:-00018:001807.5225:06874
06875:-00209:+00322:-00144:001807.5225:06875
06876:-00001:+00025:+00197:001807.5225:06876
06877:+00168:+00189:+00005:001807.5225:06877
06878:-00091:+00281:-00231:001807.5225:06878
06879:-00119:+00275:+00200:001807.5225:06879
06880:+00418:+00106:-00050:001807.5225:06880
06881:+00220:+00039:-00167:001797.6452:06881
06882:-00199:+00229:-00115:001797.6452:06882
06883:+00143:+00074:-00016:001797.6452:06883
06884:+00125:+00283:-00011:001797.6452:06884
06885:-00094:-00203:-00210:001797.6452:06885
06886:+00033:+00063:+00264:001797.6452:06886
06887:+00114:-00020:-00067:001797.6452:06887
06888:+00028:+00086:-00023:001797.6452:06888
06889:-00084:-00028:+00144:001797.6452:06889
06890:-00009:+00022:-00034:001797.6452:06890
06891:-00207:-00309:-00096:001797.6452:06891
06892:-00108:+00203:+00103:001805.4888:06892
06893:+00256:-00223:+00183:001805.4888:06893
06894:-00111:+00026:-00011:001805.4888:06894
06895:-00150:-00084:-00059:001805.4888:06895
06896:+00029:+00044:+00212:001805.4888:06896
06897:+00284:-00043:-00039:001805.4888:06897
06898:-00076:-00089:-00080:001805.4888:06898
06899:-00192:-00020:+00046:001805.4888:06899
06900:+00085:-00103:-00012:001805.4888:06900
06901:+00156:-00070:+00016:001805.4888:06901
06902:-00233:+00155:-00114:001805.4888:06902
06903:-00203:+00009:+00235:001810.1984:06903
06904:-00142:-00181:-00104:001810.1984:06904
06905:-00099:+00256:-00080:001810.1984:06905
06906:+00001:+00009:+00108:001810.1984:06906
06907:+00021:+00025:-00020:001810.1984:06907
06908:-00077:+00171:-00203:001810.1984:06908
06909:-00059:+00143:+00053:001810.1984:06909
06910:-00121:-00052:-00076:001810.1984:06910
06911:-00170:+00086:-00003:001810.1984:06911
06912:+00124:+00057:+00004:001810.1984:06912
06913:+00082:-00022:-00043:001810.1984:06913
06914:-00021:+00229:-00036:001808.1494:06914
06915:-00014:+00080:-00128:001808.1494:06915
06916:+00063:+00000:+00078:001808.1494:06916
06917:-00115:+00047:-00266:001808.1494:06917
06918:-00073:+00112:+00045:001808.1494:06918
06919:+00211:+00107:-00019:001808.1494:06919
06920:+00045:+00061:-00102:001808.1494:06920
06921:-00313:+00011:-00146:001808.1494:06921
06922:+00050:+00113:+00195:001808.1494:06922
06923:+00193:+00071:+00077:001808.1494:06923
06924:-00087:-00032:-00150:001808.1494:06924
06925:-00142:+00336:+00109:001813.4707:06925
06926:+00273:-00090:+00031:001813.4707:06926
06927:+00150:+00057:-00174:001813.4707:06927
06928:-00114:+00196:-00059:001813.4707:06928
06929:+00128:-00147:+00094:001813.4707:06929
06930:-00022:+00086:-00251:001813.4707:06930
06931:-00149:+00202:-00103:001813.4707:06931
06932:+00182:-00350:+00108:001813.4707:06932
06933:+00082:+00157:+00040:001813.4707:06933
06934:-00096:-00136:-00116:001813.4707:06934
06935:-00152:-00017:+00260:001813.4707:06935
06936:+00165:+00104:+00159:001815.5311:06936
06937:-00171:-00209:-00120:001815.5311:06937
06938:-00089:+00402:+00214:001815.5311:06938
06939:+00224:+00004:+00062:001815.5311:06939
06940:-00089:-00341:-00083:001815.5311:06940
06941:-00196:+00215:-00170:001815.5311:06941
06942:+00190:-00034:+00220:001815.5311:06942
06943:+00240:-00079:-00040:001815.5311:06943
06944:-00266:-00305:-00223:001815.5311:06944
06945:+00073:-00020:+00284:001815.5311:06945
06946:+00301:-00138:-00191:001815.5311:06946
06947:-00087:-00105:-00082:001808.1572:06947
06948:-00123:-00025:+00261:001808.1572:06948
06949:+00143:-00160:+00110:001808.1572:06949
06950:-00132:-00220:-00185:001808.1572:06950
06951:-00018:+00416:+00022:001808.1572:06951
06952:+00159:-00174:+00250:001808.1572:06952
06953:-00135:+00046:-00203:001808.1572:06953
06954:-00117:+00343:-00082:001808.1572:06954
06955:+00132:+00094:+00236:001808.1572:06955
06956:-00097:+00051:-00117:001808.1572:06956
06957:-00329:-00170:-00166:001808.1572:06957
06958:+00034:+00355:+00229:001808.2108:06958
06959:+00259:+00110:-00125:001808.2108:06959
06960:-00021:+00061:-00180:001808.2108:06960
06961:-00026:+00369:-00045:001808.2108:06961
06962:-00048:-00176:+00003:001808.2108:06962
06963:-00134:+00329:-00083:001808.2108:06963
06964:+00168:+00208:-00120:001808.2108:06964
06965:+00044:+00271:+00045:001808.2108:06965
06966:-00061:+00063:-00075:001808.2108:06966
06967:+00068:+00009:+00003:001808.2108:06967
06968:-00053:+00162:-00080:001808.2108:06968
06969:+00110:+00068:-00025:001807.5654:06969
06970:-00213:-00121:+00032:001807.5654:06970
06971:-00201:+00123:+00002:001807.5654:06971
06972:+00195:-00045:-00001:001807.5654:06972
06973:+00264:-00046:-00104:001807.5654:06973
06974:-00065:+00038:-00024:001807.5654:06974
06975:-00142:-00033:+00142:001807.5654:06975
06976:+00077:-00016:-00119:001807.5654:06976
06977:-00053:-00071:-00070:001807.5654:06977
06978:-00128:+00027:+00176:001807.5654:06978
06979:+00204:-00101:+00153:001807.5654:06979
06980:+00130:+00040:-00010:001808.1359:06980
06981:-00036:+00010:+00067:001808.1359:06981
06982:-00126:-00016:-00022:001808.1359:06982
06983:-00054:-00024:-00060:001808.1359:06983
06984:-00068:-00095:-00154:001808.1359:06984
06985:-00046:-00134:+00196:001808.1359:06985
06986:+00064:+00025:-00182:001808.1359:06986
06987:-00018:-00029:-00002:001808.1359:06987
06988:+00068:+00064:-00031:001808.1359:06988
06989:+00016:+00085:-00113:001808.1359:06989
06990:-00207:-00098:-00077:001808.1359:06990
06991:+00052:+00119:-00061:001810.8426:06991
06992:+00150:+00006:+00034:001810.8426:06992
06993:+00111:-00048:-00223:001810.8426:06993
06994:-00157:+00100:-00008:001810.8426:06994
06995:-00068:-00060:+00096:001810.8426:06995
06996:-00014:+00059:-00071:001810.8426:06996
06997:-00221:+00195:-00077:001810.8426:06997
06998:-00068:-00053:+00022:001810.8426:06998
06999:+00236:+00041:-00020:001810.8426:06999
07000:+00139:-00039:-00240:001810.8426:07000
07001:-00167:+00116:+00041:001810.8426:07001
07002:+00155:+00006:+00073:001815.5075:07002
07003:-00036:-00228:-00149:001815.5075:07003
07004:-00273:+00161:-00061:001815.5075:07004
07005:+00047:+00190:+00085:001815.5075:07005
07006:+00159:-00030:+00120:001815.5075:07006
07007:+00079:+00136:-00332:001815.5075:07007
07008:-00209:+00098:+00119:001815.5075:07008
07009:-00368:-00148:+00073:001815.5075:07009
07010:-00091:+00276:-00083:001815.5075:07010
07011:+00051:-00151:+00081:001815.5075:07011
07012:-00123:+00145:-00071:001815.5075:07012
07013:+00159:+00052:+00197:001816.0982:07013
07014:+00153:+00028:+00103:001816.0982:07014
07015:-00046:+00225:+00081:001816.0982:07015
07016:-00171:-00068:-00104:001816.0982:07016
07017:-00013:+00239:-00078:001816.0982:07017
07018:+00190:-00119:-00029:001816.0982:07018
07019:+00142:+00146:+00086:001816.0982:07019
07020:+00438:+00088:+00220:001816.0982:07020
07021:+00231:-00037:-00202:001816.0982:07021
07022:+00061:+00044:-00070:001816.0982:07022
07023:+00072:+00100:-00172:001816.0982:07023
07024:-00112:-00123:+00078:001821.6186:07024
07025:+00052:-00017:-00051:001821.6186:07025
07026:+00540:+00042:+00102:001821.6186:07026
07027:+00479:-00098:-00119:001821.6186:07027
07028:-00226:-00129:-00272:001821.6186:07028
07029:-00211:+00021:+00036:001821.6186:07029
07030:+00014:+00046:+00044:001821.6186:07030
07031:-00114:-00022:-00058:001821.6186:07031
07032:+00141:-00060:-00055:001821.6186:07032
07033:+00330:+00015:-00141:001821.6186:07033
07034:-00021:-00037:-00004:001821.6186:07034
07035:-00225:+00000:-00136:001826.2752:07035
07036:-00178:+00011:+00111:001826.2752:07036
07037:+00050:+00001:+00078:001826.2752:07037
07038:+00194:+00055:+00003:001826.2752:07038
07039:+00275:-00038:+00112:001826.2752:07039
07040:+00048:+00107:-00103:001826.2752:07040
07041:+00042:-00111:-00055:001826.2752:07041
07042:-00063:-00038:+00034:001826.2752:07042
07043:-00142:+00069:+00017:001826.2752:07043
07044:-00036:-00025:+00080:001826.2752:07044
07045:+00153:+00092:-00066:001826.2752:07045
07046:+00090:+00184:-00131:001824.1606:07046
07047:-00200:-00057:-00013:001824.1606:07047
07048:+00003:+00122:-00100:001824.1606:07048
07049:-00202:-00078:-00025:001824.1606:07049
07050:-00147:+00118:+00013:001824.1606:07050
07051:+00208:+00116:+00081:001824.1606:07051
07052:+00186:-00114:-00003:001824.1606:07052
07053:-00060:+00201:-00127:001824.1606:07053
07054:+00181:+00113:+00185:001824.1606:07054
07055:+00033:-00168:-00058:001824.1606:07055
07056:-00149:+00238:-00059:001824.1606:07056
07057:-00192:+00044:+00355:001824.2840:07057
07058:+00101:+00145:+00001:001824.2840:07058
07059:-00037:+00525:-00181:001824.2840:07059
07060:-00119:+00068:+00292:001824.2840:07060
07061:-00025:+00167:+00067:001824.2840:07061
07062:-00300:+00285:-00272:001824.2840:07062
07063:-00215:+00122:+00267:001824.2840:07063
07064:+00278:+00314:-00031:001824.2840:07064
07065:+00043:-00049:-00106:001824.2840:07065
07066:-00224:+00313:-00082:001824.2840:07066
07067:+00237:+00299:+00120:001824.2840:07067
07068:+00124:+00083:-00314:001820.9031:07068
07069:-00219:+00519:-00139:001820.9031:07069
07070:+00226:+00241:-00065:001820.9031:07070
07071:+00094:+00122:-00060:001820.9031:07071
07072:-00019:+00463:-00173:001820.9031:07072
07073:-00005:+00205:-00042:001820.9031:07073
07074:+00051:+00336:+00232:001820.9031:07074
07075:-00208:+00336:-00233:001820.9031:07075
07076:-00174:+00023:+00204:001820.9031:07076
07077:+00161:+00178:+00022:001820.9031:07077
07078:-00007:+00084:-00136:001820.9031:07078
07079:-00070:+00261:+00099:001802.9119:07079
07080:-00086:+00006:+00023:001802.9119:07080
07081:-00017:-00263:-00197:001802.9119:07081
07082:+00067:+00510:+00005:001802.9119:07082
07083:+00153:-00342:-00068:001802.9119:07083
07084:-00040:-00341:-00031:001802.9119:07084
07085:-00090:+00060:-00075:001802.9119:07085
07086:+00177:-00318:+00118:001802.9119:07086
07087:+00231:+00261:+00053:001802.9119:07087
07088:-00081:-00328:-00252:001802.9119:07088
07089:-00023:-00324:+00200:001802.9119:07089
07090:+00120:+00045:-00156:001794.9659:07090
07091:+00081:-00300:-00104:001794.9659:07091
07092:+00053:-00081:+00203:001794.9659:07092
07093:+00159:+00068:-00008:001794.9659:07093
07094:-00081:-00218:-00077:001794.9659:07094
07095:-00027:+00049:+00112:001794.9659:07095
07096:+00107:-00344:+00186:001794.9659:07096
07097:-00040:+00167:+00153:001794.9659:07097
07098:+00050:-00310:-00220:001794.9659:07098
07099:+00031:-00031:+00171:001794.9659:07099
07100:-00165:+00283:-00059:001794.9659:07100
07101:-00139:-00173:-00132:001783.9700:07101
07102:-00065:+00202:+00029:001783.9700:07102
07103:+00109:+00052:-00088:001783.9700:07103
07104:+00005:+00392:+00066:001783.9700:07104
07105:-00043:+00019:-00034:001783.9700:07105
07106:-00079:+00262:+00152:001783.9700:07106
07107:+00135:+00335:-00011:001783.9700:07107
07108:+00009:-00243:-00111:001783.9700:07108
07109:-00241:+00483:-00167:001783.9700:07109
07110:+00078:-00185:-00049:001783.9700:07110
07111:+00039:-00050:-00165:001783.9700:07111
07112:-00009:+00114:+00031:001783.9700:07112
07113:+00108:+00004:-00040:001774.5068:07113
07114:-00064:+00096:-00176:001774.5068:07114
07115:-00098:+00020:-00050:001774.5068:07115
07116:+00022:-00044:+00212:001774.5068:07116
07117:+00025:-00121:-00183:001774.5068:07117
07118:+00065:+00032:-00099:001774.5068:07118
07119:+00022:+00161:+00064:001774.5068:07119
07120:+00075:+00013:+00098:001774.5068:07120
07121:-00038:+00128:-00237:001774.5068:07121
07122:-00152:+00121:-00006:001774.5068:07122
07123:-00200:-00037:+00248:001774.5068:07123
07124:+00144:+00169:+00080:001776.9615:07124
07125:+00069:-00050:-00050:001776.9615:07125
07126:+00002:+00230:+00028:001776.9615:07126
07127:+00032:-00032:+00072:001776.9615:07127
07128:-00161:+00072:-00197:001776.9615:07128
07129:-00120:+00350:+00060:001776.9615:07129
07130:-00091:-00178:+00040:001776.9615:07130
07131:+00069:+00344:-00061:001776.9615:07131
07132:+00093:+00016:-00019:001776.9615:07132
07133:+00046:+00083:+00048:001776.9615:07133
07134:-00047:-00029:-00038:001776.9615:07134
07135:-00231:-00060:-00079:001784.1180:07135
07136:-00220:+00136:-00047:001784.1180:07136
07137:+00076:+00128:-00034:001784.1180:07137
07138:+00071:-00067:-00055:001784.1180:07138
07139:+00050:+00151:-00221:001784.1180:07139
07140:+00066:+00035:+00004:001784.1180:07140
07141:-00102:-00143:-00212:001784.1180:07141
07142:-00171:+00350:-00084:001784.1180:07142
07143:+00036:-00110:+00098:001784.1180:07143
07144:+00009:+00078:-00134:001784.1180:07144
07145:+00000:+00023:-00107:001784.1180:07145
07146:+00295:-00050:+00291:001789.9803:07146
07147:+00266:+00082:+00043:001789.9803:07147
07148:-00405:-00101:-00279:001789.9803:07148
07149:-00274:-00101:+00220:001789.9803:07149
07150:+00330:-00073:+00217:001789.9803:07150
07151:-00112:+00058:-00181:001789.9803:07151
07152:-00111:+00019:-00025:001789.9803:07152
07153:+00151:-00064:+00262:001789.9803:07153
07154:-00111:+00090:-00139:001789.9803:07154
07155:-00071:-00160:+00003:001789.9803:07155
07156:-00103:+00116:+00035:001789.9803:07156
07157:-00076:+00162:-00054:001800.3640:07157
07158:+00096:-00161:+00046:001800.3640:07158
07159:+00043:+00121:-00087:001800.3640:07159
07160:-00028:-00040:-00078:001800.3640:07160
07161:-00086:-00001:-00031:001800.3640:07161
07162:+00029:+00136:-00044:001800.3640:07162
07163:-00075:+00035:+00029:001800.3640:07163
07164:-00100:-00087:-00057:001800.3640:07164
07165:+00150:+00273:-00021:001800.3640:07165
07166:+00159:-00068:+00153:001800.3640:07166
07167:-00119:+00204:-00149:001800.3640:07167
07168:-00164:-00044:+00091:001807.6917:07168
07169:-00039:+00204:-00067:001807.6917:07169
07170:+00029:+00115:+00003:001807.6917:07170
07171:-00063:+00128:+00151:001807.6917:07171
07172:+00096:+00041:-00048:001807.6917:07172
07173:+00142:+00059:+00067:001807.6917:07173
07174:+00006:+00141:-00105:001807.6917:07174
07175:-00073:+00164:-00003:001807.6917:07175
07176:-00083:-00195:+00140:001807.6917:07176
07177:+00086:+00109:+00007:001807.6917:07177
07178:+00080:+00017:-00108:001807.6917:07178
07179:+00053:+00253:+00193:001807.6917:07179
07180:+00102:-00101:-00116:001813.5988:07180
07181:+00003:-00079:+00020:001813.5988:07181
07182:+00028:+00086:-00043:001813.5988:07182
07183:-00030:-00207:+00033:001813.5988:07183
07184:-00031:+00079:-00083:001813.5988:07184
07185:+00141:-00023:-00074:001813.5988:07185
07186:+00079:-00038:+00060:001813.5988:07186
07187:+00044:+00188:-00151:001813.5988:07187
07188:-00044:-00172:+00047:001813.5988:07188
07189:+00017:+00038:+00076:001813.5988:07189
07190:+00051:-00152:-00193:001816.3448:07190
07191:-00074:-00069:-00075:001816.3448:07191
07192:+00250:+00047:+00006:001816.3448:07192
07193:+00141:-00128:+00158:001816.3448:07193
07194:-00250:-00023:-00168:001816.3448:07194
07195:+00036:+00238:+00026:001816.3448:07195
07196:+00058:-00133:+00114:001816.3448:07196
07197:-00128:+00100:-00221:001816.3448:07197
07198:+00011:-00024:-00068:001816.3448:07198
07199:+00123:+00093:+00116:001816.3448:07199
07200:-00071:+00150:-00098:001816.3448:07200
07201:-00137:-00045:-00144:001815.6037:07201
07202:-00002:+00216:-00028:001815.6037:07202
07203:+00031:+00087:+00019:001815.6037:07203
07204:-00120:+00001:-00136:001815.6037:07204
07205:+00042:+00019:+00094:001815.6037:07205
07206:+00230:+00068:-00002:001815.6037:07206
07207:-00039:-00118:-00101:001815.6037:07207
07208:-00181:+00172:+00005:001815.6037:07208
07209:-00004:-00033:+00050:001815.6037:07209
07210:+00077:+00143:-00043:001815.6037:07210
07211:+00073:+00163:-00001:001815.6037:07211
07212:+00133:-00069:+00116:001815.6037:07212
07213:-00057:+00088:-00103:001816.1315:07213
07214:-00261:+00248:+00052:001816.1315:07214
07215:+00152:+00216:+00179:001816.1315:07215
07216:+00004:+00039:-00021:001816.1315:07216
07217:-00239:+00175:+00022:001816.1315:07217
07218:+00059:+00211:-00062:001816.1315:07218
07219:+00301:+00022:+00073:001816.1315:07219
07220:-00111:+00098:-00307:001816.1315:07220
07221:-00160:+00456:-00030:001816.1315:07221
07222:+00265:-00102:+00064:001816.1315:07222
07223:+00092:+00293:-00114:001816.1315:07223
07224:-00113:+00338:-00209:001816.2364:07224
07225:-00029:-00209:+00130:001816.2364:07225
07226:+00230:+00341:-00046:001816.2364:07226
07227:-00068:+00102:-00095:001816.2364:07227
07228:-00081:+00421:+00273:001816.2364:07228
07229:+00103:+00369:-00201:001816.2364:07229
07230:+00060:-00334:-00110:001816.2364:07230
07231:+00025:+00583:-00265:001816.2364:07231
07232:+00183:+00034:-00116:001816.2364:07232
07233:-00089:-00279:-00040:001816.2364:07233
07234:-00040:+00293:-00225:001816.2364:07234
07235:+00235:-00183:+00160:001810.2492:07235
07236:+00044:+00034:+00021:001810.2492:07236
07237:-00040:-00247:-00027:001810.2492:07237
07238:+00171:+00045:+00237:001810.2492:07238
07239:+00344:-00078:+00026:001810.2492:07239
07240:-00214:-00183:+00032:001810.2492:07240
07241:-00114:+00202:+00095:001810.2492:07241
07242:+00132:-00123:+00014:001810.2492:07242
07243:-00062:-00024:+00001:001810.2492:07243
07244:+00044:+00348:-00110:001810.2492:07244
07245:+00032:-00172:+00148:001810.2492:07245
07246:-00161:+00253:-00165:001808.2462:07246
07247:-00094:-00386:-00143:001808.2462:07247
07248:-00029:+00098:+00112:001808.2462:07248
07249:-00078:+00305:-00195:001808.2462:07249
07250:+00006:-00064:+00182:001808.2462:07250
07251:-00021:+00092:-00099:001808.2462:07251
07252:-00091:+00017:+00000:001808.2462:07252
07253:-00074:+00184:-00124:001808.2462:07253
07254:+00045:+00156:-00017:001808.2462:07254
07255:-00117:+00072:-00002:001808.2462:07255
07256:-00051:+00058:-00127:001808.2462:07256
07257:+00074:+00101:+00009:001808.2535:07257
07258:+00127:+00046:-00053:001808.2535:07258
07259:+00080:+00092:+00011:001808.2535:07259
07260:-00234:+00033:-00081:001808.2535:07260
07261:-00053:+00194:-00130:001808.2535:07261
07262:+00099:-00138:+00006:001808.2535:07262
07263:-00113:+00170:-00176:001808.2535:07263
07264:+00004:+00098:-00143:001808.2535:07264
07265:+00158:+00002:+00096:001808.2535:07265
07266:-00029:-00017:-00282:001808.2535:07266
07267:-00214:+00122:-00071:001808.2535:07267
07268:+00261:-00132:+00197:001812.9588:07268
07269:+00127:-00017:-00020:001812.9588:07269
07270:-00321:-00054:-00093:001812.9588:07270
07271:-00075:-00073:+00283:001812.9588:07271
07272:+00349:+00078:+00070:001812.9588:07272
07273:-00268:-00216:-00148:001812.9588:07273
07274:-00305:+00345:+00171:001812.9588:07274
07275:+00189:-00119:+00206:001812.9588:07275
07276:-00067:-00350:-00133:001812.9588:07276
07277:-00121:+00316:-00184:001812.9588:07277
07278:+00138:-00143:+00317:001812.9588:07278
07279:+00177:-00198:-00141:001808.2366:07279
07280:-00221:+00118:-00249:001808.2366:07280
07281:+00127:-00138:+00310:001808.2366:07281
07282:+00209:+00007:-00115:001808.2366:07282
07283:-00253:-00174:-00233:001808.2366:07283
07284:+00138:-00102:+00352:001808.2366:07284
07285:+00457:-00150:+00014:001808.2366:07285
07286:-00244:-00302:-00212:001808.2366:07286
07287:-00197:+00170:-00028:001808.2366:07287
07288:+00227:-00271:+00409:001808.2366:07288
07289:+00020:-00230:+00000:001808.2366:07289
07290:-00158:+00476:-00159:001816.2817:07290
07291:+00084:-00150:+00368:001816.2817:07291
07292:+00148:+00088:+00065:001816.2817:07292
07293:-00120:-00253:-00338:001816.2817:07293
07294:-00308:-00069:+00218:001816.2817:07294
07295:+00208:+00172:-00057:001816.2817:07295
07296:+00007:-00445:+00064:001816.2817:07296
07297:-00125:+00243:+00048:001816.2817:07297
07298:+00116:+00304:-00067:001816.2817:07298
07299:-00029:-00232:+00072:001816.2817:07299
07300:-00340:+00507:-00054:001816.2817:07300
07301:-00088:-00267:-00026:001810.1984:07301
07302:+00028:-00006:-00067:001810.1984:07302
07303:-00139:+00717:-00294:001810.1984:07303
07304:-00046:-00440:+00172:001810.1984:07304
07305:+00174:+00356:-00155:001810.1984:07305
07306:-00330:+00373:-00358:001810.1984:07306
07307:-00292:+00003:+00152:001810.1984:07307
07308:+00168:+00254:-00085:001810.1984:07308
07309:-00107:+00071:-00193:001810.1984:07309
07310:-00077:+00366:-00003:001810.1984:07310
07311:+00225:+00214:-00171:001810.1984:07311
07312:-00125:+00230:-00064:001797.6508:07312
07313:-00020:+00338:-00151:001797.6508:07313
07314:+00076:+00112:+00109:001797.6508:07314
07315:-00136:+00133:-00092:001797.6508:07315
07316:+00028:+00221:-00239:001797.6508:07316
07317:-00063:-00143:+00129:001797.6508:07317
07318:-00042:-00003:-00197:001797.6508:07318
07319:-00121:-00174:-00053:001797.6508:07319
07320:-00107:+00016:+00140:001797.6508:07320
07321:+00159:-00146:+00166:001797.6508:07321
07322:-00433:+00075:-00184:001797.6508:07322
07323:-00235:-00047:-00007:001789.7456:07323
07324:+00197:+00038:+00088:001789.7456:07324
07325:+00062:+00128:-00095:001789.7456:07325
07326:-00074:-00261:-00186:001789.7456:07326
07327:-00199:+00381:+00014:001789.7456:07327
07328:-00031:+00132:-00126:001789.7456:07328
07329:+00069:-00108:-00115:001789.7456:07329
07330:-00030:+00338:-00345:001789.7456:07330
07331:+00037:+00046:+00204:001789.7456:07331
07332:+00178:-00166:-00067:001789.7456:07332
07333:-00467:+00524:-00358:001789.7456:07333
07334:-00282:+00052:+00120:001794.3887:07334
07335:+00439:+00107:-00144:001794.3887:07335
07336:-00101:+00204:-00358:001794.3887:07336
07337:-00370:-00086:-00058:001794.3887:07337
07338:+00555:+00004:+00122:001794.3887:07338
07339:+00157:-00163:-00418:001794.3887:07339
07340:-00452:+00237:-00169:001794.3887:07340
07341:+00341:+00017:+00194:001794.3887:07341
07342:+00242:+00036:+00016:001794.3887:07342
07343:-00168:+00049:-00309:001794.3887:07343
07344:+00200:+00064:+00258:001794.3887:07344
07345:+00207:-00010:+00096:001797.6625:07345
07346:-00032:+00050:-00277:001797.6625:07346
07347:-00127:-00131:+00203:001797.6625:07347
07348:+00076:-00037:+00080:001797.6625:07348
07349:+00032:-00162:-00188:001797.6625:07349
07350:-00074:-00018:-00090:001797.6625:07350
07351:+00093:+00009:+00252:001797.6625:07351
07352:+00045:-00092:-00039:001797.6625:07352
07353:+00074:+00358:-00166:001797.6625:07353
07354:+00176:-00083:+00071:001797.6625:07354
07355:+00096:-00001:-00001:001797.6625:07355
07356:-00228:-00075:-00255:001808.1971:07356
07357:+00161:+00244:+00027:001808.1971:07357
07358:+00435:-00112:-00007:001808.1971:07358
07359:+00036:-00067:-00113:001808.1971:07359
07360:-00187:-00022:+00112:001808.1971:07360
07361:+00125:+00020:+00063:001808.1971:07361
07362:+00078:-00180:-00006:001808.1971:07362
07363:-00122:+00127:-00222:001808.1971:07363
07364:-00109:+00006:+00171:001808.1971:07364
07365:+00183:-00127:-00082:001808.1971:07365
07366:+00158:+00246:-00137:001808.1971:07366
07367:-00149:-00006:+00076:001815.5410:07367
07368:-00036:+00227:+00009:001815.5410:07368
07369:+00133:+00033:-00102:001815.5410:07369
07370:-00095:-00010:-00138:001815.5410:07370
07371:+00031:+00153:+00016:001815.5410:07371
07372:+00162:-00159:-00092:001815.5410:07372
07373:+00165:+00057:-00038:001815.5410:07373
07374:-00008:+00011:-00160:001815.5410:07374
07375:-00155:+00087:-00077:001815.5410:07375
07376:+00002:+00061:-00084:001815.5410:07376
07377:+00016:-00018:+00205:001815.5410:07377
07378:+00222:+00141:-00036:001815.5410:07378
07379:+00063:+00112:-00216:001818.7770:07379
07380:-00148:+00164:-00101:001818.7770:07380
07381:-00112:-00036:+00013:001818.7770:07381
07382:-00027:+00004:+00044:001818.7770:07382
07383:-00051:+00080:-00039:001818.7770:07383
07384:+00097:+00135:+00102:001818.7770:07384
07385:+00148:+00087:+00104:001818.7770:07385
07386:+00024:+00183:-00154:001818.7770:07386
07387:-00100:-00128:+00040:001818.7770:07387
07388:-00084:+00255:+00071:001818.7770:07388
07389:+00102:+00087:+00020:001824.2917:07389
07390:+00035:-00100:+00106:001824.2917:07390
07391:+00115:+00166:+00051:001824.2917:07391
07392:+00052:+00105:+00007:001824.2917:07392
07393:+00009:-00010:+00060:001824.2917:07393
07394:+00057:+00074:+00093:001824.2917:07394
07395:-00226:-00003:-00021:001824.2917:07395
07396:-00297:+00154:+00161:001824.2917:07396
07397:+00237:-00094:+00148:001824.2917:07397
07398:+00045:-00047:+00016:001824.2917:07398
07399:-00145:+00146:-00162:001824.2917:07399
07400:-00253:-00168:+00060:001826.3050:07400
07401:+00009:-00105:-00070:001826.3050:07401
07402:+00124:+00084:+00005:001826.3050:07402
07403:+00047:-00171:+00155:001826.3050:07403
07404:+00040:+00214:-00124:001826.3050:07404
07405:-00064:-00085:+00024:001826.3050:07405
07406:+00006:-00143:+00150:001826.3050:07406
07407:+00272:+00348:+00165:001826.3050:07407
07408:-00129:-00169:-00209:001826.3050:07408
07409:-00160:-00223:+00198:001826.3050:07409
07410:+00262:+00241:+00022:001826.3050:07410
07411:+00273:-00183:-00129:001816.1101:07411
07412:-00185:+00051:+00041:001816.1101:07412
07413:-00037:+00211:+00043:001816.1101:07413
07414:+00189:-00151:-00364:001816.1101:07414
07415:-00170:+00211:-00042:001816.1101:07415
07416:+00137:+00063:+00134:001816.1101:07416
07417:+00466:-00096:-00182:001816.1101:07417
07418:-00219:-00035:-00370:001816.1101:07418
07419:-00163:+00029:+00348:001816.1101:07419
07420:+00364:-00192:+00310:001816.1101:07420
07421:+00039:+00097:-00463:001816.1101:07421
07422:-00061:+00022:+00034:001805.6291:07422
07423:+00227:+00077:+00304:001805.6291:07423
07424:+00042:-00301:-00419:001805.6291:07424
07425:+00024:+00079:+00040:001805.6291:07425
07426:+00165:-00029:+00212:001805.6291:07426
07427:-00142:-00387:-00018:001805.6291:07427
07428:-00166:+00290:+00004:001805.6291:07428
07429:+00165:-00420:+00263:001805.6291:07429
07430:+00070:-00176:+00231:001805.6291:07430
07431:-00135:+00708:-00169:001805.6291:07431
07432:+00018:-00068:+00396:001805.6291:07432
07433:+00101:+00351:-00006:001805.6291:07433
07434:-00110:-00161:-00186:001794.5078:07434
07435:-00097:+00415:+00033:001794.5078:07435
07436:+00332:+00301:+00061:001794.5078:07436
07437:+00067:+00119:-00139:001794.5078:07437
07438:-00221:+00632:-00081:001794.5078:07438
07439:-00023:+00044:+00094:001794.5078:07439
07440:-00043:+00305:-00080:001794.5078:07440
07441:-00090:+00167:-00132:001794.5078:07441
07442:-00098:+00110:+00203:001794.5078:07442
07443:+00128:+00145:-00007:001794.5078:07443
07444:+00005:-00227:-00306:001794.5078:07444
07445:-00161:+00379:-00103:001782.2297:07445
07446:+00044:-00012:-00002:001782.2297:07446
07447:-00047:-00206:-00213:001782.2297:07447
07448:-00035:+00210:-00045:001782.2297:07448
07449:+00038:-00079:+00160:001782.2297:07449
07450:+00063:+00065:-00180:001782.2297:07450
07451:+00005:-00172:-00061:001782.2297:07451
07452:-00142:-00155:+00344:001782.2297:07452
07453:-00013:+00085:+00171:001782.2297:07453
07454:+00149:+00022:-00165:001782.2297:07454
07455:-00188:+00037:-00065:001782.2297:07455
07456:-00195:-00045:+00068:001776.9182:07456
07457:+00195:+00139:+00112:001776.9182:07457
07458:+00401:+00272:-00144:001776.9182:07458
07459:-00249:+00068:-00088:001776.9182:07459
07460:-00197:+00319:+00050:001776.9182:07460
07461:+00060:-00145:-00049:001776.9182:07461
07462:+00098:+00121:+00136:001776.9182:07462
07463:-00054:+00171:-00201:001776.9182:07463
07464:-00120:+00068:+00198:001776.9182:07464
07465:-00150:+00127:-00170:001776.9182:07465
07466:-00171:-00174:-00020:001776.9182:07466
07467:-00022:+00213:+00125:001771.2557:07467
07468:-00074:+00153:-00115:001771.2557:07468
07469:-00177:-00150:+00042:001771.2557:07469
07470:+00084:+00179:-00013:001771.2557:07470
07471:+00009:-00209:-00084:001771.2557:07471
07472:-00174:+00183:+00113:001771.2557:07472
07473:+00072:+00014:-00006:001771.2557:07473
07474:+00026:-00203:-00153:001771.2557:07474
07475:-00116:-00095:-00022:001771.2557:07475
07476:+00020:-00083:+00177:001771.2557:07476
07477:+00168:-00196:+00187:001771.2557:07477
07478:-00017:-00007:-00221:001771.2557:07478
07479:-00160:-00057:+00305:001761.9355:07479
07480:+00035:+00093:+00295:001761.9355:07480
07481:-00017:+00056:-00180:001761.9355:07481
07482:-00126:+00020:+00036:001761.9355:07482
07483:+00056:+00047:+00124:001761.9355:07483
07484:+00007:+00034:-00086:001761.9355:07484
07485:-00076:+00196:-00155:001761.9355:07485
07486:-00038:-00020:+00186:001761.9355:07486
07487:+00072:+00046:+00164:001761.9355:07487
07488:+00053:-00094:-00111:001761.9355:07488
07489:-00044:+00106:-00009:001761.9355:07489
07490:+00097:+00142:+00035:001761.6669:07490
07491:-00002:-00087:-00228:001761.6669:07491
07492:-00032:+00257:-00053:001761.6669:07492
07493:-00001:+00211:-00173:001761.6669:07493
07494:-00279:-00005:+00058:001761.6669:07494
07495:+00068:+00333:-00083:001761.6669:07495
07496:+00211:-00020:+00161:001761.6669:07496
07497:-00027:-00013:-00104:001761.6669:07497
07498:-00141:-00070:-00127:001761.6669:07498
07499:-00075:+00283:+00282:001761.6669:07499
07500:+00119:+00137:-00048:001761.6669:07500
07501:+00053:-00354:-00098:001763.6932:07501
07502:-00072:+00370:-00075:001763.6932:07502
07503:+00054:-00152:+00229:001763.6932:07503
07504:+00035:-00165:+00102:001763.6932:07504
07505:+00101:-00055:+00027:001763.6932:07505
07506:-00095:-00182:+00198:001763.6932:07506
07507:+00018:+00106:+00149:001763.6932:07507
07508:-00007:-00296:-00265:001763.6932:07508
07509:-00015:+00045:+00093:001763.6932:07509
07510:+00084:-00155:+00021:001763.6932:07510
07511:+00022:-00172:+00141:001763.6932:07511
07512:-00102:+00467:-00178:001763.6932:07512
07513:+00054:-00336:+00354:001759.4709:07513
07514:-00013:+00290:+00046:001759.4709:07514
07515:-00036:+00304:-00013:001759.4709:07515
07516:+00027:+00266:+00083:001759.4709:07516
07517:+00026:+00334:-00045:001759.4709:07517
07518:-00106:+00154:+00081:001759.4709:07518
07519:+00063:+00541:-00201:001759.4709:07519
07520:+00084:-00038:-00052:001759.4709:07520
07521:-00120:+00383:-00055:001759.4709:07521
07522:+00119:+00234:-00079:001759.4709:07522
07523:-00020:-00192:+00001:001759.4709:07523
07524:-00034:+00219:-00122:001766.7172:07524
07525:+00103:-00233:-00121:001766.7172:07525
07526:-00079:+00243:+00187:001766.7172:07526
07527:+00109:+00020:-00076:001766.7172:07527
07528:+00075:-00191:+00067:001766.7172:07528
07529:+00039:+00039:-00118:001766.7172:07529
07530:+00082:-00098:+00076:001766.7172:07530
07531:+00091:+00022:+00222:001766.7172:07531
07532:+00176:-00081:-00156:001766.7172:07532
07533:-00143:+00168:+00095:001766.7172:07533
07534:-00019:+00067:+00046:001766.7172:07534
07535:+00045:+00043:+00004:001771.3210:07535
07536:-00101:+00178:-00056:001771.3210:07536
07537:-00027:-00162:-00113:001771.3210:07537
07538:+00068:+00050:+00159:001771.3210:07538
07539:+00076:+00109:-00214:001771.3210:07539
07540:-00039:+00062:+00233:001771.3210:07540
07541:-00172:+00096:-00024:001771.3210:07541
07542:-00068:-00118:+00061:001771.3210:07542
07543:-00004:+00126:-00161:001771.3210:07543
07544:-00006:+00004:-00086:001771.3210:07544
07545:-00081:+00053:-00043:001771.3210:07545
07546:+00095:+00040:-00019:001771.3210:07546
07547:-00051:+00016:+00013:001779.7174:07547
07548:-00076:+00004:-00038:001779.7174:07548
07549:+00020:+00032:+00004:001779.7174:07549
07550:-00060:-00144:+00227:001779.7174:07550
07551:+00011:+00121:+00005:001779.7174:07551
07552:+00047:-00018:+00153:001779.7174:07552
07553:+00155:-00065:+00109:001779.7174:07553
07554:-00117:+00051:-00041:001779.7174:07554
07555:-00114:-00116:-00019:001779.7174:07555
07556:+00174:+00150:-00065:001779.7174:07556
07557:+00062:-00135:+00137:001779.7174:07557
07558:-00310:+00107:-00079:001789.9217:07558
07559:+00036:+00103:+00042:001789.9217:07559
07560:+00303:+00035:+00182:001789.9217:07560
07561:+00013:-00009:-00028:001789.9217:07561
07562:-00290:-00056:-00024:001789.9217:07562
07563:+00277:+00131:-00019:001789.9217:07563
07564:+00158:-00128:-00066:001789.9217:07564
07565:-00132:-00036:+00052:001789.9217:07565
07566:-00047:+00168:-00185:001789.9217:07566
07567:+00065:+00000:+00183:001789.9217:07567
07568:-00016:-00172:-00028:001789.9217:07568
07569:+00003:+00281:-00088:001802.4168:07569
07570:+00010:-00153:+00252:001802.4168:07570
07571:-00047:+00191:-00020:001802.4168:07571
07572:-00054:+00370:-00089:001802.4168:07572
07573:+00092:-00032:+00096:001802.4168:07573
07574:+00039:+00348:-00132:001802.4168:07574
07575:-00113:-00160:-00023:001802.4168:07575
07576:+00016:+00357:-00053:001802.4168:07576
07577:+00166:+00223:-00165:001802.4168:07577
07578:-00138:-00113:-00131:001802.4168:07578
07579:-00116:+00431:-00125:001802.4168:07579
07580:+00103:+00010:-00061:001800.4042:07580
07581:+00150:+00199:+00021:001800.4042:07581
07582:-00311:+00476:-00270:001800.4042:07582
07583:-00231:+00110:+00147:001800.4042:07583
07584:+00299:+00431:-00029:001800.4042:07584
07585:-00040:-00271:-00280:001800.4042:07585
07586:-00312:+00493:-00095:001800.4042:07586
07587:+00225:+00008:-00046:001800.4042:07587
07588:+00040:-00244:+00017:001800.4042:07588
07589:+00035:+00305:-00173:001800.4042:07589
07590:+00192:-00158:+00089:001800.4042:07590
07591:+00002:+00369:-00008:001805.5472:07591
07592:+00051:-00069:-00187:001805.5472:07592
07593:+00183:-00451:+00334:001805.5472:07593
07594:+00088:+00353:+00023:001805.5472:07594
07595:-00007:-00457:-00003:001805.5472:07595
07596:+00026:-00111:+00265:001805.5472:07596
07597:+00072:-00155:+00043:001805.5472:07597
07598:-00029:-00254:+00069:001805.5472:07598
07599:+00179:+00442:-00002:001805.5472:07599
07600:+00079:-00426:+00086:001805.5472:07600
07601:-00113:+00307:-00050:001805.5472:07601
07602:+00094:-00348:-00085:001797.0377:07602
07603:+00008:-00045:+00171:001797.0377:07603
07604:-00085:+00160:-00198:001797.0377:07604
07605:-00080:-00030:+00047:001797.0377:07605
07606:+00002:-00087:-00037:001797.0377:07606
07607:+00120:+00073:-00155:001797.0377:07607
07608:-00159:+00194:-00143:001797.0377:07608
07609:-00175:+00040:-00024:001797.0377:07609
07610:-00085:+00064:-00069:001797.0377:07610
07611:+00010:-00075:+00053:001797.0377:07611
07612:-00031:+00207:-00150:001797.0377:07612
07613:-00129:+00007:+00082:001797.6549:07613
07614:-00019:+00003:-00047:001797.6549:07614
07615:+00042:+00048:-00020:001797.6549:07615
07616:-00011:+00067:-00146:001797.6549:07616
07617:-00026:-00100:-00008:001797.6549:07617
07618:-00063:+00006:+00008:001797.6549:07618
07619:+00000:+00087:-00061:001797.6549:07619
07620:+00084:-00116:-00004:001797.6549:07620
07621:+00066:+00258:+00046:001797.6549:07621
07622:+00002:+00130:+00069:001797.6549:07622
07623:-00245:-00155:-00077:001797.6549:07623
07624:-00119:+00131:+00088:001805.5317:07624
07625:+00205:-00063:+00205:001805.5317:07625
07626:+00107:-00018:-00063:001805.5317:07626
07627:-00224:+00119:-00015:001805.5317:07627
07628:+00018:-00168:+00237:001805.5317:07628
07629:+00186:-00005:-00039:001805.5317:07629
07630:-00045:+00136:-00021:001805.5317:07630
07631:-00140:-00133:-00053:001805.5317:07631
07632:-00079:+00225:-00028:001805.5317:07632
07633:+00141:-00092:+00105:001805.5317:07633
07634:-00061:-00154:-00058:001805.5317:07634
07635:-00222:+00011:-00191:001812.9608:07635
07636:+00061:+00050:+00294:001812.9608:07636
07637:+00210:-00169:-00039:001812.9608:07637
07638:-00157:+00025:-00084:001812.9608:07638
07639:-00057:-00162:+00290:001812.9608:07639
07640:+00213:-00079:+00065:001812.9608:07640
07641:-00130:-00270:-00114:001812.9608:07641
07642:-00059:-00101:+00195:001812.9608:07642
07643:+00211:-00131:+00102:001812.9608:07643
07644:-00136:-00281:-00156:001812.9608:07644
07645:-00207:+00140:-00072:001812.9608:07645
07646:+00200:-00345:+00230:001812.9608:07646
07647:+00023:-00101:+00026:001803.0352:07647
07648:-00160:+00449:-00234:001803.0352:07648
07649:+00043:-00094:+00481:001803.0352:07649
07650:+00033:+00359:-00073:001803.0352:07650
07651:-00143:-00425:-00118:001803.0352:07651
07652:+00016:+00036:+00108:001803.0352:07652
07653:+00142:+00411:-00037:001803.0352:07653
07654:-00103:-00239:-00047:001803.0352:07654
07655:-00110:+00340:-00067:001803.0352:07655
07656:+00076:-00021:-00094:001803.0352:07656
07657:-00054:+00090:+00005:001803.0352:07657
07658:-00048:+00522:-00176:001803.0432:07658
07659:+00018:-00170:+00112:001803.0432:07659
07660:+00072:+00419:-00112:001803.0432:07660
07661:-00070:+00174:-00099:001803.0432:07661
07662:-00018:+00204:+00040:001803.0432:07662
07663:+00202:+00240:-00240:001803.0432:07663
07664:-00136:-00121:-00135:001803.0432:07664
07665:-00009:+00419:-00099:001803.0432:07665
07666:+00212:-00050:-00162:001803.0432:07666
07667:-00114:-00257:-00052:001803.0432:07667
07668:-00048:+00164:+00047:001803.0432:07668
07669:+00135:-00118:+00234:001794.5117:07669
07670:+00017:+00048:-00107:001794.5117:07670
07671:-00024:+00041:+00064:001794.5117:07671
07672:-00009:-00038:+00225:001794.5117:07672
07673:+00078:-00052:-00142:001794.5117:07673
07674:-00045:+00191:+00009:001794.5117:07674
07675:-00023:+00146:+00006:001794.5117:07675
07676:-00076:+00055:+00117:001794.5117:07676
07677:-00113:+00044:-00218:001794.5117:07677
07678:-00030:-00120:-00047:001794.5117:07678
07679:+00018:+00044:-00026:001794.5117:07679
07680:+00054:+00087:-00053:001795.1791:07680
07681:-00156:-00105:-00038:001795.1791:07681
07682:-00108:+00258:-00051:001795.1791:07682
07683:+00051:-00101:-00168:001795.1791:07683
07684:-00096:+00001:-00141:001795.1791:07684
07685:+00048:+00098:-00070:001795.1791:07685
07686:+00048:-00077:-00049:001795.1791:07686
07687:-00006:+00254:-00119:001795.1791:07687
07688:+00143:+00074:+00109:001795.1791:07688
07689:+00119:+00101:-00052:001795.1791:07689
07690:-00196:+00097:-00145:001795.1791:07690
07691:-00001:+00087:+00166:001802.9714:07691
07692:+00213:-00056:-00006:001802.9714:07692
07693:+00165:+00204:-00041:001802.9714:07693
07694:-00034:-00064:-00051:001802.9714:07694
07695:-00137:+00111:-00074:001802.9714:07695
07696:+00158:+00097:+00143:001802.9714:07696
07697:+00058:-00013:-00106:001802.9714:07697
07698:-00227:+00240:-00056:001802.9714:07698
07699:+00184:+00022:+00141:001802.9714:07699
07700:+00330:+00142:+00055:001802.9714:07700
07701:-00131:+00089:-00197:001802.9714:07701
07702:-00201:+00195:+00298:001815.6195:07702
07703:+00153:+00013:+00063:001815.6195:07703
07704:-00205:+00056:-00190:001815.6195:07704
07705:-00231:-00017:+00281:001815.6195:07705
07706:+00379:+00023:+00135:001815.6195:07706
07707:+00145:+00034:-00159:001815.6195:07707
07708:-00181:+00199:-00048:001815.6195:07708
07709:-00171:-00077:+00079:001815.6195:07709
07710:+00165:+00104:-00054:001815.6195:07710
07711:+00109:-00160:+00066:001815.6195:07711
07712:-00079:+00179:-00044:001815.6195:07712
07713:+00032:-00014:+00019:001810.8905:07713
07714:+00079:-00011:-00139:001810.8905:07714
07715:+00027:+00098:+00204:001810.8905:07715
07716:-00067:-00225:-00112:001810.8905:07716
07717:-00241:-00068:-00029:001810.8905:07717
07718:+00088:+00157:-00185:001810.8905:07718
07719:+00166:-00101:+00223:001810.8905:07719
07720:+00014:-00069:-00106:001810.8905:07720
07721:-00063:+00228:-00041:001810.8905:07721
07722:+00004:-00098:+00180:001810.8905:07722
07723:-00134:+00058:-00199:001810.8905:07723
07724:-00259:-00071:+00031:001824.3833:07724
07725:+00165:-00048:+00130:001824.3833:07725
07726:+00299:+00107:-00035:001824.3833:07726
07727:+00012:-00016:-00119:001824.3833:07727
07728:-00281:+00147:-00165:001824.3833:07728
07729:+00114:+00099:+00109:001824.3833:07729
07730:+00077:-00051:-00046:001824.3833:07730
07731:-00099:+00314:-00154:001824.3833:07731
07732:-00094:-00001:+00125:001824.3833:07732
07733:+00160:+00059:-00001:001824.3833:07733
07734:-00111:+00325:-00140:001824.3833:07734
07735:-00237:+00204:+00247:001823.6883:07735
07736:+00123:-00041:+00058:001823.6883:07736
07737:+00127:+00190:-00190:001823.6883:07737
07738:-00087:+00233:-00145:001823.6883:07738
07739:+00143:+00101:+00130:001823.6883:07739
07740:+00232:-00168:-00168:001823.6883:07740
07741:+00010:+00243:-00225:001823.6883:07741
07742:-00095:+00101:+00160:001823.6883:07742
07743:-00115:-00128:-00093:001823.6883:07743
07744:+00107:+00298:-00171:001823.6883:07744
07745:+00137:-00021:+00019:001823.6883:07745
07746:+00041:+00106:-00009:001824.2100:07746
07747:-00027:+00156:-00233:001824.2100:07747
07748:-00086:+00027:+00216:001824.2100:07748
07749:-00127:-00005:+00017:001824.2100:07749
07750:-00063:+00219:-00191:001824.2100:07750
07751:+00038:-00029:+00073:001824.2100:07751
07752:+00156:+00009:+00060:001824.2100:07752
07753:-00007:+00022:-00168:001824.2100:07753
07754:-00110:+00212:+00039:001824.2100:07754
07755:+00032:+00017:+00262:001824.2100:07755
07756:-00037:+00103:-00097:001824.2100:07756
07757:-00110:+00058:-00070:001829.8142:07757
07758:+00164:+00218:-00029:001829.8142:07758
07759:+00297:-00084:+00107:001829.8142:07759
07760:-00153:+00163:-00195:001829.8142:07760
07761:-00163:-00042:+00162:001829.8142:07761
07762:-00013:+00276:+00014:001829.8142:07762
07763:-00055:-00070:+00110:001829.8142:07763
07764:-00088:+00036:-00031:001829.8142:07764
07765:+00099:+00120:+00264:001829.8142:07765
07766:+00120:-00067:+00048:001829.8142:07766
07767:-00043:+00025:+00064:001829.8142:07767
07768:-00190:+00150:+00017:001831.8210:07768
07769:-00140:-00191:+00018:001831.8210:07769
07770:+00062:+00438:-00158:001831.8210:07770
07771:+00168:-00232:+00231:001831.8210:07771
07772:+00036:+00040:+00067:001831.8210:07772
07773:+00059:-00062:-00160:001831.8210:07773
07774:+00020:+00012:+00023:001831.8210:07774
07775:-00134:+00133:+00003:001831.8210:07775
07776:-00091:-00141:-00060:001831.8210:07776
07777:+00350:+00142:+00045:001831.8210:07777
07778:+00379:+00023:-00064:001831.8210:07778
07779:+00034:-00136:-00054:001826.9248:07779
07780:+00114:+00025:-00077:001826.9248:07780
07781:+00054:+00000:-00071:001826.9248:07781
07782:-00212:-00203:-00043:001826.9248:07782
07783:+00083:+00339:-00217:001826.9248:07783
07784:+00089:-00125:+00040:001826.9248:07784
07785:+00067:-00038:-00167:001826.9248:07785
07786:+00074:+00190:-00142:001826.9248:07786
07787:-00134:-00115:-00042:001826.9248:07787
07788:-00158:+00239:-00004:001826.9248:07788
07789:-00123:-00153:-00147:001826.9248:07789
07790:-00051:-00032:-00036:001829.7979:07790
07791:+00307:-00089:-00033:001829.7979:07791
07792:+00256:-00078:-00265:001829.7979:07792
07793:-00105:-00120:+00121:001829.7979:07793
07794:+00031:+00119:-00003:001829.7979:07794
07795:-00006:+00062:+00013:001829.7979:07795
07796:-00055:+00339:-00261:001829.7979:07796
07797:-00035:+00081:+00346:001829.7979:07797
07798:+00139:+00008:-00059:001829.7979:07798
07799:+00042:+00189:-00313:001829.7979:07799
07800:-00160:-00060:-00057:001829.7979:07800
07801:-00225:-00033:+00182:001837.2761:07801
07802:-00199:-00001:-00110:001837.2761:07802
07803:-00034:+00444:-00181:001837.2761:07803
07804:+00233:+00028:+00096:001837.2761:07804
07805:-00001:+00143:-00027:001837.2761:07805
07806:-00111:+00121:-00141:001837.2761:07806
07807:+00102:+00060:+00117:001837.2761:07807
07808:+00008:+00181:-00019:001837.2761:07808
07809:-00173:+00062:-00131:001837.2761:07809
07810:+00168:+00027:+00071:001837.2761:07810
07811:+00209:+00065:-00299:001837.2761:07811
07812:-00024:+00066:+00088:001826.8179:07812
07813:-00159:-00088:+00151:001826.8179:07813
07814:-00093:+00306:-00028:001826.8179:07814
07815:-00004:-00120:+00120:001826.8179:07815
07816:+00045:-00004:+00093:001826.8179:07816
07817:-00062:-00058:+00139:001826.8179:07817
07818:-00090:-00201:+00041:001826.8179:07818
07819:-00026:+00373:+00034:001826.8179:07819
07820:+00049:-00059:+00190:001826.8179:07820
07821:-00073:-00339:+00013:001826.8179:07821
07822:-00214:+00087:-00259:001829.6800:07822
07823:-00004:-00154:+00201:001829.6800:07823
07824:+00347:-00171:-00079:001829.6800:07824
07825:+00124:+00064:-00158:001829.6800:07825
07826:-00026:-00229:+00042:001829.6800:07826
07827:+00308:+00221:-00130:001829.6800:07827
07828:-00026:-00235:-00199:001829.6800:07828
07829:-00065:-00298:+00143:001829.6800:07829
07830:+00231:+00149:+00072:001829.6800:07830
07831:+00037:-00211:-00089:001829.6800:07831
07832:+00041:+00062:+00033:001829.6800:07832
07833:+00204:+00218:-00082:001815.5311:07833
07834:-00087:-00116:-00229:001815.5311:07834
07835:-00169:+00145:+00123:001815.5311:07835
07836:+00110:+00030:+00030:001815.5311:07836
07837:+00092:-00114:-00239:001815.5311:07837
07838:-00091:+00202:-00042:001815.5311:07838
07839:+00091:+00134:+00160:001815.5311:07839
07840:-00037:-00016:-00064:001815.5311:07840
07841:-00201:+00020:-00047:001815.5311:07841
07842:-00005:+00275:+00351:001815.5311:07842
07843:+00206:+00058:+00278:001815.5311:07843
07844:-00072:-00207:-00211:001815.5311:07844
07845:+00201:+00025:+00365:001795.0244:07845
07846:+00258:+00019:+00242:001795.0244:07846
07847:-00016:-00095:-00222:001795.0244:07847
07848:+00010:+00139:-00153:001795.0244:07848
07849:+00200:+00057:+00366:001795.0244:07849
07850:-00157:+00073:+00061:001795.0244:07850
07851:-00053:+00471:-00051:001795.0244:07851
07852:+00101:-00068:+00232:001795.0244:07852
07853:-00091:+00157:+00196:001795.0244:07853
07854:-00172:+00298:+00029:001795.0244:07854
07855:-00019:+00032:+00019:001795.0244:07855
07856:+00002:+00145:-00135:001776.7711:07856
07857:-00021:+00123:-00121:001776.7711:07857
07858:+00085:+00539:-00109:001776.7711:07858
07859:+00023:-00224:+00002:001776.7711:07859
07860:-00018:+00714:-00112:001776.7711:07860
07861:+00014:+00139:+00131:001776.7711:07861
07862:-00023:-00396:+00383:001776.7711:07862
07863:-00005:+00225:-00225:001776.7711:07863
07864:+00003:-00326:-00129:001776.7711:07864
07865:-00038:+00322:+00100:001776.7711:07865
07866:+00093:+00083:-00163:001776.7711:07866
07867:+00002:-00182:-00192:001763.5598:07867
07868:-00005:-00074:+00056:001763.5598:07868
07869:+00080:-00227:+00127:001763.5598:07869
07870:-00001:+00209:+00064:001763.5598:07870
07871:+00036:-00332:-00187:001763.5598:07871
07872:-00069:-00084:+00067:001763.5598:07872
07873:+00066:+00217:-00097:001763.5598:07873
07874:+00113:-00144:-00027:001763.5598:07874
07875:-00182:+00171:-00047:001763.5598:07875
07876:-00022:-00131:-00183:001763.5598:07876
07877:+00048:+00019:+00094:001763.5598:07877
07878:-00115:-00057:-00076:001763.5598:07878
07879:-00059:+00082:+00204:001751.8399:07879
07880:-00100:+00154:-00080:001751.8399:07880
07881:-00052:-00394:-00001:001751.8399:07881
07882:-00068:+00236:-00077:001751.8399:07882
07883:-00023:-00063:-00037:001751.8399:07883
07884:-00028:+00093:+00061:001751.8399:07884
07885:+00064:+00023:-00086:001751.8399:07885
07886:-00042:-00152:+00093:001751.8399:07886
07887:+00032:+00136:-00038:001751.8399:07887
07888:+00074:-00192:-00149:001751.8399:07888
07889:-00120:-00087:+00274:001751.8399:07889
07890:+00227:+00063:-00048:001758.9650:07890
07891:+00115:-00177:+00126:001758.9650:07891
07892:-00004:+00085:+00155:001758.9650:07892
07893:+00025:-00065:+00115:001758.9650:07893
07894:-00032:+00134:+00272:001758.9650:07894
07895:+00083:+00000:-00196:001758.9650:07895
07896:-00260:+00161:-00016:001758.9650:07896
07897:+00044:+00104:+00125:001758.9650:07897
07898:+00159:+00011:+00095:001758.9650:07898
07899:-00053:+00137:-00098:001758.9650:07899
07900:-00126:+00087:-00070:001758.9650:07900
07901:-00015:+00034:-00018:001766.0607:07901
07902:-00121:+00071:-00106:001766.0607:07902
07903:-00196:+00164:+00290:001766.0607:07903
07904:+00190:+00129:-00034:001766.0607:07904
07905:+00045:+00040:-00170:001766.0607:07905
07906:+00035:+00145:-00165:001766.0607:07906
07907:-00030:+00044:-00112:001766.0607:07907
07908:-00224:-00001:+00065:001766.0607:07908
07909:+00024:+00269:-00172:001766.0607:07909
07910:+00028:-00053:-00012:001766.0607:07910
07911:-00055:+00106:-00006:001766.0607:07911
07912:+00086:-00144:-00074:001766.0607:07912
07913:-00012:+00087:+00055:001771.9267:07913
07914:-00098:+00139:-00024:001771.9267:07914
07915:+00010:-00089:+00047:001771.9267:07915
07916:+00066:+00078:+00114:001771.9267:07916
07917:-00079:-00079:-00089:001771.9267:07917
07918:-00049:+00061:-00034:001771.9267:07918
07919:+00198:+00170:-00084:001771.9267:07919
07920:+00040:-00003:+00053:001771.9267:07920
07921:-00195:+00057:+00046:001771.9267:07921
07922:-00023:+00014:-00056:001771.9267:07922
07923:-00037:-00118:+00021:001771.9267:07923
07924:+00118:+00237:+00009:001792.4125:07924
07925:+00124:-00176:+00294:001792.4125:07925
07926:-00147:+00072:+00017:001792.4125:07926
07927:-00040:+00182:+00007:001792.4125:07927
07928:-00014:+00022:+00038:001792.4125:07928
07929:-00012:+00245:-00130:001792.4125:07929
07930:+00029:-00227:-00087:001792.4125:07930
07931:-00008:+00219:-00025:001792.4125:07931
07932:+00072:+00089:-00174:001792.4125:07932
07933:+00028:+00042:+00151:001792.4125:07933
07934:-00116:+00209:-00114:001792.4125:07934
07935:+00079:+00059:+00004:001802.3607:07935
07936:-00072:+00219:-00157:001802.3607:07936
07937:+00040:+00189:+00022:001802.3607:07937
07938:+00189:-00158:+00070:001802.3607:07938
07939:+00094:+00148:-00248:001802.3607:07939
07940:-00072:-00001:-00016:001802.3607:07940
07941:+00039:+00159:+00128:001802.3607:07941
07942:+00065:+00153:-00150:001802.3607:07942
07943:+00077:-00138:+00121:001802.3607:07943
07944:+00269:+00156:-00016:001802.3607:07944
07945:+00000:-00140:+00002:001802.3607:07945
07946:-00045:+00016:+00134:001803.0102:07946
07947:+00170:+00046:-00054:001803.0102:07947
07948:-00153:-00123:-00012:001803.0102:07948
07949:-00085:+00201:-00018:001803.0102:07949
07950:+00049:-00064:+00034:001803.0102:07950
07951:+00080:-00099:+00046:001803.0102:07951
07952:+00247:-00034:+00032:001803.0102:07952
07953:+00032:-00048:+00138:001803.0102:07953
07954:-00135:+00130:-00049:001803.0102:07954
07955:-00055:-00057:+00081:001803.0102:07955
07956:+00142:+00044:+00095:001803.0102:07956
07957:+00039:+00286:-00094:001805.5706:07957
07958:+00006:-00019:+00137:001805.5706:07958
07959:+00030:+00025:-00119:001805.5706:07959
07960:-00096:-00041:+00020:001805.5706:07960
07961:-00088:+00109:-00141:001805.5706:07961
07962:-00050:+00102:+00000:001805.5706:07962
07963:-00085:-00111:+00073:001805.5706:07963
07964:+00056:+00199:-00063:001805.5706:07964
07965:-00004:-00033:-00081:001805.5706:07965
07966:-00018:+00055:+00048:001805.5706:07966
07967:-00080:+00213:-00081:001805.5706:07967
07968:-00142:-00128:+00265:001810.3078:07968
07969:+00030:+00218:-00161:001810.3078:07969
07970:-00013:+00152:-00048:001810.3078:07970
07971:+00032:+00041:+00032:001810.3078:07971
07972:+00136:+00147:-00125:001810.3078:07972
07973:+00089:+00064:-00023:001810.3078:07973
07974:-00146:-00030:-00019:001810.3078:07974
07975:-00075:+00443:-00088:001810.3078:07975
07976:+00011:-00115:+00022:001810.3078:07976
07977:-00010:+00210:-00001:001810.3078:07977
07978:+00064:+00100:-00045:001810.3078:07978
07979:+00061:+00111:+00067:001808.2832:07979
07980:-00109:+00155:-00103:001808.2832:07980
07981:-00014:-00151:-00055:001808.2832:07981
07982:-00104:+00318:-00204:001808.2832:07982
07983:+00045:+00077:-00085:001808.2832:07983
07984:-00024:-00148:+00085:001808.2832:07984
07985:+00164:+00290:-00056:001808.2832:07985
07986:+00057:+00082:-00147:001808.2832:07986
07987:+00003:+00290:-00045:001808.2832:07987
07988:-00099:+00458:-00255:001808.2832:07988
07989:+00146:-00474:+00171:001808.2832:07989
07990:+00050:+00433:-00290:001813.6613:07990
07991:+00052:+00059:+00014:001813.6613:07991
07992:-00002:-00354:+00130:001813.6613:07992
07993:+00250:+00350:-00064:001813.6613:07993
07994:-00154:-00499:-00279:001813.6613:07994
07995:-00142:+00848:+00304:001813.6613:07995
07996:+00133:-00248:-00105:001813.6613:07996
07997:+00018:-00511:+00162:001813.6613:07997
07998:+00057:+00241:+00001:001813.6613:07998
07999:+00242:-00544:+00279:001813.6613:07999
08000:-00091:-00059:-00064:001813.6613:08000
08001:+00003:-00199:-00112:001807.6977:08001
08002:+00036:-00385:+00178:001807.6977:08002
08003:+00087:+00389:+00100:001807.6977:08003
08004:+00024:-00578:-00090:001807.6977:08004
08005:+00049:-00082:+00152:001807.6977:08005
08006:+00145:-00227:-00057:001807.6977:08006
08007:-00079:-00463:+00084:001807.6977:08007
08008:-00130:+00289:+00030:001807.6977:08008
08009:+00019:-00379:+00168:001807.6977:08009
08010:-00102:-00042:+00085:001807.6977:08010
08011:+00049:+00369:+00008:001807.6977:08011
08012:+00122:-00224:+00084:001795.2077:08012
08013:+00048:+00435:-00001:001795.2077:08013
08014:+00039:-00334:-00074:001795.2077:08014
08015:-00137:+00372:-00034:001795.2077:08015
08016:-00095:+00240:-00049:001795.2077:08016
08017:-00043:+00118:+00032:001795.2077:08017
08018:+00175:+00336:+00014:001795.2077:08018
08019:+00030:-00071:-00060:001795.2077:08019
08020:-00230:+00252:-00061:001795.2077:08020
08021:+00006:+00076:-00047:001795.2077:08021
08022:-00082:-00082:+00084:001795.2077:08022
08023:-00039:+00137:-00164:001795.2077:08023
08024:+00015:+00053:+00020:001797.7564:08024
08025:-00053:-00013:+00030:001797.7564:08025
08026:+00162:+00041:+00032:001797.7564:08026
08027:-00071:+00081:-00064:001797.7564:08027
08028:-00174:+00038:-00064:001797.7564:08028
08029:-00008:+00053:+00014:001797.7564:08029
08030:+00057:+00070:-00029:001797.7564:08030
08031:+00002:-00022:-00016:001797.7564:08031
08032:-00018:+00094:-00020:001797.7564:08032
08033:-00021:+00025:+00016:001797.7564:08033
08034:-00082:-00041:-00019:001797.7564:08034
08035:+00005:+00122:-00007:001797.1376:08035
08036:-00076:-00042:-00098:001797.1376:08036
08037:-00257:-00035:-00038:001797.1376:08037
08038:+00307:-00003:+00141:001797.1376:08038
08039:+00233:-00111:+00048:001797.1376:08039
08040:-00335:+00112:-00085:001797.1376:08040
08041:-00160:+00279:-00098:001797.1376:08041
08042:+00059:+00056:+00058:001797.1376:08042
08043:-00024:+00193:-00070:001797.1376:08043
08044:+00126:+00038:-00091:001797.1376:08044
08045:-00170:+00130:-00027:001797.1376:08045
08046:+00065:+00263:-00054:001792.5539:08046
08047:-00021:-00186:-00014:001792.5539:08047
08048:-00054:+00189:-00049:001792.5539:08048
08049:-00276:+00404:-00014:001792.5539:08049
08050:-00005:+00030:+00069:001792.5539:08050
08051:-00004:+00699:-00344:001792.5539:08051
08052:-00074:-00475:+00128:001792.5539:08052
08053:+00084:+00050:-00241:001792.5539:08053
08054:-00070:+00924:-00052:001792.5539:08054
08055:+00034:-00502:-00160:001792.5539:08055
08056:+00064:+00382:-00141:001792.5539:08056
08057:-00165:+00824:+00034:001797.6850:08057
08058:+00012:-00068:-00027:001797.6850:08058
08059:+00363:+00510:-00046:001797.6850:08059
08060:-00112:+00124:-00140:001797.6850:08060
08061:-00308:+00545:-00271:001797.6850:08061
08062:+00235:+00446:-00351:001797.6850:08062
08063:-00067:-00255:-00354:001797.6850:08063
08064:-00229:+00887:-00252:001797.6850:08064
08065:+00211:+00011:+00152:001797.6850:08065
08066:+00034:+00115:-00121:001797.6850:08066
08067:-00120:+00333:-00219:001797.6850:08067
08068:-00064:-00472:+00483:001784.0593:08068
08069:+00104:+00209:-00354:001784.0593:08069
08070:-00033:-00270:-00232:001784.0593:08070
08071:+00006:+00267:+00120:001784.0593:08071
08072:+00250:-00170:+00098:001784.0593:08072
08073:-00088:-00298:-00154:001784.0593:08073
08074:-00084:-00016:-00063:001784.0593:08074
08075:+00049:-00407:+00418:001784.0593:08075
08076:-00028:+00036:-00096:001784.0593:08076
08077:-00018:-00108:-00139:001784.0593:08077
08078:-00147:-00088:+00278:001784.0593:08078
08079:+00134:+00128:-00133:001774.5552:08079
08080:+00000:+00113:-00011:001774.5552:08080
08081:-00129:+00176:+00039:001774.5552:08081
08082:+00063:+00005:-00163:001774.5552:08082
08083:-00088:+00135:-00067:001774.5552:08083
08084:+00050:-00031:-00040:001774.5552:08084
08085:+00129:+00215:+00157:001774.5552:08085
08086:+00174:-00119:-00162:001774.5552:08086
08087:-00117:-00102:-00033:001774.5552:08087
08088:-00156:+00063:-00005:001774.5552:08088
08089:+00269:-00088:+00144:001774.5552:08089
08090:+00139:-00023:-00186:001774.5552:08090
08091:-00157:+00145:-00080:001784.6582:08091
08092:+00251:-00025:+00176:001784.6582:08092
08093:+00276:-00048:-00037:001784.6582:08093
08094:-00286:-00117:-00142:001784.6582:08094
08095:-00121:+00086:+00130:001784.6582:08095
08096:+00133:-00014:+00264:001784.6582:08096
08097:-00050:+00057:-00015:001784.6582:08097
08098:-00076:-00040:+00003:001784.6582:08098
08099:+00008:+00093:+00071:001784.6582:08099
08100:+00100:+00153:-00007:001784.6582:08100
08101:-00023:-00198:-00168:001784.6582:08101
08102:-00095:+00307:+00074:001794.4600:08102
08103:+00027:-00165:-00093:001794.4600:08103
08104:-00140:+00044:-00207:001794.4600:08104
08105:+00027:-00062:+00101:001794.4600:08105
08106:+00155:+00070:-00007:001794.4600:08106
08107:-00009:-00072:-00128:001794.4600:08107
08108:-00022:+00143:-00195:001794.4600:08108
08109:+00096:-00022:+00023:001794.4600:08109
08110:+00021:-00136:-00161:001794.4600:08110
08111:-00091:+00143:-00074:001794.4600:08111
08112:+00064:-00112:+00088:001794.4600:08112
08113:+00331:+00020:+00108:001797.7545:08113
08114:-00028:-00057:-00257:001797.7545:08114
08115:-00138:+00172:-00192:001797.7545:08115
08116:+00033:-00065:+00032:001797.7545:08116
08117:-00015:-00085:-00051:001797.7545:08117
08118:-00019:+00143:-00145:001797.7545:08118
08119:+00169:-00010:+00125:001797.7545:08119
08120:+00142:+00122:-00112:001797.7545:08120
08121:-00132:+00081:-00234:001797.7545:08121
08122:+00025:+00065:+00229:001797.7545:08122
08123:+00020:+00016:-00034:001797.7545:08123
08124:+00001:+00195:-00061:001810.9643:08124
08125:+00098:-00094:+00122:001810.9643:08125
08126:+00174:+00027:+00021:001810.9643:08126
08127:+00028:-00055:-00031:001810.9643:08127
08128:-00013:+00285:+00078:001810.9643:08128
08129:-00033:-00030:+00152:001810.9643:08129
08130:-00077:-00015:+00082:001810.9643:08130
08131:+00011:+00116:-00010:001810.9643:08131
08132:+00190:+00073:+00141:001810.9643:08132
08133:-00022:-00046:-00068:001810.9643:08133
08134:-00103:+00060:-00089:001810.9643:08134
08135:-00101:-00002:+00126:001815.6606:08135
08136:-00061:+00148:-00045:001815.6606:08136
08137:+00036:-00130:+00124:001815.6606:08137
08138:+00034:+00085:+00060:001815.6606:08138
08139:+00118:-00022:+00029:001815.6606:08139
08140:+00078:-00069:-00109:001815.6606:08140
08141:-00112:+00258:-00050:001815.6606:08141
08142:-00098:-00012:+00120:001815.6606:08142
08143:-00079:-00013:+00002:001815.6606:08143
08144:+00017:+00212:-00030:001815.6606:08144
08145:+00123:-00046:-00030:001815.6606:08145
08146:+00062:+00136:+00002:001813.5833:08146
08147:-00088:-00194:-00183:001813.5833:08147
08148:-00093:+00101:+00041:001813.5833:08148
08149:-00106:-00069:-00146:001813.5833:08149
08150:-00195:-00079:-00082:001813.5833:08150
08151:+00069:+00102:-00028:001813.5833:08151
08152:+00182:+00125:-00073:001813.5833:08152
08153:+00021:-00028:-00099:001813.5833:08153
08154:-00054:+00157:-00144:001813.5833:08154
08155:-00030:-00044:+00039:001813.5833:08155
08156:-00107:-00055:-00073:001813.5833:08156
08157:+00014:+00223:-00110:001824.3873:08157
08158:+00108:-00044:+00098:001824.3873:08158
08159:+00199:+00093:-00032:001824.3873:08159
08160:-00210:+00156:-00299:001824.3873:08160
08161:-00300:+00045:-00110:001824.3873:08161
08162:+00273:+00071:+00053:001824.3873:08162
08163:+00165:+00009:-00270:001824.3873:08163
08164:-00328:+00201:-00184:001824.3873:08164
08165:+00310:-00052:+00170:001824.3873:08165
08166:+00247:+00044:-00341:001824.3873:08166
08167:-00268:+00183:-00103:001824.3873:08167
08168:+00302:+00009:+00329:001820.9802:08168
08169:+00186:+00013:-00131:001820.9802:08169
08170:-00265:+00303:-00167:001820.9802:08170
08171:-00092:-00048:+00248:001820.9802:08171
08172:+00309:+00197:+00133:001820.9802:08172
08173:-00133:+00007:-00247:001820.9802:08173
08174:-00228:+00375:+00223:001820.9802:08174
08175:+00010:+00107:+00144:001820.9802:08175
08176:+00107:-00348:-00100:001820.9802:08176
08177:-00053:+00450:+00105:001820.9802:08177
08178:+00182:-00050:+00187:001820.9802:08178
08179:+00162:-00362:-00115:001813.5130:08179
08180:-00262:+00125:-00300:001813.5130:08180
08181:+00207:+00161:+00220:001813.5130:08181
08182:+00542:-00466:-00065:001813.5130:08182
08183:-00275:+00271:-00408:001813.5130:08183
08184:+00058:+00171:+00265:001813.5130:08184
08185:+00621:+00242:-00079:001813.5130:08185
08186:-00140:+00322:-00230:001813.5130:08186
08187:-00190:+00257:+00229:001813.5130:08187
08188:+00288:+00208:+00277:001813.5130:08188
08189:-00097:-00082:-00440:001813.5130:08189
08190:-00352:+00092:+00265:001808.2868:08190
08191:+00438:-00122:+00102:001808.2868:08191
08192:-00110:-00447:-00332:001808.2868:08192
08193:-00506:+00313:-00179:001808.2868:08193
08194:+00254:-00324:+00520:001808.2868:08194
08195:-00056:-00431:-00179:001808.2868:08195
08196:-00325:+00275:-00249:001808.2868:08196
08197:+00150:-00177:+00286:001808.2868:08197
08198:-00031:+00059:+00235:001808.2868:08198
08199:-00158:-00203:-00451:001808.2868:08199
08200:+00176:-00160:+00147:001808.2868:08200
08201:+00195:+00404:+00049:001789.2578:08201
08202:-00230:-00351:-00220:001789.2578:08202
08203:-00033:+00154:-00108:001789.2578:08203
08204:+00205:-00118:-00133:001789.2578:08204
08205:-00188:-00164:+00006:001789.2578:08205
08206:-00188:+00262:+00031:001789.2578:08206
08207:+00029:-00013:+00354:001789.2578:08207
08208:-00088:+00014:-00029:001789.2578:08208
08209:-00076:+00235:-00060:001789.2578:08209
08210:+00067:+00145:+00219:001789.2578:08210
08211:+00006:+00168:-00111:001789.2578:08211
08212:-00113:-00013:-00176:001777.0229:08212
08213:-00018:+00350:+00056:001777.0229:08213
08214:+00021:+00090:-00051:001777.0229:08214
08215:-00182:+00223:-00210:001777.0229:08215
08216:+00008:+00131:-00043:001777.0229:08216
08217:+00041:-00072:+00082:001777.0229:08217
08218:-00090:+00017:-00152:001777.0229:08218
08219:-00010:-00277:-00007:001777.0229:08219
08220:-00060:+00111:+00188:001777.0229:08220
08221:+00147:-00118:-00070:001777.0229:08221
08222:-00079:-00287:+00065:001777.0229:08222
08223:+00001:+00086:+00026:001777.0229:08223
08224:+00139:-00235:+00277:001769.1475:08224
08225:-00097:+00016:-00048:001769.1475:08225
08226:+00003:-00227:-00015:001769.1475:08226
08227:-00044:-00160:+00212:001769.1475:08227
08228:+00144:+00419:-00141:001769.1475:08228
08229:-00093:-00337:+00059:001769.1475:08229
08230:-00090:+00074:+00103:001769.1475:08230
08231:+00146:-00263:-00364:001769.1475:08231
08232:-00146:-00123:+00118:001769.1475:08232
08233:-00156:+00126:-00087:001769.1475:08233
08234:-00117:-00033:+00200:001769.1475:08234
08235:-00089:+00130:+00001:001766.1164:08235
08236:+00015:+00026:-00068:001766.1164:08236
08237:-00122:+00076:+00063:001766.1164:08237
08238:-00017:+00040:-00251:001766.1164:08238
08239:-00049:-00130:-00093:001766.1164:08239
08240:-00003:+00101:+00002:001766.1164:08240
08241:+00050:+00028:-00139:001766.1164:08241
08242:+00088:+00061:-00116:001766.1164:08242
08243:-00103:+00094:-00141:001766.1164:08243
08244:+00147:-00098:+00190:001766.1164:08244
08245:+00356:+00127:-00046:001766.1164:08245
08246:-00366:-00128:-00156:001759.3497:08246
08247:-00430:-00071:+00281:001759.3497:08247
08248:+00388:+00038:+00130:001759.3497:08248
08249:-00191:-00093:-00144:001759.3497:08249
08250:-00271:+00165:+00142:001759.3497:08250
08251:+00163:+00015:+00262:001759.3497:08251
08252:-00023:+00046:-00086:001759.3497:08252
08253:-00097:+00048:-00127:001759.3497:08253
08254:-00003:-00067:+00176:001759.3497:08254
08255:-00001:+00131:+00053:001759.3497:08255
08256:+00004:-00288:-00079:001759.3497:08256
08257:+00041:+00204:+00137:001759.3497:08257
08258:+00014:-00315:-00104:001769.1119:08258
08259:+00095:+00165:+00002:001769.1119:08259
08260:-00177:+00419:-00138:001769.1119:08260
08261:-00067:+00096:+00265:001769.1119:08261
08262:+00131:+00446:-00153:001769.1119:08262
08263:-00191:-00152:-00004:001769.1119:08263
08264:-00042:+00523:-00051:001769.1119:08264
08265:+00312:-00196:+00023:001769.1119:08265
08266:-00030:-00258:-00100:001769.1119:08266
08267:-00138:+00180:-00083:001769.1119:08267
08268:+00093:-00190:+00037:001769.1119:08268
08269:+00127:+00275:+00038:001773.7503:08269
08270:+00081:-00100:-00142:001773.7503:08270
08271:-00099:-00041:+00110:001773.7503:08271
08272:+00070:+00138:-00022:001773.7503:08272
08273:+00115:-00197:-00017:001773.7503:08273
08274:+00008:-00017:+00099:001773.7503:08274
08275:-00024:-00176:+00083:001773.7503:08275
08276:-00002:-00129:-00113:001773.7503:08276
08277:+00001:+00078:-00069:001773.7503:08277
08278:+00048:-00124:+00243:001773.7503:08278
08279:+00006:-00210:-00124:001773.7503:08279
08280:-00073:-00068:-00052:001777.1203:08280
08281:-00061:-00225:+00352:001777.1203:08281
08282:+00133:+00071:-00025:001777.1203:08282
08283:-00006:-00089:+00029:001777.1203:08283
08284:+00051:+00071:+00063:001777.1203:08284
08285:-00010:+00097:-00032:001777.1203:08285
08286:-00082:+00143:+00036:001777.1203:08286
08287:+00194:+00097:-00140:001777.1203:08287
08288:-00078:+00166:+00029:001777.1203:08288
08289:-00052:+00208:-00086:001777.1203:08289
08290:+00127:+00065:+00056:001777.1203:08290
08291:-00013:+00185:-00102:001797.7198:08291
08292:+00142:+00131:+00047:001797.7198:08292
08293:+00054:-00116:+00008:001797.7198:08293
08294:-00010:+00252:-00152:001797.7198:08294
08295:+00000:-00033:+00064:001797.7198:08295
08296:+00006:+00061:+00090:001797.7198:08296
08297:+00035:+00208:-00149:001797.7198:08297
08298:+00087:+00069:+00168:001797.7198:08298
08299:+00173:+00159:-00052:001797.7198:08299
08300:-00079:-00147:-00109:001797.7198:08300
08301:-00139:+00060:+00033:001797.7198:08301
08302:+00106:+00131:+00165:001797.7198:08302
08303:+00041:+00027:+00141:001797.1242:08303
08304:-00004:+00037:+00032:001797.1242:08304
08305:-00086:+00105:+00028:001797.1242:08305
08306:+00083:-00071:+00009:001797.1242:08306
08307:+00279:+00071:-00112:001797.1242:08307
08308:+00000:-00005:+00095:001797.1242:08308
08309:-00218:+00092:-00144:001797.1242:08309
08310:-00079:+00179:+00022:001797.1242:08310
08311:+00080:-00017:+00017:001797.1242:08311
08312:+00028:+00063:+00004:001797.1242:08312
08313:-00037:-00035:+00124:001797.1242:08313
08314:+00061:+00096:-00071:001802.9947:08314
08315:-00018:+00028:-00038:001802.9947:08315
08316:-00070:+00106:-00013:001802.9947:08316
08317:-00007:+00071:-00119:001802.9947:08317
08318:-00016:+00038:+00038:001802.9947:08318
08319:+00030:-00029:+00052:001802.9947:08319
08320:+00067:+00154:-00120:001802.9947:08320
08321:+00023:+00074:+00031:001802.9947:08321
08322:-00070:-00005:+00076:001802.9947:08322
08323:-00008:+00267:-00120:001802.9947:08323
08324:-00004:-00009:+00002:001802.9947:08324
08325:+00066:+00072:+00106:001813.6199:08325
08326:+00077:-00068:-00122:001813.6199:08326
08327:-00063:+00108:-00206:001813.6199:08327
08328:-00004:+00123:+00121:001813.6199:08328
08329:-00018:-00164:+00051:001813.6199:08329
08330:-00033:+00168:-00175:001813.6199:08330
08331:+00001:+00084:+00032:001813.6199:08331
08332:-00006:+00037:+00104:001813.6199:08332
08333:+00110:+00206:-00267:001813.6199:08333
08334:+00031:+00007:+00060:001813.6199:08334
08335:-00125:+00105:+00066:001813.6199:08335
08336:+00096:-00019:-00011:001818.3294:08336
08337:+00086:-00042:-00069:001818.3294:08337
08338:-00045:+00157:-00008:001818.3294:08338
08339:-00072:-00067:+00085:001818.3294:08339
08340:+00189:+00160:-00120:001818.3294:08340
08341:-00072:+00037:-00072:001818.3294:08341
08342:-00152:+00099:+00111:001818.3294:08342
08343:+00060:+00240:-00060:001818.3294:08343
08344:+00134:-00086:+00000:001818.3294:08344
08345:+00030:+00203:-00009:001818.3294:08345
08346:-00040:+00001:-00042:001818.3294:08346
08347:-00036:-00129:+00128:001810.8807:08347
08348:+00082:+00155:-00051:001810.8807:08348
08349:+00130:-00056:+00134:001810.8807:08349
08350:+00023:-00154:-00022:001810.8807:08350
08351:-00104:+00030:-00096:001810.8807:08351
08352:+00163:-00200:+00190:001810.8807:08352
08353:+00221:+00024:-00013:001810.8807:08353
08354:-00118:-00094:+00012:001810.8807:08354
08355:-00032:-00076:+00146:001810.8807:08355
08356:+00102:-00061:+00013:001810.8807:08356
08357:+00002:-00145:+00041:001810.8807:08357
08358:+00122:+00109:-00094:001818.9788:08358
08359:-00056:-00288:+00060:001818.9788:08359
08360:-00034:-00020:+00095:001818.9788:08360
08361:+00109:-00058:+00014:001818.9788:08361
08362:-00082:-00241:+00095:001818.9788:08362
08363:-00101:+00156:-00038:001818.9788:08363
08364:+00011:-00182:+00154:001818.9788:08364
08365:+00041:+00085:+00027:001818.9788:08365
08366:-00139:+00241:-00179:001818.9788:08366
08367:-00113:-00039:+00228:001818.9788:08367
08368:+00078:+00275:-00027:001818.9788:08368
08369:-00011:+00286:-00041:001815.6037:08369
08370:-00123:+00027:+00021:001815.6037:08370
08371:+00075:+00240:-00021:001815.6037:08371
08372:-00016:-00151:-00054:001815.6037:08372
08373:+00049:+00176:-00060:001815.6037:08373
08374:-00084:-00023:-00057:001815.6037:08374
08375:-00171:+00093:-00095:001815.6037:08375
08376:+00107:+00155:-00186:001815.6037:08376
08377:-00005:-00097:-00048:001815.6037:08377
08378:-00087:+00195:-00036:001815.6037:08378
08379:-00069:+00002:+00021:001815.6037:08379
08380:-00005:+00130:+00063:001808.1494:08380
08381:+00091:+00142:-00144:001808.1494:08381
08382:-00073:-00060:+00118:001808.1494:08382
08383:-00033:+00095:-00221:001808.1494:08383
08384:+00055:+00059:+00011:001808.1494:08384
08385:+00022:-00106:+00063:001808.1494:08385
08386:+00140:+00107:-00038:001808.1494:08386
08387:-00230:-00074:-00172:001808.1494:08387
08388:-00252:-00047:+00078:001808.1494:08388
08389:+00216:+00114:+00081:001808.1494:08389
08390:-00165:-00211:+00005:001808.1494:08390
08391:-00217:+00257:-00168:001810.8426:08391
08392:+00073:+00010:+00289:001810.8426:08392
08393:-00118:-00016:-00111:001810.8426:08393
08394:-00081:+00124:+00093:001810.8426:08394
08395:+00023:-00131:+00049:001810.8426:08395
08396:-00023:-00144:+00034:001810.8426:08396
08397:-00011:+00040:+00097:001810.8426:08397
08398:-00026:-00168:+00076:001810.8426:08398
08399:-00035:+00210:-00174:001810.8426:08399
08400:+00201:+00012:+00167:001810.8426:08400
08401:-00132:-00119:+00144:001810.8426:08401
08402:-00215:+00053:-00170:001810.2199:08402
08403:-00008:-00164:+00074:001810.2199:08403
08404:-00082:-00082:-00055:001810.2199:08404
08405:-00140:-00106:+00019:001810.2199:08405
08406:+00120:-00137:+00123:001810.2199:08406
08407:+00063:+00081:-00078:001810.2199:08407
08408:-00184:-00340:+00207:001810.2199:08408
08409:+00136:+00076:-00069:001810.2199:08409
08410:+00089:-00297:-00145:001810.2199:08410
08411:-00070:-00060:+00174:001810.2199:08411
08412:-00030:+00268:-00155:001810.2199:08412
08413:-00011:-00171:+00106:001810.7659:08413
08414:+00079:+00120:-00026:001810.7659:08414
08415:-00003:+00418:-00144:001810.7659:08415
08416:-00191:-00140:+00111:001810.7659:08416
08417:+00126:+00503:-00071:001810.7659:08417
08418:-00004:-00267:-00061:001810.7659:08418
08419:-00083:+00353:-00032:001810.7659:08419
08420:+00062:+00235:-00109:001810.7659:08420
08421:-00066:+00200:-00023:001810.7659:08421
08422:+00030:+00314:-00066:001810.7659:08422
08423:+00084:-00079:-00036:001810.7659:08423
08424:-00106:+00314:-00087:001813.5041:08424
08425:+00165:+00239:-00055:001813.5041:08425
08426:+00163:-00367:+00021:001813.5041:08426
08427:-00065:+00485:-00084:001813.5041:08427
08428:+00145:-00010:-00024:001813.5041:08428
08429:+00139:+00401:+00154:001813.5041:08429
08430:+00090:+00256:-00199:001813.5041:08430
08431:-00045:-00242:+00122:001813.5041:08431
08432:-00020:+00321:-00179:001813.5041:08432
08433:+00193:+00045:+00203:001813.5041:08433
08434:+00055:-00041:-00017:001813.5041:08434
08435:-00075:+00185:+00002:001807.5401:08435
08436:+00037:-00084:+00159:001807.5401:08436
08437:+00025:+00067:-00172:001807.5401:08437
08438:-00126:-00064:+00133:001807.5401:08438
08439:+00160:+00117:+00067:001807.5401:08439
08440:+00197:+00034:-00050:001807.5401:08440
08441:-00125:+00006:-00031:001807.5401:08441
08442:-00067:+00044:+00096:001807.5401:08442
08443:-00013:-00025:+00073:001807.5401:08443
08444:-00090:+00073:-00131:001807.5401:08444
08445:-00006:+00065:+00107:001807.5401:08445
08446:+00252:+00048:+00210:001810.7932:08446
08447:-00078:+00031:-00141:001810.7932:08447
08448:-00188:+00132:+00018:001810.7932:08448
08449:+00044:-00013:+00135:001810.7932:08449
08450:-00046:+00017:-00092:001810.7932:08450
08451:-00092:+00084:-00092:001810.7932:08451
08452:+00146:+00010:+00128:001810.7932:08452
08453:+00110:+00037:-00097:001810.7932:08453
08454:-00077:+00081:-00172:001810.7932:08454
08455:+00007:+00009:-00018:001810.7932:08455
08456:-00094:+00018:-00097:001810.7932:08456
08457:-00147:+00191:-00132:001816.1655:08457
08458:+00144:+00055:+00064:001816.1655:08458
08459:+00204:+00073:+00022:001816.1655:08459
08460:+00077:+00148:-00178:001816.1655:08460
08461:-00137:+00100:-00016:001816.1655:08461
08462:-00026:+00004:+00111:001816.1655:08462
08463:-00027:-00049:-00016:001816.1655:08463
08464:-00133:+00169:-00041:001816.1655:08464
08465:+00140:+00087:+00078:001816.1655:08465
08466:+00193:+00100:-00001:001816.1655:08466
08467:+00008:+00008:-00055:001816.1655:08467
08468:-00149:+00145:-00141:001818.2071:08468
08469:-00058:+00002:+00083:001818.2071:08469
08470:-00055:+00018:-00024:001818.2071:08470
08471:+00091:+00196:-00105:001818.2071:08471
08472:+00148:-00095:+00143:001818.2071:08472
08473:+00087:+00149:-00043:001818.2071:08473
08474:-00037:+00121:-00082:001818.2071:08474
08475:-00039:+00101:+00077:001818.2071:08475
08476:-00072:+00026:-00004:001818.2071:08476
08477:-00018:-00060:-00039:001818.2071:08477
08478:+00100:+00109:-00099:001818.2071:08478
08479:+00323:+00037:+00204:001816.2038:08479
08480:+00157:-00074:-00089:001816.2038:08480
08481:-00199:+00263:-00184:001816.2038:08481
08482:-00033:-00062:+00112:001816.2038:08482
08483:-00034:-00039:-00090:001816.2038:08483
08484:+00014:-00002:-00045:001816.2038:08484
08485:+00188:-00192:+00121:001816.2038:08485
08486:+00181:+00090:-00135:001816.2038:08486
08487:-00080:-00098:+00049:001816.2038:08487
08488:-00137:+00151:+00051:001816.2038:08488
08489:-00083:-00009:-00005:001816.2038:08489
08490:-00070:-00074:-00043:001824.3913:08490
08491:+00119:-00015:+00165:001824.3913:08491
08492:+00253:-00098:+00154:001824.3913:08492
08493:-00110:-00020:-00280:001824.3913:08493
08494:-00081:+00197:+00029:001824.3913:08494
08495:+00023:+00021:+00158:001824.3913:08495
08496:-00132:+00017:-00134:001824.3913:08496
08497:-00052:+00120:-00053:001824.3913:08497
08498:+00059:-00032:+00130:001824.3913:08498
08499:+00121:+00061:-00027:001824.3913:08499
08500:-00054:-00042:-00101:001824.3913:08500
08501:-00273:+00071:+00074:001823.6605:08501
08502:-00208:+00034:-00095:001823.6605:08502
08503:-00100:+00006:-00113:001823.6605:08503
08504:+00072:+00111:+00007:001823.6605:08504
08505:+00113:-00033:+00095:001823.6605:08505
08506:+00061:+00116:-00091:001823.6605:08506
08507:+00030:+00178:-00154:001823.6605:08507
08508:+00065:+00080:+00088:001823.6605:08508
08509:+00047:-00049:+00030:001823.6605:08509
08510:+00098:+00141:-00034:001823.6605:08510
08511:+00309:+00097:-00013:001823.6605:08511
08512:+00121:-00040:+00104:001824.2139:08512
08513:+00053:+00151:-00045:001824.2139:08513
08514:+00011:+00119:-00064:001824.2139:08514
08515:-00127:+00022:-00019:001824.2139:08515
08516:-00240:-00047:-00134:001824.2139:08516
08517:-00199:+00031:-00002:001824.2139:08517
08518:-00003:-00005:+00024:001824.2139:08518
08519:+00069:+00073:-00045:001824.2139:08519
08520:-00113:-00079:-00067:001824.2139:08520
08521:+00093:+00005:+00013:001824.2139:08521
08522:+00233:-00086:-00062:001824.2139:08522
08523:-00085:+00084:-00101:001824.3416:08523
08524:+00004:+00037:+00156:001824.3416:08524
08525:+00564:+00059:+00145:001824.3416:08525
08526:+00207:+00094:-00150:001824.3416:08526
08527:-00177:+00163:-00159:001824.3416:08527
08528:-00187:+00046:+00040:001824.3416:08528
08529:-00038:+00046:-00112:001824.3416:08529
08530:-00065:-00044:-00034:001824.3416:08530
08531:+00002:-00002:+00102:001824.3416:08531
08532:+00019:-00039:-00129:001824.3416:08532
08533:-00226:-00003:-00180:001824.3416:08533
08534:-00207:-00075:+00180:001829.0808:08534
08535:-00099:-00053:+00132:001829.0808:08535
08536:+00005:+00017:-00116:001829.0808:08536
08537:+00065:+00061:+00038:001829.0808:08537
08538:+00331:+00151:+00285:001829.0808:08538
08539:+00053:-00016:-00135:001829.0808:08539
08540:-00039:+00111:+00015:001829.0808:08540
08541:+00022:+00039:+00023:001829.0808:08541
08542:-00070:-00076:+00080:001829.0808:08542
08543:+00026:-00023:-00170:001829.0808:08543
08544:+00138:+00023:+00054:001829.0808:08544
08545:-00101:-00106:+00064:001821.5740:08545
08546:-00178:+00030:-00227:001821.5740:08546
08547:-00205:+00032:+00170:001821.5740:08547
08548:-00149:+00066:-00144:001821.5740:08548
08549:-00202:-00069:+00052:001821.5740:08549
08550:+00059:+00106:-00097:001821.5740:08550
08551:+00165:-00017:+00014:001821.5740:08551
08552:-00015:+00001:+00001:001821.5740:08552
08553:-00073:+00164:-00006:001821.5740:08553
08554:-00064:-00014:+00083:001821.5740:08554
08555:+00017:-00014:+00003:001821.5740:08555
08556:-00006:+00267:-00170:001824.4071:08556
08557:+00026:+00021:+00070:001824.4071:08557
08558:+00081:+00016:-00005:001824.4071:08558
08559:-00029:+00006:-00122:001824.4071:08559
08560:-00204:+00313:+00036:001824.4071:08560
08561:-00169:-00032:+00053:001824.4071:08561
08562:-00171:+00012:-00055:001824.4071:08562
08563:+00034:+00258:+00006:001824.4071:08563
08564:+00054:-00101:+00019:001824.4071:08564
08565:-00006:+00028:+00042:001824.4071:08565
08566:-00037:+00220:-00088:001824.4071:08566
08567:-00053:-00070:+00096:001823.7318:08567
08568:-00085:+00108:-00202:001823.7318:08568
08569:-00018:+00183:-00028:001823.7318:08569
08570:+00127:+00044:+00095:001823.7318:08570
08571:+00252:+00171:-00002:001823.7318:08571
08572:-00260:+00186:-00267:001823.7318:08572
08573:-00403:+00260:-00143:001823.7318:08573
08574:+00071:+00302:+00128:001823.7318:08574
08575:+00204:-00238:+00190:001823.7318:08575
08576:+00044:+00322:-00258:001823.7318:08576
08577:-00210:-00032:+00019:001823.7318:08577
08578:-00277:-00004:-00112:001818.9282:08578
08579:+00090:+00272:+00023:001818.9282:08579
08580:+00107:-00003:+00012:001818.9282:08580
08581:-00035:+00359:+00005:001818.9282:08581
08582:-00110:+00201:-00160:001818.9282:08582
08583:+00345:-00277:+00215:001818.9282:08583
08584:+00390:+00311:+00008:001818.9282:08584
08585:-00122:-00068:-00090:001818.9282:08585
08586:-00294:-00026:+00126:001818.9282:08586
08587:+00243:+00247:+00008:001818.9282:08587
08588:+00066:-00155:-00232:001818.9282:08588
08589:-00169:+00400:+00224:001810.9661:08589
08590:+00278:+00032:+00040:001810.9661:08590
08591:+00100:-00155:-00078:001810.9661:08591
08592:-00075:+00178:-00153:001810.9661:08592
08593:+00298:+00131:+00032:001810.9661:08593
08594:+00190:-00301:-00089:001810.9661:08594
08595:-00143:+00073:-00192:001810.9661:08595
08596:+00223:-00157:+00327:001810.9661:08596
08597:+00341:+00055:-00029:001810.9661:08597
08598:-00081:+00091:-00096:001810.9661:08598
08599:+00109:-00280:+00330:001810.9661:08599
08600:+00298:+00203:+00190:001781.5164:08600
08601:-00104:-00251:-00264:001781.5164:08601
08602:-00004:-00072:-00023:001781.5164:08602
08603:+00196:+00112:+00252:001781.5164:08603
08604:-00058:-00206:-00161:001781.5164:08604
08605:-00024:+00010:-00202:001781.5164:08605
08606:+00114:-00037:+00368:001781.5164:08606
08607:+00004:-00131:+00188:001781.5164:08607
08608:+00024:-00028:+00034:001781.5164:08608
08609:+00012:-00048:+00048:001781.5164:08609
08610:+00003:+00116:-00174:001781.5164:08610
08611:+00049:-00100:-00136:001754.4727:08611
08612:+00179:+00358:-00214:001754.4727:08612
08613:+00064:+00102:-00286:001754.4727:08613
08614:-00122:+00286:+00132:001754.4727:08614
08615:+00033:+00504:+00222:001754.4727:08615
08616:-00087:-00169:+00270:001754.4727:08616
08617:-00072:+00231:-00197:001754.4727:08617
08618:+00064:-00078:+00103:001754.4727:08618
08619:-00087:+00396:+00273:001754.4727:08619
08620:+00015:+00155:-00237:001754.4727:08620
08621:+00056:-00425:-00242:001754.4727:08621
08622:-00117:+00379:+00218:001754.4727:08622
08623:-00128:-00208:+00443:001736.6811:08623
08624:-00001:+00149:+00174:001736.6811:08624
08625:+00148:-00365:-00078:001736.6811:08625
08626:-00172:-00032:-00035:001736.6811:08626
08627:-00039:+00052:+00047:001736.6811:08627
08628:+00062:-00210:-00160:001736.6811:08628
08629:-00197:+00481:-00388:001736.6811:08629
08630:-00228:-00335:+00399:001736.6811:08630
08631:+00069:+00031:+00219:001736.6811:08631
08632:+00126:+00551:-00007:001736.6811:08632
08633:-00042:+00000:+00062:001736.6811:08633
08634:+00005:+00305:-00146:001736.6811:08634
08635:-00028:+00098:-00106:001726.5631:08635
08636:-00110:+00360:-00045:001726.5631:08636
08637:-00002:+00042:+00119:001726.5631:08637
08638:-00035:+00102:-00057:001726.5631:08638
08639:+00083:-00129:+00005:001726.5631:08639
08640:-00057:-00167:+00160:001726.5631:08640
08641:+00005:+00124:-00070:001726.5631:08641
08642:-00001:-00267:-00202:001726.5631:08642
08643:-00086:+00031:-00039:001726.5631:08643
08644:+00070:-00087:+00224:001726.5631:08644
08645:+00065:-00076:+00109:001726.5631:08645
08646:+00067:-00066:-00047:001729.9293:08646
08647:+00020:-00101:+00179:001729.9293:08647
08648:-00028:+00246:-00041:001729.9293:08648
08649:-00013:-00025:+00018:001729.9293:08649
08650:-00170:+00024:+00036:001729.9293:08650
08651:-00008:+00150:-00110:001729.9293:08651
08652:-00023:+00025:+00127:001729.9293:08652
08653:-00066:+00107:-00132:001729.9293:08653
08654:-00082:+00169:+00028:001729.9293:08654
08655:+00188:+00141:+00094:001729.9293:08655
08656:-00005:-00202:-00167:001729.9293:08656
08657:-00179:+00267:-00133:001729.9293:08657
08658:+00045:-00021:+00003:001736.6845:08658
08659:+00105:-00219:+00118:001736.6845:08659
08660:+00112:-00054:-00153:001736.6845:08660
08661:+00017:-00041:+00191:001736.6845:08661
08662:+00084:+00121:+00094:001736.6845:08662
08663:+00006:-00243:-00101:001736.6845:08663
08664:-00121:+00358:+00062:001736.6845:08664
08665:+00040:-00248:+00071:001736.6845:08665
08666:+00105:+00204:+00035:001736.6845:08666
08667:-00092:+00035:-00120:001736.6845:08667
08668:-00118:+00120:+00128:001736.6845:08668
08669:+00127:+00162:-00019:001748.5693:08669
08670:+00055:-00037:-00126:001748.5693:08670
08671:-00214:+00085:+00039:001748.5693:08671
08672:+00120:+00089:+00027:001748.5693:08672
08673:+00233:+00075:-00160:001748.5693:08673
08674:-00118:+00317:-00134:001748.5693:08674
08675:+00079:-00093:+00186:001748.5693:08675
08676:+00149:+00140:+00098:001748.5693:08676
08677:-00100:+00221:-00054:001748.5693:08677
08678:-00172:-00137:+00265:001748.5693:08678
08679:+00109:+00116:+00007:001748.5693:08679
08680:+00024:-00074:+00022:001756.8759:08680
08681:-00022:+00085:+00020:001756.8759:08681
08682:-00019:+00003:+00252:001756.8759:08682
08683:-00026:-00158:-00161:001756.8759:08683
08684:-00050:+00242:+00042:001756.8759:08684
08685:-00019:+00061:+00168:001756.8759:08685
08686:+00049:-00108:-00017:001756.8759:08686
08687:+00134:+00079:-00138:001756.8759:08687
08688:-00020:-00056:+00094:001756.8759:08688
08689:-00093:+00175:-00065:001756.8759:08689
08690:-00002:-00072:-00014:001756.8759:08690
08691:-00053:+00073:-00171:001756.8759:08691
08692:+00018:+00030:-00003:001779.4143:08692
08693:+00053:-00154:-00048:001779.4143:08693
08694:+00023:+00020:-00099:001779.4143:08694
08695:+00023:+00012:+00175:001779.4143:08695
08696:+00044:+00185:-00025:001779.4143:08696
08697:-00010:-00031:-00121:001779.4143:08697
08698:-00154:+00187:-00169:001779.4143:08698
08699:+00009:-00020:+00074:001779.4143:08699
08700:+00160:-00051:-00006:001779.4143:08700
08701:+00049:+00148:-00147:001779.4143:08701
08702:-00050:+00057:+00062:001779.4143:08702
08703:+00030:+00109:+00062:001784.0838:08703
08704:-00144:+00059:-00257:001784.0838:08704
08705:+00047:+00057:+00155:001784.0838:08705
08706:+00175:+00040:+00074:001784.0838:08706
08707:+00101:-00074:-00149:001784.0838:08707
08708:+00000:-00163:+00013:001784.0838:08708
08709:-00005:+00252:+00126:001784.0838:08709
08710:-00042:-00238:-00034:001784.0838:08710
08711:-00010:+00070:-00157:001784.0838:08711
08712:+00015:-00073:+00238:001784.0838:08712
08713:+00114:-00050:+00003:001784.0838:08713
08714:+00175:+00116:-00106:001795.1962:08714
08715:-00110:-00120:+00054:001795.1962:08715
08716:-00109:+00215:-00032:001795.1962:08716
08717:-00077:-00139:+00069:001795.1962:08717
08718:+00039:+00033:+00032:001795.1962:08718
08719:+00017:+00002:-00112:001795.1962:08719
08720:-00018:-00045:+00024:001795.1962:08720
08721:+00122:+00184:-00027:001795.1962:08721
08722:-00085:-00083:-00005:001795.1962:08722
08723:-00189:+00096:-00074:001795.1962:08723
08724:+00066:-00111:+00154:001795.1962:08724
08725:+00010:+00031:-00113:001802.9636:08725
08726:-00139:+00120:+00037:001802.9636:08726
08727:+00054:+00226:-00168:001802.9636:08727
08728:-00020:+00003:-00040:001802.9636:08728
08729:+00080:+00208:+00022:001802.9636:08729
08730:+00006:-00052:-00043:001802.9636:08730
08731:-00211:+00174:-00285:001802.9636:08731
08732:+00253:+00068:+00113:001802.9636:08732
08733:+00254:-00068:+00196:001802.9636:08733
08734:-00123:+00143:-00261:001802.9636:08734
08735:-00225:-00038:+00221:001802.9636:08735
08736:+00110:+00109:+00140:001804.8972:08736
08737:-00074:-00003:-00220:001804.8972:08737
08738:-00204:+00146:+00013:001804.8972:08738
08739:+00092:+00170:+00100:001804.8972:08739
08740:+00153:-00083:-00002:001804.8972:08740
08741:+00027:+00243:-00158:001804.8972:08741
08742:-00015:+00112:+00064:001804.8972:08742
08743:-00120:-00086:-00098:001804.8972:08743
08744:-00018:+00196:+00002:001804.8972:08744
08745:+00158:-00140:-00028:001804.8972:08745
08746:+00057:+00239:+00044:001804.8972:08746
08747:+00016:-00011:-00154:001800.2661:08747
08748:+00071:-00130:+00116:001800.2661:08748
08749:+00079:-00011:-00040:001800.2661:08749
08750:+00010:-00012:-00065:001800.2661:08750
08751:-00157:-00070:+00064:001800.2661:08751
08752:-00009:+00014:-00061:001800.2661:08752
08753:+00269:-00225:+00006:001800.2661:08753
08754:+00141:-00022:+00161:001800.2661:08754
08755:-00084:-00133:-00218:001800.2661:08755
08756:+00100:-00227:-00020:001800.2661:08756
08757:-00001:+00061:+00146:001800.2661:08757
08758:+00044:-00066:-00146:001789.7532:08758
08759:+00189:-00209:-00120:001789.7532:08759
08760:+00134:+00149:-00073:001789.7532:08760
08761:+00031:-00137:+00085:001789.7532:08761
08762:-00001:+00006:+00041:001789.7532:08762
08763:-00020:-00237:+00045:001789.7532:08763
08764:-00068:-00109:+00260:001789.7532:08764
08765:+00099:+00046:+00326:001789.7532:08765
08766:+00071:-00494:-00167:001789.7532:08766
08767:-00005:+00099:+00085:001789.7532:08767
08768:+00222:-00157:-00021:001789.7532:08768
08769:-00103:-00212:-00202:001789.7532:08769
08770:-00195:+00659:-00241:001778.8380:08770
08771:+00045:-00489:+00297:001778.8380:08771
08772:-00046:+00458:+00200:001778.8380:08772
08773:-00024:+00475:-00056:001778.8380:08773
08774:-00015:-00079:-00010:001778.8380:08774
08775:+00057:+00385:+00029:001778.8380:08775
08776:-00078:-00153:-00020:001778.8380:08776
08777:-00179:+00369:-00175:001778.8380:08777
08778:+00207:+00247:-00214:001778.8380:08778
08779:-00093:+00119:+00194:001778.8380:08779
08780:-00029:+00200:-00199:001778.8380:08780
08781:+00129:-00110:+00127:001764.3481:08781
08782:-00019:+00085:-00132:001764.3481:08782
08783:-00137:-00216:-00109:001764.3481:08783
08784:-00174:+00497:+00433:001764.3481:08784
08785:+00197:+00068:+00052:001764.3481:08785
08786:-00097:-00176:+00127:001764.3481:08786
08787:+00002:+00116:-00159:001764.3481:08787
08788:+00191:-00119:+00325:001764.3481:08788
08789:-00250:+00197:-00096:001764.3481:08789
08790:-00180:-00264:-00101:001764.3481:08790
08791:+00022:+00194:+00169:001764.3481:08791
08792:+00129:+00272:-00193:001764.0740:08792
08793:-00061:+00035:+00079:001764.0740:08793
08794:+00067:+00240:-00111:001764.0740:08794
08795:+00077:-00005:-00239:001764.0740:08795
08796:-00123:+00140:-00137:001764.0740:08796
08797:-00029:+00010:-00044:001764.0740:08797
08798:-00104:+00131:-00042:001764.0740:08798
08799:+00027:+00069:-00150:001764.0740:08799
08800:+00012:-00055:+00071:001764.0740:08800
08801:+00012:+00095:-00099:001764.0740:08801
08802:-00060:+00015:-00067:001764.0740:08802
08803:-00121:+00068:+00059:001764.0740:08803
08804:-00020:+00022:-00013:001768.6245:08804
08805:-00127:+00028:+00004:001768.6245:08805
08806:-00048:+00077:-00013:001768.6245:08806
08807:+00067:+00013:+00035:001768.6245:08807
08808:+00050:+00066:+00030:001768.6245:08808
08809:-00056:+00025:-00144:001768.6245:08809
08810:-00077:-00039:+00220:001768.6245:08810
08811:+00050:+00192:-00193:001768.6245:08811
08812:-00104:-00096:+00009:001768.6245:08812
08813:+00014:-00073:+00068:001768.6245:08813
08814:+00134:+00012:-00158:001768.6245:08814
08815:-00038:-00068:+00068:001779.5822:08815
08816:-00109:+00023:+00002:001779.5822:08816
08817:-00037:-00049:+00101:001779.5822:08817
08818:-00068:-00027:-00002:001779.5822:08818
08819:-00017:+00150:-00053:001779.5822:08819
08820:+00048:-00053:+00096:001779.5822:08820
08821:+00069:-00112:+00021:001779.5822:08821
08822:+00099:+00007:-00075:001779.5822:08822
08823:-00054:-00021:+00149:001779.5822:08823
08824:-00071:+00181:-00085:001779.5822:08824
08825:-00028:+00041:-00027:001779.5822:08825
08826:+00083:+00244:-00063:001789.7247:08826
08827:+00058:+00169:+00071:001789.7247:08827
08828:+00051:-00033:-00173:001789.7247:08828
08829:-00057:+00397:-00080:001789.7247:08829
08830:-00050:-00028:+00046:001789.7247:08830
08831:+00045:+00316:-00120:001789.7247:08831
08832:+00014:+00065:-00058:001789.7247:08832
08833:-00049:-00086:+00022:001789.7247:08833
08834:+00010:+00316:-00158:001789.7247:08834
08835:-00172:-00034:-00062:001789.7247:08835
08836:-00224:+00263:-00071:001789.7247:08836
08837:-00045:+00223:-00155:001791.7537:08837
08838:-00085:-00392:+00103:001791.7537:08838
08839:-00079:+00389:+00002:001791.7537:08839
08840:-00023:+00152:-00137:001791.7537:08840
08841:+00020:+00159:+00010:001791.7537:08841
08842:+00320:+00325:-00116:001791.7537:08842
08843:+00010:-00334:-00058:001791.7537:08843
08844:-00127:+00373:-00395:001791.7537:08844
08845:+00345:-00028:+00002:001791.7537:08845
08846:+00210:-00170:-00036:001791.7537:08846
08847:-00074:-00083:-00170:001791.7537:08847
08848:+00138:-00094:+00194:001791.7537:08848
08849:+00258:-00078:-00011:001789.8834:08849
08850:-00159:-00266:-00069:001789.8834:08850
08851:-00122:+00121:+00062:001789.8834:08851
08852:-00131:-00296:-00028:001789.8834:08852
08853:-00102:-00136:+00221:001789.8834:08853
08854:+00201:+00247:-00172:001789.8834:08854
08855:+00104:-00192:+00250:001789.8834:08855
08856:-00226:+00240:-00084:001789.8834:08856
08857:-00214:+00110:+00096:001789.8834:08857
08858:+00235:+00096:+00084:001789.8834:08858
08859:+00028:+00021:-00132:001789.8834:08859
08860:-00267:-00036:+00013:001792.3300:08860
08861:+00230:+00108:+00123:001792.3300:08861
08862:+00232:-00031:-00126:001792.3300:08862
08863:-00185:+00014:-00249:001792.3300:08863
08864:-00068:+00185:+00111:001792.3300:08864
08865:+00074:-00095:-00011:001792.3300:08865
08866:-00044:+00086:-00163:001792.3300:08866
08867:-00186:-00084:+00040:001792.3300:08867
08868:-00047:+00058:+00021:001792.3300:08868
08869:+00031:-00024:-00099:001792.3300:08869
08870:-00231:-00012:+00131:001792.3300:08870
08871:-00169:+00088:+00010:001794.3581:08871
08872:-00129:-00073:-00145:001794.3581:08872
08873:+00125:+00033:-00044:001794.3581:08873
08874:+00118:-00005:+00282:001794.3581:08874
08875:+00109:+00009:+00065:001794.3581:08875
08876:+00201:-00091:+00081:001794.3581:08876
08877:-00022:+00000:+00111:001794.3581:08877
08878:-00095:+00008:+00016:001794.3581:08878
08879:+00183:+00044:-00014:001794.3581:08879
08880:+00307:+00037:-00020:001794.3581:08880
08881:+00068:-00110:+00105:001794.3581:08881
08882:+00106:+00032:-00033:001800.3698:08882
08883:+00024:-00124:-00033:001800.3698:08883
08884:+00048:+00131:-00283:001800.3698:08884
08885:-00138:-00078:+00105:001800.3698:08885
08886:-00188:+00043:-00167:001800.3698:08886
08887:-00124:-00061:-00191:001800.3698:08887
08888:+00168:-00042:-00069:001800.3698:08888
[truncated: 50,041 more chars]
