# Supplementary material for: Suboptimal Omnidirectional Wheel Design and Implementation
Source: Sensors (Basel). 2021 Jan 28;21(3):865. doi: 10.3390/s21030865 (PMC7865864; doi:10.3390/s21030865)
Supplement: Supplementary file 1 [file sensors-21-00865-s001.zip › 3.-Data 30 Fixed Wheel/ACDATA26.TXT]

00001:-00126:+00267:-00308:002152.0363:00001
00002:-00125:-00170:-00316:002152.0363:00002
00003:+00096:-00187:-00313:002152.0363:00003
00004:+00158:+00158:-00451:002136.5058:00004
00005:+00079:-00002:-00225:002136.5058:00005
00006:-00054:-00114:-00291:002136.5058:00006
00007:-00100:+00242:-00197:002136.5058:00007
00008:-00033:+00037:+00072:002136.5058:00008
00009:+00111:+00052:-00188:002136.5058:00009
00010:+00200:+00198:+00030:002136.5058:00010
00011:+00053:+00163:-00018:002136.5058:00011
00012:-00141:+00201:-00010:002136.5058:00012
00013:-00233:-00033:-00087:002123.1982:00013
00014:+00004:+00097:-00154:002123.1982:00014
00015:+00184:+00263:+00051:002123.1982:00015
00016:+00112:-00098:-00056:002123.1982:00016
00017:-00236:-00050:-00158:002123.1982:00017
00018:-00245:+00040:-00096:002123.1982:00018
00019:-00191:+00090:+00244:002123.1982:00019
00020:+00063:-00053:+00143:002123.1982:00020
00021:+00109:+00204:+00045:002123.1982:00021
00022:-00068:+00320:+00347:002118.7006:00022
00023:-00171:+00086:+00317:002118.7006:00023
00024:-00250:+00396:-00090:002118.7006:00024
00025:-00155:+00134:+00403:002118.7006:00025
00026:-00010:+00153:-00023:002118.7006:00026
00027:+00294:-00028:+00102:002118.7006:00027
00028:-00176:+00146:-00058:002118.7006:00028
00029:-00273:+00138:+00062:002118.7006:00029
00030:-00218:-00014:+00256:002118.7006:00030
00031:+00233:+00014:+00047:002118.7006:00031
00032:+00474:+00224:+00324:002093.2622:00032
00033:+00021:+00170:+00079:002093.2622:00033
00034:-00240:-00089:+00306:002093.2622:00034
00035:+00005:+00175:-00115:002093.2622:00035
00036:+00068:+00418:-00156:002093.2622:00036
00037:-00026:-00216:+00326:002093.2622:00037
00038:+00129:-00075:-00539:002093.2622:00038
00039:-00002:+00106:-00301:002093.2622:00039
00040:-00148:-00065:+00301:002093.2622:00040
00041:-00012:-00181:-00314:002093.2622:00041
00042:+00067:+00003:-00089:002087.3107:00042
00043:+00052:+00168:+00215:002087.3107:00043
00044:+00217:-00006:+00053:002087.3107:00044
00045:+00113:+00203:+00008:002087.3107:00045
00046:-00150:+00184:-00015:002087.3107:00046
00047:+00104:+00266:+00052:002087.3107:00047
00048:+00106:+00049:-00410:002087.3107:00048
00049:+00128:+00131:-00264:002087.3107:00049
00050:-00055:+00484:-00273:002087.3107:00050
00051:-00278:-00210:-00236:002075.9980:00051
00052:+00020:+00238:-00256:002075.9980:00052
00053:-00067:+00188:-00058:002075.9980:00053
00054:-00127:-00007:+00049:002075.9980:00054
00055:+00029:+00109:-00348:002075.9980:00055
00056:+00058:-00088:-00009:002075.9980:00056
00057:-00109:-00095:-00093:002075.9980:00057
00058:-00246:-00019:-00285:002075.9980:00058
00059:-00254:-00006:+00272:002075.9980:00059
00060:-00088:-00194:+00133:002075.9980:00060
00061:+00154:+00077:-00187:002072.1997:00061
00062:-00014:+00085:+00239:002072.1997:00062
00063:-00182:+00038:+00046:002072.1997:00063
00064:-00157:+00133:-00017:002072.1997:00064
00065:-00173:+00113:+00344:002072.1997:00065
00066:-00082:-00004:+00117:002072.1997:00066
00067:+00052:+00198:-00204:002072.1997:00067
00068:+00151:+00217:+00353:002072.1997:00068
00069:-00058:+00147:+00050:002072.1997:00069
00070:-00229:-00027:-00098:002087.1391:00070
00071:-00075:+00191:+00093:002087.1391:00071
00072:+00035:+00098:+00099:002087.1391:00072
00073:+00042:-00011:+00095:002087.1391:00073
00074:-00054:+00149:-00125:002087.1391:00074
00075:-00097:+00093:+00016:002087.1391:00075
00076:-00169:+00026:-00006:002087.1391:00076
00077:-00045:+00033:-00011:002087.1391:00077
00078:+00054:+00065:+00175:002087.1391:00078
00079:+00140:+00191:-00084:002087.1391:00079
00080:+00005:+00014:-00020:002100.6462:00080
00081:-00132:+00131:+00030:002100.6462:00081
00082:-00229:+00072:-00178:002100.6462:00082
00083:-00149:+00016:+00087:002100.6462:00083
00084:+00235:+00132:-00081:002100.6462:00084
00085:+00223:+00079:+00047:002100.6462:00085
00086:-00066:+00181:-00038:002100.6462:00086
00087:-00334:-00047:-00212:002100.6462:00087
00088:-00210:-00023:+00064:002100.6462:00088
00089:+00157:-00054:-00023:002114.6376:00089
00090:+00320:+00125:+00012:002114.6376:00090
00091:+00221:-00038:-00212:002114.6376:00091
00092:-00147:+00024:-00530:002114.6376:00092
00093:-00172:-00134:-00212:002114.6376:00093
00094:-00124:-00011:-00398:002114.6376:00094
00095:+00147:-00039:-00177:002114.6376:00095
00096:+00239:-00112:-00188:002114.6376:00096
00097:+00165:-00288:-00459:002114.6376:00097
00098:-00201:-00024:-00675:002114.6376:00098
00099:-00266:-00093:-00383:002126.9985:00099
00100:-00009:-00273:-00337:002126.9985:00100
00101:+00216:-00003:-00613:002126.9985:00101
00102:+00047:-00124:-00307:002126.9985:00102
00103:+00032:-00191:-00376:002126.9985:00103
00104:-00004:+00025:-00462:002126.9985:00104
00105:-00068:-00349:-00069:002126.9985:00105
00106:+00151:+00031:-00315:002126.9985:00106
00107:+00397:-00131:+00091:002126.9985:00107
00108:-00033:-00186:-00073:002140.9953:00108
00109:-00381:+00264:-00324:002140.9953:00109
00110:-00370:+00041:+00303:002140.9953:00110
00111:+00084:+00363:+00102:002140.9953:00111
00112:+00251:+00210:+00236:002140.9953:00112
00113:+00142:+00340:+00395:002140.9953:00113
00114:-00165:+00333:+00141:002140.9953:00114
00115:-00250:+00186:+00218:002140.9953:00115
00116:-00195:+00290:+00293:002140.9953:00116
00117:+00084:+00104:+00461:002140.9953:00117
00118:+00212:+00059:+00309:002144.1179:00118
00119:+00017:+00041:+00196:002144.1179:00119
00120:-00233:+00097:+00214:002144.1179:00120
00121:-00122:+00034:+00211:002144.1179:00121
00122:+00108:-00016:+00181:002144.1179:00122
00123:+00079:+00063:-00116:002144.1179:00123
00124:+00005:+00117:+00225:002144.1179:00124
00125:-00115:+00092:+00089:002144.1179:00125
00126:-00107:-00068:+00064:002144.1179:00126
00127:-00036:+00172:+00108:002149.3386:00127
00128:+00164:+00062:+00209:002149.3386:00128
00129:+00236:-00002:+00220:002149.3386:00129
00130:+00035:+00043:-00178:002149.3386:00130
00131:-00156:+00151:-00034:002149.3386:00131
00132:-00009:+00080:-00131:002149.3386:00132
00133:+00144:+00044:-00235:002149.3386:00133
00134:+00353:+00201:-00144:002149.3386:00134
00135:+00304:+00181:+00055:002149.3386:00135
00136:+00214:+00112:+00029:002155.8906:00136
00137:-00032:+00047:-00222:002155.8906:00137
00138:-00245:+00067:+00070:002155.8906:00138
00139:+00152:+00272:+00076:002155.8906:00139
00140:+00367:+00095:+00173:002155.8906:00140
00141:+00139:+00206:-00115:002155.8906:00141
00142:-00161:+00289:-00240:002155.8906:00142
00143:-00169:+00061:-00084:002155.8906:00143
00144:-00124:+00069:-00121:002155.8906:00144
00145:+00019:+00199:-00164:002143.9599:00145
00146:+00325:+00306:+00130:002143.9599:00146
00147:+00138:-00100:-00085:002143.9599:00147
00148:-00047:+00230:-00040:002143.9599:00148
00149:-00063:+00004:+00111:002143.9599:00149
00150:+00068:+00133:-00128:002143.9599:00150
00151:+00125:-00169:-00200:002143.9599:00151
00152:+00070:-00243:-00170:002143.9599:00152
00153:+00098:-00140:-00442:002143.9599:00153
00154:+00099:-00016:+00317:002143.9599:00154
00155:+00053:-00150:+00122:002141.7404:00155
00156:+00156:+00031:-00135:002141.7404:00156
00157:+00290:+00271:+00210:002141.7404:00157
00158:-00117:+00205:+00083:002141.7404:00158
00159:-00058:+00222:+00393:002141.7404:00159
00160:+00088:-00003:-00107:002141.7404:00160
00161:-00111:+00213:-00093:002141.7404:00161
00162:-00074:-00171:+00270:002141.7404:00162
00163:+00021:-00222:-00125:002141.7404:00163
00164:+00004:+00048:-00171:002129.7397:00164
00165:-00094:-00145:+00428:002129.7397:00165
00166:-00191:-00147:+00043:002129.7397:00166
00167:-00151:+00333:+00084:002129.7397:00167
00168:+00099:+00352:+00384:002129.7397:00168
00169:+00059:+00310:+00088:002129.7397:00169
00170:-00146:+00249:+00213:002129.7397:00170
00171:-00149:+00169:+00189:002129.7397:00171
00172:-00111:+00517:+00144:002129.7397:00172
00173:+00035:-00067:+00012:002129.7397:00173
00174:+00198:+00061:-00102:002111.1193:00174
00175:+00068:+00074:-00236:002111.1193:00175
00176:-00152:+00021:+00215:002111.1193:00176
00177:-00116:-00113:-00228:002111.1193:00177
00178:-00091:+00199:-00327:002111.1193:00178
00179:+00035:+00051:+00352:002111.1193:00179
00180:+00146:-00211:-00229:002111.1193:00180
00181:+00003:+00275:-00043:002111.1193:00181
00182:-00251:+00277:+00158:002111.1193:00182
00183:-00122:+00051:-00015:002094.4589:00183
00184:+00055:+00142:-00261:002094.4589:00184
00185:+00167:+00352:+00031:002094.4589:00185
00186:+00245:-00149:+00096:002094.4589:00186
00187:+00038:-00051:-00675:002094.4589:00187
00188:-00086:+00067:-00290:002094.4589:00188
00189:-00026:-00204:-00166:002094.4589:00189
00190:+00143:-00032:-00145:002094.4589:00190
00191:+00352:-00138:-00082:002094.4589:00191
00192:+00207:+00102:-00177:002094.4589:00192
00193:-00177:-00049:+00118:002079.4970:00193
00194:-00212:-00139:-00021:002079.4970:00194
00195:+00024:+00249:+00047:002079.4970:00195
00196:+00077:+00155:+00224:002079.4970:00196
00197:+00012:+00068:+00234:002079.4970:00197
00198:+00251:+00452:-00041:002079.4970:00198
00199:-00011:+00289:+00401:002079.4970:00199
00200:-00315:+00099:-00010:002079.4970:00200
00201:+00039:+00245:+00051:002079.4970:00201
00202:+00125:+00380:+00104:002079.4970:00202
00203:+00017:-00030:+00145:002061.8845:00203
00204:-00174:-00083:-00145:002061.8845:00204
00205:-00053:+00214:-00116:002061.8845:00205
00206:-00226:-00155:+00370:002061.8845:00206
00207:-00200:-00045:+00046:002061.8845:00207
00208:+00100:+00280:-00143:002061.8845:00208
00209:+00219:+00005:+00368:002061.8845:00209
00210:-00336:-00037:+00036:002061.8845:00210
00211:-00308:+00211:-00033:002061.8845:00211
00212:+00021:+00113:+00215:002055.9147:00212
00213:+00174:-00102:+00082:002055.9147:00213
00214:+00203:+00242:-00088:002055.9147:00214
00215:-00069:+00057:-00088:002055.9147:00215
00216:-00170:-00043:-00101:002055.9147:00216
00217:+00017:+00156:-00103:002055.9147:00217
00218:+00029:+00068:-00110:002055.9147:00218
00219:-00024:-00013:-00139:002055.9147:00219
00220:+00050:+00060:-00129:002055.9147:00220
00221:+00030:+00036:-00366:002055.9147:00221
00222:-00119:+00019:-00042:002051.7712:00222
00223:-00202:-00240:+00081:002051.7712:00223
00224:-00159:+00154:-00263:002051.7712:00224
00225:+00046:+00133:+00036:002051.7712:00225
00226:+00141:-00140:+00191:002051.7712:00226
00227:+00077:+00393:-00254:002051.7712:00227
00228:-00060:+00091:+00319:002051.7712:00228
00229:-00165:+00152:+00075:002051.7712:00229
00230:-00076:+00173:-00253:002051.7712:00230
00231:+00192:+00284:+00133:002051.7712:00231
00232:+00096:+00085:+00131:002044.8222:00232
00233:-00155:+00140:-00283:002044.8222:00233
00234:-00221:+00379:-00255:002044.8222:00234
00235:-00302:-00197:+00325:002044.8222:00235
00236:-00124:+00118:-00413:002044.8222:00236
00237:+00139:+00309:-00053:002044.8222:00237
00238:-00014:-00170:-00007:002044.8222:00238
00239:-00156:+00227:-00418:002044.8222:00239
00240:-00277:+00222:+00130:002044.8222:00240
00241:-00236:-00274:-00011:002059.3610:00241
00242:-00002:+00266:-00382:002059.3610:00242
00243:+00007:-00093:+00179:002059.3610:00243
00244:+00022:-00193:+00079:002059.3610:00244
00245:-00205:+00017:-00281:002059.3610:00245
00246:-00142:+00197:+00496:002059.3610:00246
00247:-00061:+00003:+00070:002059.3610:00247
00248:+00000:-00036:+00121:002059.3610:00248
00249:-00005:+00156:+00287:002059.3610:00249
00250:+00098:+00114:+00109:002059.3610:00250
00251:+00014:-00050:+00209:002072.4802:00251
00252:-00174:+00203:+00170:002072.4802:00252
00253:-00086:+00214:+00177:002072.4802:00253
00254:-00049:+00044:+00300:002072.4802:00254
00255:+00139:+00225:-00098:002072.4802:00255
00256:+00016:+00206:+00040:002072.4802:00256
00257:-00139:+00006:-00080:002072.4802:00257
00258:-00112:+00301:-00174:002072.4802:00258
00259:-00215:+00092:+00138:002072.4802:00259
00260:+00056:+00070:+00064:002072.4802:00260
00261:+00162:+00040:-00211:002072.2353:00261
00262:+00119:-00028:-00163:002072.2353:00262
00263:-00055:-00015:-00160:002072.2353:00263
00264:-00096:+00031:-00132:002072.2353:00264
00265:-00142:+00160:+00069:002072.2353:00265
00266:+00042:+00054:+00157:002072.2353:00266
00267:+00203:-00127:-00036:002072.2353:00267
00268:+00189:+00141:-00069:002072.2353:00268
00269:-00029:+00137:+00067:002072.2353:00269
00270:-00090:-00160:-00008:002097.9545:00270
00271:-00138:+00240:-00257:002097.9545:00271
00272:+00061:-00029:+00088:002097.9545:00272
00273:+00223:+00024:-00010:002097.9545:00273
00274:+00100:-00052:-00167:002097.9545:00274
00275:-00225:-00017:-00097:002097.9545:00275
00276:-00317:+00202:-00022:002097.9545:00276
00277:-00082:-00109:+00130:002097.9545:00277
00278:+00058:+00027:+00000:002097.9545:00278
00279:+00120:+00057:+00089:002097.9545:00279
00280:-00035:+00223:+00026:002107.9428:00280
00281:-00086:-00022:+00071:002107.9428:00281
00282:-00183:+00210:+00139:002107.9428:00282
00283:+00141:-00032:+00057:002107.9428:00283
00284:+00285:+00123:+00148:002107.9428:00284
00285:+00146:+00080:+00149:002107.9428:00285
00286:+00032:+00136:+00232:002107.9428:00286
00287:-00137:+00132:+00210:002107.9428:00287
00288:-00104:+00118:-00025:002107.9428:00288
00289:+00035:+00135:+00149:002121.9609:00289
00290:+00321:+00081:+00240:002121.9609:00290
00291:+00098:-00011:+00049:002121.9609:00291
00292:-00128:+00165:+00325:002121.9609:00292
00293:-00330:+00182:+00119:002121.9609:00293
00294:-00119:+00094:+00221:002121.9609:00294
00295:+00308:+00096:+00132:002121.9609:00295
00296:+00209:+00260:-00121:002121.9609:00296
00297:-00026:+00142:+00223:002121.9609:00297
00298:-00224:-00043:-00081:002121.9609:00298
00299:-00027:+00071:-00327:002134.3452:00299
00300:+00114:+00001:-00097:002134.3452:00300
00301:+00296:-00078:-00037:002134.3452:00301
00302:+00081:-00208:-00407:002134.3452:00302
00303:+00029:+00157:-00029:002134.3452:00303
00304:-00232:-00017:-00257:002134.3452:00304
00305:-00095:-00002:-00199:002134.3452:00305
00306:+00348:+00074:+00030:002134.3452:00306
00307:+00243:-00157:-00553:002134.3452:00307
00308:+00042:+00109:-00188:002148.3029:00308
00309:-00103:-00176:+00012:002148.3029:00309
00310:-00011:+00268:-00614:002148.3029:00310
00311:+00117:-00076:-00397:002148.3029:00311
00312:+00352:-00147:-00328:002148.3029:00312
00313:+00291:+00008:-00508:002148.3029:00313
00314:-00133:-00255:-00220:002148.3029:00314
00315:-00464:-00015:-00779:002148.3029:00315
00316:-00203:-00140:+00231:002148.3029:00316
00317:+00438:-00037:-00126:002147.6240:00317
00318:-00228:+00134:-00700:002147.6240:00318
00319:-00410:+00254:+00245:002147.6240:00319
00320:+00011:-00006:+00108:002147.6240:00320
00321:-00057:+00240:-00095:002147.6240:00321
00322:-00317:-00036:+00207:002147.6240:00322
00323:-00188:+00240:-00195:002147.6240:00323
00324:+00187:+00245:+00331:002147.6240:00324
00325:+00271:+00162:+00052:002147.6240:00325
00326:-00206:+00105:+00090:002156.7441:00326
00327:-00366:+00128:+00245:002156.7441:00327
00328:-00079:+00009:+00089:002156.7441:00328
00329:+00160:+00081:+00193:002156.7441:00329
00330:+00008:+00193:+00251:002156.7441:00330
00331:-00149:-00012:+00306:002156.7441:00331
00332:-00103:+00151:+00068:002156.7441:00332
00333:-00094:+00017:+00100:002156.7441:00333
00334:-00172:+00225:+00237:002156.7441:00334
00335:-00126:+00058:+00283:002156.7441:00335
00336:+00074:+00159:+00083:002167.1813:00336
00337:-00177:-00067:+00029:002167.1813:00337
00338:-00302:+00101:-00040:002167.1813:00338
00339:-00013:-00162:+00201:002167.1813:00339
00340:+00363:+00254:+00006:002167.1813:00340
00341:+00209:+00097:+00068:002167.1813:00341
00342:-00162:+00082:+00127:002167.1813:00342
00343:-00200:+00213:+00034:002167.1813:00343
00344:+00145:+00250:+00190:002167.1813:00344
00345:+00335:+00317:+00096:002158.8535:00345
00346:+00322:+00154:+00209:002158.8535:00346
00347:+00088:+00307:+00059:002158.8535:00347
00348:-00045:+00006:+00049:002158.8535:00348
00349:+00008:+00238:-00102:002158.8535:00349
00350:+00156:+00060:-00061:002158.8535:00350
00351:+00227:+00166:-00165:002158.8535:00351
00352:+00120:+00266:-00118:002158.8535:00352
00353:-00185:-00036:-00061:002158.8535:00353
00354:-00177:+00177:-00200:002168.1401:00354
00355:+00040:+00130:-00018:002168.1401:00355
00356:+00168:+00045:-00146:002168.1401:00356
00357:+00239:+00065:-00411:002168.1401:00357
00358:-00030:+00154:-00209:002168.1401:00358
00359:-00250:-00023:-00268:002168.1401:00359
00360:-00024:+00151:-00300:002168.1401:00360
00361:+00416:+00044:-00153:002168.1401:00361
00362:+00457:+00039:+00051:002168.1401:00362
00363:+00271:+00080:-00089:002174.8076:00363
00364:-00099:-00113:-00095:002174.8076:00364
00365:-00192:-00003:-00136:002174.8076:00365
00366:+00054:+00125:+00054:002174.8076:00366
00367:+00356:-00056:+00157:002174.8076:00367
00368:+00317:+00230:-00155:002174.8076:00368
00369:-00248:-00015:+00118:002174.8076:00369
00370:-00357:+00126:+00030:002174.8076:00370
00371:-00147:-00001:+00226:002174.8076:00371
00372:-00062:-00071:+00156:002174.8076:00372
00373:-00079:+00165:+00001:002170.2563:00373
00374:+00023:-00033:+00223:002170.2563:00374
00375:-00109:+00199:+00077:002170.2563:00375
00376:-00312:-00005:+00268:002170.2563:00376
00377:-00298:+00189:+00142:002170.2563:00377
00378:-00098:+00042:+00121:002170.2563:00378
00379:+00410:-00105:+00146:002170.2563:00379
00380:+00058:+00093:-00019:002170.2563:00380
00381:-00263:+00002:+00169:002170.2563:00381
00382:-00300:+00148:+00044:002175.8593:00382
00383:+00286:+00124:+00115:002175.8593:00383
00384:+00316:+00108:-00209:002175.8593:00384
00385:-00010:+00128:-00046:002175.8593:00385
00386:-00121:+00237:+00120:002175.8593:00386
00387:-00165:+00083:+00006:002175.8593:00387
00388:-00130:+00416:-00044:002175.8593:00388
00389:+00001:+00161:+00231:002175.8593:00389
00390:+00203:+00150:-00391:002175.8593:00390
00391:-00091:+00274:+00036:002175.0161:00391
00392:-00263:-00017:-00096:002175.0161:00392
00393:-00080:+00065:-00523:002175.0161:00393
00394:+00085:-00118:+00145:002175.0161:00394
00395:+00126:-00071:-00090:002175.0161:00395
00396:-00001:+00111:-00177:002175.0161:00396
00397:-00177:-00042:+00076:002175.0161:00397
00398:-00213:+00315:-00571:002175.0161:00398
00399:-00095:+00138:+00107:002175.0161:00399
00400:-00032:-00108:-00269:002170.4182:00400
00401:+00121:+00015:-00467:002170.4182:00401
00402:-00107:+00054:-00022:002170.4182:00402
00403:-00184:-00081:-00096:002170.4182:00403
00404:-00079:+00159:-00035:002170.4182:00404
00405:+00008:-00187:+00104:002170.4182:00405
00406:+00056:+00117:-00326:002170.4182:00406
00407:-00055:+00102:+00301:002170.4182:00407
00408:-00217:+00051:-00051:002170.4182:00408
00409:-00165:+00160:-00295:002175.9670:00409
00410:-00072:+00040:+00226:002175.9670:00410
00411:+00010:-00068:-00081:002175.9670:00411
00412:+00030:+00117:-00094:002175.9670:00412
00413:-00197:+00138:+00132:002175.9670:00413
00414:-00225:+00195:+00027:002175.9670:00414
00415:-00094:+00028:+00284:002175.9670:00415
00416:-00146:+00043:+00000:002175.9670:00416
00417:+00008:+00194:+00181:002175.9670:00417
00418:+00083:+00171:+00313:002175.9670:00418
00419:+00049:+00273:+00085:002175.0102:00419
00420:-00215:-00120:+00108:002175.0102:00420
00421:-00238:+00192:-00033:002175.0102:00421
00422:+00002:-00072:+00172:002175.0102:00422
00423:+00268:-00013:+00023:002175.0102:00423
00424:+00133:-00006:-00142:002175.0102:00424
00425:-00052:+00062:+00243:002175.0102:00425
00426:-00127:+00176:+00040:002175.0102:00426
00427:-00129:-00048:+00132:002175.0102:00427
00428:-00001:+00177:-00055:002162.8823:00428
00429:+00159:+00251:-00008:002162.8823:00429
00430:+00078:+00041:-00063:002162.8823:00430
00431:-00158:-00124:-00358:002162.8823:00431
00432:-00083:+00128:-00128:002162.8823:00432
00433:+00044:-00070:+00160:002162.8823:00433
00434:+00147:-00082:+00141:002162.8823:00434
00435:+00204:-00140:+00042:002162.8823:00435
00436:+00169:+00199:-00173:002162.8823:00436
00437:-00027:+00344:+00175:002153.1914:00437
00438:-00195:-00114:+00291:002153.1914:00438
00439:+00220:+00170:-00503:002153.1914:00439
00440:+00243:+00295:-00129:002153.1914:00440
00441:-00018:-00228:-00052:002153.1914:00441
00442:-00029:-00128:-00382:002153.1914:00442
00443:+00024:+00072:-00300:002153.1914:00443
00444:+00108:-00053:+00208:002153.1914:00444
00445:+00220:-00159:+00123:002153.1914:00445
00446:+00103:+00323:-00160:002137.3627:00446
00447:-00052:+00242:+00207:002137.3627:00447
00448:+00009:+00213:+00399:002137.3627:00448
00449:+00123:+00087:-00224:002137.3627:00449
00450:+00085:+00367:-00369:002137.3627:00450
00451:+00087:+00146:+00370:002137.3627:00451
00452:-00093:-00313:+00211:002137.3627:00452
00453:+00054:-00165:-00151:002137.3627:00453
00454:+00063:+00018:-00143:002137.3627:00454
00455:+00011:+00151:+00043:002137.3627:00455
00456:+00147:-00033:+00479:002122.0756:00456
00457:+00169:+00217:-00107:002122.0756:00457
00458:-00108:+00304:+00051:002122.0756:00458
00459:-00002:+00204:+00491:002122.0756:00459
00460:+00142:+00024:-00008:002122.0756:00460
00461:-00047:+00399:-00058:002122.0756:00461
00462:+00130:+00042:+00490:002122.0756:00462
00463:-00038:-00037:-00077:002122.0756:00463
00464:-00160:+00158:-00053:002122.0756:00464
00465:-00053:-00131:+00085:002116.1015:00465
00466:-00075:-00034:-00348:002116.1015:00466
00467:-00022:+00062:+00029:002116.1015:00467
00468:+00067:+00056:+00333:002116.1015:00468
00469:+00057:-00041:-00023:002116.1015:00469
00470:-00098:+00074:-00017:002116.1015:00470
00471:-00243:-00019:-00048:002116.1015:00471
00472:-00012:+00222:+00115:002116.1015:00472
00473:+00142:+00031:+00071:002116.1015:00473
00474:+00127:+00048:+00053:002116.1015:00474
00475:-00176:+00278:-00125:002122.5734:00475
00476:-00106:+00051:+00102:002122.5734:00476
00477:-00152:+00025:-00012:002122.5734:00477
00478:-00086:+00026:-00195:002122.5734:00478
00479:+00029:+00076:+00095:002122.5734:00479
00480:+00053:+00122:-00189:002122.5734:00480
00481:-00013:+00021:-00149:002122.5734:00481
00482:-00208:+00000:-00146:002122.5734:00482
00483:-00267:-00043:-00162:002122.5734:00483
00484:-00169:+00118:-00177:002133.0737:00484
00485:+00114:+00060:+00043:002133.0737:00485
00486:-00022:-00010:-00203:002133.0737:00486
00487:-00092:-00122:-00344:002133.0737:00487
00488:-00189:-00058:-00288:002133.0737:00488
00489:-00165:+00041:-00521:002133.0737:00489
00490:+00156:+00088:-00392:002133.0737:00490
00491:+00325:-00011:-00013:002133.0737:00491
00492:+00173:-00080:-00353:002133.0737:00492
00493:-00207:-00184:-00330:002133.0737:00493
00494:-00198:-00126:-00452:002138.2180:00494
00495:+00008:-00085:-00375:002138.2180:00495
00496:+00290:+00039:-00272:002138.2180:00496
00497:+00029:-00064:-00205:002138.2180:00497
00498:-00194:+00213:-00359:002138.2180:00498
00499:-00358:-00151:-00161:002138.2180:00499
00500:-00226:+00301:-00236:002138.2180:00500
00501:+00081:+00208:-00095:002138.2180:00501
00502:+00061:-00228:-00088:002138.2180:00502
00503:-00105:+00107:-00439:002152.2709:00503
00504:-00397:-00022:+00012:002152.2709:00504
00505:-00244:+00144:-00152:002152.2709:00505
00506:-00058:+00182:+00156:002152.2709:00506
00507:+00207:-00075:+00457:002152.2709:00507
00508:+00183:+00093:-00055:002152.2709:00508
00509:-00211:-00038:+00071:002152.2709:00509
00510:-00336:+00260:+00104:002152.2709:00510
00511:-00021:+00234:+00256:002152.2709:00511
00512:+00325:+00056:+00267:002144.1372:00512
00513:-00113:+00177:+00072:002144.1372:00513
00514:-00093:+00141:+00273:002144.1372:00514
00515:+00019:+00057:+00130:002144.1372:00515
00516:+00004:-00057:+00243:002144.1372:00516
00517:+00012:+00240:+00180:002144.1372:00517
00518:+00251:+00308:+00178:002144.1372:00518
00519:+00191:+00127:+00338:002144.1372:00519
00520:-00058:-00105:-00381:002144.1372:00520
00521:-00131:+00060:-00178:002145.5410:00521
00522:-00027:-00183:-00213:002145.5410:00522
00523:+00209:-00254:+00157:002145.5410:00523
00524:+00281:-00316:-00154:002145.5410:00524
00525:+00314:+00246:+00329:002145.5410:00525
00526:-00017:+00166:+00397:002145.5410:00526
00527:+00064:-00261:+00023:002145.5410:00527
00528:+00125:+00486:+00012:002145.5410:00528
00529:+00180:+00464:+00476:002145.5410:00529
00530:+00179:-00107:+00413:002145.5410:00530
00531:+00267:+00356:-00374:002133.4223:00531
00532:+00070:+00153:+00009:002133.4223:00532
00533:-00067:-00168:-00131:002133.4223:00533
00534:+00081:+00010:-00337:002133.4223:00534
00535:+00177:+00206:-00219:002133.4223:00535
00536:+00167:+00101:+00081:002133.4223:00536
00537:-00013:-00075:+00047:002133.4223:00537
00538:-00014:-00011:-00239:002133.4223:00538
00539:+00055:+00295:-00008:002133.4223:00539
00540:+00225:+00253:+00389:002121.9128:00540
00541:+00269:+00290:-00053:002121.9128:00541
00542:+00006:+00274:-00051:002121.9128:00542
00543:-00133:+00008:+00396:002121.9128:00543
00544:-00080:+00080:-00065:002121.9128:00544
00545:+00100:-00113:-00131:002121.9128:00545
00546:+00167:+00171:+00388:002121.9128:00546
00547:+00291:-00151:-00035:002121.9128:00547
00548:-00066:-00029:-00188:002121.9128:00548
00549:-00120:+00022:-00135:002121.9128:00549
00550:-00077:+00028:-00061:002119.6616:00550
00551:+00084:-00068:+00075:002119.6616:00551
00552:+00183:+00228:+00210:002119.6616:00552
00553:-00040:+00076:+00023:002119.6616:00553
00554:-00266:+00143:+00172:002119.6616:00554
00555:-00304:-00088:-00128:002119.6616:00555
00556:-00065:+00194:-00101:002119.6616:00556
00557:+00137:-00183:-00074:002119.6616:00557
00558:+00124:-00196:+00010:002119.6616:00558
00559:-00295:+00011:-00151:002118.8586:00559
00560:-00209:+00150:-00093:002118.8586:00560
00561:-00208:+00162:+00257:002118.8586:00561
00562:+00055:-00029:+00287:002118.8586:00562
00563:+00206:+00308:+00099:002118.8586:00563
00564:-00006:+00249:-00036:002118.8586:00564
00565:-00139:+00175:+00185:002118.8586:00565
00566:-00175:-00074:-00091:002118.8586:00566
00567:-00125:+00189:-00006:002118.8586:00567
00568:-00040:+00021:+00225:002118.8586:00568
00569:+00214:-00049:-00127:002107.5388:00569
00570:+00000:+00249:-00411:002107.5388:00570
00571:-00122:+00015:+00149:002107.5388:00571
00572:-00162:-00096:-00132:002107.5388:00572
00573:-00329:+00055:-00206:002107.5388:00573
00574:+00016:+00289:+00242:002107.5388:00574
00575:+00308:+00247:-00004:002107.5388:00575
00576:+00114:+00175:+00038:002107.5388:00576
00577:-00177:+00236:+00054:002107.5388:00577
00578:-00194:+00330:+00062:002108.7175:00578
00579:-00010:-00035:-00199:002108.7175:00579
00580:+00191:-00075:-00091:002108.7175:00580
00581:+00236:+00204:-00251:002108.7175:00581
00582:+00021:-00090:-00129:002108.7175:00582
00583:-00077:-00355:-00376:002108.7175:00583
00584:-00073:+00170:-00334:002108.7175:00584
00585:+00010:+00028:+00208:002108.7175:00585
00586:+00203:-00420:-00117:002108.7175:00586
00587:+00201:+00310:-00261:002108.7175:00587
00588:+00034:+00141:+00214:002107.9243:00588
00589:-00151:-00055:+00146:002107.9243:00589
00590:-00191:+00381:-00236:002107.9243:00590
00591:+00104:+00355:+00219:002107.9243:00591
00592:+00115:+00388:+00462:002107.9243:00592
00593:+00056:+00162:-00579:002107.9243:00593
00594:-00022:+00311:-00086:002107.9243:00594
00595:-00244:-00271:+00064:002107.9243:00595
00596:-00130:+00011:-00331:002107.9243:00596
00597:+00191:+00186:-00147:002093.2697:00597
00598:+00142:+00094:+00226:002093.2697:00598
00599:-00098:-00050:+00070:002093.2697:00599
00600:-00050:+00060:-00290:002093.2697:00600
00601:-00173:+00097:+00258:002093.2697:00601
00602:+00097:+00008:+00356:002093.2697:00602
00603:+00214:+00243:-00131:002093.2697:00603
00604:+00082:+00128:+00008:002093.2697:00604
00605:-00105:+00156:+00124:002093.2697:00605
00606:-00075:+00083:+00150:002093.2697:00606
00607:-00016:+00260:-00168:002090.7692:00607
00608:+00128:+00082:+00220:002090.7692:00608
00609:+00122:+00011:+00041:002090.7692:00609
00610:+00144:+00228:-00242:002090.7692:00610
00611:-00026:+00050:+00103:002090.7692:00611
00612:-00333:-00032:-00018:002090.7692:00612
00613:-00097:+00078:-00170:002090.7692:00613
00614:+00079:-00005:+00041:002090.7692:00614
00615:+00281:+00055:+00058:002090.7692:00615
00616:-00089:+00025:-00222:002086.5122:00616
00617:-00229:+00162:-00023:002086.5122:00617
00618:-00196:-00009:+00023:002086.5122:00618
00619:-00118:+00014:+00017:002086.5122:00619
00620:+00029:+00107:+00115:002086.5122:00620
00621:+00071:+00068:-00072:002086.5122:00621
00622:-00015:-00004:+00059:002086.5122:00622
00623:-00193:+00151:-00017:002086.5122:00623
00624:-00208:+00239:-00080:002086.5122:00624
00625:-00181:+00035:-00304:002086.5122:00625
00626:+00098:+00054:-00009:002096.7939:00626
00627:+00128:+00171:-00230:002096.7939:00627
00628:+00016:+00071:-00023:002096.7939:00628
00629:-00156:+00099:+00017:002096.7939:00629
00630:-00277:-00166:+00014:002096.7939:00630
00631:-00097:+00237:+00226:002096.7939:00631
00632:+00071:+00043:+00162:002096.7939:00632
00633:+00094:+00165:+00110:002096.7939:00633
00634:-00027:+00184:+00107:002096.7939:00634
00635:-00197:+00203:+00062:002105.1362:00635
00636:-00231:+00046:-00313:002105.1362:00636
00637:-00079:+00032:+00065:002105.1362:00637
00638:+00047:+00146:-00130:002105.1362:00638
00639:+00032:+00099:-00079:002105.1362:00639
00640:-00231:-00122:+00067:002105.1362:00640
00641:-00299:+00143:-00266:002105.1362:00641
00642:-00043:-00049:+00170:002105.1362:00642
00643:+00161:+00160:+00079:002105.1362:00643
00644:+00181:+00314:+00129:002105.1362:00644
00645:-00025:+00018:+00101:002122.5039:00645
00646:-00195:+00144:-00043:002122.5039:00646
00647:-00237:+00069:-00134:002122.5039:00647
00648:+00140:+00223:+00133:002122.5039:00648
00649:+00177:+00042:+00139:002122.5039:00649
00650:+00139:+00025:-00051:002122.5039:00650
00651:-00060:+00170:-00082:002122.5039:00651
00652:-00208:+00018:+00224:002122.5039:00652
00653:-00235:+00024:-00144:002122.5039:00653
00654:+00121:+00162:+00120:002132.9765:00654
00655:+00279:+00120:+00189:002132.9765:00655
00656:+00111:-00063:-00100:002132.9765:00656
00657:-00079:+00074:-00168:002132.9765:00657
00658:-00299:+00029:+00030:002132.9765:00658
00659:+00025:+00100:+00163:002132.9765:00659
00660:+00188:+00139:+00202:002132.9765:00660
00661:+00234:+00058:-00013:002132.9765:00661
00662:-00078:+00293:-00073:002132.9765:00662
00663:-00192:+00105:-00235:002132.9765:00663
00664:-00218:+00115:-00025:002138.0512:00664
00665:-00055:+00098:+00110:002138.0512:00665
00666:+00349:+00077:+00141:002138.0512:00666
00667:+00219:+00164:+00199:002138.0512:00667
00668:+00029:+00121:-00176:002138.0512:00668
00669:-00402:+00108:-00219:002138.0512:00669
00670:-00028:+00051:+00137:002138.0512:00670
00671:+00205:+00015:+00008:002138.0512:00671
00672:+00151:+00005:-00158:002138.0512:00672
00673:-00208:+00046:-00138:002152.1357:00673
00674:-00270:-00176:-00200:002152.1357:00674
00675:-00052:+00135:-00321:002152.1357:00675
00676:+00055:-00229:-00146:002152.1357:00676
00677:+00159:-00111:-00318:002152.1357:00677
00678:+00101:+00003:-00328:002152.1357:00678
00679:+00008:-00076:-00307:002152.1357:00679
00680:-00012:+00003:-00656:002152.1357:00680
00681:+00008:-00138:-00254:002152.1357:00681
00682:+00074:-00314:-00279:002151.4658:00682
00683:+00353:-00102:-00652:002151.4658:00683
00684:+00320:-00219:-00326:002151.4658:00684
00685:-00029:-00094:-00291:002151.4658:00685
00686:-00264:-00124:-00175:002151.4658:00686
00687:+00030:-00095:-00080:002151.4658:00687
00688:+00294:+00251:-00035:002151.4658:00688
00689:+00121:-00183:+00179:002151.4658:00689
00690:-00133:+00001:-00047:002151.4658:00690
00691:-00493:+00079:-00189:002160.6120:00691
00692:-00157:+00248:+00146:002160.6120:00692
00693:-00026:+00287:-00170:002160.6120:00693
00694:+00101:+00186:+00105:002160.6120:00694
00695:+00007:+00218:+00130:002160.6120:00695
00696:+00059:+00019:+00135:002160.6120:00696
00697:-00109:+00242:+00185:002160.6120:00697
00698:-00107:+00082:+00282:002160.6120:00698
00699:+00212:+00146:+00327:002160.6120:00699
00700:+00342:+00050:+00192:002160.6120:00700
00701:+00220:+00035:+00248:002167.2568:00701
00702:-00174:+00081:+00228:002167.2568:00702
00703:-00169:-00092:+00167:002167.2568:00703
00704:+00062:+00099:+00129:002167.2568:00704
00705:+00189:+00088:+00206:002167.2568:00705
00706:+00049:-00053:+00092:002167.2568:00706
00707:-00340:-00101:-00052:002167.2568:00707
00708:-00214:+00270:+00050:002167.2568:00708
00709:-00092:+00091:+00113:002167.2568:00709
00710:+00174:+00266:+00066:002166.4946:00710
00711:+00082:+00074:+00054:002166.4946:00711
00712:-00306:+00195:+00137:002166.4946:00712
00713:-00283:+00236:+00081:002166.4946:00713
00714:-00037:+00099:+00187:002166.4946:00714
00715:+00346:+00158:+00256:002166.4946:00715
00716:+00310:+00268:-00058:002166.4946:00716
00717:+00059:+00046:-00042:002166.4946:00717
00718:-00066:-00072:-00147:002166.4946:00718
00719:+00118:+00256:-00129:002168.1149:00719
00720:+00236:+00088:+00332:002168.1149:00720
00721:+00135:+00032:-00050:002168.1149:00721
00722:+00116:+00037:+00004:002168.1149:00722
00723:-00013:+00074:-00140:002168.1149:00723
00724:-00279:-00089:-00283:002168.1149:00724
00725:-00149:+00091:-00035:002168.1149:00725
00726:+00198:+00050:+00012:002168.1149:00726
00727:+00287:+00174:-00190:002168.1149:00727
00728:-00010:+00074:-00214:002174.9316:00728
00729:-00421:-00101:-00277:002174.9316:00729
00730:-00258:+00168:-00319:002174.9316:00730
00731:+00386:+00153:-00047:002174.9316:00731
00732:+00380:+00114:-00028:002174.9316:00732
00733:+00263:+00288:-00108:002174.9316:00733
00734:-00109:+00133:+00067:002174.9316:00734
00735:-00129:+00190:-00326:002174.9316:00735
00736:+00049:+00158:-00155:002174.9316:00736
00737:-00013:+00120:+00202:002162.7631:00737
00738:+00084:-00150:-00010:002162.7631:00738
00739:+00220:+00063:+00039:002162.7631:00739
00740:+00066:+00007:+00020:002162.7631:00740
00741:-00147:-00018:+00351:002162.7631:00741
00742:-00162:-00091:+00247:002162.7631:00742
00743:+00082:+00321:-00054:002162.7631:00743
00744:+00284:-00034:+00456:002162.7631:00744
00745:-00178:-00149:-00433:002162.7631:00745
00746:-00317:+00211:-00287:002162.7631:00746
00747:-00141:-00031:+00558:002172.0634:00747
00748:+00175:-00251:-00033:002172.0634:00748
00749:+00108:-00092:+00260:002172.0634:00749
00750:+00082:+00316:+00523:002172.0634:00750
00751:+00038:+00239:+00356:002172.0634:00751
00752:+00060:+00325:+00462:002172.0634:00752
00753:-00169:+00176:+00046:002172.0634:00753
00754:+00170:+00465:+00178:002172.0634:00754
00755:+00450:-00100:+00234:002172.0634:00755
00756:+00031:-00110:-00287:002159.6669:00756
00757:-00230:+00090:-00226:002159.6669:00757
00758:-00149:+00070:+00386:002159.6669:00758
00759:+00059:-00198:+00161:002159.6669:00759
00760:+00028:-00130:-00033:002159.6669:00760
00761:-00013:+00298:+00274:002159.6669:00761
00762:-00012:+00320:+00229:002159.6669:00762
00763:-00088:-00020:+00202:002159.6669:00763
00764:-00212:+00192:-00173:002159.6669:00764
00765:+00068:+00359:-00117:002136.6086:00765
00766:+00228:-00285:+00037:002136.6086:00766
00767:+00188:-00194:-00335:002136.6086:00767
00768:+00038:+00007:-00380:002136.6086:00768
00769:-00056:+00127:+00069:002136.6086:00769
00770:+00091:-00262:+00031:002136.6086:00770
00771:+00063:+00420:-00263:002136.6086:00771
00772:+00187:+00141:+00289:002136.6086:00772
00773:-00044:+00277:-00176:002136.6086:00773
00774:-00098:+00104:-00285:002136.6086:00774
00775:-00177:+00094:+00104:002123.2954:00775
00776:+00067:+00313:-00213:002123.2954:00776
00777:+00229:-00079:-00102:002123.2954:00777
00778:-00045:-00166:-00314:002123.2954:00778
00779:-00088:+00087:-00288:002123.2954:00779
00780:-00014:+00079:+00340:002123.2954:00780
00781:-00010:-00065:+00077:002123.2954:00781
00782:+00104:+00424:+00233:002123.2954:00782
00783:+00223:+00289:+00154:002123.2954:00783
00784:-00001:+00189:+00090:002107.9428:00784
00785:-00119:-00015:-00320:002107.9428:00785
00786:-00027:+00383:-00118:002107.9428:00786
00787:-00032:+00163:+00379:002107.9428:00787
00788:+00184:-00034:-00176:002107.9428:00788
00789:+00044:+00095:-00350:002107.9428:00789
00790:-00163:+00052:-00076:002107.9428:00790
00791:-00249:-00035:+00076:002107.9428:00791
00792:+00003:-00060:-00135:002107.9428:00792
00793:+00171:+00104:+00477:002107.9428:00793
00794:-00081:-00052:+00217:002086.1816:00794
00795:+00018:-00117:-00068:002086.1816:00795
00796:+00016:+00285:+00292:002086.1816:00796
00797:-00126:-00030:+00363:002086.1816:00797
00798:-00096:+00078:+00137:002086.1816:00798
00799:+00146:+00103:+00068:002086.1816:00799
00800:+00086:+00083:+00296:002086.1816:00800
00801:-00173:+00100:+00245:002086.1816:00801
00802:-00083:+00168:+00124:002086.1816:00802
00803:+00128:+00183:+00212:002080.2216:00803
00804:-00058:-00094:-00398:002080.2216:00804
00805:-00060:+00249:-00388:002080.2216:00805
00806:-00147:+00195:-00210:002080.2216:00806
00807:-00208:-00215:+00000:002080.2216:00807
00808:-00180:-00017:-00234:002080.2216:00808
00809:-00118:+00193:-00276:002080.2216:00809
00810:-00080:+00017:+00298:002080.2216:00810
00811:+00010:-00255:+00091:002080.2216:00811
00812:-00007:+00420:+00108:002080.2216:00812
00813:-00199:+00434:+00351:002072.4956:00813
00814:-00149:-00064:+00323:002072.4956:00814
00815:-00088:+00257:-00166:002072.4956:00815
00816:+00028:+00522:+00227:002072.4956:00816
00817:+00067:-00284:+00635:002072.4956:00817
00818:-00039:+00251:-00600:002072.4956:00818
00819:-00149:+00309:+00056:002072.4956:00819
00820:-00104:-00060:+00416:002072.4956:00820
00821:+00054:-00039:-00447:002072.4956:00821
00822:+00170:+00359:-00250:002072.4956:00822
00823:+00068:-00078:-00084:002068.7219:00823
00824:-00230:-00242:-00382:002068.7219:00824
00825:-00274:+00299:-00396:002068.7219:00825
00826:-00061:-00006:+00170:002068.7219:00826
00827:-00064:-00148:-00183:002068.7219:00827
00828:-00005:+00318:-00289:002068.7219:00828
00829:+00112:+00124:+00361:002068.7219:00829
00830:-00195:-00216:+00086:002068.7219:00830
00831:-00219:+00472:+00026:002068.7219:00831
00832:-00050:+00212:+00398:002073.1391:00832
00833:+00064:+00056:+00307:002073.1391:00833
00834:+00060:+00252:-00140:002073.1391:00834
00835:+00028:+00324:+00370:002073.1391:00835
00836:-00085:-00115:+00296:002073.1391:00836
00837:-00176:+00196:-00293:002073.1391:00837
00838:-00012:+00401:+00236:002073.1391:00838
00839:+00035:-00168:-00148:002073.1391:00839
00840:+00086:+00109:-00294:002073.1391:00840
00841:+00123:+00078:+00149:002073.1391:00841
00842:-00010:-00109:+00034:002082.9560:00842
00843:-00227:-00065:-00163:002082.9560:00843
00844:-00246:+00121:+00066:002082.9560:00844
00845:+00040:+00001:-00036:002082.9560:00845
00846:+00243:+00138:+00125:002082.9560:00846
00847:+00169:+00205:+00076:002082.9560:00847
00848:+00036:+00138:-00184:002082.9560:00848
00849:-00117:+00138:+00201:002082.9560:00849
00850:-00140:+00070:+00088:002082.9560:00850
00851:+00077:+00142:-00108:002082.9560:00851
00852:+00211:+00188:+00202:002089.6977:00852
00853:+00024:-00005:-00066:002089.6977:00853
00854:-00044:+00212:-00212:002089.6977:00854
00855:-00097:+00090:+00083:002089.6977:00855
00856:-00140:-00042:+00012:002089.6977:00856
00857:+00130:+00082:-00119:002089.6977:00857
00858:+00192:+00234:+00223:002089.6977:00858
00859:-00140:+00104:-00126:002089.6977:00859
00860:-00215:+00181:+00101:002089.6977:00860
00861:-00113:+00079:+00112:002105.1252:00861
00862:+00098:-00005:-00088:002105.1252:00862
00863:+00251:+00165:-00048:002105.1252:00863
00864:+00120:+00109:-00009:002105.1252:00864
00865:-00193:-00081:+00006:002105.1252:00865
00866:-00189:+00185:-00140:002105.1252:00866
00867:+00014:+00046:+00153:002105.1252:00867
00868:+00355:-00005:-00184:002105.1252:00868
00869:+00392:+00027:-00221:002105.1252:00869
00870:-00044:-00058:-00046:002126.1262:00870
00871:-00248:-00008:-00363:002126.1262:00871
00872:-00160:-00043:-00133:002126.1262:00872
00873:+00189:+00087:-00252:002126.1262:00873
00874:+00324:-00020:-00108:002126.1262:00874
00875:+00166:-00187:-00083:002126.1262:00875
00876:-00009:+00108:-00790:002126.1262:00876
00877:-00010:-00119:-00508:002126.1262:00877
00878:-00126:-00083:-00603:002126.1262:00878
00879:-00156:+00047:-00350:002126.1262:00879
00880:+00169:-00007:-00218:002132.8740:00880
00881:+00090:-00360:-00599:002132.8740:00881
00882:-00016:+00101:-00819:002132.8740:00882
00883:-00111:-00215:-00126:002132.8740:00883
00884:-00085:+00044:-00270:002132.8740:00884
00885:-00062:+00044:+00260:002132.8740:00885
00886:+00325:-00171:+00248:002132.8740:00886
00887:-00057:+00225:-00327:002132.8740:00887
00888:-00151:+00096:-00137:002132.8740:00888
00889:-00122:+00493:-00126:002145.4863:00889
00890:-00111:+00285:+00341:002145.4863:00890
00891:+00004:+00335:+00315:002145.4863:00891
00892:+00045:+00307:+00114:002145.4863:00892
00893:-00006:+00230:+00260:002145.4863:00893
00894:-00143:+00291:+00159:002145.4863:00894
00895:-00243:+00089:+00333:002145.4863:00895
00896:-00149:+00114:+00248:002145.4863:00896
00897:+00217:-00075:+00319:002145.4863:00897
00898:+00217:+00067:+00292:002152.1437:00898
00899:+00001:+00076:+00170:002152.1437:00899
00900:-00306:+00007:+00096:002152.1437:00900
00901:-00304:+00095:+00120:002152.1437:00901
00902:+00010:-00070:+00132:002152.1437:00902
00903:+00206:+00096:+00005:002152.1437:00903
00904:+00082:+00039:+00197:002152.1437:00904
00905:-00175:-00038:+00066:002152.1437:00905
00906:-00110:+00103:-00153:002152.1437:00906
00907:-00013:+00060:+00094:002152.1437:00907
00908:+00208:+00078:+00182:002155.1752:00908
00909:+00144:-00020:+00149:002155.1752:00909
00910:-00034:+00170:+00046:002155.1752:00910
00911:+00066:+00037:-00122:002155.1752:00911
00912:+00215:+00234:+00068:002155.1752:00912
00913:+00118:+00033:+00192:002155.1752:00913
00914:+00154:-00014:+00184:002155.1752:00914
00915:+00185:+00008:-00189:002155.1752:00915
00916:-00003:+00005:-00131:002155.1752:00916
00917:-00071:+00141:+00031:002164.3708:00917
00918:+00119:+00110:-00100:002164.3708:00918
00919:+00304:+00211:+00252:002164.3708:00919
00920:+00181:+00083:-00183:002164.3708:00920
00921:-00186:+00267:-00399:002164.3708:00921
00922:-00163:-00075:-00035:002164.3708:00922
00923:+00008:+00047:-00124:002164.3708:00923
00924:+00413:+00105:+00106:002164.3708:00924
00925:+00400:-00055:-00047:002164.3708:00925
00926:-00037:+00139:-00377:002171.0424:00926
00927:-00246:+00139:+00216:002171.0424:00927
00928:-00151:-00031:-00068:002171.0424:00928
00929:+00280:-00068:+00023:002171.0424:00929
00930:+00413:+00164:-00198:002171.0424:00930
00931:+00284:+00029:+00006:002171.0424:00931
00932:-00137:+00205:-00231:002171.0424:00932
00933:-00097:+00110:-00147:002171.0424:00933
00934:+00121:+00082:+00182:002171.0424:00934
00935:+00214:+00043:+00146:002166.4946:00935
00936:+00216:-00131:+00066:002166.4946:00936
00937:-00006:+00174:+00001:002166.4946:00937
00938:-00079:+00176:+00267:002166.4946:00938
00939:-00080:-00147:+00231:002166.4946:00939
00940:-00016:+00045:-00085:002166.4946:00940
00941:+00180:+00021:+00260:002166.4946:00941
00942:+00087:-00003:+00152:002166.4946:00942
00943:-00167:-00059:-00160:002166.4946:00943
00944:-00247:+00148:-00022:002166.4946:00944
00945:-00162:+00130:+00276:002172.0690:00945
00946:-00062:-00009:+00325:002172.0690:00946
00947:+00029:+00183:+00152:002172.0690:00947
00948:+00093:+00184:+00059:002172.0690:00948
00949:-00127:+00155:+00217:002172.0690:00949
00950:-00229:-00028:+00060:002172.0690:00950
00951:-00089:+00119:-00038:002172.0690:00951
00952:+00279:+00148:+00185:002172.0690:00952
00953:+00233:+00026:+00067:002172.0690:00953
00954:-00197:+00134:-00236:002178.7807:00954
00955:-00346:+00136:-00161:002178.7807:00955
00956:-00052:+00290:+00060:002178.7807:00956
00957:+00282:-00004:+00141:002178.7807:00957
00958:+00183:+00132:-00174:002178.7807:00958
00959:-00147:+00181:-00082:002178.7807:00959
00960:-00200:+00101:+00034:002178.7807:00960
00961:-00252:+00160:-00488:002178.7807:00961
00962:-00052:+00056:-00014:002178.7807:00962
00963:+00024:+00129:-00224:002166.5393:00963
00964:+00194:-00118:-00159:002166.5393:00964
00965:-00071:-00045:-00339:002166.5393:00965
00966:-00142:+00099:-00298:002166.5393:00966
00967:-00075:+00211:+00041:002166.5393:00967
00968:+00032:-00011:-00068:002166.5393:00968
00969:+00078:-00018:-00125:002166.5393:00969
00970:+00033:+00150:-00294:002166.5393:00970
00971:-00032:+00172:+00004:002166.5393:00971
00972:-00059:-00068:-00125:002168.2075:00972
00973:-00059:-00090:-00148:002168.2075:00973
00974:-00015:+00180:-00090:002168.2075:00974
00975:+00035:+00132:+00104:002168.2075:00975
00976:-00128:+00213:+00050:002168.2075:00976
00977:-00174:+00065:+00213:002168.2075:00977
00978:-00188:+00289:+00075:002168.2075:00978
00979:+00041:+00260:+00109:002168.2075:00979
00980:+00079:-00158:+00197:002168.2075:00980
00981:-00218:-00021:-00171:002168.2075:00981
00982:-00106:+00061:+00065:002159.6503:00982
00983:-00059:-00015:+00407:002159.6503:00983
00984:-00161:+00007:+00243:002159.6503:00984
00985:+00011:+00276:+00116:002159.6503:00985
00986:+00196:+00504:+00316:002159.6503:00986
00987:+00032:+00116:+00479:002159.6503:00987
00988:-00016:+00047:-00088:002159.6503:00988
00989:-00206:+00174:-00249:002159.6503:00989
00990:-00085:+00319:+00124:002159.6503:00990
00991:+00187:-00103:+00144:002136.5927:00991
00992:-00070:-00247:-00077:002136.5927:00992
00993:-00030:+00364:-00074:002136.5927:00993
00994:+00065:+00288:+00082:002136.5927:00994
00995:+00079:-00087:+00342:002136.5927:00995
00996:+00014:+00279:-00244:002136.5927:00996
00997:+00216:+00251:+00165:002136.5927:00997
00998:+00032:+00106:+00136:002136.5927:00998
00999:-00079:+00049:-00404:002136.5927:00999
01000:-00106:+00281:-00248:002134.3562:01000
01001:-00071:+00171:+00017:002134.3562:01001
01002:+00022:-00230:-00183:002134.3562:01002
01003:-00083:+00017:-00515:002134.3562:01003
01004:-00056:+00145:-00172:002134.3562:01004
01005:-00123:-00283:-00078:002134.3562:01005
01006:-00089:+00030:-00104:002134.3562:01006
01007:+00190:+00213:+00379:002134.3562:01007
01008:+00133:+00024:-00328:002134.3562:01008
01009:-00024:+00167:+00068:002134.3562:01009
01010:-00089:-00067:+00247:002115.1997:01010
01011:+00103:+00325:-00361:002115.1997:01011
01012:+00035:+00076:+00363:002115.1997:01012
01013:+00025:+00080:-00015:002115.1997:01013
01014:+00068:+00093:-00178:002115.1997:01014
01015:-00103:-00084:+00286:002115.1997:01015
01016:-00135:+00142:-00220:002115.1997:01016
01017:-00118:+00030:-00054:002115.1997:01017
01018:-00099:+00047:+00336:002115.1997:01018
01019:+00065:-00162:+00029:002103.9467:01019
01020:+00100:+00107:-00098:002103.9467:01020
01021:-00169:+00111:+00305:002103.9467:01021
01022:-00166:-00009:+00181:002103.9467:01022
01023:+00017:+00174:+00006:002103.9467:01023
01024:+00088:+00064:+00214:002103.9467:01024
01025:+00049:+00205:+00001:002103.9467:01025
01026:-00015:+00143:-00080:002103.9467:01026
01027:-00186:+00099:+00108:002103.9467:01027
01028:-00139:+00146:-00113:002103.9467:01028
01029:-00141:-00005:+00077:002101.5588:01029
01030:+00011:+00046:+00028:002101.5588:01030
01031:+00108:+00093:-00047:002101.5588:01031
01032:+00010:+00043:+00183:002101.5588:01032
01033:-00212:-00064:-00149:002101.5588:01033
01034:-00184:+00004:-00010:002101.5588:01034
01035:-00086:+00177:+00084:002101.5588:01035
01036:+00046:-00136:+00048:002101.5588:01036
01037:+00211:+00354:+00157:002101.5588:01037
01038:-00076:+00009:+00057:002107.9428:01038
01039:-00142:-00033:+00004:002107.9428:01039
01040:-00225:+00170:-00137:002107.9428:01040
01041:+00025:+00157:+00137:002107.9428:01041
01042:+00179:-00035:+00000:002107.9428:01042
01043:+00124:+00163:-00459:002107.9428:01043
01044:-00006:-00131:+00028:002107.9428:01044
01045:-00173:+00148:+00000:002107.9428:01045
01046:-00108:-00073:+00068:002107.9428:01046
01047:+00080:-00003:-00168:002107.9428:01047
01048:+00240:+00164:-00064:002114.6879:01048
01049:-00043:+00054:+00247:002114.6879:01049
01050:-00147:+00060:-00220:002114.6879:01050
01051:-00150:+00267:-00120:002114.6879:01051
01052:-00053:+00046:+00275:002114.6879:01052
01053:+00031:+00052:-00215:002114.6879:01053
01054:+00221:+00117:-00082:002114.6879:01054
01055:+00139:+00075:-00089:002114.6879:01055
01056:-00073:-00014:-00294:002114.6879:01056
01057:-00227:-00092:-00116:002123.2980:01057
01058:-00107:+00087:-00165:002123.2980:01058
01059:+00185:-00205:+00007:002123.2980:01059
01060:+00146:-00162:-00367:002123.2980:01060
01061:+00019:+00061:-00204:002123.2980:01061
01062:-00232:-00145:-00247:002123.2980:01062
01063:-00293:-00015:-00292:002123.2980:01063
01064:+00010:+00123:-00187:002123.2980:01064
01065:+00286:-00093:-00180:002123.2980:01065
01066:+00355:-00102:-00135:002140.8479:01066
01067:+00075:-00018:-00293:002140.8479:01067
01068:-00384:+00027:-00495:002140.8479:01068
01069:-00242:+00018:-00158:002140.8479:01069
01070:+00205:-00130:-00197:002140.8479:01070
01071:+00340:-00014:-00314:002140.8479:01071
01072:+00143:+00155:+00225:002140.8479:01072
01073:-00301:-00020:+00010:002140.8479:01073
01074:-00280:-00077:+00113:002140.8479:01074
01075:+00110:+00256:+00031:002140.8479:01075
01076:+00355:+00301:+00175:002140.2724:01076
01077:+00171:+00125:+00150:002140.2724:01077
01078:-00295:+00020:+00026:002140.2724:01078
01079:-00062:-00064:+00256:002140.2724:01079
01080:+00092:-00034:+00278:002140.2724:01080
01081:+00167:+00500:+00148:002140.2724:01081
01082:+00325:-00233:+00537:002140.2724:01082
01083:-00105:+00206:-00010:002140.2724:01083
01084:-00018:+00318:+00617:002140.2724:01084
01085:+00069:-00104:+00336:002141.7817:01085
01086:+00100:+00147:-00309:002141.7817:01086
01087:+00114:+00143:+00040:002141.7817:01087
01088:-00095:-00189:+00240:002141.7817:01088
01089:-00083:+00226:+00100:002141.7817:01089
01090:-00001:-00315:-00237:002141.7817:01090
01091:-00092:-00026:+00029:002141.7817:01091
01092:+00041:+00135:+00416:002141.7817:01092
01093:+00274:-00113:-00088:002141.7817:01093
01094:+00080:+00112:-00042:002140.9458:01094
01095:-00111:-00149:+00172:002140.9458:01095
01096:-00068:-00066:-00209:002140.9458:01096
01097:+00127:+00028:+00071:002140.9458:01097
01098:+00409:+00165:-00001:002140.9458:01098
01099:+00349:+00141:-00086:002140.9458:01099
01100:+00040:+00138:+00026:002140.9458:01100
01101:-00059:+00099:-00111:002140.9458:01101
01102:-00143:-00057:+00050:002140.9458:01102
01103:+00072:+00189:+00111:002140.9458:01103
01104:+00315:+00141:+00019:002129.3164:01104
01105:+00287:+00221:+00018:002129.3164:01105
01106:-00179:+00153:+00160:002129.3164:01106
01107:-00263:+00166:-00006:002129.3164:01107
01108:-00169:+00266:-00238:002129.3164:01108
01109:+00023:+00304:+00126:002129.3164:01109
01110:+00353:+00097:-00151:002129.3164:01110
01111:-00023:+00194:-00054:002129.3164:01111
01112:-00249:-00034:-00052:002129.3164:01112
01113:-00102:+00066:-00170:002138.1306:01113
01114:+00216:-00199:-00089:002138.1306:01114
01115:+00217:-00046:-00352:002138.1306:01115
01116:+00048:-00086:+00044:002138.1306:01116
01117:-00032:-00111:-00011:002138.1306:01117
01118:+00114:+00067:+00060:002138.1306:01118
01119:-00136:+00156:+00096:002138.1306:01119
01120:-00078:+00259:+00002:002138.1306:01120
01121:+00422:+00054:-00398:002138.1306:01121
01122:+00054:+00174:-00077:002138.1306:01122
01123:-00447:+00001:+00038:002137.2617:01123
01124:-00189:+00003:-00111:002137.2617:01124
01125:+00178:-00113:-00044:002137.2617:01125
01126:+00123:+00201:+00188:002137.2617:01126
01127:-00040:-00047:+00253:002137.2617:01127
01128:+00007:-00225:+00040:002137.2617:01128
01129:-00221:+00194:+00156:002137.2617:01129
01130:-00335:+00054:+00412:002137.2617:01130
01131:-00045:+00049:+00276:002137.2617:01131
01132:+00190:+00090:-00054:002136.6359:01132
01133:-00056:+00402:+00118:002136.6359:01133
01134:-00099:-00019:+00340:002136.6359:01134
01135:-00109:+00114:-00188:002136.6359:01135
01136:-00085:+00189:+00002:002136.6359:01136
01137:-00060:+00006:+00211:002136.6359:01137
01138:+00170:+00106:-00065:002136.6359:01138
01139:+00137:-00090:-00065:002136.6359:01139
01140:+00010:+00270:+00206:002136.6359:01140
01141:-00121:-00050:+00232:002134.3127:01141
01142:-00113:+00128:-00047:002134.3127:01142
01143:-00059:+00316:+00069:002134.3127:01143
01144:+00056:+00184:+00299:002134.3127:01144
01145:+00020:-00154:-00334:002134.3127:01145
01146:-00072:+00323:-00274:002134.3127:01146
01147:-00054:+00170:+00064:002134.3127:01147
01148:-00064:-00018:-00415:002134.3127:01148
01149:+00087:-00103:-00089:002134.3127:01149
01150:+00125:+00331:-00352:002134.3127:01150
01151:+00036:+00253:-00069:002129.7314:01151
01152:-00087:-00137:+00212:002129.7314:01152
01153:-00169:+00161:-00285:002129.7314:01153
01154:-00020:+00448:+00157:002129.7314:01154
01155:+00227:+00226:+00308:002129.7314:01155
01156:+00212:-00246:-00442:002129.7314:01156
01157:-00048:+00085:-00308:002129.7314:01157
01158:-00175:+00155:-00158:002129.7314:01158
01159:-00021:-00150:-00030:002129.7314:01159
01160:+00131:-00362:-00016:002114.6005:01160
01161:+00103:+00351:-00243:002114.6005:01161
01162:+00004:+00223:+00055:002114.6005:01162
01163:+00020:+00182:+00240:002114.6005:01163
01164:-00086:+00105:-00086:002114.6005:01164
01165:-00124:+00275:+00054:002114.6005:01165
01166:-00026:+00034:+00145:002114.6005:01166
01167:+00092:-00114:+00021:002114.6005:01167
01168:-00139:+00167:-00242:002114.6005:01168
01169:-00062:+00079:+00024:002114.6005:01169
01170:-00112:-00117:+00181:002101.4770:01170
01171:-00093:-00171:-00038:002101.4770:01171
01172:+00096:+00334:+00161:002101.4770:01172
01173:+00124:+00134:+00265:002101.4770:01173
01174:+00036:+00000:+00271:002101.4770:01174
01175:-00084:+00331:-00163:002101.4770:01175
01176:+00015:+00353:+00236:002101.4770:01176
01177:-00019:+00369:+00404:002101.4770:01177
01178:+00193:+00153:-00332:002101.4770:01178
01179:-00171:+00348:-00387:002097.0651:01179
01180:-00354:-00006:+00179:002097.0651:01180
01181:-00086:-00161:-00062:002097.0651:01181
01182:+00043:+00181:-00594:002097.0651:01182
01183:+00051:-00004:+00597:002097.0651:01183
01184:-00147:-00351:-00100:002097.0651:01184
01185:+00001:+00003:-00367:002097.0651:01185
01186:-00098:-00055:+00678:002097.0651:01186
01187:-00047:-00152:-00143:002097.0651:01187
01188:+00196:+00456:-00057:002097.0651:01188
01189:+00139:+00132:+00410:002075.5996:01189
01190:-00157:-00115:+00153:002075.5996:01190
01191:-00111:+00283:-00102:002075.5996:01191
01192:+00012:+00234:+00082:002075.5996:01192
01193:-00094:-00016:+00226:002075.5996:01193
01194:+00038:+00201:-00110:002075.5996:01194
01195:+00095:+00265:+00160:002075.5996:01195
01196:-00083:-00008:+00084:002075.5996:01196
01197:-00187:+00407:-00305:002075.5996:01197
01198:-00074:+00135:+00335:002080.0976:01198
01199:-00133:-00092:+00039:002080.0976:01199
01200:+00026:+00177:-00245:002080.0976:01200
01201:+00025:+00196:+00104:002080.0976:01201
01202:-00060:-00021:-00166:002080.0976:01202
01203:-00031:-00001:+00034:002080.0976:01203
01204:-00141:+00255:-00072:002080.0976:01204
01205:-00159:+00022:-00017:002080.0976:01205
01206:+00045:-00139:-00032:002080.0976:01206
01207:+00152:+00336:-00192:002080.0976:01207
01208:-00052:-00100:+00135:002089.9426:01208
01209:-00174:+00364:-00224:002089.9426:01209
01210:-00163:+00068:-00097:002089.9426:01210
01211:-00035:+00189:+00107:002089.9426:01211
01212:-00028:+00160:+00131:002089.9426:01212
01213:+00077:+00046:-00002:002089.9426:01213
01214:-00099:+00228:-00214:002089.9426:01214
01215:-00206:+00078:+00181:002089.9426:01215
01216:-00166:-00128:+00062:002089.9426:01216
01217:+00068:+00135:-00212:002089.9426:01217
01218:+00131:+00039:+00327:002089.6616:01218
01219:+00021:+00030:-00096:002089.6616:01219
01220:-00029:+00038:-00054:002089.6616:01220
01221:-00203:+00074:+00176:002089.6616:01221
01222:-00136:+00188:-00079:002089.6616:01222
01223:+00023:-00069:+00237:002089.6616:01223
01224:+00192:+00102:+00030:002089.6616:01224
01225:-00034:+00215:-00002:002089.6616:01225
01226:-00035:+00098:+00175:002089.6616:01226
01227:-00160:-00052:-00190:002108.6804:01227
01228:-00005:+00220:-00078:002108.6804:01228
01229:+00090:+00022:+00154:002108.6804:01229
01230:+00096:-00039:-00093:002108.6804:01230
01231:-00024:+00122:-00252:002108.6804:01231
01232:-00091:-00019:+00205:002108.6804:01232
01233:-00291:-00002:-00129:002108.6804:01233
01234:-00241:+00026:+00031:002108.6804:01234
01235:+00182:+00130:+00160:002108.6804:01235
01236:+00130:+00081:+00049:002122.3481:01236
01237:-00103:+00087:-00067:002122.3481:01237
01238:-00207:+00239:+00003:002122.3481:01238
01239:-00157:+00133:+00109:002122.3481:01239
01240:+00116:+00039:-00309:002122.3481:01240
01241:+00181:+00145:+00212:002122.3481:01241
01242:+00040:+00062:-00140:002122.3481:01242
01243:-00007:-00089:-00058:002122.3481:01243
01244:-00176:+00121:-00039:002122.3481:01244
01245:-00118:+00120:-00009:002122.3481:01245
01246:+00236:+00063:+00225:002132.7500:01246
01247:+00235:+00032:+00003:002132.7500:01247
01248:+00060:+00038:-00017:002132.7500:01248
01249:-00137:+00133:-00174:002132.7500:01249
01250:-00220:-00016:-00264:002132.7500:01250
01251:-00123:-00053:-00030:002132.7500:01251
01252:+00264:-00114:-00184:002132.7500:01252
01253:+00250:-00111:-00331:002132.7500:01253
01254:-00138:-00016:-00198:002132.7500:01254
01255:-00263:-00018:-00292:002145.3349:01255
01256:-00071:+00034:-00374:002145.3349:01256
01257:+00171:+00102:-00163:002145.3349:01257
01258:+00169:-00075:-00209:002145.3349:01258
01259:-00016:+00053:-00271:002145.3349:01259
01260:+00002:-00143:-00436:002145.3349:01260
01261:-00015:-00166:-00511:002145.3349:01261
01262:+00045:-00094:-00509:002145.3349:01262
01263:+00290:-00186:-00362:002145.3349:01263
01264:+00251:-00063:-00511:002155.6855:01264
01265:+00052:-00010:-00171:002155.6855:01265
01266:-00179:-00078:-00192:002155.6855:01266
01267:-00088:-00063:-00077:002155.6855:01267
01268:+00391:+00111:-00064:002155.6855:01268
01269:+00552:+00205:-00130:002155.6855:01269
01270:-00173:+00362:-00133:002155.6855:01270
01271:-00386:+00165:+00375:002155.6855:01271
01272:-00268:+00134:-00015:002155.6855:01272
01273:-00056:+00021:-00023:002155.6855:01273
01274:+00037:+00079:+00112:002155.0266:01274
01275:+00057:-00068:-00028:002155.0266:01275
01276:-00011:-00097:+00174:002155.0266:01276
01277:-00147:-00056:+00048:002155.0266:01277
01278:-00287:-00011:+00097:002155.0266:01278
01279:-00091:+00140:+00205:002155.0266:01279
01280:+00088:+00305:+00062:002155.0266:01280
01281:+00067:+00185:+00305:002155.0266:01281
01282:-00085:+00236:+00007:002155.0266:01282
01283:-00111:+00037:+00248:002164.2426:01283
01284:+00078:+00116:+00151:002164.2426:01284
01285:+00224:-00040:+00077:002164.2426:01285
01286:+00185:-00105:+00143:002164.2426:01286
01287:+00027:-00029:+00034:002164.2426:01287
01288:-00037:-00069:+00149:002164.2426:01288
01289:-00098:+00096:+00225:002164.2426:01289
01290:+00164:+00076:+00101:002164.2426:01290
01291:+00206:+00165:+00170:002164.2426:01291
01292:+00075:+00254:+00101:002167.0834:01292
01293:-00158:+00246:+00077:002167.0834:01293
01294:-00238:+00179:+00023:002167.0834:01294
01295:+00077:+00354:-00057:002167.0834:01295
01296:+00199:+00271:+00208:002167.0834:01296
01297:+00199:+00180:+00076:002167.0834:01297
01298:-00032:+00089:-00029:002167.0834:01298
01299:-00139:+00245:-00108:002167.0834:01299
01300:-00049:+00335:+00151:002167.0834:01300
01301:+00271:+00178:+00270:002166.3554:01301
01302:+00299:+00249:+00105:002166.3554:01302
01303:+00134:-00037:-00323:002166.3554:01303
01304:-00114:+00551:-00142:002166.3554:01304
01305:-00169:+00140:-00333:002166.3554:01305
01306:+00197:+00226:-00012:002166.3554:01306
01307:+00297:-00264:-00232:002166.3554:01307
01308:+00278:-00016:+00000:002166.3554:01308
01309:-00082:-00223:-00126:002166.3554:01309
01310:-00252:-00276:-00244:002166.3554:01310
01311:-00295:+00098:-00373:002171.9084:01311
01312:+00369:+00072:+00146:002171.9084:01312
01313:+00450:+00097:+00073:002171.9084:01313
01314:+00008:-00047:-00131:002171.9084:01314
01315:-00197:+00098:-00286:002171.9084:01315
01316:-00127:-00014:-00198:002171.9084:01316
01317:+00006:+00127:+00319:002171.9084:01317
01318:+00127:+00228:+00204:002171.9084:01318
01319:+00379:-00054:+00151:002171.9084:01319
01320:-00263:+00156:-00099:002174.9736:01320
01321:-00411:+00101:-00075:002174.9736:01321
01322:-00001:+00252:-00194:002174.9736:01322
01323:+00335:+00012:+00491:002174.9736:01323
01324:+00251:-00100:+00373:002174.9736:01324
01325:+00003:+00175:-00167:002174.9736:01325
01326:-00191:+00131:+00291:002174.9736:01326
01327:-00198:+00164:-00011:002174.9736:01327
01328:+00105:+00258:+00026:002174.9736:01328
01329:+00156:+00289:+00075:002174.1904:01329
01330:-00098:+00324:+00032:002174.1904:01330
01331:-00221:+00315:+00321:002174.1904:01331
01332:-00086:-00132:+00066:002174.1904:01332
01333:-00028:+00255:-00304:002174.1904:01333
01334:+00029:+00159:+00138:002174.1904:01334
01335:+00070:-00217:-00098:002174.1904:01335
01336:+00106:+00033:-00110:002174.1904:01336
01337:-00100:+00172:-00212:002174.1904:01337
01338:-00301:+00088:-00069:002172.0830:01338
01339:+00017:+00208:+00254:002172.0830:01339
01340:+00042:+00184:-00132:002172.0830:01340
01341:+00179:+00405:+00034:002172.0830:01341
01342:+00068:+00144:+00077:002172.0830:01342
01343:-00066:+00055:-00324:002172.0830:01343
01344:-00023:+00199:-00022:002172.0830:01344
01345:+00014:+00133:-00058:002172.0830:01345
01346:+00045:-00230:-00167:002172.0830:01346
01347:+00029:-00123:-00153:002167.3437:01347
01348:-00061:+00156:-00293:002167.3437:01348
01349:-00173:-00012:-00001:002167.3437:01349
01350:-00011:-00132:+00029:002167.3437:01350
01351:+00131:+00271:+00186:002167.3437:01351
01352:+00144:+00161:+00244:002167.3437:01352
01353:+00037:-00026:-00021:002167.3437:01353
01354:-00146:-00014:+00039:002167.3437:01354
01355:-00039:+00051:+00154:002167.3437:01355
01356:+00022:-00284:+00063:002167.3437:01356
01357:+00018:+00120:-00247:002147.7993:01357
01358:+00043:-00133:+00059:002147.7993:01358
01359:+00072:+00129:+00053:002147.7993:01359
01360:-00072:+00192:+00090:002147.7993:01360
01361:-00266:+00263:+00386:002147.7993:01361
01362:-00112:+00018:-00187:002147.7993:01362
01363:+00090:+00271:-00069:002147.7993:01363
01364:-00166:+00223:+00116:002147.7993:01364
01365:-00158:+00073:+00037:002147.7993:01365
01366:-00001:+00210:-00005:002149.3166:01366
01367:-00104:+00097:+00102:002149.3166:01367
01368:-00142:+00103:-00098:002149.3166:01368
01369:+00060:+00220:+00061:002149.3166:01369
01370:+00071:-00014:+00040:002149.3166:01370
01371:-00077:-00018:-00056:002149.3166:01371
01372:-00111:-00049:-00028:002149.3166:01372
01373:+00038:+00077:+00112:002149.3166:01373
01374:+00252:+00130:+00197:002149.3166:01374
01375:+00133:+00210:-00048:002149.3166:01375
01376:-00034:+00157:+00006:002126.1560:01376
01377:-00169:+00053:+00290:002126.1560:01377
01378:-00159:+00132:-00132:002126.1560:01378
01379:+00251:+00044:-00186:002126.1560:01379
01380:+00279:+00025:-00089:002126.1560:01380
01381:-00191:+00057:+00019:002126.1560:01381
01382:-00102:+00049:+00173:002126.1560:01382
01383:-00077:+00042:+00131:002126.1560:01383
01384:+00043:+00216:-00165:002126.1560:01384
01385:+00190:+00345:-00025:002107.4729:01385
01386:-00078:-00207:+00096:002107.4729:01386
01387:-00323:+00001:-00269:002107.4729:01387
01388:-00021:+00028:-00201:002107.4729:01388
01389:+00100:+00123:+00114:002107.4729:01389
01390:+00017:-00116:+00051:002107.4729:01390
01391:+00080:+00041:-00189:002107.4729:01391
01392:-00040:+00136:-00011:002107.4729:01392
01393:-00044:+00017:+00118:002107.4729:01393
01394:-00028:+00229:-00128:002107.4729:01394
01395:+00032:+00101:+00055:002101.5217:01395
01396:+00239:+00169:+00107:002101.5217:01396
01397:+00091:+00038:-00245:002101.5217:01397
01398:-00182:+00150:+00084:002101.5217:01398
01399:-00211:+00295:-00072:002101.5217:01399
01400:-00020:-00082:-00177:002101.5217:01400
01401:-00023:+00099:-00030:002101.5217:01401
01402:-00054:+00194:-00122:002101.5217:01402
01403:+00066:-00093:+00114:002101.5217:01403
01404:-00125:+00104:-00314:002097.1359:01404
01405:-00183:-00054:-00024:002097.1359:01405
01406:-00088:-00099:+00057:002097.1359:01406
01407:+00067:-00060:-00357:002097.1359:01407
01408:+00095:-00042:+00304:002097.1359:01408
01409:-00029:-00146:-00133:002097.1359:01409
01410:-00036:-00146:-00406:002097.1359:01410
01411:-00201:+00152:+00225:002097.1359:01411
01412:-00115:-00023:+00059:002097.1359:01412
01413:+00159:+00008:-00127:002097.1359:01413
01414:+00153:+00209:+00001:002093.1035:01414
01415:-00044:+00139:+00230:002093.1035:01415
01416:-00185:+00196:-00178:002093.1035:01416
01417:-00176:+00158:-00053:002093.1035:01417
01418:-00104:+00160:+00145:002093.1035:01418
01419:+00128:-00061:-00149:002093.1035:01419
01420:+00148:+00139:+00006:002093.1035:01420
01421:+00027:+00040:-00052:002093.1035:01421
01422:-00122:-00023:-00055:002093.1035:01422
01423:-00181:+00019:-00087:002105.0117:01423
01424:-00144:+00136:-00067:002105.0117:01424
01425:+00138:-00022:+00208:002105.0117:01425
01426:+00121:+00109:-00077:002105.0117:01426
01427:+00055:+00169:+00007:002105.0117:01427
01428:-00161:+00084:-00013:002105.0117:01428
01429:-00197:+00210:+00075:002105.0117:01429
01430:-00070:+00040:+00247:002105.0117:01430
01431:+00280:+00144:-00060:002105.0117:01431
01432:+00301:+00167:+00183:002105.0117:01432
01433:-00055:+00011:+00021:002118.7114:01433
01434:-00206:+00253:-00267:002118.7114:01434
01435:-00108:+00259:-00005:002118.7114:01435
01436:+00065:-00097:+00069:002118.7114:01436
01437:+00133:+00183:-00219:002118.7114:01437
01438:+00011:+00012:+00065:002118.7114:01438
01439:-00181:+00117:-00191:002118.7114:01439
01440:-00208:+00201:-00054:002118.7114:01440
01441:-00007:+00174:+00146:002118.7114:01441
01442:+00036:-00079:-00043:002125.4968:01442
01443:+00111:-00009:-00372:002125.4968:01443
01444:+00083:-00024:-00204:002125.4968:01444
01445:-00204:-00017:-00445:002125.4968:01445
01446:-00201:+00148:-00516:002125.4968:01446
01447:+00026:-00206:-00126:002125.4968:01447
01448:+00260:+00108:-00450:002125.4968:01448
01449:+00347:-00057:-00306:002125.4968:01449
01450:-00072:-00250:-00410:002125.4968:01450
01451:-00183:+00140:-00584:002141.6967:01451
01452:-00088:-00147:-00298:002141.6967:01452
01453:+00251:-00040:-00581:002141.6967:01453
01454:+00392:-00018:-00468:002141.6967:01454
01455:+00100:+00081:-00155:002141.6967:01455
01456:-00026:-00068:-00671:002141.6967:01456
01457:-00351:+00064:+00097:002141.6967:01457
01458:-00326:-00345:+00017:002141.6967:01458
01459:-00177:-00183:-00287:002141.6967:01459
01460:+00230:-00114:+00280:002141.6967:01460
01461:+00064:-00096:-00211:002152.0722:01461
01462:-00138:+00139:-00160:002152.0722:01462
01463:-00258:+00200:+00352:002152.0722:01463
01464:-00020:+00420:+00201:002152.0722:01464
01465:+00287:+00291:+00230:002152.0722:01465
01466:-00089:+00250:+00205:002152.0722:01466
01467:-00183:+00355:+00080:002152.0722:01467
01468:-00163:+00204:+00232:002152.0722:01468
01469:-00023:+00017:+00190:002152.0722:01469
01470:+00086:+00071:+00156:002151.5126:01470
01471:+00168:-00100:+00189:002151.5126:01471
01472:-00199:-00143:+00115:002151.5126:01472
01473:-00259:-00073:+00130:002151.5126:01473
01474:-00171:+00054:+00252:002151.5126:01474
01475:+00014:+00151:+00260:002151.5126:01475
01476:+00251:+00131:+00085:002151.5126:01476
01477:-00125:+00113:+00138:002151.5126:01477
01478:-00272:+00072:+00137:002151.5126:01478
01479:-00070:+00090:-00061:002160.6818:01479
01480:+00233:+00090:+00119:002160.6818:01480
01481:+00217:+00159:+00293:002160.6818:01481
01482:+00238:+00100:+00064:002160.6818:01482
01483:+00211:+00249:+00071:002160.6818:01483
01484:-00086:+00159:+00094:002160.6818:01484
01485:+00005:+00184:+00099:002160.6818:01485
01486:+00201:+00197:+00091:002160.6818:01486
01487:+00377:+00183:+00063:002160.6818:01487
01488:+00092:+00164:+00043:002171.1801:01488
01489:-00141:+00118:-00318:002171.1801:01489
01490:-00122:+00140:-00174:002171.1801:01490
01491:+00225:+00065:-00059:002171.1801:01491
01492:+00227:-00018:+00016:002171.1801:01492
01493:+00008:+00013:-00138:002171.1801:01493
01494:-00106:+00044:-00210:002171.1801:01494
01495:-00138:+00121:-00383:002171.1801:01495
01496:-00093:+00145:-00185:002171.1801:01496
01497:-00002:-00060:+00097:002171.1801:01497
01498:+00350:+00112:-00056:002162.7822:01498
01499:+00016:-00099:-00055:002162.7822:01499
01500:-00031:+00243:-00346:002162.7822:01500
01501:+00140:+00121:+00089:002162.7822:01501
01502:+00119:+00068:-00005:002162.7822:01502
01503:+00238:+00381:-00324:002162.7822:01503
01504:+00426:+00024:+00348:002162.7822:01504
01505:+00216:+00019:-00063:002162.7822:01505
01506:-00001:+00160:-00195:002162.7822:01506
01507:-00109:+00154:-00117:002164.4743:01507
01508:+00049:-00098:-00030:002164.4743:01508
01509:+00335:-00071:+00109:002164.4743:01509
01510:+00166:-00218:-00314:002164.4743:01510
01511:-00257:+00289:+00178:002164.4743:01511
01512:-00218:-00056:+00343:002164.4743:01512
01513:-00014:-00124:+00274:002164.4743:01513
01514:+00113:+00306:+00143:002164.4743:01514
01515:+00017:+00302:+00245:002164.4743:01515
01516:-00012:-00297:+00358:002163.5319:01516
01517:-00021:+00209:-00216:002163.5319:01517
01518:-00090:+00020:-00147:002163.5319:01518
01519:-00202:-00193:+00095:002163.5319:01519
01520:+00196:-00121:+00146:002163.5319:01520
01521:+00270:-00127:-00392:002163.5319:01521
01522:+00182:+00392:+00296:002163.5319:01522
01523:-00320:-00033:+00470:002163.5319:01523
01524:-00204:+00315:+00112:002163.5319:01524
01525:+00184:+00453:+00423:002151.4604:01525
01526:+00178:+00423:+00471:002151.4604:01526
01527:+00073:-00041:-00516:002151.4604:01527
01528:-00140:+00265:-00290:002151.4604:01528
01529:-00264:+00269:+00161:002151.4604:01529
01530:+00047:-00121:-00036:002151.4604:01530
01531:+00066:-00138:-00234:002151.4604:01531
01532:-00083:+00270:-00421:002151.4604:01532
01533:-00173:+00126:+00182:002151.4604:01533
01534:-00126:-00174:+00153:002151.4604:01534
01535:-00207:+00228:-00305:002145.5520:01535
01536:-00009:+00380:+00107:002145.5520:01536
01537:+00314:+00006:+00353:002145.5520:01537
01538:+00178:+00018:-00468:002145.5520:01538
01539:-00200:+00408:-00136:002145.5520:01539
01540:-00241:+00021:+00034:002145.5520:01540
01541:+00005:-00306:-00244:002145.5520:01541
01542:+00287:+00209:-00162:002145.5520:01542
01543:+00218:+00159:-00225:002145.5520:01543
01544:-00085:-00244:-00079:002133.5173:01544
01545:-00157:+00060:-00294:002133.5173:01545
01546:-00226:-00068:+00137:002133.5173:01546
01547:+00073:+00354:-00073:002133.5173:01547
01548:+00070:+00102:+00037:002133.5173:01548
01549:-00166:+00124:-00238:002133.5173:01549
01550:-00277:+00364:-00199:002133.5173:01550
01551:-00245:-00055:+00225:002133.5173:01551
01552:-00154:-00158:-00008:002133.5173:01552
01553:+00101:+00197:-00271:002133.5173:01553
01554:+00105:-00098:+00110:002125.6254:01554
01555:-00061:-00039:-00088:002125.6254:01555
01556:-00136:-00173:+00079:002125.6254:01556
01557:-00107:+00119:+00213:002125.6254:01557
01558:+00089:+00418:+00196:002125.6254:01558
01559:+00076:+00036:+00535:002125.6254:01559
01560:+00047:+00175:-00201:002125.6254:01560
01561:-00154:+00156:-00161:002125.6254:01561
01562:-00224:+00072:+00319:002125.6254:01562
01563:-00103:+00029:-00046:002123.3085:01563
01564:-00011:+00096:-00032:002123.3085:01564
01565:-00085:+00159:+00083:002123.3085:01565
01566:-00143:+00087:-00019:002123.3085:01566
01567:-00213:+00153:+00143:002123.3085:01567
01568:-00117:+00033:+00319:002123.3085:01568
01569:-00084:+00110:-00006:002123.3085:01569
01570:+00010:+00086:+00232:002123.3085:01570
01571:+00120:+00021:+00169:002123.3085:01571
01572:-00168:+00139:-00330:002115.1835:01572
01573:-00275:-00054:+00175:002115.1835:01573
01574:-00183:-00030:+00012:002115.1835:01574
01575:+00098:+00178:-00196:002115.1835:01575
01576:+00180:-00061:+00273:002115.1835:01576
01577:-00146:-00229:-00029:002115.1835:01577
01578:-00045:+00071:-00546:002115.1835:01578
01579:-00135:-00062:+00364:002115.1835:01579
01580:-00070:-00244:+00088:002115.1835:01580
01581:+00099:+00582:-00214:002115.1835:01581
01582:+00137:+00253:+00568:002107.4992:01582
01583:-00160:+00054:+00114:002107.4992:01583
01584:-00271:+00346:-00540:002107.4992:01584
01585:-00082:+00268:+00329:002107.4992:01585
01586:+00029:+00422:-00087:002107.4992:01586
01587:+00077:+00096:-00421:002107.4992:01587
01588:+00074:-00010:-00115:002107.4992:01588
01589:+00060:-00117:-00381:002107.4992:01589
01590:-00147:-00120:+00011:002107.4992:01590
01591:-00106:+00026:-00289:002105.0751:01591
01592:+00114:+00070:+00024:002105.0751:01592
01593:+00251:-00068:+00074:002105.0751:01593
01594:+00236:-00150:-00293:002105.0751:01594
01595:-00040:+00244:+00079:002105.0751:01595
01596:-00094:-00060:+00298:002105.0751:01596
01597:-00041:+00159:+00003:002105.0751:01597
01598:+00130:+00336:+00059:002105.0751:01598
01599:+00166:-00003:+00104:002105.0751:01599
01600:+00063:+00182:-00088:002105.0751:01600
01601:-00166:+00138:-00023:002100.7409:01601
01602:-00109:+00266:+00047:002100.7409:01602
01603:-00155:-00155:-00082:002100.7409:01603
01604:+00025:+00081:-00206:002100.7409:01604
01605:+00119:+00006:+00079:002100.7409:01605
01606:+00130:-00099:+00016:002100.7409:01606
01607:-00136:+00031:-00126:002100.7409:01607
01608:-00166:+00137:+00108:002100.7409:01608
01609:-00186:+00074:+00017:002100.7409:01609
01610:+00132:+00141:+00299:002107.4992:01610
01611:+00222:+00163:+00209:002107.4992:01611
01612:+00066:+00143:-00078:002107.4992:01612
01613:-00025:+00124:+00160:002107.4992:01613
01614:-00151:-00026:+00073:002107.4992:01614
01615:-00071:+00046:-00062:002107.4992:01615
01616:+00033:-00003:+00281:002107.4992:01616
01617:+00199:+00057:+00016:002107.4992:01617
01618:-00014:+00093:-00174:002107.4992:01618
01619:-00143:+00101:+00164:002107.4992:01619
01620:-00200:-00061:-00026:002119.6455:01620
01621:-00053:+00099:+00074:002119.6455:01621
01622:+00040:+00092:+00254:002119.6455:01622
01623:+00186:+00211:+00051:002119.6455:01623
01624:+00120:+00173:+00039:002119.6455:01624
01625:-00204:-00013:-00046:002119.6455:01625
01626:-00278:+00203:+00009:002119.6455:01626
01627:-00022:+00067:+00172:002119.6455:01627
01628:+00416:+00010:+00078:002119.6455:01628
01629:+00017:+00177:-00179:002137.1801:01629
01630:-00227:-00039:-00230:002137.1801:01630
01631:-00090:+00103:-00119:002137.1801:01631
01632:+00040:-00150:-00107:002137.1801:01632
01633:+00176:+00003:-00254:002137.1801:01633
01634:+00142:-00005:-00029:002137.1801:01634
01635:+00115:+00108:-00170:002137.1801:01635
01636:-00131:-00031:-00276:002137.1801:01636
01637:-00241:+00148:-00393:002137.1801:01637
01638:+00081:-00122:-00323:002137.1801:01638
01639:+00486:-00104:-00363:002140.2697:01639
01640:+00308:-00061:-00878:002140.2697:01640
01641:-00261:-00097:-00543:002140.2697:01641
01642:-00251:-00119:-00498:002140.2697:01642
01643:-00084:-00189:-00593:002140.2697:01643
01644:+00165:-00117:-00050:002140.2697:01644
01645:+00070:-00133:-00429:002140.2697:01645
01646:+00064:-00012:-00458:002140.2697:01646
01647:-00161:-00012:-00311:002140.2697:01647
01648:-00289:+00194:-00332:002153.0280:01648
01649:-00114:+00012:-00147:002153.0280:01649
01650:+00282:-00099:+00139:002153.0280:01650
01651:+00221:+00002:-00209:002153.0280:01651
01652:-00147:-00062:+00137:002153.0280:01652
01653:-00148:-00020:-00104:002153.0280:01653
01654:+00047:+00144:+00115:002153.0280:01654
01655:+00159:-00101:+00461:002153.0280:01655
01656:+00012:+00227:+00188:002153.0280:01656
01657:+00010:+00233:+00278:002155.8627:01657
01658:-00083:+00334:+00081:002155.8627:01658
01659:-00252:+00391:+00305:002155.8627:01659
01660:-00200:+00286:+00318:002155.8627:01660
01661:+00312:+00225:+00175:002155.8627:01661
01662:+00327:+00099:+00308:002155.8627:01662
01663:-00216:-00074:+00199:002155.8627:01663
01664:-00493:-00039:+00019:002155.8627:01664
01665:-00268:+00126:+00313:002155.8627:01665
01666:-00003:-00063:+00479:002162.7324:01666
01667:-00051:+00018:+00359:002162.7324:01667
01668:-00156:+00102:+00270:002162.7324:01668
01669:-00264:+00226:+00158:002162.7324:01669
01670:-00193:+00265:+00206:002162.7324:01670
01671:+00053:+00064:+00222:002162.7324:01671
01672:+00186:+00211:-00014:002162.7324:01672
01673:+00225:+00160:+00161:002162.7324:01673
01674:-00001:+00113:+00200:002162.7324:01674
01675:-00117:+00000:+00107:002162.7324:01675
01676:+00081:+00199:+00138:002168.2216:01676
01677:+00487:+00005:+00132:002168.2216:01677
01678:+00540:+00129:-00046:002168.2216:01678
01679:+00126:+00164:-00165:002168.2216:01679
01680:+00023:+00021:-00056:002168.2216:01680
01681:+00053:-00094:-00487:002168.2216:01681
01682:+00101:+00335:-00292:002168.2216:01682
01683:+00092:-00075:+00024:002168.2216:01683
01684:+00147:+00238:-00313:002168.2216:01684
01685:+00119:-00124:-00056:002178.8684:01685
01686:-00272:-00118:-00552:002178.8684:01686
01687:-00276:+00071:-00376:002178.8684:01687
01688:+00110:-00046:-00088:002178.8684:01688
01689:+00494:+00171:-00149:002178.8684:01689
01690:+00219:+00008:-00336:002178.8684:01690
01691:-00205:-00039:-00181:002178.8684:01691
01692:-00187:+00104:-00409:002178.8684:01692
01693:+00168:-00088:-00123:002178.8684:01693
01694:+00329:+00072:-00404:002170.3457:01694
01695:+00411:+00137:+00051:002170.3457:01695
01696:+00192:-00029:+00104:002170.3457:01696
01697:+00197:+00169:-00272:002170.3457:01697
01698:-00113:+00129:-00049:002170.3457:01698
01699:+00004:+00256:+00300:002170.3457:01699
01700:+00200:-00025:+00242:002170.3457:01700
01701:+00131:-00073:-00107:002170.3457:01701
01702:-00073:+00155:+00040:002170.3457:01702
01703:-00116:+00046:-00011:002175.9301:01703
01704:-00041:+00029:+00132:002175.9301:01704
01705:-00067:+00051:+00079:002175.9301:01705
01706:-00053:+00229:+00173:002175.9301:01706
01707:-00153:+00155:+00251:002175.9301:01707
01708:-00103:+00079:+00222:002175.9301:01708
01709:+00021:+00206:+00249:002175.9301:01709
01710:+00084:+00083:+00294:002175.9301:01710
01711:+00085:-00006:+00175:002175.9301:01711
01712:-00083:+00037:+00067:002174.9597:01712
01713:+00050:+00140:+00232:002174.9597:01713
01714:+00041:+00139:+00277:002174.9597:01714
01715:+00126:+00068:+00288:002174.9597:01715
01716:+00166:+00086:+00081:002174.9597:01716
01717:+00099:+00333:+00141:002174.9597:01717
01718:-00106:+00215:+00287:002174.9597:01718
01719:-00156:+00147:+00100:002174.9597:01719
01720:-00175:+00220:-00063:002174.9597:01720
01721:-00109:+00153:+00038:002174.9597:01721
01722:+00086:+00167:-00021:002162.7546:01722
01723:+00040:-00125:-00059:002162.7546:01723
01724:-00118:-00102:-00222:002162.7546:01724
01725:-00198:+00313:+00060:002162.7546:01725
01726:-00135:-00003:+00164:002162.7546:01726
01727:-00094:+00132:+00073:002162.7546:01727
01728:+00082:+00354:-00251:002162.7546:01728
01729:+00247:+00305:+00001:002162.7546:01729
01730:+00218:-00326:-00013:002162.7546:01730
01731:-00128:-00123:-00555:002160.6342:01731
01732:+00129:-00108:-00477:002160.6342:01732
01733:+00230:-00166:-00067:002160.6342:01733
01734:+00198:-00211:-00106:002160.6342:01734
01735:+00032:-00544:-00407:002160.6342:01735
01736:-00151:+00207:+00075:002160.6342:01736
01737:-00051:+00166:+00372:002160.6342:01737
01738:+00064:-00183:-00030:002160.6342:01738
01739:-00012:+00219:-00295:002160.6342:01739
01740:-00241:+00386:+00031:002148.4045:01740
01741:-00301:-00507:-00232:002148.4045:01741
01742:-00310:+00097:-00372:002148.4045:01742
01743:-00125:-00121:-00043:002148.4045:01743
01744:+00168:-00123:+00141:002148.4045:01744
01745:-00050:-00127:+00121:002148.4045:01745
01746:-00199:+00413:-00015:002148.4045:01746
01747:-00123:+00346:+00290:002148.4045:01747
01748:+00028:+00324:+00517:002148.4045:01748
01749:+00020:-00222:-00065:002148.4045:01749
01750:+00112:+00270:-00159:002136.6791:01750
01751:-00042:+00085:+00159:002136.6791:01751
01752:-00186:-00242:+00214:002136.6791:01752
01753:-00332:+00002:-00213:002136.6791:01753
01754:-00189:+00029:-00039:002136.6791:01754
01755:-00068:+00206:+00421:002136.6791:01755
01756:-00086:+00035:+00471:002136.6791:01756
01757:-00131:+00252:-00153:002136.6791:01757
01758:-00282:+00331:+00054:002136.6791:01758
01759:-00175:-00092:+00413:002126.9658:01759
01760:-00100:+00162:-00104:002126.9658:01760
01761:+00015:+00395:+00124:002126.9658:01761
01762:-00041:+00079:+00291:002126.9658:01762
01763:-00013:+00034:-00382:002126.9658:01763
01764:-00111:+00108:-00053:002126.9658:01764
01765:-00206:-00100:-00084:002126.9658:01765
01766:+00135:+00035:-00168:002126.9658:01766
01767:+00222:+00099:-00240:002126.9658:01767
01768:+00070:-00082:+00144:002118.7570:01768
01769:-00176:-00015:-00130:002118.7570:01769
01770:-00015:-00127:-00162:002118.7570:01770
01771:+00089:+00114:+00078:002118.7570:01771
01772:+00120:+00154:-00011:002118.7570:01772
01773:+00071:-00065:+00096:002118.7570:01773
01774:-00144:+00239:-00212:002118.7570:01774
01775:-00066:+00214:+00046:002118.7570:01775
01776:-00091:-00049:+00027:002118.7570:01776
01777:+00065:-00026:-00364:002118.7570:01777
01778:+00063:+00231:-00216:002093.1840:01778
01779:-00087:-00019:-00001:002093.1840:01779
01780:-00127:-00112:-00126:002093.1840:01780
01781:+00100:+00112:-00548:002093.1840:01781
01782:+00078:-00062:+00251:002093.1840:01782
01783:+00048:-00205:+00156:002093.1840:01783
01784:+00218:+00319:-00163:002093.1840:01784
01785:+00083:+00177:+00470:002093.1840:01785
01786:-00041:+00020:+00304:002093.1840:01786
01787:+00071:+00228:-00167:002087.3393:01787
01788:+00048:+00364:+00206:002087.3393:01788
01789:-00113:+00118:+00315:002087.3393:01789
01790:+00083:+00072:-00229:002087.3393:01790
01791:-00042:+00264:+00039:002087.3393:01791
01792:-00132:+00213:+00213:002087.3393:01792
01793:-00197:-00109:-00169:002087.3393:01793
01794:-00225:+00101:-00095:002087.3393:01794
01795:-00036:+00027:-00027:002087.3393:01795
01796:+00099:-00175:-00015:002087.3393:01796
01797:-00172:+00137:-00074:002090.1274:01797
01798:-00200:+00025:+00293:002090.1274:01798
01799:-00109:+00052:-00108:002090.1274:01799
01800:+00036:+00034:+00178:002090.1274:01800
01801:+00204:+00192:+00126:002090.1274:01801
01802:+00160:+00246:-00005:002090.1274:01802
01803:-00017:-00011:+00211:002090.1274:01803
01804:-00164:+00274:-00195:002090.1274:01804
01805:-00082:+00058:+00193:002090.1274:01805
01806:+00001:-00142:+00078:002090.1274:01806
01807:+00097:+00292:-00176:002089.7521:01807
01808:+00056:-00002:+00139:002089.7521:01808
01809:-00055:+00045:-00212:002089.7521:01809
01810:-00087:+00148:-00058:002089.7521:01810
01811:-00205:+00040:-00127:002089.7521:01811
01812:-00001:+00096:-00111:002089.7521:01812
01813:+00159:+00133:+00109:002089.7521:01813
01814:+00043:+00290:+00104:002089.7521:01814
01815:-00185:+00195:-00014:002089.7521:01815
01816:-00189:-00014:+00046:002112.3725:01816
01817:-00030:+00165:-00253:002112.3725:01817
01818:+00119:+00008:-00108:002112.3725:01818
01819:+00147:+00059:-00034:002112.3725:01819
01820:+00077:-00100:-00473:002112.3725:01820
01821:-00173:-00105:-00512:002112.3725:01821
01822:-00229:-00135:-00281:002112.3725:01822
01823:+00137:-00170:-00383:002112.3725:01823
01824:+00317:-00014:-00439:002112.3725:01824
01825:+00130:+00008:-00222:002129.8127:01825
01826:-00167:+00030:-00372:002129.8127:01826
01827:-00165:-00193:-00448:002129.8127:01827
01828:-00038:+00020:-00278:002129.8127:01828
01829:+00284:-00009:-00325:002129.8127:01829
01830:+00402:-00131:-00095:002129.8127:01830
01831:+00089:+00043:-00132:002129.8127:01831
01832:-00195:-00042:-00547:002129.8127:01832
01833:-00205:-00038:-00276:002129.8127:01833
01834:-00068:-00057:-00099:002129.8127:01834
01835:-00220:+00037:-00329:002136.6442:01835
01836:+00003:+00124:+00248:002136.6442:01836
01837:+00223:+00069:+00068:002136.6442:01837
01838:+00054:+00096:+00274:002136.6442:01838
01839:-00374:+00137:+00395:002136.6442:01839
01840:-00060:+00250:+00243:002136.6442:01840
01841:+00169:+00259:+00383:002136.6442:01841
01842:-00011:+00198:+00106:002136.6442:01842
01843:-00110:+00365:+00208:002136.6442:01843
01844:-00076:+00267:+00339:002145.5383:01844
01845:+00071:+00154:+00248:002145.5383:01845
01846:+00109:+00130:+00427:002145.5383:01846
01847:+00083:+00017:+00311:002145.5383:01847
01848:-00144:+00116:+00148:002145.5383:01848
01849:-00182:+00093:+00240:002145.5383:01849
01850:-00207:+00081:+00156:002145.5383:01850
01851:+00215:+00047:+00397:002145.5383:01851
01852:+00332:+00119:+00111:002145.5383:01852
01853:+00015:+00119:+00043:002155.9792:01853
01854:-00338:+00071:+00072:002155.9792:01854
01855:-00298:+00105:-00300:002155.9792:01855
01856:+00223:+00016:+00114:002155.9792:01856
01857:+00145:+00041:-00138:002155.9792:01857
01858:+00050:+00171:+00053:002155.9792:01858
01859:+00013:-00103:-00080:002155.9792:01859
01860:+00046:+00192:-00263:002155.9792:01860
01861:-00008:-00009:+00168:002155.9792:01861
01862:+00280:+00103:-00101:002155.9792:01862
01863:+00329:-00018:-00372:002159.0466:01863
01864:+00189:-00016:-00007:002159.0466:01864
01865:-00012:+00189:-00286:002159.0466:01865
01866:+00106:-00008:-00134:002159.0466:01866
01867:+00017:-00007:-00334:002159.0466:01867
01868:+00044:+00230:-00380:002159.0466:01868
01869:+00137:+00209:+00205:002159.0466:01869
01870:+00093:+00228:-00133:002159.0466:01870
01871:+00005:+00266:-00272:002159.0466:01871
01872:-00034:+00301:-00056:002156.8937:01872
01873:-00006:+00222:+00105:002156.8937:01873
01874:+00217:+00004:-00318:002156.8937:01874
01875:+00129:-00183:-00135:002156.8937:01875
01876:+00035:-00007:-00273:002156.8937:01876
01877:-00052:-00018:-00027:002156.8937:01877
01878:+00068:-00119:+00105:002156.8937:01878
01879:+00096:+00294:-00091:002156.8937:01879
01880:+00253:+00239:+00396:002156.8937:01880
01881:+00075:+00128:+00077:002159.6696:01881
01882:+00126:+00213:-00450:002159.6696:01882
01883:+00026:+00130:-00056:002159.6696:01883
01884:+00004:+00392:-00007:002159.6696:01884
01885:+00255:-00261:+00199:002159.6696:01885
01886:+00106:-00002:-00350:002159.6696:01886
01887:+00050:+00205:+00064:002159.6696:01887
01888:-00077:-00087:+00402:002159.6696:01888
01889:-00108:-00158:+00154:002159.6696:01889
01890:+00007:+00277:+00303:002159.6696:01890
01891:+00216:+00389:+00446:002151.3889:01891
01892:+00106:+00132:+00528:002151.3889:01892
01893:-00069:+00115:-00081:002151.3889:01893
01894:-00152:+00305:+00072:002151.3889:01894
01895:-00250:-00087:+00225:002151.3889:01895
01896:-00020:+00147:+00052:002151.3889:01896
01897:+00084:+00091:+00118:002151.3889:01897
01898:-00083:+00038:+00090:002151.3889:01898
01899:-00091:+00119:+00070:002151.3889:01899
01900:-00025:+00119:+00022:002141.7133:01900
01901:+00126:+00254:+00187:002141.7133:01901
01902:+00218:+00172:+00235:002141.7133:01902
01903:+00076:-00012:+00037:002141.7133:01903
01904:-00091:+00243:-00145:002141.7133:01904
01905:-00014:+00245:-00105:002141.7133:01905
01906:-00080:+00029:+00141:002141.7133:01906
01907:+00100:-00005:-00379:002141.7133:01907
01908:+00338:+00215:-00377:002141.7133:01908
01909:+00109:-00078:-00125:002133.4113:01909
01910:-00242:-00289:-00600:002133.4113:01910
01911:-00356:+00020:-00456:002133.4113:01911
01912:-00042:+00241:+00033:002133.4113:01912
01913:+00361:-00039:-00087:002133.4113:01913
01914:+00152:+00052:-00252:002133.4113:01914
01915:-00416:+00312:-00270:002133.4113:01915
01916:-00145:+00163:+00127:002133.4113:01916
01917:+00055:-00152:-00319:002133.4113:01917
01918:+00126:+00132:-00212:002133.4113:01918
01919:+00110:+00179:-00133:002129.1386:01919
01920:-00078:-00245:-00404:002129.1386:01920
01921:-00142:+00019:-00198:002129.1386:01921
01922:-00186:+00120:-00226:002129.1386:01922
01923:-00068:+00078:+00119:002129.1386:01923
01924:+00095:+00002:+00267:002129.1386:01924
01925:+00003:+00164:-00189:002129.1386:01925
01926:-00056:+00368:+00288:002129.1386:01926
01927:-00252:-00092:+00419:002129.1386:01927
01928:-00363:-00052:+00123:002123.1501:01928
01929:-00138:+00243:+00157:002123.1501:01929
01930:+00023:+00363:+00106:002123.1501:01930
01931:-00051:-00055:+00100:002123.1501:01931
01932:-00287:+00021:-00040:002123.1501:01932
01933:-00274:+00204:-00082:002123.1501:01933
01934:-00137:+00222:+00396:002123.1501:01934
01935:+00096:-00026:+00302:002123.1501:01935
01936:+00126:+00247:+00044:002123.1501:01936
01937:-00020:+00312:+00072:002123.1501:01937
01938:-00261:+00136:+00210:002111.4758:01938
01939:-00248:-00080:-00009:002111.4758:01939
01940:-00031:+00483:-00203:002111.4758:01940
01941:-00017:-00075:+00490:002111.4758:01941
01942:+00132:-00034:-00325:002111.4758:01942
01943:-00084:+00354:-00559:002111.4758:01943
01944:-00234:-00287:+00085:002111.4758:01944
01945:-00157:-00160:-00169:002111.4758:01945
01946:+00082:-00128:-00419:002111.4758:01946
01947:+00156:+00106:+00253:002096.8566:01947
01948:+00006:-00221:+00079:002096.8566:01948
01949:+00017:-00215:-00234:002096.8566:01949
01950:+00002:+00278:+00205:002096.8566:01950
01951:-00018:+00203:+00301:002096.8566:01951
01952:-00024:+00099:+00284:002096.8566:01952
01953:+00240:+00305:-00178:002096.8566:01953
01954:-00025:+00321:-00156:002096.8566:01954
01955:-00296:-00035:-00418:002096.8566:01955
01956:-00100:+00185:-00173:002096.8566:01956
01957:-00004:+00225:-00306:002094.4040:01957
01958:+00117:-00133:-00057:002094.4040:01958
01959:-00001:-00042:-00223:002094.4040:01959
01960:-00077:+00072:-00207:002094.4040:01960
01961:-00143:-00018:+00251:002094.4040:01961
01962:-00030:-00179:-00180:002094.4040:01962
01963:+00088:+00237:+00166:002094.4040:01963
01964:+00077:+00085:+00441:002094.4040:01964
01965:+00051:-00110:+00203:002094.4040:01965
01966:-00079:+00268:-00083:002086.5485:01966
01967:-00070:+00257:+00239:002086.5485:01967
01968:-00139:-00051:+00237:002086.5485:01968
01969:-00021:+00112:-00174:002086.5485:01969
01970:+00167:+00264:+00191:002086.5485:01970
01971:+00066:-00014:+00223:002086.5485:01971
01972:-00115:+00062:-00237:002086.5485:01972
01973:-00186:+00161:+00022:002086.5485:01973
01974:-00160:-00049:+00170:002086.5485:01974
01975:+00123:-00022:+00065:002086.5485:01975
01976:+00243:+00012:+00026:002086.1379:01976
01977:+00084:+00049:+00134:002086.1379:01977
01978:-00157:+00081:+00106:002086.1379:01978
01979:-00192:+00137:+00131:002086.1379:01979
01980:-00103:+00256:+00046:002086.1379:01980
01981:+00021:+00090:+00296:002086.1379:01981
01982:+00143:+00147:+00064:002086.1379:01982
01983:+00118:+00246:-00125:002086.1379:01983
01984:-00047:+00188:+00180:002086.1379:01984
01985:-00193:-00043:-00033:002097.8413:01985
01986:-00120:+00086:-00316:002097.8413:01986
01987:-00011:-00040:+00140:002097.8413:01987
01988:+00150:+00032:+00053:002097.8413:01988
01989:+00199:+00112:-00173:002097.8413:01989
01990:+00073:+00261:+00145:002097.8413:01990
01991:-00295:-00040:-00051:002097.8413:01991
01992:-00183:+00052:-00011:002097.8413:01992
01993:+00155:+00172:+00037:002097.8413:01993
01994:+00121:-00045:-00025:002097.8413:01994
01995:+00052:+00217:-00140:002115.0688:01995
01996:-00158:-00127:+00028:002115.0688:01996
01997:-00132:+00277:-00440:002115.0688:01997
01998:+00066:+00092:+00171:002115.0688:01998
01999:+00244:-00116:+00159:002115.0688:01999
02000:+00103:+00028:-00462:002115.0688:02000
02001:-00024:-00086:+00088:002115.0688:02001
02002:-00301:+00132:-00064:002115.0688:02002
02003:-00144:-00136:-00084:002115.0688:02003
02004:+00163:+00027:+00257:002121.8781:02004
02005:+00366:+00034:+00082:002121.8781:02005
02006:+00296:+00177:+00003:002121.8781:02006
02007:-00130:+00025:+00113:002121.8781:02007
02008:-00347:+00167:+00055:002121.8781:02008
02009:-00166:+00043:+00006:002121.8781:02009
02010:+00371:+00064:+00068:002121.8781:02010
02011:+00355:-00065:-00024:002121.8781:02011
02012:-00076:-00088:-00029:002121.8781:02012
02013:-00210:-00013:-00012:002121.8781:02013
02014:-00205:+00049:-00221:002138.0512:02014
02015:-00051:+00055:-00095:002138.0512:02015
02016:+00144:-00156:-00102:002138.0512:02016
02017:+00116:-00023:-00561:002138.0512:02017
02018:-00022:-00013:-00320:002138.0512:02018
02019:-00095:-00081:-00378:002138.0512:02019
02020:+00058:-00047:-00502:002138.0512:02020
02021:+00251:+00023:-00290:002138.0512:02021
02022:+00132:-00094:-00472:002138.0512:02022
02023:+00011:-00068:-00528:002148.3496:02023
02024:-00105:+00006:-00335:002148.3496:02024
02025:-00097:-00078:-00501:002148.3496:02025
02026:+00172:+00156:-00245:002148.3496:02026
02027:+00235:-00141:-00130:002148.3496:02027
02028:+00093:+00271:-00337:002148.3496:02028
02029:-00188:+00081:+00191:002148.3496:02029
02030:-00366:-00047:+00000:002148.3496:02030
02031:-00222:-00084:-00026:002148.3496:02031
02032:+00371:+00086:-00003:002151.4904:02032
02033:+00290:+00007:-00085:002151.4904:02033
02034:-00184:+00130:+00026:002151.4904:02034
02035:-00201:+00220:+00010:002151.4904:02035
02036:-00296:+00142:+00265:002151.4904:02036
02037:-00108:+00212:+00351:002151.4904:02037
02038:+00254:+00411:+00253:002151.4904:02038
02039:+00151:+00294:+00180:002151.4904:02039
02040:-00122:+00221:+00228:002151.4904:02040
02041:-00191:-00048:+00221:002156.7053:02041
02042:-00120:+00119:+00269:002156.7053:02042
02043:+00096:-00028:+00259:002156.7053:02043
02044:+00182:-00131:+00267:002156.7053:02044
02045:+00068:+00022:+00203:002156.7053:02045
02046:-00274:-00107:+00005:002156.7053:02046
02047:-00320:+00042:+00180:002156.7053:02047
02048:+00083:+00197:+00232:002156.7053:02048
02049:+00217:+00054:+00170:002156.7053:02049
02050:+00147:+00080:-00077:002156.7053:02050
02051:-00207:+00248:-00011:002163.3339:02051
02052:-00207:-00002:+00018:002163.3339:02052
02053:+00056:+00266:-00136:002163.3339:02053
02054:+00318:+00105:+00222:002163.3339:02054
02055:+00259:+00045:+00008:002163.3339:02055
02056:+00100:-00024:-00109:002163.3339:02056
02057:-00068:+00046:-00288:002163.3339:02057
02058:-00116:+00207:-00134:002163.3339:02058
02059:+00007:-00090:+00062:002163.3339:02059
02060:+00210:+00106:-00076:002166.4306:02060
02061:+00301:+00095:+00016:002166.4306:02061
02062:+00018:+00104:+00062:002166.4306:02062
02063:-00059:+00227:-00255:002166.4306:02063
02064:-00110:+00242:-00161:002166.4306:02064
02065:+00262:+00363:-00097:002166.4306:02065
02066:+00365:+00161:-00207:002166.4306:02066
02067:+00236:-00075:-00025:002166.4306:02067
02068:+00004:+00174:-00533:002166.4306:02068
02069:-00222:+00124:-00029:002168.1347:02069
02070:+00085:-00004:+00050:002168.1347:02070
02071:+00294:+00181:-00057:002168.1347:02071
02072:+00202:+00101:+00175:002168.1347:02072
02073:-00153:+00139:-00173:002168.1347:02073
02074:-00139:-00174:-00256:002168.1347:02074
02075:+00052:+00080:-00159:002168.1347:02075
02076:+00084:-00047:+00073:002168.1347:02076
02077:+00261:-00207:+00104:002168.1347:02077
02078:+00029:+00156:-00205:002174.8469:02078
02079:-00150:-00172:+00142:002174.8469:02079
02080:-00119:+00172:-00055:002174.8469:02080
02081:+00206:+00104:+00209:002174.8469:02081
02082:+00143:-00084:+00082:002174.8469:02082
02083:-00092:+00225:-00170:002174.8469:02083
02084:-00128:+00020:+00252:002174.8469:02084
02085:-00094:-00049:+00168:002174.8469:02085
02086:-00196:+00063:-00050:002174.8469:02086
02087:-00016:-00060:+00192:002174.8469:02087
02088:+00304:+00092:+00029:002166.4558:02088
02089:-00017:+00221:+00230:002166.4558:02089
02090:-00355:-00027:+00204:002166.4558:02090
02091:-00285:+00325:-00085:002166.4558:02091
02092:+00019:+00196:+00230:002166.4558:02092
02093:+00107:-00030:+00272:002166.4558:02093
02094:+00173:-00017:+00080:002166.4558:02094
02095:+00103:-00014:-00345:002166.4558:02095
02096:-00166:+00393:+00175:002166.4558:02096
02097:-00033:+00005:+00439:002160.5256:02097
02098:+00079:-00102:-00069:002160.5256:02098
02099:+00092:+00318:+00198:002160.5256:02099
02100:-00032:+00205:+00152:002160.5256:02100
02101:-00116:+00208:+00068:002160.5256:02101
02102:-00182:+00215:-00194:002160.5256:02102
02103:-00034:+00257:-00020:002160.5256:02103
02104:+00027:-00243:-00170:002160.5256:02104
02105:+00190:-00211:-00322:002160.5256:02105
02106:+00202:+00126:-00454:002148.2836:02106
02107:-00056:-00165:-00244:002148.2836:02107
02108:-00150:-00287:-00146:002148.2836:02108
02109:-00036:+00258:-00260:002148.2836:02109
02110:+00263:+00091:-00148:002148.2836:02110
02111:-00063:+00005:-00141:002148.2836:02111
02112:-00200:+00143:-00220:002148.2836:02112
02113:-00077:+00227:-00160:002148.2836:02113
02114:-00080:+00301:+00179:002148.2836:02114
02115:-00033:-00198:-00178:002148.2836:02115
02116:+00110:+00104:-00334:002132.9497:02116
02117:+00066:+00019:+00046:002132.9497:02117
02118:-00143:-00186:+00060:002132.9497:02118
02119:-00249:+00058:+00052:002132.9497:02119
02120:-00175:+00289:+00311:002132.9497:02120
02121:+00076:+00227:-00047:002132.9497:02121
02122:+00146:+00277:+00346:002132.9497:02122
02123:-00053:-00083:+00117:002132.9497:02123
02124:-00051:+00336:-00109:002132.9497:02124
02125:-00279:+00120:+00317:002126.9821:02125
02126:-00214:+00106:+00096:002126.9821:02126
02127:+00237:+00225:+00100:002126.9821:02127
02128:+00212:+00140:+00017:002126.9821:02128
02129:-00175:+00032:+00069:002126.9821:02129
02130:-00363:-00130:+00028:002126.9821:02130
02131:-00237:+00227:+00312:002126.9821:02131
02132:+00153:+00237:+00378:002126.9821:02132
02133:+00145:-00035:+00197:002126.9821:02133
02134:-00012:+00350:-00146:002104.3950:02134
02135:-00064:+00293:+00242:002104.3950:02135
02136:-00215:-00064:+00287:002104.3950:02136
02137:-00093:+00193:-00367:002104.3950:02137
02138:+00249:+00290:-00164:002104.3950:02138
02139:+00170:-00150:-00161:002104.3950:02139
02140:-00126:-00118:-00195:002104.3950:02140
02141:-00079:+00169:-00277:002104.3950:02141
02142:-00026:-00214:-00081:002104.3950:02142
02143:+00112:-00191:-00059:002104.3950:02143
02144:+00256:-00242:-00295:002086.2333:02144
02145:+00076:+00302:-00029:002086.2333:02145
02146:-00087:+00074:+00297:002086.2333:02146
02147:+00029:+00253:-00143:002086.2333:02147
02148:-00058:+00219:-00136:002086.2333:02148
02149:+00029:+00231:+00110:002086.2333:02149
02150:+00077:-00018:-00389:002086.2333:02150
02151:-00050:+00149:-00064:002086.2333:02151
02152:-00278:+00379:-00073:002086.2333:02152
02153:-00108:-00003:-00250:002086.2333:02153
02154:+00012:-00010:-00198:002076.6975:02154
02155:+00056:+00058:-00212:002076.6975:02155
02156:+00044:-00143:+00197:002076.6975:02156
02157:-00230:-00125:-00143:002076.6975:02157
02158:-00058:+00312:+00294:002076.6975:02158
02159:-00100:+00022:+00314:002076.6975:02159
02160:-00016:-00091:+00251:002076.6975:02160
02161:+00163:+00279:+00031:002076.6975:02161
02162:+00162:+00142:+00054:002076.6975:02162
02163:-00092:+00120:+00166:002072.5031:02163
02164:-00171:+00293:-00087:002072.5031:02164
02165:-00013:+00228:+00112:002072.5031:02165
02166:-00109:-00020:+00400:002072.5031:02166
02167:+00074:+00127:-00161:002072.5031:02167
02168:+00090:+00253:-00010:002072.5031:02168
02169:-00121:-00033:-00073:002072.5031:02169
02170:-00225:+00111:-00259:002072.5031:02170
02171:-00250:+00269:+00044:002072.5031:02171
02172:-00077:-00111:-00066:002072.5031:02172
02173:+00214:+00147:-00231:002068.7624:02173
02174:+00157:+00087:-00001:002068.7624:02174
02175:-00154:-00059:+00078:002068.7624:02175
02176:-00211:-00014:-00172:002068.7624:02176
02177:-00183:+00098:+00081:002068.7624:02177
02178:-00050:+00051:+00183:002068.7624:02178
02179:+00057:+00102:+00066:002068.7624:02179
02180:+00204:+00218:+00186:002068.7624:02180
02181:-00093:+00098:-00024:002068.7624:02181
02182:-00155:+00074:+00062:002068.7624:02182
02183:-00164:+00208:+00079:002087.2717:02183
02184:+00110:+00114:+00007:002087.2717:02184
02185:+00241:+00119:+00072:002087.2717:02185
02186:-00021:+00071:-00028:002087.2717:02186
02187:-00189:-00060:-00283:002087.2717:02187
02188:-00186:-00026:+00015:002087.2717:02188
02189:-00200:+00027:-00041:002087.2717:02189
02190:-00112:+00039:-00073:002087.2717:02190
02191:+00350:+00198:+00041:002087.2717:02191
02192:+00054:+00067:-00165:002107.8103:02192
02193:-00128:+00052:-00177:002107.8103:02193
02194:-00254:+00010:-00171:002107.8103:02194
02195:+00071:+00010:+00083:002107.8103:02195
02196:+00135:+00121:+00008:002107.8103:02196
02197:+00269:+00089:-00002:002107.8103:02197
02198:+00111:+00083:-00047:002107.8103:02198
02199:-00239:+00102:-00282:002107.8103:02199
02200:-00165:+00061:+00245:002107.8103:02200
02201:-00019:-00133:-00046:002107.8103:02201
02202:+00378:+00173:-00070:002110.9873:02202
02203:+00033:-00064:+00136:002110.9873:02203
02204:-00175:-00015:-00235:002110.9873:02204
02205:-00230:-00103:-00056:002110.9873:02205
02206:-00020:+00004:-00061:002110.9873:02206
02207:+00000:+00256:-00170:002110.9873:02207
02208:+00066:-00068:+00128:002110.9873:02208
02209:+00049:+00082:-00126:002110.9873:02209
02210:+00000:+00088:-00575:002110.9873:02210
02211:-00168:+00078:-00046:002130.5625:02211
02212:-00199:+00028:-00127:002130.5625:02212
02213:+00180:+00001:-00280:002130.5625:02213
02214:+00260:-00104:-00198:002130.5625:02214
02215:+00058:-00061:-00383:002130.5625:02215
02216:-00159:+00014:-00488:002130.5625:02216
02217:-00087:-00049:-00283:002130.5625:02217
02218:+00200:+00154:-00234:002130.5625:02218
02219:+00229:-00206:-00153:002130.5625:02219
02220:+00081:-00151:-00336:002140.8286:02220
02221:+00051:+00189:-00620:002140.8286:02221
02222:-00215:+00075:-00331:002140.8286:02222
02223:-00208:-00038:-00299:002140.8286:02223
02224:+00241:-00079:-00297:002140.8286:02224
02225:+00274:+00135:-00079:002140.8286:02225
02226:-00117:+00128:+00018:002140.8286:02226
02227:-00539:-00092:-00041:002140.8286:02227
02228:-00323:-00042:+00077:002140.8286:02228
02229:+00253:-00058:+00151:002140.8286:02229
02230:+00112:-00074:+00154:002140.1936:02230
02231:-00083:+00162:+00024:002140.1936:02231
02232:-00108:+00125:+00191:002140.1936:02232
02233:-00073:+00215:+00174:002140.1936:02233
02234:-00103:+00159:+00224:002140.1936:02234
02235:+00019:+00243:+00217:002140.1936:02235
02236:+00186:+00208:+00145:002140.1936:02236
02237:+00037:+00105:+00032:002140.1936:02237
02238:-00106:-00079:+00149:002140.1936:02238
02239:-00153:-00166:+00182:002156.6997:02239
02240:+00021:-00097:+00149:002156.6997:02240
02241:+00126:-00101:+00145:002156.6997:02241
02242:+00057:-00026:+00093:002156.6997:02242
02243:-00122:+00136:+00188:002156.6997:02243
02244:-00140:+00073:+00074:002156.6997:02244
02245:-00163:+00290:+00132:002156.6997:02245
02246:-00046:+00098:+00280:002156.6997:02246
02247:+00132:+00287:-00045:002156.6997:02247
02248:+00156:+00055:+00071:002159.5529:02248
02249:-00006:+00236:+00087:002159.5529:02249
02250:-00173:+00056:+00135:002159.5529:02250
02251:+00104:+00095:+00039:002159.5529:02251
02252:+00486:-00018:+00114:002159.5529:02252
02253:+00320:+00013:+00045:002159.5529:02253
02254:-00071:+00033:-00069:002159.5529:02254
02255:-00074:+00312:-00169:002159.5529:02255
02256:+00015:+00242:-00070:002159.5529:02256
02257:+00231:+00386:+00065:002158.8283:02257
02258:+00221:+00254:-00023:002158.8283:02258
02259:-00040:+00170:+00007:002158.8283:02259
02260:-00052:+00250:-00193:002158.8283:02260
02261:-00013:+00005:-00207:002158.8283:02261
02262:+00133:+00126:-00085:002158.8283:02262
02263:+00161:+00045:-00109:002158.8283:02263
02264:+00051:+00086:-00099:002158.8283:02264
02265:+00030:-00050:+00144:002158.8283:02265
02266:+00095:+00001:-00054:002158.8283:02266
02267:-00030:-00089:-00188:002164.3012:02267
02268:+00027:-00072:-00206:002164.3012:02268
02269:+00184:-00212:-00014:002164.3012:02269
02270:+00323:-00279:-00118:002164.3012:02270
02271:-00164:+00070:-00514:002164.3012:02271
02272:-00294:+00052:+00121:002164.3012:02272
02273:+00160:-00012:+00216:002164.3012:02273
02274:+00452:+00130:+00168:002164.3012:02274
02275:+00211:+00121:+00032:002164.3012:02275
02276:-00193:+00253:-00186:002167.2597:02276
02277:-00202:-00104:+00208:002167.2597:02277
02278:+00020:+00004:-00002:002167.2597:02278
02279:+00330:-00035:+00132:002167.2597:02279
02280:+00225:-00075:+00295:002167.2597:02280
02281:-00037:-00032:+00039:002167.2597:02281
02282:-00134:-00082:-00088:002167.2597:02282
02283:-00326:+00063:+00235:002167.2597:02283
02284:-00008:+00335:+00283:002167.2597:02284
02285:+00192:+00008:+00208:002166.5644:02285
02286:+00060:+00260:+00121:002166.5644:02286
02287:-00246:+00243:-00039:002166.5644:02287
02288:-00234:+00140:-00101:002166.5644:02288
02289:-00125:+00180:+00088:002166.5644:02289
02290:-00126:+00272:-00128:002166.5644:02290
02291:+00098:+00293:+00177:002166.5644:02291
02292:+00200:+00163:+00129:002166.5644:02292
02293:+00080:+00087:-00082:002166.5644:02293
02294:-00179:+00160:-00032:002164.4382:02294
02295:-00169:+00327:-00032:002164.4382:02295
02296:-00039:+00011:+00258:002164.4382:02296
02297:+00388:+00086:-00148:002164.4382:02297
02298:-00031:+00139:-00345:002164.4382:02298
02299:-00340:-00150:-00013:002164.4382:02299
02300:-00345:+00129:-00225:002164.4382:02300
02301:-00091:-00125:-00029:002164.4382:02301
02302:+00171:-00039:-00044:002164.4382:02302
02303:+00001:-00039:-00170:002164.4382:02303
02304:-00168:+00041:-00276:002171.1381:02304
02305:-00299:+00002:-00225:002171.1381:02305
02306:-00102:+00196:-00037:002171.1381:02306
02307:+00107:+00070:-00149:002171.1381:02307
02308:+00130:-00210:-00064:002171.1381:02308
02309:-00253:+00093:-00406:002171.1381:02309
02310:-00223:+00002:+00087:002171.1381:02310
02311:-00103:-00130:+00041:002171.1381:02311
02312:-00023:-00065:+00026:002171.1381:02312
02313:+00218:+00005:+00373:002159.0024:02313
02314:-00047:+00193:-00067:002159.0024:02314
02315:-00073:+00171:+00282:002159.0024:02315
02316:-00230:-00145:-00164:002159.0024:02316
02317:-00222:+00327:+00146:002159.0024:02317
02318:+00108:-00116:+00427:002159.0024:02318
02319:+00296:-00120:-00277:002159.0024:02319
02320:+00180:+00194:-00100:002159.0024:02320
02321:-00183:+00222:+00308:002159.0024:02321
02322:-00086:+00100:+00387:002156.8356:02322
02323:-00085:+00388:+00425:002156.8356:02323
02324:+00003:+00130:-00180:002156.8356:02324
02325:+00061:+00503:-00120:002156.8356:02325
02326:-00099:-00142:+00002:002156.8356:02326
02327:-00069:-00098:-00023:002156.8356:02327
02328:-00009:+00018:-00044:002156.8356:02328
02329:+00032:+00105:+00197:002156.8356:02329
02330:+00125:+00015:+00264:002156.8356:02330
02331:+00144:-00133:-00165:002140.9267:02331
02332:-00037:+00405:-00035:002140.9267:02332
02333:-00049:-00034:+00373:002140.9267:02333
02334:-00038:+00051:+00055:002140.9267:02334
02335:+00095:+00423:-00129:002140.9267:02335
02336:+00029:+00294:+00011:002140.9267:02336
02337:-00216:-00041:-00586:002140.9267:02337
02338:-00141:-00076:-00114:002140.9267:02338
02339:+00030:+00463:-00493:002140.9267:02339
02340:+00042:-00185:-00095:002140.9267:02340
02341:+00094:-00196:+00063:002121.9421:02341
02342:+00070:+00258:-00372:002121.9421:02342
02343:-00170:+00085:+00201:002121.9421:02343
02344:+00007:-00209:-00182:002121.9421:02344
02345:+00159:+00259:-00238:002121.9421:02345
02346:+00220:+00107:+00293:002121.9421:02346
02347:-00073:+00038:-00010:002121.9421:02347
02348:-00094:+00215:-00213:002121.9421:02348
02349:+00160:+00245:+00094:002121.9421:02349
02350:-00004:+00255:-00075:002112.3193:02350
02351:-00128:+00041:+00163:002112.3193:02351
02352:-00004:+00210:-00047:002112.3193:02352
02353:+00080:-00015:-00091:002112.3193:02353
02354:-00157:+00070:+00030:002112.3193:02354
02355:-00141:-00107:-00054:002112.3193:02355
02356:+00032:+00079:+00066:002112.3193:02356
02357:-00040:-00095:+00220:002112.3193:02357
02358:+00085:-00079:-00024:002112.3193:02358
02359:+00155:+00189:-00074:002112.3193:02359
02360:-00236:+00129:+00127:002097.1542:02360
02361:-00185:+00020:-00008:002097.1542:02361
02362:+00095:+00379:-00087:002097.1542:02362
02363:+00101:-00032:+00300:002097.1542:02363
02364:+00113:+00038:-00010:002097.1542:02364
02365:-00050:+00000:-00175:002097.1542:02365
02366:-00166:+00092:+00104:002097.1542:02366
02367:-00219:+00031:-00101:002097.1542:02367
02368:-00051:+00029:+00045:002097.1542:02368
02369:+00046:+00048:+00016:002093.2802:02369
02370:+00107:+00023:+00061:002093.2802:02370
02371:-00072:+00021:-00012:002093.2802:02371
02372:-00127:+00163:-00059:002093.2802:02372
02373:-00172:-00040:+00110:002093.2802:02373
02374:-00076:+00039:+00009:002093.2802:02374
02375:+00000:+00099:+00020:002093.2802:02375
02376:+00065:+00074:+00052:002093.2802:02376
02377:-00006:+00132:-00128:002093.2802:02377
02378:-00131:+00093:-00040:002093.2802:02378
02379:-00189:+00081:+00046:002101.5666:02379
02380:-00142:+00068:+00076:002101.5666:02380
02381:+00089:+00053:+00140:002101.5666:02381
02382:+00041:+00271:-00207:002101.5666:02382
02383:-00125:+00064:-00248:002101.5666:02383
02384:-00212:+00112:+00098:002101.5666:02384
02385:-00181:+00021:-00075:002101.5666:02385
02386:+00077:+00059:+00036:002101.5666:02386
02387:+00032:+00180:+00105:002101.5666:02387
02388:-00020:+00031:-00038:002115.1674:02388
02389:+00034:+00291:-00098:002115.1674:02389
02390:-00146:-00196:-00009:002115.1674:02390
02391:-00119:+00092:-00329:002115.1674:02391
02392:+00004:+00047:+00047:002115.1674:02392
02393:+00192:+00080:+00053:002115.1674:02393
02394:+00184:-00071:-00478:002115.1674:02394
02395:-00155:-00115:-00033:002115.1674:02395
02396:-00303:-00040:-00517:002115.1674:02396
02397:-00030:-00037:-00296:002115.1674:02397
02398:+00339:-00108:-00191:002121.9501:02398
02399:+00271:+00132:-00469:002121.9501:02399
02400:-00086:-00062:-00197:002121.9501:02400
02401:-00159:+00149:-00748:002121.9501:02401
02402:-00030:-00073:-00690:002121.9501:02402
02403:+00102:+00054:-00200:002121.9501:02403
02404:+00067:-00215:-00385:002121.9501:02404
02405:+00143:+00041:-00426:002121.9501:02405
02406:+00143:-00368:-00437:002121.9501:02406
02407:+00064:-00022:-00244:002138.0732:02407
02408:-00213:-00067:+00108:002138.0732:02408
02409:+00062:-00049:-00147:002138.0732:02409
02410:+00339:+00225:-00085:002138.0732:02410
02411:+00103:+00063:-00043:002138.0732:02411
02412:-00310:+00186:-00200:002138.0732:02412
02413:-00265:+00382:+00146:002138.0732:02413
02414:+00061:+00163:+00299:002138.0732:02414
02415:+00134:+00179:+00248:002138.0732:02415
02416:+00037:+00245:+00083:002140.9567:02416
02417:-00050:+00120:+00034:002140.9567:02417
02418:-00069:+00004:+00214:002140.9567:02418
02419:-00120:+00223:+00124:002140.9567:02419
02420:+00047:-00094:+00233:002140.9567:02420
02421:+00206:+00153:+00229:002140.9567:02421
02422:+00129:+00024:+00220:002140.9567:02422
02423:-00030:+00108:+00115:002140.9567:02423
02424:-00243:+00115:+00070:002140.9567:02424
02425:+00013:+00169:+00294:002140.9567:02425
02426:+00168:+00149:+00197:002147.6296:02426
02427:+00138:+00053:-00099:002147.6296:02427
02428:-00278:+00141:+00102:002147.6296:02428
02429:-00166:-00061:+00154:002147.6296:02429
02430:+00148:+00002:+00017:002147.6296:02430
02431:+00008:-00061:+00058:002147.6296:02431
02432:+00028:+00031:+00105:002147.6296:02432
02433:-00011:+00078:-00031:002147.6296:02433
02434:-00081:+00078:+00113:002147.6296:02434
02435:-00152:+00125:-00004:002149.1596:02435
02436:+00067:+00257:+00094:002149.1596:02436
02437:+00241:+00108:+00076:002149.1596:02437
02438:+00241:+00093:-00066:002149.1596:02438
02439:-00093:+00071:+00009:002149.1596:02439
02440:-00197:-00027:+00224:002149.1596:02440
02441:+00073:+00127:+00070:002149.1596:02441
02442:+00268:+00104:+00093:002149.1596:02442
02443:+00386:+00214:+00108:002149.1596:02443
02444:-00056:+00303:-00082:002152.0058:02444
02445:-00222:+00159:+00062:002152.0058:02445
02446:+00100:+00287:-00172:002152.0058:02446
02447:+00208:+00124:+00098:002152.0058:02447
02448:+00142:+00041:+00123:002152.0058:02448
02449:+00093:+00048:-00165:002152.0058:02449
02450:-00348:-00163:-00547:002152.0058:02450
02451:-00368:-00039:-00017:002152.0058:02451
02452:+00324:-00313:+00042:002152.0058:02452
02453:+00613:-00172:-00282:002152.0058:02453
02454:-00003:-00133:+00128:002143.8618:02454
02455:-00361:-00097:-00159:002143.8618:02455
02456:-00050:+00258:+00031:002143.8618:02456
02457:+00167:+00262:+00042:002143.8618:02457
02458:-00079:+00163:+00173:002143.8618:02458
02459:+00098:+00241:-00004:002143.8618:02459
02460:+00379:+00043:-00081:002143.8618:02460
02461:+00178:+00240:-00061:002143.8618:02461
02462:-00150:-00115:-00050:002143.8618:02462
02463:-00019:-00023:+00028:002137.9313:02463
02464:+00073:-00012:+00007:002137.9313:02464
02465:+00075:-00012:+00085:002137.9313:02465
02466:-00035:+00027:+00008:002137.9313:02466
02467:-00024:+00063:+00103:002137.9313:02467
02468:-00109:+00051:+00051:002137.9313:02468
02469:-00169:+00177:+00083:002137.9313:02469
02470:-00101:+00207:+00114:002137.9313:02470
02471:+00118:+00133:+00048:002137.9313:02471
02472:+00092:+00218:-00014:002133.3652:02472
02473:-00113:+00240:+00070:002133.3652:02473
02474:-00158:-00155:+00077:002133.3652:02474
02475:-00084:+00227:-00062:002133.3652:02475
02476:+00192:+00013:+00278:002133.3652:02476
02477:+00220:+00022:-00139:002133.3652:02477
02478:+00094:+00363:+00042:002133.3652:02478
02479:-00180:+00002:+00264:002133.3652:02479
02480:-00144:+00220:+00013:002133.3652:02480
02481:+00063:+00322:-00063:002133.3652:02481
02482:+00124:+00354:+00140:002114.5502:02482
02483:+00144:-00113:+00188:002114.5502:02483
02484:+00012:+00101:-00313:002114.5502:02484
02485:-00267:+00143:-00237:002114.5502:02485
02486:-00228:-00248:+00079:002114.5502:02486
02487:+00125:-00286:-00135:002114.5502:02487
02488:+00048:-00176:-00346:002114.5502:02488
02489:-00072:-00004:+00278:002114.5502:02489
02490:-00100:-00029:+00094:002114.5502:02490
02491:-00129:-00464:-00230:002115.8691:02491
02492:-00209:+00266:+00359:002115.8691:02492
02493:+00108:+00179:+00510:002115.8691:02493
02494:+00312:+00158:+00123:002115.8691:02494
02495:+00163:+00435:+00110:002115.8691:02495
02496:-00286:+00248:+00432:002115.8691:02496
02497:-00251:-00158:-00629:002115.8691:02497
02498:+00224:+00144:-00135:002115.8691:02498
02499:+00300:+00295:-00043:002115.8691:02499
02500:+00086:-00100:-00080:002115.8691:02500
02501:-00284:-00238:-00254:002107.8022:02501
02502:-00236:+00316:-00195:002107.8022:02502
02503:-00019:+00094:+00395:002107.8022:02503
02504:+00065:-00048:+00120:002107.8022:02504
02505:+00111:+00332:-00183:002107.8022:02505
02506:-00065:+00198:+00067:002107.8022:02506
02507:-00252:+00334:+00109:002107.8022:02507
02508:-00153:-00160:-00298:002107.8022:02508
02509:-00059:+00075:-00264:002107.8022:02509
02510:+00134:+00306:-00173:002100.1184:02510
02511:+00191:-00038:+00275:002100.1184:02511
02512:-00187:-00026:-00130:002100.1184:02512
02513:-00057:+00212:-00408:002100.1184:02513
02514:-00111:+00106:+00149:002100.1184:02514
02515:-00018:-00029:+00101:002100.1184:02515
02516:+00043:+00300:-00179:002100.1184:02516
02517:+00159:+00089:+00367:002100.1184:02517
02518:-00047:+00120:+00017:002100.1184:02518
02519:-00183:+00177:-00247:002100.1184:02519
02520:-00076:+00299:+00168:002101.3823:02520
02521:+00034:-00151:+00109:002101.3823:02521
02522:+00038:+00071:-00116:002101.3823:02522
02523:-00278:+00208:-00098:002101.3823:02523
02524:-00251:+00058:-00080:002101.3823:02524
02525:+00025:-00177:-00172:002101.3823:02525
02526:+00067:+00200:-00282:002101.3823:02526
02527:+00025:-00067:+00400:002101.3823:02527
02528:-00011:-00015:+00064:002101.3823:02528
02529:+00012:+00192:+00051:002100.6015:02529
02530:-00024:+00224:+00009:002100.6015:02530
02531:-00040:+00091:+00208:002100.6015:02531
02532:-00100:+00165:+00134:002100.6015:02532
02533:+00065:+00284:-00164:002100.6015:02533
02534:+00012:+00208:+00344:002100.6015:02534
02535:-00123:+00020:-00092:002100.6015:02535
02536:-00073:+00221:-00078:002100.6015:02536
02537:-00142:+00124:+00095:002100.6015:02537
02538:-00130:+00015:-00037:002100.6015:02538
02539:+00098:+00058:-00005:002100.1811:02539
02540:+00064:+00102:-00044:002100.1811:02540
02541:-00189:+00145:-00054:002100.1811:02541
02542:-00150:+00051:-00031:002100.1811:02542
02543:-00125:+00195:+00039:002100.1811:02543
02544:+00032:+00033:+00087:002100.1811:02544
02545:+00097:+00039:+00001:002100.1811:02545
02546:+00033:+00171:-00057:002100.1811:02546
02547:-00127:+00023:+00029:002100.1811:02547
02548:-00109:+00034:-00047:002115.9760:02548
02549:-00108:+00168:-00020:002115.9760:02549
02550:-00054:+00050:+00084:002115.9760:02550
02551:+00025:+00054:-00124:002115.9760:02551
02552:-00045:+00097:+00004:002115.9760:02552
02553:-00130:+00023:-00136:002115.9760:02553
02554:-00123:-00095:-00073:002115.9760:02554
02555:-00054:+00057:+00098:002115.9760:02555
02556:-00022:-00051:-00269:002115.9760:02556
02557:-00003:-00067:+00014:002115.9760:02557
02558:-00185:+00058:-00082:002118.7167:02558
02559:-00208:+00012:-00131:002118.7167:02559
02560:-00096:+00002:+00122:002118.7167:02560
02561:+00035:+00078:-00245:002118.7167:02561
02562:+00109:-00025:-00024:002118.7167:02562
02563:+00008:+00006:+00091:002118.7167:02563
02564:-00084:+00092:-00319:002118.7167:02564
02565:-00156:+00138:+00088:002118.7167:02565
02566:-00267:-00120:+00008:002118.7167:02566
02567:-00114:+00069:-00025:002132.9414:02567
02568:+00268:+00133:+00250:002132.9414:02568
02569:+00180:+00197:-00046:002132.9414:02569
02570:-00006:-00007:-00147:002132.9414:02570
02571:-00337:+00206:-00006:002132.9414:02571
02572:-00141:+00092:+00180:002132.9414:02572
02573:+00125:+00201:-00239:002132.9414:02573
02574:+00358:+00051:+00092:002132.9414:02574
02575:+00072:+00209:+00044:002132.9414:02575
02576:-00260:+00154:-00252:002132.9414:02576
02577:-00099:+00130:+00105:002138.0625:02577
02578:+00126:+00125:+00027:002138.0625:02578
02579:+00223:-00055:+00003:002138.0625:02579
02580:+00009:+00169:+00003:002138.0625:02580
02581:-00114:+00098:+00045:002138.0625:02581
02582:-00122:+00153:-00003:002138.0625:02582
02583:-00109:-00011:+00140:002138.0625:02583
02584:+00127:+00100:-00169:002138.0625:02584
02585:+00228:+00011:-00080:002138.0625:02585
02586:+00074:-00207:-00253:002155.8906:02586
02587:-00123:-00063:-00587:002155.8906:02587
02588:-00167:+00007:-00023:002155.8906:02588
02589:-00160:-00066:+00053:002155.8906:02589
02590:+00296:-00147:-00251:002155.8906:02590
02591:+00296:-00125:-00375:002155.8906:02591
02592:-00062:-00193:-00659:002155.8906:02592
02593:-00201:-00036:-00606:002155.8906:02593
02594:-00132:-00057:-00446:002155.8906:02594
02595:+00199:-00094:-00321:002147.6928:02595
02596:+00231:+00034:-00259:002147.6928:02596
02597:-00021:-00249:-00442:002147.6928:02597
02598:-00071:+00081:-00696:002147.6928:02598
02599:-00030:-00347:-00371:002147.6928:02599
02600:+00171:-00231:-00228:002147.6928:02600
02601:+00500:-00194:-00187:002147.6928:02601
02602:+00269:+00037:-00206:002147.6928:02602
02603:-00256:-00024:-00111:002147.6928:02603
02604:-00137:+00027:-00028:002156.7578:02604
02605:-00088:+00159:+00018:002156.7578:02605
02606:+00074:+00344:+00028:002156.7578:02606
02607:+00023:+00261:+00077:002156.7578:02607
02608:-00067:+00261:-00202:002156.7578:02608
02609:-00044:+00564:+00138:002156.7578:02609
02610:-00089:+00131:+00183:002156.7578:02610
02611:-00206:+00153:+00084:002156.7578:02611
02612:-00110:+00080:+00236:002156.7578:02612
02613:+00044:-00190:+00252:002156.7578:02613
02614:+00298:+00193:+00184:002163.3757:02614
02615:-00128:-00108:+00278:002163.3757:02615
02616:-00205:+00010:+00218:002163.3757:02616
02617:+00084:+00348:+00243:002163.3757:02617
02618:+00197:+00003:+00411:002163.3757:02618
02619:+00172:+00138:+00266:002163.3757:02619
02620:-00128:+00006:+00271:002163.3757:02620
02621:-00318:+00176:+00155:002163.3757:02621
02622:-00163:+00080:+00238:002163.3757:02622
02623:+00228:+00087:+00216:002162.7351:02623
02624:+00212:+00125:+00218:002162.7351:02624
02625:-00069:+00203:+00124:002162.7351:02625
02626:-00226:+00153:+00085:002162.7351:02626
02627:-00202:+00089:+00159:002162.7351:02627
02628:+00224:+00198:-00045:002162.7351:02628
02629:+00368:+00223:+00219:002162.7351:02629
02630:+00160:-00030:+00087:002162.7351:02630
02631:-00087:+00091:-00212:002162.7351:02631
02632:-00152:+00001:-00072:002168.2299:02632
02633:+00085:+00184:-00071:002168.2299:02633
02634:+00390:+00001:+00023:002168.2299:02634
02635:+00371:+00147:-00167:002168.2299:02635
02636:+00001:+00325:-00136:002168.2299:02636
02637:-00133:+00017:+00106:002168.2299:02637
02638:-00070:+00085:-00100:002168.2299:02638
02639:+00240:+00173:-00213:002168.2299:02639
02640:+00222:-00095:-00251:002168.2299:02640
02641:+00004:-00139:-00326:002170.9750:02641
02642:-00022:+00033:-00391:002170.9750:02642
02643:-00171:-00078:-00145:002170.9750:02643
02644:+00051:+00108:-00087:002170.9750:02644
02645:+00387:-00124:-00074:002170.9750:02645
02646:+00183:-00152:-00183:002170.9750:02646
02647:-00169:+00287:-00344:002170.9750:02647
02648:-00040:+00014:+00163:002170.9750:02648
02649:+00200:-00067:-00201:002170.9750:02649
02650:+00111:+00336:-00160:002170.9750:02650
02651:+00017:+00117:+00022:002162.5937:02651
02652:+00014:+00069:-00166:002162.5937:02652
02653:+00172:+00048:+00103:002162.5937:02653
02654:+00039:-00103:-00047:002162.5937:02654
02655:-00086:+00336:-00081:002162.5937:02655
02656:+00174:+00053:+00415:002162.5937:02656
02657:+00190:-00140:-00082:002162.5937:02657
02658:-00034:+00232:-00086:002162.5937:02658
02659:-00090:-00010:-00014:002162.5937:02659
02660:-00273:-00301:+00105:002160.4838:02660
02661:-00038:-00069:+00212:002160.4838:02661
02662:+00005:+00246:-00122:002160.4838:02662
02663:+00034:+00250:+00278:002160.4838:02663
02664:-00043:+00228:+00500:002160.4838:02664
02665:-00153:+00349:-00094:002160.4838:02665
02666:-00204:+00393:+00338:002160.4838:02666
02667:-00082:+00496:+00657:002160.4838:02667
02668:+00248:+00037:-00212:002160.4838:02668
02669:+00079:+00317:-00057:002148.2673:02669
02670:-00056:+00294:+00100:002148.2673:02670
02671:-00129:-00264:+00114:002148.2673:02671
02672:+00058:+00012:+00110:002148.2673:02672
02673:+00086:+00466:+00245:002148.2673:02673
02674:-00029:+00247:+00020:002148.2673:02674
02675:+00068:+00153:+00191:002148.2673:02675
02676:-00066:+00509:-00144:002148.2673:02676
02677:-00238:+00082:+00064:002148.2673:02677
02678:-00094:+00368:+00163:002148.2673:02678
02679:+00192:+00117:-00294:002121.9501:02679
02680:-00098:+00185:-00272:002121.9501:02680
02681:-00089:-00042:+00101:002121.9501:02681
02682:-00079:-00296:-00383:002121.9501:02682
02683:-00077:+00075:-00586:002121.9501:02683
02684:+00037:+00080:+00223:002121.9501:02684
02685:+00070:-00180:-00274:002121.9501:02685
02686:+00074:-00209:-00231:002121.9501:02686
02687:+00167:+00320:+00221:002121.9501:02687
02688:-00238:-00263:+00029:002119.6079:02688
02689:-00117:+00310:-00003:002119.6079:02689
02690:+00252:+00229:+00048:002119.6079:02690
02691:-00019:+00288:+00105:002119.6079:02691
02692:-00155:-00081:-00354:002119.6079:02692
02693:-00074:-00076:-00387:002119.6079:02693
02694:-00026:+00363:-00394:002119.6079:02694
02695:+00011:-00138:+00067:002119.6079:02695
02696:-00012:-00567:+00006:002119.6079:02696
02697:-00036:+00561:-00239:002119.6079:02697
02698:-00089:+00192:+00451:002104.3183:02698
02699:-00284:+00060:+00168:002104.3183:02699
02700:-00124:+00340:+00252:002104.3183:02700
02701:+00137:+00390:+00332:002104.3183:02701
02702:-00023:+00322:+00581:002104.3183:02702
02703:-00157:-00057:-00258:002104.3183:02703
02704:-00120:+00234:-00304:002104.3183:02704
02705:-00128:+00356:+00263:002104.3183:02705
02706:+00007:-00286:+00074:002104.3183:02706
02707:+00097:+00098:-00188:002093.1892:02707
02708:+00097:+00107:+00123:002093.1892:02708
02709:-00210:+00101:-00020:002093.1892:02709
02710:-00133:-00003:+00167:002093.1892:02710
02711:+00004:+00156:+00253:002093.1892:02711
02712:-00004:+00190:+00129:002093.1892:02712
02713:-00055:-00066:+00218:002093.1892:02713
02714:-00027:+00142:-00132:002093.1892:02714
02715:-00121:+00029:+00162:002093.1892:02715
02716:-00232:+00050:-00134:002093.1892:02716
02717:-00008:+00242:-00199:002080.1672:02717
02718:+00188:+00186:+00111:002080.1672:02718
02719:-00018:+00089:-00248:002080.1672:02719
02720:-00074:+00139:+00017:002080.1672:02720
02721:+00049:+00156:-00096:002080.1672:02721
02722:+00035:-00110:-00329:002080.1672:02722
02723:+00014:+00143:-00129:002080.1672:02723
02724:+00125:+00045:-00062:002080.1672:02724
02725:+00176:+00057:+00030:002080.1672:02725
02726:-00108:-00135:-00126:002075.9108:02726
02727:-00110:+00195:-00046:002075.9108:02727
02728:-00052:+00060:-00058:002075.9108:02728
02729:-00025:+00012:-00175:002075.9108:02729
02730:+00063:+00300:+00004:002075.9108:02730
02731:+00066:+00116:-00117:002075.9108:02731
02732:-00138:+00020:-00037:002075.9108:02732
02733:-00181:+00175:+00105:002075.9108:02733
02734:-00064:+00179:-00117:002075.9108:02734
02735:-00040:-00041:+00098:002075.9108:02735
02736:+00082:-00007:+00023:002072.1513:02736
02737:+00016:+00100:-00191:002072.1513:02737
02738:-00074:+00065:-00002:002072.1513:02738
02739:-00061:-00108:+00052:002072.1513:02739
02740:+00020:-00022:-00174:002072.1513:02740
02741:-00051:+00106:+00150:002072.1513:02741
02742:+00074:-00055:+00323:002072.1513:02742
02743:+00164:+00163:-00112:002072.1513:02743
02744:-00052:+00110:+00239:002072.1513:02744
02745:-00204:+00198:-00177:002072.1513:02745
02746:-00298:+00006:+00149:002080.1494:02746
02747:-00057:+00094:+00488:002080.1494:02747
02748:+00208:+00091:-00051:002080.1494:02748
02749:+00057:+00187:-00201:002080.1494:02749
02750:-00200:+00035:+00264:002080.1494:02750
02751:-00208:+00268:+00045:002080.1494:02751
02752:-00074:+00073:+00003:002080.1494:02752
02753:-00005:+00043:+00056:002080.1494:02753
02754:+00162:+00241:+00018:002080.1494:02754
02755:+00115:+00009:+00135:002097.1440:02755
02756:-00163:+00128:-00061:002097.1440:02756
02757:-00280:+00254:-00054:002097.1440:02757
02758:-00050:+00075:+00211:002097.1440:02758
02759:+00074:+00158:+00092:002097.1440:02759
02760:+00151:+00215:-00063:002097.1440:02760
02761:-00020:+00078:+00093:002097.1440:02761
02762:-00020:-00012:+00004:002097.1440:02762
02763:-00204:+00162:-00081:002097.1440:02763
02764:-00013:-00022:+00021:002097.1440:02764
02765:+00223:+00225:+00095:002103.8994:02765
02766:+00183:-00033:+00069:002103.8994:02766
02767:-00008:+00404:-00141:002103.8994:02767
02768:-00147:+00120:-00329:002103.8994:02768
02769:-00195:+00132:-00048:002103.8994:02769
02770:+00010:+00042:-00312:002103.8994:02770
02771:+00433:+00024:+00116:002103.8994:02771
02772:+00064:+00001:+00140:002103.8994:02772
02773:-00072:-00020:-00333:002103.8994:02773
02774:-00133:+00077:-00321:002126.8579:02774
02775:-00034:-00090:-00139:002126.8579:02775
02776:+00059:-00119:-00080:002126.8579:02776
02777:+00275:-00131:-00422:002126.8579:02777
02778:+00118:-00061:-00198:002126.8579:02778
02779:-00269:-00230:-00320:002126.8579:02779
02780:-00066:+00066:-00692:002126.8579:02780
02781:+00139:-00013:-00190:002126.8579:02781
02782:+00228:-00047:-00185:002126.8579:02782
02783:+00071:-00075:-00439:002137.0578:02783
02784:-00022:-00106:-00365:002137.0578:02784
02785:-00128:-00005:-00533:002137.0578:02785
02786:+00101:-00099:-00424:002137.0578:02786
02787:+00266:-00175:-00176:002137.0578:02787
02788:+00386:+00045:-00376:002137.0578:02788
02789:+00189:-00076:-00059:002137.0578:02789
02790:-00211:-00065:+00045:002137.0578:02790
02791:-00109:-00038:-00350:002137.0578:02791
02792:+00139:-00072:+00174:002137.0578:02792
02793:+00141:+00048:+00129:002136.4924:02793
02794:-00156:-00059:-00052:002136.4924:02794
02795:-00189:+00119:+00417:002136.4924:02795
02796:-00114:+00316:+00088:002136.4924:02796
02797:-00140:+00236:+00251:002136.4924:02797
02798:-00243:+00342:+00307:002136.4924:02798
02799:+00117:+00325:+00209:002136.4924:02799
02800:+00228:+00245:+00273:002136.4924:02800
02801:-00049:+00214:+00178:002136.4924:02801
02802:-00337:+00110:+00136:002149.1899:02802
02803:-00195:+00187:+00276:002149.1899:02803
02804:+00317:+00042:+00427:002149.1899:02804
02805:+00328:+00038:+00229:002149.1899:02805
02806:+00054:+00171:+00242:002149.1899:02806
02807:-00205:+00010:+00266:002149.1899:02807
02808:-00090:+00204:+00175:002149.1899:02808
02809:+00092:+00002:+00326:002149.1899:02809
02810:+00048:+00131:+00013:002149.1899:02810
02811:+00051:+00024:+00070:002155.8322:02811
02812:-00180:-00009:+00059:002155.8322:02812
02813:-00323:-00008:-00184:002155.8322:02813
02814:-00190:+00107:-00022:002155.8322:02814
02815:+00177:-00101:+00065:002155.8322:02815
02816:+00214:+00013:-00144:002155.8322:02816
02817:-00096:+00255:-00045:002155.8322:02817
02818:-00180:+00027:-00061:002155.8322:02818
02819:-00102:+00209:+00004:002155.8322:02819
02820:+00253:+00058:+00127:002155.8322:02820
02821:+00514:+00189:-00059:002155.1230:02821
02822:+00421:+00084:-00285:002155.1230:02822
02823:-00068:+00089:-00101:002155.1230:02823
02824:-00069:+00176:-00335:002155.1230:02824
02825:+00077:+00032:+00083:002155.1230:02825
02826:+00347:+00226:-00176:002155.1230:02826
02827:+00386:+00032:-00019:002155.1230:02827
02828:+00046:+00139:-00070:002155.1230:02828
02829:-00237:-00003:-00288:002155.1230:02829
02830:-00166:+00090:-00082:002164.3291:02830
02831:+00027:-00033:-00103:002164.3291:02831
02832:+00273:+00152:-00040:002164.3291:02832
02833:+00184:-00149:-00200:002164.3291:02833
02834:-00251:+00071:-00184:002164.3291:02834
02835:-00386:+00039:-00186:002164.3291:02835
02836:-00099:-00084:-00174:002164.3291:02836
02837:+00371:-00136:+00177:002164.3291:02837
02838:+00337:+00080:-00173:002164.3291:02838
02839:+00066:-00040:+00166:002167.1979:02839
02840:+00095:+00140:+00001:002167.1979:02840
02841:+00084:+00239:-00198:002167.1979:02841
02842:-00070:+00239:+00083:002167.1979:02842
02843:-00113:+00199:+00338:002167.1979:02843
02844:+00208:+00303:+00163:002167.1979:02844
02845:+00198:-00006:+00038:002167.1979:02845
02846:-00045:+00287:-00161:002167.1979:02846
02847:-00383:+00131:+00181:002167.1979:02847
02848:+00260:-00104:+00396:002162.6604:02848
02849:+00417:+00267:+00150:002162.6604:02849
02850:-00282:-00151:+00360:002162.6604:02850
02851:-00419:+00130:+00072:002162.6604:02851
02852:-00183:+00132:-00130:002162.6604:02852
02853:-00153:-00008:+00281:002162.6604:02853
02854:-00104:+00281:+00060:002162.6604:02854
02855:+00182:+00037:+00373:002162.6604:02855
02856:+00020:+00060:-00044:002162.6604:02856
02857:-00297:+00300:-00038:002162.6604:02857
02858:-00119:+00364:+00209:002164.3542:02858
02859:+00317:+00255:+00159:002164.3542:02859
02860:+00275:+00221:-00240:002164.3542:02860
02861:-00036:+00263:-00098:002164.3542:02861
02862:-00029:+00306:+00135:002164.3542:02862
02863:-00007:-00010:-00448:002164.3542:02863
02864:+00067:-00165:-00228:002164.3542:02864
02865:+00121:+00273:-00270:002164.3542:02865
02866:+00140:+00163:-00110:002164.3542:02866
02867:-00014:+00154:-00192:002155.8349:02867
02868:-00059:+00064:-00183:002155.8349:02868
02869:-00142:+00120:-00195:002155.8349:02869
02870:-00124:+00058:-00254:002155.8349:02870
02871:+00065:-00014:-00138:002155.8349:02871
02872:+00093:-00088:-00155:002155.8349:02872
02873:-00019:-00028:-00173:002155.8349:02873
02874:-00175:+00087:-00265:002155.8349:02874
02875:-00149:-00180:-00119:002155.8349:02875
02876:-00106:+00036:-00132:002140.2236:02876
02877:+00102:+00125:+00044:002140.2236:02877
02878:-00032:-00016:-00105:002140.2236:02878
02879:-00044:+00063:-00085:002140.2236:02879
02880:-00032:+00058:+00157:002140.2236:02880
02881:+00017:+00139:+00175:002140.2236:02881
02882:+00091:-00047:-00005:002140.2236:02882
02883:+00141:+00094:-00134:002140.2236:02883
02884:+00056:-00170:-00122:002140.2236:02884
02885:-00092:+00060:+00141:002140.2236:02885
02886:+00003:-00182:+00203:002126.8337:02886
02887:+00246:+00312:-00199:002126.8337:02887
02888:+00165:+00206:+00617:002126.8337:02888
02889:-00238:-00287:+00478:002126.8337:02889
02890:-00085:+00527:-00174:002126.8337:02890
02891:+00041:+00361:+00555:002126.8337:02891
02892:-00036:+00219:+00397:002126.8337:02892
02893:-00048:+00066:-00397:002126.8337:02893
02894:-00045:+00162:+00072:002126.8337:02894
02895:-00085:-00157:-00032:002111.4042:02895
02896:-00062:+00072:-00371:002111.4042:02896
02897:-00304:+00168:-00077:002111.4042:02897
02898:-00200:+00153:+00135:002111.4042:02898
02899:+00097:-00167:+00232:002111.4042:02899
02900:+00185:-00070:-00253:002111.4042:02900
02901:-00082:+00146:+00226:002111.4042:02901
02902:-00035:+00099:+00188:002111.4042:02902
02903:+00052:+00287:+00217:002111.4042:02903
02904:+00150:+00347:-00007:002111.4042:02904
02905:+00120:+00312:+00114:002089.5891:02905
02906:-00150:-00077:-00362:002089.5891:02906
02907:-00140:+00138:-00469:002089.5891:02907
02908:-00182:+00224:-00280:002089.5891:02908
02909:-00134:-00111:-00056:002089.5891:02909
02910:+00042:-00128:-00359:002089.5891:02910
02911:+00071:+00044:-00575:002089.5891:02911
02912:-00238:-00031:+00262:002089.5891:02912
02913:+00015:-00051:+00067:002089.5891:02913
02914:+00175:+00094:-00067:002080.0847:02914
02915:-00006:+00170:+00111:002080.0847:02915
02916:+00093:+00024:+00245:002080.0847:02916
02917:+00145:+00188:-00228:002080.0847:02917
02918:-00067:+00336:-00095:002080.0847:02918
02919:-00198:+00155:+00287:002080.0847:02919
02920:-00047:+00133:-00185:002080.0847:02920
02921:+00094:+00187:-00205:002080.0847:02921
02922:+00053:-00063:+00037:002080.0847:02922
02923:-00130:-00088:-00143:002080.0847:02923
02924:-00236:+00222:-00244:002075.8569:02924
02925:-00082:-00032:+00206:002075.8569:02925
02926:-00099:-00111:+00036:002075.8569:02926
02927:-00007:-00126:-00039:002075.8569:02927
02928:+00159:+00157:+00347:002075.8569:02928
02929:-00116:-00215:+00182:002075.8569:02929
02930:-00196:+00393:-00038:002075.8569:02930
02931:-00036:+00137:+00320:002075.8569:02931
02932:-00006:+00094:+00228:002075.8569:02932
02933:+00067:+00377:+00246:002075.8569:02933
02934:+00082:+00333:+00296:002075.5971:02934
02935:-00114:+00054:+00242:002075.5971:02935
02936:-00135:+00356:-00079:002075.5971:02936
02937:-00042:+00254:+00298:002075.5971:02937
02938:-00134:+00086:+00321:002075.5971:02938
02939:+00085:+00125:-00080:002075.5971:02939
02940:+00178:+00318:+00087:002075.5971:02940
02941:-00084:-00067:+00070:002075.5971:02941
02942:-00213:+00005:-00171:002075.5971:02942
02943:-00053:+00273:+00015:002076.6020:02943
02944:-00010:-00094:+00052:002076.6020:02944
02945:+00217:+00063:-00175:002076.6020:02945
02946:+00208:+00140:-00125:002076.6020:02946
02947:-00067:-00105:+00005:002076.6020:02947
02948:-00171:-00014:-00195:002076.6020:02948
02949:-00111:+00103:-00129:002076.6020:02949
02950:+00082:+00003:+00018:002076.6020:02950
02951:+00223:-00107:-00038:002076.6020:02951
02952:+00129:+00144:+00000:002076.6020:02952
02953:-00085:+00113:-00026:002097.0573:02953
02954:-00126:-00087:-00028:002097.0573:02954
02955:-00059:+00132:-00029:002097.0573:02955
02956:-00002:+00033:+00056:002097.0573:02956
02957:+00107:+00190:-00023:002097.0573:02957
02958:+00080:+00126:-00035:002097.0573:02958
02959:-00064:+00099:-00083:002097.0573:02959
02960:-00129:+00047:-00084:002097.0573:02960
02961:-00179:-00015:-00047:002097.0573:02961
02962:+00230:+00066:+00138:002100.2153:02962
02963:+00372:+00102:+00022:002100.2153:02963
02964:+00001:+00023:-00072:002100.2153:02964
02965:-00216:+00057:+00016:002100.2153:02965
02966:-00171:+00062:+00025:002100.2153:02966
02967:+00112:+00120:+00103:002100.2153:02967
02968:+00207:+00097:+00213:002100.2153:02968
02969:+00162:+00007:+00121:002100.2153:02969
02970:-00084:+00243:-00046:002100.2153:02970
02971:-00152:+00205:+00115:002100.2153:02971
02972:-00124:-00124:+00096:002123.1635:02972
02973:+00212:+00140:-00131:002123.1635:02973
02974:+00193:-00025:+00173:002123.1635:02974
02975:-00150:-00086:-00129:002123.1635:02975
02976:-00206:+00114:-00108:002123.1635:02976
02977:-00058:-00036:+00104:002123.1635:02977
02978:-00126:-00029:-00340:002123.1635:02978
02979:-00064:+00019:-00124:002123.1635:02979
02980:+00185:-00129:-00050:002123.1635:02980
02981:+00161:+00129:-00338:002137.1774:02981
02982:+00031:+00110:-00509:002137.1774:02982
02983:-00175:-00008:-00304:002137.1774:02983
02984:-00094:+00150:-00334:002137.1774:02984
02985:+00367:+00075:-00527:002137.1774:02985
02986:+00170:-00362:-00190:002137.1774:02986
02987:+00012:+00252:-00824:002137.1774:02987
02988:-00106:-00244:-00124:002137.1774:02988
02989:+00056:+00026:-00413:002137.1774:02989
02990:+00263:+00164:-00338:002140.2316:02990
02991:+00125:+00198:+00103:002140.2316:02991
02992:+00071:+00268:+00003:002140.2316:02992
02993:+00115:+00091:-00241:002140.2316:02993
02994:-00468:+00113:-00215:002140.2316:02994
02995:-00572:+00240:-00031:002140.2316:02995
02996:+00130:+00076:+00152:002140.2316:02996
02997:+00296:-00232:-00049:002140.2316:02997
02998:+00078:+00104:-00173:002140.2316:02998
02999:-00333:-00288:+00154:002140.2316:02999
03000:-00173:+00037:+00152:002149.3469:03000
03001:+00061:+00121:+00276:002149.3469:03001
03002:+00263:+00102:+00351:002149.3469:03002
03003:+00208:+00172:+00217:002149.3469:03003
03004:+00019:+00258:+00119:002149.3469:03004
03005:-00054:+00211:+00264:002149.3469:03005
03006:-00021:+00211:+00181:002149.3469:03006
03007:+00029:+00102:+00138:002149.3469:03007
03008:+00071:-00154:+00086:002149.3469:03008
03009:-00017:+00130:-00028:002159.7419:03009
03010:-00201:-00190:+00329:002159.7419:03010
03011:-00172:+00124:-00002:002159.7419:03011
03012:-00055:-00089:+00168:002159.7419:03012
03013:+00107:+00208:+00230:002159.7419:03013
03014:+00014:+00138:+00103:002159.7419:03014
03015:-00237:+00085:-00182:002159.7419:03015
03016:-00202:+00214:+00094:002159.7419:03016
03017:-00084:+00198:+00156:002159.7419:03017
03018:+00248:+00141:+00083:002159.0166:03018
03019:+00177:+00133:+00060:002159.0166:03019
03020:+00080:+00139:+00131:002159.0166:03020
03021:-00018:+00171:-00080:002159.0166:03021
03022:+00008:+00302:+00197:002159.0166:03022
03023:+00084:+00220:+00092:002159.0166:03023
03024:+00356:+00351:+00038:002159.0166:03024
03025:+00304:+00286:+00095:002159.0166:03025
03026:-00030:+00269:-00326:002159.0166:03026
03027:-00287:+00145:-00178:002164.4521:03027
03028:-00278:+00149:-00188:002164.4521:03028
03029:+00257:+00084:-00266:002164.4521:03029
03030:+00176:-00042:-00013:002164.4521:03030
03031:-00064:+00014:-00038:002164.4521:03031
03032:-00269:-00030:-00184:002164.4521:03032
03033:-00135:-00143:-00252:002164.4521:03033
03034:+00183:+00058:-00292:002164.4521:03034
03035:+00185:-00119:+00082:002164.4521:03035
03036:+00163:-00200:-00269:002164.4521:03036
03037:-00003:-00014:-00602:002167.3269:03037
03038:-00113:-00073:-00117:002167.3269:03038
03039:-00011:+00070:-00046:002167.3269:03039
03040:+00458:-00003:+00166:002167.3269:03040
03041:+00445:-00064:-00006:002167.3269:03041
03042:+00113:+00268:-00265:002167.3269:03042
03043:-00126:-00013:+00379:002167.3269:03043
03044:-00226:+00036:+00079:002167.3269:03044
03045:+00049:+00072:+00072:002167.3269:03045
03046:+00377:+00101:+00268:002166.5114:03046
03047:+00144:-00010:+00091:002166.5114:03047
03048:-00477:+00106:+00024:002166.5114:03048
03049:-00234:+00059:+00100:002166.5114:03049
03050:-00045:+00213:+00403:002166.5114:03050
03051:-00066:-00194:+00303:002166.5114:03051
03052:-00070:+00136:+00165:002166.5114:03052
03053:-00045:+00150:+00161:002166.5114:03053
03054:-00094:+00243:+00164:002166.5114:03054
03055:-00160:+00243:+00147:002172.0998:03055
03056:-00170:+00237:+00141:002172.0998:03056
03057:+00215:+00218:+00192:002172.0998:03057
03058:+00390:+00258:+00081:002172.0998:03058
03059:+00257:+00234:+00000:002172.0998:03059
03060:+00031:+00241:-00093:002172.0998:03060
03061:-00268:+00096:+00112:002172.0998:03061
03062:+00175:+00056:-00097:002172.0998:03062
03063:+00263:+00133:-00244:002172.0998:03063
03064:-00213:+00086:-00050:002174.9990:03064
03065:-00172:+00136:+00076:002174.9990:03065
03066:-00037:+00030:-00114:002174.9990:03066
03067:-00077:-00018:-00344:002174.9990:03067
03068:-00019:+00244:+00012:002174.9990:03068
03069:-00037:+00039:-00038:002174.9990:03069
03070:-00176:+00083:-00322:002174.9990:03070
03071:-00165:-00019:-00132:002174.9990:03071
03072:-00294:+00274:-00100:002174.9990:03072
03073:+00119:+00070:+00224:002174.9990:03073
03074:+00333:-00062:-00132:002162.8325:03074
03075:+00018:+00023:-00407:002162.8325:03075
03076:-00124:+00022:+00000:002162.8325:03076
03077:-00033:-00335:-00090:002162.8325:03077
03078:+00250:-00097:-00184:002162.8325:03078
03079:+00264:-00250:-00245:002162.8325:03079
03080:-00007:+00089:-00095:002162.8325:03080
03081:+00061:-00176:+00182:002162.8325:03081
03082:+00118:+00107:-00175:002162.8325:03082
03083:-00048:+00211:-00016:002156.8828:03083
03084:-00059:+00259:+00205:002156.8828:03084
03085:+00115:-00241:-00020:002156.8828:03085
03086:+00055:-00060:-00334:002156.8828:03086
03087:-00037:-00091:-00285:002156.8828:03087
03088:-00209:-00033:+00411:002156.8828:03088
03089:-00046:-00104:+00417:002156.8828:03089
03090:+00080:-00338:+00272:002156.8828:03090
03091:+00129:+00554:+00277:002156.8828:03091
03092:-00076:+00298:+00488:002152.2126:03092
03093:-00233:+00103:+00271:002152.2126:03093
03094:-00170:+00302:-00053:002152.2126:03094
03095:+00063:+00290:+00391:002152.2126:03095
03096:+00089:-00109:-00092:002152.2126:03096
03097:+00082:+00286:-00342:002152.2126:03097
03098:-00063:+00244:+00130:002152.2126:03098
03099:-00161:-00149:-00056:002152.2126:03099
03100:-00046:+00147:-00164:002152.2126:03100
03101:+00099:+00054:+00094:002152.2126:03101
03102:+00239:+00115:+00021:002125.6872:03102
03103:-00034:+00076:+00069:002125.6872:03103
03104:+00009:-00006:+00230:002125.6872:03104
03105:+00040:+00583:-00219:002125.6872:03105
03106:-00088:-00283:+00668:002125.6872:03106
03107:+00055:+00085:+00100:002125.6872:03107
03108:+00035:+00405:-00425:002125.6872:03108
03109:-00144:-00197:+00329:002125.6872:03109
03110:-00160:-00117:-00394:002125.6872:03110
03111:+00027:+00253:-00136:002123.3410:03111
03112:+00127:-00075:-00135:002123.3410:03112
03113:-00038:-00110:-00488:002123.3410:03113
03114:-00100:-00107:+00082:002123.3410:03114
03115:-00058:+00098:+00221:002123.3410:03115
03116:+00060:+00062:-00089:002123.3410:03116
03117:+00075:-00063:+00146:002123.3410:03117
03118:+00019:+00067:-00017:002123.3410:03118
03119:+00045:+00271:+00207:002123.3410:03119
03120:-00078:+00334:+00121:002107.9560:03120
03121:-00073:-00101:+00079:002107.9560:03121
03122:-00012:+00277:-00116:002107.9560:03122
03123:+00085:+00055:-00027:002107.9560:03123
03124:+00078:+00018:+00152:002107.9560:03124
03125:+00093:+00036:-00130:002107.9560:03125
03126:-00080:-00205:+00378:002107.9560:03126
03127:-00161:-00165:-00215:002107.9560:03127
03128:-00110:+00033:-00034:002107.9560:03128
03129:+00070:+00083:+00356:002107.9560:03129
03130:+00096:-00110:-00020:002100.3723:03130
03131:-00022:+00196:+00034:002100.3723:03131
03132:-00141:+00179:+00118:002100.3723:03132
03133:-00110:+00032:+00103:002100.3723:03133
03134:-00100:+00142:+00067:002100.3723:03134
03135:-00037:+00127:+00091:002100.3723:03135
03136:+00098:+00229:+00079:002100.3723:03136
03137:-00010:-00010:-00113:002100.3723:03137
03138:-00114:+00196:+00109:002100.3723:03138
03139:-00124:+00010:-00113:002105.1545:03139
03140:-00204:-00040:-00189:002105.1545:03140
03141:+00030:-00030:+00231:002105.1545:03141
03142:+00218:+00233:+00094:002105.1545:03142
03143:+00019:+00181:+00243:002105.1545:03143
03144:-00158:+00036:-00025:002105.1545:03144
03145:-00146:+00005:-00120:002105.1545:03145
03146:-00059:+00227:+00170:002105.1545:03146
03147:-00065:+00067:+00082:002105.1545:03147
03148:+00078:+00138:-00052:002105.1545:03148
03149:-00055:+00299:-00066:002115.2048:03149
03150:-00160:+00040:-00177:002115.2048:03150
03151:-00112:+00180:-00079:002115.2048:03151
03152:-00096:-00010:+00153:002115.2048:03152
03153:+00090:+00105:+00161:002115.2048:03153
03154:+00047:+00099:-00223:002115.2048:03154
03155:-00065:+00058:+00107:002115.2048:03155
03156:-00190:+00157:-00059:002115.2048:03156
03157:-00052:+00114:+00054:002115.2048:03157
03158:+00083:+00071:+00095:002121.8432:03158
03159:+00304:-00020:-00252:002121.8432:03159
03160:-00097:+00119:-00133:002121.8432:03160
03161:-00165:+00020:-00397:002121.8432:03161
03162:-00082:+00111:-00257:002121.8432:03162
03163:-00001:-00138:+00104:002121.8432:03163
03164:+00205:-00093:-00057:002121.8432:03164
03165:+00117:-00152:-00461:002121.8432:03165
03166:-00111:-00238:-00268:002121.8432:03166
03167:-00130:+00063:-00511:002121.8432:03167
03168:+00014:-00195:-00384:002137.9697:03168
03169:+00085:+00047:-00176:002137.9697:03169
03170:+00278:-00060:-00219:002137.9697:03170
03171:+00195:+00101:-00046:002137.9697:03171
03172:+00025:-00120:-00249:002137.9697:03172
03173:-00261:-00002:-00446:002137.9697:03173
03174:-00325:-00184:+00006:002137.9697:03174
03175:-00082:-00346:-00182:002137.9697:03175
03176:+00448:+00118:-00558:002137.9697:03176
03177:+00317:+00131:-00076:002148.2507:03177
03178:-00377:+00158:-00143:002148.2507:03178
03179:-00349:+00144:+00118:002148.2507:03179
03180:-00082:+00099:+00412:002148.2507:03180
03181:+00284:+00362:-00161:002148.2507:03181
03182:+00136:+00178:+00128:002148.2507:03182
03183:-00286:+00176:-00023:002148.2507:03183
03184:-00156:+00051:+00176:002148.2507:03184
03185:-00001:+00050:+00278:002148.2507:03185
03186:+00105:+00003:+00063:002151.3752:03186
03187:+00098:+00099:+00041:002151.3752:03187
03188:+00040:+00101:+00127:002151.3752:03188
03189:+00080:+00162:+00193:002151.3752:03189
03190:-00050:+00151:+00080:002151.3752:03190
03191:-00116:+00124:+00071:002151.3752:03191
03192:+00121:+00105:+00080:002151.3752:03192
03193:+00159:+00102:+00092:002151.3752:03193
03194:-00130:+00001:+00137:002151.3752:03194
03195:-00153:+00000:-00053:002151.3752:03195
03196:-00124:+00001:-00106:002152.9396:03196
03197:-00003:+00023:+00146:002152.9396:03197
03198:+00055:-00013:-00070:002152.9396:03198
03199:+00011:+00117:+00030:002152.9396:03199
03200:-00015:+00110:+00148:002152.9396:03200
03201:-00109:+00149:-00083:002152.9396:03201
03202:+00070:+00339:+00069:002152.9396:03202
03203:+00306:+00057:+00162:002152.9396:03203
03204:+00316:+00182:-00064:002152.9396:03204
03205:+00009:+00191:+00155:002163.3618:03205
03206:+00033:+00154:-00050:002163.3618:03206
03207:+00136:+00271:-00114:002163.3618:03207
03208:+00131:-00011:+00309:002163.3618:03208
03209:+00173:+00087:-00118:002163.3618:03209
03210:+00115:+00194:+00056:002163.3618:03210
03211:-00119:+00238:+00077:002163.3618:03211
03212:-00242:+00100:+00131:002163.3618:03212
03213:+00061:-00037:+00069:002163.3618:03213
03214:+00270:+00249:-00424:002162.7324:03214
03215:+00161:+00009:-00042:002162.7324:03215
03216:-00230:-00181:-00148:002162.7324:03216
03217:-00238:+00005:-00423:002162.7324:03217
03218:-00068:-00086:+00118:002162.7324:03218
03219:+00194:-00178:-00131:002162.7324:03219
03220:+00398:+00007:-00258:002162.7324:03220
03221:+00242:-00104:+00160:002162.7324:03221
03222:-00027:+00077:-00084:002162.7324:03222
03223:-00024:-00062:+00053:002160.5368:03223
03224:+00096:+00163:-00163:002160.5368:03224
03225:+00141:+00156:-00117:002160.5368:03225
03226:+00337:+00042:+00112:002160.5368:03226
03227:+00236:-00095:-00053:002160.5368:03227
03228:+00057:-00138:-00294:002160.5368:03228
03229:-00204:+00005:+00310:002160.5368:03229
03230:-00080:-00239:+00193:002160.5368:03230
03231:+00153:+00149:-00035:002160.5368:03231
03232:+00009:+00267:+00190:002160.5368:03232
03233:-00153:+00039:+00211:002155.7768:03233
03234:-00122:+00087:-00127:002155.7768:03234
03235:-00142:+00162:+00113:002155.7768:03235
03236:-00119:+00320:+00141:002155.7768:03236
03237:+00100:-00006:+00060:002155.7768:03237
03238:+00095:+00009:-00029:002155.7768:03238
03239:-00064:+00154:-00107:002155.7768:03239
03240:-00114:+00054:+00131:002155.7768:03240
03241:+00100:-00121:+00079:002155.7768:03241
03242:+00043:+00355:-00076:002143.8808:03242
03243:+00124:+00386:+00260:002143.8808:03243
03244:+00001:+00271:+00225:002143.8808:03244
03245:+00080:+00257:-00287:002143.8808:03245
03246:-00080:+00100:-00019:002143.8808:03246
03247:-00073:+00409:-00158:002143.8808:03247
03248:+00102:-00097:+00072:002143.8808:03248
03249:+00104:-00269:-00223:002143.8808:03249
03250:-00084:+00418:-00246:002143.8808:03250
03251:-00185:+00230:+00270:002130.6818:03251
03252:-00086:-00146:+00026:002130.6818:03252
03253:-00016:+00380:-00136:002130.6818:03253
03254:+00042:+00407:+00214:002130.6818:03254
03255:+00041:+00370:+00025:002130.6818:03255
03256:-00018:-00081:-00158:002130.6818:03256
03257:-00047:+00167:-00107:002130.6818:03257
03258:-00085:-00075:+00027:002130.6818:03258
03259:+00173:-00151:-00044:002130.6818:03259
03260:+00031:-00109:-00332:002130.6818:03260
03261:-00034:+00040:+00037:002122.5065:03261
03262:+00100:+00034:+00113:002122.5065:03262
03263:-00064:-00372:+00078:002122.5065:03263
03264:-00069:+00361:-00058:002122.5065:03264
03265:+00231:+00303:+00307:002122.5065:03265
03266:+00001:+00176:+00255:002122.5065:03266
03267:-00190:+00054:-00493:002122.5065:03267
03268:-00035:+00345:-00202:002122.5065:03268
03269:-00178:-00216:+00177:002122.5065:03269
03270:-00061:-00148:-00065:002103.9338:03270
03271:-00101:-00121:-00454:002103.9338:03271
03272:-00269:+00089:+00116:002103.9338:03272
03273:+00001:+00034:+00207:002103.9338:03273
03274:+00133:-00133:-00124:002103.9338:03274
03275:+00002:+00195:+00235:002103.9338:03275
03276:-00034:+00042:+00419:002103.9338:03276
03277:+00030:+00185:+00178:002103.9338:03277
03278:+00123:+00385:-00010:002103.9338:03278
03279:-00031:+00339:+00184:002103.9338:03279
03280:-00193:-00335:-00287:002105.1228:03280
03281:-00010:+00039:-00444:002105.1228:03281
03282:+00131:+00250:+00067:002105.1228:03282
03283:-00018:-00231:-00129:002105.1228:03283
03284:-00165:-00073:-00382:002105.1228:03284
03285:-00066:+00089:-00244:002105.1228:03285
03286:-00065:-00038:+00143:002105.1228:03286
03287:-00014:-00240:+00064:002105.1228:03287
03288:+00156:+00293:-00400:002105.1228:03288
03289:-00058:+00039:+00268:002107.9296:03289
03290:-00221:-00237:+00105:002107.9296:03290
03291:-00046:+00396:+00165:002107.9296:03291
03292:+00002:+00086:+00308:002107.9296:03292
03293:+00048:+00040:+00258:002107.9296:03293
03294:+00113:+00323:+00031:002107.9296:03294
03295:-00121:+00273:+00030:002107.9296:03295
03296:-00120:-00011:+00214:002107.9296:03296
03297:-00016:+00136:-00038:002107.9296:03297
03298:+00063:+00133:-00224:002107.9296:03298
03299:+00115:+00090:-00024:002096.7939:03299
03300:-00100:-00035:-00038:002096.7939:03300
03301:-00133:+00138:-00275:002096.7939:03301
03302:-00048:+00116:+00282:002096.7939:03302
03303:-00043:-00106:+00058:002096.7939:03303
03304:+00089:+00243:-00141:002096.7939:03304
03305:+00077:+00115:+00237:002096.7939:03305
03306:-00183:-00022:-00018:002096.7939:03306
03307:-00108:+00170:+00014:002096.7939:03307
03308:-00043:+00097:+00134:002097.9306:03308
03309:-00002:+00031:-00059:002097.9306:03309
03310:+00070:+00129:-00177:002097.9306:03310
03311:+00068:+00145:+00182:002097.9306:03311
03312:+00022:+00074:-00033:002097.9306:03312
03313:-00095:+00062:-00155:002097.9306:03313
03314:-00171:+00148:+00063:002097.9306:03314
03315:-00028:+00017:-00050:002097.9306:03315
03316:+00269:+00122:-00088:002097.9306:03316
03317:+00083:+00021:+00079:002097.9306:03317
03318:-00095:+00079:-00083:002107.9108:03318
03319:-00179:+00082:+00006:002107.9108:03319
03320:-00178:+00066:+00108:002107.9108:03320
03321:-00126:+00134:-00183:002107.9108:03321
03322:+00060:+00183:+00332:002107.9108:03322
03323:-00007:-00058:-00190:002107.9108:03323
03324:-00085:-00032:-00374:002107.9108:03324
03325:-00294:+00057:+00066:002107.9108:03325
03326:-00320:-00021:+00028:002107.9108:03326
03327:+00039:+00006:-00064:002111.0295:03327
03328:+00222:+00096:+00037:002111.0295:03328
03329:-00015:+00048:+00052:002111.0295:03329
03330:-00141:-00029:-00048:002111.0295:03330
03331:-00158:+00106:+00012:002111.0295:03331
03332:-00082:+00043:+00165:002111.0295:03332
03333:+00220:+00084:+00057:002111.0295:03333
03334:+00207:+00186:-00001:002111.0295:03334
03335:-00062:+00203:-00043:002111.0295:03335
03336:-00145:+00056:+00170:002111.0295:03336
03337:-00158:+00075:+00012:002134.2883:03337
03338:-00073:+00021:+00185:002134.2883:03338
03339:+00091:+00045:-00042:002134.2883:03339
03340:+00228:+00114:-00106:002134.2883:03340
03341:-00110:+00031:+00073:002134.2883:03341
03342:-00279:+00091:-00227:002134.2883:03342
03343:-00179:+00071:+00298:002134.2883:03343
03344:+00228:-00010:-00017:002134.2883:03344
03345:+00375:+00257:+00172:002134.2883:03345
03346:-00001:+00078:+00091:002140.8696:03346
03347:-00251:+00153:-00161:002140.8696:03347
03348:-00314:+00120:+00109:002140.8696:03348
03349:+00174:+00176:-00220:002140.8696:03349
03350:+00363:-00144:+00272:002140.8696:03350
03351:+00231:-00122:-00135:002140.8696:03351
03352:-00206:+00011:-00418:002140.8696:03352
03353:-00295:-00018:-00118:002140.8696:03353
03354:-00274:+00073:-00364:002140.8696:03354
03355:+00223:+00009:-00098:002143.9680:03355
03356:+00367:-00176:-00093:002143.9680:03356
03357:+00137:+00131:-00435:002143.9680:03357
03358:-00081:-00161:-00233:002143.9680:03358
03359:-00233:-00153:-00496:002143.9680:03359
03360:+00067:-00083:-00627:002143.9680:03360
03361:+00178:-00173:-00217:002143.9680:03361
03362:+00266:-00278:-00554:002143.9680:03362
03363:-00019:-00011:-00650:002143.9680:03363
03364:-00042:-00160:-00383:002143.9680:03364
03365:-00160:+00152:-00383:002156.7524:03365
03366:+00016:-00322:-00220:002156.7524:03366
03367:+00223:-00079:-00041:002156.7524:03367
03368:+00246:+00086:-00055:002156.7524:03368
03369:+00031:-00223:-00159:002156.7524:03369
03370:-00500:+00210:-00074:002156.7524:03370
03371:-00030:-00121:+00251:002156.7524:03371
03372:+00285:+00190:+00182:002156.7524:03372
03373:+00274:+00205:+00204:002156.7524:03373
03374:-00053:+00259:-00185:002163.3339:03374
03375:-00303:+00257:-00120:002163.3339:03375
03376:-00200:+00207:+00318:002163.3339:03376
03377:-00107:+00180:-00021:002163.3339:03377
03378:+00207:+00086:+00317:002163.3339:03378
03379:+00146:+00149:+00219:002163.3339:03379
03380:+00139:+00012:+00286:002163.3339:03380
03381:-00043:+00185:+00316:002163.3339:03381
03382:-00161:-00070:+00125:002163.3339:03382
03383:+00026:+00209:+00154:002158.8310:03383
03384:+00211:-00033:+00285:002158.8310:03384
03385:+00012:+00050:+00138:002158.8310:03385
03386:-00229:+00198:+00273:002158.8310:03386
03387:-00038:+00008:+00309:002158.8310:03387
03388:+00109:+00145:+00214:002158.8310:03388
03389:+00044:+00098:+00342:002158.8310:03389
03390:-00096:+00189:+00230:002158.8310:03390
03391:-00130:+00174:+00060:002158.8310:03391
03392:-00167:+00235:+00032:002171.9111:03392
03393:+00005:+00374:+00098:002171.9111:03393
03394:+00294:+00256:+00284:002171.9111:03394
03395:+00201:+00109:+00200:002171.9111:03395
03396:-00004:+00270:-00124:002171.9111:03396
03397:-00154:+00095:+00140:002171.9111:03397
03398:+00110:-00026:-00048:002171.9111:03398
03399:+00216:+00079:+00083:002171.9111:03399
03400:+00481:-00137:+00124:002171.9111:03400
03401:+00236:+00169:-00315:002171.9111:03401
03402:-00061:-00196:-00304:002170.9777:03402
03403:-00306:+00007:-00406:002170.9777:03403
03404:-00173:+00201:-00522:002170.9777:03404
03405:+00318:-00069:-00041:002170.9777:03405
03406:+00247:-00061:-00168:002170.9777:03406
03407:-00017:+00329:-00566:002170.9777:03407
03408:-00087:+00104:-00020:002170.9777:03408
03409:-00075:+00261:-00199:002170.9777:03409
03410:+00115:-00006:-00425:002170.9777:03410
03411:+00501:+00098:+00080:002170.1948:03411
03412:+00365:-00047:-00317:002170.1948:03412
03413:-00087:-00082:-00311:002170.1948:03413
03414:-00206:-00045:-00067:002170.1948:03414
03415:+00026:+00067:-00170:002170.1948:03415
03416:+00524:+00189:+00197:002170.1948:03416
03417:+00137:+00074:-00137:002170.1948:03417
03418:-00111:+00078:-00429:002170.1948:03418
03419:-00208:+00326:+00005:002170.1948:03419
03420:-00190:+00186:-00055:002175.7746:03420
03421:-00085:+00044:+00025:002175.7746:03421
03422:+00170:+00066:+00124:002175.7746:03422
03423:+00205:-00088:-00027:002175.7746:03423
03424:-00046:+00021:+00034:002175.7746:03424
03425:-00358:-00073:+00130:002175.7746:03425
03426:-00181:+00019:+00038:002175.7746:03426
03427:+00215:+00195:+00238:002175.7746:03427
03428:-00047:+00110:+00167:002175.7746:03428
03429:-00148:+00194:-00124:002174.8354:03429
03430:+00032:+00065:+00339:002174.8354:03430
03431:-00043:+00183:+00061:002174.8354:03431
03432:+00005:+00029:+00248:002174.8354:03432
03433:+00189:+00013:+00114:002174.8354:03433
03434:+00159:+00207:-00064:002174.8354:03434
03435:+00014:+00245:+00399:002174.8354:03435
03436:-00293:-00010:-00061:002174.8354:03436
03437:-00200:+00468:+00217:002174.8354:03437
03438:+00012:+00114:+00436:002158.8256:03438
03439:+00060:+00235:+00058:002158.8256:03439
03440:-00094:+00306:-00013:002158.8256:03440
03441:-00164:+00146:+00048:002158.8256:03441
03442:-00121:-00074:+00175:002158.8256:03442
03443:-00021:-00004:+00071:002158.8256:03443
03444:-00012:-00031:-00183:002158.8256:03444
03445:-00019:+00100:-00030:002158.8256:03445
03446:-00042:+00024:-00052:002158.8256:03446
03447:-00071:-00211:-00323:002158.8256:03447
03448:-00181:+00135:+00051:002152.8427:03448
03449:+00028:+00090:+00129:002152.8427:03449
03450:+00242:-00020:-00160:002152.8427:03450
03451:-00016:+00258:-00362:002152.8427:03451
03452:-00104:+00077:+00007:002152.8427:03452
03453:+00004:-00246:-00115:002152.8427:03453
03454:+00187:-00001:-00203:002152.8427:03454
03455:+00116:-00108:-00369:002152.8427:03455
03456:+00061:-00050:-00151:002152.8427:03456
03457:-00045:+00039:+00104:002137.1313:03457
03458:-00061:-00438:-00295:002137.1313:03458
03459:-00099:+00051:-00040:002137.1313:03459
03460:-00022:+00378:+00103:002137.1313:03460
03461:+00153:-00099:+00070:002137.1313:03461
03462:+00129:+00039:-00322:002137.1313:03462
03463:-00280:+00303:-00177:002137.1313:03463
03464:-00262:-00451:-00268:002137.1313:03464
03465:-00109:-00136:-00130:002137.1313:03465
03466:+00114:-00357:-00004:002121.8969:03466
03467:+00169:+00274:+00340:002121.8969:03467
03468:-00280:+00051:+00386:002121.8969:03468
03469:-00216:-00230:+00191:002121.8969:03469
03470:+00064:+00200:-00263:002121.8969:03470
03471:-00033:+00214:+00052:002121.8969:03471
03472:-00118:-00200:+00319:002121.8969:03472
03473:+00106:+00246:-00134:002121.8969:03473
03474:-00234:+00107:+00132:002121.8969:03474
03475:-00492:-00019:-00185:002121.8969:03475
03476:-00019:+00226:-00112:002112.3061:03476
03477:+00103:+00139:-00053:002112.3061:03477
03478:-00053:+00061:+00096:002112.3061:03478
03479:-00233:-00048:+00061:002112.3061:03479
03480:-00163:+00056:-00103:002112.3061:03480
03481:-00003:+00018:+00209:002112.3061:03481
03482:+00064:+00003:+00111:002112.3061:03482
03483:+00066:+00205:+00119:002112.3061:03483
03484:+00108:+00254:+00116:002112.3061:03484
03485:-00096:+00092:+00278:002104.3237:03485
03486:-00231:+00223:+00064:002104.3237:03486
03487:-00108:+00234:-00065:002104.3237:03487
03488:-00068:+00236:+00307:002104.3237:03488
03489:+00060:-00029:+00036:002104.3237:03489
03490:-00006:+00118:-00245:002104.3237:03490
03491:-00088:-00017:+00069:002104.3237:03491
03492:-00286:-00072:-00067:002104.3237:03492
03493:-00107:-00035:-00162:002104.3237:03493
03494:+00120:+00093:+00300:002104.3237:03494
03495:+00096:-00004:+00098:002086.2387:03495
03496:+00069:-00097:-00079:002086.2387:03496
03497:-00075:+00255:+00067:002086.2387:03497
03498:-00007:+00147:+00017:002086.2387:03498
03499:-00097:+00005:+00085:002086.2387:03499
03500:+00096:+00113:-00052:002086.2387:03500
03501:+00280:+00288:-00087:002086.2387:03501
03502:-00016:-00148:-00305:002086.2387:03502
03503:-00172:-00024:-00208:002086.2387:03503
03504:-00012:+00008:-00375:002086.2387:03504
03505:-00074:-00199:+00007:002094.4929:03505
03506:-00027:-00015:-00080:002094.4929:03506
03507:+00245:-00097:-00406:002094.4929:03507
03508:+00079:+00177:+00091:002094.4929:03508
03509:-00247:-00300:+00252:002094.4929:03509
03510:-00210:+00089:-00353:002094.4929:03510
03511:+00112:+00323:+00260:002094.4929:03511
03512:+00222:-00076:+00125:002094.4929:03512
03513:+00169:+00036:-00370:002094.4929:03513
03514:-00153:+00419:+00174:002086.5227:03514
03515:-00177:-00117:-00012:002086.5227:03515
03516:-00116:+00204:-00311:002086.5227:03516
03517:-00033:+00014:+00166:002086.5227:03517
03518:+00012:-00269:-00074:002086.5227:03518
03519:+00280:+00189:-00080:002086.5227:03519
03520:-00175:-00220:-00014:002086.5227:03520
03521:-00227:+00170:+00001:002086.5227:03521
03522:-00175:-00210:+00236:002086.5227:03522
03523:-00049:+00039:-00065:002086.5227:03523
03524:+00184:+00247:+00081:002093.1035:03524
03525:+00020:+00020:+00200:002093.1035:03525
03526:-00103:+00205:-00057:002093.1035:03526
03527:-00093:+00126:+00099:002093.1035:03527
03528:-00202:+00125:+00004:002093.1035:03528
03529:-00131:+00094:+00180:002093.1035:03529
03530:+00152:+00148:+00232:002093.1035:03530
03531:+00123:+00242:+00089:002093.1035:03531
03532:-00129:+00091:+00050:002093.1035:03532
03533:-00351:-00014:-00341:002112.1516:03533
03534:-00234:+00311:+00174:002112.1516:03534
03535:+00110:+00149:+00354:002112.1516:03535
03536:+00179:-00042:-00032:002112.1516:03536
03537:+00112:+00149:-00197:002112.1516:03537
03538:-00205:+00130:-00113:002112.1516:03538
03539:-00186:+00008:-00043:002112.1516:03539
03540:-00005:+00062:-00007:002112.1516:03540
03541:+00239:+00039:-00063:002112.1516:03541
03542:+00227:+00089:-00082:002112.1516:03542
03543:-00134:+00040:-00228:002125.9001:03543
03544:-00370:-00001:-00640:002125.9001:03544
03545:-00194:-00015:-00230:002125.9001:03545
03546:+00199:-00180:-00254:002125.9001:03546
03547:+00362:+00067:-00484:002125.9001:03547
03548:+00210:-00070:-00186:002125.9001:03548
03549:-00202:+00013:-00383:002125.9001:03549
03550:-00180:-00048:-00532:002125.9001:03550
03551:-00004:-00131:-00252:002125.9001:03551
03552:+00333:-00119:-00475:002132.7258:03552
03553:+00425:-00077:-00407:002132.7258:03553
03554:+00061:-00007:-00202:002132.7258:03554
03555:-00212:-00079:-00699:002132.7258:03555
03556:-00247:-00142:+00052:002132.7258:03556
03557:+00080:-00072:-00113:002132.7258:03557
03558:+00381:-00020:-00211:002132.7258:03558
03559:+00276:+00028:-00045:002132.7258:03559
03560:-00143:-00146:-00094:002132.7258:03560
03561:-00209:-00107:-00130:002145.3461:03561
03562:-00286:-00084:+00305:002145.3461:03562
03563:+00123:+00216:+00063:002145.3461:03563
03564:+00273:+00155:+00290:002145.3461:03564
03565:-00052:+00200:+00138:002145.3461:03565
03566:-00216:+00227:-00029:002145.3461:03566
03567:-00175:+00265:+00231:002145.3461:03567
03568:-00061:+00076:+00318:002145.3461:03568
03569:-00033:+00010:+00251:002145.3461:03569
03570:+00092:+00157:+00376:002145.3461:03570
03571:+00062:-00017:+00502:002151.9477:03571
03572:+00006:+00188:+00309:002151.9477:03572
03573:-00124:+00244:+00464:002151.9477:03573
03574:+00206:+00284:+00271:002151.9477:03574
03575:+00309:+00305:+00221:002151.9477:03575
03576:-00200:+00243:+00279:002151.9477:03576
03577:-00389:+00413:+00265:002151.9477:03577
03578:-00076:+00228:-00071:002151.9477:03578
03579:+00432:+00073:+00175:002151.9477:03579
03580:+00151:-00062:+00029:002151.3315:03580
03581:-00237:-00043:+00260:002151.3315:03581
03582:-00026:-00186:+00060:002151.3315:03582
03583:+00100:-00007:-00155:002151.3315:03583
03584:-00080:+00200:+00185:002151.3315:03584
03585:+00251:+00138:+00087:002151.3315:03585
03586:+00410:+00196:-00189:002151.3315:03586
03587:-00013:+00214:-00092:002151.3315:03587
03588:-00259:+00131:-00280:002151.3315:03588
03589:-00003:-00034:-00362:002156.6857:03589
03590:+00472:+00127:-00176:002156.6857:03590
03591:+00492:+00139:-00237:002156.6857:03591
03592:+00290:+00054:-00080:002156.6857:03592
03593:-00030:-00128:-00351:002156.6857:03593
03594:-00109:+00103:-00227:002156.6857:03594
03595:-00084:+00139:+00064:002156.6857:03595
03596:+00133:-00069:-00040:002156.6857:03596
03597:+00183:-00043:-00345:002156.6857:03597
03598:+00123:+00114:-00150:002159.5393:03598
03599:-00013:-00001:-00242:002159.5393:03599
03600:-00140:-00071:-00266:002159.5393:03600
03601:-00013:-00249:-00144:002159.5393:03601
03602:+00057:+00059:-00441:002159.5393:03602
03603:+00215:+00178:+00143:002159.5393:03603
03604:+00092:-00252:+00028:002159.5393:03604
03605:+00012:+00284:-00151:002159.5393:03605
03606:-00073:+00131:+00190:002159.5393:03606
03607:-00017:+00132:+00227:002159.5393:03607
03608:+00216:-00078:-00276:002143.8969:03608
03609:+00370:+00017:-00098:002143.8969:03609
03610:+00034:-00113:-00116:002143.8969:03610
03611:-00088:-00225:+00025:002143.8969:03611
03612:+00068:-00234:-00177:002143.8969:03612
03613:-00079:+00377:-00097:002143.8969:03613
03614:+00067:+00071:+00703:002143.8969:03614
03615:-00124:+00064:+00075:002143.8969:03615
03616:-00122:+00512:-00071:002143.8969:03616
03617:-00137:+00311:+00301:002137.9121:03617
03618:-00110:+00562:+00279:002137.9121:03618
03619:+00039:-00159:+00201:002137.9121:03619
03620:+00016:-00137:-00217:002137.9121:03620
03621:-00132:+00246:-00119:002137.9121:03621
03622:-00209:+00344:+00562:002137.9121:03622
03623:-00039:-00181:+00257:002137.9121:03623
03624:-00015:+00353:+00184:002137.9121:03624
03625:+00093:+00436:+00359:002137.9121:03625
03626:+00044:+00282:+00147:002125.9729:03626
03627:-00103:+00039:-00029:002125.9729:03627
03628:-00056:+00388:-00003:002125.9729:03628
03629:+00002:-00170:+00055:002125.9729:03629
03630:+00109:+00166:-00233:002125.9729:03630
03631:+00146:+00232:-00094:002125.9729:03631
03632:+00066:-00031:-00204:002125.9729:03632
03633:-00014:+00099:-00195:002125.9729:03633
03634:-00104:-00188:-00131:002125.9729:03634
03635:-00151:+00065:-00113:002125.9729:03635
03636:+00153:+00053:-00078:002103.7736:03636
03637:+00285:-00076:-00289:002103.7736:03637
03638:-00059:+00120:-00262:002103.7736:03638
03639:-00079:-00040:-00011:002103.7736:03639
03640:-00045:+00056:-00262:002103.7736:03640
03641:+00012:+00115:-00181:002103.7736:03641
03642:+00200:+00117:-00152:002103.7736:03642
03643:+00184:-00185:-00307:002103.7736:03643
03644:-00111:-00072:-00167:002103.7736:03644
03645:-00100:-00106:-00326:002103.7736:03645
03646:-00023:-00113:-00030:002097.8491:03646
03647:+00082:-00127:+00003:002097.8491:03647
03648:+00188:+00253:-00230:002097.8491:03648
03649:+00015:+00136:+00242:002097.8491:03649
03650:-00261:-00134:+00279:002097.8491:03650
03651:-00187:+00187:-00109:002097.8491:03651
03652:+00174:+00247:+00308:002097.8491:03652
03653:+00125:+00051:+00226:002097.8491:03653
03654:+00037:+00192:+00053:002097.8491:03654
03655:-00169:+00252:+00285:002093.5046:03655
03656:-00304:+00047:+00301:002093.5046:03656
03657:-00033:+00238:+00089:002093.5046:03657
03658:+00075:+00084:+00260:002093.5046:03658
03659:+00018:+00162:+00278:002093.5046:03659
03660:-00085:+00084:-00075:002093.5046:03660
03661:-00158:+00358:+00215:002093.5046:03661
03662:-00192:+00094:+00160:002093.5046:03662
03663:-00007:+00135:-00109:002093.5046:03663
03664:+00127:+00002:+00004:002093.5046:03664
03665:+00003:+00026:+00183:002086.0270:03665
03666:-00244:+00037:+00182:002086.0270:03666
03667:-00163:+00198:-00033:002086.0270:03667
03668:+00029:+00366:+00078:002086.0270:03668
03669:+00008:+00138:+00073:002086.0270:03669
03670:+00031:+00134:-00260:002086.0270:03670
03671:+00037:+00186:+00055:002086.0270:03671
03672:-00125:+00168:-00211:002086.0270:03672
03673:-00160:-00097:-00271:002086.0270:03673
03674:+00002:+00061:-00253:002083.5683:03674
03675:+00048:+00052:-00306:002083.5683:03675
03676:+00142:-00021:+00109:002083.5683:03676
03677:-00021:-00156:-00043:002083.5683:03677
03678:-00111:+00293:-00333:002083.5683:03678
03679:-00035:+00210:+00004:002083.5683:03679
03680:+00097:+00086:+00150:002083.5683:03680
03681:+00112:+00191:-00097:002083.5683:03681
03682:+00062:+00178:+00091:002083.5683:03682
03683:-00061:+00265:+00103:002083.5683:03683
03684:-00158:+00024:-00505:002082.7827:03684
03685:-00035:+00249:-00220:002082.7827:03685
03686:+00008:-00083:+00064:002082.7827:03686
03687:+00056:-00088:-00180:002082.7827:03687
03688:-00052:+00004:-00094:002082.7827:03688
03689:-00126:+00016:+00123:002082.7827:03689
03690:-00130:-00240:-00131:002082.7827:03690
03691:-00172:+00044:-00176:002082.7827:03691
03692:-00104:+00121:+00321:002082.7827:03692
03693:+00111:-00209:+00219:002082.7827:03693
03694:+00182:-00172:-00221:002082.4179:03694
03695:-00159:+00171:+00248:002082.4179:03695
03696:-00126:-00114:+00386:002082.4179:03696
03697:+00035:+00307:-00077:002082.4179:03697
03698:+00088:+00171:+00310:002082.4179:03698
03699:+00097:+00010:+00326:002082.4179:03699
03700:+00191:+00345:+00114:002082.4179:03700
03701:-00079:+00170:+00215:002082.4179:03701
03702:-00116:+00095:+00232:002082.4179:03702
03703:-00166:+00046:+00134:002090.5734:03703
03704:-00009:+00147:+00093:002090.5734:03704
03705:+00114:-00017:+00257:002090.5734:03705
03706:+00101:+00008:+00004:002090.5734:03706
03707:-00117:+00183:-00032:002090.5734:03707
03708:-00140:+00039:+00112:002090.5734:03708
03709:-00101:+00054:+00023:002090.5734:03709
03710:-00026:-00006:+00126:002090.5734:03710
03711:+00123:+00044:+00179:002090.5734:03711
03712:+00058:+00228:-00013:002090.5734:03712
03713:-00018:-00005:+00000:002107.7043:03713
03714:-00200:+00093:+00029:002107.7043:03714
03715:-00093:+00142:+00019:002107.7043:03715
03716:+00054:+00020:+00066:002107.7043:03716
03717:+00217:+00125:+00067:002107.7043:03717
03718:-00038:+00153:-00153:002107.7043:03718
03719:-00088:-00029:-00232:002107.7043:03719
03720:-00152:+00158:-00011:002107.7043:03720
03721:-00089:-00105:+00018:002107.7043:03721
03722:+00293:+00017:-00085:002114.4892:03722
03723:+00247:+00118:-00054:002114.4892:03723
03724:-00010:-00051:-00280:002114.4892:03724
03725:-00215:+00123:-00101:002114.4892:03725
03726:-00100:-00047:+00100:002114.4892:03726
03727:+00021:+00114:-00246:002114.4892:03727
03728:+00292:+00128:+00169:002114.4892:03728
03729:+00255:+00174:-00332:002114.4892:03729
03730:-00008:+00137:-00403:002114.4892:03730
03731:-00279:-00018:+00161:002134.1823:03731
03732:-00266:+00042:-00252:002134.1823:03732
03733:+00156:-00082:-00083:002134.1823:03733
03734:+00310:-00096:-00028:002134.1823:03734
03735:+00150:-00043:-00461:002134.1823:03735
03736:-00132:+00045:-00033:002134.1823:03736
03737:-00362:-00068:-00048:002134.1823:03737
03738:-00200:+00163:-00104:002134.1823:03738
03739:+00250:-00202:+00017:002134.1823:03739
03740:+00346:+00204:-00304:002134.1823:03740
03741:+00112:+00072:-00539:002144.4702:03741
03742:-00366:-00155:-00315:002144.4702:03742
03743:-00333:+00146:-00437:002144.4702:03743
03744:+00126:-00210:-00098:002144.4702:03744
03745:+00291:-00260:-00320:002144.4702:03745
03746:+00203:+00094:-00527:002144.4702:03746
03747:-00098:-00124:-00210:002144.4702:03747
03748:-00150:-00024:-00577:002144.4702:03748
03749:+00023:+00135:-00520:002144.4702:03749
03750:-00004:+00011:+00144:002147.4438:03750
03751:+00173:+00085:-00036:002147.4438:03751
03752:+00304:-00057:-00241:002147.4438:03752
03753:-00232:+00053:-00288:002147.4438:03753
03754:-00331:+00147:+00062:002147.4438:03754
03755:-00037:-00104:+00166:002147.4438:03755
03756:+00403:+00178:+00229:002147.4438:03756
03757:+00252:+00080:+00036:002147.4438:03757
03758:-00251:+00146:-00152:002147.4438:03758
03759:-00246:+00197:+00144:002156.4887:03759
03760:-00161:+00208:+00232:002156.4887:03760
03761:+00058:+00108:+00371:002156.4887:03761
03762:+00146:+00238:+00128:002156.4887:03762
03763:+00050:+00216:+00093:002156.4887:03763
03764:-00154:-00009:+00255:002156.4887:03764
03765:-00317:+00069:+00281:002156.4887:03765
03766:-00187:+00005:+00158:002156.4887:03766
03767:+00006:+00162:+00267:002156.4887:03767
03768:+00167:+00089:+00052:002156.4887:03768
03769:-00206:+00036:+00083:002163.2224:03769
03770:-00367:+00108:+00060:002163.2224:03770
03771:-00132:+00116:+00204:002163.2224:03771
03772:+00167:+00025:+00245:002163.2224:03772
03773:+00210:+00004:-00063:002163.2224:03773
03774:-00030:+00045:-00136:002163.2224:03774
03775:-00181:+00037:+00062:002163.2224:03775
03776:-00183:+00075:+00035:002163.2224:03776
03777:+00192:+00005:+00083:002163.2224:03777
03778:+00288:-00033:+00161:002166.3444:03778
03779:+00226:+00269:-00047:002166.3444:03779
03780:-00075:+00035:+00124:002166.3444:03780
03781:-00049:+00299:-00035:002166.3444:03781
03782:+00015:+00189:+00044:002166.3444:03782
03783:+00248:+00178:+00130:002166.3444:03783
03784:+00274:+00139:+00163:002166.3444:03784
03785:+00034:-00006:-00218:002166.3444:03785
03786:-00073:+00262:-00063:002166.3444:03786
03787:-00158:+00125:-00016:002168.0307:03787
03788:+00104:+00086:-00011:002168.0307:03788
03789:+00250:+00074:+00119:002168.0307:03789
03790:+00186:+00143:-00427:002168.0307:03790
03791:-00105:+00201:+00068:002168.0307:03791
03792:-00235:-00057:+00041:002168.0307:03792
03793:+00012:+00160:-00487:002168.0307:03793
03794:+00353:+00094:+00170:002168.0307:03794
03795:+00220:+00052:+00063:002168.0307:03795
03796:+00039:-00043:-00230:002174.7397:03796
03797:-00065:-00027:-00102:002174.7397:03797
03798:-00181:+00255:-00290:002174.7397:03798
03799:+00139:-00081:+00208:002174.7397:03799
03800:+00252:-00088:+00003:002174.7397:03800
03801:+00329:-00008:-00285:002174.7397:03801
03802:-00170:+00052:+00003:002174.7397:03802
03803:-00305:-00116:-00098:002174.7397:03803
03804:-00004:+00180:-00069:002174.7397:03804
03805:+00319:-00119:+00164:002166.2666:03805
03806:+00261:+00099:+00062:002166.2666:03806
03807:-00263:+00137:+00054:002166.2666:03807
03808:-00247:+00000:+00127:002166.2666:03808
03809:+00027:+00290:+00132:002166.2666:03809
03810:-00162:+00002:+00304:002166.2666:03810
03811:-00085:+00116:+00210:002166.2666:03811
03812:+00210:+00251:+00001:002166.2666:03812
03813:+00085:+00015:+00270:002166.2666:03813
03814:-00334:+00327:+00087:002166.2666:03814
03815:-00106:+00034:+00345:002175.7070:03815
03816:+00098:+00116:+00254:002175.7070:03816
03817:+00204:+00161:-00042:002175.7070:03817
03818:-00186:+00086:+00131:002175.7070:03818
03819:-00141:+00173:+00008:002175.7070:03819
03820:+00060:+00167:+00151:002175.7070:03820
03821:-00057:+00081:+00197:002175.7070:03821
03822:-00031:+00215:+00025:002175.7070:03822
03823:+00041:+00303:-00099:002175.7070:03823
03824:+00041:+00273:+00046:002178.5712:03824
03825:-00042:+00049:-00128:002178.5712:03825
03826:-00088:+00216:-00164:002178.5712:03826
03827:-00111:+00038:+00003:002178.5712:03827
03828:+00060:-00104:-00343:002178.5712:03828
03829:+00061:+00151:-00032:002178.5712:03829
03830:-00033:+00111:-00148:002178.5712:03830
03831:-00030:+00045:-00445:002178.5712:03831
03832:+00017:+00208:+00134:002178.5712:03832
03833:-00076:-00339:-00334:002158.7646:03833
03834:+00045:+00091:-00506:002158.7646:03834
03835:+00163:+00033:-00141:002158.7646:03835
03836:+00033:-00342:-00041:002158.7646:03836
03837:-00105:-00144:-00241:002158.7646:03837
03838:-00055:+00321:-00266:002158.7646:03838
03839:+00237:+00271:+00169:002158.7646:03839
03840:+00156:+00003:+00252:002158.7646:03840
03841:+00093:+00209:-00070:002158.7646:03841
03842:-00244:+00284:+00087:002152.8566:03842
03843:-00218:+00074:+00527:002152.8566:03843
03844:+00129:-00189:+00035:002152.8566:03844
03845:+00053:+00243:-00146:002152.8566:03845
03846:-00041:+00153:+00223:002152.8566:03846
03847:-00077:-00212:+00147:002152.8566:03847
03848:-00094:+00021:+00166:002152.8566:03848
03849:-00193:+00381:+00398:002152.8566:03849
03850:-00015:+00385:+00076:002152.8566:03850
03851:-00057:+00260:+00530:002152.8566:03851
03852:+00054:+00116:-00058:002140.7495:03852
03853:-00111:+00446:-00188:002140.7495:03853
03854:-00388:+00354:+00602:002140.7495:03854
03855:+00044:-00235:-00013:002140.7495:03855
03856:+00220:+00197:-00367:002140.7495:03856
03857:-00051:-00002:-00064:002140.7495:03857
03858:-00233:-00142:-00158:002140.7495:03858
03859:+00017:+00088:+00014:002140.7495:03859
03860:+00090:+00097:+00450:002140.7495:03860
03861:+00012:-00005:-00198:002121.7739:03861
03862:+00010:+00078:-00018:002121.7739:03862
03863:-00034:-00060:+00096:002121.7739:03863
03864:+00003:+00249:-00113:002121.7739:03864
03865:-00089:+00122:+00307:002121.7739:03865
03866:-00029:+00081:-00235:002121.7739:03866
03867:+00183:+00334:-00151:002121.7739:03867
03868:-00004:-00174:-00145:002121.7739:03868
03869:-00172:-00008:-00375:002121.7739:03869
03870:-00079:+00005:-00103:002121.7739:03870
03871:-00041:-00142:+00043:002115.6767:03871
03872:+00070:-00049:+00011:002115.6767:03872
03873:+00282:+00291:-00267:002115.6767:03873
03874:-00085:+00173:+00106:002115.6767:03874
03875:-00120:+00068:+00359:002115.6767:03875
03876:-00037:+00155:-00057:002115.6767:03876
03877:+00144:+00286:+00109:002115.6767:03877
03878:+00102:+00260:+00312:002115.6767:03878
03879:-00038:+00027:-00420:002115.6767:03879
03880:-00094:+00232:-00047:002100.5200:03880
03881:-00114:+00253:-00094:002100.5200:03881
03882:-00084:-00095:-00227:002100.5200:03882
03883:+00050:-00047:-00035:002100.5200:03883
03884:+00129:+00028:-00306:002100.5200:03884
03885:-00011:-00074:+00179:002100.5200:03885
03886:-00240:-00233:-00090:002100.5200:03886
03887:-00034:+00264:+00149:002100.5200:03887
03888:+00064:+00124:+00452:002100.5200:03888
03889:+00020:+00029:+00339:002100.5200:03889
03890:+00128:+00354:-00312:002089.4931:03890
03891:-00003:+00159:+00195:002089.4931:03891
03892:-00212:-00022:+00254:002089.4931:03892
03893:-00041:+00120:-00212:002089.4931:03893
03894:+00070:+00322:+00213:002089.4931:03894
03895:-00022:-00020:-00093:002089.4931:03895
03896:+00104:+00106:-00190:002089.4931:03896
03897:-00101:+00257:+00076:002089.4931:03897
03898:-00193:+00077:+00098:002089.4931:03898
03899:-00077:-00024:-00021:002094.1633:03899
03900:+00018:+00118:-00008:002094.1633:03900
03901:+00029:-00010:+00229:002094.1633:03901
03902:+00010:+00038:-00086:002094.1633:03902
03903:-00009:+00317:+00052:002094.1633:03903
03904:-00118:+00048:+00131:002094.1633:03904
03905:-00077:+00278:-00099:002094.1633:03905
03906:-00085:+00035:-00048:002094.1633:03906
03907:+00172:+00321:-00023:002094.1633:03907
03908:+00149:+00133:+00094:002094.1633:03908
03909:-00021:+00067:-00042:002100.4987:03909
03910:-00141:+00051:-00120:002100.4987:03910
03911:-00122:+00083:-00003:002100.4987:03911
03912:-00023:-00020:+00094:002100.4987:03912
03913:+00172:+00140:-00151:002100.4987:03913
03914:+00085:+00047:+00034:002100.4987:03914
03915:-00074:+00131:-00080:002100.4987:03915
03916:-00123:-00041:-00128:002100.4987:03916
03917:-00140:+00095:-00022:002100.4987:03917
03918:+00073:+00116:-00038:002107.3071:03918
03919:+00115:+00024:-00020:002107.3071:03919
03920:+00012:-00058:+00019:002107.3071:03920
03921:-00054:+00059:-00271:002107.3071:03921
03922:-00060:-00121:+00052:002107.3071:03922
03923:-00179:-00183:+00028:002107.3071:03923
03924:+00172:-00071:-00285:002107.3071:03924
03925:+00240:+00050:+00097:002107.3071:03925
03926:-00122:+00085:-00112:002107.3071:03926
03927:-00166:-00165:-00080:002107.3071:03927
03928:-00178:+00134:-00167:002126.8068:03928
03929:+00102:+00096:-00097:002126.8068:03929
03930:+00220:+00024:-00043:002126.8068:03930
03931:+00078:-00073:-00294:002126.8068:03931
03932:-00160:+00003:-00057:002126.8068:03932
03933:-00163:-00089:-00264:002126.8068:03933
03934:-00076:+00049:-00218:002126.8068:03934
03935:+00140:-00073:-00216:002126.8068:03935
03936:+00314:-00090:-00203:002126.8068:03936
03937:+00023:-00091:-00137:002137.0415:03937
03938:-00052:-00045:-00491:002137.0415:03938
03939:-00113:+00100:-00295:002137.0415:03939
03940:+00087:+00044:-00050:002137.0415:03940
03941:+00165:-00016:-00145:002137.0415:03941
03942:+00341:+00127:-00062:002137.0415:03942
03943:+00063:+00050:-00397:002137.0415:03943
03944:-00114:-00010:-00472:002137.0415:03944
03945:-00359:+00177:-00054:002137.0415:03945
03946:-00250:+00134:-00171:002140.0908:03946
03947:+00233:+00100:-00006:002140.0908:03947
03948:+00134:+00127:-00136:002140.0908:03948
03949:-00079:+00081:-00033:002140.0908:03949
03950:-00335:+00178:+00060:002140.0908:03950
03951:-00231:+00073:+00090:002140.0908:03951
03952:-00079:+00185:+00203:002140.0908:03952
03953:+00102:+00139:+00280:002140.0908:03953
03954:+00098:+00066:+00207:002140.0908:03954
03955:-00115:+00095:+00062:002140.0908:03955
03956:-00240:+00302:+00099:002152.8952:03956
03957:-00162:+00079:+00424:002152.8952:03957
03958:+00073:+00036:+00077:002152.8952:03958
03959:+00004:+00010:+00081:002152.8952:03959
03960:-00061:+00014:+00204:002152.8952:03960
03961:-00142:+00021:-00024:002152.8952:03961
03962:+00001:-00045:+00071:002152.8952:03962
03963:+00100:+00177:+00172:002152.8952:03963
03964:+00222:+00019:+00274:002152.8952:03964
03965:+00105:+00018:+00053:002152.1245:03965
03966:-00175:+00100:+00183:002152.1245:03966
03967:+00073:+00224:+00142:002152.1245:03967
03968:+00224:+00040:+00260:002152.1245:03968
03969:+00229:+00172:+00132:002152.1245:03969
03970:+00143:-00065:+00165:002152.1245:03970
03971:+00137:+00182:+00056:002152.1245:03971
03972:-00088:+00187:+00181:002152.1245:03972
03973:-00130:+00274:+00189:002152.1245:03973
03974:+00201:+00163:-00284:002155.1726:03974
03975:+00313:+00383:+00041:002155.1726:03975
03976:-00006:-00046:+00080:002155.1726:03976
03977:-00020:-00049:-00233:002155.1726:03977
03978:+00052:-00057:-00384:002155.1726:03978
03979:+00008:+00052:-00424:002155.1726:03979
03980:+00184:-00114:-00002:002155.1726:03980
03981:+00363:-00126:-00218:002155.1726:03981
03982:+00273:+00329:+00045:002155.1726:03982
03983:-00146:-00029:+00079:002153.0307:03983
03984:-00120:+00073:+00009:002153.0307:03984
03985:+00246:+00109:-00334:002153.0307:03985
03986:+00327:+00357:+00100:002153.0307:03986
03987:+00101:-00170:+00066:002153.0307:03987
03988:+00139:+00007:-00523:002153.0307:03988
03989:+00131:+00089:+00003:002153.0307:03989
03990:+00097:-00151:-00004:002153.0307:03990
03991:+00268:-00103:-00062:002153.0307:03991
03992:+00193:-00136:-00124:002153.0307:03992
03993:+00024:+00210:-00022:002152.1357:03993
03994:-00070:-00014:+00171:002152.1357:03994
03995:-00103:+00054:-00045:002152.1357:03995
03996:-00068:+00236:+00065:002152.1357:03996
03997:+00163:+00216:+00362:002152.1357:03997
03998:-00017:-00038:+00150:002152.1357:03998
03999:-00121:+00090:-00029:002152.1357:03999
04000:-00023:+00209:+00180:002152.1357:04000
04001:-00011:-00123:+00077:002152.1357:04001
04002:+00142:+00033:+00120:002136.5710:04002
04003:+00192:+00036:+00002:002136.5710:04003
04004:-00075:-00077:+00076:002136.5710:04004
04005:-00133:+00019:+00150:002136.5710:04005
04006:-00162:+00074:-00091:002136.5710:04006
04007:+00033:+00182:+00319:002136.5710:04007
04008:+00318:+00120:+00164:002136.5710:04008
04009:+00269:+00248:-00024:002136.5710:04009
04010:-00172:+00240:+00115:002136.5710:04010
04011:-00244:+00234:+00068:002136.5710:04011
04012:-00064:+00016:+00064:002126.9416:04012
04013:+00163:+00252:-00142:002126.9416:04013
04014:+00121:+00034:-00030:002126.9416:04014
04015:-00223:-00159:-00208:002126.9416:04015
04016:-00180:+00063:-00283:002126.9416:04016
04017:-00106:+00177:+00211:002126.9416:04017
04018:-00150:+00062:-00050:002126.9416:04018
04019:-00157:+00069:+00128:002126.9416:04019
04020:+00131:+00243:-00046:002126.9416:04020
04021:-00175:+00420:-00250:002133.4492:04021
04022:-00230:+00082:+00301:002133.4492:04022
04023:-00176:-00221:-00217:002133.4492:04023
04024:+00105:+00232:-00427:002133.4492:04024
04025:+00246:-00041:+00089:002133.4492:04025
04026:+00066:-00197:-00430:002133.4492:04026
04027:-00111:-00236:-00156:002133.4492:04027
04028:-00180:+00213:+00363:002133.4492:04028
04029:-00064:+00311:-00033:002133.4492:04029
04030:+00082:-00079:+00529:002118.2929:04030
04031:+00088:+00218:-00127:002118.2929:04031
04032:-00158:+00444:+00069:002118.2929:04032
04033:-00183:+00029:+00575:002118.2929:04033
04034:-00109:+00023:-00363:002118.2929:04034
04035:-00025:+00321:-00020:002118.2929:04035
04036:+00022:-00050:+00145:002118.2929:04036
04037:+00020:-00228:-00236:002118.2929:04037
04038:-00158:+00009:-00174:002118.2929:04038
04039:-00230:+00136:+00432:002118.2929:04039
04040:-00094:+00178:+00340:002119.6130:04040
04041:-00085:-00205:+00567:002119.6130:04041
04042:+00018:+00273:+00004:002119.6130:04042
04043:-00052:+00580:+00048:002119.6130:04043
04044:-00138:-00166:+00475:002119.6130:04044
04045:-00173:-00089:-00220:002119.6130:04045
04046:-00129:+00313:-00200:002119.6130:04046
04047:-00136:-00072:+00275:002119.6130:04047
04048:+00027:-00078:-00158:002119.6130:04048
04049:+00041:+00181:+00000:002111.5371:04049
04050:-00088:+00128:+00287:002111.5371:04050
04051:-00313:-00072:-00010:002111.5371:04051
04052:-00189:+00435:+00048:002111.5371:04052
04053:+00169:+00178:+00515:002111.5371:04053
04054:+00179:+00139:+00244:002111.5371:04054
04055:+00129:+00216:-00347:002111.5371:04055
04056:-00170:+00263:+00028:002111.5371:04056
04057:-00253:+00251:+00164:002111.5371:04057
04058:+00116:-00081:-00371:002111.5371:04058
04059:+00236:+00206:-00268:002100.3146:04059
04060:-00058:+00298:-00176:002100.3146:04060
04061:-00092:-00111:-00200:002100.3146:04061
04062:-00053:+00049:-00358:002100.3146:04062
04063:-00064:+00108:-00389:002100.3146:04063
04064:-00018:-00088:+00118:002100.3146:04064
04065:+00136:+00017:-00183:002100.3146:04065
04066:+00125:+00032:-00026:002100.3146:04066
04067:-00175:+00001:-00009:002100.3146:04067
04068:-00078:-00179:+00090:002090.7692:04068
04069:+00160:+00135:+00193:002090.7692:04069
04070:+00165:+00135:+00173:002090.7692:04070
04071:+00118:+00160:+00150:002090.7692:04071
04072:+00021:+00173:-00079:002090.7692:04072
04073:+00031:+00208:+00184:002090.7692:04073
04074:-00004:-00059:+00002:002090.7692:04074
04075:+00011:+00190:-00164:002090.7692:04075
04076:+00044:+00213:+00182:002090.7692:04076
04077:+00094:-00073:+00028:002090.7692:04077
04078:-00111:+00163:-00192:002086.4655:04078
04079:-00178:+00037:+00081:002086.4655:04079
04080:-00220:-00116:+00078:002086.4655:04080
04081:+00006:-00002:-00115:002086.4655:04081
04082:+00115:+00096:+00114:002086.4655:04082
04083:+00118:+00047:-00022:002086.4655:04083
04084:-00113:+00098:+00117:002086.4655:04084
04085:-00172:+00102:+00235:002086.4655:04085
04086:-00167:+00292:-00174:002086.4655:04086
04087:-00055:+00089:+00512:002096.7368:04087
04088:+00127:+00195:+00061:002096.7368:04088
04089:+00066:+00256:+00125:002096.7368:04089
04090:-00053:+00216:+00173:002096.7368:04090
04091:-00145:+00043:-00044:002096.7368:04091
04092:-00012:+00149:+00189:002096.7368:04092
04093:+00048:-00032:-00002:002096.7368:04093
04094:+00184:+00154:+00214:002096.7368:04094
04095:+00062:-00073:-00043:002096.7368:04095
04096:-00064:+00060:+00023:002096.7368:04096
04097:-00228:-00092:+00041:002108.7573:04097
04098:-00152:+00021:-00252:002108.7573:04098
04099:+00008:+00016:+00231:002108.7573:04099
04100:+00082:+00261:-00163:002108.7573:04100
04101:+00096:+00070:+00059:002108.7573:04101
04102:-00080:+00102:-00019:002108.7573:04102
04103:-00248:+00037:-00076:002108.7573:04103
04104:-00078:+00058:+00094:002108.7573:04104
04105:+00356:-00107:-00046:002108.7573:04105
04106:+00256:+00109:-00253:002122.4313:04106
04107:-00172:+00156:+00094:002122.4313:04107
04108:-00151:-00009:+00056:002122.4313:04108
04109:-00073:+00277:+00000:002122.4313:04109
04110:+00120:+00000:+00227:002122.4313:04110
04111:+00353:+00106:+00057:002122.4313:04111
04112:+00279:-00128:-00054:002122.4313:04112
04113:-00312:+00117:-00155:002122.4313:04113
04114:-00389:+00087:-00105:002122.4313:04114
04115:+00020:+00004:-00198:002122.4313:04115
04116:+00354:-00032:-00044:002136.4763:04116
04117:+00181:+00113:-00216:002136.4763:04117
04118:-00133:-00040:-00261:002136.4763:04118
04119:-00345:-00075:-00143:002136.4763:04119
04120:-00324:+00116:-00314:002136.4763:04120
04121:+00095:-00240:-00135:002136.4763:04121
04122:+00246:+00020:-00357:002136.4763:04122
04123:+00120:-00083:-00376:002136.4763:04123
04124:-00129:+00011:-00337:002136.4763:04124
04125:-00250:+00093:-00475:002145.4230:04125
04126:+00018:-00117:-00438:002145.4230:04126
04127:+00154:-00104:-00322:002145.4230:04127
04128:+00004:-00098:-00278:002145.4230:04128
04129:+00404:+00096:-00123:002145.4230:04129
04130:+00112:-00040:-00058:002145.4230:04130
04131:-00152:+00337:-00237:002145.4230:04131
04132:-00145:-00095:+00265:002145.4230:04132
04133:+00256:+00105:-00023:002145.4230:04133
04134:+00330:+00038:-00053:002155.8076:04134
04135:-00318:+00164:-00422:002155.8076:04135
04136:-00446:+00084:+00177:002155.8076:04136
04137:-00060:+00221:+00140:002155.8076:04137
04138:+00233:+00116:+00154:002155.8076:04138
04139:+00117:+00144:-00051:002155.8076:04139
04140:-00332:+00130:-00256:002155.8076:04140
04141:-00348:+00082:+00128:002155.8076:04141
04142:-00209:+00099:+00350:002155.8076:04142
04143:+00030:+00032:+00179:002155.8076:04143
04144:+00076:+00028:+00184:002151.3781:04144
04145:+00082:+00062:-00172:002151.3781:04145
04146:+00030:+00130:+00105:002151.3781:04146
04147:-00059:-00084:-00116:002151.3781:04147
04148:-00121:+00079:-00157:002151.3781:04148
04149:+00114:-00076:+00255:002151.3781:04149
04150:+00289:-00007:+00151:002151.3781:04150
04151:+00352:+00095:+00083:002151.3781:04151
04152:+00180:-00110:-00023:002151.3781:04152
04153:-00209:+00187:-00052:002164.3122:04153
04154:-00038:-00103:+00292:002164.3122:04154
04155:+00156:-00030:-00063:002164.3122:04155
04156:+00135:+00053:-00065:002164.3122:04156
04157:-00110:+00258:+00125:002164.3122:04157
04158:-00095:-00055:-00145:002164.3122:04158
04159:-00032:+00226:+00045:002164.3122:04159
04160:+00109:+00003:+00178:002164.3122:04160
04161:+00195:+00127:-00054:002164.3122:04161
04162:+00102:+00302:+00071:002171.0312:04162
04163:-00058:+00003:+00084:002171.0312:04163
04164:-00043:+00247:-00185:002171.0312:04164
04165:+00279:+00189:+00367:002171.0312:04165
04166:+00374:+00104:+00026:002171.0312:04166
04167:+00264:+00335:-00077:002171.0312:04167
04168:-00167:+00021:+00244:002171.0312:04168
04169:-00167:+00099:+00005:002171.0312:04169
04170:+00091:+00022:-00162:002171.0312:04170
04171:+00248:+00111:-00118:002166.4362:04171
04172:+00354:+00135:-00081:002166.4362:04172
04173:-00011:+00302:+00094:002166.4362:04173
04174:-00253:-00024:+00115:002166.4362:04174
04175:-00188:+00276:-00233:002166.4362:04175
04176:+00196:-00148:+00170:002166.4362:04176
04177:+00255:-00020:+00050:002166.4362:04177
04178:+00189:+00027:-00283:002166.4362:04178
04179:-00098:-00014:+00072:002166.4362:04179
04180:-00360:-00056:-00092:002166.4362:04180
04181:+00102:-00020:+00008:002171.9450:04181
04182:+00322:-00089:+00017:002171.9450:04182
04183:+00292:-00071:+00120:002171.9450:04183
04184:-00133:+00026:+00035:002171.9450:04184
04185:-00200:+00146:-00002:002171.9450:04185
04186:-00126:+00145:-00085:002171.9450:04186
04187:+00188:+00212:+00243:002171.9450:04187
04188:+00201:+00077:+00168:002171.9450:04188
04189:+00039:-00025:-00286:002171.9450:04189
04190:-00056:+00167:+00122:002174.9396:04190
04191:-00167:-00172:+00038:002174.9396:04191
04192:-00178:+00174:-00163:002174.9396:04192
04193:-00005:+00140:+00239:002174.9396:04193
04194:+00155:+00116:+00126:002174.9396:04194
04195:+00000:+00063:+00030:002174.9396:04195
04196:-00090:-00200:+00180:002174.9396:04196
04197:-00289:+00297:-00309:002174.9396:04197
04198:-00168:+00110:+00323:002174.9396:04198
04199:+00236:+00102:+00117:002174.1291:04199
04200:+00114:+00278:-00242:002174.1291:04200
04201:-00118:+00356:+00001:002174.1291:04201
04202:-00235:+00120:-00029:002174.1291:04202
04203:-00032:+00172:+00068:002174.1291:04203
04204:+00104:+00108:-00130:002174.1291:04204
04205:+00144:+00201:-00146:002174.1291:04205
04206:-00084:+00059:+00079:002174.1291:04206
04207:-00184:-00247:-00106:002174.1291:04207
04208:-00132:+00345:-00315:002168.1906:04208
04209:-00065:+00004:+00088:002168.1906:04209
04210:+00097:-00081:-00220:002168.1906:04210
04211:+00131:-00012:-00085:002168.1906:04211
04212:-00088:+00201:-00211:002168.1906:04212
04213:-00226:+00000:-00101:002168.1906:04213
04214:+00035:+00007:+00338:002168.1906:04214
04215:+00099:+00070:+00048:002168.1906:04215
04216:+00000:+00132:-00117:002168.1906:04216
04217:-00034:+00099:+00153:002163.4511:04217
04218:-00043:-00200:-00106:002163.4511:04218
04219:-00130:+00099:-00148:002163.4511:04219
04220:-00147:-00120:+00176:002163.4511:04220
04221:+00021:-00170:-00203:002163.4511:04221
04222:+00145:-00068:-00114:002163.4511:04222
04223:-00077:+00057:+00279:002163.4511:04223
04224:-00253:-00013:+00044:002163.4511:04224
04225:-00117:-00214:+00061:002163.4511:04225
04226:-00029:+00206:+00274:002163.4511:04226
04227:+00131:+00143:+00259:002151.4467:04227
04228:+00135:+00177:+00055:002151.4467:04228
04229:-00169:+00002:-00139:002151.4467:04229
04230:-00326:+00174:-00026:002151.4467:04230
04231:-00199:-00024:+00147:002151.4467:04231
04232:+00067:+00059:-00049:002151.4467:04232
04233:-00002:+00022:-00167:002151.4467:04233
04234:-00060:+00143:+00138:002151.4467:04234
04235:-00029:+00089:+00217:002151.4467:04235
04236:-00182:-00001:+00100:002138.0544:04236
04237:-00156:+00361:-00039:002138.0544:04237
04238:+00155:+00449:+00090:002138.0544:04238
04239:+00147:-00084:+00333:002138.0544:04239
04240:+00056:+00196:-00250:002138.0544:04240
04241:+00012:+00096:-00397:002138.0544:04241
04242:-00100:-00305:+00156:002138.0544:04242
04243:-00039:-00035:-00047:002138.0544:04243
04244:+00161:-00120:-00229:002138.0544:04244
04245:+00134:+00176:+00260:002129.7910:04245
04246:-00149:-00134:+00070:002129.7910:04246
04247:-00170:-00067:-00051:002129.7910:04247
04248:+00082:+00399:+00084:002129.7910:04248
04249:+00199:+00175:+00355:002129.7910:04249
04250:-00021:-00023:+00338:002129.7910:04250
04251:-00200:+00060:-00348:002129.7910:04251
04252:+00004:+00310:-00305:002129.7910:04252
04253:-00170:-00172:-00067:002129.7910:04253
04254:-00145:-00309:-00117:002129.7910:04254
04255:+00186:-00045:-00401:002111.0429:04255
04256:+00046:-00062:+00253:002111.0429:04256
04257:-00044:+00096:+00097:002111.0429:04257
04258:+00212:+00195:-00037:002111.0429:04258
04259:+00010:+00069:+00048:002111.0429:04259
04260:+00112:+00122:+00170:002111.0429:04260
04261:+00223:+00146:-00290:002111.0429:04261
04262:+00031:+00132:+00041:002111.0429:04262
04263:-00082:+00174:+00050:002111.0429:04263
04264:-00062:+00111:-00206:002097.9201:04264
04265:+00051:+00259:+00077:002097.9201:04265
04266:-00004:+00088:-00030:002097.9201:04266
04267:+00022:-00014:+00019:002097.9201:04267
04268:-00152:+00118:-00063:002097.9201:04268
04269:-00088:+00094:-00004:002097.9201:04269
04270:-00034:+00001:+00094:002097.9201:04270
04271:+00043:-00015:+00037:002097.9201:04271
04272:+00144:-00024:+00088:002097.9201:04272
04273:+00040:+00241:-00096:002097.9201:04273
04274:-00036:-00098:+00134:002097.0783:04274
04275:-00071:+00299:-00056:002097.0783:04275
04276:-00066:+00147:+00003:002097.0783:04276
04277:-00100:-00071:+00237:002097.0783:04277
04278:+00106:+00272:-00255:002097.0783:04278
04279:+00054:+00190:+00114:002097.0783:04279
04280:-00123:-00125:-00077:002097.0783:04280
04281:-00238:-00095:-00319:002097.0783:04281
04282:-00134:+00143:-00064:002097.0783:04282
04283:-00026:-00065:-00005:002097.0783:04283
04284:+00135:-00002:+00081:002100.2492:04284
04285:-00007:-00026:-00151:002100.2492:04285
04286:-00148:+00128:+00008:002100.2492:04286
04287:-00156:+00025:+00029:002100.2492:04287
04288:-00174:+00097:+00022:002100.2492:04288
04289:-00029:+00164:+00022:002100.2492:04289
04290:+00159:+00180:+00061:002100.2492:04290
04291:+00023:+00060:+00064:002100.2492:04291
04292:-00125:+00158:-00166:002100.2492:04292
04293:-00091:+00178:+00125:002115.8586:04293
04294:-00114:+00078:+00043:002115.8586:04294
04295:+00082:+00115:+00056:002115.8586:04295
04296:+00126:+00170:-00011:002115.8586:04296
04297:-00044:+00226:+00024:002115.8586:04297
04298:-00199:-00060:-00058:002115.8586:04298
04299:-00205:-00026:+00180:002115.8586:04299
04300:-00002:+00127:+00066:002115.8586:04300
04301:+00149:-00086:+00057:002115.8586:04301
04302:+00133:+00332:-00068:002129.7397:04302
04303:-00187:+00032:+00148:002129.7397:04303
04304:-00259:+00212:+00085:002129.7397:04304
04305:-00020:+00108:-00078:002129.7397:04305
04306:+00164:+00083:-00109:002129.7397:04306
04307:+00211:+00061:-00076:002129.7397:04307
04308:-00169:-00068:-00152:002129.7397:04308
04309:-00207:+00012:-00407:002129.7397:04309
04310:-00132:+00059:-00082:002129.7397:04310
04311:-00036:-00088:+00004:002129.7397:04311
04312:+00097:+00040:-00163:002132.8066:04312
04313:+00272:+00114:+00045:002132.8066:04313
04314:-00222:+00060:-00478:002132.8066:04314
04315:-00431:+00159:-00148:002132.8066:04315
04316:-00165:-00212:-00072:002132.8066:04316
04317:+00391:+00069:-00817:002132.8066:04317
04318:+00348:-00312:-00379:002132.8066:04318
04319:+00062:-00332:-00530:002132.8066:04319
04320:+00018:-00446:-00578:002132.8066:04320
04321:+00101:-00126:-00099:002145.4973:04321
04322:+00174:-00050:-00287:002145.4973:04322
04323:+00306:-00105:+00166:002145.4973:04323
04324:+00201:+00118:+00066:002145.4973:04324
04325:-00019:+00467:-00240:002145.4973:04325
04326:-00109:+00059:+00162:002145.4973:04326
04327:-00188:+00336:-00052:002145.4973:04327
04328:+00075:+00269:-00030:002145.4973:04328
04329:+00165:+00182:+00118:002145.4973:04329
04330:-00058:+00104:-00010:002159.7031:04330
04331:-00191:+00003:-00155:002159.7031:04331
04332:-00291:+00032:+00124:002159.7031:04332
04333:-00259:+00012:+00245:002159.7031:04333
04334:-00182:+00023:+00164:002159.7031:04334
04335:+00167:+00192:+00344:002159.7031:04335
04336:+00078:+00083:+00172:002159.7031:04336
04337:+00007:+00086:+00062:002159.7031:04337
04338:-00105:+00260:+00318:002159.7031:04338
04339:-00031:+00005:+00264:002159.7031:04339
04340:+00280:-00031:-00007:002151.4741:04340
04341:+00119:+00034:+00023:002151.4741:04341
04342:+00046:+00006:+00043:002151.4741:04342
04343:-00023:-00136:+00078:002151.4741:04343
04344:+00080:-00027:+00205:002151.4741:04344
04345:+00097:+00039:+00150:002151.4741:04345
04346:+00131:+00305:-00004:002151.4741:04346
04347:-00174:+00248:+00196:002151.4741:04347
04348:-00222:+00264:-00142:002151.4741:04348
04349:-00159:+00324:+00116:002168.1794:04349
04350:-00131:+00156:+00398:002168.1794:04350
04351:+00232:+00085:-00048:002168.1794:04351
04352:+00136:+00103:+00074:002168.1794:04352
04353:-00064:+00151:+00139:002168.1794:04353
04354:-00160:+00029:-00051:002168.1794:04354
04355:+00140:+00098:+00076:002168.1794:04355
04356:+00290:+00087:+00131:002168.1794:04356
04357:+00364:+00246:-00080:002168.1794:04357
04358:+00079:+00121:-00039:002167.1674:04358
04359:-00176:+00223:-00090:002167.1674:04359
04360:+00170:+00132:-00085:002167.1674:04360
04361:+00270:+00134:+00106:002167.1674:04361
04362:+00281:+00024:-00022:002167.1674:04362
04363:+00037:+00009:-00316:002167.1674:04363
04364:-00211:+00188:-00245:002167.1674:04364
04365:-00111:-00042:-00069:002167.1674:04365
04366:+00167:-00041:-00204:002167.1674:04366
04367:+00280:+00013:+00048:002166.4780:04367
04368:+00140:+00054:+00006:002166.4780:04368
04369:-00096:-00086:-00262:002166.4780:04369
04370:-00216:+00027:-00420:002166.4780:04370
04371:+00101:-00018:-00026:002166.4780:04371
04372:+00210:-00001:-00351:002166.4780:04372
04373:+00179:+00024:+00040:002166.4780:04373
04374:-00002:-00269:+00089:002166.4780:04374
04375:-00084:+00272:-00332:002166.4780:04375
04376:-00141:+00173:+00360:002166.4780:04376
04377:-00024:+00237:+00089:002168.1486:04377
04378:+00266:+00076:-00433:002168.1486:04378
04379:+00208:-00004:+00165:002168.1486:04379
04380:-00169:-00264:-00488:002168.1486:04380
04381:-00204:-00050:+00094:002168.1486:04381
04382:-00118:-00337:-00171:002168.1486:04382
04383:-00126:+00256:-00109:002168.1486:04383
04384:+00052:+00041:+00608:002168.1486:04384
04385:-00055:-00222:-00193:002168.1486:04385
04386:-00075:+00522:-00050:002163.5039:04386
04387:-00197:+00180:+00590:002163.5039:04387
04388:-00155:+00304:+00461:002163.5039:04388
04389:+00067:+00105:-00110:002163.5039:04389
04390:+00199:+00139:+00031:002163.5039:04390
04391:+00107:-00063:-00069:002163.5039:04391
04392:-00002:-00062:+00000:002163.5039:04392
04393:-00034:-00227:-00239:002163.5039:04393
04394:-00119:+00647:+00283:002163.5039:04394
04395:+00075:+00271:+00734:002147.6516:04395
04396:+00234:+00065:+00069:002147.6516:04396
04397:-00020:+00464:-00305:002147.6516:04397
04398:-00188:+00172:+00433:002147.6516:04398
04399:-00251:-00199:+00086:002147.6516:04399
04400:-00009:+00099:-00299:002147.6516:04400
04401:+00167:+00233:-00037:002147.6516:04401
04402:-00001:-00012:+00001:002147.6516:04402
04403:-00188:-00029:-00174:002147.6516:04403
04404:-00217:+00032:-00275:002141.5791:04404
04405:-00085:+00142:-00032:002141.5791:04405
04406:+00063:-00111:+00089:002141.5791:04406
04407:+00069:-00112:-00312:002141.5791:04407
04408:+00033:+00277:+00051:002141.5791:04408
04409:+00045:+00002:+00036:002141.5791:04409
04410:-00099:+00045:-00147:002141.5791:04410
04411:+00018:+00157:+00095:002141.5791:04411
04412:+00251:+00190:+00059:002141.5791:04412
04413:+00160:+00030:-00456:002141.5791:04413
04414:-00098:+00124:-00265:002125.9514:04414
04415:-00172:+00170:-00048:002125.9514:04415
04416:-00130:-00180:-00041:002125.9514:04416
04417:+00082:-00032:-00207:002125.9514:04417
04418:+00118:+00159:-00047:002125.9514:04418
04419:+00096:+00050:-00100:002125.9514:04419
04420:-00149:-00002:-00064:002125.9514:04420
04421:-00255:+00183:+00107:002125.9514:04421
04422:-00099:+00120:-00006:002125.9514:04422
04423:+00065:+00284:+00012:002110.9238:04423
04424:+00084:+00215:-00009:002110.9238:04424
04425:+00009:+00123:-00122:002110.9238:04425
04426:-00134:+00195:+00144:002110.9238:04426
04427:-00219:-00025:+00244:002110.9238:04427
04428:+00069:+00046:-00074:002110.9238:04428
04429:+00282:+00102:+00110:002110.9238:04429
04430:+00094:+00129:+00013:002110.9238:04430
04431:-00317:-00103:+00113:002110.9238:04431
04432:-00197:+00203:+00172:002110.9238:04432
04433:+00077:+00069:+00187:002101.4665:04433
04434:+00148:+00065:+00204:002101.4665:04434
04435:+00039:+00062:-00049:002101.4665:04435
04436:-00122:+00184:-00107:002101.4665:04436
04437:-00152:-00035:+00201:002101.4665:04437
04438:-00045:+00061:-00100:002101.4665:04438
04439:+00001:+00080:-00079:002101.4665:04439
04440:+00067:-00090:+00100:002101.4665:04440
04441:+00024:+00065:-00007:002101.4665:04441
04442:-00221:-00061:+00003:002093.5490:04442
04443:-00082:+00212:+00034:002093.5490:04443
04444:+00013:-00041:+00257:002093.5490:04444
04445:+00069:-00085:+00029:002093.5490:04445
04446:+00120:+00231:-00039:002093.5490:04446
04447:+00106:+00238:+00249:002093.5490:04447
04448:-00082:-00121:+00083:002093.5490:04448
04449:-00108:+00280:-00229:002093.5490:04449
04450:+00087:+00306:+00172:002093.5490:04450
04451:+00067:+00033:-00429:002093.5490:04451
04452:+00084:+00187:-00064:002079.0979:04452
04453:-00182:+00248:-00131:002079.0979:04453
04454:-00194:+00025:-00327:002079.0979:04454
04455:-00096:+00145:-00155:002079.0979:04455
04456:-00089:+00023:-00222:002079.0979:04456
04457:-00012:-00075:-00025:002079.0979:04457
04458:+00128:+00020:-00140:002079.0979:04458
04459:+00095:+00084:+00014:002079.0979:04459
04460:-00097:-00038:+00071:002079.0979:04460
04461:-00100:-00035:-00195:002079.0979:04461
04462:-00137:+00086:-00083:002087.2380:04462
04463:-00009:+00070:+00252:002087.2380:04463
04464:+00038:+00118:-00065:002087.2380:04464
04465:-00022:+00199:-00177:002087.2380:04465
04466:-00035:+00233:+00234:002087.2380:04466
04467:-00161:-00008:+00084:002087.2380:04467
04468:-00157:+00111:-00047:002087.2380:04468
04469:+00022:+00109:+00067:002087.2380:04469
04470:+00081:-00009:-00093:002087.2380:04470
04471:-00083:+00026:-00078:002100.7197:04471
04472:-00108:+00023:-00053:002100.7197:04472
04473:-00153:+00008:+00001:002100.7197:04473
04474:-00020:-00043:+00093:002100.7197:04474
04475:+00027:+00017:+00055:002100.7197:04475
04476:+00090:+00148:+00065:002100.7197:04476
04477:-00068:-00039:-00021:002100.7197:04477
04478:-00134:+00072:+00030:002100.7197:04478
04479:-00118:+00064:-00005:002100.7197:04479
04480:-00052:+00061:+00084:002100.7197:04480
04481:+00116:+00193:+00174:002107.4650:04481
04482:+00008:+00087:+00103:002107.4650:04482
04483:+00006:+00046:+00009:002107.4650:04483
04484:-00107:+00063:-00106:002107.4650:04484
04485:-00082:+00098:+00137:002107.4650:04485
04486:-00006:+00107:+00044:002107.4650:04486
04487:+00142:+00089:+00034:002107.4650:04487
04488:+00001:+00094:+00007:002107.4650:04488
04489:-00002:-00025:+00036:002107.4650:04489
04490:-00047:+00194:-00245:002126.9118:04490
04491:-00043:-00137:-00075:002126.9118:04491
04492:+00143:+00004:-00096:002126.9118:04492
04493:+00112:+00129:-00270:002126.9118:04493
04494:-00091:-00104:-00072:002126.9118:04494
04495:-00137:-00090:-00180:002126.9118:04495
04496:+00217:-00054:-00562:002126.9118:04496
04497:+00280:-00070:-00432:002126.9118:04497
04498:-00013:-00064:-00486:002126.9118:04498
04499:-00151:+00071:-00432:002137.1911:04499
04500:-00075:-00174:-00341:002137.1911:04500
04501:+00082:+00129:-00631:002137.1911:04501
04502:+00056:+00136:-00015:002137.1911:04502
04503:+00085:-00253:-00250:002137.1911:04503
04504:+00228:-00028:-00619:002137.1911:04504
04505:+00098:-00162:-00163:002137.1911:04505
04506:-00041:-00257:-00375:002137.1911:04506
04507:-00124:+00020:-00295:002137.1911:04507
04508:-00171:-00157:+00445:002137.1911:04508
04509:+00166:+00164:+00047:002140.2617:04509
04510:+00167:-00073:+00126:002140.2617:04510
04511:-00017:+00400:+00189:002140.2617:04511
04512:-00133:+00304:+00277:002140.2617:04512
04513:-00224:+00208:+00249:002140.2617:04513
04514:-00091:+00347:+00210:002140.2617:04514
04515:+00439:+00203:+00300:002140.2617:04515
04516:+00271:-00054:+00033:002140.2617:04516
04517:-00248:-00044:+00283:002140.2617:04517
04518:-00242:-00028:+00050:002149.2780:04518
04519:+00054:+00020:+00343:002149.2780:04519
04520:+00131:+00012:+00340:002149.2780:04520
04521:+00078:+00232:+00122:002149.2780:04521
04522:-00291:+00219:+00404:002149.2780:04522
04523:-00268:+00155:+00315:002149.2780:04523
04524:+00070:+00146:+00061:002149.2780:04524
04525:+00309:+00243:+00171:002149.2780:04525
04526:+00099:+00074:+00304:002149.2780:04526
04527:-00234:+00114:-00171:002152.1218:04527
04528:-00077:+00087:-00010:002152.1218:04528
04529:-00020:+00212:+00128:002152.1218:04529
04530:+00167:+00107:+00154:002152.1218:04530
04531:+00290:+00129:-00035:002152.1218:04531
04532:+00290:+00319:-00146:002152.1218:04532
04533:-00015:+00176:+00062:002152.1218:04533
04534:-00177:-00022:-00180:002152.1218:04534
04535:-00008:+00202:-00039:002152.1218:04535
04536:+00173:-00155:-00128:002152.1218:04536
04537:+00226:+00351:-00045:002151.4768:04537
04538:+00106:+00051:-00112:002151.4768:04538
04539:+00130:+00162:-00019:002151.4768:04539
04540:+00015:+00284:-00293:002151.4768:04540
04541:-00247:+00003:-00100:002151.4768:04541
04542:-00003:-00027:-00175:002151.4768:04542
04543:+00283:+00212:-00163:002151.4768:04543
04544:+00083:+00228:-00113:002151.4768:04544
04545:-00071:+00011:-00003:002151.4768:04545
04546:+00096:+00140:-00166:002149.2561:04546
04547:+00253:-00069:-00222:002149.2561:04547
04548:+00071:-00242:-00257:002149.2561:04548
04549:-00215:-00229:-00031:002149.2561:04549
04550:+00129:-00243:-00336:002149.2561:04550
04551:+00246:+00309:-00240:002149.2561:04551
04552:+00084:+00237:+00346:002149.2561:04552
04553:+00349:+00132:+00260:002149.2561:04553
04554:+00437:+00271:-00227:002149.2561:04554
04555:-00007:+00500:-00057:002144.6481:04555
04556:-00179:+00234:+00207:002144.6481:04556
04557:-00211:-00089:-00038:002144.6481:04557
04558:+00050:-00080:+00055:002144.6481:04558
04559:+00125:-00016:+00042:002144.6481:04559
04560:+00110:-00079:+00174:002144.6481:04560
04561:-00175:-00299:-00062:002144.6481:04561
04562:-00225:+00261:+00279:002144.6481:04562
04563:-00151:+00053:+00565:002144.6481:04563
04564:-00186:-00047:+00244:002144.6481:04564
04565:+00078:+00299:+00118:002121.9262:04565
04566:+00084:+00260:+00267:002121.9262:04566
04567:-00037:-00078:+00197:002121.9262:04567
04568:-00138:+00054:-00038:002121.9262:04568
04569:-00093:+00237:+00031:002121.9262:04569
04570:+00134:-00127:+00220:002121.9262:04570
04571:+00244:+00010:-00025:002121.9262:04571
04572:-00055:-00097:-00054:002121.9262:04572
04573:-00112:+00231:+00089:002121.9262:04573
04574:-00041:-00029:+00145:002108.7175:04574
04575:-00111:-00071:-00027:002108.7175:04575
04576:-00002:+00456:+00112:002108.7175:04576
04577:-00025:+00182:+00189:002108.7175:04577
04578:-00038:+00105:+00104:002108.7175:04578
04579:-00053:+00247:-00179:002108.7175:04579
04580:-00102:+00287:+00042:002108.7175:04580
04581:+00020:-00088:-00368:002108.7175:04581
04582:+00295:+00104:-00547:002108.7175:04582
04583:+00217:+00315:-00245:002108.7175:04583
04584:+00006:-00178:-00227:002086.4372:04584
04585:-00061:-00179:-00545:002086.4372:04585
04586:+00030:+00100:-00205:002086.4372:04586
04587:+00176:-00044:-00042:002086.4372:04587
04588:+00268:-00188:-00161:002086.4372:04588
04589:+00244:+00238:+00196:002086.4372:04589
04590:+00027:+00088:-00146:002086.4372:04590
04591:-00155:-00001:+00124:002086.4372:04591
04592:-00184:+00201:-00103:002086.4372:04592
04593:+00204:+00231:+00023:002065.1469:04593
04594:+00158:+00122:+00035:002065.1469:04594
04595:-00197:+00107:-00221:002065.1469:04595
04596:-00131:+00306:-00023:002065.1469:04596
04597:-00203:-00197:+00142:002065.1469:04597
04598:-00150:-00011:-00082:002065.1469:04598
04599:+00173:+00292:+00110:002065.1469:04599
04600:+00208:+00035:+00136:002065.1469:04600
04601:-00119:-00031:+00134:002065.1469:04601
04602:-00071:+00014:-00089:002065.1469:04602
04603:+00003:+00023:+00337:002059.2043:04603
04604:-00145:-00076:+00247:002059.2043:04604
04605:+00011:+00203:+00063:002059.2043:04605
04606:+00035:+00098:+00313:002059.2043:04606
04607:-00024:+00066:+00343:002059.2043:04607
04608:+00045:+00319:+00096:002059.2043:04608
04609:-00121:+00142:+00135:002059.2043:04609
04610:-00290:+00050:+00358:002059.2043:04610
04611:+00050:+00149:-00005:002059.2043:04611
04612:+00085:+00107:+00097:002059.2043:04612
04613:-00138:+00050:+00262:002055.0529:04613
04614:-00146:+00054:-00197:002055.0529:04614
04615:+00074:+00286:-00161:002055.0529:04615
04616:+00050:-00171:+00009:002055.0529:04616
04617:-00012:-00033:-00345:002055.0529:04617
04618:-00206:+00061:-00284:002055.0529:04618
04619:-00220:+00070:+00115:002055.0529:04619
04620:-00048:-00001:-00088:002055.0529:04620
04621:+00027:-00077:-00195:002055.0529:04621
04622:-00085:+00151:+00017:002055.0529:04622
04623:-00016:+00093:+00079:002048.1379:04623
04624:-00016:+00209:+00129:002048.1379:04624
04625:-00081:+00390:-00341:002048.1379:04625
04626:+00127:+00068:+00118:002048.1379:04626
04627:-00031:+00140:-00202:002048.1379:04627
04628:+00048:+00291:-00066:002048.1379:04628
04629:+00056:+00222:+00132:002048.1379:04629
04630:-00015:-00051:-00459:002048.1379:04630
04631:-00210:+00285:-00224:002048.1379:04631
04632:-00285:+00260:-00129:002059.2346:04632
04633:-00174:-00078:-00064:002059.2346:04633
04634:+00082:+00255:-00214:002059.2346:04634
04635:-00063:-00074:+00132:002059.2346:04635
04636:-00262:-00194:-00052:002059.2346:04636
04637:-00193:+00222:-00415:002059.2346:04637
04638:-00176:-00067:+00337:002059.2346:04638
04639:-00088:-00264:+00047:002059.2346:04639
04640:+00133:+00038:-00380:002059.2346:04640
04641:+00070:+00129:+00607:002059.2346:04641
04642:-00275:-00214:+00153:002068.8874:04642
04643:-00088:+00301:-00040:002068.8874:04643
04644:-00010:+00260:+00460:002068.8874:04644
04645:+00015:+00007:+00336:002068.8874:04645
04646:+00135:+00338:-00136:002068.8874:04646
04647:+00027:+00181:+00223:002068.8874:04647
04648:-00164:+00209:+00305:002068.8874:04648
04649:-00122:+00226:-00315:002068.8874:04649
04650:-00064:+00297:+00048:002068.8874:04650
04651:-00028:-00004:+00226:002068.8874:04651
04652:+00137:+00115:-00152:002075.6074:04652
04653:-00053:+00221:+00004:002075.6074:04653
04654:-00231:+00096:+00102:002075.6074:04654
04655:-00077:-00010:-00146:002075.6074:04655
04656:-00015:+00252:-00119:002075.6074:04656
04657:-00004:+00004:+00125:002075.6074:04657
04658:+00161:-00056:-00114:002075.6074:04658
04659:+00130:+00114:-00231:002075.6074:04659
04660:+00003:-00013:+00326:002075.6074:04660
04661:-00092:+00064:-00005:002090.7170:04661
04662:-00033:+00379:-00077:002090.7170:04662
04663:-00020:+00033:+00115:002090.7170:04663
04664:+00281:+00243:-00055:002090.7170:04664
04665:+00317:+00179:-00049:002090.7170:04665
04666:-00189:-00008:-00304:002090.7170:04666
04667:-00357:+00219:-00040:002090.7170:04667
04668:-00019:-00069:+00085:002090.7170:04668
04669:+00283:-00161:-00289:002090.7170:04669
04670:+00166:+00227:-00145:002090.7170:04670
04671:-00201:-00071:+00045:002107.8527:04671
04672:-00197:-00018:-00236:002107.8527:04672
04673:-00123:+00316:+00066:002107.8527:04673
04674:-00043:+00072:+00056:002107.8527:04674
04675:+00139:+00187:+00210:002107.8527:04675
04676:+00252:-00004:-00021:002107.8527:04676
04677:-00159:+00219:-00136:002107.8527:04677
04678:-00267:+00081:+00210:002107.8527:04678
04679:-00042:+00005:+00041:002107.8527:04679
04680:+00296:+00013:-00009:002118.2744:04680
04681:+00209:+00047:+00028:002118.2744:04681
04682:-00054:-00001:+00094:002118.2744:04682
04683:-00007:+00053:+00065:002118.2744:04683
04684:-00072:+00123:+00085:002118.2744:04684
04685:-00136:+00017:+00160:002118.2744:04685
04686:+00048:+00171:+00006:002118.2744:04686
04687:+00259:+00099:+00098:002118.2744:04687
04688:-00051:+00112:+00190:002118.2744:04688
04689:-00200:+00114:+00079:002138.0051:04689
04690:-00276:+00192:+00040:002138.0051:04690
04691:+00174:+00278:+00052:002138.0051:04691
04692:+00346:+00099:+00079:002138.0051:04692
04693:+00089:+00047:+00118:002138.0051:04693
04694:-00193:+00072:-00341:002138.0051:04694
04695:-00287:-00009:+00165:002138.0051:04695
04696:+00145:+00061:+00113:002138.0051:04696
04697:+00266:+00152:-00293:002138.0051:04697
04698:+00169:+00065:+00080:002138.0051:04698
04699:+00053:+00237:-00299:002144.4975:04699
04700:-00116:-00105:-00588:002144.4975:04700
04701:-00226:+00017:-00146:002144.4975:04701
04702:+00159:-00131:-00619:002144.4975:04702
04703:+00352:-00119:-00233:002144.4975:04703
04704:+00308:-00244:-00367:002144.4975:04704
04705:+00037:+00045:-00838:002144.4975:04705
04706:-00262:-00034:-00369:002144.4975:04706
04707:-00007:-00037:-00553:002144.4975:04707
04708:+00235:-00022:-00551:002147.6076:04708
04709:+00384:+00002:-00175:002147.6076:04709
04710:-00211:+00070:-00632:002147.6076:04710
04711:-00210:-00049:-00779:002147.6076:04711
04712:+00063:-00030:-00048:002147.6076:04712
04713:+00068:-00337:-00670:002147.6076:04713
04714:-00026:-00347:+00048:002147.6076:04714
04715:+00075:+00098:-00270:002147.6076:04715
04716:+00204:+00079:-00024:002147.6076:04716
04717:-00459:-00163:+00061:002160.4643:04717
04718:-00274:+00120:+00177:002160.4643:04718
04719:+00087:-00016:+00485:002160.4643:04719
04720:+00179:+00171:-00127:002160.4643:04720
04721:+00087:+00409:+00296:002160.4643:04721
04722:-00096:+00382:+00178:002160.4643:04722
04723:-00324:+00168:+00036:002160.4643:04723
04724:-00339:+00156:+00286:002160.4643:04724
04725:+00077:+00065:+00232:002160.4643:04725
04726:+00332:+00060:+00452:002160.4643:04726
04727:+00174:+00128:+00172:002163.3955:04727
04728:-00184:+00008:+00229:002163.3955:04728
04729:-00083:-00002:+00220:002163.3955:04729
04730:-00130:+00044:+00220:002163.3955:04730
04731:-00090:+00067:+00301:002163.3955:04731
04732:-00041:+00142:+00144:002163.3955:04732
04733:+00066:+00218:+00062:002163.3955:04733
04734:-00301:+00005:+00294:002163.3955:04734
04735:-00237:+00060:+00098:002163.3955:04735
04736:+00251:+00036:+00191:002162.7102:04736
04737:-00075:+00041:+00074:002162.7102:04737
04738:-00302:+00222:-00080:002162.7102:04738
04739:-00100:+00169:+00085:002162.7102:04739
04740:+00087:+00293:+00055:002162.7102:04740
04741:+00254:+00228:-00094:002162.7102:04741
04742:+00289:+00191:-00001:002162.7102:04742
04743:+00190:+00008:-00103:002162.7102:04743
04744:+00223:+00020:-00041:002162.7102:04744
04745:-00068:+00100:-00316:002172.0576:04745
04746:-00106:+00018:+00052:002172.0576:04746
04747:+00333:+00016:+00061:002172.0576:04747
04748:+00385:+00104:-00114:002172.0576:04748
04749:-00005:+00247:-00351:002172.0576:04749
04750:-00380:+00220:-00120:002172.0576:04750
04751:-00195:+00007:-00145:002172.0576:04751
04752:+00401:+00162:-00312:002172.0576:04752
04753:+00080:+00099:-00202:002172.0576:04753
04754:-00195:-00195:-00079:002174.9174:04754
04755:+00019:+00146:-00232:002174.9174:04755
04756:+00008:-00161:-00238:002174.9174:04756
04757:-00023:+00090:-00121:002174.9174:04757
04758:+00418:-00120:+00052:002174.9174:04758
04759:+00545:+00025:-00174:002174.9174:04759
04760:+00090:+00068:-00184:002174.9174:04760
04761:-00236:+00032:-00040:002174.9174:04761
04762:-00121:+00133:+00046:002174.9174:04762
04763:+00510:+00142:+00040:002170.2646:04763
04764:+00322:+00099:+00066:002170.2646:04764
04765:-00059:+00073:+00078:002170.2646:04765
04766:-00346:+00003:+00150:002170.2646:04766
04767:-00133:+00154:+00031:002170.2646:04767
04768:-00087:+00170:+00113:002170.2646:04768
04769:+00044:+00005:+00320:002170.2646:04769
04770:+00131:+00072:+00202:002170.2646:04770
04771:-00159:-00010:+00175:002170.2646:04771
04772:-00399:+00171:+00283:002170.2646:04772
04773:-00256:+00117:+00374:002179.7170:04773
04774:+00145:+00155:+00326:002179.7170:04774
04775:+00239:-00074:+00373:002179.7170:04775
04776:+00085:+00027:+00233:002179.7170:04776
04777:-00308:-00131:+00144:002179.7170:04777
04778:-00266:+00322:+00179:002179.7170:04778
04779:+00064:+00322:+00209:002179.7170:04779
04780:+00246:+00104:+00011:002179.7170:04780
04781:+00313:+00256:-00001:002179.7170:04781
04782:-00123:+00062:+00046:002178.7807:04782
04783:-00212:+00292:-00100:002178.7807:04783
04784:-00172:+00304:-00033:002178.7807:04784
04785:+00036:+00321:-00142:002178.7807:04785
04786:+00177:+00195:+00113:002178.7807:04786
04787:+00063:+00092:-00088:002178.7807:04787
04788:-00282:+00051:-00135:002178.7807:04788
04789:-00222:-00153:-00057:002178.7807:04789
04790:+00116:+00136:-00362:002178.7807:04790
04791:+00156:-00014:+00026:002174.1176:04791
04792:+00034:-00169:-00349:002174.1176:04792
04793:-00150:+00148:-00459:002174.1176:04793
04794:-00128:+00020:+00004:002174.1176:04794
04795:-00134:+00018:-00317:002174.1176:04795
04796:+00019:+00118:-00349:002174.1176:04796
04797:+00128:-00063:-00060:002174.1176:04797
04798:+00121:+00120:-00317:002174.1176:04798
04799:-00253:+00011:+00123:002174.1176:04799
04800:-00339:-00066:+00008:002179.7255:04800
04801:-00064:+00224:-00406:002179.7255:04801
04802:+00201:-00023:+00216:002179.7255:04802
04803:+00190:-00144:+00075:002179.7255:04803
04804:-00149:+00102:-00231:002179.7255:04804
04805:-00303:-00320:+00062:002179.7255:04805
04806:-00212:-00017:+00093:002179.7255:04806
04807:-00047:+00154:+00194:002179.7255:04807
04808:-00065:-00073:+00215:002179.7255:04808
04809:+00099:+00385:-00210:002178.7553:04809
04810:-00062:-00188:+00533:002178.7553:04810
04811:-00278:+00041:-00026:002178.7553:04811
04812:-00168:+00126:-00009:002178.7553:04812
04813:-00002:+00253:+00214:002178.7553:04813
04814:+00118:+00097:+00094:002178.7553:04814
04815:-00049:+00056:+00136:002178.7553:04815
04816:-00072:+00029:-00188:002178.7553:04816
04817:-00183:+00206:+00244:002178.7553:04817
04818:-00032:-00056:+00251:002178.7553:04818
04819:+00057:+00159:+00156:002166.4726:04819
04820:+00028:+00407:+00129:002166.4726:04820
04821:-00073:+00180:+00228:002166.4726:04821
04822:-00121:-00006:-00116:002166.4726:04822
04823:-00150:+00035:-00092:002166.4726:04823
04824:-00054:+00210:+00063:002166.4726:04824
04825:+00174:+00037:+00101:002166.4726:04825
04826:-00006:-00046:-00172:002166.4726:04826
04827:+00056:+00008:-00125:002166.4726:04827
04828:-00020:+00103:-00010:002160.5478:04828
04829:+00048:+00037:+00030:002160.5478:04829
04830:+00141:+00133:-00023:002160.5478:04830
04831:+00178:+00157:-00364:002160.5478:04831
04832:+00035:+00311:-00051:002160.5478:04832
04833:-00082:-00198:-00220:002160.5478:04833
04834:-00021:+00212:-00340:002160.5478:04834
04835:+00157:+00050:-00186:002160.5478:04835
04836:+00251:-00122:+00040:002160.5478:04836
04837:+00014:+00008:-00081:002140.8776:04837
04838:-00040:+00185:-00200:002140.8776:04838
04839:-00027:+00255:+00077:002140.8776:04839
04840:+00151:-00037:+00108:002140.8776:04840
04841:+00204:+00139:-00207:002140.8776:04841
04842:+00050:+00315:-00023:002140.8776:04842
04843:-00099:+00142:+00255:002140.8776:04843
04844:-00109:-00114:-00129:002140.8776:04844
04845:+00006:+00049:-00303:002140.8776:04845
04846:+00177:+00275:+00081:002140.8776:04846
04847:+00129:-00197:+00075:002121.8886:04847
04848:-00202:-00184:-00218:002121.8886:04848
04849:-00050:+00235:-00095:002121.8886:04849
04850:-00020:-00051:+00357:002121.8886:04850
04851:+00073:-00212:+00142:002121.8886:04851
04852:+00234:+00404:+00355:002121.8886:04852
04853:-00064:+00263:+00364:002121.8886:04853
04854:-00186:+00067:+00581:002121.8886:04854
04855:-00058:+00057:-00113:002121.8886:04855
04856:+00016:+00390:-00210:002119.5729:04856
04857:-00014:-00214:+00356:002119.5729:04857
04858:+00117:-00014:-00073:002119.5729:04858
04859:+00035:+00232:-00139:002119.5729:04859
04860:-00207:+00398:+00093:002119.5729:04860
04861:-00133:-00298:+00290:002119.5729:04861
04862:-00244:+00145:-00179:002119.5729:04862
04863:+00062:+00164:+00447:002119.5729:04863
04864:+00137:+00088:+00078:002119.5729:04864
04865:+00168:+00038:+00084:002118.7036:04865
04866:-00150:+00000:+00368:002118.7036:04866
04867:-00304:+00317:-00216:002118.7036:04867
04868:-00205:+00059:+00299:002118.7036:04868
04869:+00148:+00235:-00031:002118.7036:04869
04870:+00121:+00216:+00165:002118.7036:04870
04871:+00019:+00185:-00138:002118.7036:04871
04872:-00069:-00058:-00240:002118.7036:04872
04873:-00093:+00384:+00065:002118.7036:04873
04874:-00097:-00415:+00064:002118.7036:04874
04875:-00026:+00023:-00737:002118.1972:04875
04876:+00022:+00228:-00084:002118.1972:04876
04877:-00113:-00043:-00080:002118.1972:04877
04878:-00126:+00111:-00375:002118.1972:04878
04879:-00218:+00090:+00048:002118.1972:04879
04880:-00115:+00056:-00231:002118.1972:04880
04881:+00094:+00007:-00012:002118.1972:04881
04882:-00082:+00034:-00515:002118.1972:04882
04883:-00224:+00012:-00052:002118.1972:04883
04884:-00073:-00084:-00184:002130.5056:04884
04885:+00064:-00294:-00291:002130.5056:04885
04886:-00010:+00079:-00351:002130.5056:04886
04887:-00029:-00075:-00229:002130.5056:04887
04888:+00124:+00144:-00115:002130.5056:04888
04889:-00071:-00147:-00140:002130.5056:04889
04890:-00113:-00052:-00235:002130.5056:04890
04891:+00037:+00069:-00177:002130.5056:04891
04892:+00176:-00084:-00071:002130.5056:04892
04893:+00322:+00169:-00384:002130.5056:04893
04894:-00178:-00168:-00204:002144.5332:04894
04895:-00356:-00352:-00437:002144.5332:04895
04896:-00227:+00008:-00538:002144.5332:04896
04897:+00067:-00089:-00017:002144.5332:04897
04898:+00259:+00255:+00029:002144.5332:04898
04899:+00173:+00075:+00078:002144.5332:04899
04900:-00104:-00056:+00044:002144.5332:04900
04901:-00434:+00314:-00428:002144.5332:04901
04902:-00275:-00029:+00269:002144.5332:04902
04903:-00015:+00217:+00154:002143.9326:04903
04904:+00135:+00267:-00130:002143.9326:04904
04905:-00060:+00243:+00117:002143.9326:04905
04906:-00173:+00369:+00235:002143.9326:04906
04907:-00032:+00232:+00176:002143.9326:04907
04908:+00045:+00116:+00199:002143.9326:04908
04909:+00043:+00321:+00090:002143.9326:04909
04910:+00131:+00189:+00145:002143.9326:04910
04911:+00098:+00109:+00148:002143.9326:04911
04912:-00215:+00087:-00060:002152.9506:04912
04913:+00052:+00087:+00163:002152.9506:04913
04914:+00121:+00085:+00130:002152.9506:04914
04915:+00302:+00037:+00021:002152.9506:04915
04916:+00079:+00262:-00022:002152.9506:04916
04917:-00120:-00133:-00052:002152.9506:04917
04918:-00159:-00120:+00006:002152.9506:04918
04919:+00019:-00194:-00199:002152.9506:04919
04920:+00160:+00079:+00366:002152.9506:04920
04921:+00264:-00010:+00261:002152.9506:04921
04922:+00134:-00268:+00038:002144.5361:04922
04923:+00036:+00457:+00077:002144.5361:04923
04924:+00155:+00281:+00553:002144.5361:04924
04925:+00182:+00004:+00437:002144.5361:04925
04926:+00361:+00300:-00137:002144.5361:04926
04927:+00067:+00419:+00070:002144.5361:04927
04928:-00014:-00194:-00193:002144.5361:04928
04929:-00037:+00173:-00230:002144.5361:04929
04930:-00031:-00026:-00134:002144.5361:04930
04931:+00100:+00033:+00238:002132.8281:04931
04932:+00176:+00055:-00016:002132.8281:04932
04933:+00054:+00128:-00100:002132.8281:04933
04934:-00130:+00253:-00010:002132.8281:04934
04935:-00102:-00023:+00255:002132.8281:04935
04936:+00243:+00222:+00122:002132.8281:04936
04937:+00590:+00161:-00074:002132.8281:04937
04938:+00290:-00022:+00174:002132.8281:04938
04939:-00295:-00119:-00129:002132.8281:04939
04940:-00193:+00055:-00525:002134.2939:04940
04941:-00118:+00141:+00144:002134.2939:04941
04942:+00255:-00071:-00055:002134.2939:04942
04943:+00378:-00001:-00201:002134.2939:04943
04944:+00130:+00042:-00160:002134.2939:04944
04945:-00251:-00034:-00123:002134.2939:04945
04946:+00009:+00074:+00025:002134.2939:04946
04947:+00179:+00193:+00227:002134.2939:04947
04948:+00197:+00045:-00019:002134.2939:04948
04949:-00027:+00107:-00042:002134.2939:04949
04950:-00290:+00128:-00042:002129.7749:04950
04951:-00185:+00083:-00063:002129.7749:04951
04952:-00143:+00006:+00076:002129.7749:04952
04953:-00083:-00072:+00220:002129.7749:04953
04954:+00083:-00029:-00038:002129.7749:04954
04955:+00087:+00189:+00141:002129.7749:04955
04956:-00244:-00047:+00249:002129.7749:04956
04957:-00360:+00079:+00193:002129.7749:04957
04958:-00077:+00298:+00067:002129.7749:04958
04959:+00191:+00276:+00029:002125.4968:04959
04960:+00135:+00069:+00051:002125.4968:04960
04961:-00086:-00050:+00024:002125.4968:04961
04962:-00091:+00109:-00167:002125.4968:04962
04963:-00190:-00027:+00065:002125.4968:04963
04964:-00072:-00140:+00196:002125.4968:04964
04965:+00088:+00043:-00119:002125.4968:04965
04966:+00065:+00188:+00093:002125.4968:04966
04967:-00107:+00284:+00021:002125.4968:04967
04968:-00102:+00008:+00013:002125.4968:04968
04969:-00139:+00204:+00120:002123.0639:04969
04970:-00103:+00216:+00068:002123.0639:04970
04971:+00066:+00085:+00172:002123.0639:04971
04972:+00158:-00027:-00120:002123.0639:04972
04973:-00084:+00150:-00312:002123.0639:04973
04974:-00121:-00014:-00006:002123.0639:04974
04975:+00023:-00275:-00161:002123.0639:04975
04976:+00028:+00071:-00359:002123.0639:04976
04977:+00273:+00125:+00341:002123.0639:04977
04978:+00022:-00241:-00144:002118.5563:04978
04979:-00006:+00443:-00305:002118.5563:04979
04980:-00018:+00261:+00494:002118.5563:04980
04981:+00109:+00059:+00355:002118.5563:04981
04982:+00210:+00216:+00056:002118.5563:04982
04983:+00124:+00268:+00043:002118.5563:04983
04984:-00119:+00429:+00098:002118.5563:04984
04985:-00143:+00043:-00429:002118.5563:04985
04986:-00020:-00102:-00051:002118.5563:04986
04987:+00027:+00376:-00261:002118.5563:04987
04988:+00141:-00238:+00193:002103.6843:04988
04989:-00104:-00291:-00294:002103.6843:04989
04990:+00017:+00459:-00357:002103.6843:04990
04991:-00130:-00123:+00577:002103.6843:04991
04992:-00063:-00118:-00055:002103.6843:04992
04993:+00271:+00349:+00209:002103.6843:04993
04994:+00167:-00005:+00386:002103.6843:04994
04995:+00073:-00096:+00124:002103.6843:04995
04996:+00009:+00247:-00146:002103.6843:04996
04997:+00007:+00220:+00336:002097.7651:04997
04998:+00011:+00072:+00167:002097.7651:04998
04999:+00311:+00157:-00173:002097.7651:04999
05000:+00037:+00265:+00015:002097.7651:05000
05001:-00228:-00122:+00014:002097.7651:05001
05002:-00230:+00041:-00143:002097.7651:05002
05003:-00066:+00011:-00024:002097.7651:05003
05004:+00073:+00048:+00278:002097.7651:05004
05005:+00173:+00116:+00092:002097.7651:05005
05006:+00141:+00006:-00103:002097.7651:05006
05007:-00117:+00162:-00024:002093.3947:05007
05008:-00299:-00119:+00077:002093.3947:05008
05009:-00180:+00172:-00104:002093.3947:05009
05010:+00169:+00080:+00245:002093.3947:05010
05011:+00237:+00063:-00064:002093.3947:05011
05012:+00102:+00173:-00031:002093.3947:05012
05013:-00169:+00119:+00139:002093.3947:05013
05014:-00227:+00172:-00007:002093.3947:05014
05015:-00146:+00004:-00121:002093.3947:05015
05016:+00183:+00245:-00142:002093.0334:05016
05017:+00218:+00119:+00060:002093.0334:05017
05018:-00094:-00020:+00014:002093.0334:05018
05019:-00293:-00017:-00153:002093.0334:05019
05020:-00253:-00041:+00073:002093.0334:05020
05021:-00186:+00012:-00065:002093.0334:05021
05022:+00036:+00080:-00107:002093.0334:05022
05023:+00057:+00107:+00070:002093.0334:05023
05024:-00113:+00170:-00097:002093.0334:05024
05025:-00146:-00016:-00043:002093.0334:05025
05026:-00144:+00193:-00011:002097.7387:05026
05027:-00064:+00142:+00125:002097.7387:05027
05028:+00035:+00045:+00145:002097.7387:05028
05029:+00041:+00101:-00029:002097.7387:05029
05030:-00159:+00048:-00356:002097.7387:05030
05031:-00194:+00002:-00081:002097.7387:05031
05032:-00118:-00117:+00224:002097.7387:05032
05033:-00068:+00058:-00180:002097.7387:05033
05034:+00049:+00124:+00187:002097.7387:05034
05035:-00135:-00024:-00013:002118.6154:05035
05036:-00147:+00220:-00056:002118.6154:05036
05037:-00183:+00048:+00229:002118.6154:05037
05038:-00113:+00033:+00109:002118.6154:05038
05039:+00052:+00185:+00107:002118.6154:05039
05040:+00074:+00098:+00032:002118.6154:05040
05041:+00007:+00257:-00021:002118.6154:05041
05042:-00233:+00106:-00214:002118.6154:05042
05043:-00124:+00068:+00078:002118.6154:05043
05044:+00013:+00132:+00064:002118.6154:05044
05045:+00183:-00056:+00208:002121.7207:05045
05046:-00049:+00060:-00175:002121.7207:05046
05047:-00050:+00237:-00136:002121.7207:05047
05048:-00181:+00114:+00110:002121.7207:05048
05049:+00000:+00096:+00147:002121.7207:05049
05050:+00032:+00000:-00092:002121.7207:05050
05051:+00170:+00139:+00080:002121.7207:05051
05052:+00051:+00173:-00064:002121.7207:05052
05053:-00050:-00062:-00204:002121.7207:05053
05054:-00172:+00222:+00035:002141.5627:05054
05055:-00126:+00099:+00040:002141.5627:05055
05056:+00203:+00041:+00095:002141.5627:05056
05057:+00052:+00050:-00113:002141.5627:05057
05058:-00082:-00001:-00038:002141.5627:05058
05059:-00188:+00111:+00018:002141.5627:05059
05060:-00096:+00040:+00145:002141.5627:05060
05061:+00156:+00032:-00103:002141.5627:05061
05062:+00136:+00206:+00032:002141.5627:05062
05063:-00053:+00104:+00071:002151.8762:05063
05064:-00018:+00005:-00065:002151.8762:05064
05065:+00109:+00232:-00136:002151.8762:05065
05066:-00079:-00064:-00206:002151.8762:05066
05067:-00005:+00080:-00301:002151.8762:05067
05068:+00274:-00020:-00117:002151.8762:05068
05069:+00079:-00112:-00178:002151.8762:05069
05070:-00285:+00024:-00212:002151.8762:05070
05071:-00351:-00082:-00104:002151.8762:05071
05072:+00112:-00007:-00231:002151.8762:05072
05073:+00320:+00011:-00013:002143.7089:05073
05074:+00070:-00122:-00370:002143.7089:05074
05075:-00148:+00107:-00427:002143.7089:05075
05076:-00094:-00081:-00209:002143.7089:05076
05077:-00065:-00123:-00315:002143.7089:05077
05078:+00148:-00057:-00380:002143.7089:05078
05079:+00223:-00289:-00339:002143.7089:05079
05080:+00196:-00135:-00372:002143.7089:05080
05081:-00034:-00093:-00441:002143.7089:05081
05082:-00170:-00207:-00391:002160.4392:05082
05083:+00013:+00144:-00402:002160.4392:05083
05084:+00371:+00087:+00121:002160.4392:05084
05085:+00259:-00343:-00166:002160.4392:05085
05086:+00015:+00396:-00410:002160.4392:05086
05087:-00102:-00185:+00052:002160.4392:05087
05088:-00348:-00134:-00237:002160.4392:05088
05089:+00080:+00121:+00001:002160.4392:05089
05090:+00275:-00021:-00131:002160.4392:05090
05091:-00083:+00116:-00136:002167.1870:05091
05092:-00370:+00158:+00134:002167.1870:05092
05093:-00367:-00019:-00088:002167.1870:05093
05094:-00070:+00290:+00116:002167.1870:05094
05095:+00202:+00051:+00347:002167.1870:05095
05096:+00184:-00034:+00135:002167.1870:05096
05097:+00140:+00250:+00149:002167.1870:05097
05098:+00050:+00087:+00017:002167.1870:05098
05099:-00153:+00089:+00034:002167.1870:05099
05100:+00165:+00048:+00236:002162.6381:05100
05101:+00255:+00012:+00029:002162.6381:05101
05102:+00058:-00008:+00203:002162.6381:05102
05103:-00092:+00012:-00025:002162.6381:05103
05104:-00190:+00084:-00118:002162.6381:05104
05105:-00180:-00023:+00235:002162.6381:05105
05106:+00049:+00092:+00050:002162.6381:05106
05107:+00192:+00130:+00022:002162.6381:05107
05108:-00266:+00116:+00089:002162.6381:05108
05109:-00427:+00253:-00178:002171.9477:05109
05110:-00151:+00265:+00188:002171.9477:05110
05111:+00276:+00179:+00231:002171.9477:05111
05112:+00290:+00245:+00180:002171.9477:05112
05113:+00081:+00183:+00196:002171.9477:05113
05114:-00061:+00020:-00014:002171.9477:05114
05115:-00057:+00202:+00066:002171.9477:05115
05116:+00102:+00162:+00083:002171.9477:05116
05117:+00388:+00007:+00275:002171.9477:05117
05118:+00394:+00008:-00101:002171.9477:05118
05119:-00153:+00070:-00128:002178.6757:05119
05120:-00359:+00077:-00151:002178.6757:05120
05121:-00014:+00005:-00128:002178.6757:05121
05122:+00389:+00049:+00072:002178.6757:05122
05123:+00322:+00160:-00023:002178.6757:05123
05124:-00281:+00003:-00145:002178.6757:05124
05125:-00317:+00182:-00165:002178.6757:05125
05126:+00049:-00047:-00253:002178.6757:05126
05127:+00137:+00280:-00139:002178.6757:05127
05128:+00247:+00396:+00093:002170.2199:05128
05129:+00232:-00259:+00111:002170.2199:05129
05130:-00188:+00236:-00436:002170.2199:05130
05131:-00196:+00007:-00122:002170.2199:05131
05132:+00042:-00088:-00134:002170.2199:05132
05133:+00474:+00098:+00115:002170.2199:05133
05134:+00412:+00050:+00154:002170.2199:05134
05135:+00047:+00192:-00178:002170.2199:05135
05136:-00132:+00232:+00081:002170.2199:05136
05137:-00208:+00112:+00092:002175.7971:05137
05138:+00134:+00102:-00037:002175.7971:05138
05139:+00292:+00222:+00213:002175.7971:05139
05140:-00178:-00145:+00151:002175.7971:05140
05141:-00480:-00010:-00130:002175.7971:05141
05142:-00170:-00021:+00190:002175.7971:05142
05143:+00323:+00265:+00034:002175.7971:05143
05144:+00250:+00027:+00262:002175.7971:05144
05145:-00100:-00086:+00199:002175.7971:05145
05146:+00062:+00335:-00227:002178.7580:05146
05147:+00011:+00038:+00292:002178.7580:05147
05148:-00430:-00326:-00107:002178.7580:05148
05149:+00167:+00357:-00315:002178.7580:05149
05150:+00326:+00128:+00620:002178.7580:05150
05151:+00082:+00137:-00005:002178.7580:05151
05152:+00012:+00175:+00220:002178.7580:05152
05153:-00026:+00031:+00171:002178.7580:05153
05154:-00059:+00606:-00090:002178.7580:05154
05155:+00040:+00202:+00476:002178.7580:05155
05156:-00065:-00154:-00179:002158.9392:05156
05157:-00081:+00229:-00158:002158.9392:05157
05158:-00063:+00195:+00016:002158.9392:05158
05159:-00212:-00386:-00179:002158.9392:05159
05160:-00136:-00020:-00149:002158.9392:05160
05161:-00105:+00310:+00403:002158.9392:05161
05162:+00113:+00058:+00245:002158.9392:05162
05163:+00110:-00021:+00041:002158.9392:05163
05164:-00133:+00336:-00134:002158.9392:05164
05165:+00027:+00384:+00239:002156.8051:05165
05166:+00138:-00109:+00182:002156.8051:05166
05167:+00143:-00168:-00259:002156.8051:05167
05168:+00012:+00223:-00295:002156.8051:05168
05169:+00030:+00049:-00054:002156.8051:05169
05170:+00006:-00224:-00024:002156.8051:05170
05171:-00061:-00115:-00144:002156.8051:05171
05172:+00085:+00181:+00113:002156.8051:05172
05173:+00121:+00118:-00009:002156.8051:05173
05174:+00015:+00192:+00049:002140.8803:05174
05175:-00139:+00147:+00057:002140.8803:05175
05176:-00173:+00321:-00046:002140.8803:05176
05177:-00053:+00118:+00179:002140.8803:05177
05178:+00153:-00244:-00120:002140.8803:05178
05179:-00088:+00263:-00484:002140.8803:05179
05180:-00146:-00058:+00290:002140.8803:05180
05181:-00052:-00184:+00021:002140.8803:05181
05182:+00242:-00289:-00239:002140.8803:05182
05183:+00041:+00193:+00334:002140.8803:05183
05184:+00217:+00053:+00446:002121.8513:05184
05185:+00311:+00250:+00025:002121.8513:05185
05186:+00015:+00237:+00017:002121.8513:05186
05187:-00109:+00166:+00192:002121.8513:05187
05188:+00041:+00009:-00200:002121.8513:05188
05189:+00227:+00168:-00071:002121.8513:05189
05190:+00057:+00039:-00160:002121.8513:05190
05191:-00278:-00052:+00062:002121.8513:05191
05192:-00133:-00038:-00026:002121.8513:05192
05193:+00018:+00041:-00219:002108.7175:05193
05194:+00017:+00064:+00112:002108.7175:05194
05195:-00081:-00009:+00181:002108.7175:05195
05196:+00023:+00095:+00000:002108.7175:05196
05197:-00140:+00255:-00046:002108.7175:05197
05198:-00077:+00120:+00335:002108.7175:05198
05199:+00095:+00025:-00016:002108.7175:05199
05200:+00122:+00122:+00021:002108.7175:05200
05201:-00025:+00161:+00257:002108.7175:05201
05202:-00065:+00036:-00323:002108.7175:05202
05203:-00048:+00272:-00059:002089.9321:05203
05204:-00169:+00011:+00061:002089.9321:05204
05205:-00062:-00007:-00209:002089.9321:05205
05206:+00080:+00111:-00172:002089.9321:05206
05207:+00059:+00072:+00314:002089.9321:05207
05208:-00169:-00126:+00033:002089.9321:05208
05209:-00251:-00182:-00022:002089.9321:05209
05210:-00319:+00252:+00252:002089.9321:05210
05211:+00064:+00101:+00303:002089.9321:05211
05212:+00204:+00352:+00130:002082.6467:05212
05213:-00055:+00215:+00097:002082.6467:05213
05214:-00330:+00324:+00110:002082.6467:05214
05215:-00253:+00019:-00205:002082.6467:05215
05216:+00002:+00420:-00033:002082.6467:05216
05217:+00053:+00027:+00478:002082.6467:05217
05218:+00189:-00029:-00281:002082.6467:05218
05219:-00144:+00153:-00336:002082.6467:05219
05220:-00295:+00247:+00260:002082.6467:05220
05221:-00109:+00006:-00365:002082.6467:05221
05222:+00038:+00052:-00216:002087.2094:05222
05223:-00019:+00120:-00145:002087.2094:05223
05224:+00019:-00159:-00013:002087.2094:05224
05225:-00171:-00122:-00162:002087.2094:05225
05226:-00264:+00365:+00259:002087.2094:05226
05227:-00118:+00022:+00229:002087.2094:05227
05228:+00050:-00048:-00007:002087.2094:05228
05229:+00062:+00227:+00116:002087.2094:05229
05230:-00038:+00235:+00273:002087.2094:05230
05231:-00100:-00016:+00273:002093.5278:05231
05232:-00062:+00309:-00005:002093.5278:05232
05233:-00014:+00174:+00230:002093.5278:05233
05234:+00031:+00001:-00211:002093.5278:05234
05235:+00125:-00016:-00102:002093.5278:05235
05236:+00095:+00299:-00171:002093.5278:05236
05237:+00006:+00021:+00023:002093.5278:05237
05238:-00177:+00050:-00017:002093.5278:05238
05239:-00260:+00062:+00035:002093.5278:05239
05240:-00081:-00012:+00199:002093.5278:05240
05241:+00329:+00040:+00046:002089.6538:05241
05242:+00219:+00146:-00187:002089.6538:05242
05243:-00113:+00097:+00119:002089.6538:05243
05244:-00120:+00061:+00068:002089.6538:05244
05245:-00029:+00205:-00061:002089.6538:05245
05246:+00027:+00051:+00189:002089.6538:05246
05247:+00137:+00190:-00041:002089.6538:05247
05248:+00185:-00015:-00077:002089.6538:05248
05249:+00022:+00191:+00080:002089.6538:05249
05250:-00060:+00000:-00021:002108.6774:05250
05251:-00105:+00069:-00019:002108.6774:05251
05252:+00054:+00015:+00027:002108.6774:05252
05253:+00155:+00083:+00136:002108.6774:05253
05254:+00102:+00144:-00051:002108.6774:05254
05255:-00024:+00079:+00054:002108.6774:05255
05256:-00229:+00039:-00129:002108.6774:05256
05257:-00029:+00259:+00178:002108.6774:05257
05258:+00023:+00034:+00132:002108.6774:05258
05259:+00187:+00100:-00291:002108.6774:05259
05260:-00093:+00132:-00010:002122.3857:05260
05261:-00209:-00068:+00168:002122.3857:05261
05262:-00057:+00093:-00085:002122.3857:05262
05263:+00047:-00005:+00264:002122.3857:05263
05264:+00294:+00128:-00050:002122.3857:05264
05265:+00231:+00117:-00059:002122.3857:05265
05266:-00046:+00001:-00098:002122.3857:05266
05267:-00294:+00186:-00487:002122.3857:05267
05268:-00053:+00073:+00074:002122.3857:05268
05269:+00175:-00302:+00091:002129.1657:05269
05270:+00483:+00160:-00437:002129.1657:05270
05271:+00021:-00170:-00095:002129.1657:05271
05272:-00200:-00108:-00261:002129.1657:05272
05273:-00163:-00050:-00667:002129.1657:05273
05274:-00069:-00251:-00215:002129.1657:05274
05275:+00276:+00073:-00233:002129.1657:05275
05276:+00257:-00362:-00271:002129.1657:05276
05277:-00025:-00185:-00735:002129.1657:05277
05278:-00392:+00189:-00498:002129.1657:05278
05279:+00023:-00180:-00088:002145.5300:05279
05280:+00298:-00289:-00543:002145.5300:05280
05281:+00299:+00033:-00332:002145.5300:05281
05282:+00044:+00116:-00032:002145.5300:05282
05283:-00087:-00169:-00135:002145.5300:05283
05284:+00034:+00155:-00060:002145.5300:05284
05285:+00099:+00210:-00040:002145.5300:05285
05286:-00001:+00058:-00225:002145.5300:05286
05287:+00005:+00447:+00075:002145.5300:05287
05288:-00012:+00340:+00075:002155.8962:05288
05289:-00148:+00318:+00007:002155.8962:05289
05290:-00149:+00370:+00185:002155.8962:05290
05291:+00004:-00008:+00170:002155.8962:05291
05292:+00338:+00260:+00257:002155.8962:05292
05293:+00170:-00110:+00225:002155.8962:05293
05294:-00200:-00144:+00087:002155.8962:05294
05295:-00226:-00040:+00109:002155.8962:05295
05296:-00224:-00019:+00140:002155.8962:05296
05297:-00190:-00020:+00228:002155.2055:05297
05298:+00118:+00173:+00119:002155.2055:05298
05299:+00126:+00037:+00189:002155.2055:05299
05300:+00020:+00126:+00147:002155.2055:05300
05301:-00097:+00010:+00122:002155.2055:05301
05302:-00050:-00132:+00285:002155.2055:05302
05303:+00133:+00085:+00161:002155.2055:05303
05304:+00078:-00021:+00178:002155.2055:05304
05305:-00107:+00142:+00148:002155.2055:05305
05306:+00021:+00108:+00156:002160.5925:05306
05307:+00109:+00279:+00157:002160.5925:05307
05308:+00121:+00040:+00341:002160.5925:05308
05309:+00084:+00150:+00161:002160.5925:05309
05310:+00125:+00373:+00085:002160.5925:05310
05311:-00080:+00076:+00154:002160.5925:05311
05312:-00067:+00168:+00135:002160.5925:05312
05313:+00174:+00185:-00031:002160.5925:05313
05314:+00359:-00030:+00065:002160.5925:05314
05315:+00269:+00175:-00208:002160.5925:05315
05316:-00261:-00102:-00031:002174.9201:05316
05317:-00124:+00151:-00093:002174.9201:05317
05318:+00185:+00278:-00214:002174.9201:05318
05319:+00354:-00057:+00127:002174.9201:05319
05320:+00247:+00140:-00311:002174.9201:05320
05321:-00102:+00073:-00083:002174.9201:05321
05322:+00103:+00217:-00228:002174.9201:05322
05323:+00141:+00083:-00223:002174.9201:05323
05324:+00053:-00039:-00210:002174.9201:05324
05325:+00337:+00173:-00305:002162.7019:05325
05326:+00314:+00147:-00148:002162.7019:05326
05327:-00013:-00185:-00005:002162.7019:05327
05328:-00093:+00073:-00305:002162.7019:05328
05329:+00026:-00031:+00120:002162.7019:05329
05330:+00164:+00222:+00012:002162.7019:05330
05331:+00244:-00153:+00192:002162.7019:05331
05332:-00029:+00051:+00023:002162.7019:05332
05333:-00176:+00313:+00063:002162.7019:05333
05334:-00173:+00114:+00192:002172.0380:05334
05335:-00016:+00185:-00125:002172.0380:05335
05336:+00174:+00179:+00021:002172.0380:05336
05337:+00067:-00140:+00020:002172.0380:05337
05338:-00180:+00099:-00029:002172.0380:05338
05339:-00196:-00265:-00053:002172.0380:05339
05340:-00088:+00064:+00244:002172.0380:05340
05341:+00028:+00041:+00330:002172.0380:05341
05342:+00097:-00107:+00167:002172.0380:05342
05343:+00074:+00289:+00169:002174.9174:05343
05344:-00006:+00050:+00238:002174.9174:05344
05345:-00076:+00029:-00105:002174.9174:05345
05346:+00023:+00034:+00243:002174.9174:05346
05347:+00092:+00110:+00046:002174.9174:05347
05348:+00058:+00111:+00166:002174.9174:05348
05349:-00167:+00084:+00078:002174.9174:05349
05350:-00169:+00152:+00050:002174.9174:05350
05351:-00052:+00221:+00400:002174.9174:05351
05352:+00018:+00005:+00178:002166.5004:05352
05353:+00118:+00250:+00090:002166.5004:05353
05354:-00044:+00289:+00101:002166.5004:05354
05355:-00217:+00140:+00205:002166.5004:05355
05356:-00191:+00102:-00047:002166.5004:05356
05357:-00125:-00002:-00061:002166.5004:05357
05358:-00065:+00199:+00004:002166.5004:05358
05359:+00121:+00020:-00072:002166.5004:05359
05360:+00027:+00031:-00225:002166.5004:05360
05361:-00075:+00232:-00198:002166.5004:05361
05362:-00140:+00125:-00010:002168.1965:05362
05363:+00104:-00038:+00065:002168.1965:05363
05364:+00227:+00117:-00193:002168.1965:05364
05365:+00106:+00098:-00160:002168.1965:05365
05366:-00002:+00178:-00187:002168.1965:05366
05367:-00059:-00097:-00203:002168.1965:05367
05368:-00007:+00006:-00086:002168.1965:05368
05369:+00036:+00253:-00175:002168.1965:05369
05370:+00107:+00100:-00026:002168.1965:05370
05371:+00009:+00211:-00053:002155.8820:05371
05372:-00099:-00029:+00012:002155.8820:05372
05373:-00298:+00224:-00142:002155.8820:05373
05374:-00043:+00239:-00103:002155.8820:05374
05375:+00148:-00128:+00035:002155.8820:05375
05376:+00032:+00082:-00240:002155.8820:05376
05377:-00161:-00040:-00267:002155.8820:05377
05378:-00303:+00084:+00188:002155.8820:05378
05379:-00063:-00189:+00310:002155.8820:05379
05380:+00118:+00325:-00014:002140.2343:05380
05381:+00167:+00457:+00326:002140.2343:05381
05382:+00119:+00138:+00486:002140.2343:05382
05383:+00263:+00235:-00276:002140.2343:05383
05384:-00028:+00096:+00128:002140.2343:05384
05385:-00193:+00275:+00082:002140.2343:05385
05386:+00057:-00123:+00071:002140.2343:05386
05387:+00106:+00132:-00024:002140.2343:05387
05388:+00082:+00167:-00050:002140.2343:05388
05389:-00091:+00129:+00155:002140.2343:05389
05390:-00189:-00111:+00277:002141.7790:05390
05391:-00087:+00179:-00111:002141.7790:05391
05392:+00143:+00269:+00279:002141.7790:05392
05393:-00033:+00129:+00178:002141.7790:05393
05394:-00138:+00013:-00272:002141.7790:05394
05395:-00128:+00280:+00038:002141.7790:05395
05396:-00147:+00132:+00104:002141.7790:05396
05397:+00141:-00011:-00221:002141.7790:05397
05398:+00070:-00041:-00082:002141.7790:05398
05399:-00110:-00092:-00377:002122.3937:05399
05400:-00046:+00176:-00105:002122.3937:05400
05401:-00013:-00153:+00089:002122.3937:05401
05402:+00064:+00295:-00285:002122.3937:05402
05403:+00198:+00101:+00240:002122.3937:05403
05404:+00136:-00039:-00276:002122.3937:05404
05405:-00204:+00226:-00491:002122.3937:05405
05406:-00191:+00058:+00444:002122.3937:05406
05407:+00075:-00025:-00377:002122.3937:05407
05408:+00076:+00033:-00408:002122.3937:05408
05409:-00014:+00062:+00211:002107.4096:05409
05410:-00142:+00072:-00315:002107.4096:05410
05411:-00118:+00057:+00029:002107.4096:05411
05412:-00192:+00178:-00006:002107.4096:05412
05413:-00025:-00028:-00377:002107.4096:05413
05414:+00060:+00072:+00004:002107.4096:05414
05415:+00041:+00090:-00248:002107.4096:05415
05416:-00113:-00109:-00139:002107.4096:05416
05417:-00104:-00039:-00018:002107.4096:05417
05418:-00067:+00177:-00118:002108.6618:05418
05419:+00131:+00163:+00050:002108.6618:05419
05420:+00121:+00085:+00253:002108.6618:05420
05421:+00006:+00083:-00007:002108.6618:05421
05422:-00162:+00149:-00066:002108.6618:05422
05423:-00175:+00047:+00021:002108.6618:05423
05424:-00158:+00194:+00072:002108.6618:05424
05425:+00029:+00047:+00054:002108.6618:05425
05426:+00053:+00050:+00033:002108.6618:05426
05427:-00006:+00124:+00147:002111.5212:05427
05428:-00140:+00056:-00040:002111.5212:05428
05429:-00122:+00169:+00091:002111.5212:05429
05430:-00176:-00050:+00208:002111.5212:05430
05431:-00028:+00048:+00055:002111.5212:05431
05432:+00160:+00096:+00252:002111.5212:05432
05433:-00049:+00201:-00169:002111.5212:05433
05434:-00147:+00067:+00255:002111.5212:05434
05435:-00235:+00011:+00148:002111.5212:05435
05436:+00082:+00171:-00086:002111.5212:05436
05437:+00193:+00039:+00328:002114.6669:05437
05438:+00076:+00040:-00167:002114.6669:05438
05439:-00097:+00257:-00157:002114.6669:05439
05440:-00092:+00116:+00123:002114.6669:05440
05441:-00170:-00156:-00002:002114.6669:05441
05442:-00059:+00194:-00179:002114.6669:05442
05443:+00252:+00161:+00250:002114.6669:05443
05444:+00068:+00194:-00153:002114.6669:05444
05445:-00108:+00125:+00123:002114.6669:05445
05446:-00251:+00017:+00071:002126.9875:05446
05447:+00015:+00296:-00438:002126.9875:05447
05448:+00135:+00009:-00058:002126.9875:05448
05449:+00203:-00144:-00020:002126.9875:05449
05450:+00045:+00047:-00449:002126.9875:05450
05451:-00114:+00048:+00021:002126.9875:05451
05452:-00280:-00148:-00367:002126.9875:05452
05453:-00097:+00007:-00248:002126.9875:05453
05454:+00167:-00105:+00094:002126.9875:05454
05455:+00103:-00058:-00468:002126.9875:05455
05456:+00020:+00031:-00254:002133.4875:05456
05457:-00229:+00065:-00266:002133.4875:05457
05458:-00164:+00065:-00198:002133.4875:05458
05459:+00086:-00065:-00513:002133.4875:05459
05460:+00269:-00082:-00363:002133.4875:05460
05461:+00184:+00002:-00392:002133.4875:05461
05462:-00083:-00102:-00785:002133.4875:05462
05463:-00158:+00020:-00492:002133.4875:05463
05464:-00076:+00148:-00302:002133.4875:05464
05465:+00325:-00243:-00012:002140.2724:05465
05466:+00352:+00003:-00205:002140.2724:05466
05467:+00180:-00023:-00045:002140.2724:05467
05468:-00318:+00108:-00119:002140.2724:05468
05469:-00387:-00019:-00024:002140.2724:05469
05470:+00012:+00135:+00185:002140.2724:05470
05471:+00266:+00314:+00275:002140.2724:05471
05472:+00144:+00284:+00493:002140.2724:05472
05473:-00025:+00036:-00021:002140.2724:05473
05474:-00178:+00586:-00024:002145.3737:05474
05475:-00167:+00123:+00780:002145.3737:05475
05476:-00131:-00103:-00153:002145.3737:05476
05477:+00250:+00363:+00371:002145.3737:05477
05478:+00217:+00357:+00209:002145.3737:05478
05479:-00202:+00099:-00085:002145.3737:05479
05480:-00437:+00479:+00649:002145.3737:05480
05481:+00158:-00086:+00225:002145.3737:05481
05482:+00405:-00001:-00126:002145.3737:05482
05483:+00059:+00221:-00062:002145.3737:05483
05484:-00371:-00099:+00277:002140.7548:05484
05485:+00067:+00030:-00126:002140.7548:05485
05486:+00194:+00179:+00410:002140.7548:05486
05487:-00125:-00032:+00276:002140.7548:05487
05488:-00009:-00069:+00060:002140.7548:05488
05489:+00176:+00091:+00109:002140.7548:05489
05490:-00008:+00012:+00038:002140.7548:05490
05491:-00086:+00055:-00009:002140.7548:05491
05492:+00066:+00071:-00064:002140.7548:05492
05493:+00279:+00053:-00064:002136.4382:05493
05494:+00206:+00106:-00029:002136.4382:05494
05495:+00097:-00076:-00047:002136.4382:05495
05496:-00130:+00123:-00145:002136.4382:05496
05497:-00065:+00188:+00004:002136.4382:05497
05498:+00205:+00118:+00157:002136.4382:05498
05499:+00237:+00127:-00150:002136.4382:05499
05500:+00105:+00238:+00051:002136.4382:05500
05501:+00038:+00205:-00104:002136.4382:05501
05502:-00052:+00202:+00129:002130.4516:05502
05503:-00028:+00197:+00052:002130.4516:05503
05504:+00259:+00303:-00128:002130.4516:05504
05505:+00261:+00106:-00155:002130.4516:05505
05506:+00037:+00077:-00279:002130.4516:05506
05507:-00074:+00216:-00132:002130.4516:05507
05508:-00113:+00016:+00156:002130.4516:05508
05509:+00066:-00133:-00102:002130.4516:05509
05510:+00122:-00022:-00143:002130.4516:05510
05511:+00059:+00024:+00196:002130.4516:05511
05512:-00042:-00022:-00056:002133.3029:05512
05513:-00010:+00036:-00164:002133.3029:05513
05514:+00009:+00138:+00103:002133.3029:05514
05515:+00126:-00005:+00114:002133.3029:05515
05516:+00196:-00067:+00061:002133.3029:05516
05517:+00010:-00089:-00063:002133.3029:05517
05518:-00085:+00130:+00033:002133.3029:05518
05519:-00198:-00019:-00147:002133.3029:05519
05520:-00053:-00060:-00050:002133.3029:05520
05521:+00105:+00043:-00028:002125.3923:05521
05522:+00125:+00038:+00050:002125.3923:05522
05523:-00205:+00005:+00118:002125.3923:05523
05524:-00257:+00188:+00048:002125.3923:05524
05525:-00151:+00160:+00273:002125.3923:05525
05526:+00058:+00094:+00209:002125.3923:05526
05527:+00052:+00199:-00056:002125.3923:05527
05528:+00083:+00191:+00302:002125.3923:05528
05529:-00142:+00231:+00248:002125.3923:05529
05530:-00212:+00207:-00080:002125.3923:05530
05531:-00040:+00483:+00169:002134.1713:05531
05532:+00046:+00091:+00448:002134.1713:05532
05533:+00197:+00119:+00069:002134.1713:05533
05534:-00006:+00062:-00283:002134.1713:05534
05535:-00083:+00258:+00099:002134.1713:05535
05536:-00166:-00029:+00035:002134.1713:05536
05537:-00171:-00087:-00082:002134.1713:05537
05538:+00042:+00300:+00202:002134.1713:05538
05539:+00157:+00013:-00100:002134.1713:05539
05540:+00032:+00096:-00224:002129.6423:05540
05541:-00133:+00167:-00091:002129.6423:05541
05542:-00168:+00237:-00140:002129.6423:05542
05543:-00065:-00054:-00296:002129.6423:05543
05544:+00126:-00126:-00180:002129.6423:05544
05545:+00131:+00063:-00467:002129.6423:05545
05546:+00029:+00055:-00109:002129.6423:05546
05547:-00175:-00033:-00093:002129.6423:05547
05548:-00104:-00452:-00062:002129.6423:05548
05549:+00093:+00345:+00248:002129.6423:05549
05550:+00042:-00009:+00143:002114.5026:05550
05551:+00032:+00193:+00115:002114.5026:05551
05552:+00003:+00131:-00037:002114.5026:05552
05553:-00213:+00339:+00063:002114.5026:05553
05554:-00218:-00086:-00250:002114.5026:05554
05555:+00137:-00071:-00170:002114.5026:05555
05556:+00266:+00160:-00081:002114.5026:05556
05557:+00013:-00089:+00083:002114.5026:05557
05558:-00191:-00204:-00041:002114.5026:05558
05559:-00153:+00157:+00081:002115.7917:05559
05560:+00150:+00078:+00380:002115.7917:05560
05561:+00204:+00292:+00156:002115.7917:05561
05562:+00067:+00077:+00050:002115.7917:05562
05563:-00039:+00232:+00001:002115.7917:05563
05564:-00187:+00334:-00022:002115.7917:05564
05565:-00167:+00002:+00368:002115.7917:05565
05566:+00017:-00127:+00110:002115.7917:05566
05567:+00195:+00378:-00102:002115.7917:05567
05568:+00055:+00124:+00372:002100.5305:05568
05569:-00228:-00149:+00044:002100.5305:05569
05570:-00107:+00241:-00088:002100.5305:05570
05571:+00112:+00260:+00179:002100.5305:05571
05572:+00175:-00187:+00199:002100.5305:05572
05573:+00191:+00237:+00003:002100.5305:05573
05574:-00019:+00354:-00066:002100.5305:05574
05575:-00225:+00272:+00181:002100.5305:05575
05576:-00097:+00245:-00469:002100.5305:05576
05577:+00193:+00069:-00112:002100.5305:05577
05578:+00140:-00233:-00029:002082.4487:05578
05579:-00031:-00124:-00430:002082.4487:05579
05580:-00094:+00106:-00497:002082.4487:05580
05581:-00136:+00150:-00016:002082.4487:05581
05582:-00089:-00297:+00237:002082.4487:05582
05583:+00103:+00041:-00500:002082.4487:05583
05584:+00105:+00091:-00100:002082.4487:05584
05585:-00051:-00199:+00053:002082.4487:05585
05586:-00085:+00389:-00420:002082.4487:05586
05587:-00082:-00048:+00408:002082.4487:05587
05588:-00031:+00063:-00024:002076.4914:05588
05589:+00093:+00341:-00074:002076.4914:05589
05590:+00151:+00213:+00295:002076.4914:05590
05591:-00018:+00112:+00052:002076.4914:05591
05592:-00116:+00258:+00127:002076.4914:05592
05593:-00172:+00316:+00066:002076.4914:05593
05594:-00133:+00027:+00467:002076.4914:05594
05595:+00110:+00083:+00167:002076.4914:05595
05596:+00091:+00344:+00017:002076.4914:05596
05597:-00030:-00045:+00390:002079.3476:05597
05598:-00178:+00085:-00167:002079.3476:05598
05599:-00146:+00304:+00126:002079.3476:05599
05600:-00119:-00175:+00129:002079.3476:05600
05601:+00070:+00118:-00224:002079.3476:05601
05602:+00136:-00064:+00004:002079.3476:05602
05603:-00134:+00114:-00086:002079.3476:05603
05604:-00199:-00057:+00139:002079.3476:05604
05605:-00171:+00122:-00171:002079.3476:05605
05606:+00039:+00213:+00203:002079.3476:05606
05607:+00041:-00057:+00278:002079.0544:05607
05608:+00028:+00140:-00122:002079.0544:05608
05609:-00095:+00107:+00127:002079.0544:05609
05610:-00114:+00176:-00175:002079.0544:05610
05611:-00227:+00095:-00185:002079.0544:05611
05612:-00005:+00024:+00229:002079.0544:05612
05613:+00083:+00154:-00178:002079.0544:05613
05614:+00080:+00133:-00114:002079.0544:05614
05615:-00201:-00054:-00184:002079.0544:05615
05616:-00164:+00045:-00230:002094.2600:05616
05617:-00108:+00044:+00177:002094.2600:05617
05618:+00037:-00093:-00129:002094.2600:05618
05619:+00140:+00225:+00014:002094.2600:05619
05620:+00008:+00098:+00088:002094.2600:05620
05621:-00108:+00080:-00042:002094.2600:05621
05622:-00187:+00264:-00222:002094.2600:05622
05623:+00031:+00019:+00173:002094.2600:05623
05624:+00128:-00106:-00091:002094.2600:05624
05625:+00216:+00109:-00151:002094.2600:05625
05626:-00071:+00006:-00128:002111.4333:05626
05627:-00151:-00077:-00048:002111.4333:05627
05628:-00086:+00064:+00019:002111.4333:05628
05629:-00011:-00157:-00027:002111.4333:05629
05630:+00136:+00134:+00076:002111.4333:05630
05631:+00140:+00022:+00161:002111.4333:05631
05632:+00020:+00070:-00163:002111.4333:05632
05633:-00274:+00151:-00163:002111.4333:05633
05634:-00079:+00014:+00159:002111.4333:05634
05635:+00140:+00121:+00125:002114.6062:05635
05636:+00247:+00132:+00094:002114.6062:05636
05637:+00074:+00157:+00061:002114.6062:05637
05638:-00071:+00080:-00111:002114.6062:05638
05639:-00315:+00031:-00229:002114.6062:05639
05640:-00173:+00073:+00202:002114.6062:05640
05641:+00252:+00097:+00305:002114.6062:05641
05642:+00235:-00043:-00033:002114.6062:05642
05643:+00086:+00066:+00132:002114.6062:05643
05644:-00217:+00114:-00129:002114.6062:05644
05645:-00200:+00134:+00096:002137.9340:05645
05646:+00009:+00153:+00092:002137.9340:05646
05647:+00366:-00040:-00093:002137.9340:05647
05648:+00202:-00014:-00099:002137.9340:05648
05649:-00279:-00123:-00151:002137.9340:05649
05650:-00067:+00216:-00163:002137.9340:05650
05651:+00028:+00104:-00189:002137.9340:05651
05652:-00064:-00070:-00131:002137.9340:05652
05653:+00060:-00092:-00312:002137.9340:05653
05654:+00178:-00016:-00412:002140.7329:05654
05655:+00053:-00048:-00328:002140.7329:05655
05656:-00166:+00000:-00416:002140.7329:05656
05657:-00053:-00024:-00454:002140.7329:05657
05658:+00317:-00043:-00487:002140.7329:05658
05659:+00319:-00057:-00332:002140.7329:05659
05660:-00083:-00242:-00459:002140.7329:05660
05661:+00104:+00208:-00571:002140.7329:05661
05662:+00070:-00180:-00162:002140.7329:05662
05663:+00186:-00029:-00276:002147.5039:05663
05664:+00491:+00163:-00224:002147.5039:05664
05665:+00182:-00289:+00067:002147.5039:05665
05666:-00034:+00082:-00560:002147.5039:05666
05667:-00504:-00049:-00121:002147.5039:05667
05668:-00411:+00266:-00017:002147.5039:05668
05669:+00758:+00169:+00031:002147.5039:05669
05670:+00382:+00094:+00096:002147.5039:05670
05671:-00377:+00106:+00292:002147.5039:05671
05672:-00236:+00055:-00049:002147.5039:05672
05673:-00261:+00070:+00361:002156.5939:05673
05674:-00292:+00268:+00294:002156.5939:05674
05675:+00069:+00177:+00240:002156.5939:05675
05676:+00023:+00206:+00222:002156.5939:05676
05677:-00145:+00032:+00257:002156.5939:05677
05678:-00247:-00049:+00129:002156.5939:05678
05679:-00071:+00110:+00310:002156.5939:05679
05680:+00193:+00036:+00238:002156.5939:05680
05681:+00366:+00068:+00125:002156.5939:05681
05682:+00316:+00144:+00215:002163.2197:05682
05683:-00169:-00035:+00023:002163.2197:05683
05684:-00237:+00005:+00210:002163.2197:05684
05685:+00035:+00122:+00233:002163.2197:05685
05686:+00138:+00171:+00098:002163.2197:05686
05687:+00124:+00268:-00029:002163.2197:05687
05688:-00133:+00005:+00065:002163.2197:05688
05689:-00107:+00306:-00073:002163.2197:05689
05690:-00038:+00263:+00048:002163.2197:05690
05691:-00081:+00221:-00042:002162.4914:05691
05692:+00054:+00048:-00054:002162.4914:05692
05693:+00102:+00108:-00052:002162.4914:05693
05694:+00040:+00062:-00056:002162.4914:05694
05695:-00104:+00003:-00059:002162.4914:05695
05696:+00018:-00019:-00057:002162.4914:05696
05697:+00166:+00145:+00032:002162.4914:05697
05698:+00381:+00000:-00030:002162.4914:05698
05699:-00151:+00128:-00284:002162.4914:05699
05700:-00271:+00013:+00026:002167.8876:05700
05701:+00145:+00514:-00126:002167.8876:05701
05702:+00424:+00085:+00133:002167.8876:05702
05703:+00252:+00236:+00002:002167.8876:05703
05704:-00141:+00152:-00261:002167.8876:05704
05705:-00162:+00000:-00071:002167.8876:05705
05706:+00004:-00180:-00156:002167.8876:05706
05707:+00100:-00055:-00258:002167.8876:05707
05708:+00090:-00049:-00074:002167.8876:05708
05709:+00139:-00032:-00005:002167.8876:05709
05710:-00158:+00024:-00097:002170.8122:05710
05711:-00314:+00095:-00146:002170.8122:05711
05712:-00103:+00179:-00035:002170.8122:05712
05713:+00229:+00130:-00080:002170.8122:05713
05714:+00274:-00090:-00034:002170.8122:05714
05715:-00312:-00075:+00104:002170.8122:05715
05716:-00319:+00008:-00218:002170.8122:05716
05717:+00010:+00114:+00111:002170.8122:05717
05718:-00016:+00138:+00176:002170.8122:05718
05719:+00001:+00109:+00398:002162.4716:05719
05720:+00277:-00025:+00247:002162.4716:05720
05721:-00121:+00369:-00289:002162.4716:05721
05722:-00256:-00061:+00103:002162.4716:05722
05723:-00105:+00026:+00017:002162.4716:05723
05724:+00101:+00258:-00009:002162.4716:05724
05725:+00280:+00053:+00561:002162.4716:05725
05726:-00168:-00196:+00043:002162.4716:05726
05727:-00205:+00508:-00007:002162.4716:05727
05728:-00120:+00138:+00499:002167.9692:05728
05729:-00099:+00264:+00401:002167.9692:05729
05730:+00038:+00170:+00055:002167.9692:05730
05731:-00037:+00266:-00103:002167.9692:05731
05732:-00018:+00539:+00204:002167.9692:05732
05733:-00058:-00111:-00087:002167.9692:05733
05734:-00145:-00100:-00273:002167.9692:05734
05735:-00066:+00291:-00060:002167.9692:05735
05736:+00103:+00072:+00080:002167.9692:05736
05737:+00206:-00204:-00060:002151.8845:05737
05738:+00170:+00498:-00491:002151.8845:05738
05739:-00186:+00023:+00088:002151.8845:05739
05740:+00110:+00082:+00180:002151.8845:05740
05741:+00229:+00082:-00172:002151.8845:05741
05742:+00105:+00320:-00291:002151.8845:05742
05743:+00012:+00411:-00004:002151.8845:05743
05744:+00063:-00316:-00418:002151.8845:05744
05745:+00035:-00070:-00459:002151.8845:05745
05746:-00006:+00089:-00298:002151.8845:05746
05747:+00123:-00231:-00083:002143.7746:05747
05748:-00035:-00149:-00411:002143.7746:05748
05749:-00055:+00370:+00060:002143.7746:05749
05750:-00105:+00054:+00203:002143.7746:05750
05751:-00135:+00106:+00054:002143.7746:05751
05752:-00111:+00192:-00119:002143.7746:05752
05753:+00107:+00170:+00068:002143.7746:05753
05754:-00016:-00009:+00048:002143.7746:05754
05755:-00156:+00130:+00075:002143.7746:05755
05756:-00166:+00154:+00245:002137.8496:05756
05757:-00017:+00128:+00335:002137.8496:05757
05758:+00211:+00230:+00237:002137.8496:05758
05759:-00052:+00242:-00026:002137.8496:05759
05760:-00094:+00068:+00044:002137.8496:05760
05761:-00055:+00300:+00198:002137.8496:05761
05762:-00153:+00083:+00463:002137.8496:05762
05763:+00065:-00001:+00079:002137.8496:05763
05764:+00161:+00365:-00242:002137.8496:05764
05765:-00069:+00100:+00216:002137.8496:05765
05766:-00110:+00108:+00160:002118.5991:05766
05767:-00141:-00014:+00252:002118.5991:05767
05768:-00210:+00061:+00111:002118.5991:05768
05769:-00038:+00298:-00138:002118.5991:05769
05770:+00124:+00142:-00076:002118.5991:05770
05771:-00124:-00282:-00315:002118.5991:05771
05772:-00234:+00138:-00266:002118.5991:05772
05773:-00118:+00157:+00026:002118.5991:05773
05774:+00142:+00151:-00145:002118.5991:05774
05775:+00089:+00179:+00126:002096.5541:05775
05776:-00149:+00002:-00206:002096.5541:05776
05777:-00008:+00287:-00263:002096.5541:05777
05778:-00053:+00019:-00095:002096.5541:05778
05779:-00220:-00209:-00257:002096.5541:05779
05780:+00088:-00092:-00143:002096.5541:05780
05781:+00314:+00028:-00184:002096.5541:05781
05782:-00002:+00011:-00136:002096.5541:05782
05783:-00316:-00041:-00098:002096.5541:05783
05784:-00180:+00234:-00166:002096.5541:05784
05785:+00176:+00066:+00104:002090.5971:05785
05786:+00019:+00108:-00018:002090.5971:05786
05787:-00149:+00240:-00114:002090.5971:05787
05788:-00182:+00220:+00150:002090.5971:05788
05789:-00143:+00073:+00064:002090.5971:05789
05790:-00052:-00080:+00183:002090.5971:05790
05791:-00064:+00305:-00304:002090.5971:05791
05792:+00044:-00136:+00193:002090.5971:05792
05793:+00069:-00046:-00021:002090.5971:05793
05794:-00129:+00100:-00094:002082.7363:05794
05795:-00145:+00090:+00197:002082.7363:05795
05796:-00008:-00099:-00127:002082.7363:05796
05797:+00189:-00118:-00039:002082.7363:05797
05798:+00104:+00020:+00329:002082.7363:05798
05799:-00225:-00137:+00046:002082.7363:05799
05800:-00195:-00020:-00235:002082.7363:05800
05801:-00030:+00074:+00381:002082.7363:05801
05802:-00062:-00034:+00124:002082.7363:05802
05803:-00032:+00364:-00022:002082.7363:05803
05804:+00095:+00109:+00368:002082.4514:05804
05805:-00110:+00140:+00069:002082.4514:05805
05806:-00119:+00316:+00015:002082.4514:05806
05807:-00156:+00092:+00309:002082.4514:05807
05808:-00173:+00166:+00122:002082.4514:05808
05809:+00137:+00061:+00356:002082.4514:05809
05810:+00140:+00185:+00024:002082.4514:05810
05811:+00035:-00005:+00224:002082.4514:05811
05812:-00153:+00071:-00024:002082.4514:05812
05813:-00179:+00182:-00098:002087.0561:05813
05814:-00129:+00085:+00107:002087.0561:05814
05815:+00171:+00018:-00070:002087.0561:05815
05816:+00230:+00062:-00008:002087.0561:05816
05817:+00055:+00182:+00076:002087.0561:05817
05818:-00120:-00001:+00032:002087.0561:05818
05819:-00155:+00112:-00024:002087.0561:05819
05820:-00045:+00224:+00064:002087.0561:05820
05821:+00167:+00043:+00153:002087.0561:05821
05822:+00249:+00139:-00101:002087.0561:05822
05823:+00057:+00189:-00161:002104.1101:05823
05824:-00192:+00097:+00020:002104.1101:05824
05825:-00146:+00163:-00146:002104.1101:05825
05826:+00044:-00055:-00052:002104.1101:05826
05827:+00075:+00235:-00101:002104.1101:05827
05828:+00153:+00007:-00102:002104.1101:05828
05829:-00026:+00099:-00159:002104.1101:05829
05830:-00104:+00035:-00143:002104.1101:05830
05831:-00115:-00026:-00109:002104.1101:05831
05832:+00101:+00118:-00055:002103.6843:05832
05833:+00164:+00179:-00016:002103.6843:05833
05834:+00068:+00037:+00058:002103.6843:05834
05835:-00024:+00017:-00156:002103.6843:05835
05836:-00197:-00122:-00202:002103.6843:05836
05837:-00144:+00133:-00300:002103.6843:05837
05838:+00030:+00000:+00030:002103.6843:05838
05839:+00130:-00177:-00003:002103.6843:05839
05840:+00015:+00080:-00403:002103.6843:05840
05841:-00061:-00147:-00103:002103.6843:05841
05842:-00145:+00077:-00247:002123.0988:05842
05843:+00057:+00000:-00072:002123.0988:05843
05844:+00179:+00021:+00048:002123.0988:05844
05845:+00232:-00010:-00134:002123.0988:05845
05846:+00136:+00083:-00226:002123.0988:05846
05847:+00000:-00223:-00377:002123.0988:05847
05848:-00055:+00229:-00439:002123.0988:05848
05849:+00019:+00119:+00021:002123.0988:05849
05850:+00308:-00340:-00104:002123.0988:05850
05851:+00253:+00243:-00485:002137.0957:05851
05852:-00014:+00005:-00235:002137.0957:05852
05853:-00457:+00027:-00243:002137.0957:05853
05854:-00081:-00078:-00076:002137.0957:05854
05855:+00132:-00074:+00200:002137.0957:05855
05856:+00195:+00102:+00033:002137.0957:05856
05857:+00014:-00013:-00237:002137.0957:05857
05858:-00306:-00002:+00025:002137.0957:05858
05859:-00197:+00128:+00116:002137.0957:05859
05860:-00044:+00105:+00024:002137.0957:05860
05861:+00217:+00078:+00149:002140.2265:05861
05862:+00184:+00207:+00078:002140.2265:05862
05863:+00004:+00108:-00029:002140.2265:05863
05864:-00243:+00015:+00144:002140.2265:05864
05865:-00328:+00024:+00089:002140.2265:05865
05866:-00066:+00026:+00108:002140.2265:05866
05867:+00266:+00156:+00190:002140.2265:05867
05868:+00166:+00128:+00007:002140.2265:05868
05869:-00015:+00172:+00020:002140.2265:05869
05870:-00213:+00025:+00073:002149.2009:05870
05871:-00191:-00043:+00116:002149.2009:05871
05872:+00067:-00006:+00067:002149.2009:05872
05873:+00060:+00032:-00058:002149.2009:05873
05874:-00066:+00017:-00046:002149.2009:05874
05875:-00133:-00091:+00014:002149.2009:05875
05876:-00016:+00151:+00120:002149.2009:05876
05877:+00187:+00093:+00048:002149.2009:05877
05878:+00058:+00102:-00019:002149.2009:05878
05879:-00029:+00204:+00012:002159.5891:05879
05880:+00004:+00089:+00028:002159.5891:05880
05881:+00089:+00203:+00102:002159.5891:05881
05882:+00129:+00205:+00139:002159.5891:05882
05883:+00298:+00158:+00138:002159.5891:05883
05884:+00281:+00187:+00035:002159.5891:05884
05885:+00024:+00161:-00028:002159.5891:05885
05886:-00058:+00210:+00093:002159.5891:05886
05887:-00054:+00227:+00153:002159.5891:05887
05888:+00220:+00084:+00048:002151.3615:05888
05889:+00223:+00194:+00005:002151.3615:05889
05890:+00054:+00239:-00112:002151.3615:05890
05891:-00241:+00058:-00010:002151.3615:05891
05892:-00159:+00193:+00080:002151.3615:05892
05893:+00022:+00233:-00046:002151.3615:05893
05894:+00217:+00101:+00035:002151.3615:05894
05895:+00051:+00169:-00166:002151.3615:05895
05896:-00234:+00026:-00339:002151.3615:05896
05897:+00053:+00112:-00019:002151.3615:05897
05898:+00133:+00156:-00121:002164.3430:05898
05899:+00027:-00201:-00016:002164.3430:05899
05900:+00100:-00137:-00372:002164.3430:05900
05901:+00194:+00021:-00208:002164.3430:05901
05902:+00149:-00076:+00114:002164.3430:05902
05903:+00132:-00049:-00173:002164.3430:05903
05904:+00279:+00077:+00000:002164.3430:05904
05905:+00216:-00330:+00005:002164.3430:05905
05906:+00020:+00060:-00472:002164.3430:05906
05907:-00053:-00074:+00319:002171.0424:05907
05908:-00035:-00057:-00315:002171.0424:05908
05909:+00005:+00162:+00095:002171.0424:05909
05910:-00011:+00046:+00320:002171.0424:05910
05911:+00102:+00302:-00100:002171.0424:05911
05912:+00016:+00288:-00189:002171.0424:05912
05913:-00139:+00076:+00032:002171.0424:05913
05914:-00225:+00291:+00134:002171.0424:05914
05915:+00047:+00092:+00180:002171.0424:05915
05916:+00157:-00005:-00242:002158.8669:05916
05917:+00140:-00074:-00075:002158.8669:05917
05918:-00132:+00174:+00131:002158.8669:05918
05919:-00082:-00143:+00004:002158.8669:05919
05920:-00046:+00341:+00384:002158.8669:05920
05921:+00111:+00191:+00340:002158.8669:05921
05922:+00120:+00038:+00412:002158.8669:05922
05923:+00098:+00407:-00170:002158.8669:05923
05924:+00095:+00334:+00155:002158.8669:05924
05925:+00069:-00137:+00246:002152.8732:05925
05926:-00023:+00109:-00246:002152.8732:05926
05927:+00177:+00007:-00029:002152.8732:05927
05928:+00269:+00054:+00119:002152.8732:05928
05929:-00025:+00033:-00052:002152.8732:05929
05930:-00232:-00265:-00150:002152.8732:05930
05931:-00267:+00052:+00093:002152.8732:05931
05932:+00082:+00319:+00211:002152.8732:05932
05933:+00115:-00343:+00044:002152.8732:05933
05934:+00008:+00381:-00308:002152.8732:05934
05935:-00063:+00177:+00368:002151.9812:05935
05936:-00157:-00356:-00025:002151.9812:05936
05937:-00211:+00230:-00360:002151.9812:05937
05938:+00130:+00069:+00128:002151.9812:05938
05939:+00288:-00043:-00199:002151.9812:05939
05940:-00027:-00004:-00107:002151.9812:05940
05941:-00226:-00089:-00210:002151.9812:05941
05942:-00183:-00127:-00090:002151.9812:05942
05943:+00028:+00237:-00051:002151.9812:05943
05944:+00080:-00066:+00032:002136.4599:05944
05945:+00031:+00226:-00159:002136.4599:05945
05946:-00274:+00214:-00083:002136.4599:05946
05947:-00333:-00231:+00031:002136.4599:05947
05948:-00058:+00055:-00289:002136.4599:05948
05949:+00075:+00154:-00204:002136.4599:05949
05950:+00055:+00079:+00219:002136.4599:05950
05951:-00080:-00024:-00021:002136.4599:05951
05952:-00100:+00083:-00024:002136.4599:05952
05953:-00135:+00226:+00186:002134.1196:05953
05954:-00087:+00201:+00080:002134.1196:05954
05955:+00020:+00077:+00026:002134.1196:05955
05956:+00116:+00087:+00100:002134.1196:05956
05957:-00143:-00055:-00090:002134.1196:05957
05958:-00211:+00140:+00003:002134.1196:05958
05959:-00147:+00065:+00184:002134.1196:05959
05960:-00121:+00014:+00024:002134.1196:05960
05961:+00025:+00171:+00004:002134.1196:05961
05962:-00026:+00130:-00099:002134.1196:05962
05963:-00108:+00040:-00182:002125.8459:05963
05964:-00185:+00078:+00135:002125.8459:05964
05965:-00129:-00080:+00031:002125.8459:05965
05966:-00005:+00161:-00147:002125.8459:05966
05967:+00182:+00208:+00063:002125.8459:05967
05968:+00080:+00228:+00099:002125.8459:05968
05969:-00122:-00198:-00151:002125.8459:05969
05970:-00293:+00173:-00373:002125.8459:05970
05971:-00179:+00251:+00032:002125.8459:05971
05972:+00114:-00170:+00059:002114.4572:05972
05973:+00043:-00131:-00380:002114.4572:05973
05974:+00007:+00209:-00169:002114.4572:05974
05975:-00091:-00123:+00361:002114.4572:05975
05976:-00173:-00216:-00053:002114.4572:05976
05977:-00032:+00333:+00260:002114.4572:05977
05978:+00150:+00348:+00257:002114.4572:05978
05979:-00009:-00004:+00246:002114.4572:05979
05980:-00023:+00230:+00226:002114.4572:05980
05981:-00142:+00309:-00054:002114.4572:05981
05982:-00244:-00015:+00583:002104.9033:05982
05983:+00029:+00229:-00093:002104.9033:05983
05984:+00194:+00361:-00175:002104.9033:05984
05985:+00065:-00174:+00130:002104.9033:05985
05986:-00225:-00102:-00334:002104.9033:05986
05987:+00047:+00088:-00207:002104.9033:05987
05988:+00077:-00079:+00458:002104.9033:05988
05989:+00065:-00177:-00035:002104.9033:05989
05990:+00176:+00011:-00296:002104.9033:05990
05991:+00016:+00127:+00175:002107.6938:05991
05992:-00141:-00060:+00212:002107.6938:05992
05993:-00066:+00270:-00022:002107.6938:05993
05994:+00092:+00233:+00216:002107.6938:05994
05995:+00188:+00064:+00147:002107.6938:05995
05996:+00144:+00205:-00288:002107.6938:05996
05997:-00129:+00295:+00070:002107.6938:05997
05998:-00206:+00182:+00069:002107.6938:05998
05999:-00140:+00076:-00401:002107.6938:05999
06000:+00099:-00001:+00066:002107.6938:06000
06001:+00199:-00165:-00170:002093.0412:06001
06002:+00120:+00112:-00183:002093.0412:06002
06003:-00189:-00078:+00069:002093.0412:06003
06004:-00171:+00186:-00229:002093.0412:06004
06005:+00001:+00000:+00216:002093.0412:06005
06006:+00025:+00130:-00088:002093.0412:06006
06007:+00112:+00106:-00073:002093.0412:06007
06008:+00083:+00115:+00159:002093.0412:06008
06009:+00054:+00113:-00037:002093.0412:06009
06010:-00072:+00207:-00100:002108.6406:06010
06011:-00209:-00012:+00127:002108.6406:06011
06012:-00113:-00042:+00008:002108.6406:06012
06013:+00232:+00164:+00025:002108.6406:06013
06014:-00040:+00054:-00021:002108.6406:06014
06015:-00174:+00092:-00015:002108.6406:06015
06016:-00104:+00039:+00111:002108.6406:06016
06017:-00044:-00013:-00012:002108.6406:06017
06018:+00078:+00152:-00077:002108.6406:06018
06019:+00034:+00139:+00165:002108.6406:06019
06020:-00076:-00016:+00060:002122.4526:06020
06021:-00110:+00128:-00197:002122.4526:06021
06022:-00029:+00152:+00078:002122.4526:06022
06023:+00065:-00036:-00098:002122.4526:06023
06024:+00244:+00070:-00078:002122.4526:06024
06025:-00005:-00076:+00087:002122.4526:06025
06026:-00162:+00055:+00065:002122.4526:06026
06027:-00136:-00002:+00025:002122.4526:06027
06028:-00063:-00085:-00213:002122.4526:06028
06029:+00038:+00106:+00073:002125.6066:06029
06030:+00281:+00027:+00132:002125.6066:06030
06031:+00195:-00097:-00143:002125.6066:06031
06032:-00121:+00163:-00373:002125.6066:06032
06033:-00267:-00058:-00030:002125.6066:06033
06034:-00203:-00006:-00058:002125.6066:06034
06035:+00257:-00001:-00089:002125.6066:06035
06036:+00290:-00159:-00164:002125.6066:06036
06037:+00136:-00208:-00451:002125.6066:06037
06038:-00229:+00099:-00745:002125.6066:06038
06039:-00309:-00044:-00299:002145.4973:06039
06040:+00119:-00108:-00393:002145.4973:06040
06041:+00393:-00182:-00700:002145.4973:06041
06042:+00100:-00078:-00416:002145.4973:06042
06043:-00342:+00133:-00355:002145.4973:06043
06044:-00120:-00053:-00247:002145.4973:06044
06045:+00032:-00027:-00083:002145.4973:06045
06046:+00219:+00020:-00467:002145.4973:06046
06047:+00212:+00086:-00204:002145.4973:06047
06048:-00264:-00156:-00131:002148.3166:06048
06049:-00183:+00140:+00124:002148.3166:06049
06050:+00022:+00138:+00084:002148.3166:06050
06051:-00056:-00149:+00128:002148.3166:06051
06052:+00059:+00199:+00242:002148.3166:06052
06053:+00073:+00120:+00249:002148.3166:06053
06054:-00160:+00253:+00020:002148.3166:06054
06055:-00179:+00445:+00305:002148.3166:06055
06056:-00140:+00189:+00053:002148.3166:06056
06057:+00117:+00325:+00364:002151.3205:06057
06058:+00264:-00086:+00189:002151.3205:06058
06059:+00185:-00169:+00129:002151.3205:06059
06060:-00220:+00071:+00178:002151.3205:06060
06061:-00247:-00215:+00241:002151.3205:06061
06062:-00121:+00060:+00099:002151.3205:06062
06063:+00102:+00147:+00276:002151.3205:06063
06064:+00160:+00141:+00151:002151.3205:06064
06065:+00036:+00119:+00119:002151.3205:06065
06066:-00189:+00130:-00037:002160.4868:06066
06067:-00358:-00015:-00085:002160.4868:06067
06068:+00029:+00070:-00043:002160.4868:06068
06069:+00215:-00046:+00024:002160.4868:06069
06070:+00030:-00056:+00263:002160.4868:06070
06071:-00179:+00080:-00135:002160.4868:06071
06072:-00220:+00068:+00092:002160.4868:06072
06073:+00060:+00282:+00363:002160.4868:06073
06074:+00156:+00146:+00175:002160.4868:06074
06075:+00282:+00264:+00057:002160.4868:06075
06076:-00021:+00276:+00068:002163.2922:06076
06077:-00060:+00194:+00069:002163.2922:06077
06078:-00008:+00277:+00015:002163.2922:06078
06079:+00275:+00311:+00119:002163.2922:06079
06080:+00302:+00225:+00119:002163.2922:06080
06081:+00069:+00184:-00019:002163.2922:06081
06082:+00000:+00074:-00286:002163.2922:06082
06083:+00012:+00228:-00223:002163.2922:06083
06084:+00088:+00160:+00028:002163.2922:06084
06085:+00129:-00070:-00088:002162.7158:06085
06086:+00159:+00135:+00018:002162.7158:06086
06087:+00020:-00027:-00194:002162.7158:06087
06088:+00108:-00026:+00116:002162.7158:06088
06089:-00107:-00153:-00392:002162.7158:06089
06090:+00200:-00042:-00462:002162.7158:06090
06091:+00444:-00151:+00133:002162.7158:06091
06092:+00133:-00252:-00049:002162.7158:06092
06093:-00048:-00084:-00358:002162.7158:06093
06094:+00016:-00031:+00216:002172.0295:06094
06095:+00248:+00193:-00022:002172.0295:06095
06096:+00197:+00053:+00110:002172.0295:06096
06097:+00163:+00031:-00230:002172.0295:06097
06098:+00214:+00140:-00003:002172.0295:06098
06099:-00001:-00024:+00005:002172.0295:06099
06100:-00100:+00096:-00085:002172.0295:06100
06101:+00295:+00033:+00068:002172.0295:06101
06102:+00324:+00029:+00201:002172.0295:06102
06103:-00047:+00043:+00211:002167.2429:06103
06104:-00101:-00059:+00044:002167.2429:06104
06105:-00082:+00057:+00070:002167.2429:06105
06106:-00163:+00121:+00156:002167.2429:06106
06107:-00088:+00086:+00206:002167.2429:06107
06108:+00188:+00148:+00147:002167.2429:06108
06109:+00013:+00190:+00078:002167.2429:06109
06110:-00146:+00080:-00020:002167.2429:06110
06111:-00171:+00176:+00107:002167.2429:06111
06112:-00064:+00083:+00090:002167.2429:06112
06113:+00228:+00238:+00069:002170.3205:06113
06114:+00045:+00192:+00115:002170.3205:06114
06115:-00041:+00064:-00016:002170.3205:06115
06116:+00005:+00050:+00106:002170.3205:06116
06117:-00083:+00120:-00032:002170.3205:06117
06118:-00027:+00228:+00256:002170.3205:06118
06119:+00145:+00134:+00099:002170.3205:06119
06120:+00006:+00063:-00087:002170.3205:06120
06121:-00092:+00026:+00045:002170.3205:06121
06122:-00367:+00138:-00064:002175.7971:06122
06123:-00289:+00102:-00014:002175.7971:06123
06124:+00135:+00126:-00178:002175.7971:06124
06125:+00012:+00059:+00024:002175.7971:06125
06126:-00182:-00093:-00180:002175.7971:06126
06127:-00227:+00099:-00113:002175.7971:06127
06128:-00152:-00065:+00089:002175.7971:06128
06129:-00116:+00082:-00271:002175.7971:06129
06130:+00069:+00025:+00099:002175.7971:06130
06131:-00010:+00059:-00288:002174.7282:06131
06132:-00083:-00027:-00231:002174.7282:06132
06133:-00088:-00242:+00071:002174.7282:06133
06134:-00005:+00139:-00467:002174.7282:06134
06135:+00179:+00151:+00146:002174.7282:06135
06136:-00148:-00016:-00054:002174.7282:06136
06137:-00291:+00312:-00018:002174.7282:06137
06138:-00304:+00085:+00223:002174.7282:06138
06139:-00003:+00312:-00118:002174.7282:06139
06140:+00183:+00031:-00305:002166.3444:06140
06141:+00037:-00048:-00100:002166.3444:06141
06142:-00158:+00266:-00463:002166.3444:06142
06143:-00286:-00253:+00148:002166.3444:06143
06144:-00165:-00021:-00236:002166.3444:06144
06145:-00020:+00264:+00011:002166.3444:06145
06146:+00205:+00158:+00251:002166.3444:06146
06147:+00115:+00132:-00228:002166.3444:06147
06148:+00002:+00298:-00240:002166.3444:06148
06149:-00136:+00011:+00113:002164.2199:06149
06150:+00035:+00433:-00181:002164.2199:06150
06151:+00022:+00075:+00032:002164.2199:06151
06152:+00090:-00050:+00103:002164.2199:06152
06153:+00123:+00287:-00308:002164.2199:06153
06154:-00199:-00089:+00166:002164.2199:06154
06155:-00162:-00017:-00138:002164.2199:06155
06156:-00110:+00421:+00112:002164.2199:06156
06157:+00149:+00069:+00643:002164.2199:06157
06158:-00047:+00073:-00298:002164.2199:06158
06159:-00198:+00289:-00268:002152.0168:06159
06160:-00316:-00111:+00195:002152.0168:06160
06161:-00179:+00361:-00030:002152.0168:06161
06162:-00047:+00040:+00259:002152.0168:06162
06163:-00023:+00081:-00259:002152.0168:06163
06164:-00001:+00156:-00046:002152.0168:06164
06165:-00014:-00014:+00248:002152.0168:06165
06166:-00108:+00063:-00102:002152.0168:06166
06167:-00043:+00163:+00006:002152.0168:06167
06168:+00128:-00097:+00143:002132.7741:06168
06169:+00160:+00000:-00095:002132.7741:06169
06170:+00107:+00140:+00068:002132.7741:06170
06171:-00055:+00227:+00130:002132.7741:06171
06172:-00168:+00064:+00224:002132.7741:06172
06173:+00025:+00125:-00061:002132.7741:06173
06174:+00223:+00224:+00027:002132.7741:06174
06175:+00099:+00002:-00016:002132.7741:06175
06176:-00234:-00003:-00150:002132.7741:06176
06177:-00286:+00036:-00098:002123.1284:06177
06178:-00047:+00061:+00176:002123.1284:06178
06179:+00258:+00103:+00079:002123.1284:06179
06180:+00290:-00096:-00017:002123.1284:06180
06181:-00127:+00138:-00056:002123.1284:06181
06182:+00005:+00131:+00162:002123.1284:06182
06183:+00020:+00084:-00043:002123.1284:06183
06184:+00072:+00174:-00170:002123.1284:06184
06185:+00186:+00223:+00107:002123.1284:06185
06186:+00063:-00036:-00010:002123.1284:06186
06187:-00149:+00078:-00175:002104.1442:06187
06188:-00015:+00185:-00046:002104.1442:06188
06189:+00059:-00055:+00067:002104.1442:06189
06190:+00067:-00183:-00265:002104.1442:06190
06191:+00079:+00223:-00309:002104.1442:06191
06192:-00088:-00058:+00314:002104.1442:06192
06193:-00138:-00129:-00183:002104.1442:06193
06194:-00090:+00340:-00172:002104.1442:06194
06195:-00025:+00063:+00313:002104.1442:06195
06196:+00206:+00026:+00044:002104.1442:06196
06197:+00237:+00286:+00059:002093.0803:06197
06198:-00055:+00199:+00086:002093.0803:06198
06199:-00170:+00078:+00220:002093.0803:06199
06200:-00151:-00016:-00001:002093.0803:06200
06201:+00012:+00207:-00123:002093.0803:06201
06202:+00091:+00020:+00322:002093.0803:06202
06203:+00147:-00069:+00126:002093.0803:06203
06204:+00009:+00132:-00162:002093.0803:06204
06205:-00066:+00125:+00096:002093.0803:06205
06206:-00281:-00099:-00043:002101.4980:06206
06207:-00040:+00121:+00049:002101.4980:06207
06208:+00015:+00103:+00267:002101.4980:06208
06209:+00029:+00160:-00084:002101.4980:06209
06210:+00012:+00122:+00104:002101.4980:06210
06211:-00142:+00020:+00076:002101.4980:06211
06212:-00299:+00129:-00022:002101.4980:06212
06213:-00179:+00044:+00135:002101.4980:06213
06214:+00095:+00045:-00063:002101.4980:06214
06215:+00111:+00017:+00015:002115.1330:06215
06216:-00105:+00202:-00059:002115.1330:06216
06217:-00376:-00183:-00299:002115.1330:06217
06218:-00184:+00217:+00005:002115.1330:06218
06219:+00071:-00106:+00039:002115.1330:06219
06220:+00179:-00024:-00160:002115.1330:06220
06221:+00052:+00090:-00479:002115.1330:06221
06222:-00121:-00016:-00311:002115.1330:06222
06223:-00135:+00026:-00259:002115.1330:06223
06224:-00011:+00006:-00241:002115.1330:06224
06225:+00259:+00007:-00030:002125.5559:06225
06226:+00252:-00061:-00444:002125.5559:06226
06227:+00023:-00105:-00773:002125.5559:06227
06228:-00244:-00246:-00568:002125.5559:06228
06229:-00298:+00117:-00546:002125.5559:06229
06230:+00103:-00019:-00288:002125.5559:06230
06231:+00487:-00066:-00267:002125.5559:06231
06232:+00322:-00010:-00545:002125.5559:06232
06233:-00184:-00009:-00254:002125.5559:06233
06234:-00328:+00011:-00404:002134.3291:06234
06235:-00168:-00048:-00260:002134.3291:06235
06236:+00103:-00042:-00049:002134.3291:06236
06237:+00253:-00005:+00095:002134.3291:06237
06238:+00087:-00026:-00025:002134.3291:06238
06239:-00217:+00009:-00277:002134.3291:06239
06240:-00385:+00192:+00023:002134.3291:06240
06241:-00207:+00163:+00102:002134.3291:06241
06242:+00320:+00377:+00379:002134.3291:06242
06243:+00319:+00245:+00057:002134.3291:06243
06244:-00136:+00357:-00016:002148.3442:06244
06245:-00100:+00315:+00269:002148.3442:06245
06246:+00138:+00143:+00255:002148.3442:06246
06247:-00068:-00037:+00270:002148.3442:06247
06248:-00048:+00044:+00300:002148.3442:06248
06249:+00204:-00118:+00264:002148.3442:06249
06250:-00115:+00250:+00282:002148.3442:06250
06251:-00142:+00239:+00232:002148.3442:06251
06252:-00146:+00213:+00296:002148.3442:06252
06253:+00177:+00130:+00415:002143.9406:06253
06254:+00178:+00080:+00401:002143.9406:06254
06255:-00178:+00348:+00221:002143.9406:06255
06256:-00199:+00225:+00274:002143.9406:06256
06257:-00083:+00202:+00079:002143.9406:06257
06258:+00115:+00066:+00351:002143.9406:06258
06259:+00229:+00033:+00187:002143.9406:06259
06260:+00110:+00000:+00137:002143.9406:06260
06261:-00055:+00228:+00192:002143.9406:06261
06262:+00022:+00140:+00107:002145.4260:06262
06263:+00190:+00047:+00145:002145.4260:06263
06264:+00106:-00116:-00154:002145.4260:06264
06265:+00153:+00243:-00002:002145.4260:06265
06266:+00172:+00154:+00135:002145.4260:06266
06267:+00174:-00030:+00078:002145.4260:06267
06268:+00001:+00041:-00159:002145.4260:06268
06269:+00275:+00248:+00014:002145.4260:06269
06270:+00445:-00022:-00130:002145.4260:06270
06271:+00170:-00155:-00439:002145.4260:06271
06272:-00226:-00111:-00450:002140.8395:06272
06273:-00241:-00184:-00017:002140.8395:06273
06274:+00270:-00010:-00242:002140.8395:06274
06275:+00454:-00415:-00249:002140.8395:06275
06276:+00248:+00112:-00082:002140.8395:06276
06277:-00269:-00317:+00227:002140.8395:06277
06278:-00162:-00289:-00486:002140.8395:06278
06279:+00042:+00227:+00056:002140.8395:06279
06280:+00160:+00005:+00613:002140.8395:06280
06281:+00366:-00025:+00045:002132.8012:06281
06282:+00275:+00225:-00525:002132.8012:06282
06283:-00255:+00265:-00020:002132.8012:06283
06284:-00148:-00278:-00126:002132.8012:06284
06285:+00269:-00092:-00223:002132.8012:06285
06286:+00326:-00031:-00080:002132.8012:06286
06287:+00132:+00121:+00186:002132.8012:06287
06288:+00009:-00076:+00166:002132.8012:06288
06289:+00041:+00226:+00099:002132.8012:06289
06290:-00069:+00360:+00125:002134.2939:06290
06291:-00099:+00179:+00530:002134.2939:06291
06292:-00058:+00037:+00069:002134.2939:06292
06293:+00138:+00215:-00074:002134.2939:06293
06294:-00078:+00341:+00210:002134.2939:06294
06295:-00379:-00162:+00074:002134.2939:06295
06296:-00135:+00171:+00074:002134.2939:06296
06297:+00160:+00261:+00232:002134.2939:06297
06298:+00220:+00313:+00149:002134.2939:06298
06299:-00169:-00129:+00209:002134.2939:06299
06300:-00163:+00220:-00128:002129.5773:06300
06301:-00190:+00113:+00246:002129.5773:06301
06302:-00128:+00307:+00147:002129.5773:06302
06303:+00114:+00060:+00045:002129.5773:06303
06304:+00212:+00353:+00181:002129.5773:06304
06305:+00056:+00103:+00127:002129.5773:06305
06306:-00122:+00143:-00161:002129.5773:06306
06307:-00207:+00232:-00076:002129.5773:06307
06308:-00127:-00060:+00194:002129.5773:06308
06309:+00159:+00088:-00235:002114.4841:06309
06310:+00079:+00147:-00259:002114.4841:06310
06311:-00032:+00045:+00053:002114.4841:06311
06312:-00127:-00107:-00267:002114.4841:06312
06313:-00327:-00124:-00170:002114.4841:06313
06314:-00153:+00303:+00133:002114.4841:06314
06315:+00119:+00092:+00013:002114.4841:06315
06316:+00182:-00005:+00012:002114.4841:06316
06317:-00084:+00262:-00368:002114.4841:06317
06318:-00276:+00248:-00198:002114.4841:06318
06319:-00185:-00124:+00169:002112.1567:06319
06320:+00147:-00321:-00372:002112.1567:06320
06321:+00169:-00022:-00517:002112.1567:06321
06322:-00017:-00240:-00004:002112.1567:06322
06323:-00151:-00234:-00496:002112.1567:06323
06324:-00090:-00127:-00622:002112.1567:06324
06325:-00032:+00096:+00445:002112.1567:06325
06326:+00017:+00070:-00046:002112.1567:06326
06327:+00028:+00111:+00037:002112.1567:06327
06328:-00059:+00346:+00150:002118.7114:06328
06329:-00239:+00148:+00053:002118.7114:06329
06330:-00233:-00239:-00218:002118.7114:06330
06331:-00012:+00124:-00261:002118.7114:06331
06332:+00104:+00177:+00065:002118.7114:06332
06333:+00018:+00018:+00115:002118.7114:06333
06334:-00336:-00442:-00055:002118.7114:06334
06335:-00275:+00086:-00354:002118.7114:06335
06336:-00206:+00139:+00486:002118.7114:06336
06337:+00078:-00105:+00397:002118.7114:06337
06338:+00204:+00297:+00079:002100.3486:06338
06339:-00056:+00301:+00307:002100.3486:06339
06340:-00060:+00273:+00262:002100.3486:06340
06341:-00101:+00199:-00318:002100.3486:06341
06342:-00028:+00288:+00115:002100.3486:06342
06343:-00124:+00402:+00213:002100.3486:06343
06344:+00112:+00172:-00284:002100.3486:06344
06345:+00047:+00127:-00101:002100.3486:06345
06346:-00150:-00002:-00130:002100.3486:06346
06347:-00292:-00184:+00083:002097.9516:06347
06348:-00118:+00053:-00101:002097.9516:06348
06349:+00135:+00123:+00371:002097.9516:06349
06350:+00120:-00016:+00129:002097.9516:06350
06351:-00092:-00050:-00161:002097.9516:06351
06352:+00038:+00313:+00158:002097.9516:06352
06353:-00057:+00066:+00291:002097.9516:06353
06354:-00049:-00036:+00202:002097.9516:06354
06355:+00156:+00229:-00138:002097.9516:06355
06356:+00140:+00124:+00133:002097.9516:06356
06357:-00002:+00160:-00093:002090.0336:06357
06358:-00099:+00106:-00212:002090.0336:06358
06359:+00013:+00233:+00100:002090.0336:06359
06360:+00131:-00009:-00104:002090.0336:06360
06361:+00151:+00138:-00306:002090.0336:06361
06362:+00012:+00165:-00106:002090.0336:06362
06363:-00143:-00021:-00100:002090.0336:06363
06364:-00092:+00018:-00155:002090.0336:06364
06365:+00013:+00061:-00173:002090.0336:06365
06366:+00156:-00020:-00068:002086.1662:06366
06367:+00040:-00037:-00070:002086.1662:06367
06368:-00022:+00187:+00068:002086.1662:06368
06369:-00034:+00011:+00136:002086.1662:06369
06370:-00174:-00074:+00074:002086.1662:06370
06371:-00127:+00117:+00054:002086.1662:06371
06372:+00110:+00117:+00120:002086.1662:06372
06373:+00177:+00065:+00028:002086.1662:06373
06374:-00058:+00103:-00047:002086.1662:06374
06375:-00165:+00019:+00102:002086.1662:06375
06376:-00160:-00018:+00036:002094.3515:06376
06377:-00013:+00062:+00002:002094.3515:06377
06378:+00098:+00115:+00137:002094.3515:06378
06379:+00082:+00025:-00001:002094.3515:06379
06380:-00075:+00115:+00152:002094.3515:06380
06381:-00155:-00079:-00133:002094.3515:06381
06382:-00234:+00184:+00087:002094.3515:06382
06383:-00090:+00036:+00304:002094.3515:06383
06384:+00039:-00032:+00145:002094.3515:06384
06385:+00143:+00238:+00202:002111.5344:06385
06386:-00167:-00012:+00011:002111.5344:06386
06387:-00208:+00099:+00187:002111.5344:06387
06388:-00121:-00098:+00054:002111.5344:06388
06389:+00054:+00186:+00001:002111.5344:06389
06390:+00109:+00201:+00099:002111.5344:06390
06391:+00027:-00024:-00098:002111.5344:06391
06392:-00005:+00339:-00180:002111.5344:06392
06393:-00219:-00063:-00191:002111.5344:06393
06394:-00071:+00021:-00072:002111.5344:06394
06395:+00074:+00223:-00118:002114.6774:06395
06396:+00257:+00053:+00091:002114.6774:06396
06397:-00030:+00111:-00078:002114.6774:06397
06398:-00131:+00258:-00330:002114.6774:06398
06399:-00095:+00076:+00127:002114.6774:06399
06400:-00092:+00154:-00032:002114.6774:06400
06401:+00058:+00231:-00076:002114.6774:06401
06402:+00218:+00034:+00021:002114.6774:06402
06403:+00215:-00005:-00205:002114.6774:06403
06404:+00006:+00025:-00028:002134.3315:06404
06405:-00199:+00035:-00302:002134.3315:06405
06406:-00195:+00054:-00188:002134.3315:06406
06407:+00130:-00074:-00115:002134.3315:06407
06408:+00092:+00128:-00491:002134.3315:06408
06409:-00046:+00103:-00392:002134.3315:06409
06410:-00108:-00169:-00120:002134.3315:06410
06411:-00050:-00061:-00440:002134.3315:06411
06412:+00286:-00114:-00241:002134.3315:06412
06413:+00042:-00011:-00467:002144.5771:06413
06414:-00171:-00074:-00336:002144.5771:06414
06415:-00199:-00136:-00422:002144.5771:06415
06416:+00086:-00088:-00537:002144.5771:06416
06417:+00212:-00162:-00385:002144.5771:06417
06418:+00328:-00053:-00435:002144.5771:06418
06419:+00145:-00180:-00280:002144.5771:06419
06420:-00278:+00004:-00249:002144.5771:06420
06421:-00119:-00079:-00023:002144.5771:06421
06422:+00057:-00212:-00011:002144.5771:06422
06423:+00393:-00115:+00065:002143.9489:06423
06424:+00119:-00100:+00038:002143.9489:06424
06425:-00166:-00165:+00036:002143.9489:06425
06426:-00258:+00265:-00072:002143.9489:06426
06427:-00174:+00274:+00179:002143.9489:06427
06428:-00190:+00527:+00327:002143.9489:06428
06429:+00045:+00370:+00336:002143.9489:06429
06430:+00112:+00402:+00150:002143.9489:06430
06431:-00068:+00411:+00020:002143.9489:06431
06432:-00462:+00008:+00227:002153.0363:06432
06433:-00288:-00026:+00365:002153.0363:06433
06434:+00229:-00273:+00371:002153.0363:06434
06435:+00106:-00038:+00211:002153.0363:06435
06436:-00014:-00155:+00185:002153.0363:06436
06437:-00069:+00092:+00134:002153.0363:06437
06438:-00110:+00167:+00230:002153.0363:06438
06439:+00095:+00261:+00291:002153.0363:06439
06440:+00315:+00465:+00260:002153.0363:06440
06441:+00206:+00363:+00157:002159.6977:06441
06442:-00189:+00481:+00034:002159.6977:06442
06443:-00067:+00201:+00179:002159.6977:06443
06444:+00127:+00064:+00242:002159.6977:06444
06445:+00340:+00143:-00040:002159.6977:06445
06446:-00040:+00048:+00064:002159.6977:06446
06447:-00216:-00109:-00053:002159.6977:06447
06448:-00156:+00152:-00146:002159.6977:06448
06449:-00126:-00033:+00010:002159.6977:06449
06450:+00027:+00068:-00072:002159.6977:06450
06451:+00375:-00002:+00141:002155.2165:06451
06452:+00149:+00167:-00278:002155.2165:06452
06453:-00284:+00106:-00204:002155.2165:06453
06454:-00118:+00309:-00072:002155.2165:06454
06455:+00041:+00037:+00092:002155.2165:06455
06456:+00288:+00254:-00243:002155.2165:06456
06457:+00295:+00198:-00193:002155.2165:06457
06458:-00094:+00120:-00305:002155.2165:06458
06459:+00140:-00237:-00161:002155.2165:06459
06460:+00295:+00032:-00350:002168.2382:06460
06461:+00276:-00553:-00131:002168.2382:06461
06462:+00246:-00180:-00012:002168.2382:06462
06463:+00125:+00043:-00392:002168.2382:06463
06464:-00064:+00046:+00127:002168.2382:06464
06465:-00035:+00211:-00122:002168.2382:06465
06466:-00022:+00174:-00308:002168.2382:06466
06467:+00105:+00106:+00056:002168.2382:06467
06468:+00207:+00225:-00291:002168.2382:06468
06469:+00147:-00095:-00236:002167.3156:06469
06470:-00294:+00071:-00238:002167.3156:06470
06471:-00491:-00140:+00085:002167.3156:06471
06472:+00058:-00029:+00121:002167.3156:06472
06473:+00546:+00025:+00119:002167.3156:06473
06474:+00253:-00117:+00008:002167.3156:06474
06475:-00446:+00150:-00093:002167.3156:06475
06476:-00069:+00024:+00339:002167.3156:06476
06477:+00131:+00101:+00232:002167.3156:06477
06478:+00159:+00269:+00169:002162.7795:06478
06479:+00107:+00208:+00204:002162.7795:06479
06480:-00020:+00255:+00078:002162.7795:06480
06481:-00020:+00203:+00199:002162.7795:06481
06482:-00005:+00225:+00179:002162.7795:06482
06483:+00059:+00275:+00259:002162.7795:06483
06484:+00011:+00109:+00188:002162.7795:06484
06485:-00040:+00296:+00128:002162.7795:06485
06486:-00221:+00174:+00193:002162.7795:06486
06487:-00045:+00222:+00067:002162.7795:06487
06488:+00129:+00113:+00120:002164.4604:06488
06489:-00071:+00150:-00030:002164.4604:06489
06490:-00083:+00173:+00110:002164.4604:06490
06491:-00162:+00137:+00046:002164.4604:06491
06492:-00281:+00123:-00078:002164.4604:06492
06493:-00181:+00284:+00082:002164.4604:06493
06494:+00226:+00324:-00064:002164.4604:06494
06495:+00280:+00187:+00183:002164.4604:06495
06496:-00038:+00017:-00335:002164.4604:06496
06497:-00287:+00288:-00440:002167.3437:06497
06498:-00169:+00100:+00173:002167.3437:06498
06499:+00096:-00257:-00255:002167.3437:06499
06500:+00097:-00146:-00488:002167.3437:06500
06501:+00076:-00002:-00344:002167.3437:06501
06502:+00023:-00075:-00054:002167.3437:06502
06503:+00058:-00240:-00123:002167.3437:06503
06504:-00074:+00038:+00062:002167.3437:06504
06505:-00253:+00163:-00154:002167.3437:06505
06506:-00095:+00133:-00020:002155.2495:06506
06507:+00183:-00129:-00108:002155.2495:06507
06508:-00028:+00255:-00176:002155.2495:06508
06509:-00012:-00150:+00161:002155.2495:06509
06510:-00080:-00044:-00196:002155.2495:06510
06511:-00128:-00165:+00090:002155.2495:06511
06512:+00042:+00187:+00024:002155.2495:06512
06513:+00157:+00089:-00137:002155.2495:06513
06514:-00071:+00089:+00255:002155.2495:06514
06515:-00238:-00024:+00045:002138.1198:06515
06516:-00041:+00156:-00068:002138.1198:06516
06517:+00009:+00165:+00171:002138.1198:06517
06518:+00057:+00018:+00043:002138.1198:06518
06519:-00050:+00079:-00043:002138.1198:06519
06520:-00066:+00198:-00128:002138.1198:06520
06521:-00152:+00006:+00256:002138.1198:06521
06522:+00005:+00052:+00213:002138.1198:06522
06523:+00046:+00139:+00081:002138.1198:06523
06524:+00239:+00274:+00341:002138.1198:06524
06525:+00110:+00145:+00233:002122.4982:06525
06526:-00044:+00159:+00031:002122.4982:06526
06527:+00046:+00355:+00188:002122.4982:06527
06528:-00096:+00196:+00419:002122.4982:06528
06529:+00093:+00081:-00039:002122.4982:06529
06530:+00034:+00161:-00497:002122.4982:06530
06531:-00245:-00140:+00201:002122.4982:06531
06532:-00290:-00087:-00343:002122.4982:06532
06533:+00067:+00136:-00319:002122.4982:06533
06534:+00089:-00016:+00361:002103.8864:06534
06535:-00062:-00049:+00005:002103.8864:06535
06536:+00075:-00039:-00090:002103.8864:06536
06537:+00033:+00268:+00114:002103.8864:06537
06538:-00071:+00042:+00241:002103.8864:06538
06539:+00022:+00317:-00050:002103.8864:06539
06540:+00219:+00256:-00079:002103.8864:06540
06541:+00163:+00367:+00177:002103.8864:06541
06542:-00183:-00248:-00559:002103.8864:06542
06543:-00085:+00346:-00531:002103.8864:06543
06544:+00306:+00408:-00086:002083.6796:06544
06545:+00060:-00286:-00085:002083.6796:06545
06546:-00196:-00097:-00403:002083.6796:06546
06547:-00171:+00082:-00413:002083.6796:06547
06548:-00088:-00103:+00052:002083.6796:06548
06549:-00102:-00193:-00041:002083.6796:06549
06550:-00017:+00243:-00467:002083.6796:06550
06551:-00007:+00063:+00371:002083.6796:06551
06552:-00039:-00184:+00236:002083.6796:06552
06553:+00095:+00253:-00043:002083.6796:06553
06554:-00137:+00164:+00377:002072.3750:06554
06555:-00127:+00032:+00341:002072.3750:06555
06556:+00099:+00142:-00268:002072.3750:06556
06557:+00173:+00351:+00146:002072.3750:06557
06558:-00085:-00174:+00294:002072.3750:06558
06559:-00074:+00058:-00403:002072.3750:06559
06560:-00005:+00156:+00043:002072.3750:06560
06561:-00373:-00173:+00213:002072.3750:06561
06562:+00017:+00132:-00202:002072.3750:06562
06563:+00303:+00325:-00046:002065.1269:06563
06564:-00020:-00246:+00004:002065.1269:06564
06565:-00365:-00048:-00412:002065.1269:06565
06566:-00338:+00121:-00411:002065.1269:06566
06567:-00245:-00147:+00205:002065.1269:06567
06568:+00026:-00022:+00022:002065.1269:06568
06569:+00175:+00203:-00110:002065.1269:06569
06570:-00036:+00133:+00085:002065.1269:06570
06571:-00125:-00043:+00170:002065.1269:06571
06572:-00113:+00213:+00123:002065.1269:06572
06573:-00186:+00159:-00042:002076.5200:06573
06574:-00136:+00065:+00217:002076.5200:06574
06575:+00110:+00121:-00073:002076.5200:06575
06576:+00139:+00290:-00130:002076.5200:06576
06577:-00038:+00007:+00002:002076.5200:06577
06578:-00167:-00009:-00088:002076.5200:06578
06579:-00038:+00137:-00059:002076.5200:06579
06580:+00037:+00025:+00050:002076.5200:06580
06581:+00105:+00182:+00030:002076.5200:06581
06582:+00024:+00080:-00119:002093.4758:06582
06583:-00084:+00086:-00023:002093.4758:06583
06584:-00217:+00033:-00038:002093.4758:06584
06585:-00145:+00011:-00008:002093.4758:06585
06586:-00006:+00152:+00050:002093.4758:06586
06587:+00095:+00121:+00105:002093.4758:06587
06588:+00066:+00079:+00004:002093.4758:06588
06589:-00044:+00215:-00026:002093.4758:06589
06590:-00141:-00011:+00075:002093.4758:06590
06591:-00140:+00157:-00141:002093.4758:06591
06592:+00118:+00095:+00143:002100.2622:06592
06593:+00196:+00181:-00154:002100.2622:06593
06594:+00114:+00157:-00258:002100.2622:06594
06595:-00094:-00001:+00059:002100.2622:06595
06596:-00191:+00217:-00150:002100.2622:06596
06597:-00100:+00043:+00138:002100.2622:06597
06598:+00105:+00011:+00101:002100.2622:06598
06599:+00143:+00112:-00101:002100.2622:06599
06600:+00119:+00202:+00104:002100.2622:06600
06601:-00163:-00031:+00029:002119.5515:06601
06602:-00138:+00246:-00139:002119.5515:06602
06603:-00020:-00101:+00115:002119.5515:06603
06604:+00050:+00125:-00253:002119.5515:06604
06605:-00101:+00204:-00265:002119.5515:06605
06606:-00048:-00159:+00112:002119.5515:06606
06607:+00037:-00023:-00274:002119.5515:06607
06608:+00098:-00064:-00251:002119.5515:06608
06609:+00031:-00058:-00332:002119.5515:06609
06610:+00101:-00048:-00342:002119.5515:06610
06611:+00040:-00001:-00484:002129.7504:06611
06612:-00124:-00109:-00262:002129.7504:06612
06613:-00135:+00222:-00448:002129.7504:06613
06614:+00279:-00217:-00278:002129.7504:06614
06615:+00449:-00092:-00421:002129.7504:06615
06616:+00239:+00070:-00628:002129.7504:06616
06617:-00337:-00341:-00326:002129.7504:06617
06618:-00268:-00018:-00487:002129.7504:06618
06619:+00147:-00102:-00438:002129.7504:06619
06620:+00252:+00034:-00329:002132.7473:06620
06621:+00251:+00151:-00134:002132.7473:06621
06622:-00117:-00050:-00027:002132.7473:06622
06623:-00218:-00011:+00026:002132.7473:06623
06624:-00077:+00208:-00111:002132.7473:06624
06625:+00019:+00006:+00053:002132.7473:06625
06626:-00042:+00149:+00118:002132.7473:06626
06627:-00003:+00045:+00041:002132.7473:06627
06628:+00152:+00446:+00171:002132.7473:06628
06629:+00030:+00188:-00048:002132.7473:06629
06630:-00322:+00325:+00123:002145.3627:06630
06631:-00075:+00123:+00182:002145.3627:06631
06632:+00102:-00162:+00212:002145.3627:06632
06633:+00090:+00039:+00157:002145.3627:06633
06634:-00027:-00144:+00143:002145.3627:06634
06635:-00091:-00009:+00127:002145.3627:06635
06636:-00031:+00038:+00204:002145.3627:06636
06637:-00023:+00008:+00222:002145.3627:06637
06638:+00058:+00117:-00001:002145.3627:06638
06639:-00065:+00295:+00027:002155.7495:06639
06640:-00149:+00080:+00222:002155.7495:06640
06641:-00129:+00248:+00113:002155.7495:06641
06642:+00011:+00149:+00172:002155.7495:06642
06643:+00173:+00003:+00243:002155.7495:06643
06644:+00033:+00235:+00081:002155.7495:06644
06645:-00085:+00066:+00072:002155.7495:06645
06646:-00165:+00117:-00020:002155.7495:06646
06647:+00101:+00071:+00155:002155.7495:06647
06648:+00275:-00003:+00064:002151.3066:06648
06649:+00318:+00285:-00012:002151.3066:06649
06650:-00109:+00015:+00133:002151.3066:06650
06651:-00154:+00181:+00034:002151.3066:06651
06652:+00023:+00285:-00034:002151.3066:06652
06653:+00128:+00292:+00067:002151.3066:06653
06654:+00144:+00360:-00220:002151.3066:06654
06655:+00248:-00019:+00130:002151.3066:06655
06656:+00208:+00409:-00350:002151.3066:06656
06657:-00065:-00043:-00092:002160.5119:06657
06658:-00200:+00051:+00184:002160.5119:06658
06659:-00018:+00094:-00341:002160.5119:06659
06660:+00404:-00159:+00197:002160.5119:06660
06661:+00389:-00297:-00335:002160.5119:06661
06662:-00025:-00540:-00099:002160.5119:06662
06663:-00224:+00099:-00254:002160.5119:06663
06664:-00016:-00111:-00138:002160.5119:06664
06665:+00405:+00170:-00177:002160.5119:06665
06666:+00202:+00066:-00013:002160.5119:06666
06667:-00080:+00241:-00079:002159.6059:06667
06668:-00109:-00119:-00159:002159.6059:06668
06669:+00186:+00073:-00089:002159.6059:06669
06670:+00350:-00104:+00066:002159.6059:06670
06671:+00309:+00140:-00007:002159.6059:06671
06672:+00169:-00118:+00170:002159.6059:06672
06673:-00190:-00103:+00098:002159.6059:06673
06674:-00159:+00009:-00141:002159.6059:06674
06675:-00064:-00077:+00327:002159.6059:06675
06676:+00300:+00067:+00298:002158.8256:06676
06677:+00093:-00085:+00122:002158.8256:06677
06678:-00119:+00084:+00308:002158.8256:06678
06679:-00331:+00311:+00095:002158.8256:06679
06680:-00317:+00234:+00489:002158.8256:06680
06681:-00222:+00211:+00245:002158.8256:06681
06682:+00325:+00458:+00152:002158.8256:06682
06683:+00271:+00318:+00224:002158.8256:06683
06684:-00116:+00105:+00123:002158.8256:06684
06685:-00352:+00243:+00068:002164.2646:06685
06686:-00144:+00341:+00146:002164.2646:06686
06687:+00121:+00123:+00273:002164.2646:06687
06688:+00062:+00167:-00067:002164.2646:06688
06689:+00082:+00078:+00043:002164.2646:06689
06690:-00019:+00215:+00054:002164.2646:06690
06691:-00236:+00066:+00037:002164.2646:06691
06692:-00116:+00234:-00006:002164.2646:06692
06693:+00293:+00054:+00081:002164.2646:06693
06694:+00192:+00128:-00140:002167.1450:06694
06695:-00314:+00151:-00118:002167.1450:06695
06696:-00203:+00065:-00156:002167.1450:06696
06697:+00043:+00139:-00051:002167.1450:06697
06698:+00128:+00014:-00119:002167.1450:06698
06699:-00054:-00002:-00318:002167.1450:06699
06700:-00080:+00191:-00094:002167.1450:06700
06701:-00128:+00057:-00171:002167.1450:06701
06702:-00157:+00118:+00140:002167.1450:06702
06703:-00080:-00209:-00118:002167.1450:06703
06704:+00072:+00090:-00367:002155.0322:06704
06705:+00127:-00023:-00072:002155.0322:06705
06706:+00080:-00217:-00046:002155.0322:06706
06707:-00032:-00167:-00208:002155.0322:06707
06708:-00116:+00285:+00095:002155.0322:06708
06709:+00004:+00194:+00048:002155.0322:06709
06710:+00171:+00303:+00107:002155.0322:06710
06711:+00004:+00036:+00001:002155.0322:06711
06712:-00110:+00084:-00109:002155.0322:06712
06713:-00077:+00057:+00054:002145.3242:06713
06714:-00068:-00203:+00066:002145.3242:06714
06715:+00079:+00102:-00066:002145.3242:06715
06716:+00035:+00078:+00025:002145.3242:06716
06717:+00022:+00085:+00017:002145.3242:06717
06718:-00171:+00037:-00176:002145.3242:06718
06719:-00229:+00032:+00068:002145.3242:06719
06720:+00013:+00207:+00212:002145.3242:06720
06721:+00134:+00106:+00254:002145.3242:06721
06722:+00024:+00177:-00065:002129.6071:06722
06723:-00133:+00209:+00037:002129.6071:06723
06724:-00209:-00101:+00118:002129.6071:06724
06725:-00111:+00084:+00050:002129.6071:06725
06726:+00184:+00003:-00099:002129.6071:06726
06727:+00252:+00201:+00206:002129.6071:06727
06728:-00160:-00003:+00359:002129.6071:06728
06729:-00129:-00146:+00072:002129.6071:06729
06730:+00033:+00328:+00015:002129.6071:06730
06731:+00250:+00174:+00282:002129.6071:06731
06732:+00069:+00003:+00125:002110.8657:06732
06733:+00008:+00294:-00244:002110.8657:06733
06734:-00001:+00220:+00110:002110.8657:06734
06735:-00227:-00186:+00263:002110.8657:06735
06736:-00080:+00166:-00277:002110.8657:06736
06737:+00098:+00295:-00313:002110.8657:06737
06738:-00059:-00174:-00200:002110.8657:06738
06739:-00174:-00039:+00007:002110.8657:06739
06740:+00041:-00068:-00435:002110.8657:06740
06741:-00095:+00182:+00069:002094.1816:06741
06742:-00042:-00311:+00166:002094.1816:06742
06743:+00207:+00218:-00666:002094.1816:06743
06744:+00103:+00266:+00242:002094.1816:06744
06745:-00090:-00094:+00180:002094.1816:06745
06746:-00021:+00205:-00266:002094.1816:06746
06747:+00121:+00127:+00070:002094.1816:06747
06748:-00054:+00186:-00179:002094.1816:06748
06749:-00076:+00090:-00314:002094.1816:06749
06750:-00043:+00194:+00041:002094.1816:06750
06751:-00211:+00115:-00078:002082.8964:06751
06752:-00107:-00036:-00023:002082.8964:06752
06753:+00000:+00139:-00206:002082.8964:06753
06754:-00027:-00306:+00087:002082.8964:06754
06755:-00085:+00048:+00040:002082.8964:06755
06756:-00056:+00009:-00028:002082.8964:06756
06757:-00119:-00082:-00058:002082.8964:06757
06758:-00212:+00038:-00052:002082.8964:06758
06759:-00134:+00051:+00131:002082.8964:06759
06760:+00027:+00029:-00010:002082.8964:06760
06761:-00007:+00002:-00006:002075.6352:06761
06762:-00074:+00033:-00032:002075.6352:06762
06763:-00159:+00183:-00076:002075.6352:06763
06764:-00086:-00082:+00276:002075.6352:06764
06765:-00173:+00151:+00117:002075.6352:06765
06766:+00013:+00093:+00075:002075.6352:06766
06767:+00160:+00067:+00217:002075.6352:06767
06768:+00028:+00164:-00124:002075.6352:06768
06769:-00126:+00070:+00175:002075.6352:06769
06770:-00086:+00118:+00013:002087.1938:06770
06771:-00042:+00030:-00054:002087.1938:06771
06772:+00027:+00169:+00068:002087.1938:06772
06773:+00024:+00117:-00088:002087.1938:06773
06774:-00069:+00071:+00109:002087.1938:06774
06775:-00096:+00017:-00213:002087.1938:06775
06776:-00132:+00169:-00055:002087.1938:06776
06777:-00172:-00111:+00249:002087.1938:06777
06778:-00014:+00035:-00336:002087.1938:06778
06779:+00159:+00193:+00143:002087.1938:06779
06780:-00166:+00039:-00046:002100.6516:06780
06781:-00230:+00013:-00085:002100.6516:06781
06782:-00061:+00146:+00175:002100.6516:06782
06783:+00121:+00118:-00078:002100.6516:06783
06784:+00161:+00165:-00206:002100.6516:06784
06785:+00074:+00081:-00021:002100.6516:06785
06786:-00098:-00047:-00040:002100.6516:06786
06787:-00116:+00090:-00050:002100.6516:06787
06788:-00062:+00117:-00011:002100.6516:06788
06789:+00055:+00026:-00217:002107.4438:06789
06790:+00122:+00016:-00088:002107.4438:06790
06791:-00016:-00118:-00098:002107.4438:06791
06792:-00041:+00057:-00242:002107.4438:06792
06793:-00019:+00037:-00010:002107.4438:06793
06794:-00058:+00124:-00171:002107.4438:06794
06795:-00035:-00109:-00472:002107.4438:06795
06796:+00023:+00027:-00084:002107.4438:06796
06797:+00057:+00012:-00456:002107.4438:06797
06798:+00183:-00113:-00246:002107.4438:06798
06799:-00184:+00152:-00275:002126.9416:06799
06800:-00156:-00083:-00298:002126.9416:06800
06801:+00253:-00011:-00215:002126.9416:06801
06802:+00016:-00126:-00524:002126.9416:06802
06803:-00072:+00051:-00391:002126.9416:06803
06804:+00021:-00154:-00240:002126.9416:06804
06805:+00172:-00034:-00044:002126.9416:06805
06806:+00132:+00283:-00146:002126.9416:06806
06807:+00138:+00093:+00137:002126.9416:06807
06808:+00111:+00191:+00059:002137.1503:06808
06809:-00039:+00319:-00244:002137.1503:06809
06810:-00198:+00359:+00172:002137.1503:06810
06811:-00112:+00172:+00284:002137.1503:06811
06812:+00271:+00077:+00095:002137.1503:06812
06813:+00099:-00056:+00080:002137.1503:06813
06814:-00118:-00088:-00136:002137.1503:06814
06815:-00292:+00020:-00001:002137.1503:06815
06816:-00234:-00257:+00105:002137.1503:06816
06817:+00162:+00093:+00211:002136.5654:06817
06818:+00168:+00110:+00276:002136.5654:06818
06819:+00045:+00047:+00051:002136.5654:06819
06820:-00054:+00200:-00004:002136.5654:06820
06821:-00188:+00285:+00011:002136.5654:06821
06822:-00208:+00213:+00128:002136.5654:06822
06823:+00105:+00023:+00162:002136.5654:06823
06824:+00178:-00103:-00160:002136.5654:06824
06825:+00064:+00034:+00123:002136.5654:06825
06826:-00160:-00134:+00139:002136.5654:06826
06827:-00107:-00066:-00056:002149.2561:06827
06828:+00073:-00031:+00180:002149.2561:06828
06829:+00152:+00065:+00021:002149.2561:06829
06830:+00099:+00057:+00188:002149.2561:06830
06831:-00022:+00176:+00041:002149.2561:06831
06832:-00119:+00127:-00048:002149.2561:06832
06833:-00106:+00200:+00132:002149.2561:06833
06834:+00149:+00191:+00096:002149.2561:06834
06835:+00213:+00066:+00040:002149.2561:06835
06836:+00119:+00167:+00127:002152.0554:06836
06837:-00117:+00181:+00039:002152.0554:06837
06838:-00193:+00093:+00162:002152.0554:06838
06839:+00190:+00281:+00032:002152.0554:06839
06840:+00438:+00262:+00330:002152.0554:06840
06841:+00183:+00025:+00011:002152.0554:06841
06842:-00205:+00289:-00288:002152.0554:06842
06843:-00035:+00164:+00133:002152.0554:06843
06844:+00010:+00190:-00128:002152.0554:06844
06845:+00171:+00043:-00124:002147.5969:06845
06846:+00173:-00032:-00101:002147.5969:06846
06847:+00061:+00060:-00081:002147.5969:06847
06848:-00004:-00122:+00073:002147.5969:06848
06849:+00022:-00063:-00343:002147.5969:06849
06850:+00042:-00016:+00049:002147.5969:06850
06851:+00009:-00114:-00039:002147.5969:06851
06852:+00107:-00164:+00016:002147.5969:06852
06853:+00081:+00043:-00117:002147.5969:06853
06854:+00084:+00180:-00135:002147.5969:06854
06855:-00064:+00024:-00143:002156.7497:06855
06856:+00150:-00081:-00030:002156.7497:06856
06857:+00147:+00146:-00225:002156.7497:06857
06858:-00047:+00022:+00061:002156.7497:06858
06859:+00124:+00051:-00048:002156.7497:06859
06860:+00097:-00174:+00120:002156.7497:06860
06861:-00207:+00207:+00000:002156.7497:06861
06862:+00244:+00034:+00053:002156.7497:06862
06863:+00303:-00121:+00099:002156.7497:06863
06864:+00035:+00229:-00064:002155.8049:06864
06865:-00085:-00040:+00081:002155.8049:06865
06866:-00123:+00108:+00020:002155.8049:06866
06867:+00072:+00096:+00263:002155.8049:06867
06868:+00135:+00244:-00035:002155.8049:06868
06869:-00052:+00168:+00232:002155.8049:06869
06870:-00057:+00163:+00063:002155.8049:06870
06871:-00236:+00053:-00090:002155.8049:06871
06872:-00164:+00226:+00149:002155.8049:06872
06873:+00034:+00234:+00021:002140.2182:06873
06874:+00152:-00183:-00004:002140.2182:06874
06875:+00077:+00133:-00164:002140.2182:06875
06876:-00003:+00355:-00187:002140.2182:06876
06877:-00068:-00308:+00283:002140.2182:06877
06878:+00064:+00138:-00128:002140.2182:06878
06879:+00080:+00314:-00089:002140.2182:06879
06880:+00050:+00173:+00212:002140.2182:06880
06881:+00025:+00198:+00174:002140.2182:06881
06882:-00011:+00233:-00101:002140.2182:06882
06883:-00138:+00282:+00030:002130.5598:06883
06884:-00042:+00258:+00294:002130.5598:06884
06885:+00086:-00068:-00262:002130.5598:06885
06886:+00038:+00061:-00247:002130.5598:06886
06887:-00065:-00144:-00115:002130.5598:06887
06888:-00231:-00457:-00265:002130.5598:06888
06889:+00063:-00197:-00303:002130.5598:06889
06890:+00088:+00174:+00285:002130.5598:06890
06891:+00009:+00026:-00006:002130.5598:06891
06892:-00056:-00210:-00164:002122.3881:06892
06893:+00042:+00479:-00001:002122.3881:06893
06894:-00078:+00065:+00120:002122.3881:06894
06895:+00029:-00191:-00003:002122.3881:06895
06896:+00115:-00057:-00093:002122.3881:06896
06897:+00018:-00075:-00115:002122.3881:06897
06898:-00054:+00197:-00103:002122.3881:06898
06899:-00200:-00116:+00020:002122.3881:06899
06900:-00077:+00108:-00086:002122.3881:06900
06901:+00079:+00151:+00244:002100.2048:06901
06902:-00126:-00146:+00003:002100.2048:06902
06903:-00041:+00125:-00295:002100.2048:06903
06904:-00109:+00135:+00350:002100.2048:06904
06905:-00207:-00011:+00227:002100.2048:06905
06906:+00000:+00434:+00034:002100.2048:06906
06907:+00148:+00284:+00168:002100.2048:06907
06908:+00091:+00323:+00173:002100.2048:06908
06909:-00029:-00170:-00230:002100.2048:06909
06910:+00009:+00230:-00379:002100.2048:06910
06911:-00189:+00262:+00050:002105.0434:06911
06912:-00035:-00213:+00037:002105.0434:06912
06913:+00036:-00101:-00363:002105.0434:06913
06914:-00012:+00188:-00435:002105.0434:06914
06915:-00188:-00091:+00421:002105.0434:06915
06916:-00149:-00354:-00027:002105.0434:06916
06917:-00034:+00313:-00414:002105.0434:06917
06918:+00050:+00147:+00499:002105.0434:06918
06919:+00042:-00036:+00227:002105.0434:06919
06920:-00049:+00304:-00165:002105.0434:06920
06921:-00181:+00252:+00224:002093.5017:06921
06922:-00214:+00194:+00203:002093.5017:06922
06923:-00005:+00090:-00237:002093.5017:06923
06924:-00003:+00267:-00141:002093.5017:06924
06925:+00008:-00082:+00007:002093.5017:06925
06926:-00172:-00062:-00009:002093.5017:06926
06927:-00057:+00031:-00075:002093.5017:06927
06928:+00041:-00066:+00144:002093.5017:06928
06929:-00008:-00062:-00018:002093.5017:06929
06930:+00096:-00082:+00018:002082.5876:06930
06931:+00045:+00125:+00084:002082.5876:06931
06932:-00088:+00015:+00122:002082.5876:06932
06933:+00016:-00084:-00081:002082.5876:06933
06934:-00033:+00214:-00025:002082.5876:06934
06935:-00086:+00018:+00168:002082.5876:06935
06936:-00012:+00093:+00091:002082.5876:06936
06937:+00048:+00242:-00151:002082.5876:06937
06938:-00145:+00133:+00110:002082.5876:06938
06939:-00178:+00107:-00113:002082.5876:06939
06940:-00077:+00146:-00101:002090.7377:06940
06941:-00032:+00162:+00116:002090.7377:06941
06942:+00117:+00075:+00036:002090.7377:06942
06943:-00028:+00071:-00113:002090.7377:06943
06944:-00124:+00088:-00034:002090.7377:06944
06945:-00200:-00120:-00036:002090.7377:06945
06946:-00082:+00064:-00083:002090.7377:06946
06947:+00009:-00010:+00027:002090.7377:06947
06948:+00122:+00169:+00038:002090.7377:06948
06949:-00087:+00026:-00020:002093.5148:06949
06950:-00191:+00098:-00027:002093.5148:06950
06951:-00198:+00000:+00054:002093.5148:06951
06952:-00117:+00045:-00099:002093.5148:06952
06953:-00097:+00083:-00002:002093.5148:06953
06954:+00031:+00036:+00107:002093.5148:06954
06955:+00095:+00063:-00177:002093.5148:06955
06956:-00094:+00144:+00044:002093.5148:06956
06957:-00231:+00085:-00018:002093.5148:06957
06958:-00104:+00051:-00144:002093.5148:06958
06959:+00099:+00000:+00135:002100.2675:06959
06960:+00011:+00011:-00258:002100.2675:06960
06961:-00119:+00243:+00141:002100.2675:06961
06962:-00079:-00262:+00073:002100.2675:06962
06963:+00025:+00213:-00289:002100.2675:06963
06964:-00055:+00109:+00314:002100.2675:06964
06965:+00081:+00129:+00136:002100.2675:06965
06966:+00153:+00154:-00222:002100.2675:06966
06967:+00085:+00003:+00095:002100.2675:06967
06968:-00339:+00110:-00071:002119.5971:06968
06969:-00269:+00077:-00061:002119.5971:06969
06970:+00166:+00020:+00154:002119.5971:06970
06971:+00389:+00133:-00172:002119.5971:06971
06972:+00056:+00053:+00058:002119.5971:06972
06973:-00316:-00062:+00067:002119.5971:06973
06974:-00238:+00004:-00155:002119.5971:06974
06975:+00097:+00272:+00097:002119.5971:06975
06976:+00235:-00006:+00053:002119.5971:06976
06977:+00155:-00019:-00145:002119.5971:06977
06978:-00050:+00083:+00120:002129.7639:06978
06979:-00216:+00194:-00033:002129.7639:06979
06980:-00128:+00311:-00091:002129.7639:06980
06981:+00203:+00017:+00107:002129.7639:06981
06982:+00274:-00048:-00023:002129.7639:06982
06983:+00122:+00053:-00241:002129.7639:06983
06984:-00097:-00087:-00314:002129.7639:06984
06985:-00209:+00000:-00310:002129.7639:06985
06986:-00074:-00156:-00266:002129.7639:06986
06987:+00207:-00019:+00085:002132.8984:06987
06988:+00201:+00163:+00010:002132.8984:06988
06989:+00088:-00220:-00277:002132.8984:06989
06990:-00024:+00110:-00597:002132.8984:06990
06991:-00222:-00031:-00749:002132.8984:06991
06992:+00030:-00087:-00107:002132.8984:06992
06993:+00323:+00028:-00562:002132.8984:06993
06994:+00325:-00221:-00484:002132.8984:06994
06995:-00276:-00044:-00321:002132.8984:06995
06996:-00392:-00111:-00620:002145.5056:06996
06997:+00223:-00212:-00209:002145.5056:06997
06998:+00584:-00175:-00400:002145.5056:06998
06999:+00161:-00160:-00412:002145.5056:06999
07000:-00268:+00187:+00143:002145.5056:07000
07001:-00006:+00023:+00246:002145.5056:07001
07002:+00247:+00359:-00101:002145.5056:07002
07003:+00016:+00291:+00222:002145.5056:07003
07004:-00151:+00232:+00146:002145.5056:07004
07005:+00005:+00263:+00000:002145.5056:07005
07006:+00108:+00466:-00133:002148.3469:07006
07007:-00181:+00293:+00107:002148.3469:07007
07008:-00330:+00056:-00070:002148.3469:07008
07009:-00145:+00061:+00144:002148.3469:07009
07010:+00281:-00052:+00346:002148.3469:07010
07011:+00062:-00029:+00197:002148.3469:07011
07012:-00024:+00016:+00126:002148.3469:07012
07013:-00187:+00052:+00304:002148.3469:07013
07014:-00071:+00094:+00234:002148.3469:07014
07015:+00030:-00004:+00389:002151.4108:07015
07016:+00219:+00220:+00085:002151.4108:07016
07017:+00154:+00032:+00215:002151.4108:07017
07018:-00159:+00021:+00202:002151.4108:07018
07019:-00147:-00107:+00273:002151.4108:07019
07020:-00010:-00001:+00242:002151.4108:07020
07021:+00245:+00074:+00322:002151.4108:07021
07022:+00039:-00106:+00242:002151.4108:07022
07023:-00034:+00166:+00057:002151.4108:07023
07024:-00117:+00187:+00261:002156.7800:07024
07025:+00026:+00268:+00091:002156.7800:07025
07026:+00153:+00329:+00162:002156.7800:07026
07027:+00242:+00152:+00101:002156.7800:07027
07028:+00117:+00252:-00019:002156.7800:07028
07029:-00170:-00042:+00206:002156.7800:07029
07030:+00042:+00230:-00163:002156.7800:07030
07031:+00250:+00051:+00240:002156.7800:07031
07032:+00302:+00194:-00038:002156.7800:07032
07033:+00001:+00059:-00157:002163.4177:07033
07034:-00140:-00061:+00002:002163.4177:07034
07035:-00065:+00226:-00307:002163.4177:07035
07036:+00101:+00036:+00158:002163.4177:07036
07037:+00190:+00102:-00130:002163.4177:07037
07038:+00145:+00057:-00294:002163.4177:07038
07039:+00068:+00166:-00343:002163.4177:07039
07040:-00049:+00059:-00148:002163.4177:07040
07041:+00044:-00003:-00192:002163.4177:07041
07042:+00102:+00029:-00127:002163.4177:07042
07043:+00097:+00057:+00060:002158.8837:07043
07044:+00393:-00195:-00059:002158.8837:07044
07045:+00294:-00056:-00232:002158.8837:07045
07046:-00294:+00040:-00259:002158.8837:07046
07047:-00254:-00116:+00307:002158.8837:07047
07048:+00482:+00054:+00004:002158.8837:07048
07049:+00429:+00095:-00193:002158.8837:07049
07050:-00021:+00128:-00239:002158.8837:07050
07051:-00473:+00161:+00008:002158.8837:07051
07052:+00113:+00126:+00040:002164.3178:07052
07053:+00406:+00405:+00365:002164.3178:07053
07054:-00021:+00014:+00206:002164.3178:07054
07055:-00265:+00165:+00038:002164.3178:07055
07056:-00340:+00046:-00067:002164.3178:07056
07057:+00029:+00097:-00133:002164.3178:07057
07058:+00153:+00136:+00413:002164.3178:07058
07059:+00102:-00371:+00320:002164.3178:07059
07060:-00034:+00154:-00128:002164.3178:07060
07061:-00111:+00038:+00244:002163.3703:07061
07062:-00125:+00378:+00041:002163.3703:07062
07063:+00095:-00104:+00562:002163.3703:07063
07064:+00062:+00184:+00235:002163.3703:07064
07065:+00123:+00292:+00167:002163.3703:07065
07066:+00129:+00352:+00387:002163.3703:07066
07067:+00019:+00008:-00094:002163.3703:07067
07068:-00254:+00372:+00063:002163.3703:07068
07069:-00230:+00055:+00151:002163.3703:07069
07070:-00086:-00021:-00052:002163.3703:07070
07071:+00104:+00064:+00185:002147.6459:07071
07072:+00036:+00230:+00309:002147.6459:07072
07073:+00034:+00257:+00064:002147.6459:07073
07074:-00045:+00092:+00231:002147.6459:07074
07075:-00188:+00135:+00026:002147.6459:07075
07076:+00060:+00431:+00161:002147.6459:07076
07077:+00237:+00018:+00240:002147.6459:07077
07078:-00067:+00149:-00362:002147.6459:07078
07079:-00250:+00343:-00036:002147.6459:07079
07080:-00175:-00108:+00182:002141.7050:07080
07081:+00138:-00213:-00302:002141.7050:07081
07082:+00110:-00041:-00207:002141.7050:07082
07083:-00004:+00112:+00019:002141.7050:07083
07084:-00057:-00114:-00158:002141.7050:07084
07085:-00113:-00203:-00049:002141.7050:07085
07086:-00080:+00259:+00023:002141.7050:07086
07087:-00114:+00211:+00067:002141.7050:07087
07088:+00054:-00041:+00305:002141.7050:07088
07089:+00124:+00227:-00410:002129.6831:07089
07090:-00040:+00252:-00015:002129.6831:07090
07091:-00101:-00347:-00338:002129.6831:07091
07092:+00012:-00368:-00550:002129.6831:07092
07093:+00173:-00119:-00597:002129.6831:07093
07094:+00169:+00021:+00372:002129.6831:07094
07095:-00193:-00213:+00154:002129.6831:07095
07096:-00193:-00284:-00031:002129.6831:07096
07097:+00077:+00550:+00092:002129.6831:07097
07098:+00197:+00292:+00231:002129.6831:07098
07099:+00050:-00161:+00436:002107.4150:07099
07100:-00001:+00233:-00493:002107.4150:07100
07101:-00143:+00545:-00014:002107.4150:07101
07102:-00264:+00157:+00111:002107.4150:07102
07103:-00058:-00297:+00168:002107.4150:07103
07104:+00063:+00135:-00545:002107.4150:07104
07105:+00136:+00070:+00336:002107.4150:07105
07106:-00170:-00126:+00108:002107.4150:07106
07107:-00144:+00272:+00040:002107.4150:07107
07108:-00143:+00122:+00353:002097.8520:07108
07109:+00131:+00152:+00104:002097.8520:07109
07110:+00176:+00182:+00096:002097.8520:07110
07111:+00020:+00118:+00163:002097.8520:07111
07112:-00193:+00057:+00236:002097.8520:07112
07113:-00209:+00225:+00173:002097.8520:07113
07114:-00045:+00140:+00187:002097.8520:07114
07115:+00035:+00067:+00080:002097.8520:07115
07116:+00005:+00091:+00120:002097.8520:07116
07117:-00205:+00054:+00184:002097.8520:07117
07118:-00187:+00030:-00090:002082.8813:07118
07119:-00030:-00043:+00131:002082.8813:07119
07120:-00003:-00012:-00091:002082.8813:07120
07121:+00085:+00121:+00206:002082.8813:07121
07122:-00113:-00108:+00262:002082.8813:07122
07123:-00064:-00066:-00045:002082.8813:07123
07124:+00159:+00271:+00091:002082.8813:07124
07125:-00034:+00028:+00123:002082.8813:07125
07126:-00186:+00086:+00057:002082.8813:07126
07127:+00133:+00319:-00136:002082.8813:07127
07128:+00164:+00140:+00188:002065.2050:07128
07129:-00143:-00022:-00126:002065.2050:07129
07130:-00117:+00264:-00305:002065.2050:07130
07131:+00006:+00082:+00121:002065.2050:07131
07132:-00072:+00064:-00145:002065.2050:07132
07133:+00025:+00086:-00234:002065.2050:07133
07134:+00011:+00240:-00209:002065.2050:07134
07135:-00263:-00054:-00156:002065.2050:07135
07136:-00131:+00007:-00091:002065.2050:07136
07137:-00006:+00096:-00304:002066.1381:07137
07138:+00063:+00055:+00127:002066.1381:07138
07139:+00057:+00035:-00138:002066.1381:07139
07140:+00048:+00102:-00195:002066.1381:07140
07141:-00131:-00011:+00079:002066.1381:07141
07142:-00086:-00010:-00222:002066.1381:07142
07143:-00046:+00138:-00047:002066.1381:07143
07144:+00041:-00008:+00135:002066.1381:07144
07145:+00091:+00136:-00060:002066.1381:07145
07146:+00124:+00176:-00011:002066.1381:07146
07147:-00088:+00061:-00022:002075.8518:07147
07148:-00115:+00151:-00028:002075.8518:07148
07149:-00232:+00027:+00076:002075.8518:07149
07150:-00027:+00111:+00073:002075.8518:07150
07151:+00136:-00019:+00088:002075.8518:07151
07152:+00080:+00071:-00061:002075.8518:07152
07153:-00061:+00182:-00092:002075.8518:07153
07154:-00233:-00049:+00083:002075.8518:07154
07155:-00073:+00041:+00058:002075.8518:07155
07156:+00030:+00075:+00098:002086.0554:07156
07157:+00118:+00140:+00159:002086.0554:07157
07158:-00076:+00072:+00058:002086.0554:07158
07159:-00103:+00197:-00029:002086.0554:07159
07160:-00164:+00031:+00113:002086.0554:07160
07161:-00150:+00022:+00084:002086.0554:07161
07162:+00006:+00122:+00260:002086.0554:07162
07163:+00127:+00142:+00133:002086.0554:07163
07164:+00099:+00141:+00017:002086.0554:07164
07165:-00062:+00070:+00119:002086.0554:07165
07166:-00117:+00135:+00118:002105.0832:07166
07167:-00159:+00172:+00103:002105.0832:07167
07168:+00011:+00154:+00055:002105.0832:07168
07169:+00198:+00037:+00126:002105.0832:07169
07170:+00158:+00164:-00053:002105.0832:07170
07171:-00102:-00029:+00021:002105.0832:07171
07172:-00150:+00194:-00131:002105.0832:07172
07173:+00062:+00049:-00129:002105.0832:07173
07174:+00246:+00092:+00026:002105.0832:07174
07175:+00093:-00003:-00338:002118.7626:07175
07176:-00119:+00058:-00407:002118.7626:07176
07177:-00178:+00060:-00164:002118.7626:07177
07178:-00126:-00053:-00265:002118.7626:07178
07179:+00234:-00125:-00345:002118.7626:07179
07180:+00342:-00078:-00397:002118.7626:07180
07181:+00120:-00179:-00527:002118.7626:07181
07182:-00153:+00025:-00464:002118.7626:07182
07183:-00117:-00036:-00233:002118.7626:07183
07184:+00181:+00014:-00491:002118.7626:07184
07185:+00265:-00066:-00388:002121.9208:07185
07186:+00212:-00136:-00416:002121.9208:07186
07187:+00323:+00159:-00757:002121.9208:07187
07188:+00007:-00228:-00186:002121.9208:07188
07189:-00158:-00183:-00024:002121.9208:07189
07190:-00104:-00238:-00606:002121.9208:07190
07191:+00089:-00072:-00124:002121.9208:07191
07192:+00303:-00116:-00072:002121.9208:07192
07193:+00005:-00211:-00317:002121.9208:07193
07194:-00402:-00079:-00054:002138.0078:07194
07195:-00411:+00334:+00115:002138.0078:07195
07196:+00253:+00292:+00380:002138.0078:07196
07197:+00305:+00412:+00038:002138.0078:07197
07198:-00224:+00402:+00067:002138.0078:07198
07199:-00274:+00273:+00153:002138.0078:07199
07200:-00114:+00302:+00102:002138.0078:07200
07201:-00030:+00166:+00351:002138.0078:07201
07202:+00047:+00090:+00325:002138.0078:07202
07203:+00294:+00060:+00384:002144.5471:07203
07204:+00123:-00004:+00370:002144.5471:07204
07205:+00000:+00037:+00429:002144.5471:07205
07206:-00150:+00118:+00447:002144.5471:07206
07207:+00054:+00087:+00352:002144.5471:07207
07208:+00193:+00268:+00424:002144.5471:07208
07209:-00052:+00022:+00311:002144.5471:07209
07210:-00174:+00205:+00196:002144.5471:07210
07211:-00278:+00150:+00097:002144.5471:07211
07212:+00016:+00084:+00158:002144.5471:07212
07213:+00123:+00104:+00260:002143.9106:07213
07214:-00014:-00060:+00278:002143.9106:07214
07215:-00165:+00070:-00101:002143.9106:07215
07216:-00123:+00087:+00072:002143.9106:07216
07217:-00007:+00009:+00133:002143.9106:07217
07218:+00113:+00129:-00025:002143.9106:07218
07219:+00318:+00135:+00162:002143.9106:07219
07220:+00220:+00311:-00251:002143.9106:07220
07221:+00079:+00069:-00100:002143.9106:07221
07222:-00053:+00126:-00146:002156.6884:07222
07223:+00369:+00121:-00182:002156.6884:07223
07224:+00475:-00088:-00046:002156.6884:07224
07225:+00196:-00090:-00340:002156.6884:07225
07226:-00151:-00093:-00532:002156.6884:07226
07227:-00107:-00059:-00125:002156.6884:07227
07228:-00071:+00011:-00129:002156.6884:07228
07229:+00038:-00064:-00189:002156.6884:07229
07230:+00319:+00208:+00002:002156.6884:07230
07231:-00066:+00077:-00260:002152.0583:07231
07232:-00251:+00235:-00212:002152.0583:07232
07233:-00318:-00031:-00047:002152.0583:07233
07234:+00063:+00235:-00108:002152.0583:07234
07235:+00349:-00023:-00164:002152.0583:07235
07236:+00446:+00035:-00113:002152.0583:07236
07237:+00155:-00098:-00359:002152.0583:07237
07238:-00295:-00046:-00058:002152.0583:07238
07239:-00116:+00061:+00117:002152.0583:07239
07240:+00173:-00019:+00133:002152.0583:07240
07241:+00473:+00151:+00261:002155.1862:07241
07242:-00143:+00220:-00047:002155.1862:07242
07243:-00165:+00143:+00466:002155.1862:07243
07244:+00074:-00113:-00114:002155.1862:07244
07245:+00007:+00268:-00152:002155.1862:07245
07246:-00114:+00039:+00441:002155.1862:07246
07247:+00031:-00347:-00032:002155.1862:07247
07248:-00001:-00153:-00097:002155.1862:07248
07249:-00201:+00222:+00708:002155.1862:07249
07250:-00478:-00352:+00394:002152.9340:07250
07251:-00207:+00338:+00167:002152.9340:07251
07252:+00102:+00274:+00466:002152.9340:07252
07253:-00162:+00285:+00430:002152.9340:07253
07254:-00121:+00158:+00079:002152.9340:07254
07255:+00068:-00030:+00229:002152.9340:07255
07256:+00079:+00197:+00341:002152.9340:07256
07257:+00034:+00252:+00091:002152.9340:07257
07258:+00087:+00218:+00220:002152.9340:07258
07259:+00126:+00157:+00179:002136.9843:07259
07260:+00170:+00359:-00083:002136.9843:07260
07261:-00173:-00031:+00115:002136.9843:07261
07262:-00089:+00106:-00010:002136.9843:07262
07263:+00109:+00260:-00138:002136.9843:07263
07264:-00087:+00024:-00147:002136.9843:07264
07265:-00098:+00216:-00092:002136.9843:07265
07266:-00123:-00005:-00072:002136.9843:07266
07267:-00182:+00061:-00200:002136.9843:07267
07268:-00036:+00112:-00220:002136.9843:07268
07269:+00118:+00012:-00181:002118.0800:07269
07270:-00037:-00165:-00328:002118.0800:07270
07271:-00026:+00132:-00198:002118.0800:07271
07272:-00069:-00255:-00227:002118.0800:07272
07273:-00028:-00062:-00263:002118.0800:07273
07274:+00121:+00235:-00130:002118.0800:07274
07275:+00101:+00067:-00232:002118.0800:07275
07276:+00021:-00185:-00344:002118.0800:07276
07277:-00037:+00170:-00148:002118.0800:07277
07278:-00062:-00213:-00107:002108.4975:07278
07279:+00076:-00013:-00098:002108.4975:07279
07280:+00154:-00179:-00075:002108.4975:07280
07281:+00157:+00159:-00363:002108.4975:07281
07282:-00067:+00100:+00385:002108.4975:07282
07283:-00115:-00219:+00247:002108.4975:07283
07284:-00038:+00056:-00117:002108.4975:07284
07285:+00190:+00260:+00215:002108.4975:07285
07286:-00051:-00024:+00333:002108.4975:07286
07287:+00015:+00349:+00512:002108.4975:07287
07288:-00122:+00342:+00351:002096.8503:07288
07289:-00327:+00099:+00492:002096.8503:07289
07290:+00046:+00071:+00354:002096.8503:07290
07291:+00266:+00128:-00163:002096.8503:07291
07292:+00092:+00026:+00307:002096.8503:07292
07293:-00376:+00192:+00266:002096.8503:07293
07294:-00067:+00112:+00198:002096.8503:07294
07295:-00002:+00092:+00239:002096.8503:07295
07296:-00016:+00060:+00048:002096.8503:07296
07297:+00155:-00054:+00087:002075.4055:07297
07298:+00117:+00276:+00349:002075.4055:07298
07299:-00214:-00044:+00402:002075.4055:07299
07300:-00038:+00413:+00003:002075.4055:07300
07301:+00108:+00172:+00259:002075.4055:07301
07302:-00087:+00098:+00099:002075.4055:07302
07303:-00039:+00073:-00346:002075.4055:07303
07304:+00219:+00323:-00073:002075.4055:07304
07305:-00091:+00006:+00067:002075.4055:07305
07306:-00256:+00164:-00483:002075.4055:07306
07307:+00001:+00289:-00251:002072.9262:07307
07308:-00015:-00246:-00130:002072.9262:07308
07309:+00075:-00060:-00214:002072.9262:07309
07310:-00130:-00095:-00601:002072.9262:07310
07311:-00238:+00063:-00594:002072.9262:07311
07312:-00022:-00131:+00345:002072.9262:07312
07313:+00165:-00088:-00199:002072.9262:07313
07314:+00110:+00215:-00115:002072.9262:07314
07315:+00022:+00016:+00113:002072.9262:07315
07316:-00096:+00079:-00050:002072.9262:07316
07317:-00158:+00219:-00079:002065.2817:07317
07318:-00172:+00244:-00109:002065.2817:07318
07319:-00108:+00101:+00256:002065.2817:07319
07320:+00042:+00082:+00006:002065.2817:07320
07321:+00063:+00405:-00180:002065.2817:07321
07322:-00043:+00012:-00222:002065.2817:07322
07323:-00268:-00015:-00187:002065.2817:07323
07324:-00246:+00086:-00060:002065.2817:07324
07325:-00053:-00132:+00277:002065.2817:07325
07326:+00064:-00141:-00076:002061.6098:07326
07327:+00157:+00141:-00172:002061.6098:07327
07328:-00080:-00133:+00283:002061.6098:07328
07329:-00173:+00012:-00182:002061.6098:07329
07330:-00157:-00086:-00160:002061.6098:07330
07331:-00175:-00162:+00202:002061.6098:07331
07332:+00081:-00195:-00068:002061.6098:07332
07333:+00107:+00264:+00195:002061.6098:07333
07334:-00146:+00103:+00331:002061.6098:07334
07335:-00155:-00102:+00164:002061.6098:07335
07336:-00157:+00278:+00047:002079.9968:07336
07337:-00068:+00154:+00460:002079.9968:07337
07338:+00028:+00064:+00195:002079.9968:07338
07339:+00039:+00147:-00134:002079.9968:07339
07340:-00102:+00266:+00153:002079.9968:07340
07341:-00144:-00031:-00020:002079.9968:07341
07342:-00093:+00103:-00033:002079.9968:07342
07343:-00005:+00140:+00163:002079.9968:07343
07344:+00151:+00018:-00035:002079.9968:07344
07345:+00107:+00153:-00091:002079.9968:07345
07346:-00050:+00143:+00006:002089.8593:07346
07347:-00129:-00055:-00057:002089.8593:07347
07348:-00052:+00117:-00224:002089.8593:07348
07349:+00064:+00085:+00035:002089.8593:07349
07350:+00326:+00215:+00138:002089.8593:07350
07351:+00004:-00168:-00110:002089.8593:07351
07352:-00164:+00177:-00092:002089.8593:07352
07353:-00252:+00077:-00099:002089.8593:07353
07354:-00072:+00134:+00004:002089.8593:07354
07355:+00199:+00091:+00164:002100.2048:07355
07356:+00213:+00039:-00272:002100.2048:07356
07357:+00033:+00039:-00156:002100.2048:07357
07358:-00241:-00019:-00088:002100.2048:07358
07359:-00048:+00188:-00160:002100.2048:07359
07360:+00075:+00127:-00142:002100.2048:07360
07361:+00339:-00106:+00056:002100.2048:07361
07362:+00298:+00101:-00235:002100.2048:07362
07363:+00005:-00102:-00069:002100.2048:07363
07364:-00198:+00151:-00112:002100.2048:07364
07365:-00168:+00036:+00028:002119.5141:07365
07366:+00142:+00075:+00136:002119.5141:07366
07367:+00334:+00113:-00004:002119.5141:07367
07368:+00198:+00020:+00146:002119.5141:07368
07369:-00106:+00043:+00105:002119.5141:07369
07370:-00181:+00151:-00101:002119.5141:07370
07371:-00145:+00204:-00017:002119.5141:07371
07372:+00113:-00157:+00114:002119.5141:07372
07373:+00264:+00039:-00218:002119.5141:07373
07374:+00067:+00076:+00055:002129.7397:07374
07375:-00347:-00134:-00045:002129.7397:07375
07376:-00245:+00180:-00161:002129.7397:07376
07377:-00035:-00068:+00067:002129.7397:07377
07378:+00188:+00157:-00329:002129.7397:07378
07379:+00235:+00047:-00437:002129.7397:07379
07380:+00150:-00158:-00125:002129.7397:07380
07381:+00010:+00214:-00437:002129.7397:07381
07382:-00188:-00002:-00556:002129.7397:07382
07383:+00009:-00242:-00425:002132.8632:07383
07384:+00311:+00048:-00562:002132.8632:07384
07385:+00310:-00046:-00252:002132.8632:07385
07386:+00066:-00179:-00531:002132.8632:07386
07387:-00011:+00062:-00471:002132.8632:07387
07388:-00157:+00072:-00287:002132.8632:07388
07389:+00225:+00074:+00106:002132.8632:07389
07390:+00433:+00069:-00206:002132.8632:07390
07391:+00044:-00035:-00177:002132.8632:07391
07392:-00346:+00163:-00129:002132.8632:07392
07393:-00507:-00069:-00300:002145.5056:07393
07394:+00308:+00146:+00080:002145.5056:07394
07395:+00412:+00254:-00234:002145.5056:07395
07396:-00152:+00082:+00055:002145.5056:07396
07397:-00293:+00310:+00252:002145.5056:07397
07398:-00204:+00125:+00156:002145.5056:07398
07399:-00015:+00376:+00175:002145.5056:07399
07400:-00046:+00210:+00245:002145.5056:07400
07401:+00201:+00131:+00194:002145.5056:07401
07402:+00298:+00173:+00367:002152.1357:07402
07403:+00177:+00103:+00201:002152.1357:07403
07404:-00148:-00015:+00215:002152.1357:07404
07405:-00054:+00007:+00279:002152.1357:07405
07406:+00055:-00097:+00143:002152.1357:07406
07407:+00144:+00081:-00055:002152.1357:07407
07408:-00261:-00107:+00247:002152.1357:07408
07409:-00353:+00087:-00085:002152.1357:07409
07410:+00066:+00094:+00099:002152.1357:07410
07411:+00103:+00076:-00019:002155.1835:07411
07412:-00048:-00027:-00198:002155.1835:07412
07413:-00052:+00251:+00125:002155.1835:07413
07414:-00095:-00080:+00057:002155.1835:07414
07415:-00197:+00099:-00111:002155.1835:07415
07416:+00176:+00022:+00047:002155.1835:07416
07417:+00366:+00174:+00040:002155.1835:07417
07418:+00330:+00183:+00027:002155.1835:07418
07419:+00037:+00011:-00066:002155.1835:07419
07420:-00314:+00252:+00003:002160.5729:07420
07421:+00105:+00216:+00223:002160.5729:07421
07422:+00350:+00204:+00104:002160.5729:07422
07423:+00309:+00208:-00201:002160.5729:07423
07424:-00134:+00340:+00068:002160.5729:07424
07425:-00297:+00421:-00178:002160.5729:07425
07426:-00216:+00024:-00047:002160.5729:07426
07427:+00063:+00079:+00009:002160.5729:07427
07428:+00166:+00081:-00136:002160.5729:07428
07429:+00128:+00086:-00188:002160.5729:07429
07430:-00023:+00038:-00037:002163.4399:07430
07431:-00191:+00127:-00169:002163.4399:07431
07432:+00057:+00048:-00041:002163.4399:07432
07433:+00127:-00042:-00035:002163.4399:07433
07434:+00255:+00029:-00315:002163.4399:07434
07435:+00167:-00172:-00110:002163.4399:07435
07436:+00082:-00165:-00017:002163.4399:07436
07437:-00125:-00168:-00356:002163.4399:07437
07438:-00056:-00151:+00083:002163.4399:07438
07439:+00350:+00049:+00029:002158.9775:07439
07440:+00252:-00055:-00013:002158.9775:07440
07441:-00090:+00053:-00191:002158.9775:07441
07442:-00372:+00220:-00224:002158.9775:07442
07443:-00043:+00068:+00232:002158.9775:07443
07444:+00033:-00004:+00292:002158.9775:07444
07445:+00252:+00234:-00045:002158.9775:07445
07446:+00008:-00054:+00100:002158.9775:07446
07447:-00231:+00115:+00006:002158.9775:07447
07448:-00299:-00034:+00113:002164.3542:07448
07449:-00107:+00049:+00318:002164.3542:07449
07450:+00289:+00135:+00403:002164.3542:07450
07451:+00009:-00074:+00067:002164.3542:07451
07452:-00194:+00141:+00150:002164.3542:07452
07453:-00215:+00188:+00322:002164.3542:07453
07454:+00051:+00197:+00279:002164.3542:07454
07455:+00008:+00322:+00214:002164.3542:07455
07456:+00066:+00212:+00253:002164.3542:07456
07457:+00132:+00425:+00075:002171.0844:07457
07458:-00034:+00187:-00161:002171.0844:07458
07459:-00255:+00169:-00042:002171.0844:07459
07460:-00180:+00159:+00001:002171.0844:07460
07461:+00162:-00046:+00102:002171.0844:07461
07462:-00035:-00054:-00309:002171.0844:07462
07463:-00171:+00207:-00115:002171.0844:07463
07464:-00069:-00038:+00032:002171.0844:07464
07465:-00119:+00290:-00226:002171.0844:07465
07466:-00112:-00055:-00052:002171.0844:07466
07467:-00002:+00004:-00534:002158.9445:07467
07468:+00144:+00153:-00298:002158.9445:07468
07469:+00036:+00082:-00001:002158.9445:07469
07470:+00047:-00250:-00201:002158.9445:07470
07471:+00050:+00252:-00307:002158.9445:07471
07472:-00069:+00214:-00254:002158.9445:07472
07473:+00180:+00247:+00210:002158.9445:07473
07474:+00119:-00011:-00092:002158.9445:07474
07475:-00187:+00177:-00233:002158.9445:07475
07476:-00053:+00204:+00059:002153.0087:07476
07477:+00022:-00318:-00312:002153.0087:07477
07478:+00189:-00230:-00262:002153.0087:07478
07479:+00163:+00085:-00270:002153.0087:07479
07480:-00087:+00056:-00029:002153.0087:07480
07481:-00152:-00228:+00174:002153.0087:07481
07482:-00181:+00127:+00111:002153.0087:07482
07483:-00020:+00394:-00169:002153.0087:07483
07484:+00122:+00399:+00008:002153.0087:07484
07485:+00031:-00315:+00256:002140.8395:07485
07486:-00065:-00050:+00227:002140.8395:07486
07487:-00085:-00142:+00063:002140.8395:07487
07488:-00078:+00200:+00306:002140.8395:07488
07489:+00124:-00017:+00409:002140.8395:07489
07490:+00192:-00161:+00064:002140.8395:07490
07491:+00092:+00350:+00085:002140.8395:07491
07492:-00156:+00127:+00348:002140.8395:07492
07493:-00153:+00067:+00305:002140.8395:07493
07494:+00060:+00208:-00055:002140.8395:07494
07495:+00134:+00396:+00254:002118.2426:07495
07496:-00032:-00133:-00107:002118.2426:07496
07497:-00163:+00204:-00454:002118.2426:07497
07498:-00121:+00292:+00009:002118.2426:07498
07499:-00143:-00237:+00031:002118.2426:07499
07500:+00068:-00065:-00110:002118.2426:07500
07501:+00190:+00285:-00124:002118.2426:07501
07502:-00065:-00192:-00077:002118.2426:07502
07503:-00111:+00105:-00101:002118.2426:07503
07504:+00009:+00098:+00209:002104.9377:07504
07505:+00103:+00198:-00007:002104.9377:07505
07506:+00080:+00015:+00222:002104.9377:07506
07507:-00018:+00030:+00012:002104.9377:07507
07508:-00063:+00353:-00245:002104.9377:07508
07509:-00193:+00175:+00234:002104.9377:07509
07510:-00102:-00058:-00004:002104.9377:07510
07511:+00150:+00360:-00368:002104.9377:07511
07512:+00077:+00019:+00216:002104.9377:07512
07513:-00195:-00336:-00192:002104.9377:07513
07514:-00106:+00200:-00396:002093.4497:07514
07515:-00004:-00117:+00409:002093.4497:07515
07516:-00004:+00081:-00235:002093.4497:07516
07517:+00167:-00053:-00088:002093.4497:07517
07518:+00066:+00032:+00290:002093.4497:07518
07519:-00193:-00214:-00257:002093.4497:07519
07520:-00075:+00179:-00049:002093.4497:07520
07521:-00115:+00217:+00243:002093.4497:07521
07522:+00011:-00071:+00100:002093.4497:07522
07523:+00040:+00250:-00157:002079.0363:07523
07524:+00035:-00088:-00058:002079.0363:07524
07525:-00097:+00164:-00094:002079.0363:07525
07526:-00030:+00134:+00026:002079.0363:07526
07527:-00121:+00212:-00005:002079.0363:07527
07528:-00220:+00109:+00212:002079.0363:07528
07529:+00005:+00040:-00021:002079.0363:07529
07530:+00139:+00167:-00142:002079.0363:07530
07531:-00018:-00120:+00077:002079.0363:07531
07532:-00198:-00034:-00002:002079.0363:07532
07533:-00111:+00138:+00027:002076.5764:07533
07534:-00022:+00003:+00230:002076.5764:07534
07535:+00040:-00021:+00007:002076.5764:07535
07536:+00143:+00066:+00156:002076.5764:07536
07537:-00101:+00185:+00010:002076.5764:07537
07538:-00160:+00022:+00148:002076.5764:07538
07539:-00191:+00277:+00226:002076.5764:07539
07540:-00041:+00062:+00100:002076.5764:07540
07541:+00105:+00216:+00171:002076.5764:07541
07542:+00092:+00195:+00057:002076.5764:07542
07543:-00066:+00112:-00060:002086.3876:07543
07544:-00135:+00202:+00030:002086.3876:07544
07545:-00108:+00108:+00097:002086.3876:07545
07546:+00049:+00135:-00076:002086.3876:07546
07547:+00084:+00175:+00078:002086.3876:07547
07548:+00033:+00116:+00020:002086.3876:07548
07549:-00043:+00041:-00084:002086.3876:07549
07550:-00100:+00131:-00087:002086.3876:07550
07551:-00181:+00059:-00065:002086.3876:07551
07552:+00119:-00045:-00061:002093.1684:07552
07553:+00234:+00115:+00146:002093.1684:07553
07554:+00026:+00096:-00232:002093.1684:07554
07555:-00098:+00026:-00118:002093.1684:07555
07556:-00315:-00055:-00142:002093.1684:07556
07557:-00021:+00085:-00095:002093.1684:07557
07558:+00111:-00151:+00064:002093.1684:07558
07559:+00373:+00147:-00121:002093.1684:07559
07560:-00016:+00016:-00439:002093.1684:07560
07561:-00253:-00151:-00179:002093.1684:07561
07562:-00185:-00152:-00206:002108.6699:07562
07563:+00162:+00054:-00406:002108.6699:07563
07564:+00198:-00083:-00101:002108.6699:07564
07565:+00203:+00025:-00091:002108.6699:07565
07566:+00032:-00199:-00390:002108.6699:07566
07567:-00257:+00002:-00361:002108.6699:07567
07568:-00096:+00072:-00168:002108.6699:07568
07569:+00133:+00002:-00007:002108.6699:07569
07570:+00377:-00078:-00050:002108.6699:07570
07571:+00012:+00014:-00636:002126.0644:07571
07572:-00139:-00053:-00411:002126.0644:07572
07573:-00217:-00093:-00151:002126.0644:07573
07574:-00093:-00179:-00439:002126.0644:07574
07575:+00057:-00100:+00231:002126.0644:07575
07576:+00127:-00077:-00150:002126.0644:07576
07577:+00120:+00162:-00393:002126.0644:07577
07578:-00245:+00051:+00006:002126.0644:07578
07579:-00251:+00338:-00052:002126.0644:07579
07580:-00012:+00266:+00125:002126.0644:07580
07581:+00172:+00177:+00216:002129.1708:07581
07582:-00129:+00164:-00039:002129.1708:07582
07583:-00105:+00153:-00003:002129.1708:07583
07584:-00198:+00095:+00024:002129.1708:07584
07585:-00101:+00035:+00111:002129.1708:07585
07586:+00041:-00040:+00320:002129.1708:07586
07587:+00178:-00023:+00162:002129.1708:07587
07588:+00148:+00050:+00122:002129.1708:07588
07589:+00046:+00100:+00223:002129.1708:07589
07590:-00133:+00092:+00109:002141.6801:07590
07591:-00096:+00138:+00272:002141.6801:07591
07592:+00113:+00084:+00177:002141.6801:07592
07593:+00162:+00082:+00246:002141.6801:07593
07594:-00093:+00137:-00052:002141.6801:07594
07595:-00279:+00041:+00042:002141.6801:07595
07596:-00159:+00138:+00153:002141.6801:07596
07597:+00144:-00014:+00031:002141.6801:07597
07598:-00015:+00065:+00180:002141.6801:07598
07599:-00168:+00007:-00009:002148.3085:07599
07600:-00112:+00077:-00028:002148.3085:07600
07601:+00028:+00061:+00039:002148.3085:07601
07602:+00118:+00209:+00083:002148.3085:07602
07603:+00295:+00019:+00158:002148.3085:07603
07604:+00290:+00131:+00125:002148.3085:07604
07605:+00103:+00216:+00076:002148.3085:07605
07606:+00041:+00035:+00063:002148.3085:07606
07607:+00076:+00074:-00138:002148.3085:07607
07608:+00119:+00017:-00246:002148.3085:07608
07609:+00139:+00103:+00042:002147.6872:07609
07610:+00071:+00170:-00066:002147.6872:07610
07611:+00052:+00155:+00029:002147.6872:07611
07612:-00011:+00164:+00075:002147.6872:07612
07613:-00143:+00226:-00447:002147.6872:07613
07614:-00033:+00049:+00156:002147.6872:07614
07615:+00045:+00053:-00433:002147.6872:07615
07616:+00008:-00071:-00337:002147.6872:07616
07617:-00117:-00175:-00216:002147.6872:07617
07618:-00234:-00171:-00366:002152.9201:07618
07619:+00086:-00031:+00245:002152.9201:07619
07620:+00368:-00299:-00233:002152.9201:07620
07621:+00300:+00195:-00061:002152.9201:07621
07622:-00004:+00041:+00326:002152.9201:07622
07623:+00063:-00181:-00180:002152.9201:07623
07624:+00008:+00480:+00049:002152.9201:07624
07625:+00132:+00154:+00323:002152.9201:07625
07626:+00405:-00166:-00181:002152.9201:07626
07627:+00188:-00059:-00054:002152.0307:07627
07628:-00105:-00080:+00167:002152.0307:07628
07629:-00056:+00165:+00053:002152.0307:07629
07630:-00010:-00104:+00288:002152.0307:07630
07631:+00042:-00228:+00137:002152.0307:07631
07632:+00026:+00246:+00000:002152.0307:07632
07633:-00053:+00070:+00285:002152.0307:07633
07634:-00159:+00015:+00114:002152.0307:07634
07635:-00151:+00255:+00121:002152.0307:07635
07636:-00018:+00276:+00284:002136.5275:07636
07637:+00058:-00054:+00259:002136.5275:07637
07638:-00001:+00148:-00033:002136.5275:07638
07639:+00053:+00304:+00073:002136.5275:07639
07640:-00052:-00053:+00012:002136.5275:07640
07641:+00038:-00128:+00019:002136.5275:07641
07642:+00107:-00039:-00119:002136.5275:07642
07643:+00137:+00253:+00294:002136.5275:07643
07644:+00023:+00067:+00185:002136.5275:07644
07645:-00118:+00204:-00085:002136.5275:07645
07646:-00092:+00509:+00123:002123.2766:07646
07647:+00049:+00328:+00328:002123.2766:07647
07648:+00091:-00156:+00114:002123.2766:07648
07649:+00010:+00120:-00293:002123.2766:07649
07650:-00138:+00279:-00179:002123.2766:07650
07651:-00093:-00342:-00118:002123.2766:07651
07652:+00057:-00093:-00249:002123.2766:07652
07653:+00036:-00128:-00258:002123.2766:07653
07654:+00059:+00171:+00059:002123.2766:07654
07655:-00004:+00038:-00101:002115.2341:07655
07656:-00019:+00275:-00221:002115.2341:07656
07657:-00143:+00179:+00004:002115.2341:07657
07658:+00082:+00163:+00077:002115.2341:07658
07659:+00227:-00041:-00235:002115.2341:07659
07660:+00156:+00050:-00308:002115.2341:07660
07661:+00022:+00382:-00122:002115.2341:07661
07662:-00193:-00341:-00046:002115.2341:07662
07663:-00007:+00063:-00195:002115.2341:07663
07664:+00074:+00192:-00054:002115.2341:07664
07665:+00105:-00164:+00121:002096.7812:07665
07666:-00017:-00138:-00119:002096.7812:07666
07667:-00055:+00124:-00148:002096.7812:07667
07668:-00230:+00333:+00133:002096.7812:07668
07669:+00049:+00200:+00709:002096.7812:07669
07670:+00267:+00202:+00089:002096.7812:07670
07671:+00105:+00415:+00033:002096.7812:07671
07672:-00233:+00223:+00403:002096.7812:07672
07673:-00113:+00049:-00339:002096.7812:07673
07674:-00001:+00130:-00204:002094.4301:07674
07675:-00106:-00171:+00036:002094.4301:07675
07676:-00024:-00206:+00089:002094.4301:07676
07677:+00063:+00088:-00417:002094.4301:07677
07678:-00035:-00025:+00532:002094.4301:07678
07679:-00166:-00213:+00205:002094.4301:07679
07680:-00080:-00189:-00216:002094.4301:07680
07681:-00052:+00439:+00480:002094.4301:07681
07682:+00053:+00093:+00482:002094.4301:07682
07683:+00142:-00027:+00135:002094.4301:07683
07684:-00100:+00366:+00140:002083.0207:07684
07685:-00174:+00416:+00315:002083.0207:07685
07686:-00155:-00070:+00426:002083.0207:07686
07687:+00103:+00175:-00231:002083.0207:07687
07688:+00108:+00412:-00122:002083.0207:07688
07689:-00121:-00158:-00324:002083.0207:07689
07690:-00203:+00003:-00359:002083.0207:07690
07691:-00129:+00312:-00464:002083.0207:07691
07692:-00084:-00207:+00139:002083.0207:07692
07693:-00013:-00079:-00279:002083.0207:07693
07694:+00137:+00194:-00433:002079.2365:07694
07695:-00162:-00243:+00208:002079.2365:07695
07696:-00233:-00089:-00208:002079.2365:07696
07697:+00026:+00297:+00141:002079.2365:07697
07698:+00005:+00121:+00325:002079.2365:07698
07699:+00134:-00170:+00023:002079.2365:07699
07700:+00172:+00174:+00072:002079.2365:07700
07701:-00110:+00080:+00190:002079.2365:07701
07702:-00135:-00200:+00073:002079.2365:07702
07703:-00032:+00325:-00059:002083.7705:07703
07704:+00080:+00140:+00291:002083.7705:07704
07705:+00081:+00051:+00099:002083.7705:07705
07706:+00049:+00195:-00139:002083.7705:07706
07707:-00184:+00123:+00163:002083.7705:07707
07708:-00125:+00092:-00045:002083.7705:07708
07709:-00031:+00103:-00076:002083.7705:07709
07710:-00054:+00165:+00158:002083.7705:07710
07711:+00085:+00118:+00156:002083.7705:07711
07712:+00099:+00069:-00058:002083.7705:07712
07713:-00059:+00134:+00014:002086.4914:07713
07714:-00252:+00023:+00044:002086.4914:07714
07715:-00158:+00087:+00070:002086.4914:07715
07716:+00016:+00083:+00288:002086.4914:07716
07717:+00178:+00148:+00013:002086.4914:07717
07718:+00062:+00119:+00143:002086.4914:07718
07719:-00129:+00052:+00054:002086.4914:07719
07720:-00266:+00112:-00175:002086.4914:07720
07721:-00250:+00006:+00250:002086.4914:07721
07722:+00022:+00026:+00131:002089.7055:07722
07723:+00128:+00134:+00018:002089.7055:07723
07724:+00063:-00023:-00012:002089.7055:07724
07725:-00153:+00270:-00039:002089.7055:07725
07726:-00176:-00072:+00179:002089.7055:07726
07727:-00189:+00187:-00321:002089.7055:07727
07728:+00079:+00063:+00199:002089.7055:07728
07729:+00127:+00013:+00019:002089.7055:07729
07730:+00013:+00032:-00221:002089.7055:07730
07731:-00202:-00018:+00121:002089.7055:07731
07732:-00241:-00133:-00411:002108.6726:07732
07733:-00002:+00065:-00205:002108.6726:07733
07734:+00237:+00089:+00197:002108.6726:07734
07735:+00146:+00062:-00125:002108.6726:07735
07736:+00079:-00010:-00119:002108.6726:07736
07737:-00343:-00071:-00401:002108.6726:07737
07738:-00368:+00197:-00112:002108.6726:07738
07739:+00113:-00039:+00298:002108.6726:07739
07740:+00442:+00056:-00065:002108.6726:07740
07741:+00253:+00053:+00077:002118.7248:07741
07742:-00274:-00097:-00027:002118.7248:07742
07743:-00303:-00020:-00236:002118.7248:07743
07744:-00110:+00150:+00102:002118.7248:07744
07745:+00121:-00072:+00104:002118.7248:07745
07746:+00309:+00135:+00000:002118.7248:07746
07747:+00135:+00087:+00117:002118.7248:07747
07748:-00059:+00240:-00089:002118.7248:07748
07749:-00281:+00145:-00425:002118.7248:07749
07750:-00050:+00191:+00182:002118.7248:07750
07751:+00142:+00145:+00097:002129.1413:07751
07752:+00278:-00120:-00313:002129.1413:07752
07753:+00027:+00041:-00026:002129.1413:07753
07754:-00088:+00150:-00547:002129.1413:07754
07755:-00377:-00036:-00101:002129.1413:07755
07756:-00013:-00123:+00144:002129.1413:07756
07757:+00330:+00107:+00013:002129.1413:07757
07758:+00312:-00095:-00035:002129.1413:07758
07759:+00042:+00109:-00315:002129.1413:07759
07760:-00289:+00157:-00552:002141.7133:07760
07761:+00076:-00056:-00151:002141.7133:07761
07762:+00039:-00193:-00382:002141.7133:07762
07763:+00151:-00001:-00325:002141.7133:07763
07764:+00153:-00202:-00338:002141.7133:07764
07765:-00017:+00193:-00465:002141.7133:07765
07766:-00242:-00156:-00092:002141.7133:07766
07767:-00079:+00027:-00295:002141.7133:07767
07768:+00370:-00224:-00094:002141.7133:07768
07769:+00241:+00111:-00420:002144.5771:07769
07770:-00014:-00092:-00226:002144.5771:07770
07771:-00428:+00077:-00179:002144.5771:07771
07772:-00034:-00120:-00124:002144.5771:07772
07773:+00163:-00092:+00076:002144.5771:07773
07774:+00244:+00051:-00083:002144.5771:07774
07775:-00219:-00018:-00073:002144.5771:07775
07776:-00308:+00013:+00056:002144.5771:07776
07777:-00154:+00098:-00044:002144.5771:07777
07778:-00022:+00128:+00077:002144.5771:07778
07779:+00159:+00149:+00086:002147.6652:07779
07780:+00101:+00239:+00145:002147.6652:07780
07781:-00016:+00121:+00125:002147.6652:07781
07782:-00183:+00194:-00008:002147.6652:07782
07783:-00081:+00159:+00245:002147.6652:07783
07784:+00070:+00030:+00039:002147.6652:07784
07785:+00181:+00131:-00026:002147.6652:07785
07786:-00010:+00141:+00280:002147.6652:07786
07787:-00109:-00256:+00225:002147.6652:07787
07788:-00111:+00171:-00079:002156.7106:07788
07789:-00064:-00132:+00195:002156.7106:07789
07790:+00011:-00072:+00003:002156.7106:07790
07791:+00004:-00029:+00095:002156.7106:07791
07792:-00079:-00159:+00134:002156.7106:07792
07793:-00041:+00164:-00085:002156.7106:07793
07794:-00130:+00063:+00097:002156.7106:07794
07795:-00071:+00032:+00105:002156.7106:07795
07796:+00283:+00118:+00128:002156.7106:07796
07797:+00211:+00158:-00018:002163.3981:07797
07798:-00018:+00070:+00158:002163.3981:07798
07799:+00054:+00292:+00138:002163.3981:07799
07800:+00130:-00123:+00105:002163.3981:07800
07801:+00165:+00333:+00126:002163.3981:07801
07802:+00163:+00283:+00326:002163.3981:07802
07803:+00097:+00103:+00086:002163.3981:07803
07804:+00032:+00487:-00159:002163.3981:07804
07805:-00061:+00198:+00274:002163.3981:07805
07806:+00014:-00012:-00008:002158.8837:07806
07807:+00331:+00097:-00071:002158.8837:07807
07808:+00144:-00137:-00425:002158.8837:07808
07809:-00257:+00050:-00139:002158.8837:07809
07810:-00127:+00169:+00039:002158.8837:07810
07811:+00198:+00147:+00160:002158.8837:07811
07812:+00340:+00169:+00081:002158.8837:07812
07813:-00058:+00047:+00004:002158.8837:07813
07814:-00105:-00011:-00207:002158.8837:07814
07815:+00017:+00213:-00414:002158.8837:07815
07816:+00075:-00043:+00364:002164.3542:07816
07817:+00203:-00152:+00094:002164.3542:07817
07818:+00447:-00209:-00221:002164.3542:07818
07819:+00231:-00028:-00204:002164.3542:07819
07820:-00372:-00023:+00092:002164.3542:07820
07821:-00057:+00039:-00103:002164.3542:07821
07822:+00242:-00059:+00072:002164.3542:07822
07823:+00263:+00264:-00047:002164.3542:07823
07824:-00137:+00090:-00055:002164.3542:07824
07825:-00156:-00103:+00090:002171.0620:07825
07826:+00007:+00195:-00608:002171.0620:07826
07827:-00109:+00097:+00226:002171.0620:07827
07828:-00060:+00078:+00273:002171.0620:07828
07829:+00080:-00027:+00030:002171.0620:07829
07830:+00025:+00143:+00083:002171.0620:07830
07831:-00196:+00341:-00147:002171.0620:07831
07832:-00074:-00017:+00504:002171.0620:07832
07833:+00194:-00046:+00059:002171.0620:07833
07834:+00104:+00189:-00090:002158.9252:07834
07835:-00069:+00245:+00268:002158.9252:07835
07836:-00144:+00022:-00332:002158.9252:07836
07837:+00058:+00469:-00030:002158.9252:07837
07838:-00021:-00058:+00162:002158.9252:07838
07839:-00023:+00184:-00148:002158.9252:07839
07840:+00199:+00049:+00131:002158.9252:07840
07841:+00007:+00179:-00305:002158.9252:07841
07842:-00044:+00222:+00125:002158.9252:07842
07843:-00068:-00107:+00040:002152.9560:07843
07844:-00142:-00011:+00006:002152.9560:07844
07845:+00121:+00301:+00122:002152.9560:07845
07846:+00247:+00096:-00017:002152.9560:07846
07847:-00043:+00086:-00257:002152.9560:07847
07848:-00133:+00288:-00072:002152.9560:07848
07849:-00155:+00147:-00070:002152.9560:07849
07850:-00065:-00053:-00080:002152.9560:07850
07851:+00205:-00004:-00023:002152.9560:07851
07852:+00139:+00083:-00246:002152.9560:07852
07853:-00153:-00065:-00048:002144.5498:07853
07854:-00171:-00275:+00010:002144.5498:07854
07855:-00128:+00132:+00009:002144.5498:07855
07856:+00057:+00247:+00247:002144.5498:07856
07857:+00192:+00311:+00107:002144.5498:07857
07858:+00101:-00255:-00437:002144.5498:07858
07859:-00294:+00106:-00163:002144.5498:07859
07860:-00254:-00013:+00063:002144.5498:07860
07861:+00146:-00149:+00020:002144.5498:07861
07862:+00185:-00199:-00016:002125.4914:07862
07863:+00103:+00240:+00122:002125.4914:07863
07864:-00088:+00282:-00040:002125.4914:07864
07865:-00126:-00093:+00389:002125.4914:07865
07866:-00151:+00029:-00143:002125.4914:07866
07867:+00085:+00463:-00188:002125.4914:07867
07868:+00062:+00372:+00530:002125.4914:07868
07869:+00049:-00025:-00483:002125.4914:07869
07870:-00247:+00332:-00507:002125.4914:07870
07871:-00435:-00070:+00210:002125.4914:07871
07872:-00055:-00078:-00001:002115.9414:07872
07873:+00091:+00064:-00376:002115.9414:07873
07874:-00014:+00254:+00074:002115.9414:07874
07875:-00139:-00113:+00201:002115.9414:07875
07876:-00035:-00128:-00051:002115.9414:07876
07877:-00041:+00129:+00374:002115.9414:07877
07878:-00050:+00165:+00121:002115.9414:07878
07879:+00092:+00096:+00122:002115.9414:07879
07880:+00116:+00214:+00059:002115.9414:07880
07881:-00213:+00300:+00011:002107.8579:07881
07882:-00372:-00034:+00396:002107.8579:07882
07883:-00027:+00262:-00217:002107.8579:07883
07884:+00240:+00114:+00001:002107.8579:07884
07885:+00170:-00120:-00042:002107.8579:07885
07886:-00165:-00111:-00206:002107.8579:07886
07887:-00153:+00085:-00256:002107.8579:07887
07888:-00121:+00089:-00008:002107.8579:07888
07889:-00181:-00209:+00116:002107.8579:07889
07890:+00046:+00247:-00316:002107.8579:07890
07891:+00134:+00080:+00156:002096.6899:07891
07892:-00093:+00013:+00176:002096.6899:07892
07893:-00098:+00186:-00160:002096.6899:07893
07894:-00042:+00145:+00139:002096.6899:07894
07895:-00179:+00107:+00171:002096.6899:07895
07896:+00068:+00015:-00178:002096.6899:07896
07897:+00152:+00165:+00001:002096.6899:07897
07898:-00142:-00112:-00107:002096.6899:07898
07899:-00225:-00018:-00052:002096.6899:07899
07900:+00004:+00069:-00022:002090.6884:07900
07901:+00044:+00116:-00135:002090.6884:07901
07902:+00030:+00071:+00145:002090.6884:07902
07903:-00117:+00047:+00069:002090.6884:07903
07904:-00057:+00218:-00075:002090.6884:07904
07905:-00046:+00189:+00188:002090.6884:07905
07906:+00049:+00059:+00277:002090.6884:07906
07907:+00136:+00208:-00166:002090.6884:07907
07908:+00073:+00201:+00198:002090.6884:07908
07909:-00052:+00101:+00083:002090.6884:07909
07910:-00030:+00034:-00177:002086.4084:07910
07911:+00042:+00267:+00038:002086.4084:07911
07912:-00123:-00082:-00018:002086.4084:07912
07913:-00009:+00132:-00273:002086.4084:07913
07914:+00120:+00199:+00113:002086.4084:07914
07915:+00070:-00183:+00023:002086.4084:07915
07916:-00242:+00131:-00139:002086.4084:07916
07917:-00240:+00226:+00122:002086.4084:07917
07918:+00004:+00055:+00066:002086.4084:07918
07919:+00158:+00054:+00086:002086.0939:07919
07920:+00150:+00093:-00038:002086.0939:07920
07921:-00105:+00201:-00238:002086.0939:07921
07922:-00088:+00120:+00211:002086.0939:07922
07923:-00171:-00115:+00091:002086.0939:07923
07924:-00015:+00254:-00234:002086.0939:07924
07925:+00033:+00056:+00270:002086.0939:07925
07926:+00134:+00050:-00050:002086.0939:07926
07927:+00073:+00167:-00120:002086.0939:07927
07928:-00028:-00040:+00054:002086.0939:07928
07929:-00161:+00030:+00013:002101.4587:07929
07930:+00019:-00046:+00008:002101.4587:07930
07931:+00106:+00100:+00230:002101.4587:07931
07932:+00020:+00098:-00007:002101.4587:07932
07933:-00051:+00071:-00007:002101.4587:07933
07934:-00102:+00086:+00124:002101.4587:07934
07935:-00167:+00213:-00078:002101.4587:07935
07936:-00044:-00001:+00214:002101.4587:07936
07937:+00255:+00209:+00157:002101.4587:07937
07938:+00131:+00096:+00074:002118.7141:07938
07939:-00078:+00031:-00022:002118.7141:07939
07940:-00274:+00208:-00126:002118.7141:07940
07941:-00029:-00036:-00073:002118.7141:07941
07942:+00211:-00033:-00153:002118.7141:07942
07943:+00263:+00080:-00066:002118.7141:07943
07944:-00019:+00047:-00381:002118.7141:07944
07945:-00322:+00107:-00053:002118.7141:07945
07946:-00130:-00099:-00206:002118.7141:07946
07947:+00042:+00111:-00250:002118.7141:07947
07948:+00263:+00057:-00044:002121.8886:07948
07949:+00094:-00039:-00389:002121.8886:07949
07950:-00010:+00017:-00485:002121.8886:07950
07951:-00251:-00066:-00208:002121.8886:07951
07952:-00025:+00057:-00416:002121.8886:07952
07953:+00239:-00102:-00480:002121.8886:07953
07954:+00333:-00313:-00310:002121.8886:07954
07955:+00161:+00019:-00745:002121.8886:07955
07956:+00043:-00165:-00386:002121.8886:07956
07957:-00022:+00013:-00426:002134.2719:07957
07958:-00091:+00118:-00406:002134.2719:07958
07959:+00052:-00117:-00009:002134.2719:07959
07960:+00260:-00091:-00331:002134.2719:07960
07961:+00127:+00305:-00325:002134.2719:07961
07962:-00277:-00033:+00158:002134.2719:07962
07963:-00270:+00090:-00026:002134.2719:07963
07964:+00034:+00015:+00157:002134.2719:07964
07965:+00125:-00012:+00130:002134.2719:07965
07966:+00017:-00022:+00016:002144.5742:07966
07967:-00262:-00122:-00035:002144.5742:07967
07968:-00090:+00241:+00041:002144.5742:07968
07969:+00041:+00407:+00091:002144.5742:07969
07970:+00077:+00175:+00244:002144.5742:07970
07971:+00031:+00272:+00330:002144.5742:07971
07972:+00016:+00195:+00094:002144.5742:07972
07973:-00033:+00249:+00200:002144.5742:07973
07974:-00173:+00223:+00233:002144.5742:07974
07975:-00102:-00131:+00050:002144.5742:07975
07976:+00213:+00202:+00172:002147.6542:07976
07977:+00237:+00033:+00075:002147.6542:07977
07978:+00037:+00100:+00101:002147.6542:07978
07979:-00210:+00071:+00119:002147.6542:07979
07980:-00211:+00099:+00102:002147.6542:07980
07981:+00019:+00091:+00299:002147.6542:07981
07982:+00079:+00157:+00156:002147.6542:07982
07983:-00049:+00001:+00155:002147.6542:07983
07984:-00086:+00153:+00042:002147.6542:07984
07985:-00129:+00102:+00238:002152.9782:07985
07986:+00095:+00186:+00083:002152.9782:07986
07987:+00208:+00132:+00037:002152.9782:07987
07988:+00101:+00002:+00251:002152.9782:07988
07989:-00034:+00205:-00097:002152.9782:07989
07990:+00048:-00078:+00130:002152.9782:07990
07991:+00067:+00178:+00135:002152.9782:07991
07992:+00161:+00187:+00181:002152.9782:07992
07993:+00211:-00223:-00245:002152.9782:07993
07994:+00145:+00178:-00322:002159.6198:07994
07995:+00107:+00111:+00213:002159.6198:07995
07996:+00086:-00057:-00016:002159.6198:07996
07997:+00195:+00078:-00129:002159.6198:07997
07998:+00068:-00191:-00322:002159.6198:07998
07999:-00214:-00155:-00383:002159.6198:07999
08000:-00176:+00105:-00228:002159.6198:08000
08001:+00187:-00172:-00239:002159.6198:08001
08002:+00232:+00046:-00157:002159.6198:08002
08003:-00151:+00001:+00015:002159.6198:08003
08004:-00096:+00205:-00234:002143.9216:08004
08005:+00249:+00315:-00087:002143.9216:08005
08006:+00035:+00129:+00204:002143.9216:08006
08007:-00100:-00285:-00278:002143.9216:08007
08008:+00107:+00269:-00260:002143.9216:08008
08009:+00341:-00097:+00120:002143.9216:08009
08010:+00134:-00072:-00267:002143.9216:08010
08011:+00053:-00348:+00077:002143.9216:08011
08012:+00217:-00135:-00326:002143.9216:08012
08013:+00065:+00182:-00013:002145.4396:08013
08014:-00041:+00005:+00567:002145.4396:08014
08015:+00073:+00099:-00108:002145.4396:08015
08016:-00053:+00473:-00120:002145.4396:08016
08017:-00161:+00460:+00319:002145.4396:08017
08018:-00098:-00346:-00240:002145.4396:08018
08019:-00044:-00103:+00007:002145.4396:08019
08020:-00160:+00017:-00256:002145.4396:08020
08021:+00028:-00118:+00178:002145.4396:08021
08022:+00035:-00089:+00328:002137.1203:08022
08023:-00157:+00436:+00023:002137.1203:08023
08024:-00318:+00318:+00136:002137.1203:08024
08025:-00149:+00456:+00321:002137.1203:08025
08026:+00118:-00225:+00269:002137.1203:08026
08027:+00177:+00119:-00044:002137.1203:08027
08028:-00077:+00501:-00064:002137.1203:08028
08029:-00161:-00075:+00194:002137.1203:08029
08030:+00011:-00088:+00101:002137.1203:08030
08031:+00035:+00079:+00007:002137.1203:08031
08032:+00079:+00099:+00172:002118.1069:08032
08033:-00025:+00161:-00047:002118.1069:08033
08034:-00048:+00415:-00087:002118.1069:08034
08035:-00028:+00051:+00417:002118.1069:08035
08036:-00093:+00290:+00321:002118.1069:08036
08037:-00094:+00220:-00142:002118.1069:08037
08038:+00037:+00233:+00032:002118.1069:08038
08039:+00033:+00336:+00151:002118.1069:08039
08040:-00077:+00026:-00077:002118.1069:08040
08041:-00178:+00148:-00236:002108.5637:08041
08042:-00116:+00006:+00107:002108.5637:08042
08043:+00140:-00201:-00138:002108.5637:08043
08044:+00114:-00069:-00323:002108.5637:08044
08045:+00017:+00000:-00238:002108.5637:08045
08046:-00126:+00034:-00183:002108.5637:08046
08047:+00044:-00128:-00034:002108.5637:08047
08048:+00072:+00096:-00002:002108.5637:08048
08049:+00102:+00129:-00109:002108.5637:08049
08050:+00100:-00245:-00098:002108.5637:08050
08051:-00081:+00357:-00215:002100.5541:08051
08052:-00186:-00047:-00022:002100.5541:08052
08053:-00095:-00110:-00017:002100.5541:08053
08054:+00157:-00020:-00205:002100.5541:08054
08055:+00028:+00241:-00187:002100.5541:08055
08056:-00250:-00178:-00268:002100.5541:08056
08057:-00238:-00007:-00328:002100.5541:08057
08058:-00082:+00141:-00020:002100.5541:08058
08059:-00118:-00002:+00089:002100.5541:08059
08060:-00118:-00083:-00288:002085.9675:08060
08061:+00065:+00125:-00063:002085.9675:08061
08062:-00145:-00088:+00077:002085.9675:08062
08063:-00177:+00116:-00053:002085.9675:08063
08064:-00022:+00093:+00080:002085.9675:08064
08065:+00046:+00053:-00053:002085.9675:08065
08066:+00084:+00186:+00016:002085.9675:08066
08067:+00071:-00035:+00074:002085.9675:08067
08068:-00315:+00381:-00069:002085.9675:08068
08069:-00275:-00047:+00434:002085.9675:08069
08070:+00056:+00035:+00013:002083.5322:08070
08071:-00003:+00164:-00075:002083.5322:08071
08072:-00153:-00125:+00125:002083.5322:08072
08073:-00133:+00087:-00192:002083.5322:08073
08074:-00135:+00021:+00008:002083.5322:08074
08075:-00183:-00029:+00256:002083.5322:08075
08076:-00077:+00124:+00001:002083.5322:08076
08077:+00075:-00106:+00152:002083.5322:08077
08078:+00094:+00318:+00051:002083.5322:08078
08079:-00153:-00018:+00275:002083.5322:08079
08080:-00120:+00232:+00093:002082.7827:08080
08081:+00021:+00186:+00106:002082.7827:08081
08082:+00023:+00176:+00179:002082.7827:08082
08083:+00082:+00242:+00342:002082.7827:08083
08084:+00173:+00105:-00071:002082.7827:08084
08085:-00055:+00296:-00038:002082.7827:08085
08086:-00210:-00058:-00042:002082.7827:08086
08087:-00013:-00035:-00262:002082.7827:08087
08088:+00075:+00211:-00175:002082.7827:08088
08089:+00048:-00053:+00229:002075.4692:08089
08090:-00079:-00066:-00076:002075.4692:08090
08091:-00108:+00363:+00028:002075.4692:08091
08092:-00029:+00364:+00115:002075.4692:08092
08093:+00013:-00046:+00181:002075.4692:08093
08094:+00015:+00131:-00049:002075.4692:08094
08095:+00204:+00363:+00109:002075.4692:08095
08096:-00001:+00043:+00189:002075.4692:08096
08097:-00189:+00170:-00240:002075.4692:08097
08098:-00031:+00244:-00178:002075.4692:08098
08099:-00096:+00243:+00247:002079.9812:08099
08100:+00023:+00061:-00050:002079.9812:08100
08101:+00171:+00218:-00242:002079.9812:08101
08102:+00061:-00035:+00218:002079.9812:08102
08103:-00107:-00042:-00077:002079.9812:08103
08104:-00085:+00145:-00238:002079.9812:08104
08105:-00058:+00045:+00042:002079.9812:08105
08106:+00007:-00208:-00042:002079.9812:08106
08107:+00130:+00124:-00191:002079.9812:08107
08108:+00143:+00002:+00200:002086.2475:08108
08109:-00117:-00015:-00043:002086.2475:08109
08110:-00206:+00198:+00033:002086.2475:08110
08111:-00137:+00043:+00150:002086.2475:08111
08112:+00091:+00047:+00057:002086.2475:08112
08113:+00172:+00131:+00024:002086.2475:08113
08114:+00012:+00149:+00103:002086.2475:08114
08115:-00109:+00044:+00039:002086.2475:08115
08116:-00135:+00100:-00059:002086.2475:08116
08117:-00097:+00010:+00153:002086.2475:08117
08118:-00042:+00178:-00056:002092.9892:08118
08119:+00104:+00098:+00034:002092.9892:08119
08120:-00009:+00162:+00095:002092.9892:08120
08121:-00140:+00145:-00026:002092.9892:08121
08122:-00172:+00031:+00100:002092.9892:08122
08123:+00039:+00077:-00029:002092.9892:08123
08124:+00206:+00183:+00201:002092.9892:08124
08125:+00096:+00035:+00232:002092.9892:08125
08126:+00003:-00088:-00076:002092.9892:08126
08127:-00093:+00057:+00031:002115.7890:08127
08128:-00088:+00247:+00115:002115.7890:08128
08129:+00008:-00039:+00154:002115.7890:08129
08130:+00163:+00012:-00147:002115.7890:08130
08131:+00123:+00201:+00095:002115.7890:08131
08132:-00045:+00024:-00035:002115.7890:08132
08133:-00228:+00044:-00145:002115.7890:08133
08134:+00032:+00050:+00029:002115.7890:08134
08135:+00184:+00196:+00144:002115.7890:08135
08136:+00160:+00165:+00096:002115.7890:08136
08137:+00093:-00047:+00054:002122.2407:08137
08138:-00056:+00014:-00058:002122.2407:08138
08139:-00156:+00117:-00503:002122.2407:08139
08140:-00071:-00072:+00026:002122.2407:08140
08141:+00058:-00161:+00052:002122.2407:08141
08142:+00218:-00099:-00260:002122.2407:08142
08143:+00157:-00211:-00014:002122.2407:08143
08144:-00058:-00002:-00864:002122.2407:08144
08145:-00218:-00123:-00319:002122.2407:08145
08146:-00094:-00019:-00196:002132.7524:08146
08147:+00308:-00206:-00385:002132.7524:08147
08148:+00236:-00025:-00527:002132.7524:08148
08149:-00066:+00045:-00629:002132.7524:08149
08150:-00112:-00335:-00282:002132.7524:08150
08151:-00085:-00038:-00788:002132.7524:08151
08152:+00171:-00042:-00388:002132.7524:08152
08153:+00183:-00166:-00086:002132.7524:08153
08154:+00197:+00019:-00357:002132.7524:08154
08155:-00063:-00132:-00231:002132.7524:08155
08156:-00208:+00137:-00165:002145.4064:08156
08157:-00027:+00031:-00021:002145.4064:08157
08158:+00328:+00087:-00040:002145.4064:08158
08159:+00122:+00230:-00073:002145.4064:08159
08160:-00311:+00282:+00080:002145.4064:08160
08161:-00162:+00166:+00097:002145.4064:08161
08162:+00069:+00441:+00349:002145.4064:08162
08163:+00126:+00097:+00339:002145.4064:08163
08164:+00150:+00187:+00023:002145.4064:08164
08165:-00009:+00154:+00311:002148.3305:08165
08166:-00191:+00131:+00216:002148.3305:08166
08167:-00167:+00152:+00387:002148.3305:08167
08168:-00129:+00009:+00386:002148.3305:08168
08169:+00101:+00180:+00263:002148.3305:08169
08170:+00160:+00190:+00365:002148.3305:08170
08171:-00072:+00114:+00198:002148.3305:08171
08172:-00358:+00070:+00277:002148.3305:08172
08173:-00292:+00117:+00312:002148.3305:08173
08174:+00016:-00023:+00182:002151.3725:08174
08175:+00230:+00132:+00188:002151.3725:08175
08176:+00026:-00033:+00203:002151.3725:08176
08177:-00148:+00154:+00073:002151.3725:08177
08178:-00215:+00087:+00072:002151.3725:08178
08179:-00011:+00005:+00174:002151.3725:08179
08180:+00290:+00143:+00050:002151.3725:08180
08181:+00277:+00122:-00001:002151.3725:08181
08182:-00014:+00326:+00140:002151.3725:08182
08183:-00121:+00135:-00057:002156.8051:08183
08184:-00035:+00105:+00047:002156.8051:08184
08185:+00253:+00177:-00089:002156.8051:08185
08186:+00447:-00041:-00205:002156.8051:08186
08187:+00201:+00071:-00195:002156.8051:08187
08188:-00243:-00092:-00443:002156.8051:08188
08189:-00257:-00053:-00013:002156.8051:08189
08190:+00252:+00016:+00129:002156.8051:08190
08191:+00315:-00147:-00330:002156.8051:08191
08192:+00185:+00259:+00020:002156.8051:08192
08193:-00203:+00091:-00132:002163.4594:08193
08194:+00003:+00013:-00186:002163.4594:08194
08195:+00014:-00032:+00065:002163.4594:08195
08196:+00104:+00212:-00218:002163.4594:08196
08197:+00492:-00008:+00080:002163.4594:08197
08198:+00149:-00148:-00239:002163.4594:08198
08199:-00436:+00102:-00305:002163.4594:08199
08200:-00300:+00089:+00071:002163.4594:08200
08201:+00260:-00220:-00010:002163.4594:08201
08202:+00517:+00315:-00357:002155.1672:08202
08203:+00205:+00017:+00014:002155.1672:08203
08204:-00356:+00086:-00005:002155.1672:08204
08205:-00277:+00090:-00095:002155.1672:08205
08206:-00001:-00043:+00224:002155.1672:08206
08207:+00300:+00297:+00211:002155.1672:08207
08208:+00343:+00193:+00176:002155.1672:08208
08209:-00114:-00181:+00301:002155.1672:08209
08210:-00214:+00156:+00174:002155.1672:08210
08211:-00140:-00084:+00235:002164.3962:08211
08212:-00127:+00115:-00018:002164.3962:08212
08213:+00003:+00022:+00240:002164.3962:08213
08214:+00207:+00047:+00462:002164.3962:08214
08215:-00076:+00047:+00033:002164.3962:08215
08216:-00179:+00202:+00228:002164.3962:08216
08217:-00260:+00143:+00167:002164.3962:08217
08218:+00166:+00238:+00537:002164.3962:08218
08219:+00259:+00107:+00150:002164.3962:08219
08220:+00009:+00253:-00100:002167.2653:08220
08221:-00076:+00156:+00271:002167.2653:08221
08222:-00082:+00070:+00028:002167.2653:08222
08223:+00059:+00096:+00119:002167.2653:08223
08224:+00062:+00036:-00054:002167.2653:08224
08225:+00071:+00249:+00116:002167.2653:08225
08226:-00048:+00162:+00143:002167.2653:08226
08227:-00076:+00278:-00167:002167.2653:08227
08228:-00218:+00370:+00017:002167.2653:08228
08229:-00084:+00243:+00038:002167.2653:08229
08230:+00022:-00038:-00543:002147.7036:08230
08231:+00048:-00010:-00137:002147.7036:08231
08232:-00048:-00007:-00629:002147.7036:08232
08233:+00010:+00037:-00171:002147.7036:08233
08234:-00084:-00243:+00000:002147.7036:08234
08235:-00174:+00041:-00274:002147.7036:08235
08236:+00185:+00299:+00136:002147.7036:08236
08237:+00100:+00036:-00306:002147.7036:08237
08238:+00080:-00133:-00518:002147.7036:08238
08239:-00100:+00034:-00095:002145.5000:08239
08240:+00080:+00306:-00269:002145.5000:08240
08241:+00153:-00057:-00333:002145.5000:08241
08242:+00104:-00254:-00364:002145.5000:08242
08243:+00047:+00189:-00426:002145.5000:08243
08244:-00050:-00219:+00084:002145.5000:08244
08245:-00208:-00390:-00318:002145.5000:08245
08246:-00166:+00378:-00192:002145.5000:08246
08247:+00184:+00049:+00572:002145.5000:08247
08248:-00043:-00126:-00042:002133.4685:08248
08249:-00245:+00264:-00105:002133.4685:08249
08250:-00361:+00060:+00293:002133.4685:08250
08251:-00102:+00324:-00011:002133.4685:08251
08252:-00021:-00135:+00009:002133.4685:08252
08253:-00155:-00337:-00048:002133.4685:08253
08254:+00009:+00281:-00236:002133.4685:08254
08255:+00107:+00192:+00720:002133.4685:08255
08256:-00182:-00145:+00255:002133.4685:08256
08257:-00251:+00620:+00101:002133.4685:08257
08258:+00156:+00422:+00671:002121.9208:08258
08259:+00371:+00337:+00185:002121.9208:08259
08260:+00083:+00253:-00370:002121.9208:08260
08261:-00299:+00193:+00042:002121.9208:08261
08262:-00304:+00463:-00039:002121.9208:08262
08263:-00013:-00109:+00154:002121.9208:08263
08264:+00118:-00048:-00056:002121.9208:08264
08265:+00053:+00087:-00320:002121.9208:08265
08266:-00286:+00089:+00139:002121.9208:08266
08267:-00234:-00313:-00233:002108.6909:08267
08268:-00007:+00385:+00143:002108.6909:08268
08269:-00002:+00082:+00487:002108.6909:08269
08270:-00003:-00098:-00016:002108.6909:08270
08271:+00043:+00399:-00349:002108.6909:08271
08272:-00083:+00148:+00173:002108.6909:08272
08273:-00123:-00163:+00008:002108.6909:08273
08274:+00038:+00165:-00534:002108.6909:08274
08275:+00137:+00263:-00226:002108.6909:08275
08276:+00174:-00414:-00228:002108.6909:08276
08277:-00022:+00005:-00399:002100.6752:08277
08278:-00165:-00215:-00223:002100.6752:08278
08279:-00074:-00102:+00082:002100.6752:08279
08280:+00145:-00129:-00192:002100.6752:08280
08281:+00245:-00099:-00429:002100.6752:08281
08282:-00061:-00049:+00271:002100.6752:08282
08283:-00169:-00114:-00042:002100.6752:08283
08284:-00023:+00037:-00137:002100.6752:08284
08285:-00074:+00317:+00048:002100.6752:08285
08286:+00038:-00281:+00225:002086.0966:08286
08287:+00147:+00270:+00203:002086.0966:08287
08288:-00144:-00031:-00034:002086.0966:08288
08289:-00123:+00264:+00184:002086.0966:08289
08290:-00039:+00095:-00003:002086.0966:08290
08291:+00030:+00002:-00001:002086.0966:08291
08292:+00055:+00051:+00108:002086.0966:08292
08293:+00014:-00081:+00089:002086.0966:08293
08294:-00083:+00221:-00051:002086.0966:08294
08295:-00020:+00029:+00309:002086.0966:08295
08296:-00068:+00028:+00081:002083.6872:08296
08297:-00086:+00114:+00012:002083.6872:08297
08298:+00008:+00163:+00226:002083.6872:08298
08299:+00001:+00071:+00066:002083.6872:08299
08300:+00004:+00097:-00023:002083.6872:08300
08301:-00190:+00187:+00227:002083.6872:08301
08302:-00189:+00095:+00080:002083.6872:08302
08303:-00045:+00079:+00131:002083.6872:08303
08304:+00190:+00205:+00121:002083.6872:08304
08305:+00027:+00139:+00069:002083.6872:08305
08306:-00048:+00202:-00093:002086.3410:08306
08307:-00128:+00089:+00075:002086.3410:08307
08308:-00127:+00262:-00070:002086.3410:08308
08309:-00045:-00079:-00206:002086.3410:08309
08310:+00185:+00243:+00060:002086.3410:08310
08311:+00165:+00157:-00098:002086.3410:08311
08312:+00030:+00026:-00118:002086.3410:08312
08313:-00220:+00070:-00175:002086.3410:08313
08314:-00163:+00062:-00103:002086.3410:08314
08315:+00079:+00122:+00020:002093.0751:08315
08316:+00043:+00106:-00284:002093.0751:08316
08317:-00066:+00074:-00075:002093.0751:08317
08318:-00069:+00164:-00049:002093.0751:08318
08319:-00160:+00087:-00229:002093.0751:08319
08320:-00200:+00082:-00188:002093.0751:08320
08321:+00095:+00106:-00003:002093.0751:08321
08322:+00187:-00131:-00036:002093.0751:08322
08323:+00098:+00056:-00171:002093.0751:08323
08324:-00297:-00221:-00106:002093.0751:08324
08325:-00274:-00042:+00038:002112.2954:08325
08326:+00117:-00118:+00045:002112.2954:08326
08327:+00266:-00092:+00092:002112.2954:08327
08328:+00190:+00029:-00229:002112.2954:08328
08329:-00134:+00080:-00119:002112.2954:08329
08330:-00231:+00092:-00071:002112.2954:08330
08331:-00149:+00053:-00104:002112.2954:08331
08332:+00121:-00083:-00146:002112.2954:08332
08333:+00233:-00032:-00287:002112.2954:08333
08334:+00024:+00015:-00321:002122.3830:08334
08335:-00236:-00148:-00307:002122.3830:08335
08336:-00221:-00159:-00151:002122.3830:08336
08337:-00029:-00215:-00175:002122.3830:08337
08338:+00143:-00192:-00188:002122.3830:08338
08339:+00343:-00007:-00359:002122.3830:08339
08340:+00012:-00137:-00474:002122.3830:08340
08341:-00088:-00075:-00249:002122.3830:08341
08342:-00058:+00088:-00291:002122.3830:08342
08343:+00109:+00053:+00099:002122.3830:08343
08344:+00230:+00069:-00030:002129.0825:08344
08345:+00231:+00110:-00330:002129.0825:08345
08346:+00083:+00306:-00001:002129.0825:08346
08347:-00335:+00236:-00078:002129.0825:08347
08348:-00166:+00173:+00109:002129.0825:08348
08349:+00051:+00251:+00100:002129.0825:08349
08350:+00098:+00215:+00075:002129.0825:08350
08351:-00196:+00091:+00036:002129.0825:08351
08352:-00234:+00170:+00103:002129.0825:08352
08353:-00274:+00171:+00110:002141.5681:08353
08354:-00080:+00099:+00345:002141.5681:08354
08355:+00165:+00269:+00070:002141.5681:08355
08356:+00083:+00139:+00195:002141.5681:08356
08357:-00168:+00202:+00191:002141.5681:08357
08358:-00309:+00154:+00002:002141.5681:08358
08359:-00059:+00196:+00144:002141.5681:08359
08360:+00027:-00041:+00159:002141.5681:08360
08361:+00247:-00029:+00037:002141.5681:08361
08362:+00013:+00102:+00009:002148.1984:08362
08363:-00147:-00073:+00089:002148.1984:08363
08364:-00112:+00028:+00088:002148.1984:08364
08365:-00002:-00076:-00125:002148.1984:08365
08366:+00133:-00006:+00098:002148.1984:08366
08367:+00011:+00007:+00105:002148.1984:08367
08368:-00032:+00088:-00068:002148.1984:08368
08369:-00071:+00001:+00014:002148.1984:08369
08370:-00112:+00021:-00131:002148.1984:08370
08371:+00010:+00035:+00035:002143.9296:08371
08372:+00302:-00013:+00122:002143.9296:08372
08373:+00121:+00100:-00136:002143.9296:08373
08374:+00028:+00011:-00065:002143.9296:08374
08375:-00137:+00281:-00093:002143.9296:08375
08376:-00110:-00060:+00207:002143.9296:08376
08377:+00291:+00065:+00184:002143.9296:08377
08378:+00350:+00288:-00270:002143.9296:08378
08379:+00246:+00010:+00048:002143.9296:08379
08380:-00043:+00015:-00089:002143.9296:08380
08381:+00071:-00014:-00203:002153.0034:08381
08382:+00182:+00085:+00251:002153.0034:08382
08383:+00276:+00208:+00033:002153.0034:08383
08384:+00118:-00035:+00220:002153.0034:08384
08385:+00053:+00219:-00230:002153.0034:08385
08386:-00003:+00455:-00058:002153.0034:08386
08387:-00060:+00151:+00259:002153.0034:08387
08388:+00173:-00140:-00226:002153.0034:08388
08389:+00325:+00246:-00297:002153.0034:08389
08390:+00112:-00084:+00200:002144.5581:08390
08391:-00114:-00271:-00172:002144.5581:08391
08392:+00038:+00288:-00475:002144.5581:08392
08393:+00035:+00045:+00222:002144.5581:08393
08394:+00177:-00091:+00061:002144.5581:08394
08395:+00261:+00010:-00229:002144.5581:08395
08396:+00017:+00181:+00303:002144.5581:08396
08397:-00169:+00194:+00032:002144.5581:08397
08398:-00083:+00109:+00406:002144.5581:08398
08399:+00183:+00176:+00311:002132.7768:08399
08400:+00107:+00252:+00060:002132.7768:08400
08401:-00034:+00015:-00161:002132.7768:08401
08402:-00059:-00061:+00090:002132.7768:08402
08403:-00035:+00150:-00074:002132.7768:08403
08404:-00127:-00168:+00289:002132.7768:08404
08405:+00091:+00021:-00020:002132.7768:08405
08406:+00268:+00050:-00078:002132.7768:08406
08407:+00000:+00084:+00232:002132.7768:08407
08408:-00283:+00027:+00007:002132.7768:08408
08409:-00221:+00195:+00146:002130.5732:08409
08410:+00074:+00231:+00292:002130.5732:08410
08411:+00126:+00053:+00053:002130.5732:08411
08412:+00098:+00273:-00072:002130.5732:08412
08413:-00029:+00099:+00121:002130.5732:08413
08414:-00111:+00094:-00161:002130.5732:08414
08415:-00134:-00026:+00032:002130.5732:08415
08416:+00110:+00193:-00149:002130.5732:08416
08417:+00255:-00017:-00146:002130.5732:08417
08418:+00068:+00172:+00001:002126.0400:08418
08419:-00275:-00460:-00116:002126.0400:08419
08420:-00463:+00262:-00419:002126.0400:08420
08421:-00163:+00172:+00180:002126.0400:08421
08422:+00231:+00126:+00036:002126.0400:08422
08423:+00121:+00209:-00448:002126.0400:08423
08424:-00176:+00337:-00058:002126.0400:08424
08425:-00120:+00317:-00071:002126.0400:08425
08426:-00125:-00046:-00478:002126.0400:08426
08427:+00004:-00054:-00107:002126.0400:08427
08428:+00064:-00146:-00226:002111.0163:08428
08429:+00103:-00176:-00213:002111.0163:08429
08430:-00069:-00369:-00384:002111.0163:08430
08431:-00173:+00279:+00094:002111.0163:08431
08432:-00083:+00095:+00494:002111.0163:08432
08433:+00011:-00252:+00029:002111.0163:08433
08434:+00116:+00535:-00006:002111.0163:08434
08435:-00014:+00266:+00390:002111.0163:08435
08436:-00024:-00326:+00220:002111.0163:08436
08437:-00233:+00148:-00339:002108.6298:08437
08438:-00135:-00014:+00073:002108.6298:08438
08439:+00014:-00120:-00163:002108.6298:08439
08440:+00074:-00232:+00037:002108.6298:08440
08441:-00179:-00287:-00117:002108.6298:08441
08442:-00207:+00461:+00176:002108.6298:08442
08443:-00090:+00215:+00612:002108.6298:08443
08444:-00200:+00124:+00251:002108.6298:08444
08445:-00094:+00214:-00225:002108.6298:08445
08446:+00110:+00372:+00095:002108.6298:08446
08447:-00065:-00141:+00221:002104.2392:08447
08448:-00264:+00038:-00174:002104.2392:08448
08449:-00114:+00096:-00179:002104.2392:08449
08450:-00063:-00164:+00082:002104.2392:08450
08451:+00033:-00036:-00350:002104.2392:08451
08452:+00143:+00010:-00663:002104.2392:08452
08453:-00193:+00014:+00267:002104.2392:08453
08454:-00289:-00095:+00160:002104.2392:08454
08455:+00039:+00348:-00204:002104.2392:08455
08456:+00106:+00133:+00358:002089.6279:08456
08457:+00001:-00080:+00140:002089.6279:08457
08458:+00045:+00260:-00372:002089.6279:08458
08459:-00050:+00223:+00037:002089.6279:08459
08460:-00055:+00034:+00247:002089.6279:08460
08461:+00096:+00231:-00103:002089.6279:08461
08462:+00251:+00195:+00059:002089.6279:08462
08463:+00151:+00075:+00185:002089.6279:08463
08464:-00048:+00115:-00399:002089.6279:08464
08465:-00017:+00318:-00076:002089.6279:08465
08466:-00115:-00186:+00106:002080.1054:08466
08467:+00032:-00057:-00422:002080.1054:08467
08468:+00158:+00108:-00110:002080.1054:08468
08469:-00019:-00048:+00072:002080.1054:08469
08470:-00088:-00011:-00313:002080.1054:08470
08471:+00128:-00015:-00315:002080.1054:08471
08472:-00076:-00064:+00194:002080.1054:08472
08473:-00060:-00107:+00335:002080.1054:08473
08474:+00193:-00018:-00176:002080.1054:08474
08475:+00100:+00130:+00123:002080.1054:08475
08476:-00150:+00004:+00120:002075.8002:08476
08477:-00133:+00142:-00073:002075.8002:08477
08478:+00047:+00228:+00266:002075.8002:08478
08479:+00175:+00066:+00260:002075.8002:08479
08480:+00189:+00228:-00174:002075.8002:08480
08481:-00043:+00130:+00147:002075.8002:08481
08482:-00203:+00274:+00037:002075.8002:08482
08483:-00263:-00043:-00150:002075.8002:08483
08484:-00027:+00175:-00077:002075.8002:08484
08485:+00003:-00091:+00212:002072.0544:08485
08486:+00173:+00067:-00122:002072.0544:08486
08487:-00104:+00209:-00050:002072.0544:08487
08488:-00088:+00071:+00158:002072.0544:08488
08489:-00130:+00046:+00010:002072.0544:08489
08490:-00084:-00112:+00079:002072.0544:08490
08491:-00004:-00134:+00231:002072.0544:08491
08492:+00043:+00207:-00086:002072.0544:08492
08493:+00006:+00002:+00062:002072.0544:08493
08494:-00176:+00256:-00379:002072.0544:08494
08495:-00078:+00092:+00231:002087.1572:08495
08496:-00032:-00239:+00039:002087.1572:08496
08497:+00257:+00177:-00455:002087.1572:08497
08498:-00011:+00233:+00181:002087.1572:08498
08499:-00200:-00091:-00191:002087.1572:08499
08500:-00034:+00037:-00214:002087.1572:08500
08501:+00000:+00074:+00008:002087.1572:08501
08502:-00150:-00189:-00158:002087.1572:08502
08503:+00234:+00203:-00137:002087.1572:08503
08504:+00159:+00192:-00143:002100.6354:08504
08505:-00203:-00106:-00050:002100.6354:08505
08506:-00123:+00170:-00148:002100.6354:08506
08507:-00074:-00114:+00169:002100.6354:08507
08508:+00033:+00136:-00075:002100.6354:08508
08509:+00151:+00074:-00120:002100.6354:08509
08510:+00022:+00038:+00218:002100.6354:08510
08511:-00165:+00219:+00051:002100.6354:08511
08512:-00249:+00104:+00058:002100.6354:08512
08513:-00062:-00001:+00175:002100.6354:08513
08514:+00101:+00108:+00076:002114.5844:08514
08515:+00252:-00040:-00012:002114.5844:08515
08516:+00053:+00178:+00004:002114.5844:08516
08517:-00282:-00123:-00019:002114.5844:08517
08518:-00300:+00017:-00060:002114.5844:08518
08519:+00153:+00052:+00108:002114.5844:08519
08520:+00426:-00060:+00124:002114.5844:08520
08521:+00250:+00129:-00312:002114.5844:08521
08522:-00301:-00007:-00246:002114.5844:08522
08523:-00368:+00025:-00176:002130.5463:08523
08524:-00152:-00159:-00114:002130.5463:08524
08525:+00330:+00106:-00295:002130.5463:08525
08526:+00478:-00083:-00197:002130.5463:08526
08527:-00133:+00126:-00348:002130.5463:08527
08528:-00451:-00170:-00419:002130.5463:08528
08529:-00296:-00079:-00152:002130.5463:08529
08530:+00197:+00051:-00353:002130.5463:08530
08531:+00388:-00088:-00302:002130.5463:08531
08532:+00142:-00027:-00126:002130.5463:08532
08533:-00188:-00241:-00247:002133.4060:08533
08534:-00015:-00075:-00256:002133.4060:08534
08535:+00098:+00102:-00074:002133.4060:08535
08536:+00126:-00083:-00059:002133.4060:08536
08537:+00312:-00040:+00013:002133.4060:08537
08538:+00213:+00221:-00233:002133.4060:08538
08539:-00015:+00205:-00238:002133.4060:08539
08540:-00281:+00306:-00143:002133.4060:08540
08541:+00030:-00011:+00238:002133.4060:08541
08542:+00105:+00106:+00113:002143.9270:08542
08543:+00025:+00249:+00041:002143.9270:08543
08544:-00264:+00027:-00054:002143.9270:08544
08545:-00282:+00190:-00231:002143.9270:08545
08546:-00255:+00029:+00262:002143.9270:08546
08547:-00163:+00176:+00065:002143.9270:08547
08548:+00168:+00066:+00072:002143.9270:08548
08549:-00049:-00045:+00055:002143.9270:08549
08550:-00155:+00144:-00086:002143.9270:08550
08551:-00127:+00045:+00127:002149.2009:08551
08552:-00058:+00049:+00102:002149.2009:08552
08553:+00022:+00044:+00164:002149.2009:08553
08554:+00327:+00022:+00185:002149.2009:08554
08555:+00241:+00193:+00122:002149.2009:08555
08556:+00122:+00105:-00057:002149.2009:08556
08557:-00142:-00021:+00237:002149.2009:08557
08558:-00014:+00027:+00047:002149.2009:08558
08559:+00294:+00089:+00206:002149.2009:08559
08560:+00042:+00040:+00192:002155.8186:08560
08561:-00134:+00123:-00144:002155.8186:08561
08562:-00265:+00146:+00041:002155.8186:08562
08563:+00035:+00255:+00172:002155.8186:08563
08564:+00225:+00263:+00051:002155.8186:08564
08565:+00185:+00210:+00168:002155.8186:08565
08566:-00135:+00133:-00032:002155.8186:08566
08567:-00183:+00199:-00123:002155.8186:08567
08568:+00125:+00291:+00228:002155.8186:08568
08569:+00219:+00078:+00229:002155.8186:08569
08570:+00327:+00083:+00297:002155.0375:08570
08571:+00112:+00121:-00014:002155.0375:08571
08572:+00010:+00111:-00244:002155.0375:08572
08573:-00118:+00005:-00115:002155.0375:08573
08574:+00124:+00100:-00105:002155.0375:08574
08575:+00393:+00106:+00012:002155.0375:08575
08576:+00362:+00132:-00036:002155.0375:08576
08577:+00094:-00113:-00178:002155.0375:08577
08578:-00165:+00144:-00202:002155.0375:08578
08579:-00181:-00175:-00217:002164.1696:08579
08580:+00009:-00155:-00052:002164.1696:08580
08581:+00399:-00065:-00048:002164.1696:08581
08582:+00203:-00030:-00171:002164.1696:08582
08583:-00149:+00261:-00254:002164.1696:08583
08584:-00332:-00005:-00201:002164.1696:08584
08585:-00124:+00277:-00026:002164.1696:08585
08586:+00388:+00190:-00070:002164.1696:08586
08587:+00227:+00037:+00121:002164.1696:08587
08588:+00055:+00192:-00128:002163.1835:08588
08589:-00067:-00129:-00137:002163.1835:08589
08590:-00186:+00261:+00059:002163.1835:08590
08591:-00195:+00012:+00309:002163.1835:08591
08592:+00327:+00109:+00048:002163.1835:08592
08593:+00269:+00059:+00013:002163.1835:08593
08594:-00146:-00151:+00016:002163.1835:08594
08595:-00335:+00388:+00142:002163.1835:08595
08596:-00106:+00002:+00369:002163.1835:08596
08597:+00071:+00245:-00152:002162.5104:08597
08598:-00007:+00394:+00400:002162.5104:08598
08599:-00132:-00067:+00178:002162.5104:08599
08600:-00044:+00232:-00268:002162.5104:08600
08601:-00146:-00017:+00227:002162.5104:08601
08602:-00217:+00037:+00145:002162.5104:08602
08603:+00142:+00117:+00008:002162.5104:08603
08604:+00136:-00179:-00078:002162.5104:08604
08605:-00129:+00350:-00135:002162.5104:08605
08606:-00114:-00032:+00237:002162.5104:08606
08607:-00101:+00150:+00019:002156.5607:08607
08608:+00042:+00397:-00184:002156.5607:08608
08609:+00248:+00151:+00176:002156.5607:08609
08610:+00110:-00081:-00198:002156.5607:08610
08611:-00026:+00323:-00237:002156.5607:08611
08612:-00076:-00257:-00009:002156.5607:08612
08613:-00042:-00088:-00121:002156.5607:08613
08614:+00086:+00161:+00144:002156.5607:08614
08615:+00001:-00425:-00227:002156.5607:08615
08616:-00031:+00119:-00209:002151.8791:08616
08617:-00063:-00088:+00157:002151.8791:08617
08618:-00186:-00345:-00156:002151.8791:08618
08619:-00083:+00309:-00165:002151.8791:08619
08620:+00111:-00098:+00114:002151.8791:08620
08621:+00099:-00233:-00199:002151.8791:08621
08622:-00103:+00362:-00231:002151.8791:08622
08623:-00182:-00214:+00064:002151.8791:08623
08624:-00104:-00021:-00229:002151.8791:08624
08625:+00103:-00044:+00019:002132.6933:08625
08626:+00055:-00062:-00389:002132.6933:08626
08627:+00011:+00092:+00021:002132.6933:08627
08628:-00035:-00277:+00133:002132.6933:08628
08629:-00138:+00024:-00264:002132.6933:08629
08630:-00168:+00319:+00231:002132.6933:08630
08631:+00135:+00090:+00155:002132.6933:08631
08632:+00135:+00154:-00243:002132.6933:08632
08633:-00191:+00169:-00010:002132.6933:08633
08634:-00187:+00184:+00066:002132.6933:08634
08635:-00115:-00008:-00085:002126.7687:08635
08636:-00150:-00013:-00030:002126.7687:08636
08637:-00031:+00046:-00052:002126.7687:08637
08638:+00102:+00017:+00047:002126.7687:08638
08639:-00140:-00064:+00021:002126.7687:08639
08640:-00176:+00093:+00023:002126.7687:08640
08641:-00066:+00417:+00074:002126.7687:08641
08642:+00026:+00222:+00454:002126.7687:08642
08643:+00078:+00158:-00218:002126.7687:08643
08644:+00033:+00202:-00521:002115.0607:08644
08645:-00115:+00493:+00103:002115.0607:08645
08646:-00148:-00251:+00019:002115.0607:08646
08647:-00013:-00103:-00459:002115.0607:08647
08648:+00115:+00187:-00302:002115.0607:08648
08649:-00155:-00225:+00297:002115.0607:08649
08650:-00153:-00101:-00168:002115.0607:08650
08651:+00111:+00361:+00317:002115.0607:08651
08652:-00089:+00035:+00360:002115.0607:08652
08653:+00016:-00144:+00227:002115.0607:08653
08654:+00245:+00428:+00026:002093.1555:08654
08655:+00016:+00069:+00142:002093.1555:08655
08656:-00216:-00056:+00214:002093.1555:08656
08657:+00019:+00134:-00260:002093.1555:08657
08658:+00103:+00272:-00193:002093.1555:08658
08659:-00052:-00080:+00204:002093.1555:08659
08660:-00011:+00007:-00252:002093.1555:08660
08661:-00030:+00205:-00318:002093.1555:08661
08662:-00076:-00090:+00107:002093.1555:08662
08663:+00065:+00056:-00049:002080.0922:08663
08664:+00307:-00001:-00194:002080.0922:08664
08665:-00011:-00032:+00091:002080.0922:08665
08666:-00176:+00106:+00199:002080.0922:08666
08667:+00033:+00093:-00082:002080.0922:08667
08668:+00117:+00253:+00040:002080.0922:08668
08669:-00079:-00005:+00214:002080.0922:08669
08670:+00021:+00061:-00075:002080.0922:08670
08671:+00103:+00232:+00125:002080.0922:08671
08672:+00016:-00022:+00023:002080.0922:08672
08673:-00172:+00064:-00133:002075.8361:08673
08674:-00112:+00074:-00003:002075.8361:08674
08675:-00126:+00274:+00061:002075.8361:08675
08676:+00041:-00038:-00011:002075.8361:08676
08677:+00081:+00107:-00127:002075.8361:08677
08678:+00029:+00034:-00137:002075.8361:08678
08679:-00178:-00050:-00023:002075.8361:08679
08680:-00165:-00023:-00001:002075.8361:08680
08681:+00002:+00122:+00285:002075.8361:08681
08682:+00046:+00021:+00142:002075.8361:08682
08683:+00107:-00069:+00195:002072.1206:08683
08684:+00002:+00326:+00004:002072.1206:08684
08685:-00088:+00228:+00323:002072.1206:08685
08686:-00151:+00180:+00099:002072.1206:08686
08687:-00071:+00301:-00006:002072.1206:08687
08688:+00012:+00191:+00357:002072.1206:08688
08689:+00042:+00003:-00173:002072.1206:08689
08690:+00052:+00219:-00062:002072.1206:08690
08691:-00085:+00106:+00112:002072.1206:08691
08692:-00166:-00083:-00052:002090.7329:08692
08693:-00011:+00102:-00063:002090.7329:08693
08694:+00042:+00103:+00057:002090.7329:08694
08695:+00044:+00003:-00033:002090.7329:08695
08696:-00019:+00179:-00136:002090.7329:08696
08697:-00100:+00045:+00044:002090.7329:08697
08698:-00157:+00270:-00123:002090.7329:08698
08699:+00084:-00010:+00112:002090.7329:08699
08700:+00149:+00114:+00137:002090.7329:08700
08701:+00124:+00151:+00007:002090.7329:08701
08702:+00047:-00082:-00091:002107.8527:08702
08703:-00158:+00067:+00001:002107.8527:08703
08704:-00199:+00092:-00024:002107.8527:08704
08705:-00052:-00048:+00030:002107.8527:08705
08706:+00131:+00148:+00119:002107.8527:08706
08707:+00114:+00084:-00118:002107.8527:08707
08708:+00078:-00007:-00123:002107.8527:08708
08709:-00268:+00086:-00101:002107.8527:08709
08710:-00342:+00039:+00044:002107.8527:08710
08711:+00113:+00102:-00022:002114.5952:08711
08712:+00273:-00138:+00014:002114.5952:08712
08713:+00111:+00032:-00375:002114.5952:08713
08714:-00213:-00016:-00101:002114.5952:08714
08715:-00224:+00152:-00217:002114.5952:08715
08716:-00125:+00070:+00087:002114.5952:08716
08717:+00133:-00179:+00006:002114.5952:08717
08718:+00309:+00113:-00592:002114.5952:08718
08719:+00192:-00136:-00313:002114.5952:08719
08720:-00270:-00090:-00411:002114.5952:08720
08721:-00448:+00039:-00480:002130.6276:08721
08722:-00037:-00041:+00038:002130.6276:08722
08723:+00300:-00162:-00272:002130.6276:08723
08724:+00256:+00120:-00565:002130.6276:08724
08725:+00081:-00159:-00266:002130.6276:08725
08726:-00121:+00292:-00611:002130.6276:08726
08727:-00134:-00168:-00408:002130.6276:08727
08728:+00090:-00057:-00273:002130.6276:08728
08729:+00400:+00100:-00196:002130.6276:08729
08730:+00253:-00285:-00309:002140.8176:08730
08731:+00122:+00202:-00450:002140.8176:08731
08732:-00186:-00080:+00129:002140.8176:08732
08733:-00221:+00121:-00060:002140.8176:08733
08734:+00257:+00289:+00357:002140.8176:08734
08735:+00242:+00161:-00167:002140.8176:08735
08736:-00218:+00196:-00308:002140.8176:08736
08737:-00368:+00242:+00102:002140.8176:08737
08738:-00211:+00075:+00163:002140.8176:08738
08739:+00146:+00214:+00127:002136.4951:08739
08740:+00111:+00112:+00174:002136.4951:08740
08741:-00063:-00037:-00125:002136.4951:08741
08742:-00155:+00048:-00228:002136.4951:08742
08743:-00240:-00005:-00009:002136.4951:08743
08744:-00128:+00166:+00260:002136.4951:08744
08745:+00125:-00031:+00100:002136.4951:08745
08746:+00250:+00015:+00107:002136.4951:08746
08747:+00269:+00162:+00141:002136.4951:08747
08748:-00072:-00170:+00021:002136.4951:08748
08749:-00271:-00014:+00211:002152.9121:08749
08750:-00044:-00037:+00191:002152.9121:08750
08751:+00236:-00030:+00159:002152.9121:08751
08752:+00197:-00038:-00002:002152.9121:08752
08753:-00125:+00068:+00101:002152.9121:08753
08754:-00116:+00145:+00065:002152.9121:08754
08755:-00046:+00161:+00137:002152.9121:08755
08756:+00038:+00125:+00243:002152.9121:08756
08757:+00153:+00210:+00139:002152.9121:08757
08758:-00041:+00169:-00047:002155.7685:08758
08759:-00177:+00050:+00076:002155.7685:08759
08760:-00057:+00180:+00077:002155.7685:08760
08761:+00342:+00245:+00354:002155.7685:08761
08762:+00245:+00126:+00088:002155.7685:08762
08763:+00097:+00186:-00058:002155.7685:08763
08764:+00050:+00134:+00075:002155.7685:08764
08765:-00019:+00159:+00127:002155.7685:08765
08766:+00027:+00018:+00098:002155.7685:08766
08767:+00242:+00196:-00379:002151.3781:08767
08768:+00258:-00088:-00088:002151.3781:08768
08769:-00021:+00048:-00234:002151.3781:08769
08770:-00075:-00056:-00113:002151.3781:08770
08771:-00015:+00044:+00163:002151.3781:08771
08772:+00085:+00271:-00115:002151.3781:08772
08773:+00231:-00120:+00121:002151.3781:08773
08774:+00099:+00039:-00299:002151.3781:08774
08775:-00145:+00029:-00242:002151.3781:08775
08776:-00132:-00154:-00037:002160.5815:08776
08777:+00064:+00153:-00047:002160.5815:08777
08778:+00167:-00156:+00208:002160.5815:08778
08779:+00251:-00023:-00049:002160.5815:08779
08780:-00016:+00205:-00174:002160.5815:08780
08781:-00102:-00150:+00062:002160.5815:08781
08782:-00110:+00097:-00102:002160.5815:08782
08783:+00170:-00006:+00303:002160.5815:08783
08784:+00156:-00150:+00021:002160.5815:08784
08785:+00242:+00107:-00397:002160.5815:08785
08786:+00019:+00043:+00182:002167.2402:08786
08787:-00268:-00227:-00002:002167.2402:08787
08788:-00276:+00195:+00018:002167.2402:08788
08789:-00059:-00099:+00198:002167.2402:08789
08790:+00340:+00079:+00143:002167.2402:08790
08791:-00027:+00032:+00093:002167.2402:08791
08792:-00274:+00016:-00053:002167.2402:08792
08793:-00383:+00180:+00118:002167.2402:08793
08794:+00099:+00060:+00029:002167.2402:08794
08795:+00204:+00137:+00209:002155.1835:08795
08796:+00071:+00206:-00134:002155.1835:08796
08797:-00166:+00130:+00066:002155.1835:08797
08798:-00223:+00195:+00160:002155.1835:08798
08799:-00030:+00084:+00088:002155.1835:08799
08800:+00059:+00021:+00347:002155.1835:08800
08801:+00039:+00360:-00274:002155.1835:08801
08802:+00158:+00377:+00285:002155.1835:08802
08803:+00009:-00025:+00132:002155.1835:08803
08804:-00211:+00256:-00389:002164.3823:08804
08805:-00080:+00133:+00293:002164.3823:08805
08806:+00045:-00164:-00127:002164.3823:08806
08807:+00152:+00043:-00301:002164.3823:08807
08808:+00044:-00015:-00256:002164.3823:08808
08809:-00106:+00099:-00014:002164.3823:08809
08810:-00099:-00037:+00093:002164.3823:08810
08811:-00048:+00153:-00205:002164.3823:08811
08812:+00105:+00130:+00008:002164.3823:08812
08813:-00083:+00152:+00083:002159.6225:08813
08814:+00033:+00126:-00061:002159.6225:08814
08815:-00056:+00034:-00246:002159.6225:08815
08816:-00099:+00234:-00022:002159.6225:08816
08817:-00002:-00092:-00014:002159.6225:08817
08818:+00164:+00046:-00296:002159.6225:08818
08819:+00132:+00072:-00133:002159.6225:08819
08820:-00149:-00116:-00086:002159.6225:08820
08821:-00219:-00082:-00022:002159.6225:08821
08822:-00103:+00126:-00118:002159.6225:08822
08823:+00095:+00297:+00068:002132.9252:08823
08824:-00062:+00099:+00168:002132.9252:08824
08825:-00128:+00045:-00177:002132.9252:08825
08826:-00159:+00222:-00119:002132.9252:08826
08827:-00104:+00141:+00137:002132.9252:08827
08828:-00080:-00159:-00047:002132.9252:08828
08829:+00027:+00068:-00078:002132.9252:08829
08830:-00032:+00073:-00049:002132.9252:08830
08831:-00064:+00045:+00074:002132.9252:08831
08832:-00080:+00039:+00110:002134.3398:08832
08833:+00007:+00175:+00067:002134.3398:08833
08834:+00144:+00419:+00007:002134.3398:08834
08835:+00092:+00059:+00227:002134.3398:08835
08836:+00076:+00070:-00129:002134.3398:08836
08837:+00108:+00287:-00097:002134.3398:08837
08838:-00041:+00111:+00257:002134.3398:08838
08839:-00046:-00059:-00086:002134.3398:08839
08840:+00044:-00087:-00272:002134.3398:08840
08841:-00049:+00101:-00268:002134.3398:08841
08842:-00128:+00026:+00364:002122.4365:08842
08843:-00100:-00136:+00015:002122.4365:08843
08844:-00020:+00316:-00033:002122.4365:08844
08845:+00108:+00235:+00315:002122.4365:08845
08846:+00051:+00077:+00143:002122.4365:08846
08847:-00118:+00125:-00214:002122.4365:08847
08848:-00013:+00220:-00010:002122.4365:08848
08849:-00059:-00144:-00001:002122.4365:08849
08850:+00004:-00069:-00104:002122.4365:08850
08851:+00035:-00076:-00333:002096.7680:08851
08852:+00052:+00067:-00422:002096.7680:08852
08853:-00157:-00085:+00303:002096.7680:08853
08854:-00099:-00068:-00060:002096.7680:08854
08855:+00033:+00261:+00063:002096.7680:08855
08856:-00034:+00097:+00353:002096.7680:08856
08857:+00237:-00072:-00016:002096.7680:08857
08858:+00086:+00206:-00088:002096.7680:08858
08859:-00193:+00136:+00244:002096.7680:08859
08860:-00052:+00111:+00037:002096.7680:08860
08861:+00115:+00252:-00130:002094.3386:08861
08862:+00098:+00114:+00120:002094.3386:08862
08863:+00040:+00071:-00074:002094.3386:08863
08864:-00056:+00091:-00007:002094.3386:08864
08865:-00222:+00168:+00014:002094.3386:08865
08866:+00005:+00118:-00080:002094.3386:08866
08867:-00001:+00034:-00046:002094.3386:08867
08868:+00005:+00104:-00108:002094.3386:08868
08869:+00130:-00026:+00053:002094.3386:08869
08870:-00133:+00008:-00120:002089.9946:08870
08871:-00179:+00175:-00096:002089.9946:08871
08872:-00172:+00085:+00186:002089.9946:08872
08873:-00036:-00102:+00052:002089.9946:08873
08874:+00185:+00205:+00169:002089.9946:08874
08875:+00065:+00021:+00100:002089.9946:08875
08876:-00098:-00043:-00018:002089.9946:08876
08877:-00155:+00096:+00072:002089.9946:08877
08878:-00118:+00061:+00066:002089.9946:08878
08879:-00107:-00078:+00226:002089.9946:08879
08880:-00009:+00131:-00071:002089.6616:08880
08881:+00011:+00099:+00097:002089.6616:08881
08882:-00011:+00055:-00004:002089.6616:08882
08883:-00088:-00041:-00122:002089.6616:08883
08884:-00182:+00107:+00067:002089.6616:08884
08885:-00051:+00017:+00079:002089.6616:08885
08886:+00171:+00077:+00056:002089.6616:08886
08887:+00064:+00115:+00033:002089.6616:08887
08888:-00144:+00044:+00030:002089.6616:08888
[truncated: 50,041 more chars]
