# Supplementary material for: Suboptimal Omnidirectional Wheel Design and Implementation
Source: Sensors (Basel). 2021 Jan 28;21(3):865. doi: 10.3390/s21030865 (PMC7865864; doi:10.3390/s21030865)
Supplement: Supplementary file 1 [file sensors-21-00865-s001.zip › 3.-Data 30 Fixed Wheel/ACDATA13.TXT]

00001:+00058:-00006:+00076:000986.6314:00001
00002:-00006:-00008:+00092:000986.6314:00002
00003:-00082:-00020:-00226:000986.6314:00003
00004:-00035:+00051:+00152:000986.6314:00004
00005:-00086:+00005:+00047:000986.6314:00005
00006:+00044:+00039:-00202:000986.6314:00006
00007:-00069:+00060:+00118:001004.7286:00007
00008:-00078:+00053:-00009:001004.7286:00008
00009:-00075:+00174:-00048:001004.7286:00009
00010:-00016:+00113:+00144:001004.7286:00010
00011:-00005:+00079:+00007:001004.7286:00011
00012:+00200:+00014:-00116:001004.7286:00012
00013:+00089:+00042:+00052:001004.7286:00013
00014:-00014:+00034:-00029:001004.7286:00014
00015:-00106:+00066:-00053:001004.7286:00015
00016:+00012:+00102:-00079:001004.7286:00016
00017:-00023:+00036:-00041:001004.7286:00017
00018:+00011:+00079:-00091:001004.7286:00018
00019:-00085:+00029:-00013:001004.7286:00019
00020:-00032:+00059:+00005:001004.7286:00020
00021:+00024:+00087:+00057:001004.7286:00021
00022:-00052:+00045:+00010:001004.7286:00022
00023:+00052:+00152:+00008:001004.7286:00023
00024:+00171:+00039:+00051:001004.7286:00024
00025:+00056:+00146:+00104:001004.7286:00025
00026:-00084:-00089:-00046:001020.5361:00026
00027:-00141:+00154:-00177:001020.5361:00027
00028:-00110:+00095:+00200:001020.5361:00028
00029:+00144:+00103:+00040:001020.5361:00029
00030:+00081:+00018:-00006:001020.5361:00030
00031:-00180:-00128:+00077:001020.5361:00031
00032:-00171:+00188:-00129:001020.5361:00032
00033:-00041:+00080:+00061:001020.5361:00033
00034:+00083:+00116:-00036:001020.5361:00034
00035:+00025:+00060:+00066:001020.5361:00035
00036:+00051:+00042:+00072:001020.5361:00036
00037:+00056:+00009:+00113:001020.5361:00037
00038:-00030:+00128:+00030:001020.5361:00038
00039:-00118:-00030:-00010:001020.5361:00039
00040:-00043:+00160:-00069:001020.5361:00040
00041:+00120:-00040:+00036:001020.5361:00041
00042:+00038:+00009:-00025:001020.5361:00042
00043:-00110:+00126:-00018:001020.5361:00043
00044:-00168:+00061:+00014:001020.5361:00044
00045:+00081:+00192:-00137:001020.5361:00045
00046:+00277:-00036:+00155:001033.9208:00046
00047:+00150:+00084:-00050:001033.9208:00047
00048:-00112:+00032:+00130:001033.9208:00048
00049:+00028:+00156:-00050:001033.9208:00049
00050:+00064:-00003:-00096:001033.9208:00050
00051:-00116:+00142:-00038:001033.9208:00051
00052:-00106:-00048:-00138:001033.9208:00052
00053:+00066:+00020:-00111:001033.9208:00053
00054:+00008:-00027:-00015:001033.9208:00054
00055:-00101:-00008:-00118:001033.9208:00055
00056:-00148:+00015:-00124:001033.9208:00056
00057:-00051:-00020:-00135:001033.9208:00057
00058:+00057:-00014:-00088:001033.9208:00058
00059:+00119:+00011:-00150:001033.9208:00059
00060:+00014:+00013:-00173:001033.9208:00060
00061:-00107:+00061:-00329:001033.9208:00061
00062:-00044:-00033:-00132:001033.9208:00062
00063:+00009:+00082:-00155:001033.9208:00063
00064:+00049:-00091:-00164:001033.9208:00064
00065:-00068:+00048:-00171:001038.6022:00065
00066:-00049:-00101:-00289:001038.6022:00066
00067:-00014:-00020:-00376:001038.6022:00067
00068:-00036:-00010:-00224:001038.6022:00068
00069:-00070:-00053:-00198:001038.6022:00069
00070:+00040:+00012:-00113:001038.6022:00070
00071:+00074:+00023:-00013:001038.6022:00071
00072:+00037:+00072:-00057:001038.6022:00072
00073:-00124:-00044:-00053:001038.6022:00073
00074:-00136:+00090:-00187:001038.6022:00074
00075:-00055:+00021:+00025:001038.6022:00075
00076:-00086:+00050:-00050:001038.6022:00076
00077:-00155:-00005:-00015:001038.6022:00077
00078:-00169:-00030:-00009:001038.6022:00078
00079:-00104:+00037:-00054:001038.6022:00079
00080:-00133:-00049:+00181:001038.6022:00080
00081:-00014:+00069:+00055:001038.6022:00081
00082:+00089:+00026:+00123:001038.6022:00082
00083:+00124:+00152:+00134:001038.6022:00083
00084:-00067:+00107:+00080:001046.4851:00084
00085:-00088:+00137:+00116:001046.4851:00085
00086:-00077:+00110:+00122:001046.4851:00086
00087:-00051:+00105:+00113:001046.4851:00087
00088:+00009:+00056:+00119:001046.4851:00088
00089:-00060:+00083:-00036:001046.4851:00089
00090:-00101:+00085:+00079:001046.4851:00090
00091:-00143:+00072:+00111:001046.4851:00091
00092:+00015:-00020:+00155:001046.4851:00092
00093:+00055:+00024:+00095:001046.4851:00093
00094:+00082:+00001:+00080:001046.4851:00094
00095:-00046:+00041:+00084:001046.4851:00095
00096:-00108:+00086:+00030:001046.4851:00096
00097:-00125:+00123:-00020:001046.4851:00097
00098:-00065:+00128:-00002:001046.4851:00098
00099:-00057:+00126:+00015:001046.4851:00099
00100:-00029:+00122:-00007:001046.4851:00100
00101:-00057:+00097:+00074:001046.4851:00101
00102:-00040:+00124:+00013:001046.4851:00102
00103:+00136:+00023:+00135:001056.1508:00103
00104:+00248:+00170:-00114:001056.1508:00104
00105:+00246:+00064:+00000:001056.1508:00105
00106:-00052:+00053:+00017:001056.1508:00106
00107:-00104:+00108:-00117:001056.1508:00107
00108:+00070:+00065:+00133:001056.1508:00108
00109:+00232:+00049:-00128:001056.1508:00109
00110:+00146:+00042:-00095:001056.1508:00110
00111:-00087:+00021:-00085:001056.1508:00111
00112:-00124:+00037:-00196:001056.1508:00112
00113:-00011:+00063:-00058:001056.1508:00113
00114:-00004:-00060:-00109:001056.1508:00114
00115:+00047:+00017:-00025:001056.1508:00115
00116:+00259:-00002:-00011:001056.1508:00116
00117:+00089:-00007:-00070:001056.1508:00117
00118:-00088:-00039:-00032:001056.1508:00118
00119:-00141:-00019:-00112:001056.1508:00119
00120:+00007:+00012:-00007:001056.1508:00120
00121:+00165:-00001:-00027:001056.1508:00121
00122:-00008:+00014:-00061:001059.1807:00122
00123:-00081:-00003:-00037:001059.1807:00123
00124:-00007:+00036:+00021:001059.1807:00124
00125:+00112:+00085:+00073:001059.1807:00125
00126:+00151:+00009:+00076:001059.1807:00126
00127:+00172:+00108:+00056:001059.1807:00127
00128:+00114:+00014:+00079:001059.1807:00128
00129:-00035:+00075:-00035:001059.1807:00129
00130:-00064:+00059:+00108:001059.1807:00130
00131:-00015:+00089:+00030:001059.1807:00131
00132:+00038:+00038:+00129:001059.1807:00132
00133:-00015:+00118:+00008:001059.1807:00133
00134:-00086:+00039:+00036:001059.1807:00134
00135:-00093:+00143:-00005:001059.1807:00135
00136:-00026:+00072:+00095:001059.1807:00136
00137:+00043:+00139:+00093:001059.1807:00137
00138:+00147:+00076:+00090:001059.1807:00138
00139:+00137:+00073:+00047:001059.1807:00139
00140:-00029:+00093:+00004:001059.1807:00140
00141:-00116:+00136:-00021:001057.2229:00141
00142:-00039:+00076:+00053:001057.2229:00142
00143:+00104:+00101:-00012:001057.2229:00143
00144:+00041:+00039:+00128:001057.2229:00144
00145:+00034:+00116:+00005:001057.2229:00145
00146:-00033:+00004:-00086:001057.2229:00146
00147:-00031:+00085:-00083:001057.2229:00147
00148:-00044:-00067:+00035:001057.2229:00148
00149:+00155:+00071:-00048:001057.2229:00149
00150:+00154:+00030:-00037:001057.2229:00150
00151:-00021:+00066:-00165:001057.2229:00151
00152:-00095:+00076:-00037:001057.2229:00152
00153:-00162:-00008:+00000:001057.2229:00153
00154:+00082:+00057:-00071:001057.2229:00154
00155:+00061:-00052:+00070:001057.2229:00155
00156:+00073:+00100:+00014:001057.2229:00156
00157:-00155:-00114:-00030:001057.2229:00157
00158:-00067:+00068:-00232:001057.2229:00158
00159:-00043:-00023:-00003:001057.2229:00159
00160:+00097:+00024:-00025:001053.4555:00160
00161:+00099:+00104:-00129:001053.4555:00161
00162:+00039:+00017:-00091:001053.4555:00162
00163:-00047:-00011:+00037:001053.4555:00163
00164:-00088:+00033:+00012:001053.4555:00164
00165:-00036:+00005:-00060:001053.4555:00165
00166:-00010:+00142:+00021:001053.4555:00166
00167:-00061:+00074:-00137:001053.4555:00167
00168:-00044:+00135:-00052:001053.4555:00168
00169:-00033:+00040:+00069:001053.4555:00169
00170:+00045:+00103:-00030:001053.4555:00170
00171:-00052:+00022:+00102:001053.4555:00171
00172:+00000:+00092:-00026:001053.4555:00172
00173:+00044:-00025:-00001:001053.4555:00173
00174:-00032:+00044:-00083:001053.4555:00174
00175:-00086:+00012:+00116:001053.4555:00175
00176:-00173:+00044:-00092:001053.4555:00176
00177:-00082:+00136:+00016:001053.4555:00177
00178:+00018:+00100:+00048:001053.4555:00178
00179:+00048:+00202:-00028:001048.3712:00179
00180:-00089:+00018:+00115:001048.3712:00180
00181:-00007:+00099:+00035:001048.3712:00181
00182:+00023:+00038:+00020:001048.3712:00182
00183:+00041:+00022:-00041:001048.3712:00183
00184:+00021:+00035:+00040:001048.3712:00184
00185:+00073:+00119:+00010:001048.3712:00185
00186:+00010:-00015:+00038:001048.3712:00186
00187:-00224:+00121:-00112:001048.3712:00187
00188:-00244:-00013:+00077:001048.3712:00188
00189:+00109:+00078:+00045:001048.3712:00189
00190:-00004:+00080:+00005:001048.3712:00190
00191:-00108:+00059:+00080:001048.3712:00191
00192:-00095:+00055:+00030:001048.3712:00192
00193:+00063:+00035:-00012:001048.3712:00193
00194:+00076:+00028:+00060:001048.3712:00194
00195:-00024:+00122:-00083:001048.3712:00195
00196:-00005:+00104:-00062:001048.3712:00196
00197:-00040:+00041:-00032:001048.3712:00197
00198:-00062:+00069:-00067:001043.8088:00198
00199:-00117:+00069:-00013:001043.8088:00199
00200:+00094:+00120:-00012:001043.8088:00200
00201:+00075:-00081:+00033:001043.8088:00201
00202:+00026:+00122:-00079:001043.8088:00202
00203:-00156:+00044:+00038:001043.8088:00203
00204:-00099:+00086:-00044:001043.8088:00204
00205:+00061:+00032:-00090:001043.8088:00205
00206:+00136:+00048:+00039:001043.8088:00206
00207:+00116:-00005:-00085:001043.8088:00207
00208:-00004:+00080:-00198:001043.8088:00208
00209:-00161:-00032:+00016:001043.8088:00209
00210:-00152:+00071:-00235:001043.8088:00210
00211:-00035:-00050:-00012:001043.8088:00211
00212:+00148:+00087:-00038:001043.8088:00212
00213:+00136:+00002:-00104:001043.8088:00213
00214:-00124:+00021:+00035:001043.8088:00214
00215:-00221:+00081:-00136:001043.8088:00215
00216:-00159:-00004:-00159:001043.8088:00216
00217:+00137:+00110:+00026:001043.5815:00217
00218:+00219:+00110:-00001:001043.5815:00218
00219:+00190:+00028:+00079:001043.5815:00219
00220:-00210:-00021:+00101:001043.5815:00220
00221:-00203:+00064:-00022:001043.5815:00221
00222:-00091:+00042:-00070:001043.5815:00222
00223:+00048:+00097:+00080:001043.5815:00223
00224:+00082:+00064:+00044:001043.5815:00224
00225:+00051:+00101:-00024:001043.5815:00225
00226:-00102:+00080:+00102:001043.5815:00226
00227:-00170:+00060:-00131:001043.5815:00227
00228:-00019:+00042:+00015:001043.5815:00228
00229:+00007:+00063:+00083:001043.5815:00229
00230:+00100:+00022:+00005:001043.5815:00230
00231:+00065:+00010:-00164:001043.5815:00231
00232:-00067:+00037:+00119:001043.5815:00232
00233:-00206:+00097:-00043:001043.5815:00233
00234:-00136:+00083:-00111:001043.5815:00234
00235:-00012:+00097:+00048:001043.5815:00235
00236:+00122:+00076:+00063:001038.6285:00236
00237:+00047:+00117:+00046:001038.6285:00237
00238:-00066:+00125:+00084:001038.6285:00238
00239:-00129:+00020:-00014:001038.6285:00239
00240:+00028:+00043:-00015:001038.6285:00240
00241:+00125:+00060:+00066:001038.6285:00241
00242:+00177:+00112:-00069:001038.6285:00242
00243:+00024:-00036:-00022:001038.6285:00243
00244:-00043:+00039:-00082:001038.6285:00244
00245:-00123:+00070:-00043:001038.6285:00245
00246:-00047:+00073:-00064:001038.6285:00246
00247:+00010:-00022:+00029:001038.6285:00247
00248:+00087:+00124:-00095:001038.6285:00248
00249:-00064:-00043:+00161:001038.6285:00249
00250:-00061:+00076:-00134:001038.6285:00250
00251:-00021:-00016:+00059:001038.6285:00251
00252:-00060:+00056:+00011:001038.6285:00252
00253:+00063:-00017:-00004:001038.6285:00253
00254:+00165:+00091:+00027:001038.6285:00254
00255:+00004:+00043:+00038:001038.6285:00255
00256:-00104:+00059:-00059:001031.6607:00256
00257:-00088:+00040:-00070:001031.6607:00257
00258:+00012:+00056:+00090:001031.6607:00258
00259:+00096:-00094:-00032:001031.6607:00259
00260:-00023:+00059:-00317:001031.6607:00260
00261:-00035:+00078:+00063:001031.6607:00261
00262:-00098:+00060:-00057:001031.6607:00262
00263:-00006:-00003:-00046:001031.6607:00263
00264:-00020:+00092:+00046:001031.6607:00264
00265:+00116:+00001:-00053:001031.6607:00265
00266:-00003:+00024:+00005:001031.6607:00266
00267:-00042:+00072:-00018:001031.6607:00267
00268:-00157:+00004:-00144:001031.6607:00268
00269:+00008:+00120:-00021:001031.6607:00269
00270:+00026:+00057:+00054:001031.6607:00270
00271:+00054:+00090:-00067:001031.6607:00271
00272:-00063:-00016:+00114:001031.6607:00272
00273:-00009:+00125:+00023:001031.6607:00273
00274:-00078:+00032:-00001:001031.6607:00274
00275:-00010:+00059:+00036:001019.4695:00275
00276:-00024:+00057:+00009:001019.4695:00276
00277:+00140:+00014:-00019:001019.4695:00277
00278:+00064:+00016:-00178:001019.4695:00278
00279:-00112:-00022:-00030:001019.4695:00279
00280:-00106:+00000:-00069:001019.4695:00280
00281:-00063:+00128:+00009:001019.4695:00281
00282:+00031:+00016:+00058:001019.4695:00282
00283:+00057:-00053:-00006:001019.4695:00283
00284:-00037:+00151:+00048:001019.4695:00284
00285:-00062:+00058:+00173:001019.4695:00285
00286:+00002:+00070:+00070:001019.4695:00286
00287:-00038:+00033:+00033:001019.4695:00287
00288:+00042:+00122:+00011:001019.4695:00288
00289:+00110:+00068:+00018:001019.4695:00289
00290:+00078:+00233:-00165:001019.4695:00290
00291:-00054:+00080:-00062:001019.4695:00291
00292:-00109:+00023:-00003:001019.4695:00292
00293:+00018:+00042:+00068:001019.4695:00293
00294:+00044:+00037:+00054:001019.4695:00294
00295:-00029:+00006:+00023:001000.7268:00295
00296:-00077:+00032:-00203:001000.7268:00296
00297:-00085:-00035:-00245:001000.7268:00297
00298:-00074:+00070:+00045:001000.7268:00298
00299:-00015:-00022:+00062:001000.7268:00299
00300:+00058:+00131:-00004:001000.7268:00300
00301:+00127:-00019:+00010:001000.7268:00301
00302:+00152:+00038:-00263:001000.7268:00302
00303:-00045:+00089:+00204:001000.7268:00303
00304:-00163:+00032:+00096:001000.7268:00304
00305:-00116:+00089:+00024:001000.7268:00305
00306:+00063:+00092:+00094:001000.7268:00306
00307:+00032:-00034:+00003:001000.7268:00307
00308:+00028:+00085:-00027:001000.7268:00308
00309:+00011:+00141:+00006:001000.7268:00309
00310:-00068:+00138:+00039:001000.7268:00310
00311:-00055:+00048:-00017:001000.7268:00311
00312:+00089:+00057:+00072:001000.7268:00312
00313:+00151:-00096:+00029:001000.7268:00313
00314:+00100:+00092:-00036:001000.7268:00314
00315:-00015:+00183:-00044:001000.7268:00315
00316:-00108:-00067:-00080:000984.0858:00316
00317:-00038:+00057:-00025:000984.0858:00317
00318:+00122:+00075:+00130:000984.0858:00318
00319:+00071:+00000:-00083:000984.0858:00319
00320:-00017:+00134:-00254:000984.0858:00320
00321:-00053:+00024:-00149:000984.0858:00321
00322:+00002:+00087:+00076:000984.0858:00322
00323:+00016:-00072:+00147:000984.0858:00323
00324:+00014:+00082:+00020:000984.0858:00324
00325:+00201:+00149:+00000:000984.0858:00325
00326:+00088:+00157:-00056:000984.0858:00326
00327:-00025:+00055:-00113:000984.0858:00327
00328:-00117:-00083:+00127:000984.0858:00328
00329:+00031:+00096:+00027:000984.0858:00329
00330:+00089:+00122:+00081:000984.0858:00330
00331:+00075:+00097:+00032:000984.0858:00331
00332:+00009:+00126:-00074:000984.0858:00332
00333:-00057:+00077:+00083:000984.0858:00333
00334:+00009:+00008:+00167:000984.0858:00334
00335:+00065:+00142:+00182:000984.0858:00335
00336:+00047:+00063:+00008:000970.3658:00336
00337:+00077:+00175:-00065:000970.3658:00337
00338:+00077:-00010:-00007:000970.3658:00338
00339:-00087:+00066:-00073:000970.3658:00339
00340:-00047:+00018:+00059:000970.3658:00340
00341:-00057:+00083:-00023:000970.3658:00341
00342:+00044:+00086:+00000:000970.3658:00342
00343:+00138:+00079:-00038:000970.3658:00343
00344:+00068:-00068:+00002:000970.3658:00344
00345:-00125:+00049:-00082:000970.3658:00345
00346:-00078:+00082:+00043:000970.3658:00346
00347:+00000:+00146:+00030:000970.3658:00347
00348:-00004:+00042:+00040:000970.3658:00348
00349:+00048:+00098:+00024:000970.3658:00349
00350:+00085:+00031:-00042:000970.3658:00350
00351:+00139:+00045:-00057:000970.3658:00351
00352:-00043:+00110:+00063:000970.3658:00352
00353:-00158:+00022:+00055:000970.3658:00353
00354:-00089:+00078:+00021:000970.3658:00354
00355:-00047:+00117:+00096:000970.3658:00355
00356:-00037:-00063:-00027:000970.3658:00356
00357:+00042:+00040:-00035:000958.7072:00357
00358:-00042:+00013:+00001:000958.7072:00358
00359:-00015:+00067:-00028:000958.7072:00359
00360:-00098:+00059:-00025:000958.7072:00360
00361:-00047:+00048:+00024:000958.7072:00361
00362:+00058:+00102:-00017:000958.7072:00362
00363:+00068:-00032:-00032:000958.7072:00363
00364:-00056:+00054:+00015:000958.7072:00364
00365:-00018:+00055:-00012:000958.7072:00365
00366:-00083:+00066:-00024:000958.7072:00366
00367:-00015:+00022:+00034:000958.7072:00367
00368:+00004:+00060:-00010:000958.7072:00368
00369:-00016:+00004:-00040:000958.7072:00369
00370:-00004:+00049:+00002:000958.7072:00370
00371:-00053:+00102:-00068:000958.7072:00371
00372:-00103:+00012:+00054:000958.7072:00372
00373:-00046:+00056:-00093:000958.7072:00373
00374:+00001:+00052:-00008:000958.7072:00374
00375:-00002:+00012:+00015:000958.7072:00375
00376:-00042:+00034:-00046:000958.7072:00376
00377:-00111:+00061:+00003:000958.7072:00377
00378:-00077:+00012:-00051:000976.3203:00378
00379:-00021:-00003:-00019:000976.3203:00379
00380:+00033:+00109:+00020:000976.3203:00380
00381:-00027:+00003:+00019:000976.3203:00381
00382:-00039:+00121:-00067:000976.3203:00382
00383:-00029:-00004:+00026:000976.3203:00383
00384:-00044:+00027:-00019:000976.3203:00384
00385:-00047:+00016:+00016:000976.3203:00385
00386:+00069:+00073:+00019:000976.3203:00386
00387:+00096:+00014:-00006:000976.3203:00387
00388:-00044:+00052:-00146:000976.3203:00388
00389:-00115:+00030:+00027:000976.3203:00389
00390:-00128:+00023:+00045:000976.3203:00390
00391:-00087:+00011:+00003:000976.3203:00391
00392:+00018:+00079:-00047:000976.3203:00392
00393:+00003:+00042:-00018:000976.3203:00393
00394:-00061:+00093:+00065:000976.3203:00394
00395:-00128:+00053:-00077:000976.3203:00395
00396:-00008:+00085:-00004:000976.3203:00396
00397:-00066:+00047:+00085:000976.3203:00397
00398:+00108:+00102:-00085:000997.1201:00398
00399:+00106:-00052:+00124:000997.1201:00399
00400:+00085:+00154:-00057:000997.1201:00400
00401:-00082:+00016:+00095:000997.1201:00401
00402:-00113:-00001:-00047:000997.1201:00402
00403:-00051:+00077:+00049:000997.1201:00403
00404:+00072:+00070:-00011:000997.1201:00404
00405:+00057:+00155:+00009:000997.1201:00405
00406:-00010:+00184:-00159:000997.1201:00406
00407:-00051:-00002:-00061:000997.1201:00407
00408:-00072:+00105:+00055:000997.1201:00408
00409:-00020:-00017:+00042:000997.1201:00409
00410:+00055:+00141:-00063:000997.1201:00410
00411:+00101:-00028:+00112:000997.1201:00411
00412:-00005:+00095:-00124:000997.1201:00412
00413:-00026:+00062:+00015:000997.1201:00413
00414:-00078:+00076:-00050:000997.1201:00414
00415:-00070:+00092:-00027:000997.1201:00415
00416:-00003:-00026:+00085:000997.1201:00416
00417:+00112:-00046:+00078:001008.0529:00417
00418:+00003:+00127:+00053:001008.0529:00418
00419:-00046:+00050:-00037:001008.0529:00419
00420:-00103:+00155:-00162:001008.0529:00420
00421:+00092:+00038:+00138:001008.0529:00421
00422:+00073:+00157:+00001:001008.0529:00422
00423:+00147:+00061:+00087:001008.0529:00423
00424:-00009:+00028:+00106:001008.0529:00424
00425:+00007:-00001:-00057:001008.0529:00425
00426:-00178:+00103:-00018:001008.0529:00426
00427:-00085:+00128:+00080:001008.0529:00427
00428:+00023:+00087:+00011:001008.0529:00428
00429:+00075:+00098:-00064:001008.0529:00429
00430:-00060:+00113:+00064:001008.0529:00430
00431:-00068:-00029:+00096:001008.0529:00431
00432:+00045:+00068:+00171:001008.0529:00432
00433:+00138:+00093:-00049:001008.0529:00433
00434:+00036:+00024:-00133:001008.0529:00434
00435:-00017:+00003:+00079:001008.0529:00435
00436:+00032:+00126:+00017:001008.0529:00436
00437:+00108:+00050:-00058:001022.2218:00437
00438:-00042:+00004:-00099:001022.2218:00438
00439:-00106:+00079:-00171:001022.2218:00439
00440:+00065:-00009:-00134:001022.2218:00440
00441:+00035:+00041:-00120:001022.2218:00441
00442:-00156:+00034:-00016:001022.2218:00442
00443:-00071:+00048:-00116:001022.2218:00443
00444:-00009:-00013:-00026:001022.2218:00444
00445:+00016:+00164:-00110:001022.2218:00445
00446:-00013:-00132:-00069:001022.2218:00446
00447:-00037:+00064:-00054:001022.2218:00447
00448:-00029:-00113:-00099:001022.2218:00448
00449:-00050:-00109:-00241:001022.2218:00449
00450:-00136:-00060:-00225:001022.2218:00450
00451:+00037:+00066:-00132:001022.2218:00451
00452:+00136:-00053:-00285:001022.2218:00452
00453:+00067:-00065:-00174:001022.2218:00453
00454:-00054:+00033:-00247:001022.2218:00454
00455:-00067:+00020:-00326:001022.2218:00455
00456:+00025:+00072:+00065:001033.9375:00456
00457:+00137:-00077:-00157:001033.9375:00457
00458:+00128:-00088:+00095:001033.9375:00458
00459:+00011:+00073:-00179:001033.9375:00459
00460:+00021:+00075:-00068:001033.9375:00460
00461:-00200:-00128:-00004:001033.9375:00461
00462:-00124:-00016:-00042:001033.9375:00462
00463:+00022:+00019:-00010:001033.9375:00463
00464:+00058:+00009:+00131:001033.9375:00464
00465:-00061:+00003:+00095:001033.9375:00465
00466:-00151:+00205:-00047:001033.9375:00466
00467:-00058:+00189:+00018:001033.9375:00467
00468:-00081:+00186:-00065:001033.9375:00468
00469:-00156:+00104:+00082:001033.9375:00469
00470:+00058:+00078:+00112:001033.9375:00470
00471:+00088:+00071:-00007:001033.9375:00471
00472:+00067:+00026:+00132:001033.9375:00472
00473:-00071:-00013:+00010:001033.9375:00473
00474:-00039:-00035:+00019:001033.9375:00474
00475:+00107:+00006:+00108:001033.9375:00475
00476:+00099:+00041:+00049:001035.9936:00476
00477:+00004:+00085:+00074:001035.9936:00477
00478:-00013:+00116:+00037:001035.9936:00478
00479:+00030:+00138:+00070:001035.9936:00479
00480:+00102:+00174:+00138:001035.9936:00480
00481:+00085:+00104:+00064:001035.9936:00481
00482:+00092:+00140:+00053:001035.9936:00482
00483:-00051:-00018:+00071:001035.9936:00483
00484:-00076:+00039:-00081:001035.9936:00484
00485:-00118:+00005:+00040:001035.9936:00485
00486:+00030:+00023:-00056:001035.9936:00486
00487:+00080:-00009:+00012:001035.9936:00487
00488:-00060:+00032:-00015:001035.9936:00488
00489:-00087:+00078:-00011:001035.9936:00489
00490:-00025:+00123:-00029:001035.9936:00490
00491:+00127:+00088:-00002:001035.9936:00491
00492:+00136:+00098:-00021:001035.9936:00492
00493:+00110:+00057:-00029:001035.9936:00493
00494:+00031:+00049:-00071:001035.9936:00494
00495:+00028:+00122:-00101:001042.9093:00495
00496:-00004:-00019:-00092:001042.9093:00496
00497:+00127:-00002:-00089:001042.9093:00497
00498:+00126:-00059:-00094:001042.9093:00498
00499:+00052:-00010:-00088:001042.9093:00499
00500:-00077:+00011:-00100:001042.9093:00500
00501:-00099:+00052:-00062:001042.9093:00501
00502:+00027:+00029:-00021:001042.9093:00502
00503:+00085:-00005:-00006:001042.9093:00503
00504:+00144:+00106:-00036:001042.9093:00504
00505:+00025:-00003:-00022:001042.9093:00505
00506:-00030:-00008:+00009:001042.9093:00506
00507:-00045:+00067:+00007:001042.9093:00507
00508:+00086:+00092:-00040:001042.9093:00508
00509:+00101:-00068:+00116:001042.9093:00509
00510:+00050:+00059:-00003:001042.9093:00510
00511:-00064:+00021:+00122:001042.9093:00511
00512:-00078:+00175:-00008:001042.9093:00512
00513:+00003:+00092:+00110:001042.9093:00513
00514:+00108:+00088:+00121:001046.2214:00514
00515:+00186:+00015:+00163:001046.2214:00515
00516:+00080:+00168:-00038:001046.2214:00516
00517:-00022:+00038:+00067:001046.2214:00517
00518:-00157:+00050:+00083:001046.2214:00518
00519:-00015:+00058:-00035:001046.2214:00519
00520:+00078:+00106:+00043:001046.2214:00520
00521:+00075:+00084:+00051:001046.2214:00521
00522:+00003:+00018:+00050:001046.2214:00522
00523:-00132:+00113:+00150:001046.2214:00523
00524:-00094:+00079:-00045:001046.2214:00524
00525:-00052:+00086:+00061:001046.2214:00525
00526:+00047:+00008:+00071:001046.2214:00526
00527:+00174:+00170:-00107:001046.2214:00527
00528:+00150:+00068:-00030:001046.2214:00528
00529:-00094:+00097:+00013:001046.2214:00529
00530:-00160:+00010:-00086:001046.2214:00530
00531:-00023:+00129:-00096:001046.2214:00531
00532:+00137:-00075:+00046:001046.2214:00532
00533:+00120:+00115:-00130:001041.2283:00533
00534:-00073:-00040:-00011:001041.2283:00534
00535:-00117:+00127:-00154:001041.2283:00535
00536:-00082:+00001:-00024:001041.2283:00536
00537:-00008:+00142:-00128:001041.2283:00537
00538:+00136:+00042:+00032:001041.2283:00538
00539:+00083:+00122:-00099:001041.2283:00539
00540:-00025:+00012:-00004:001041.2283:00540
00541:-00118:+00027:-00073:001041.2283:00541
00542:-00097:-00073:-00002:001041.2283:00542
00543:-00098:+00133:-00077:001041.2283:00543
00544:-00064:-00020:+00041:001041.2283:00544
00545:+00061:+00058:-00141:001041.2283:00545
00546:-00022:+00094:-00086:001041.2283:00546
00547:-00142:+00032:+00034:001041.2283:00547
00548:-00140:+00059:+00054:001041.2283:00548
00549:+00076:-00026:+00173:001041.2283:00549
00550:+00183:+00092:+00057:001041.2283:00550
00551:-00056:+00015:-00039:001041.2283:00551
00552:-00090:+00048:-00021:001039.4617:00552
00553:-00171:+00024:+00128:001039.4617:00553
00554:+00078:-00004:+00039:001039.4617:00554
00555:+00085:+00038:-00170:001039.4617:00555
00556:-00101:-00001:-00173:001039.4617:00556
00557:-00259:+00056:+00006:001039.4617:00557
00558:-00200:-00047:-00067:001039.4617:00558
00559:+00058:+00200:+00018:001039.4617:00559
00560:-00048:-00020:+00129:001039.4617:00560
00561:+00088:+00200:-00128:001039.4617:00561
00562:+00186:+00004:+00081:001039.4617:00562
00563:+00086:+00085:-00139:001039.4617:00563
00564:-00218:+00022:+00026:001039.4617:00564
00565:-00126:+00077:+00092:001039.4617:00565
00566:-00062:-00064:+00057:001039.4617:00566
00567:+00026:+00168:-00280:001039.4617:00567
00568:+00093:+00044:+00027:001039.4617:00568
00569:-00119:+00003:-00055:001039.4617:00569
00570:-00099:+00020:-00139:001039.4617:00570
00571:-00065:-00044:-00048:001039.4617:00571
00572:-00013:+00124:-00019:001041.0014:00572
00573:+00099:-00068:+00213:001041.0014:00573
00574:+00160:+00039:-00172:001041.0014:00574
00575:-00020:-00011:-00068:001041.0014:00575
00576:-00136:+00118:-00073:001041.0014:00576
00577:-00169:-00058:-00181:001041.0014:00577
00578:+00050:+00144:-00133:001041.0014:00578
00579:+00003:+00094:-00114:001041.0014:00579
00580:-00004:+00034:-00187:001041.0014:00580
00581:-00037:-00007:-00004:001041.0014:00581
00582:-00023:+00079:-00075:001041.0014:00582
00583:-00014:-00017:+00002:001041.0014:00583
00584:-00020:+00137:-00154:001041.0014:00584
00585:+00061:+00064:+00141:001041.0014:00585
00586:+00137:+00034:+00135:001041.0014:00586
00587:+00068:-00048:-00033:001041.0014:00587
00588:-00052:+00084:-00037:001041.0014:00588
00589:-00045:+00010:+00039:001041.0014:00589
00590:+00035:-00001:+00165:001041.0014:00590
00591:+00065:+00072:+00011:001018.0726:00591
00592:-00069:+00090:-00028:001018.0726:00592
00593:-00048:-00013:+00054:001018.0726:00593
00594:-00036:+00104:-00056:001018.0726:00594
00595:+00028:+00008:+00138:001018.0726:00595
00596:+00039:+00140:-00016:001018.0726:00596
00597:+00194:+00053:-00034:001018.0726:00597
00598:+00162:+00119:-00047:001018.0726:00598
00599:-00011:+00066:-00024:001018.0726:00599
00600:-00090:+00060:-00028:001018.0726:00600
00601:-00114:+00031:-00036:001018.0726:00601
00602:+00027:+00023:+00080:001018.0726:00602
00603:+00033:+00029:+00020:001018.0726:00603
00604:-00094:+00052:-00002:001018.0726:00604
00605:-00106:+00077:-00047:001018.0726:00605
00606:-00007:+00086:-00072:001018.0726:00606
00607:+00018:-00078:+00090:001018.0726:00607
00608:-00009:+00087:-00036:001018.0726:00608
00609:+00173:+00027:+00041:001018.0726:00609
00610:+00117:+00110:-00017:001018.0726:00610
00611:-00087:+00016:-00017:000994.3104:00611
00612:-00084:+00077:-00154:000994.3104:00612
00613:-00009:+00080:+00074:000994.3104:00613
00614:-00057:+00027:+00167:000994.3104:00614
00615:-00002:+00075:-00109:000994.3104:00615
00616:-00002:+00029:-00028:000994.3104:00616
00617:+00009:+00053:-00081:000994.3104:00617
00618:+00045:+00110:-00121:000994.3104:00618
00619:+00013:+00028:+00057:000994.3104:00619
00620:-00026:+00036:-00039:000994.3104:00620
00621:+00114:+00043:-00087:000994.3104:00621
00622:+00061:+00035:-00016:000994.3104:00622
00623:+00008:+00038:-00118:000994.3104:00623
00624:-00035:+00116:+00012:000994.3104:00624
00625:-00115:+00080:+00013:000994.3104:00625
00626:-00055:+00078:-00159:000994.3104:00626
00627:+00105:+00043:-00026:000994.3104:00627
00628:+00041:+00021:-00081:000994.3104:00628
00629:-00053:-00001:-00012:000994.3104:00629
00630:-00016:+00077:-00007:000994.3104:00630
00631:-00050:+00004:+00002:000994.3104:00631
00632:-00014:-00001:+00065:000961.9144:00632
00633:+00073:+00040:+00001:000961.9144:00633
00634:+00094:+00026:-00023:000961.9144:00634
00635:+00014:+00061:-00040:000961.9144:00635
00636:-00069:+00057:+00031:000961.9144:00636
00637:-00080:+00003:-00003:000961.9144:00637
00638:-00001:+00039:-00053:000961.9144:00638
00639:+00002:-00001:+00014:000961.9144:00639
00640:+00053:+00063:-00068:000961.9144:00640
00641:+00002:+00109:-00086:000961.9144:00641
00642:-00082:+00026:+00036:000961.9144:00642
00643:-00001:+00077:+00001:000961.9144:00643
00644:-00082:+00071:+00025:000961.9144:00644
00645:+00005:+00045:-00031:000961.9144:00645
00646:+00105:+00071:+00020:000961.9144:00646
00647:+00079:+00046:+00074:000961.9144:00647
00648:-00029:+00078:-00064:000961.9144:00648
00649:-00013:+00090:-00008:000961.9144:00649
00650:-00037:+00031:+00006:000961.9144:00650
00651:+00018:+00044:-00061:000961.9144:00651
00652:+00049:+00082:-00057:000961.9144:00652
00653:+00040:+00079:+00015:000961.9144:00653
00654:-00057:+00076:-00078:000924.7606:00654
00655:-00075:+00066:-00056:000924.7606:00655
00656:+00021:+00098:+00003:000924.7606:00656
00657:-00017:+00025:-00023:000924.7606:00657
00658:-00012:+00085:-00007:000924.7606:00658
00659:+00047:+00046:+00026:000924.7606:00659
00660:+00040:+00048:-00077:000924.7606:00660
00661:+00009:+00074:-00036:000924.7606:00661
00662:-00028:+00089:+00019:000924.7606:00662
00663:+00002:+00048:-00031:000924.7606:00663
00664:+00026:+00095:+00037:000924.7606:00664
00665:+00049:+00008:+00082:000924.7606:00665
00666:+00008:+00050:-00043:000924.7606:00666
00667:-00062:+00048:+00027:000924.7606:00667
00668:-00026:+00064:+00009:000924.7606:00668
00669:+00043:+00054:-00042:000924.7606:00669
00670:-00047:+00010:-00008:000924.7606:00670
00671:-00007:+00110:-00044:000924.7606:00671
00672:+00057:+00081:+00030:000924.7606:00672
00673:+00011:+00065:-00010:000924.7606:00673
00674:-00110:+00046:-00015:000924.7606:00674
00675:-00083:+00065:+00038:000924.7606:00675
00676:+00026:+00074:-00034:000907.4421:00676
00677:-00007:-00051:+00021:000907.4421:00677
00678:-00013:+00110:+00035:000907.4421:00678
00679:+00033:+00039:+00020:000907.4421:00679
00680:-00012:+00086:-00073:000907.4421:00680
00681:-00075:+00058:-00020:000907.4421:00681
00682:-00074:+00068:+00018:000907.4421:00682
00683:-00035:+00098:-00001:000907.4421:00683
00684:-00020:+00015:+00047:000907.4421:00684
00685:+00029:+00121:-00088:000907.4421:00685
00686:+00078:+00046:+00107:000907.4421:00686
00687:-00080:+00015:+00011:000907.4421:00687
00688:-00134:+00039:-00025:000907.4421:00688
00689:-00057:+00044:+00044:000907.4421:00689
00690:-00004:+00093:+00016:000907.4421:00690
00691:-00025:+00083:-00048:000907.4421:00691
00692:+00020:+00033:-00112:000907.4421:00692
00693:+00018:+00072:-00089:000907.4421:00693
00694:-00093:-00034:+00030:000907.4421:00694
00695:-00096:+00082:+00013:000907.4421:00695
00696:-00043:+00105:-00037:000907.4421:00696
00697:-00013:+00154:+00053:000907.4421:00697
00698:+00029:-00014:+00055:000910.5903:00698
00699:+00094:+00041:+00121:000910.5903:00699
00700:+00005:-00010:+00015:000910.5903:00700
00701:-00014:+00092:-00014:000910.5903:00701
00702:-00102:+00140:+00032:000910.5903:00702
00703:-00016:-00051:+00063:000910.5903:00703
00704:-00005:+00172:+00043:000910.5903:00704
00705:+00086:+00094:-00011:000910.5903:00705
00706:-00012:+00009:-00059:000910.5903:00706
00707:-00068:+00041:-00079:000910.5903:00707
00708:-00032:-00037:+00111:000910.5903:00708
00709:-00058:-00028:-00112:000910.5903:00709
00710:-00046:+00021:+00127:000910.5903:00710
00711:+00003:+00049:+00019:000910.5903:00711
00712:+00062:+00111:+00031:000910.5903:00712
00713:+00085:+00062:-00070:000910.5903:00713
00714:+00024:+00077:-00008:000910.5903:00714
00715:+00007:+00118:-00077:000910.5903:00715
00716:+00006:-00066:+00027:000910.5903:00716
00717:-00034:+00087:+00008:000910.5903:00717
00718:-00005:-00025:+00052:000910.5903:00718
00719:+00019:+00111:-00081:000928.2519:00719
00720:-00009:+00046:-00025:000928.2519:00720
00721:-00018:+00079:+00080:000928.2519:00721
00722:-00046:-00161:-00029:000928.2519:00722
00723:-00047:+00133:-00118:000928.2519:00723
00724:+00078:+00029:+00112:000928.2519:00724
00725:+00121:+00090:-00047:000928.2519:00725
00726:+00051:+00035:-00024:000928.2519:00726
00727:+00029:+00070:+00047:000928.2519:00727
00728:-00060:-00087:-00061:000928.2519:00728
00729:-00036:+00114:+00067:000928.2519:00729
00730:+00017:+00044:+00061:000928.2519:00730
00731:+00008:+00082:-00022:000928.2519:00731
00732:+00044:+00055:-00014:000928.2519:00732
00733:+00034:+00072:+00015:000928.2519:00733
00734:-00021:+00098:-00113:000928.2519:00734
00735:+00000:+00028:+00026:000928.2519:00735
00736:+00044:+00039:+00104:000928.2519:00736
00737:+00137:+00081:+00052:000928.2519:00737
00738:+00088:+00014:-00019:000928.2519:00738
00739:+00049:+00083:+00020:000928.2519:00739
00740:-00046:+00102:+00015:000961.7982:00740
00741:-00038:+00015:+00035:000961.7982:00741
00742:-00024:+00144:+00006:000961.7982:00742
00743:+00092:+00025:-00009:000961.7982:00743
00744:+00025:+00057:+00030:000961.7982:00744
00745:+00044:+00069:-00067:000961.7982:00745
00746:-00021:+00092:+00058:000961.7982:00746
00747:-00102:-00018:+00027:000961.7982:00747
00748:-00024:+00108:+00031:000961.7982:00748
00749:+00128:+00047:+00033:000961.7982:00749
00750:+00133:+00028:-00012:000961.7982:00750
00751:-00026:+00011:-00008:000961.7982:00751
00752:-00047:+00074:+00054:000961.7982:00752
00753:-00085:+00018:+00020:000961.7982:00753
00754:-00005:+00123:-00019:000961.7982:00754
00755:+00039:+00053:+00029:000961.7982:00755
00756:+00062:+00073:-00027:000961.7982:00756
00757:-00010:+00052:-00010:000961.7982:00757
00758:-00004:+00108:+00004:000961.7982:00758
00759:-00088:+00041:+00002:000961.7982:00759
00760:-00008:+00126:-00049:000986.5785:00760
00761:+00028:+00064:+00062:000986.5785:00761
00762:+00134:+00045:+00007:000986.5785:00762
00763:-00005:-00005:+00024:000986.5785:00763
00764:-00001:+00081:-00005:000986.5785:00764
00765:-00120:-00003:+00017:000986.5785:00765
00766:-00074:+00103:-00040:000986.5785:00766
00767:-00039:+00072:+00027:000986.5785:00767
00768:+00010:+00066:-00021:000986.5785:00768
00769:-00038:+00045:+00046:000986.5785:00769
00770:-00015:+00054:-00026:000986.5785:00770
00771:-00051:+00062:-00023:000986.5785:00771
00772:-00034:+00118:+00100:000986.5785:00772
00773:+00088:+00027:+00006:000986.5785:00773
00774:+00105:+00070:+00052:000986.5785:00774
00775:+00026:+00066:+00020:000986.5785:00775
00776:-00039:+00049:-00043:000986.5785:00776
00777:-00023:+00083:-00015:000986.5785:00777
00778:-00085:+00124:-00015:000986.5785:00778
00779:+00019:-00021:-00015:000986.5785:00779
00780:+00046:+00060:-00127:001002.2639:00780
00781:-00016:-00007:-00004:001002.2639:00781
00782:-00078:+00140:-00044:001002.2639:00782
00783:-00086:-00065:-00023:001002.2639:00783
00784:+00011:+00095:-00073:001002.2639:00784
00785:+00000:-00059:-00008:001002.2639:00785
00786:+00098:+00091:-00046:001002.2639:00786
00787:+00020:+00013:+00127:001002.2639:00787
00788:-00066:-00033:-00161:001002.2639:00788
00789:-00140:-00001:+00011:001002.2639:00789
00790:-00017:+00072:+00051:001002.2639:00790
00791:+00035:-00012:-00046:001002.2639:00791
00792:-00011:+00129:-00034:001002.2639:00792
00793:-00016:+00010:+00057:001002.2639:00793
00794:-00056:+00183:-00120:001002.2639:00794
00795:-00020:+00098:+00123:001002.2639:00795
00796:+00013:+00012:+00132:001002.2639:00796
00797:+00233:+00177:+00207:001002.2639:00797
00798:-00040:-00176:+00027:001002.2639:00798
00799:-00014:+00027:-00058:001002.2639:00799
00800:-00166:+00045:+00002:001023.0847:00800
00801:+00022:+00230:+00075:001023.0847:00801
00802:+00015:+00104:+00001:001023.0847:00802
00803:+00093:-00015:-00020:001023.0847:00803
00804:-00056:+00024:-00011:001023.0847:00804
00805:-00047:+00030:-00042:001023.0847:00805
00806:-00149:+00063:-00052:001023.0847:00806
00807:-00119:+00080:+00015:001023.0847:00807
00808:+00084:+00094:+00029:001023.0847:00808
00809:+00312:+00094:+00106:001023.0847:00809
00810:+00071:+00221:-00005:001023.0847:00810
00811:-00271:+00063:+00067:001023.0847:00811
00812:-00149:+00080:-00010:001023.0847:00812
00813:+00109:-00073:+00107:001023.0847:00813
00814:+00129:+00158:-00109:001023.0847:00814
00815:+00041:-00002:+00081:001023.0847:00815
00816:-00113:+00025:+00083:001023.0847:00816
00817:+00028:+00074:-00345:001023.0847:00817
00818:-00008:+00000:+00037:001023.0847:00818
00819:-00073:-00055:-00038:001033.1188:00819
00820:+00122:+00039:-00211:001033.1188:00820
00821:+00219:+00065:-00133:001033.1188:00821
00822:-00035:-00056:-00071:001033.1188:00822
00823:-00137:+00140:-00266:001033.1188:00823
00824:-00158:-00089:-00217:001033.1188:00824
00825:+00065:+00189:-00211:001033.1188:00825
00826:+00007:-00014:-00075:001033.1188:00826
00827:-00019:+00008:-00113:001033.1188:00827
00828:+00000:+00051:-00271:001033.1188:00828
00829:-00007:-00048:-00069:001033.1188:00829
00830:-00009:-00047:-00154:001033.1188:00830
00831:-00049:-00027:-00176:001033.1188:00831
00832:+00023:-00066:-00034:001033.1188:00832
00833:+00097:-00038:-00382:001033.1188:00833
00834:+00153:+00033:-00236:001033.1188:00834
00835:-00240:-00045:+00041:001033.1188:00835
00836:-00199:+00039:-00155:001033.1188:00836
00837:-00108:-00043:-00072:001033.1188:00837
00838:-00101:-00054:-00189:001033.1188:00838
00839:+00118:+00120:-00019:001037.8164:00839
00840:+00057:+00045:-00071:001037.8164:00840
00841:-00222:+00013:-00131:001037.8164:00841
00842:-00301:+00028:-00069:001037.8164:00842
00843:-00046:-00003:+00053:001037.8164:00843
00844:+00087:+00014:+00014:001037.8164:00844
00845:+00062:+00128:-00068:001037.8164:00845
00846:-00077:-00036:-00026:001037.8164:00846
00847:+00068:+00039:+00024:001037.8164:00847
00848:+00034:+00027:+00022:001037.8164:00848
00849:-00053:+00066:+00034:001037.8164:00849
00850:-00018:+00048:+00102:001037.8164:00850
00851:+00019:+00065:-00050:001037.8164:00851
00852:-00045:+00204:+00042:001037.8164:00852
00853:-00102:+00004:+00095:001037.8164:00853
00854:-00112:+00022:+00068:001037.8164:00854
00855:+00174:+00056:+00129:001037.8164:00855
00856:+00180:+00154:+00007:001037.8164:00856
00857:-00125:+00097:+00091:001037.8164:00857
00858:-00256:+00096:+00107:001044.7418:00858
00859:-00102:+00124:-00059:001044.7418:00859
00860:+00090:+00022:+00127:001044.7418:00860
00861:-00032:+00046:-00039:001044.7418:00861
00862:-00176:+00008:-00063:001044.7418:00862
00863:-00070:+00084:+00113:001044.7418:00863
00864:-00034:+00061:-00049:001044.7418:00864
00865:-00045:+00041:+00011:001044.7418:00865
00866:+00163:+00134:+00039:001044.7418:00866
00867:+00291:+00118:+00067:001044.7418:00867
00868:+00219:+00128:+00041:001044.7418:00868
00869:-00086:+00087:-00081:001044.7418:00869
00870:-00084:+00093:+00030:001044.7418:00870
00871:+00142:+00121:-00007:001044.7418:00871
00872:+00232:+00077:+00014:001044.7418:00872
00873:+00123:+00095:+00041:001044.7418:00873
00874:-00068:+00064:-00047:001044.7418:00874
00875:-00063:+00054:-00013:001044.7418:00875
00876:-00036:+00111:-00005:001044.7418:00876
00877:+00080:+00050:-00004:001053.4998:00877
00878:+00154:+00052:+00033:001053.4998:00878
00879:+00100:-00024:-00051:001053.4998:00879
00880:+00028:-00019:-00114:001053.4998:00880
00881:-00186:-00007:-00027:001053.4998:00881
00882:-00038:-00018:-00133:001053.4998:00882
00883:+00097:-00023:-00031:001053.4998:00883
00884:+00139:-00020:-00058:001053.4998:00884
00885:-00069:+00100:+00019:001053.4998:00885
00886:-00104:+00033:+00075:001053.4998:00886
00887:+00026:+00058:+00006:001053.4998:00887
00888:+00184:+00055:+00007:001053.4998:00888
00889:+00165:+00034:-00019:001053.4998:00889
00890:+00120:+00070:-00013:001053.4998:00890
00891:+00036:-00009:-00045:001053.4998:00891
00892:-00011:+00056:-00005:001053.4998:00892
00893:-00039:+00008:+00072:001053.4998:00893
00894:+00011:+00079:+00053:001053.4998:00894
00895:+00109:+00035:+00090:001053.4998:00895
00896:-00032:+00077:+00045:001050.2316:00896
00897:-00128:+00025:+00017:001050.2316:00897
00898:-00110:+00098:-00035:001050.2316:00898
00899:-00055:+00023:+00078:001050.2316:00899
00900:+00107:+00114:+00024:001050.2316:00900
00901:+00140:+00010:+00052:001050.2316:00901
00902:+00084:+00114:-00115:001050.2316:00902
00903:-00097:+00012:+00005:001050.2316:00903
00904:-00153:+00075:-00048:001050.2316:00904
00905:-00063:+00088:+00041:001050.2316:00905
00906:+00109:+00116:+00003:001050.2316:00906
00907:+00030:-00004:-00015:001050.2316:00907
00908:-00072:+00119:-00068:001050.2316:00908
00909:-00002:+00100:-00215:001050.2316:00909
00910:-00024:+00203:-00078:001050.2316:00910
00911:-00050:+00038:-00033:001050.2316:00911
00912:+00170:+00122:+00060:001050.2316:00912
00913:+00175:+00134:-00008:001050.2316:00913
00914:+00005:+00044:-00041:001050.2316:00914
00915:-00122:+00056:+00062:001048.2995:00915
00916:-00062:+00030:-00077:001048.2995:00916
00917:+00034:+00038:+00080:001048.2995:00917
00918:-00084:-00020:+00016:001048.2995:00918
00919:-00032:+00100:-00009:001048.2995:00919
00920:+00008:-00043:+00039:001048.2995:00920
00921:-00023:+00075:-00184:001048.2995:00921
00922:-00150:+00045:+00079:001048.2995:00922
00923:+00108:+00117:+00034:001048.2995:00923
00924:+00166:+00076:+00068:001048.2995:00924
00925:+00038:+00039:-00002:001048.2995:00925
00926:-00083:+00000:-00025:001048.2995:00926
00927:-00052:+00076:-00072:001048.2995:00927
00928:-00013:-00006:+00054:001048.2995:00928
00929:-00011:+00012:-00023:001048.2995:00929
00930:+00031:+00027:+00022:001048.2995:00930
00931:-00105:-00004:-00037:001048.2995:00931
00932:-00115:-00004:-00024:001048.2995:00932
00933:-00108:+00073:-00146:001048.2995:00933
00934:+00030:+00180:+00017:001048.1154:00934
00935:+00029:+00181:-00069:001048.1154:00935
00936:+00181:+00092:+00078:001048.1154:00936
00937:+00030:-00053:+00022:001048.1154:00937
00938:-00167:+00043:-00072:001048.1154:00938
00939:-00158:+00044:+00032:001048.1154:00939
00940:+00010:+00036:+00094:001048.1154:00940
00941:+00056:+00018:-00020:001048.1154:00941
00942:-00182:+00126:-00080:001048.1154:00942
00943:-00209:+00026:+00008:001048.1154:00943
00944:+00087:+00084:+00018:001048.1154:00944
00945:+00012:+00038:-00038:001048.1154:00945
00946:-00039:+00126:+00050:001048.1154:00946
00947:+00109:+00040:+00044:001048.1154:00947
00948:+00114:+00120:-00097:001048.1154:00948
00949:-00137:+00034:+00076:001048.1154:00949
00950:-00135:+00113:-00130:001048.1154:00950
00951:+00013:+00042:+00140:001048.1154:00951
00952:+00155:+00079:+00074:001048.1154:00952
00953:-00112:+00072:-00148:001042.2032:00953
00954:-00217:+00091:-00080:001042.2032:00954
00955:-00146:+00080:-00067:001042.2032:00955
00956:-00035:+00062:+00038:001042.2032:00956
00957:+00153:+00009:+00121:001042.2032:00957
00958:+00081:-00022:-00007:001042.2032:00958
00959:+00050:+00008:-00137:001042.2032:00959
00960:-00238:+00011:-00046:001042.2032:00960
00961:-00141:+00124:-00036:001042.2032:00961
00962:-00065:+00051:+00066:001042.2032:00962
00963:+00175:+00174:+00217:001042.2032:00963
00964:+00092:-00059:+00040:001042.2032:00964
00965:+00099:+00078:-00084:001042.2032:00965
00966:-00095:+00050:+00112:001042.2032:00966
00967:-00077:+00117:-00135:001042.2032:00967
00968:-00068:-00009:-00202:001042.2032:00968
00969:+00155:+00254:+00061:001042.2032:00969
00970:+00127:-00055:+00177:001042.2032:00970
00971:+00188:+00114:-00155:001042.2032:00971
00972:-00086:+00016:+00079:001041.2165:00972
00973:-00164:+00157:-00133:001041.2165:00973
00974:-00029:+00048:+00013:001041.2165:00974
00975:+00028:+00060:-00045:001041.2165:00975
00976:+00056:-00001:+00015:001041.2165:00976
00977:-00110:+00003:-00003:001041.2165:00977
00978:-00103:+00107:-00123:001041.2165:00978
00979:-00194:+00005:-00037:001041.2165:00979
00980:-00007:+00083:-00048:001041.2165:00980
00981:+00028:+00012:+00016:001041.2165:00981
00982:+00158:+00082:-00040:001041.2165:00982
00983:+00047:+00019:+00039:001041.2165:00983
00984:+00019:+00093:-00069:001041.2165:00984
00985:-00025:+00037:-00022:001041.2165:00985
00986:-00006:+00064:-00034:001041.2165:00986
00987:+00080:+00013:+00002:001041.2165:00987
00988:+00005:+00053:-00026:001041.2165:00988
00989:+00003:+00008:+00024:001041.2165:00989
00990:-00023:+00048:-00037:001041.2165:00990
00991:+00057:+00081:-00047:001041.2165:00991
00992:+00005:+00032:+00010:001036.6070:00992
00993:+00107:+00052:-00053:001036.6070:00993
00994:+00024:+00004:-00027:001036.6070:00994
00995:-00028:+00072:-00030:001036.6070:00995
00996:-00139:+00066:+00011:001036.6070:00996
00997:-00049:+00021:+00068:001036.6070:00997
00998:-00016:+00054:+00119:001036.6070:00998
00999:+00061:+00042:-00055:001036.6070:00999
01000:-00021:+00046:+00022:001036.6070:01000
01001:-00087:+00065:-00060:001036.6070:01001
01002:-00031:+00077:-00017:001036.6070:01002
01003:+00002:+00062:+00012:001036.6070:01003
01004:+00109:+00056:+00013:001036.6070:01004
01005:+00173:+00030:+00009:001036.6070:01005
01006:+00123:+00073:-00052:001036.6070:01006
01007:-00047:+00053:-00007:001036.6070:01007
01008:-00075:-00001:-00089:001036.6070:01008
01009:-00056:+00055:-00038:001036.6070:01009
01010:+00094:+00070:+00037:001036.6070:01010
01011:+00026:+00054:+00028:001018.9304:01011
01012:-00129:+00000:-00008:001018.9304:01012
01013:-00078:+00038:-00090:001018.9304:01013
01014:-00087:+00067:-00062:001018.9304:01014
01015:-00090:+00031:+00032:001018.9304:01015
01016:-00013:+00096:-00068:001018.9304:01016
01017:+00025:+00013:-00011:001018.9304:01017
01018:+00030:+00046:-00035:001018.9304:01018
01019:-00047:+00072:-00063:001018.9304:01019
01020:-00048:+00043:-00071:001018.9304:01020
01021:-00054:+00034:+00075:001018.9304:01021
01022:+00013:+00004:-00008:001018.9304:01022
01023:-00009:+00061:-00108:001018.9304:01023
01024:-00019:+00098:-00020:001018.9304:01024
01025:-00051:+00050:-00068:001018.9304:01025
01026:+00008:+00079:+00011:001018.9304:01026
01027:+00012:-00018:+00019:001018.9304:01027
01028:+00175:+00097:-00045:001018.9304:01028
01029:+00058:-00016:-00009:001018.9304:01029
01030:-00023:+00055:+00027:001018.9304:01030
01031:-00106:+00012:+00003:000999.9655:01031
01032:-00044:+00043:-00029:000999.9655:01032
01033:-00053:+00077:+00074:000999.9655:01033
01034:+00044:+00039:+00063:000999.9655:01034
01035:+00044:-00096:+00008:000999.9655:01035
01036:-00037:+00105:+00097:000999.9655:01036
01037:-00072:+00069:+00097:000999.9655:01037
01038:-00013:+00070:+00040:000999.9655:01038
01039:-00029:+00087:+00020:000999.9655:01039
01040:+00093:+00074:+00094:000999.9655:01040
01041:+00110:+00071:-00085:000999.9655:01041
01042:+00076:+00089:-00048:000999.9655:01042
01043:-00066:+00099:+00029:000999.9655:01043
01044:-00044:+00056:-00051:000999.9655:01044
01045:-00038:+00082:+00014:000999.9655:01045
01046:-00003:+00033:-00020:000999.9655:01046
01047:+00042:+00152:+00001:000999.9655:01047
01048:+00004:+00064:+00036:000999.9655:01048
01049:-00071:+00101:-00087:000999.9655:01049
01050:-00052:+00006:+00092:000999.9655:01050
01051:-00054:+00063:-00029:000999.9655:01051
01052:+00028:+00029:-00043:000974.9547:01052
01053:+00101:+00118:+00066:000974.9547:01053
01054:+00077:+00022:-00039:000974.9547:01054
01055:-00074:+00101:-00036:000974.9547:01055
01056:-00068:+00051:+00065:000974.9547:01056
01057:-00040:+00083:+00076:000974.9547:01057
01058:+00040:+00065:-00037:000974.9547:01058
01059:+00065:+00182:+00034:000974.9547:01059
01060:+00011:-00024:-00112:000974.9547:01060
01061:-00041:+00117:-00103:000974.9547:01061
01062:-00068:+00069:+00105:000974.9547:01062
01063:+00028:+00086:-00079:000974.9547:01063
01064:-00003:+00013:-00096:000974.9547:01064
01065:+00036:+00079:+00076:000974.9547:01065
01066:+00135:-00064:-00013:000974.9547:01066
01067:-00008:+00111:-00115:000974.9547:01067
01068:-00066:+00121:+00022:000974.9547:01068
01069:-00052:+00069:-00082:000974.9547:01069
01070:+00053:+00103:-00024:000974.9547:01070
01071:+00095:+00065:+00094:000974.9547:01071
01072:+00021:+00105:-00050:000974.9547:01072
01073:-00031:+00091:+00027:000942.5387:01073
01074:-00033:+00173:-00048:000942.5387:01074
01075:+00058:+00040:+00121:000942.5387:01075
01076:+00008:+00070:+00061:000942.5387:01076
01077:-00005:+00050:+00017:000942.5387:01077
01078:+00083:+00129:+00014:000942.5387:01078
01079:+00039:-00024:-00085:000942.5387:01079
01080:-00094:+00124:-00087:000942.5387:01080
01081:-00112:+00002:+00057:000942.5387:01081
01082:+00040:+00089:-00007:000942.5387:01082
01083:+00060:+00052:-00082:000942.5387:01083
01084:+00044:+00073:-00070:000942.5387:01084
01085:-00029:+00016:-00054:000942.5387:01085
01086:-00099:+00146:-00012:000942.5387:01086
01087:-00034:+00095:+00009:000942.5387:01087
01088:+00050:+00047:+00060:000942.5387:01088
01089:-00029:+00007:+00024:000942.5387:01089
01090:-00036:+00066:-00005:000942.5387:01090
01091:+00092:+00097:-00051:000942.5387:01091
01092:+00096:+00065:-00023:000942.5387:01092
01093:-00121:+00109:-00017:000942.5387:01093
01094:-00119:+00036:+00080:000942.5387:01094
01095:-00019:+00079:+00016:000930.0670:01095
01096:+00005:+00079:-00021:000930.0670:01096
01097:+00045:+00072:+00032:000930.0670:01097
01098:+00016:+00031:-00055:000930.0670:01098
01099:-00049:+00045:-00068:000930.0670:01099
01100:-00123:+00041:-00011:000930.0670:01100
01101:-00090:+00038:+00047:000930.0670:01101
01102:-00068:+00066:-00016:000930.0670:01102
01103:-00015:+00066:+00032:000930.0670:01103
01104:+00068:+00011:-00069:000930.0670:01104
01105:+00040:+00091:-00047:000930.0670:01105
01106:-00030:+00113:+00016:000930.0670:01106
01107:-00031:+00055:+00056:000930.0670:01107
01108:-00057:+00017:-00024:000930.0670:01108
01109:-00057:+00101:+00005:000930.0670:01109
01110:-00056:+00058:+00062:000930.0670:01110
01111:-00038:+00060:+00032:000930.0670:01111
01112:-00008:+00070:-00019:000930.0670:01112
01113:-00034:+00028:-00015:000930.0670:01113
01114:-00070:+00046:-00012:000930.0670:01114
01115:-00056:+00051:-00019:000930.0670:01115
01116:+00057:+00043:+00040:000939.9376:01116
01117:+00092:+00012:-00030:000939.9376:01117
01118:+00025:+00063:-00013:000939.9376:01118
01119:-00050:+00045:-00038:000939.9376:01119
01120:-00032:+00013:+00003:000939.9376:01120
01121:-00045:+00080:+00028:000939.9376:01121
01122:-00048:+00060:+00012:000939.9376:01122
01123:-00004:+00060:-00015:000939.9376:01123
01124:-00012:+00079:-00005:000939.9376:01124
01125:-00058:+00073:-00012:000939.9376:01125
01126:-00019:+00038:+00065:000939.9376:01126
01127:-00029:+00028:-00069:000939.9376:01127
01128:-00013:+00033:-00012:000939.9376:01128
01129:+00039:+00090:+00052:000939.9376:01129
01130:+00078:+00048:-00022:000939.9376:01130
01131:+00034:+00060:-00054:000939.9376:01131
01132:-00026:+00032:+00006:000939.9376:01132
01133:-00045:+00048:-00011:000939.9376:01133
01134:-00051:+00043:+00011:000939.9376:01134
01135:+00006:+00075:-00006:000939.9376:01135
01136:+00027:+00030:-00042:000962.4230:01136
01137:-00018:+00095:-00069:000962.4230:01137
01138:-00058:+00053:+00005:000962.4230:01138
01139:-00019:+00057:-00007:000962.4230:01139
01140:-00015:+00049:+00000:000962.4230:01140
01141:-00004:+00041:+00036:000962.4230:01141
01142:+00063:-00029:+00028:000962.4230:01142
01143:+00025:+00068:-00100:000962.4230:01143
01144:-00026:+00000:+00046:000962.4230:01144
01145:-00074:+00043:-00086:000962.4230:01145
01146:-00024:+00045:+00005:000962.4230:01146
01147:-00014:+00107:+00004:000962.4230:01147
01148:-00039:+00007:+00034:000962.4230:01148
01149:-00006:+00050:-00041:000962.4230:01149
01150:-00041:+00036:-00039:000962.4230:01150
01151:-00049:+00092:+00002:000962.4230:01151
01152:-00026:+00029:-00035:000962.4230:01152
01153:+00093:+00095:+00068:000962.4230:01153
01154:+00095:+00031:+00066:000962.4230:01154
01155:+00046:+00121:-00150:000962.4230:01155
01156:-00047:+00032:+00081:000962.4230:01156
01157:-00075:+00051:-00020:000988.7443:01157
01158:-00002:+00050:+00013:000988.7443:01158
01159:+00026:+00098:+00055:000988.7443:01159
01160:+00021:+00081:+00080:000988.7443:01160
01161:+00045:+00115:-00107:000988.7443:01161
01162:+00007:+00042:+00020:000988.7443:01162
01163:-00060:+00119:+00095:000988.7443:01163
01164:-00066:+00025:-00001:000988.7443:01164
01165:+00128:+00088:-00004:000988.7443:01165
01166:+00179:-00039:+00078:000988.7443:01166
01167:+00019:+00028:-00097:000988.7443:01167
01168:-00051:+00140:-00051:000988.7443:01168
01169:-00112:+00004:-00073:000988.7443:01169
01170:-00040:+00154:-00070:000988.7443:01170
01171:-00099:+00097:+00023:000988.7443:01171
01172:+00058:+00059:+00058:000988.7443:01172
01173:-00013:-00030:+00087:000988.7443:01173
01174:+00015:+00036:+00024:000988.7443:01174
01175:-00085:+00122:+00057:000988.7443:01175
01176:+00011:+00076:+00050:001012.6459:01176
01177:+00043:+00121:-00050:001012.6459:01177
01178:+00113:+00033:+00196:001012.6459:01178
01179:+00069:+00015:+00014:001012.6459:01179
01180:-00020:+00025:+00036:001012.6459:01180
01181:-00155:+00063:+00033:001012.6459:01181
01182:-00056:+00025:+00017:001012.6459:01182
01183:+00041:+00043:+00004:001012.6459:01183
01184:+00125:+00169:+00026:001012.6459:01184
01185:+00009:+00084:-00254:001012.6459:01185
01186:+00011:+00111:-00048:001012.6459:01186
01187:-00126:+00047:+00079:001012.6459:01187
01188:+00014:-00018:+00031:001012.6459:01188
01189:+00129:+00030:+00016:001012.6459:01189
01190:+00229:+00024:-00105:001012.6459:01190
01191:-00017:+00067:+00021:001012.6459:01191
01192:-00122:+00026:-00029:001012.6459:01192
01193:-00174:+00128:+00052:001012.6459:01193
01194:+00077:-00019:+00174:001012.6459:01194
01195:+00105:-00073:-00032:001012.6459:01195
01196:+00000:+00076:+00012:001022.2609:01196
01197:-00097:+00177:+00035:001022.2609:01197
01198:+00014:+00146:+00087:001022.2609:01198
01199:-00128:-00069:-00053:001022.2609:01199
01200:+00006:+00073:-00211:001022.2609:01200
01201:+00146:+00111:+00173:001022.2609:01201
01202:+00155:-00053:-00355:001022.2609:01202
01203:-00135:+00070:+00048:001022.2609:01203
01204:-00142:-00061:+00072:001022.2609:01204
01205:+00050:+00037:-00379:001022.2609:01205
01206:+00084:+00029:-00025:001022.2609:01206
01207:-00061:-00064:-00123:001022.2609:01207
01208:-00015:+00029:-00325:001022.2609:01208
01209:+00022:-00020:-00124:001022.2609:01209
01210:-00070:+00039:-00327:001022.2609:01210
01211:-00092:-00068:-00117:001022.2609:01211
01212:-00061:-00004:-00174:001022.2609:01212
01213:+00010:+00093:-00164:001022.2609:01213
01214:+00017:-00058:-00158:001022.2609:01214
01215:-00029:+00054:-00315:001032.4960:01215
01216:-00119:-00044:-00087:001032.4960:01216
01217:-00091:+00028:-00203:001032.4960:01217
01218:-00003:-00002:-00277:001032.4960:01218
01219:+00063:-00067:-00064:001032.4960:01219
01220:-00013:+00127:-00306:001032.4960:01220
01221:-00053:-00036:-00026:001032.4960:01221
01222:-00105:+00065:-00035:001032.4960:01222
01223:-00102:-00089:-00030:001032.4960:01223
01224:+00060:+00123:-00012:001032.4960:01224
01225:+00106:+00014:+00000:001032.4960:01225
01226:+00001:+00076:-00028:001032.4960:01226
01227:-00116:+00032:+00089:001032.4960:01227
01228:-00143:+00047:+00096:001032.4960:01228
01229:-00118:+00113:+00072:001032.4960:01229
01230:-00057:+00054:+00188:001032.4960:01230
01231:-00034:+00112:+00027:001032.4960:01231
01232:-00112:+00099:+00202:001032.4960:01232
01233:-00105:+00075:+00171:001032.4960:01233
01234:-00082:+00094:+00120:001032.4960:01234
01235:+00036:+00103:+00182:001042.7132:01235
01236:+00093:+00103:+00106:001042.7132:01236
01237:+00009:+00087:+00076:001042.7132:01237
01238:-00115:+00093:+00141:001042.7132:01238
01239:-00168:+00109:+00106:001042.7132:01239
01240:-00033:+00089:+00162:001042.7132:01240
01241:+00084:-00004:+00086:001042.7132:01241
01242:+00104:+00059:+00096:001042.7132:01242
01243:-00081:+00082:+00115:001042.7132:01243
01244:-00072:+00085:+00032:001042.7132:01244
01245:+00009:+00069:+00055:001042.7132:01245
01246:+00086:+00065:+00061:001042.7132:01246
01247:+00131:+00083:+00076:001042.7132:01247
01248:+00185:+00073:+00015:001042.7132:01248
01249:+00057:+00122:-00018:001042.7132:01249
01250:+00027:+00110:-00046:001042.7132:01250
01251:-00050:+00141:-00082:001042.7132:01251
01252:-00026:+00134:-00037:001042.7132:01252
01253:+00052:+00040:-00037:001042.7132:01253
01254:+00086:+00050:-00109:001040.3991:01254
01255:+00092:+00049:-00114:001040.3991:01255
01256:-00060:-00053:-00103:001040.3991:01256
01257:-00101:-00052:-00140:001040.3991:01257
01258:+00010:+00051:-00073:001040.3991:01258
01259:+00210:-00012:-00028:001040.3991:01259
01260:+00111:-00019:-00043:001040.3991:01260
01261:+00058:+00029:-00072:001040.3991:01261
01262:-00123:+00020:-00143:001040.3991:01262
01263:-00074:+00056:-00080:001040.3991:01263
01264:+00011:-00085:-00039:001040.3991:01264
01265:-00021:+00059:-00283:001040.3991:01265
01266:-00016:+00004:+00034:001040.3991:01266
01267:+00075:-00016:-00050:001040.3991:01267
01268:+00093:-00049:-00087:001040.3991:01268
01269:+00073:-00001:+00021:001040.3991:01269
01270:+00133:-00089:+00043:001040.3991:01270
01271:+00159:-00039:+00100:001040.3991:01271
01272:+00097:+00003:-00004:001040.3991:01272
01273:-00045:+00063:+00064:001046.4532:01273
01274:+00013:+00074:+00101:001046.4532:01274
01275:+00081:+00043:-00017:001046.4532:01275
01276:+00056:+00122:-00035:001046.4532:01276
01277:-00024:+00074:+00055:001046.4532:01277
01278:-00068:+00052:+00018:001046.4532:01278
01279:-00070:+00044:+00139:001046.4532:01279
01280:-00060:+00076:+00088:001046.4532:01280
01281:+00093:+00090:+00167:001046.4532:01281
01282:+00162:+00134:+00081:001046.4532:01282
01283:+00054:+00030:+00097:001046.4532:01283
01284:-00127:+00156:+00006:001046.4532:01284
01285:-00142:+00047:+00056:001046.4532:01285
01286:+00027:+00256:+00071:001046.4532:01286
01287:+00045:-00034:+00107:001046.4532:01287
01288:-00010:+00182:-00054:001046.4532:01288
01289:+00012:+00092:+00158:001046.4532:01289
01290:-00040:+00182:+00030:001046.4532:01290
01291:-00036:+00097:+00086:001046.4532:01291
01292:-00054:+00068:-00095:001047.1445:01292
01293:+00037:+00228:-00043:001047.1445:01293
01294:+00100:+00141:-00078:001047.1445:01294
01295:-00010:+00029:-00065:001047.1445:01295
01296:-00146:+00045:-00085:001047.1445:01296
01297:-00088:+00046:-00174:001047.1445:01297
01298:-00014:-00089:+00078:001047.1445:01298
01299:+00110:-00017:+00091:001047.1445:01299
01300:-00037:-00130:-00153:001047.1445:01300
01301:-00053:+00095:-00070:001047.1445:01301
01302:-00133:-00001:-00156:001047.1445:01302
01303:-00008:+00110:-00168:001047.1445:01303
01304:+00003:-00029:+00043:001047.1445:01304
01305:+00199:+00095:-00175:001047.1445:01305
01306:+00096:-00019:+00020:001047.1445:01306
01307:-00040:+00041:-00135:001047.1445:01307
01308:-00189:-00083:-00127:001047.1445:01308
01309:-00082:+00109:-00147:001047.1445:01309
01310:+00016:-00044:+00036:001047.1445:01310
01311:+00045:+00083:-00197:001043.0456:01311
01312:-00067:+00049:-00106:001043.0456:01312
01313:-00115:+00011:+00015:001043.0456:01313
01314:-00016:+00062:-00159:001043.0456:01314
01315:-00107:+00045:+00154:001043.0456:01315
01316:-00013:+00085:+00233:001043.0456:01316
01317:+00078:+00037:+00019:001043.0456:01317
01318:+00030:+00038:+00074:001043.0456:01318
01319:-00238:+00097:+00015:001043.0456:01319
01320:-00178:+00184:-00017:001043.0456:01320
01321:-00019:+00128:+00192:001043.0456:01321
01322:-00014:+00170:-00040:001043.0456:01322
01323:-00108:+00100:+00072:001043.0456:01323
01324:-00034:+00107:+00085:001043.0456:01324
01325:-00003:+00109:+00137:001043.0456:01325
01326:-00053:+00202:+00131:001043.0456:01326
01327:-00065:+00184:+00169:001043.0456:01327
01328:+00060:+00095:+00158:001043.0456:01328
01329:+00087:+00092:-00039:001043.0456:01329
01330:-00193:+00138:-00010:001042.0538:01330
01331:-00108:+00094:+00095:001042.0538:01331
01332:+00089:+00095:-00063:001042.0538:01332
01333:+00031:+00042:-00024:001042.0538:01333
01334:-00090:+00025:-00039:001042.0538:01334
01335:-00092:+00087:-00063:001042.0538:01335
01336:+00017:+00054:+00011:001042.0538:01336
01337:+00001:+00125:-00121:001042.0538:01337
01338:+00029:-00011:+00110:001042.0538:01338
01339:+00022:-00007:-00003:001042.0538:01339
01340:+00147:+00029:-00067:001042.0538:01340
01341:-00014:+00085:-00053:001042.0538:01341
01342:-00097:+00039:-00086:001042.0538:01342
01343:-00098:+00068:-00084:001042.0538:01343
01344:+00086:+00111:-00142:001042.0538:01344
01345:+00059:+00010:+00078:001042.0538:01345
01346:+00003:-00003:-00023:001042.0538:01346
01347:-00085:+00012:-00106:001042.0538:01347
01348:+00032:+00026:-00031:001042.0538:01348
01349:-00033:-00019:-00067:001042.0538:01349
01350:+00030:+00011:-00112:001036.5455:01350
01351:+00171:+00110:+00126:001036.5455:01351
01352:+00122:+00048:-00065:001036.5455:01352
01353:-00005:+00029:-00097:001036.5455:01353
01354:-00059:+00057:-00093:001036.5455:01354
01355:+00033:-00001:+00105:001036.5455:01355
01356:+00096:+00146:-00113:001036.5455:01356
01357:+00099:-00005:+00047:001036.5455:01357
01358:+00044:+00092:-00092:001036.5455:01358
01359:-00041:-00042:-00022:001036.5455:01359
01360:-00006:+00142:-00043:001036.5455:01360
01361:-00078:+00055:+00102:001036.5455:01361
01362:-00070:+00031:-00132:001036.5455:01362
01363:+00183:+00051:-00032:001036.5455:01363
01364:+00070:+00059:-00035:001036.5455:01364
01365:-00034:+00004:+00013:001036.5455:01365
01366:-00153:+00118:-00034:001036.5455:01366
01367:-00062:-00078:+00101:001036.5455:01367
01368:-00061:+00117:-00067:001036.5455:01368
01369:+00038:-00069:+00090:001016.3439:01369
01370:-00138:+00068:+00068:001016.3439:01370
01371:-00104:-00068:+00053:001016.3439:01371
01372:-00056:+00069:+00039:001016.3439:01372
01373:+00036:+00143:-00022:001016.3439:01373
01374:+00127:+00096:+00180:001016.3439:01374
01375:+00242:+00148:+00021:001016.3439:01375
01376:+00131:+00096:-00067:001016.3439:01376
01377:+00030:+00143:+00013:001016.3439:01377
01378:-00082:+00012:-00131:001016.3439:01378
01379:+00015:+00104:+00067:001016.3439:01379
01380:-00029:+00073:+00029:001016.3439:01380
01381:+00071:+00060:-00057:001016.3439:01381
01382:-00113:+00013:-00005:001016.3439:01382
01383:-00118:+00045:-00085:001016.3439:01383
01384:-00003:+00051:-00090:001016.3439:01384
01385:+00101:+00089:-00069:001016.3439:01385
01386:+00058:+00016:-00021:001016.3439:01386
01387:+00130:+00070:-00101:001016.3439:01387
01388:+00036:+00097:-00075:001016.3439:01388
01389:-00037:+00021:+00005:001016.3439:01389
01390:-00154:+00017:-00092:000992.7055:01390
01391:-00165:+00098:-00016:000992.7055:01391
01392:+00057:+00096:+00055:000992.7055:01392
01393:+00075:+00042:-00137:000992.7055:01393
01394:+00001:-00024:-00146:000992.7055:01394
01395:-00013:+00002:-00081:000992.7055:01395
01396:+00034:+00049:-00062:000992.7055:01396
01397:+00048:+00050:+00044:000992.7055:01397
01398:+00079:+00032:+00042:000992.7055:01398
01399:+00116:-00018:+00045:000992.7055:01399
01400:+00089:+00012:+00068:000992.7055:01400
01401:-00037:+00036:+00069:000992.7055:01401
01402:+00002:+00048:-00014:000992.7055:01402
01403:-00060:-00040:-00073:000992.7055:01403
01404:+00011:+00086:-00041:000992.7055:01404
01405:-00010:-00012:-00007:000992.7055:01405
01406:+00001:+00079:-00077:000992.7055:01406
01407:-00076:+00046:-00003:000992.7055:01407
01408:-00094:+00062:-00039:000992.7055:01408
01409:-00077:+00050:-00056:000992.7055:01409
01410:-00038:+00096:-00044:000960.4521:01410
01411:+00021:+00092:+00039:000960.4521:01411
01412:+00047:+00057:+00041:000960.4521:01412
01413:-00057:+00053:-00030:000960.4521:01413
01414:-00076:+00054:+00026:000960.4521:01414
01415:-00034:+00020:-00058:000960.4521:01415
01416:+00003:+00046:+00045:000960.4521:01416
01417:+00040:+00069:+00076:000960.4521:01417
01418:+00027:+00064:-00019:000960.4521:01418
01419:-00058:+00038:-00003:000960.4521:01419
01420:-00066:+00063:-00006:000960.4521:01420
01421:-00002:+00063:-00051:000960.4521:01421
01422:-00047:-00004:-00029:000960.4521:01422
01423:-00068:+00092:-00008:000960.4521:01423
01424:-00021:+00049:-00085:000960.4521:01424
01425:+00009:+00061:-00098:000960.4521:01425
01426:-00092:+00091:-00026:000960.4521:01426
01427:-00097:+00069:-00086:000960.4521:01427
01428:-00068:+00081:-00097:000960.4521:01428
01429:-00058:+00108:-00039:000960.4521:01429
01430:-00012:+00072:-00037:000960.4521:01430
01431:+00014:+00030:+00008:000960.4521:01431
01432:-00046:+00090:-00022:000922.0422:01432
01433:-00074:+00020:-00036:000922.0422:01433
01434:+00006:+00132:-00086:000922.0422:01434
01435:-00012:-00097:-00113:000922.0422:01435
01436:-00031:+00162:-00112:000922.0422:01436
01437:-00040:-00021:+00107:000922.0422:01437
01438:+00050:+00080:-00066:000922.0422:01438
01439:-00030:+00070:-00054:000922.0422:01439
01440:-00065:+00077:+00025:000922.0422:01440
01441:-00038:+00085:-00068:000922.0422:01441
01442:-00017:+00089:+00044:000922.0422:01442
01443:-00002:+00121:-00085:000922.0422:01443
01444:+00014:+00003:+00109:000922.0422:01444
01445:-00082:+00093:+00006:000922.0422:01445
01446:-00068:+00066:-00053:000922.0422:01446
01447:+00035:+00123:+00010:000922.0422:01447
01448:+00013:-00050:+00045:000922.0422:01448
01449:-00057:+00075:+00033:000922.0422:01449
01450:+00039:-00017:-00014:000922.0422:01450
01451:+00097:+00039:-00054:000922.0422:01451
01452:-00079:+00028:+00029:000922.0422:01452
01453:-00021:+00082:-00008:000922.0422:01453
01454:+00052:+00086:+00029:000902.8846:01454
01455:+00015:+00002:+00007:000902.8846:01455
01456:-00065:+00194:+00008:000902.8846:01456
01457:+00005:-00008:+00013:000902.8846:01457
01458:-00041:+00090:-00037:000902.8846:01458
01459:-00099:+00082:+00092:000902.8846:01459
01460:+00023:+00103:+00021:000902.8846:01460
01461:+00043:-00076:-00100:000902.8846:01461
01462:-00021:+00055:-00091:000902.8846:01462
01463:-00006:+00081:+00053:000902.8846:01463
01464:+00154:+00169:-00141:000902.8846:01464
01465:+00046:+00040:-00021:000902.8846:01465
01466:-00090:+00081:-00039:000902.8846:01466
01467:-00053:+00175:-00017:000902.8846:01467
01468:+00054:-00040:-00060:000902.8846:01468
01469:-00029:+00235:-00147:000902.8846:01469
01470:+00016:+00111:+00123:000902.8846:01470
01471:+00069:+00072:+00001:000902.8846:01471
01472:-00062:+00043:-00060:000902.8846:01472
01473:-00063:+00057:+00025:000902.8846:01473
01474:-00027:+00050:-00087:000902.8846:01474
01475:-00007:+00102:-00040:000902.8846:01475
01476:+00016:+00121:+00055:000905.3368:01476
01477:+00087:+00061:+00087:000905.3368:01477
01478:+00093:+00112:+00020:000905.3368:01478
01479:+00080:+00086:-00056:000905.3368:01479
01480:-00008:+00142:-00038:000905.3368:01480
01481:-00046:-00071:+00114:000905.3368:01481
01482:-00076:+00152:-00133:000905.3368:01482
01483:+00049:-00006:+00039:000905.3368:01483
01484:+00093:+00075:+00023:000905.3368:01484
01485:-00004:+00065:-00001:000905.3368:01485
01486:-00052:+00073:+00124:000905.3368:01486
01487:-00033:+00154:-00058:000905.3368:01487
01488:+00017:+00121:+00146:000905.3368:01488
01489:-00045:+00086:+00094:000905.3368:01489
01490:+00036:+00077:+00060:000905.3368:01490
01491:+00105:+00054:+00045:000905.3368:01491
01492:+00093:+00053:-00005:000905.3368:01492
01493:+00036:+00111:+00085:000905.3368:01493
01494:+00001:-00072:+00074:000905.3368:01494
01495:-00059:+00193:-00030:000905.3368:01495
01496:-00038:+00022:+00068:000905.3368:01496
01497:+00038:+00082:-00083:000905.3368:01497
01498:+00006:+00034:+00005:000929.0425:01498
01499:-00020:+00040:+00012:000929.0425:01499
01500:-00052:+00096:-00038:000929.0425:01500
01501:-00015:+00072:+00050:000929.0425:01501
01502:+00004:+00026:+00054:000929.0425:01502
01503:+00075:+00036:+00079:000929.0425:01503
01504:+00070:+00051:-00035:000929.0425:01504
01505:+00035:+00077:+00006:000929.0425:01505
01506:-00073:+00072:+00010:000929.0425:01506
01507:-00038:+00060:-00009:000929.0425:01507
01508:-00059:+00129:+00033:000929.0425:01508
01509:+00060:-00002:+00002:000929.0425:01509
01510:+00027:+00024:-00038:000929.0425:01510
01511:+00006:-00016:-00002:000929.0425:01511
01512:-00033:+00117:-00066:000929.0425:01512
01513:+00006:+00003:+00084:000929.0425:01513
01514:-00041:+00074:-00100:000929.0425:01514
01515:+00123:+00027:-00015:000929.0425:01515
01516:+00069:+00057:+00002:000929.0425:01516
01517:+00028:+00030:-00082:000929.0425:01517
01518:-00081:+00044:+00031:000929.0425:01518
01519:-00089:+00041:-00018:000967.1641:01519
01520:-00072:-00039:-00005:000967.1641:01520
01521:+00074:+00119:-00100:000967.1641:01521
01522:+00021:+00033:-00006:000967.1641:01522
01523:-00013:+00097:-00029:000967.1641:01523
01524:-00053:+00056:-00003:000967.1641:01524
01525:-00101:-00033:+00095:000967.1641:01525
01526:-00082:+00067:-00096:000967.1641:01526
01527:-00008:+00019:+00038:000967.1641:01527
01528:+00126:+00064:+00017:000967.1641:01528
01529:+00009:+00012:-00053:000967.1641:01529
01530:-00034:+00097:+00069:000967.1641:01530
01531:-00074:-00060:+00018:000967.1641:01531
01532:-00002:+00136:-00034:000967.1641:01532
01533:+00009:+00097:+00089:000967.1641:01533
01534:+00033:+00059:-00036:000967.1641:01534
01535:-00006:-00024:+00045:000967.1641:01535
01536:-00026:+00076:+00049:000967.1641:01536
01537:-00050:+00108:+00009:000967.1641:01537
01538:-00082:-00069:+00160:000967.1641:01538
01539:+00034:+00169:-00235:000994.6990:01539
01540:+00161:-00019:+00157:000994.6990:01540
01541:+00094:+00043:+00080:000994.6990:01541
01542:-00034:+00101:-00161:000994.6990:01542
01543:-00114:+00015:+00026:000994.6990:01543
01544:-00134:-00009:+00021:000994.6990:01544
01545:+00033:+00069:-00049:000994.6990:01545
01546:+00064:-00041:-00020:000994.6990:01546
01547:-00085:+00080:-00135:000994.6990:01547
01548:-00005:+00130:-00075:000994.6990:01548
01549:-00055:+00079:-00002:000994.6990:01549
01550:-00078:-00099:+00008:000994.6990:01550
01551:+00102:+00155:-00130:000994.6990:01551
01552:+00191:+00022:-00019:000994.6990:01552
01553:+00065:+00067:-00031:000994.6990:01553
01554:-00031:+00100:-00048:000994.6990:01554
01555:-00148:+00003:+00057:000994.6990:01555
01556:-00002:+00087:-00209:000994.6990:01556
01557:+00031:+00050:+00061:000994.6990:01557
01558:-00042:+00030:+00023:001011.4240:01558
01559:+00019:+00070:-00016:001011.4240:01559
01560:+00056:+00096:+00065:001011.4240:01560
01561:-00068:+00011:+00019:001011.4240:01561
01562:-00073:+00122:-00099:001011.4240:01562
01563:+00071:+00010:+00001:001011.4240:01563
01564:+00131:+00102:-00019:001011.4240:01564
01565:+00046:+00039:+00095:001011.4240:01565
01566:-00048:+00060:+00025:001011.4240:01566
01567:-00042:+00149:-00033:001011.4240:01567
01568:-00029:+00080:+00097:001011.4240:01568
01569:+00036:+00036:-00011:001011.4240:01569
01570:-00074:+00076:-00040:001011.4240:01570
01571:-00088:-00018:+00156:001011.4240:01571
01572:-00054:-00003:-00087:001011.4240:01572
01573:+00028:+00126:+00008:001011.4240:01573
01574:-00026:+00129:-00006:001011.4240:01574
01575:+00026:+00064:-00038:001011.4240:01575
01576:+00015:+00038:+00026:001011.4240:01576
01577:+00008:+00070:+00020:001011.4240:01577
01578:-00125:-00018:+00081:001024.8331:01578
01579:-00133:+00101:+00049:001024.8331:01579
01580:+00018:-00053:-00037:001024.8331:01580
01581:+00073:+00165:-00133:001024.8331:01581
01582:-00089:+00084:+00028:001024.8331:01582
01583:-00073:+00083:-00117:001024.8331:01583
01584:-00117:+00043:-00040:001024.8331:01584
01585:+00041:+00001:+00080:001024.8331:01585
01586:+00287:+00100:-00136:001024.8331:01586
01587:+00124:+00017:-00081:001024.8331:01587
01588:-00111:-00083:+00056:001024.8331:01588
01589:-00117:+00076:-00357:001024.8331:01589
01590:-00078:+00075:+00098:001024.8331:01590
01591:+00121:+00163:+00080:001024.8331:01591
01592:+00113:-00014:+00042:001024.8331:01592
01593:-00057:+00108:+00004:001024.8331:01593
01594:-00127:+00019:-00049:001024.8331:01594
01595:+00010:+00054:-00026:001024.8331:01595
01596:+00096:+00068:-00216:001024.8331:01596
01597:-00073:-00020:-00335:001037.4498:01597
01598:+00043:-00095:-00273:001037.4498:01598
01599:+00088:-00089:-00164:001037.4498:01599
01600:+00014:-00063:-00480:001037.4498:01600
01601:-00280:-00050:-00273:001037.4498:01601
01602:-00060:+00058:-00322:001037.4498:01602
01603:-00067:-00018:-00083:001037.4498:01603
01604:+00129:+00123:-00028:001037.4498:01604
01605:-00008:-00012:-00096:001037.4498:01605
01606:-00050:-00013:-00236:001037.4498:01606
01607:-00159:+00062:-00086:001037.4498:01607
01608:-00171:-00122:-00069:001037.4498:01608
01609:-00132:+00046:-00117:001037.4498:01609
01610:+00075:-00011:-00010:001037.4498:01610
01611:+00189:-00078:+00028:001037.4498:01611
01612:+00108:+00154:-00209:001037.4498:01612
01613:-00218:+00041:+00160:001037.4498:01613
01614:-00215:+00066:+00139:001037.4498:01614
01615:+00066:+00101:-00004:001037.4498:01615
01616:-00046:-00015:+00266:001039.5218:01616
01617:+00001:+00152:+00054:001039.5218:01617
01618:-00049:-00041:-00007:001039.5218:01618
01619:-00117:+00120:+00119:001039.5218:01619
01620:-00311:+00040:+00248:001039.5218:01620
01621:-00060:-00044:-00128:001039.5218:01621
01622:+00086:+00113:+00074:001039.5218:01622
01623:+00186:+00065:+00146:001039.5218:01623
01624:-00101:+00052:+00121:001039.5218:01624
01625:-00141:+00041:+00170:001039.5218:01625
01626:-00048:-00037:+00011:001039.5218:01626
01627:+00035:+00110:+00173:001039.5218:01627
01628:-00027:+00034:+00063:001039.5218:01628
01629:-00065:+00040:-00024:001039.5218:01629
01630:-00060:+00086:+00064:001039.5218:01630
01631:-00056:+00076:+00027:001039.5218:01631
01632:-00041:+00044:+00155:001039.5218:01632
01633:+00026:+00093:-00005:001039.5218:01633
01634:+00085:+00089:-00010:001039.5218:01634
01635:-00087:+00082:+00086:001039.5218:01635
01636:-00159:+00056:-00097:001044.7637:01636
01637:-00062:+00028:+00025:001044.7637:01637
01638:+00004:-00005:-00052:001044.7637:01638
01639:-00006:+00082:-00110:001044.7637:01639
01640:-00009:+00057:+00014:001044.7637:01640
01641:-00091:+00005:-00109:001044.7637:01641
01642:-00063:+00073:-00065:001044.7637:01642
01643:+00063:+00088:-00030:001044.7637:01643
01644:+00114:+00111:-00146:001044.7637:01644
01645:+00263:+00143:+00021:001044.7637:01645
01646:+00162:+00057:-00039:001044.7637:01646
01647:-00020:+00111:-00124:001044.7637:01647
01648:-00084:+00039:-00147:001044.7637:01648
01649:+00034:+00110:-00090:001044.7637:01649
01650:+00097:+00025:-00077:001044.7637:01650
01651:+00072:+00040:-00054:001044.7637:01651
01652:-00017:+00019:-00035:001044.7637:01652
01653:-00026:+00070:-00207:001044.7637:01653
01654:+00058:-00033:+00074:001056.1822:01654
01655:+00082:+00006:-00114:001056.1822:01655
01656:+00199:-00031:-00002:001056.1822:01656
01657:+00164:-00059:-00059:001056.1822:01657
01658:-00039:-00009:+00081:001056.1822:01658
01659:-00103:-00019:-00045:001056.1822:01659
01660:+00018:-00018:-00004:001056.1822:01660
01661:+00124:+00037:+00066:001056.1822:01661
01662:+00008:+00032:+00043:001056.1822:01662
01663:-00083:+00029:+00050:001056.1822:01663
01664:+00001:+00106:+00093:001056.1822:01664
01665:-00004:+00074:+00112:001056.1822:01665
01666:+00055:+00039:+00108:001056.1822:01666
01667:+00101:+00086:+00113:001056.1822:01667
01668:+00127:+00041:+00072:001056.1822:01668
01669:+00043:+00032:+00172:001056.1822:01669
01670:-00090:+00058:+00049:001056.1822:01670
01671:-00080:+00058:+00119:001056.1822:01671
01672:+00086:+00115:+00088:001056.1822:01672
01673:+00083:+00027:+00104:001059.2015:01673
01674:+00004:+00132:+00102:001059.2015:01674
01675:-00070:+00029:-00009:001059.2015:01675
01676:-00016:+00132:-00003:001059.2015:01676
01677:+00080:+00113:+00064:001059.2015:01677
01678:+00158:+00103:+00036:001059.2015:01678
01679:+00166:+00122:+00034:001059.2015:01679
01680:-00052:+00079:-00065:001059.2015:01680
01681:+00024:+00260:-00343:001059.2015:01681
01682:+00009:+00017:-00172:001059.2015:01682
01683:+00075:+00021:-00024:001059.2015:01683
01684:-00049:-00033:-00122:001059.2015:01684
01685:+00016:+00150:-00007:001059.2015:01685
01686:-00007:+00186:-00064:001059.2015:01686
01687:+00007:+00021:+00093:001059.2015:01687
01688:+00089:-00030:+00012:001059.2015:01688
01689:+00045:+00054:-00110:001059.2015:01689
01690:+00127:-00151:-00048:001059.2015:01690
01691:+00023:+00081:-00308:001059.2015:01691
01692:-00042:+00200:-00282:001056.3425:01692
01693:-00189:-00028:-00130:001056.3425:01693
01694:+00022:+00081:-00177:001056.3425:01694
01695:-00002:-00003:-00052:001056.3425:01695
01696:+00029:-00023:-00010:001056.3425:01696
01697:-00113:-00064:-00032:001056.3425:01697
01698:-00085:+00028:-00170:001056.3425:01698
01699:-00108:+00054:+00086:001056.3425:01699
01700:+00091:+00043:+00117:001056.3425:01700
01701:+00201:+00085:+00197:001056.3425:01701
01702:+00134:+00051:-00037:001056.3425:01702
01703:+00011:+00071:+00107:001056.3425:01703
01704:-00090:+00083:+00196:001056.3425:01704
01705:-00115:+00025:+00055:001056.3425:01705
01706:-00039:+00121:+00109:001056.3425:01706
01707:-00037:+00035:+00056:001056.3425:01707
01708:-00016:+00117:-00075:001056.3425:01708
01709:-00060:+00061:+00144:001056.3425:01709
01710:-00158:+00188:-00061:001056.3425:01710
01711:-00147:+00062:+00187:001051.6872:01711
01712:-00026:+00153:+00101:001051.6872:01712
01713:+00008:+00046:+00001:001051.6872:01713
01714:-00039:+00110:-00018:001051.6872:01714
01715:-00236:-00002:+00011:001051.6872:01715
01716:-00030:+00088:-00120:001051.6872:01716
01717:+00062:+00038:+00046:001051.6872:01717
01718:+00065:+00094:+00018:001051.6872:01718
01719:-00026:+00171:-00163:001051.6872:01719
01720:-00148:+00063:-00193:001051.6872:01720
01721:-00044:+00114:-00044:001051.6872:01721
01722:-00021:+00102:-00068:001051.6872:01722
01723:+00036:+00110:-00089:001051.6872:01723
01724:-00009:-00018:-00030:001051.6872:01724
01725:+00067:+00070:-00242:001051.6872:01725
01726:-00088:-00068:-00015:001051.6872:01726
01727:-00199:-00023:-00155:001051.6872:01727
01728:-00207:+00006:-00111:001051.6872:01728
01729:-00006:+00059:+00001:001051.6872:01729
01730:-00029:+00051:-00095:001045.7282:01730
01731:-00054:+00052:-00154:001045.7282:01731
01732:-00071:+00014:+00029:001045.7282:01732
01733:-00075:+00060:-00095:001045.7282:01733
01734:-00019:-00099:-00039:001045.7282:01734
01735:+00137:+00147:+00066:001045.7282:01735
01736:+00113:-00141:-00018:001045.7282:01736
01737:-00078:+00139:-00238:001045.7282:01737
01738:-00091:+00008:+00058:001045.7282:01738
01739:-00036:+00096:-00231:001045.7282:01739
01740:+00070:+00122:+00020:001045.7282:01740
01741:-00067:+00090:+00060:001045.7282:01741
01742:-00007:+00122:-00156:001045.7282:01742
01743:-00063:+00075:+00016:001045.7282:01743
01744:-00218:+00077:+00010:001045.7282:01744
01745:-00056:+00103:-00036:001045.7282:01745
01746:+00211:-00006:+00073:001045.7282:01746
01747:+00193:+00088:+00057:001045.7282:01747
01748:-00197:+00050:+00037:001045.7282:01748
01749:-00301:+00173:+00067:001045.7282:01749
01750:-00010:+00101:-00035:001043.8070:01750
01751:+00109:+00054:+00021:001043.8070:01751
01752:+00005:+00183:+00041:001043.8070:01752
01753:+00041:+00013:+00048:001043.8070:01753
01754:-00023:+00074:+00009:001043.8070:01754
01755:-00019:+00007:-00065:001043.8070:01755
01756:-00063:+00191:-00022:001043.8070:01756
01757:-00025:+00053:+00115:001043.8070:01757
01758:+00044:+00075:+00066:001043.8070:01758
01759:+00152:+00060:+00036:001043.8070:01759
01760:+00039:+00083:-00021:001043.8070:01760
01761:-00098:+00028:-00140:001043.8070:01761
01762:-00101:+00059:-00048:001043.8070:01762
01763:-00035:+00069:-00010:001043.8070:01763
01764:+00134:+00009:-00024:001043.8070:01764
01765:-00006:-00017:-00072:001043.8070:01765
01766:-00068:-00005:-00052:001043.8070:01766
01767:-00104:-00005:-00062:001043.8070:01767
01768:-00042:+00009:-00115:001043.8070:01768
01769:+00001:-00022:-00040:001036.5352:01769
01770:+00141:+00045:-00086:001036.5352:01770
01771:+00043:-00021:-00046:001036.5352:01771
01772:-00034:+00122:-00126:001036.5352:01772
01773:-00168:-00024:-00020:001036.5352:01773
01774:-00114:+00042:-00127:001036.5352:01774
01775:-00072:-00018:+00084:001036.5352:01775
01776:+00028:+00053:-00099:001036.5352:01776
01777:-00051:+00002:-00079:001036.5352:01777
01778:-00101:+00031:-00082:001036.5352:01778
01779:-00102:+00014:-00101:001036.5352:01779
01780:-00084:-00024:+00066:001036.5352:01780
01781:-00008:+00007:-00021:001036.5352:01781
01782:+00088:+00033:+00039:001036.5352:01782
01783:+00200:-00032:+00054:001036.5352:01783
01784:+00131:+00080:+00010:001036.5352:01784
01785:+00133:+00073:+00015:001036.5352:01785
01786:-00010:+00094:+00027:001036.5352:01786
01787:+00043:+00012:+00034:001036.5352:01787
01788:+00057:+00027:+00058:001036.5352:01788
01789:+00006:+00023:+00106:001016.3347:01789
01790:-00079:+00049:+00112:001016.3347:01790
01791:-00050:+00043:+00001:001016.3347:01791
01792:-00033:+00080:+00026:001016.3347:01792
01793:+00015:+00036:+00048:001016.3347:01793
01794:+00130:+00084:-00021:001016.3347:01794
01795:+00119:+00101:+00053:001016.3347:01795
01796:+00026:+00066:-00011:001016.3347:01796
01797:-00066:+00041:-00064:001016.3347:01797
01798:-00068:+00076:+00056:001016.3347:01798
01799:-00003:+00080:-00037:001016.3347:01799
01800:-00065:+00058:-00008:001016.3347:01800
01801:-00063:+00065:+00078:001016.3347:01801
01802:-00004:+00105:-00048:001016.3347:01802
01803:+00120:+00139:-00020:001016.3347:01803
01804:+00073:+00069:-00004:001016.3347:01804
01805:+00129:+00067:-00055:001016.3347:01805
01806:+00208:-00034:-00020:001016.3347:01806
01807:+00188:-00003:-00012:001016.3347:01807
01808:-00086:+00154:-00116:001016.3347:01808
01809:-00147:-00079:-00065:000991.0834:01809
01810:-00035:+00094:-00081:000991.0834:01810
01811:+00086:+00023:+00156:000991.0834:01811
01812:+00013:+00154:-00087:000991.0834:01812
01813:+00044:+00124:-00004:000991.0834:01813
01814:+00005:+00096:-00015:000991.0834:01814
01815:-00007:+00079:-00076:000991.0834:01815
01816:-00112:+00047:+00162:000991.0834:01816
01817:-00112:+00088:-00036:000991.0834:01817
01818:+00097:+00086:+00003:000991.0834:01818
01819:+00054:+00049:+00034:000991.0834:01819
01820:-00031:+00095:+00072:000991.0834:01820
01821:-00053:+00026:-00028:000991.0834:01821
01822:-00061:+00082:-00068:000991.0834:01822
01823:-00051:+00067:+00001:000991.0834:01823
01824:+00066:+00108:-00001:000991.0834:01824
01825:+00012:+00078:+00041:000991.0834:01825
01826:-00064:+00097:-00042:000991.0834:01826
01827:-00056:+00032:-00011:000991.0834:01827
01828:-00025:+00066:+00017:000991.0834:01828
01829:-00035:+00027:+00011:000991.0834:01829
01830:+00040:+00096:+00096:000958.8898:01830
01831:+00037:+00042:-00024:000958.8898:01831
01832:-00032:+00115:+00000:000958.8898:01832
01833:-00099:+00037:+00026:000958.8898:01833
01834:-00102:+00063:+00066:000958.8898:01834
01835:-00051:+00065:+00012:000958.8898:01835
01836:-00010:+00084:+00021:000958.8898:01836
01837:+00019:+00041:-00027:000958.8898:01837
01838:-00097:+00058:+00000:000958.8898:01838
01839:-00095:+00087:-00041:000958.8898:01839
01840:-00003:+00052:-00019:000958.8898:01840
01841:-00058:+00065:-00047:000958.8898:01841
01842:-00061:+00085:-00037:000958.8898:01842
01843:+00076:+00067:+00042:000958.8898:01843
01844:+00052:-00044:-00059:000958.8898:01844
01845:-00050:+00111:+00028:000958.8898:01845
01846:-00052:+00027:-00002:000958.8898:01846
01847:-00006:+00045:-00119:000958.8898:01847
01848:-00039:+00049:+00032:000958.8898:01848
01849:+00042:+00072:-00021:000958.8898:01849
01850:+00035:+00035:-00002:000958.8898:01850
01851:-00073:+00134:-00079:000924.1049:01851
01852:-00116:+00024:+00035:000924.1049:01852
01853:+00013:+00079:-00003:000924.1049:01853
01854:+00002:+00034:-00091:000924.1049:01854
01855:-00035:+00061:-00019:000924.1049:01855
01856:+00055:+00091:+00012:000924.1049:01856
01857:+00037:-00007:-00038:000924.1049:01857
01858:-00054:+00074:+00007:000924.1049:01858
01859:-00093:+00042:-00014:000924.1049:01859
01860:+00075:+00107:-00023:000924.1049:01860
01861:+00011:+00070:-00065:000924.1049:01861
01862:+00014:+00076:+00040:000924.1049:01862
01863:+00049:+00048:-00079:000924.1049:01863
01864:-00016:+00042:-00035:000924.1049:01864
01865:-00061:+00058:+00036:000924.1049:01865
01866:+00020:+00086:+00001:000924.1049:01866
01867:+00058:+00036:-00001:000924.1049:01867
01868:-00058:+00092:-00010:000924.1049:01868
01869:+00014:+00054:+00083:000924.1049:01869
01870:+00091:+00031:+00031:000924.1049:01870
01871:+00017:+00122:-00011:000924.1049:01871
01872:-00075:+00069:+00072:000924.1049:01872
01873:+00058:+00070:+00003:000912.8949:01873
01874:+00026:+00088:+00056:000912.8949:01874
01875:-00057:+00057:+00080:000912.8949:01875
01876:+00034:+00054:-00059:000912.8949:01876
01877:+00062:-00002:+00037:000912.8949:01877
01878:-00084:+00083:+00020:000912.8949:01878
01879:-00148:+00046:+00056:000912.8949:01879
01880:-00050:+00057:-00055:000912.8949:01880
01881:-00002:+00073:-00023:000912.8949:01881
01882:-00014:+00069:+00026:000912.8949:01882
01883:+00043:-00016:+00003:000912.8949:01883
01884:+00081:+00057:-00103:000912.8949:01884
01885:+00025:+00084:-00038:000912.8949:01885
01886:-00050:+00076:-00011:000912.8949:01886
01887:-00088:+00009:-00116:000912.8949:01887
01888:-00042:+00012:+00028:000912.8949:01888
01889:+00061:+00075:-00092:000912.8949:01889
01890:+00079:+00123:-00094:000912.8949:01890
01891:-00069:+00025:+00019:000912.8949:01891
01892:-00034:+00011:+00037:000912.8949:01892
01893:-00025:+00107:-00038:000912.8949:01893
01894:-00029:+00018:-00054:000912.8949:01894
01895:+00017:+00167:-00006:000926.4707:01895
01896:+00055:-00045:+00003:000926.4707:01896
01897:+00103:+00056:-00067:000926.4707:01897
01898:+00041:+00022:-00002:000926.4707:01898
01899:-00047:+00049:-00004:000926.4707:01899
01900:-00109:+00032:-00014:000926.4707:01900
01901:-00063:+00057:+00033:000926.4707:01901
01902:-00031:-00042:+00004:000926.4707:01902
01903:+00008:+00075:-00059:000926.4707:01903
01904:+00017:+00025:-00056:000926.4707:01904
01905:-00017:+00054:+00029:000926.4707:01905
01906:-00047:-00030:+00028:000926.4707:01906
01907:-00031:+00036:+00012:000926.4707:01907
01908:-00005:+00063:-00011:000926.4707:01908
01909:+00060:+00114:-00033:000926.4707:01909
01910:+00005:+00002:+00056:000926.4707:01910
01911:-00032:-00009:-00014:000926.4707:01911
01912:-00052:+00042:-00030:000926.4707:01912
01913:-00047:+00057:+00064:000926.4707:01913
01914:+00002:+00015:+00044:000926.4707:01914
01915:+00022:+00015:+00077:000926.4707:01915
01916:-00019:-00025:+00113:000954.9693:01916
01917:-00004:+00030:-00102:000954.9693:01917
01918:-00070:+00073:+00038:000954.9693:01918
01919:-00056:+00053:+00076:000954.9693:01919
01920:+00008:+00034:-00016:000954.9693:01920
01921:+00038:-00052:+00023:000954.9693:01921
01922:+00006:+00014:-00007:000954.9693:01922
01923:+00071:+00107:-00033:000954.9693:01923
01924:-00035:+00062:+00052:000954.9693:01924
01925:-00095:+00023:+00006:000954.9693:01925
01926:-00019:+00073:+00049:000954.9693:01926
01927:+00012:+00010:+00027:000954.9693:01927
01928:+00005:-00011:+00051:000954.9693:01928
01929:-00008:+00098:+00019:000954.9693:01929
01930:-00034:+00096:-00016:000954.9693:01930
01931:-00046:-00004:+00043:000954.9693:01931
01932:+00015:+00104:-00030:000954.9693:01932
01933:+00070:-00081:+00038:000954.9693:01933
01934:+00070:+00116:-00115:000954.9693:01934
01935:+00022:+00061:+00035:000954.9693:01935
01936:-00036:+00068:-00016:000987.9887:01936
01937:-00064:-00011:-00041:000987.9887:01937
01938:-00025:+00166:-00011:000987.9887:01938
01939:-00030:+00035:-00005:000987.9887:01939
01940:+00017:+00141:-00064:000987.9887:01940
01941:-00007:+00049:+00030:000987.9887:01941
01942:-00049:+00048:-00027:000987.9887:01942
01943:-00048:+00097:-00039:000987.9887:01943
01944:-00028:+00110:+00052:000987.9887:01944
01945:+00107:+00004:+00012:000987.9887:01945
01946:+00137:+00074:-00064:000987.9887:01946
01947:+00011:+00070:+00078:000987.9887:01947
01948:-00112:+00071:-00074:000987.9887:01948
01949:-00056:+00072:-00014:000987.9887:01949
01950:-00033:+00142:+00045:000987.9887:01950
01951:+00047:+00005:-00004:000987.9887:01951
01952:+00031:+00129:-00014:000987.9887:01952
01953:+00028:+00043:+00089:000987.9887:01953
01954:-00081:+00186:-00051:000987.9887:01954
01955:-00092:+00037:+00056:000987.9887:01955
01956:+00032:+00129:+00115:001011.7997:01956
01957:+00170:+00024:+00058:001011.7997:01957
01958:+00152:+00076:+00015:001011.7997:01958
01959:-00043:+00043:+00061:001011.7997:01959
01960:-00164:+00058:-00018:001011.7997:01960
01961:-00099:+00028:+00048:001011.7997:01961
01962:+00035:+00134:-00069:001011.7997:01962
01963:+00039:+00031:+00076:001011.7997:01963
01964:+00028:+00085:-00031:001011.7997:01964
01965:-00035:+00060:+00077:001011.7997:01965
01966:-00046:+00070:-00052:001011.7997:01966
01967:-00036:+00038:-00050:001011.7997:01967
01968:+00203:+00117:-00031:001011.7997:01968
01969:+00210:+00031:+00060:001011.7997:01969
01970:+00075:+00101:-00012:001011.7997:01970
01971:-00055:+00048:+00021:001011.7997:01971
01972:-00056:+00088:-00058:001011.7997:01972
01973:-00038:+00026:+00013:001011.7997:01973
01974:+00045:+00037:-00009:001011.7997:01974
01975:+00056:-00007:+00127:001023.0921:01975
01976:+00001:+00069:-00040:001023.0921:01976
01977:+00062:+00103:-00127:001023.0921:01977
01978:-00122:+00015:+00088:001023.0921:01978
01979:-00085:+00126:-00111:001023.0921:01979
01980:+00007:+00033:-00026:001023.0921:01980
01981:+00125:-00012:-00140:001023.0921:01981
01982:+00025:+00055:-00016:001023.0921:01982
01983:+00026:-00049:-00012:001023.0921:01983
01984:-00162:+00032:-00213:001023.0921:01984
01985:-00120:+00045:+00010:001023.0921:01985
01986:+00034:-00113:-00130:001023.0921:01986
01987:-00044:-00036:-00448:001023.0921:01987
01988:-00167:-00004:-00104:001023.0921:01988
01989:+00078:+00207:+00049:001023.0921:01989
01990:+00191:-00186:+00077:001023.0921:01990
01991:+00178:+00210:-00373:001023.0921:01991
01992:-00112:+00020:-00038:001023.0921:01992
01993:-00087:-00067:-00208:001023.0921:01993
01994:+00107:-00045:-00266:001023.0921:01994
01995:+00078:+00031:-00170:001034.2020:01995
01996:-00129:-00055:-00283:001034.2020:01996
01997:-00143:+00015:-00317:001034.2020:01997
01998:+00190:+00029:-00164:001034.2020:01998
01999:+00119:+00056:-00356:001034.2020:01999
02000:-00189:+00046:-00105:001034.2020:02000
02001:-00404:+00104:-00096:001034.2020:02001
02002:-00047:+00048:-00053:001034.2020:02002
02003:+00185:-00022:-00154:001034.2020:02003
02004:+00042:-00064:-00251:001034.2020:02004
02005:-00216:+00031:-00096:001034.2020:02005
02006:-00138:-00040:-00166:001034.2020:02006
02007:-00174:-00050:+00048:001034.2020:02007
02008:-00132:+00136:+00133:001034.2020:02008
02009:-00070:+00091:+00224:001034.2020:02009
02010:-00077:+00079:+00105:001034.2020:02010
02011:-00175:+00054:+00227:001034.2020:02011
02012:+00001:+00187:+00167:001034.2020:02012
02013:+00101:+00159:+00114:001034.2020:02013
02014:+00010:+00163:+00143:001043.5977:02014
02015:+00065:+00084:+00181:001043.5977:02015
02016:+00124:+00006:+00196:001043.5977:02016
02017:+00054:+00070:+00126:001043.5977:02017
02018:-00072:+00137:+00243:001043.5977:02018
02019:-00094:+00003:+00123:001043.5977:02019
02020:-00095:+00081:+00038:001043.5977:02020
02021:-00081:+00054:+00135:001043.5977:02021
02022:-00052:+00034:+00098:001043.5977:02022
02023:-00018:+00076:+00134:001043.5977:02023
02024:-00018:+00038:+00107:001043.5977:02024
02025:-00051:+00122:-00005:001043.5977:02025
02026:-00029:+00083:+00020:001043.5977:02026
02027:+00031:+00091:-00059:001043.5977:02027
02028:-00041:+00061:+00024:001043.5977:02028
02029:-00059:+00039:-00010:001043.5977:02029
02030:+00016:+00057:-00058:001043.5977:02030
02031:+00088:+00070:-00080:001043.5977:02031
02032:+00125:+00036:-00060:001043.5977:02032
02033:+00049:+00107:-00077:001043.9244:02033
02034:+00022:-00038:-00030:001043.9244:02034
02035:+00057:+00038:-00191:001043.9244:02035
02036:+00072:+00017:-00111:001043.9244:02036
02037:+00146:+00030:-00037:001043.9244:02037
02038:+00199:+00012:-00068:001043.9244:02038
02039:+00152:+00021:-00139:001043.9244:02039
02040:-00001:+00064:-00061:001043.9244:02040
02041:-00068:+00018:-00123:001043.9244:02041
02042:-00016:+00050:-00104:001043.9244:02042
02043:+00086:-00014:-00034:001043.9244:02043
02044:+00032:+00035:-00072:001043.9244:02044
02045:-00038:-00029:-00088:001043.9244:02045
02046:-00044:+00008:-00112:001043.9244:02046
02047:-00042:-00024:-00050:001043.9244:02047
02048:+00015:+00009:-00119:001043.9244:02048
02049:+00106:+00004:+00005:001043.9244:02049
02050:+00127:-00014:-00035:001043.9244:02050
02051:+00006:+00001:+00050:001043.9244:02051
02052:+00005:+00031:+00060:001049.1293:02052
02053:-00005:-00016:-00071:001049.1293:02053
02054:+00023:+00041:+00029:001049.1293:02054
02055:+00077:-00023:+00072:001049.1293:02055
02056:+00088:+00096:+00019:001049.1293:02056
02057:+00014:+00066:+00143:001049.1293:02057
02058:-00037:+00050:+00075:001049.1293:02058
02059:-00030:+00138:+00058:001049.1293:02059
02060:+00100:+00019:+00164:001049.1293:02060
02061:+00214:+00086:-00005:001049.1293:02061
02062:+00055:-00001:+00142:001049.1293:02062
02063:-00125:+00094:+00120:001049.1293:02063
02064:-00122:+00039:+00084:001049.1293:02064
02065:-00006:+00103:+00108:001049.1293:02065
02066:+00049:+00078:+00197:001049.1293:02066
02067:+00027:+00174:-00069:001049.1293:02067
02068:+00016:+00114:+00158:001049.1293:02068
02069:-00043:+00133:-00052:001049.1293:02069
02070:-00040:+00183:+00140:001049.1293:02070
02071:+00046:+00050:+00202:001052.5534:02071
02072:+00212:+00191:-00093:001052.5534:02072
02073:+00104:-00005:+00048:001052.5534:02073
02074:-00193:+00141:-00127:001052.5534:02074
02075:-00226:+00024:-00028:001052.5534:02075
02076:+00049:+00121:-00180:001052.5534:02076
02077:+00078:+00115:+00038:001052.5534:02077
02078:+00090:+00085:-00069:001052.5534:02078
02079:-00056:+00115:-00182:001052.5534:02079
02080:-00111:+00029:+00003:001052.5534:02080
02081:-00044:-00175:-00037:001052.5534:02081
02082:-00010:+00005:-00265:001052.5534:02082
02083:+00063:+00046:+00117:001052.5534:02083
02084:+00077:+00048:-00159:001052.5534:02084
02085:+00076:-00049:-00110:001052.5534:02085
02086:-00026:-00013:+00105:001052.5534:02086
02087:-00079:-00009:-00161:001052.5534:02087
02088:-00119:-00005:+00081:001052.5534:02088
02089:-00098:-00003:+00002:001052.5534:02089
02090:+00135:-00023:-00121:001048.3815:02090
02091:+00131:-00012:-00023:001048.3815:02091
02092:-00137:+00039:-00131:001048.3815:02092
02093:-00092:+00091:+00077:001048.3815:02093
02094:-00020:+00094:+00031:001048.3815:02094
02095:+00097:+00143:-00128:001048.3815:02095
02096:+00060:+00076:+00101:001048.3815:02096
02097:-00031:+00039:-00041:001048.3815:02097
02098:-00092:+00017:-00012:001048.3815:02098
02099:-00098:+00113:+00023:001048.3815:02099
02100:-00076:+00013:+00128:001048.3815:02100
02101:-00052:+00069:+00026:001048.3815:02101
02102:-00048:+00094:-00069:001048.3815:02102
02103:-00083:+00124:+00102:001048.3815:02103
02104:-00078:+00170:+00042:001048.3815:02104
02105:-00042:+00167:-00033:001048.3815:02105
02106:-00057:+00176:+00194:001048.3815:02106
02107:-00047:+00201:-00129:001048.3815:02107
02108:+00051:+00070:-00022:001048.3815:02108
02109:-00003:+00144:+00127:001049.1690:02109
02110:-00149:+00174:-00029:001049.1690:02110
02111:-00114:+00091:+00244:001049.1690:02111
02112:+00065:+00165:-00170:001049.1690:02112
02113:+00048:+00057:-00070:001049.1690:02113
02114:-00159:+00086:+00135:001049.1690:02114
02115:-00154:+00077:-00043:001049.1690:02115
02116:+00035:+00120:+00027:001049.1690:02116
02117:+00042:+00153:+00112:001049.1690:02117
02118:+00083:+00113:-00007:001049.1690:02118
02119:+00017:+00067:-00016:001049.1690:02119
02120:-00185:+00110:+00069:001049.1690:02120
02121:-00057:+00029:-00022:001049.1690:02121
02122:+00209:+00000:-00177:001049.1690:02122
02123:+00193:-00035:-00089:001049.1690:02123
02124:-00113:+00008:+00119:001049.1690:02124
02125:-00199:-00130:-00094:001049.1690:02125
02126:-00053:+00060:-00206:001049.1690:02126
02127:+00085:+00008:-00017:001049.1690:02127
02128:-00021:-00040:-00012:001048.1022:02128
02129:-00053:+00061:+00033:001048.1022:02129
02130:+00088:-00071:-00048:001048.1022:02130
02131:-00025:+00067:-00172:001048.1022:02131
02132:-00191:-00113:-00135:001048.1022:02132
02133:-00085:+00134:-00066:001048.1022:02133
02134:+00060:+00034:-00088:001048.1022:02134
02135:+00124:+00127:-00143:001048.1022:02135
02136:+00049:-00016:+00017:001048.1022:02136
02137:-00060:+00062:-00093:001048.1022:02137
02138:+00027:+00110:-00001:001048.1022:02138
02139:-00025:-00024:-00064:001048.1022:02139
02140:+00021:+00129:+00011:001048.1022:02140
02141:+00088:-00046:+00164:001048.1022:02141
02142:+00198:+00077:-00109:001048.1022:02142
02143:+00058:+00128:+00095:001048.1022:02143
02144:-00125:+00034:-00055:001048.1022:02144
02145:-00167:+00012:+00077:001048.1022:02145
02146:+00080:+00087:+00020:001048.1022:02146
02147:+00095:+00070:-00011:001038.6864:02147
02148:-00022:+00125:-00077:001038.6864:02148
02149:-00138:+00101:+00071:001038.6864:02149
02150:-00092:+00051:+00046:001038.6864:02150
02151:-00049:+00049:+00065:001038.6864:02151
02152:+00004:+00050:+00055:001038.6864:02152
02153:+00104:+00077:-00054:001038.6864:02153
02154:-00009:+00031:+00060:001038.6864:02154
02155:-00129:+00000:-00056:001038.6864:02155
02156:-00186:+00013:+00062:001038.6864:02156
02157:+00065:+00150:+00028:001038.6864:02157
02158:+00132:+00080:+00074:001038.6864:02158
02159:+00095:+00030:-00097:001038.6864:02159
02160:-00049:+00012:+00060:001038.6864:02160
02161:-00030:+00085:+00015:001038.6864:02161
02162:-00002:-00001:+00018:001038.6864:02162
02163:+00024:+00028:-00044:001038.6864:02163
02164:+00050:+00031:-00063:001038.6864:02164
02165:+00134:+00010:+00059:001038.6864:02165
02166:+00016:+00048:-00141:001038.6864:02166
02167:-00045:+00067:-00019:001029.9349:02167
02168:-00096:+00041:+00043:001029.9349:02168
02169:-00039:-00044:+00037:001029.9349:02169
02170:+00031:+00117:-00135:001029.9349:02170
02171:-00123:+00028:+00013:001029.9349:02171
02172:-00114:+00082:-00085:001029.9349:02172
02173:-00009:+00048:-00037:001029.9349:02173
02174:-00044:+00104:+00011:001029.9349:02174
02175:-00065:-00059:+00063:001029.9349:02175
02176:+00176:+00127:-00099:001029.9349:02176
02177:+00190:+00025:-00006:001029.9349:02177
02178:+00139:+00068:-00122:001029.9349:02178
02179:+00004:+00058:-00134:001029.9349:02179
02180:-00003:+00055:-00062:001029.9349:02180
02181:+00002:+00021:+00076:001029.9349:02181
02182:-00007:-00001:+00052:001029.9349:02182
02183:-00010:+00079:-00032:001029.9349:02183
02184:+00014:+00022:-00044:001029.9349:02184
02185:-00059:-00038:-00015:001029.9349:02185
02186:-00024:-00031:+00077:001029.9349:02186
02187:+00073:+00126:+00071:001011.0321:02187
02188:+00068:+00027:+00109:001011.0321:02188
02189:+00025:+00044:-00046:001011.0321:02189
02190:-00024:+00084:+00044:001011.0321:02190
02191:-00128:+00148:+00037:001011.0321:02191
02192:-00122:+00126:+00009:001011.0321:02192
02193:-00024:+00089:+00066:001011.0321:02193
02194:+00053:+00068:+00126:001011.0321:02194
02195:-00011:+00004:+00083:001011.0321:02195
02196:+00008:+00108:+00050:001011.0321:02196
02197:-00006:+00133:+00009:001011.0321:02197
02198:+00055:+00184:+00046:001011.0321:02198
02199:+00019:+00046:+00117:001011.0321:02199
02200:+00101:-00007:+00158:001011.0321:02200
02201:-00005:+00005:+00094:001011.0321:02201
02202:-00009:+00070:+00092:001011.0321:02202
02203:-00075:+00122:-00089:001011.0321:02203
02204:-00022:+00229:+00009:001011.0321:02204
02205:-00018:+00138:-00056:001011.0321:02205
02206:+00049:+00034:+00035:001011.0321:02206
02207:-00047:+00058:+00024:000981.5136:02207
02208:-00111:+00042:-00127:000981.5136:02208
02209:-00059:+00188:-00084:000981.5136:02209
02210:-00086:-00165:+00078:000981.5136:02210
02211:-00076:+00142:-00203:000981.5136:02211
02212:+00089:+00045:+00017:000981.5136:02212
02213:+00079:+00110:-00141:000981.5136:02213
02214:+00009:+00028:-00013:000981.5136:02214
02215:-00056:+00052:-00084:000981.5136:02215
02216:-00098:-00112:-00012:000981.5136:02216
02217:-00012:+00058:-00044:000981.5136:02217
02218:+00036:+00039:-00065:000981.5136:02218
02219:-00017:+00111:-00131:000981.5136:02219
02220:-00057:+00065:-00059:000981.5136:02220
02221:-00048:+00079:-00019:000981.5136:02221
02222:-00047:-00058:-00124:000981.5136:02222
02223:-00130:+00088:-00168:000981.5136:02223
02224:-00040:+00081:+00058:000981.5136:02224
02225:+00095:+00062:+00093:000981.5136:02225
02226:+00041:+00042:-00026:000981.5136:02226
02227:-00095:+00092:+00008:000981.5136:02227
02228:-00134:+00013:-00044:000955.1719:02228
02229:-00015:+00078:-00066:000955.1719:02229
02230:+00015:+00138:+00063:000955.1719:02230
02231:+00015:+00079:+00042:000955.1719:02231
02232:-00023:+00097:-00026:000955.1719:02232
02233:-00063:+00066:+00006:000955.1719:02233
02234:-00056:+00116:-00007:000955.1719:02234
02235:-00071:-00017:-00069:000955.1719:02235
02236:-00034:+00154:-00057:000955.1719:02236
02237:+00031:+00080:+00115:000955.1719:02237
02238:+00081:+00060:-00038:000955.1719:02238
02239:-00069:+00092:+00005:000955.1719:02239
02240:-00087:+00062:+00040:000955.1719:02240
02241:-00077:+00068:-00045:000955.1719:02241
02242:-00010:+00112:-00020:000955.1719:02242
02243:+00023:+00086:+00010:000955.1719:02243
02244:+00048:+00047:-00008:000955.1719:02244
02245:+00009:+00075:-00027:000955.1719:02245
02246:-00082:+00068:+00004:000955.1719:02246
02247:-00039:+00089:-00002:000955.1719:02247
02248:+00032:+00069:+00010:000955.1719:02248
02249:+00012:+00148:-00014:000929.2490:02249
02250:+00082:+00060:+00049:000929.2490:02250
02251:+00105:+00076:-00010:000929.2490:02251
02252:-00072:+00067:-00006:000929.2490:02252
02253:-00033:+00087:-00012:000929.2490:02253
02254:+00011:+00091:+00012:000929.2490:02254
02255:+00062:+00071:+00061:000929.2490:02255
02256:+00019:+00131:+00007:000929.2490:02256
02257:+00007:-00013:-00042:000929.2490:02257
02258:-00093:+00113:-00100:000929.2490:02258
02259:-00074:+00025:+00035:000929.2490:02259
02260:+00071:+00137:-00010:000929.2490:02260
02261:+00076:+00101:-00022:000929.2490:02261
02262:-00071:+00060:-00097:000929.2490:02262
02263:+00089:+00043:+00049:000929.2490:02263
02264:+00149:+00036:+00001:000929.2490:02264
02265:+00013:+00051:-00060:000929.2490:02265
02266:-00083:+00134:+00042:000929.2490:02266
02267:-00039:-00018:+00074:000929.2490:02267
02268:+00012:+00104:-00119:000929.2490:02268
02269:-00003:+00034:+00015:000929.2490:02269
02270:+00037:+00044:+00015:000929.2490:02270
02271:+00043:+00026:-00014:000918.6085:02271
02272:-00031:+00077:+00051:000918.6085:02272
02273:-00086:+00134:-00018:000918.6085:02273
02274:-00040:+00095:+00059:000918.6085:02274
02275:-00036:+00080:+00053:000918.6085:02275
02276:+00075:+00012:+00071:000918.6085:02276
02277:+00113:+00021:+00011:000918.6085:02277
02278:+00120:+00026:-00039:000918.6085:02278
02279:+00010:+00185:-00003:000918.6085:02279
02280:-00039:+00043:+00127:000918.6085:02280
02281:-00076:+00089:-00150:000918.6085:02281
02282:-00002:+00011:+00009:000918.6085:02282
02283:+00034:+00041:-00039:000918.6085:02283
02284:+00018:+00033:-00026:000918.6085:02284
02285:-00028:+00111:+00025:000918.6085:02285
02286:-00066:+00056:+00026:000918.6085:02286
02287:-00073:+00188:-00031:000918.6085:02287
02288:-00007:-00018:+00111:000918.6085:02288
02289:+00072:+00084:+00060:000918.6085:02289
02290:-00004:+00021:+00003:000918.6085:02290
02291:+00002:+00118:+00047:000918.6085:02291
02292:-00101:-00013:-00066:000953.7322:02292
02293:-00066:+00169:-00073:000953.7322:02293
02294:-00051:+00041:+00037:000953.7322:02294
02295:+00041:+00069:+00012:000953.7322:02295
02296:+00026:+00024:+00031:000953.7322:02296
02297:+00007:+00038:-00068:000953.7322:02297
02298:-00032:+00158:-00052:000953.7322:02298
02299:-00027:+00109:+00045:000953.7322:02299
02300:-00070:+00068:-00106:000953.7322:02300
02301:+00071:+00052:+00090:000953.7322:02301
02302:+00117:+00088:-00043:000953.7322:02302
02303:+00055:+00005:+00016:000953.7322:02303
02304:-00074:-00024:-00014:000953.7322:02304
02305:-00062:-00072:-00137:000953.7322:02305
02306:-00076:+00084:+00003:000953.7322:02306
02307:+00010:+00080:+00014:000953.7322:02307
02308:-00021:+00053:-00051:000953.7322:02308
02309:-00005:+00046:-00026:000953.7322:02309
02310:-00033:-00069:-00082:000953.7322:02310
02311:-00017:-00094:+00087:000953.7322:02311
02312:-00062:+00036:-00012:000953.7322:02312
02313:+00040:-00015:-00008:000982.7596:02313
02314:+00049:+00042:-00006:000982.7596:02314
02315:+00027:+00068:+00044:000982.7596:02315
02316:-00072:+00186:+00047:000982.7596:02316
02317:-00060:-00018:+00012:000982.7596:02317
02318:-00094:+00027:+00090:000982.7596:02318
02319:+00060:+00123:+00102:000982.7596:02319
02320:-00004:-00013:+00042:000982.7596:02320
02321:+00046:-00003:+00036:000982.7596:02321
02322:-00072:+00144:+00014:000982.7596:02322
02323:-00052:-00049:+00085:000982.7596:02323
02324:-00028:+00221:-00106:000982.7596:02324
02325:+00056:-00057:+00104:000982.7596:02325
02326:+00047:+00075:-00044:000982.7596:02326
02327:+00089:+00003:-00012:000982.7596:02327
02328:-00100:+00080:-00055:000982.7596:02328
02329:-00114:+00115:-00107:000982.7596:02329
02330:-00117:+00093:-00048:000982.7596:02330
02331:+00046:+00076:+00012:000982.7596:02331
02332:-00003:+00095:+00080:000982.7596:02332
02333:+00072:+00008:+00006:001003.1845:02333
02334:-00085:+00110:-00160:001003.1845:02334
02335:-00063:-00032:+00046:001003.1845:02335
02336:-00059:+00080:-00020:001003.1845:02336
02337:+00050:+00075:-00071:001003.1845:02337
02338:+00083:+00066:+00092:001003.1845:02338
02339:+00036:-00004:-00023:001003.1845:02339
02340:-00052:+00160:-00079:001003.1845:02340
02341:-00080:-00010:+00134:001003.1845:02341
02342:-00040:+00053:-00076:001003.1845:02342
02343:+00069:+00117:+00071:001003.1845:02343
02344:-00061:+00000:+00131:001003.1845:02344
02345:+00005:-00007:-00064:001003.1845:02345
02346:-00099:+00152:-00029:001003.1845:02346
02347:-00058:+00091:+00098:001003.1845:02347
02348:+00026:-00010:+00075:001003.1845:02348
02349:+00165:+00096:+00027:001003.1845:02349
02350:+00026:+00021:+00039:001003.1845:02350
02351:-00015:-00017:+00003:001003.1845:02351
02352:-00147:+00071:-00129:001021.4698:02352
02353:+00025:+00063:+00027:001021.4698:02353
02354:+00062:+00183:+00037:001021.4698:02354
02355:+00056:+00003:+00021:001021.4698:02355
02356:+00031:+00091:-00006:001021.4698:02356
02357:+00037:+00111:-00040:001021.4698:02357
02358:-00116:+00040:+00046:001021.4698:02358
02359:-00078:+00062:-00014:001021.4698:02359
02360:+00184:+00039:+00006:001021.4698:02360
02361:+00261:+00087:+00031:001021.4698:02361
02362:+00022:+00038:-00044:001021.4698:02362
02363:-00201:+00117:+00033:001021.4698:02363
02364:-00239:+00032:-00037:001021.4698:02364
02365:+00104:+00116:-00083:001021.4698:02365
02366:+00134:-00013:-00007:001021.4698:02366
02367:-00007:+00097:-00068:001021.4698:02367
02368:-00237:+00003:+00085:001021.4698:02368
02369:-00007:+00136:-00081:001021.4698:02369
02370:+00024:+00099:+00094:001021.4698:02370
02371:-00052:-00061:-00151:001031.4094:02371
02372:+00159:+00221:-00117:001031.4094:02372
02373:+00111:-00011:-00062:001031.4094:02373
02374:+00103:+00016:-00150:001031.4094:02374
02375:-00082:-00065:-00217:001031.4094:02375
02376:-00158:-00039:-00170:001031.4094:02376
02377:-00074:+00058:-00152:001031.4094:02377
02378:+00084:+00078:-00027:001031.4094:02378
02379:+00091:-00113:-00037:001031.4094:02379
02380:-00089:+00111:-00169:001031.4094:02380
02381:-00186:+00026:-00030:001031.4094:02381
02382:-00165:+00025:-00216:001031.4094:02382
02383:-00049:-00016:-00086:001031.4094:02383
02384:+00136:+00001:-00037:001031.4094:02384
02385:-00073:-00047:-00282:001031.4094:02385
02386:-00171:-00074:-00122:001031.4094:02386
02387:-00131:-00101:-00182:001031.4094:02387
02388:-00098:-00066:-00341:001031.4094:02388
02389:-00055:-00081:-00164:001031.4094:02389
02390:+00047:-00016:-00216:001031.4094:02390
02391:+00029:+00039:-00238:001035.1798:02391
02392:-00074:+00028:-00133:001035.1798:02392
02393:-00186:+00079:-00255:001035.1798:02393
02394:-00143:+00097:-00128:001035.1798:02394
02395:-00014:-00028:-00141:001035.1798:02395
02396:+00167:+00033:-00005:001035.1798:02396
02397:+00183:+00071:+00003:001035.1798:02397
02398:+00026:-00079:-00064:001035.1798:02398
02399:-00177:-00048:-00137:001035.1798:02399
02400:-00151:-00064:-00093:001035.1798:02400
02401:-00122:-00055:-00023:001035.1798:02401
02402:-00097:+00016:+00068:001035.1798:02402
02403:-00016:+00138:+00210:001035.1798:02403
02404:-00041:+00031:+00137:001035.1798:02404
02405:-00056:+00100:+00099:001035.1798:02405
02406:-00081:+00082:+00026:001035.1798:02406
02407:+00057:+00231:+00020:001035.1798:02407
02408:+00091:+00062:-00001:001035.1798:02408
02409:+00044:+00060:-00117:001035.1798:02409
02410:-00034:+00052:+00100:001042.0595:02410
02411:-00026:+00033:-00020:001042.0595:02411
02412:-00051:+00093:+00098:001042.0595:02412
02413:-00088:-00020:+00127:001042.0595:02413
02414:-00067:+00067:+00055:001042.0595:02414
02415:-00094:-00038:+00081:001042.0595:02415
02416:-00096:+00129:-00021:001042.0595:02416
02417:-00093:+00149:-00017:001042.0595:02417
02418:+00042:+00161:+00280:001042.0595:02418
02419:+00125:+00167:+00064:001042.0595:02419
02420:+00135:+00114:-00041:001042.0595:02420
02421:-00002:+00071:+00080:001042.0595:02421
02422:-00191:+00112:-00143:001042.0595:02422
02423:+00001:+00065:+00121:001042.0595:02423
02424:+00119:+00078:+00060:001042.0595:02424
02425:+00127:+00015:-00043:001042.0595:02425
02426:-00032:-00019:+00080:001042.0595:02426
02427:-00033:+00100:+00075:001042.0595:02427
02428:+00046:+00110:-00071:001042.0595:02428
02429:+00063:+00050:+00120:001048.9495:02429
02430:+00097:+00085:-00007:001048.9495:02430
02431:+00239:+00081:-00015:001048.9495:02431
02432:+00164:+00020:+00062:001048.9495:02432
02433:-00029:+00077:-00082:001048.9495:02433
02434:-00002:+00079:-00082:001048.9495:02434
02435:+00056:+00050:-00028:001048.9495:02435
02436:+00121:+00008:-00036:001048.9495:02436
02437:+00049:+00022:-00050:001048.9495:02437
02438:-00082:-00027:+00054:001048.9495:02438
02439:+00001:+00022:-00031:001048.9495:02439
02440:+00018:-00030:+00073:001048.9495:02440
02441:+00023:+00014:+00092:001048.9495:02441
02442:+00131:-00057:+00006:001048.9495:02442
02443:+00141:-00014:-00009:001048.9495:02443
02444:-00037:-00001:-00009:001048.9495:02444
02445:-00083:+00076:-00026:001048.9495:02445
02446:-00008:+00069:+00005:001048.9495:02446
02447:+00131:+00019:+00095:001048.9495:02447
02448:+00152:+00069:+00005:001051.9051:02448
02449:+00000:+00059:+00026:001051.9051:02449
02450:-00027:+00110:+00040:001051.9051:02450
02451:+00021:+00117:-00009:001051.9051:02451
02452:+00085:+00025:+00148:001051.9051:02452
02453:+00131:+00019:+00000:001051.9051:02453
02454:+00157:-00007:+00036:001051.9051:02454
02455:+00063:+00029:+00073:001051.9051:02455
02456:-00040:+00036:-00074:001051.9051:02456
02457:-00097:+00067:-00011:001051.9051:02457
02458:+00076:+00083:+00024:001051.9051:02458
02459:+00099:+00030:+00003:001051.9051:02459
02460:-00060:+00137:-00051:001051.9051:02460
02461:-00081:+00117:+00046:001051.9051:02461
02462:+00004:+00185:-00090:001051.9051:02462
02463:+00066:+00095:+00028:001051.9051:02463
02464:+00093:+00157:+00015:001051.9051:02464
02465:+00118:+00057:-00112:001051.9051:02465
02466:+00050:+00091:-00049:001051.9051:02466
02467:-00069:+00124:-00043:001054.4956:02467
02468:-00080:+00031:-00238:001054.4956:02468
02469:+00132:+00080:+00004:001054.4956:02469
02470:+00148:+00035:+00001:001054.4956:02470
02471:+00025:+00099:-00156:001054.4956:02471
02472:-00138:+00008:+00011:001054.4956:02472
02473:-00088:+00060:+00020:001054.4956:02473
02474:-00014:+00029:+00011:001054.4956:02474
02475:+00049:-00018:-00020:001054.4956:02475
02476:+00075:+00002:+00137:001054.4956:02476
02477:+00086:+00127:-00150:001054.4956:02477
02478:+00004:-00096:+00123:001054.4956:02478
02479:-00143:+00035:+00023:001054.4956:02479
02480:-00017:-00033:-00055:001054.4956:02480
02481:+00045:+00004:+00129:001054.4956:02481
02482:-00022:+00051:-00097:001054.4956:02482
02483:-00040:-00015:-00021:001054.4956:02483
02484:-00083:+00072:+00116:001054.4956:02484
02485:-00135:+00048:-00003:001054.4956:02485
02486:-00049:+00096:+00072:001049.8980:02486
02487:+00072:+00126:+00078:001049.8980:02487
02488:+00072:+00115:-00017:001049.8980:02488
02489:-00041:+00054:+00113:001049.8980:02489
02490:-00163:+00067:-00020:001049.8980:02490
02491:-00155:+00047:-00022:001049.8980:02491
02492:-00092:+00114:+00168:001049.8980:02492
02493:+00044:+00109:-00045:001049.8980:02493
02494:+00055:+00026:+00035:001049.8980:02494
02495:-00099:+00102:+00176:001049.8980:02495
02496:-00186:+00024:-00030:001049.8980:02496
02497:-00105:+00033:+00067:001049.8980:02497
02498:+00002:+00184:+00041:001049.8980:02498
02499:+00047:+00064:-00020:001049.8980:02499
02500:+00049:+00172:+00012:001049.8980:02500
02501:-00069:+00107:+00098:001049.8980:02501
02502:-00127:+00042:-00104:001049.8980:02502
02503:-00132:+00064:-00032:001049.8980:02503
02504:+00040:+00128:+00023:001049.8980:02504
02505:+00050:+00058:-00081:001045.7698:02505
02506:-00083:-00032:+00107:001045.7698:02506
02507:-00117:+00083:-00251:001045.7698:02507
02508:-00043:-00016:+00061:001045.7698:02508
02509:-00021:+00064:+00060:001045.7698:02509
02510:+00073:+00042:-00168:001045.7698:02510
02511:+00099:+00064:+00020:001045.7698:02511
02512:-00074:+00085:+00024:001045.7698:02512
02513:-00145:-00169:+00023:001045.7698:02513
02514:+00002:+00046:+00163:001045.7698:02514
02515:+00059:+00049:-00006:001045.7698:02515
02516:+00091:-00021:-00006:001045.7698:02516
02517:-00239:-00057:-00063:001045.7698:02517
02518:-00013:+00190:-00196:001045.7698:02518
02519:+00021:-00112:-00055:001045.7698:02519
02520:+00096:+00076:-00116:001045.7698:02520
02521:-00027:-00081:-00006:001045.7698:02521
02522:-00088:+00092:-00095:001045.7698:02522
02523:-00113:+00046:+00184:001045.7698:02523
02524:-00059:-00048:-00080:001045.6289:02524
02525:+00114:+00022:-00144:001045.6289:02525
02526:+00016:+00145:-00031:001045.6289:02526
02527:-00137:-00003:+00091:001045.6289:02527
02528:+00014:+00203:+00027:001045.6289:02528
02529:+00209:+00124:+00000:001045.6289:02529
02530:+00106:+00119:-00212:001045.6289:02530
02531:-00128:-00106:+00020:001045.6289:02531
02532:-00129:+00107:-00135:001045.6289:02532
02533:+00059:-00001:+00175:001045.6289:02533
02534:-00033:-00065:-00082:001045.6289:02534
02535:+00005:+00190:-00114:001045.6289:02535
02536:-00103:+00018:+00261:001045.6289:02536
02537:+00069:+00102:-00139:001045.6289:02537
02538:+00065:+00076:-00018:001045.6289:02538
02539:-00058:+00103:-00072:001045.6289:02539
02540:-00101:+00140:+00085:001045.6289:02540
02541:-00011:+00175:-00314:001045.6289:02541
02542:-00042:+00069:+00025:001045.6289:02542
02543:-00090:+00049:+00025:001045.6289:02543
02544:+00152:-00049:+00015:001042.7878:02544
02545:+00157:-00124:+00125:001042.7878:02545
02546:+00060:+00065:+00000:001042.7878:02546
02547:-00144:+00161:+00103:001042.7878:02547
02548:-00132:-00036:-00001:001042.7878:02548
02549:-00043:+00027:-00215:001042.7878:02549
02550:+00153:+00159:+00075:001042.7878:02550
02551:+00077:-00093:-00010:001042.7878:02551
02552:-00015:+00175:-00140:001042.7878:02552
02553:+00014:+00017:+00078:001042.7878:02553
02554:-00020:+00009:-00011:001042.7878:02554
02555:+00008:-00018:+00027:001042.7878:02555
02556:+00154:+00099:-00065:001042.7878:02556
02557:+00203:-00037:-00026:001042.7878:02557
02558:+00115:-00048:-00065:001042.7878:02558
02559:+00089:+00007:-00230:001042.7878:02559
02560:-00096:+00016:+00110:001042.7878:02560
02561:-00072:-00004:-00040:001042.7878:02561
02562:+00040:+00110:-00041:001042.7878:02562
02563:+00040:-00061:+00137:001028.3002:02563
02564:-00125:-00035:+00012:001028.3002:02564
02565:+00025:+00111:+00062:001028.3002:02565
02566:-00054:+00087:-00008:001028.3002:02566
02567:-00045:+00029:+00092:001028.3002:02567
02568:+00078:+00170:+00026:001028.3002:02568
02569:+00197:+00085:+00005:001028.3002:02569
02570:+00048:+00050:+00216:001028.3002:02570
02571:+00004:+00033:-00153:001028.3002:02571
02572:-00045:+00098:-00047:001028.3002:02572
02573:+00001:+00067:+00111:001028.3002:02573
02574:+00040:+00073:-00022:001028.3002:02574
02575:+00019:+00173:+00045:001028.3002:02575
02576:-00112:+00009:-00051:001028.3002:02576
02577:+00044:+00099:-00093:001028.3002:02577
02578:-00033:+00021:+00046:001028.3002:02578
02579:+00013:+00031:+00041:001028.3002:02579
02580:+00064:-00007:-00043:001028.3002:02580
02581:+00143:-00012:-00125:001028.3002:02581
02582:-00073:-00011:+00027:001028.3002:02582
02583:-00142:+00023:-00098:001011.4438:02583
02584:-00125:+00062:-00008:001011.4438:02584
02585:-00005:+00042:+00068:001011.4438:02585
02586:-00012:-00009:-00045:001011.4438:02586
02587:-00053:+00042:+00047:001011.4438:02587
02588:-00085:+00021:+00066:001011.4438:02588
02589:-00020:+00071:-00030:001011.4438:02589
02590:-00094:+00052:-00007:001011.4438:02590
02591:-00011:+00154:+00056:001011.4438:02591
02592:+00056:+00076:+00044:001011.4438:02592
02593:+00104:+00086:-00133:001011.4438:02593
02594:+00011:+00012:+00050:001011.4438:02594
02595:-00025:-00004:-00017:001011.4438:02595
02596:-00047:+00024:+00029:001011.4438:02596
02597:-00015:+00027:+00008:001011.4438:02597
02598:-00047:+00079:-00043:001011.4438:02598
02599:+00012:+00043:+00055:001011.4438:02599
02600:-00015:+00074:+00032:001011.4438:02600
02601:-00025:+00083:-00014:001011.4438:02601
02602:-00077:+00040:+00019:001011.4438:02602
02603:-00039:+00084:-00040:000993.9035:02603
02604:+00067:+00017:+00008:000993.9035:02604
02605:+00107:+00069:-00158:000993.9035:02605
02606:-00016:+00125:-00005:000993.9035:02606
02607:-00136:-00051:-00038:000993.9035:02607
02608:-00126:+00082:-00023:000993.9035:02608
02609:-00025:+00062:+00102:000993.9035:02609
02610:+00012:+00071:-00067:000993.9035:02610
02611:-00019:+00050:+00002:000993.9035:02611
02612:-00074:+00080:+00044:000993.9035:02612
02613:-00048:+00047:-00035:000993.9035:02613
02614:-00018:+00077:+00076:000993.9035:02614
02615:-00018:+00065:+00011:000993.9035:02615
02616:+00027:+00136:+00096:000993.9035:02616
02617:+00108:+00039:+00040:000993.9035:02617
02618:+00095:+00158:+00038:000993.9035:02618
02619:+00007:+00034:+00080:000993.9035:02619
02620:-00121:+00095:-00116:000993.9035:02620
02621:-00032:+00063:+00054:000993.9035:02621
02622:+00022:+00085:+00052:000993.9035:02622
02623:+00048:+00107:+00004:000973.0845:02623
02624:-00051:+00076:+00137:000973.0845:02624
02625:-00013:+00075:-00040:000973.0845:02625
02626:-00058:+00059:-00088:000973.0845:02626
02627:-00060:-00001:+00012:000973.0845:02627
02628:+00014:+00142:-00004:000973.0845:02628
02629:+00145:+00102:+00029:000973.0845:02629
02630:+00070:+00070:-00092:000973.0845:02630
02631:-00029:+00042:-00112:000973.0845:02631
02632:-00106:+00063:-00056:000973.0845:02632
02633:-00027:+00059:-00015:000973.0845:02633
02634:+00082:+00142:+00002:000973.0845:02634
02635:+00017:-00010:+00045:000973.0845:02635
02636:-00063:+00081:-00164:000973.0845:02636
02637:+00001:+00082:-00068:000973.0845:02637
02638:+00019:+00080:+00003:000973.0845:02638
02639:-00001:+00020:-00036:000973.0845:02639
02640:+00046:+00153:+00001:000973.0845:02640
02641:+00047:+00000:+00007:000973.0845:02641
02642:+00057:+00043:-00125:000973.0845:02642
02643:-00024:+00039:-00077:000973.0845:02643
02644:-00092:+00073:+00018:000959.6824:02644
02645:+00022:+00057:-00071:000959.6824:02645
02646:+00083:+00065:+00064:000959.6824:02646
02647:+00040:+00074:-00016:000959.6824:02647
02648:-00034:+00103:-00108:000959.6824:02648
02649:-00088:+00098:+00008:000959.6824:02649
02650:-00008:+00040:+00127:000959.6824:02650
02651:+00025:+00038:-00031:000959.6824:02651
02652:+00047:+00064:+00008:000959.6824:02652
02653:+00057:+00132:+00034:000959.6824:02653
02654:+00066:-00026:-00118:000959.6824:02654
02655:-00071:+00112:+00016:000959.6824:02655
02656:-00065:+00034:+00217:000959.6824:02656
02657:+00000:+00077:+00020:000959.6824:02657
02658:+00092:+00044:-00005:000959.6824:02658
02659:+00021:+00161:+00050:000959.6824:02659
02660:+00030:-00065:-00072:000959.6824:02660
02661:-00013:+00092:-00087:000959.6824:02661
02662:-00082:+00028:+00116:000959.6824:02662
02663:-00111:+00016:-00058:000959.6824:02663
02664:+00014:+00086:-00078:000959.6824:02664
02665:+00053:+00047:+00079:000952.3514:02665
02666:+00085:+00006:-00115:000952.3514:02666
02667:+00076:+00113:-00144:000952.3514:02667
02668:+00005:+00095:+00109:000952.3514:02668
02669:-00063:+00019:+00021:000952.3514:02669
02670:-00092:+00036:-00004:000952.3514:02670
02671:-00017:+00060:+00064:000952.3514:02671
02672:+00008:+00005:-00054:000952.3514:02672
02673:+00037:+00021:-00090:000952.3514:02673
02674:-00011:+00053:+00066:000952.3514:02674
02675:-00036:+00061:+00037:000952.3514:02675
02676:-00044:+00073:+00016:000952.3514:02676
02677:-00064:+00026:+00007:000952.3514:02677
02678:-00021:+00028:-00022:000952.3514:02678
02679:+00051:-00020:+00059:000952.3514:02679
02680:+00043:+00099:+00026:000952.3514:02680
02681:-00006:-00018:+00112:000952.3514:02681
02682:-00048:+00058:-00131:000952.3514:02682
02683:-00069:+00014:+00045:000952.3514:02683
02684:-00040:+00075:-00046:000952.3514:02684
02685:+00015:-00053:-00005:000952.3514:02685
02686:-00037:+00057:+00051:000964.7192:02686
02687:+00019:+00024:-00001:000964.7192:02687
02688:-00015:+00108:-00076:000964.7192:02688
02689:-00071:+00001:+00040:000964.7192:02689
02690:-00010:+00110:+00051:000964.7192:02690
02691:+00080:-00130:+00039:000964.7192:02691
02692:+00137:+00091:-00130:000964.7192:02692
02693:-00027:-00047:+00005:000964.7192:02693
02694:-00079:+00063:-00090:000964.7192:02694
02695:-00043:-00029:-00084:000964.7192:02695
02696:-00017:+00125:+00059:000964.7192:02696
02697:+00003:-00030:-00037:000964.7192:02697
02698:+00008:+00115:-00083:000964.7192:02698
02699:+00012:-00035:+00045:000964.7192:02699
02700:-00036:+00087:-00081:000964.7192:02700
02701:-00058:-00026:+00043:000964.7192:02701
02702:+00012:+00077:-00062:000964.7192:02702
02703:+00078:+00009:+00005:000964.7192:02703
02704:+00034:+00048:-00030:000964.7192:02704
02705:-00030:+00044:-00041:000964.7192:02705
02706:-00101:+00037:-00040:000996.0140:02706
02707:-00027:+00054:-00020:000996.0140:02707
02708:-00013:+00082:+00064:000996.0140:02708
02709:+00053:+00015:+00048:000996.0140:02709
02710:+00030:+00129:-00087:000996.0140:02710
02711:-00019:-00002:+00035:000996.0140:02711
02712:-00092:+00077:+00022:000996.0140:02712
02713:-00024:+00065:-00023:000996.0140:02713
02714:+00022:+00032:+00060:000996.0140:02714
02715:+00119:+00064:+00006:000996.0140:02715
02716:+00042:+00051:-00028:000996.0140:02716
02717:-00003:+00094:-00049:000996.0140:02717
02718:-00089:+00024:-00011:000996.0140:02718
02719:-00143:+00063:+00003:000996.0140:02719
02720:-00013:+00091:-00061:000996.0140:02720
02721:+00006:-00017:+00041:000996.0140:02721
02722:+00015:+00054:-00073:000996.0140:02722
02723:-00030:+00009:-00032:000996.0140:02723
02724:-00074:+00080:-00024:000996.0140:02724
02725:-00076:+00062:+00062:000996.0140:02725
02726:+00040:+00086:-00047:001016.9251:02726
02727:+00092:+00040:+00051:001016.9251:02727
02728:+00074:+00119:-00073:001016.9251:02728
02729:-00081:+00006:+00074:001016.9251:02729
02730:-00126:+00072:-00009:001016.9251:02730
02731:-00043:+00070:+00029:001016.9251:02731
02732:+00093:+00043:+00027:001016.9251:02732
02733:+00082:+00046:+00068:001016.9251:02733
02734:-00019:+00076:-00056:001016.9251:02734
02735:-00029:+00097:+00008:001016.9251:02735
02736:-00085:+00095:+00020:001016.9251:02736
02737:+00003:+00050:+00012:001016.9251:02737
02738:+00038:+00022:+00059:001016.9251:02738
02739:+00187:+00111:+00104:001016.9251:02739
02740:-00037:+00052:-00055:001016.9251:02740
02741:-00050:-00002:+00016:001016.9251:02741
02742:-00118:+00126:+00035:001016.9251:02742
02743:+00032:+00125:-00023:001016.9251:02743
02744:+00060:-00008:+00010:001016.9251:02744
02745:+00089:+00140:-00096:001027.4355:02745
02746:-00014:-00018:+00032:001027.4355:02746
02747:-00093:+00184:+00093:001027.4355:02747
02748:-00071:+00017:+00049:001027.4355:02748
02749:+00062:+00085:-00004:001027.4355:02749
02750:+00126:+00018:+00114:001027.4355:02750
02751:+00079:+00090:-00153:001027.4355:02751
02752:-00010:+00027:-00083:001027.4355:02752
02753:-00079:+00048:-00069:001027.4355:02753
02754:-00116:+00040:-00042:001027.4355:02754
02755:+00041:+00139:-00113:001027.4355:02755
02756:+00025:+00087:+00094:001027.4355:02756
02757:-00082:-00031:-00069:001027.4355:02757
02758:-00040:-00118:-00211:001027.4355:02758
02759:-00031:+00117:-00199:001027.4355:02759
02760:-00080:-00111:-00192:001027.4355:02760
02761:-00007:+00023:-00202:001027.4355:02761
02762:+00139:+00027:-00147:001027.4355:02762
02763:-00017:+00023:-00107:001027.4355:02763
02764:-00034:+00003:-00136:001027.4355:02764
02765:-00069:+00076:-00231:001035.1094:02765
02766:-00035:+00018:-00217:001035.1094:02766
02767:+00106:-00061:+00016:001035.1094:02767
02768:+00214:-00110:-00243:001035.1094:02768
02769:+00037:+00041:-00421:001035.1094:02769
02770:-00269:+00103:-00027:001035.1094:02770
02771:-00205:+00078:-00055:001035.1094:02771
02772:+00296:-00021:-00069:001035.1094:02772
02773:+00262:+00049:-00101:001035.1094:02773
02774:-00230:+00034:-00211:001035.1094:02774
02775:-00086:-00036:-00092:001035.1094:02775
02776:-00020:+00076:-00227:001035.1094:02776
02777:-00213:-00088:-00198:001035.1094:02777
02778:-00271:+00068:-00148:001035.1094:02778
02779:-00194:-00045:-00107:001035.1094:02779
02780:-00029:+00066:-00056:001035.1094:02780
02781:-00218:+00015:-00139:001035.1094:02781
02782:-00224:+00064:-00031:001035.1094:02782
02783:+00077:-00116:+00078:001035.1094:02783
02784:+00102:+00063:-00231:001041.8651:02784
02785:+00154:+00096:-00097:001041.8651:02785
02786:+00035:+00064:-00051:001041.8651:02786
02787:-00043:-00018:+00122:001041.8651:02787
02788:+00043:+00069:+00261:001041.8651:02788
02789:-00149:+00019:-00162:001041.8651:02789
02790:-00088:+00036:+00040:001041.8651:02790
02791:+00230:+00060:+00089:001041.8651:02791
02792:+00191:+00054:-00035:001041.8651:02792
02793:-00079:+00067:+00118:001041.8651:02793
02794:-00201:+00078:+00044:001041.8651:02794
02795:-00060:-00044:+00198:001041.8651:02795
02796:+00041:+00089:+00212:001041.8651:02796
02797:+00066:+00040:+00057:001041.8651:02797
02798:+00066:+00038:+00099:001041.8651:02798
02799:-00052:+00042:-00020:001041.8651:02799
02800:-00194:+00124:-00006:001041.8651:02800
02801:-00202:+00069:-00039:001041.8651:02801
02802:-00024:+00076:+00008:001041.8651:02802
02803:+00076:+00131:+00081:001043.0968:02803
02804:+00053:+00127:+00063:001043.0968:02804
02805:-00041:+00052:+00035:001043.0968:02805
02806:-00005:+00108:-00138:001043.0968:02806
02807:+00116:+00085:+00160:001043.0968:02807
02808:+00106:-00049:+00003:001043.0968:02808
02809:+00082:+00028:+00052:001043.0968:02809
02810:+00073:+00023:+00118:001043.0968:02810
02811:+00092:+00050:-00052:001043.0968:02811
02812:+00082:+00051:-00055:001043.0968:02812
02813:+00078:+00048:-00106:001043.0968:02813
02814:-00009:-00028:-00146:001043.0968:02814
02815:-00022:-00023:+00064:001043.0968:02815
02816:+00006:+00004:-00079:001043.0968:02816
02817:+00010:-00018:-00128:001043.0968:02817
02818:+00084:+00049:+00078:001043.0968:02818
02819:+00152:+00002:-00039:001043.0968:02819
02820:+00141:-00082:+00020:001043.0968:02820
02821:+00011:+00060:-00049:001043.0968:02821
02822:+00028:+00002:-00013:001047.3972:02822
02823:+00005:+00045:-00060:001047.3972:02823
02824:+00059:+00037:+00084:001047.3972:02824
02825:+00070:+00009:+00014:001047.3972:02825
02826:+00084:+00008:+00016:001047.3972:02826
02827:-00036:+00086:+00071:001047.3972:02827
02828:-00028:+00092:+00031:001047.3972:02828
02829:-00020:+00096:+00001:001047.3972:02829
02830:+00068:+00103:+00145:001047.3972:02830
02831:+00192:+00073:-00004:001047.3972:02831
02832:+00069:+00054:+00035:001047.3972:02832
02833:-00057:+00027:+00026:001047.3972:02833
02834:-00067:+00032:-00073:001047.3972:02834
02835:+00015:+00041:+00082:001047.3972:02835
02836:-00004:-00002:+00117:001047.3972:02836
02837:+00020:+00113:-00063:001047.3972:02837
02838:-00010:+00122:+00025:001047.3972:02838
02839:-00087:+00153:+00021:001047.3972:02839
02840:-00057:+00059:-00037:001047.3972:02840
02841:+00006:-00006:+00094:001046.2867:02841
02842:+00112:+00131:-00045:001046.2867:02842
02843:+00102:-00026:-00035:001046.2867:02843
02844:+00060:+00038:-00018:001046.2867:02844
02845:-00123:+00006:+00020:001046.2867:02845
02846:-00027:+00064:-00096:001046.2867:02846
02847:+00036:+00036:+00037:001046.2867:02847
02848:+00039:+00126:-00114:001046.2867:02848
02849:+00004:-00046:-00003:001046.2867:02849
02850:-00076:+00011:+00095:001046.2867:02850
02851:-00076:+00062:-00135:001046.2867:02851
02852:-00049:+00048:-00003:001046.2867:02852
02853:+00045:+00050:+00096:001046.2867:02853
02854:+00067:+00074:-00116:001046.2867:02854
02855:+00128:+00055:-00033:001046.2867:02855
02856:+00047:+00013:-00014:001046.2867:02856
02857:-00250:+00058:-00047:001046.2867:02857
02858:-00291:+00038:-00085:001046.2867:02858
02859:+00026:+00097:-00066:001046.2867:02859
02860:+00071:-00038:-00008:001045.6285:02860
02861:-00002:+00030:+00032:001045.6285:02861
02862:-00093:+00094:-00074:001045.6285:02862
02863:-00098:+00028:+00019:001045.6285:02863
02864:-00117:+00068:-00005:001045.6285:02864
02865:+00060:+00159:-00092:001045.6285:02865
02866:+00057:+00093:-00005:001045.6285:02866
02867:-00041:+00083:+00015:001045.6285:02867
02868:-00150:-00038:-00093:001045.6285:02868
02869:-00197:+00050:+00054:001045.6285:02869
02870:+00128:+00055:+00089:001045.6285:02870
02871:+00179:+00144:-00118:001045.6285:02871
02872:-00130:+00004:+00071:001045.6285:02872
02873:-00205:+00124:+00009:001045.6285:02873
02874:-00013:+00096:-00023:001045.6285:02874
02875:+00014:+00062:+00023:001045.6285:02875
02876:-00073:+00124:-00007:001045.6285:02876
02877:-00062:+00110:-00011:001045.6285:02877
02878:+00049:+00070:+00003:001045.6285:02878
02879:-00068:+00075:-00005:001047.3107:02879
02880:-00144:+00100:-00005:001047.3107:02880
02881:-00100:+00030:+00036:001047.3107:02881
02882:-00035:+00144:+00033:001047.3107:02882
02883:-00050:+00107:+00057:001047.3107:02883
02884:-00152:+00075:+00009:001047.3107:02884
02885:-00086:+00242:-00051:001047.3107:02885
02886:+00084:+00000:+00154:001047.3107:02886
02887:+00078:+00104:-00021:001047.3107:02887
02888:+00072:+00094:+00054:001047.3107:02888
02889:-00200:+00033:+00085:001047.3107:02889
02890:-00079:+00241:+00152:001047.3107:02890
02891:+00103:+00099:+00178:001047.3107:02891
02892:-00140:+00053:-00007:001047.3107:02892
02893:-00065:+00132:-00102:001047.3107:02893
02894:+00005:+00000:+00136:001047.3107:02894
02895:+00147:-00101:-00078:001047.3107:02895
02896:-00023:+00070:-00033:001047.3107:02896
02897:-00056:+00065:+00040:001047.3107:02897
02898:+00012:+00080:+00091:001046.2553:02898
02899:+00067:+00194:-00397:001046.2553:02899
02900:+00061:+00073:+00081:001046.2553:02900
02901:-00016:+00122:+00076:001046.2553:02901
02902:+00168:+00046:-00080:001046.2553:02902
02903:-00176:-00002:+00021:001046.2553:02903
02904:-00153:-00262:+00041:001046.2553:02904
02905:+00029:+00190:-00110:001046.2553:02905
02906:+00229:-00026:+00094:001046.2553:02906
02907:-00127:+00206:-00193:001046.2553:02907
02908:-00116:+00008:+00119:001046.2553:02908
02909:-00040:+00075:-00023:001046.2553:02909
02910:+00116:+00149:-00176:001046.2553:02910
02911:+00028:-00049:+00321:001046.2553:02911
02912:+00143:+00076:-00019:001046.2553:02912
02913:+00164:-00006:+00102:001046.2553:02913
02914:+00171:+00165:-00019:001046.2553:02914
02915:-00226:-00204:-00134:001046.2553:02915
02916:-00011:+00379:-00252:001046.2553:02916
02917:+00030:-00032:+00094:001046.2553:02917
02918:+00076:+00081:-00101:001031.6594:02918
02919:+00030:-00106:+00086:001031.6594:02919
02920:+00029:+00204:-00083:001031.6594:02920
02921:+00010:-00087:+00238:001031.6594:02921
02922:-00097:-00004:+00115:001031.6594:02922
02923:+00054:+00186:+00081:001031.6594:02923
02924:+00122:+00170:-00041:001031.6594:02924
02925:+00153:+00124:+00027:001031.6594:02925
02926:-00044:+00151:-00129:001031.6594:02926
02927:+00007:+00148:-00089:001031.6594:02927
02928:-00122:+00059:+00323:001031.6594:02928
02929:+00078:+00000:-00240:001031.6594:02929
02930:-00090:+00069:-00141:001031.6594:02930
02931:-00130:-00090:+00091:001031.6594:02931
02932:-00063:-00032:-00030:001031.6594:02932
02933:+00047:+00081:-00297:001031.6594:02933
02934:-00068:+00030:+00308:001031.6594:02934
02935:+00105:-00084:+00041:001031.6594:02935
02936:+00165:+00119:-00144:001031.6594:02936
02937:+00154:+00062:+00045:001031.6594:02937
02938:-00106:-00172:-00051:001014.6691:02938
02939:+00063:+00189:-00276:001014.6691:02939
02940:+00074:+00099:+00326:001014.6691:02940
02941:-00076:+00010:+00073:001014.6691:02941
02942:-00063:+00089:-00029:001014.6691:02942
02943:-00020:+00107:+00056:001014.6691:02943
02944:-00039:-00111:+00025:001014.6691:02944
02945:+00018:+00109:-00140:001014.6691:02945
02946:+00136:+00119:-00060:001014.6691:02946
02947:+00178:-00013:+00022:001014.6691:02947
02948:+00201:+00006:-00085:001014.6691:02948
02949:-00038:+00114:-00064:001014.6691:02949
02950:-00190:-00060:-00032:001014.6691:02950
02951:-00087:+00182:-00152:001014.6691:02951
02952:-00071:+00102:+00057:001014.6691:02952
02953:-00029:-00041:-00008:001014.6691:02953
02954:-00036:-00043:-00098:001014.6691:02954
02955:-00008:+00075:-00015:001014.6691:02955
02956:-00060:-00116:-00078:001014.6691:02956
02957:+00014:+00090:-00134:001014.6691:02957
02958:+00037:-00047:+00228:000992.2055:02958
02959:+00077:+00020:-00032:000992.2055:02959
02960:+00095:-00013:-00017:000992.2055:02960
02961:-00038:+00096:-00015:000992.2055:02961
02962:-00172:-00049:-00019:000992.2055:02962
02963:-00098:+00113:-00072:000992.2055:02963
02964:+00017:+00053:+00115:000992.2055:02964
02965:+00008:-00020:+00032:000992.2055:02965
02966:-00018:+00091:-00102:000992.2055:02966
02967:-00088:+00093:+00033:000992.2055:02967
02968:-00090:-00002:+00012:000992.2055:02968
02969:-00041:+00030:-00002:000992.2055:02969
02970:-00064:+00056:+00060:000992.2055:02970
02971:+00024:+00012:+00022:000992.2055:02971
02972:+00076:+00098:-00059:000992.2055:02972
02973:-00047:+00069:+00056:000992.2055:02973
02974:-00083:+00070:-00057:000992.2055:02974
02975:-00114:-00003:-00066:000992.2055:02975
02976:-00018:+00090:-00033:000992.2055:02976
02977:+00092:+00077:-00004:000992.2055:02977
02978:-00007:+00126:-00024:000963.1043:02978
02979:-00106:+00056:-00007:000963.1043:02979
02980:-00070:+00115:-00005:000963.1043:02980
02981:-00011:+00009:-00016:000963.1043:02981
02982:-00057:+00077:-00098:000963.1043:02982
02983:-00025:+00118:+00064:000963.1043:02983
02984:+00100:+00041:+00031:000963.1043:02984
02985:+00099:+00093:-00100:000963.1043:02985
02986:-00043:+00065:+00050:000963.1043:02986
02987:-00142:+00073:-00076:000963.1043:02987
02988:-00075:+00115:-00038:000963.1043:02988
02989:+00075:+00034:+00042:000963.1043:02989
02990:+00071:+00046:-00004:000963.1043:02990
02991:-00080:-00005:-00058:000963.1043:02991
02992:-00128:+00065:-00082:000963.1043:02992
02993:-00053:-00020:-00049:000963.1043:02993
02994:+00041:+00133:-00044:000963.1043:02994
02995:-00040:+00049:+00052:000963.1043:02995
02996:+00035:+00158:-00022:000963.1043:02996
02997:+00089:-00006:-00010:000963.1043:02997
02998:+00015:+00103:-00031:000963.1043:02998
02999:-00086:+00069:+00045:000963.1043:02999
03000:-00016:+00097:+00045:000941.3265:03000
03001:+00025:+00138:+00096:000941.3265:03001
03002:+00052:+00074:+00053:000941.3265:03002
03003:+00015:+00057:-00022:000941.3265:03003
03004:-00025:+00062:-00063:000941.3265:03004
03005:-00029:+00085:+00030:000941.3265:03005
03006:-00016:+00022:+00049:000941.3265:03006
03007:+00029:+00130:+00011:000941.3265:03007
03008:+00016:+00083:+00045:000941.3265:03008
03009:+00110:+00156:-00012:000941.3265:03009
03010:+00077:+00020:+00063:000941.3265:03010
03011:-00113:+00052:+00001:000941.3265:03011
03012:-00049:+00114:-00022:000941.3265:03012
03013:+00032:-00053:+00055:000941.3265:03013
03014:+00065:+00072:+00019:000941.3265:03014
03015:+00058:+00065:+00084:000941.3265:03015
03016:+00004:+00041:-00134:000941.3265:03016
03017:-00002:+00045:-00018:000941.3265:03017
03018:-00087:+00072:+00054:000941.3265:03018
03019:+00032:-00105:+00044:000941.3265:03019
03020:+00071:+00183:-00103:000941.3265:03020
03021:+00006:+00034:+00036:000928.5291:03021
03022:+00095:+00183:-00087:000928.5291:03022
03023:+00069:-00021:+00067:000928.5291:03023
03024:-00102:-00018:+00013:000928.5291:03024
03025:-00125:-00005:-00096:000928.5291:03025
03026:-00026:-00123:+00134:000928.5291:03026
03027:+00124:+00124:-00068:000928.5291:03027
03028:+00070:-00018:+00026:000928.5291:03028
03029:-00006:+00088:-00117:000928.5291:03029
03030:-00043:+00020:-00051:000928.5291:03030
03031:-00059:+00046:+00089:000928.5291:03031
03032:-00038:-00143:+00016:000928.5291:03032
03033:-00050:+00109:-00108:000928.5291:03033
03034:-00036:+00032:+00031:000928.5291:03034
03035:+00109:+00131:-00097:000928.5291:03035
03036:+00124:+00091:-00042:000928.5291:03036
03037:+00045:+00025:-00006:000928.5291:03037
03038:-00028:-00036:-00095:000928.5291:03038
03039:-00018:-00015:-00191:000928.5291:03039
03040:-00011:+00112:+00057:000928.5291:03040
03041:-00003:-00004:+00109:000928.5291:03041
03042:-00035:+00015:-00061:000928.5291:03042
03043:-00018:+00092:-00020:000937.4817:03043
03044:-00036:+00003:-00083:000937.4817:03044
03045:-00030:-00055:+00065:000937.4817:03045
03046:-00066:+00032:+00017:000937.4817:03046
03047:+00003:+00024:+00092:000937.4817:03047
03048:+00070:+00094:-00041:000937.4817:03048
03049:+00062:+00061:-00003:000937.4817:03049
03050:+00006:+00119:+00083:000937.4817:03050
03051:-00033:-00197:+00018:000937.4817:03051
03052:-00103:+00118:-00029:000937.4817:03052
03053:-00022:-00010:+00093:000937.4817:03053
03054:-00003:+00111:-00130:000937.4817:03054
03055:+00001:+00003:+00064:000937.4817:03055
03056:-00023:+00140:+00021:000937.4817:03056
03057:-00017:-00096:+00049:000937.4817:03057
03058:-00049:+00162:-00087:000937.4817:03058
03059:+00034:-00018:+00103:000937.4817:03059
03060:+00041:+00047:-00051:000937.4817:03060
03061:+00063:-00007:-00017:000937.4817:03061
03062:-00037:+00122:+00072:000937.4817:03062
03063:-00091:-00132:+00003:000972.4352:03063
03064:-00078:+00102:-00061:000972.4352:03064
03065:+00046:+00035:+00127:000972.4352:03065
03066:+00057:+00078:-00102:000972.4352:03066
03067:+00069:+00049:+00018:000972.4352:03067
03068:-00037:+00083:+00012:000972.4352:03068
03069:-00040:+00008:-00068:000972.4352:03069
03070:-00044:+00047:+00014:000972.4352:03070
03071:-00068:+00015:-00043:000972.4352:03071
03072:+00063:+00034:+00084:000972.4352:03072
03073:+00115:+00026:-00044:000972.4352:03073
03074:+00048:+00042:+00022:000972.4352:03074
03075:-00058:+00037:+00044:000972.4352:03075
03076:-00059:+00051:-00116:000972.4352:03076
03077:-00066:+00134:-00043:000972.4352:03077
03078:+00019:-00014:+00104:000972.4352:03078
03079:+00016:+00110:-00087:000972.4352:03079
03080:+00003:+00026:+00035:000972.4352:03080
03081:-00088:+00047:-00031:000972.4352:03081
03082:-00051:+00084:-00012:000972.4352:03082
03083:-00016:+00057:+00075:000997.9559:03083
03084:+00090:+00057:-00002:000997.9559:03084
03085:+00089:+00050:+00037:000997.9559:03085
03086:+00022:+00047:-00002:000997.9559:03086
03087:-00139:+00008:-00007:000997.9559:03087
03088:-00109:-00057:+00022:000997.9559:03088
03089:+00006:+00120:-00067:000997.9559:03089
03090:+00060:-00003:+00050:000997.9559:03090
03091:+00029:+00057:+00076:000997.9559:03091
03092:-00016:+00067:-00036:000997.9559:03092
03093:-00050:+00056:+00066:000997.9559:03093
03094:-00056:+00090:-00052:000997.9559:03094
03095:+00019:+00067:+00067:000997.9559:03095
03096:+00103:+00054:+00038:000997.9559:03096
03097:+00106:+00036:-00039:000997.9559:03097
03098:+00056:+00057:+00061:000997.9559:03098
03099:-00094:+00089:-00170:000997.9559:03099
03100:-00054:+00048:+00050:000997.9559:03100
03101:-00073:+00118:-00112:000997.9559:03101
03102:+00004:+00009:-00065:000997.9559:03102
03103:+00025:+00100:+00073:001013.0878:03103
03104:+00046:+00052:-00066:001013.0878:03104
03105:-00032:+00015:-00158:001013.0878:03105
03106:-00072:+00100:-00062:001013.0878:03106
03107:-00034:+00008:+00014:001013.0878:03107
03108:+00154:+00085:+00011:001013.0878:03108
03109:+00139:+00006:-00018:001013.0878:03109
03110:-00027:+00079:+00025:001013.0878:03110
03111:-00109:+00111:-00015:001013.0878:03111
03112:-00067:+00093:-00017:001013.0878:03112
03113:+00026:+00080:+00056:001013.0878:03113
03114:+00005:+00075:+00110:001013.0878:03114
03115:+00043:+00053:-00055:001013.0878:03115
03116:-00035:+00148:-00036:001013.0878:03116
03117:-00043:+00084:+00110:001013.0878:03117
03118:-00009:+00106:-00189:001013.0878:03118
03119:+00084:+00026:+00137:001013.0878:03119
03120:+00124:+00047:-00020:001013.0878:03120
03121:+00078:+00028:-00038:001013.0878:03121
03122:-00144:+00035:+00041:001030.8092:03122
03123:-00135:+00073:-00124:001030.8092:03123
03124:-00040:+00095:+00042:001030.8092:03124
03125:+00084:+00024:+00008:001030.8092:03125
03126:+00048:+00025:+00046:001030.8092:03126
03127:-00052:+00123:-00008:001030.8092:03127
03128:-00112:+00074:+00016:001030.8092:03128
03129:-00064:+00159:-00109:001030.8092:03129
03130:+00078:-00002:+00042:001030.8092:03130
03131:+00114:+00037:+00030:001030.8092:03131
03132:+00128:+00049:+00057:001030.8092:03132
03133:-00119:-00002:-00093:001030.8092:03133
03134:-00154:+00032:+00090:001030.8092:03134
03135:-00099:+00132:-00034:001030.8092:03135
03136:+00002:-00016:+00064:001030.8092:03136
03137:+00039:+00156:+00094:001030.8092:03137
03138:+00013:+00017:+00018:001030.8092:03138
03139:-00071:+00032:-00028:001030.8092:03139
03140:-00112:+00120:+00034:001030.8092:03140
03141:-00011:+00047:+00025:001030.8092:03141
03142:+00117:+00014:+00116:001039.2567:03142
03143:+00163:+00104:-00010:001039.2567:03143
03144:-00014:+00118:+00060:001039.2567:03144
03145:-00079:-00031:+00025:001039.2567:03145
03146:+00002:+00072:-00187:001039.2567:03146
03147:-00030:-00047:-00051:001039.2567:03147
03148:-00021:+00011:-00033:001039.2567:03148
03149:+00112:-00026:-00137:001039.2567:03149
03150:+00088:+00013:-00095:001039.2567:03150
03151:-00139:-00080:-00041:001039.2567:03151
03152:-00168:+00026:-00260:001039.2567:03152
03153:-00065:-00049:-00114:001039.2567:03153
03154:+00071:+00034:-00161:001039.2567:03154
03155:+00085:+00003:-00174:001039.2567:03155
03156:-00087:+00135:-00214:001039.2567:03156
03157:-00156:-00138:-00089:001039.2567:03157
03158:-00164:+00034:-00356:001039.2567:03158
03159:+00033:-00158:-00264:001039.2567:03159
03160:+00107:-00043:-00254:001039.2567:03160
03161:+00154:+00048:-00338:001041.3298:03161
03162:-00112:-00074:-00064:001041.3298:03162
03163:-00151:+00110:-00213:001041.3298:03163
03164:-00058:+00087:-00217:001041.3298:03164
03165:-00011:-00117:-00141:001041.3298:03165
03166:+00005:-00028:-00195:001041.3298:03166
03167:+00131:+00030:-00076:001041.3298:03167
03168:+00083:+00074:+00069:001041.3298:03168
03169:-00034:-00078:-00143:001041.3298:03169
03170:-00237:+00079:-00075:001041.3298:03170
03171:-00163:+00022:+00144:001041.3298:03171
03172:-00076:+00064:-00057:001041.3298:03172
03173:-00233:+00086:+00171:001041.3298:03173
03174:-00103:-00103:+00071:001041.3298:03174
03175:-00097:-00007:+00176:001041.3298:03175
03176:+00059:+00002:+00194:001041.3298:03176
03177:+00210:+00134:-00067:001041.3298:03177
03178:+00016:+00069:+00046:001041.3298:03178
03179:-00232:+00051:+00121:001041.3298:03179
03180:-00202:-00033:+00139:001048.2791:03180
03181:-00023:-00037:+00134:001048.2791:03181
03182:+00063:+00123:+00230:001048.2791:03182
03183:+00003:+00014:+00031:001048.2791:03183
03184:+00034:+00107:+00090:001048.2791:03184
03185:-00101:+00175:+00013:001048.2791:03185
03186:-00088:+00114:-00056:001048.2791:03186
03187:-00051:+00039:+00194:001048.2791:03187
03188:+00075:+00088:+00074:001048.2791:03188
03189:+00211:+00075:+00139:001048.2791:03189
03190:-00029:+00068:+00018:001048.2791:03190
03191:-00160:+00054:-00012:001048.2791:03191
03192:-00187:+00047:-00075:001048.2791:03192
03193:-00048:+00076:+00065:001048.2791:03193
03194:+00093:+00056:+00028:001048.2791:03194
03195:+00061:+00024:-00009:001048.2791:03195
03196:-00051:+00025:-00053:001048.2791:03196
03197:-00089:+00078:-00055:001048.2791:03197
03198:-00039:+00060:-00012:001048.2791:03198
03199:+00024:+00072:-00011:001053.4799:03199
03200:+00198:+00162:+00023:001053.4799:03200
03201:+00190:+00076:-00031:001053.4799:03201
03202:+00048:+00200:-00127:001053.4799:03202
03203:-00117:+00085:-00094:001053.4799:03203
03204:+00004:+00101:-00117:001053.4799:03204
03205:+00256:+00061:-00046:001053.4799:03205
03206:+00233:-00008:-00129:001053.4799:03206
03207:+00074:-00033:-00046:001053.4799:03207
03208:-00030:-00049:-00079:001053.4799:03208
03209:+00133:-00009:-00120:001053.4799:03209
03210:+00184:-00066:-00032:001053.4799:03210
03211:+00191:-00026:-00008:001053.4799:03211
03212:+00215:-00043:-00132:001053.4799:03212
03213:+00095:-00062:-00057:001053.4799:03213
03214:-00093:+00059:-00133:001053.4799:03214
03215:-00148:+00006:-00104:001053.4799:03215
03216:+00044:+00009:+00005:001053.4799:03216
03217:+00125:-00081:-00036:001053.4799:03217
03218:+00092:+00021:+00014:001056.5125:03218
03219:-00102:+00025:+00099:001056.5125:03219
03220:-00112:+00025:+00090:001056.5125:03220
03221:-00075:+00058:-00009:001056.5125:03221
03222:+00156:+00012:+00218:001056.5125:03222
03223:+00231:+00024:+00097:001056.5125:03223
03224:+00130:+00024:-00033:001056.5125:03224
03225:-00104:+00077:+00184:001056.5125:03225
03226:-00105:+00092:+00046:001056.5125:03226
03227:+00027:+00064:-00022:001056.5125:03227
03228:+00127:+00188:+00063:001056.5125:03228
03229:+00062:+00070:+00131:001056.5125:03229
03230:-00097:+00050:+00089:001056.5125:03230
03231:-00094:+00100:+00089:001056.5125:03231
03232:-00039:+00135:+00066:001056.5125:03232
03233:-00008:+00105:+00101:001056.5125:03233
03234:+00066:+00158:+00088:001056.5125:03234
03235:+00038:+00124:-00006:001056.5125:03235
03236:-00082:+00094:+00152:001056.5125:03236
03237:-00135:+00257:-00138:001055.3908:03237
03238:-00127:+00063:+00022:001055.3908:03238
03239:+00019:+00068:+00132:001055.3908:03239
03240:+00095:+00120:-00037:001055.3908:03240
03241:-00017:+00069:+00074:001055.3908:03241
03242:-00084:+00118:-00217:001055.3908:03242
03243:-00112:-00003:-00187:001055.3908:03243
03244:+00086:+00095:+00065:001055.3908:03244
03245:+00089:+00076:-00075:001055.3908:03245
03246:+00134:+00027:-00063:001055.3908:03246
03247:+00021:-00068:-00060:001055.3908:03247
03248:-00050:+00024:-00217:001055.3908:03248
03249:-00072:+00034:-00044:001055.3908:03249
03250:-00024:+00063:-00067:001055.3908:03250
03251:+00036:+00051:-00105:001055.3908:03251
03252:-00024:-00050:-00057:001055.3908:03252
03253:-00062:-00017:-00184:001055.3908:03253
03254:-00105:-00006:-00141:001055.3908:03254
03255:-00111:-00014:-00011:001055.3908:03255
03256:-00020:+00144:+00025:001051.6787:03256
03257:+00055:-00028:-00054:001051.6787:03257
03258:+00039:+00052:-00086:001051.6787:03258
03259:-00122:-00044:+00096:001051.6787:03259
03260:-00121:+00045:-00074:001051.6787:03260
03261:-00048:+00058:+00090:001051.6787:03261
03262:-00005:+00100:+00057:001051.6787:03262
03263:+00035:+00074:+00033:001051.6787:03263
03264:+00006:-00087:+00096:001051.6787:03264
03265:-00142:+00202:-00140:001051.6787:03265
03266:-00121:-00003:+00171:001051.6787:03266
03267:+00036:+00128:+00076:001051.6787:03267
03268:+00009:+00022:+00120:001051.6787:03268
03269:-00056:+00016:-00066:001051.6787:03269
03270:-00111:-00063:+00091:001051.6787:03270
03271:-00143:+00204:+00014:001051.6787:03271
03272:-00167:-00016:+00120:001051.6787:03272
03273:-00089:+00134:+00043:001051.6787:03273
03274:+00162:+00141:-00001:001051.6787:03274
03275:+00112:+00086:-00125:001046.6657:03275
03276:-00166:+00100:+00142:001046.6657:03276
03277:-00181:+00102:+00028:001046.6657:03277
03278:+00030:+00055:+00076:001046.6657:03278
03279:+00094:+00134:+00032:001046.6657:03279
03280:+00119:+00072:+00050:001046.6657:03280
03281:-00031:+00034:-00012:001046.6657:03281
03282:+00001:+00050:-00083:001046.6657:03282
03283:-00030:+00062:+00001:001046.6657:03283
03284:+00020:+00010:-00050:001046.6657:03284
03285:+00062:+00020:-00041:001046.6657:03285
03286:-00007:+00101:-00049:001046.6657:03286
03287:-00195:+00118:+00211:001046.6657:03287
03288:-00118:+00072:+00034:001046.6657:03288
03289:+00103:+00054:-00047:001046.6657:03289
03290:+00094:+00071:+00059:001046.6657:03290
03291:+00026:+00017:-00226:001046.6657:03291
03292:-00167:+00010:-00051:001046.6657:03292
03293:+00061:-00050:+00011:001046.6657:03293
03294:+00077:-00109:+00008:001044.7313:03294
03295:-00020:+00129:-00090:001044.7313:03295
03296:+00026:-00074:+00010:001044.7313:03296
03297:+00022:+00109:+00069:001044.7313:03297
03298:-00053:-00152:+00082:001044.7313:03298
03299:+00012:+00170:-00121:001044.7313:03299
03300:-00049:-00016:+00065:001044.7313:03300
03301:-00027:-00068:-00159:001044.7313:03301
03302:+00017:+00115:-00012:001044.7313:03302
03303:+00177:-00023:+00396:001044.7313:03303
03304:+00132:+00089:-00095:001044.7313:03304
03305:-00076:+00040:-00364:001044.7313:03305
03306:-00125:-00017:+00099:001044.7313:03306
03307:-00240:-00049:-00058:001044.7313:03307
03308:+00159:+00058:-00126:001044.7313:03308
03309:+00056:-00005:+00013:001044.7313:03309
03310:+00024:+00101:-00002:001044.7313:03310
03311:-00007:+00011:+00164:001044.7313:03311
03312:-00049:+00059:-00094:001044.7313:03312
03313:-00058:-00001:+00044:001037.4677:03313
03314:+00047:+00124:+00166:001037.4677:03314
03315:+00105:-00033:+00058:001037.4677:03315
03316:+00236:+00138:+00010:001037.4677:03316
03317:-00002:+00069:+00034:001037.4677:03317
03318:-00113:+00038:+00023:001037.4677:03318
03319:+00002:+00022:+00044:001037.4677:03319
03320:+00065:+00092:-00060:001037.4677:03320
03321:+00045:+00032:+00094:001037.4677:03321
03322:-00145:+00039:+00044:001037.4677:03322
03323:-00060:+00034:-00077:001037.4677:03323
03324:-00047:+00062:+00031:001037.4677:03324
03325:+00004:+00041:+00078:001037.4677:03325
03326:+00065:+00123:-00036:001037.4677:03326
03327:+00182:-00110:+00048:001037.4677:03327
03328:+00071:+00066:+00001:001037.4677:03328
03329:+00062:+00076:+00017:001037.4677:03329
03330:-00113:+00004:-00086:001037.4677:03330
03331:-00012:+00098:+00057:001037.4677:03331
03332:-00015:+00006:-00006:001037.4677:03332
03333:+00004:+00100:-00130:001018.1049:03333
03334:-00081:+00046:+00112:001018.1049:03334
03335:-00003:+00088:+00007:001018.1049:03335
03336:-00004:+00052:+00029:001018.1049:03336
03337:+00025:+00037:+00067:001018.1049:03337
03338:+00093:+00104:-00178:001018.1049:03338
03339:+00184:+00127:-00076:001018.1049:03339
03340:+00060:+00036:-00060:001018.1049:03340
03341:-00047:+00012:-00145:001018.1049:03341
03342:-00115:+00040:-00080:001018.1049:03342
03343:-00012:-00025:+00058:001018.1049:03343
03344:-00125:-00006:-00098:001018.1049:03344
03345:+00022:+00029:-00086:001018.1049:03345
03346:+00017:+00011:-00023:001018.1049:03346
03347:-00076:+00057:-00160:001018.1049:03347
03348:-00067:+00012:+00052:001018.1049:03348
03349:+00070:+00063:+00057:001018.1049:03349
03350:+00138:-00050:-00045:001018.1049:03350
03351:+00056:+00039:-00036:001018.1049:03351
03352:-00091:-00004:+00033:001018.1049:03352
03353:-00069:+00029:-00151:000991.9705:03353
03354:-00073:+00052:+00068:000991.9705:03354
03355:+00010:+00078:+00129:000991.9705:03355
03356:+00078:+00046:-00044:000991.9705:03356
03357:+00025:+00092:-00052:000991.9705:03357
03358:-00148:+00052:-00054:000991.9705:03358
03359:-00116:+00094:+00046:000991.9705:03359
03360:-00082:+00046:+00083:000991.9705:03360
03361:-00039:+00097:+00060:000991.9705:03361
03362:+00096:+00077:+00070:000991.9705:03362
03363:+00053:+00079:-00012:000991.9705:03363
03364:-00023:+00099:-00021:000991.9705:03364
03365:-00074:+00074:+00056:000991.9705:03365
03366:-00102:+00062:-00009:000991.9705:03366
03367:-00029:+00040:+00011:000991.9705:03367
03368:+00031:+00106:-00015:000991.9705:03368
03369:-00046:+00075:-00015:000991.9705:03369
03370:-00076:+00080:-00033:000991.9705:03370
03371:-00047:+00056:-00059:000991.9705:03371
03372:-00075:+00059:+00018:000991.9705:03372
03373:-00049:+00043:-00057:000991.9705:03373
03374:+00023:+00119:+00025:000962.7479:03374
03375:+00005:+00049:-00037:000962.7479:03375
03376:-00058:+00098:-00082:000962.7479:03376
03377:-00113:+00052:-00004:000962.7479:03377
03378:-00103:+00056:-00012:000962.7479:03378
03379:-00043:+00063:-00086:000962.7479:03379
03380:-00041:+00095:+00021:000962.7479:03380
03381:-00016:+00049:-00068:000962.7479:03381
03382:-00058:+00067:-00073:000962.7479:03382
03383:-00097:+00077:-00088:000962.7479:03383
03384:-00030:+00073:-00002:000962.7479:03384
03385:-00071:+00029:-00002:000962.7479:03385
03386:-00095:+00066:-00007:000962.7479:03386
03387:-00025:+00066:-00046:000962.7479:03387
03388:+00023:+00112:+00015:000962.7479:03388
03389:-00003:+00096:-00119:000962.7479:03389
03390:-00103:+00018:-00043:000962.7479:03390
03391:-00079:+00038:-00074:000962.7479:03391
03392:-00005:+00023:-00036:000962.7479:03392
03393:-00021:+00110:+00024:000962.7479:03393
03394:-00039:+00034:-00004:000962.7479:03394
03395:+00007:+00086:-00008:000936.0980:03395
03396:-00055:+00037:+00046:000936.0980:03396
03397:-00046:+00059:+00003:000936.0980:03397
03398:-00052:+00042:-00008:000936.0980:03398
03399:-00039:+00088:+00054:000936.0980:03399
03400:+00052:+00072:-00023:000936.0980:03400
03401:+00133:+00092:+00045:000936.0980:03401
03402:-00010:+00053:-00043:000936.0980:03402
03403:-00132:+00014:+00033:000936.0980:03403
03404:+00048:+00068:+00043:000936.0980:03404
03405:+00055:+00082:-00047:000936.0980:03405
03406:+00051:+00113:+00032:000936.0980:03406
03407:+00030:+00074:-00007:000936.0980:03407
03408:-00004:-00004:-00009:000936.0980:03408
03409:-00070:+00096:-00065:000936.0980:03409
03410:-00016:+00041:+00025:000936.0980:03410
03411:+00086:+00097:-00025:000936.0980:03411
03412:+00095:+00050:-00006:000936.0980:03412
03413:+00056:+00087:+00014:000936.0980:03413
03414:+00072:+00111:+00049:000936.0980:03414
03415:-00038:+00073:-00008:000936.0980:03415
03416:-00034:+00083:-00014:000936.0980:03416
03417:+00093:+00050:+00067:000922.4189:03417
03418:+00086:+00079:+00056:000922.4189:03418
03419:+00068:+00186:+00032:000922.4189:03419
03420:+00038:+00083:+00006:000922.4189:03420
03421:-00001:+00076:+00048:000922.4189:03421
03422:-00055:+00037:-00015:000922.4189:03422
03423:+00045:+00048:+00020:000922.4189:03423
03424:+00089:+00031:-00036:000922.4189:03424
03425:+00059:+00077:+00004:000922.4189:03425
03426:+00072:-00016:+00019:000922.4189:03426
03427:+00198:+00093:+00043:000922.4189:03427
03428:-00003:+00038:+00007:000922.4189:03428
03429:-00106:+00031:+00022:000922.4189:03429
03430:-00066:+00078:-00036:000922.4189:03430
03431:+00055:+00048:+00028:000922.4189:03431
03432:+00071:+00107:+00059:000922.4189:03432
03433:+00113:+00098:+00028:000922.4189:03433
03434:+00074:+00080:+00060:000922.4189:03434
03435:-00031:+00005:-00058:000922.4189:03435
03436:-00049:+00025:-00041:000922.4189:03436
03437:-00045:+00020:-00080:000922.4189:03437
03438:-00069:+00044:+00057:000927.1591:03438
03439:+00049:-00049:+00074:000927.1591:03439
03440:+00104:+00085:-00015:000927.1591:03440
03441:+00111:+00061:+00004:000927.1591:03441
03442:-00005:+00110:-00040:000927.1591:03442
03443:-00042:+00017:+00028:000927.1591:03443
03444:-00064:+00004:+00050:000927.1591:03444
03445:-00044:-00012:+00045:000927.1591:03445
03446:+00045:+00058:+00003:000927.1591:03446
03447:+00001:+00072:-00005:000927.1591:03447
03448:-00047:+00006:+00003:000927.1591:03448
03449:-00031:+00027:-00014:000927.1591:03449
03450:-00027:+00018:+00006:000927.1591:03450
03451:+00000:+00060:+00050:000927.1591:03451
03452:+00039:+00009:+00077:000927.1591:03452
03453:+00124:+00052:-00051:000927.1591:03453
03454:+00021:+00047:-00030:000927.1591:03454
03455:-00059:+00050:+00009:000927.1591:03455
03456:-00086:-00015:-00030:000927.1591:03456
03457:-00046:+00055:+00047:000927.1591:03457
03458:+00021:+00031:-00007:000927.1591:03458
03459:+00060:+00081:+00030:000953.4718:03459
03460:+00021:+00067:-00013:000953.4718:03460
03461:-00031:+00053:-00047:000953.4718:03461
03462:-00039:+00077:-00035:000953.4718:03462
03463:-00037:+00058:+00023:000953.4718:03463
03464:-00047:-00011:+00032:000953.4718:03464
03465:+00135:+00077:+00030:000953.4718:03465
03466:+00000:+00027:-00028:000953.4718:03466
03467:-00056:+00033:+00003:000953.4718:03467
03468:-00095:+00053:-00012:000953.4718:03468
03469:-00023:+00080:+00012:000953.4718:03469
03470:-00059:+00071:+00000:000953.4718:03470
03471:+00054:+00113:-00038:000953.4718:03471
03472:-00045:+00024:-00007:000953.4718:03472
03473:-00015:+00082:+00011:000953.4718:03473
03474:-00056:+00012:+00012:000953.4718:03474
03475:-00017:+00029:-00005:000953.4718:03475
03476:+00006:+00073:+00050:000953.4718:03476
03477:+00127:+00044:+00046:000953.4718:03477
03478:+00048:+00050:-00022:000953.4718:03478
03479:-00083:+00079:+00045:000953.4718:03479
03480:-00104:+00010:-00050:000984.0569:03480
03481:-00044:+00022:-00050:000984.0569:03481
03482:-00035:+00078:+00040:000984.0569:03482
03483:-00003:+00107:-00009:000984.0569:03483
03484:+00015:+00077:-00053:000984.0569:03484
03485:-00044:+00092:-00081:000984.0569:03485
03486:-00092:+00057:+00010:000984.0569:03486
03487:-00100:-00001:+00003:000984.0569:03487
03488:+00041:+00032:-00041:000984.0569:03488
03489:+00123:+00063:+00094:000984.0569:03489
03490:+00064:+00015:+00027:000984.0569:03490
03491:-00026:+00090:-00235:000984.0569:03491
03492:-00106:+00058:+00027:000984.0569:03492
03493:-00050:+00034:-00026:000984.0569:03493
03494:-00018:+00138:-00087:000984.0569:03494
03495:+00097:-00016:+00188:000984.0569:03495
03496:-00024:+00079:-00118:000984.0569:03496
03497:-00030:+00016:-00057:000984.0569:03497
03498:-00079:+00090:+00043:000984.0569:03498
03499:-00042:+00097:-00063:000984.0569:03499
03500:+00025:+00061:+00034:001006.8666:03500
03501:+00100:+00109:-00064:001006.8666:03501
03502:+00085:+00039:-00006:001006.8666:03502
03503:-00036:+00005:+00098:001006.8666:03503
03504:-00153:+00028:-00116:001006.8666:03504
03505:-00077:+00029:+00064:001006.8666:03505
03506:+00004:+00045:+00065:001006.8666:03506
03507:+00053:+00109:-00124:001006.8666:03507
03508:+00004:+00051:+00030:001006.8666:03508
03509:-00088:+00128:-00096:001006.8666:03509
03510:-00089:+00020:+00079:001006.8666:03510
03511:+00009:+00110:-00001:001006.8666:03511
03512:+00077:-00014:+00047:001006.8666:03512
03513:+00130:+00099:-00058:001006.8666:03513
03514:+00051:+00041:+00044:001006.8666:03514
03515:-00143:+00029:+00028:001006.8666:03515
03516:-00138:+00024:+00092:001006.8666:03516
03517:-00038:+00089:-00054:001006.8666:03517
03518:+00052:+00018:+00090:001006.8666:03518
03519:+00062:+00145:-00044:001021.4753:03519
03520:+00008:+00051:+00044:001021.4753:03520
03521:-00041:+00031:-00001:001021.4753:03521
03522:-00086:+00044:-00026:001021.4753:03522
03523:+00024:+00081:+00064:001021.4753:03523
03524:+00141:+00037:-00047:001021.4753:03524
03525:+00119:+00039:-00054:001021.4753:03525
03526:-00062:+00033:+00051:001021.4753:03526
03527:-00121:+00079:-00036:001021.4753:03527
03528:-00070:+00089:+00032:001021.4753:03528
03529:+00015:+00030:-00025:001021.4753:03529
03530:+00067:-00013:+00085:001021.4753:03530
03531:+00031:+00118:-00026:001021.4753:03531
03532:-00039:+00122:-00007:001021.4753:03532
03533:-00140:+00054:+00094:001021.4753:03533
03534:+00048:+00062:-00054:001021.4753:03534
03535:+00128:-00018:-00206:001021.4753:03535
03536:+00197:+00040:-00219:001021.4753:03536
03537:+00066:-00086:-00115:001021.4753:03537
03538:-00133:-00046:-00133:001021.4753:03538
03539:-00059:-00025:-00236:001029.0729:03539
03540:+00005:-00078:-00296:001029.0729:03540
03541:+00065:-00072:-00167:001029.0729:03541
03542:+00021:-00097:-00257:001029.0729:03542
03543:-00021:-00016:-00285:001029.0729:03543
03544:-00056:+00024:-00225:001029.0729:03544
03545:-00085:-00076:-00207:001029.0729:03545
03546:-00142:+00120:-00336:001029.0729:03546
03547:+00010:-00042:+00091:001029.0729:03547
03548:+00251:+00017:-00389:001029.0729:03548
03549:+00227:-00054:-00288:001029.0729:03549
03550:-00294:+00042:-00148:001029.0729:03550
03551:-00346:-00097:-00207:001029.0729:03551
03552:-00028:+00031:-00272:001029.0729:03552
03553:+00054:-00068:+00004:001029.0729:03553
03554:-00057:+00093:-00038:001029.0729:03554
03555:-00153:-00167:-00070:001029.0729:03555
03556:-00134:+00129:+00009:001029.0729:03556
03557:-00126:+00002:+00179:001029.0729:03557
03558:-00203:+00084:-00055:001035.7259:03558
03559:-00132:-00052:+00193:001035.7259:03559
03560:+00108:+00202:+00044:001035.7259:03560
03561:-00087:-00009:+00194:001035.7259:03561
03562:-00215:+00232:+00243:001035.7259:03562
03563:-00193:-00013:+00254:001035.7259:03563
03564:+00069:+00025:+00250:001035.7259:03564
03565:+00148:-00007:+00253:001035.7259:03565
03566:+00012:-00004:+00042:001035.7259:03566
03567:-00045:+00124:+00156:001035.7259:03567
03568:-00083:+00037:+00092:001035.7259:03568
03569:-00044:+00080:+00122:001035.7259:03569
03570:-00086:+00006:+00272:001035.7259:03570
03571:+00176:+00139:+00084:001035.7259:03571
03572:+00126:+00079:+00138:001035.7259:03572
03573:+00032:+00173:-00004:001035.7259:03573
03574:-00267:+00057:+00015:001035.7259:03574
03575:-00232:+00061:+00004:001035.7259:03575
03576:-00119:+00038:+00080:001035.7259:03576
03577:-00020:+00056:+00017:001037.8253:03577
03578:-00032:+00056:-00041:001037.8253:03578
03579:-00070:+00097:-00003:001037.8253:03579
03580:+00003:+00100:-00117:001037.8253:03580
03581:+00016:+00042:-00033:001037.8253:03581
03582:+00060:+00081:-00044:001037.8253:03582
03583:+00124:+00016:-00080:001037.8253:03583
03584:+00217:+00047:-00032:001037.8253:03584
03585:+00120:+00103:-00062:001037.8253:03585
03586:+00083:+00072:-00093:001037.8253:03586
03587:+00165:+00116:-00047:001037.8253:03587
03588:+00053:+00044:-00117:001037.8253:03588
03589:+00031:+00134:-00129:001037.8253:03589
03590:+00043:+00076:-00102:001037.8253:03590
03591:+00005:+00080:-00122:001037.8253:03591
03592:-00026:+00048:-00106:001037.8253:03592
03593:+00067:+00050:-00070:001037.8253:03593
03594:+00113:-00054:-00133:001037.8253:03594
03595:+00084:-00036:-00042:001037.8253:03595
03596:-00090:-00094:-00055:001037.8253:03596
03597:-00071:-00086:-00107:001041.2191:03597
03598:+00091:-00052:-00066:001041.2191:03598
03599:+00067:-00054:-00014:001041.2191:03599
03600:-00009:-00026:+00000:001041.2191:03600
03601:+00034:-00032:+00057:001041.2191:03601
03602:+00024:+00046:+00001:001041.2191:03602
03603:-00009:+00043:+00048:001041.2191:03603
03604:+00029:-00018:+00160:001041.2191:03604
03605:+00141:+00087:+00077:001041.2191:03605
03606:+00221:-00006:+00072:001041.2191:03606
03607:+00000:+00125:+00141:001041.2191:03607
03608:-00138:+00063:+00125:001041.2191:03608
03609:-00039:+00099:+00043:001041.2191:03609
03610:+00083:+00034:+00273:001041.2191:03610
03611:+00053:+00115:+00108:001041.2191:03611
03612:-00068:+00019:+00204:001041.2191:03612
03613:-00059:+00088:+00086:001041.2191:03613
03614:-00052:+00040:+00032:001041.2191:03614
03615:-00081:+00132:+00041:001041.2191:03615
03616:+00003:+00060:+00073:001041.8151:03616
03617:+00142:+00227:+00054:001041.8151:03617
03618:+00030:+00120:+00140:001041.8151:03618
03619:-00116:+00248:+00015:001041.8151:03619
03620:-00084:+00215:-00035:001041.8151:03620
03621:-00044:+00124:+00074:001041.8151:03621
03622:+00104:+00151:+00003:001041.8151:03622
03623:+00083:+00024:-00052:001041.8151:03623
03624:+00069:+00121:-00108:001041.8151:03624
03625:-00063:+00071:-00132:001041.8151:03625
03626:-00042:+00076:-00110:001041.8151:03626
03627:+00009:-00012:-00120:001041.8151:03627
03628:+00159:+00053:-00136:001041.8151:03628
03629:+00096:-00045:-00114:001041.8151:03629
03630:-00026:+00012:-00295:001041.8151:03630
03631:-00057:+00006:-00143:001041.8151:03631
03632:-00144:-00048:-00219:001041.8151:03632
03633:-00093:-00008:-00088:001041.8151:03633
03634:+00012:+00031:-00101:001041.8151:03634
03635:+00028:-00020:-00096:001042.1528:03635
03636:-00189:+00066:-00047:001042.1528:03636
03637:-00096:+00048:-00069:001042.1528:03637
03638:+00016:+00002:-00061:001042.1528:03638
03639:+00105:+00064:-00082:001042.1528:03639
03640:+00058:-00009:+00071:001042.1528:03640
03641:+00123:+00034:+00029:001042.1528:03641
03642:-00048:-00018:+00061:001042.1528:03642
03643:-00159:-00005:+00029:001042.1528:03643
03644:-00128:+00067:+00071:001042.1528:03644
03645:+00171:+00010:+00112:001042.1528:03645
03646:+00151:+00041:+00062:001042.1528:03646
03647:-00219:+00090:+00022:001042.1528:03647
03648:-00227:+00034:+00057:001042.1528:03648
03649:-00126:+00149:+00009:001042.1528:03649
03650:-00011:+00007:+00292:001042.1528:03650
03651:-00084:+00100:+00026:001042.1528:03651
03652:-00069:+00098:+00023:001042.1528:03652
03653:-00031:+00058:+00178:001042.1528:03653
03654:-00157:+00110:-00085:001038.5544:03654
03655:-00203:+00167:-00014:001038.5544:03655
03656:+00197:+00154:+00087:001038.5544:03656
03657:+00203:+00172:-00036:001038.5544:03657
03658:-00162:+00094:-00017:001038.5544:03658
03659:-00259:+00197:-00038:001038.5544:03659
03660:+00117:+00141:-00031:001038.5544:03660
03661:+00096:+00043:-00068:001038.5544:03661
03662:-00010:+00090:-00103:001038.5544:03662
03663:-00024:+00084:-00024:001038.5544:03663
03664:-00069:-00046:-00160:001038.5544:03664
03665:-00153:+00294:+00076:001038.5544:03665
03666:-00101:-00032:+00258:001038.5544:03666
03667:+00151:+00060:-00146:001038.5544:03667
03668:+00148:+00004:-00390:001038.5544:03668
03669:-00308:-00019:-00157:001038.5544:03669
03670:-00369:+00053:-00204:001038.5544:03670
03671:+00144:+00016:-00109:001038.5544:03671
03672:+00177:-00037:-00156:001038.5544:03672
03673:-00031:-00094:-00261:001039.1735:03673
03674:+00002:-00089:-00084:001039.1735:03674
03675:+00228:-00008:-00208:001039.1735:03675
03676:+00017:+00002:-00015:001039.1735:03676
03677:-00163:+00053:+00090:001039.1735:03677
03678:-00101:-00059:+00038:001039.1735:03678
03679:+00102:+00058:-00204:001039.1735:03679
03680:+00088:+00011:+00085:001039.1735:03680
03681:+00081:-00076:-00033:001039.1735:03681
03682:-00041:+00059:-00163:001039.1735:03682
03683:-00129:+00114:-00053:001039.1735:03683
03684:-00191:-00176:-00023:001039.1735:03684
03685:-00043:+00043:-00172:001039.1735:03685
03686:+00126:-00081:-00087:001039.1735:03686
03687:+00037:+00081:-00045:001039.1735:03687
03688:+00039:-00086:+00306:001039.1735:03688
03689:-00066:-00072:-00113:001039.1735:03689
03690:-00080:+00127:-00047:001039.1735:03690
03691:+00019:+00131:+00222:001039.1735:03691
03692:+00152:+00080:+00062:001039.1735:03692
03693:+00035:+00078:+00127:001029.9575:03693
03694:+00016:+00113:+00083:001029.9575:03694
03695:-00015:+00176:-00063:001029.9575:03695
03696:+00076:+00203:+00098:001029.9575:03696
03697:-00076:+00159:+00201:001029.9575:03697
03698:+00127:+00085:-00055:001029.9575:03698
03699:+00157:+00119:-00084:001029.9575:03699
03700:+00077:+00029:+00028:001029.9575:03700
03701:-00167:-00027:+00012:001029.9575:03701
03702:-00084:+00056:-00291:001029.9575:03702
03703:-00007:+00107:+00276:001029.9575:03703
03704:-00010:-00059:+00094:001029.9575:03704
03705:-00035:-00012:-00106:001029.9575:03705
03706:-00107:+00093:+00190:001029.9575:03706
03707:-00162:-00056:-00023:001029.9575:03707
03708:+00024:+00172:-00135:001029.9575:03708
03709:-00025:+00059:+00252:001029.9575:03709
03710:+00085:-00014:+00087:001029.9575:03710
03711:+00255:+00116:-00118:001029.9575:03711
03712:+00113:+00130:+00014:001029.9575:03712
03713:+00009:+00015:+00035:001014.6752:03713
03714:+00080:+00095:-00297:001014.6752:03714
03715:+00111:+00083:-00115:001014.6752:03715
03716:-00021:+00065:-00002:001014.6752:03716
03717:+00045:+00006:-00113:001014.6752:03717
03718:+00033:+00121:-00027:001014.6752:03718
03719:-00091:-00017:+00105:001014.6752:03719
03720:-00087:+00043:-00069:001014.6752:03720
03721:+00175:+00120:-00083:001014.6752:03721
03722:+00148:-00003:-00104:001014.6752:03722
03723:+00038:+00050:-00143:001014.6752:03723
03724:-00053:+00032:-00060:001014.6752:03724
03725:-00090:-00008:-00028:001014.6752:03725
03726:-00212:+00052:+00013:001014.6752:03726
03727:-00160:-00015:-00105:001014.6752:03727
03728:+00059:-00002:+00037:001014.6752:03728
03729:+00024:+00048:+00068:001014.6752:03729
03730:-00023:+00061:+00083:001014.6752:03730
03731:-00065:-00019:-00004:001014.6752:03731
03732:+00015:+00084:-00058:001014.6752:03732
03733:+00001:-00003:+00141:000992.9965:03733
03734:+00120:-00029:+00108:000992.9965:03734
03735:+00140:+00052:-00101:000992.9965:03735
03736:-00027:+00069:+00030:000992.9965:03736
03737:-00108:+00043:+00061:000992.9965:03737
03738:-00018:+00056:+00055:000992.9965:03738
03739:+00040:+00056:+00166:000992.9965:03739
03740:-00057:+00065:+00035:000992.9965:03740
03741:-00063:+00054:-00027:000992.9965:03741
03742:-00092:+00113:+00035:000992.9965:03742
03743:-00079:+00091:-00025:000992.9965:03743
03744:-00033:+00075:+00032:000992.9965:03744
03745:-00013:+00052:+00049:000992.9965:03745
03746:+00089:+00156:+00096:000992.9965:03746
03747:+00070:+00057:-00063:000992.9965:03747
03748:-00099:+00067:-00012:000992.9965:03748
03749:-00097:+00018:-00118:000992.9965:03749
03750:+00013:+00112:-00044:000992.9965:03750
03751:-00005:+00034:+00030:000992.9965:03751
03752:+00094:+00125:-00141:000992.9965:03752
03753:+00010:+00074:-00129:000965.3627:03753
03754:-00066:+00035:-00026:000965.3627:03754
03755:+00001:+00102:-00087:000965.3627:03755
03756:-00106:+00112:-00009:000965.3627:03756
03757:-00065:+00151:-00119:000965.3627:03757
03758:+00036:+00060:+00062:000965.3627:03758
03759:+00074:+00038:-00029:000965.3627:03759
03760:-00017:+00063:-00018:000965.3627:03760
03761:-00120:+00123:-00084:000965.3627:03761
03762:-00101:+00067:+00036:000965.3627:03762
03763:-00042:+00126:-00082:000965.3627:03763
03764:+00051:+00051:+00130:000965.3627:03764
03765:+00061:+00076:+00036:000965.3627:03765
03766:-00066:+00066:-00105:000965.3627:03766
03767:-00034:+00168:+00027:000965.3627:03767
03768:-00038:-00022:-00028:000965.3627:03768
03769:-00017:+00143:-00142:000965.3627:03769
03770:-00040:-00029:+00107:000965.3627:03770
03771:+00080:+00152:+00064:000965.3627:03771
03772:+00046:-00004:+00065:000965.3627:03772
03773:+00003:+00076:-00022:000965.3627:03773
03774:-00122:+00030:-00020:000965.3627:03774
03775:-00071:+00071:-00008:000942.0899:03775
03776:-00015:+00096:+00078:000942.0899:03776
03777:+00038:+00107:+00080:000942.0899:03777
03778:+00017:+00036:+00020:000942.0899:03778
03779:-00034:+00097:-00048:000942.0899:03779
03780:-00016:+00097:-00009:000942.0899:03780
03781:-00029:+00003:+00005:000942.0899:03781
03782:-00039:+00091:-00091:000942.0899:03782
03783:+00074:+00020:+00060:000942.0899:03783
03784:+00116:+00123:-00042:000942.0899:03784
03785:+00036:-00001:-00069:000942.0899:03785
03786:-00116:+00156:-00045:000942.0899:03786
03787:-00079:+00050:-00047:000942.0899:03787
03788:-00010:+00091:-00060:000942.0899:03788
03789:+00037:-00007:+00050:000942.0899:03789
03790:+00091:+00067:+00047:000942.0899:03790
03791:-00035:+00078:-00083:000942.0899:03791
03792:-00063:+00009:+00026:000942.0899:03792
03793:-00003:+00187:-00071:000942.0899:03793
03794:+00105:-00043:+00023:000942.0899:03794
03795:+00015:+00148:-00096:000942.0899:03795
03796:-00025:-00050:+00106:000925.0711:03796
03797:+00086:+00073:-00062:000925.0711:03797
03798:+00077:+00047:-00055:000925.0711:03798
03799:-00116:+00123:+00040:000925.0711:03799
03800:-00033:+00141:+00028:000925.0711:03800
03801:+00111:+00072:+00012:000925.0711:03801
03802:+00017:-00013:+00019:000925.0711:03802
03803:+00064:+00048:+00209:000925.0711:03803
03804:+00008:+00033:-00056:000925.0711:03804
03805:-00032:+00062:+00073:000925.0711:03805
03806:-00108:+00111:+00046:000925.0711:03806
03807:+00007:+00045:+00098:000925.0711:03807
03808:+00006:+00113:+00148:000925.0711:03808
03809:-00013:-00053:-00045:000925.0711:03809
03810:+00062:+00014:-00053:000925.0711:03810
03811:+00075:+00032:-00019:000925.0711:03811
03812:-00012:+00106:-00025:000925.0711:03812
03813:+00046:+00016:+00059:000925.0711:03813
03814:+00002:-00005:-00012:000925.0711:03814
03815:-00032:+00026:-00042:000925.0711:03815
03816:-00041:+00112:-00056:000925.0711:03816
03817:+00039:+00059:+00001:000925.0711:03817
03818:+00008:+00068:+00061:000921.3739:03818
03819:-00085:+00074:-00084:000921.3739:03819
03820:-00082:+00074:+00029:000921.3739:03820
03821:-00015:+00102:+00057:000921.3739:03821
03822:+00001:+00015:-00056:000921.3739:03822
03823:+00060:+00093:+00030:000921.3739:03823
03824:+00058:+00059:+00041:000921.3739:03824
03825:+00049:+00093:-00034:000921.3739:03825
03826:-00003:+00083:+00006:000921.3739:03826
03827:-00065:+00035:-00007:000921.3739:03827
03828:-00033:+00038:-00074:000921.3739:03828
03829:+00045:+00058:-00027:000921.3739:03829
03830:+00044:+00064:-00042:000921.3739:03830
03831:-00006:+00061:+00008:000921.3739:03831
03832:-00061:+00005:-00013:000921.3739:03832
03833:-00036:+00166:-00064:000921.3739:03833
03834:-00027:+00013:-00013:000921.3739:03834
03835:+00028:+00092:-00079:000921.3739:03835
03836:+00073:-00038:+00131:000921.3739:03836
03837:+00022:+00036:-00046:000921.3739:03837
03838:-00036:+00087:-00036:000921.3739:03838
03839:-00038:+00056:+00076:000954.4429:03839
03840:-00076:-00006:-00031:000954.4429:03840
03841:-00039:+00058:+00014:000954.4429:03841
03842:+00064:+00072:-00036:000954.4429:03842
03843:+00037:+00048:+00064:000954.4429:03843
03844:-00019:+00092:+00039:000954.4429:03844
03845:-00055:+00053:+00001:000954.4429:03845
03846:-00099:+00097:+00051:000954.4429:03846
03847:+00012:+00042:+00090:000954.4429:03847
03848:+00131:+00065:+00044:000954.4429:03848
03849:+00111:+00014:+00037:000954.4429:03849
03850:-00038:+00091:+00028:000954.4429:03850
03851:-00100:-00006:+00028:000954.4429:03851
03852:-00059:+00060:-00051:000954.4429:03852
03853:-00011:+00059:+00058:000954.4429:03853
03854:+00000:+00066:+00011:000954.4429:03854
03855:+00038:+00079:-00008:000954.4429:03855
03856:-00038:+00109:+00064:000954.4429:03856
03857:-00114:+00014:+00023:000954.4429:03857
03858:-00050:+00108:-00059:000954.4429:03858
03859:+00020:+00050:+00064:000983.5195:03859
03860:+00058:+00068:+00038:000983.5195:03860
03861:+00085:+00041:-00068:000983.5195:03861
03862:+00028:+00081:+00021:000983.5195:03862
03863:-00101:+00009:+00003:000983.5195:03863
03864:-00076:+00051:-00044:000983.5195:03864
03865:-00042:+00053:+00008:000983.5195:03865
03866:+00026:+00093:-00014:000983.5195:03866
03867:+00037:+00032:-00006:000983.5195:03867
03868:+00015:+00076:+00014:000983.5195:03868
03869:-00034:-00026:-00038:000983.5195:03869
03870:-00029:+00088:-00119:000983.5195:03870
03871:-00026:+00057:-00017:000983.5195:03871
03872:+00101:+00069:+00051:000983.5195:03872
03873:+00116:+00040:-00029:000983.5195:03873
03874:+00038:+00060:+00008:000983.5195:03874
03875:-00087:+00068:-00066:000983.5195:03875
03876:-00113:+00000:-00151:000983.5195:03876
03877:-00056:+00086:+00018:000983.5195:03877
03878:-00017:+00036:-00026:000983.5195:03878
03879:+00020:+00061:-00032:001001.5123:03879
03880:-00004:+00076:-00010:001001.5123:03880
03881:-00056:+00144:-00073:001001.5123:03881
03882:-00084:+00094:-00069:001001.5123:03882
03883:-00021:+00108:+00110:001001.5123:03883
03884:+00023:+00121:+00088:001001.5123:03884
03885:+00155:+00069:-00003:001001.5123:03885
03886:-00049:+00007:+00015:001001.5123:03886
03887:-00098:+00034:+00051:001001.5123:03887
03888:-00059:+00099:-00036:001001.5123:03888
03889:-00009:-00037:+00142:001001.5123:03889
03890:-00005:+00128:+00054:001001.5123:03890
03891:+00016:+00087:+00056:001001.5123:03891
03892:-00024:+00011:+00139:001001.5123:03892
03893:-00013:+00226:-00092:001001.5123:03893
03894:-00014:-00056:+00060:001001.5123:03894
03895:+00026:+00062:+00070:001001.5123:03895
03896:+00150:+00030:+00102:001001.5123:03896
03897:+00130:+00052:+00008:001001.5123:03897
03898:-00079:+00077:-00041:001001.5123:03898
03899:-00062:+00113:-00083:001018.8676:03899
03900:-00048:+00010:-00067:001018.8676:03900
03901:+00016:+00119:-00001:001018.8676:03901
03902:+00042:-00031:+00056:001018.8676:03902
03903:+00039:+00063:-00152:001018.8676:03903
03904:-00048:+00018:+00036:001018.8676:03904
03905:-00175:+00107:-00125:001018.8676:03905
03906:-00111:+00060:-00045:001018.8676:03906
03907:+00122:+00055:+00156:001018.8676:03907
03908:+00154:+00062:-00017:001018.8676:03908
03909:+00050:+00006:+00080:001018.8676:03909
03910:-00137:+00099:+00002:001018.8676:03910
03911:-00062:+00083:+00053:001018.8676:03911
03912:-00016:+00054:+00044:001018.8676:03912
03913:+00036:+00019:+00002:001018.8676:03913
03914:+00082:-00030:+00058:001018.8676:03914
03915:-00050:+00117:-00172:001018.8676:03915
03916:-00105:+00041:+00040:001018.8676:03916
03917:-00052:+00130:+00014:001018.8676:03917
03918:+00069:-00050:+00044:001031.3446:03918
03919:+00094:+00090:+00017:001031.3446:03919
03920:+00149:+00004:+00005:001031.3446:03920
03921:-00088:-00007:-00103:001031.3446:03921
03922:-00143:+00011:+00060:001031.3446:03922
03923:-00162:+00049:-00115:001031.3446:03923
03924:-00016:+00068:+00048:001031.3446:03924
03925:+00065:+00061:+00028:001031.3446:03925
03926:-00008:+00085:+00013:001031.3446:03926
03927:-00125:-00003:-00015:001031.3446:03927
03928:-00136:+00017:-00242:001031.3446:03928
03929:-00011:-00022:-00125:001031.3446:03929
03930:+00070:-00034:-00129:001031.3446:03930
03931:+00073:+00027:-00063:001031.3446:03931
03932:-00010:+00034:-00060:001031.3446:03932
03933:-00057:+00001:-00170:001031.3446:03933
03934:-00034:-00017:-00258:001031.3446:03934
03935:-00078:-00002:-00181:001031.3446:03935
03936:+00117:-00051:-00083:001031.3446:03936
03937:+00228:+00002:-00216:001031.3446:03937
03938:+00067:+00048:-00307:001034.2933:03938
03939:-00210:-00035:-00047:001034.2933:03939
03940:-00040:+00046:-00244:001034.2933:03940
03941:+00074:+00029:-00248:001034.2933:03941
03942:-00034:-00035:-00120:001034.2933:03942
03943:-00059:+00007:-00220:001034.2933:03943
03944:+00052:+00137:-00228:001034.2933:03944
03945:-00014:-00047:+00011:001034.2933:03945
03946:-00121:-00020:-00128:001034.2933:03946
03947:-00204:-00010:-00056:001034.2933:03947
03948:-00160:+00031:+00019:001034.2933:03948
03949:-00144:+00030:-00054:001034.2933:03949
03950:-00066:-00009:+00070:001034.2933:03950
03951:-00043:+00071:-00146:001034.2933:03951
03952:-00181:+00032:-00025:001034.2933:03952
03953:+00042:+00104:+00116:001034.2933:03953
03954:+00144:+00143:+00123:001034.2933:03954
03955:+00145:+00182:+00237:001034.2933:03955
03956:-00019:+00004:+00318:001034.2933:03956
03957:-00041:+00112:+00114:001041.1778:03957
03958:-00016:+00044:+00166:001041.1778:03958
03959:-00038:+00078:+00090:001041.1778:03959
03960:+00021:+00095:+00094:001041.1778:03960
03961:+00009:+00080:+00123:001041.1778:03961
03962:-00042:+00076:+00179:001041.1778:03962
03963:-00203:+00107:+00139:001041.1778:03963
03964:-00046:+00083:+00150:001041.1778:03964
03965:+00092:+00086:+00120:001041.1778:03965
03966:+00151:+00081:+00149:001041.1778:03966
03967:-00162:+00107:+00126:001041.1778:03967
03968:-00175:+00106:+00142:001041.1778:03968
03969:-00107:+00068:-00051:001041.1778:03969
03970:-00042:+00125:+00065:001041.1778:03970
03971:+00075:+00009:+00057:001041.1778:03971
03972:+00068:+00098:-00063:001041.1778:03972
03973:-00011:-00011:+00126:001041.1778:03973
03974:-00037:+00012:-00012:001041.1778:03974
03975:+00054:+00016:-00093:001041.1778:03975
03976:+00172:+00025:-00011:001046.2606:03976
03977:+00198:+00058:-00095:001046.2606:03977
03978:+00026:+00066:-00255:001046.2606:03978
03979:-00017:+00063:-00017:001046.2606:03979
03980:+00084:+00110:-00082:001046.2606:03980
03981:+00132:+00000:-00082:001046.2606:03981
03982:+00216:+00078:-00127:001046.2606:03982
03983:+00052:+00029:-00139:001046.2606:03983
03984:-00020:-00003:-00078:001046.2606:03984
03985:-00047:+00050:-00072:001046.2606:03985
03986:+00063:+00041:-00101:001046.2606:03986
03987:+00070:-00099:-00178:001046.2606:03987
03988:+00129:+00089:-00108:001046.2606:03988
03989:+00067:-00007:-00206:001046.2606:03989
03990:-00037:-00031:-00135:001046.2606:03990
03991:-00141:+00042:-00046:001046.2606:03991
03992:-00096:-00005:-00011:001046.2606:03992
03993:+00219:+00024:-00014:001046.2606:03993
03994:+00091:+00027:-00046:001046.2606:03994
03995:-00102:+00029:-00153:001047.4776:03995
03996:-00048:+00030:+00068:001047.4776:03996
03997:+00093:+00109:-00027:001047.4776:03997
03998:+00054:+00005:+00061:001047.4776:03998
03999:+00081:+00092:+00135:001047.4776:03999
04000:+00178:+00076:+00090:001047.4776:04000
04001:+00091:+00038:+00008:001047.4776:04001
04002:-00182:+00112:+00006:001047.4776:04002
04003:-00186:+00112:+00146:001047.4776:04003
04004:+00057:+00077:+00112:001047.4776:04004
04005:+00113:+00079:+00169:001047.4776:04005
04006:+00033:+00100:+00157:001047.4776:04006
04007:-00222:+00081:+00104:001047.4776:04007
04008:-00176:+00144:+00120:001047.4776:04008
04009:-00050:+00098:+00107:001047.4776:04009
04010:+00057:+00114:+00213:001047.4776:04010
04011:+00097:+00129:+00101:001047.4776:04011
04012:+00092:+00143:-00018:001047.4776:04012
04013:-00121:+00167:+00168:001047.4776:04013
04014:-00150:+00092:+00009:001050.0134:04014
04015:+00025:+00174:-00020:001050.0134:04015
04016:+00126:+00132:+00116:001050.0134:04016
04017:+00114:+00095:+00018:001050.0134:04017
04018:-00131:+00086:+00017:001050.0134:04018
04019:-00130:+00161:-00062:001050.0134:04019
04020:+00044:+00092:-00049:001050.0134:04020
04021:-00014:+00037:-00072:001050.0134:04021
04022:-00010:+00072:-00131:001050.0134:04022
04023:+00117:+00076:-00094:001050.0134:04023
04024:+00015:+00093:-00078:001050.0134:04024
04025:-00107:+00070:-00215:001050.0134:04025
04026:-00090:-00003:-00121:001050.0134:04026
04027:-00057:-00021:+00030:001050.0134:04027
04028:+00075:-00131:-00101:001050.0134:04028
04029:-00119:+00042:-00295:001050.0134:04029
04030:-00125:-00117:-00145:001050.0134:04030
04031:-00015:-00007:-00214:001050.0134:04031
04032:-00007:-00064:-00133:001050.0134:04032
04033:-00065:-00029:+00015:001050.7170:04033
04034:+00062:+00077:-00129:001050.7170:04034
04035:+00079:-00050:-00028:001050.7170:04035
04036:-00001:+00077:-00063:001050.7170:04036
04037:-00079:+00063:-00020:001050.7170:04037
04038:-00052:-00033:-00032:001050.7170:04038
04039:+00019:+00123:-00050:001050.7170:04039
04040:-00087:+00021:+00006:001050.7170:04040
04041:-00159:-00024:+00000:001050.7170:04041
04042:-00042:-00020:-00030:001050.7170:04042
04043:+00036:+00060:-00044:001050.7170:04043
04044:-00126:+00070:-00032:001050.7170:04044
04045:-00038:+00002:+00228:001050.7170:04045
04046:+00028:+00152:-00230:001050.7170:04046
04047:-00091:-00010:+00048:001050.7170:04047
04048:-00064:+00218:+00124:001050.7170:04048
04049:-00039:+00083:+00026:001050.7170:04049
04050:-00031:+00134:+00114:001050.7170:04050
04051:-00076:+00093:+00037:001050.7170:04051
04052:-00039:+00199:-00098:001043.0164:04052
04053:-00008:+00115:+00113:001043.0164:04053
04054:-00002:+00110:-00052:001043.0164:04054
04055:-00071:+00092:+00093:001043.0164:04055
04056:-00001:+00099:+00087:001043.0164:04056
04057:+00065:+00068:+00000:001043.0164:04057
04058:+00005:+00111:-00043:001043.0164:04058
04059:-00131:+00056:+00063:001043.0164:04059
04060:-00095:+00144:-00011:001043.0164:04060
04061:+00080:+00075:-00007:001043.0164:04061
04062:+00036:-00014:+00095:001043.0164:04062
04063:-00075:+00100:+00050:001043.0164:04063
04064:-00094:+00012:+00111:001043.0164:04064
04065:+00086:+00111:-00015:001043.0164:04065
04066:+00018:+00028:-00169:001043.0164:04066
04067:-00079:+00008:+00079:001043.0164:04067
04068:-00061:+00031:+00066:001043.0164:04068
04069:+00218:-00052:-00039:001043.0164:04069
04070:-00106:+00070:-00022:001043.0164:04070
04071:-00215:+00022:-00155:001042.8919:04071
04072:+00152:+00005:-00169:001042.8919:04072
04073:+00189:+00055:-00070:001042.8919:04073
04074:-00009:-00014:-00018:001042.8919:04074
04075:-00107:-00012:-00167:001042.8919:04075
04076:-00027:-00008:-00040:001042.8919:04076
04077:+00042:+00200:-00069:001042.8919:04077
04078:-00052:-00096:+00016:001042.8919:04078
04079:+00030:-00031:-00078:001042.8919:04079
04080:+00184:+00209:-00056:001042.8919:04080
04081:+00114:-00100:+00089:001042.8919:04081
04082:-00022:+00052:-00241:001042.8919:04082
04083:-00064:+00088:-00014:001042.8919:04083
04084:-00024:+00082:+00063:001042.8919:04084
04085:+00052:+00035:+00006:001042.8919:04085
04086:+00135:+00057:-00019:001042.8919:04086
04087:+00062:+00058:+00078:001042.8919:04087
04088:-00092:+00083:-00016:001042.8919:04088
04089:-00144:+00074:-00007:001042.8919:04089
04090:-00053:+00076:-00011:001042.8919:04090
04091:+00102:+00061:+00021:001041.8144:04091
04092:+00149:+00112:+00093:001041.8144:04092
04093:+00187:+00064:+00080:001041.8144:04093
04094:-00116:+00083:+00037:001041.8144:04094
04095:-00194:+00071:+00015:001041.8144:04095
04096:-00153:+00100:+00023:001041.8144:04096
04097:+00128:+00077:+00098:001041.8144:04097
04098:+00041:+00048:-00009:001041.8144:04098
04099:-00032:+00122:-00034:001041.8144:04099
04100:-00159:+00073:+00043:001041.8144:04100
04101:-00097:+00060:-00012:001041.8144:04101
04102:+00020:+00018:+00056:001041.8144:04102
04103:+00094:+00108:+00033:001041.8144:04103
04104:+00139:-00004:+00070:001041.8144:04104
04105:+00082:-00002:+00015:001041.8144:04105
04106:+00078:+00069:+00044:001041.8144:04106
04107:-00154:+00016:-00049:001041.8144:04107
04108:-00097:+00061:+00017:001041.8144:04108
04109:+00064:+00058:+00035:001041.8144:04109
04110:+00090:+00094:+00013:001026.5239:04110
04111:-00051:+00049:+00074:001026.5239:04111
04112:+00002:+00128:-00085:001026.5239:04112
04113:-00067:+00041:+00032:001026.5239:04113
04114:-00014:+00056:-00071:001026.5239:04114
04115:-00008:+00034:-00030:001026.5239:04115
04116:+00107:+00113:-00128:001026.5239:04116
04117:+00027:+00012:-00029:001026.5239:04117
04118:-00094:+00023:-00079:001026.5239:04118
04119:-00175:+00014:-00040:001026.5239:04119
04120:-00039:+00053:-00011:001026.5239:04120
04121:+00023:+00006:-00046:001026.5239:04121
04122:+00054:+00113:-00112:001026.5239:04122
04123:-00080:+00033:-00003:001026.5239:04123
04124:-00074:+00027:-00071:001026.5239:04124
04125:-00045:+00012:+00049:001026.5239:04125
04126:+00055:+00083:-00012:001026.5239:04126
04127:+00009:+00007:+00046:001026.5239:04127
04128:+00092:+00053:-00070:001026.5239:04128
04129:+00048:+00056:-00058:001026.5239:04129
04130:-00018:+00016:+00052:001012.2150:04130
04131:-00055:+00063:-00011:001012.2150:04131
04132:-00026:+00050:+00043:001012.2150:04132
04133:-00051:+00065:-00010:001012.2150:04133
04134:-00007:+00026:-00033:001012.2150:04134
04135:-00039:+00120:-00040:001012.2150:04135
04136:-00073:+00038:-00049:001012.2150:04136
04137:-00102:+00065:-00019:001012.2150:04137
04138:-00031:+00029:-00006:001012.2150:04138
04139:+00064:+00040:-00007:001012.2150:04139
04140:+00022:+00047:-00043:001012.2150:04140
04141:-00014:+00064:+00023:001012.2150:04141
04142:-00073:+00042:+00003:001012.2150:04142
04143:-00049:+00052:+00011:001012.2150:04143
04144:-00053:+00054:+00066:001012.2150:04144
04145:-00046:+00040:+00036:001012.2150:04145
04146:-00008:+00008:-00010:001012.2150:04146
04147:-00017:+00075:-00066:001012.2150:04147
04148:-00004:+00062:-00009:001012.2150:04148
04149:-00001:+00067:+00026:001012.2150:04149
04150:+00048:+00113:+00039:000993.8983:04150
04151:+00111:+00087:+00053:000993.8983:04151
04152:+00081:+00092:-00090:000993.8983:04152
04153:-00053:+00079:-00159:000993.8983:04153
04154:-00132:+00070:-00049:000993.8983:04154
04155:-00073:+00037:-00014:000993.8983:04155
04156:+00075:+00124:+00035:000993.8983:04156
04157:+00010:+00045:+00017:000993.8983:04157
04158:-00047:+00070:-00086:000993.8983:04158
04159:-00097:+00081:-00105:000993.8983:04159
04160:-00077:+00033:-00020:000993.8983:04160
04161:-00052:+00039:-00080:000993.8983:04161
04162:-00019:+00107:+00023:000993.8983:04162
04163:+00025:+00034:-00055:000993.8983:04163
04164:+00123:+00035:-00111:000993.8983:04164
04165:+00050:+00067:-00157:000993.8983:04165
04166:-00105:+00051:-00039:000993.8983:04166
04167:-00059:+00009:-00039:000993.8983:04167
04168:+00003:+00055:+00003:000993.8983:04168
04169:+00068:-00003:-00024:000993.8983:04169
04170:+00044:+00054:-00114:000993.8983:04170
04171:-00004:+00052:+00046:000968.4993:04171
04172:-00100:+00102:-00055:000968.4993:04172
04173:-00063:+00042:-00056:000968.4993:04173
04174:-00051:+00072:+00014:000968.4993:04174
04175:+00042:+00041:+00022:000968.4993:04175
04176:+00151:+00052:-00049:000968.4993:04176
04177:+00110:+00086:+00035:000968.4993:04177
04178:-00100:+00039:+00064:000968.4993:04178
04179:-00117:+00054:-00107:000968.4993:04179
04180:+00013:+00032:-00021:000968.4993:04180
04181:+00078:+00083:-00025:000968.4993:04181
04182:+00074:+00025:-00020:000968.4993:04182
04183:-00028:+00095:+00011:000968.4993:04183
04184:-00052:+00027:+00077:000968.4993:04184
04185:-00010:+00084:-00032:000968.4993:04185
04186:+00005:+00056:+00004:000968.4993:04186
04187:+00018:+00078:+00016:000968.4993:04187
04188:+00069:-00010:+00018:000968.4993:04188
04189:+00017:+00109:-00111:000968.4993:04189
04190:-00038:+00031:+00013:000968.4993:04190
04191:-00032:+00154:-00063:000968.4993:04191
04192:-00027:+00017:+00000:000956.6789:04192
04193:+00011:+00089:+00078:000956.6789:04193
04194:+00079:-00096:-00047:000956.6789:04194
04195:+00153:+00104:-00140:000956.6789:04195
04196:-00071:-00050:+00052:000956.6789:04196
04197:-00071:+00173:-00096:000956.6789:04197
04198:-00001:+00032:+00004:000956.6789:04198
04199:+00053:+00107:+00016:000956.6789:04199
04200:+00023:-00068:-00026:000956.6789:04200
04201:+00175:+00149:+00061:000956.6789:04201
04202:-00022:-00068:-00009:000956.6789:04202
04203:-00133:+00091:-00026:000956.6789:04203
04204:-00045:-00011:+00142:000956.6789:04204
04205:+00005:+00076:-00144:000956.6789:04205
04206:+00020:+00108:+00063:000956.6789:04206
04207:+00005:+00007:+00084:000956.6789:04207
04208:+00027:+00035:-00098:000956.6789:04208
04209:-00005:+00045:+00014:000956.6789:04209
04210:-00090:+00060:+00028:000956.6789:04210
04211:-00099:+00068:+00039:000956.6789:04211
04212:+00024:+00076:+00010:000952.2789:04212
04213:+00107:+00057:-00042:000952.2789:04213
04214:+00071:+00070:+00051:000952.2789:04214
04215:+00041:+00026:-00038:000952.2789:04215
04216:-00070:+00105:-00047:000952.2789:04216
04217:-00090:+00037:-00050:000952.2789:04217
04218:-00072:+00096:+00022:000952.2789:04218
04219:-00017:-00019:+00021:000952.2789:04219
04220:+00088:+00010:+00063:000952.2789:04220
04221:-00030:+00036:-00097:000952.2789:04221
04222:-00047:-00034:-00015:000952.2789:04222
04223:-00086:+00079:-00028:000952.2789:04223
04224:-00047:+00030:+00060:000952.2789:04224
04225:-00059:+00059:-00018:000952.2789:04225
04226:+00110:+00083:-00006:000952.2789:04226
04227:+00050:+00052:+00002:000952.2789:04227
04228:+00034:+00046:-00059:000952.2789:04228
04229:-00049:+00042:+00002:000952.2789:04229
04230:-00061:-00005:+00028:000952.2789:04230
04231:-00033:+00100:+00002:000952.2789:04231
04232:+00046:+00050:+00040:000952.2789:04232
04233:-00021:+00068:-00052:000963.8961:04233
04234:-00040:+00045:-00039:000963.8961:04234
04235:-00066:+00065:-00024:000963.8961:04235
04236:-00017:+00051:-00037:000963.8961:04236
04237:-00059:+00091:-00028:000963.8961:04237
04238:-00050:+00111:+00059:000963.8961:04238
04239:+00038:+00029:-00100:000963.8961:04239
04240:-00008:+00074:-00070:000963.8961:04240
04241:-00104:+00042:+00046:000963.8961:04241
04242:-00066:+00012:-00079:000963.8961:04242
04243:-00042:+00101:+00003:000963.8961:04243
04244:-00044:+00009:+00047:000963.8961:04244
04245:-00006:+00029:-00083:000963.8961:04245
04246:+00003:+00100:-00044:000963.8961:04246
04247:-00102:+00013:-00007:000963.8961:04247
04248:-00026:+00060:-00066:000963.8961:04248
04249:+00013:+00051:+00005:000963.8961:04249
04250:+00032:+00013:+00059:000963.8961:04250
04251:+00020:+00016:-00033:000963.8961:04251
04252:+00005:+00011:-00012:000963.8961:04252
04253:-00060:+00035:+00074:000990.3596:04253
04254:-00062:+00027:-00090:000990.3596:04254
04255:-00072:+00090:-00010:000990.3596:04255
04256:-00027:-00001:+00041:000990.3596:04256
04257:+00035:+00065:-00028:000990.3596:04257
04258:+00053:+00035:+00032:000990.3596:04258
04259:-00116:+00081:-00017:000990.3596:04259
04260:-00095:+00035:+00014:000990.3596:04260
04261:-00020:+00093:-00014:000990.3596:04261
04262:+00081:+00104:-00034:000990.3596:04262
04263:+00122:+00060:+00027:000990.3596:04263
04264:+00037:+00046:+00001:000990.3596:04264
04265:-00012:+00048:+00041:000990.3596:04265
04266:-00101:+00080:-00021:000990.3596:04266
04267:-00069:+00033:+00014:000990.3596:04267
04268:+00031:+00023:-00072:000990.3596:04268
04269:+00059:+00070:+00018:000990.3596:04269
04270:+00019:+00038:+00005:000990.3596:04270
04271:-00026:+00100:-00027:000990.3596:04271
04272:-00031:+00058:+00024:000990.3596:04272
04273:-00069:+00024:+00035:001010.2183:04273
04274:+00070:+00064:+00087:001010.2183:04274
04275:+00136:-00002:+00025:001010.2183:04275
04276:+00107:+00097:-00089:001010.2183:04276
04277:-00160:+00034:+00017:001010.2183:04277
04278:-00095:+00073:-00060:001010.2183:04278
04279:-00031:+00109:+00082:001010.2183:04279
04280:+00114:+00028:+00123:001010.2183:04280
04281:+00045:+00037:-00060:001010.2183:04281
04282:-00021:+00050:+00021:001010.2183:04282
04283:-00142:+00103:-00019:001010.2183:04283
04284:-00013:+00062:+00043:001010.2183:04284
04285:+00112:+00071:+00055:001010.2183:04285
04286:+00155:+00129:-00052:001010.2183:04286
04287:+00084:+00002:+00043:001010.2183:04287
04288:-00008:+00073:-00045:001010.2183:04288
04289:-00149:+00036:+00025:001010.2183:04289
04290:-00043:+00069:+00006:001010.2183:04290
04291:+00119:+00082:+00095:001010.2183:04291
04292:+00151:+00124:-00096:001010.2183:04292
04293:-00019:+00073:-00039:001021.5052:04293
04294:-00113:+00077:+00087:001021.5052:04294
04295:-00132:+00107:-00007:001021.5052:04295
04296:+00041:+00113:-00035:001021.5052:04296
04297:+00078:-00005:+00173:001021.5052:04297
04298:+00145:+00123:-00030:001021.5052:04298
04299:+00126:+00046:+00066:001021.5052:04299
04300:-00188:+00129:+00033:001021.5052:04300
04301:-00185:+00081:-00089:001021.5052:04301
04302:-00002:+00108:-00075:001021.5052:04302
04303:+00085:+00058:-00007:001021.5052:04303
04304:+00083:+00046:+00047:001021.5052:04304
04305:-00068:+00038:+00014:001021.5052:04305
04306:-00105:+00080:+00077:001021.5052:04306
04307:-00039:+00015:-00113:001021.5052:04307
04308:+00079:-00036:-00131:001021.5052:04308
04309:+00139:+00035:-00012:001021.5052:04309
04310:+00134:-00042:-00137:001021.5052:04310
04311:+00072:-00081:-00166:001021.5052:04311
04312:-00155:-00022:-00046:001033.3898:04312
04313:-00093:+00013:-00174:001033.3898:04313
04314:-00006:+00003:-00008:001033.3898:04314
04315:+00088:+00033:-00089:001033.3898:04315
04316:-00063:+00076:-00208:001033.3898:04316
04317:-00119:+00020:-00068:001033.3898:04317
04318:-00134:+00123:-00171:001033.3898:04318
04319:-00065:-00023:-00143:001033.3898:04319
04320:+00011:+00036:-00114:001033.3898:04320
04321:+00171:-00105:-00130:001033.3898:04321
04322:+00161:-00007:-00237:001033.3898:04322
04323:-00113:-00077:-00178:001033.3898:04323
04324:-00186:-00007:-00224:001033.3898:04324
04325:-00078:-00005:-00162:001033.3898:04325
04326:+00038:+00020:-00085:001033.3898:04326
04327:-00046:+00070:-00276:001033.3898:04327
04328:-00099:+00070:-00222:001033.3898:04328
04329:-00160:+00068:+00001:001033.3898:04329
04330:-00104:+00101:-00179:001033.3898:04330
04331:-00139:+00064:-00157:001039.2303:04331
04332:-00095:+00024:+00121:001039.2303:04332
04333:-00028:-00044:-00027:001039.2303:04333
04334:+00060:-00114:-00055:001039.2303:04334
04335:-00178:-00062:-00039:001039.2303:04335
04336:-00265:-00087:+00004:001039.2303:04336
04337:-00135:-00031:-00033:001039.2303:04337
04338:+00031:+00161:+00041:001039.2303:04338
04339:+00120:+00224:-00004:001039.2303:04339
04340:+00010:+00141:+00079:001039.2303:04340
04341:-00057:+00203:-00025:001039.2303:04341
04342:-00043:+00070:+00033:001039.2303:04342
04343:-00035:+00077:+00100:001039.2303:04343
04344:+00043:+00028:+00092:001039.2303:04344
04345:+00102:+00026:+00032:001039.2303:04345
04346:+00008:-00034:+00088:001039.2303:04346
04347:-00087:-00042:+00104:001039.2303:04347
04348:-00145:+00041:-00034:001039.2303:04348
04349:-00112:+00008:+00213:001039.2303:04349
04350:-00042:+00151:+00063:001039.2303:04350
04351:-00066:+00061:+00106:001037.8221:04351
04352:+00002:+00178:+00047:001037.8221:04352
04353:-00032:+00099:+00000:001037.8221:04353
04354:-00093:+00101:-00018:001037.8221:04354
04355:-00031:+00091:+00154:001037.8221:04355
04356:+00107:+00070:+00005:001037.8221:04356
04357:+00134:-00046:+00092:001037.8221:04357
04358:+00065:+00033:+00025:001037.8221:04358
04359:+00017:+00012:-00044:001037.8221:04359
04360:+00019:+00004:+00038:001037.8221:04360
04361:+00088:+00132:-00069:001037.8221:04361
04362:+00057:-00028:+00074:001037.8221:04362
04363:+00039:+00097:-00089:001037.8221:04363
04364:+00020:+00043:-00061:001037.8221:04364
04365:+00049:+00110:-00102:001037.8221:04365
04366:+00013:-00003:-00064:001037.8221:04366
04367:+00099:+00090:-00086:001037.8221:04367
04368:+00122:-00026:+00020:001037.8221:04368
04369:-00008:+00068:-00169:001037.8221:04369
04370:-00020:+00018:+00018:001042.9855:04370
04371:+00043:+00048:-00088:001042.9855:04371
04372:+00104:+00058:-00109:001042.9855:04372
04373:+00044:+00093:-00091:001042.9855:04373
04374:+00000:-00123:+00007:001042.9855:04374
04375:+00034:+00069:-00091:001042.9855:04375
04376:-00023:+00024:-00064:001042.9855:04376
04377:-00019:+00079:+00034:001042.9855:04377
04378:+00162:+00063:+00063:001042.9855:04378
04379:+00222:+00105:-00002:001042.9855:04379
04380:+00073:+00052:+00107:001042.9855:04380
04381:-00143:+00100:+00114:001042.9855:04381
04382:-00079:+00081:+00032:001042.9855:04382
04383:+00056:-00021:+00069:001042.9855:04383
04384:+00066:+00118:+00034:001042.9855:04384
04385:+00022:+00058:+00021:001042.9855:04385
04386:-00127:+00097:+00076:001042.9855:04386
04387:-00129:+00085:+00075:001042.9855:04387
04388:-00031:+00084:+00072:001042.9855:04388
04389:+00140:+00104:+00095:001045.4125:04389
04390:+00170:+00068:+00099:001045.4125:04390
04391:+00068:-00011:+00089:001045.4125:04391
04392:-00092:+00092:+00012:001045.4125:04392
04393:-00077:-00061:+00067:001045.4125:04393
04394:+00000:+00131:-00120:001045.4125:04394
04395:+00044:+00055:+00218:001045.4125:04395
04396:+00095:+00181:-00057:001045.4125:04396
04397:+00020:+00008:+00054:001045.4125:04397
04398:-00040:+00049:-00051:001045.4125:04398
04399:-00075:+00068:-00070:001045.4125:04399
04400:+00001:-00017:+00102:001045.4125:04400
04401:+00116:+00095:-00048:001045.4125:04401
04402:+00170:-00024:+00012:001045.4125:04402
04403:+00003:-00020:+00004:001045.4125:04403
04404:-00162:-00101:-00091:001045.4125:04404
04405:-00253:+00092:-00332:001045.4125:04405
04406:-00199:+00071:+00034:001045.4125:04406
04407:+00149:+00118:-00083:001045.4125:04407
04408:+00092:+00005:-00015:001042.1877:04408
04409:-00161:+00045:-00096:001042.1877:04409
04410:-00210:+00094:-00085:001042.1877:04410
04411:-00009:-00012:-00081:001042.1877:04411
04412:+00136:+00110:+00082:001042.1877:04412
04413:+00061:+00063:+00024:001042.1877:04413
04414:+00039:+00018:-00112:001042.1877:04414
04415:+00025:+00041:+00044:001042.1877:04415
04416:-00074:+00137:-00027:001042.1877:04416
04417:-00239:-00032:+00143:001042.1877:04417
04418:+00010:+00110:-00033:001042.1877:04418
04419:+00102:+00060:-00041:001042.1877:04419
04420:-00010:+00057:+00112:001042.1877:04420
04421:-00115:+00030:+00048:001042.1877:04421
04422:-00123:+00149:-00175:001042.1877:04422
04423:-00141:+00031:+00075:001042.1877:04423
04424:+00007:+00133:+00040:001042.1877:04424
04425:+00049:+00019:-00012:001042.1877:04425
04426:-00003:+00089:+00117:001042.1877:04426
04427:-00120:+00009:+00037:001043.8515:04427
04428:-00134:+00083:+00010:001043.8515:04428
04429:-00045:+00065:+00254:001043.8515:04429
04430:+00041:+00058:-00107:001043.8515:04430
04431:+00094:-00007:+00034:001043.8515:04431
04432:-00134:+00129:+00112:001043.8515:04432
04433:-00156:+00044:-00032:001043.8515:04433
04434:-00122:+00132:-00089:001043.8515:04434
04435:+00109:+00114:+00124:001043.8515:04435
04436:+00081:+00130:+00006:001043.8515:04436
04437:+00069:+00095:-00001:001043.8515:04437
04438:-00156:+00041:+00076:001043.8515:04438
04439:-00129:+00095:-00115:001043.8515:04439
04440:-00030:+00023:-00022:001043.8515:04440
04441:+00142:+00091:-00024:001043.8515:04441
04442:+00039:+00033:-00161:001043.8515:04442
04443:-00076:+00008:+00017:001043.8515:04443
04444:-00152:-00019:-00077:001043.8515:04444
04445:+00034:+00073:-00183:001043.8515:04445
04446:+00033:-00021:+00058:001043.8515:04446
04447:+00017:+00004:-00041:001041.0209:04447
04448:+00217:+00010:-00119:001041.0209:04448
04449:+00016:+00064:-00153:001041.0209:04449
04450:-00222:+00030:-00111:001041.0209:04450
04451:-00203:+00120:-00236:001041.0209:04451
04452:+00001:+00082:+00150:001041.0209:04452
04453:+00241:+00086:+00062:001041.0209:04453
04454:-00061:+00044:-00113:001041.0209:04454
04455:-00121:+00024:+00019:001041.0209:04455
04456:+00048:+00118:+00012:001041.0209:04456
04457:+00016:-00044:+00030:001041.0209:04457
04458:+00070:+00016:+00103:001041.0209:04458
04459:+00146:+00076:+00017:001041.0209:04459
04460:+00114:+00068:-00038:001041.0209:04460
04461:-00097:+00041:+00004:001041.0209:04461
04462:-00107:+00133:-00047:001041.0209:04462
04463:-00126:-00034:+00085:001041.0209:04463
04464:+00164:+00134:+00010:001041.0209:04464
04465:+00105:-00028:+00115:001041.0209:04465
04466:-00039:+00043:+00023:001038.7095:04466
04467:-00153:+00077:-00016:001038.7095:04467
04468:-00051:+00029:-00045:001038.7095:04468
04469:+00029:+00110:+00092:001038.7095:04469
04470:-00043:+00009:+00129:001038.7095:04470
04471:+00065:+00047:-00009:001038.7095:04471
04472:+00143:+00045:+00058:001038.7095:04472
04473:-00004:+00080:+00014:001038.7095:04473
04474:-00149:+00112:+00049:001038.7095:04474
04475:-00042:+00103:+00036:001038.7095:04475
04476:+00154:+00093:+00012:001038.7095:04476
04477:+00144:+00056:-00065:001038.7095:04477
04478:-00050:+00072:-00026:001038.7095:04478
04479:-00082:+00083:+00030:001038.7095:04479
04480:-00032:+00070:-00050:001038.7095:04480
04481:+00015:-00017:+00057:001038.7095:04481
04482:+00024:+00070:-00037:001038.7095:04482
04483:+00125:+00077:-00102:001038.7095:04483
04484:+00036:+00114:-00029:001038.7095:04484
04485:-00063:+00015:-00098:001032.5258:04485
04486:-00112:+00035:-00135:001032.5258:04486
04487:+00011:+00103:-00025:001032.5258:04487
04488:+00025:+00012:-00031:001032.5258:04488
04489:-00009:-00003:-00055:001032.5258:04489
04490:-00045:+00035:-00090:001032.5258:04490
04491:-00067:+00037:-00014:001032.5258:04491
04492:-00063:-00020:-00004:001032.5258:04492
04493:+00015:+00029:-00101:001032.5258:04493
04494:+00135:+00049:+00022:001032.5258:04494
04495:+00181:+00030:-00031:001032.5258:04495
04496:+00112:+00110:-00018:001032.5258:04496
04497:-00019:+00036:-00043:001032.5258:04497
04498:-00058:-00001:+00011:001032.5258:04498
04499:-00019:+00060:+00000:001032.5258:04499
04500:+00047:+00038:-00083:001032.5258:04500
04501:+00022:+00015:-00005:001032.5258:04501
04502:-00044:+00049:+00011:001032.5258:04502
04503:-00113:+00037:+00000:001032.5258:04503
04504:-00104:+00025:+00010:001032.5258:04504
04505:-00020:+00044:+00074:001013.5294:04505
04506:+00066:+00039:-00004:001013.5294:04506
04507:+00060:+00035:+00009:001013.5294:04507
04508:-00008:+00103:-00015:001013.5294:04508
04509:-00036:-00007:+00011:001013.5294:04509
04510:-00077:+00049:-00019:001013.5294:04510
04511:-00028:+00046:+00051:001013.5294:04511
04512:+00006:+00062:+00061:001013.5294:04512
04513:-00024:+00026:-00047:001013.5294:04513
04514:-00064:+00114:+00001:001013.5294:04514
04515:-00063:+00005:-00005:001013.5294:04515
04516:-00067:+00023:-00062:001013.5294:04516
04517:-00002:+00052:+00019:001013.5294:04517
04518:+00062:+00106:-00008:001013.5294:04518
04519:+00036:+00041:+00015:001013.5294:04519
04520:+00003:+00082:-00053:001013.5294:04520
04521:-00076:-00065:-00029:001013.5294:04521
04522:-00184:+00011:-00027:001013.5294:04522
04523:-00060:+00061:+00045:001013.5294:04523
04524:+00028:+00101:-00096:001013.5294:04524
04525:+00054:+00020:+00045:000993.4711:04525
04526:-00027:+00076:-00072:000993.4711:04526
04527:-00032:+00020:+00007:000993.4711:04527
04528:-00051:+00034:+00049:000993.4711:04528
04529:-00003:+00054:-00134:000993.4711:04529
04530:+00060:+00128:-00114:000993.4711:04530
04531:+00060:+00033:-00101:000993.4711:04531
04532:-00011:+00029:-00036:000993.4711:04532
04533:-00092:-00020:+00003:000993.4711:04533
04534:-00109:+00035:-00141:000993.4711:04534
04535:-00003:+00072:-00209:000993.4711:04535
04536:+00037:+00073:-00174:000993.4711:04536
04537:-00009:-00003:+00004:000993.4711:04537
04538:-00103:+00082:-00014:000993.4711:04538
04539:-00143:+00061:+00064:000993.4711:04539
04540:-00029:+00001:-00060:000993.4711:04540
04541:-00011:-00002:-00172:000993.4711:04541
04542:+00022:+00066:+00172:000993.4711:04542
04543:+00112:+00013:-00015:000993.4711:04543
04544:+00070:+00099:+00015:000993.4711:04544
04545:-00146:-00002:-00039:000993.4711:04545
04546:-00105:+00110:-00139:000973.9978:04546
04547:-00038:+00043:-00056:000973.9978:04547
04548:+00070:+00072:+00069:000973.9978:04548
04549:-00009:+00016:+00075:000973.9978:04549
04550:-00051:+00073:+00032:000973.9978:04550
04551:-00094:+00051:-00066:000973.9978:04551
04552:-00089:+00120:-00026:000973.9978:04552
04553:-00132:+00023:+00049:000973.9978:04553
04554:+00036:+00124:+00101:000973.9978:04554
04555:+00096:+00031:+00013:000973.9978:04555
04556:+00052:+00060:-00072:000973.9978:04556
04557:-00071:+00090:-00024:000973.9978:04557
04558:-00026:+00006:+00071:000973.9978:04558
04559:-00059:+00086:-00080:000973.9978:04559
04560:+00011:+00082:+00058:000973.9978:04560
04561:+00042:+00087:-00055:000973.9978:04561
04562:+00039:+00038:-00014:000973.9978:04562
04563:+00009:+00044:-00064:000973.9978:04563
04564:-00023:+00052:+00007:000973.9978:04564
04565:-00031:+00008:+00011:000973.9978:04565
04566:-00025:+00095:+00004:000958.2378:04566
04567:+00052:+00106:+00022:000958.2378:04567
04568:+00095:+00101:-00070:000958.2378:04568
04569:+00040:+00008:-00068:000958.2378:04569
04570:-00038:+00024:-00068:000958.2378:04570
04571:-00072:+00174:-00116:000958.2378:04571
04572:-00013:+00077:+00066:000958.2378:04572
04573:+00187:+00127:+00056:000958.2378:04573
04574:+00101:+00017:+00016:000958.2378:04574
04575:-00084:+00076:-00010:000958.2378:04575
04576:-00005:+00053:-00060:000958.2378:04576
04577:+00144:-00015:-00084:000958.2378:04577
04578:-00005:+00126:-00035:000958.2378:04578
04579:+00025:+00113:+00205:000958.2378:04579
04580:+00055:+00169:-00121:000958.2378:04580
04581:+00044:-00004:-00045:000958.2378:04581
04582:-00001:+00148:+00018:000958.2378:04582
04583:-00008:-00086:-00034:000958.2378:04583
04584:-00025:+00113:-00083:000958.2378:04584
04585:-00057:+00050:+00105:000958.2378:04585
04586:+00058:+00185:+00033:000958.2378:04586
04587:+00064:-00006:-00056:000958.2378:04587
04588:-00031:+00047:+00005:000943.2664:04588
04589:-00116:-00029:-00034:000943.2664:04589
04590:-00002:+00104:-00083:000943.2664:04590
04591:+00044:+00096:+00018:000943.2664:04591
04592:+00017:+00040:+00062:000943.2664:04592
04593:+00038:+00063:-00030:000943.2664:04593
04594:+00079:+00014:+00019:000943.2664:04594
04595:-00067:+00038:-00081:000943.2664:04595
04596:-00059:-00023:-00057:000943.2664:04596
04597:-00024:+00061:-00011:000943.2664:04597
04598:+00002:+00092:+00040:000943.2664:04598
04599:-00037:+00075:-00103:000943.2664:04599
04600:-00039:+00028:-00038:000943.2664:04600
04601:-00044:+00000:-00048:000943.2664:04601
04602:-00084:+00005:+00028:000943.2664:04602
04603:-00048:+00059:-00013:000943.2664:04603
04604:-00055:+00004:+00120:000943.2664:04604
04605:+00039:+00095:-00020:000943.2664:04605
04606:+00042:+00051:-00087:000943.2664:04606
04607:-00003:+00098:-00002:000943.2664:04607
04608:-00103:-00014:-00008:000943.2664:04608
04609:-00098:+00059:-00014:000961.1171:04609
04610:-00021:+00007:+00015:000961.1171:04610
04611:+00023:+00100:-00059:000961.1171:04611
04612:+00047:-00036:+00004:000961.1171:04612
04613:-00015:+00156:-00054:000961.1171:04613
04614:-00081:-00001:+00033:000961.1171:04614
04615:-00077:+00072:+00050:000961.1171:04615
04616:-00025:-00007:+00002:000961.1171:04616
04617:+00058:+00057:-00011:000961.1171:04617
04618:+00091:+00057:-00008:000961.1171:04618
04619:-00012:+00091:-00024:000961.1171:04619
04620:-00034:+00025:+00081:000961.1171:04620
04621:-00118:+00025:-00114:000961.1171:04621
04622:-00074:-00003:-00015:000961.1171:04622
04623:-00003:+00070:-00045:000961.1171:04623
04624:+00074:+00026:-00055:000961.1171:04624
04625:-00025:+00123:+00050:000961.1171:04625
04626:-00098:+00010:+00018:000961.1171:04626
04627:-00077:+00039:-00068:000961.1171:04627
04628:-00023:+00023:+00008:000961.1171:04628
04629:+00057:+00045:+00013:000984.3297:04629
04630:+00089:+00042:-00020:000984.3297:04630
04631:+00047:+00039:+00024:000984.3297:04631
04632:-00030:-00056:+00074:000984.3297:04632
04633:-00116:-00002:-00077:000984.3297:04633
04634:-00064:+00064:-00006:000984.3297:04634
04635:-00008:+00090:+00041:000984.3297:04635
04636:+00054:+00037:-00017:000984.3297:04636
04637:+00010:+00088:+00059:000984.3297:04637
04638:-00043:-00015:+00053:000984.3297:04638
04639:-00075:+00042:-00024:000984.3297:04639
04640:-00063:+00074:-00051:000984.3297:04640
04641:+00062:+00096:+00007:000984.3297:04641
04642:+00146:+00009:-00001:000984.3297:04642
04643:+00075:+00091:-00016:000984.3297:04643
04644:-00034:-00068:+00133:000984.3297:04644
04645:-00071:+00134:-00139:000984.3297:04645
04646:-00032:+00052:+00064:000984.3297:04646
04647:-00068:+00015:-00024:000984.3297:04647
04648:+00076:+00016:+00030:000984.3297:04648
04649:+00051:+00115:+00024:001000.7273:04649
04650:-00022:-00048:+00045:001000.7273:04650
04651:-00080:+00209:-00152:001000.7273:04651
04652:-00035:-00035:+00124:001000.7273:04652
04653:+00012:+00122:+00044:001000.7273:04653
04654:+00167:-00009:+00006:001000.7273:04654
04655:+00145:+00139:+00005:001000.7273:04655
04656:-00058:-00080:-00018:001000.7273:04656
04657:-00153:+00129:-00187:001000.7273:04657
04658:-00086:+00017:+00050:001000.7273:04658
04659:+00035:+00137:-00038:001000.7273:04659
04660:+00036:-00071:+00057:001000.7273:04660
04661:+00035:+00121:-00049:001000.7273:04661
04662:+00023:-00059:+00030:001000.7273:04662
04663:-00114:+00192:-00236:001000.7273:04663
04664:-00103:+00035:-00004:001000.7273:04664
04665:+00106:+00060:+00136:001000.7273:04665
04666:+00197:-00013:-00108:001000.7273:04666
04667:+00038:+00079:+00028:001000.7273:04667
04668:-00185:+00025:+00029:001017.2751:04668
04669:-00127:+00060:-00032:001017.2751:04669
04670:+00078:+00091:+00078:001017.2751:04670
04671:-00010:+00103:+00018:001017.2751:04671
04672:-00005:-00023:+00074:001017.2751:04672
04673:+00003:+00119:-00136:001017.2751:04673
04674:-00068:+00017:-00003:001017.2751:04674
04675:-00100:+00092:+00067:001017.2751:04675
04676:+00053:+00054:-00009:001017.2751:04676
04677:+00170:+00036:+00068:001017.2751:04677
04678:+00135:+00050:+00013:001017.2751:04678
04679:-00100:+00032:+00046:001017.2751:04679
04680:-00121:+00042:-00121:001017.2751:04680
04681:-00067:+00068:-00106:001017.2751:04681
04682:+00105:+00058:+00142:001017.2751:04682
04683:+00086:+00086:+00061:001017.2751:04683
04684:+00058:+00075:+00040:001017.2751:04684
04685:-00047:+00065:+00044:001017.2751:04685
04686:-00118:+00038:-00036:001017.2751:04686
04687:-00042:+00102:+00013:001017.2751:04687
04688:+00053:+00051:+00027:001031.4112:04688
04689:+00106:+00055:+00094:001031.4112:04689
04690:+00054:+00097:-00013:001031.4112:04690
04691:-00057:+00048:-00047:001031.4112:04691
04692:-00210:+00041:-00027:001031.4112:04692
04693:-00223:+00030:+00062:001031.4112:04693
04694:+00108:+00126:+00124:001031.4112:04694
04695:+00025:-00051:+00053:001031.4112:04695
04696:-00013:+00077:-00111:001031.4112:04696
04697:-00107:-00001:-00026:001031.4112:04697
04698:-00072:+00028:-00102:001031.4112:04698
04699:-00085:+00080:-00013:001031.4112:04699
04700:+00080:+00083:+00003:001031.4112:04700
04701:+00084:-00082:+00074:001031.4112:04701
04702:+00067:+00079:-00153:001031.4112:04702
04703:-00074:-00005:-00037:001031.4112:04703
04704:-00098:-00063:-00241:001031.4112:04704
04705:+00005:-00008:-00088:001031.4112:04705
04706:+00022:+00053:-00163:001031.4112:04706
04707:+00008:-00083:-00302:001033.4687:04707
04708:-00072:-00023:-00275:001033.4687:04708
04709:-00055:-00021:-00279:001033.4687:04709
04710:-00056:-00029:-00251:001033.4687:04710
04711:+00090:-00071:-00070:001033.4687:04711
04712:+00010:-00061:-00186:001033.4687:04712
04713:-00007:-00005:-00155:001033.4687:04713
04714:-00048:-00004:-00186:001033.4687:04714
04715:-00085:-00022:-00293:001033.4687:04715
04716:-00049:-00016:-00353:001033.4687:04716
04717:+00044:-00010:-00209:001033.4687:04717
04718:-00011:-00012:-00155:001033.4687:04718
04719:-00058:+00063:-00062:001033.4687:04719
04720:-00046:+00031:+00004:001033.4687:04720
04721:-00094:+00007:-00143:001033.4687:04721
04722:-00059:-00012:-00055:001033.4687:04722
04723:-00094:+00130:-00006:001033.4687:04723
04724:-00003:+00062:-00024:001033.4687:04724
04725:-00102:+00023:-00111:001033.4687:04725
04726:-00075:-00007:+00034:001040.3580:04726
04727:-00128:+00108:-00025:001040.3580:04727
04728:-00052:+00152:+00065:001040.3580:04728
04729:-00028:+00099:+00186:001040.3580:04729
04730:+00017:+00148:+00090:001040.3580:04730
04731:-00041:+00006:+00294:001040.3580:04731
04732:-00063:+00101:+00018:001040.3580:04732
04733:-00168:+00026:+00078:001040.3580:04733
04734:-00113:+00006:+00255:001040.3580:04734
04735:+00131:+00043:+00002:001040.3580:04735
04736:+00165:+00076:+00000:001040.3580:04736
04737:+00016:+00032:+00037:001040.3580:04737
04738:-00113:+00080:-00017:001040.3580:04738
04739:-00030:+00037:+00101:001040.3580:04739
04740:-00027:+00139:+00173:001040.3580:04740
04741:+00051:-00038:+00073:001040.3580:04741
04742:+00055:+00028:-00015:001040.3580:04742
04743:-00018:+00052:+00137:001040.3580:04743
04744:-00014:-00008:+00020:001040.3580:04744
04745:+00027:+00025:-00021:001040.3580:04745
04746:+00014:+00007:+00051:001044.5333:04746
04747:-00006:+00050:-00063:001044.5333:04747
04748:-00025:+00062:-00049:001044.5333:04748
04749:-00039:+00112:+00016:001044.5333:04749
04750:-00116:+00073:-00050:001044.5333:04750
04751:-00013:+00098:-00036:001044.5333:04751
04752:+00125:+00087:+00002:001044.5333:04752
04753:+00111:+00082:-00158:001044.5333:04753
04754:-00031:+00076:+00022:001044.5333:04754
04755:+00046:+00025:-00112:001044.5333:04755
04756:+00086:+00023:-00097:001044.5333:04756
04757:+00118:+00047:+00012:001044.5333:04757
04758:+00234:+00060:-00067:001044.5333:04758
04759:+00220:+00072:-00093:001044.5333:04759
04760:+00062:+00060:+00034:001044.5333:04760
04761:-00042:+00052:-00058:001044.5333:04761
04762:+00059:+00017:-00044:001044.5333:04762
04763:+00162:+00072:-00047:001044.5333:04763
04764:+00159:-00008:-00095:001044.5333:04764
04765:-00056:-00034:-00104:001047.5272:04765
04766:-00028:+00034:-00014:001047.5272:04766
04767:-00026:+00032:-00041:001047.5272:04767
04768:+00004:+00015:+00011:001047.5272:04768
04769:+00039:+00068:+00014:001047.5272:04769
04770:+00120:+00052:-00097:001047.5272:04770
04771:-00002:-00004:+00086:001047.5272:04771
04772:-00058:+00056:-00014:001047.5272:04772
04773:-00041:+00028:-00026:001047.5272:04773
04774:+00084:+00107:+00198:001047.5272:04774
04775:+00071:-00001:+00051:001047.5272:04775
04776:+00043:+00041:-00030:001047.5272:04776
04777:-00061:+00088:+00135:001047.5272:04777
04778:-00084:+00133:-00044:001047.5272:04778
04779:+00064:+00053:+00153:001047.5272:04779
04780:+00085:+00015:+00103:001047.5272:04780
04781:+00083:+00070:+00079:001047.5272:04781
04782:+00014:-00037:+00096:001047.5272:04782
04783:+00003:+00060:+00031:001047.5272:04783
04784:-00082:+00018:+00082:001049.1906:04784
04785:+00045:+00057:-00028:001049.1906:04785
04786:+00067:+00085:+00062:001049.1906:04786
04787:+00005:+00090:-00126:001049.1906:04787
04788:-00099:+00108:+00062:001049.1906:04788
04789:-00005:+00040:+00118:001049.1906:04789
04790:-00090:+00090:-00251:001049.1906:04790
04791:-00084:+00112:+00146:001049.1906:04791
04792:+00103:+00096:+00079:001049.1906:04792
04793:+00135:+00049:-00302:001049.1906:04793
04794:+00016:+00035:+00075:001049.1906:04794
04795:-00124:+00093:-00079:001049.1906:04795
04796:-00079:-00009:-00003:001049.1906:04796
04797:+00009:+00087:+00135:001049.1906:04797
04798:+00115:+00074:-00087:001049.1906:04798
04799:+00072:+00078:+00159:001049.1906:04799
04800:-00131:+00096:+00007:001049.1906:04800
04801:+00021:+00045:-00170:001049.1906:04801
04802:+00025:-00003:+00097:001049.1906:04802
04803:+00000:+00062:+00078:001049.0217:04803
04804:+00210:+00092:-00161:001049.0217:04804
04805:+00120:-00051:-00047:001049.0217:04805
04806:-00123:+00008:+00030:001049.0217:04806
04807:-00212:+00012:-00127:001049.0217:04807
04808:-00090:+00055:+00138:001049.0217:04808
04809:+00107:+00057:+00109:001049.0217:04809
04810:+00074:+00088:-00098:001049.0217:04810
04811:-00048:+00084:+00128:001049.0217:04811
04812:-00075:+00101:-00040:001049.0217:04812
04813:-00071:-00002:-00195:001049.0217:04813
04814:-00055:+00099:+00151:001049.0217:04814
04815:+00055:+00071:-00015:001049.0217:04815
04816:+00053:+00072:-00230:001049.0217:04816
04817:+00014:+00096:+00117:001049.0217:04817
04818:-00110:+00114:-00133:001049.0217:04818
04819:-00136:+00026:-00081:001049.0217:04819
04820:-00015:+00108:+00063:001049.0217:04820
04821:+00060:+00103:-00147:001049.0217:04821
04822:-00007:+00048:-00006:001044.8651:04822
04823:-00119:+00049:-00003:001044.8651:04823
04824:-00123:+00059:-00017:001044.8651:04824
04825:-00048:+00052:+00025:001044.8651:04825
04826:-00031:+00027:-00025:001044.8651:04826
04827:+00035:+00120:-00056:001044.8651:04827
04828:+00049:+00047:+00098:001044.8651:04828
04829:-00038:+00168:-00138:001044.8651:04829
04830:-00136:+00018:+00016:001044.8651:04830
04831:-00033:+00159:+00026:001044.8651:04831
04832:+00064:+00074:-00075:001044.8651:04832
04833:+00018:+00093:-00043:001044.8651:04833
04834:-00043:+00038:-00047:001044.8651:04834
04835:-00066:+00029:-00094:001044.8651:04835
04836:+00005:+00020:-00073:001044.8651:04836
04837:+00028:+00050:+00091:001044.8651:04837
04838:+00083:+00086:-00019:001044.8651:04838
04839:-00032:-00116:+00045:001044.8651:04839
04840:-00118:+00028:-00070:001044.8651:04840
04841:-00117:+00009:-00159:001042.9932:04841
04842:-00011:-00012:+00057:001042.9932:04842
04843:+00075:+00025:+00069:001042.9932:04843
04844:+00035:+00046:-00051:001042.9932:04844
04845:+00016:+00062:+00104:001042.9932:04845
04846:-00095:+00156:-00177:001042.9932:04846
04847:-00081:-00037:+00005:001042.9932:04847
04848:-00081:+00111:-00039:001042.9932:04848
04849:+00050:-00041:+00018:001042.9932:04849
04850:+00095:-00007:-00049:001042.9932:04850
04851:+00050:+00036:+00068:001042.9932:04851
04852:-00114:+00034:-00013:001042.9932:04852
04853:-00082:+00028:-00092:001042.9932:04853
04854:-00077:+00084:+00006:001042.9932:04854
04855:+00105:+00057:+00056:001042.9932:04855
04856:+00085:+00109:+00064:001042.9932:04856
04857:-00082:+00094:+00081:001042.9932:04857
04858:-00110:+00104:-00014:001042.9932:04858
04859:-00027:+00080:+00110:001042.9932:04859
04860:+00041:+00065:+00095:001042.7910:04860
04861:+00053:+00079:-00039:001042.7910:04861
04862:+00067:+00036:+00057:001042.7910:04862
04863:+00017:+00068:-00176:001042.7910:04863
04864:-00038:+00119:-00028:001042.7910:04864
04865:-00162:+00035:-00077:001042.7910:04865
04866:+00036:+00040:+00019:001042.7910:04866
04867:+00085:+00298:+00011:001042.7910:04867
04868:-00014:-00078:+00170:001042.7910:04868
04869:+00002:+00122:+00013:001042.7910:04869
04870:+00127:-00015:-00088:001042.7910:04870
04871:-00178:+00144:-00058:001042.7910:04871
04872:-00261:+00082:+00145:001042.7910:04872
04873:+00180:+00023:-00053:001042.7910:04873
04874:+00356:+00103:-00131:001042.7910:04874
04875:+00044:+00066:-00052:001042.7910:04875
04876:-00232:-00062:-00253:001042.7910:04876
04877:+00064:+00173:+00097:001042.7910:04877
04878:+00137:+00139:+00028:001042.7910:04878
04879:+00022:-00009:-00050:001042.7910:04879
04880:-00093:-00015:+00119:001037.7913:04880
04881:-00039:-00051:+00058:001037.7913:04881
04882:-00065:+00091:-00073:001037.7913:04882
04883:-00078:+00030:+00064:001037.7913:04883
04884:-00046:+00112:-00060:001037.7913:04884
04885:+00205:+00079:+00027:001037.7913:04885
04886:+00146:-00010:+00029:001037.7913:04886
04887:-00014:+00017:-00092:001037.7913:04887
04888:-00132:+00071:-00071:001037.7913:04888
04889:-00103:+00070:-00019:001037.7913:04889
04890:-00027:-00081:+00015:001037.7913:04890
04891:-00005:+00091:-00106:001037.7913:04891
04892:-00001:+00068:+00055:001037.7913:04892
04893:+00085:+00094:+00047:001037.7913:04893
04894:+00043:+00043:-00006:001037.7913:04894
04895:+00038:+00054:+00092:001037.7913:04895
04896:+00155:-00049:+00031:001037.7913:04896
04897:+00229:+00027:+00034:001037.7913:04897
04898:+00079:+00077:-00094:001037.7913:04898
04899:-00138:+00027:-00093:001026.5662:04899
04900:-00136:-00005:-00023:001026.5662:04900
04901:+00039:+00100:-00023:001026.5662:04901
04902:+00061:+00125:-00003:001026.5662:04902
04903:-00010:+00093:-00160:001026.5662:04903
04904:-00058:+00022:-00044:001026.5662:04904
04905:-00091:+00073:-00044:001026.5662:04905
04906:-00099:+00033:-00088:001026.5662:04906
04907:+00026:+00158:+00057:001026.5662:04907
04908:+00056:-00113:+00003:001026.5662:04908
04909:+00020:+00034:-00173:001026.5662:04909
04910:+00041:-00017:-00067:001026.5662:04910
04911:-00094:+00076:-00118:001026.5662:04911
04912:-00117:-00026:+00055:001026.5662:04912
04913:-00018:+00203:+00030:001026.5662:04913
04914:+00121:+00085:+00041:001026.5662:04914
04915:+00019:+00060:+00106:001026.5662:04915
04916:-00007:+00002:-00027:001026.5662:04916
04917:-00059:+00098:-00049:001026.5662:04917
04918:+00005:+00059:+00076:001026.5662:04918
04919:-00006:+00203:-00036:001011.0554:04919
04920:+00182:+00083:+00102:001011.0554:04920
04921:+00015:+00008:+00096:001011.0554:04921
04922:-00014:+00081:+00014:001011.0554:04922
04923:-00152:+00106:-00068:001011.0554:04923
04924:-00104:-00051:+00116:001011.0554:04924
04925:+00030:+00128:+00026:001011.0554:04925
04926:+00075:+00141:-00235:001011.0554:04926
04927:-00107:+00024:-00049:001011.0554:04927
04928:-00115:+00107:+00003:001011.0554:04928
04929:-00126:+00018:+00013:001011.0554:04929
04930:-00002:+00109:+00023:001011.0554:04930
04931:-00108:+00015:+00036:001011.0554:04931
04932:+00066:-00093:-00201:001011.0554:04932
04933:-00064:+00010:-00105:001011.0554:04933
04934:-00165:+00016:+00054:001011.0554:04934
04935:-00224:+00067:+00057:001011.0554:04935
04936:-00047:+00096:+00078:001011.0554:04936
04937:-00039:-00075:+00152:001011.0554:04937
04938:+00081:+00125:-00052:001011.0554:04938
04939:-00129:+00006:+00115:000999.1217:04939
04940:-00071:+00045:+00004:000999.1217:04940
04941:-00080:+00056:-00053:000999.1217:04941
04942:-00043:+00033:+00110:000999.1217:04942
04943:-00033:+00213:-00029:000999.1217:04943
04944:+00102:+00041:+00053:000999.1217:04944
04945:+00085:+00062:+00093:000999.1217:04945
04946:+00092:+00080:+00002:000999.1217:04946
04947:-00124:+00080:-00029:000999.1217:04947
04948:-00084:+00052:+00049:000999.1217:04948
04949:-00022:+00071:-00063:000999.1217:04949
04950:+00081:+00145:-00140:000999.1217:04950
04951:-00012:-00018:+00080:000999.1217:04951
04952:-00011:+00087:-00052:000999.1217:04952
04953:-00023:+00003:-00038:000999.1217:04953
04954:+00017:+00076:-00001:000999.1217:04954
04955:-00035:+00050:+00004:000999.1217:04955
04956:+00047:+00156:-00073:000999.1217:04956
04957:+00059:+00017:-00056:000999.1217:04957
04958:+00024:+00113:-00045:000999.1217:04958
04959:-00097:+00045:-00027:000993.5854:04959
04960:-00071:+00023:+00004:000993.5854:04960
04961:-00029:+00014:+00008:000993.5854:04961
04962:+00057:+00011:+00006:000993.5854:04962
04963:+00061:+00059:+00034:000993.5854:04963
04964:+00044:+00058:-00027:000993.5854:04964
04965:-00084:+00060:-00036:000993.5854:04965
04966:-00041:+00043:-00036:000993.5854:04966
04967:-00015:+00021:-00002:000993.5854:04967
04968:+00122:+00059:+00113:000993.5854:04968
04969:+00144:+00002:+00096:000993.5854:04969
04970:+00125:+00086:-00033:000993.5854:04970
04971:-00111:+00112:-00022:000993.5854:04971
04972:-00028:+00030:+00079:000993.5854:04972
04973:-00040:+00153:-00025:000993.5854:04973
04974:+00142:+00086:+00068:000993.5854:04974
04975:+00084:+00111:-00016:000993.5854:04975
04976:+00018:-00001:-00061:000993.5854:04976
04977:-00032:+00084:+00032:000993.5854:04977
04978:+00012:+00052:+00034:000993.5854:04978
04979:+00088:+00070:+00038:000978.0856:04979
04980:+00095:+00201:+00061:000978.0856:04980
04981:+00020:+00008:-00064:000978.0856:04981
04982:+00053:+00075:-00063:000978.0856:04982
04983:-00032:+00057:-00021:000978.0856:04983
04984:-00080:+00017:-00060:000978.0856:04984
04985:+00046:+00154:+00021:000978.0856:04985
04986:+00122:+00038:+00009:000978.0856:04986
04987:+00024:+00001:-00013:000978.0856:04987
04988:-00124:+00046:-00017:000978.0856:04988
04989:-00110:+00072:+00048:000978.0856:04989
04990:+00120:+00059:-00034:000978.0856:04990
04991:+00055:+00095:+00009:000978.0856:04991
04992:-00033:-00003:-00014:000978.0856:04992
04993:+00056:+00015:-00071:000978.0856:04993
04994:+00056:+00059:-00069:000978.0856:04994
04995:-00061:+00064:+00060:000978.0856:04995
04996:-00065:+00027:+00001:000978.0856:04996
04997:+00012:+00050:-00025:000978.0856:04997
04998:+00034:+00084:+00033:000978.0856:04998
04999:+00035:-00018:+00010:000978.0856:04999
05000:+00046:+00109:-00029:000960.9323:05000
05001:-00115:+00009:+00046:000960.9323:05001
05002:-00073:+00059:-00071:000960.9323:05002
05003:-00029:+00011:+00040:000960.9323:05003
05004:-00049:-00017:-00051:000960.9323:05004
05005:+00002:+00088:-00030:000960.9323:05005
05006:+00089:+00067:+00033:000960.9323:05006
05007:-00022:+00074:-00055:000960.9323:05007
05008:-00094:+00007:-00050:000960.9323:05008
05009:-00161:+00046:-00023:000960.9323:05009
05010:-00102:-00028:+00025:000960.9323:05010
05011:-00021:+00027:+00005:000960.9323:05011
05012:+00027:+00087:-00067:000960.9323:05012
05013:-00040:+00030:+00061:000960.9323:05013
05014:-00111:+00027:-00056:000960.9323:05014
05015:-00001:+00009:-00017:000960.9323:05015
05016:-00021:+00045:-00018:000960.9323:05016
05017:-00012:+00026:+00034:000960.9323:05017
05018:+00066:-00004:+00039:000960.9323:05018
05019:+00072:+00041:-00088:000960.9323:05019
05020:-00099:+00057:-00051:000960.9323:05020
05021:-00103:+00066:+00018:000971.7205:05021
05022:+00005:+00082:-00027:000971.7205:05022
05023:+00023:+00076:-00037:000971.7205:05023
05024:-00030:+00069:+00027:000971.7205:05024
05025:-00034:-00029:-00005:000971.7205:05025
05026:-00098:+00039:-00063:000971.7205:05026
05027:-00103:-00007:-00039:000971.7205:05027
05028:-00072:+00114:-00013:000971.7205:05028
05029:-00002:+00085:+00016:000971.7205:05029
05030:+00050:+00081:-00120:000971.7205:05030
05031:+00020:+00004:+00009:000971.7205:05031
05032:-00075:+00069:-00025:000971.7205:05032
05033:-00116:+00035:-00053:000971.7205:05033
05034:-00002:+00069:-00012:000971.7205:05034
05035:+00040:+00015:-00106:000971.7205:05035
05036:+00012:-00006:-00006:000971.7205:05036
05037:-00042:+00027:-00009:000971.7205:05037
05038:-00078:+00049:-00019:000971.7205:05038
05039:-00089:+00067:-00013:000971.7205:05039
05040:-00077:+00009:+00002:000971.7205:05040
05041:+00008:+00066:+00103:000995.5128:05041
05042:+00075:-00044:+00105:000995.5128:05042
05043:+00123:+00087:-00028:000995.5128:05043
05044:-00117:+00027:+00073:000995.5128:05044
05045:-00158:+00028:+00030:000995.5128:05045
05046:-00144:+00090:-00026:000995.5128:05046
05047:+00105:+00122:+00150:000995.5128:05047
05048:+00092:-00048:+00078:000995.5128:05048
05049:+00093:+00038:+00026:000995.5128:05049
05050:-00112:+00077:+00091:000995.5128:05050
05051:-00015:+00047:+00028:000995.5128:05051
05052:-00031:+00130:-00008:000995.5128:05052
05053:+00154:+00116:+00184:000995.5128:05053
05054:+00115:+00139:+00067:000995.5128:05054
05055:+00139:-00034:-00021:000995.5128:05055
05056:-00137:+00054:-00034:000995.5128:05056
05057:-00103:-00001:-00049:000995.5128:05057
05058:-00048:+00094:+00012:000995.5128:05058
05059:+00038:+00121:-00006:000995.5128:05059
05060:+00053:+00076:-00068:000995.5128:05060
05061:+00001:+00065:+00013:001008.9573:05061
05062:-00112:+00114:+00050:001008.9573:05062
05063:-00020:+00010:-00054:001008.9573:05063
05064:-00054:+00058:-00139:001008.9573:05064
05065:+00047:+00001:+00109:001008.9573:05065
05066:+00169:+00096:-00022:001008.9573:05066
05067:+00172:+00053:-00066:001008.9573:05067
05068:-00146:+00067:+00059:001008.9573:05068
05069:-00045:+00042:-00055:001008.9573:05069
05070:+00041:+00099:+00000:001008.9573:05070
05071:+00120:+00019:+00127:001008.9573:05071
05072:+00004:+00088:-00083:001008.9573:05072
05073:+00046:+00037:+00008:001008.9573:05073
05074:-00079:+00076:+00082:001008.9573:05074
05075:-00049:+00096:-00128:001008.9573:05075
05076:-00041:+00021:-00062:001008.9573:05076
05077:+00172:+00105:+00000:001008.9573:05077
05078:+00145:+00013:-00001:001008.9573:05078
05079:-00012:-00001:-00049:001008.9573:05079
05080:-00194:+00073:+00014:001024.0113:05080
05081:-00048:-00017:-00035:001024.0113:05081
05082:+00045:+00037:-00143:001024.0113:05082
05083:+00049:+00081:+00051:001024.0113:05083
05084:+00014:+00013:+00058:001024.0113:05084
05085:-00002:+00043:-00044:001024.0113:05085
05086:-00097:+00074:+00051:001024.0113:05086
05087:-00095:+00102:-00065:001024.0113:05087
05088:+00127:-00019:+00192:001024.0113:05088
05089:+00190:+00134:-00021:001024.0113:05089
05090:+00094:-00009:-00032:001024.0113:05090
05091:-00151:+00140:+00042:001024.0113:05091
05092:-00180:+00055:-00043:001024.0113:05092
05093:-00021:+00025:-00078:001024.0113:05093
05094:+00067:+00093:-00008:001024.0113:05094
05095:+00025:+00097:-00015:001024.0113:05095
05096:-00043:+00023:+00081:001024.0113:05096
05097:-00147:+00045:-00031:001024.0113:05097
05098:-00104:+00020:-00057:001024.0113:05098
05099:-00032:+00042:-00073:001024.0113:05099
05100:+00057:-00047:-00237:001033.1469:05100
05101:+00071:+00039:-00230:001033.1469:05101
05102:-00087:-00106:-00131:001033.1469:05102
05103:-00208:+00038:-00100:001033.1469:05103
05104:-00113:-00044:-00219:001033.1469:05104
05105:+00034:-00148:-00182:001033.1469:05105
05106:+00120:+00006:-00136:001033.1469:05106
05107:-00030:-00192:-00169:001033.1469:05107
05108:-00044:-00162:-00307:001033.1469:05108
05109:-00108:+00011:-00263:001033.1469:05109
05110:-00038:+00056:-00189:001033.1469:05110
05111:-00056:-00019:-00119:001033.1469:05111
05112:+00177:+00060:-00241:001033.1469:05112
05113:+00168:-00102:-00288:001033.1469:05113
05114:-00044:-00045:-00382:001033.1469:05114
05115:-00137:-00057:-00177:001033.1469:05115
05116:-00103:-00187:-00157:001033.1469:05116
05117:+00076:-00068:-00010:001033.1469:05117
05118:-00006:-00085:+00017:001033.1469:05118
05119:-00063:-00053:+00081:001034.3481:05119
05120:-00235:+00060:+00067:001034.3481:05120
05121:-00086:+00139:+00005:001034.3481:05121
05122:-00061:+00103:-00018:001034.3481:05122
05123:-00072:+00283:-00154:001034.3481:05123
05124:-00051:+00183:+00103:001034.3481:05124
05125:+00086:+00155:+00137:001034.3481:05125
05126:-00052:+00105:+00191:001034.3481:05126
05127:-00097:+00187:+00113:001034.3481:05127
05128:-00121:-00080:+00142:001034.3481:05128
05129:-00104:+00151:+00051:001034.3481:05129
05130:-00087:+00086:+00224:001034.3481:05130
05131:-00068:+00013:+00143:001034.3481:05131
05132:-00085:+00040:+00188:001034.3481:05132
05133:-00044:+00106:+00155:001034.3481:05133
05134:+00041:+00080:+00204:001034.3481:05134
05135:+00126:+00198:+00312:001034.3481:05135
05136:+00157:+00066:+00153:001034.3481:05136
05137:+00094:+00133:+00067:001034.3481:05137
05138:-00001:+00030:+00151:001040.3098:05138
05139:-00084:+00032:-00060:001040.3098:05139
05140:+00019:+00033:-00036:001040.3098:05140
05141:+00029:+00019:+00054:001040.3098:05141
05142:+00000:-00062:+00075:001040.3098:05142
05143:-00027:-00083:+00065:001040.3098:05143
05144:+00001:+00021:+00000:001040.3098:05144
05145:-00024:-00096:-00009:001040.3098:05145
05146:+00053:+00038:-00218:001040.3098:05146
05147:+00066:+00024:-00016:001040.3098:05147
05148:+00009:+00107:-00163:001040.3098:05148
05149:-00008:+00079:-00102:001040.3098:05149
05150:+00043:+00169:-00271:001040.3098:05150
05151:+00010:+00067:-00128:001040.3098:05151
05152:+00071:+00022:-00301:001040.3098:05152
05153:+00123:+00003:-00160:001040.3098:05153
05154:-00010:+00040:-00066:001040.3098:05154
05155:-00004:-00077:-00086:001040.3098:05155
05156:+00029:+00012:-00207:001040.3098:05156
05157:+00104:-00071:-00027:001043.6315:05157
05158:+00180:+00036:-00172:001043.6315:05158
05159:+00177:+00072:-00222:001043.6315:05159
05160:-00006:+00133:-00052:001043.6315:05160
05161:-00054:+00105:-00115:001043.6315:05161
05162:-00086:+00097:+00039:001043.6315:05162
05163:+00128:+00169:+00046:001043.6315:05163
05164:+00142:+00031:+00005:001043.6315:05164
05165:+00132:-00031:+00131:001043.6315:05165
05166:-00049:+00036:+00135:001043.6315:05166
05167:-00044:+00113:-00131:001043.6315:05167
05168:-00076:+00023:+00054:001043.6315:05168
05169:+00062:-00038:+00159:001043.6315:05169
05170:+00082:+00036:-00027:001043.6315:05170
05171:+00156:+00021:+00221:001043.6315:05171
05172:-00102:+00085:+00098:001043.6315:05172
05173:-00164:+00134:+00003:001043.6315:05173
05174:-00139:+00051:+00239:001043.6315:05174
05175:+00093:+00030:+00153:001043.6315:05175
05176:+00097:+00079:+00042:001044.8685:05176
05177:-00062:+00048:+00274:001044.8685:05177
05178:-00160:+00022:+00204:001044.8685:05178
05179:-00136:+00072:-00026:001044.8685:05179
05180:+00033:+00109:+00199:001044.8685:05180
05181:+00164:+00083:+00134:001044.8685:05181
05182:+00187:+00018:+00046:001044.8685:05182
05183:-00111:+00059:+00167:001044.8685:05183
05184:-00138:+00031:-00071:001044.8685:05184
05185:-00064:+00111:-00163:001044.8685:05185
05186:+00050:+00116:+00133:001044.8685:05186
05187:+00006:+00169:-00021:001044.8685:05187
05188:+00037:+00085:-00124:001044.8685:05188
05189:-00028:+00101:-00081:001044.8685:05189
05190:-00132:+00104:-00062:001044.8685:05190
05191:-00060:-00049:+00018:001044.8685:05191
05192:+00087:+00087:-00167:001044.8685:05192
05193:+00112:+00066:-00190:001044.8685:05193
05194:+00007:+00056:-00037:001044.8685:05194
05195:-00083:+00093:-00193:001044.8685:05195
05196:-00112:+00038:-00255:001042.9842:05196
05197:+00056:-00036:-00072:001042.9842:05197
05198:+00133:+00112:-00269:001042.9842:05198
05199:+00018:-00085:-00091:001042.9842:05199
05200:-00041:+00108:-00138:001042.9842:05200
05201:-00059:-00016:-00171:001042.9842:05201
05202:-00013:+00002:-00210:001042.9842:05202
05203:-00065:-00031:-00133:001042.9842:05203
05204:+00078:+00045:-00140:001042.9842:05204
05205:+00168:-00068:-00044:001042.9842:05205
05206:+00031:+00008:-00161:001042.9842:05206
05207:-00133:-00012:+00007:001042.9842:05207
05208:-00149:-00006:-00082:001042.9842:05208
05209:-00051:+00068:-00044:001042.9842:05209
05210:+00017:+00005:+00120:001042.9842:05210
05211:+00049:+00041:-00052:001042.9842:05211
05212:-00046:-00015:+00044:001042.9842:05212
05213:-00126:+00131:+00032:001042.9842:05213
05214:-00150:+00020:+00160:001042.9842:05214
05215:-00017:+00124:+00050:001043.6568:05215
05216:+00091:+00047:+00144:001043.6568:05216
05217:-00004:+00014:+00116:001043.6568:05217
05218:-00189:+00085:+00043:001043.6568:05218
05219:-00192:+00062:+00086:001043.6568:05219
05220:-00065:+00123:+00205:001043.6568:05220
05221:+00021:+00153:+00232:001043.6568:05221
05222:+00042:+00060:+00000:001043.6568:05222
05223:-00203:+00125:+00036:001043.6568:05223
05224:-00166:+00343:+00138:001043.6568:05224
05225:-00006:+00123:-00094:001043.6568:05225
05226:+00170:+00233:+00174:001043.6568:05226
05227:-00007:+00006:+00117:001043.6568:05227
05228:+00029:+00028:+00095:001043.6568:05228
05229:+00067:+00153:+00022:001043.6568:05229
05230:+00080:+00033:-00091:001043.6568:05230
05231:-00284:-00020:-00207:001043.6568:05231
05232:-00091:+00308:-00040:001043.6568:05232
05233:+00183:+00145:+00252:001043.6568:05233
05234:+00303:+00044:-00071:001043.1156:05234
05235:-00167:+00020:-00010:001043.1156:05235
05236:-00223:+00024:-00139:001043.1156:05236
05237:-00060:+00166:-00264:001043.1156:05237
05238:+00062:-00152:+00033:001043.1156:05238
05239:+00180:+00071:+00018:001043.1156:05239
05240:+00075:-00106:-00132:001043.1156:05240
05241:-00024:+00035:-00115:001043.1156:05241
05242:-00208:-00161:-00136:001043.1156:05242
05243:+00034:+00149:-00238:001043.1156:05243
05244:+00078:+00049:+00006:001043.1156:05244
05245:+00119:+00011:-00274:001043.1156:05245
05246:-00072:+00026:-00077:001043.1156:05246
05247:-00078:+00030:-00059:001043.1156:05247
05248:-00037:-00026:-00012:001043.1156:05248
05249:+00032:+00111:+00013:001043.1156:05249
05250:+00120:+00014:+00103:001043.1156:05250
05251:+00138:-00021:-00034:001043.1156:05251
05252:+00127:-00024:-00047:001043.1156:05252
05253:-00146:-00029:+00058:001039.4996:05253
05254:-00173:+00198:-00218:001039.4996:05254
05255:-00083:-00062:+00154:001039.4996:05255
05256:+00086:-00018:-00017:001039.4996:05256
05257:-00004:+00026:-00053:001039.4996:05257
05258:+00074:-00005:+00140:001039.4996:05258
05259:-00088:+00031:-00009:001039.4996:05259
05260:-00045:+00102:-00043:001039.4996:05260
05261:-00023:+00056:+00214:001039.4996:05261
05262:+00143:+00081:+00142:001039.4996:05262
05263:+00204:+00108:+00099:001039.4996:05263
05264:+00020:+00163:+00167:001039.4996:05264
05265:-00090:+00156:+00135:001039.4996:05265
05266:-00136:+00041:-00079:001039.4996:05266
05267:+00044:+00099:-00025:001039.4996:05267
05268:+00033:+00088:+00042:001039.4996:05268
05269:+00028:+00058:+00060:001039.4996:05269
05270:-00017:+00027:+00120:001039.4996:05270
05271:+00035:+00038:+00165:001039.4996:05271
05272:-00034:-00051:+00084:001039.4996:05272
05273:+00090:+00113:-00089:001025.4074:05273
05274:+00083:+00039:+00004:001025.4074:05274
05275:+00128:+00122:+00003:001025.4074:05275
05276:+00034:+00079:+00004:001025.4074:05276
05277:-00018:+00177:-00086:001025.4074:05277
05278:-00001:+00024:+00093:001025.4074:05278
05279:+00108:+00058:-00109:001025.4074:05279
05280:+00078:+00010:-00018:001025.4074:05280
05281:-00018:+00092:-00039:001025.4074:05281
05282:-00096:+00101:-00046:001025.4074:05282
05283:-00029:+00112:-00161:001025.4074:05283
05284:-00062:+00015:-00076:001025.4074:05284
05285:-00002:+00000:-00030:001025.4074:05285
05286:+00088:+00045:-00093:001025.4074:05286
05287:+00122:+00052:-00039:001025.4074:05287
05288:+00027:-00021:-00028:001025.4074:05288
05289:-00145:-00079:-00257:001025.4074:05289
05290:-00170:+00059:+00131:001025.4074:05290
05291:-00079:-00005:+00047:001025.4074:05291
05292:+00058:-00008:+00012:001025.4074:05292
05293:+00105:+00058:+00059:001003.9860:05293
05294:-00114:-00008:-00096:001003.9860:05294
05295:-00041:+00097:-00101:001003.9860:05295
05296:+00001:+00032:+00101:001003.9860:05296
05297:+00017:+00036:+00105:001003.9860:05297
05298:+00063:+00045:+00063:001003.9860:05298
05299:+00109:+00025:+00008:001003.9860:05299
05300:-00110:+00035:+00055:001003.9860:05300
05301:-00130:+00110:-00014:001003.9860:05301
05302:-00075:+00142:+00056:001003.9860:05302
05303:-00002:+00031:+00220:001003.9860:05303
05304:+00050:+00013:+00037:001003.9860:05304
05305:-00087:+00073:+00074:001003.9860:05305
05306:-00107:+00015:+00094:001003.9860:05306
05307:-00048:+00117:-00065:001003.9860:05307
05308:-00083:+00040:+00112:001003.9860:05308
05309:-00091:+00071:+00088:001003.9860:05309
05310:+00022:+00073:+00016:001003.9860:05310
05311:+00072:+00125:+00061:001003.9860:05311
05312:-00071:+00095:-00053:001003.9860:05312
05313:-00063:-00019:+00005:000992.7544:05313
05314:-00113:+00093:-00098:000992.7544:05314
05315:-00024:+00048:+00092:000992.7544:05315
05316:+00040:+00094:-00013:000992.7544:05316
05317:+00044:+00081:+00012:000992.7544:05317
05318:-00159:+00015:+00030:000992.7544:05318
05319:-00059:+00139:-00179:000992.7544:05319
05320:-00115:-00006:-00029:000992.7544:05320
05321:+00052:+00118:-00063:000992.7544:05321
05322:+00080:+00068:-00087:000992.7544:05322
05323:+00123:+00049:-00015:000992.7544:05323
05324:-00159:-00064:-00217:000992.7544:05324
05325:-00137:+00041:-00219:000992.7544:05325
05326:-00158:-00012:+00122:000992.7544:05326
05327:+00036:+00050:-00067:000992.7544:05327
05328:+00092:+00097:-00012:000992.7544:05328
05329:-00021:+00107:-00095:000992.7544:05329
05330:-00068:-00001:-00059:000992.7544:05330
05331:-00035:+00113:-00030:000992.7544:05331
05332:-00019:+00053:-00016:000992.7544:05332
05333:-00004:+00044:+00026:000978.8280:05333
05334:+00101:+00047:+00001:000978.8280:05334
05335:+00136:+00041:-00040:000978.8280:05335
05336:+00074:+00056:-00006:000978.8280:05336
05337:-00094:+00109:-00047:000978.8280:05337
05338:-00143:+00030:+00024:000978.8280:05338
05339:-00003:+00015:+00086:000978.8280:05339
05340:+00133:+00032:-00014:000978.8280:05340
05341:+00106:+00063:+00007:000978.8280:05341
05342:-00076:+00069:+00019:000978.8280:05342
05343:+00007:+00079:+00058:000978.8280:05343
05344:+00058:+00044:+00022:000978.8280:05344
05345:-00072:-00023:+00015:000978.8280:05345
05346:-00022:+00054:+00088:000978.8280:05346
05347:+00081:+00088:+00047:000978.8280:05347
05348:+00048:+00099:+00056:000978.8280:05348
05349:-00023:+00094:+00082:000978.8280:05349
05350:-00029:+00044:-00058:000978.8280:05350
05351:+00001:+00029:+00067:000978.8280:05351
05352:+00029:+00059:-00004:000978.8280:05352
05353:+00112:+00069:-00020:000978.8280:05353
05354:-00009:+00064:+00047:000955.6853:05354
05355:-00071:+00088:-00039:000955.6853:05355
05356:+00032:+00118:-00009:000955.6853:05356
05357:+00007:+00015:-00043:000955.6853:05357
05358:-00011:+00012:+00083:000955.6853:05358
05359:+00095:+00065:+00034:000955.6853:05359
05360:+00110:+00040:-00002:000955.6853:05360
05361:-00060:+00158:-00025:000955.6853:05361
05362:-00013:+00107:+00032:000955.6853:05362
05363:+00046:+00096:-00076:000955.6853:05363
05364:+00073:+00051:+00056:000955.6853:05364
05365:+00059:+00047:-00002:000955.6853:05365
05366:+00045:+00068:-00094:000955.6853:05366
05367:-00014:+00180:+00015:000955.6853:05367
05368:-00055:+00080:+00041:000955.6853:05368
05369:+00006:+00100:-00167:000955.6853:05369
05370:+00027:-00013:+00026:000955.6853:05370
05371:+00039:+00115:-00008:000955.6853:05371
05372:+00088:+00052:-00062:000955.6853:05372
05373:-00008:+00117:-00023:000955.6853:05373
05374:-00116:-00033:-00064:000955.6853:05374
05375:-00129:+00140:-00184:000945.6863:05375
05376:-00014:+00012:-00083:000945.6863:05376
05377:+00058:+00085:+00082:000945.6863:05377
05378:+00048:-00016:+00061:000945.6863:05378
05379:+00048:+00056:+00035:000945.6863:05379
05380:-00074:+00251:-00064:000945.6863:05380
05381:-00079:+00137:+00160:000945.6863:05381
05382:-00179:+00058:+00089:000945.6863:05382
05383:-00025:-00006:+00024:000945.6863:05383
05384:+00076:+00031:+00034:000945.6863:05384
05385:+00083:-00021:+00005:000945.6863:05385
05386:+00040:+00128:+00036:000945.6863:05386
05387:-00037:+00101:+00101:000945.6863:05387
05388:-00154:+00039:-00235:000945.6863:05388
05389:-00090:+00077:-00050:000945.6863:05389
05390:-00075:+00060:+00004:000945.6863:05390
05391:+00022:-00030:+00034:000945.6863:05391
05392:+00006:+00142:+00090:000945.6863:05392
05393:-00070:-00097:+00003:000945.6863:05393
05394:-00131:+00082:-00155:000945.6863:05394
05395:-00054:+00010:-00015:000945.6863:05395
05396:-00059:+00067:+00038:000958.9876:05396
05397:+00037:+00007:+00051:000958.9876:05397
05398:+00119:+00098:+00049:000958.9876:05398
05399:-00013:-00165:-00022:000958.9876:05399
05400:-00188:+00073:-00347:000958.9876:05400
05401:-00107:+00012:-00090:000958.9876:05401
05402:-00070:-00016:+00023:000958.9876:05402
05403:+00040:+00024:-00090:000958.9876:05403
05404:+00026:+00106:+00079:000958.9876:05404
05405:-00101:-00190:-00087:000958.9876:05405
05406:+00027:+00214:-00385:000958.9876:05406
05407:-00092:-00131:+00116:000958.9876:05407
05408:-00118:+00034:-00116:000958.9876:05408
05409:+00028:+00044:-00191:000958.9876:05409
05410:+00081:+00033:+00069:000958.9876:05410
05411:-00043:-00074:-00221:000958.9876:05411
05412:-00042:+00055:+00031:000958.9876:05412
05413:-00069:-00044:+00047:000958.9876:05413
05414:-00005:+00102:-00092:000958.9876:05414
05415:-00007:+00017:+00021:000958.9876:05415
05416:+00014:+00042:-00001:000958.9876:05416
05417:+00000:+00111:-00094:000978.4719:05417
05418:-00039:+00019:+00062:000978.4719:05418
05419:-00055:+00069:-00018:000978.4719:05419
05420:+00033:+00003:+00060:000978.4719:05420
05421:+00007:+00027:+00040:000978.4719:05421
05422:+00110:+00070:-00036:000978.4719:05422
05423:+00058:+00122:+00032:000978.4719:05423
05424:-00015:+00109:+00063:000978.4719:05424
05425:-00083:-00045:+00127:000978.4719:05425
05426:+00021:+00029:+00104:000978.4719:05426
05427:-00051:+00018:+00063:000978.4719:05427
05428:+00055:+00065:+00012:000978.4719:05428
05429:-00046:+00056:+00077:000978.4719:05429
05430:-00030:+00113:-00028:000978.4719:05430
05431:-00068:+00085:+00006:000978.4719:05431
05432:+00026:+00095:+00046:000978.4719:05432
05433:-00013:+00054:+00093:000978.4719:05433
05434:+00110:+00073:+00032:000978.4719:05434
05435:+00000:+00057:+00029:000978.4719:05435
05436:-00029:+00038:+00032:000978.4719:05436
05437:-00049:+00079:+00000:001004.0418:05437
05438:+00014:+00079:+00040:001004.0418:05438
05439:+00035:+00074:+00032:001004.0418:05439
05440:+00092:+00027:-00076:001004.0418:05440
05441:-00040:+00091:+00003:001004.0418:05441
05442:-00086:+00030:+00055:001004.0418:05442
05443:-00030:+00140:-00119:001004.0418:05443
05444:-00022:+00050:+00094:001004.0418:05444
05445:+00106:+00103:+00074:001004.0418:05445
05446:+00153:-00014:+00000:001004.0418:05446
05447:+00104:+00098:-00032:001004.0418:05447
05448:-00125:+00033:-00005:001004.0418:05448
05449:-00079:+00057:-00119:001004.0418:05449
05450:+00020:+00080:-00060:001004.0418:05450
05451:+00092:+00028:+00037:001004.0418:05451
05452:+00075:+00106:-00098:001004.0418:05452
05453:-00012:+00043:-00099:001004.0418:05453
05454:-00109:+00067:+00017:001004.0418:05454
05455:-00088:+00071:-00050:001004.0418:05455
05456:+00097:+00055:+00020:001020.2666:05456
05457:+00132:+00080:+00079:001020.2666:05457
05458:+00115:+00068:+00029:001020.2666:05458
05459:+00000:+00039:+00080:001020.2666:05459
05460:-00192:+00038:-00087:001020.2666:05460
05461:-00149:+00071:-00088:001020.2666:05461
05462:+00108:+00041:+00111:001020.2666:05462
05463:+00144:+00074:-00014:001020.2666:05463
05464:-00017:+00066:+00007:001020.2666:05464
05465:-00138:+00124:+00015:001020.2666:05465
05466:-00099:+00109:-00032:001020.2666:05466
05467:+00028:+00040:+00009:001020.2666:05467
05468:+00011:+00066:+00070:001020.2666:05468
05469:+00070:+00055:+00096:001020.2666:05469
05470:+00113:+00045:-00008:001020.2666:05470
05471:+00011:+00080:-00004:001020.2666:05471
05472:-00236:+00027:-00038:001020.2666:05472
05473:-00069:+00039:-00041:001020.2666:05473
05474:+00040:+00043:+00063:001020.2666:05474
05475:+00140:+00063:-00093:001020.2666:05475
05476:-00062:-00053:+00024:001027.4512:05476
05477:-00064:+00036:-00209:001027.4512:05477
05478:-00037:-00130:-00315:001027.4512:05478
05479:-00020:+00070:-00156:001027.4512:05479
05480:-00044:-00071:-00101:001027.4512:05480
05481:+00187:+00015:-00324:001027.4512:05481
05482:+00150:-00129:-00171:001027.4512:05482
05483:-00152:+00096:-00428:001027.4512:05483
05484:-00125:-00134:-00128:001027.4512:05484
05485:+00043:-00027:-00265:001027.4512:05485
05486:+00082:-00015:-00225:001027.4512:05486
05487:-00233:-00008:-00316:001027.4512:05487
05488:-00278:-00093:-00302:001027.4512:05488
05489:-00040:+00063:-00274:001027.4512:05489
05490:+00089:+00010:-00262:001027.4512:05490
05491:-00098:+00039:-00180:001027.4512:05491
05492:+00148:+00000:-00020:001027.4512:05492
05493:+00112:-00023:-00179:001027.4512:05493
05494:-00106:-00083:+00034:001027.4512:05494
05495:-00313:-00088:-00039:001034.2724:05495
05496:-00170:-00111:-00064:001034.2724:05496
05497:+00027:+00037:+00148:001034.2724:05497
05498:-00029:+00129:-00075:001034.2724:05498
05499:-00168:+00078:-00087:001034.2724:05499
05500:-00208:+00264:+00079:001034.2724:05500
05501:-00122:+00089:+00112:001034.2724:05501
05502:-00088:+00040:+00203:001034.2724:05502
05503:-00067:+00077:+00155:001034.2724:05503
05504:+00086:+00152:+00087:001034.2724:05504
05505:+00137:+00011:+00169:001034.2724:05505
05506:-00094:+00075:+00062:001034.2724:05506
05507:-00111:+00039:+00147:001034.2724:05507
05508:-00013:+00011:+00096:001034.2724:05508
05509:+00023:+00084:+00182:001034.2724:05509
05510:+00001:+00184:+00072:001034.2724:05510
05511:+00060:+00176:+00073:001034.2724:05511
05512:+00058:+00206:+00148:001034.2724:05512
05513:+00008:+00040:+00112:001034.2724:05513
05514:-00049:+00110:-00012:001041.8974:05514
05515:+00009:+00029:+00138:001041.8974:05515
05516:+00123:-00003:-00036:001041.8974:05516
05517:+00088:-00007:-00031:001041.8974:05517
05518:-00177:+00039:-00075:001041.8974:05518
05519:-00157:-00040:-00038:001041.8974:05519
05520:-00069:-00057:+00007:001041.8974:05520
05521:+00151:+00019:-00030:001041.8974:05521
05522:-00052:-00084:+00036:001041.8974:05522
05523:-00076:+00085:-00060:001041.8974:05523
05524:+00043:+00088:-00081:001041.8974:05524
05525:+00062:+00162:-00116:001041.8974:05525
05526:+00039:+00184:-00148:001041.8974:05526
05527:+00184:+00145:-00171:001041.8974:05527
05528:+00133:+00144:-00057:001041.8974:05528
05529:+00108:+00114:-00074:001041.8974:05529
05530:-00038:-00028:-00240:001041.8974:05530
05531:-00065:-00001:-00124:001041.8974:05531
05532:+00066:-00048:+00032:001041.8974:05532
05533:+00106:-00061:-00233:001041.3492:05533
05534:+00017:-00039:-00008:001041.3492:05534
05535:-00089:+00023:-00053:001041.3492:05535
05536:-00001:+00033:-00031:001041.3492:05536
05537:+00086:+00052:+00061:001041.3492:05537
05538:+00203:-00007:+00063:001041.3492:05538
05539:+00218:+00004:+00059:001041.3492:05539
05540:+00044:-00004:+00003:001041.3492:05540
05541:-00149:+00115:-00086:001041.3492:05541
05542:-00122:-00003:+00103:001041.3492:05542
05543:+00111:+00039:+00095:001041.3492:05543
05544:+00180:+00156:-00147:001041.3492:05544
05545:+00025:+00004:+00088:001041.3492:05545
05546:-00144:+00046:+00180:001041.3492:05546
05547:-00161:+00090:+00012:001041.3492:05547
05548:+00002:+00076:+00191:001041.3492:05548
05549:+00032:+00126:+00141:001041.3492:05549
05550:+00096:+00026:+00118:001041.3492:05550
05551:+00024:+00068:+00044:001041.3492:05551
05552:-00219:+00080:+00134:001041.3492:05552
05553:-00205:+00091:+00125:001042.9937:05553
05554:+00119:+00059:+00201:001042.9937:05554
05555:+00175:+00138:+00208:001042.9937:05555
05556:+00058:+00160:-00050:001042.9937:05556
05557:-00208:+00133:+00077:001042.9937:05557
05558:-00214:+00084:-00016:001042.9937:05558
05559:+00139:+00080:-00126:001042.9937:05559
05560:+00162:+00053:+00090:001042.9937:05560
05561:+00070:+00010:+00002:001042.9937:05561
05562:+00092:+00018:-00076:001042.9937:05562
05563:+00065:+00073:-00132:001042.9937:05563
05564:-00165:+00059:-00198:001042.9937:05564
05565:-00046:+00011:-00084:001042.9937:05565
05566:+00019:+00077:-00180:001042.9937:05566
05567:+00127:+00043:-00201:001042.9937:05567
05568:+00024:+00011:-00090:001042.9937:05568
05569:-00072:+00103:-00262:001042.9937:05569
05570:-00033:-00058:-00151:001042.9937:05570
05571:-00041:+00048:-00138:001042.9937:05571
05572:+00028:-00018:-00131:001046.3253:05572
05573:+00166:+00036:-00177:001046.3253:05573
05574:+00119:+00036:-00195:001046.3253:05574
05575:-00121:-00033:-00236:001046.3253:05575
05576:-00079:+00004:-00100:001046.3253:05576
05577:-00096:+00022:-00057:001046.3253:05577
05578:+00094:-00015:-00007:001046.3253:05578
05579:-00040:-00034:-00026:001046.3253:05579
05580:-00061:+00032:+00028:001046.3253:05580
05581:-00084:-00023:+00053:001046.3253:05581
05582:+00058:+00079:-00008:001046.3253:05582
05583:+00003:+00059:+00035:001046.3253:05583
05584:+00010:+00171:+00099:001046.3253:05584
05585:-00048:+00007:+00221:001046.3253:05585
05586:-00056:+00089:+00011:001046.3253:05586
05587:-00088:+00090:+00004:001046.3253:05587
05588:-00122:+00020:+00103:001046.3253:05588
05589:-00005:+00167:+00057:001046.3253:05589
05590:-00088:-00030:+00071:001046.3253:05590
05591:-00124:+00067:+00183:001041.3459:05591
05592:-00193:+00211:+00142:001041.3459:05592
05593:-00062:+00021:+00235:001041.3459:05593
05594:+00012:+00233:+00066:001041.3459:05594
05595:+00056:+00057:+00108:001041.3459:05595
05596:+00053:+00068:-00059:001041.3459:05596
05597:-00138:+00121:-00104:001041.3459:05597
05598:-00126:+00060:+00149:001041.3459:05598
05599:+00051:+00062:+00069:001041.3459:05599
05600:+00185:+00129:+00010:001041.3459:05600
05601:+00109:+00081:-00211:001041.3459:05601
05602:-00055:-00056:-00190:001041.3459:05602
05603:-00085:+00162:+00044:001041.3459:05603
05604:-00086:-00010:-00094:001041.3459:05604
05605:+00019:+00103:-00193:001041.3459:05605
05606:+00047:-00006:-00056:001041.3459:05606
05607:+00058:+00116:-00107:001041.3459:05607
05608:+00049:+00117:-00168:001041.3459:05608
05609:-00094:+00002:-00004:001041.3459:05609
05610:-00127:+00004:-00102:001041.2176:05610
05611:-00056:-00033:-00138:001041.2176:05611
05612:+00072:+00104:-00039:001041.2176:05612
05613:-00001:-00061:-00182:001041.2176:05613
05614:-00071:+00052:-00210:001041.2176:05614
05615:-00192:-00185:-00070:001041.2176:05615
05616:-00058:-00009:-00387:001041.2176:05616
05617:+00073:+00006:-00108:001041.2176:05617
05618:+00049:+00024:-00014:001041.2176:05618
05619:+00131:-00003:-00022:001041.2176:05619
05620:+00187:-00072:+00092:001041.2176:05620
05621:+00051:+00104:-00030:001041.2176:05621
05622:-00141:-00019:+00093:001041.2176:05622
05623:-00082:+00072:+00004:001041.2176:05623
05624:+00007:+00073:+00119:001041.2176:05624
05625:+00064:+00113:+00057:001041.2176:05625
05626:-00025:+00049:-00079:001041.2176:05626
05627:+00031:+00153:-00025:001041.2176:05627
05628:-00064:+00104:+00106:001041.2176:05628
05629:-00072:+00103:-00006:001033.1259:05629
05630:+00014:+00072:+00150:001033.1259:05630
05631:+00083:+00071:-00016:001033.1259:05631
05632:-00011:+00007:+00292:001033.1259:05632
05633:-00129:+00069:+00035:001033.1259:05633
05634:-00174:+00105:-00020:001033.1259:05634
05635:-00016:+00100:+00135:001033.1259:05635
05636:+00057:-00030:+00096:001033.1259:05636
05637:+00097:+00201:+00055:001033.1259:05637
05638:-00006:-00009:+00189:001033.1259:05638
05639:+00035:+00148:-00035:001033.1259:05639
05640:-00017:+00042:+00038:001033.1259:05640
05641:-00019:+00056:+00081:001033.1259:05641
05642:-00010:+00124:+00035:001033.1259:05642
05643:+00242:+00064:+00028:001033.1259:05643
05644:+00138:+00120:-00125:001033.1259:05644
05645:-00022:+00061:-00129:001033.1259:05645
05646:-00121:+00011:-00105:001033.1259:05646
05647:-00062:+00114:-00113:001033.1259:05647
05648:+00080:-00080:-00018:001033.1259:05648
05649:+00008:+00049:-00240:001012.2419:05649
05650:-00016:-00053:-00067:001012.2419:05650
05651:-00113:+00058:-00088:001012.2419:05651
05652:-00072:-00054:-00131:001012.2419:05652
05653:+00028:+00028:-00116:001012.2419:05653
05654:-00020:-00146:-00066:001012.2419:05654
05655:+00016:+00057:-00241:001012.2419:05655
05656:+00083:-00006:+00015:001012.2419:05656
05657:-00070:+00062:-00147:001012.2419:05657
05658:-00097:-00012:-00042:001012.2419:05658
05659:-00024:+00143:+00033:001012.2419:05659
05660:+00067:-00099:+00075:001012.2419:05660
05661:+00020:+00153:-00054:001012.2419:05661
05662:-00008:-00034:+00069:001012.2419:05662
05663:-00054:+00114:-00066:001012.2419:05663
05664:-00015:-00035:-00005:001012.2419:05664
05665:-00027:+00134:+00049:001012.2419:05665
05666:+00012:+00106:+00139:001012.2419:05666
05667:+00092:+00123:-00181:001012.2419:05667
05668:-00009:+00074:+00053:001012.2419:05668
05669:-00105:+00069:+00076:001000.7723:05669
05670:-00071:+00047:+00018:001000.7723:05670
05671:-00116:+00133:+00130:001000.7723:05671
05672:-00129:-00055:+00119:001000.7723:05672
05673:-00082:+00069:-00133:001000.7723:05673
05674:+00001:+00060:+00016:001000.7723:05674
05675:-00089:+00064:+00014:001000.7723:05675
05676:-00061:+00031:+00014:001000.7723:05676
05677:-00041:+00045:+00024:001000.7723:05677
05678:+00036:-00020:+00104:001000.7723:05678
05679:+00054:+00041:-00005:001000.7723:05679
05680:+00092:+00021:-00012:001000.7723:05680
05681:-00134:+00052:-00035:001000.7723:05681
05682:-00056:-00016:-00035:001000.7723:05682
05683:+00050:+00072:+00039:001000.7723:05683
05684:-00025:+00018:+00011:001000.7723:05684
05685:+00087:+00113:-00094:001000.7723:05685
05686:+00021:+00057:-00047:001000.7723:05686
05687:-00066:+00054:-00022:001000.7723:05687
05688:-00052:+00051:-00095:001000.7723:05688
05689:-00028:+00047:-00051:001000.7723:05689
05690:-00004:+00051:-00028:000976.5663:05690
05691:+00119:+00109:-00044:000976.5663:05691
05692:+00092:-00002:-00083:000976.5663:05692
05693:-00118:+00030:-00105:000976.5663:05693
05694:-00065:+00031:-00034:000976.5663:05694
05695:-00025:+00079:-00042:000976.5663:05695
05696:-00008:-00021:-00034:000976.5663:05696
05697:+00070:+00070:-00039:000976.5663:05697
05698:+00012:+00012:-00103:000976.5663:05698
05699:-00018:+00018:-00013:000976.5663:05699
05700:-00018:+00079:-00081:000976.5663:05700
05701:-00039:+00055:+00031:000976.5663:05701
05702:-00067:+00061:-00037:000976.5663:05702
05703:+00074:+00052:-00023:000976.5663:05703
05704:+00079:+00062:-00022:000976.5663:05704
05705:+00003:-00005:+00024:000976.5663:05705
05706:-00118:+00053:+00000:000976.5663:05706
05707:-00107:+00020:+00096:000976.5663:05707
05708:-00014:+00073:+00051:000976.5663:05708
05709:+00105:+00056:+00038:000976.5663:05709
05710:+00040:+00089:-00007:000976.5663:05710
05711:-00085:+00064:+00036:000943.9999:05711
05712:-00024:+00090:+00165:000943.9999:05712
05713:-00002:+00038:-00028:000943.9999:05713
05714:-00026:+00090:+00015:000943.9999:05714
05715:+00000:+00071:+00039:000943.9999:05715
05716:+00127:+00056:+00012:000943.9999:05716
05717:-00081:-00033:+00015:000943.9999:05717
05718:-00120:+00103:-00007:000943.9999:05718
05719:-00003:+00122:+00062:000943.9999:05719
05720:+00014:+00070:+00014:000943.9999:05720
05721:+00012:+00074:+00019:000943.9999:05721
05722:+00005:+00114:+00018:000943.9999:05722
05723:-00040:+00010:-00026:000943.9999:05723
05724:-00031:+00076:-00022:000943.9999:05724
05725:+00017:+00081:+00041:000943.9999:05725
05726:+00043:+00066:-00021:000943.9999:05726
05727:+00008:+00058:-00055:000943.9999:05727
05728:+00031:+00155:-00002:000943.9999:05728
05729:+00089:+00096:-00081:000943.9999:05729
05730:-00012:-00010:-00084:000943.9999:05730
05731:-00090:+00061:+00001:000943.9999:05731
05732:-00023:+00091:-00071:000943.9999:05732
05733:+00079:+00092:-00094:000919.6722:05733
05734:+00053:+00043:-00056:000919.6722:05734
05735:-00049:+00077:-00092:000919.6722:05735
05736:-00025:-00005:-00129:000919.6722:05736
05737:+00030:+00023:-00107:000919.6722:05737
05738:-00033:+00027:-00026:000919.6722:05738
05739:-00012:+00048:-00045:000919.6722:05739
05740:+00026:+00054:-00009:000919.6722:05740
05741:+00044:+00071:-00018:000919.6722:05741
05742:+00049:+00080:+00031:000919.6722:05742
05743:+00032:-00048:+00009:000919.6722:05743
05744:-00026:+00105:-00033:000919.6722:05744
05745:-00054:+00060:+00073:000919.6722:05745
05746:-00041:+00008:-00022:000919.6722:05746
05747:+00031:+00073:+00010:000919.6722:05747
05748:+00021:+00063:+00029:000919.6722:05748
05749:+00029:+00071:-00021:000919.6722:05749
05750:-00039:+00039:+00056:000919.6722:05750
05751:-00094:+00111:-00019:000919.6722:05751
05752:-00076:-00005:+00050:000919.6722:05752
05753:-00098:+00050:-00015:000919.6722:05753
05754:+00003:+00052:+00103:000926.4266:05754
05755:+00154:+00084:+00044:000926.4266:05755
05756:+00129:+00058:-00022:000926.4266:05756
05757:-00012:+00110:+00073:000926.4266:05757
05758:-00059:+00036:-00049:000926.4266:05758
05759:-00013:+00042:-00022:000926.4266:05759
05760:-00035:+00011:+00076:000926.4266:05760
05761:-00014:+00087:-00036:000926.4266:05761
05762:+00025:+00067:+00090:000926.4266:05762
05763:+00021:+00063:-00010:000926.4266:05763
05764:+00013:+00081:-00002:000926.4266:05764
05765:-00014:+00040:-00021:000926.4266:05765
05766:-00067:+00076:-00070:000926.4266:05766
05767:-00009:-00002:+00016:000926.4266:05767
05768:+00151:+00088:-00002:000926.4266:05768
05769:+00045:+00052:-00055:000926.4266:05769
05770:-00002:+00090:-00065:000926.4266:05770
05771:-00059:-00002:-00064:000926.4266:05771
05772:-00063:+00057:-00084:000926.4266:05772
05773:-00078:-00032:+00034:000926.4266:05773
05774:-00036:+00014:-00146:000926.4266:05774
05775:+00053:-00007:-00032:000949.7607:05775
05776:-00003:+00094:-00075:000949.7607:05776
05777:-00034:-00006:-00042:000949.7607:05777
05778:-00021:+00139:+00011:000949.7607:05778
05779:+00004:-00069:+00107:000949.7607:05779
05780:+00062:+00014:+00028:000949.7607:05780
05781:+00159:+00038:+00126:000949.7607:05781
05782:-00008:+00138:-00013:000949.7607:05782
05783:-00018:-00004:+00054:000949.7607:05783
05784:-00038:+00092:-00020:000949.7607:05784
05785:+00006:-00099:+00189:000949.7607:05785
05786:+00020:+00192:-00042:000949.7607:05786
05787:+00102:+00103:+00096:000949.7607:05787
05788:+00002:+00060:+00140:000949.7607:05788
05789:-00060:+00085:-00133:000949.7607:05789
05790:+00004:+00137:+00125:000949.7607:05790
05791:-00026:-00085:+00200:000949.7607:05791
05792:+00086:+00237:-00108:000949.7607:05792
05793:+00051:-00047:+00144:000949.7607:05793
05794:-00016:+00054:-00002:000949.7607:05794
05795:-00083:-00003:-00068:000986.3763:05795
05796:-00057:+00096:+00000:000986.3763:05796
05797:-00098:+00029:-00019:000986.3763:05797
05798:+00072:+00165:-00001:000986.3763:05798
05799:+00013:-00025:+00018:000986.3763:05799
05800:+00045:+00072:+00028:000986.3763:05800
05801:-00076:-00020:+00031:000986.3763:05801
05802:-00034:+00056:-00057:000986.3763:05802
05803:-00028:+00021:+00057:000986.3763:05803
05804:+00131:+00134:-00045:000986.3763:05804
05805:+00120:+00042:-00049:000986.3763:05805
05806:+00024:+00056:-00002:000986.3763:05806
05807:-00143:+00027:-00005:000986.3763:05807
05808:-00043:-00018:-00054:000986.3763:05808
05809:-00072:-00028:-00058:000986.3763:05809
05810:+00014:+00126:-00023:000986.3763:05810
05811:-00004:+00010:-00046:000986.3763:05811
05812:+00039:+00094:-00071:000986.3763:05812
05813:-00076:+00027:-00047:000986.3763:05813
05814:-00085:+00024:-00025:000986.3763:05814
05815:+00032:-00034:+00095:001007.6695:05815
05816:+00148:+00106:-00021:001007.6695:05816
05817:+00076:-00005:+00039:001007.6695:05817
05818:+00061:+00044:+00023:001007.6695:05818
05819:-00105:+00042:+00019:001007.6695:05819
05820:+00003:+00068:-00077:001007.6695:05820
05821:-00037:+00065:+00117:001007.6695:05821
05822:+00016:+00050:+00045:001007.6695:05822
05823:+00046:+00023:+00003:001007.6695:05823
05824:+00037:+00081:-00034:001007.6695:05824
05825:-00131:+00053:+00105:001007.6695:05825
05826:-00057:+00131:-00025:001007.6695:05826
05827:+00019:+00018:-00090:001007.6695:05827
05828:+00088:+00157:-00020:001007.6695:05828
05829:+00040:+00026:+00037:001007.6695:05829
05830:-00006:+00018:-00028:001007.6695:05830
05831:-00089:+00032:+00019:001007.6695:05831
05832:-00127:+00095:-00121:001007.6695:05832
05833:+00000:+00039:+00186:001007.6695:05833
05834:+00037:+00091:+00075:001007.6695:05834
05835:+00064:+00034:-00021:001020.5526:05835
05836:-00078:+00143:+00035:001020.5526:05836
05837:-00106:+00050:+00036:001020.5526:05837
05838:-00018:+00089:-00054:001020.5526:05838
05839:+00095:+00075:+00075:001020.5526:05839
05840:+00093:+00142:-00023:001020.5526:05840
05841:+00077:-00054:+00026:001020.5526:05841
05842:-00089:+00087:-00041:001020.5526:05842
05843:-00133:+00038:+00015:001020.5526:05843
05844:-00111:+00042:-00041:001020.5526:05844
05845:-00027:+00136:-00074:001020.5526:05845
05846:+00021:+00048:-00017:001020.5526:05846
05847:-00046:+00088:-00003:001020.5526:05847
05848:-00116:+00060:+00059:001020.5526:05848
05849:+00034:+00136:+00024:001020.5526:05849
05850:-00058:-00056:+00009:001020.5526:05850
05851:+00014:+00099:-00123:001020.5526:05851
05852:+00201:-00050:-00064:001020.5526:05852
05853:-00051:+00049:-00161:001020.5526:05853
05854:-00216:-00008:-00132:001033.3106:05854
05855:-00147:+00044:-00172:001033.3106:05855
05856:-00038:-00021:-00019:001033.3106:05856
05857:+00094:+00162:-00237:001033.3106:05857
05858:-00038:-00138:-00121:001033.3106:05858
05859:-00104:+00025:-00403:001033.3106:05859
05860:-00212:+00009:-00150:001033.3106:05860
05861:+00093:+00062:+00122:001033.3106:05861
05862:+00321:+00018:-00033:001033.3106:05862
05863:-00010:-00004:-00272:001033.3106:05863
05864:-00121:-00039:-00290:001033.3106:05864
05865:-00150:+00009:-00343:001033.3106:05865
05866:+00065:-00114:+00013:001033.3106:05866
05867:+00118:+00030:-00154:001033.3106:05867
05868:+00052:-00115:-00169:001033.3106:05868
05869:-00037:-00047:-00142:001033.3106:05869
05870:+00012:-00105:-00082:001033.3106:05870
05871:+00024:-00027:-00028:001033.3106:05871
05872:-00041:+00026:-00112:001033.3106:05872
05873:-00117:-00032:-00152:001039.1491:05873
05874:+00014:+00187:-00165:001039.1491:05874
05875:+00011:+00145:-00005:001039.1491:05875
05876:+00063:+00144:-00018:001039.1491:05876
05877:-00061:+00070:+00093:001039.1491:05877
05878:-00073:+00152:+00036:001039.1491:05878
05879:-00111:-00007:+00155:001039.1491:05879
05880:-00135:+00107:-00076:001039.1491:05880
05881:-00128:+00071:+00106:001039.1491:05881
05882:-00175:+00245:+00185:001039.1491:05882
05883:-00167:+00146:+00084:001039.1491:05883
05884:-00075:+00152:-00142:001039.1491:05884
05885:+00014:+00175:+00048:001039.1491:05885
05886:+00039:+00091:+00130:001039.1491:05886
05887:+00219:-00002:+00213:001039.1491:05887
05888:+00022:+00012:+00086:001039.1491:05888
05889:-00058:+00085:+00183:001039.1491:05889
05890:-00109:-00035:+00158:001039.1491:05890
05891:-00051:+00041:-00070:001039.1491:05891
05892:-00030:+00026:+00115:001039.1491:05892
05893:+00011:+00089:+00139:001042.1791:05893
05894:+00085:-00054:+00194:001042.1791:05894
05895:+00124:+00099:-00090:001042.1791:05895
05896:-00075:+00108:-00006:001042.1791:05896
05897:-00061:-00023:+00102:001042.1791:05897
05898:+00164:+00066:-00189:001042.1791:05898
05899:+00039:+00142:-00148:001042.1791:05899
05900:-00147:-00080:-00100:001042.1791:05900
05901:-00175:-00110:-00366:001042.1791:05901
05902:-00049:+00054:-00267:001042.1791:05902
05903:+00035:-00081:+00138:001042.1791:05903
05904:-00054:+00070:-00223:001042.1791:05904
05905:-00102:+00063:-00130:001042.1791:05905
05906:+00012:+00100:-00001:001042.1791:05906
05907:-00005:-00073:+00073:001042.1791:05907
05908:+00126:+00183:-00050:001042.1791:05908
05909:+00222:+00057:+00093:001042.1791:05909
05910:+00310:+00055:-00069:001042.1791:05910
05911:+00039:+00027:-00039:001042.1791:05911
05912:-00069:+00164:-00184:001043.0157:05912
05913:-00037:+00096:+00114:001043.0157:05913
05914:+00215:+00090:-00135:001043.0157:05914
05915:+00099:+00112:-00124:001043.0157:05915
05916:-00063:+00030:+00216:001043.0157:05916
05917:-00021:+00083:+00001:001043.0157:05917
05918:-00048:+00042:-00120:001043.0157:05918
05919:-00024:+00015:+00218:001043.0157:05919
05920:+00066:+00070:+00018:001043.0157:05920
05921:+00182:+00034:+00037:001043.0157:05921
05922:-00036:+00085:+00148:001043.0157:05922
05923:-00165:-00018:+00021:001043.0157:05923
05924:-00169:+00101:+00095:001043.0157:05924
05925:+00064:+00030:+00174:001043.0157:05925
05926:+00126:+00048:+00065:001043.0157:05926
05927:+00109:-00010:+00044:001043.0157:05927
05928:-00112:+00027:+00150:001043.0157:05928
05929:-00095:+00056:+00033:001043.0157:05929
05930:-00054:+00038:-00081:001043.0157:05930
05931:+00154:+00057:+00188:001046.3245:05931
05932:+00183:-00012:+00094:001046.3245:05932
05933:+00146:+00020:+00052:001046.3245:05933
05934:-00149:+00051:+00076:001046.3245:05934
05935:-00121:-00004:-00080:001046.3245:05935
05936:-00001:+00038:+00017:001046.3245:05936
05937:+00021:+00095:+00014:001046.3245:05937
05938:-00001:+00062:+00011:001046.3245:05938
05939:-00044:+00109:+00006:001046.3245:05939
05940:-00090:+00097:+00030:001046.3245:05940
05941:-00081:+00201:-00093:001046.3245:05941
05942:+00005:+00100:+00079:001046.3245:05942
05943:+00113:+00137:-00065:001046.3245:05943
05944:+00176:+00058:-00127:001046.3245:05944
05945:-00066:+00101:+00049:001046.3245:05945
05946:-00110:+00028:+00050:001046.3245:05946
05947:-00013:+00019:-00364:001046.3245:05947
05948:+00044:+00097:-00084:001046.3245:05948
05949:+00058:+00019:+00020:001046.3245:05949
05950:+00040:-00032:-00253:001044.8470:05950
05951:-00015:+00082:-00045:001044.8470:05951
05952:-00107:+00024:-00095:001044.8470:05952
05953:+00009:-00095:-00093:001044.8470:05953
05954:+00155:-00003:-00096:001044.8470:05954
05955:+00127:-00010:-00093:001044.8470:05955
05956:-00020:-00034:+00018:001044.8470:05956
05957:-00116:+00011:-00054:001044.8470:05957
05958:-00135:-00052:-00148:001044.8470:05958
05959:-00076:+00096:+00077:001044.8470:05959
05960:+00047:+00070:-00050:001044.8470:05960
05961:+00049:-00017:+00026:001044.8470:05961
05962:-00010:+00069:+00041:001044.8470:05962
05963:-00124:+00049:-00021:001044.8470:05963
05964:-00081:+00043:+00052:001044.8470:05964
05965:-00007:+00037:+00077:001044.8470:05965
05966:+00083:+00027:+00045:001044.8470:05966
05967:+00090:+00039:+00079:001044.8470:05967
05968:-00101:+00061:+00071:001044.8470:05968
05969:-00163:+00073:+00107:001046.4980:05969
05970:-00177:+00014:+00159:001046.4980:05970
05971:+00055:+00132:+00023:001046.4980:05971
05972:+00083:+00110:+00086:001046.4980:05972
05973:-00013:-00027:+00126:001046.4980:05973
05974:-00203:+00204:+00050:001046.4980:05974
05975:-00100:-00049:+00042:001046.4980:05975
05976:+00017:+00149:+00059:001046.4980:05976
05977:+00015:+00140:+00154:001046.4980:05977
05978:+00058:+00167:+00018:001046.4980:05978
05979:+00026:+00133:-00010:001046.4980:05979
05980:-00102:+00175:+00038:001046.4980:05980
05981:-00150:+00240:-00045:001046.4980:05981
05982:-00063:+00107:+00113:001046.4980:05982
05983:+00188:+00120:+00016:001046.4980:05983
05984:+00251:+00017:-00096:001046.4980:05984
05985:-00172:+00129:+00001:001046.4980:05985
05986:-00265:+00073:-00076:001046.4980:05986
05987:-00027:+00086:-00162:001046.4980:05987
05988:+00190:+00088:+00018:001045.4478:05988
05989:+00097:+00049:-00057:001045.4478:05989
05990:+00035:-00002:-00088:001045.4478:05990
05991:-00107:-00064:-00111:001045.4478:05991
05992:-00073:+00088:-00170:001045.4478:05992
05993:-00043:-00103:+00047:001045.4478:05993
05994:+00119:+00052:-00159:001045.4478:05994
05995:+00123:+00006:-00031:001045.4478:05995
05996:-00140:-00005:-00018:001045.4478:05996
05997:-00232:+00013:-00078:001045.4478:05997
05998:+00000:-00058:-00015:001045.4478:05998
05999:+00142:+00066:-00284:001045.4478:05999
06000:+00103:-00124:+00150:001045.4478:06000
06001:-00021:-00061:-00242:001045.4478:06001
06002:-00014:+00241:-00109:001045.4478:06002
06003:-00097:-00024:+00236:001045.4478:06003
06004:-00015:-00168:-00325:001045.4478:06004
06005:-00031:+00249:-00197:001045.4478:06005
06006:-00059:+00160:+00123:001045.4478:06006
06007:+00038:+00037:-00048:001045.4478:06007
06008:+00114:-00069:+00108:001043.1240:06008
06009:+00012:+00220:+00031:001043.1240:06009
06010:-00068:+00196:-00083:001043.1240:06010
06011:-00109:+00027:-00219:001043.1240:06011
06012:+00188:+00028:+00081:001043.1240:06012
06013:+00070:+00118:-00026:001043.1240:06013
06014:-00026:+00058:+00030:001043.1240:06014
06015:-00105:-00022:+00134:001043.1240:06015
06016:-00038:+00113:-00222:001043.1240:06016
06017:-00026:+00109:+00378:001043.1240:06017
06018:-00004:+00184:-00032:001043.1240:06018
06019:-00008:+00142:+00082:001043.1240:06019
06020:-00098:+00175:+00137:001043.1240:06020
06021:-00056:+00208:+00008:001043.1240:06021
06022:-00042:+00045:-00156:001043.1240:06022
06023:+00087:+00097:-00178:001043.1240:06023
06024:+00037:+00068:+00063:001043.1240:06024
06025:+00088:-00053:+00095:001043.1240:06025
06026:-00009:+00040:-00086:001043.1240:06026
06027:-00086:-00017:-00120:001036.0096:06027
06028:-00124:-00052:+00018:001036.0096:06028
06029:+00087:+00054:-00082:001036.0096:06029
06030:+00079:+00027:+00062:001036.0096:06030
06031:+00014:+00073:-00037:001036.0096:06031
06032:-00085:-00111:+00025:001036.0096:06032
06033:+00004:+00219:-00130:001036.0096:06033
06034:+00021:+00024:+00167:001036.0096:06034
06035:+00062:-00019:+00043:001036.0096:06035
06036:+00080:+00078:-00091:001036.0096:06036
06037:+00110:+00009:+00009:001036.0096:06037
06038:-00011:+00057:-00105:001036.0096:06038
06039:-00059:+00009:-00087:001036.0096:06039
06040:+00018:+00132:-00072:001036.0096:06040
06041:+00024:+00014:-00122:001036.0096:06041
06042:+00079:-00007:-00118:001036.0096:06042
06043:+00019:+00107:-00164:001036.0096:06043
06044:-00123:+00010:-00018:001036.0096:06044
06045:-00074:-00019:-00086:001036.0096:06045
06046:-00036:+00043:-00135:001021.9743:06046
06047:+00054:+00036:+00080:001021.9743:06047
06048:+00076:-00050:-00134:001021.9743:06048
06049:+00074:-00014:-00004:001021.9743:06049
06050:-00096:-00094:+00016:001021.9743:06050
06051:-00086:-00013:-00092:001021.9743:06051
06052:-00029:-00021:+00132:001021.9743:06052
06053:+00038:+00083:-00039:001021.9743:06053
06054:+00077:+00028:+00008:001021.9743:06054
06055:+00015:+00087:+00041:001021.9743:06055
06056:-00049:+00063:+00027:001021.9743:06056
06057:-00042:+00044:+00108:001021.9743:06057
06058:-00013:+00046:+00065:001021.9743:06058
06059:+00027:+00059:+00096:001021.9743:06059
06060:+00066:+00064:-00037:001021.9743:06060
06061:-00052:+00102:-00030:001021.9743:06061
06062:-00175:+00125:+00065:001021.9743:06062
06063:-00096:+00043:-00086:001021.9743:06063
06064:+00021:+00095:+00059:001021.9743:06064
06065:-00050:+00072:+00062:001021.9743:06065
06066:-00064:+00028:-00005:001010.5498:06066
06067:-00120:+00090:-00032:001010.5498:06067
06068:-00138:+00003:+00016:001010.5498:06068
06069:-00107:+00047:-00006:001010.5498:06069
06070:-00065:+00071:-00038:001010.5498:06070
06071:+00012:+00099:+00020:001010.5498:06071
06072:+00084:+00074:-00028:001010.5498:06072
06073:+00074:+00104:-00039:001010.5498:06073
06074:+00030:-00020:+00023:001010.5498:06074
06075:-00044:+00068:-00024:001010.5498:06075
06076:-00052:+00035:+00090:001010.5498:06076
06077:-00021:+00043:-00100:001010.5498:06077
06078:+00119:+00107:-00041:001010.5498:06078
06079:+00031:+00128:-00102:001010.5498:06079
06080:+00049:+00198:+00033:001010.5498:06080
06081:+00018:+00046:+00165:001010.5498:06081
06082:+00113:+00103:-00042:001010.5498:06082
06083:+00011:+00064:+00014:001010.5498:06083
06084:+00068:+00109:-00052:001010.5498:06084
06085:-00008:+00048:-00029:001010.5498:06085
06086:-00033:+00055:-00076:000999.1239:06086
06087:-00102:+00011:-00074:000999.1239:06087
06088:-00030:+00028:-00055:000999.1239:06088
06089:-00012:-00002:-00015:000999.1239:06089
06090:+00081:+00045:-00083:000999.1239:06090
06091:-00010:+00014:-00055:000999.1239:06091
06092:-00041:-00013:-00091:000999.1239:06092
06093:-00041:+00028:-00056:000999.1239:06093
06094:+00056:+00068:+00016:000999.1239:06094
06095:+00057:+00055:+00014:000999.1239:06095
06096:+00160:+00079:-00004:000999.1239:06096
06097:+00124:+00034:-00002:000999.1239:06097
06098:-00007:+00003:+00009:000999.1239:06098
06099:-00070:+00037:+00076:000999.1239:06099
06100:-00046:-00009:+00046:000999.1239:06100
06101:+00043:+00082:+00013:000999.1239:06101
06102:+00073:+00066:+00050:000999.1239:06102
06103:+00031:+00115:-00020:000999.1239:06103
06104:-00040:+00100:+00081:000999.1239:06104
06105:-00031:+00071:+00103:000999.1239:06105
06106:-00013:+00034:+00029:000999.1239:06106
06107:+00049:+00057:+00067:000979.6046:06107
06108:+00089:+00064:+00020:000979.6046:06108
06109:+00032:+00173:+00008:000979.6046:06109
06110:-00045:+00003:+00183:000979.6046:06110
06111:-00094:+00217:+00096:000979.6046:06111
06112:-00014:+00003:+00087:000979.6046:06112
06113:+00077:+00056:-00087:000979.6046:06113
06114:+00095:+00050:-00041:000979.6046:06114
06115:-00066:+00144:+00037:000979.6046:06115
06116:-00098:+00048:+00114:000979.6046:06116
06117:-00035:+00101:-00179:000979.6046:06117
06118:-00020:-00017:-00093:000979.6046:06118
06119:+00013:+00108:-00072:000979.6046:06119
06120:+00095:+00050:-00021:000979.6046:06120
06121:+00014:+00027:-00025:000979.6046:06121
06122:-00102:+00119:+00034:000979.6046:06122
06123:-00075:+00063:-00064:000979.6046:06123
06124:-00042:+00056:-00181:000979.6046:06124
06125:-00020:+00014:+00149:000979.6046:06125
06126:+00080:+00097:-00036:000979.6046:06126
06127:+00027:+00049:+00015:000979.6046:06127
06128:-00139:+00156:-00017:000954.2294:06128
06129:-00045:+00126:-00026:000954.2294:06129
06130:-00037:+00061:-00065:000954.2294:06130
06131:-00021:+00007:+00061:000954.2294:06131
06132:+00058:+00057:+00076:000954.2294:06132
06133:+00094:+00056:-00098:000954.2294:06133
06134:-00048:+00096:-00061:000954.2294:06134
06135:-00153:+00112:+00055:000954.2294:06135
06136:-00096:+00013:-00095:000954.2294:06136
06137:+00007:+00026:-00117:000954.2294:06137
06138:+00017:+00067:-00035:000954.2294:06138
06139:+00019:+00030:-00070:000954.2294:06139
06140:-00068:+00079:-00025:000954.2294:06140
06141:-00159:-00048:-00031:000954.2294:06141
06142:-00121:+00036:-00078:000954.2294:06142
06143:-00007:+00019:-00069:000954.2294:06143
06144:+00019:+00042:+00058:000954.2294:06144
06145:+00047:+00039:+00009:000954.2294:06145
06146:+00062:+00025:+00008:000954.2294:06146
06147:-00100:+00006:-00051:000954.2294:06147
06148:-00104:+00112:-00046:000954.2294:06148
06149:-00126:-00010:-00023:000957.4362:06149
06150:-00034:+00021:+00005:000957.4362:06150
06151:+00054:+00026:-00031:000957.4362:06151
06152:+00037:+00068:+00014:000957.4362:06152
06153:-00152:-00010:+00013:000957.4362:06153
06154:-00113:+00028:-00108:000957.4362:06154
06155:-00031:-00022:+00086:000957.4362:06155
06156:-00046:+00005:+00012:000957.4362:06156
06157:-00019:+00098:-00014:000957.4362:06157
06158:+00051:+00052:+00092:000957.4362:06158
06159:+00013:+00091:+00003:000957.4362:06159
06160:-00055:-00015:+00014:000957.4362:06160
06161:-00112:-00037:-00125:000957.4362:06161
06162:-00032:+00140:-00098:000957.4362:06162
06163:-00018:-00016:+00031:000957.4362:06163
06164:+00048:+00028:-00067:000957.4362:06164
06165:+00045:-00047:-00061:000957.4362:06165
06166:-00061:+00011:+00066:000957.4362:06166
06167:-00086:+00016:+00029:000957.4362:06167
06168:+00005:+00034:-00033:000957.4362:06168
06169:-00002:+00082:-00005:000976.5054:06169
06170:+00123:+00045:+00026:000976.5054:06170
06171:+00124:+00081:+00028:000976.5054:06171
06172:-00065:-00030:+00007:000976.5054:06172
06173:-00074:+00022:-00090:000976.5054:06173
06174:-00045:-00026:+00055:000976.5054:06174
06175:-00019:+00054:+00031:000976.5054:06175
06176:+00044:+00087:-00041:000976.5054:06176
06177:+00014:+00043:+00071:000976.5054:06177
06178:-00057:+00082:-00019:000976.5054:06178
06179:-00053:+00076:-00084:000976.5054:06179
06180:-00037:+00037:+00034:000976.5054:06180
06181:-00028:+00017:+00034:000976.5054:06181
06182:+00103:+00064:+00067:000976.5054:06182
06183:+00095:+00042:+00062:000976.5054:06183
06184:+00032:+00016:+00032:000976.5054:06184
06185:-00044:+00046:-00014:000976.5054:06185
06186:-00053:+00023:+00003:000976.5054:06186
06187:-00017:+00085:+00073:000976.5054:06187
06188:+00090:+00035:-00003:000976.5054:06188
06189:+00086:+00113:+00011:000999.1217:06189
06190:+00033:+00037:+00041:000999.1217:06190
06191:-00082:+00057:-00102:000999.1217:06191
06192:-00059:+00058:+00056:000999.1217:06192
06193:+00007:+00092:+00034:000999.1217:06193
06194:+00168:+00049:+00013:000999.1217:06194
06195:+00158:+00076:-00039:000999.1217:06195
06196:-00040:+00047:+00093:000999.1217:06196
06197:-00127:-00001:-00004:000999.1217:06197
06198:-00031:+00091:-00134:000999.1217:06198
06199:+00019:+00102:+00139:000999.1217:06199
06200:+00048:+00015:-00017:000999.1217:06200
06201:+00049:+00104:-00082:000999.1217:06201
06202:-00050:+00049:+00201:000999.1217:06202
06203:-00071:+00085:-00097:000999.1217:06203
06204:+00020:+00012:-00070:000999.1217:06204
06205:+00057:+00103:+00108:000999.1217:06205
06206:+00104:+00093:-00006:000999.1217:06206
06207:+00059:+00027:+00001:000999.1217:06207
06208:-00050:+00031:-00100:000999.1217:06208
06209:-00109:+00089:-00078:001017.3040:06209
06210:-00003:+00013:+00093:001017.3040:06210
06211:+00049:+00028:+00059:001017.3040:06211
06212:+00128:+00065:+00024:001017.3040:06212
06213:-00029:-00009:-00014:001017.3040:06213
06214:-00103:+00093:-00034:001017.3040:06214
06215:-00113:+00068:+00017:001017.3040:06215
06216:+00073:+00026:-00032:001017.3040:06216
06217:+00098:+00100:+00096:001017.3040:06217
06218:+00133:+00031:+00003:001017.3040:06218
06219:+00055:+00017:+00040:001017.3040:06219
06220:-00076:+00091:+00028:001017.3040:06220
06221:-00140:-00026:-00100:001017.3040:06221
06222:-00037:+00013:+00059:001017.3040:06222
06223:+00118:+00041:+00040:001017.3040:06223
06224:+00015:+00058:+00020:001017.3040:06224
06225:-00078:+00047:+00089:001017.3040:06225
06226:-00147:+00080:-00100:001017.3040:06226
06227:-00077:+00094:+00080:001017.3040:06227
06228:+00004:+00069:-00007:001029.7125:06228
06229:+00126:+00103:-00074:001029.7125:06229
06230:+00095:+00068:+00079:001029.7125:06230
06231:-00032:-00011:+00083:001029.7125:06231
06232:-00113:+00061:-00074:001029.7125:06232
06233:-00101:+00010:+00109:001029.7125:06233
06234:-00038:+00133:-00062:001029.7125:06234
06235:+00117:+00097:+00062:001029.7125:06235
06236:-00004:-00082:+00010:001029.7125:06236
06237:-00137:+00097:-00249:001029.7125:06237
06238:-00109:+00013:-00081:001029.7125:06238
06239:+00004:-00006:-00072:001029.7125:06239
06240:+00004:-00001:+00038:001029.7125:06240
06241:+00106:+00083:-00127:001029.7125:06241
06242:+00035:-00062:-00037:001029.7125:06242
06243:-00141:+00157:-00177:001029.7125:06243
06244:-00133:+00018:-00103:001029.7125:06244
06245:-00100:+00060:-00126:001029.7125:06245
06246:-00040:+00078:-00094:001029.7125:06246
06247:+00061:+00051:-00126:001037.8330:06247
06248:-00053:-00091:+00018:001037.8330:06248
06249:-00080:+00019:-00297:001037.8330:06249
06250:-00167:-00095:-00141:001037.8330:06250
06251:-00014:+00030:-00155:001037.8330:06251
06252:+00124:-00025:-00250:001037.8330:06252
06253:-00004:-00068:-00280:001037.8330:06253
06254:-00141:+00029:-00280:001037.8330:06254
06255:-00177:-00094:-00154:001037.8330:06255
06256:+00015:+00055:-00151:001037.8330:06256
06257:+00058:-00083:-00079:001037.8330:06257
06258:-00057:-00002:-00170:001037.8330:06258
06259:-00151:-00033:-00192:001037.8330:06259
06260:-00117:-00098:-00099:001037.8330:06260
06261:+00008:+00046:-00205:001037.8330:06261
06262:+00022:-00074:-00025:001037.8330:06262
06263:+00022:+00006:-00072:001037.8330:06263
06264:+00085:-00023:-00006:001037.8330:06264
06265:+00057:-00082:+00105:001037.8330:06265
06266:+00001:+00053:+00034:001037.8330:06266
06267:-00102:+00053:+00013:001042.1080:06267
06268:-00153:+00030:+00072:001042.1080:06268
06269:-00099:+00185:-00022:001042.1080:06269
06270:-00026:+00147:+00000:001042.1080:06270
06271:-00050:+00122:+00105:001042.1080:06271
06272:-00099:+00150:+00107:001042.1080:06272
06273:-00082:+00031:+00036:001042.1080:06273
06274:-00099:+00011:+00082:001042.1080:06274
06275:+00031:+00133:+00092:001042.1080:06275
06276:+00091:-00066:+00123:001042.1080:06276
06277:+00032:+00031:+00155:001042.1080:06277
06278:-00072:+00068:+00135:001042.1080:06278
06279:-00039:-00023:+00159:001042.1080:06279
06280:+00041:+00114:+00111:001042.1080:06280
06281:+00086:+00114:-00013:001042.1080:06281
06282:+00080:+00096:+00010:001042.1080:06282
06283:-00064:+00105:+00086:001042.1080:06283
06284:-00058:+00053:+00045:001042.1080:06284
06285:+00002:+00066:+00030:001042.1080:06285
06286:+00114:-00033:+00084:001047.2198:06286
06287:+00201:+00104:-00045:001047.2198:06287
06288:+00167:+00006:+00087:001047.2198:06288
06289:-00088:+00074:-00034:001047.2198:06289
06290:-00123:-00058:-00122:001047.2198:06290
06291:-00029:+00111:-00058:001047.2198:06291
06292:+00122:+00097:-00063:001047.2198:06292
06293:+00058:+00059:-00216:001047.2198:06293
06294:-00065:+00102:+00041:001047.2198:06294
06295:-00085:+00008:-00027:001047.2198:06295
06296:+00024:+00106:-00107:001047.2198:06296
06297:+00097:+00118:-00012:001047.2198:06297
06298:+00183:+00034:-00096:001047.2198:06298
06299:+00191:-00017:-00067:001047.2198:06299
06300:+00025:+00023:-00045:001047.2198:06300
06301:+00003:+00092:-00078:001047.2198:06301
06302:+00090:+00027:-00022:001047.2198:06302
06303:+00127:+00033:-00025:001047.2198:06303
06304:+00130:+00087:-00076:001047.2198:06304
06305:-00011:+00080:+00176:001047.5501:06305
06306:-00001:+00054:+00064:001047.5501:06306
06307:+00043:+00058:-00130:001047.5501:06307
06308:+00035:+00037:+00083:001047.5501:06308
06309:+00042:+00005:-00026:001047.5501:06309
06310:+00157:+00022:-00137:001047.5501:06310
06311:+00059:+00091:+00018:001047.5501:06311
06312:-00124:+00058:-00182:001047.5501:06312
06313:-00019:+00080:+00121:001047.5501:06313
06314:-00038:+00050:+00096:001047.5501:06314
06315:+00091:+00009:+00032:001047.5501:06315
06316:+00044:+00050:+00079:001047.5501:06316
06317:-00032:+00009:-00007:001047.5501:06317
06318:-00111:+00029:+00037:001047.5501:06318
06319:+00023:+00027:+00045:001047.5501:06319
06320:+00090:+00048:+00111:001047.5501:06320
06321:+00198:+00069:+00033:001047.5501:06321
06322:+00119:-00062:+00151:001047.5501:06322
06323:-00036:+00024:+00051:001047.5501:06323
06324:-00101:-00023:+00023:001045.6437:06324
06325:-00043:+00027:+00122:001045.6437:06325
06326:+00030:+00086:+00111:001045.6437:06326
06327:+00027:+00010:+00021:001045.6437:06327
06328:+00028:+00069:+00112:001045.6437:06328
06329:-00163:+00037:-00148:001045.6437:06329
06330:-00147:+00148:+00060:001045.6437:06330
06331:-00064:+00087:+00005:001045.6437:06331
06332:+00114:+00076:-00084:001045.6437:06332
06333:+00103:+00202:-00020:001045.6437:06333
06334:+00004:-00011:+00027:001045.6437:06334
06335:-00093:+00116:-00137:001045.6437:06335
06336:-00040:+00023:-00067:001045.6437:06336
06337:-00069:+00136:-00130:001045.6437:06337
06338:+00049:+00042:-00041:001045.6437:06338
06339:-00020:+00017:+00011:001045.6437:06339
06340:-00017:+00116:-00252:001045.6437:06340
06341:-00023:+00084:+00020:001045.6437:06341
06342:-00003:+00144:-00120:001045.6437:06342
06343:+00051:-00012:+00102:001048.1259:06343
06344:+00136:+00101:-00084:001048.1259:06344
06345:+00093:-00052:-00003:001048.1259:06345
06346:-00079:-00022:-00014:001048.1259:06346
06347:-00113:+00016:+00004:001048.1259:06347
06348:-00121:-00020:-00023:001048.1259:06348
06349:-00025:+00095:-00015:001048.1259:06349
06350:+00029:-00021:-00050:001048.1259:06350
06351:-00055:+00076:-00099:001048.1259:06351
06352:-00125:+00146:-00018:001048.1259:06352
06353:-00080:-00020:+00083:001048.1259:06353
06354:-00029:+00084:+00050:001048.1259:06354
06355:+00021:+00049:+00099:001048.1259:06355
06356:+00009:+00049:+00070:001048.1259:06356
06357:-00065:+00092:+00030:001048.1259:06357
06358:-00090:+00015:+00025:001048.1259:06358
06359:-00109:+00127:+00087:001048.1259:06359
06360:-00056:-00015:+00100:001048.1259:06360
06361:-00003:+00114:-00179:001048.1259:06361
06362:-00012:+00073:+00158:001047.5435:06362
06363:-00048:+00066:+00048:001047.5435:06363
06364:-00022:+00079:-00059:001047.5435:06364
06365:-00149:+00097:+00008:001047.5435:06365
06366:-00068:+00093:-00078:001047.5435:06366
06367:+00109:+00047:-00054:001047.5435:06367
06368:+00136:+00104:-00154:001047.5435:06368
06369:-00150:+00110:+00052:001047.5435:06369
06370:-00156:+00087:-00090:001047.5435:06370
06371:-00088:+00121:+00015:001047.5435:06371
06372:+00195:+00118:+00143:001047.5435:06372
06373:-00134:-00006:-00113:001047.5435:06373
06374:-00094:+00138:-00107:001047.5435:06374
06375:+00015:+00028:+00012:001047.5435:06375
06376:+00124:+00080:-00101:001047.5435:06376
06377:+00021:+00033:+00005:001047.5435:06377
06378:-00025:+00104:-00131:001047.5435:06378
06379:+00024:+00076:+00001:001047.5435:06379
06380:-00060:+00071:-00084:001047.5435:06380
06381:-00214:+00029:-00056:001046.5019:06381
06382:-00143:+00092:+00088:001046.5019:06382
06383:+00267:-00031:+00099:001046.5019:06383
06384:+00065:-00046:-00179:001046.5019:06384
06385:-00064:-00021:-00006:001046.5019:06385
06386:-00176:+00030:-00005:001046.5019:06386
06387:-00053:-00003:-00050:001046.5019:06387
06388:-00068:+00008:+00157:001046.5019:06388
06389:+00076:+00106:+00013:001046.5019:06389
06390:+00122:+00006:+00212:001046.5019:06390
06391:+00096:+00112:-00066:001046.5019:06391
06392:-00231:+00030:-00017:001046.5019:06392
06393:-00172:+00061:+00080:001046.5019:06393
06394:+00139:+00029:+00046:001046.5019:06394
06395:+00238:-00064:-00073:001046.5019:06395
06396:-00088:-00045:+00086:001046.5019:06396
06397:-00189:+00104:-00044:001046.5019:06397
06398:-00091:-00034:+00041:001046.5019:06398
06399:+00031:+00057:-00063:001046.5019:06399
06400:+00225:+00103:+00086:001045.4196:06400
06401:+00145:+00131:+00136:001045.4196:06401
06402:+00118:+00144:-00034:001045.4196:06402
06403:-00102:+00014:+00083:001045.4196:06403
06404:-00036:+00084:+00001:001045.4196:06404
06405:-00064:-00035:-00059:001045.4196:06405
06406:+00214:+00190:-00101:001045.4196:06406
06407:+00069:-00093:+00186:001045.4196:06407
06408:-00161:+00058:-00202:001045.4196:06408
06409:-00259:+00048:+00015:001045.4196:06409
06410:-00033:+00078:-00104:001045.4196:06410
06411:+00127:+00059:-00045:001045.4196:06411
06412:+00023:+00145:-00031:001045.4196:06412
06413:+00038:+00023:+00129:001045.4196:06413
06414:+00109:+00006:+00082:001045.4196:06414
06415:+00108:+00055:+00143:001045.4196:06415
06416:-00203:+00053:-00035:001045.4196:06416
06417:-00020:+00014:-00076:001045.4196:06417
06418:-00021:+00079:-00009:001045.4196:06418
06419:+00125:+00097:-00151:001045.4196:06419
06420:-00031:+00068:+00063:001037.8195:06420
06421:+00004:+00020:+00017:001037.8195:06421
06422:-00040:-00038:-00020:001037.8195:06422
06423:+00105:-00020:+00016:001037.8195:06423
06424:+00032:-00024:+00059:001037.8195:06424
06425:+00245:+00007:-00107:001037.8195:06425
06426:+00057:+00014:+00039:001037.8195:06426
06427:-00159:-00038:+00009:001037.8195:06427
06428:-00195:+00012:-00090:001037.8195:06428
06429:-00015:+00084:-00002:001037.8195:06429
06430:+00115:-00006:+00092:001037.8195:06430
06431:+00084:+00102:-00157:001037.8195:06431
06432:+00005:-00003:+00074:001037.8195:06432
06433:-00063:+00055:-00076:001037.8195:06433
06434:-00072:+00010:-00010:001037.8195:06434
06435:-00047:+00076:+00049:001037.8195:06435
06436:+00031:-00046:-00040:001037.8195:06436
06437:+00038:+00065:-00093:001037.8195:06437
06438:+00056:+00050:-00056:001037.8195:06438
06439:-00114:+00010:-00050:001029.0522:06439
06440:-00081:-00027:-00035:001029.0522:06440
06441:-00048:+00049:-00023:001029.0522:06441
06442:+00036:+00020:+00000:001029.0522:06442
06443:+00008:+00030:+00030:001029.0522:06443
06444:-00007:-00003:-00111:001029.0522:06444
06445:-00160:+00029:+00046:001029.0522:06445
06446:-00036:+00027:+00055:001029.0522:06446
06447:+00051:+00120:-00055:001029.0522:06447
06448:+00067:+00094:+00062:001029.0522:06448
06449:-00026:-00032:+00001:001029.0522:06449
06450:+00010:+00042:-00035:001029.0522:06450
06451:-00145:-00010:-00037:001029.0522:06451
06452:-00080:+00097:-00053:001029.0522:06452
06453:-00054:+00042:+00025:001029.0522:06453
06454:+00106:+00073:-00095:001029.0522:06454
06455:+00003:+00039:-00014:001029.0522:06455
06456:-00098:+00075:-00072:001029.0522:06456
06457:-00076:+00023:+00019:001029.0522:06457
06458:+00015:+00068:-00017:001029.0522:06458
06459:-00051:+00039:+00009:001016.8288:06459
06460:+00085:+00091:-00033:001016.8288:06460
06461:+00030:-00016:-00085:001016.8288:06461
06462:-00082:+00081:-00076:001016.8288:06462
06463:-00206:+00037:+00004:001016.8288:06463
06464:-00023:+00067:-00056:001016.8288:06464
06465:+00064:+00098:+00124:001016.8288:06465
06466:+00056:+00076:-00002:001016.8288:06466
06467:-00072:+00091:-00015:001016.8288:06467
06468:-00126:+00054:+00037:001016.8288:06468
06469:-00093:+00064:+00016:001016.8288:06469
06470:-00059:+00054:+00023:001016.8288:06470
06471:-00045:+00141:+00023:001016.8288:06471
06472:+00096:+00078:-00001:001016.8288:06472
06473:+00064:+00056:-00080:001016.8288:06473
06474:-00053:+00103:+00006:001016.8288:06474
06475:-00019:-00008:-00023:001016.8288:06475
06476:-00027:+00071:-00004:001016.8288:06476
06477:-00035:+00053:+00114:001016.8288:06477
06478:-00069:+00015:+00044:001006.3843:06478
06479:-00008:+00061:-00013:001006.3843:06479
06480:-00044:+00127:+00017:001006.3843:06480
06481:-00074:-00018:-00016:001006.3843:06481
06482:-00012:+00059:-00022:001006.3843:06482
06483:+00097:+00031:+00189:001006.3843:06483
06484:+00187:+00029:+00066:001006.3843:06484
06485:+00130:+00041:-00010:001006.3843:06485
06486:-00159:+00074:-00128:001006.3843:06486
06487:-00096:+00076:-00020:001006.3843:06487
06488:+00013:+00060:-00014:001006.3843:06488
06489:+00135:+00142:-00054:001006.3843:06489
06490:+00081:+00080:-00011:001006.3843:06490
06491:+00041:+00011:-00036:001006.3843:06491
06492:-00026:+00066:-00044:001006.3843:06492
06493:-00040:+00055:-00002:001006.3843:06493
06494:-00008:+00113:-00030:001006.3843:06494
06495:+00098:+00144:-00053:001006.3843:06495
06496:+00124:+00068:-00009:001006.3843:06496
06497:+00079:+00029:+00008:001006.3843:06497
06498:-00066:+00050:+00030:001006.3843:06498
06499:-00059:+00036:-00043:000992.6890:06499
06500:+00032:-00008:+00008:000992.6890:06500
06501:+00047:+00162:-00091:000992.6890:06501
06502:+00036:+00114:-00059:000992.6890:06502
06503:+00063:+00020:+00109:000992.6890:06503
06504:+00012:+00143:-00050:000992.6890:06504
06505:-00057:+00047:-00002:000992.6890:06505
06506:+00003:+00029:-00006:000992.6890:06506
06507:+00133:+00058:+00121:000992.6890:06507
06508:+00169:+00159:+00230:000992.6890:06508
06509:+00062:-00002:+00104:000992.6890:06509
06510:-00085:+00115:-00008:000992.6890:06510
06511:+00014:+00068:+00065:000992.6890:06511
06512:-00004:+00110:+00110:000992.6890:06512
06513:+00035:+00209:+00094:000992.6890:06513
06514:+00088:+00085:+00092:000992.6890:06514
06515:+00048:+00030:-00075:000992.6890:06515
06516:-00064:+00081:+00068:000992.6890:06516
06517:-00082:+00042:+00076:000992.6890:06517
06518:+00028:+00116:+00018:000992.6890:06518
06519:+00121:+00153:+00123:000981.1126:06519
06520:+00005:+00086:+00139:000981.1126:06520
06521:-00008:-00001:-00043:000981.1126:06521
06522:-00054:+00053:+00049:000981.1126:06522
06523:-00099:+00088:+00034:000981.1126:06523
06524:-00085:+00116:-00006:000981.1126:06524
06525:+00101:+00215:+00064:000981.1126:06525
06526:+00067:+00039:-00165:000981.1126:06526
06527:-00017:+00020:-00101:000981.1126:06527
06528:-00108:+00036:+00053:000981.1126:06528
06529:-00103:+00112:-00029:000981.1126:06529
06530:-00058:+00057:-00020:000981.1126:06530
06531:-00089:-00031:+00153:000981.1126:06531
06532:-00040:+00092:-00233:000981.1126:06532
06533:+00101:+00017:-00207:000981.1126:06533
06534:+00028:+00011:+00102:000981.1126:06534
06535:-00149:-00032:-00034:000981.1126:06535
06536:-00160:+00084:-00045:000981.1126:06536
06537:-00125:-00093:-00030:000981.1126:06537
06538:+00030:+00076:-00226:000981.1126:06538
06539:+00086:+00035:-00119:000981.1126:06539
06540:-00109:+00020:+00020:000972.9965:06540
06541:-00133:-00016:-00082:000972.9965:06541
06542:-00072:+00052:-00027:000972.9965:06542
06543:-00112:-00054:-00067:000972.9965:06543
06544:+00049:+00166:-00207:000972.9965:06544
06545:+00009:-00064:+00080:000972.9965:06545
06546:-00064:-00021:-00037:000972.9965:06546
06547:-00134:+00076:-00139:000972.9965:06547
06548:-00120:-00023:+00063:000972.9965:06548
06549:-00067:-00027:-00045:000972.9965:06549
06550:+00059:+00026:-00143:000972.9965:06550
06551:-00041:-00085:+00009:000972.9965:06551
06552:-00116:+00136:-00057:000972.9965:06552
06553:-00180:-00058:+00014:000972.9965:06553
06554:-00029:+00077:-00077:000972.9965:06554
06555:-00044:-00035:-00005:000972.9965:06555
06556:+00063:+00046:+00086:000972.9965:06556
06557:+00055:-00064:+00042:000972.9965:06557
06558:+00096:+00073:-00111:000972.9965:06558
06559:-00217:-00047:+00025:000972.9965:06559
06560:-00051:+00065:-00079:000994.3425:06560
06561:-00011:-00005:-00013:000994.3425:06561
06562:+00045:+00066:-00018:000994.3425:06562
06563:+00017:+00021:-00024:000994.3425:06563
06564:+00031:+00030:-00032:000994.3425:06564
06565:-00107:+00048:+00008:000994.3425:06565
06566:-00115:+00064:-00050:000994.3425:06566
06567:-00046:+00092:+00032:000994.3425:06567
06568:+00115:+00098:+00074:000994.3425:06568
06569:+00192:+00112:+00033:000994.3425:06569
06570:+00032:+00014:+00045:000994.3425:06570
06571:-00175:+00055:+00000:000994.3425:06571
06572:-00105:-00102:+00025:000994.3425:06572
06573:+00002:+00089:-00232:000994.3425:06573
06574:+00002:+00065:+00076:000994.3425:06574
06575:+00042:+00124:+00003:000994.3425:06575
06576:+00065:+00009:-00059:000994.3425:06576
06577:-00076:+00065:+00042:000994.3425:06577
06578:-00140:-00007:-00002:000994.3425:06578
06579:+00030:+00100:+00047:001012.7139:06579
06580:+00112:+00039:-00010:001012.7139:06580
06581:+00145:+00039:-00117:001012.7139:06581
06582:+00010:-00006:-00014:001012.7139:06582
06583:-00138:+00069:+00066:001012.7139:06583
06584:-00115:+00074:+00043:001012.7139:06584
06585:+00006:-00006:+00072:001012.7139:06585
06586:+00158:+00145:+00109:001012.7139:06586
06587:-00031:+00003:+00090:001012.7139:06587
06588:-00019:+00093:-00021:001012.7139:06588
06589:-00094:-00035:+00042:001012.7139:06589
06590:-00026:+00158:-00183:001012.7139:06590
06591:+00027:+00034:+00055:001012.7139:06591
06592:+00149:+00168:+00052:001012.7139:06592
06593:+00062:-00062:+00041:001012.7139:06593
06594:+00049:+00015:+00150:001012.7139:06594
06595:-00109:+00088:-00014:001012.7139:06595
06596:-00064:+00114:+00081:001012.7139:06596
06597:-00036:+00027:+00175:001012.7139:06597
06598:+00107:+00050:-00044:001012.7139:06598
06599:+00115:-00058:+00066:001021.3828:06599
06600:-00111:+00124:-00093:001021.3828:06600
06601:-00032:+00076:-00008:001021.3828:06601
06602:-00050:+00105:-00057:001021.3828:06602
06603:+00113:+00135:-00048:001021.3828:06603
06604:+00139:+00082:+00106:001021.3828:06604
06605:+00150:-00065:-00019:001021.3828:06605
06606:-00099:+00023:-00010:001021.3828:06606
06607:-00059:+00083:-00044:001021.3828:06607
06608:-00101:-00077:-00085:001021.3828:06608
06609:+00103:+00161:-00078:001021.3828:06609
06610:+00071:+00108:+00074:001021.3828:06610
06611:-00070:+00034:+00017:001021.3828:06611
06612:-00082:+00066:-00022:001021.3828:06612
06613:-00028:-00044:+00033:001021.3828:06613
06614:-00069:+00010:+00069:001021.3828:06614
06615:+00111:+00104:-00039:001021.3828:06615
06616:+00175:+00078:+00007:001021.3828:06616
06617:-00043:+00072:+00038:001021.3828:06617
06618:-00143:+00057:+00103:001032.4746:06618
06619:-00144:+00088:-00096:001032.4746:06619
06620:-00045:+00076:-00034:001032.4746:06620
06621:+00061:+00066:+00005:001032.4746:06621
06622:+00078:-00050:+00020:001032.4746:06622
06623:-00010:+00006:-00148:001032.4746:06623
06624:-00117:-00002:-00176:001032.4746:06624
06625:-00177:+00005:-00113:001032.4746:06625
06626:-00048:-00092:-00117:001032.4746:06626
06627:+00166:+00059:-00219:001032.4746:06627
06628:+00058:-00044:-00046:001032.4746:06628
06629:-00095:+00077:-00205:001032.4746:06629
06630:-00106:+00037:-00209:001032.4746:06630
06631:-00136:+00011:-00044:001032.4746:06631
06632:-00019:+00064:-00250:001032.4746:06632
06633:+00086:-00041:-00194:001032.4746:06633
06634:+00135:+00019:-00095:001032.4746:06634
06635:-00048:-00058:-00044:001032.4746:06635
06636:-00139:+00056:-00254:001032.4746:06636
06637:-00169:-00012:-00106:001032.4746:06637
06638:+00071:+00082:-00102:001038.2951:06638
06639:+00157:-00127:-00208:001038.2951:06639
06640:+00053:+00053:+00004:001038.2951:06640
06641:-00104:-00159:-00032:001038.2951:06641
06642:-00067:+00110:-00163:001038.2951:06642
06643:-00151:-00061:+00200:001038.2951:06643
06644:-00031:+00112:-00154:001038.2951:06644
06645:+00010:-00027:-00053:001038.2951:06645
06646:-00192:+00124:-00215:001038.2951:06646
06647:-00286:-00039:-00023:001038.2951:06647
06648:-00231:+00202:-00048:001038.2951:06648
06649:-00127:-00050:+00141:001038.2951:06649
06650:-00020:+00033:+00081:001038.2951:06650
06651:-00017:+00000:+00093:001038.2951:06651
06652:-00010:+00077:+00012:001038.2951:06652
06653:+00011:-00010:-00079:001038.2951:06653
06654:-00144:+00015:-00174:001038.2951:06654
06655:+00000:+00172:+00027:001038.2951:06655
06656:+00062:+00075:+00035:001038.2951:06656
06657:+00137:+00102:-00014:001041.2490:06657
06658:-00013:-00035:+00054:001041.2490:06658
06659:-00060:+00086:+00075:001041.2490:06659
06660:-00010:-00063:+00133:001041.2490:06660
06661:+00155:-00066:+00077:001041.2490:06661
06662:+00149:-00016:-00055:001041.2490:06662
06663:+00122:+00058:+00110:001041.2490:06663
06664:-00001:+00007:+00145:001041.2490:06664
06665:-00115:+00122:-00161:001041.2490:06665
06666:-00131:+00155:+00122:001041.2490:06666
06667:-00086:+00075:+00022:001041.2490:06667
06668:+00008:+00083:-00144:001041.2490:06668
06669:-00041:+00136:+00128:001041.2490:06669
06670:-00079:+00047:-00042:001041.2490:06670
06671:-00049:+00028:-00222:001041.2490:06671
06672:-00031:+00049:+00116:001041.2490:06672
06673:+00121:+00064:-00046:001041.2490:06673
06674:+00201:-00040:-00158:001041.2490:06674
06675:+00082:+00080:+00035:001041.2490:06675
06676:+00016:+00054:-00027:001043.0008:06676
06677:+00070:-00017:-00086:001043.0008:06677
06678:+00115:-00003:+00033:001043.0008:06678
06679:+00100:+00122:-00120:001043.0008:06679
06680:+00168:-00050:+00014:001043.0008:06680
06681:+00022:+00125:-00065:001043.0008:06681
06682:+00006:+00157:-00117:001043.0008:06682
06683:-00014:-00049:-00066:001043.0008:06683
06684:+00122:+00023:-00005:001043.0008:06684
06685:+00188:-00062:-00084:001043.0008:06685
06686:+00183:-00065:+00013:001043.0008:06686
06687:-00062:+00037:-00052:001043.0008:06687
06688:-00101:+00038:-00206:001043.0008:06688
06689:-00091:-00099:-00006:001043.0008:06689
06690:-00069:+00219:-00114:001043.0008:06690
06691:+00035:-00018:+00139:001043.0008:06691
06692:+00126:+00070:+00171:001043.0008:06692
06693:-00051:+00112:+00035:001043.0008:06693
06694:-00102:+00048:-00057:001043.0008:06694
06695:+00002:-00027:+00118:001046.3416:06695
06696:+00086:+00131:+00005:001046.3416:06696
06697:+00219:+00023:+00053:001046.3416:06697
06698:+00009:+00037:+00115:001046.3416:06698
06699:-00016:+00116:-00083:001046.3416:06699
06700:-00026:-00045:+00055:001046.3416:06700
06701:+00049:+00130:+00035:001046.3416:06701
06702:+00011:+00044:+00071:001046.3416:06702
06703:+00048:+00032:-00021:001046.3416:06703
06704:-00003:+00128:+00099:001046.3416:06704
06705:-00055:+00025:+00009:001046.3416:06705
06706:-00026:+00137:+00035:001046.3416:06706
06707:-00006:+00043:+00138:001046.3416:06707
06708:+00160:+00031:+00036:001046.3416:06708
06709:+00068:+00018:+00122:001046.3416:06709
06710:+00030:+00063:-00061:001046.3416:06710
06711:-00157:+00128:-00102:001046.3416:06711
06712:-00078:+00080:+00118:001046.3416:06712
06713:+00061:+00191:-00103:001046.3416:06713
06714:+00112:+00088:+00038:001043.9887:06714
06715:+00018:+00120:+00053:001043.9887:06715
06716:-00074:+00190:-00178:001043.9887:06716
06717:-00026:+00057:+00041:001043.9887:06717
06718:+00012:+00201:+00000:001043.9887:06718
06719:+00173:+00095:+00003:001043.9887:06719
06720:+00149:+00032:+00019:001043.9887:06720
06721:+00068:+00017:+00014:001043.9887:06721
06722:-00172:+00047:-00130:001043.9887:06722
06723:-00160:+00067:-00098:001043.9887:06723
06724:+00056:+00111:+00046:001043.9887:06724
06725:+00019:-00069:+00030:001043.9887:06725
06726:-00034:+00094:-00077:001043.9887:06726
06727:-00016:+00056:+00055:001043.9887:06727
06728:-00061:-00031:-00042:001043.9887:06728
06729:+00003:+00142:-00033:001043.9887:06729
06730:+00083:+00012:+00182:001043.9887:06730
06731:+00117:+00085:-00094:001043.9887:06731
06732:-00008:+00016:-00017:001043.9887:06732
06733:-00160:+00044:-00079:001046.5377:06733
06734:-00204:+00093:+00021:001046.5377:06734
06735:-00002:-00003:-00019:001046.5377:06735
06736:+00011:+00040:-00076:001046.5377:06736
06737:-00053:+00010:+00107:001046.5377:06737
06738:-00102:+00019:+00036:001046.5377:06738
06739:-00115:-00033:-00120:001046.5377:06739
06740:-00039:+00013:+00215:001046.5377:06740
06741:-00029:+00083:-00003:001046.5377:06741
06742:+00037:+00043:+00121:001046.5377:06742
06743:+00018:+00112:+00006:001046.5377:06743
06744:-00055:+00019:+00023:001046.5377:06744
06745:-00126:+00057:-00006:001046.5377:06745
06746:-00057:+00072:-00039:001046.5377:06746
06747:+00017:+00024:+00049:001046.5377:06747
06748:+00044:+00038:-00066:001046.5377:06748
06749:-00095:+00122:+00001:001046.5377:06749
06750:-00110:+00167:-00050:001046.5377:06750
06751:-00109:+00082:-00198:001046.5377:06751
06752:+00055:+00110:+00079:001046.5377:06752
06753:-00035:+00052:-00080:001046.3259:06753
06754:+00011:+00045:-00070:001046.3259:06754
06755:-00035:+00030:-00054:001046.3259:06755
06756:-00100:+00067:-00143:001046.3259:06756
06757:-00135:+00014:-00026:001046.3259:06757
06758:+00074:+00108:-00108:001046.3259:06758
06759:+00137:+00001:+00017:001046.3259:06759
06760:-00013:+00173:-00067:001046.3259:06760
06761:-00093:-00035:+00013:001046.3259:06761
06762:-00150:+00159:-00141:001046.3259:06762
06763:+00007:+00017:+00057:001046.3259:06763
06764:+00079:+00110:-00061:001046.3259:06764
06765:+00121:+00005:+00027:001046.3259:06765
06766:-00061:-00024:-00002:001046.3259:06766
06767:-00064:+00023:-00005:001046.3259:06767
06768:-00142:-00124:+00041:001046.3259:06768
06769:-00059:+00141:-00150:001046.3259:06769
06770:-00054:-00033:+00126:001046.3259:06770
06771:+00073:+00031:-00057:001046.3259:06771
06772:+00014:-00005:-00148:001040.4605:06772
06773:-00137:+00076:-00039:001040.4605:06773
06774:-00088:+00065:+00059:001040.4605:06774
06775:-00012:+00045:+00127:001040.4605:06775
06776:+00166:+00128:+00070:001040.4605:06776
06777:-00009:+00055:+00115:001040.4605:06777
06778:-00003:-00004:-00044:001040.4605:06778
06779:-00212:+00017:-00076:001040.4605:06779
06780:-00127:+00142:-00133:001040.4605:06780
06781:-00007:-00048:+00181:001040.4605:06781
06782:+00123:+00127:-00064:001040.4605:06782
06783:-00014:+00025:+00030:001040.4605:06783
06784:-00051:+00119:+00010:001040.4605:06784
06785:-00068:+00015:-00024:001040.4605:06785
06786:+00059:+00149:-00030:001040.4605:06786
06787:+00048:+00024:+00133:001040.4605:06787
06788:+00106:+00099:+00001:001040.4605:06788
06789:+00132:+00032:+00092:001040.4605:06789
06790:-00040:+00134:-00043:001040.4605:06790
06791:-00175:+00036:-00039:001033.3632:06791
06792:-00126:+00060:-00082:001033.3632:06792
06793:+00102:+00069:-00059:001033.3632:06793
06794:+00053:+00045:-00034:001033.3632:06794
06795:-00008:+00077:-00042:001033.3632:06795
06796:-00104:+00007:-00053:001033.3632:06796
06797:-00049:+00073:+00030:001033.3632:06797
06798:-00114:-00044:+00076:001033.3632:06798
06799:+00013:+00037:-00017:001033.3632:06799
06800:+00059:+00081:-00024:001033.3632:06800
06801:+00203:+00064:+00092:001033.3632:06801
06802:+00148:+00053:-00098:001033.3632:06802
06803:-00001:+00090:-00069:001033.3632:06803
06804:-00064:+00034:+00032:001033.3632:06804
06805:+00037:+00021:-00011:001033.3632:06805
06806:+00032:+00051:+00007:001033.3632:06806
06807:+00052:-00004:+00062:001033.3632:06807
06808:-00061:+00049:-00066:001033.3632:06808
06809:-00004:+00016:+00010:001033.3632:06809
06810:-00032:-00033:-00018:001033.3632:06810
06811:+00106:+00075:+00000:001020.2418:06811
06812:+00204:+00009:+00037:001020.2418:06812
06813:+00202:+00049:-00096:001020.2418:06813
06814:+00033:-00003:+00019:001020.2418:06814
06815:+00015:+00063:-00134:001020.2418:06815
06816:-00101:-00021:-00058:001020.2418:06816
06817:+00005:+00072:+00062:001020.2418:06817
06818:+00029:+00025:-00022:001020.2418:06818
06819:+00004:+00034:+00043:001020.2418:06819
06820:-00058:+00016:-00064:001020.2418:06820
06821:+00039:+00066:-00004:001020.2418:06821
06822:+00033:-00022:+00010:001020.2418:06822
06823:+00072:+00081:-00055:001020.2418:06823
06824:+00163:+00050:+00078:001020.2418:06824
06825:+00182:+00083:-00045:001020.2418:06825
06826:+00062:+00030:+00064:001020.2418:06826
06827:-00041:+00082:-00040:001020.2418:06827
06828:-00046:+00013:-00022:001020.2418:06828
06829:-00002:+00041:+00073:001020.2418:06829
06830:-00026:+00075:-00034:001020.2418:06830
06831:+00055:+00062:+00037:000991.0548:06831
06832:+00019:+00024:-00014:000991.0548:06832
06833:-00002:+00063:-00114:000991.0548:06833
06834:-00060:+00041:+00017:000991.0548:06834
06835:+00013:+00059:-00016:000991.0548:06835
06836:+00089:+00069:+00014:000991.0548:06836
06837:+00091:+00058:-00045:000991.0548:06837
06838:-00047:+00022:-00014:000991.0548:06838
06839:-00081:+00034:-00052:000991.0548:06839
06840:-00072:+00039:-00160:000991.0548:06840
06841:-00003:+00060:+00026:000991.0548:06841
06842:+00057:+00094:-00020:000991.0548:06842
06843:+00037:+00051:+00001:000991.0548:06843
06844:-00103:+00046:-00040:000991.0548:06844
06845:-00076:+00074:-00160:000991.0548:06845
06846:-00049:+00057:+00052:000991.0548:06846
06847:+00019:+00033:+00132:000991.0548:06847
06848:+00021:+00120:+00008:000991.0548:06848
06849:-00004:+00038:+00019:000991.0548:06849
06850:-00181:+00069:-00029:000991.0548:06850
06851:-00090:+00068:+00064:000991.0548:06851
06852:-00019:+00075:+00048:000965.6638:06852
06853:-00040:+00081:+00113:000965.6638:06853
06854:-00065:+00078:-00009:000965.6638:06854
06855:-00040:+00070:-00040:000965.6638:06855
06856:-00040:+00102:+00051:000965.6638:06856
06857:-00081:-00016:-00003:000965.6638:06857
06858:-00055:+00062:+00027:000965.6638:06858
06859:-00031:+00035:+00132:000965.6638:06859
06860:+00015:+00127:-00086:000965.6638:06860
06861:+00061:+00052:+00018:000965.6638:06861
06862:-00004:+00040:-00013:000965.6638:06862
06863:-00158:-00046:-00040:000965.6638:06863
06864:-00072:+00063:-00089:000965.6638:06864
06865:-00027:+00056:-00071:000965.6638:06865
06866:-00041:+00099:-00084:000965.6638:06866
06867:-00038:+00065:-00112:000965.6638:06867
06868:-00043:+00019:+00021:000965.6638:06868
06869:-00142:-00050:-00106:000965.6638:06869
06870:-00067:+00100:+00094:000965.6638:06870
06871:+00012:+00060:+00096:000965.6638:06871
06872:-00044:+00113:+00007:000965.6638:06872
06873:-00051:+00049:+00054:000940.6499:06873
06874:+00044:+00027:+00029:000940.6499:06874
06875:+00004:+00074:-00098:000940.6499:06875
06876:-00063:-00043:+00004:000940.6499:06876
06877:-00040:+00066:-00055:000940.6499:06877
06878:-00018:+00018:+00186:000940.6499:06878
06879:-00038:+00071:-00091:000940.6499:06879
06880:-00001:+00080:-00174:000940.6499:06880
06881:-00016:+00034:+00080:000940.6499:06881
06882:-00061:+00072:-00105:000940.6499:06882
06883:+00018:+00040:-00032:000940.6499:06883
06884:+00015:+00022:+00070:000940.6499:06884
06885:-00060:+00056:+00052:000940.6499:06885
06886:+00028:+00065:+00047:000940.6499:06886
06887:+00103:+00047:-00098:000940.6499:06887
06888:-00099:+00096:-00010:000940.6499:06888
06889:-00112:+00005:+00085:000940.6499:06889
06890:+00027:+00012:-00132:000940.6499:06890
06891:+00059:+00060:-00010:000940.6499:06891
06892:-00018:+00111:+00000:000940.6499:06892
06893:+00108:+00058:-00124:000940.6499:06893
06894:+00087:+00046:-00042:000940.6499:06894
06895:-00147:-00017:-00021:000922.0742:06895
06896:-00056:+00053:-00057:000922.0742:06896
06897:+00074:-00005:+00098:000922.0742:06897
06898:+00011:+00103:+00000:000922.0742:06898
06899:-00037:+00041:+00061:000922.0742:06899
06900:+00090:+00083:+00001:000922.0742:06900
06901:+00093:+00039:-00041:000922.0742:06901
06902:-00003:+00116:-00033:000922.0742:06902
06903:-00116:-00011:-00026:000922.0742:06903
06904:+00045:+00045:-00016:000922.0742:06904
06905:+00062:+00074:+00014:000922.0742:06905
06906:+00046:+00073:-00034:000922.0742:06906
06907:+00029:+00026:-00014:000922.0742:06907
06908:-00013:+00065:-00031:000922.0742:06908
06909:-00098:+00101:-00050:000922.0742:06909
06910:-00096:+00076:-00025:000922.0742:06910
06911:-00049:+00030:-00021:000922.0742:06911
06912:+00080:+00042:+00055:000922.0742:06912
06913:+00143:+00082:+00004:000922.0742:06913
06914:+00043:+00030:-00015:000922.0742:06914
06915:-00030:+00089:-00025:000922.0742:06915
06916:-00061:-00002:-00066:000944.2080:06916
06917:-00055:+00042:-00018:000944.2080:06917
06918:-00043:+00050:+00000:000944.2080:06918
06919:+00012:+00092:+00004:000944.2080:06919
06920:+00037:-00017:+00074:000944.2080:06920
06921:+00004:-00025:-00102:000944.2080:06921
06922:-00097:+00068:-00085:000944.2080:06922
06923:-00055:+00110:+00043:000944.2080:06923
06924:-00055:+00064:+00049:000944.2080:06924
06925:+00134:+00066:+00043:000944.2080:06925
06926:+00061:+00070:-00085:000944.2080:06926
06927:-00020:-00101:+00010:000944.2080:06927
06928:-00124:+00070:-00088:000944.2080:06928
06929:-00119:+00008:-00015:000944.2080:06929
06930:-00160:+00067:+00003:000944.2080:06930
06931:+00026:+00054:-00062:000944.2080:06931
06932:+00085:+00051:-00006:000944.2080:06932
06933:-00049:-00056:-00023:000944.2080:06933
06934:-00068:+00099:-00117:000944.2080:06934
06935:-00047:+00016:+00011:000944.2080:06935
06936:-00005:+00075:-00019:000976.4935:06936
06937:+00033:+00022:+00035:000976.4935:06937
06938:+00082:+00069:+00037:000976.4935:06938
06939:+00013:-00024:+00056:000976.4935:06939
06940:+00015:+00097:-00020:000976.4935:06940
06941:-00055:-00008:+00014:000976.4935:06941
06942:-00061:+00082:-00021:000976.4935:06942
06943:+00046:+00051:+00016:000976.4935:06943
06944:+00046:+00040:+00010:000976.4935:06944
06945:-00041:+00004:+00027:000976.4935:06945
06946:-00044:+00081:-00041:000976.4935:06946
06947:-00019:+00064:-00020:000976.4935:06947
06948:-00022:+00009:+00053:000976.4935:06948
06949:+00046:+00069:-00040:000976.4935:06949
06950:+00096:+00050:+00025:000976.4935:06950
06951:+00014:-00031:-00040:000976.4935:06951
06952:-00102:+00070:-00098:000976.4935:06952
06953:-00019:-00029:-00019:000976.4935:06953
06954:-00017:+00082:-00074:000976.4935:06954
06955:+00063:+00047:+00042:000976.4935:06955
06956:+00051:+00063:-00087:000996.6324:06956
06957:-00025:+00037:+00036:000996.6324:06957
06958:-00077:+00036:+00028:000996.6324:06958
06959:-00017:+00042:-00041:000996.6324:06959
06960:+00009:+00114:+00068:000996.6324:06960
06961:+00094:+00059:+00026:000996.6324:06961
06962:+00108:+00109:-00112:000996.6324:06962
06963:+00056:+00026:+00119:000996.6324:06963
06964:-00059:+00045:-00018:000996.6324:06964
06965:-00100:+00002:-00081:000996.6324:06965
06966:-00026:+00095:+00085:000996.6324:06966
06967:+00039:+00036:+00014:000996.6324:06967
06968:-00020:+00113:+00049:000996.6324:06968
06969:-00032:+00100:-00009:000996.6324:06969
06970:-00100:+00145:-00013:000996.6324:06970
06971:-00019:+00010:+00127:000996.6324:06971
06972:+00006:+00014:+00089:000996.6324:06972
06973:+00144:-00019:+00130:000996.6324:06973
06974:+00048:+00050:-00117:000996.6324:06974
06975:-00042:+00105:+00045:000996.6324:06975
06976:-00176:+00088:-00062:001019.7075:06976
06977:+00045:+00024:-00034:001019.7075:06977
06978:+00018:+00115:+00121:001019.7075:06978
06979:+00123:+00009:+00034:001019.7075:06979
06980:-00011:-00054:-00019:001019.7075:06980
06981:+00061:+00057:+00116:001019.7075:06981
06982:-00089:+00034:-00042:001019.7075:06982
06983:-00023:+00146:+00069:001019.7075:06983
06984:+00080:+00103:+00034:001019.7075:06984
06985:+00232:+00142:-00053:001019.7075:06985
06986:+00058:+00055:+00167:001019.7075:06986
06987:-00042:+00126:-00047:001019.7075:06987
06988:-00057:+00026:+00033:001019.7075:06988
06989:+00013:-00005:+00031:001019.7075:06989
06990:+00014:+00121:+00012:001019.7075:06990
06991:+00016:+00091:-00041:001019.7075:06991
06992:-00058:+00047:-00010:001019.7075:06992
06993:-00092:+00094:-00060:001019.7075:06993
06994:-00169:+00054:-00038:001019.7075:06994
06995:-00057:+00077:-00073:001033.9184:06995
06996:+00168:+00115:+00027:001033.9184:06996
06997:+00139:+00110:+00028:001033.9184:06997
06998:-00017:+00023:+00062:001033.9184:06998
06999:-00122:+00023:-00021:001033.9184:06999
07000:-00063:+00052:-00073:001033.9184:07000
07001:+00119:+00139:+00138:001033.9184:07001
07002:+00147:+00057:+00101:001033.9184:07002
07003:-00037:+00120:-00131:001033.9184:07003
07004:-00063:+00076:+00092:001033.9184:07004
07005:+00017:+00084:-00046:001033.9184:07005
07006:+00089:+00038:-00106:001033.9184:07006
07007:-00008:-00027:-00053:001033.9184:07007
07008:+00057:+00020:-00094:001033.9184:07008
07009:+00062:-00084:-00187:001033.9184:07009
07010:-00111:+00047:-00147:001033.9184:07010
07011:-00173:-00043:-00138:001033.9184:07011
07012:-00094:+00004:-00194:001033.9184:07012
07013:-00078:-00033:-00192:001033.9184:07013
07014:-00026:+00039:-00268:001033.9184:07014
07015:-00064:+00030:-00190:001036.8645:07015
07016:-00075:+00025:-00186:001036.8645:07016
07017:-00090:+00018:-00218:001036.8645:07017
07018:+00015:+00000:-00129:001036.8645:07018
07019:+00120:-00069:-00098:001036.8645:07019
07020:+00021:+00081:-00526:001036.8645:07020
07021:-00048:-00062:-00202:001036.8645:07021
07022:-00044:+00032:-00050:001036.8645:07022
07023:-00040:-00069:-00270:001036.8645:07023
07024:+00039:+00056:+00156:001036.8645:07024
07025:+00002:+00141:-00062:001036.8645:07025
07026:-00131:-00061:+00236:001036.8645:07026
07027:-00084:-00027:+00124:001036.8645:07027
07028:+00161:+00068:-00270:001036.8645:07028
07029:+00130:-00004:+00004:001036.8645:07029
07030:-00176:+00070:-00087:001036.8645:07030
07031:+00019:+00057:-00054:001036.8645:07031
07032:+00072:+00076:+00057:001036.8645:07032
07033:-00104:+00170:-00079:001036.8645:07033
07034:-00248:+00016:+00113:001043.7797:07034
07035:-00193:+00104:+00060:001043.7797:07035
07036:-00023:-00059:+00125:001043.7797:07036
07037:-00189:+00095:-00039:001043.7797:07037
07038:-00131:+00200:+00178:001043.7797:07038
07039:+00036:+00116:+00087:001043.7797:07039
07040:+00045:+00072:+00126:001043.7797:07040
07041:-00072:+00068:+00177:001043.7797:07041
07042:+00141:+00092:+00080:001043.7797:07042
07043:+00170:+00029:+00164:001043.7797:07043
07044:+00030:+00105:+00114:001043.7797:07044
07045:-00122:+00083:+00066:001043.7797:07045
07046:-00090:+00121:+00022:001043.7797:07046
07047:-00024:+00070:+00084:001043.7797:07047
07048:-00038:+00058:+00074:001043.7797:07048
07049:+00002:+00108:+00156:001043.7797:07049
07050:+00022:+00018:+00099:001043.7797:07050
07051:-00040:-00004:-00025:001043.7797:07051
07052:-00167:+00009:+00022:001043.7797:07052
07053:-00010:-00042:+00010:001048.0131:07053
07054:+00171:+00088:-00040:001048.0131:07054
07055:+00133:+00033:+00072:001048.0131:07055
07056:-00109:+00084:-00153:001048.0131:07056
07057:-00090:+00030:-00031:001048.0131:07057
07058:+00081:+00159:-00055:001048.0131:07058
07059:+00146:+00153:-00061:001048.0131:07059
07060:+00077:+00065:-00138:001048.0131:07060
07061:-00004:+00083:-00059:001048.0131:07061
07062:-00018:+00076:-00066:001048.0131:07062
07063:+00094:+00054:-00065:001048.0131:07063
07064:+00102:-00039:-00035:001048.0131:07064
07065:+00173:-00007:-00026:001048.0131:07065
07066:+00101:-00088:-00067:001048.0131:07066
07067:+00089:-00025:-00030:001048.0131:07067
07068:-00053:+00080:-00035:001048.0131:07068
07069:+00023:-00052:+00078:001048.0131:07069
07070:+00137:+00123:+00020:001048.0131:07070
07071:+00075:+00026:-00062:001048.0131:07071
07072:-00029:+00028:+00127:001050.1232:07072
07073:-00026:+00058:-00136:001050.1232:07073
07074:+00010:-00012:-00096:001050.1232:07074
07075:-00021:+00033:+00019:001050.1232:07075
07076:-00007:-00066:+00004:001050.1232:07076
07077:+00160:+00017:-00045:001050.1232:07077
07078:+00094:+00095:+00006:001050.1232:07078
07079:-00093:-00052:+00101:001050.1232:07079
07080:-00066:+00008:-00106:001050.1232:07080
07081:+00029:+00039:+00223:001050.1232:07081
07082:+00196:+00057:+00171:001050.1232:07082
07083:-00082:+00091:+00017:001050.1232:07083
07084:-00160:+00111:+00094:001050.1232:07084
07085:-00037:+00144:+00016:001050.1232:07085
07086:+00026:+00052:+00212:001050.1232:07086
07087:+00075:+00054:+00225:001050.1232:07087
07088:+00097:+00083:-00035:001050.1232:07088
07089:+00136:+00085:+00030:001050.1232:07089
07090:-00076:+00114:+00146:001050.1232:07090
07091:-00140:+00017:+00058:001050.8538:07091
07092:-00055:+00108:+00106:001050.8538:07092
07093:+00079:-00005:+00006:001050.8538:07093
07094:+00048:-00008:-00050:001050.8538:07094
07095:-00072:+00087:-00009:001050.8538:07095
07096:-00049:+00059:-00009:001050.8538:07096
07097:-00042:+00131:+00001:001050.8538:07097
07098:-00054:+00077:+00000:001050.8538:07098
07099:+00146:+00127:-00098:001050.8538:07099
07100:+00158:+00094:-00055:001050.8538:07100
07101:+00008:+00058:-00115:001050.8538:07101
07102:-00091:+00099:-00147:001050.8538:07102
07103:-00089:+00084:-00107:001050.8538:07103
07104:+00079:+00011:-00015:001050.8538:07104
07105:+00114:+00012:-00142:001050.8538:07105
07106:+00009:-00074:-00001:001050.8538:07106
07107:-00166:+00025:-00098:001050.8538:07107
07108:-00067:-00054:-00024:001050.8538:07108
07109:+00054:+00051:-00098:001050.8538:07109
07110:+00083:+00059:-00024:001052.4681:07110
07111:+00057:-00107:-00063:001052.4681:07111
07112:+00047:+00024:-00361:001052.4681:07112
07113:-00052:+00032:+00044:001052.4681:07113
07114:-00130:-00004:+00042:001052.4681:07114
07115:-00054:+00020:-00060:001052.4681:07115
07116:+00047:+00073:-00212:001052.4681:07116
07117:-00006:+00025:+00004:001052.4681:07117
07118:-00035:+00064:+00024:001052.4681:07118
07119:-00046:+00024:-00017:001052.4681:07119
07120:-00034:+00045:+00070:001052.4681:07120
07121:+00035:+00036:+00039:001052.4681:07121
07122:+00020:+00145:-00089:001052.4681:07122
07123:+00046:+00086:+00206:001052.4681:07123
07124:+00010:+00076:+00041:001052.4681:07124
07125:-00037:+00089:-00041:001052.4681:07125
07126:-00177:+00092:+00041:001052.4681:07126
07127:-00111:+00040:+00083:001052.4681:07127
07128:+00056:+00183:+00017:001052.4681:07128
07129:-00024:+00078:-00086:001045.6174:07129
07130:-00159:+00134:-00075:001045.6174:07130
07131:-00101:+00044:+00007:001045.6174:07131
07132:-00060:+00093:+00011:001045.6174:07132
07133:+00042:+00109:+00096:001045.6174:07133
07134:-00006:+00058:-00006:001045.6174:07134
07135:-00011:+00057:-00025:001045.6174:07135
07136:-00142:+00072:-00070:001045.6174:07136
07137:-00093:+00123:+00048:001045.6174:07137
07138:+00046:+00130:+00128:001045.6174:07138
07139:+00166:+00143:-00089:001045.6174:07139
07140:+00035:+00124:+00014:001045.6174:07140
07141:-00272:+00175:-00108:001045.6174:07141
07142:+00058:+00059:+00126:001045.6174:07142
07143:+00183:+00048:-00011:001045.6174:07143
07144:+00007:-00029:-00015:001045.6174:07144
07145:-00133:+00036:-00074:001045.6174:07145
07146:-00080:-00013:-00131:001045.6174:07146
07147:-00094:+00017:-00033:001045.6174:07147
07148:+00027:+00002:-00032:001046.3863:07148
07149:-00024:+00005:+00014:001046.3863:07149
07150:+00044:+00075:-00075:001046.3863:07150
07151:-00039:+00006:-00042:001046.3863:07151
07152:-00061:+00110:-00028:001046.3863:07152
07153:-00020:+00082:+00074:001046.3863:07153
07154:+00101:+00107:+00062:001046.3863:07154
07155:+00051:-00001:+00037:001046.3863:07155
07156:+00036:+00008:-00229:001046.3863:07156
07157:+00013:+00083:+00110:001046.3863:07157
07158:+00049:-00084:+00057:001046.3863:07158
07159:+00065:-00067:-00196:001046.3863:07159
07160:-00074:+00020:-00177:001046.3863:07160
07161:-00108:+00043:-00015:001046.3863:07161
07162:+00002:+00009:-00042:001046.3863:07162
07163:+00142:-00015:+00104:001046.3863:07163
07164:-00093:+00119:-00108:001046.3863:07164
07165:-00231:+00062:-00009:001046.3863:07165
07166:-00164:+00097:-00069:001046.3863:07166
07167:+00198:+00084:+00047:001045.3193:07167
07168:+00102:+00102:-00030:001045.3193:07168
07169:-00067:+00083:-00077:001045.3193:07169
07170:-00145:+00041:+00150:001045.3193:07170
07171:+00012:+00073:+00031:001045.3193:07171
07172:-00100:+00067:-00026:001045.3193:07172
07173:-00006:+00116:-00025:001045.3193:07173
07174:+00093:+00024:+00057:001045.3193:07174
07175:+00005:+00068:-00027:001045.3193:07175
07176:-00094:+00055:+00082:001045.3193:07176
07177:-00087:+00123:-00016:001045.3193:07177
07178:-00044:+00070:+00062:001045.3193:07178
07179:+00055:+00133:-00048:001045.3193:07179
07180:+00155:+00112:+00105:001045.3193:07180
07181:+00098:-00003:+00105:001045.3193:07181
07182:+00092:+00047:+00013:001045.3193:07182
07183:-00167:+00014:-00003:001045.3193:07183
07184:-00130:+00031:+00033:001045.3193:07184
07185:-00058:+00022:+00035:001045.3193:07185
07186:+00123:+00051:-00117:001045.3193:07186
07187:-00009:+00015:+00035:001035.1689:07187
07188:+00002:+00035:-00053:001035.1689:07188
07189:-00100:+00066:+00004:001035.1689:07189
07190:+00065:+00059:+00027:001035.1689:07190
07191:+00028:+00033:+00000:001035.1689:07191
07192:+00158:+00067:+00026:001035.1689:07192
07193:+00100:+00035:-00014:001035.1689:07193
07194:-00029:+00045:-00075:001035.1689:07194
07195:-00114:-00002:-00016:001035.1689:07195
07196:-00018:+00064:-00045:001035.1689:07196
07197:-00016:+00047:+00012:001035.1689:07197
07198:+00068:+00012:-00064:001035.1689:07198
07199:-00041:+00077:-00086:001035.1689:07199
07200:-00094:+00024:-00001:001035.1689:07200
07201:+00012:+00035:-00017:001035.1689:07201
07202:-00070:+00042:-00051:001035.1689:07202
07203:-00004:+00008:-00068:001035.1689:07203
07204:+00032:+00041:-00070:001035.1689:07204
07205:+00066:+00013:-00030:001035.1689:07205
07206:-00037:+00005:-00036:001018.8392:07206
07207:-00039:-00006:-00089:001018.8392:07207
07208:-00067:-00018:+00014:001018.8392:07208
07209:-00025:+00020:+00062:001018.8392:07209
07210:-00010:+00043:-00015:001018.8392:07210
07211:+00040:+00047:-00081:001018.8392:07211
07212:-00076:+00061:-00004:001018.8392:07212
07213:+00019:+00038:+00062:001018.8392:07213
07214:+00011:+00133:-00070:001018.8392:07214
07215:+00155:+00111:+00073:001018.8392:07215
07216:+00138:+00069:-00035:001018.8392:07216
07217:+00091:+00043:-00067:001018.8392:07217
07218:-00082:+00015:+00011:001018.8392:07218
07219:-00104:-00033:-00012:001018.8392:07219
07220:-00060:+00045:+00080:001018.8392:07220
07221:-00008:+00053:-00050:001018.8392:07221
07222:-00023:+00063:-00050:001018.8392:07222
07223:+00014:+00049:+00057:001018.8392:07223
07224:-00022:+00066:-00017:001018.8392:07224
07225:-00010:+00029:+00037:001018.8392:07225
07226:-00037:+00020:+00047:000999.4459:07226
07227:+00031:+00086:-00039:000999.4459:07227
07228:+00095:+00069:+00056:000999.4459:07228
07229:+00048:+00075:+00032:000999.4459:07229
07230:-00053:+00051:+00025:000999.4459:07230
07231:-00102:+00075:-00012:000999.4459:07231
07232:+00004:-00048:+00071:000999.4459:07232
07233:+00106:+00088:+00019:000999.4459:07233
07234:+00019:+00074:+00002:000999.4459:07234
07235:+00013:+00085:-00046:000999.4459:07235
07236:-00021:+00085:-00025:000999.4459:07236
07237:+00000:+00069:+00061:000999.4459:07237
07238:-00049:+00095:+00036:000999.4459:07238
07239:+00056:+00179:-00056:000999.4459:07239
07240:+00046:+00008:-00074:000999.4459:07240
07241:+00024:+00061:+00011:000999.4459:07241
07242:-00042:+00037:+00053:000999.4459:07242
07243:-00044:+00067:-00017:000999.4459:07243
07244:-00043:+00065:-00015:000999.4459:07244
07245:+00009:+00197:-00152:000999.4459:07245
07246:+00016:-00005:-00053:000999.4459:07246
07247:-00051:+00087:+00090:000975.2722:07247
07248:-00023:-00030:+00036:000975.2722:07248
07249:+00014:+00078:+00003:000975.2722:07249
07250:-00085:+00041:-00057:000975.2722:07250
07251:-00018:+00091:-00146:000975.2722:07251
07252:+00062:+00116:+00057:000975.2722:07252
07253:+00015:-00017:+00082:000975.2722:07253
07254:-00045:+00061:+00006:000975.2722:07254
07255:-00104:+00062:-00015:000975.2722:07255
07256:-00049:+00185:-00039:000975.2722:07256
07257:+00012:-00060:-00103:000975.2722:07257
07258:+00013:+00019:-00002:000975.2722:07258
07259:-00070:+00083:+00141:000975.2722:07259
07260:-00112:+00124:-00184:000975.2722:07260
07261:-00039:+00100:-00075:000975.2722:07261
07262:+00000:+00129:+00009:000975.2722:07262
07263:-00030:-00058:-00022:000975.2722:07263
07264:-00009:+00042:-00079:000975.2722:07264
07265:+00094:+00130:+00017:000975.2722:07265
07266:-00004:+00084:+00047:000975.2722:07266
07267:-00077:+00076:-00078:000975.2722:07267
07268:-00017:+00038:+00075:000952.9020:07268
07269:-00054:-00032:-00045:000952.9020:07269
07270:-00070:+00151:-00257:000952.9020:07270
07271:-00018:+00110:+00102:000952.9020:07271
07272:-00003:+00068:+00071:000952.9020:07272
07273:-00034:+00061:-00100:000952.9020:07273
07274:-00101:+00021:+00065:000952.9020:07274
07275:-00092:+00035:-00120:000952.9020:07275
07276:+00033:-00037:-00104:000952.9020:07276
07277:+00007:-00008:+00042:000952.9020:07277
07278:-00009:+00045:+00078:000952.9020:07278
07279:-00028:+00114:-00094:000952.9020:07279
07280:-00078:+00101:-00101:000952.9020:07280
07281:-00011:+00090:-00069:000952.9020:07281
07282:+00043:+00011:-00008:000952.9020:07282
07283:+00014:+00092:-00141:000952.9020:07283
07284:+00012:+00032:-00025:000952.9020:07284
07285:-00072:+00158:+00086:000952.9020:07285
07286:+00006:+00039:+00011:000952.9020:07286
07287:+00081:+00093:-00018:000952.9020:07287
07288:-00058:+00021:-00042:000952.9020:07288
07289:-00003:+00086:+00061:000932.7093:07289
07290:+00094:+00092:+00001:000932.7093:07290
07291:+00025:+00070:+00033:000932.7093:07291
07292:-00046:+00067:-00021:000932.7093:07292
07293:-00032:+00078:-00004:000932.7093:07293
07294:+00122:+00059:+00005:000932.7093:07294
07295:+00061:+00016:+00050:000932.7093:07295
07296:+00001:+00161:-00086:000932.7093:07296
07297:+00010:+00017:+00075:000932.7093:07297
07298:-00026:+00093:-00038:000932.7093:07298
07299:-00068:+00019:+00029:000932.7093:07299
07300:-00013:+00098:-00023:000932.7093:07300
07301:+00019:+00077:-00036:000932.7093:07301
07302:+00065:+00025:+00050:000932.7093:07302
07303:+00043:+00060:-00024:000932.7093:07303
07304:+00009:+00016:+00035:000932.7093:07304
07305:-00041:+00011:-00024:000932.7093:07305
07306:-00036:+00073:-00032:000932.7093:07306
07307:-00060:+00081:+00043:000932.7093:07307
07308:-00126:+00026:+00076:000932.7093:07308
07309:-00027:+00132:-00028:000932.7093:07309
07310:+00072:+00013:+00022:000932.7093:07310
07311:+00026:+00080:-00026:000931.7749:07311
07312:-00075:+00008:+00035:000931.7749:07312
07313:-00054:+00074:-00026:000931.7749:07313
07314:-00027:-00003:-00005:000931.7749:07314
07315:+00022:+00123:-00030:000931.7749:07315
07316:+00115:+00023:+00030:000931.7749:07316
07317:+00071:-00005:+00056:000931.7749:07317
07318:+00034:+00041:-00052:000931.7749:07318
07319:-00020:+00016:+00037:000931.7749:07319
07320:-00077:+00073:-00018:000931.7749:07320
07321:+00002:+00080:+00031:000931.7749:07321
07322:-00018:+00010:-00056:000931.7749:07322
07323:-00002:+00059:-00068:000931.7749:07323
07324:-00083:+00040:-00008:000931.7749:07324
07325:-00031:+00083:-00085:000931.7749:07325
07326:-00008:+00015:+00027:000931.7749:07326
07327:-00003:+00104:-00046:000931.7749:07327
07328:-00024:-00002:+00017:000931.7749:07328
07329:+00035:+00050:-00053:000931.7749:07329
07330:-00043:+00023:-00011:000931.7749:07330
07331:-00060:+00027:-00058:000964.0506:07331
07332:-00075:+00044:-00029:000964.0506:07332
07333:-00099:-00071:+00021:000964.0506:07333
07334:-00038:+00071:-00096:000964.0506:07334
07335:+00025:+00059:-00006:000964.0506:07335
07336:+00003:+00072:-00070:000964.0506:07336
07337:-00062:+00012:-00001:000964.0506:07337
07338:-00050:+00019:-00017:000964.0506:07338
07339:-00054:-00029:-00006:000964.0506:07339
07340:+00057:+00122:+00072:000964.0506:07340
07341:+00118:+00021:+00037:000964.0506:07341
07342:+00041:+00053:-00080:000964.0506:07342
07343:-00082:+00032:+00049:000964.0506:07343
07344:-00072:+00009:-00009:000964.0506:07344
07345:-00020:+00023:+00061:000964.0506:07345
07346:-00038:+00014:+00049:000964.0506:07346
07347:+00045:-00016:+00028:000964.0506:07347
07348:+00008:+00103:-00078:000964.0506:07348
07349:-00053:+00001:+00026:000964.0506:07349
07350:-00056:+00118:+00044:000964.0506:07350
07351:+00060:-00016:+00104:000995.3987:07351
07352:+00053:+00162:-00122:000995.3987:07352
07353:+00076:+00090:+00107:000995.3987:07353
07354:+00026:+00062:+00069:000995.3987:07354
07355:+00024:+00074:-00099:000995.3987:07355
07356:-00135:+00039:+00047:000995.3987:07356
07357:-00143:+00196:-00036:000995.3987:07357
07358:+00005:+00077:-00044:000995.3987:07358
07359:+00123:+00072:-00024:000995.3987:07359
07360:-00019:+00128:+00069:000995.3987:07360
07361:-00069:+00085:+00030:000995.3987:07361
07362:-00051:-00060:+00042:000995.3987:07362
07363:+00043:+00090:+00122:000995.3987:07363
07364:+00036:+00054:+00088:000995.3987:07364
07365:+00131:+00117:-00034:000995.3987:07365
07366:-00053:-00015:-00022:000995.3987:07366
07367:+00001:+00192:+00007:000995.3987:07367
07368:-00112:+00099:+00005:000995.3987:07368
07369:-00037:+00044:+00133:000995.3987:07369
07370:+00080:+00035:-00005:000995.3987:07370
07371:+00117:-00032:-00014:001011.3868:07371
07372:-00018:+00185:+00082:001011.3868:07372
07373:+00013:+00151:+00005:001011.3868:07373
07374:-00071:+00106:-00294:001011.3868:07374
07375:-00026:+00204:+00008:001011.3868:07375
07376:+00012:-00010:+00126:001011.3868:07376
07377:+00241:+00075:-00133:001011.3868:07377
07378:+00008:+00087:+00076:001011.3868:07378
07379:-00115:-00069:+00010:001011.3868:07379
07380:-00131:-00001:-00251:001011.3868:07380
07381:+00109:+00157:-00072:001011.3868:07381
07382:+00046:+00037:+00068:001011.3868:07382
07383:-00024:+00083:-00213:001011.3868:07383
07384:-00064:-00009:+00101:001011.3868:07384
07385:-00030:+00121:+00093:001011.3868:07385
07386:-00015:+00046:+00105:001011.3868:07386
07387:+00071:+00078:+00094:001011.3868:07387
07388:+00097:+00116:-00017:001011.3868:07388
07389:+00025:+00038:+00135:001011.3868:07389
07390:-00041:+00082:-00007:001011.3868:07390
07391:-00112:+00100:-00136:001028.2237:07391
07392:-00092:+00059:+00149:001028.2237:07392
07393:+00097:+00040:+00072:001028.2237:07393
07394:+00054:-00006:-00100:001028.2237:07394
07395:+00016:+00094:+00042:001028.2237:07395
07396:-00125:-00004:+00045:001028.2237:07396
07397:-00019:+00075:-00207:001028.2237:07397
07398:-00022:+00044:+00125:001028.2237:07398
07399:+00156:+00097:+00055:001028.2237:07399
07400:+00129:+00017:-00098:001028.2237:07400
07401:-00007:+00050:-00021:001028.2237:07401
07402:-00064:+00024:-00077:001028.2237:07402
07403:-00060:-00040:-00161:001028.2237:07403
07404:+00048:-00053:-00058:001028.2237:07404
07405:+00043:+00001:-00465:001028.2237:07405
07406:+00083:-00086:-00083:001028.2237:07406
07407:-00083:-00023:-00075:001028.2237:07407
07408:-00120:-00025:-00451:001028.2237:07408
07409:-00092:-00016:-00290:001028.2237:07409
07410:+00095:+00005:-00228:001038.3461:07410
07411:+00116:-00029:-00244:001038.3461:07411
07412:-00008:-00010:-00144:001038.3461:07412
07413:-00206:+00034:-00325:001038.3461:07413
07414:-00126:-00053:-00142:001038.3461:07414
07415:-00064:-00025:+00053:001038.3461:07415
07416:+00093:+00089:-00153:001038.3461:07416
07417:+00085:-00110:-00115:001038.3461:07417
07418:-00048:+00077:-00149:001038.3461:07418
07419:-00124:+00004:-00012:001038.3461:07419
07420:-00027:+00117:-00297:001038.3461:07420
07421:-00011:+00072:+00088:001038.3461:07421
07422:-00025:+00125:+00008:001038.3461:07422
07423:+00028:+00086:-00094:001038.3461:07423
07424:-00101:+00131:+00072:001038.3461:07424
07425:-00128:+00126:+00065:001038.3461:07425
07426:-00091:+00108:-00051:001038.3461:07426
07427:-00213:+00091:-00030:001038.3461:07427
07428:-00279:+00033:+00060:001038.3461:07428
07429:-00131:+00048:+00059:001040.4057:07429
07430:-00114:+00061:+00061:001040.4057:07430
07431:-00127:+00042:+00117:001040.4057:07431
07432:-00131:+00044:+00146:001040.4057:07432
07433:+00000:+00074:+00243:001040.4057:07433
07434:+00217:+00079:+00100:001040.4057:07434
07435:+00172:+00042:+00105:001040.4057:07435
07436:+00090:+00035:+00127:001040.4057:07436
07437:+00046:+00062:-00020:001040.4057:07437
07438:+00014:+00049:+00151:001040.4057:07438
07439:-00020:-00015:+00185:001040.4057:07439
07440:-00058:+00042:+00049:001040.4057:07440
07441:-00036:+00030:+00072:001040.4057:07441
07442:-00158:-00035:-00074:001040.4057:07442
07443:-00200:+00053:-00033:001040.4057:07443
07444:-00089:+00092:+00040:001040.4057:07444
07445:+00112:-00006:+00017:001040.4057:07445
07446:+00045:+00059:-00054:001040.4057:07446
07447:-00077:+00029:-00043:001040.4057:07447
07448:-00123:+00144:-00129:001045.6074:07448
07449:-00108:+00003:+00029:001045.6074:07449
07450:+00110:+00065:-00096:001045.6074:07450
07451:+00122:+00057:-00111:001045.6074:07451
07452:+00138:-00044:+00065:001045.6074:07452
07453:+00100:+00037:-00080:001045.6074:07453
07454:+00078:+00085:-00373:001045.6074:07454
07455:+00019:+00066:+00066:001045.6074:07455
07456:+00124:+00022:-00065:001045.6074:07456
07457:+00262:+00042:-00171:001045.6074:07457
07458:+00232:+00120:+00167:001045.6074:07458
07459:-00046:+00138:+00019:001045.6074:07459
07460:-00098:+00035:+00038:001045.6074:07460
07461:+00069:+00063:+00034:001045.6074:07461
07462:+00042:-00033:-00126:001045.6074:07462
07463:+00033:-00120:-00149:001045.6074:07463
07464:-00120:+00012:-00148:001045.6074:07464
07465:-00096:+00110:-00073:001045.6074:07465
07466:-00075:-00041:+00080:001045.6074:07466
07467:-00020:+00086:-00099:001048.0800:07467
07468:+00008:+00057:+00192:001048.0800:07468
07469:+00177:+00078:+00090:001048.0800:07469
07470:+00058:+00052:+00038:001048.0800:07470
07471:-00048:+00097:+00128:001048.0800:07471
07472:-00112:-00032:+00159:001048.0800:07472
07473:+00124:+00071:+00090:001048.0800:07473
07474:+00163:+00023:+00152:001048.0800:07474
07475:+00021:+00087:+00097:001048.0800:07475
07476:+00059:+00067:+00142:001048.0800:07476
07477:-00061:+00052:+00051:001048.0800:07477
07478:-00066:+00143:+00030:001048.0800:07478
07479:+00007:-00018:+00215:001048.0800:07479
07480:+00257:+00064:+00083:001048.0800:07480
07481:+00048:-00056:+00085:001048.0800:07481
07482:-00088:+00067:+00089:001048.0800:07482
07483:-00235:-00007:+00059:001048.0800:07483
07484:-00076:+00051:-00027:001048.0800:07484
07485:+00025:+00102:+00046:001048.0800:07485
07486:+00060:+00120:+00100:001046.6234:07486
07487:+00004:+00075:+00031:001046.6234:07487
07488:-00031:+00266:-00146:001046.6234:07488
07489:-00008:+00068:+00125:001046.6234:07489
07490:+00080:+00098:-00182:001046.6234:07490
07491:+00183:+00064:-00076:001046.6234:07491
07492:+00069:+00075:-00054:001046.6234:07492
07493:+00012:+00053:-00258:001046.6234:07493
07494:-00067:-00081:-00157:001046.6234:07494
07495:-00047:+00079:-00301:001046.6234:07495
07496:+00007:-00011:+00000:001046.6234:07496
07497:+00094:+00023:-00209:001046.6234:07497
07498:+00088:+00121:-00036:001046.6234:07498
07499:-00059:+00001:+00099:001046.6234:07499
07500:-00152:-00023:-00157:001046.6234:07500
07501:+00037:+00063:-00008:001046.6234:07501
07502:+00137:+00056:+00030:001046.6234:07502
07503:+00148:+00033:-00009:001046.6234:07503
07504:+00012:+00060:+00047:001046.6234:07504
07505:-00090:+00099:-00117:001046.6234:07505
07506:-00142:+00000:+00164:001045.6062:07506
07507:+00017:+00028:-00056:001045.6062:07507
07508:+00042:+00088:-00008:001045.6062:07508
07509:+00094:+00086:+00157:001045.6062:07509
07510:-00020:+00014:+00073:001045.6062:07510
07511:-00225:+00043:-00120:001045.6062:07511
07512:-00237:+00028:+00175:001045.6062:07512
07513:-00019:+00040:+00104:001045.6062:07513
07514:+00094:+00087:+00007:001045.6062:07514
07515:+00006:+00113:+00159:001045.6062:07515
07516:-00124:+00047:+00081:001045.6062:07516
07517:-00147:+00179:+00050:001045.6062:07517
07518:-00109:+00098:+00230:001045.6062:07518
07519:-00034:+00144:+00004:001045.6062:07519
07520:+00077:+00074:+00063:001045.6062:07520
07521:-00087:+00159:+00142:001045.6062:07521
07522:-00146:+00123:-00011:001045.6062:07522
07523:-00114:+00105:-00041:001045.6062:07523
07524:+00070:+00049:-00013:001045.6062:07524
07525:+00130:+00074:-00068:001047.2003:07525
07526:+00073:+00086:-00013:001047.2003:07526
07527:-00182:+00000:-00009:001047.2003:07527
07528:-00145:+00115:-00052:001047.2003:07528
07529:-00014:+00028:+00045:001047.2003:07529
07530:+00023:+00082:-00221:001047.2003:07530
07531:+00021:+00073:-00098:001047.2003:07531
07532:-00080:-00006:-00008:001047.2003:07532
07533:-00176:+00081:-00242:001047.2003:07533
07534:-00061:+00085:-00140:001047.2003:07534
07535:+00038:-00038:+00004:001047.2003:07535
07536:+00035:+00081:-00116:001047.2003:07536
07537:+00114:+00021:+00036:001047.2003:07537
07538:-00055:-00021:-00089:001047.2003:07538
07539:-00054:-00064:-00139:001047.2003:07539
07540:-00091:+00076:-00106:001047.2003:07540
07541:-00076:-00032:-00039:001047.2003:07541
07542:-00042:-00003:-00101:001047.2003:07542
07543:+00138:+00037:-00057:001047.2003:07543
07544:+00035:-00128:-00016:001042.1933:07544
07545:-00056:+00083:-00258:001042.1933:07545
07546:-00115:-00002:+00017:001042.1933:07546
07547:-00084:+00166:+00138:001042.1933:07547
07548:+00056:-00032:+00226:001042.1933:07548
07549:+00178:+00063:+00092:001042.1933:07549
07550:+00082:-00010:+00008:001042.1933:07550
07551:-00178:+00025:-00175:001042.1933:07551
07552:-00230:+00052:-00011:001042.1933:07552
07553:-00149:-00002:+00247:001042.1933:07553
07554:+00263:+00031:+00146:001042.1933:07554
07555:+00233:+00126:+00026:001042.1933:07555
07556:-00123:+00079:+00113:001042.1933:07556
07557:-00202:+00057:+00048:001042.1933:07557
07558:-00081:+00080:+00006:001042.1933:07558
07559:+00053:+00093:+00063:001042.1933:07559
07560:+00100:+00091:+00082:001042.1933:07560
07561:+00007:+00051:+00006:001042.1933:07561
07562:-00058:+00114:-00022:001042.1933:07562
07563:-00144:+00128:+00068:001042.0841:07563
07564:-00001:+00092:-00086:001042.0841:07564
07565:+00083:+00093:+00017:001042.0841:07565
07566:+00079:+00092:-00005:001042.0841:07566
07567:-00007:+00078:-00017:001042.0841:07567
07568:+00028:+00038:-00023:001042.0841:07568
07569:-00012:+00044:-00025:001042.0841:07569
07570:-00043:+00072:-00059:001042.0841:07570
07571:+00024:+00038:+00014:001042.0841:07571
07572:+00115:-00016:+00007:001042.0841:07572
07573:+00217:+00028:-00050:001042.0841:07573
07574:+00071:+00070:-00007:001042.0841:07574
07575:-00068:+00081:-00148:001042.0841:07575
07576:-00070:+00014:-00019:001042.0841:07576
07577:+00049:+00045:-00088:001042.0841:07577
07578:+00109:-00012:-00068:001042.0841:07578
07579:+00085:+00050:-00035:001042.0841:07579
07580:-00084:-00039:+00014:001042.0841:07580
07581:-00067:+00000:-00117:001042.0841:07581
07582:-00004:+00005:-00082:001037.4049:07582
07583:+00027:+00041:+00003:001037.4049:07583
07584:+00123:-00023:-00031:001037.4049:07584
07585:+00071:+00080:+00003:001037.4049:07585
07586:-00058:+00098:+00032:001037.4049:07586
07587:-00143:-00078:+00075:001037.4049:07587
07588:-00055:+00086:-00085:001037.4049:07588
07589:+00024:+00079:+00087:001037.4049:07589
07590:+00066:-00083:+00034:001037.4049:07590
07591:-00053:+00063:-00025:001037.4049:07591
07592:-00030:+00024:-00051:001037.4049:07592
07593:-00068:+00071:-00013:001037.4049:07593
07594:-00007:+00021:+00082:001037.4049:07594
07595:+00091:+00031:+00026:001037.4049:07595
07596:+00128:+00038:+00052:001037.4049:07596
07597:+00081:-00049:+00075:001037.4049:07597
07598:+00061:+00052:-00144:001037.4049:07598
07599:-00082:+00048:+00099:001037.4049:07599
07600:-00013:+00067:+00033:001037.4049:07600
07601:+00006:+00088:+00008:001037.4049:07601
07602:+00013:+00078:+00087:001018.8141:07602
07603:-00047:+00101:+00095:001018.8141:07603
07604:-00041:+00139:-00103:001018.8141:07604
07605:-00001:+00095:-00040:001018.8141:07605
07606:-00010:+00088:+00027:001018.8141:07606
07607:+00138:+00077:+00124:001018.8141:07607
07608:+00152:+00129:-00010:001018.8141:07608
07609:+00043:-00038:+00088:001018.8141:07609
07610:-00121:+00071:-00199:001018.8141:07610
07611:-00036:+00082:-00173:001018.8141:07611
07612:+00000:-00038:+00021:001018.8141:07612
07613:-00082:+00034:-00121:001018.8141:07613
07614:-00064:+00059:-00056:001018.8141:07614
07615:-00039:-00013:+00013:001018.8141:07615
07616:+00048:-00069:-00045:001018.8141:07616
07617:+00026:+00039:-00144:001018.8141:07617
07618:-00002:+00044:-00020:001018.8141:07618
07619:+00140:+00018:-00112:001018.8141:07619
07620:+00163:+00023:-00150:001018.8141:07620
07621:-00064:-00068:-00076:001018.8141:07621
07622:-00173:-00020:-00121:000995.8416:07622
07623:-00035:+00054:+00071:000995.8416:07623
07624:+00033:+00139:+00037:000995.8416:07624
07625:+00052:+00078:-00065:000995.8416:07625
07626:+00030:+00109:-00037:000995.8416:07626
07627:-00072:+00043:+00046:000995.8416:07627
07628:-00066:+00167:+00104:000995.8416:07628
07629:+00025:+00055:+00048:000995.8416:07629
07630:+00007:+00058:-00031:000995.8416:07630
07631:+00096:+00022:+00029:000995.8416:07631
07632:+00039:+00067:+00030:000995.8416:07632
07633:-00061:-00081:+00040:000995.8416:07633
07634:-00081:+00178:+00012:000995.8416:07634
07635:-00017:+00017:+00090:000995.8416:07635
07636:-00015:+00056:+00081:000995.8416:07636
07637:+00016:+00084:+00014:000995.8416:07637
07638:-00041:+00121:+00035:000995.8416:07638
07639:-00150:-00016:-00013:000995.8416:07639
07640:-00091:+00172:-00067:000995.8416:07640
07641:-00008:+00079:+00137:000995.8416:07641
07642:-00072:+00068:-00078:000995.8416:07642
07643:-00014:+00028:+00021:000974.8577:07643
07644:-00009:+00074:+00012:000974.8577:07644
07645:-00117:+00000:-00095:000974.8577:07645
07646:-00115:+00114:-00023:000974.8577:07646
07647:-00064:+00046:+00039:000974.8577:07647
07648:-00042:+00051:-00065:000974.8577:07648
07649:+00013:+00087:-00029:000974.8577:07649
07650:+00010:+00041:-00045:000974.8577:07650
07651:-00094:+00081:-00106:000974.8577:07651
07652:-00092:+00106:-00077:000974.8577:07652
07653:-00022:+00058:-00060:000974.8577:07653
07654:+00014:+00046:-00093:000974.8577:07654
07655:-00014:+00072:-00035:000974.8577:07655
07656:+00020:+00047:+00000:000974.8577:07656
07657:+00091:+00050:-00110:000974.8577:07657
07658:-00023:+00014:-00039:000974.8577:07658
07659:-00122:+00091:-00039:000974.8577:07659
07660:-00149:+00064:-00007:000974.8577:07660
07661:-00003:+00087:-00007:000974.8577:07661
07662:+00010:+00065:+00068:000974.8577:07662
07663:+00019:+00073:-00060:000974.8577:07663
07664:-00101:-00012:-00067:000948.2409:07664
07665:-00054:+00133:-00112:000948.2409:07665
07666:-00040:+00077:-00018:000948.2409:07666
07667:-00016:+00079:+00052:000948.2409:07667
07668:+00047:+00060:+00094:000948.2409:07668
07669:+00117:+00065:-00017:000948.2409:07669
07670:+00051:+00040:-00091:000948.2409:07670
07671:-00014:+00060:-00082:000948.2409:07671
07672:-00124:+00130:+00067:000948.2409:07672
07673:+00049:+00030:+00101:000948.2409:07673
07674:+00079:+00090:+00091:000948.2409:07674
07675:+00039:+00039:+00021:000948.2409:07675
07676:-00028:+00070:-00079:000948.2409:07676
07677:-00054:-00111:+00053:000948.2409:07677
07678:-00040:+00084:-00030:000948.2409:07678
07679:-00009:+00010:+00129:000948.2409:07679
07680:-00001:+00120:-00053:000948.2409:07680
07681:+00056:+00040:-00006:000948.2409:07681
07682:+00101:+00080:-00059:000948.2409:07682
07683:-00034:-00045:-00079:000948.2409:07683
07684:-00075:+00131:-00012:000948.2409:07684
07685:+00007:+00112:-00045:000933.4893:07685
07686:+00093:+00069:+00063:000933.4893:07686
07687:+00047:+00078:+00076:000933.4893:07687
07688:+00046:+00093:-00039:000933.4893:07688
07689:+00047:+00065:-00066:000933.4893:07689
07690:+00014:+00169:-00049:000933.4893:07690
07691:-00047:+00076:+00017:000933.4893:07691
07692:-00004:+00007:+00105:000933.4893:07692
07693:-00007:+00143:+00065:000933.4893:07693
07694:+00089:+00065:+00001:000933.4893:07694
07695:+00146:+00128:-00048:000933.4893:07695
07696:+00093:-00065:-00093:000933.4893:07696
07697:-00097:+00113:-00103:000933.4893:07697
07698:-00116:-00065:-00050:000933.4893:07698
07699:-00027:+00007:+00078:000933.4893:07699
07700:+00051:+00127:-00036:000933.4893:07700
07701:+00080:+00051:+00066:000933.4893:07701
07702:-00007:+00080:-00036:000933.4893:07702
07703:-00057:+00018:-00083:000933.4893:07703
07704:-00022:+00119:-00130:000933.4893:07704
07705:-00046:-00005:+00128:000933.4893:07705
07706:-00003:+00046:+00072:000941.9794:07706
07707:+00037:+00079:+00008:000941.9794:07707
07708:+00113:+00060:-00055:000941.9794:07708
07709:+00062:+00107:-00061:000941.9794:07709
07710:-00059:+00011:+00002:000941.9794:07710
07711:-00030:-00003:+00015:000941.9794:07711
07712:-00031:+00033:+00036:000941.9794:07712
07713:+00000:+00097:+00012:000941.9794:07713
07714:-00002:+00013:-00025:000941.9794:07714
07715:+00013:-00085:+00007:000941.9794:07715
07716:-00068:+00024:-00047:000941.9794:07716
07717:-00005:+00010:-00023:000941.9794:07717
07718:-00042:+00060:+00001:000941.9794:07718
07719:+00015:+00042:+00009:000941.9794:07719
07720:+00057:+00061:+00002:000941.9794:07720
07721:+00038:-00103:-00055:000941.9794:07721
07722:-00086:+00134:-00103:000941.9794:07722
07723:-00065:-00096:+00046:000941.9794:07723
07724:-00098:+00107:-00152:000941.9794:07724
07725:-00069:+00025:+00065:000941.9794:07725
07726:-00003:+00075:+00065:000941.9794:07726
07727:+00000:-00015:-00048:000966.0822:07727
07728:+00049:+00159:-00124:000966.0822:07728
07729:-00061:+00034:-00049:000966.0822:07729
07730:-00055:+00053:+00016:000966.0822:07730
07731:-00047:+00018:-00014:000966.0822:07731
07732:+00069:+00056:+00027:000966.0822:07732
07733:+00061:-00104:-00016:000966.0822:07733
07734:+00035:+00045:-00028:000966.0822:07734
07735:-00103:+00006:+00074:000966.0822:07735
07736:-00019:+00072:-00090:000966.0822:07736
07737:-00026:+00046:-00022:000966.0822:07737
07738:-00026:+00129:+00029:000966.0822:07738
07739:-00050:-00032:+00014:000966.0822:07739
07740:+00016:+00206:-00166:000966.0822:07740
07741:-00044:-00037:+00129:000966.0822:07741
07742:-00044:+00140:-00087:000966.0822:07742
07743:+00059:+00035:+00090:000966.0822:07743
07744:+00082:+00127:+00015:000966.0822:07744
07745:+00032:+00046:-00079:000966.0822:07745
07746:-00064:+00147:+00031:000966.0822:07746
07747:-00093:-00039:+00044:000997.4515:07747
07748:-00018:+00070:+00001:000997.4515:07748
07749:-00038:+00019:+00073:000997.4515:07749
07750:+00029:+00138:-00014:000997.4515:07750
07751:+00013:+00015:+00080:000997.4515:07751
07752:-00027:+00142:-00031:000997.4515:07752
07753:-00066:+00054:+00019:000997.4515:07753
07754:-00104:+00102:+00000:000997.4515:07754
07755:-00095:-00001:+00066:000997.4515:07755
07756:+00130:+00098:+00158:000997.4515:07756
07757:+00093:+00024:+00013:000997.4515:07757
07758:-00010:+00004:+00025:000997.4515:07758
07759:-00123:+00109:-00054:000997.4515:07759
07760:-00072:+00016:+00068:000997.4515:07760
07761:-00015:+00115:+00113:000997.4515:07761
07762:+00044:+00114:-00025:000997.4515:07762
07763:+00021:+00045:+00128:000997.4515:07763
07764:-00042:+00076:-00057:000997.4515:07764
07765:-00062:+00034:+00008:000997.4515:07765
07766:-00017:+00167:+00007:000997.4515:07766
07767:+00045:+00068:-00126:001019.3051:07767
07768:+00133:+00161:-00008:001019.3051:07768
07769:+00012:-00035:+00065:001019.3051:07769
07770:-00024:+00083:-00094:001019.3051:07770
07771:-00069:+00026:-00049:001019.3051:07771
07772:-00030:+00058:-00039:001019.3051:07772
07773:+00035:+00093:+00098:001019.3051:07773
07774:+00098:-00018:-00103:001019.3051:07774
07775:-00001:+00047:+00142:001019.3051:07775
07776:-00114:+00161:-00128:001019.3051:07776
07777:-00072:-00027:+00025:001019.3051:07777
07778:-00010:+00120:+00091:001019.3051:07778
07779:+00127:+00006:-00035:001019.3051:07779
07780:+00203:+00142:-00030:001019.3051:07780
07781:+00005:+00007:+00141:001019.3051:07781
07782:-00062:+00029:-00148:001019.3051:07782
07783:-00126:+00008:+00014:001019.3051:07783
07784:-00007:+00058:+00105:001019.3051:07784
07785:+00160:+00082:-00043:001019.3051:07785
07786:+00070:-00023:-00037:001028.1755:07786
07787:-00173:+00034:-00115:001028.1755:07787
07788:-00147:+00063:-00108:001028.1755:07788
07789:+00059:-00010:-00140:001028.1755:07789
07790:-00006:-00024:-00096:001028.1755:07790
07791:+00043:+00012:+00032:001028.1755:07791
07792:+00134:-00096:-00099:001028.1755:07792
07793:+00067:-00050:-00178:001028.1755:07793
07794:-00211:+00052:-00185:001028.1755:07794
07795:+00000:-00008:-00073:001028.1755:07795
07796:+00163:+00035:-00119:001028.1755:07796
07797:+00061:+00009:-00259:001028.1755:07797
07798:-00057:+00005:+00008:001028.1755:07798
07799:-00040:+00003:-00233:001028.1755:07799
07800:+00085:+00029:-00194:001028.1755:07800
07801:+00007:+00003:-00145:001028.1755:07801
07802:+00014:+00006:-00142:001028.1755:07802
07803:+00089:-00001:-00264:001028.1755:07803
07804:+00101:+00000:-00132:001028.1755:07804
07805:-00013:+00175:-00138:001028.1755:07805
07806:-00044:+00004:+00033:001035.8924:07806
07807:-00078:+00042:-00010:001035.8924:07807
07808:-00059:+00035:-00137:001035.8924:07808
07809:-00046:+00055:-00032:001035.8924:07809
07810:-00074:+00068:-00046:001035.8924:07810
07811:-00181:+00028:-00132:001035.8924:07811
07812:-00200:+00055:+00031:001035.8924:07812
07813:-00174:+00060:+00046:001035.8924:07813
07814:+00110:+00135:+00037:001035.8924:07814
07815:+00079:-00061:+00052:001035.8924:07815
07816:-00066:+00169:-00063:001035.8924:07816
07817:+00000:+00049:+00116:001035.8924:07817
07818:-00011:+00039:-00049:001035.8924:07818
07819:+00086:+00058:+00276:001035.8924:07819
07820:+00095:+00034:-00055:001035.8924:07820
07821:+00016:+00055:+00082:001035.8924:07821
07822:-00088:-00001:+00222:001035.8924:07822
07823:-00092:+00078:-00115:001035.8924:07823
07824:+00000:+00063:+00277:001035.8924:07824
07825:+00094:+00049:+00106:001043.5737:07825
07826:+00085:+00084:-00111:001043.5737:07826
07827:-00040:+00010:+00187:001043.5737:07827
07828:-00109:+00077:-00028:001043.5737:07828
07829:-00192:-00002:-00073:001043.5737:07829
07830:-00125:-00050:+00026:001043.5737:07830
07831:-00093:+00042:-00089:001043.5737:07831
07832:-00052:-00011:+00019:001043.5737:07832
07833:-00069:+00076:-00071:001043.5737:07833
07834:-00090:+00050:-00008:001043.5737:07834
07835:-00056:+00066:-00019:001043.5737:07835
07836:+00092:+00016:-00003:001043.5737:07836
07837:+00161:+00095:-00018:001043.5737:07837
07838:+00158:+00050:-00003:001043.5737:07838
07839:+00144:+00075:-00056:001043.5737:07839
07840:+00105:+00029:-00132:001043.5737:07840
07841:+00083:+00110:-00030:001043.5737:07841
07842:+00123:+00062:+00031:001043.5737:07842
07843:+00214:+00071:-00123:001043.5737:07843
07844:+00022:+00111:-00001:001044.7468:07844
07845:-00087:+00025:-00021:001044.7468:07845
07846:-00031:+00089:-00176:001044.7468:07846
07847:-00051:+00043:-00118:001044.7468:07847
07848:-00019:+00039:-00058:001044.7468:07848
07849:+00076:-00006:-00118:001044.7468:07849
07850:+00031:+00084:-00113:001044.7468:07850
07851:-00185:-00016:+00034:001044.7468:07851
07852:-00124:-00014:-00045:001044.7468:07852
07853:+00010:+00025:+00035:001044.7468:07853
07854:+00154:-00048:+00045:001044.7468:07854
07855:-00021:+00120:-00090:001044.7468:07855
07856:-00152:+00019:+00079:001044.7468:07856
07857:+00002:+00093:-00020:001044.7468:07857
07858:+00015:+00023:+00048:001044.7468:07858
07859:+00101:+00018:+00122:001044.7468:07859
07860:+00163:+00016:+00045:001044.7468:07860
07861:+00219:-00038:-00001:001044.7468:07861
07862:-00012:+00077:+00122:001044.7468:07862
07863:-00154:+00009:-00013:001045.5874:07863
07864:-00149:+00003:+00105:001045.5874:07864
07865:+00128:+00130:+00145:001045.5874:07865
07866:+00118:-00044:+00132:001045.5874:07866
07867:-00026:+00021:-00050:001045.5874:07867
07868:-00215:+00052:+00090:001045.5874:07868
07869:-00188:+00095:+00021:001045.5874:07869
07870:-00001:+00040:+00123:001045.5874:07870
07871:+00129:+00145:-00028:001045.5874:07871
07872:+00121:+00077:+00087:001045.5874:07872
07873:-00024:+00097:-00026:001045.5874:07873
07874:-00110:+00072:-00055:001045.5874:07874
07875:-00089:+00088:+00059:001045.5874:07875
07876:+00092:+00079:-00036:001045.5874:07876
07877:+00148:+00032:+00012:001045.5874:07877
07878:+00097:+00118:+00074:001045.5874:07878
07879:-00098:+00072:-00116:001045.5874:07879
07880:-00063:+00075:-00065:001045.5874:07880
07881:-00003:+00076:-00052:001045.5874:07881
07882:+00168:+00114:-00039:001046.2860:07882
07883:+00157:+00013:-00115:001046.2860:07883
07884:+00106:+00014:-00214:001046.2860:07884
07885:-00059:+00039:-00101:001046.2860:07885
07886:-00156:+00076:-00130:001046.2860:07886
07887:+00019:-00048:-00083:001046.2860:07887
07888:+00135:+00047:-00146:001046.2860:07888
07889:+00059:-00014:-00025:001046.2860:07889
07890:-00160:+00013:-00152:001046.2860:07890
07891:-00154:+00063:-00069:001046.2860:07891
07892:-00030:+00031:-00032:001046.2860:07892
07893:+00027:-00038:-00006:001046.2860:07893
07894:+00052:+00060:-00018:001046.2860:07894
07895:+00162:+00022:+00111:001046.2860:07895
07896:+00195:+00046:-00096:001046.2860:07896
07897:-00125:-00004:-00021:001046.2860:07897
07898:-00325:-00022:+00113:001046.2860:07898
07899:-00132:+00040:-00113:001046.2860:07899
07900:+00245:+00065:-00034:001046.2860:07900
07901:+00101:+00091:+00044:001043.0760:07901
07902:-00124:+00028:-00083:001043.0760:07902
07903:-00178:+00044:+00049:001043.0760:07903
07904:-00092:+00088:+00006:001043.0760:07904
07905:+00019:-00003:+00106:001043.0760:07905
07906:+00032:+00079:+00149:001043.0760:07906
07907:+00126:+00100:-00127:001043.0760:07907
07908:-00145:+00032:+00053:001043.0760:07908
07909:-00245:+00083:-00022:001043.0760:07909
07910:-00169:+00046:+00146:001043.0760:07910
07911:+00151:+00207:-00066:001043.0760:07911
07912:+00090:+00020:+00166:001043.0760:07912
07913:-00089:+00223:+00063:001043.0760:07913
07914:-00052:+00010:+00115:001043.0760:07914
07915:+00050:+00176:+00030:001043.0760:07915
07916:-00042:+00054:+00062:001043.0760:07916
07917:-00002:+00102:-00040:001043.0760:07917
07918:+00077:+00083:-00094:001043.0760:07918
07919:-00049:+00055:-00087:001043.0760:07919
07920:-00021:+00018:+00032:001042.0931:07920
07921:+00006:+00056:-00086:001042.0931:07921
07922:+00047:+00056:-00139:001042.0931:07922
07923:-00059:+00021:+00053:001042.0931:07923
07924:-00100:-00011:-00052:001042.0931:07924
07925:-00014:+00064:-00062:001042.0931:07925
07926:-00023:-00013:+00125:001042.0931:07926
07927:+00003:+00044:-00058:001042.0931:07927
07928:+00251:-00028:-00079:001042.0931:07928
07929:+00201:+00042:-00082:001042.0931:07929
07930:-00145:+00000:-00114:001042.0931:07930
07931:-00108:+00044:+00016:001042.0931:07931
07932:+00080:+00107:-00029:001042.0931:07932
07933:+00000:+00027:+00016:001042.0931:07933
07934:-00027:+00018:-00090:001042.0931:07934
07935:-00027:+00029:-00063:001042.0931:07935
07936:-00056:-00041:-00043:001042.0931:07936
07937:-00107:-00002:-00155:001042.0931:07937
07938:-00113:+00022:-00038:001042.0931:07938
07939:+00031:+00048:+00004:001042.0931:07939
07940:+00015:+00030:+00023:001043.6315:07940
07941:+00049:+00094:+00058:001043.6315:07941
07942:-00072:+00059:+00094:001043.6315:07942
07943:-00060:+00085:-00073:001043.6315:07943
07944:-00058:+00075:-00011:001043.6315:07944
07945:+00034:+00120:-00030:001043.6315:07945
07946:+00097:+00101:+00059:001043.6315:07946
07947:+00021:+00036:+00056:001043.6315:07947
07948:-00014:+00045:+00016:001043.6315:07948
07949:-00135:+00079:+00080:001043.6315:07949
07950:-00071:+00052:-00033:001043.6315:07950
07951:+00014:+00088:+00045:001043.6315:07951
07952:+00068:+00031:+00097:001043.6315:07952
07953:+00061:+00001:+00096:001043.6315:07953
07954:+00126:+00082:+00006:001043.6315:07954
07955:-00145:+00082:-00053:001043.6315:07955
07956:-00192:+00045:-00180:001043.6315:07956
07957:-00060:+00056:+00036:001043.6315:07957
07958:+00086:+00013:-00028:001043.6315:07958
07959:+00041:+00071:+00048:001033.4382:07959
07960:-00080:+00014:+00054:001033.4382:07960
07961:-00063:-00002:-00024:001033.4382:07961
07962:+00013:+00010:+00024:001033.4382:07962
07963:-00027:+00019:+00015:001033.4382:07963
07964:+00042:+00012:+00050:001033.4382:07964
07965:+00164:+00014:-00081:001033.4382:07965
07966:+00101:+00067:-00016:001033.4382:07966
07967:+00052:+00026:-00037:001033.4382:07967
07968:+00063:+00095:-00097:001033.4382:07968
07969:+00079:+00092:+00020:001033.4382:07969
07970:+00085:+00026:-00065:001033.4382:07970
07971:-00028:+00019:-00072:001033.4382:07971
07972:-00113:+00045:-00070:001033.4382:07972
07973:-00051:+00022:-00051:001033.4382:07973
07974:-00004:+00043:-00032:001033.4382:07974
07975:+00020:+00013:+00073:001033.4382:07975
07976:+00150:-00002:+00013:001033.4382:07976
07977:+00168:+00057:-00066:001033.4382:07977
07978:+00010:+00040:+00004:001033.4382:07978
07979:-00010:+00011:-00081:001015.5433:07979
07980:+00004:-00032:+00067:001015.5433:07980
07981:-00009:+00048:+00057:001015.5433:07981
07982:-00082:+00108:-00040:001015.5433:07982
07983:-00088:+00009:+00042:001015.5433:07983
07984:+00019:+00043:-00070:001015.5433:07984
07985:+00069:+00044:+00012:001015.5433:07985
07986:-00031:+00134:+00098:001015.5433:07986
07987:+00082:+00089:+00024:001015.5433:07987
07988:+00104:+00079:-00049:001015.5433:07988
07989:+00073:-00019:+00136:001015.5433:07989
07990:-00044:-00016:+00017:001015.5433:07990
07991:-00020:-00034:+00009:001015.5433:07991
07992:-00098:+00079:+00096:001015.5433:07992
07993:-00034:+00044:-00120:001015.5433:07993
07994:+00029:+00137:+00063:001015.5433:07994
07995:+00013:+00050:+00183:001015.5433:07995
07996:-00081:-00019:+00006:001015.5433:07996
07997:+00023:+00064:+00024:001015.5433:07997
07998:-00041:+00035:+00030:001015.5433:07998
07999:+00026:+00004:-00250:000992.2313:07999
08000:+00045:+00055:+00172:000992.2313:08000
08001:-00032:-00076:+00196:000992.2313:08001
08002:-00102:+00159:-00062:000992.2313:08002
08003:-00079:+00113:+00014:000992.2313:08003
08004:-00077:-00126:+00071:000992.2313:08004
08005:+00106:+00188:+00168:000992.2313:08005
08006:+00009:+00111:+00220:000992.2313:08006
08007:-00042:+00088:+00107:000992.2313:08007
08008:-00091:+00093:-00181:000992.2313:08008
08009:-00006:+00098:-00003:000992.2313:08009
08010:-00053:+00112:-00096:000992.2313:08010
08011:+00016:-00103:+00070:000992.2313:08011
08012:+00049:+00013:-00068:000992.2313:08012
08013:+00085:-00009:-00014:000992.2313:08013
08014:-00085:+00139:-00223:000992.2313:08014
08015:-00079:+00091:-00055:000992.2313:08015
08016:-00074:+00070:+00053:000992.2313:08016
08017:+00073:-00015:+00037:000992.2313:08017
08018:+00015:+00213:+00051:000992.2313:08018
08019:+00011:+00006:-00102:000965.3883:08019
08020:-00110:+00117:-00223:000965.3883:08020
08021:-00062:-00057:-00076:000965.3883:08021
08022:-00032:+00069:-00006:000965.3883:08022
08023:-00037:-00110:-00003:000965.3883:08023
08024:-00012:+00221:+00072:000965.3883:08024
08025:+00079:-00004:+00068:000965.3883:08025
08026:+00031:+00175:-00085:000965.3883:08026
08027:-00077:+00052:-00145:000965.3883:08027
08028:-00033:+00057:+00148:000965.3883:08028
08029:-00045:+00103:-00030:000965.3883:08029
08030:+00006:+00122:+00057:000965.3883:08030
08031:-00012:+00111:+00016:000965.3883:08031
08032:-00028:+00030:-00131:000965.3883:08032
08033:-00060:+00101:-00001:000965.3883:08033
08034:-00096:+00042:+00025:000965.3883:08034
08035:-00003:+00109:+00045:000965.3883:08035
08036:+00027:+00052:+00103:000965.3883:08036
08037:+00033:+00121:+00044:000965.3883:08037
08038:+00024:+00053:+00006:000965.3883:08038
08039:-00063:+00086:-00005:000965.3883:08039
08040:-00086:+00055:+00035:000965.3883:08040
08041:+00013:+00054:+00020:000944.2153:08041
08042:+00001:+00056:-00002:000944.2153:08042
08043:+00010:+00101:+00055:000944.2153:08043
08044:+00040:+00067:-00022:000944.2153:08044
08045:+00011:+00079:-00006:000944.2153:08045
08046:-00064:+00045:+00018:000944.2153:08046
08047:+00001:+00085:-00012:000944.2153:08047
08048:+00035:+00046:+00044:000944.2153:08048
08049:+00038:+00092:-00023:000944.2153:08049
08050:+00094:+00058:+00010:000944.2153:08050
08051:+00059:+00046:-00055:000944.2153:08051
08052:-00098:+00054:-00042:000944.2153:08052
08053:-00082:+00086:-00013:000944.2153:08053
08054:+00079:+00065:-00027:000944.2153:08054
08055:+00037:+00087:+00035:000944.2153:08055
08056:+00012:+00045:+00106:000944.2153:08056
08057:+00016:+00107:-00162:000944.2153:08057
08058:-00066:+00068:+00030:000944.2153:08058
08059:-00026:+00025:+00006:000944.2153:08059
08060:+00087:+00050:-00048:000944.2153:08060
08061:-00043:+00001:+00004:000944.2153:08061
08062:-00018:+00094:+00011:000929.2402:08062
08063:+00096:+00005:-00024:000929.2402:08063
08064:+00150:+00108:-00053:000929.2402:08064
08065:-00070:-00009:-00015:000929.2402:08065
08066:-00022:+00102:-00055:000929.2402:08066
08067:+00062:+00071:+00049:000929.2402:08067
08068:+00078:+00056:+00050:000929.2402:08068
08069:+00008:+00013:+00039:000929.2402:08069
08070:+00056:+00010:-00009:000929.2402:08070
08071:-00002:+00108:-00072:000929.2402:08071
08072:-00058:+00067:+00008:000929.2402:08072
08073:-00069:+00068:+00009:000929.2402:08073
08074:-00032:-00021:-00007:000929.2402:08074
08075:-00012:+00036:-00037:000929.2402:08075
08076:+00058:+00109:+00038:000929.2402:08076
08077:+00122:+00052:+00070:000929.2402:08077
08078:+00078:+00093:-00016:000929.2402:08078
08079:-00011:+00070:+00010:000929.2402:08079
08080:-00003:+00000:+00018:000929.2402:08080
08081:-00050:+00079:-00017:000929.2402:08081
08082:-00017:+00041:+00118:000929.2402:08082
08083:+00005:+00061:+00058:000929.2402:08083
08084:-00024:+00084:-00082:000934.6466:08084
08085:-00057:+00067:+00031:000934.6466:08085
08086:-00038:+00110:-00003:000934.6466:08086
08087:+00015:-00032:+00062:000934.6466:08087
08088:+00035:+00008:+00101:000934.6466:08088
08089:+00124:+00099:-00062:000934.6466:08089
08090:+00076:+00085:-00046:000934.6466:08090
08091:+00001:+00055:-00044:000934.6466:08091
08092:-00059:+00052:+00022:000934.6466:08092
08093:-00067:+00000:+00022:000934.6466:08093
08094:-00083:+00129:+00123:000934.6466:08094
08095:+00010:+00019:-00057:000934.6466:08095
08096:+00047:+00100:-00097:000934.6466:08096
08097:-00013:-00079:+00016:000934.6466:08097
08098:-00046:+00141:-00072:000934.6466:08098
08099:-00059:-00105:+00096:000934.6466:08099
08100:-00028:+00133:-00196:000934.6466:08100
08101:+00118:+00014:-00067:000934.6466:08101
08102:+00089:+00126:-00122:000934.6466:08102
08103:-00057:-00064:-00055:000934.6466:08103
08104:-00038:+00142:+00031:000969.3803:08104
08105:-00027:-00060:+00034:000969.3803:08105
08106:-00088:+00122:-00267:000969.3803:08106
08107:+00001:+00041:-00013:000969.3803:08107
08108:+00063:+00037:+00088:000969.3803:08108
08109:+00014:-00027:-00063:000969.3803:08109
08110:-00057:+00132:-00036:000969.3803:08110
08111:-00122:+00106:-00027:000969.3803:08111
08112:+00060:+00184:-00033:000969.3803:08112
08113:+00039:+00131:+00091:000969.3803:08113
08114:+00084:-00006:+00070:000969.3803:08114
08115:-00014:+00043:-00074:000969.3803:08115
08116:-00027:+00014:+00040:000969.3803:08116
08117:-00064:-00103:-00039:000969.3803:08117
08118:-00043:+00169:-00207:000969.3803:08118
08119:-00057:+00065:+00143:000969.3803:08119
08120:+00059:+00064:-00082:000969.3803:08120
08121:-00009:+00076:-00072:000969.3803:08121
08122:-00058:+00091:+00074:000969.3803:08122
08123:-00100:-00015:-00022:000969.3803:08123
08124:+00037:+00010:-00131:000996.2746:08124
08125:+00106:+00075:+00064:000996.2746:08125
08126:+00044:+00041:+00007:000996.2746:08126
08127:-00067:+00065:+00021:000996.2746:08127
08128:-00039:+00106:+00000:000996.2746:08128
08129:-00077:-00053:+00001:000996.2746:08129
08130:-00031:+00037:+00065:000996.2746:08130
08131:+00044:+00058:-00005:000996.2746:08131
08132:+00107:+00007:+00060:000996.2746:08132
08133:-00071:+00154:-00007:000996.2746:08133
08134:-00101:+00077:-00005:000996.2746:08134
08135:-00111:+00116:+00000:000996.2746:08135
08136:+00020:+00064:+00128:000996.2746:08136
08137:+00118:+00057:+00028:000996.2746:08137
08138:+00130:-00024:+00065:000996.2746:08138
08139:-00096:+00103:+00000:000996.2746:08139
08140:-00094:-00056:-00017:000996.2746:08140
08141:-00106:+00024:-00169:000996.2746:08141
08142:+00014:+00122:+00026:000996.2746:08142
08143:+00026:+00023:-00026:000996.2746:08143
08144:+00075:+00054:-00134:001015.5454:08144
08145:-00044:+00037:+00021:001015.5454:08145
08146:-00066:+00089:-00038:001015.5454:08146
08147:-00101:+00045:-00036:001015.5454:08147
08148:+00000:+00135:+00094:001015.5454:08148
08149:+00090:+00064:-00108:001015.5454:08149
08150:+00054:+00077:-00024:001015.5454:08150
08151:-00130:+00045:+00055:001015.5454:08151
08152:-00022:+00185:-00047:001015.5454:08152
08153:+00008:-00025:+00192:001015.5454:08153
08154:+00102:+00201:+00087:001015.5454:08154
08155:-00042:-00079:+00023:001015.5454:08155
08156:+00022:+00120:+00057:001015.5454:08156
08157:-00108:-00006:+00234:001015.5454:08157
08158:+00096:+00152:-00108:001015.5454:08158
08159:+00129:+00051:+00185:001015.5454:08159
08160:+00013:+00183:+00026:001015.5454:08160
08161:+00038:-00005:+00007:001015.5454:08161
08162:+00107:+00077:-00050:001015.5454:08162
08163:-00066:-00024:+00113:001028.2049:08163
08164:-00101:+00065:-00221:001028.2049:08164
08165:-00060:+00020:+00035:001028.2049:08165
08166:-00001:+00081:+00052:001028.2049:08166
08167:+00035:+00036:-00057:001028.2049:08167
08168:-00010:+00085:+00065:001028.2049:08168
08169:-00100:+00092:+00086:001028.2049:08169
08170:-00060:+00045:+00052:001028.2049:08170
08171:+00068:+00048:-00055:001028.2049:08171
08172:+00136:+00099:-00095:001028.2049:08172
08173:+00171:-00078:-00154:001028.2049:08173
08174:+00022:+00044:-00043:001028.2049:08174
08175:-00066:+00020:-00212:001028.2049:08175
08176:-00160:-00025:-00144:001028.2049:08176
08177:+00040:+00138:-00125:001028.2049:08177
08178:+00062:-00055:-00057:001028.2049:08178
08179:+00069:+00058:-00151:001028.2049:08179
08180:-00079:-00013:-00163:001028.2049:08180
08181:-00123:-00104:-00253:001028.2049:08181
08182:-00033:-00001:-00120:001028.2049:08182
08183:-00003:+00036:-00103:001036.5723:08183
08184:+00044:+00019:-00157:001036.5723:08184
08185:+00079:+00031:-00240:001036.5723:08185
08186:-00053:+00108:-00161:001036.5723:08186
08187:-00201:-00023:-00384:001036.5723:08187
08188:+00009:+00049:-00104:001036.5723:08188
08189:+00057:+00014:-00063:001036.5723:08189
08190:+00040:+00025:-00155:001036.5723:08190
08191:-00105:+00006:-00124:001036.5723:08191
08192:-00119:+00014:-00135:001036.5723:08192
08193:-00157:-00050:-00149:001036.5723:08193
08194:-00092:+00093:-00073:001036.5723:08194
08195:+00032:+00059:+00034:001036.5723:08195
08196:+00112:+00029:-00029:001036.5723:08196
08197:-00002:+00014:-00094:001036.5723:08197
08198:-00129:+00019:-00132:001036.5723:08198
08199:-00019:+00147:-00070:001036.5723:08199
08200:-00017:-00012:+00111:001036.5723:08200
08201:-00195:+00002:-00043:001036.5723:08201
08202:-00078:+00033:+00033:001040.4101:08202
08203:+00015:+00171:+00064:001040.4101:08203
08204:+00021:+00030:+00044:001040.4101:08204
08205:-00075:+00113:+00033:001040.4101:08205
08206:-00141:+00033:+00096:001040.4101:08206
08207:+00121:+00092:+00076:001040.4101:08207
08208:+00213:+00076:+00062:001040.4101:08208
08209:+00035:+00066:+00098:001040.4101:08209
08210:-00123:-00034:+00035:001040.4101:08210
08211:-00065:+00010:+00003:001040.4101:08211
08212:+00054:+00004:+00064:001040.4101:08212
08213:-00010:+00008:+00030:001040.4101:08213
08214:-00154:+00037:+00054:001040.4101:08214
08215:-00090:+00016:-00017:001040.4101:08215
08216:-00095:+00003:-00035:001040.4101:08216
08217:-00136:+00042:+00027:001040.4101:08217
08218:+00063:+00094:+00001:001040.4101:08218
08219:+00181:+00116:-00024:001040.4101:08219
08220:+00189:+00093:+00041:001040.4101:08220
08221:-00058:+00012:-00047:001047.3908:08221
08222:-00145:+00064:-00078:001047.3908:08222
08223:+00034:+00133:+00041:001047.3908:08223
08224:+00124:+00006:-00005:001047.3908:08224
08225:+00106:+00068:-00028:001047.3908:08225
08226:+00043:+00010:-00068:001047.3908:08226
08227:+00074:-00011:-00017:001047.3908:08227
08228:+00008:+00057:-00069:001047.3908:08228
08229:+00032:+00066:+00003:001047.3908:08229
08230:+00126:+00091:-00035:001047.3908:08230
08231:+00186:+00078:-00053:001047.3908:08231
08232:+00092:+00109:-00102:001047.3908:08232
08233:-00149:+00043:-00118:001047.3908:08233
08234:-00019:+00110:-00031:001047.3908:08234
08235:+00114:+00076:-00036:001047.3908:08235
08236:+00043:-00008:-00045:001047.3908:08236
08237:-00187:+00054:-00068:001047.3908:08237
08238:-00175:+00039:-00071:001047.3908:08238
08239:+00064:+00065:+00056:001047.3908:08239
08240:+00092:+00061:+00098:001051.6661:08240
08241:+00141:+00055:-00068:001051.6661:08241
08242:+00208:-00020:+00182:001051.6661:08242
08243:+00138:+00102:-00135:001051.6661:08243
08244:-00172:-00045:+00023:001051.6661:08244
08245:-00067:+00129:+00041:001051.6661:08245
08246:+00097:+00043:+00091:001051.6661:08246
08247:+00216:+00101:+00085:001051.6661:08247
08248:-00074:-00075:+00130:001051.6661:08248
08249:-00140:+00243:-00019:001051.6661:08249
08250:-00176:-00037:+00207:001051.6661:08250
08251:-00050:+00042:-00062:001051.6661:08251
08252:+00129:+00031:+00248:001051.6661:08252
08253:+00109:-00050:+00110:001051.6661:08253
08254:+00065:+00022:-00073:001051.6661:08254
08255:-00116:+00185:+00055:001051.6661:08255
08256:-00087:+00106:+00017:001051.6661:08256
08257:-00024:+00124:-00008:001051.6661:08257
08258:+00083:+00013:+00026:001051.6661:08258
08259:+00113:+00126:+00004:001048.4071:08259
08260:+00063:+00094:+00070:001048.4071:08260
08261:-00135:+00011:-00114:001048.4071:08261
08262:-00071:-00036:+00081:001048.4071:08262
08263:+00085:+00068:-00050:001048.4071:08263
08264:+00193:+00057:-00009:001048.4071:08264
08265:+00135:-00004:-00113:001048.4071:08265
08266:-00002:+00071:-00104:001048.4071:08266
08267:-00046:-00049:+00101:001048.4071:08267
08268:+00014:+00009:-00009:001048.4071:08268
08269:+00080:+00087:-00130:001048.4071:08269
08270:+00104:+00013:+00055:001048.4071:08270
08271:+00012:+00098:-00107:001048.4071:08271
08272:-00115:+00026:-00097:001048.4071:08272
08273:-00120:+00067:-00032:001048.4071:08273
08274:-00003:+00031:-00040:001048.4071:08274
08275:+00162:+00032:+00019:001048.4071:08275
08276:+00159:+00085:+00016:001048.4071:08276
08277:-00036:-00039:+00025:001048.4071:08277
08278:-00121:+00051:-00156:001046.5019:08278
08279:-00109:+00010:+00029:001046.5019:08279
08280:-00052:+00048:+00018:001046.5019:08280
08281:+00039:+00061:-00014:001046.5019:08281
08282:+00089:+00059:+00087:001046.5019:08282
08283:-00106:+00108:+00013:001046.5019:08283
08284:-00150:+00081:+00055:001046.5019:08284
08285:-00059:+00060:+00076:001046.5019:08285
08286:+00095:+00054:-00012:001046.5019:08286
08287:+00179:+00128:+00066:001046.5019:08287
08288:+00033:-00048:+00052:001046.5019:08288
08289:-00059:+00087:-00151:001046.5019:08289
08290:-00136:+00042:+00172:001046.5019:08290
08291:-00079:+00079:-00003:001046.5019:08291
08292:-00063:+00059:+00079:001046.5019:08292
08293:+00056:+00087:+00062:001046.5019:08293
08294:+00008:+00115:-00031:001046.5019:08294
08295:-00028:+00080:-00011:001046.5019:08295
08296:-00165:+00036:-00006:001046.5019:08296
08297:-00093:+00134:+00014:001046.2886:08297
08298:+00062:+00068:+00039:001046.2886:08298
08299:+00069:+00095:-00025:001046.2886:08299
08300:+00036:+00087:-00111:001046.2886:08300
08301:-00102:-00013:-00128:001046.2886:08301
08302:-00065:+00216:-00009:001046.2886:08302
08303:-00042:+00162:+00090:001046.2886:08303
08304:-00016:-00031:-00017:001046.2886:08304
08305:-00086:+00148:-00061:001046.2886:08305
08306:-00020:+00057:-00107:001046.2886:08306
08307:-00016:+00007:+00018:001046.2886:08307
08308:-00025:+00063:-00106:001046.2886:08308
08309:+00033:-00062:+00000:001046.2886:08309
08310:+00066:+00087:-00077:001046.2886:08310
08311:+00042:-00003:-00082:001046.2886:08311
08312:-00041:+00061:-00048:001046.2886:08312
08313:-00083:+00030:-00034:001046.2886:08313
08314:-00047:+00112:-00185:001046.2886:08314
08315:+00079:-00009:+00110:001046.2886:08315
08316:+00010:+00050:-00049:001046.2886:08316
08317:-00076:+00035:-00022:001043.0695:08317
08318:-00143:-00016:+00022:001043.0695:08318
08319:-00045:+00029:-00089:001043.0695:08319
08320:-00051:-00029:+00126:001043.0695:08320
08321:+00022:+00109:-00140:001043.0695:08321
08322:+00033:-00012:+00112:001043.0695:08322
08323:-00007:+00120:-00145:001043.0695:08323
08324:-00109:+00026:+00076:001043.0695:08324
08325:-00126:+00072:-00125:001043.0695:08325
08326:+00064:+00075:+00022:001043.0695:08326
08327:+00093:+00171:+00060:001043.0695:08327
08328:+00000:+00150:-00019:001043.0695:08328
08329:-00097:-00057:+00039:001043.0695:08329
08330:-00011:+00037:-00161:001043.0695:08330
08331:+00026:+00099:-00039:001043.0695:08331
08332:+00032:+00060:-00004:001043.0695:08332
08333:-00001:+00135:-00050:001043.0695:08333
08334:+00248:-00089:-00017:001043.0695:08334
08335:+00139:+00190:-00123:001043.0695:08335
08336:-00270:-00094:+00000:001042.0345:08336
08337:-00018:+00153:-00067:001042.0345:08337
08338:+00166:+00014:+00111:001042.0345:08338
08339:+00038:+00068:+00080:001042.0345:08339
08340:-00238:+00090:-00091:001042.0345:08340
08341:-00203:-00079:+00119:001042.0345:08341
08342:+00112:+00160:-00246:001042.0345:08342
08343:+00112:+00055:+00017:001042.0345:08343
08344:+00001:+00076:-00023:001042.0345:08344
08345:+00063:+00054:+00004:001042.0345:08345
08346:+00024:-00110:+00068:001042.0345:08346
08347:-00085:+00095:+00027:001042.0345:08347
08348:-00086:-00056:+00096:001042.0345:08348
08349:+00240:-00028:-00132:001042.0345:08349
08350:+00201:+00113:-00055:001042.0345:08350
08351:-00152:+00037:+00061:001042.0345:08351
08352:-00285:+00014:-00053:001042.0345:08352
08353:+00044:+00196:-00139:001042.0345:08353
08354:+00113:-00038:+00186:001042.0345:08354
08355:+00142:+00025:-00197:001043.6257:08355
08356:-00042:+00056:+00084:001043.6257:08356
08357:+00053:+00045:-00065:001043.6257:08357
08358:+00026:-00027:-00075:001043.6257:08358
08359:-00247:-00050:+00008:001043.6257:08359
08360:-00222:+00046:-00137:001043.6257:08360
08361:+00127:+00062:-00002:001043.6257:08361
08362:+00116:+00066:-00034:001043.6257:08362
08363:-00114:+00043:-00019:001043.6257:08363
08364:-00164:+00164:+00055:001043.6257:08364
08365:-00098:+00018:+00094:001043.6257:08365
08366:+00127:+00032:-00013:001043.6257:08366
08367:+00009:+00057:+00038:001043.6257:08367
08368:+00092:+00034:+00064:001043.6257:08368
08369:+00139:-00018:-00006:001043.6257:08369
08370:-00031:+00135:-00212:001043.6257:08370
08371:-00202:-00080:+00059:001043.6257:08371
08372:-00116:+00039:-00070:001043.6257:08372
08373:-00004:-00018:+00035:001043.6257:08373
08374:+00128:+00092:+00005:001032.5858:08374
08375:-00129:-00066:+00033:001032.5858:08375
08376:-00093:+00125:-00121:001032.5858:08376
08377:-00043:+00055:+00076:001032.5858:08377
08378:-00075:+00032:+00039:001032.5858:08378
08379:+00001:+00086:+00038:001032.5858:08379
08380:+00124:+00073:+00041:001032.5858:08380
08381:+00076:+00047:+00034:001032.5858:08381
08382:-00079:+00124:-00187:001032.5858:08382
08383:-00084:-00019:+00067:001032.5858:08383
08384:-00070:+00031:-00040:001032.5858:08384
08385:+00082:+00025:-00046:001032.5858:08385
08386:-00070:+00086:-00034:001032.5858:08386
08387:-00092:-00099:-00053:001032.5858:08387
08388:-00101:+00018:-00170:001032.5858:08388
08389:+00014:+00093:-00093:001032.5858:08389
08390:-00099:+00028:-00051:001032.5858:08390
08391:+00053:+00082:-00051:001032.5858:08391
08392:+00052:+00001:-00070:001032.5858:08392
08393:-00002:+00048:+00019:001032.5858:08393
08394:-00181:+00049:+00005:001020.5812:08394
08395:-00079:+00030:+00026:001020.5812:08395
08396:+00011:+00052:+00122:001020.5812:08396
08397:-00002:+00071:-00064:001020.5812:08397
08398:-00059:+00075:+00004:001020.5812:08398
08399:+00026:+00076:-00003:001020.5812:08399
08400:-00012:+00033:+00026:001020.5812:08400
08401:-00056:+00087:+00071:001020.5812:08401
08402:-00043:+00040:+00056:001020.5812:08402
08403:+00112:+00071:+00105:001020.5812:08403
08404:+00047:+00066:-00028:001020.5812:08404
08405:-00030:+00039:-00116:001020.5812:08405
08406:-00120:+00055:-00038:001020.5812:08406
08407:-00117:-00020:-00012:001020.5812:08407
08408:+00021:+00107:+00022:001020.5812:08408
08409:+00057:+00041:+00021:001020.5812:08409
08410:-00074:+00070:-00002:001020.5812:08410
08411:-00046:+00048:-00002:001020.5812:08411
08412:-00116:+00042:-00043:001020.5812:08412
08413:-00078:+00022:+00043:001020.5812:08413
08414:-00040:+00058:-00045:001006.0438:08414
08415:+00119:+00089:+00067:001006.0438:08415
08416:+00074:+00024:+00046:001006.0438:08416
08417:+00078:+00107:-00052:001006.0438:08417
08418:-00092:+00066:+00042:001006.0438:08418
08419:-00118:+00010:+00029:001006.0438:08419
08420:+00004:+00083:+00009:001006.0438:08420
08421:+00100:+00081:+00044:001006.0438:08421
08422:+00020:+00044:+00029:001006.0438:08422
08423:+00009:+00114:+00010:001006.0438:08423
08424:-00032:+00042:-00013:001006.0438:08424
08425:-00009:+00124:+00042:001006.0438:08425
08426:+00011:+00039:+00031:001006.0438:08426
08427:+00153:+00084:-00038:001006.0438:08427
08428:+00102:+00048:+00014:001006.0438:08428
08429:+00021:+00106:-00077:001006.0438:08429
08430:-00072:+00023:-00025:001006.0438:08430
08431:-00134:+00046:+00047:001006.0438:08431
08432:+00021:+00039:-00008:001006.0438:08432
08433:+00103:+00059:+00014:001006.0438:08433
08434:+00016:+00057:-00036:000987.0708:08434
08435:-00015:+00101:-00030:000987.0708:08435
08436:-00037:+00081:-00053:000987.0708:08436
08437:-00023:+00025:+00074:000987.0708:08437
08438:-00024:+00025:+00016:000987.0708:08438
08439:+00140:+00053:+00020:000987.0708:08439
08440:+00071:+00028:-00003:000987.0708:08440
08441:+00021:+00000:-00038:000987.0708:08441
08442:-00091:+00095:+00031:000987.0708:08442
08443:+00021:+00014:+00056:000987.0708:08443
08444:+00079:+00109:+00008:000987.0708:08444
08445:+00080:+00061:+00002:000987.0708:08445
08446:-00069:+00045:-00011:000987.0708:08446
08447:-00027:-00009:+00042:000987.0708:08447
08448:-00027:+00102:+00047:000987.0708:08448
08449:+00029:-00065:+00114:000987.0708:08449
08450:+00023:+00119:+00025:000987.0708:08450
08451:+00155:+00083:+00049:000987.0708:08451
08452:+00140:+00069:+00024:000987.0708:08452
08453:-00049:+00125:+00015:000987.0708:08453
08454:-00084:+00043:+00116:000980.1690:08454
08455:+00006:+00087:-00095:000980.1690:08455
08456:+00090:+00055:+00012:000980.1690:08456
08457:+00077:+00076:-00007:000980.1690:08457
08458:+00091:+00063:-00051:000980.1690:08458
08459:-00022:+00004:+00042:000980.1690:08459
08460:-00143:+00040:-00014:000980.1690:08460
08461:-00051:+00086:-00114:000980.1690:08461
08462:+00016:+00123:+00045:000980.1690:08462
08463:+00040:+00052:-00061:000980.1690:08463
08464:+00196:+00147:-00063:000980.1690:08464
08465:+00015:+00116:+00002:000980.1690:08465
08466:-00088:+00062:-00176:000980.1690:08466
08467:-00078:+00040:-00035:000980.1690:08467
08468:-00104:-00005:+00050:000980.1690:08468
08469:-00022:+00103:-00065:000980.1690:08469
08470:+00026:+00054:+00014:000980.1690:08470
08471:-00002:+00050:+00027:000980.1690:08471
08472:-00060:+00017:-00075:000980.1690:08472
08473:-00043:+00088:-00077:000980.1690:08473
08474:-00054:+00109:-00003:000980.1690:08474
08475:+00023:+00036:+00023:000981.1897:08475
08476:+00106:+00076:-00072:000981.1897:08476
08477:-00056:-00033:+00032:000981.1897:08477
08478:-00147:+00055:-00079:000981.1897:08478
08479:-00105:+00034:-00001:000981.1897:08479
08480:-00040:+00035:+00020:000981.1897:08480
08481:+00034:+00070:-00058:000981.1897:08481
08482:+00063:+00078:+00006:000981.1897:08482
08483:-00034:-00075:-00037:000981.1897:08483
08484:-00083:+00059:-00128:000981.1897:08484
08485:-00076:-00056:+00137:000981.1897:08485
08486:-00081:+00116:-00157:000981.1897:08486
08487:-00025:+00017:+00109:000981.1897:08487
08488:+00094:+00173:+00025:000981.1897:08488
08489:+00033:-00103:+00004:000981.1897:08489
08490:-00070:+00106:-00077:000981.1897:08490
08491:-00130:-00016:-00010:000981.1897:08491
08492:-00059:+00032:+00004:000981.1897:08492
08493:+00041:+00052:-00008:000981.1897:08493
08494:-00026:+00105:-00008:000981.1897:08494
08495:-00064:+00032:+00011:000995.0627:08495
08496:-00063:+00190:-00170:000995.0627:08496
08497:-00012:-00048:+00084:000995.0627:08497
08498:-00072:+00128:-00068:000995.0627:08498
08499:+00036:-00015:+00033:000995.0627:08499
08500:+00108:+00143:-00037:000995.0627:08500
08501:+00058:-00064:+00013:000995.0627:08501
08502:-00078:+00129:-00143:000995.0627:08502
08503:-00109:-00023:+00029:000995.0627:08503
08504:-00032:+00074:-00029:000995.0627:08504
08505:+00079:+00038:-00007:000995.0627:08505
08506:+00064:+00068:-00016:000995.0627:08506
08507:-00001:-00050:-00022:000995.0627:08507
08508:-00086:+00098:-00079:000995.0627:08508
08509:-00112:+00006:+00023:000995.0627:08509
08510:-00050:+00081:-00060:000995.0627:08510
08511:+00160:+00083:+00031:000995.0627:08511
08512:+00140:+00139:-00045:000995.0627:08512
08513:-00008:+00016:+00079:000995.0627:08513
08514:-00053:+00064:-00012:000995.0627:08514
08515:-00059:+00014:-00112:001015.5610:08515
08516:-00088:+00077:+00056:001015.5610:08516
08517:+00047:-00017:+00013:001015.5610:08517
08518:+00072:+00097:-00169:001015.5610:08518
08519:-00014:+00028:+00114:001015.5610:08519
08520:-00087:+00105:-00099:001015.5610:08520
08521:-00050:+00055:-00088:001015.5610:08521
08522:-00041:+00058:+00095:001015.5610:08522
08523:+00105:+00040:-00025:001015.5610:08523
08524:+00123:-00022:-00035:001015.5610:08524
08525:+00073:-00051:+00043:001015.5610:08525
08526:-00141:+00178:-00064:001015.5610:08526
08527:-00086:+00016:+00021:001015.5610:08527
08528:-00004:+00110:+00090:001015.5610:08528
08529:+00156:+00028:+00057:001015.5610:08529
08530:+00015:+00079:+00027:001015.5610:08530
08531:-00104:+00085:-00081:001015.5610:08531
08532:-00107:+00062:-00068:001015.5610:08532
08533:-00012:+00102:+00013:001015.5610:08533
08534:+00087:+00068:+00133:001027.9486:08534
08535:+00171:+00044:-00014:001027.9486:08535
08536:+00056:+00058:+00050:001027.9486:08536
08537:-00104:+00067:+00158:001027.9486:08537
08538:+00010:+00124:+00020:001027.9486:08538
08539:+00177:-00004:-00071:001027.9486:08539
08540:-00038:+00139:-00081:001027.9486:08540
08541:-00090:+00074:+00005:001027.9486:08541
08542:+00075:+00033:+00091:001027.9486:08542
08543:+00053:+00060:-00088:001027.9486:08543
08544:+00014:+00059:+00000:001027.9486:08544
08545:-00135:+00029:-00036:001027.9486:08545
08546:+00139:+00055:+00106:001027.9486:08546
08547:+00240:+00139:-00015:001027.9486:08547
08548:+00038:+00007:+00018:001027.9486:08548
08549:-00123:+00080:-00050:001027.9486:08549
08550:-00104:-00095:-00163:001027.9486:08550
08551:+00006:+00011:-00055:001027.9486:08551
08552:+00026:+00025:-00216:001027.9486:08552
08553:+00011:-00091:-00332:001033.4859:08553
08554:-00030:+00080:-00085:001033.4859:08554
08555:-00092:+00008:-00264:001033.4859:08555
08556:-00069:-00014:-00128:001033.4859:08556
08557:+00004:-00049:-00127:001033.4859:08557
08558:+00153:+00019:-00119:001033.4859:08558
08559:+00116:-00129:-00090:001033.4859:08559
08560:+00029:-00049:-00237:001033.4859:08560
08561:-00257:-00038:-00026:001033.4859:08561
08562:-00024:+00037:-00076:001033.4859:08562
08563:+00172:-00002:-00126:001033.4859:08563
08564:+00107:+00084:-00100:001033.4859:08564
08565:-00113:+00016:+00020:001033.4859:08565
08566:-00068:+00180:-00158:001033.4859:08566
08567:+00020:-00068:-00011:001033.4859:08567
08568:-00200:-00016:-00099:001033.4859:08568
08569:-00115:+00010:-00099:001033.4859:08569
08570:+00045:+00107:-00044:001033.4859:08570
08571:+00066:+00025:-00086:001033.4859:08571
08572:-00095:+00117:-00118:001033.4859:08572
08573:-00096:+00078:-00011:001040.3521:08573
08574:-00004:+00076:+00033:001040.3521:08574
08575:-00007:+00101:-00072:001040.3521:08575
08576:-00234:-00013:-00007:001040.3521:08576
08577:-00235:+00012:-00026:001040.3521:08577
08578:-00083:+00013:+00020:001040.3521:08578
08579:-00054:+00012:+00044:001040.3521:08579
08580:-00068:-00010:+00052:001040.3521:08580
08581:+00027:+00107:-00007:001040.3521:08581
08582:+00066:+00060:+00018:001040.3521:08582
08583:+00030:+00078:+00005:001040.3521:08583
08584:-00105:+00049:+00010:001040.3521:08584
08585:-00061:+00027:+00094:001040.3521:08585
08586:+00125:+00059:+00117:001040.3521:08586
08587:+00039:-00012:+00045:001040.3521:08587
08588:+00019:-00003:+00042:001040.3521:08588
08589:-00077:+00005:+00045:001040.3521:08589
08590:-00063:-00001:+00010:001040.3521:08590
08591:-00039:+00000:+00070:001040.3521:08591
08592:+00036:+00026:+00016:001045.4433:08592
08593:+00081:+00067:+00030:001045.4433:08593
08594:+00011:+00092:-00022:001045.4433:08594
08595:-00133:+00083:-00021:001045.4433:08595
08596:-00124:+00068:+00008:001045.4433:08596
08597:-00040:+00104:-00029:001045.4433:08597
08598:+00062:+00088:-00024:001045.4433:08598
08599:+00094:+00076:-00023:001045.4433:08599
08600:-00054:+00061:-00062:001045.4433:08600
08601:-00058:+00071:-00023:001045.4433:08601
08602:+00027:+00066:-00033:001045.4433:08602
08603:+00106:+00019:+00081:001045.4433:08603
08604:+00172:+00125:+00013:001045.4433:08604
08605:+00206:+00032:-00025:001045.4433:08605
08606:+00129:+00055:-00068:001045.4433:08606
08607:-00067:+00149:-00003:001045.4433:08607
08608:-00108:-00032:-00024:001045.4433:08608
08609:-00008:+00253:+00012:001045.4433:08609
08610:+00148:-00013:-00136:001045.4433:08610
08611:+00105:+00215:-00253:001045.7730:08611
08612:-00130:-00093:+00197:001045.7730:08612
08613:-00007:+00059:-00137:001045.7730:08613
08614:+00080:-00039:-00082:001045.7730:08614
08615:+00024:+00038:+00047:001045.7730:08615
08616:+00070:-00035:+00054:001045.7730:08616
08617:+00190:+00116:-00061:001045.7730:08617
08618:+00012:-00034:+00031:001045.7730:08618
08619:-00160:+00192:+00021:001045.7730:08619
08620:-00172:+00028:+00120:001045.7730:08620
08621:+00092:-00006:-00014:001045.7730:08621
08622:+00052:+00104:+00013:001045.7730:08622
08623:-00052:-00006:+00001:001045.7730:08623
08624:+00032:+00061:+00050:001045.7730:08624
08625:+00015:+00024:+00040:001045.7730:08625
08626:+00004:-00051:+00231:001045.7730:08626
08627:+00095:+00068:-00015:001045.7730:08627
08628:+00136:-00034:+00025:001045.7730:08628
08629:+00028:+00123:+00067:001045.7730:08629
08630:-00109:+00012:-00052:001048.2995:08630
08631:-00176:-00057:+00092:001048.2995:08631
08632:+00150:+00216:-00007:001048.2995:08632
08633:+00087:-00003:+00096:001048.2995:08633
08634:-00046:+00157:-00059:001048.2995:08634
08635:-00156:+00059:+00080:001048.2995:08635
08636:-00116:+00104:+00044:001048.2995:08636
08637:+00013:+00092:+00002:001048.2995:08637
08638:+00124:+00114:-00047:001048.2995:08638
08639:+00141:+00012:+00091:001048.2995:08639
08640:+00063:+00108:-00127:001048.2995:08640
08641:-00135:+00108:-00053:001048.2995:08641
08642:-00223:+00121:-00012:001048.2995:08642
08643:+00015:+00027:-00043:001048.2995:08643
08644:+00263:-00001:-00001:001048.2995:08644
08645:+00292:+00056:+00128:001048.2995:08645
08646:-00240:-00037:-00099:001048.2995:08646
08647:-00300:+00052:-00076:001048.2995:08647
08648:-00137:+00064:-00003:001048.2995:08648
08649:+00218:+00027:-00087:001047.2100:08649
08650:+00173:+00029:-00123:001047.2100:08650
08651:+00110:+00043:-00026:001047.2100:08651
08652:-00007:-00047:-00053:001047.2100:08652
08653:-00114:+00054:-00056:001047.2100:08653
08654:-00197:+00001:-00052:001047.2100:08654
08655:-00044:+00042:-00015:001047.2100:08655
08656:+00155:-00028:+00059:001047.2100:08656
08657:-00138:+00063:-00142:001047.2100:08657
08658:-00144:+00053:-00034:001047.2100:08658
08659:-00008:+00064:-00063:001047.2100:08659
08660:-00097:-00032:-00006:001047.2100:08660
08661:-00121:+00117:+00155:001047.2100:08661
08662:+00104:-00010:+00132:001047.2100:08662
08663:+00210:+00012:-00013:001047.2100:08663
08664:-00075:+00129:+00074:001047.2100:08664
08665:-00333:-00025:+00089:001047.2100:08665
08666:-00083:+00073:-00006:001047.2100:08666
08667:+00150:+00080:-00013:001047.2100:08667
08668:+00008:+00106:-00018:001043.9544:08668
08669:-00164:+00070:-00067:001043.9544:08669
08670:-00146:+00035:+00041:001043.9544:08670
08671:-00106:+00074:+00062:001043.9544:08671
08672:+00039:+00126:-00034:001043.9544:08672
08673:+00108:+00109:+00124:001043.9544:08673
08674:+00073:+00081:-00015:001043.9544:08674
08675:+00005:+00036:-00031:001043.9544:08675
08676:-00119:+00070:-00070:001043.9544:08676
08677:-00113:+00121:-00134:001043.9544:08677
08678:-00043:+00095:+00155:001043.9544:08678
08679:+00013:+00098:-00083:001043.9544:08679
08680:+00023:+00122:-00038:001043.9544:08680
08681:-00095:+00041:-00034:001043.9544:08681
08682:-00162:-00054:-00047:001043.9544:08682
08683:-00016:+00125:+00100:001043.9544:08683
08684:+00102:-00050:+00150:001043.9544:08684
08685:+00180:+00112:-00064:001043.9544:08685
08686:-00087:+00040:+00031:001043.9544:08686
08687:-00118:-00002:+00060:001042.9422:08687
08688:-00011:+00008:-00041:001042.9422:08688
08689:+00031:+00067:-00051:001042.9422:08689
08690:+00002:+00060:-00078:001042.9422:08690
08691:-00014:+00003:-00026:001042.9422:08691
08692:-00041:+00087:-00136:001042.9422:08692
08693:-00092:+00062:-00037:001042.9422:08693
08694:-00095:+00050:+00018:001042.9422:08694
08695:+00035:+00013:+00023:001042.9422:08695
08696:+00106:+00094:+00109:001042.9422:08696
08697:+00040:-00016:+00087:001042.9422:08697
08698:+00004:+00036:-00033:001042.9422:08698
08699:+00010:+00045:+00014:001042.9422:08699
08700:-00027:+00074:-00041:001042.9422:08700
08701:-00077:+00073:+00082:001042.9422:08701
08702:-00022:+00043:-00055:001042.9422:08702
08703:+00114:+00077:-00020:001042.9422:08703
08704:+00090:+00036:+00029:001042.9422:08704
08705:-00032:+00029:-00069:001042.9422:08705
08706:-00061:+00073:+00014:001042.9422:08706
08707:-00001:+00029:+00113:001040.0856:08707
08708:+00146:+00040:-00004:001040.0856:08708
08709:+00213:+00030:-00001:001040.0856:08709
08710:-00004:+00078:+00013:001040.0856:08710
08711:-00086:+00064:-00031:001040.0856:08711
08712:-00018:+00115:+00038:001040.0856:08712
08713:+00046:+00012:+00053:001040.0856:08713
08714:+00048:+00054:+00028:001040.0856:08714
08715:+00025:+00033:+00025:001040.0856:08715
08716:-00057:+00121:-00039:001040.0856:08716
08717:-00046:+00115:+00021:001040.0856:08717
08718:-00026:+00065:-00047:001040.0856:08718
08719:+00103:+00126:-00087:001040.0856:08719
08720:+00179:+00114:+00015:001040.0856:08720
08721:+00221:+00018:+00027:001040.0856:08721
08722:+00037:+00011:-00028:001040.0856:08722
08723:-00026:+00023:-00049:001040.0856:08723
08724:-00109:+00004:-00054:001040.0856:08724
08725:+00020:+00067:-00080:001040.0856:08725
08726:+00072:+00084:+00031:001014.7136:08726
08727:-00049:+00059:+00031:001014.7136:08727
08728:-00124:+00018:-00037:001014.7136:08728
08729:-00009:+00076:-00060:001014.7136:08729
08730:+00025:-00080:+00058:001014.7136:08730
08731:+00037:+00060:-00079:001014.7136:08731
08732:+00112:+00122:-00029:001014.7136:08732
08733:+00092:+00081:-00070:001014.7136:08733
08734:+00013:+00034:-00083:001014.7136:08734
08735:-00067:+00041:-00004:001014.7136:08735
08736:-00097:-00042:+00189:001014.7136:08736
08737:-00101:+00094:-00116:001014.7136:08737
08738:+00020:+00040:-00184:001014.7136:08738
08739:-00005:-00018:-00118:001014.7136:08739
08740:-00049:-00051:+00045:001014.7136:08740
08741:-00010:+00107:+00046:001014.7136:08741
08742:-00031:-00022:+00019:001014.7136:08742
08743:+00028:+00111:-00187:001014.7136:08743
08744:+00083:-00014:-00190:001014.7136:08744
08745:-00009:-00023:+00129:001014.7136:08745
08746:-00062:-00036:+00023:001014.7136:08746
08747:-00056:+00069:+00075:000991.1312:08747
08748:-00133:+00023:-00085:000991.1312:08748
08749:-00029:+00160:-00134:000991.1312:08749
08750:+00033:+00031:-00081:000991.1312:08750
08751:-00006:+00008:+00038:000991.1312:08751
08752:-00032:+00002:+00019:000991.1312:08752
08753:-00008:+00098:-00017:000991.1312:08753
08754:-00123:-00034:-00067:000991.1312:08754
08755:-00027:+00138:-00162:000991.1312:08755
08756:+00056:+00065:+00107:000991.1312:08756
08757:+00016:+00060:+00050:000991.1312:08757
08758:-00095:+00029:+00080:000991.1312:08758
08759:-00058:+00099:-00100:000991.1312:08759
08760:-00167:+00022:-00070:000991.1312:08760
08761:-00048:+00029:+00088:000991.1312:08761
08762:+00019:-00021:-00031:000991.1312:08762
08763:-00102:+00036:+00060:000991.1312:08763
08764:-00182:+00085:-00024:000991.1312:08764
08765:-00034:+00112:-00055:000991.1312:08765
08766:+00011:+00001:-00032:000991.1312:08766
08767:-00010:+00039:+00014:000966.4671:08767
08768:+00065:+00042:+00069:000966.4671:08768
08769:+00125:+00039:+00022:000966.4671:08769
08770:-00060:+00098:-00043:000966.4671:08770
08771:-00135:+00040:-00041:000966.4671:08771
08772:-00055:+00081:-00021:000966.4671:08772
08773:+00021:+00011:-00021:000966.4671:08773
08774:+00065:+00048:-00070:000966.4671:08774
08775:-00019:+00094:+00001:000966.4671:08775
08776:-00105:+00094:+00070:000966.4671:08776
08777:-00091:+00054:-00005:000966.4671:08777
08778:-00026:+00057:-00003:000966.4671:08778
08779:-00098:+00036:-00022:000966.4671:08779
08780:-00035:+00051:+00035:000966.4671:08780
08781:+00119:+00085:-00006:000966.4671:08781
08782:+00054:+00037:+00074:000966.4671:08782
08783:-00083:+00046:-00010:000966.4671:08783
08784:-00035:+00050:+00018:000966.4671:08784
08785:-00031:-00022:-00056:000966.4671:08785
08786:-00099:+00077:+00069:000966.4671:08786
08787:+00055:+00067:-00015:000966.4671:08787
08788:+00083:+00003:-00018:000941.0440:08788
08789:-00086:+00076:-00044:000941.0440:08789
08790:-00059:+00066:+00001:000941.0440:08790
08791:+00021:+00106:+00006:000941.0440:08791
08792:-00008:+00014:+00020:000941.0440:08792
08793:+00016:+00099:+00035:000941.0440:08793
08794:+00075:+00038:-00015:000941.0440:08794
08795:+00007:+00039:+00021:000941.0440:08795
08796:-00051:+00059:-00017:000941.0440:08796
08797:-00018:+00048:+00033:000941.0440:08797
08798:-00017:+00112:+00015:000941.0440:08798
08799:+00033:+00041:+00080:000941.0440:08799
08800:+00059:+00100:-00081:000941.0440:08800
08801:+00049:+00029:-00031:000941.0440:08801
08802:-00070:+00065:+00001:000941.0440:08802
08803:+00035:+00040:-00003:000941.0440:08803
08804:+00136:+00061:-00025:000941.0440:08804
08805:-00040:+00038:+00029:000941.0440:08805
08806:+00061:+00084:-00013:000941.0440:08806
08807:+00099:+00080:-00048:000941.0440:08807
08808:-00007:-00001:+00002:000941.0440:08808
08809:-00068:+00079:-00009:000941.0440:08809
08810:+00011:+00023:+00018:000929.9746:08810
08811:+00024:+00052:-00044:000929.9746:08811
08812:-00010:+00123:+00019:000929.9746:08812
08813:+00044:+00063:-00055:000929.9746:08813
08814:+00063:+00104:-00080:000929.9746:08814
08815:-00065:+00033:-00006:000929.9746:08815
08816:-00092:+00042:-00006:000929.9746:08816
08817:+00009:-00003:-00055:000929.9746:08817
08818:+00061:-00024:+00040:000929.9746:08818
08819:+00079:+00112:-00047:000929.9746:08819
08820:+00079:+00041:-00023:000929.9746:08820
08821:-00001:+00075:-00063:000929.9746:08821
08822:-00049:+00066:+00019:000929.9746:08822
08823:-00044:+00082:-00021:000929.9746:08823
08824:-00025:-00061:+00025:000929.9746:08824
08825:+00050:+00140:+00029:000929.9746:08825
08826:+00031:+00076:+00141:000929.9746:08826
08827:-00024:+00099:-00039:000929.9746:08827
08828:-00040:+00043:-00040:000929.9746:08828
08829:-00022:+00062:+00018:000929.9746:08829
08830:-00040:-00034:-00008:000929.9746:08830
08831:-00051:+00102:+00054:000943.4626:08831
08832:+00050:+00068:-00001:000943.4626:08832
08833:+00112:+00086:-00066:000943.4626:08833
08834:+00106:+00068:+00033:000943.4626:08834
08835:-00024:+00031:-00020:000943.4626:08835
08836:-00084:-00057:-00081:000943.4626:08836
08837:-00058:+00009:+00053:000943.4626:08837
08838:-00002:+00059:-00057:000943.4626:08838
08839:-00014:+00138:-00016:000943.4626:08839
08840:-00043:+00017:+00061:000943.4626:08840
08841:+00011:+00094:-00041:000943.4626:08841
08842:-00021:+00130:-00026:000943.4626:08842
08843:-00027:+00023:+00048:000943.4626:08843
08844:+00075:+00165:+00089:000943.4626:08844
08845:+00120:-00047:-00071:000943.4626:08845
08846:+00042:+00095:-00089:000943.4626:08846
08847:-00011:+00027:+00059:000943.4626:08847
08848:-00042:+00128:+00020:000943.4626:08848
08849:-00061:-00028:+00052:000943.4626:08849
08850:-00115:+00141:+00147:000943.4626:08850
08851:+00032:-00005:-00099:000943.4626:08851
08852:+00059:+00132:-00095:000963.8453:08852
08853:-00002:-00003:+00021:000963.8453:08853
08854:-00037:+00112:-00079:000963.8453:08854
08855:+00014:+00050:+00083:000963.8453:08855
08856:-00030:+00121:-00138:000963.8453:08856
08857:+00109:+00034:-00047:000963.8453:08857
08858:+00072:+00101:-00033:000963.8453:08858
08859:-00041:-00028:-00010:000963.8453:08859
08860:-00108:+00088:-00015:000963.8453:08860
08861:-00132:-00051:+00012:000963.8453:08861
08862:-00055:+00157:-00103:000963.8453:08862
08863:+00070:-00004:-00004:000963.8453:08863
08864:+00028:+00026:-00062:000963.8453:08864
08865:-00023:+00006:+00003:000963.8453:08865
08866:-00059:+00114:-00056:000963.8453:08866
08867:-00065:-00050:-00003:000963.8453:08867
08868:+00031:+00083:+00001:000963.8453:08868
08869:+00101:+00015:+00047:000963.8453:08869
08870:+00022:+00035:-00037:000963.8453:08870
08871:-00057:+00026:-00029:000963.8453:08871
08872:-00033:+00051:-00037:000994.3051:08872
08873:-00071:-00046:-00012:000994.3051:08873
08874:+00028:+00120:-00058:000994.3051:08874
08875:+00031:+00012:+00012:000994.3051:08875
08876:-00007:+00081:-00059:000994.3051:08876
08877:-00073:+00055:-00010:000994.3051:08877
08878:-00075:+00055:-00016:000994.3051:08878
08879:-00071:+00050:+00063:000994.3051:08879
08880:+00013:+00077:+00052:000994.3051:08880
08881:+00160:+00045:+00016:000994.3051:08881
08882:-00006:+00036:+00041:000994.3051:08882
08883:-00081:+00009:-00056:000994.3051:08883
08884:-00076:+00059:-00017:000994.3051:08884
08885:-00016:-00015:-00007:000994.3051:08885
08886:+00015:+00066:+00135:000994.3051:08886
08887:+00001:-00005:-00024:000994.3051:08887
08888:-00015:+00078:+00106:000994.3051:08888
[truncated: 50,041 more chars]
