# Supplementary material for: Suboptimal Omnidirectional Wheel Design and Implementation
Source: Sensors (Basel). 2021 Jan 28;21(3):865. doi: 10.3390/s21030865 (PMC7865864; doi:10.3390/s21030865)
Supplement: Supplementary file 1 [file sensors-21-00865-s001.zip › 3.-Data 30 Fixed Wheel/ACDATA11.TXT]

00001:-00022:+00039:-00020:000267.1866:00001
00002:-00003:+00040:-00024:000267.1866:00002
00003:+00001:+00041:+00015:000267.1866:00003
00004:-00002:+00045:-00020:000267.1866:00004
00005:-00025:+00049:-00034:000267.1866:00005
00006:-00014:+00041:-00025:000267.1866:00006
00007:-00012:+00043:-00025:000267.1866:00007
00008:-00039:+00063:-00040:000267.1866:00008
00009:-00012:+00024:-00024:000267.1866:00009
00010:-00027:+00055:-00028:000267.1866:00010
00011:-00002:+00029:+00012:000267.1866:00011
00012:-00002:+00039:-00013:000267.1866:00012
00013:-00024:+00063:-00021:000267.1866:00013
00014:-00022:+00064:-00022:000267.1866:00014
00015:-00012:+00039:-00037:000267.1866:00015
00016:-00003:+00054:-00023:000267.1866:00016
00017:-00021:+00039:-00009:000267.1866:00017
00018:-00001:+00051:-00008:000267.1866:00018
00019:-00002:+00062:+00018:000267.1866:00019
00020:-00010:+00066:-00014:000267.1866:00020
00021:-00003:+00044:+00015:000267.1866:00021
00022:+00005:+00048:+00009:000267.1866:00022
00023:-00023:+00043:-00022:000267.1866:00023
00024:-00014:+00051:+00000:000267.1866:00024
00025:-00019:+00043:-00001:000267.1866:00025
00026:-00024:+00039:+00001:000267.1866:00026
00027:-00013:+00049:-00025:000267.1866:00027
00028:-00006:+00067:+00000:000267.1866:00028
00029:+00013:+00028:+00017:000267.1866:00029
00030:+00001:+00040:-00005:000267.1866:00030
00031:+00014:+00045:-00001:000267.1866:00031
00032:-00004:+00028:-00024:000267.1866:00032
00033:-00002:+00041:-00012:000267.1866:00033
00034:-00011:+00040:-00001:000267.1866:00034
00035:+00008:+00061:-00022:000267.1866:00035
00036:-00006:+00043:+00004:000267.1866:00036
00037:+00002:+00042:-00003:000267.1866:00037
00038:-00011:+00044:+00007:000267.1866:00038
00039:-00005:+00052:-00009:000267.1866:00039
00040:+00014:+00042:-00023:000267.1866:00040
00041:+00015:+00062:+00015:000267.1866:00041
00042:-00019:+00046:-00026:000267.1866:00042
00043:-00023:+00048:-00022:000267.1866:00043
00044:-00023:+00061:-00003:000267.1866:00044
00045:-00022:+00040:-00021:000267.1866:00045
00046:+00000:+00041:-00030:000267.1866:00046
00047:-00003:+00052:-00002:000267.1866:00047
00048:-00014:+00041:-00022:000267.1866:00048
00049:-00035:+00047:-00024:000267.1866:00049
00050:-00035:+00039:-00025:000267.1866:00050
00051:-00016:+00040:-00015:000267.1866:00051
00052:-00020:+00050:-00039:000267.1866:00052
00053:-00002:+00040:-00010:000267.1866:00053
00054:-00008:+00040:-00021:000267.1866:00054
00055:-00023:+00049:-00020:000267.1866:00055
00056:-00009:+00045:-00026:000267.1866:00056
00057:-00011:+00042:-00019:000267.1866:00057
00058:-00016:+00045:-00019:000266.8347:00058
00059:-00017:+00043:-00001:000266.8347:00059
00060:-00005:+00053:+00006:000266.8347:00060
00061:-00038:+00051:-00035:000266.8347:00061
00062:-00026:+00053:-00022:000266.8347:00062
00063:+00016:+00068:-00013:000266.8347:00063
00064:+00010:+00053:-00001:000266.8347:00064
00065:+00012:+00061:-00052:000266.8347:00065
00066:-00013:+00052:-00010:000266.8347:00066
00067:-00040:+00047:-00014:000266.8347:00067
00068:-00021:+00042:-00002:000266.8347:00068
00069:-00009:+00040:-00001:000266.8347:00069
00070:+00001:+00050:+00002:000266.8347:00070
00071:-00003:+00048:+00003:000266.8347:00071
00072:+00013:+00043:-00003:000266.8347:00072
00073:+00002:+00061:+00018:000266.8347:00073
00074:-00016:+00043:-00034:000266.8347:00074
00075:-00026:+00062:-00006:000266.8347:00075
00076:+00018:+00064:-00007:000266.8347:00076
00077:+00003:+00048:+00000:000266.8347:00077
00078:-00007:+00052:-00004:000266.8347:00078
00079:-00009:+00043:-00022:000266.8347:00079
00080:-00001:+00040:-00022:000266.8347:00080
00081:-00013:+00043:-00002:000266.8347:00081
00082:-00017:+00053:-00012:000266.8347:00082
00083:-00041:+00061:-00011:000266.8347:00083
00084:-00021:+00062:-00024:000266.8347:00084
00085:-00019:+00065:+00002:000266.8347:00085
00086:-00012:+00053:-00003:000266.8347:00086
00087:-00024:+00063:-00022:000266.8347:00087
00088:-00003:+00045:-00019:000266.8347:00088
00089:-00023:+00042:-00019:000266.8347:00089
00090:-00017:+00039:-00023:000266.8347:00090
00091:-00004:+00041:+00000:000266.8347:00091
00092:-00025:+00050:-00015:000266.8347:00092
00093:-00019:+00049:-00011:000266.8347:00093
00094:-00025:+00052:-00003:000266.8347:00094
00095:-00026:+00050:-00015:000266.8347:00095
00096:-00023:+00039:-00012:000266.8347:00096
00097:-00015:+00051:-00022:000266.8347:00097
00098:-00035:+00049:+00002:000266.8347:00098
00099:-00026:+00044:-00013:000266.8347:00099
00100:-00025:+00029:-00016:000266.8347:00100
00101:-00026:+00066:+00001:000266.8347:00101
00102:-00012:+00048:-00007:000266.8347:00102
00103:-00009:+00058:-00003:000266.8347:00103
00104:-00024:+00051:+00002:000266.8347:00104
00105:-00032:+00029:-00001:000266.8347:00105
00106:-00006:+00044:+00009:000266.8347:00106
00107:-00040:+00050:-00026:000266.8347:00107
00108:-00036:+00046:-00017:000266.8347:00108
00109:-00040:+00039:-00021:000266.8347:00109
00110:-00020:+00041:-00007:000266.8347:00110
00111:-00004:+00043:-00021:000266.8347:00111
00112:-00007:+00039:+00017:000266.8347:00112
00113:+00000:+00038:-00021:000266.8347:00113
00114:-00030:+00043:-00022:000266.8347:00114
00115:-00023:+00042:-00002:000266.8347:00115
00116:-00022:+00042:-00018:000266.8347:00116
00117:-00002:+00048:-00034:000266.8347:00117
00118:+00005:+00049:-00006:000266.8347:00118
00119:+00015:+00066:-00020:000266.8347:00119
00120:+00002:+00053:-00011:000266.8347:00120
00121:-00024:+00062:-00015:000266.8347:00121
00122:-00008:+00052:+00001:000266.8347:00122
00123:+00003:+00051:-00004:000266.8347:00123
00124:+00001:+00061:+00013:000266.8347:00124
00125:+00016:+00041:-00005:000266.8347:00125
00126:+00013:+00050:-00015:000266.8347:00126
00127:-00003:+00047:-00024:000266.8347:00127
00128:-00024:+00052:-00040:000266.8347:00128
00129:-00015:+00050:-00012:000266.8347:00129
00130:-00003:+00048:-00037:000266.8347:00130
00131:-00007:+00045:-00012:000266.8347:00131
00132:-00006:+00049:-00012:000266.8347:00132
00133:-00001:+00030:-00013:000266.8347:00133
00134:-00017:+00050:-00011:000266.8347:00134
00135:-00017:+00040:-00035:000261.8044:00135
00136:-00015:+00052:-00035:000261.8044:00136
00137:-00025:+00039:-00017:000261.8044:00137
00138:-00002:+00038:-00014:000261.8044:00138
00139:-00018:+00049:-00018:000261.8044:00139
00140:-00037:+00051:-00025:000261.8044:00140
00141:-00031:+00052:-00026:000261.8044:00141
00142:-00016:+00049:-00011:000261.8044:00142
00143:-00026:+00050:-00023:000261.8044:00143
00144:-00028:+00048:-00035:000261.8044:00144
00145:-00014:+00050:-00028:000261.8044:00145
00146:-00022:+00051:-00018:000261.8044:00146
00147:-00026:+00049:-00034:000261.8044:00147
00148:-00051:+00047:-00040:000261.8044:00148
00149:-00042:+00026:+00003:000261.8044:00149
00150:-00033:+00039:-00034:000261.8044:00150
00151:-00067:+00053:-00041:000261.8044:00151
00152:-00033:+00026:-00017:000261.8044:00152
00153:-00013:+00037:-00022:000261.8044:00153
00154:-00020:+00028:-00025:000261.8044:00154
00155:-00019:+00051:-00003:000261.8044:00155
00156:-00012:+00039:+00001:000261.8044:00156
00157:-00032:+00044:-00027:000261.8044:00157
00158:-00014:+00041:-00015:000261.8044:00158
00159:-00014:+00048:-00025:000261.8044:00159
00160:-00016:+00048:+00000:000261.8044:00160
00161:-00025:+00037:-00001:000261.8044:00161
00162:+00003:+00033:+00000:000261.8044:00162
00163:-00010:+00038:-00018:000261.8044:00163
00164:+00014:+00037:+00029:000261.8044:00164
00165:+00003:+00059:-00013:000261.8044:00165
00166:-00030:+00052:-00019:000261.8044:00166
00167:-00017:+00044:-00014:000261.8044:00167
00168:-00003:+00029:-00024:000261.8044:00168
00169:-00023:+00039:+00001:000261.8044:00169
00170:-00019:+00041:-00027:000261.8044:00170
00171:-00021:+00045:+00016:000261.8044:00171
00172:-00001:+00041:-00006:000261.8044:00172
00173:-00025:+00049:-00026:000261.8044:00173
00174:-00011:+00056:+00003:000261.8044:00174
00175:+00002:+00041:-00021:000261.8044:00175
00176:-00020:+00042:-00018:000261.8044:00176
00177:-00024:+00043:-00020:000261.8044:00177
00178:-00016:+00053:-00020:000261.8044:00178
00179:-00016:+00046:-00009:000261.8044:00179
00180:+00013:+00030:-00002:000261.8044:00180
00181:+00014:+00050:-00009:000261.8044:00181
00182:-00005:+00048:-00022:000261.8044:00182
00183:+00013:+00052:-00022:000261.8044:00183
00184:+00006:+00044:-00022:000261.8044:00184
00185:-00006:+00052:-00036:000261.8044:00185
00186:+00015:+00056:+00005:000261.8044:00186
00187:-00006:+00039:-00018:000261.8044:00187
00188:+00016:+00040:-00020:000261.8044:00188
00189:+00004:+00064:-00003:000261.8044:00189
00190:+00008:+00041:+00015:000261.8044:00190
00191:+00034:+00028:+00005:000261.8044:00191
00192:+00033:+00062:+00014:000261.8044:00192
00193:+00005:+00048:-00006:000261.8044:00193
00194:-00020:+00053:-00018:000261.8044:00194
00195:+00002:+00052:-00002:000261.8044:00195
00196:-00009:+00039:+00000:000261.8044:00196
00197:-00003:+00028:+00003:000261.8044:00197
00198:+00013:+00038:-00006:000261.8044:00198
00199:+00022:+00041:-00004:000261.8044:00199
00200:+00030:+00041:-00023:000261.8044:00200
00201:+00006:+00038:+00001:000261.8044:00201
00202:-00005:+00039:-00019:000261.8044:00202
00203:-00009:+00053:-00022:000261.8044:00203
00204:+00015:+00026:-00011:000261.8044:00204
00205:-00006:+00050:-00012:000261.8044:00205
00206:-00003:+00036:-00020:000261.8044:00206
00207:+00016:+00027:-00019:000261.8044:00207
00208:+00029:+00039:-00050:000275.1643:00208
00209:-00010:+00053:-00011:000275.1643:00209
00210:+00011:+00039:-00004:000275.1643:00210
00211:+00047:+00050:-00012:000275.1643:00211
00212:-00006:+00068:-00024:000275.1643:00212
00213:-00002:+00023:-00011:000275.1643:00213
00214:-00010:+00048:-00014:000275.1643:00214
00215:+00014:+00041:-00009:000275.1643:00215
00216:-00001:+00039:-00037:000275.1643:00216
00217:+00003:+00023:-00001:000275.1643:00217
00218:+00002:+00053:-00021:000275.1643:00218
00219:-00022:+00049:-00020:000275.1643:00219
00220:-00007:+00041:-00008:000275.1643:00220
00221:-00002:+00040:-00024:000275.1643:00221
00222:-00013:+00041:-00027:000275.1643:00222
00223:-00020:+00062:-00004:000275.1643:00223
00224:+00001:+00044:-00017:000275.1643:00224
00225:-00027:+00053:-00016:000275.1643:00225
00226:-00025:+00040:+00003:000275.1643:00226
00227:-00001:+00046:-00015:000275.1643:00227
00228:+00000:+00052:-00024:000275.1643:00228
00229:-00026:+00044:-00015:000275.1643:00229
00230:-00024:+00038:-00023:000275.1643:00230
00231:-00025:+00050:-00015:000275.1643:00231
00232:-00024:+00053:-00024:000275.1643:00232
00233:-00019:+00041:-00025:000275.1643:00233
00234:-00024:+00043:-00021:000275.1643:00234
00235:-00012:+00026:-00023:000275.1643:00235
00236:-00039:+00056:-00021:000275.1643:00236
00237:+00000:+00044:-00012:000275.1643:00237
00238:+00017:+00049:-00022:000275.1643:00238
00239:+00032:+00065:-00009:000275.1643:00239
00240:-00006:+00039:-00027:000275.1643:00240
00241:-00025:+00044:-00003:000275.1643:00241
00242:-00035:+00048:-00026:000275.1643:00242
00243:-00038:+00027:+00001:000275.1643:00243
00244:-00035:+00041:+00001:000275.1643:00244
00245:-00030:+00053:+00001:000275.1643:00245
00246:-00036:+00050:-00025:000275.1643:00246
00247:-00010:+00039:+00004:000275.1643:00247
00248:-00001:+00039:+00000:000275.1643:00248
00249:-00017:+00063:-00009:000275.1643:00249
00250:-00019:+00040:-00020:000275.1643:00250
00251:-00012:+00052:-00001:000275.1643:00251
00252:-00012:+00052:-00013:000275.1643:00252
00253:-00029:+00044:-00019:000275.1643:00253
00254:-00012:+00029:-00003:000275.1643:00254
00255:-00030:+00064:-00098:000275.1643:00255
00256:-00012:+00060:-00005:000275.1643:00256
00257:-00005:+00048:-00009:000275.1643:00257
00258:+00009:+00048:-00029:000275.1643:00258
00259:+00013:+00043:+00003:000275.1643:00259
00260:-00017:+00049:-00008:000275.1643:00260
00261:-00014:+00046:-00019:000275.1643:00261
00262:-00036:+00045:-00036:000275.1643:00262
00263:-00033:+00049:-00006:000275.1643:00263
00264:-00007:+00067:-00001:000275.1643:00264
00265:+00013:+00026:-00032:000275.1643:00265
00266:-00002:+00045:-00010:000275.1643:00266
00267:-00055:+00030:+00000:000275.1643:00267
00268:-00018:+00041:-00040:000275.1643:00268
00269:-00004:+00030:+00000:000275.1643:00269
00270:-00007:+00046:-00022:000275.1643:00270
00271:-00030:+00029:+00001:000275.1643:00271
00272:-00023:+00030:-00014:000275.1643:00272
00273:-00020:+00029:-00001:000275.1643:00273
00274:-00024:+00046:-00027:000275.1643:00274
00275:-00025:+00051:-00022:000275.1643:00275
00276:-00008:+00048:+00000:000275.1643:00276
00277:-00026:+00052:-00038:000275.1643:00277
00278:-00022:+00053:-00010:000275.1643:00278
00279:-00023:+00046:-00021:000275.1643:00279
00280:-00003:+00049:-00010:000275.1643:00280
00281:-00019:+00048:-00032:000275.1643:00281
00282:-00035:+00046:+00015:000275.1643:00282
00283:-00009:+00053:+00002:000275.1643:00283
00284:+00031:+00043:-00016:000275.1643:00284
00285:+00005:+00041:+00001:000275.1643:00285
00286:-00038:+00025:-00019:000275.1643:00286
00287:+00000:+00040:+00033:000275.1643:00287
00288:+00029:+00031:+00016:000275.1643:00288
00289:+00007:+00050:-00013:000275.1643:00289
00290:-00071:+00038:-00024:000275.1643:00290
00291:+00004:+00063:+00014:000240.2699:00291
00292:-00010:+00057:-00025:000240.2699:00292
00293:+00002:+00040:-00015:000240.2699:00293
00294:-00018:+00032:+00011:000240.2699:00294
00295:-00008:+00046:-00007:000240.2699:00295
00296:+00005:+00047:-00008:000240.2699:00296
00297:+00011:+00068:+00013:000240.2699:00297
00298:-00035:+00044:-00025:000240.2699:00298
00299:-00020:+00035:-00024:000240.2699:00299
00300:-00023:+00015:-00037:000240.2699:00300
00301:-00020:+00063:+00020:000240.2699:00301
00302:+00029:+00062:-00043:000240.2699:00302
00303:+00003:+00028:-00030:000240.2699:00303
00304:-00023:+00059:+00066:000240.2699:00304
00305:-00018:+00027:-00050:000240.2699:00305
00306:+00032:+00062:-00054:000240.2699:00306
00307:+00001:+00024:-00006:000240.2699:00307
00308:-00014:+00036:-00011:000240.2699:00308
00309:+00012:+00053:+00011:000240.2699:00309
00310:+00007:+00050:-00015:000240.2699:00310
00311:+00014:+00035:+00030:000240.2699:00311
00312:-00015:+00049:+00001:000240.2699:00312
00313:-00002:+00052:-00034:000240.2699:00313
00314:-00008:+00039:-00007:000240.2699:00314
00315:+00003:+00039:-00051:000240.2699:00315
00316:-00002:+00030:-00007:000240.2699:00316
00317:-00025:+00038:-00022:000240.2699:00317
00318:-00008:+00030:+00003:000240.2699:00318
00319:+00003:+00026:-00001:000240.2699:00319
00320:-00023:+00048:-00011:000240.2699:00320
00321:+00001:+00028:-00022:000240.2699:00321
00322:-00010:+00052:+00000:000240.2699:00322
00323:-00002:+00051:-00020:000240.2699:00323
00324:-00016:+00038:-00003:000240.2699:00324
00325:-00002:+00051:-00018:000240.2699:00325
00326:+00003:+00041:+00000:000240.2699:00326
00327:+00002:+00028:-00007:000240.2699:00327
00328:-00037:+00049:-00029:000240.2699:00328
00329:-00054:+00045:-00011:000240.2699:00329
00330:-00026:+00038:+00017:000240.2699:00330
00331:+00079:+00050:-00009:000240.2699:00331
00332:+00019:+00049:+00000:000240.2699:00332
00333:-00042:+00047:-00012:000240.2699:00333
00334:-00066:+00050:-00037:000240.2699:00334
00335:-00027:+00038:-00021:000240.2699:00335
00336:+00012:+00042:-00001:000240.2699:00336
00337:-00007:+00038:-00019:000240.2699:00337
00338:+00015:+00053:-00004:000240.2699:00338
00339:-00040:+00052:-00023:000240.2699:00339
00340:-00036:+00042:-00014:000240.2699:00340
00341:-00021:+00056:-00034:000240.2699:00341
00342:-00021:+00053:+00000:000240.2699:00342
00343:-00009:+00041:+00019:000240.2699:00343
00344:+00016:+00049:+00009:000240.2699:00344
00345:-00024:+00063:-00022:000240.2699:00345
00346:-00043:+00059:-00029:000240.2699:00346
00347:-00019:+00031:+00000:000240.2699:00347
00348:+00044:+00053:+00001:000240.2699:00348
00349:+00066:+00066:+00030:000240.2699:00349
00350:-00011:+00050:-00020:000240.2699:00350
00351:-00066:+00061:-00021:000240.2699:00351
00352:-00090:+00065:-00036:000240.2699:00352
00353:+00017:+00045:-00001:000240.2699:00353
00354:+00019:+00052:-00020:000240.2699:00354
00355:-00006:+00046:-00021:000240.2699:00355
00356:+00018:+00038:-00006:000240.2699:00356
00357:+00014:+00068:-00001:000240.2699:00357
00358:-00037:+00054:-00023:000240.2699:00358
00359:-00038:+00049:-00013:000240.2699:00359
00360:-00023:+00047:-00038:000240.2699:00360
00361:-00005:+00039:-00036:000240.2699:00361
00362:+00019:+00029:-00009:000240.2699:00362
00363:+00003:+00063:-00001:000240.2699:00363
00364:-00029:+00053:-00017:000240.2699:00364
00365:-00037:+00044:-00004:000240.2699:00365
00366:-00004:+00050:+00031:000240.2699:00366
00367:+00029:+00056:-00009:000240.2699:00367
00368:+00015:+00066:-00051:000240.2699:00368
00369:-00026:+00045:-00001:000240.2699:00369
00370:+00014:+00044:-00005:000240.2699:00370
00371:+00036:+00052:+00002:000240.2699:00371
00372:-00054:+00050:+00016:000240.2699:00372
00373:-00071:+00052:-00035:000240.2699:00373
00374:-00038:+00045:-00027:000240.2699:00374
00375:-00020:+00028:+00018:000240.2699:00375
00376:+00004:+00065:+00002:000240.2699:00376
00377:+00049:+00047:+00026:000240.2699:00377
00378:+00027:+00050:+00003:000240.2699:00378
00379:+00003:+00038:-00027:000240.2699:00379
00380:-00028:+00053:-00017:000240.2699:00380
00381:-00031:+00053:-00018:000240.2699:00381
00382:+00002:+00044:-00021:000240.2699:00382
00383:+00004:+00048:+00002:000240.2699:00383
00384:+00007:+00026:+00015:000240.2699:00384
00385:-00020:+00062:-00001:000211.6634:00385
00386:-00004:+00051:-00012:000211.6634:00386
00387:+00014:+00066:-00017:000211.6634:00387
00388:-00012:+00047:+00001:000211.6634:00388
00389:-00040:+00048:-00034:000211.6634:00389
00390:+00015:+00025:-00019:000211.6634:00390
00391:+00018:+00048:-00023:000211.6634:00391
00392:-00002:+00024:+00002:000211.6634:00392
00393:-00021:+00043:-00013:000211.6634:00393
00394:-00003:+00078:-00002:000211.6634:00394
00395:-00028:+00033:-00035:000211.6634:00395
00396:+00007:+00013:+00019:000211.6634:00396
00397:+00039:+00055:-00083:000211.6634:00397
00398:+00016:+00044:+00005:000211.6634:00398
00399:-00062:+00041:-00010:000211.6634:00399
00400:-00050:+00036:+00003:000211.6634:00400
00401:+00028:+00041:+00033:000211.6634:00401
00402:+00020:+00066:-00036:000211.6634:00402
00403:-00011:+00047:-00010:000211.6634:00403
00404:-00034:+00053:-00011:000211.6634:00404
00405:-00019:+00045:-00038:000211.6634:00405
00406:-00042:+00032:-00015:000211.6634:00406
00407:-00011:+00057:-00011:000211.6634:00407
00408:+00020:+00027:+00007:000211.6634:00408
00409:+00072:+00044:+00017:000211.6634:00409
00410:+00011:+00048:-00031:000211.6634:00410
00411:-00057:+00057:-00081:000211.6634:00411
00412:-00137:+00010:-00005:000211.6634:00412
00413:-00026:+00040:-00019:000211.6634:00413
00414:+00110:+00044:-00022:000211.6634:00414
00415:+00081:+00048:-00001:000211.6634:00415
00416:-00069:+00049:-00018:000211.6634:00416
00417:-00175:+00064:-00006:000211.6634:00417
00418:+00054:-00002:-00004:000211.6634:00418
00419:+00092:+00059:-00048:000211.6634:00419
00420:-00057:+00003:+00040:000211.6634:00420
00421:-00001:+00066:-00016:000211.6634:00421
00422:+00079:+00056:-00006:000211.6634:00422
00423:-00020:+00046:-00006:000211.6634:00423
00424:-00147:+00026:-00034:000211.6634:00424
00425:-00068:+00028:-00021:000211.6634:00425
00426:+00064:+00062:-00021:000211.6634:00426
00427:+00026:+00029:+00013:000211.6634:00427
00428:-00046:+00048:+00025:000211.6634:00428
00429:+00000:+00028:-00026:000211.6634:00429
00430:+00030:+00027:-00008:000211.6634:00430
00431:-00051:+00027:-00009:000211.6634:00431
00432:-00041:+00042:-00022:000211.6634:00432
00433:+00018:+00026:+00004:000211.6634:00433
00434:+00029:+00039:-00036:000211.6634:00434
00435:-00013:+00046:+00001:000211.6634:00435
00436:-00052:+00042:-00036:000211.6634:00436
00437:-00019:+00030:-00002:000211.6634:00437
00438:-00017:+00023:+00001:000211.6634:00438
00439:-00050:+00036:-00008:000211.6634:00439
00440:+00015:+00062:-00008:000211.6634:00440
00441:+00022:+00050:-00001:000211.6634:00441
00442:-00024:+00048:-00053:000211.6634:00442
00443:-00038:+00023:+00001:000211.6634:00443
00444:+00013:+00047:-00013:000211.6634:00444
00445:+00019:+00030:-00039:000211.6634:00445
00446:+00017:+00050:-00037:000211.6634:00446
00447:-00085:+00063:-00039:000211.6634:00447
00448:-00071:+00049:-00008:000211.6634:00448
00449:-00022:+00043:-00001:000211.6634:00449
00450:+00031:-00006:+00020:000211.6634:00450
00451:-00053:+00059:-00064:000211.6634:00451
00452:-00043:+00014:+00014:000211.6634:00452
00453:-00007:+00064:-00026:000211.6634:00453
00454:-00007:+00051:-00010:000211.6634:00454
00455:+00002:+00053:+00002:000211.6634:00455
00456:+00030:+00044:-00009:000211.6634:00456
00457:+00049:+00062:-00008:000211.6634:00457
00458:+00003:+00052:-00020:000211.6634:00458
00459:-00066:+00039:-00022:000211.6634:00459
00460:-00049:+00039:-00020:000211.6634:00460
00461:-00020:+00050:-00016:000211.6634:00461
00462:+00001:+00040:+00019:000211.6634:00462
00463:+00001:+00051:-00009:000211.6634:00463
00464:-00010:+00050:-00016:000211.6634:00464
00465:+00016:+00046:+00016:000211.6634:00465
00466:+00002:+00040:-00014:000211.6634:00466
00467:-00026:+00041:-00019:000211.6634:00467
00468:+00013:+00040:-00021:000211.6634:00468
00469:+00018:+00048:-00016:000211.6634:00469
00470:-00005:+00062:-00021:000211.6634:00470
00471:+00004:+00067:-00023:000211.6634:00471
00472:-00011:+00040:-00006:000211.6634:00472
00473:+00003:+00040:-00013:000211.6634:00473
00474:-00018:+00015:+00002:000226.6941:00474
00475:-00043:+00043:-00044:000226.6941:00475
00476:-00043:+00040:+00015:000226.6941:00476
00477:-00001:+00035:+00007:000226.6941:00477
00478:+00039:+00035:-00019:000226.6941:00478
00479:+00048:+00035:+00000:000226.6941:00479
00480:-00006:+00068:-00014:000226.6941:00480
00481:-00039:+00065:-00013:000226.6941:00481
00482:-00056:+00045:-00016:000226.6941:00482
00483:-00035:+00040:-00022:000226.6941:00483
00484:-00002:+00044:-00005:000226.6941:00484
00485:-00004:+00044:-00001:000226.6941:00485
00486:-00004:+00050:+00003:000226.6941:00486
00487:-00002:+00050:-00010:000226.6941:00487
00488:-00011:+00039:-00012:000226.6941:00488
00489:+00002:+00040:-00001:000226.6941:00489
00490:-00011:+00041:-00022:000226.6941:00490
00491:-00020:+00041:-00001:000226.6941:00491
00492:+00013:+00045:-00003:000226.6941:00492
00493:+00017:+00043:-00007:000226.6941:00493
00494:-00003:+00043:+00003:000226.6941:00494
00495:-00037:+00038:-00014:000226.6941:00495
00496:+00000:+00053:-00020:000226.6941:00496
00497:-00011:+00045:-00015:000226.6941:00497
00498:-00011:+00039:-00018:000226.6941:00498
00499:+00000:+00062:-00022:000226.6941:00499
00500:+00002:+00048:+00004:000226.6941:00500
00501:-00013:+00049:-00039:000226.6941:00501
00502:-00026:+00047:-00008:000226.6941:00502
00503:-00020:+00052:-00020:000226.6941:00503
00504:-00004:+00052:-00011:000226.6941:00504
00505:-00024:+00041:+00003:000226.6941:00505
00506:-00024:+00044:+00003:000226.6941:00506
00507:-00020:+00051:-00030:000226.6941:00507
00508:+00000:+00067:+00003:000226.6941:00508
00509:-00008:+00029:+00016:000226.6941:00509
00510:-00001:+00040:-00037:000226.6941:00510
00511:+00018:+00053:+00013:000226.6941:00511
00512:+00034:+00068:+00004:000226.6941:00512
00513:+00010:+00053:-00003:000226.6941:00513
00514:-00010:+00049:-00034:000226.6941:00514
00515:-00001:+00052:-00024:000226.6941:00515
00516:-00018:+00043:+00003:000226.6941:00516
00517:-00017:+00062:-00012:000226.6941:00517
00518:-00011:+00043:-00020:000226.6941:00518
00519:-00003:+00049:+00004:000226.6941:00519
00520:-00001:+00051:-00016:000226.6941:00520
00521:+00000:+00045:+00014:000226.6941:00521
00522:-00008:+00053:-00020:000226.6941:00522
00523:-00019:+00046:-00025:000226.6941:00523
00524:-00020:+00044:-00011:000226.6941:00524
00525:-00026:+00065:-00015:000226.6941:00525
00526:-00021:+00029:-00037:000226.6941:00526
00527:-00022:+00049:-00021:000226.6941:00527
00528:-00007:+00051:+00001:000226.6941:00528
00529:-00022:+00068:-00018:000226.6941:00529
00530:-00024:+00030:+00013:000226.6941:00530
00531:-00003:+00081:-00054:000226.6941:00531
00532:+00010:+00023:-00004:000226.6941:00532
00533:+00010:+00047:-00017:000226.6941:00533
00534:+00007:+00029:-00003:000226.6941:00534
00535:-00011:+00047:-00002:000226.6941:00535
00536:-00005:+00051:-00018:000226.6941:00536
00537:-00005:+00044:-00020:000226.6941:00537
00538:-00026:+00046:-00037:000226.6941:00538
00539:-00038:+00046:-00018:000226.6941:00539
00540:-00003:+00041:-00009:000226.6941:00540
00541:-00007:+00030:-00024:000226.6941:00541
00542:-00025:+00023:-00001:000226.6941:00542
00543:-00027:+00027:-00023:000226.6941:00543
00544:-00003:+00048:-00019:000226.6941:00544
00545:+00015:+00029:-00016:000226.6941:00545
00546:+00002:+00046:-00022:000226.6941:00546
00547:+00013:+00049:+00002:000226.6941:00547
00548:-00006:+00053:-00034:000226.6941:00548
00549:-00006:+00048:+00001:000226.6941:00549
00550:-00023:+00052:-00006:000226.6941:00550
00551:-00003:+00047:-00022:000226.6941:00551
00552:+00018:+00053:-00007:000226.6941:00552
00553:+00010:+00048:-00005:000226.6941:00553
00554:-00018:+00052:-00020:000226.6941:00554
00555:-00017:+00029:+00001:000226.6941:00555
00556:+00012:+00053:-00015:000226.6941:00556
00557:-00007:+00053:-00001:000226.6941:00557
00558:-00018:+00052:-00038:000226.6941:00558
00559:-00002:+00028:+00003:000226.6941:00559
00560:-00010:+00052:+00004:000226.6941:00560
00561:-00023:+00027:-00019:000226.6941:00561
00562:-00031:+00045:-00012:000226.6941:00562
00563:-00030:+00011:+00004:000226.6941:00563
00564:+00014:+00069:-00057:000226.6941:00564
00565:+00017:+00049:-00009:000226.6941:00565
00566:+00003:+00059:-00014:000226.6941:00566
00567:-00014:+00049:-00009:000226.6941:00567
00568:+00003:+00043:+00003:000226.6941:00568
00569:+00019:+00064:-00005:000226.6941:00569
00570:+00012:+00040:+00002:000226.6941:00570
00571:-00016:+00051:-00012:000226.6941:00571
00572:-00006:+00048:+00002:000226.6941:00572
00573:-00008:+00046:-00023:000201.3074:00573
00574:+00000:+00051:-00041:000201.3074:00574
00575:-00017:+00042:-00023:000201.3074:00575
00576:-00025:+00048:-00012:000201.3074:00576
00577:-00012:+00050:-00015:000201.3074:00577
00578:-00011:+00041:+00003:000201.3074:00578
00579:+00003:+00042:+00001:000201.3074:00579
00580:+00001:+00046:+00002:000201.3074:00580
00581:+00002:+00039:-00018:000201.3074:00581
00582:+00003:+00038:-00023:000201.3074:00582
00583:-00021:+00041:-00031:000201.3074:00583
00584:+00003:+00050:+00002:000201.3074:00584
00585:+00016:+00043:-00022:000201.3074:00585
00586:-00008:+00049:-00012:000201.3074:00586
00587:-00003:+00042:-00015:000201.3074:00587
00588:-00024:+00049:-00006:000201.3074:00588
00589:-00009:+00063:+00003:000201.3074:00589
00590:+00003:+00052:-00007:000201.3074:00590
00591:-00008:+00039:-00018:000201.3074:00591
00592:-00002:+00053:-00015:000201.3074:00592
00593:-00002:+00025:-00038:000201.3074:00593
00594:-00003:+00047:-00022:000201.3074:00594
00595:-00010:+00039:-00001:000201.3074:00595
00596:-00001:+00049:-00023:000201.3074:00596
00597:-00010:+00052:+00003:000201.3074:00597
00598:-00003:+00041:-00023:000201.3074:00598
00599:-00002:+00027:-00022:000201.3074:00599
00600:-00011:+00040:-00002:000201.3074:00600
00601:-00008:+00040:-00020:000201.3074:00601
00602:+00001:+00053:-00002:000201.3074:00602
00603:-00011:+00048:-00021:000201.3074:00603
00604:+00015:+00042:-00013:000201.3074:00604
00605:+00000:+00044:-00001:000201.3074:00605
00606:-00002:+00038:-00021:000201.3074:00606
00607:+00002:+00041:+00016:000201.3074:00607
00608:-00001:+00040:+00000:000201.3074:00608
00609:-00039:+00040:+00000:000201.3074:00609
00610:-00001:+00053:+00000:000201.3074:00610
00611:+00014:+00062:+00002:000201.3074:00611
00612:-00010:+00052:-00036:000201.3074:00612
00613:-00014:+00044:+00000:000201.3074:00613
00614:-00016:+00062:-00022:000201.3074:00614
00615:-00018:+00043:-00035:000201.3074:00615
00616:+00004:+00040:-00010:000201.3074:00616
00617:-00024:+00051:-00025:000201.3074:00617
00618:-00018:+00051:-00023:000201.3074:00618
00619:-00002:+00065:+00002:000201.3074:00619
00620:-00001:+00061:+00002:000201.3074:00620
00621:-00012:+00052:-00034:000201.3074:00621
00622:-00024:+00052:-00002:000201.3074:00622
00623:-00002:+00043:-00013:000201.3074:00623
00624:-00013:+00041:-00002:000201.3074:00624
00625:-00025:+00040:+00000:000201.3074:00625
00626:-00010:+00062:+00017:000201.3074:00626
00627:-00021:+00053:-00021:000201.3074:00627
00628:-00017:+00043:-00022:000201.3074:00628
00629:-00016:+00051:+00015:000201.3074:00629
00630:-00027:+00040:-00025:000201.3074:00630
00631:-00020:+00043:-00003:000201.3074:00631
00632:+00018:+00066:+00003:000201.3074:00632
00633:+00001:+00048:-00022:000201.3074:00633
00634:-00042:+00040:-00035:000201.3074:00634
00635:-00016:+00042:-00008:000201.3074:00635
00636:-00001:+00051:-00023:000201.3074:00636
00637:+00001:+00049:+00003:000201.3074:00637
00638:-00019:+00025:-00021:000201.3074:00638
00639:-00027:+00044:-00033:000201.3074:00639
00640:-00002:+00040:-00002:000201.3074:00640
00641:-00025:+00042:-00023:000201.3074:00641
00642:-00026:+00040:-00015:000201.3074:00642
00643:-00026:+00051:-00010:000201.3074:00643
00644:+00013:+00044:-00023:000201.3074:00644
00645:+00008:+00041:-00007:000201.3074:00645
00646:-00026:+00039:+00000:000201.3074:00646
00647:-00037:+00040:-00020:000201.3074:00647
00648:+00012:+00052:+00016:000201.3074:00648
00649:-00001:+00050:-00014:000201.3074:00649
00650:-00003:+00048:-00021:000201.3074:00650
00651:-00011:+00045:-00018:000201.3074:00651
00652:+00000:+00046:+00004:000201.3074:00652
00653:+00018:+00039:-00025:000201.3074:00653
00654:+00008:+00040:+00016:000201.3074:00654
00655:+00027:+00052:-00008:000201.3074:00655
00656:+00005:+00047:+00002:000201.3074:00656
00657:-00021:+00053:-00014:000201.3074:00657
00658:-00036:+00038:-00026:000201.3074:00658
00659:-00001:+00026:-00041:000201.3074:00659
00660:+00012:+00045:-00022:000201.3074:00660
00661:+00013:+00049:-00024:000201.3074:00661
00662:-00022:+00065:-00017:000201.3074:00662
00663:-00011:+00061:+00004:000201.3074:00663
00664:+00014:+00058:-00021:000201.3074:00664
00665:+00016:+00034:+00020:000201.3074:00665
00666:-00008:+00043:-00023:000201.3074:00666
00667:+00013:+00051:-00007:000201.3074:00667
00668:-00007:+00047:-00022:000201.3074:00668
00669:-00008:+00035:-00020:000201.3074:00669
00670:+00018:+00053:-00001:000201.3074:00670
00671:+00005:+00049:-00012:000201.3074:00671
00672:+00001:+00028:-00017:000201.3074:00672
00673:-00019:+00038:-00001:000201.3074:00673
00674:-00022:+00050:-00019:000201.3074:00674
00675:+00000:+00050:-00020:000201.3074:00675
00676:-00004:+00052:-00021:000201.3074:00676
00677:-00005:+00051:-00024:000201.3074:00677
00678:-00007:+00047:-00035:000201.3074:00678
00679:-00005:+00049:-00025:000201.3074:00679
00680:+00008:+00050:+00000:000201.3074:00680
00681:-00004:+00041:-00024:000201.3074:00681
00682:-00008:+00043:+00001:000201.3074:00682
00683:+00012:+00042:-00004:000201.3074:00683
00684:-00003:+00052:-00019:000201.3074:00684
00685:-00018:+00052:-00019:000201.3074:00685
00686:+00001:+00039:-00007:000201.3074:00686
00687:-00011:+00042:-00021:000201.3074:00687
00688:+00002:+00038:-00036:000173.5667:00688
00689:-00003:+00043:-00011:000173.5667:00689
00690:-00023:+00052:-00022:000173.5667:00690
00691:-00023:+00038:-00040:000173.5667:00691
00692:-00001:+00044:-00020:000173.5667:00692
00693:-00004:+00040:-00024:000173.5667:00693
00694:-00017:+00048:-00001:000173.5667:00694
00695:-00023:+00040:-00018:000173.5667:00695
00696:-00025:+00044:-00009:000173.5667:00696
00697:-00020:+00041:-00036:000173.5667:00697
00698:-00014:+00031:-00016:000173.5667:00698
00699:-00003:+00065:-00023:000173.5667:00699
00700:-00012:+00051:+00002:000173.5667:00700
00701:+00002:+00065:-00015:000173.5667:00701
00702:-00025:+00049:-00010:000173.5667:00702
00703:-00004:+00062:-00007:000173.5667:00703
00704:-00023:+00062:-00013:000173.5667:00704
00705:+00015:+00051:-00003:000173.5667:00705
00706:-00024:+00042:-00023:000173.5667:00706
00707:-00023:+00023:-00050:000173.5667:00707
00708:-00023:+00039:-00002:000173.5667:00708
00709:-00016:+00042:-00024:000173.5667:00709
00710:-00019:+00047:-00041:000173.5667:00710
00711:+00002:+00049:+00003:000173.5667:00711
00712:+00000:+00051:-00018:000173.5667:00712
00713:-00010:+00026:+00000:000173.5667:00713
00714:-00007:+00064:-00009:000173.5667:00714
00715:+00015:+00044:+00002:000173.5667:00715
00716:-00002:+00049:-00030:000173.5667:00716
00717:+00017:+00042:-00017:000173.5667:00717
00718:+00019:+00040:-00020:000173.5667:00718
00719:-00022:+00039:-00014:000173.5667:00719
00720:-00024:+00043:-00011:000173.5667:00720
00721:-00011:+00063:+00003:000173.5667:00721
00722:-00024:+00042:-00013:000173.5667:00722
00723:-00037:+00032:-00024:000173.5667:00723
00724:-00005:+00064:-00015:000173.5667:00724
00725:+00019:+00029:+00019:000173.5667:00725
00726:-00010:+00053:-00044:000173.5667:00726
00727:+00003:+00068:-00022:000173.5667:00727
00728:-00007:+00039:-00021:000173.5667:00728
00729:-00010:+00040:-00051:000173.5667:00729
00730:+00003:+00064:-00023:000173.5667:00730
00731:-00011:+00039:-00013:000173.5667:00731
00732:+00002:+00047:+00000:000173.5667:00732
00733:+00000:+00038:-00022:000173.5667:00733
00734:-00008:+00050:+00004:000173.5667:00734
00735:-00010:+00040:-00041:000173.5667:00735
00736:+00003:+00066:-00014:000173.5667:00736
00737:-00007:+00063:-00025:000173.5667:00737
00738:-00025:+00042:-00020:000173.5667:00738
00739:-00025:+00040:-00021:000173.5667:00739
00740:-00007:+00054:+00007:000173.5667:00740
00741:-00010:+00063:+00003:000173.5667:00741
00742:-00015:+00046:-00009:000173.5667:00742
00743:-00024:+00045:-00019:000173.5667:00743
00744:-00012:+00063:-00020:000173.5667:00744
00745:-00026:+00039:-00017:000173.5667:00745
00746:-00021:+00066:-00019:000173.5667:00746
00747:-00008:+00041:-00007:000173.5667:00747
00748:-00016:+00043:-00026:000173.5667:00748
00749:-00015:+00044:-00002:000173.5667:00749
00750:-00039:+00046:-00002:000173.5667:00750
00751:-00017:+00039:-00019:000173.5667:00751
00752:+00001:+00053:+00004:000173.5667:00752
00753:-00004:+00039:-00010:000173.5667:00753
00754:-00024:+00044:-00013:000173.5667:00754
00755:-00026:+00039:+00002:000173.5667:00755
00756:-00002:+00053:+00000:000173.5667:00756
00757:-00016:+00039:-00025:000173.5667:00757
00758:-00037:+00063:-00019:000173.5667:00758
00759:-00023:+00054:+00005:000173.5667:00759
00760:-00009:+00050:-00001:000173.5667:00760
00761:-00022:+00041:-00001:000173.5667:00761
00762:-00029:+00048:-00020:000173.5667:00762
00763:-00013:+00066:-00013:000173.5667:00763
00764:-00003:+00042:-00017:000173.5667:00764
00765:+00004:+00051:-00006:000173.5667:00765
00766:-00016:+00053:-00012:000173.5667:00766
00767:-00041:+00052:-00039:000173.5667:00767
00768:-00024:+00040:+00013:000173.5667:00768
00769:-00002:+00050:-00019:000173.5667:00769
00770:-00026:+00030:+00003:000173.5667:00770
00771:+00001:+00040:-00025:000173.5667:00771
00772:-00011:+00050:-00022:000173.5667:00772
00773:-00003:+00045:-00037:000173.5667:00773
00774:-00014:+00052:-00022:000173.5667:00774
00775:-00022:+00039:-00002:000173.5667:00775
00776:-00021:+00052:-00036:000173.5667:00776
00777:+00002:+00039:-00001:000173.5667:00777
00778:+00018:+00040:-00006:000173.5667:00778
00779:+00004:+00044:-00022:000173.5667:00779
00780:+00001:+00044:-00001:000173.5667:00780
00781:-00002:+00047:-00001:000173.5667:00781
00782:-00010:+00043:-00016:000173.5667:00782
00783:+00014:+00063:-00005:000173.5667:00783
00784:-00008:+00042:+00001:000173.5667:00784
00785:-00001:+00050:-00008:000173.5667:00785
00786:+00018:+00038:-00015:000173.5667:00786
00787:-00006:+00043:+00014:000173.5667:00787
00788:+00000:+00015:-00002:000173.5667:00788
00789:-00002:+00061:-00025:000173.5667:00789
00790:+00029:+00041:+00017:000196.0592:00790
00791:+00022:+00048:-00022:000196.0592:00791
00792:+00016:+00053:-00039:000196.0592:00792
00793:+00017:+00053:-00010:000196.0592:00793
00794:+00006:+00051:-00020:000196.0592:00794
00795:-00010:+00051:-00020:000196.0592:00795
00796:+00001:+00043:-00014:000196.0592:00796
00797:-00005:+00043:-00021:000196.0592:00797
00798:-00007:+00048:-00001:000196.0592:00798
00799:+00001:+00039:-00024:000196.0592:00799
00800:-00010:+00042:+00017:000196.0592:00800
00801:-00005:+00043:+00003:000196.0592:00801
00802:-00005:+00046:-00013:000196.0592:00802
00803:+00013:+00045:+00000:000196.0592:00803
00804:+00013:+00044:-00013:000196.0592:00804
00805:+00019:+00038:-00039:000196.0592:00805
00806:+00013:+00039:+00004:000196.0592:00806
00807:+00001:+00038:-00025:000196.0592:00807
00808:-00024:+00051:-00002:000196.0592:00808
00809:-00011:+00044:-00020:000196.0592:00809
00810:+00019:+00038:+00004:000196.0592:00810
00811:-00006:+00041:-00035:000196.0592:00811
00812:-00022:+00052:-00024:000196.0592:00812
00813:+00001:+00040:-00023:000196.0592:00813
00814:-00012:+00041:-00013:000196.0592:00814
00815:-00012:+00042:-00019:000196.0592:00815
00816:+00002:+00045:+00015:000196.0592:00816
00817:+00005:+00039:-00001:000196.0592:00817
00818:-00002:+00052:-00003:000196.0592:00818
00819:-00025:+00039:+00005:000196.0592:00819
00820:-00024:+00039:+00003:000196.0592:00820
00821:-00002:+00048:-00011:000196.0592:00821
00822:-00025:+00044:+00002:000196.0592:00822
00823:-00021:+00062:-00009:000196.0592:00823
00824:-00021:+00041:-00034:000196.0592:00824
00825:-00023:+00051:+00017:000196.0592:00825
00826:-00015:+00041:-00038:000196.0592:00826
00827:-00037:+00068:-00019:000196.0592:00827
00828:-00025:+00029:+00007:000196.0592:00828
00829:-00003:+00051:-00034:000196.0592:00829
00830:+00001:+00051:-00023:000196.0592:00830
00831:-00026:+00063:-00014:000196.0592:00831
00832:-00022:+00052:-00024:000196.0592:00832
00833:-00013:+00045:+00005:000196.0592:00833
00834:-00019:+00041:-00025:000196.0592:00834
00835:-00021:+00045:+00018:000196.0592:00835
00836:-00035:+00038:-00024:000196.0592:00836
00837:-00026:+00062:+00000:000196.0592:00837
00838:+00001:+00044:+00016:000196.0592:00838
00839:-00026:+00065:-00013:000196.0592:00839
00840:-00012:+00049:-00002:000196.0592:00840
00841:+00003:+00064:+00001:000196.0592:00841
00842:-00001:+00053:-00022:000196.0592:00842
00843:-00011:+00042:-00035:000196.0592:00843
00844:-00004:+00063:+00003:000196.0592:00844
00845:-00020:+00053:-00002:000196.0592:00845
00846:-00023:+00041:-00001:000196.0592:00846
00847:+00000:+00052:-00025:000196.0592:00847
00848:-00007:+00053:-00003:000196.0592:00848
00849:-00020:+00053:-00029:000196.0592:00849
00850:-00011:+00063:-00019:000196.0592:00850
00851:+00013:+00054:-00034:000196.0592:00851
00852:+00001:+00052:-00003:000196.0592:00852
00853:+00001:+00044:+00000:000196.0592:00853
00854:+00017:+00040:-00005:000196.0592:00854
00855:+00004:+00063:-00026:000196.0592:00855
00856:-00026:+00039:-00011:000196.0592:00856
00857:+00000:+00064:-00005:000196.0592:00857
00858:+00002:+00052:-00020:000196.0592:00858
00859:-00001:+00050:-00014:000196.0592:00859
00860:-00016:+00062:-00021:000196.0592:00860
00861:-00026:+00046:-00019:000196.0592:00861
00862:-00020:+00066:-00040:000196.0592:00862
00863:-00002:+00062:+00018:000196.0592:00863
00864:-00012:+00039:-00025:000196.0592:00864
00865:-00013:+00042:-00023:000196.0592:00865
00866:-00005:+00045:-00002:000196.0592:00866
00867:+00015:+00044:-00026:000196.0592:00867
00868:-00020:+00052:-00029:000196.0592:00868
00869:+00003:+00039:-00019:000196.0592:00869
00870:-00004:+00045:-00012:000196.0592:00870
00871:-00023:+00061:-00035:000196.0592:00871
00872:-00015:+00040:-00026:000196.0592:00872
00873:-00001:+00043:-00021:000196.0592:00873
00874:+00016:+00045:+00002:000196.0592:00874
00875:+00012:+00045:-00003:000196.0592:00875
00876:-00012:+00041:-00005:000196.0592:00876
00877:-00013:+00061:-00020:000196.0592:00877
00878:+00012:+00062:-00023:000196.0592:00878
00879:-00011:+00061:-00003:000196.0592:00879
00880:-00014:+00042:-00002:000196.0592:00880
00881:-00015:+00045:-00034:000196.0592:00881
00882:-00022:+00030:+00016:000196.0592:00882
00883:-00002:+00068:-00036:000196.0592:00883
00884:-00029:+00064:-00014:000196.0592:00884
00885:-00038:+00030:+00014:000196.0592:00885
00886:-00001:+00059:-00013:000196.0592:00886
00887:+00004:+00025:-00020:000196.0592:00887
00888:-00012:+00068:-00037:000196.0592:00888
00889:-00036:+00041:-00012:000196.0592:00889
00890:-00014:+00062:-00021:000196.0592:00890
00891:+00014:+00047:-00001:000196.0592:00891
00892:+00006:+00061:+00002:000196.0592:00892
00893:-00035:+00038:-00012:000196.0592:00893
00894:-00053:+00048:+00004:000196.0592:00894
00895:+00002:+00043:+00021:000190.0711:00895
00896:-00008:+00039:-00016:000190.0711:00896
00897:-00002:+00045:-00011:000190.0711:00897
00898:-00042:+00050:+00002:000190.0711:00898
00899:-00037:+00040:-00021:000190.0711:00899
00900:-00008:+00026:-00023:000190.0711:00900
00901:-00006:+00064:-00002:000190.0711:00901
00902:-00001:+00052:+00001:000190.0711:00902
00903:-00016:+00069:-00024:000190.0711:00903
00904:-00019:+00024:-00004:000190.0711:00904
00905:+00001:+00046:-00016:000190.0711:00905
00906:+00017:+00050:-00011:000190.0711:00906
00907:+00004:+00062:-00022:000190.0711:00907
00908:+00005:+00062:-00001:000190.0711:00908
00909:-00012:+00049:-00020:000190.0711:00909
00910:-00013:+00052:-00035:000190.0711:00910
00911:+00013:+00067:-00012:000190.0711:00911
00912:+00009:+00047:+00015:000190.0711:00912
00913:-00005:+00049:-00024:000190.0711:00913
00914:-00025:+00040:+00019:000190.0711:00914
00915:-00020:+00043:-00016:000190.0711:00915
00916:+00000:+00039:-00025:000190.0711:00916
00917:-00008:+00055:+00002:000190.0711:00917
00918:+00000:+00042:-00022:000190.0711:00918
00919:+00014:+00028:-00006:000190.0711:00919
00920:-00019:+00066:-00010:000190.0711:00920
00921:-00026:+00039:-00022:000190.0711:00921
00922:+00002:+00052:-00022:000190.0711:00922
00923:-00010:+00039:-00001:000190.0711:00923
00924:+00004:+00061:+00001:000190.0711:00924
00925:+00003:+00039:-00001:000190.0711:00925
00926:+00002:+00045:+00000:000190.0711:00926
00927:-00020:+00042:+00000:000190.0711:00927
00928:-00020:+00044:-00039:000190.0711:00928
00929:-00019:+00042:-00003:000190.0711:00929
00930:-00020:+00042:-00021:000190.0711:00930
00931:-00021:+00051:-00019:000190.0711:00931
00932:+00001:+00053:-00024:000190.0711:00932
00933:+00002:+00043:-00010:000190.0711:00933
00934:-00014:+00044:-00012:000190.0711:00934
00935:-00013:+00063:-00001:000190.0711:00935
00936:+00014:+00040:-00021:000190.0711:00936
00937:-00002:+00040:-00002:000190.0711:00937
00938:-00026:+00044:-00023:000190.0711:00938
00939:-00020:+00046:-00020:000190.0711:00939
00940:-00010:+00040:+00005:000190.0711:00940
00941:+00002:+00064:+00000:000190.0711:00941
00942:-00013:+00038:-00001:000190.0711:00942
00943:-00014:+00053:+00001:000190.0711:00943
00944:+00001:+00044:+00003:000190.0711:00944
00945:+00017:+00066:+00003:000190.0711:00945
00946:-00005:+00062:-00003:000190.0711:00946
00947:-00020:+00042:-00017:000190.0711:00947
00948:-00024:+00041:+00003:000190.0711:00948
00949:-00019:+00040:+00002:000190.0711:00949
00950:+00001:+00065:+00003:000190.0711:00950
00951:+00011:+00062:-00002:000190.0711:00951
00952:+00001:+00043:-00013:000190.0711:00952
00953:-00036:+00038:-00019:000190.0711:00953
00954:-00023:+00040:-00001:000190.0711:00954
00955:+00012:+00042:-00026:000190.0711:00955
00956:-00010:+00062:+00002:000190.0711:00956
00957:-00014:+00042:-00023:000190.0711:00957
00958:-00023:+00043:-00003:000190.0711:00958
00959:-00001:+00043:-00020:000190.0711:00959
00960:+00002:+00041:-00018:000190.0711:00960
00961:-00023:+00041:+00013:000190.0711:00961
00962:-00019:+00044:-00024:000190.0711:00962
00963:+00016:+00041:-00023:000190.0711:00963
00964:-00001:+00056:+00002:000190.0711:00964
00965:-00012:+00040:-00025:000190.0711:00965
00966:+00003:+00062:-00024:000190.0711:00966
00967:-00008:+00045:-00008:000190.0711:00967
00968:+00000:+00039:-00021:000190.0711:00968
00969:-00020:+00043:+00000:000190.0711:00969
00970:-00007:+00042:-00019:000190.0711:00970
00971:+00018:+00042:-00026:000190.0711:00971
00972:-00006:+00067:-00015:000190.0711:00972
00973:+00001:+00064:-00021:000190.0711:00973
00974:+00001:+00044:-00022:000190.0711:00974
00975:-00022:+00043:-00026:000190.0711:00975
00976:-00003:+00045:-00014:000190.0711:00976
00977:+00012:+00045:-00014:000190.0711:00977
00978:+00001:+00039:+00001:000190.0711:00978
00979:-00027:+00053:+00000:000190.0711:00979
00980:+00000:+00067:-00014:000190.0711:00980
00981:+00000:+00058:-00049:000190.0711:00981
00982:-00005:+00065:-00006:000190.0711:00982
00983:-00007:+00041:+00002:000190.0711:00983
00984:-00008:+00039:+00003:000190.0711:00984
00985:+00002:+00061:-00015:000190.0711:00985
00986:-00010:+00061:-00008:000190.0711:00986
00987:-00004:+00064:-00011:000190.0711:00987
00988:+00012:+00043:-00002:000190.0711:00988
00989:-00005:+00045:+00004:000190.0711:00989
00990:-00024:+00045:+00002:000190.0711:00990
00991:-00008:+00038:-00019:000190.0711:00991
00992:-00009:+00057:-00002:000190.0711:00992
00993:+00003:+00064:-00001:000190.0711:00993
00994:-00015:+00043:-00003:000190.0711:00994
00995:+00001:+00042:-00004:000190.0711:00995
00996:+00003:+00043:-00024:000190.0711:00996
00997:-00022:+00052:-00021:000190.0711:00997
00998:-00020:+00045:-00021:000190.0711:00998
00999:-00011:+00061:+00004:000190.0711:00999
01000:-00001:+00041:-00036:000190.0711:01000
01001:-00012:+00042:-00011:000190.0711:01001
01002:-00023:+00063:-00012:000190.0711:01002
01003:-00024:+00041:-00025:000184.7917:01003
01004:-00001:+00040:-00014:000184.7917:01004
01005:-00024:+00043:+00001:000184.7917:01005
01006:-00013:+00038:+00001:000184.7917:01006
01007:-00001:+00061:-00022:000184.7917:01007
01008:-00004:+00052:-00024:000184.7917:01008
01009:-00026:+00041:-00001:000184.7917:01009
01010:-00026:+00050:-00001:000184.7917:01010
01011:-00010:+00043:-00021:000184.7917:01011
01012:-00001:+00045:-00023:000184.7917:01012
01013:-00014:+00052:-00026:000184.7917:01013
01014:-00041:+00040:-00010:000184.7917:01014
01015:+00001:+00053:+00001:000184.7917:01015
01016:-00022:+00043:-00025:000184.7917:01016
01017:-00002:+00040:-00021:000184.7917:01017
01018:-00022:+00042:+00003:000184.7917:01018
01019:-00009:+00050:-00016:000184.7917:01019
01020:-00009:+00062:+00001:000184.7917:01020
01021:-00026:+00043:-00036:000184.7917:01021
01022:-00039:+00040:-00033:000184.7917:01022
01023:-00022:+00040:+00001:000184.7917:01023
01024:-00020:+00039:-00021:000184.7917:01024
01025:-00022:+00052:-00019:000184.7917:01025
01026:-00006:+00043:+00000:000184.7917:01026
01027:+00008:+00043:+00004:000184.7917:01027
01028:-00004:+00040:-00002:000184.7917:01028
01029:-00025:+00043:-00013:000184.7917:01029
01030:+00015:+00068:-00011:000184.7917:01030
01031:+00000:+00044:+00000:000184.7917:01031
01032:-00020:+00049:-00010:000184.7917:01032
01033:-00003:+00062:-00008:000184.7917:01033
01034:-00001:+00029:-00020:000184.7917:01034
01035:-00002:+00052:-00040:000184.7917:01035
01036:+00000:+00057:+00007:000184.7917:01036
01037:+00001:+00049:+00001:000184.7917:01037
01038:+00017:+00045:-00012:000184.7917:01038
01039:+00018:+00068:+00004:000184.7917:01039
01040:-00010:+00053:-00037:000184.7917:01040
01041:+00000:+00045:-00039:000184.7917:01041
01042:+00016:+00044:-00005:000184.7917:01042
01043:+00012:+00049:-00023:000184.7917:01043
01044:-00013:+00039:+00004:000184.7917:01044
01045:+00000:+00040:-00017:000184.7917:01045
01046:-00009:+00066:-00003:000184.7917:01046
01047:-00003:+00053:-00016:000184.7917:01047
01048:-00013:+00062:-00022:000184.7917:01048
01049:-00010:+00040:-00021:000184.7917:01049
01050:-00001:+00040:-00041:000184.7917:01050
01051:-00022:+00062:-00022:000184.7917:01051
01052:-00002:+00065:-00022:000184.7917:01052
01053:+00015:+00041:-00020:000184.7917:01053
01054:-00011:+00044:-00022:000184.7917:01054
01055:-00020:+00042:-00005:000184.7917:01055
01056:-00001:+00042:-00014:000184.7917:01056
01057:-00010:+00041:-00019:000184.7917:01057
01058:-00010:+00067:-00019:000184.7917:01058
01059:-00025:+00050:+00000:000184.7917:01059
01060:-00027:+00053:-00041:000184.7917:01060
01061:-00011:+00043:-00005:000184.7917:01061
01062:+00001:+00061:-00022:000184.7917:01062
01063:-00015:+00050:-00022:000184.7917:01063
01064:-00022:+00044:-00005:000184.7917:01064
01065:-00025:+00044:-00019:000184.7917:01065
01066:-00018:+00064:-00017:000184.7917:01066
01067:-00013:+00042:-00004:000184.7917:01067
01068:-00005:+00044:-00035:000184.7917:01068
01069:+00002:+00064:-00023:000184.7917:01069
01070:-00015:+00053:+00001:000184.7917:01070
01071:-00031:+00066:+00017:000184.7917:01071
01072:+00015:+00045:+00003:000184.7917:01072
01073:+00004:+00040:-00023:000184.7917:01073
01074:-00014:+00043:+00018:000184.7917:01074
01075:-00020:+00049:-00022:000184.7917:01075
01076:-00007:+00047:-00012:000184.7917:01076
01077:-00006:+00046:+00003:000184.7917:01077
01078:-00020:+00042:-00024:000184.7917:01078
01079:-00013:+00045:-00012:000184.7917:01079
01080:-00009:+00043:-00011:000184.7917:01080
01081:+00004:+00040:-00025:000184.7917:01081
01082:-00041:+00062:-00013:000184.7917:01082
01083:-00022:+00053:-00002:000184.7917:01083
01084:-00005:+00045:-00002:000184.7917:01084
01085:-00010:+00040:-00037:000184.7917:01085
01086:-00022:+00044:-00026:000184.7917:01086
01087:-00001:+00064:-00012:000184.7917:01087
01088:-00003:+00056:+00001:000184.7917:01088
01089:-00009:+00041:-00003:000184.7917:01089
01090:-00003:+00062:-00022:000184.7917:01090
01091:-00003:+00068:-00009:000184.7917:01091
01092:+00017:+00066:-00010:000184.7917:01092
01093:-00011:+00067:+00019:000184.7917:01093
01094:-00001:+00047:-00001:000184.7917:01094
01095:-00021:+00092:-00051:000184.7917:01095
01096:+00014:+00032:+00027:000184.7917:01096
01097:+00007:+00058:-00024:000213.9664:01097
01098:+00014:+00049:-00030:000213.9664:01098
01099:-00021:+00055:+00014:000213.9664:01099
01100:-00016:+00066:-00012:000213.9664:01100
01101:-00011:+00044:-00020:000213.9664:01101
01102:+00019:+00064:-00010:000213.9664:01102
01103:-00011:+00041:+00018:000213.9664:01103
01104:-00026:+00040:-00016:000213.9664:01104
01105:-00011:+00065:-00016:000213.9664:01105
01106:+00004:+00042:-00022:000213.9664:01106
01107:+00000:+00063:-00034:000213.9664:01107
01108:-00011:+00042:+00000:000213.9664:01108
01109:+00000:+00055:-00010:000213.9664:01109
01110:-00001:+00045:-00022:000213.9664:01110
01111:-00008:+00066:-00008:000213.9664:01111
01112:+00007:+00055:-00004:000213.9664:01112
01113:-00020:+00044:-00024:000213.9664:01113
01114:-00023:+00042:+00002:000213.9664:01114
01115:-00005:+00055:-00025:000213.9664:01115
01116:-00005:+00044:-00020:000213.9664:01116
01117:-00002:+00042:-00018:000213.9664:01117
01118:-00018:+00043:+00004:000213.9664:01118
01119:-00037:+00042:+00003:000213.9664:01119
01120:-00025:+00047:-00021:000213.9664:01120
01121:-00011:+00043:-00023:000213.9664:01121
01122:-00023:+00040:-00003:000213.9664:01122
01123:-00022:+00040:-00029:000213.9664:01123
01124:-00011:+00044:-00019:000213.9664:01124
01125:-00008:+00064:-00024:000213.9664:01125
01126:-00038:+00067:-00014:000213.9664:01126
01127:-00015:+00039:+00020:000213.9664:01127
01128:-00008:+00064:-00021:000213.9664:01128
01129:-00001:+00046:-00008:000213.9664:01129
01130:-00012:+00045:-00025:000213.9664:01130
01131:-00023:+00039:+00013:000213.9664:01131
01132:-00006:+00063:+00004:000213.9664:01132
01133:-00005:+00050:-00010:000213.9664:01133
01134:-00011:+00042:-00020:000213.9664:01134
01135:-00022:+00041:-00002:000213.9664:01135
01136:-00009:+00042:-00034:000213.9664:01136
01137:-00011:+00053:-00010:000213.9664:01137
01138:-00023:+00050:-00001:000213.9664:01138
01139:-00018:+00030:+00002:000213.9664:01139
01140:-00005:+00051:-00020:000213.9664:01140
01141:-00008:+00041:-00016:000213.9664:01141
01142:-00017:+00042:-00034:000213.9664:01142
01143:-00007:+00043:+00001:000213.9664:01143
01144:+00007:+00043:-00022:000213.9664:01144
01145:-00007:+00045:-00023:000213.9664:01145
01146:-00004:+00039:-00023:000213.9664:01146
01147:-00008:+00042:-00005:000213.9664:01147
01148:+00001:+00025:-00019:000213.9664:01148
01149:-00009:+00044:+00004:000213.9664:01149
01150:-00002:+00030:+00028:000213.9664:01150
01151:-00020:+00059:-00033:000213.9664:01151
01152:-00003:+00049:+00014:000213.9664:01152
01153:+00000:+00065:-00018:000213.9664:01153
01154:+00003:+00052:+00013:000213.9664:01154
01155:+00005:+00064:-00019:000213.9664:01155
01156:+00001:+00041:+00004:000213.9664:01156
01157:-00002:+00062:+00000:000213.9664:01157
01158:+00000:+00047:+00000:000213.9664:01158
01159:+00014:+00045:+00002:000213.9664:01159
01160:+00004:+00053:-00003:000213.9664:01160
01161:-00012:+00043:-00029:000213.9664:01161
01162:-00024:+00065:-00021:000213.9664:01162
01163:-00004:+00061:-00014:000213.9664:01163
01164:+00000:+00066:-00019:000213.9664:01164
01165:-00020:+00044:-00021:000213.9664:01165
01166:-00015:+00042:+00001:000213.9664:01166
01167:+00012:+00041:-00012:000213.9664:01167
01168:-00004:+00045:-00023:000213.9664:01168
01169:-00026:+00053:-00008:000213.9664:01169
01170:-00023:+00053:-00015:000213.9664:01170
01171:+00001:+00041:-00022:000213.9664:01171
01172:-00003:+00044:-00009:000213.9664:01172
01173:+00003:+00040:-00023:000213.9664:01173
01174:+00016:+00039:-00036:000213.9664:01174
01175:-00026:+00040:+00014:000213.9664:01175
01176:-00015:+00051:-00021:000213.9664:01176
01177:-00015:+00064:-00001:000213.9664:01177
01178:-00010:+00046:-00002:000213.9664:01178
01179:+00000:+00063:-00022:000213.9664:01179
01180:-00023:+00051:-00039:000213.9664:01180
01181:-00025:+00063:-00024:000213.9664:01181
01182:-00015:+00045:-00002:000213.9664:01182
01183:-00015:+00062:-00022:000213.9664:01183
01184:-00009:+00044:-00002:000213.9664:01184
01185:-00004:+00040:-00021:000213.9664:01185
01186:-00036:+00041:-00012:000213.9664:01186
01187:-00038:+00044:+00000:000213.9664:01187
01188:+00016:+00062:-00007:000213.9664:01188
01189:-00011:+00038:-00025:000213.9664:01189
01190:-00015:+00064:-00016:000213.9664:01190
01191:-00012:+00068:-00008:000211.3110:01191
01192:+00003:+00061:-00018:000211.3110:01192
01193:-00004:+00044:-00015:000211.3110:01193
01194:-00030:+00055:-00003:000211.3110:01194
01195:-00054:+00052:-00021:000211.3110:01195
01196:+00012:+00065:+00002:000211.3110:01196
01197:-00005:+00064:-00003:000211.3110:01197
01198:-00013:+00041:-00012:000211.3110:01198
01199:-00021:+00063:+00002:000211.3110:01199
01200:-00009:+00045:-00017:000211.3110:01200
01201:-00023:+00066:-00024:000211.3110:01201
01202:-00015:+00062:-00010:000211.3110:01202
01203:+00000:+00063:-00010:000211.3110:01203
01204:-00002:+00045:-00057:000211.3110:01204
01205:-00019:+00058:-00002:000211.3110:01205
01206:-00019:+00069:-00020:000211.3110:01206
01207:+00004:+00045:-00038:000211.3110:01207
01208:+00005:+00039:-00003:000211.3110:01208
01209:-00006:+00043:-00026:000211.3110:01209
01210:-00012:+00067:-00008:000211.3110:01210
01211:-00024:+00041:-00021:000211.3110:01211
01212:+00014:+00061:-00003:000211.3110:01212
01213:-00005:+00052:-00008:000211.3110:01213
01214:-00022:+00041:-00039:000211.3110:01214
01215:-00001:+00063:+00003:000211.3110:01215
01216:-00024:+00043:-00021:000211.3110:01216
01217:-00026:+00043:-00014:000211.3110:01217
01218:-00025:+00044:+00000:000211.3110:01218
01219:-00026:+00062:-00012:000211.3110:01219
01220:-00021:+00062:-00017:000211.3110:01220
01221:+00002:+00046:-00008:000211.3110:01221
01222:+00003:+00067:-00021:000211.3110:01222
01223:-00020:+00042:-00009:000211.3110:01223
01224:-00007:+00063:+00002:000211.3110:01224
01225:-00007:+00066:-00003:000211.3110:01225
01226:-00021:+00044:-00041:000211.3110:01226
01227:-00003:+00046:-00002:000211.3110:01227
01228:+00001:+00066:-00020:000211.3110:01228
01229:+00003:+00041:-00014:000211.3110:01229
01230:+00002:+00043:-00007:000211.3110:01230
01231:+00003:+00041:-00019:000211.3110:01231
01232:-00025:+00041:-00012:000211.3110:01232
01233:-00013:+00067:-00020:000211.3110:01233
01234:+00002:+00065:+00016:000211.3110:01234
01235:+00012:+00045:-00024:000211.3110:01235
01236:+00003:+00067:-00004:000211.3110:01236
01237:-00012:+00012:-00029:000211.3110:01237
01238:-00032:+00083:-00056:000211.3110:01238
01239:-00025:+00063:+00005:000211.3110:01239
01240:-00011:+00045:-00026:000211.3110:01240
01241:-00020:+00042:-00009:000211.3110:01241
01242:-00008:+00044:-00009:000211.3110:01242
01243:-00025:+00061:-00003:000211.3110:01243
01244:-00024:+00063:-00003:000211.3110:01244
01245:-00020:+00043:-00022:000211.3110:01245
01246:-00004:+00064:-00025:000211.3110:01246
01247:-00011:+00038:-00002:000211.3110:01247
01248:+00013:+00040:-00003:000211.3110:01248
01249:-00006:+00064:-00019:000211.3110:01249
01250:-00011:+00065:-00026:000211.3110:01250
01251:-00022:+00044:-00002:000211.3110:01251
01252:+00005:+00062:+00000:000211.3110:01252
01253:+00016:+00052:-00024:000211.3110:01253
01254:-00003:+00046:-00024:000211.3110:01254
01255:-00010:+00039:-00012:000211.3110:01255
01256:-00003:+00062:-00021:000211.3110:01256
01257:-00025:+00042:-00034:000211.3110:01257
01258:-00013:+00065:-00006:000211.3110:01258
01259:+00012:+00053:-00006:000211.3110:01259
01260:+00013:+00039:-00020:000211.3110:01260
01261:+00007:+00043:-00003:000211.3110:01261
01262:-00023:+00038:-00037:000211.3110:01262
01263:-00015:+00039:-00027:000211.3110:01263
01264:-00009:+00066:-00014:000211.3110:01264
01265:-00010:+00062:+00028:000211.3110:01265
01266:-00024:+00058:-00057:000211.3110:01266
01267:+00003:+00047:-00011:000211.3110:01267
01268:-00026:+00059:+00006:000211.3110:01268
01269:-00020:+00029:-00016:000211.3110:01269
01270:+00024:+00078:+00015:000211.3110:01270
01271:+00039:+00066:+00004:000211.3110:01271
01272:-00009:+00045:-00028:000211.3110:01272
01273:-00020:+00062:-00019:000211.3110:01273
01274:-00017:+00061:-00020:000211.3110:01274
01275:-00049:+00045:-00020:000211.3110:01275
01276:-00054:+00045:-00019:000211.3110:01276
01277:+00025:+00043:+00018:000211.3110:01277
01278:+00030:+00044:-00002:000211.3110:01278
01279:-00013:+00052:+00000:000211.3110:01279
01280:-00044:+00042:-00017:000211.3110:01280
01281:-00021:+00066:+00002:000211.3110:01281
01282:+00002:+00052:-00023:000211.3110:01282
01283:+00027:+00039:-00020:000211.3110:01283
01284:+00023:+00055:-00001:000211.3110:01284
01285:-00004:+00066:-00034:000211.3110:01285
01286:-00057:+00054:-00022:000211.3110:01286
01287:-00034:+00063:+00003:000211.3110:01287
01288:+00014:+00023:+00000:000211.3110:01288
01289:-00007:+00072:-00002:000204.5298:01289
01290:-00005:+00041:+00010:000204.5298:01290
01291:+00001:+00063:-00061:000204.5298:01291
01292:-00015:+00042:+00009:000204.5298:01292
01293:-00020:+00052:+00033:000204.5298:01293
01294:+00000:+00040:-00069:000204.5298:01294
01295:+00028:+00068:+00028:000204.5298:01295
01296:+00013:+00045:+00014:000204.5298:01296
01297:-00026:+00061:-00035:000204.5298:01297
01298:-00018:+00066:-00021:000204.5298:01298
01299:-00023:+00041:-00038:000204.5298:01299
01300:-00002:+00064:+00003:000204.5298:01300
01301:-00004:+00042:+00004:000204.5298:01301
01302:+00004:+00052:-00037:000204.5298:01302
01303:-00024:+00064:-00021:000204.5298:01303
01304:-00016:+00053:-00017:000204.5298:01304
01305:-00007:+00044:+00000:000204.5298:01305
01306:-00006:+00043:-00021:000204.5298:01306
01307:+00000:+00049:-00026:000204.5298:01307
01308:-00018:+00045:+00004:000204.5298:01308
01309:+00001:+00055:-00016:000204.5298:01309
01310:-00020:+00062:-00037:000204.5298:01310
01311:-00022:+00062:-00006:000204.5298:01311
01312:-00008:+00054:+00005:000204.5298:01312
01313:+00007:+00052:+00009:000204.5298:01313
01314:+00012:+00054:-00001:000204.5298:01314
01315:-00010:+00042:+00029:000204.5298:01315
01316:-00029:+00063:-00037:000204.5298:01316
01317:-00036:+00027:-00003:000204.5298:01317
01318:-00001:+00060:-00022:000204.5298:01318
01319:+00015:+00049:-00021:000204.5298:01319
01320:-00040:+00053:-00055:000204.5298:01320
01321:-00038:+00054:-00009:000204.5298:01321
01322:-00002:+00052:-00001:000204.5298:01322
01323:+00034:+00051:-00036:000204.5298:01323
01324:-00023:+00054:+00017:000204.5298:01324
01325:-00026:+00061:-00035:000204.5298:01325
01326:-00013:+00042:+00013:000204.5298:01326
01327:-00026:+00067:-00034:000204.5298:01327
01328:-00026:+00044:-00003:000204.5298:01328
01329:-00019:+00052:-00013:000204.5298:01329
01330:-00003:+00039:-00035:000204.5298:01330
01331:+00014:+00042:-00021:000204.5298:01331
01332:+00014:+00060:-00008:000204.5298:01332
01333:-00005:+00028:-00011:000204.5298:01333
01334:-00013:+00062:+00016:000204.5298:01334
01335:-00027:+00055:-00040:000204.5298:01335
01336:-00026:+00028:-00010:000204.5298:01336
01337:+00014:+00061:-00023:000204.5298:01337
01338:+00002:+00042:-00022:000204.5298:01338
01339:-00020:+00065:-00023:000204.5298:01339
01340:-00035:+00051:-00023:000204.5298:01340
01341:-00017:+00062:-00009:000204.5298:01341
01342:-00013:+00067:-00050:000204.5298:01342
01343:+00002:+00062:-00015:000204.5298:01343
01344:-00001:+00040:-00005:000204.5298:01344
01345:-00019:+00049:-00014:000204.5298:01345
01346:+00004:+00045:-00010:000204.5298:01346
01347:-00021:+00043:-00019:000204.5298:01347
01348:-00017:+00042:-00029:000204.5298:01348
01349:-00011:+00068:-00021:000204.5298:01349
01350:+00014:+00069:-00024:000204.5298:01350
01351:-00013:+00063:-00010:000204.5298:01351
01352:-00021:+00067:+00000:000204.5298:01352
01353:-00009:+00078:-00004:000204.5298:01353
01354:-00022:+00064:+00003:000204.5298:01354
01355:-00042:+00044:-00023:000204.5298:01355
01356:-00007:+00061:-00019:000204.5298:01356
01357:+00013:+00053:-00022:000204.5298:01357
01358:-00011:+00045:-00015:000204.5298:01358
01359:+00000:+00058:+00013:000204.5298:01359
01360:+00003:+00041:-00009:000204.5298:01360
01361:-00024:+00064:-00024:000204.5298:01361
01362:-00053:+00043:-00015:000204.5298:01362
01363:-00036:+00066:-00012:000204.5298:01363
01364:-00024:+00047:-00011:000204.5298:01364
01365:-00011:+00041:+00001:000204.5298:01365
01366:-00009:+00050:+00003:000204.5298:01366
01367:-00023:+00048:-00061:000204.5298:01367
01368:+00033:+00069:-00020:000204.5298:01368
01369:+00028:+00036:+00024:000204.5298:01369
01370:-00067:+00061:-00086:000204.5298:01370
01371:-00073:+00096:-00038:000204.5298:01371
01372:+00005:+00067:-00055:000204.5298:01372
01373:+00048:+00045:-00010:000204.5298:01373
01374:-00029:+00025:-00036:000204.5298:01374
01375:-00066:+00057:-00023:000204.5298:01375
01376:+00009:+00038:-00011:000231.1806:01376
01377:+00024:+00027:-00014:000231.1806:01377
01378:+00014:+00065:+00003:000231.1806:01378
01379:-00020:+00068:-00032:000231.1806:01379
01380:-00031:+00046:-00031:000231.1806:01380
01381:+00014:+00062:+00006:000231.1806:01381
01382:-00004:+00047:-00024:000231.1806:01382
01383:-00022:+00042:-00008:000231.1806:01383
01384:-00025:+00045:-00017:000231.1806:01384
01385:-00023:+00046:-00001:000231.1806:01385
01386:-00018:+00039:-00019:000231.1806:01386
01387:-00006:+00046:+00000:000231.1806:01387
01388:+00025:+00066:+00006:000231.1806:01388
01389:+00007:+00042:-00014:000231.1806:01389
01390:-00039:+00040:-00037:000231.1806:01390
01391:-00070:+00054:+00001:000231.1806:01391
01392:+00028:+00040:-00016:000231.1806:01392
01393:+00033:+00032:-00026:000231.1806:01393
01394:-00053:+00068:-00007:000231.1806:01394
01395:+00058:+00054:+00009:000231.1806:01395
01396:+00109:+00039:+00007:000231.1806:01396
01397:-00029:+00060:-00013:000231.1806:01397
01398:-00148:+00064:-00013:000231.1806:01398
01399:-00040:+00056:-00019:000231.1806:01399
01400:+00090:+00049:+00001:000231.1806:01400
01401:+00038:+00053:-00006:000231.1806:01401
01402:-00061:+00065:-00021:000231.1806:01402
01403:-00026:+00042:+00001:000231.1806:01403
01404:-00008:+00062:-00019:000231.1806:01404
01405:-00016:+00065:-00026:000231.1806:01405
01406:-00037:+00044:+00004:000231.1806:01406
01407:-00027:+00066:-00025:000231.1806:01407
01408:+00011:+00062:-00007:000231.1806:01408
01409:+00013:+00068:-00025:000231.1806:01409
01410:-00035:+00065:-00020:000231.1806:01410
01411:-00008:+00043:-00023:000231.1806:01411
01412:+00005:+00065:-00022:000231.1806:01412
01413:-00024:+00039:-00017:000231.1806:01413
01414:-00024:+00064:-00026:000231.1806:01414
01415:-00010:+00069:-00024:000231.1806:01415
01416:-00003:+00042:-00026:000231.1806:01416
01417:-00013:+00049:-00038:000231.1806:01417
01418:-00015:+00044:+00015:000231.1806:01418
01419:+00013:+00030:+00000:000231.1806:01419
01420:-00001:+00045:-00041:000231.1806:01420
01421:+00002:+00065:-00009:000231.1806:01421
01422:-00014:+00067:-00016:000231.1806:01422
01423:-00023:+00052:-00031:000231.1806:01423
01424:-00005:+00062:+00003:000231.1806:01424
01425:+00019:+00053:+00005:000231.1806:01425
01426:-00008:+00053:-00021:000231.1806:01426
01427:-00016:+00039:-00022:000231.1806:01427
01428:-00027:+00064:-00017:000231.1806:01428
01429:-00020:+00044:-00001:000231.1806:01429
01430:+00018:+00039:-00019:000231.1806:01430
01431:+00012:+00043:+00003:000231.1806:01431
01432:+00000:+00040:-00036:000231.1806:01432
01433:+00019:+00056:-00005:000231.1806:01433
01434:+00028:+00077:+00002:000231.1806:01434
01435:-00040:+00038:+00003:000231.1806:01435
01436:-00032:+00042:-00021:000231.1806:01436
01437:-00024:+00044:+00020:000231.1806:01437
01438:-00010:+00044:-00002:000231.1806:01438
01439:-00002:+00045:+00001:000231.1806:01439
01440:-00013:+00062:-00006:000231.1806:01440
01441:-00005:+00067:+00004:000231.1806:01441
01442:+00011:+00044:-00019:000231.1806:01442
01443:-00011:+00059:-00020:000231.1806:01443
01444:-00015:+00048:-00001:000231.1806:01444
01445:-00035:+00052:-00024:000231.1806:01445
01446:-00005:+00065:-00010:000231.1806:01446
01447:-00005:+00053:-00025:000231.1806:01447
01448:-00016:+00046:+00001:000231.1806:01448
01449:-00003:+00043:+00003:000231.1806:01449
01450:+00003:+00038:-00005:000231.1806:01450
01451:+00003:+00055:-00035:000231.1806:01451
01452:-00015:+00041:-00002:000231.1806:01452
01453:-00015:+00055:-00029:000231.1806:01453
01454:-00020:+00064:-00016:000231.1806:01454
01455:-00005:+00063:+00002:000231.1806:01455
01456:-00009:+00062:-00002:000231.1806:01456
01457:-00026:+00053:-00019:000231.1806:01457
01458:-00012:+00044:-00023:000231.1806:01458
01459:-00007:+00043:-00006:000231.1806:01459
01460:-00008:+00062:-00011:000231.1806:01460
01461:-00001:+00062:-00002:000231.1806:01461
01462:-00022:+00062:-00013:000231.9009:01462
01463:-00026:+00041:-00024:000231.9009:01463
01464:+00003:+00045:-00014:000231.9009:01464
01465:-00013:+00061:+00017:000231.9009:01465
01466:-00019:+00041:-00022:000231.9009:01466
01467:+00018:+00030:+00002:000231.9009:01467
01468:+00011:+00061:-00009:000231.9009:01468
01469:-00019:+00037:-00002:000231.9009:01469
01470:-00035:+00079:-00032:000231.9009:01470
01471:+00001:+00066:-00013:000231.9009:01471
01472:+00000:+00045:-00013:000231.9009:01472
01473:-00013:+00048:-00020:000231.9009:01473
01474:-00016:+00040:-00023:000231.9009:01474
01475:-00004:+00051:-00014:000231.9009:01475
01476:-00019:+00045:-00024:000231.9009:01476
01477:-00022:+00062:-00006:000231.9009:01477
01478:+00004:+00065:+00014:000231.9009:01478
01479:+00004:+00050:-00022:000231.9009:01479
01480:+00014:+00044:+00002:000231.9009:01480
01481:-00006:+00050:+00001:000231.9009:01481
01482:-00023:+00045:-00012:000231.9009:01482
01483:+00001:+00046:-00005:000231.9009:01483
01484:-00022:+00045:-00023:000231.9009:01484
01485:-00026:+00051:+00004:000231.9009:01485
01486:-00021:+00042:-00020:000231.9009:01486
01487:-00025:+00044:-00008:000231.9009:01487
01488:-00014:+00044:+00004:000231.9009:01488
01489:-00021:+00044:-00019:000231.9009:01489
01490:-00019:+00064:+00004:000231.9009:01490
01491:-00036:+00039:-00010:000231.9009:01491
01492:+00004:+00045:-00019:000231.9009:01492
01493:-00008:+00062:-00009:000231.9009:01493
01494:-00002:+00053:-00012:000231.9009:01494
01495:-00005:+00064:+00002:000231.9009:01495
01496:+00006:+00046:-00021:000231.9009:01496
01497:-00025:+00062:-00014:000231.9009:01497
01498:-00025:+00039:-00019:000231.9009:01498
01499:+00002:+00055:-00019:000231.9009:01499
01500:-00008:+00044:-00023:000231.9009:01500
01501:+00001:+00040:+00001:000231.9009:01501
01502:-00026:+00045:-00008:000231.9009:01502
01503:+00002:+00040:-00023:000231.9009:01503
01504:+00000:+00053:-00013:000231.9009:01504
01505:-00024:+00045:-00018:000231.9009:01505
01506:-00014:+00039:+00001:000231.9009:01506
01507:-00016:+00049:-00034:000231.9009:01507
01508:-00014:+00045:-00024:000231.9009:01508
01509:-00014:+00044:-00020:000231.9009:01509
01510:-00037:+00043:-00021:000231.9009:01510
01511:+00001:+00041:-00021:000231.9009:01511
01512:+00000:+00063:+00003:000231.9009:01512
01513:-00019:+00039:-00022:000231.9009:01513
01514:-00010:+00066:-00002:000231.9009:01514
01515:-00008:+00062:-00020:000231.9009:01515
01516:-00020:+00062:+00001:000231.9009:01516
01517:-00011:+00041:+00000:000231.9009:01517
01518:-00008:+00067:-00012:000231.9009:01518
01519:-00012:+00044:+00003:000231.9009:01519
01520:-00023:+00063:-00001:000231.9009:01520
01521:-00005:+00052:+00019:000231.9009:01521
01522:+00008:+00063:-00026:000231.9009:01522
01523:-00024:+00041:-00037:000231.9009:01523
01524:-00014:+00057:-00004:000231.9009:01524
01525:+00001:+00051:-00012:000231.9009:01525
01526:-00001:+00061:-00045:000231.9009:01526
01527:-00021:+00044:+00017:000231.9009:01527
01528:-00011:+00042:-00027:000231.9009:01528
01529:+00000:+00042:-00025:000231.9009:01529
01530:-00011:+00065:+00003:000231.9009:01530
01531:+00001:+00064:-00002:000231.9009:01531
01532:-00007:+00045:-00009:000231.9009:01532
01533:+00012:+00044:-00021:000231.9009:01533
01534:-00007:+00066:-00004:000231.9009:01534
01535:+00012:+00045:-00019:000231.9009:01535
01536:+00011:+00043:-00003:000231.9009:01536
01537:+00020:+00066:+00002:000231.9009:01537
01538:-00001:+00044:-00015:000231.9009:01538
01539:-00023:+00039:-00009:000231.9009:01539
01540:+00002:+00066:-00004:000231.9009:01540
01541:+00001:+00045:-00023:000231.9009:01541
01542:-00017:+00043:-00001:000231.9009:01542
01543:-00011:+00043:-00013:000231.9009:01543
01544:+00009:+00067:-00020:000231.9009:01544
01545:-00005:+00035:+00003:000231.9009:01545
01546:-00013:+00067:-00012:000231.9009:01546
01547:-00024:+00053:-00001:000235.3368:01547
01548:-00014:+00063:-00032:000235.3368:01548
01549:+00002:+00043:-00006:000235.3368:01549
01550:+00003:+00044:-00025:000235.3368:01550
01551:-00021:+00040:-00025:000235.3368:01551
01552:-00003:+00044:-00001:000235.3368:01552
01553:-00021:+00063:-00014:000235.3368:01553
01554:-00026:+00041:-00040:000235.3368:01554
01555:-00019:+00042:-00012:000235.3368:01555
01556:+00004:+00063:-00012:000235.3368:01556
01557:-00001:+00043:+00001:000235.3368:01557
01558:-00001:+00063:-00021:000235.3368:01558
01559:-00008:+00055:+00001:000235.3368:01559
01560:+00002:+00043:-00022:000235.3368:01560
01561:+00002:+00067:-00001:000235.3368:01561
01562:+00002:+00042:+00018:000235.3368:01562
01563:-00017:+00053:-00015:000235.3368:01563
01564:-00012:+00040:-00020:000235.3368:01564
01565:-00022:+00067:-00023:000235.3368:01565
01566:-00008:+00044:-00021:000235.3368:01566
01567:+00013:+00065:-00014:000235.3368:01567
01568:-00011:+00009:+00011:000235.3368:01568
01569:-00015:+00081:-00019:000235.3368:01569
01570:-00039:+00055:-00026:000235.3368:01570
01571:+00002:+00041:-00021:000235.3368:01571
01572:-00020:+00055:-00001:000235.3368:01572
01573:+00004:+00049:+00001:000235.3368:01573
01574:+00000:+00041:-00015:000235.3368:01574
01575:+00012:+00041:-00019:000235.3368:01575
01576:-00013:+00068:-00002:000235.3368:01576
01577:+00004:+00050:-00014:000235.3368:01577
01578:+00015:+00065:+00029:000235.3368:01578
01579:+00002:+00052:-00014:000235.3368:01579
01580:-00023:+00064:-00007:000235.3368:01580
01581:-00007:+00043:+00009:000235.3368:01581
01582:-00010:+00045:-00024:000235.3368:01582
01583:-00008:+00040:+00004:000235.3368:01583
01584:-00003:+00065:-00001:000235.3368:01584
01585:-00024:+00039:+00003:000235.3368:01585
01586:-00024:+00042:-00025:000235.3368:01586
01587:-00026:+00064:+00003:000235.3368:01587
01588:-00002:+00058:-00008:000235.3368:01588
01589:-00005:+00064:+00001:000235.3368:01589
01590:-00001:+00047:-00014:000235.3368:01590
01591:-00013:+00063:-00034:000235.3368:01591
01592:-00028:+00023:-00037:000235.3368:01592
01593:-00014:+00064:-00015:000235.3368:01593
01594:-00011:+00041:+00003:000235.3368:01594
01595:-00020:+00050:+00002:000235.3368:01595
01596:-00001:+00054:-00019:000235.3368:01596
01597:-00026:+00064:+00013:000235.3368:01597
01598:-00012:+00043:-00026:000235.3368:01598
01599:-00018:+00041:-00025:000235.3368:01599
01600:-00013:+00051:+00004:000235.3368:01600
01601:-00039:+00043:-00022:000235.3368:01601
01602:-00015:+00039:-00012:000235.3368:01602
01603:-00004:+00045:-00025:000235.3368:01603
01604:-00020:+00038:-00019:000235.3368:01604
01605:-00023:+00064:-00013:000235.3368:01605
01606:+00001:+00043:-00019:000235.3368:01606
01607:-00004:+00052:-00014:000235.3368:01607
01608:-00036:+00062:-00013:000235.3368:01608
01609:+00001:+00053:-00036:000235.3368:01609
01610:-00020:+00043:-00014:000235.3368:01610
01611:-00015:+00053:-00029:000235.3368:01611
01612:-00020:+00043:-00023:000235.3368:01612
01613:-00009:+00042:-00022:000235.3368:01613
01614:+00011:+00039:+00004:000235.3368:01614
01615:-00006:+00053:-00032:000235.3368:01615
01616:-00036:+00072:-00017:000235.3368:01616
01617:-00012:+00026:+00014:000235.3368:01617
01618:+00003:+00047:-00027:000235.3368:01618
01619:+00002:+00053:-00008:000235.3368:01619
01620:-00022:+00058:-00025:000235.3368:01620
01621:-00023:+00063:-00013:000235.3368:01621
01622:+00002:+00048:+00018:000235.3368:01622
01623:-00013:+00042:-00021:000262.8157:01623
01624:+00003:+00040:-00004:000262.8157:01624
01625:+00008:+00063:+00018:000262.8157:01625
01626:+00016:+00030:+00000:000262.8157:01626
01627:+00001:+00065:+00002:000262.8157:01627
01628:-00002:+00048:+00001:000262.8157:01628
01629:+00003:+00063:-00004:000262.8157:01629
01630:-00011:+00052:-00001:000262.8157:01630
01631:-00008:+00064:-00003:000262.8157:01631
01632:-00007:+00044:+00000:000262.8157:01632
01633:+00002:+00064:-00011:000262.8157:01633
01634:-00003:+00044:-00006:000262.8157:01634
01635:-00003:+00051:+00002:000262.8157:01635
01636:-00011:+00044:-00015:000262.8157:01636
01637:-00008:+00032:-00035:000262.8157:01637
01638:-00016:+00064:-00037:000262.8157:01638
01639:-00004:+00043:-00036:000262.8157:01639
01640:-00012:+00043:-00034:000262.8157:01640
01641:-00022:+00044:+00000:000262.8157:01641
01642:-00016:+00044:-00035:000262.8157:01642
01643:-00008:+00042:-00002:000262.8157:01643
01644:-00010:+00045:+00001:000262.8157:01644
01645:-00019:+00028:-00015:000262.8157:01645
01646:-00015:+00063:-00023:000262.8157:01646
01647:-00023:+00050:-00020:000262.8157:01647
01648:-00024:+00040:-00025:000262.8157:01648
01649:-00026:+00038:-00022:000262.8157:01649
01650:+00001:+00046:+00002:000262.8157:01650
01651:+00001:+00064:-00019:000262.8157:01651
01652:+00002:+00041:+00002:000262.8157:01652
01653:-00003:+00043:-00012:000262.8157:01653
01654:-00023:+00052:-00025:000262.8157:01654
01655:-00020:+00041:-00016:000262.8157:01655
01656:-00002:+00041:-00019:000262.8157:01656
01657:-00024:+00039:+00002:000262.8157:01657
01658:-00002:+00043:-00023:000262.8157:01658
01659:+00014:+00055:-00006:000262.8157:01659
01660:-00003:+00040:-00023:000262.8157:01660
01661:-00023:+00062:-00024:000262.8157:01661
01662:-00001:+00076:-00009:000262.8157:01662
01663:-00007:+00064:-00006:000262.8157:01663
01664:-00025:+00042:+00001:000262.8157:01664
01665:-00024:+00044:-00020:000262.8157:01665
01666:+00004:+00044:+00002:000262.8157:01666
01667:+00002:+00061:-00023:000262.8157:01667
01668:+00004:+00055:+00002:000262.8157:01668
01669:+00004:+00063:-00008:000262.8157:01669
01670:-00004:+00041:-00018:000262.8157:01670
01671:+00018:+00068:-00006:000262.8157:01671
01672:-00005:+00063:-00024:000262.8157:01672
01673:-00021:+00050:+00004:000262.8157:01673
01674:-00006:+00039:+00002:000262.8157:01674
01675:-00007:+00053:+00002:000262.8157:01675
01676:-00011:+00051:-00024:000262.8157:01676
01677:-00008:+00041:+00003:000262.8157:01677
01678:-00004:+00062:-00019:000262.8157:01678
01679:-00008:+00039:-00012:000262.8157:01679
01680:-00020:+00079:-00027:000262.8157:01680
01681:-00007:+00041:+00015:000262.8157:01681
01682:-00006:+00045:-00023:000262.8157:01682
01683:-00001:+00056:+00001:000262.8157:01683
01684:-00015:+00041:+00031:000262.8157:01684
01685:-00011:+00046:-00012:000262.8157:01685
01686:+00014:+00051:-00019:000262.8157:01686
01687:+00013:+00043:-00001:000262.8157:01687
01688:-00017:+00043:-00017:000262.8157:01688
01689:-00013:+00044:-00021:000262.8157:01689
01690:-00014:+00064:-00038:000262.8157:01690
01691:-00038:+00049:+00000:000262.8157:01691
01692:-00036:+00044:-00020:000262.8157:01692
01693:-00009:+00043:+00002:000262.8157:01693
01694:+00012:+00040:-00014:000262.8157:01694
01695:-00004:+00039:-00025:000262.8157:01695
01696:-00014:+00042:-00013:000262.8157:01696
01697:-00015:+00041:-00023:000262.8157:01697
01698:-00002:+00039:-00014:000262.8157:01698
01699:-00014:+00046:-00019:000262.0482:01699
01700:-00036:+00052:-00026:000262.0482:01700
01701:+00003:+00045:-00022:000262.0482:01701
01702:+00017:+00065:+00002:000262.0482:01702
01703:-00012:+00046:-00003:000262.0482:01703
01704:-00011:+00036:+00021:000262.0482:01704
01705:+00015:+00076:-00041:000262.0482:01705
01706:-00007:+00064:+00002:000262.0482:01706
01707:-00023:+00068:-00011:000262.0482:01707
01708:-00012:+00053:-00001:000262.0482:01708
01709:-00006:+00047:-00006:000262.0482:01709
01710:+00001:+00040:-00022:000262.0482:01710
01711:-00025:+00043:-00024:000262.0482:01711
01712:-00022:+00044:-00007:000262.0482:01712
01713:-00001:+00046:-00014:000262.0482:01713
01714:-00007:+00042:+00000:000262.0482:01714
01715:-00013:+00042:+00003:000262.0482:01715
01716:-00013:+00040:-00039:000262.0482:01716
01717:-00007:+00044:-00007:000262.0482:01717
01718:-00007:+00042:-00011:000262.0482:01718
01719:-00015:+00047:-00020:000262.0482:01719
01720:-00003:+00038:-00006:000262.0482:01720
01721:-00003:+00045:+00000:000262.0482:01721
01722:-00003:+00049:-00025:000262.0482:01722
01723:-00035:+00064:-00002:000262.0482:01723
01724:+00000:+00067:+00003:000262.0482:01724
01725:-00017:+00053:-00022:000262.0482:01725
01726:-00014:+00040:+00003:000262.0482:01726
01727:-00003:+00049:+00010:000262.0482:01727
01728:-00018:+00038:-00037:000262.0482:01728
01729:-00016:+00052:+00013:000262.0482:01729
01730:-00010:+00042:+00019:000262.0482:01730
01731:-00002:+00049:-00017:000262.0482:01731
01732:-00022:+00044:+00003:000262.0482:01732
01733:-00021:+00039:-00035:000262.0482:01733
01734:-00002:+00046:-00008:000262.0482:01734
01735:-00001:+00050:+00001:000262.0482:01735
01736:-00015:+00064:-00001:000262.0482:01736
01737:-00023:+00044:-00002:000262.0482:01737
01738:-00026:+00052:-00017:000262.0482:01738
01739:-00023:+00052:-00002:000262.0482:01739
01740:-00017:+00042:-00012:000262.0482:01740
01741:-00015:+00047:-00013:000262.0482:01741
01742:-00021:+00043:-00020:000262.0482:01742
01743:-00002:+00051:-00024:000262.0482:01743
01744:-00022:+00043:-00018:000262.0482:01744
01745:-00020:+00041:+00004:000262.0482:01745
01746:+00003:+00042:-00012:000262.0482:01746
01747:-00020:+00041:-00022:000262.0482:01747
01748:+00003:+00045:-00012:000262.0482:01748
01749:-00014:+00039:-00016:000262.0482:01749
01750:+00002:+00040:+00003:000262.0482:01750
01751:-00019:+00035:-00020:000262.0482:01751
01752:-00007:+00029:+00000:000262.0482:01752
01753:+00016:+00082:-00008:000262.0482:01753
01754:-00001:+00058:-00064:000262.0482:01754
01755:-00004:+00073:+00037:000262.0482:01755
01756:-00018:+00040:+00013:000262.0482:01756
01757:+00030:+00063:-00023:000262.0482:01757
01758:-00006:+00065:+00037:000262.0482:01758
01759:-00008:+00062:-00019:000262.0482:01759
01760:-00013:+00047:+00033:000262.0482:01760
01761:-00005:+00064:-00012:000262.0482:01761
01762:+00029:+00039:+00031:000262.0482:01762
01763:+00006:+00046:+00014:000262.0482:01763
01764:-00020:+00053:+00015:000262.0482:01764
01765:-00008:+00042:-00007:000262.0482:01765
01766:+00008:+00061:-00026:000262.0482:01766
01767:+00013:+00063:-00008:000262.0482:01767
01768:-00003:+00053:-00021:000262.0482:01768
01769:+00000:+00046:-00021:000262.0482:01769
01770:-00022:+00046:-00007:000262.0482:01770
01771:-00024:+00061:-00022:000262.0482:01771
01772:-00012:+00067:-00021:000262.0482:01772
01773:-00002:+00068:-00013:000262.0482:01773
01774:+00001:+00039:-00005:000262.0482:01774
01775:-00037:+00057:-00008:000262.0482:01775
01776:-00025:+00061:-00004:000262.0482:01776
01777:-00015:+00046:+00003:000256.6235:01777
01778:+00000:+00047:-00031:000256.6235:01778
01779:-00004:+00038:-00001:000256.6235:01779
01780:+00002:+00039:-00020:000256.6235:01780
01781:-00026:+00064:-00022:000256.6235:01781
01782:-00020:+00048:-00026:000256.6235:01782
01783:-00013:+00065:-00023:000256.6235:01783
01784:-00017:+00052:-00023:000256.6235:01784
01785:-00015:+00041:-00021:000256.6235:01785
01786:+00002:+00062:-00002:000256.6235:01786
01787:-00025:+00053:-00024:000256.6235:01787
01788:-00025:+00053:-00012:000256.6235:01788
01789:+00000:+00041:-00013:000256.6235:01789
01790:-00008:+00038:+00004:000256.6235:01790
01791:+00002:+00052:-00038:000256.6235:01791
01792:-00036:+00047:-00034:000256.6235:01792
01793:-00036:+00066:-00011:000256.6235:01793
01794:-00039:+00043:-00024:000256.6235:01794
01795:-00013:+00052:-00010:000256.6235:01795
01796:+00018:+00038:+00009:000256.6235:01796
01797:+00014:+00012:-00003:000256.6235:01797
01798:-00021:+00068:-00037:000256.6235:01798
01799:-00009:+00078:+00030:000256.6235:01799
01800:-00039:+00068:-00050:000256.6235:01800
01801:-00009:+00056:-00020:000256.6235:01801
01802:+00003:+00026:-00005:000256.6235:01802
01803:-00001:+00062:-00029:000256.6235:01803
01804:+00000:+00041:+00028:000256.6235:01804
01805:-00001:+00063:-00024:000256.6235:01805
01806:-00010:+00052:+00032:000256.6235:01806
01807:+00004:+00040:-00025:000256.6235:01807
01808:+00003:+00043:-00002:000256.6235:01808
01809:+00004:+00065:+00017:000256.6235:01809
01810:-00022:+00045:-00022:000256.6235:01810
01811:-00002:+00045:-00001:000256.6235:01811
01812:-00007:+00065:-00010:000256.6235:01812
01813:-00008:+00045:+00002:000256.6235:01813
01814:+00001:+00049:-00010:000256.6235:01814
01815:-00026:+00065:-00025:000256.6235:01815
01816:-00010:+00050:+00016:000256.6235:01816
01817:-00006:+00044:-00023:000256.6235:01817
01818:-00041:+00048:-00022:000256.6235:01818
01819:-00017:+00064:-00008:000256.6235:01819
01820:-00026:+00029:-00027:000256.6235:01820
01821:-00001:+00038:+00001:000256.6235:01821
01822:-00012:+00053:+00001:000256.6235:01822
01823:-00016:+00041:-00024:000256.6235:01823
01824:-00002:+00052:+00003:000256.6235:01824
01825:-00020:+00048:+00003:000256.6235:01825
01826:-00017:+00045:-00023:000256.6235:01826
01827:-00029:+00039:-00025:000256.6235:01827
01828:-00013:+00044:-00041:000256.6235:01828
01829:-00020:+00042:-00001:000256.6235:01829
01830:-00003:+00039:-00015:000256.6235:01830
01831:-00022:+00050:+00015:000256.6235:01831
01832:-00001:+00050:-00002:000256.6235:01832
01833:-00005:+00048:-00024:000256.6235:01833
01834:+00014:+00048:-00004:000256.6235:01834
01835:+00001:+00041:-00013:000256.6235:01835
01836:-00009:+00040:-00012:000256.6235:01836
01837:-00025:+00045:-00020:000256.6235:01837
01838:-00012:+00068:-00035:000256.6235:01838
01839:-00016:+00051:-00039:000256.6235:01839
01840:-00009:+00038:-00006:000256.6235:01840
01841:+00012:+00042:-00002:000256.6235:01841
01842:-00017:+00029:-00003:000256.6235:01842
01843:-00023:+00054:-00019:000256.6235:01843
01844:-00020:+00028:-00006:000256.6235:01844
01845:+00001:+00045:+00000:000256.6235:01845
01846:-00012:+00040:-00009:000256.6235:01846
01847:-00021:+00046:-00012:000256.6235:01847
01848:-00026:+00048:-00001:000256.6235:01848
01849:-00021:+00039:-00001:000279.3968:01849
01850:+00014:+00042:+00031:000279.3968:01850
01851:-00006:+00050:+00004:000279.3968:01851
01852:-00006:+00024:-00002:000279.3968:01852
01853:-00005:+00044:-00004:000279.3968:01853
01854:-00011:+00039:+00004:000279.3968:01854
01855:-00002:+00047:-00003:000279.3968:01855
01856:-00002:+00043:-00013:000279.3968:01856
01857:-00019:+00046:-00014:000279.3968:01857
01858:-00022:+00040:-00037:000279.3968:01858
01859:-00022:+00023:-00038:000279.3968:01859
01860:-00006:+00039:-00025:000279.3968:01860
01861:-00014:+00047:-00035:000279.3968:01861
01862:-00028:+00046:-00017:000279.3968:01862
01863:-00035:+00043:-00006:000279.3968:01863
01864:-00022:+00046:-00029:000279.3968:01864
01865:-00015:+00051:-00035:000279.3968:01865
01866:-00042:+00029:-00034:000279.3968:01866
01867:-00040:+00045:-00036:000279.3968:01867
01868:-00013:+00051:-00015:000279.3968:01868
01869:-00032:+00039:-00013:000279.3968:01869
01870:-00055:+00046:-00036:000279.3968:01870
01871:-00032:+00051:-00041:000279.3968:01871
01872:-00029:+00030:-00034:000279.3968:01872
01873:-00039:+00026:-00036:000279.3968:01873
01874:-00027:+00048:-00034:000279.3968:01874
01875:-00020:+00049:-00013:000279.3968:01875
01876:-00020:+00051:-00012:000279.3968:01876
01877:-00018:+00039:-00032:000279.3968:01877
01878:-00042:+00042:-00018:000279.3968:01878
01879:-00039:+00049:-00038:000279.3968:01879
01880:-00015:+00064:-00011:000279.3968:01880
01881:+00002:+00050:-00013:000279.3968:01881
01882:-00036:+00035:-00030:000279.3968:01882
01883:-00021:+00066:-00030:000279.3968:01883
01884:-00033:+00013:-00033:000279.3968:01884
01885:-00020:+00044:+00007:000279.3968:01885
01886:-00030:+00008:-00018:000279.3968:01886
01887:-00015:+00049:-00026:000279.3968:01887
01888:-00033:+00049:-00020:000279.3968:01888
01889:-00051:+00033:-00016:000279.3968:01889
01890:-00024:+00065:+00005:000279.3968:01890
01891:-00024:+00026:-00014:000279.3968:01891
01892:-00001:+00044:-00037:000279.3968:01892
01893:-00021:+00040:+00008:000279.3968:01893
01894:-00011:+00039:-00020:000279.3968:01894
01895:-00004:+00044:-00007:000279.3968:01895
01896:-00023:+00040:-00024:000279.3968:01896
01897:-00014:+00030:+00015:000279.3968:01897
01898:-00004:+00041:+00000:000279.3968:01898
01899:+00016:+00048:-00007:000279.3968:01899
01900:+00019:+00065:-00035:000279.3968:01900
01901:-00011:+00047:+00025:000279.3968:01901
01902:-00001:+00026:-00041:000279.3968:01902
01903:+00018:+00062:-00009:000279.3968:01903
01904:-00029:+00057:-00039:000279.3968:01904
01905:-00051:+00057:-00036:000279.3968:01905
01906:-00023:+00063:+00005:000279.3968:01906
01907:-00007:+00039:-00032:000279.3968:01907
01908:-00020:+00053:+00014:000279.3968:01908
01909:+00003:+00062:-00012:000279.3968:01909
01910:-00008:+00042:-00014:000279.3968:01910
01911:-00006:+00039:-00024:000279.3968:01911
01912:-00038:+00040:-00028:000279.3968:01912
01913:-00022:+00038:+00000:000279.3968:01913
01914:-00010:+00052:-00032:000279.3968:01914
01915:+00004:+00039:-00023:000279.3968:01915
01916:+00010:+00040:-00008:000279.3968:01916
01917:+00005:+00046:-00019:000279.3968:01917
01918:+00030:+00039:+00004:000279.3968:01918
01919:+00033:+00051:-00024:000283.1986:01919
01920:-00007:+00043:-00027:000283.1986:01920
01921:+00013:+00044:-00016:000283.1986:01921
01922:+00003:+00056:-00041:000283.1986:01922
01923:-00040:+00025:-00008:000283.1986:01923
01924:-00024:+00053:-00037:000283.1986:01924
01925:+00044:+00046:+00021:000283.1986:01925
01926:+00030:+00042:+00008:000283.1986:01926
01927:-00001:+00037:-00009:000283.1986:01927
01928:+00015:+00064:+00004:000283.1986:01928
01929:-00009:+00051:-00010:000283.1986:01929
01930:+00002:+00038:-00040:000283.1986:01930
01931:-00036:+00050:-00006:000283.1986:01931
01932:-00012:+00041:-00020:000283.1986:01932
01933:-00020:+00046:-00003:000283.1986:01933
01934:+00004:+00042:+00016:000283.1986:01934
01935:+00015:+00051:+00007:000283.1986:01935
01936:+00014:+00030:+00005:000283.1986:01936
01937:+00018:+00051:+00002:000283.1986:01937
01938:+00004:+00039:-00010:000283.1986:01938
01939:+00003:+00041:-00001:000283.1986:01939
01940:-00025:+00038:-00021:000283.1986:01940
01941:+00012:+00039:+00002:000283.1986:01941
01942:-00001:+00050:-00011:000283.1986:01942
01943:-00020:+00052:-00018:000283.1986:01943
01944:-00025:+00025:+00009:000283.1986:01944
01945:-00004:+00048:-00023:000283.1986:01945
01946:+00002:+00049:-00024:000283.1986:01946
01947:-00001:+00046:-00017:000283.1986:01947
01948:-00010:+00063:-00019:000283.1986:01948
01949:-00010:+00025:-00020:000283.1986:01949
01950:+00018:+00045:-00014:000283.1986:01950
01951:+00002:+00051:-00023:000283.1986:01951
01952:-00036:+00039:-00056:000283.1986:01952
01953:-00001:+00038:-00002:000283.1986:01953
01954:-00008:+00043:-00037:000283.1986:01954
01955:-00002:+00046:-00025:000283.1986:01955
01956:-00017:+00052:-00016:000283.1986:01956
01957:+00014:+00051:-00022:000283.1986:01957
01958:+00004:+00053:-00018:000283.1986:01958
01959:-00040:+00052:-00016:000283.1986:01959
01960:-00014:+00040:-00017:000283.1986:01960
01961:-00022:+00041:-00020:000283.1986:01961
01962:-00025:+00049:-00017:000283.1986:01962
01963:-00040:+00051:+00004:000283.1986:01963
01964:-00026:+00038:+00004:000283.1986:01964
01965:-00013:+00052:-00002:000283.1986:01965
01966:-00008:+00042:-00009:000283.1986:01966
01967:-00008:+00041:-00024:000283.1986:01967
01968:+00016:+00030:-00015:000283.1986:01968
01969:+00008:+00052:-00020:000283.1986:01969
01970:-00011:+00045:-00023:000283.1986:01970
01971:-00012:+00038:-00003:000283.1986:01971
01972:-00003:+00052:-00023:000283.1986:01972
01973:-00025:+00043:-00023:000283.1986:01973
01974:-00038:+00026:+00006:000283.1986:01974
01975:+00003:+00030:+00003:000283.1986:01975
01976:+00021:+00051:+00005:000283.1986:01976
01977:+00002:+00044:-00004:000283.1986:01977
01978:-00012:+00047:-00016:000283.1986:01978
01979:-00026:+00043:-00021:000283.1986:01979
01980:+00003:+00052:-00023:000283.1986:01980
01981:-00019:+00047:-00021:000283.1986:01981
01982:-00030:+00048:+00015:000283.1986:01982
01983:-00038:+00053:+00004:000283.1986:01983
01984:-00035:+00051:+00003:000283.1986:01984
01985:+00004:+00040:-00004:000283.1986:01985
01986:-00006:+00068:-00007:000283.1986:01986
01987:-00005:+00053:-00034:000283.1986:01987
01988:+00012:+00043:+00003:000283.1986:01988
01989:-00007:+00053:-00012:000283.1986:01989
01990:-00013:+00053:-00013:000283.1986:01990
01991:-00003:+00052:+00002:000283.1986:01991
01992:+00003:+00052:-00022:000283.1986:01992
01993:-00002:+00027:-00021:000283.1986:01993
01994:+00003:+00048:-00001:000283.1986:01994
01995:-00010:+00048:-00013:000283.1986:01995
01996:-00024:+00050:-00021:000283.1986:01996
01997:-00003:+00037:+00002:000283.1986:01997
01998:+00013:+00050:-00020:000283.1986:01998
01999:+00000:+00038:+00001:000283.1986:01999
02000:-00021:+00046:-00016:000283.1986:02000
02001:-00016:+00048:-00019:000283.1986:02001
02002:+00000:+00027:-00025:000242.1893:02002
02003:+00002:+00037:-00023:000242.1893:02003
02004:+00012:+00030:-00015:000242.1893:02004
02005:-00023:+00049:-00025:000242.1893:02005
02006:-00026:+00052:-00018:000242.1893:02006
02007:-00037:+00026:-00011:000242.1893:02007
02008:-00040:+00029:-00003:000242.1893:02008
02009:-00016:+00042:-00052:000242.1893:02009
02010:-00008:+00044:-00008:000242.1893:02010
02011:-00002:+00045:+00013:000242.1893:02011
02012:+00006:+00025:+00015:000242.1893:02012
02013:+00009:+00044:+00003:000242.1893:02013
02014:+00006:+00050:-00023:000242.1893:02014
02015:-00026:+00051:-00035:000242.1893:02015
02016:-00008:+00029:-00020:000242.1893:02016
02017:+00030:+00044:+00001:000242.1893:02017
02018:-00009:+00050:-00002:000242.1893:02018
02019:-00016:+00067:+00001:000242.1893:02019
02020:-00050:+00068:+00016:000242.1893:02020
02021:-00011:+00027:+00005:000242.1893:02021
02022:+00004:+00054:-00015:000242.1893:02022
02023:+00013:+00030:+00022:000242.1893:02023
02024:-00007:+00055:+00001:000242.1893:02024
02025:-00020:+00044:+00048:000242.1893:02025
02026:-00061:-00033:-00047:000242.1893:02026
02027:-00032:+00081:-00048:000242.1893:02027
02028:+00027:+00036:+00034:000242.1893:02028
02029:-00001:+00065:-00021:000242.1893:02029
02030:-00046:+00056:+00007:000242.1893:02030
02031:-00057:+00068:+00002:000242.1893:02031
02032:+00005:+00015:-00011:000242.1893:02032
02033:+00005:+00028:-00018:000242.1893:02033
02034:-00022:+00040:-00028:000242.1893:02034
02035:+00019:+00039:+00005:000242.1893:02035
02036:+00016:+00055:+00010:000242.1893:02036
02037:-00014:+00052:-00020:000242.1893:02037
02038:-00020:+00049:-00027:000242.1893:02038
02039:-00005:+00030:-00034:000242.1893:02039
02040:-00002:+00044:-00001:000242.1893:02040
02041:-00042:+00030:+00000:000242.1893:02041
02042:-00017:+00063:-00023:000242.1893:02042
02043:+00000:+00020:-00020:000242.1893:02043
02044:-00017:+00017:-00039:000242.1893:02044
02045:-00013:+00072:-00032:000242.1893:02045
02046:+00017:+00048:+00021:000242.1893:02046
02047:+00001:+00050:-00012:000242.1893:02047
02048:-00004:+00040:-00011:000242.1893:02048
02049:-00024:+00039:-00036:000242.1893:02049
02050:-00039:+00032:-00057:000242.1893:02050
02051:-00002:+00042:+00001:000242.1893:02051
02052:-00011:+00046:-00016:000242.1893:02052
02053:-00013:+00030:-00011:000242.1893:02053
02054:-00011:+00046:-00019:000242.1893:02054
02055:+00017:+00043:-00017:000242.1893:02055
02056:-00003:+00044:-00003:000242.1893:02056
02057:-00025:+00041:-00038:000242.1893:02057
02058:-00021:+00041:-00019:000242.1893:02058
02059:-00008:+00040:-00006:000242.1893:02059
02060:-00003:+00050:-00017:000242.1893:02060
02061:-00025:+00051:-00002:000242.1893:02061
02062:-00026:+00053:-00020:000242.1893:02062
02063:-00021:+00029:-00039:000242.1893:02063
02064:-00008:+00045:-00009:000242.1893:02064
02065:-00013:+00050:-00025:000242.1893:02065
02066:-00028:+00076:-00009:000242.1893:02066
02067:-00083:-00004:+00002:000242.1893:02067
02068:-00040:+00052:-00010:000242.1893:02068
02069:+00079:+00039:+00061:000242.1893:02069
02070:+00064:+00049:-00026:000242.1893:02070
02071:-00002:+00051:-00029:000242.1893:02071
02072:-00115:+00001:-00066:000242.1893:02072
02073:+00012:+00075:-00047:000242.1893:02073
02074:+00064:+00024:+00041:000242.1893:02074
02075:-00009:+00037:-00039:000242.1893:02075
02076:-00017:+00030:+00026:000242.1893:02076
02077:-00013:+00024:+00048:000242.1893:02077
02078:+00008:+00060:-00061:000242.1893:02078
02079:+00006:+00014:+00032:000242.1893:02079
02080:-00033:+00077:-00001:000242.1893:02080
02081:-00001:+00019:+00034:000242.1893:02081
02082:+00034:+00050:+00009:000242.1893:02082
02083:+00029:+00045:-00024:000242.1893:02083
02084:-00007:+00050:-00010:000242.1893:02084
02085:-00050:+00063:-00045:000242.1893:02085
02086:-00027:+00046:+00028:000242.1893:02086
02087:-00023:+00045:-00020:000235.5436:02087
02088:+00005:+00048:-00039:000235.5436:02088
02089:+00032:+00046:+00015:000235.5436:02089
02090:-00009:+00051:-00015:000235.5436:02090
02091:-00039:+00041:-00017:000235.5436:02091
02092:-00016:+00053:-00024:000235.5436:02092
02093:-00021:+00063:-00039:000235.5436:02093
02094:-00006:+00051:+00000:000235.5436:02094
02095:-00008:+00044:-00021:000235.5436:02095
02096:+00001:+00045:-00009:000235.5436:02096
02097:-00012:+00040:+00002:000235.5436:02097
02098:-00022:+00044:-00026:000235.5436:02098
02099:-00014:+00049:+00013:000235.5436:02099
02100:-00012:+00052:-00038:000235.5436:02100
02101:-00017:+00035:-00002:000235.5436:02101
02102:-00007:+00038:-00038:000235.5436:02102
02103:+00028:+00038:+00009:000235.5436:02103
02104:+00065:+00045:-00020:000235.5436:02104
02105:-00002:+00044:+00029:000235.5436:02105
02106:-00068:+00042:-00051:000235.5436:02106
02107:-00097:+00053:-00057:000235.5436:02107
02108:+00001:+00062:+00002:000235.5436:02108
02109:+00022:+00053:-00020:000235.5436:02109
02110:+00038:+00035:+00011:000235.5436:02110
02111:-00001:+00030:+00002:000235.5436:02111
02112:-00034:+00052:-00009:000235.5436:02112
02113:-00034:+00052:-00017:000235.5436:02113
02114:-00026:+00039:-00052:000235.5436:02114
02115:+00003:+00035:-00038:000235.5436:02115
02116:-00009:+00052:-00021:000235.5436:02116
02117:-00005:+00053:-00007:000235.5436:02117
02118:-00030:+00024:-00012:000235.5436:02118
02119:-00052:+00039:-00014:000235.5436:02119
02120:-00002:+00052:-00002:000235.5436:02120
02121:+00065:+00048:-00007:000235.5436:02121
02122:+00023:+00040:-00015:000235.5436:02122
02123:-00013:+00042:-00022:000235.5436:02123
02124:-00039:+00039:-00029:000235.5436:02124
02125:-00016:+00031:+00001:000235.5436:02125
02126:+00020:+00039:-00019:000235.5436:02126
02127:+00010:+00050:-00012:000235.5436:02127
02128:-00029:+00051:-00040:000235.5436:02128
02129:-00057:+00053:-00018:000235.5436:02129
02130:+00018:+00014:+00065:000235.5436:02130
02131:+00015:+00088:-00011:000235.5436:02131
02132:-00003:+00052:+00023:000235.5436:02132
02133:+00017:+00053:+00004:000235.5436:02133
02134:+00008:+00028:-00036:000235.5436:02134
02135:-00015:+00055:+00047:000235.5436:02135
02136:-00030:+00050:-00023:000235.5436:02136
02137:-00039:+00059:-00043:000235.5436:02137
02138:+00010:+00051:-00034:000235.5436:02138
02139:-00010:+00067:-00016:000235.5436:02139
02140:-00043:+00048:+00006:000235.5436:02140
02141:-00060:+00040:-00008:000235.5436:02141
02142:+00058:+00039:+00001:000235.5436:02142
02143:+00020:+00050:-00036:000235.5436:02143
02144:-00035:+00058:-00025:000235.5436:02144
02145:-00044:+00045:-00020:000235.5436:02145
02146:+00027:+00051:-00020:000235.5436:02146
02147:-00007:+00038:-00040:000235.5436:02147
02148:-00059:+00059:-00036:000235.5436:02148
02149:+00003:+00023:+00027:000235.5436:02149
02150:+00044:+00046:+00000:000235.5436:02150
02151:+00018:+00045:-00036:000235.5436:02151
02152:-00013:+00038:+00021:000235.5436:02152
02153:-00018:+00066:-00045:000235.5436:02153
02154:+00017:+00035:+00013:000235.5436:02154
02155:-00010:+00027:-00051:000235.5436:02155
02156:-00042:+00051:-00041:000235.5436:02156
02157:-00011:+00039:+00019:000235.5436:02157
02158:-00024:+00062:-00056:000235.5436:02158
02159:-00021:+00030:+00008:000235.5436:02159
02160:-00038:+00045:-00051:000235.5436:02160
02161:-00037:+00026:-00042:000235.5436:02161
02162:-00007:+00045:+00013:000235.5436:02162
02163:+00000:+00051:-00037:000235.5436:02163
02164:-00025:+00050:+00013:000235.5436:02164
02165:-00021:+00025:-00012:000235.5436:02165
02166:-00001:+00049:+00002:000235.5436:02166
02167:-00026:+00052:-00011:000235.5436:02167
02168:-00019:+00050:-00015:000235.5436:02168
02169:-00008:+00043:-00010:000235.5436:02169
02170:+00009:+00042:+00002:000235.5436:02170
02171:+00018:+00041:-00001:000235.5436:02171
02172:-00015:+00061:+00006:000235.5436:02172
02173:-00011:+00051:-00014:000235.5436:02173
02174:-00004:+00051:-00008:000235.5436:02174
02175:+00003:+00029:-00022:000235.5436:02175
02176:-00033:+00064:-00014:000235.5436:02176
02177:-00016:+00026:-00017:000222.9734:02177
02178:-00025:+00031:-00031:000222.9734:02178
02179:-00027:+00056:-00039:000222.9734:02179
02180:-00059:+00035:-00010:000222.9734:02180
02181:+00062:+00017:+00031:000222.9734:02181
02182:+00070:+00064:-00055:000222.9734:02182
02183:-00003:+00014:+00023:000222.9734:02183
02184:-00107:+00047:-00068:000222.9734:02184
02185:-00062:+00051:-00016:000222.9734:02185
02186:-00007:+00046:+00047:000222.9734:02186
02187:+00015:+00034:-00052:000222.9734:02187
02188:+00009:+00062:-00003:000222.9734:02188
02189:+00015:+00039:-00002:000222.9734:02189
02190:-00024:+00038:-00020:000222.9734:02190
02191:-00044:+00065:+00024:000222.9734:02191
02192:-00013:+00049:-00027:000222.9734:02192
02193:-00007:+00048:+00010:000222.9734:02193
02194:+00014:+00041:+00015:000222.9734:02194
02195:-00006:+00047:+00001:000222.9734:02195
02196:+00028:+00030:+00018:000222.9734:02196
02197:-00008:+00062:-00013:000222.9734:02197
02198:-00020:+00040:+00003:000222.9734:02198
02199:-00039:+00045:-00030:000222.9734:02199
02200:-00002:+00040:-00019:000222.9734:02200
02201:+00000:+00027:+00003:000222.9734:02201
02202:-00024:+00027:-00022:000222.9734:02202
02203:+00000:+00049:-00020:000222.9734:02203
02204:-00002:+00031:-00020:000222.9734:02204
02205:-00003:+00048:-00052:000222.9734:02205
02206:-00007:+00049:-00010:000222.9734:02206
02207:-00008:+00039:-00021:000222.9734:02207
02208:-00024:+00039:-00003:000222.9734:02208
02209:-00001:+00026:-00006:000222.9734:02209
02210:+00014:+00044:-00002:000222.9734:02210
02211:-00011:+00050:-00004:000222.9734:02211
02212:+00003:+00050:-00040:000222.9734:02212
02213:-00023:+00030:-00007:000222.9734:02213
02214:+00002:+00051:-00019:000222.9734:02214
02215:-00001:+00026:-00013:000222.9734:02215
02216:+00013:+00043:-00021:000222.9734:02216
02217:+00002:+00029:-00014:000222.9734:02217
02218:-00002:+00049:-00055:000222.9734:02218
02219:-00011:+00052:+00013:000222.9734:02219
02220:-00010:+00040:-00038:000222.9734:02220
02221:-00027:+00051:-00003:000222.9734:02221
02222:-00025:+00052:-00017:000222.9734:02222
02223:-00014:+00050:-00022:000222.9734:02223
02224:-00020:+00047:-00026:000222.9734:02224
02225:-00021:+00040:-00015:000222.9734:02225
02226:-00001:+00051:-00023:000222.9734:02226
02227:-00019:+00052:-00015:000222.9734:02227
02228:-00001:+00038:-00024:000222.9734:02228
02229:-00004:+00030:-00020:000222.9734:02229
02230:-00021:+00041:-00020:000222.9734:02230
02231:-00003:+00051:+00001:000222.9734:02231
02232:+00013:+00040:+00006:000222.9734:02232
02233:+00018:+00050:-00022:000222.9734:02233
02234:+00016:+00041:-00006:000222.9734:02234
02235:-00005:+00040:+00002:000222.9734:02235
02236:+00004:+00044:-00007:000222.9734:02236
02237:+00014:+00044:+00014:000222.9734:02237
02238:-00007:+00064:+00013:000222.9734:02238
02239:-00010:+00053:-00004:000222.9734:02239
02240:+00013:+00061:-00035:000222.9734:02240
02241:-00022:+00048:+00017:000222.9734:02241
02242:-00017:+00045:+00003:000222.9734:02242
02243:-00010:+00026:-00005:000222.9734:02243
02244:-00023:+00044:-00036:000222.9734:02244
02245:+00016:+00077:+00008:000222.9734:02245
02246:-00006:+00035:-00023:000222.9734:02246
02247:-00001:+00078:-00025:000222.9734:02247
02248:-00020:+00041:+00016:000222.9734:02248
02249:+00009:+00039:-00036:000222.9734:02249
02250:+00019:+00069:+00006:000222.9734:02250
02251:-00002:+00063:+00006:000222.9734:02251
02252:+00002:+00052:-00018:000222.9734:02252
02253:-00009:+00053:+00013:000222.9734:02253
02254:+00014:+00062:-00025:000222.9734:02254
02255:-00008:+00064:-00010:000222.9734:02255
02256:+00006:+00042:+00012:000222.9734:02256
02257:-00010:+00048:-00009:000222.9734:02257
02258:-00005:+00066:-00026:000222.9734:02258
02259:-00021:+00053:-00022:000222.9734:02259
02260:+00004:+00040:+00000:000222.9734:02260
02261:-00009:+00038:-00011:000222.9734:02261
02262:+00018:+00049:-00037:000222.9734:02262
02263:-00023:+00051:-00019:000222.9734:02263
02264:-00013:+00063:-00021:000222.9734:02264
02265:-00003:+00039:-00011:000222.9734:02265
02266:+00013:+00062:+00002:000222.9734:02266
02267:+00001:+00068:+00000:000222.9734:02267
02268:-00006:+00027:+00003:000222.9734:02268
02269:+00017:+00046:-00002:000222.9734:02269
02270:+00016:+00049:+00017:000222.9734:02270
02271:-00037:+00039:-00024:000222.9734:02271
02272:-00036:+00030:-00001:000222.9734:02272
02273:-00010:+00042:-00002:000222.9734:02273
02274:+00012:+00061:-00019:000222.9734:02274
02275:+00003:+00042:-00017:000222.9734:02275
02276:-00021:+00052:-00006:000201.5206:02276
02277:-00022:+00029:-00003:000201.5206:02277
02278:-00036:+00047:-00025:000201.5206:02278
02279:-00016:+00053:-00015:000201.5206:02279
02280:-00023:+00052:-00026:000201.5206:02280
02281:-00001:+00030:-00038:000201.5206:02281
02282:-00023:+00050:-00011:000201.5206:02282
02283:-00026:+00048:+00001:000201.5206:02283
02284:-00012:+00039:-00037:000201.5206:02284
02285:-00019:+00052:-00003:000201.5206:02285
02286:-00017:+00042:-00014:000201.5206:02286
02287:-00018:+00042:+00001:000201.5206:02287
02288:-00004:+00046:-00022:000201.5206:02288
02289:+00001:+00048:-00003:000201.5206:02289
02290:-00025:+00043:-00023:000201.5206:02290
02291:-00024:+00050:+00002:000201.5206:02291
02292:-00010:+00068:-00002:000201.5206:02292
02293:-00025:+00048:+00000:000201.5206:02293
02294:-00001:+00052:-00007:000201.5206:02294
02295:-00018:+00041:+00001:000201.5206:02295
02296:-00018:+00044:-00022:000201.5206:02296
02297:-00015:+00063:+00000:000201.5206:02297
02298:+00015:+00038:+00026:000201.5206:02298
02299:-00025:+00066:+00011:000201.5206:02299
02300:-00005:+00045:-00012:000201.5206:02300
02301:-00012:+00066:-00053:000201.5206:02301
02302:-00020:+00025:-00011:000201.5206:02302
02303:-00019:+00049:-00023:000201.5206:02303
02304:-00004:+00052:-00037:000201.5206:02304
02305:-00023:+00043:+00001:000201.5206:02305
02306:-00020:+00047:-00017:000201.5206:02306
02307:-00003:+00052:-00003:000201.5206:02307
02308:-00013:+00041:-00020:000201.5206:02308
02309:+00000:+00051:-00014:000201.5206:02309
02310:-00004:+00040:-00001:000201.5206:02310
02311:-00005:+00040:-00024:000201.5206:02311
02312:-00011:+00040:-00012:000201.5206:02312
02313:+00002:+00047:+00004:000201.5206:02313
02314:-00001:+00028:-00012:000201.5206:02314
02315:-00018:+00049:-00021:000201.5206:02315
02316:-00020:+00040:-00024:000201.5206:02316
02317:-00003:+00051:-00002:000201.5206:02317
02318:+00003:+00047:-00025:000201.5206:02318
02319:-00021:+00050:-00002:000201.5206:02319
02320:-00021:+00052:-00001:000201.5206:02320
02321:-00041:+00049:-00012:000201.5206:02321
02322:-00002:+00044:-00025:000201.5206:02322
02323:-00001:+00055:-00003:000201.5206:02323
02324:-00001:+00052:-00037:000201.5206:02324
02325:-00019:+00026:-00007:000201.5206:02325
02326:+00012:+00068:+00002:000201.5206:02326
02327:-00011:+00051:-00016:000201.5206:02327
02328:-00022:+00044:+00001:000201.5206:02328
02329:-00008:+00066:-00025:000201.5206:02329
02330:-00001:+00042:-00001:000201.5206:02330
02331:-00001:+00047:-00023:000201.5206:02331
02332:-00016:+00052:+00003:000201.5206:02332
02333:-00023:+00040:+00004:000201.5206:02333
02334:-00009:+00039:-00012:000201.5206:02334
02335:+00014:+00045:+00002:000201.5206:02335
02336:-00022:+00041:+00000:000201.5206:02336
02337:-00012:+00052:-00011:000201.5206:02337
02338:-00020:+00043:-00018:000201.5206:02338
02339:-00014:+00029:-00020:000201.5206:02339
02340:-00026:+00052:-00023:000201.5206:02340
02341:+00002:+00047:-00003:000201.5206:02341
02342:+00002:+00052:-00022:000201.5206:02342
02343:-00042:+00052:-00002:000201.5206:02343
02344:-00039:+00041:-00001:000201.5206:02344
02345:-00023:+00039:+00001:000201.5206:02345
02346:+00015:+00046:-00016:000201.5206:02346
02347:-00002:+00061:-00025:000201.5206:02347
02348:-00035:+00038:-00002:000201.5206:02348
02349:-00020:+00039:-00022:000201.5206:02349
02350:-00009:+00030:+00002:000201.5206:02350
02351:-00002:+00042:-00023:000201.5206:02351
02352:-00002:+00044:+00002:000201.5206:02352
02353:-00004:+00051:-00019:000201.5206:02353
02354:-00004:+00043:+00013:000201.5206:02354
02355:-00039:+00039:-00026:000201.5206:02355
02356:-00019:+00042:-00008:000201.5206:02356
02357:-00001:+00041:-00024:000201.5206:02357
02358:-00011:+00093:-00052:000201.5206:02358
02359:-00024:+00065:-00020:000201.5206:02359
02360:+00000:+00035:+00036:000201.5206:02360
02361:-00025:+00061:-00020:000201.5206:02361
02362:-00023:+00041:-00009:000201.5206:02362
02363:-00020:+00066:-00019:000201.5206:02363
02364:-00010:+00039:+00000:000201.5206:02364
02365:+00001:+00040:+00004:000201.5206:02365
02366:-00005:+00050:-00012:000201.5206:02366
02367:+00017:+00049:-00007:000201.5206:02367
02368:-00023:+00039:-00028:000201.5206:02368
02369:-00024:+00061:-00024:000201.5206:02369
02370:-00007:+00068:-00021:000201.5206:02370
02371:+00014:+00042:-00023:000211.3456:02371
02372:+00018:+00041:-00010:000211.3456:02372
02373:+00012:+00042:-00005:000211.3456:02373
02374:+00001:+00062:-00022:000211.3456:02374
02375:+00000:+00045:-00002:000211.3456:02375
02376:-00008:+00046:-00017:000211.3456:02376
02377:-00025:+00053:-00002:000211.3456:02377
02378:+00003:+00043:+00001:000211.3456:02378
02379:+00003:+00040:+00015:000211.3456:02379
02380:-00001:+00050:-00025:000211.3456:02380
02381:-00014:+00062:-00016:000211.3456:02381
02382:-00002:+00062:-00001:000211.3456:02382
02383:-00024:+00045:+00003:000211.3456:02383
02384:-00001:+00065:-00051:000211.3456:02384
02385:-00007:+00044:-00016:000211.3456:02385
02386:+00013:+00051:+00019:000211.3456:02386
02387:-00021:+00042:-00035:000211.3456:02387
02388:-00025:+00050:-00007:000211.3456:02388
02389:-00024:+00066:-00015:000211.3456:02389
02390:+00007:+00052:-00007:000211.3456:02390
02391:+00004:+00042:-00019:000211.3456:02391
02392:-00026:+00049:-00008:000211.3456:02392
02393:-00018:+00039:-00022:000211.3456:02393
02394:-00035:+00053:-00021:000211.3456:02394
02395:+00015:+00046:-00010:000211.3456:02395
02396:+00006:+00041:-00024:000211.3456:02396
02397:+00004:+00044:-00036:000211.3456:02397
02398:-00015:+00062:-00007:000211.3456:02398
02399:-00013:+00042:-00024:000211.3456:02399
02400:-00016:+00041:-00012:000211.3456:02400
02401:-00004:+00045:-00003:000211.3456:02401
02402:-00021:+00044:-00010:000211.3456:02402
02403:+00003:+00038:-00017:000211.3456:02403
02404:-00027:+00039:-00022:000211.3456:02404
02405:-00037:+00049:-00023:000211.3456:02405
02406:-00015:+00043:-00023:000211.3456:02406
02407:-00021:+00044:+00000:000211.3456:02407
02408:+00003:+00063:-00002:000211.3456:02408
02409:+00003:+00062:+00002:000211.3456:02409
02410:-00020:+00041:+00005:000211.3456:02410
02411:+00000:+00045:+00017:000211.3456:02411
02412:+00013:+00066:-00016:000211.3456:02412
02413:+00001:+00051:-00017:000211.3456:02413
02414:-00025:+00052:-00025:000211.3456:02414
02415:-00012:+00050:-00016:000211.3456:02415
02416:+00014:+00051:-00004:000211.3456:02416
02417:-00036:-00020:-00010:000211.3456:02417
02418:-00002:+00048:-00075:000211.3456:02418
02419:+00000:+00055:+00050:000211.3456:02419
02420:+00012:+00079:+00002:000211.3456:02420
02421:+00019:+00049:-00004:000211.3456:02421
02422:-00009:+00045:-00001:000211.3456:02422
02423:-00010:+00047:-00038:000211.3456:02423
02424:-00007:+00029:-00012:000211.3456:02424
02425:+00001:+00042:-00036:000211.3456:02425
02426:-00012:+00050:-00023:000211.3456:02426
02427:-00009:+00065:-00001:000211.3456:02427
02428:+00016:+00052:-00001:000211.3456:02428
02429:+00017:+00045:+00003:000211.3456:02429
02430:+00015:+00045:+00011:000211.3456:02430
02431:-00005:+00043:-00014:000211.3456:02431
02432:-00004:+00030:+00003:000211.3456:02432
02433:+00013:+00064:-00015:000211.3456:02433
02434:-00022:+00052:-00011:000211.3456:02434
02435:-00007:+00042:-00035:000211.3456:02435
02436:+00002:+00042:-00021:000211.3456:02436
02437:-00020:+00038:-00023:000211.3456:02437
02438:-00031:+00047:-00020:000211.3456:02438
02439:+00003:+00055:+00004:000211.3456:02439
02440:+00014:+00034:-00019:000211.3456:02440
02441:-00036:+00042:-00062:000211.3456:02441
02442:-00002:+00027:+00028:000211.3456:02442
02443:+00012:+00039:-00008:000211.3456:02443
02444:-00007:+00047:-00012:000211.3456:02444
02445:+00018:+00061:-00006:000211.3456:02445
02446:-00006:+00066:-00027:000211.3456:02446
02447:-00021:+00052:-00009:000211.3456:02447
02448:-00024:+00045:-00012:000211.3456:02448
02449:-00021:+00046:-00005:000211.3456:02449
02450:+00007:+00053:+00015:000211.3456:02450
02451:+00006:+00052:-00011:000211.3456:02451
02452:-00020:+00042:-00019:000211.3456:02452
02453:-00016:+00039:-00022:000211.3456:02453
02454:-00038:+00040:-00031:000211.3456:02454
02455:-00005:+00041:+00003:000211.3456:02455
02456:+00002:+00044:-00012:000211.3456:02456
02457:-00017:+00041:-00022:000211.3456:02457
02458:-00024:+00044:-00002:000211.3456:02458
02459:-00001:+00062:-00025:000211.3456:02459
02460:-00039:+00038:-00017:000211.3456:02460
02461:-00021:+00039:-00019:000211.3456:02461
02462:+00012:+00062:-00001:000211.3456:02462
02463:+00013:+00040:-00009:000211.3456:02463
02464:-00014:+00040:-00013:000211.3456:02464
02465:-00036:+00064:-00008:000211.3456:02465
02466:+00005:+00044:+00004:000211.3456:02466
02467:+00018:+00042:-00019:000211.3456:02467
02468:-00008:+00041:+00000:000211.3456:02468
02469:-00016:+00040:-00007:000211.3456:02469
02470:+00000:+00050:-00016:000201.2811:02470
02471:+00015:+00046:-00020:000201.2811:02471
02472:-00012:+00011:-00012:000201.2811:02472
02473:-00039:+00039:+00003:000201.2811:02473
02474:-00001:+00048:+00018:000201.2811:02474
02475:+00017:+00065:+00002:000201.2811:02475
02476:-00013:+00042:-00002:000201.2811:02476
02477:-00022:+00064:+00002:000201.2811:02477
02478:-00019:+00062:-00034:000201.2811:02478
02479:-00012:+00049:-00027:000201.2811:02479
02480:-00015:+00065:-00019:000201.2811:02480
02481:+00001:+00051:-00014:000201.2811:02481
02482:+00013:+00065:-00020:000201.2811:02482
02483:+00013:+00052:-00017:000201.2811:02483
02484:-00037:+00038:-00011:000201.2811:02484
02485:-00023:+00044:-00024:000201.2811:02485
02486:-00002:+00045:-00014:000201.2811:02486
02487:-00008:+00063:+00011:000201.2811:02487
02488:-00019:+00063:-00016:000201.2811:02488
02489:-00021:+00053:-00014:000201.2811:02489
02490:-00010:+00063:-00021:000201.2811:02490
02491:-00001:+00050:-00012:000201.2811:02491
02492:+00001:+00046:-00017:000201.2811:02492
02493:-00022:+00053:+00002:000201.2811:02493
02494:-00020:+00043:-00014:000201.2811:02494
02495:-00016:+00042:-00024:000201.2811:02495
02496:-00021:+00039:-00013:000201.2811:02496
02497:-00021:+00043:-00021:000201.2811:02497
02498:-00020:+00043:-00027:000201.2811:02498
02499:-00020:+00043:-00019:000201.2811:02499
02500:-00025:+00042:-00022:000201.2811:02500
02501:-00015:+00055:-00035:000201.2811:02501
02502:-00024:+00041:-00001:000201.2811:02502
02503:-00002:+00055:-00018:000201.2811:02503
02504:-00022:+00047:-00008:000201.2811:02504
02505:-00002:+00066:-00021:000201.2811:02505
02506:-00009:+00051:+00007:000201.2811:02506
02507:-00004:+00067:-00015:000201.2811:02507
02508:-00014:+00038:-00011:000201.2811:02508
02509:-00026:+00065:-00019:000201.2811:02509
02510:-00021:+00042:+00000:000201.2811:02510
02511:-00006:+00050:+00004:000201.2811:02511
02512:-00015:+00043:+00014:000201.2811:02512
02513:-00035:+00042:-00001:000201.2811:02513
02514:+00000:+00045:-00002:000201.2811:02514
02515:-00002:+00063:-00002:000201.2811:02515
02516:-00037:+00046:-00002:000201.2811:02516
02517:-00015:+00040:-00016:000201.2811:02517
02518:-00011:+00040:+00002:000201.2811:02518
02519:-00010:+00042:+00000:000201.2811:02519
02520:-00022:+00039:-00019:000201.2811:02520
02521:-00021:+00062:-00002:000201.2811:02521
02522:-00021:+00067:+00004:000201.2811:02522
02523:-00021:+00040:-00011:000201.2811:02523
02524:+00013:+00044:-00010:000201.2811:02524
02525:+00013:+00042:+00015:000201.2811:02525
02526:-00023:+00044:-00014:000201.2811:02526
02527:-00018:+00044:-00022:000201.2811:02527
02528:-00002:+00040:-00021:000201.2811:02528
02529:+00001:+00044:+00001:000201.2811:02529
02530:+00003:+00053:-00018:000201.2811:02530
02531:-00018:+00053:-00009:000201.2811:02531
02532:-00017:+00049:-00021:000201.2811:02532
02533:+00003:+00043:-00011:000201.2811:02533
02534:+00001:+00040:+00003:000201.2811:02534
02535:-00012:+00045:+00003:000201.2811:02535
02536:+00003:+00040:-00022:000201.2811:02536
02537:+00009:+00045:-00019:000201.2811:02537
02538:-00011:+00041:-00002:000201.2811:02538
02539:-00021:+00041:-00012:000201.2811:02539
02540:-00009:+00039:+00002:000201.2811:02540
02541:+00016:+00042:-00020:000201.2811:02541
02542:-00035:+00050:-00020:000201.2811:02542
02543:-00006:+00026:-00051:000201.2811:02543
02544:-00023:+00063:-00016:000201.2811:02544
02545:+00031:+00050:+00016:000201.2811:02545
02546:+00018:+00058:-00041:000201.2811:02546
02547:+00018:+00050:+00019:000201.2811:02547
02548:+00000:+00038:-00028:000201.2811:02548
02549:-00014:+00043:-00036:000201.2811:02549
02550:-00027:+00043:-00008:000201.2811:02550
02551:+00001:+00050:-00018:000201.2811:02551
02552:+00027:+00053:-00006:000201.2811:02552
02553:+00003:+00042:-00034:000201.2811:02553
02554:-00003:+00050:-00046:000201.2811:02554
02555:-00005:+00062:-00005:000201.2811:02555
02556:+00015:+00041:-00041:000201.2811:02556
02557:-00011:+00050:-00037:000201.2811:02557
02558:+00005:+00052:+00014:000201.2811:02558
02559:+00013:+00042:-00023:000201.2811:02559
02560:-00023:+00048:+00002:000201.2811:02560
02561:-00003:+00062:-00024:000201.2811:02561
02562:-00005:+00042:-00009:000201.2811:02562
02563:+00019:+00038:-00031:000201.2811:02563
02564:-00001:+00067:-00021:000201.2811:02564
02565:-00019:+00040:+00002:000201.2811:02565
02566:-00001:+00044:-00028:000201.2811:02566
02567:+00003:+00028:+00004:000201.2811:02567
02568:-00011:+00051:-00009:000201.2811:02568
02569:+00002:+00048:-00001:000201.2811:02569
02570:+00017:+00028:-00003:000201.2811:02570
02571:+00012:+00043:-00012:000201.2811:02571
02572:+00000:+00044:-00026:000201.2811:02572
02573:-00024:+00054:+00000:000201.2811:02573
02574:+00004:+00053:-00024:000201.2811:02574
02575:-00010:+00046:-00026:000201.2811:02575
02576:-00001:+00063:-00018:000201.2811:02576
02577:+00000:+00041:-00006:000201.2811:02577
02578:-00022:+00041:-00013:000201.2811:02578
02579:-00019:+00044:-00021:000201.2811:02579
02580:+00001:+00041:-00009:000182.1970:02580
02581:-00021:+00043:-00041:000182.1970:02581
02582:-00020:+00041:+00001:000182.1970:02582
02583:-00002:+00042:-00022:000182.1970:02583
02584:-00017:+00062:-00020:000182.1970:02584
02585:-00022:+00043:-00001:000182.1970:02585
02586:-00022:+00064:+00002:000182.1970:02586
02587:-00020:+00049:-00002:000182.1970:02587
02588:+00002:+00044:-00024:000182.1970:02588
02589:-00008:+00041:-00020:000182.1970:02589
02590:-00022:+00049:-00011:000182.1970:02590
02591:-00023:+00042:-00001:000182.1970:02591
02592:-00001:+00062:+00001:000182.1970:02592
02593:-00003:+00049:-00001:000182.1970:02593
02594:-00001:+00044:-00022:000182.1970:02594
02595:-00003:+00063:+00030:000182.1970:02595
02596:+00002:+00041:-00011:000182.1970:02596
02597:-00011:+00042:-00008:000182.1970:02597
02598:+00012:+00042:+00011:000182.1970:02598
02599:-00023:+00053:-00024:000182.1970:02599
02600:-00015:+00042:-00021:000182.1970:02600
02601:-00022:+00039:-00007:000182.1970:02601
02602:-00009:+00040:-00024:000182.1970:02602
02603:+00014:+00052:-00001:000182.1970:02603
02604:-00022:+00067:+00002:000182.1970:02604
02605:-00024:+00057:-00004:000182.1970:02605
02606:-00023:+00065:-00024:000182.1970:02606
02607:+00003:+00051:-00025:000182.1970:02607
02608:-00022:+00038:-00003:000182.1970:02608
02609:-00026:+00053:-00033:000182.1970:02609
02610:-00001:+00041:+00004:000182.1970:02610
02611:-00020:+00043:-00012:000182.1970:02611
02612:-00039:+00039:-00012:000182.1970:02612
02613:-00016:+00063:-00020:000182.1970:02613
02614:-00010:+00057:-00024:000182.1970:02614
02615:+00012:+00042:-00010:000182.1970:02615
02616:-00006:+00062:-00025:000182.1970:02616
02617:+00001:+00043:-00010:000182.1970:02617
02618:-00020:+00045:-00012:000182.1970:02618
02619:-00024:+00039:-00026:000182.1970:02619
02620:+00003:+00062:-00013:000182.1970:02620
02621:-00002:+00040:-00023:000182.1970:02621
02622:-00005:+00040:-00013:000182.1970:02622
02623:-00022:+00044:+00013:000182.1970:02623
02624:-00020:+00052:-00011:000182.1970:02624
02625:-00014:+00050:-00021:000182.1970:02625
02626:-00010:+00044:+00002:000182.1970:02626
02627:+00003:+00042:-00020:000182.1970:02627
02628:-00023:+00041:-00015:000182.1970:02628
02629:-00020:+00038:-00023:000182.1970:02629
02630:-00017:+00040:+00001:000182.1970:02630
02631:+00003:+00053:-00019:000182.1970:02631
02632:+00001:+00042:-00022:000182.1970:02632
02633:-00023:+00061:-00026:000182.1970:02633
02634:-00002:+00062:+00000:000182.1970:02634
02635:-00010:+00068:-00020:000182.1970:02635
02636:+00001:+00040:-00019:000182.1970:02636
02637:-00024:+00043:-00022:000182.1970:02637
02638:-00010:+00063:-00024:000182.1970:02638
02639:-00013:+00062:-00026:000182.1970:02639
02640:-00014:+00043:-00023:000182.1970:02640
02641:-00001:+00040:+00017:000182.1970:02641
02642:-00003:+00043:-00007:000182.1970:02642
02643:-00038:+00052:-00003:000182.1970:02643
02644:-00015:+00045:+00000:000182.1970:02644
02645:-00022:+00041:-00001:000182.1970:02645
02646:-00026:+00050:-00038:000182.1970:02646
02647:-00014:+00062:+00003:000182.1970:02647
02648:-00009:+00040:-00003:000182.1970:02648
02649:-00024:+00064:-00034:000182.1970:02649
02650:-00036:+00040:+00001:000182.1970:02650
02651:-00040:+00061:-00001:000182.1970:02651
02652:+00000:+00040:-00009:000182.1970:02652
02653:-00008:+00041:-00001:000182.1970:02653
02654:-00024:+00043:-00001:000182.1970:02654
02655:-00035:+00051:-00029:000182.1970:02655
02656:-00010:+00042:-00002:000182.1970:02656
02657:+00018:+00044:+00002:000182.1970:02657
02658:-00023:+00038:+00002:000182.1970:02658
02659:-00022:+00053:+00000:000182.1970:02659
02660:-00011:+00064:+00017:000182.1970:02660
02661:-00001:+00042:-00020:000182.1970:02661
02662:-00038:+00063:-00013:000182.1970:02662
02663:-00035:+00046:+00016:000182.1970:02663
02664:-00001:+00063:-00011:000182.1970:02664
02665:-00009:+00029:-00019:000182.1970:02665
02666:-00002:+00056:-00016:000182.1970:02666
02667:-00002:+00041:+00002:000182.1970:02667
02668:+00003:+00064:-00038:000182.1970:02668
02669:+00001:+00040:-00004:000182.1970:02669
02670:+00002:+00042:-00019:000182.1970:02670
02671:-00007:+00051:-00011:000182.1970:02671
02672:+00016:+00062:+00013:000182.1970:02672
02673:+00013:+00040:-00013:000182.1970:02673
02674:+00000:+00042:-00013:000182.1970:02674
02675:+00003:+00041:-00021:000182.1970:02675
02676:-00011:+00041:-00022:000182.1970:02676
02677:-00007:+00039:-00023:000182.1970:02677
02678:+00013:+00042:-00020:000203.9412:02678
02679:+00007:+00047:-00013:000203.9412:02679
02680:+00001:+00043:-00001:000203.9412:02680
02681:+00001:+00044:-00021:000203.9412:02681
02682:-00010:+00052:-00003:000203.9412:02682
02683:+00019:+00040:-00011:000203.9412:02683
02684:+00012:+00048:-00023:000203.9412:02684
02685:+00013:+00039:-00013:000203.9412:02685
02686:-00002:+00047:-00023:000203.9412:02686
02687:+00000:+00039:+00010:000203.9412:02687
02688:-00023:+00056:-00011:000203.9412:02688
02689:+00002:+00053:-00008:000203.9412:02689
02690:+00006:+00062:-00011:000203.9412:02690
02691:+00000:+00048:+00004:000203.9412:02691
02692:-00003:+00041:-00021:000203.9412:02692
02693:-00006:+00052:-00023:000203.9412:02693
02694:-00006:+00049:+00002:000203.9412:02694
02695:-00036:+00040:-00037:000203.9412:02695
02696:-00001:+00043:-00021:000203.9412:02696
02697:+00015:+00045:-00019:000203.9412:02697
02698:-00011:+00046:-00023:000203.9412:02698
02699:-00013:+00044:+00002:000203.9412:02699
02700:-00013:+00046:-00023:000203.9412:02700
02701:-00003:+00039:-00041:000203.9412:02701
02702:-00006:+00065:+00002:000203.9412:02702
02703:+00008:+00046:+00003:000203.9412:02703
02704:-00008:+00053:-00017:000203.9412:02704
02705:+00003:+00042:-00020:000203.9412:02705
02706:-00023:+00066:+00001:000203.9412:02706
02707:-00003:+00051:-00010:000203.9412:02707
02708:+00000:+00038:-00001:000203.9412:02708
02709:-00008:+00044:+00006:000203.9412:02709
02710:-00001:+00052:-00020:000203.9412:02710
02711:+00000:+00050:-00019:000203.9412:02711
02712:-00002:+00062:-00020:000203.9412:02712
02713:-00026:+00039:-00009:000203.9412:02713
02714:-00019:+00040:-00008:000203.9412:02714
02715:+00016:+00061:-00006:000203.9412:02715
02716:+00013:+00054:-00001:000203.9412:02716
02717:-00016:+00063:-00010:000203.9412:02717
02718:-00008:+00039:+00014:000203.9412:02718
02719:+00013:+00064:-00012:000203.9412:02719
02720:-00003:+00040:-00026:000203.9412:02720
02721:-00038:+00061:+00002:000203.9412:02721
02722:-00021:+00063:-00022:000203.9412:02722
02723:-00008:+00049:-00034:000203.9412:02723
02724:-00010:+00060:-00017:000203.9412:02724
02725:-00019:+00046:-00003:000203.9412:02725
02726:+00000:+00063:-00001:000203.9412:02726
02727:+00014:+00064:-00021:000203.9412:02727
02728:+00017:+00039:+00009:000203.9412:02728
02729:-00025:+00042:-00035:000203.9412:02729
02730:-00025:+00044:-00023:000203.9412:02730
02731:-00004:+00042:-00021:000203.9412:02731
02732:-00002:+00044:-00023:000203.9412:02732
02733:-00024:+00064:-00024:000203.9412:02733
02734:-00006:+00063:-00022:000203.9412:02734
02735:+00012:+00064:-00020:000203.9412:02735
02736:-00002:+00040:+00013:000203.9412:02736
02737:+00015:+00063:-00005:000203.9412:02737
02738:-00004:+00045:-00013:000203.9412:02738
02739:-00006:+00046:-00013:000203.9412:02739
02740:-00020:+00067:-00029:000203.9412:02740
02741:-00011:+00060:-00002:000203.9412:02741
02742:-00007:+00051:+00002:000203.9412:02742
02743:-00011:+00058:-00023:000203.9412:02743
02744:-00014:+00062:+00006:000203.9412:02744
02745:-00009:+00064:-00018:000203.9412:02745
02746:+00019:+00075:+00014:000203.9412:02746
02747:+00000:+00023:+00009:000203.9412:02747
02748:-00041:+00068:-00033:000203.9412:02748
02749:-00026:+00054:+00015:000203.9412:02749
02750:+00004:+00067:-00035:000203.9412:02750
02751:-00007:+00042:+00000:000203.9412:02751
02752:-00023:+00068:+00012:000203.9412:02752
02753:-00014:+00061:-00018:000203.9412:02753
02754:-00013:+00046:+00016:000203.9412:02754
02755:+00000:+00043:-00006:000203.9412:02755
02756:-00005:+00041:-00002:000203.9412:02756
02757:-00009:+00044:-00024:000203.9412:02757
02758:-00035:+00043:-00021:000203.9412:02758
02759:-00021:+00064:+00001:000203.9412:02759
02760:-00017:+00068:-00022:000203.9412:02760
02761:+00001:+00040:+00004:000203.9412:02761
02762:-00022:+00044:+00004:000203.9412:02762
02763:-00003:+00050:-00020:000203.9412:02763
02764:-00022:+00043:+00002:000203.9412:02764
02765:-00024:+00044:+00004:000203.9412:02765
02766:-00020:+00041:-00006:000203.9412:02766
02767:+00006:+00062:-00019:000203.9412:02767
02768:+00004:+00041:-00013:000203.9412:02768
02769:-00028:+00064:+00000:000203.9412:02769
02770:-00040:+00053:-00005:000203.9412:02770
02771:+00031:+00043:+00020:000203.9412:02771
02772:-00023:+00066:-00049:000203.9412:02772
02773:-00046:+00048:+00007:000203.9412:02773
02774:-00026:+00076:-00008:000207.3504:02774
02775:+00025:+00038:+00003:000207.3504:02775
02776:-00008:+00055:-00074:000207.3504:02776
02777:-00030:+00043:-00007:000207.3504:02777
02778:-00030:+00064:-00014:000207.3504:02778
02779:-00009:+00044:-00031:000207.3504:02779
02780:-00021:+00047:-00003:000207.3504:02780
02781:-00023:+00048:-00035:000207.3504:02781
02782:-00007:+00053:-00001:000207.3504:02782
02783:-00023:+00044:-00017:000207.3504:02783
02784:-00039:+00063:-00004:000207.3504:02784
02785:-00022:+00039:-00011:000207.3504:02785
02786:+00008:+00042:-00034:000207.3504:02786
02787:+00007:+00044:-00015:000207.3504:02787
02788:-00033:+00041:-00024:000207.3504:02788
02789:-00036:+00040:-00004:000207.3504:02789
02790:+00027:+00066:+00007:000207.3504:02790
02791:+00003:+00043:-00019:000207.3504:02791
02792:-00019:+00045:-00011:000207.3504:02792
02793:-00007:+00067:-00007:000207.3504:02793
02794:+00014:+00052:-00001:000207.3504:02794
02795:-00008:+00038:+00000:000207.3504:02795
02796:-00014:+00064:-00001:000207.3504:02796
02797:-00014:+00065:-00006:000207.3504:02797
02798:-00003:+00042:-00036:000207.3504:02798
02799:-00001:+00061:+00015:000207.3504:02799
02800:-00024:+00043:-00023:000207.3504:02800
02801:-00036:+00045:-00055:000207.3504:02801
02802:-00024:+00051:+00014:000207.3504:02802
02803:-00012:+00053:-00021:000207.3504:02803
02804:+00001:+00045:-00014:000207.3504:02804
02805:-00024:+00063:-00018:000207.3504:02805
02806:-00001:+00041:-00037:000207.3504:02806
02807:-00002:+00041:-00006:000207.3504:02807
02808:-00007:+00043:-00016:000207.3504:02808
02809:-00008:+00062:-00009:000207.3504:02809
02810:-00012:+00045:-00019:000207.3504:02810
02811:-00038:+00041:-00023:000207.3504:02811
02812:+00004:+00040:+00002:000207.3504:02812
02813:-00008:+00044:-00022:000207.3504:02813
02814:-00006:+00041:-00037:000207.3504:02814
02815:-00003:+00063:-00022:000207.3504:02815
02816:-00016:+00052:-00018:000207.3504:02816
02817:-00019:+00041:-00012:000207.3504:02817
02818:+00013:+00044:-00013:000207.3504:02818
02819:+00014:+00039:+00002:000207.3504:02819
02820:-00015:+00046:-00003:000207.3504:02820
02821:-00035:+00041:-00019:000207.3504:02821
02822:+00000:+00052:+00004:000207.3504:02822
02823:+00013:+00044:-00037:000207.3504:02823
02824:-00026:+00040:-00023:000207.3504:02824
02825:-00022:+00062:-00022:000207.3504:02825
02826:-00015:+00040:-00023:000207.3504:02826
02827:-00008:+00046:-00002:000207.3504:02827
02828:-00020:+00061:+00002:000207.3504:02828
02829:-00038:+00041:-00021:000207.3504:02829
02830:-00026:+00041:-00022:000207.3504:02830
02831:+00008:+00063:+00003:000207.3504:02831
02832:-00001:+00046:-00003:000207.3504:02832
02833:-00020:+00052:+00013:000207.3504:02833
02834:-00001:+00069:-00032:000207.3504:02834
02835:+00012:+00043:+00010:000207.3504:02835
02836:-00005:+00059:-00015:000207.3504:02836
02837:+00013:+00062:+00012:000207.3504:02837
02838:-00003:+00020:-00021:000207.3504:02838
02839:-00021:+00067:-00014:000207.3504:02839
02840:-00014:+00042:+00017:000207.3504:02840
02841:-00007:+00036:-00035:000207.3504:02841
02842:-00035:+00038:-00054:000207.3504:02842
02843:-00001:+00081:+00001:000207.3504:02843
02844:-00012:+00069:-00011:000207.3504:02844
02845:+00016:+00063:-00022:000207.3504:02845
02846:-00003:+00045:-00001:000207.3504:02846
02847:-00027:+00055:-00033:000207.3504:02847
02848:-00020:+00044:+00020:000207.3504:02848
02849:-00010:+00044:-00041:000207.3504:02849
02850:-00011:+00043:+00019:000207.3504:02850
02851:-00027:+00065:-00025:000207.3504:02851
02852:-00015:+00054:-00022:000207.3504:02852
02853:+00008:+00056:+00002:000207.3504:02853
02854:-00005:+00041:-00023:000207.3504:02854
02855:+00000:+00045:-00022:000207.3504:02855
02856:-00014:+00064:+00004:000207.3504:02856
02857:-00021:+00067:+00004:000207.3504:02857
02858:-00006:+00040:-00007:000207.3504:02858
02859:+00000:+00041:-00021:000207.3504:02859
02860:-00019:+00053:+00000:000207.3504:02860
02861:+00000:+00013:-00025:000207.3504:02861
02862:-00020:+00056:-00046:000207.3504:02862
02863:-00013:+00026:+00005:000207.3504:02863
02864:-00037:+00057:-00052:000207.3504:02864
02865:-00020:+00040:-00004:000207.3504:02865
02866:-00005:+00056:+00004:000207.3504:02866
02867:-00025:+00041:-00040:000207.3504:02867
02868:+00000:+00043:+00012:000207.3504:02868
02869:-00006:+00039:-00008:000207.3504:02869
02870:-00009:+00063:-00002:000207.3504:02870
02871:+00001:+00064:-00003:000207.3504:02871
02872:-00011:+00064:-00017:000207.3504:02872
02873:-00011:+00045:-00008:000201.7120:02873
02874:+00003:+00046:-00024:000201.7120:02874
02875:-00022:+00044:+00000:000201.7120:02875
02876:-00011:+00063:-00002:000201.7120:02876
02877:-00007:+00049:-00024:000201.7120:02877
02878:+00004:+00054:-00012:000201.7120:02878
02879:-00014:+00051:+00000:000201.7120:02879
02880:-00026:+00044:-00019:000201.7120:02880
02881:-00011:+00043:-00001:000201.7120:02881
02882:-00009:+00063:-00002:000201.7120:02882
02883:-00016:+00064:-00035:000201.7120:02883
02884:-00012:+00044:+00001:000201.7120:02884
02885:+00012:+00044:+00002:000201.7120:02885
02886:-00011:+00064:-00004:000201.7120:02886
02887:+00013:+00062:+00004:000201.7120:02887
02888:-00006:+00043:+00004:000201.7120:02888
02889:+00007:+00043:-00024:000201.7120:02889
02890:+00018:+00039:-00016:000201.7120:02890
02891:-00040:+00068:+00012:000201.7120:02891
02892:-00018:+00100:-00057:000201.7120:02892
02893:-00010:+00049:-00073:000201.7120:02893
02894:+00014:+00044:+00033:000201.7120:02894
02895:-00053:+00068:-00031:000201.7120:02895
02896:-00011:+00042:-00009:000201.7120:02896
02897:+00002:+00042:-00007:000201.7120:02897
02898:-00024:+00052:-00022:000201.7120:02898
02899:-00004:+00066:+00019:000201.7120:02899
02900:+00002:+00044:-00031:000201.7120:02900
02901:-00004:+00043:-00009:000201.7120:02901
02902:-00020:+00039:-00021:000201.7120:02902
02903:-00002:+00055:-00035:000201.7120:02903
02904:-00002:+00063:+00013:000201.7120:02904
02905:-00021:+00066:-00018:000201.7120:02905
02906:+00017:+00062:-00007:000201.7120:02906
02907:+00028:+00056:-00002:000201.7120:02907
02908:+00003:+00042:-00014:000201.7120:02908
02909:-00003:+00062:-00019:000201.7120:02909
02910:-00011:+00063:-00015:000201.7120:02910
02911:-00011:+00040:-00035:000201.7120:02911
02912:-00024:+00052:+00002:000201.7120:02912
02913:-00026:+00033:-00009:000201.7120:02913
02914:-00026:+00059:-00043:000201.7120:02914
02915:-00011:+00038:+00020:000201.7120:02915
02916:-00031:+00064:-00018:000201.7120:02916
02917:-00016:+00046:+00013:000201.7120:02917
02918:+00003:+00043:-00007:000201.7120:02918
02919:+00026:+00075:+00004:000201.7120:02919
02920:+00011:+00022:-00035:000201.7120:02920
02921:-00010:+00078:-00077:000201.7120:02921
02922:-00046:+00043:+00010:000201.7120:02922
02923:-00045:+00063:-00005:000201.7120:02923
02924:+00027:+00046:-00011:000201.7120:02924
02925:+00036:+00067:-00003:000201.7120:02925
02926:-00021:+00026:-00022:000201.7120:02926
02927:-00003:+00032:+00003:000201.7120:02927
02928:+00016:+00077:+00016:000201.7120:02928
02929:-00038:+00076:-00014:000201.7120:02929
02930:-00053:+00029:+00038:000201.7120:02930
02931:-00009:+00054:-00013:000201.7120:02931
02932:+00026:+00063:-00001:000201.7120:02932
02933:-00013:+00052:-00039:000201.7120:02933
02934:-00049:+00047:-00041:000201.7120:02934
02935:+00006:+00053:+00029:000201.7120:02935
02936:+00027:+00064:-00036:000201.7120:02936
02937:-00041:+00051:-00004:000201.7120:02937
02938:-00013:+00063:-00035:000201.7120:02938
02939:-00010:+00044:-00040:000201.7120:02939
02940:+00000:+00067:-00006:000201.7120:02940
02941:-00013:+00064:-00006:000201.7120:02941
02942:-00007:+00067:-00018:000201.7120:02942
02943:-00010:+00027:-00018:000201.7120:02943
02944:+00014:+00041:+00001:000201.7120:02944
02945:+00004:+00062:+00004:000201.7120:02945
02946:+00000:+00039:+00014:000201.7120:02946
02947:-00003:+00089:-00066:000201.7120:02947
02948:-00034:+00014:+00014:000201.7120:02948
02949:-00001:+00070:-00038:000201.7120:02949
02950:+00011:+00029:+00019:000201.7120:02950
02951:-00019:+00064:-00014:000201.7120:02951
02952:-00042:+00056:-00019:000201.7120:02952
02953:-00001:+00063:+00013:000201.7120:02953
02954:-00011:+00057:-00013:000201.7120:02954
02955:+00003:+00063:-00050:000201.7120:02955
02956:-00001:+00063:-00021:000201.7120:02956
02957:-00015:+00045:-00016:000201.7120:02957
02958:-00050:+00039:-00014:000201.7120:02958
02959:-00024:+00045:-00023:000201.7120:02959
02960:-00001:+00042:+00003:000201.7120:02960
02961:-00023:+00030:-00008:000201.7120:02961
02962:-00007:+00043:-00021:000227.0520:02962
02963:+00016:+00044:-00009:000227.0520:02963
02964:-00009:+00051:-00017:000227.0520:02964
02965:+00001:+00077:-00034:000227.0520:02965
02966:+00003:+00040:+00002:000227.0520:02966
02967:-00024:+00066:-00034:000227.0520:02967
02968:-00015:+00033:+00019:000227.0520:02968
02969:-00003:+00070:+00019:000227.0520:02969
02970:-00026:+00035:+00000:000227.0520:02970
02971:-00006:+00068:-00020:000227.0520:02971
02972:+00002:+00053:-00004:000227.0520:02972
02973:+00014:+00083:+00001:000227.0520:02973
02974:-00005:+00041:+00000:000227.0520:02974
02975:-00016:+00065:-00013:000227.0520:02975
02976:-00029:+00046:+00004:000227.0520:02976
02977:-00007:+00062:-00030:000227.0520:02977
02978:+00017:+00040:-00007:000227.0520:02978
02979:-00004:+00067:+00001:000227.0520:02979
02980:+00001:+00062:-00023:000227.0520:02980
02981:-00012:+00064:-00019:000227.0520:02981
02982:-00015:+00068:-00008:000227.0520:02982
02983:-00036:+00031:-00033:000227.0520:02983
02984:-00010:+00067:-00035:000227.0520:02984
02985:+00009:+00078:+00002:000227.0520:02985
02986:+00006:+00041:+00002:000227.0520:02986
02987:-00003:+00045:+00003:000227.0520:02987
02988:-00032:+00058:-00014:000227.0520:02988
02989:-00008:+00063:-00021:000227.0520:02989
02990:+00006:+00041:-00023:000227.0520:02990
02991:-00005:+00054:+00005:000227.0520:02991
02992:-00040:+00043:-00011:000227.0520:02992
02993:-00040:+00044:-00012:000227.0520:02993
02994:+00004:+00040:-00007:000227.0520:02994
02995:+00018:+00066:-00026:000227.0520:02995
02996:-00002:+00025:-00024:000227.0520:02996
02997:-00015:+00058:-00015:000227.0520:02997
02998:+00004:+00051:+00003:000227.0520:02998
02999:-00008:+00080:+00003:000227.0520:02999
03000:-00017:+00033:+00027:000227.0520:03000
03001:+00003:+00076:-00068:000227.0520:03001
03002:-00005:+00047:-00025:000227.0520:03002
03003:-00035:+00080:-00008:000227.0520:03003
03004:-00042:+00043:-00026:000227.0520:03004
03005:+00011:+00063:-00006:000227.0520:03005
03006:+00007:+00049:-00034:000227.0520:03006
03007:-00021:+00064:-00012:000227.0520:03007
03008:-00024:+00063:+00002:000227.0520:03008
03009:+00012:+00046:-00012:000227.0520:03009
03010:+00015:+00040:+00002:000227.0520:03010
03011:-00016:+00040:-00029:000227.0520:03011
03012:-00026:+00039:-00020:000227.0520:03012
03013:+00004:+00042:-00019:000227.0520:03013
03014:-00021:+00066:-00017:000227.0520:03014
03015:-00001:+00043:+00034:000227.0520:03015
03016:+00015:+00043:-00010:000227.0520:03016
03017:+00014:+00052:+00002:000227.0520:03017
03018:-00008:+00044:-00032:000227.0520:03018
03019:-00018:+00040:-00019:000227.0520:03019
03020:+00003:+00068:+00001:000227.0520:03020
03021:+00027:+00044:-00001:000227.0520:03021
03022:-00001:+00068:-00003:000227.0520:03022
03023:-00040:+00062:-00018:000227.0520:03023
03024:-00016:+00045:-00015:000227.0520:03024
03025:-00004:+00054:+00001:000227.0520:03025
03026:-00010:+00040:-00009:000227.0520:03026
03027:+00004:+00045:-00025:000227.0520:03027
03028:+00015:+00041:+00000:000227.0520:03028
03029:+00014:+00044:-00036:000227.0520:03029
03030:-00020:+00043:-00022:000227.0520:03030
03031:-00020:+00069:-00023:000227.0520:03031
03032:-00003:+00045:-00011:000227.0520:03032
03033:-00004:+00044:+00001:000227.0520:03033
03034:-00007:+00063:-00003:000227.0520:03034
03035:-00011:+00046:-00002:000227.0520:03035
03036:-00002:+00041:-00002:000227.0520:03036
03037:-00008:+00045:+00012:000227.0520:03037
03038:-00008:+00027:-00019:000227.0520:03038
03039:-00003:+00047:+00015:000227.0520:03039
03040:-00042:+00068:-00020:000227.0520:03040
03041:-00023:+00040:-00021:000227.0520:03041
03042:+00003:+00040:-00040:000227.0520:03042
03043:+00029:+00026:+00026:000227.0520:03043
03044:+00041:+00066:-00071:000227.0520:03044
03045:-00051:+00018:+00010:000227.0520:03045
03046:-00063:+00078:-00013:000227.0520:03046
03047:-00013:+00055:-00024:000227.0520:03047
03048:+00058:+00044:-00024:000227.0520:03048
03049:-00015:+00028:+00029:000227.0520:03049
03050:-00047:+00050:-00022:000224.5955:03050
03051:-00005:+00043:-00012:000224.5955:03051
03052:+00024:+00044:-00022:000224.5955:03052
03053:-00050:+00046:-00035:000224.5955:03053
03054:-00056:+00064:+00013:000224.5955:03054
03055:+00001:+00063:-00014:000224.5955:03055
03056:+00026:+00058:+00015:000224.5955:03056
03057:-00035:+00043:-00021:000224.5955:03057
03058:-00044:+00063:-00022:000224.5955:03058
03059:+00019:+00052:+00004:000224.5955:03059
03060:+00014:+00041:-00043:000224.5955:03060
03061:-00046:+00064:-00035:000224.5955:03061
03062:-00035:+00063:-00016:000224.5955:03062
03063:+00000:+00025:-00033:000224.5955:03063
03064:-00002:+00040:-00022:000224.5955:03064
03065:+00017:+00060:+00034:000224.5955:03065
03066:+00059:+00052:+00015:000224.5955:03066
03067:+00001:+00063:-00030:000224.5955:03067
03068:-00084:+00067:-00011:000224.5955:03068
03069:-00016:+00077:+00003:000224.5955:03069
03070:+00061:+00024:-00010:000224.5955:03070
03071:-00011:+00040:-00025:000224.5955:03071
03072:-00093:+00042:-00001:000224.5955:03072
03073:-00008:+00041:-00020:000224.5955:03073
03074:+00025:+00041:-00019:000224.5955:03074
03075:-00016:+00064:-00013:000224.5955:03075
03076:-00018:+00050:-00037:000224.5955:03076
03077:-00011:+00039:-00017:000224.5955:03077
03078:+00028:+00044:-00025:000224.5955:03078
03079:-00016:+00081:-00012:000224.5955:03079
03080:-00012:+00065:+00003:000224.5955:03080
03081:+00020:+00044:+00003:000224.5955:03081
03082:+00012:+00041:-00014:000224.5955:03082
03083:-00013:+00060:-00012:000224.5955:03083
03084:-00018:+00066:-00019:000224.5955:03084
03085:+00002:+00064:+00001:000224.5955:03085
03086:-00026:+00043:+00003:000224.5955:03086
03087:-00022:+00068:+00003:000224.5955:03087
03088:-00018:+00044:-00007:000224.5955:03088
03089:-00025:+00046:-00010:000224.5955:03089
03090:-00016:+00042:-00004:000224.5955:03090
03091:-00040:+00039:-00002:000224.5955:03091
03092:-00019:+00063:-00023:000224.5955:03092
03093:-00023:+00067:+00001:000224.5955:03093
03094:-00019:+00068:-00019:000224.5955:03094
03095:-00021:+00045:-00019:000224.5955:03095
03096:-00021:+00065:+00004:000224.5955:03096
03097:-00026:+00067:-00019:000224.5955:03097
03098:-00018:+00062:-00020:000224.5955:03098
03099:-00025:+00045:-00003:000224.5955:03099
03100:-00012:+00042:-00020:000224.5955:03100
03101:-00013:+00052:-00020:000224.5955:03101
03102:-00021:+00050:-00023:000224.5955:03102
03103:-00011:+00052:+00002:000224.5955:03103
03104:+00014:+00042:-00035:000224.5955:03104
03105:+00003:+00059:-00002:000224.5955:03105
03106:+00003:+00053:-00003:000224.5955:03106
03107:+00000:+00057:-00019:000224.5955:03107
03108:+00012:+00051:-00001:000224.5955:03108
03109:-00006:+00043:-00014:000224.5955:03109
03110:-00018:+00061:-00018:000224.5955:03110
03111:-00040:+00062:-00014:000224.5955:03111
03112:-00021:+00062:-00026:000224.5955:03112
03113:-00009:+00051:-00017:000224.5955:03113
03114:-00009:+00064:-00017:000224.5955:03114
03115:-00011:+00039:-00004:000224.5955:03115
03116:-00005:+00056:+00000:000224.5955:03116
03117:+00012:+00041:-00038:000224.5955:03117
03118:-00036:+00058:-00027:000224.5955:03118
03119:-00027:+00044:-00012:000224.5955:03119
03120:-00040:+00026:-00035:000224.5955:03120
03121:-00002:+00049:-00022:000224.5955:03121
03122:-00015:+00066:+00001:000224.5955:03122
03123:-00024:+00066:-00037:000224.5955:03123
03124:+00019:+00041:-00002:000224.5955:03124
03125:+00020:+00055:-00017:000224.5955:03125
03126:-00003:+00039:-00040:000224.5955:03126
03127:-00025:+00044:-00017:000224.5955:03127
03128:+00002:+00068:-00034:000224.5955:03128
03129:+00028:+00025:-00003:000224.5955:03129
03130:-00024:+00053:-00022:000224.5955:03130
03131:-00019:+00039:-00003:000224.5955:03131
03132:-00016:+00062:-00011:000224.5955:03132
03133:-00017:+00040:-00011:000224.5955:03133
03134:-00029:+00067:+00000:000224.5955:03134
03135:-00036:+00040:-00007:000224.5955:03135
03136:-00024:+00045:-00001:000224.5955:03136
03137:-00005:+00043:+00013:000224.5955:03137
03138:-00020:+00064:-00010:000224.5955:03138
03139:-00025:+00048:-00024:000224.5955:03139
03140:+00003:+00062:-00024:000224.5955:03140
03141:+00002:+00065:-00006:000221.7300:03141
03142:-00003:+00044:-00011:000221.7300:03142
03143:+00003:+00053:+00004:000221.7300:03143
03144:-00008:+00062:-00006:000221.7300:03144
03145:-00013:+00062:-00009:000221.7300:03145
03146:-00016:+00041:+00004:000221.7300:03146
03147:-00027:+00053:-00020:000221.7300:03147
03148:-00002:+00044:-00002:000221.7300:03148
03149:-00025:+00063:-00023:000221.7300:03149
03150:-00002:+00067:-00022:000221.7300:03150
03151:+00000:+00066:-00023:000221.7300:03151
03152:+00000:+00044:-00014:000221.7300:03152
03153:+00002:+00049:-00014:000221.7300:03153
03154:-00003:+00069:-00014:000221.7300:03154
03155:-00022:+00063:+00004:000221.7300:03155
03156:-00010:+00068:+00001:000221.7300:03156
03157:-00036:+00042:+00000:000221.7300:03157
03158:-00042:+00064:-00023:000221.7300:03158
03159:+00003:+00042:-00003:000221.7300:03159
03160:-00011:+00039:+00000:000221.7300:03160
03161:+00015:+00027:+00002:000221.7300:03161
03162:+00004:+00067:-00019:000221.7300:03162
03163:+00019:+00046:+00000:000221.7300:03163
03164:-00035:+00040:-00036:000221.7300:03164
03165:-00021:+00050:-00014:000221.7300:03165
03166:-00008:+00064:-00016:000221.7300:03166
03167:+00004:+00026:-00011:000221.7300:03167
03168:-00002:+00045:-00019:000221.7300:03168
03169:-00003:+00042:-00009:000221.7300:03169
03170:-00006:+00043:-00024:000221.7300:03170
03171:+00011:+00044:-00009:000221.7300:03171
03172:+00034:+00062:-00022:000221.7300:03172
03173:+00003:+00063:-00009:000221.7300:03173
03174:+00000:+00042:+00003:000221.7300:03174
03175:+00014:+00067:+00006:000221.7300:03175
03176:-00006:+00051:+00000:000221.7300:03176
03177:-00004:+00064:-00008:000221.7300:03177
03178:+00019:+00066:+00006:000221.7300:03178
03179:-00010:+00039:-00023:000221.7300:03179
03180:-00001:+00066:-00022:000221.7300:03180
03181:+00000:+00065:+00000:000221.7300:03181
03182:-00001:+00044:-00010:000221.7300:03182
03183:-00004:+00039:-00022:000221.7300:03183
03184:-00005:+00044:+00013:000221.7300:03184
03185:+00002:+00060:-00003:000221.7300:03185
03186:-00019:+00044:-00002:000221.7300:03186
03187:-00012:+00040:-00022:000221.7300:03187
03188:-00025:+00062:-00002:000221.7300:03188
03189:-00011:+00038:-00015:000221.7300:03189
03190:-00002:+00062:-00019:000221.7300:03190
03191:-00008:+00066:-00001:000221.7300:03191
03192:-00017:+00045:-00034:000221.7300:03192
03193:-00025:+00041:-00024:000221.7300:03193
03194:-00021:+00045:-00023:000221.7300:03194
03195:-00015:+00045:-00022:000221.7300:03195
03196:-00002:+00039:-00024:000221.7300:03196
03197:+00013:+00044:-00009:000221.7300:03197
03198:-00007:+00041:-00023:000221.7300:03198
03199:+00000:+00062:-00011:000221.7300:03199
03200:-00006:+00044:-00014:000221.7300:03200
03201:-00001:+00058:-00035:000221.7300:03201
03202:-00010:+00041:-00025:000221.7300:03202
03203:-00010:+00054:-00004:000221.7300:03203
03204:-00023:+00051:-00013:000221.7300:03204
03205:-00016:+00062:-00011:000221.7300:03205
03206:-00027:+00042:-00021:000221.7300:03206
03207:-00011:+00038:+00000:000221.7300:03207
03208:+00016:+00044:+00000:000221.7300:03208
03209:-00003:+00042:-00024:000221.7300:03209
03210:-00014:+00063:+00002:000221.7300:03210
03211:-00016:+00039:-00039:000221.7300:03211
03212:-00020:+00043:-00024:000221.7300:03212
03213:+00004:+00040:-00012:000221.7300:03213
03214:-00010:+00040:-00010:000221.7300:03214
03215:+00004:+00045:-00019:000221.7300:03215
03216:-00019:+00052:-00015:000221.7300:03216
03217:-00002:+00068:-00025:000261.3779:03217
03218:-00010:+00041:-00011:000261.3779:03218
03219:+00020:+00067:-00021:000261.3779:03219
03220:-00010:+00064:-00006:000261.3779:03220
03221:-00025:+00042:-00007:000261.3779:03221
03222:+00001:+00045:-00011:000261.3779:03222
03223:-00011:+00052:+00001:000261.3779:03223
03224:-00006:+00065:+00003:000261.3779:03224
03225:-00020:+00043:+00004:000261.3779:03225
03226:+00000:+00062:-00004:000261.3779:03226
03227:-00010:+00039:-00022:000261.3779:03227
03228:-00001:+00067:-00008:000261.3779:03228
03229:-00015:+00063:+00002:000261.3779:03229
03230:-00004:+00062:-00002:000261.3779:03230
03231:-00008:+00044:-00001:000261.3779:03231
03232:-00020:+00042:-00024:000261.3779:03232
03233:-00003:+00039:-00022:000261.3779:03233
03234:-00006:+00066:-00026:000261.3779:03234
03235:-00023:+00063:-00014:000261.3779:03235
03236:-00021:+00064:-00021:000261.3779:03236
03237:-00019:+00065:-00013:000261.3779:03237
03238:-00022:+00052:-00014:000261.3779:03238
03239:-00012:+00053:-00018:000261.3779:03239
03240:-00036:+00042:-00018:000261.3779:03240
03241:-00027:+00042:-00012:000261.3779:03241
03242:-00035:+00050:-00013:000261.3779:03242
03243:-00024:+00047:-00011:000261.3779:03243
03244:-00025:+00045:-00024:000261.3779:03244
03245:+00000:+00038:-00031:000261.3779:03245
03246:-00009:+00059:-00016:000261.3779:03246
03247:-00039:+00049:+00000:000261.3779:03247
03248:-00051:+00065:-00019:000261.3779:03248
03249:-00012:+00029:+00001:000261.3779:03249
03250:-00007:+00067:-00021:000261.3779:03250
03251:-00003:+00024:+00001:000261.3779:03251
03252:-00028:+00039:-00034:000261.3779:03252
03253:-00036:+00041:-00008:000261.3779:03253
03254:+00001:+00052:-00011:000261.3779:03254
03255:+00012:+00065:-00007:000261.3779:03255
03256:-00008:+00058:-00003:000261.3779:03256
03257:-00014:+00040:+00002:000261.3779:03257
03258:-00035:+00066:-00015:000261.3779:03258
03259:-00025:+00064:-00003:000261.3779:03259
03260:-00023:+00052:+00004:000261.3779:03260
03261:-00038:+00042:-00025:000261.3779:03261
03262:-00018:+00027:-00020:000261.3779:03262
03263:+00028:+00039:+00015:000261.3779:03263
03264:+00007:+00047:-00026:000261.3779:03264
03265:-00001:+00048:+00014:000261.3779:03265
03266:-00019:+00057:-00035:000261.3779:03266
03267:-00023:+00038:-00041:000261.3779:03267
03268:-00008:+00065:-00001:000261.3779:03268
03269:-00003:+00049:-00015:000261.3779:03269
03270:-00022:+00041:-00023:000261.3779:03270
03271:-00001:+00042:+00001:000261.3779:03271
03272:+00001:+00062:+00000:000261.3779:03272
03273:-00021:+00043:-00026:000261.3779:03273
03274:-00026:+00045:-00034:000261.3779:03274
03275:+00013:+00062:+00001:000261.3779:03275
03276:+00004:+00045:-00020:000261.3779:03276
03277:+00001:+00063:-00019:000261.3779:03277
03278:-00016:+00064:-00022:000261.3779:03278
03279:-00010:+00045:-00026:000261.3779:03279
03280:+00001:+00053:-00003:000261.3779:03280
03281:-00005:+00065:+00018:000261.3779:03281
03282:-00024:+00062:-00019:000261.3779:03282
03283:-00022:+00063:-00024:000261.3779:03283
03284:+00000:+00068:-00019:000261.3779:03284
03285:-00022:+00041:-00023:000261.3779:03285
03286:-00035:+00042:-00032:000261.3779:03286
03287:-00002:+00050:-00005:000261.3779:03287
03288:+00001:+00058:-00041:000261.3779:03288
03289:-00010:+00033:+00015:000261.3779:03289
03290:-00040:+00040:-00029:000261.3779:03290
03291:-00031:+00053:-00009:000261.3779:03291
03292:-00025:+00053:-00035:000261.3779:03292
03293:-00001:+00045:-00013:000261.3779:03293
03294:-00013:+00044:+00001:000260.2195:03294
03295:-00016:+00052:-00024:000260.2195:03295
03296:-00014:+00065:-00015:000260.2195:03296
03297:-00037:+00040:+00000:000260.2195:03297
03298:-00017:+00066:-00021:000260.2195:03298
03299:-00010:+00046:-00010:000260.2195:03299
03300:+00028:+00065:-00003:000260.2195:03300
03301:+00000:+00042:-00022:000260.2195:03301
03302:-00016:+00042:-00023:000260.2195:03302
03303:-00014:+00065:+00003:000260.2195:03303
03304:-00015:+00045:-00010:000260.2195:03304
03305:-00009:+00041:+00001:000260.2195:03305
03306:-00001:+00063:+00017:000260.2195:03306
03307:-00020:+00061:+00001:000260.2195:03307
03308:-00010:+00062:+00016:000260.2195:03308
03309:-00008:+00051:+00003:000260.2195:03309
03310:+00001:+00046:-00005:000260.2195:03310
03311:-00008:+00049:-00009:000260.2195:03311
03312:+00004:+00044:-00021:000260.2195:03312
03313:-00002:+00058:+00001:000260.2195:03313
03314:-00021:+00039:+00003:000260.2195:03314
03315:+00002:+00041:+00000:000260.2195:03315
03316:+00001:+00042:+00018:000260.2195:03316
03317:-00012:+00042:+00000:000260.2195:03317
03318:-00003:+00046:+00002:000260.2195:03318
03319:-00022:+00039:-00022:000260.2195:03319
03320:-00004:+00063:-00016:000260.2195:03320
03321:-00024:+00041:-00008:000260.2195:03321
03322:+00012:+00043:-00018:000260.2195:03322
03323:+00001:+00052:-00003:000260.2195:03323
03324:-00001:+00041:-00011:000260.2195:03324
03325:-00027:+00042:-00026:000260.2195:03325
03326:-00025:+00046:-00022:000260.2195:03326
03327:-00022:+00045:-00015:000260.2195:03327
03328:-00041:+00044:-00008:000260.2195:03328
03329:-00041:+00064:-00020:000260.2195:03329
03330:-00024:+00065:-00002:000260.2195:03330
03331:-00013:+00055:-00022:000260.2195:03331
03332:-00027:+00068:-00023:000260.2195:03332
03333:-00019:+00064:-00035:000260.2195:03333
03334:-00003:+00044:-00020:000260.2195:03334
03335:-00013:+00052:-00026:000260.2195:03335
03336:-00038:+00040:-00013:000260.2195:03336
03337:-00021:+00045:-00019:000260.2195:03337
03338:-00023:+00049:-00009:000260.2195:03338
03339:-00014:+00051:-00039:000260.2195:03339
03340:-00026:+00043:+00014:000260.2195:03340
03341:-00004:+00053:-00018:000260.2195:03341
03342:+00001:+00062:-00011:000260.2195:03342
03343:-00011:+00068:-00024:000260.2195:03343
03344:+00003:+00064:-00005:000260.2195:03344
03345:-00017:+00062:-00023:000260.2195:03345
03346:-00021:+00026:+00000:000260.2195:03346
03347:-00023:+00066:+00003:000260.2195:03347
03348:-00026:+00064:-00026:000260.2195:03348
03349:-00023:+00045:-00022:000260.2195:03349
03350:-00009:+00052:-00002:000260.2195:03350
03351:-00008:+00028:+00004:000260.2195:03351
03352:-00010:+00051:+00001:000260.2195:03352
03353:-00002:+00041:+00003:000260.2195:03353
03354:-00013:+00038:-00020:000260.2195:03354
03355:-00022:+00052:-00014:000260.2195:03355
03356:+00000:+00045:-00022:000260.2195:03356
03357:-00026:+00044:-00019:000260.2195:03357
03358:-00004:+00043:+00003:000260.2195:03358
03359:+00033:+00055:+00003:000260.2195:03359
03360:+00032:+00027:-00010:000260.2195:03360
03361:+00004:+00043:-00007:000260.2195:03361
03362:-00008:+00065:-00007:000260.2195:03362
03363:+00016:+00061:-00008:000260.2195:03363
03364:-00010:+00042:-00020:000260.2195:03364
03365:+00014:+00041:-00024:000260.2195:03365
03366:-00003:+00041:-00020:000260.2195:03366
03367:-00002:+00048:-00028:000260.2195:03367
03368:-00003:+00045:-00021:000260.2195:03368
03369:-00023:+00038:-00025:000260.2195:03369
03370:-00036:+00030:-00036:000260.2195:03370
03371:-00008:+00039:+00002:000260.2195:03371
03372:+00004:+00038:-00024:000260.2195:03372
03373:+00001:+00052:-00026:000260.2195:03373
03374:+00001:+00038:-00025:000249.6406:03374
03375:-00008:+00053:+00002:000249.6406:03375
03376:+00003:+00045:+00001:000249.6406:03376
03377:-00011:+00038:-00023:000249.6406:03377
03378:-00008:+00042:-00022:000249.6406:03378
03379:-00011:+00041:+00000:000249.6406:03379
03380:-00022:+00062:-00002:000249.6406:03380
03381:-00022:+00045:+00013:000249.6406:03381
03382:+00001:+00052:-00024:000249.6406:03382
03383:-00002:+00041:-00024:000249.6406:03383
03384:+00000:+00027:-00020:000249.6406:03384
03385:-00009:+00044:+00001:000249.6406:03385
03386:-00007:+00062:-00050:000249.6406:03386
03387:+00015:+00066:-00011:000249.6406:03387
03388:-00019:+00029:-00003:000249.6406:03388
03389:-00037:+00052:-00019:000249.6406:03389
03390:-00014:+00045:-00024:000249.6406:03390
03391:-00014:+00066:-00034:000249.6406:03391
03392:-00002:+00057:+00017:000249.6406:03392
03393:-00008:+00046:-00020:000249.6406:03393
03394:+00017:+00013:-00008:000249.6406:03394
03395:+00015:+00061:-00016:000249.6406:03395
03396:-00022:+00039:-00011:000249.6406:03396
03397:-00016:+00065:-00024:000249.6406:03397
03398:+00002:+00052:-00018:000249.6406:03398
03399:-00002:+00051:-00020:000249.6406:03399
03400:+00015:+00051:-00001:000249.6406:03400
03401:+00013:+00059:-00008:000249.6406:03401
03402:+00017:+00042:+00015:000249.6406:03402
03403:+00002:+00062:-00035:000249.6406:03403
03404:-00004:+00063:+00015:000249.6406:03404
03405:-00002:+00050:-00034:000249.6406:03405
03406:+00001:+00028:-00022:000249.6406:03406
03407:+00013:+00046:+00002:000249.6406:03407
03408:+00019:+00052:-00013:000249.6406:03408
03409:-00001:+00038:-00021:000249.6406:03409
03410:-00023:+00050:-00021:000249.6406:03410
03411:-00002:+00040:-00011:000249.6406:03411
03412:-00021:+00062:-00025:000249.6406:03412
03413:-00005:+00046:+00002:000249.6406:03413
03414:+00012:+00051:-00008:000249.6406:03414
03415:-00001:+00050:-00039:000249.6406:03415
03416:-00012:+00051:-00021:000249.6406:03416
03417:-00016:+00040:-00011:000249.6406:03417
03418:-00027:+00051:-00014:000249.6406:03418
03419:-00023:+00051:+00003:000249.6406:03419
03420:-00003:+00053:-00034:000249.6406:03420
03421:-00016:+00042:+00001:000249.6406:03421
03422:-00040:+00053:-00020:000249.6406:03422
03423:-00037:+00051:-00023:000249.6406:03423
03424:-00053:+00041:-00012:000249.6406:03424
03425:-00036:+00054:-00020:000249.6406:03425
03426:+00001:+00065:+00003:000249.6406:03426
03427:-00013:+00047:-00012:000249.6406:03427
03428:-00025:+00047:-00014:000249.6406:03428
03429:-00025:+00040:-00019:000249.6406:03429
03430:+00000:+00042:-00003:000249.6406:03430
03431:-00018:+00064:-00016:000249.6406:03431
03432:-00020:+00048:-00010:000249.6406:03432
03433:-00023:+00044:-00019:000249.6406:03433
03434:-00039:+00052:-00018:000249.6406:03434
03435:-00036:+00042:-00021:000249.6406:03435
03436:-00002:+00041:-00016:000249.6406:03436
03437:+00002:+00053:-00001:000249.6406:03437
03438:+00003:+00044:-00025:000249.6406:03438
03439:-00039:+00051:-00002:000249.6406:03439
03440:-00031:+00053:-00020:000249.6406:03440
03441:-00014:+00043:-00014:000249.6406:03441
03442:-00025:+00042:-00009:000249.6406:03442
03443:-00022:+00049:-00021:000249.6406:03443
03444:-00023:+00045:-00002:000249.6406:03444
03445:-00020:+00043:-00023:000281.0550:03445
03446:-00015:+00040:+00014:000281.0550:03446
03447:+00001:+00044:+00017:000281.0550:03447
03448:-00009:+00044:-00009:000281.0550:03448
03449:-00003:+00062:-00021:000281.0550:03449
03450:-00002:+00062:+00004:000281.0550:03450
03451:-00005:+00042:+00002:000281.0550:03451
03452:+00016:+00062:-00010:000281.0550:03452
03453:-00020:+00040:-00008:000281.0550:03453
03454:-00026:+00062:-00020:000281.0550:03454
03455:-00001:+00054:-00003:000281.0550:03455
03456:-00011:+00040:-00003:000281.0550:03456
03457:-00002:+00046:-00004:000281.0550:03457
03458:-00021:+00039:-00007:000281.0550:03458
03459:-00012:+00050:-00002:000281.0550:03459
03460:-00020:+00043:+00002:000281.0550:03460
03461:-00017:+00050:-00022:000281.0550:03461
03462:-00012:+00038:-00013:000281.0550:03462
03463:-00013:+00043:+00000:000281.0550:03463
03464:+00002:+00042:-00023:000281.0550:03464
03465:-00027:+00044:-00040:000281.0550:03465
03466:-00038:+00042:-00019:000281.0550:03466
03467:-00031:+00053:-00022:000281.0550:03467
03468:-00016:+00041:-00021:000281.0550:03468
03469:-00017:+00046:+00001:000281.0550:03469
03470:-00018:+00066:-00021:000281.0550:03470
03471:-00013:+00050:-00003:000281.0550:03471
03472:-00004:+00039:-00021:000281.0550:03472
03473:+00017:+00044:-00025:000281.0550:03473
03474:-00018:+00040:-00020:000281.0550:03474
03475:-00017:+00040:-00018:000281.0550:03475
03476:-00014:+00043:-00021:000281.0550:03476
03477:-00003:+00040:-00026:000281.0550:03477
03478:-00026:+00045:-00012:000281.0550:03478
03479:-00011:+00053:+00010:000281.0550:03479
03480:-00004:+00050:-00024:000281.0550:03480
03481:+00012:+00049:-00001:000281.0550:03481
03482:-00004:+00038:-00020:000281.0550:03482
03483:-00021:+00052:-00012:000281.0550:03483
03484:-00023:+00039:-00027:000281.0550:03484
03485:-00001:+00050:-00021:000281.0550:03485
03486:+00000:+00044:-00001:000281.0550:03486
03487:-00002:+00042:-00021:000281.0550:03487
03488:+00005:+00024:+00007:000281.0550:03488
03489:-00006:+00058:-00002:000281.0550:03489
03490:-00011:+00047:-00038:000281.0550:03490
03491:-00011:+00063:-00022:000281.0550:03491
03492:+00018:+00035:-00021:000281.0550:03492
03493:+00017:+00069:+00000:000281.0550:03493
03494:+00003:+00048:-00024:000281.0550:03494
03495:-00021:+00063:-00019:000281.0550:03495
03496:+00001:+00052:-00025:000281.0550:03496
03497:-00002:+00049:-00019:000281.0550:03497
03498:-00006:+00047:+00006:000281.0550:03498
03499:+00003:+00050:-00012:000281.0550:03499
03500:-00006:+00038:+00004:000281.0550:03500
03501:-00021:+00040:-00022:000281.0550:03501
03502:-00039:+00042:+00004:000281.0550:03502
03503:-00014:+00044:-00022:000281.0550:03503
03504:-00002:+00040:-00008:000281.0550:03504
03505:-00002:+00048:-00022:000281.0550:03505
03506:-00026:+00052:+00002:000281.0550:03506
03507:-00022:+00044:+00004:000281.0550:03507
03508:-00013:+00050:-00026:000281.0550:03508
03509:-00016:+00041:-00012:000281.0550:03509
03510:-00036:+00052:-00019:000281.0550:03510
03511:-00002:+00039:-00022:000281.0550:03511
03512:+00015:+00028:-00014:000281.0550:03512
03513:+00005:+00047:+00003:000281.0550:03513
03514:-00009:+00048:-00001:000281.0550:03514
03515:-00024:+00030:-00025:000281.0550:03515
03516:-00002:+00048:-00019:000283.9824:03516
03517:+00001:+00042:-00018:000283.9824:03517
03518:-00012:+00046:-00012:000283.9824:03518
03519:-00023:+00064:-00025:000283.9824:03519
03520:-00002:+00041:-00022:000283.9824:03520
03521:-00005:+00038:+00001:000283.9824:03521
03522:-00009:+00053:-00010:000283.9824:03522
03523:-00020:+00045:-00003:000283.9824:03523
03524:-00015:+00050:-00012:000283.9824:03524
03525:-00011:+00063:-00022:000283.9824:03525
03526:-00007:+00026:-00004:000283.9824:03526
03527:-00008:+00044:-00040:000283.9824:03527
03528:-00008:+00029:-00010:000283.9824:03528
03529:-00010:+00058:-00041:000283.9824:03529
03530:-00021:+00050:-00040:000283.9824:03530
03531:-00004:+00039:+00028:000283.9824:03531
03532:+00003:+00023:-00016:000283.9824:03532
03533:+00030:+00052:+00019:000283.9824:03533
03534:-00008:+00062:-00020:000283.9824:03534
03535:-00010:+00039:-00006:000283.9824:03535
03536:+00001:+00040:+00015:000283.9824:03536
03537:-00018:+00050:-00029:000283.9824:03537
03538:-00015:+00040:-00002:000283.9824:03538
03539:-00026:+00038:-00002:000283.9824:03539
03540:-00009:+00051:+00003:000283.9824:03540
03541:+00013:+00043:+00010:000283.9824:03541
03542:-00025:+00049:-00036:000283.9824:03542
03543:-00015:+00048:+00002:000283.9824:03543
03544:-00010:+00027:-00002:000283.9824:03544
03545:-00014:+00048:-00035:000283.9824:03545
03546:-00027:+00023:-00011:000283.9824:03546
03547:-00014:+00061:-00041:000283.9824:03547
03548:-00023:+00052:-00024:000283.9824:03548
03549:-00026:+00053:-00029:000283.9824:03549
03550:-00040:+00039:-00014:000283.9824:03550
03551:-00038:+00051:-00019:000283.9824:03551
03552:-00029:+00050:-00022:000283.9824:03552
03553:-00051:+00044:-00022:000283.9824:03553
03554:-00044:+00053:-00013:000283.9824:03554
03555:-00050:+00041:-00030:000283.9824:03555
03556:-00021:+00028:-00014:000283.9824:03556
03557:+00002:+00046:-00020:000283.9824:03557
03558:-00015:+00045:-00056:000283.9824:03558
03559:-00030:+00043:-00025:000283.9824:03559
03560:-00032:+00042:-00034:000283.9824:03560
03561:-00029:+00041:-00026:000283.9824:03561
03562:-00016:+00054:-00012:000283.9824:03562
03563:-00021:+00064:+00003:000283.9824:03563
03564:+00003:+00038:-00003:000283.9824:03564
03565:-00004:+00048:-00020:000283.9824:03565
03566:-00019:+00028:-00034:000283.9824:03566
03567:-00055:+00029:-00015:000283.9824:03567
03568:-00029:+00029:-00025:000283.9824:03568
03569:-00006:+00039:-00002:000283.9824:03569
03570:-00010:+00040:-00003:000283.9824:03570
03571:-00027:+00048:+00002:000283.9824:03571
03572:-00027:+00036:-00003:000283.9824:03572
03573:-00010:+00057:-00048:000283.9824:03573
03574:+00012:+00048:+00012:000283.9824:03574
03575:-00026:+00063:-00015:000283.9824:03575
03576:-00013:+00041:-00013:000283.9824:03576
03577:-00006:+00062:+00000:000283.9824:03577
03578:+00013:+00048:-00013:000283.9824:03578
03579:+00001:+00028:-00001:000283.9824:03579
03580:-00026:+00028:-00002:000283.9824:03580
03581:-00023:+00050:+00002:000283.9824:03581
03582:-00003:+00039:-00004:000283.9824:03582
03583:-00019:+00049:+00000:000283.9824:03583
03584:+00000:+00040:-00026:000283.9824:03584
03585:-00022:+00052:-00001:000283.9824:03585
03586:-00038:+00040:-00013:000283.9824:03586
03587:-00017:+00061:-00005:000281.1845:03587
03588:-00025:+00046:-00016:000281.1845:03588
03589:-00014:+00049:-00024:000281.1845:03589
03590:-00002:+00048:-00012:000281.1845:03590
03591:-00022:+00050:-00023:000281.1845:03591
03592:-00025:+00053:-00038:000281.1845:03592
03593:-00024:+00037:-00024:000281.1845:03593
03594:-00015:+00048:-00018:000281.1845:03594
03595:-00016:+00051:-00023:000281.1845:03595
03596:-00025:+00049:-00051:000281.1845:03596
03597:-00017:+00051:-00037:000281.1845:03597
03598:+00004:+00048:+00002:000281.1845:03598
03599:+00019:+00034:-00028:000281.1845:03599
03600:+00028:+00026:+00004:000281.1845:03600
03601:-00023:+00048:-00040:000281.1845:03601
03602:-00029:+00061:-00038:000281.1845:03602
03603:-00033:+00042:-00015:000281.1845:03603
03604:-00042:+00053:-00027:000281.1845:03604
03605:-00028:+00039:-00025:000281.1845:03605
03606:-00021:+00029:-00002:000281.1845:03606
03607:+00009:+00040:+00013:000281.1845:03607
03608:+00031:+00028:+00020:000281.1845:03608
03609:+00005:+00050:+00016:000281.1845:03609
03610:+00010:+00040:+00008:000281.1845:03610
03611:+00010:+00039:-00019:000281.1845:03611
03612:-00005:+00048:+00003:000281.1845:03612
03613:-00022:+00038:-00010:000281.1845:03613
03614:+00003:+00051:-00014:000281.1845:03614
03615:+00031:+00043:-00040:000281.1845:03615
03616:+00044:+00044:+00017:000281.1845:03616
03617:+00017:+00028:-00010:000281.1845:03617
03618:+00015:+00052:-00010:000281.1845:03618
03619:-00006:+00053:-00034:000281.1845:03619
03620:-00003:+00040:-00015:000281.1845:03620
03621:-00034:+00039:-00035:000281.1845:03621
03622:-00041:+00030:-00039:000281.1845:03622
03623:-00001:+00040:-00003:000281.1845:03623
03624:-00025:+00027:-00025:000281.1845:03624
03625:-00022:+00046:-00021:000281.1845:03625
03626:+00013:+00052:-00009:000281.1845:03626
03627:-00005:+00026:+00001:000281.1845:03627
03628:+00003:+00051:-00008:000281.1845:03628
03629:-00012:+00049:-00002:000281.1845:03629
03630:-00027:+00030:-00016:000281.1845:03630
03631:+00002:+00048:-00012:000281.1845:03631
03632:+00014:+00040:-00024:000281.1845:03632
03633:-00004:+00048:-00022:000281.1845:03633
03634:-00002:+00052:-00019:000281.1845:03634
03635:-00010:+00037:-00008:000281.1845:03635
03636:-00002:+00030:-00013:000281.1845:03636
03637:-00027:+00041:-00024:000281.1845:03637
03638:-00030:+00029:-00015:000281.1845:03638
03639:-00023:+00037:-00019:000281.1845:03639
03640:+00000:+00028:-00003:000281.1845:03640
03641:-00001:+00050:-00009:000281.1845:03641
03642:+00015:+00038:-00014:000281.1845:03642
03643:+00007:+00053:+00000:000281.1845:03643
03644:+00017:+00065:-00006:000281.1845:03644
03645:+00002:+00045:-00001:000281.1845:03645
03646:-00035:+00049:-00035:000281.1845:03646
03647:-00014:+00045:-00025:000281.1845:03647
03648:-00039:+00039:-00022:000281.1845:03648
03649:-00014:+00046:-00038:000281.1845:03649
03650:-00023:+00048:-00007:000281.1845:03650
03651:-00005:+00028:+00003:000281.1845:03651
03652:-00021:+00053:-00026:000281.1845:03652
03653:-00010:+00041:-00001:000281.1845:03653
03654:+00000:+00041:-00026:000281.1845:03654
03655:+00002:+00030:-00011:000281.1845:03655
03656:+00014:+00066:+00001:000281.1845:03656
03657:-00010:+00049:-00028:000281.1845:03657
03658:-00031:+00035:-00028:000281.1845:03658
03659:-00029:+00023:-00010:000276.0925:03659
03660:+00003:+00062:-00019:000276.0925:03660
03661:-00007:+00047:+00013:000276.0925:03661
03662:+00016:+00044:-00014:000276.0925:03662
03663:-00006:+00040:-00009:000276.0925:03663
03664:+00014:+00063:+00001:000276.0925:03664
03665:+00001:+00061:-00016:000276.0925:03665
03666:+00016:+00039:-00023:000276.0925:03666
03667:-00006:+00043:+00004:000276.0925:03667
03668:-00005:+00040:-00029:000276.0925:03668
03669:-00023:+00045:-00021:000276.0925:03669
03670:-00017:+00053:-00021:000276.0925:03670
03671:-00012:+00039:-00013:000276.0925:03671
03672:-00024:+00065:-00021:000276.0925:03672
03673:-00023:+00040:-00001:000276.0925:03673
03674:-00027:+00030:-00023:000276.0925:03674
03675:-00024:+00042:-00024:000276.0925:03675
03676:-00025:+00029:+00000:000276.0925:03676
03677:-00026:+00040:-00031:000276.0925:03677
03678:-00025:+00050:+00002:000276.0925:03678
03679:-00007:+00045:-00021:000276.0925:03679
03680:+00003:+00042:-00021:000276.0925:03680
03681:-00011:+00063:-00002:000276.0925:03681
03682:-00022:+00066:+00015:000276.0925:03682
03683:+00000:+00066:-00010:000276.0925:03683
03684:+00004:+00045:-00024:000276.0925:03684
03685:+00003:+00052:+00004:000276.0925:03685
03686:+00003:+00049:-00002:000276.0925:03686
03687:-00020:+00046:-00035:000276.0925:03687
03688:-00007:+00063:-00006:000276.0925:03688
03689:-00008:+00042:-00001:000276.0925:03689
03690:+00007:+00039:-00037:000276.0925:03690
03691:+00030:+00040:+00017:000276.0925:03691
03692:+00027:+00039:-00034:000276.0925:03692
03693:-00002:+00030:-00001:000276.0925:03693
03694:-00019:+00048:-00013:000276.0925:03694
03695:-00041:+00030:-00020:000276.0925:03695
03696:-00015:+00040:-00014:000276.0925:03696
03697:+00000:+00044:+00000:000276.0925:03697
03698:+00014:+00053:-00021:000276.0925:03698
03699:+00002:+00040:-00026:000276.0925:03699
03700:-00010:+00042:-00003:000276.0925:03700
03701:-00001:+00043:-00022:000276.0925:03701
03702:+00002:+00038:-00024:000276.0925:03702
03703:+00002:+00053:-00011:000276.0925:03703
03704:-00020:+00052:-00004:000276.0925:03704
03705:-00017:+00051:-00025:000276.0925:03705
03706:-00015:+00048:-00001:000276.0925:03706
03707:-00024:+00048:-00016:000276.0925:03707
03708:-00012:+00044:+00002:000276.0925:03708
03709:+00001:+00046:+00013:000276.0925:03709
03710:-00021:+00065:-00019:000276.0925:03710
03711:-00011:+00052:+00014:000276.0925:03711
03712:+00016:+00053:-00021:000276.0925:03712
03713:-00011:+00050:-00023:000276.0925:03713
03714:-00015:+00048:-00022:000276.0925:03714
03715:-00030:+00026:-00027:000276.0925:03715
03716:-00002:+00040:+00004:000276.0925:03716
03717:-00010:+00043:-00010:000276.0925:03717
03718:-00024:+00030:-00025:000276.0925:03718
03719:-00003:+00029:+00003:000276.0925:03719
03720:-00019:+00041:-00010:000276.0925:03720
03721:-00019:+00049:+00004:000276.0925:03721
03722:-00038:+00030:-00023:000276.0925:03722
03723:+00002:+00050:+00014:000276.0925:03723
03724:-00022:+00030:-00013:000276.0925:03724
03725:-00014:+00048:-00024:000276.0925:03725
03726:-00003:+00043:+00002:000276.0925:03726
03727:-00022:+00052:-00011:000276.0925:03727
03728:-00021:+00049:-00021:000276.0925:03728
03729:-00036:+00051:-00007:000276.0925:03729
03730:-00018:+00029:-00002:000276.0925:03730
03731:-00011:+00047:-00001:000276.0925:03731
03732:-00004:+00053:-00021:000276.0925:03732
03733:-00015:+00027:-00020:000276.0925:03733
03734:-00018:+00027:+00004:000276.0925:03734
03735:+00014:+00051:-00003:000276.0925:03735
03736:+00013:+00013:+00000:000276.0925:03736
03737:-00010:+00053:-00028:000276.0925:03737
03738:+00000:+00063:+00016:000276.0925:03738
03739:-00007:+00036:-00021:000276.0925:03739
03740:-00006:+00024:-00037:000276.0925:03740
03741:-00006:+00027:-00001:000276.0925:03741
03742:-00008:+00030:-00038:000240.6505:03742
03743:-00005:+00066:+00003:000240.6505:03743
03744:-00021:+00064:-00012:000240.6505:03744
03745:-00037:+00051:+00002:000240.6505:03745
03746:-00036:+00027:-00002:000240.6505:03746
03747:-00005:+00023:-00003:000240.6505:03747
03748:-00023:+00030:-00015:000240.6505:03748
03749:-00041:+00035:-00026:000240.6505:03749
03750:-00012:+00030:-00015:000240.6505:03750
03751:-00001:+00047:+00005:000240.6505:03751
03752:-00022:+00009:+00000:000240.6505:03752
03753:-00014:+00040:+00000:000240.6505:03753
03754:-00013:+00038:-00041:000240.6505:03754
03755:-00001:+00037:+00019:000240.6505:03755
03756:+00040:+00047:-00006:000240.6505:03756
03757:+00045:+00053:-00035:000240.6505:03757
03758:-00043:+00033:+00002:000240.6505:03758
03759:-00089:+00045:-00084:000240.6505:03759
03760:-00037:+00033:+00049:000240.6505:03760
03761:+00039:+00035:+00000:000240.6505:03761
03762:+00024:+00065:-00010:000240.6505:03762
03763:-00011:+00044:+00016:000240.6505:03763
03764:-00046:+00035:-00073:000240.6505:03764
03765:-00044:+00050:+00004:000240.6505:03765
03766:-00026:+00051:+00020:000240.6505:03766
03767:+00006:+00052:-00008:000240.6505:03767
03768:+00018:+00041:-00007:000240.6505:03768
03769:+00009:+00063:-00007:000240.6505:03769
03770:+00002:+00050:+00000:000240.6505:03770
03771:-00023:+00048:-00003:000240.6505:03771
03772:-00016:+00066:-00024:000240.6505:03772
03773:-00024:+00027:-00020:000240.6505:03773
03774:-00003:+00044:-00016:000240.6505:03774
03775:+00019:+00048:+00032:000240.6505:03775
03776:+00044:+00048:-00002:000240.6505:03776
03777:-00014:+00051:-00021:000240.6505:03777
03778:-00053:+00041:-00025:000240.6505:03778
03779:-00053:+00041:-00035:000240.6505:03779
03780:-00013:+00032:-00030:000240.6505:03780
03781:+00002:+00060:-00034:000240.6505:03781
03782:+00005:+00039:-00009:000240.6505:03782
03783:+00022:+00043:+00004:000240.6505:03783
03784:+00032:+00042:-00025:000240.6505:03784
03785:-00018:+00063:-00024:000240.6505:03785
03786:-00054:+00052:-00018:000240.6505:03786
03787:-00026:+00053:-00001:000240.6505:03787
03788:+00022:+00050:-00010:000240.6505:03788
03789:-00011:+00038:-00024:000240.6505:03789
03790:-00001:+00039:+00001:000240.6505:03790
03791:+00027:+00063:-00023:000240.6505:03791
03792:-00005:+00042:-00010:000240.6505:03792
03793:-00031:+00065:-00003:000240.6505:03793
03794:-00036:+00027:+00001:000240.6505:03794
03795:+00016:+00033:-00019:000240.6505:03795
03796:+00020:+00024:+00015:000240.6505:03796
03797:-00055:+00064:-00047:000240.6505:03797
03798:-00081:-00005:+00034:000240.6505:03798
03799:+00049:+00078:-00017:000240.6505:03799
03800:+00075:+00012:-00026:000240.6505:03800
03801:-00023:+00038:-00026:000240.6505:03801
03802:-00100:+00058:-00057:000240.6505:03802
03803:-00054:+00053:-00019:000240.6505:03803
03804:+00034:+00052:-00024:000240.6505:03804
03805:-00039:+00027:+00018:000240.6505:03805
03806:-00013:+00050:+00003:000240.6505:03806
03807:+00025:+00039:-00010:000240.6505:03807
03808:-00005:+00061:-00021:000240.6505:03808
03809:-00051:+00030:-00016:000240.6505:03809
03810:-00032:+00060:-00016:000240.6505:03810
03811:-00022:+00030:+00000:000240.6505:03811
03812:+00020:+00042:-00040:000240.6505:03812
03813:-00029:+00039:+00004:000240.6505:03813
03814:-00052:+00036:-00016:000240.6505:03814
03815:-00020:+00061:-00054:000240.6505:03815
03816:+00001:+00008:+00049:000240.6505:03816
03817:-00010:+00070:-00101:000240.6505:03817
03818:-00008:-00002:+00044:000240.6505:03818
03819:-00012:+00077:-00056:000240.6505:03819
03820:-00052:+00035:-00011:000240.6505:03820
03821:-00053:+00076:+00019:000240.6505:03821
03822:-00015:+00025:-00040:000240.6505:03822
03823:+00011:+00030:-00008:000240.6505:03823
03824:-00021:+00039:-00010:000240.6505:03824
03825:-00019:+00046:-00002:000240.6505:03825
03826:-00039:+00041:+00014:000240.6505:03826
03827:-00014:+00041:-00038:000240.6505:03827
03828:-00008:+00044:-00019:000240.6505:03828
03829:+00001:+00051:-00008:000240.6505:03829
03830:-00005:+00050:-00024:000240.6505:03830
03831:-00005:+00050:+00017:000240.6505:03831
03832:-00015:+00045:-00038:000240.6505:03832
03833:-00031:+00046:-00002:000240.6505:03833
03834:-00022:+00041:-00019:000240.6505:03834
03835:-00040:+00050:-00037:000240.6505:03835
03836:-00014:+00035:-00011:000214.1624:03836
03837:+00028:+00045:+00001:000214.1624:03837
03838:+00016:+00048:+00000:000214.1624:03838
03839:-00032:+00061:-00017:000214.1624:03839
03840:-00044:+00009:-00017:000214.1624:03840
03841:-00027:+00061:+00004:000214.1624:03841
03842:+00029:+00027:-00003:000214.1624:03842
03843:-00018:+00050:-00012:000214.1624:03843
03844:-00056:+00050:-00020:000214.1624:03844
03845:-00039:+00030:+00004:000214.1624:03845
03846:-00007:+00011:+00031:000214.1624:03846
03847:+00029:+00059:+00002:000214.1624:03847
03848:-00015:+00025:-00005:000214.1624:03848
03849:-00025:+00046:-00014:000214.1624:03849
03850:+00003:+00049:+00032:000214.1624:03850
03851:+00036:+00051:+00004:000214.1624:03851
03852:+00060:+00049:-00021:000214.1624:03852
03853:+00009:+00025:-00023:000214.1624:03853
03854:-00069:+00040:-00030:000214.1624:03854
03855:-00079:+00033:-00069:000214.1624:03855
03856:-00051:+00062:-00023:000214.1624:03856
03857:-00022:+00049:-00008:000214.1624:03857
03858:+00028:+00034:+00000:000214.1624:03858
03859:+00064:+00050:+00013:000214.1624:03859
03860:+00060:+00053:-00021:000214.1624:03860
03861:-00012:+00024:-00017:000214.1624:03861
03862:-00109:+00093:+00001:000214.1624:03862
03863:-00059:+00086:+00092:000214.1624:03863
03864:+00078:+00033:-00021:000214.1624:03864
03865:+00085:+00028:-00013:000214.1624:03865
03866:+00078:+00038:-00011:000214.1624:03866
03867:-00107:+00009:-00052:000214.1624:03867
03868:-00111:+00042:-00040:000214.1624:03868
03869:-00041:+00068:-00026:000214.1624:03869
03870:+00074:+00031:-00011:000214.1624:03870
03871:-00008:+00011:-00010:000214.1624:03871
03872:-00013:+00046:-00016:000214.1624:03872
03873:+00032:+00043:-00039:000214.1624:03873
03874:+00020:+00045:-00016:000214.1624:03874
03875:+00041:+00049:+00008:000214.1624:03875
03876:+00019:+00029:-00067:000214.1624:03876
03877:-00040:+00040:-00014:000214.1624:03877
03878:-00073:+00060:-00004:000214.1624:03878
03879:-00062:+00038:-00022:000214.1624:03879
03880:+00014:+00039:+00012:000214.1624:03880
03881:+00053:+00033:-00017:000214.1624:03881
03882:+00030:+00048:-00005:000214.1624:03882
03883:-00082:+00040:-00001:000214.1624:03883
03884:-00034:+00052:-00040:000214.1624:03884
03885:+00014:+00052:+00004:000214.1624:03885
03886:+00019:+00046:-00041:000214.1624:03886
03887:+00012:+00049:+00018:000214.1624:03887
03888:-00011:+00047:+00006:000214.1624:03888
03889:+00031:+00048:-00020:000214.1624:03889
03890:+00020:+00052:-00036:000214.1624:03890
03891:-00051:+00046:-00016:000214.1624:03891
03892:-00045:+00054:-00017:000214.1624:03892
03893:-00039:+00041:+00006:000214.1624:03893
03894:-00006:+00030:-00021:000214.1624:03894
03895:+00005:+00047:-00004:000214.1624:03895
03896:+00013:+00049:-00023:000214.1624:03896
03897:-00018:+00051:-00022:000214.1624:03897
03898:-00029:+00040:-00035:000214.1624:03898
03899:-00023:+00038:-00022:000214.1624:03899
03900:-00007:+00058:-00009:000214.1624:03900
03901:-00014:+00050:-00081:000214.1624:03901
03902:-00016:+00055:+00003:000214.1624:03902
03903:-00003:+00032:-00023:000214.1624:03903
03904:-00017:+00041:-00033:000214.1624:03904
03905:-00007:+00034:+00035:000214.1624:03905
03906:-00011:+00066:-00032:000214.1624:03906
03907:+00029:+00053:-00017:000214.1624:03907
03908:-00007:+00047:-00023:000214.1624:03908
03909:-00013:+00042:-00018:000214.1624:03909
03910:-00027:+00048:+00000:000214.1624:03910
03911:+00002:+00051:-00038:000214.1624:03911
03912:-00004:+00042:-00039:000214.1624:03912
03913:-00023:+00042:+00013:000214.1624:03913
03914:-00002:+00052:-00001:000214.1624:03914
03915:+00017:+00055:+00019:000214.1624:03915
03916:-00022:+00040:-00012:000214.1624:03916
03917:-00024:+00052:-00011:000214.1624:03917
03918:+00003:+00040:+00017:000214.1624:03918
03919:-00002:+00029:-00024:000214.1624:03919
03920:-00002:+00028:-00012:000214.1624:03920
03921:-00020:+00066:-00034:000214.1624:03921
03922:-00014:+00025:+00002:000214.1624:03922
03923:-00035:+00052:-00017:000214.1624:03923
03924:-00011:+00070:+00020:000227.4281:03924
03925:+00005:+00033:+00017:000227.4281:03925
03926:-00001:+00048:-00034:000227.4281:03926
03927:+00016:+00044:-00004:000227.4281:03927
03928:+00017:+00048:-00036:000227.4281:03928
03929:-00009:+00028:-00034:000227.4281:03929
03930:-00020:+00040:-00022:000227.4281:03930
03931:-00012:+00048:-00037:000227.4281:03931
03932:-00012:+00044:-00023:000227.4281:03932
03933:-00003:+00039:-00021:000227.4281:03933
03934:+00000:+00063:-00016:000227.4281:03934
03935:-00016:+00048:-00008:000227.4281:03935
03936:-00040:+00041:-00013:000227.4281:03936
03937:-00023:+00028:-00009:000227.4281:03937
03938:-00019:+00045:-00016:000227.4281:03938
03939:-00002:+00063:-00024:000227.4281:03939
03940:-00023:+00050:-00019:000227.4281:03940
03941:-00015:+00040:-00011:000227.4281:03941
03942:+00001:+00040:-00012:000227.4281:03942
03943:+00004:+00042:-00026:000227.4281:03943
03944:+00002:+00029:-00025:000227.4281:03944
03945:-00009:+00053:-00022:000227.4281:03945
03946:-00026:+00039:-00026:000227.4281:03946
03947:-00012:+00038:-00022:000227.4281:03947
03948:+00001:+00053:-00022:000227.4281:03948
03949:+00002:+00039:-00003:000227.4281:03949
03950:-00024:+00052:+00000:000227.4281:03950
03951:+00002:+00046:-00022:000227.4281:03951
03952:+00001:+00039:-00024:000227.4281:03952
03953:-00024:+00043:-00001:000227.4281:03953
03954:-00018:+00050:-00011:000227.4281:03954
03955:-00020:+00027:-00002:000227.4281:03955
03956:-00013:+00053:-00021:000227.4281:03956
03957:-00014:+00061:-00026:000227.4281:03957
03958:-00051:+00057:-00038:000227.4281:03958
03959:-00035:+00051:-00018:000227.4281:03959
03960:-00027:+00045:-00034:000227.4281:03960
03961:+00008:+00035:+00024:000227.4281:03961
03962:-00006:+00047:-00025:000227.4281:03962
03963:-00008:+00045:+00018:000227.4281:03963
03964:+00009:+00028:+00014:000227.4281:03964
03965:-00014:+00041:-00029:000227.4281:03965
03966:-00037:+00047:-00016:000227.4281:03966
03967:-00012:+00049:-00018:000227.4281:03967
03968:+00004:+00051:-00007:000227.4281:03968
03969:+00000:+00050:-00021:000227.4281:03969
03970:-00002:+00050:-00025:000227.4281:03970
03971:+00002:+00039:-00003:000227.4281:03971
03972:+00002:+00047:-00024:000227.4281:03972
03973:-00002:+00050:-00010:000227.4281:03973
03974:+00003:+00030:-00021:000227.4281:03974
03975:-00020:+00052:-00013:000227.4281:03975
03976:-00020:+00030:-00010:000227.4281:03976
03977:+00013:+00049:-00023:000227.4281:03977
03978:-00035:+00039:-00039:000227.4281:03978
03979:-00028:+00039:-00019:000227.4281:03979
03980:-00016:+00033:+00000:000227.4281:03980
03981:-00026:+00055:-00050:000227.4281:03981
03982:-00022:+00068:+00015:000227.4281:03982
03983:+00027:+00038:-00004:000227.4281:03983
03984:+00006:+00029:-00004:000227.4281:03984
03985:+00007:+00029:-00019:000227.4281:03985
03986:-00010:+00039:-00027:000227.4281:03986
03987:+00010:+00053:-00007:000227.4281:03987
03988:-00009:+00053:-00031:000227.4281:03988
03989:-00020:+00027:-00012:000227.4281:03989
03990:-00025:+00051:-00020:000227.4281:03990
03991:-00021:+00026:-00012:000227.4281:03991
03992:+00012:+00039:+00003:000227.4281:03992
03993:+00015:+00051:-00011:000227.4281:03993
03994:-00026:+00030:-00033:000227.4281:03994
03995:-00002:+00050:-00024:000227.4281:03995
03996:+00015:+00053:-00035:000227.4281:03996
03997:+00001:+00052:-00001:000227.4281:03997
03998:-00007:+00052:-00020:000227.4281:03998
03999:+00000:+00039:-00006:000227.4281:03999
04000:-00002:+00049:+00000:000227.4281:04000
04001:-00018:+00049:-00016:000227.4281:04001
04002:+00001:+00048:-00003:000227.4281:04002
04003:-00005:+00051:-00017:000227.4281:04003
04004:-00005:+00049:-00022:000227.4281:04004
04005:-00002:+00041:+00001:000227.4281:04005
04006:+00001:+00040:-00002:000227.4281:04006
04007:-00006:+00049:-00041:000227.4281:04007
04008:-00010:+00053:+00004:000227.4281:04008
04009:-00001:+00051:-00024:000227.4281:04009
04010:-00022:+00046:-00019:000227.4281:04010
04011:+00003:+00041:-00008:000227.4281:04011
04012:-00002:+00063:-00021:000227.4281:04012
04013:-00023:+00031:-00012:000227.4281:04013
04014:-00017:+00057:-00023:000227.4281:04014
04015:-00010:+00042:-00008:000227.4281:04015
04016:-00006:+00030:-00041:000227.4281:04016
04017:-00005:+00038:+00000:000227.4281:04017
04018:-00025:+00040:-00003:000227.4281:04018
04019:+00002:+00044:-00012:000227.4281:04019
04020:+00011:+00047:+00018:000227.4281:04020
04021:+00032:+00044:+00000:000227.4281:04021
04022:-00023:+00052:-00003:000227.4281:04022
04023:-00012:+00066:-00010:000200.5200:04023
04024:-00009:+00043:-00021:000200.5200:04024
04025:-00007:+00049:-00010:000200.5200:04025
04026:-00023:+00029:-00016:000200.5200:04026
04027:-00013:+00062:-00004:000200.5200:04027
04028:-00009:+00042:+00001:000200.5200:04028
04029:-00006:+00043:-00022:000200.5200:04029
04030:-00008:+00049:-00009:000200.5200:04030
04031:-00003:+00051:-00012:000200.5200:04031
04032:+00002:+00051:-00028:000200.5200:04032
04033:-00021:+00045:-00024:000200.5200:04033
04034:-00036:+00041:-00017:000200.5200:04034
04035:-00013:+00040:-00012:000200.5200:04035
04036:+00001:+00050:-00011:000200.5200:04036
04037:+00001:+00038:-00019:000200.5200:04037
04038:-00017:+00068:+00000:000200.5200:04038
04039:-00016:+00064:-00024:000200.5200:04039
04040:-00010:+00047:-00007:000200.5200:04040
04041:-00005:+00066:-00011:000200.5200:04041
04042:-00005:+00048:+00015:000200.5200:04042
04043:+00003:+00044:-00028:000200.5200:04043
04044:-00002:+00039:-00005:000200.5200:04044
04045:-00010:+00040:-00020:000200.5200:04045
04046:+00000:+00044:-00022:000200.5200:04046
04047:-00003:+00044:-00010:000200.5200:04047
04048:-00022:+00049:-00012:000200.5200:04048
04049:+00002:+00042:+00015:000200.5200:04049
04050:-00022:+00042:-00015:000200.5200:04050
04051:-00020:+00050:-00025:000200.5200:04051
04052:-00001:+00043:+00000:000200.5200:04052
04053:-00013:+00040:-00022:000200.5200:04053
04054:-00024:+00038:-00026:000200.5200:04054
04055:-00021:+00043:-00019:000200.5200:04055
04056:-00023:+00039:-00015:000200.5200:04056
04057:+00002:+00048:-00019:000200.5200:04057
04058:+00003:+00039:-00011:000200.5200:04058
04059:-00021:+00053:-00006:000200.5200:04059
04060:-00025:+00053:-00021:000200.5200:04060
04061:-00011:+00051:-00002:000200.5200:04061
04062:+00005:+00051:-00001:000200.5200:04062
04063:+00001:+00039:-00026:000200.5200:04063
04064:-00025:+00040:-00024:000200.5200:04064
04065:+00003:+00042:-00010:000200.5200:04065
04066:-00008:+00048:-00020:000200.5200:04066
04067:+00000:+00040:-00019:000200.5200:04067
04068:-00020:+00039:+00002:000200.5200:04068
04069:-00022:+00040:-00020:000200.5200:04069
04070:-00002:+00048:+00001:000200.5200:04070
04071:-00001:+00053:-00013:000200.5200:04071
04072:-00020:+00028:-00019:000200.5200:04072
04073:-00022:+00048:-00016:000200.5200:04073
04074:-00021:+00049:-00020:000200.5200:04074
04075:-00014:+00050:-00021:000200.5200:04075
04076:-00016:+00051:-00022:000200.5200:04076
04077:+00001:+00040:-00003:000200.5200:04077
04078:-00009:+00050:-00001:000200.5200:04078
04079:-00025:+00046:-00017:000200.5200:04079
04080:-00025:+00041:-00022:000200.5200:04080
04081:-00025:+00050:-00011:000200.5200:04081
04082:-00023:+00051:-00011:000200.5200:04082
04083:-00025:+00041:-00024:000200.5200:04083
04084:+00012:+00039:-00002:000200.5200:04084
04085:-00008:+00027:-00001:000200.5200:04085
04086:-00001:+00053:+00002:000200.5200:04086
04087:-00024:+00048:-00008:000200.5200:04087
04088:-00021:+00050:-00013:000200.5200:04088
04089:-00021:+00041:-00019:000200.5200:04089
04090:-00003:+00030:-00009:000200.5200:04090
04091:-00039:+00066:-00049:000200.5200:04091
04092:-00021:+00050:-00004:000200.5200:04092
04093:-00003:+00028:-00024:000200.5200:04093
04094:-00002:+00023:-00017:000200.5200:04094
04095:-00010:+00049:+00003:000200.5200:04095
04096:+00019:+00040:-00022:000200.5200:04096
04097:+00014:+00047:-00023:000200.5200:04097
04098:+00018:+00044:-00003:000200.5200:04098
04099:+00014:+00043:-00025:000200.5200:04099
04100:-00001:+00048:+00001:000200.5200:04100
04101:-00021:+00030:-00014:000200.5200:04101
04102:-00004:+00052:-00009:000200.5200:04102
04103:-00012:+00051:-00012:000200.5200:04103
04104:-00040:+00047:-00021:000200.5200:04104
04105:-00009:+00050:+00000:000200.5200:04105
04106:-00006:+00023:-00020:000200.5200:04106
04107:+00002:+00047:-00039:000200.5200:04107
04108:+00012:+00051:+00001:000200.5200:04108
04109:-00006:+00046:-00018:000200.5200:04109
04110:-00025:+00047:-00039:000200.5200:04110
04111:-00024:+00043:-00016:000200.5200:04111
04112:-00003:+00053:-00024:000200.5200:04112
04113:-00021:+00026:-00026:000200.5200:04113
04114:-00022:+00047:-00022:000200.5200:04114
04115:-00015:+00064:+00004:000200.5200:04115
04116:-00001:+00041:-00013:000200.5200:04116
04117:+00012:+00029:-00005:000200.5200:04117
04118:+00007:+00035:+00008:000200.5200:04118
04119:-00002:+00049:-00015:000200.5200:04119
04120:+00018:+00046:-00020:000200.5200:04120
04121:+00003:+00039:-00020:000200.5200:04121
04122:-00010:+00025:+00002:000200.5200:04122
04123:-00009:+00040:-00015:000200.5200:04123
04124:+00008:+00046:-00025:000200.5200:04124
04125:-00006:+00041:-00010:000200.5200:04125
04126:-00019:+00038:-00012:000200.5200:04126
04127:+00000:+00039:-00022:000200.5200:04127
04128:-00024:+00052:-00024:000200.5200:04128
04129:-00019:+00049:-00003:000200.5200:04129
04130:+00004:+00050:-00006:000200.5200:04130
04131:-00006:+00051:-00002:000200.5200:04131
04132:+00003:+00050:-00012:000200.5200:04132
04133:+00004:+00043:+00002:000200.5200:04133
04134:+00002:+00052:+00000:000200.5200:04134
04135:+00003:+00030:-00001:000200.5200:04135
04136:-00020:+00038:-00026:000200.5200:04136
04137:-00021:+00043:-00002:000200.5200:04137
04138:-00001:+00040:-00024:000200.5200:04138
04139:-00009:+00040:+00003:000200.5200:04139
04140:-00021:+00040:+00004:000200.5200:04140
04141:-00012:+00051:-00025:000200.5200:04141
04142:-00010:+00053:+00002:000200.5200:04142
04143:+00003:+00051:-00002:000200.5200:04143
04144:-00003:+00050:-00022:000165.6666:04144
04145:-00020:+00048:+00002:000165.6666:04145
04146:-00013:+00044:+00001:000165.6666:04146
04147:-00039:+00042:-00001:000165.6666:04147
04148:+00000:+00052:+00008:000165.6666:04148
04149:-00023:+00040:-00021:000165.6666:04149
04150:-00037:+00050:-00002:000165.6666:04150
04151:-00024:+00053:-00020:000165.6666:04151
04152:-00021:+00052:-00002:000165.6666:04152
04153:-00025:+00041:-00016:000165.6666:04153
04154:-00024:+00028:-00001:000165.6666:04154
04155:-00032:+00080:-00052:000165.6666:04155
04156:-00051:+00049:-00027:000165.6666:04156
04157:-00003:+00064:-00017:000165.6666:04157
04158:-00023:+00030:-00001:000165.6666:04158
04159:+00002:+00039:+00003:000165.6666:04159
04160:-00015:+00050:-00001:000165.6666:04160
04161:-00021:+00053:-00006:000165.6666:04161
04162:-00009:+00042:-00026:000165.6666:04162
04163:-00008:+00053:-00021:000165.6666:04163
04164:+00018:+00039:-00007:000165.6666:04164
04165:-00011:+00063:-00034:000165.6666:04165
04166:-00011:+00039:+00001:000165.6666:04166
04167:+00002:+00039:+00018:000165.6666:04167
04168:-00021:+00040:-00013:000165.6666:04168
04169:-00002:+00052:-00001:000165.6666:04169
04170:+00007:+00042:-00001:000165.6666:04170
04171:+00013:+00050:+00017:000165.6666:04171
04172:+00019:+00046:-00022:000165.6666:04172
04173:+00012:+00056:-00022:000165.6666:04173
04174:+00012:+00051:-00008:000165.6666:04174
04175:-00025:+00039:-00041:000165.6666:04175
04176:-00001:+00048:-00006:000165.6666:04176
04177:-00008:+00066:-00015:000165.6666:04177
04178:-00005:+00052:-00016:000165.6666:04178
04179:-00042:+00050:-00017:000165.6666:04179
04180:-00031:+00056:-00013:000165.6666:04180
04181:-00006:+00033:-00008:000165.6666:04181
04182:+00019:+00044:-00017:000165.6666:04182
04183:+00006:+00040:+00003:000165.6666:04183
04184:+00000:+00045:+00002:000165.6666:04184
04185:+00001:+00052:-00015:000165.6666:04185
04186:-00009:+00052:-00004:000165.6666:04186
04187:-00006:+00050:-00018:000165.6666:04187
04188:-00009:+00040:+00003:000165.6666:04188
04189:+00013:+00044:+00015:000165.6666:04189
04190:+00013:+00063:+00003:000165.6666:04190
04191:+00016:+00048:+00001:000165.6666:04191
04192:-00005:+00052:-00023:000165.6666:04192
04193:-00003:+00053:-00021:000165.6666:04193
04194:+00003:+00051:-00040:000165.6666:04194
04195:+00012:+00053:-00010:000165.6666:04195
04196:-00007:+00038:+00003:000165.6666:04196
04197:-00014:+00050:-00024:000165.6666:04197
04198:-00022:+00052:+00000:000165.6666:04198
04199:-00019:+00053:-00003:000165.6666:04199
04200:-00004:+00038:-00015:000165.6666:04200
04201:-00010:+00045:-00002:000165.6666:04201
04202:+00001:+00038:-00003:000165.6666:04202
04203:-00026:+00041:-00025:000165.6666:04203
04204:-00012:+00044:-00011:000165.6666:04204
04205:-00012:+00062:-00020:000165.6666:04205
04206:-00026:+00046:+00002:000165.6666:04206
04207:-00019:+00048:+00002:000165.6666:04207
04208:+00002:+00038:-00007:000165.6666:04208
04209:-00025:+00041:-00023:000165.6666:04209
04210:-00018:+00050:+00000:000165.6666:04210
04211:-00013:+00044:-00021:000165.6666:04211
04212:-00031:+00050:-00022:000165.6666:04212
04213:-00040:+00053:+00000:000165.6666:04213
04214:-00026:+00040:-00006:000165.6666:04214
04215:+00002:+00042:+00003:000165.6666:04215
04216:-00016:+00029:+00000:000165.6666:04216
04217:-00014:+00048:-00010:000165.6666:04217
04218:-00035:+00052:+00000:000165.6666:04218
04219:-00024:+00029:-00021:000165.6666:04219
04220:-00020:+00038:-00003:000165.6666:04220
04221:-00019:+00045:-00001:000165.6666:04221
04222:-00014:+00050:-00017:000165.6666:04222
04223:-00011:+00043:+00001:000165.6666:04223
04224:-00001:+00041:+00001:000165.6666:04224
04225:-00034:+00024:-00002:000165.6666:04225
04226:-00027:+00053:-00014:000165.6666:04226
04227:-00013:+00049:-00020:000165.6666:04227
04228:+00003:+00041:-00016:000165.6666:04228
04229:-00025:+00052:-00024:000165.6666:04229
04230:-00017:+00040:+00004:000165.6666:04230
04231:-00034:+00042:-00040:000165.6666:04231
04232:-00016:+00048:+00000:000165.6666:04232
04233:-00013:+00043:-00020:000165.6666:04233
04234:-00016:+00047:-00009:000165.6666:04234
04235:-00005:+00044:-00004:000165.6666:04235
04236:-00003:+00040:-00022:000165.6666:04236
04237:-00025:+00051:-00016:000165.6666:04237
04238:-00013:+00039:-00006:000165.6666:04238
04239:-00016:+00042:-00017:000165.6666:04239
04240:-00023:+00051:-00014:000165.6666:04240
04241:+00004:+00050:-00002:000165.6666:04241
04242:+00007:+00062:-00009:000165.6666:04242
04243:+00031:+00028:-00010:000165.6666:04243
04244:+00019:+00039:-00022:000165.6666:04244
04245:+00015:+00052:+00003:000165.6666:04245
04246:-00007:+00042:-00012:000165.6666:04246
04247:+00007:+00041:-00021:000165.6666:04247
04248:+00029:+00043:+00004:000165.6666:04248
04249:-00004:+00030:-00001:000165.6666:04249
04250:+00016:+00044:+00002:000165.6666:04250
04251:-00007:+00028:-00006:000165.6666:04251
04252:-00019:+00062:-00036:000165.6666:04252
04253:-00025:+00063:-00009:000165.6666:04253
04254:-00006:+00043:+00014:000165.6666:04254
04255:+00019:+00050:-00019:000180.9945:04255
04256:+00009:+00029:+00002:000180.9945:04256
04257:+00004:+00049:+00000:000180.9945:04257
04258:+00019:+00051:-00025:000180.9945:04258
04259:-00011:+00046:-00037:000180.9945:04259
04260:+00013:+00051:-00021:000180.9945:04260
04261:+00013:+00049:+00001:000180.9945:04261
04262:+00014:+00047:-00021:000180.9945:04262
04263:+00008:+00040:+00004:000180.9945:04263
04264:+00014:+00045:+00001:000180.9945:04264
04265:+00003:+00030:-00040:000180.9945:04265
04266:+00016:+00044:-00020:000180.9945:04266
04267:+00005:+00040:-00025:000180.9945:04267
04268:-00010:+00039:-00038:000180.9945:04268
04269:+00001:+00040:+00001:000180.9945:04269
04270:+00015:+00039:-00023:000180.9945:04270
04271:+00015:+00028:+00000:000180.9945:04271
04272:-00006:+00049:-00019:000180.9945:04272
04273:-00003:+00053:+00014:000180.9945:04273
04274:-00021:+00052:-00012:000180.9945:04274
04275:-00021:+00041:-00025:000180.9945:04275
04276:-00001:+00064:-00001:000180.9945:04276
04277:-00012:+00040:-00024:000180.9945:04277
04278:-00003:+00046:-00002:000180.9945:04278
04279:-00001:+00042:+00003:000180.9945:04279
04280:-00024:+00052:-00022:000180.9945:04280
04281:-00015:+00038:-00022:000180.9945:04281
04282:-00015:+00045:+00000:000180.9945:04282
04283:-00039:+00043:-00002:000180.9945:04283
04284:-00021:+00041:-00019:000180.9945:04284
04285:-00008:+00045:-00022:000180.9945:04285
04286:-00024:+00053:-00019:000180.9945:04286
04287:-00027:+00044:-00036:000180.9945:04287
04288:-00035:+00053:-00022:000180.9945:04288
04289:-00003:+00042:-00021:000180.9945:04289
04290:-00018:+00041:-00023:000180.9945:04290
04291:-00024:+00053:-00003:000180.9945:04291
04292:-00003:+00038:-00019:000180.9945:04292
04293:-00026:+00028:-00013:000180.9945:04293
04294:-00039:+00040:-00023:000180.9945:04294
04295:-00012:+00039:-00002:000180.9945:04295
04296:-00019:+00040:-00011:000180.9945:04296
04297:-00018:+00052:-00022:000180.9945:04297
04298:-00014:+00045:+00001:000180.9945:04298
04299:-00001:+00052:-00020:000180.9945:04299
04300:-00021:+00040:-00020:000180.9945:04300
04301:-00036:+00039:-00019:000180.9945:04301
04302:-00016:+00038:-00003:000180.9945:04302
04303:-00002:+00053:-00023:000180.9945:04303
04304:-00024:+00053:-00023:000180.9945:04304
04305:-00038:+00048:+00001:000180.9945:04305
04306:-00023:+00066:+00000:000180.9945:04306
04307:-00021:+00052:-00002:000180.9945:04307
04308:-00024:+00066:-00021:000180.9945:04308
04309:-00027:+00038:-00020:000180.9945:04309
04310:-00008:+00046:+00000:000180.9945:04310
04311:+00017:+00053:+00005:000180.9945:04311
04312:+00017:+00063:-00023:000180.9945:04312
04313:-00007:+00065:-00012:000180.9945:04313
04314:-00011:+00041:-00003:000180.9945:04314
04315:-00003:+00038:-00022:000180.9945:04315
04316:+00017:+00043:+00015:000180.9945:04316
04317:+00012:+00044:-00002:000180.9945:04317
04318:-00020:+00046:-00013:000180.9945:04318
04319:+00001:+00054:-00013:000180.9945:04319
04320:+00013:+00053:+00006:000180.9945:04320
04321:-00010:+00031:-00015:000180.9945:04321
04322:-00011:+00062:-00019:000180.9945:04322
04323:+00021:+00039:-00007:000180.9945:04323
04324:+00007:+00041:-00015:000180.9945:04324
04325:+00001:+00043:-00021:000180.9945:04325
04326:-00020:+00050:-00018:000180.9945:04326
04327:+00012:+00039:-00038:000180.9945:04327
04328:+00005:+00049:+00003:000180.9945:04328
04329:+00019:+00039:-00023:000180.9945:04329
04330:+00002:+00042:-00037:000180.9945:04330
04331:-00008:+00042:+00003:000180.9945:04331
04332:+00027:+00045:-00024:000180.9945:04332
04333:+00015:+00053:-00010:000180.9945:04333
04334:-00010:+00052:-00023:000180.9945:04334
04335:+00003:+00041:+00014:000180.9945:04335
04336:+00019:+00053:-00019:000180.9945:04336
04337:-00009:+00047:-00009:000180.9945:04337
04338:+00013:+00050:-00006:000180.9945:04338
04339:+00001:+00051:-00001:000180.9945:04339
04340:+00000:+00047:-00025:000180.9945:04340
04341:-00003:+00044:-00012:000180.9945:04341
04342:-00026:+00044:-00037:000180.9945:04342
04343:-00017:+00039:-00015:000180.9945:04343
04344:-00022:+00042:-00022:000180.9945:04344
04345:-00003:+00053:-00020:000180.9945:04345
04346:-00009:+00046:+00002:000180.9945:04346
04347:-00013:+00049:-00013:000180.9945:04347
04348:-00038:+00040:-00019:000180.9945:04348
04349:-00019:+00039:-00039:000180.9945:04349
04350:-00011:+00051:-00001:000180.9945:04350
04351:-00001:+00048:-00023:000180.9945:04351
04352:-00017:+00052:-00035:000180.9945:04352
04353:-00012:+00029:-00019:000180.9945:04353
04354:-00024:+00048:-00003:000180.9945:04354
04355:-00018:+00064:-00036:000180.9945:04355
04356:-00041:+00048:-00002:000180.9945:04356
04357:-00035:+00043:+00001:000180.9945:04357
04358:-00024:+00028:-00025:000180.9945:04358
04359:+00001:+00064:+00002:000180.9945:04359
04360:+00014:+00049:-00012:000180.9945:04360
04361:-00019:+00052:-00021:000180.9945:04361
04362:-00029:+00050:-00002:000180.9945:04362
04363:-00017:+00061:+00013:000180.9945:04363
04364:-00009:+00051:+00000:000180.9945:04364
04365:+00006:+00044:-00020:000180.9945:04365
04366:-00034:+00025:+00000:000180.9945:04366
04367:-00067:+00048:-00022:000180.9945:04367
04368:-00014:+00042:-00002:000176.0477:04368
04369:+00011:+00047:-00019:000176.0477:04369
04370:-00011:+00047:-00021:000176.0477:04370
04371:-00031:+00039:-00035:000176.0477:04371
04372:-00035:+00043:-00019:000176.0477:04372
04373:+00013:+00040:-00020:000176.0477:04373
04374:+00000:+00045:+00002:000176.0477:04374
04375:+00001:+00038:-00002:000176.0477:04375
04376:-00007:+00038:+00004:000176.0477:04376
04377:-00004:+00040:+00000:000176.0477:04377
04378:+00014:+00044:+00001:000176.0477:04378
04379:-00020:+00040:-00023:000176.0477:04379
04380:-00011:+00039:-00023:000176.0477:04380
04381:+00032:+00039:+00004:000176.0477:04381
04382:-00011:+00039:-00024:000176.0477:04382
04383:-00019:+00051:-00014:000176.0477:04383
04384:-00020:+00065:+00001:000176.0477:04384
04385:+00028:+00030:-00004:000176.0477:04385
04386:+00027:+00048:-00025:000176.0477:04386
04387:+00002:+00064:-00019:000176.0477:04387
04388:-00026:+00044:-00022:000176.0477:04388
04389:+00003:+00042:-00032:000176.0477:04389
04390:+00014:+00040:-00008:000176.0477:04390
04391:-00008:+00052:-00001:000176.0477:04391
04392:+00002:+00052:-00003:000176.0477:04392
04393:-00006:+00041:-00019:000176.0477:04393
04394:-00008:+00051:-00022:000176.0477:04394
04395:+00001:+00039:-00027:000176.0477:04395
04396:+00000:+00045:-00021:000176.0477:04396
04397:-00008:+00045:-00001:000176.0477:04397
04398:-00010:+00041:-00034:000176.0477:04398
04399:+00002:+00065:-00002:000176.0477:04399
04400:-00003:+00066:-00001:000176.0477:04400
04401:-00008:+00041:-00019:000176.0477:04401
04402:+00004:+00052:-00019:000176.0477:04402
04403:-00019:+00040:-00006:000176.0477:04403
04404:-00023:+00041:-00014:000176.0477:04404
04405:-00024:+00042:-00023:000176.0477:04405
04406:-00016:+00043:-00025:000176.0477:04406
04407:-00033:+00042:-00003:000176.0477:04407
04408:-00022:+00043:-00010:000176.0477:04408
04409:+00003:+00040:-00008:000176.0477:04409
04410:-00022:+00049:-00009:000176.0477:04410
04411:-00014:+00053:-00020:000176.0477:04411
04412:-00024:+00041:+00000:000176.0477:04412
04413:-00003:+00040:+00004:000176.0477:04413
04414:+00000:+00040:+00005:000176.0477:04414
04415:-00001:+00043:-00003:000176.0477:04415
04416:-00022:+00042:+00003:000176.0477:04416
04417:+00003:+00040:-00023:000176.0477:04417
04418:-00009:+00042:-00008:000176.0477:04418
04419:-00002:+00042:-00002:000176.0477:04419
04420:-00023:+00043:+00000:000176.0477:04420
04421:+00001:+00052:-00020:000176.0477:04421
04422:-00024:+00063:-00006:000176.0477:04422
04423:-00021:+00042:-00002:000176.0477:04423
04424:-00003:+00064:-00001:000176.0477:04424
04425:-00008:+00043:-00023:000176.0477:04425
04426:-00004:+00042:-00012:000176.0477:04426
04427:-00037:+00039:-00022:000176.0477:04427
04428:-00019:+00044:+00003:000176.0477:04428
04429:-00013:+00053:-00001:000176.0477:04429
04430:-00006:+00053:-00007:000176.0477:04430
04431:-00011:+00044:+00001:000176.0477:04431
04432:-00026:+00041:-00016:000176.0477:04432
04433:-00013:+00043:-00002:000176.0477:04433
04434:-00019:+00045:-00024:000176.0477:04434
04435:-00003:+00061:-00008:000176.0477:04435
04436:-00008:+00062:-00022:000176.0477:04436
04437:-00024:+00053:-00020:000176.0477:04437
04438:-00036:+00044:-00002:000176.0477:04438
04439:-00003:+00051:-00025:000176.0477:04439
04440:+00013:+00039:+00002:000176.0477:04440
04441:-00003:+00041:-00026:000176.0477:04441
04442:-00025:+00040:-00014:000176.0477:04442
04443:+00001:+00062:-00002:000176.0477:04443
04444:+00002:+00046:-00011:000176.0477:04444
04445:-00020:+00041:-00024:000176.0477:04445
04446:-00023:+00061:+00018:000176.0477:04446
04447:+00001:+00040:+00000:000176.0477:04447
04448:+00003:+00052:-00019:000176.0477:04448
04449:+00012:+00040:-00022:000176.0477:04449
04450:+00002:+00041:-00019:000176.0477:04450
04451:-00005:+00028:-00015:000176.0477:04451
04452:+00033:+00056:+00003:000176.0477:04452
04453:+00022:+00040:-00009:000176.0477:04453
04454:+00016:+00053:-00035:000176.0477:04454
04455:-00006:+00045:-00006:000176.0477:04455
04456:+00012:+00029:-00021:000176.0477:04456
04457:+00016:+00050:-00022:000176.0477:04457
04458:-00006:+00052:-00023:000176.0477:04458
04459:-00009:+00027:-00013:000176.0477:04459
04460:-00019:+00065:-00056:000176.0477:04460
04461:+00007:+00045:+00014:000176.0477:04461
04462:+00014:+00043:-00012:000176.0477:04462
04463:-00008:+00053:+00000:000176.0477:04463
04464:+00016:+00052:-00020:000176.0477:04464
04465:+00017:+00053:-00025:000176.0477:04465
04466:+00002:+00049:+00004:000176.0477:04466
04467:-00004:+00050:-00039:000176.0477:04467
04468:+00008:+00048:-00004:000176.0477:04468
04469:+00029:+00051:-00023:000176.0477:04469
04470:+00018:+00042:-00022:000176.0477:04470
04471:+00013:+00061:-00010:000176.0477:04471
04472:-00006:+00053:-00014:000176.0477:04472
04473:-00005:+00051:-00038:000176.0477:04473
04474:+00016:+00039:-00005:000176.0477:04474
04475:+00013:+00040:-00023:000176.0477:04475
04476:-00006:+00041:-00026:000176.0477:04476
04477:-00007:+00051:-00008:000176.0477:04477
04478:+00004:+00043:-00014:000176.0477:04478
04479:+00000:+00040:-00025:000176.0477:04479
04480:-00001:+00040:-00011:000176.0477:04480
04481:-00001:+00050:+00001:000176.0477:04481
04482:-00003:+00053:-00014:000176.0477:04482
04483:-00021:+00038:-00023:000176.0477:04483
04484:-00026:+00051:-00022:000176.0477:04484
04485:-00016:+00050:+00000:000176.0477:04485
04486:-00003:+00052:+00001:000176.0477:04486
04487:+00000:+00045:+00000:000167.5027:04487
04488:-00019:+00042:-00022:000167.5027:04488
04489:-00025:+00041:+00002:000167.5027:04489
04490:-00035:+00042:-00011:000167.5027:04490
04491:-00036:+00062:-00011:000167.5027:04491
04492:-00014:+00044:-00009:000167.5027:04492
04493:-00014:+00040:-00012:000167.5027:04493
04494:-00037:+00040:+00002:000167.5027:04494
04495:-00002:+00046:-00019:000167.5027:04495
04496:-00019:+00042:-00022:000167.5027:04496
04497:-00012:+00049:-00024:000167.5027:04497
04498:-00018:+00040:-00016:000167.5027:04498
04499:-00025:+00038:+00003:000167.5027:04499
04500:-00040:+00044:-00041:000167.5027:04500
04501:-00025:+00051:-00019:000167.5027:04501
04502:-00023:+00042:+00002:000167.5027:04502
04503:-00017:+00053:-00001:000167.5027:04503
04504:-00016:+00039:-00002:000167.5027:04504
04505:-00025:+00042:-00008:000167.5027:04505
04506:-00021:+00042:-00018:000167.5027:04506
04507:-00014:+00046:-00001:000167.5027:04507
04508:-00017:+00044:-00001:000167.5027:04508
04509:-00027:+00050:-00020:000167.5027:04509
04510:-00012:+00052:-00010:000167.5027:04510
04511:-00001:+00063:+00020:000167.5027:04511
04512:-00004:+00040:-00021:000167.5027:04512
04513:-00016:+00043:-00026:000167.5027:04513
04514:-00001:+00052:+00014:000167.5027:04514
04515:-00002:+00053:-00025:000167.5027:04515
04516:-00011:+00048:+00002:000167.5027:04516
04517:-00002:+00061:-00002:000167.5027:04517
04518:-00011:+00044:-00003:000167.5027:04518
04519:-00020:+00026:-00030:000167.5027:04519
04520:-00025:+00056:-00014:000167.5027:04520
04521:-00025:+00046:-00005:000167.5027:04521
04522:+00000:+00064:-00014:000167.5027:04522
04523:+00016:+00050:+00001:000167.5027:04523
04524:+00017:+00041:-00013:000167.5027:04524
04525:+00017:+00039:-00029:000167.5027:04525
04526:+00001:+00041:-00019:000167.5027:04526
04527:-00009:+00064:-00011:000167.5027:04527
04528:-00003:+00044:-00023:000167.5027:04528
04529:-00005:+00062:-00022:000167.5027:04529
04530:+00017:+00061:-00024:000167.5027:04530
04531:+00003:+00061:-00008:000167.5027:04531
04532:+00003:+00063:-00019:000167.5027:04532
04533:-00001:+00052:+00017:000167.5027:04533
04534:+00000:+00065:-00022:000167.5027:04534
04535:-00008:+00062:-00021:000167.5027:04535
04536:+00012:+00045:-00002:000167.5027:04536
04537:-00023:+00038:-00019:000167.5027:04537
04538:-00021:+00043:+00001:000167.5027:04538
04539:-00020:+00061:+00013:000167.5027:04539
04540:-00011:+00067:-00019:000167.5027:04540
04541:-00024:+00041:-00019:000167.5027:04541
04542:-00013:+00064:-00025:000167.5027:04542
04543:-00039:+00063:-00022:000167.5027:04543
04544:-00017:+00044:-00020:000167.5027:04544
04545:-00024:+00061:-00011:000167.5027:04545
04546:-00024:+00064:-00019:000167.5027:04546
04547:-00031:+00042:-00039:000167.5027:04547
04548:-00038:+00044:-00011:000167.5027:04548
04549:-00024:+00065:-00019:000167.5027:04549
04550:-00002:+00043:-00019:000167.5027:04550
04551:-00002:+00042:+00002:000167.5027:04551
04552:+00001:+00041:-00003:000167.5027:04552
04553:-00002:+00042:-00024:000167.5027:04553
04554:+00002:+00042:-00002:000167.5027:04554
04555:+00001:+00046:-00001:000167.5027:04555
04556:-00015:+00052:+00002:000167.5027:04556
04557:-00002:+00068:-00002:000167.5027:04557
04558:-00011:+00041:-00009:000167.5027:04558
04559:-00013:+00040:-00013:000167.5027:04559
04560:-00052:+00039:+00003:000167.5027:04560
04561:+00002:+00043:+00004:000167.5027:04561
04562:-00010:+00062:-00002:000167.5027:04562
04563:-00014:+00047:-00002:000167.5027:04563
04564:-00037:+00041:-00015:000167.5027:04564
04565:-00023:+00043:-00011:000167.5027:04565
04566:+00013:+00042:-00014:000167.5027:04566
04567:-00001:+00043:-00011:000167.5027:04567
04568:-00036:+00039:-00019:000167.5027:04568
04569:-00004:+00049:-00007:000167.5027:04569
04570:+00018:+00050:-00011:000167.5027:04570
04571:-00019:+00044:-00010:000167.5027:04571
04572:-00016:+00049:-00034:000167.5027:04572
04573:-00010:+00061:-00019:000167.5027:04573
04574:+00005:+00040:-00002:000167.5027:04574
04575:-00008:+00039:-00013:000167.5027:04575
04576:-00006:+00042:+00002:000167.5027:04576
04577:+00013:+00043:-00012:000167.5027:04577
04578:-00008:+00027:-00009:000167.5027:04578
04579:-00010:+00042:-00005:000167.5027:04579
04580:-00008:+00046:+00003:000167.5027:04580
04581:+00033:+00042:-00039:000167.5027:04581
04582:+00016:+00023:-00021:000167.5027:04582
04583:-00003:+00062:-00027:000167.5027:04583
04584:-00008:+00078:-00039:000167.5027:04584
04585:-00001:+00028:-00010:000167.5027:04585
04586:-00012:+00065:-00022:000167.5027:04586
04587:+00013:+00051:-00007:000167.5027:04587
04588:+00021:+00045:-00024:000200.5057:04588
04589:+00008:+00039:-00021:000200.5057:04589
04590:+00000:+00062:-00050:000200.5057:04590
04591:+00018:+00052:-00020:000200.5057:04591
04592:+00033:+00051:-00021:000200.5057:04592
04593:-00004:+00061:+00001:000200.5057:04593
04594:+00012:+00043:-00024:000200.5057:04594
04595:+00004:+00044:+00018:000200.5057:04595
04596:+00016:+00039:-00022:000200.5057:04596
04597:-00008:+00066:-00020:000200.5057:04597
04598:+00002:+00043:+00006:000200.5057:04598
04599:+00016:+00044:-00022:000200.5057:04599
04600:+00014:+00064:-00002:000200.5057:04600
04601:-00004:+00066:-00022:000200.5057:04601
04602:-00001:+00045:-00022:000200.5057:04602
04603:+00012:+00039:+00000:000200.5057:04603
04604:-00023:+00043:-00007:000200.5057:04604
04605:-00015:+00045:-00023:000200.5057:04605
04606:-00027:+00041:-00021:000200.5057:04606
04607:+00018:+00042:+00001:000200.5057:04607
04608:-00010:+00038:-00003:000200.5057:04608
04609:-00013:+00040:+00002:000200.5057:04609
04610:-00023:+00045:-00003:000200.5057:04610
04611:-00021:+00062:-00024:000200.5057:04611
04612:-00026:+00039:-00016:000200.5057:04612
04613:-00024:+00044:-00020:000200.5057:04613
04614:-00008:+00046:-00008:000200.5057:04614
04615:-00024:+00040:-00015:000200.5057:04615
04616:-00017:+00063:+00000:000200.5057:04616
04617:-00039:+00052:-00002:000200.5057:04617
04618:-00004:+00063:-00035:000200.5057:04618
04619:-00008:+00062:-00006:000200.5057:04619
04620:-00021:+00030:-00014:000200.5057:04620
04621:-00037:+00048:-00002:000200.5057:04621
04622:-00022:+00040:+00007:000200.5057:04622
04623:-00023:+00052:-00011:000200.5057:04623
04624:-00039:+00029:-00009:000200.5057:04624
04625:-00004:+00044:+00002:000200.5057:04625
04626:-00004:+00042:+00000:000200.5057:04626
04627:-00006:+00053:-00014:000200.5057:04627
04628:-00027:+00043:-00021:000200.5057:04628
04629:-00022:+00050:+00002:000200.5057:04629
04630:-00016:+00044:-00039:000200.5057:04630
04631:-00025:+00039:-00019:000200.5057:04631
04632:-00025:+00039:-00008:000200.5057:04632
04633:-00036:+00049:-00013:000200.5057:04633
04634:+00000:+00044:-00024:000200.5057:04634
04635:-00022:+00042:-00021:000200.5057:04635
04636:-00035:+00052:-00037:000200.5057:04636
04637:+00001:+00042:-00004:000200.5057:04637
04638:+00004:+00068:+00002:000200.5057:04638
04639:-00003:+00044:-00007:000200.5057:04639
04640:+00002:+00051:-00008:000200.5057:04640
04641:-00020:+00060:-00025:000200.5057:04641
04642:+00014:+00048:+00011:000200.5057:04642
04643:+00009:+00057:-00015:000200.5057:04643
04644:+00002:+00026:-00010:000200.5057:04644
04645:-00025:+00079:-00015:000200.5057:04645
04646:-00004:+00043:-00013:000200.5057:04646
04647:+00027:+00062:-00006:000200.5057:04647
04648:+00014:+00062:-00014:000200.5057:04648
04649:+00013:+00040:-00036:000200.5057:04649
04650:+00013:+00045:+00015:000200.5057:04650
04651:-00002:+00046:-00022:000200.5057:04651
04652:-00003:+00044:-00007:000200.5057:04652
04653:-00004:+00062:-00018:000200.5057:04653
04654:-00006:+00044:-00001:000200.5057:04654
04655:-00003:+00061:+00003:000200.5057:04655
04656:+00003:+00045:-00015:000200.5057:04656
04657:-00005:+00062:-00022:000200.5057:04657
04658:+00000:+00065:-00022:000200.5057:04658
04659:-00003:+00043:-00022:000200.5057:04659
04660:-00005:+00066:-00019:000200.5057:04660
04661:-00005:+00045:-00011:000200.5057:04661
04662:+00015:+00062:-00020:000200.5057:04662
04663:-00001:+00044:-00002:000200.5057:04663
04664:+00003:+00040:-00034:000200.5057:04664
04665:-00004:+00067:-00003:000200.5057:04665
04666:-00016:+00044:-00023:000200.5057:04666
04667:-00012:+00063:-00001:000200.5057:04667
04668:-00005:+00062:-00001:000200.5057:04668
04669:-00019:+00043:-00001:000200.5057:04669
04670:-00057:+00065:+00000:000200.5057:04670
04671:-00011:+00061:-00011:000200.5057:04671
04672:-00014:+00042:+00001:000200.5057:04672
04673:-00040:+00048:-00003:000200.5057:04673
04674:-00016:+00044:+00004:000200.5057:04674
04675:-00011:+00039:-00002:000200.5057:04675
04676:-00023:+00042:-00028:000200.5057:04676
04677:-00051:+00045:+00016:000200.5057:04677
04678:-00038:+00048:+00003:000200.5057:04678
04679:+00014:+00044:-00010:000200.5057:04679
04680:-00004:+00042:-00019:000200.5057:04680
04681:-00035:+00040:-00023:000200.5057:04681
04682:-00042:+00042:+00000:000200.5057:04682
04683:+00032:+00051:-00002:000200.5057:04683
04684:+00032:+00045:-00021:000200.5057:04684
04685:-00029:+00044:-00026:000200.5057:04685
04686:-00034:+00046:+00002:000200.5057:04686
04687:-00011:+00043:-00003:000201.2034:04687
04688:-00025:+00050:-00003:000201.2034:04688
04689:-00015:+00043:-00019:000201.2034:04689
04690:-00027:+00052:-00023:000201.2034:04690
04691:-00007:+00040:-00011:000201.2034:04691
04692:-00007:+00045:-00002:000201.2034:04692
04693:-00014:+00053:-00034:000201.2034:04693
04694:-00038:+00065:+00001:000201.2034:04694
04695:+00014:+00048:+00021:000201.2034:04695
04696:-00023:+00064:-00038:000201.2034:04696
04697:-00030:+00051:+00009:000201.2034:04697
04698:+00017:+00081:-00039:000201.2034:04698
04699:+00029:+00050:-00010:000201.2034:04699
04700:-00007:+00044:+00002:000201.2034:04700
04701:-00031:+00053:-00021:000201.2034:04701
04702:+00020:+00044:-00021:000201.2034:04702
04703:+00022:+00052:-00023:000201.2034:04703
04704:-00017:+00043:-00011:000201.2034:04704
04705:-00038:+00042:-00002:000201.2034:04705
04706:-00004:+00045:-00017:000201.2034:04706
04707:+00015:+00062:+00001:000201.2034:04707
04708:-00011:+00044:-00016:000201.2034:04708
04709:+00002:+00041:-00054:000201.2034:04709
04710:-00004:+00045:-00009:000201.2034:04710
04711:-00009:+00064:-00018:000201.2034:04711
04712:-00015:+00044:+00003:000201.2034:04712
04713:-00023:+00063:-00024:000201.2034:04713
04714:+00014:+00055:+00002:000201.2034:04714
04715:-00022:+00043:-00007:000201.2034:04715
04716:-00041:+00065:-00022:000201.2034:04716
04717:+00001:+00063:+00009:000201.2034:04717
04718:-00020:+00051:-00025:000201.2034:04718
04719:-00021:+00040:-00021:000201.2034:04719
04720:+00002:+00065:-00006:000201.2034:04720
04721:+00002:+00043:-00022:000201.2034:04721
04722:-00002:+00043:-00037:000201.2034:04722
04723:-00026:+00066:-00004:000201.2034:04723
04724:-00020:+00052:-00019:000201.2034:04724
04725:-00002:+00061:-00002:000201.2034:04725
04726:+00002:+00052:-00006:000201.2034:04726
04727:+00002:+00040:+00003:000201.2034:04727
04728:+00012:+00049:+00002:000201.2034:04728
04729:-00020:+00040:-00011:000201.2034:04729
04730:-00017:+00045:-00025:000201.2034:04730
04731:-00011:+00040:-00021:000201.2034:04731
04732:+00014:+00044:-00019:000201.2034:04732
04733:+00013:+00039:-00021:000201.2034:04733
04734:-00012:+00061:-00012:000201.2034:04734
04735:+00000:+00045:-00003:000201.2034:04735
04736:-00007:+00042:-00008:000201.2034:04736
04737:-00009:+00040:-00015:000201.2034:04737
04738:-00005:+00050:-00005:000201.2034:04738
04739:-00014:+00043:-00018:000201.2034:04739
04740:-00017:+00049:-00020:000201.2034:04740
04741:-00002:+00064:-00004:000201.2034:04741
04742:-00009:+00046:-00016:000201.2034:04742
04743:-00020:+00040:+00002:000201.2034:04743
04744:+00001:+00051:-00021:000201.2034:04744
04745:-00006:+00043:-00003:000201.2034:04745
04746:+00012:+00040:-00018:000201.2034:04746
04747:-00010:+00045:-00021:000201.2034:04747
04748:+00004:+00062:+00001:000201.2034:04748
04749:-00003:+00040:-00036:000201.2034:04749
04750:-00007:+00044:-00003:000201.2034:04750
04751:+00002:+00045:-00023:000201.2034:04751
04752:-00022:+00050:-00023:000201.2034:04752
04753:+00001:+00062:-00010:000201.2034:04753
04754:-00019:+00045:-00002:000201.2034:04754
04755:-00020:+00052:-00036:000201.2034:04755
04756:+00003:+00064:-00001:000201.2034:04756
04757:+00006:+00067:-00002:000201.2034:04757
04758:-00006:+00039:-00007:000201.2034:04758
04759:+00008:+00059:-00011:000201.2034:04759
04760:-00008:+00030:+00010:000201.2034:04760
04761:-00023:+00082:-00024:000201.2034:04761
04762:+00002:+00040:+00006:000201.2034:04762
04763:+00032:+00063:-00013:000201.2034:04763
04764:-00023:+00052:-00010:000201.2034:04764
04765:-00019:+00059:-00006:000201.2034:04765
04766:-00009:+00042:+00002:000201.2034:04766
04767:+00003:+00060:+00015:000201.2034:04767
04768:+00009:+00063:+00003:000201.2034:04768
04769:+00015:+00066:+00013:000201.2034:04769
04770:+00004:+00054:-00023:000201.2034:04770
04771:-00031:+00039:-00001:000201.2034:04771
04772:+00015:+00045:-00006:000201.2034:04772
04773:+00019:+00063:-00011:000201.2034:04773
04774:-00010:+00044:-00002:000201.2034:04774
04775:-00012:+00056:-00020:000201.2034:04775
04776:-00017:+00064:-00020:000201.2034:04776
04777:-00023:+00066:-00011:000201.2034:04777
04778:-00002:+00067:-00010:000201.2034:04778
04779:-00008:+00066:+00001:000201.2034:04779
04780:-00020:+00054:-00011:000201.2034:04780
04781:-00025:+00055:-00003:000201.2034:04781
04782:-00012:+00057:-00020:000201.2034:04782
04783:-00002:+00039:-00011:000201.2034:04783
04784:-00003:+00066:-00001:000201.2034:04784
04785:-00024:+00063:-00024:000201.2034:04785
04786:-00015:+00062:-00022:000201.2034:04786
04787:-00026:+00065:-00001:000201.2034:04787
04788:-00020:+00066:-00010:000196.6212:04788
04789:-00002:+00039:-00019:000196.6212:04789
04790:-00002:+00063:-00024:000196.6212:04790
04791:-00003:+00027:-00009:000196.6212:04791
04792:+00003:+00042:-00026:000196.6212:04792
04793:-00024:+00029:-00001:000196.6212:04793
04794:-00012:+00043:-00012:000196.6212:04794
04795:-00025:+00039:-00024:000196.6212:04795
04796:-00002:+00052:-00015:000196.6212:04796
04797:-00022:+00041:-00036:000196.6212:04797
04798:-00024:+00043:-00016:000196.6212:04798
04799:-00016:+00041:-00024:000196.6212:04799
04800:-00003:+00041:-00011:000196.6212:04800
04801:+00000:+00052:-00008:000196.6212:04801
04802:-00021:+00041:-00041:000196.6212:04802
04803:-00002:+00063:-00025:000196.6212:04803
04804:-00011:+00063:+00004:000196.6212:04804
04805:-00003:+00051:-00017:000196.6212:04805
04806:-00035:+00040:-00011:000196.6212:04806
04807:-00017:+00063:-00034:000196.6212:04807
04808:-00036:+00053:-00023:000196.6212:04808
04809:+00001:+00067:-00017:000196.6212:04809
04810:-00001:+00064:-00007:000196.6212:04810
04811:-00001:+00064:-00029:000196.6212:04811
04812:-00002:+00066:-00003:000196.6212:04812
04813:-00025:+00056:-00016:000196.6212:04813
04814:-00016:+00041:-00025:000196.6212:04814
04815:+00015:+00062:+00018:000196.6212:04815
04816:+00013:+00045:-00041:000196.6212:04816
04817:-00019:+00064:-00034:000196.6212:04817
04818:-00021:+00053:+00015:000196.6212:04818
04819:+00002:+00059:-00016:000196.6212:04819
04820:-00001:+00039:-00001:000196.6212:04820
04821:+00000:+00063:-00014:000196.6212:04821
04822:+00007:+00044:-00011:000196.6212:04822
04823:+00012:+00054:-00010:000196.6212:04823
04824:-00002:+00053:-00016:000196.6212:04824
04825:-00015:+00069:+00014:000196.6212:04825
04826:-00010:+00043:-00003:000196.6212:04826
04827:+00000:+00042:-00024:000196.6212:04827
04828:+00002:+00039:+00008:000196.6212:04828
04829:-00012:+00049:-00021:000196.6212:04829
04830:-00022:+00048:-00037:000196.6212:04830
04831:-00024:+00041:+00000:000196.6212:04831
04832:-00024:+00053:-00012:000196.6212:04832
04833:-00012:+00048:-00038:000196.6212:04833
04834:-00017:+00052:-00035:000196.6212:04834
04835:-00036:+00051:+00001:000196.6212:04835
04836:-00013:+00048:-00002:000196.6212:04836
04837:-00008:+00051:-00002:000196.6212:04837
04838:+00003:+00038:-00001:000196.6212:04838
04839:-00012:+00045:-00055:000196.6212:04839
04840:+00001:+00040:-00010:000196.6212:04840
04841:+00018:+00066:-00010:000196.6212:04841
04842:-00019:+00042:-00011:000196.6212:04842
04843:-00024:+00044:+00005:000196.6212:04843
04844:-00008:+00063:+00013:000196.6212:04844
04845:+00016:+00052:-00008:000196.6212:04845
04846:+00001:+00040:-00020:000196.6212:04846
04847:-00001:+00062:-00018:000196.6212:04847
04848:+00001:+00052:+00002:000196.6212:04848
04849:+00000:+00041:-00024:000196.6212:04849
04850:-00009:+00055:+00003:000196.6212:04850
04851:+00013:+00041:+00003:000196.6212:04851
04852:-00025:+00063:-00028:000196.6212:04852
04853:-00024:+00061:-00006:000196.6212:04853
04854:+00002:+00043:-00026:000196.6212:04854
04855:+00017:+00065:-00001:000196.6212:04855
04856:+00000:+00041:+00003:000196.6212:04856
04857:-00024:+00039:-00020:000196.6212:04857
04858:+00015:+00053:-00011:000196.6212:04858
04859:+00004:+00064:-00026:000196.6212:04859
04860:+00019:+00067:-00019:000196.6212:04860
04861:-00011:+00063:+00001:000196.6212:04861
04862:+00017:+00041:-00019:000196.6212:04862
04863:+00001:+00065:-00004:000196.6212:04863
04864:-00016:+00043:+00000:000196.6212:04864
04865:-00035:+00044:+00005:000196.6212:04865
04866:+00027:+00042:+00001:000196.6212:04866
04867:+00003:+00044:-00002:000196.6212:04867
04868:-00020:+00053:-00039:000196.6212:04868
04869:-00011:+00058:-00022:000196.6212:04869
04870:-00012:+00043:-00011:000196.6212:04870
04871:-00028:+00040:+00001:000196.6212:04871
04872:-00016:+00047:+00018:000196.6212:04872
04873:-00004:+00059:-00025:000196.6212:04873
04874:-00006:+00050:-00028:000196.6212:04874
04875:-00020:+00045:-00012:000196.6212:04875
04876:-00023:+00039:-00011:000196.6212:04876
04877:-00010:+00045:-00026:000196.6212:04877
04878:-00002:+00052:-00004:000196.6212:04878
04879:+00012:+00065:-00020:000222.4787:04879
04880:+00007:+00065:+00002:000222.4787:04880
04881:+00029:+00041:-00015:000222.4787:04881
04882:-00020:+00054:-00006:000222.4787:04882
04883:-00022:+00044:+00000:000222.4787:04883
04884:-00020:+00069:-00022:000222.4787:04884
04885:+00018:+00042:-00021:000222.4787:04885
04886:-00003:+00044:-00016:000222.4787:04886
04887:-00013:+00042:-00027:000222.4787:04887
04888:-00012:+00066:-00022:000222.4787:04888
04889:-00014:+00064:-00015:000222.4787:04889
04890:-00015:+00041:-00016:000222.4787:04890
04891:-00001:+00068:-00020:000222.4787:04891
04892:+00001:+00044:-00020:000222.4787:04892
04893:+00004:+00044:-00023:000222.4787:04893
04894:-00015:+00063:-00001:000222.4787:04894
04895:-00014:+00063:+00000:000222.4787:04895
04896:-00008:+00066:-00029:000222.4787:04896
04897:-00008:+00064:-00021:000222.4787:04897
04898:-00010:+00058:+00002:000222.4787:04898
04899:-00037:+00042:+00002:000222.4787:04899
04900:-00020:+00068:-00003:000222.4787:04900
04901:+00001:+00066:+00019:000222.4787:04901
04902:-00011:+00038:-00021:000222.4787:04902
04903:-00004:+00063:-00014:000222.4787:04903
04904:+00001:+00068:+00015:000222.4787:04904
04905:-00037:+00062:+00002:000222.4787:04905
04906:-00025:+00051:+00003:000222.4787:04906
04907:-00007:+00054:-00015:000222.4787:04907
04908:-00002:+00063:-00019:000222.4787:04908
04909:-00016:+00067:-00017:000222.4787:04909
04910:-00026:+00041:-00009:000222.4787:04910
04911:-00003:+00064:-00022:000222.4787:04911
04912:-00003:+00053:+00003:000222.4787:04912
04913:-00004:+00045:+00000:000222.4787:04913
04914:-00007:+00064:-00019:000222.4787:04914
04915:-00002:+00061:-00011:000222.4787:04915
04916:-00020:+00046:-00012:000222.4787:04916
04917:-00004:+00045:-00002:000222.4787:04917
04918:-00016:+00045:-00025:000222.4787:04918
04919:-00021:+00051:+00000:000222.4787:04919
04920:+00002:+00065:-00022:000222.4787:04920
04921:-00025:+00042:-00001:000222.4787:04921
04922:-00012:+00061:+00000:000222.4787:04922
04923:-00020:+00050:+00029:000222.4787:04923
04924:-00005:+00054:-00055:000222.4787:04924
04925:+00002:+00048:-00036:000222.4787:04925
04926:-00017:+00066:+00033:000222.4787:04926
04927:-00029:+00030:-00012:000222.4787:04927
04928:+00005:+00082:-00027:000222.4787:04928
04929:-00015:+00062:+00017:000222.4787:04929
04930:-00041:+00047:-00003:000222.4787:04930
04931:-00021:+00061:-00023:000222.4787:04931
04932:+00005:+00063:-00001:000222.4787:04932
04933:-00006:+00053:-00004:000222.4787:04933
04934:+00002:+00051:+00001:000222.4787:04934
04935:-00010:+00038:-00014:000222.4787:04935
04936:-00021:+00045:-00001:000222.4787:04936
04937:-00027:+00052:-00015:000222.4787:04937
04938:-00021:+00062:-00011:000222.4787:04938
04939:+00014:+00061:-00022:000222.4787:04939
04940:-00036:+00043:-00023:000222.4787:04940
04941:-00039:+00044:-00001:000222.4787:04941
04942:+00000:+00040:-00012:000222.4787:04942
04943:-00009:+00051:-00021:000222.4787:04943
04944:-00021:+00056:-00020:000222.4787:04944
04945:-00023:+00042:+00001:000222.4787:04945
04946:-00002:+00063:-00023:000222.4787:04946
04947:-00009:+00040:-00007:000222.4787:04947
04948:-00025:+00045:-00011:000222.4787:04948
04949:-00036:+00048:-00020:000222.4787:04949
04950:+00002:+00042:-00003:000222.4787:04950
04951:-00007:+00063:+00015:000222.4787:04951
04952:+00000:+00046:-00014:000222.4787:04952
04953:-00021:+00063:-00026:000222.4787:04953
04954:+00002:+00042:-00011:000222.4787:04954
04955:-00016:+00040:+00002:000222.4787:04955
04956:-00013:+00050:-00003:000222.4787:04956
04957:-00024:+00061:-00020:000222.4787:04957
04958:-00006:+00039:-00025:000222.4787:04958
04959:-00002:+00039:-00002:000222.4787:04959
04960:-00021:+00043:-00020:000222.4787:04960
04961:-00021:+00039:-00010:000222.4787:04961
04962:+00007:+00041:+00003:000222.4787:04962
04963:+00029:+00043:-00001:000222.4787:04963
04964:-00019:+00044:-00020:000222.4787:04964
04965:-00025:+00045:-00003:000222.4787:04965
04966:+00011:+00043:+00005:000222.4787:04966
04967:-00009:+00038:-00021:000222.4787:04967
04968:-00028:+00052:+00000:000222.4787:04968
04969:+00002:+00062:-00025:000220.8177:04969
04970:+00011:+00043:+00005:000220.8177:04970
04971:-00004:+00046:-00038:000220.8177:04971
04972:-00037:+00062:-00019:000220.8177:04972
04973:-00004:+00063:-00001:000220.8177:04973
04974:+00007:+00061:-00026:000220.8177:04974
04975:+00018:+00054:-00021:000220.8177:04975
04976:-00004:+00026:+00003:000220.8177:04976
04977:-00016:+00056:+00001:000220.8177:04977
04978:-00016:+00049:-00012:000220.8177:04978
04979:-00011:+00045:-00002:000220.8177:04979
04980:+00004:+00049:-00041:000220.8177:04980
04981:+00009:+00043:-00016:000220.8177:04981
04982:-00012:+00041:+00003:000220.8177:04982
04983:-00042:+00067:-00027:000220.8177:04983
04984:-00025:+00046:-00010:000220.8177:04984
04985:+00020:+00066:+00031:000220.8177:04985
04986:+00001:+00042:-00003:000220.8177:04986
04987:-00012:+00042:-00006:000220.8177:04987
04988:-00005:+00045:+00001:000220.8177:04988
04989:+00002:+00040:-00003:000220.8177:04989
04990:-00022:+00039:-00001:000220.8177:04990
04991:+00034:+00058:-00034:000220.8177:04991
04992:+00015:+00059:-00039:000220.8177:04992
04993:-00048:+00058:-00069:000220.8177:04993
04994:-00056:+00039:-00005:000220.8177:04994
04995:-00037:+00039:-00019:000220.8177:04995
04996:+00029:+00049:-00004:000220.8177:04996
04997:-00010:+00059:+00000:000220.8177:04997
04998:+00001:+00053:-00023:000220.8177:04998
04999:-00020:+00081:-00037:000220.8177:04999
05000:+00002:+00043:-00009:000220.8177:05000
05001:-00005:+00054:+00000:000220.8177:05001
05002:+00003:+00038:-00023:000220.8177:05002
05003:+00014:+00062:-00021:000220.8177:05003
05004:-00003:+00066:+00012:000220.8177:05004
05005:-00018:+00038:-00024:000220.8177:05005
05006:-00041:+00038:-00024:000220.8177:05006
05007:+00013:+00049:+00014:000220.8177:05007
05008:-00025:+00041:-00022:000220.8177:05008
05009:-00018:+00055:+00031:000220.8177:05009
05010:+00005:+00045:+00061:000220.8177:05010
05011:+00019:+00040:-00046:000220.8177:05011
05012:-00012:+00039:-00088:000220.8177:05012
05013:-00084:+00058:-00020:000220.8177:05013
05014:-00063:+00064:-00014:000220.8177:05014
05015:+00007:+00050:+00017:000220.8177:05015
05016:+00026:+00064:+00013:000220.8177:05016
05017:+00000:+00067:-00019:000220.8177:05017
05018:-00041:+00041:-00003:000220.8177:05018
05019:-00001:+00043:-00039:000220.8177:05019
05020:+00000:+00053:-00019:000220.8177:05020
05021:-00017:+00045:-00028:000220.8177:05021
05022:-00017:+00063:-00035:000220.8177:05022
05023:+00022:+00065:-00010:000220.8177:05023
05024:+00016:+00042:-00002:000220.8177:05024
05025:-00022:+00042:-00010:000220.8177:05025
05026:-00016:+00039:+00018:000220.8177:05026
05027:-00011:+00065:-00012:000220.8177:05027
05028:+00003:+00043:-00001:000220.8177:05028
05029:-00021:+00057:-00014:000220.8177:05029
05030:-00019:+00061:+00002:000220.8177:05030
05031:-00020:+00041:-00010:000220.8177:05031
05032:-00036:+00068:-00007:000220.8177:05032
05033:-00038:+00042:-00001:000220.8177:05033
05034:-00022:+00063:-00021:000220.8177:05034
05035:+00018:+00063:+00006:000220.8177:05035
05036:-00009:+00067:-00015:000220.8177:05036
05037:-00002:+00076:-00013:000220.8177:05037
05038:+00018:+00057:+00049:000220.8177:05038
05039:-00010:+00054:-00071:000220.8177:05039
05040:+00015:+00058:-00022:000220.8177:05040
05041:-00010:+00049:-00004:000220.8177:05041
05042:-00014:+00045:-00031:000220.8177:05042
05043:-00036:+00039:+00028:000220.8177:05043
05044:+00015:+00066:-00018:000220.8177:05044
05045:+00032:+00042:-00001:000220.8177:05045
05046:-00007:+00066:-00026:000220.8177:05046
05047:-00038:+00054:-00032:000220.8177:05047
05048:-00041:+00043:+00003:000220.8177:05048
05049:-00037:+00050:-00034:000220.8177:05049
05050:-00005:+00052:-00015:000220.8177:05050
05051:-00003:+00053:-00019:000220.8177:05051
05052:-00026:+00048:-00012:000220.8177:05052
05053:+00003:+00045:-00009:000220.8177:05053
05054:-00037:+00043:-00022:000220.8177:05054
05055:-00036:+00063:-00032:000220.8177:05055
05056:+00009:+00040:+00033:000220.8177:05056
05057:-00054:+00015:-00074:000220.8177:05057
05058:-00058:+00009:+00020:000220.8177:05058
05059:+00019:+00048:+00005:000220.8177:05059
05060:+00036:+00042:-00042:000220.8177:05060
05061:+00003:+00040:-00002:000220.8177:05061
05062:-00036:+00024:-00034:000220.8177:05062
05063:-00008:+00055:-00032:000220.8177:05063
05064:-00008:+00016:-00022:000209.8963:05064
05065:-00024:+00072:-00039:000209.8963:05065
05066:-00070:+00025:-00043:000209.8963:05066
05067:+00013:+00028:-00010:000209.8963:05067
05068:+00059:+00047:-00033:000209.8963:05068
05069:+00039:+00036:+00030:000209.8963:05069
05070:-00065:+00043:+00001:000209.8963:05070
05071:-00089:+00033:-00050:000209.8963:05071
05072:-00028:+00064:+00001:000209.8963:05072
05073:+00016:+00025:-00037:000209.8963:05073
05074:+00063:+00071:+00019:000209.8963:05074
05075:+00034:+00029:+00041:000209.8963:05075
05076:-00096:+00045:-00051:000209.8963:05076
05077:-00097:+00068:+00002:000209.8963:05077
05078:+00061:+00064:-00018:000209.8963:05078
05079:+00088:+00045:+00029:000209.8963:05079
05080:-00022:+00048:+00015:000209.8963:05080
05081:-00080:+00052:-00051:000209.8963:05081
05082:-00054:+00054:-00004:000209.8963:05082
05083:+00025:+00052:-00025:000209.8963:05083
05084:+00002:+00053:-00013:000209.8963:05084
05085:-00041:+00062:+00006:000209.8963:05085
05086:-00032:+00047:+00029:000209.8963:05086
05087:+00061:+00053:+00060:000209.8963:05087
05088:+00052:+00059:+00022:000209.8963:05088
05089:-00188:+00066:-00034:000209.8963:05089
05090:-00174:+00060:+00018:000209.8963:05090
05091:+00180:+00047:+00022:000209.8963:05091
05092:+00075:+00028:+00013:000209.8963:05092
05093:-00080:+00051:-00006:000209.8963:05093
05094:-00095:+00064:-00016:000209.8963:05094
05095:+00071:+00056:+00004:000209.8963:05095
05096:+00044:+00064:-00011:000209.8963:05096
05097:-00029:+00053:-00023:000209.8963:05097
05098:-00029:+00081:+00028:000209.8963:05098
05099:+00011:+00076:-00057:000209.8963:05099
05100:+00068:+00059:+00047:000209.8963:05100
05101:+00063:+00058:+00013:000209.8963:05101
05102:-00065:+00079:-00008:000209.8963:05102
05103:-00062:+00041:-00024:000209.8963:05103
05104:-00035:+00057:-00052:000209.8963:05104
05105:-00012:+00065:+00020:000209.8963:05105
05106:-00054:+00050:-00038:000209.8963:05106
05107:-00015:+00026:+00005:000209.8963:05107
05108:-00020:+00028:+00013:000209.8963:05108
05109:-00012:+00028:+00015:000209.8963:05109
05110:+00017:+00054:-00023:000209.8963:05110
05111:-00015:+00065:+00000:000209.8963:05111
05112:-00039:+00038:-00021:000209.8963:05112
05113:+00016:+00013:-00050:000209.8963:05113
05114:+00022:+00104:-00011:000209.8963:05114
05115:-00005:-00025:+00089:000209.8963:05115
05116:-00034:+00076:-00043:000209.8963:05116
05117:-00022:+00017:+00078:000209.8963:05117
05118:+00025:+00063:-00008:000209.8963:05118
05119:-00014:+00062:-00035:000209.8963:05119
05120:-00020:+00053:+00007:000209.8963:05120
05121:-00006:+00050:-00055:000209.8963:05121
05122:+00001:+00027:+00011:000209.8963:05122
05123:-00023:+00044:+00018:000209.8963:05123
05124:-00045:+00051:-00036:000209.8963:05124
05125:-00039:+00043:-00004:000209.8963:05125
05126:-00039:+00050:-00022:000209.8963:05126
05127:-00016:+00055:-00009:000209.8963:05127
05128:-00016:+00046:-00025:000209.8963:05128
05129:-00004:+00045:-00031:000209.8963:05129
05130:-00005:+00039:+00014:000209.8963:05130
05131:-00007:+00052:-00049:000209.8963:05131
05132:+00004:+00052:-00003:000209.8963:05132
05133:-00012:+00052:-00036:000209.8963:05133
05134:-00054:+00049:-00046:000209.8963:05134
05135:-00054:+00044:+00002:000209.8963:05135
05136:-00039:+00059:-00018:000209.8963:05136
05137:-00030:+00024:-00026:000209.8963:05137
05138:+00012:+00070:+00015:000209.8963:05138
05139:-00010:+00065:-00012:000209.8963:05139
05140:-00008:+00046:-00022:000209.8963:05140
05141:-00002:+00044:-00017:000209.8963:05141
05142:-00008:+00050:-00032:000209.8963:05142
05143:-00023:+00040:-00009:000209.8963:05143
05144:-00021:+00041:-00032:000209.8963:05144
05145:-00042:+00053:+00008:000209.8963:05145
05146:-00033:+00045:-00022:000209.8963:05146
05147:-00037:+00040:+00005:000241.9012:05147
05148:-00021:+00045:+00009:000241.9012:05148
05149:+00016:+00039:-00024:000241.9012:05149
05150:+00007:+00053:-00022:000241.9012:05150
05151:+00029:+00062:-00005:000241.9012:05151
05152:+00009:+00052:-00021:000241.9012:05152
05153:-00008:+00053:-00026:000241.9012:05153
05154:-00021:+00041:-00026:000241.9012:05154
05155:-00025:+00039:-00021:000241.9012:05155
05156:-00027:+00051:-00012:000241.9012:05156
05157:-00013:+00066:-00039:000241.9012:05157
05158:-00013:+00041:-00002:000241.9012:05158
05159:-00002:+00039:-00066:000241.9012:05159
05160:-00005:+00066:+00015:000241.9012:05160
05161:+00018:+00066:-00027:000241.9012:05161
05162:-00010:+00050:-00040:000241.9012:05162
05163:+00015:+00044:-00011:000241.9012:05163
05164:+00013:+00048:-00003:000241.9012:05164
05165:-00010:+00050:-00020:000241.9012:05165
05166:-00020:+00051:-00013:000241.9012:05166
05167:-00008:+00065:-00006:000241.9012:05167
05168:-00026:+00052:-00031:000241.9012:05168
05169:-00014:+00044:-00013:000241.9012:05169
05170:-00040:+00044:-00017:000241.9012:05170
05171:-00028:+00044:-00015:000241.9012:05171
05172:-00017:+00045:-00029:000241.9012:05172
05173:-00037:+00050:-00021:000241.9012:05173
05174:-00036:+00039:-00023:000241.9012:05174
05175:+00000:+00030:+00000:000241.9012:05175
05176:+00008:+00030:+00000:000241.9012:05176
05177:+00016:+00046:+00002:000241.9012:05177
05178:-00003:+00027:-00014:000241.9012:05178
05179:-00020:+00051:-00023:000241.9012:05179
05180:-00023:+00047:-00001:000241.9012:05180
05181:-00030:+00044:-00030:000241.9012:05181
05182:-00038:+00025:-00024:000241.9012:05182
05183:-00026:+00060:+00002:000241.9012:05183
05184:+00011:+00013:+00021:000241.9012:05184
05185:+00029:+00049:-00016:000241.9012:05185
05186:-00019:+00026:-00041:000241.9012:05186
05187:-00015:+00054:-00016:000241.9012:05187
05188:-00017:+00052:-00029:000241.9012:05188
05189:-00008:+00030:+00007:000241.9012:05189
05190:-00017:+00026:-00026:000241.9012:05190
05191:-00003:+00047:-00039:000241.9012:05191
05192:+00012:+00039:+00004:000241.9012:05192
05193:-00005:+00023:-00024:000241.9012:05193
05194:-00006:+00040:+00011:000241.9012:05194
05195:+00018:+00041:-00023:000241.9012:05195
05196:+00015:+00063:+00018:000241.9012:05196
05197:+00018:+00042:-00003:000241.9012:05197
05198:-00008:+00045:-00013:000241.9012:05198
05199:+00012:+00049:-00009:000241.9012:05199
05200:+00028:+00042:-00015:000241.9012:05200
05201:+00010:+00048:-00004:000241.9012:05201
05202:-00008:+00066:+00002:000241.9012:05202
05203:+00005:+00034:+00008:000241.9012:05203
05204:+00011:+00056:-00013:000241.9012:05204
05205:-00021:+00041:+00002:000241.9012:05205
05206:-00027:+00050:-00039:000241.9012:05206
05207:-00001:+00030:-00005:000241.9012:05207
05208:+00006:+00030:-00002:000241.9012:05208
05209:+00000:+00051:-00015:000241.9012:05209
05210:-00016:+00041:-00025:000241.9012:05210
05211:-00003:+00064:+00000:000241.9012:05211
05212:-00020:+00027:-00025:000241.9012:05212
05213:-00014:+00041:-00036:000241.9012:05213
05214:-00014:+00038:-00005:000241.9012:05214
05215:+00002:+00046:+00004:000241.9012:05215
05216:+00028:+00048:-00020:000241.9012:05216
05217:-00027:+00047:-00026:000241.9012:05217
05218:-00017:+00028:-00001:000241.9012:05218
05219:-00008:+00050:-00015:000241.9012:05219
05220:+00011:+00048:-00029:000241.9012:05220
05221:-00015:+00043:+00001:000269.0492:05221
05222:-00036:+00048:-00022:000269.0492:05222
05223:-00025:+00053:-00017:000269.0492:05223
05224:+00003:+00025:+00030:000269.0492:05224
05225:-00035:+00008:-00038:000269.0492:05225
05226:+00013:+00063:+00033:000269.0492:05226
05227:+00019:+00038:-00007:000269.0492:05227
05228:+00028:+00063:-00003:000269.0492:05228
05229:-00037:+00047:-00032:000269.0492:05229
05230:-00024:+00042:+00000:000269.0492:05230
05231:-00008:+00050:+00000:000269.0492:05231
05232:-00019:+00026:-00036:000269.0492:05232
05233:-00002:+00044:+00032:000269.0492:05233
05234:+00002:+00040:+00002:000269.0492:05234
05235:+00027:+00052:-00004:000269.0492:05235
05236:-00007:+00050:+00004:000269.0492:05236
05237:-00011:+00039:+00003:000269.0492:05237
05238:-00008:+00042:-00022:000269.0492:05238
05239:+00003:+00052:-00012:000269.0492:05239
05240:-00002:+00038:-00026:000269.0492:05240
05241:-00022:+00040:+00000:000269.0492:05241
05242:-00009:+00039:-00019:000269.0492:05242
05243:-00001:+00048:+00002:000269.0492:05243
05244:-00025:+00039:-00020:000269.0492:05244
05245:-00020:+00039:-00002:000269.0492:05245
05246:-00011:+00068:+00001:000269.0492:05246
05247:-00010:+00065:-00008:000269.0492:05247
05248:-00025:+00046:-00022:000269.0492:05248
05249:-00018:+00044:-00001:000269.0492:05249
05250:-00026:+00041:-00020:000269.0492:05250
05251:+00001:+00063:-00011:000269.0492:05251
05252:-00016:+00040:+00002:000269.0492:05252
05253:-00027:+00040:-00035:000269.0492:05253
05254:-00024:+00051:-00020:000269.0492:05254
05255:-00016:+00041:-00024:000269.0492:05255
05256:-00028:+00040:-00021:000269.0492:05256
05257:-00039:+00053:-00019:000269.0492:05257
05258:-00016:+00041:-00001:000269.0492:05258
05259:-00018:+00067:+00002:000269.0492:05259
05260:-00051:+00040:-00020:000269.0492:05260
05261:-00036:+00063:-00013:000269.0492:05261
05262:-00016:+00039:-00021:000269.0492:05262
05263:-00019:+00062:-00013:000269.0492:05263
05264:-00037:+00042:-00024:000269.0492:05264
05265:-00015:+00038:-00003:000269.0492:05265
05266:-00016:+00050:-00011:000269.0492:05266
05267:-00039:+00051:-00015:000269.0492:05267
05268:-00031:+00068:-00025:000269.0492:05268
05269:-00052:+00047:-00022:000269.0492:05269
05270:-00020:+00052:-00016:000269.0492:05270
05271:-00017:+00077:-00012:000269.0492:05271
05272:-00025:+00014:-00026:000269.0492:05272
05273:-00008:+00045:+00000:000269.0492:05273
05274:-00002:+00027:-00003:000269.0492:05274
05275:-00019:+00078:-00020:000269.0492:05275
05276:-00019:+00029:-00035:000269.0492:05276
05277:-00023:+00061:+00014:000269.0492:05277
05278:+00015:+00036:+00014:000269.0492:05278
05279:-00036:+00044:-00034:000269.0492:05279
05280:-00016:+00065:+00016:000269.0492:05280
05281:+00015:+00026:-00034:000269.0492:05281
05282:+00018:+00062:-00020:000269.0492:05282
05283:+00014:+00041:-00008:000269.0492:05283
05284:-00011:+00052:-00019:000269.0492:05284
05285:-00004:+00049:-00009:000269.0492:05285
05286:-00008:+00051:+00032:000269.0492:05286
05287:-00003:+00040:-00011:000269.0492:05287
05288:-00025:+00039:-00019:000269.0492:05288
05289:+00002:+00052:-00009:000269.0492:05289
05290:+00013:+00024:+00004:000269.0492:05290
05291:+00002:+00066:+00006:000269.0492:05291
05292:+00013:+00025:+00028:000269.0492:05292
05293:-00009:+00039:-00040:000269.0492:05293
05294:-00017:+00052:-00034:000269.0492:05294
05295:-00016:+00045:+00002:000269.0492:05295
05296:-00013:+00048:-00022:000266.2719:05296
05297:-00023:+00028:-00004:000266.2719:05297
05298:+00000:+00027:-00021:000266.2719:05298
05299:-00023:+00052:+00000:000266.2719:05299
05300:-00026:+00028:-00036:000266.2719:05300
05301:-00025:+00062:-00026:000266.2719:05301
05302:-00022:+00061:-00024:000266.2719:05302
05303:-00042:+00048:-00026:000266.2719:05303
05304:-00037:+00041:-00011:000266.2719:05304
05305:-00022:+00053:-00004:000266.2719:05305
05306:-00014:+00044:-00018:000266.2719:05306
05307:-00016:+00053:+00002:000266.2719:05307
05308:-00008:+00042:-00009:000266.2719:05308
05309:+00001:+00028:+00000:000266.2719:05309
05310:-00023:+00027:-00024:000266.2719:05310
05311:-00017:+00062:-00011:000266.2719:05311
05312:-00027:+00048:-00021:000266.2719:05312
05313:-00013:+00051:-00038:000266.2719:05313
05314:-00020:+00040:+00030:000266.2719:05314
05315:-00008:+00008:+00020:000266.2719:05315
05316:+00013:+00060:-00031:000266.2719:05316
05317:+00017:+00065:+00019:000266.2719:05317
05318:+00001:+00046:-00019:000266.2719:05318
05319:-00014:+00025:-00013:000266.2719:05319
05320:+00008:+00036:-00005:000266.2719:05320
05321:+00035:+00024:+00004:000266.2719:05321
05322:-00020:+00044:-00050:000266.2719:05322
05323:-00037:+00053:+00003:000266.2719:05323
05324:-00006:+00041:+00000:000266.2719:05324
05325:+00044:+00048:-00010:000266.2719:05325
05326:+00032:+00039:+00001:000266.2719:05326
05327:-00010:+00049:-00003:000266.2719:05327
05328:+00014:+00038:-00004:000266.2719:05328
05329:+00016:+00030:+00001:000266.2719:05329
05330:+00014:+00040:-00002:000266.2719:05330
05331:-00002:+00051:-00004:000266.2719:05331
05332:+00017:+00048:-00007:000266.2719:05332
05333:+00014:+00045:+00013:000266.2719:05333
05334:-00009:+00046:+00009:000266.2719:05334
05335:-00015:+00053:-00022:000266.2719:05335
05336:+00017:+00046:-00005:000266.2719:05336
05337:+00013:+00038:-00012:000266.2719:05337
05338:-00012:+00053:-00010:000266.2719:05338
05339:-00013:+00051:+00000:000266.2719:05339
05340:-00012:+00048:-00021:000266.2719:05340
05341:-00020:+00053:-00024:000266.2719:05341
05342:-00021:+00050:+00002:000266.2719:05342
05343:-00019:+00040:-00025:000266.2719:05343
05344:-00012:+00028:-00019:000266.2719:05344
05345:-00024:+00052:-00013:000266.2719:05345
05346:-00040:+00049:-00037:000266.2719:05346
05347:-00013:+00050:-00011:000266.2719:05347
05348:-00025:+00048:-00011:000266.2719:05348
05349:-00003:+00051:-00008:000266.2719:05349
05350:-00025:+00040:-00011:000266.2719:05350
05351:-00005:+00030:-00014:000266.2719:05351
05352:-00010:+00043:-00023:000266.2719:05352
05353:-00011:+00051:-00021:000266.2719:05353
05354:-00019:+00050:-00021:000266.2719:05354
05355:-00025:+00049:-00021:000266.2719:05355
05356:-00005:+00057:-00034:000266.2719:05356
05357:-00023:+00046:+00004:000266.2719:05357
05358:+00001:+00047:+00018:000266.2719:05358
05359:+00013:+00026:+00002:000266.2719:05359
05360:+00014:+00041:-00055:000266.2719:05360
05361:-00002:+00051:-00023:000266.2719:05361
05362:-00015:+00042:-00021:000266.2719:05362
05363:-00008:+00061:-00022:000266.2719:05363
05364:+00016:+00040:+00000:000266.2719:05364
05365:-00019:+00040:-00054:000266.2719:05365
05366:-00016:+00039:-00015:000266.2719:05366
05367:-00021:+00042:-00024:000283.3628:05367
05368:+00007:+00048:+00002:000283.3628:05368
05369:-00006:+00053:-00006:000283.3628:05369
05370:+00003:+00051:-00003:000283.3628:05370
05371:-00019:+00043:-00008:000283.3628:05371
05372:-00003:+00047:-00001:000283.3628:05372
05373:-00006:+00050:-00022:000283.3628:05373
05374:+00004:+00061:-00009:000283.3628:05374
05375:-00010:+00028:-00013:000283.3628:05375
05376:+00014:+00036:+00002:000283.3628:05376
05377:-00003:+00063:-00010:000283.3628:05377
05378:-00017:+00043:-00017:000283.3628:05378
05379:+00000:+00042:-00019:000283.3628:05379
05380:-00010:+00048:-00023:000283.3628:05380
05381:-00002:+00047:-00011:000283.3628:05381
05382:-00027:+00052:-00022:000283.3628:05382
05383:+00004:+00047:-00012:000283.3628:05383
05384:-00026:+00049:-00021:000283.3628:05384
05385:-00015:+00049:-00038:000283.3628:05385
05386:-00024:+00038:-00037:000283.3628:05386
05387:-00040:+00047:-00037:000283.3628:05387
05388:-00034:+00049:-00030:000283.3628:05388
05389:-00054:+00051:-00024:000283.3628:05389
05390:-00054:+00049:-00055:000283.3628:05390
05391:-00046:+00047:-00016:000283.3628:05391
05392:+00003:+00030:-00037:000283.3628:05392
05393:-00026:+00024:-00028:000283.3628:05393
05394:-00016:+00025:-00055:000283.3628:05394
05395:-00051:+00039:-00032:000283.3628:05395
05396:-00029:+00046:-00051:000283.3628:05396
05397:-00034:+00048:-00042:000283.3628:05397
05398:-00023:+00065:-00039:000283.3628:05398
05399:-00035:+00012:+00003:000283.3628:05399
05400:-00056:+00028:-00045:000283.3628:05400
05401:-00025:+00034:-00056:000283.3628:05401
05402:+00002:+00023:-00040:000283.3628:05402
05403:-00028:+00027:-00029:000283.3628:05403
05404:-00029:+00026:-00004:000283.3628:05404
05405:-00017:+00041:-00012:000283.3628:05405
05406:-00013:+00030:-00035:000283.3628:05406
05407:-00035:+00047:-00037:000283.3628:05407
05408:-00032:+00050:+00004:000283.3628:05408
05409:-00037:+00028:+00000:000283.3628:05409
05410:-00014:+00028:-00012:000283.3628:05410
05411:-00010:+00030:+00018:000283.3628:05411
05412:+00003:+00052:+00001:000283.3628:05412
05413:+00003:+00029:+00004:000283.3628:05413
05414:-00038:+00041:-00002:000283.3628:05414
05415:-00019:+00027:-00008:000283.3628:05415
05416:-00032:+00023:-00040:000283.3628:05416
05417:-00029:+00033:-00002:000283.3628:05417
05418:-00037:+00047:-00040:000283.3628:05418
05419:-00025:+00045:-00015:000283.3628:05419
05420:+00000:+00038:+00035:000283.3628:05420
05421:-00019:+00062:+00003:000283.3628:05421
05422:-00022:+00030:+00004:000283.3628:05422
05423:+00016:+00047:+00002:000283.3628:05423
05424:+00008:+00050:-00018:000283.3628:05424
05425:-00025:+00045:+00014:000283.3628:05425
05426:-00042:+00052:-00012:000283.3628:05426
05427:-00026:+00065:-00005:000283.3628:05427
05428:-00011:+00041:-00022:000283.3628:05428
05429:-00012:+00040:-00022:000283.3628:05429
05430:-00025:+00039:+00000:000283.3628:05430
05431:+00000:+00040:-00026:000283.3628:05431
05432:+00003:+00046:-00038:000283.3628:05432
05433:-00004:+00044:+00003:000283.3628:05433
05434:+00014:+00028:-00008:000283.3628:05434
05435:+00019:+00048:-00025:000283.3628:05435
05436:+00026:+00050:-00011:000283.3628:05436
05437:+00034:+00041:-00006:000283.3628:05437
05438:+00018:+00052:-00003:000282.6107:05438
05439:+00027:+00068:-00026:000282.6107:05439
05440:+00016:+00010:-00003:000282.6107:05440
05441:-00055:+00040:-00070:000282.6107:05441
05442:-00001:+00029:+00019:000282.6107:05442
05443:+00011:+00065:-00040:000282.6107:05443
05444:+00034:+00051:-00022:000282.6107:05444
05445:+00027:+00053:-00004:000282.6107:05445
05446:+00008:+00033:+00001:000282.6107:05446
05447:-00004:+00049:-00009:000282.6107:05447
05448:-00021:+00028:-00015:000282.6107:05448
05449:-00014:+00030:-00011:000282.6107:05449
05450:-00036:+00036:-00025:000282.6107:05450
05451:-00015:+00026:-00027:000282.6107:05451
05452:+00019:+00025:+00007:000282.6107:05452
05453:+00017:+00026:+00004:000282.6107:05453
05454:-00005:+00024:+00013:000282.6107:05454
05455:+00032:+00047:+00018:000282.6107:05455
05456:+00028:+00046:+00003:000282.6107:05456
05457:+00001:+00028:-00006:000282.6107:05457
05458:-00027:+00049:-00012:000282.6107:05458
05459:+00012:+00050:+00001:000282.6107:05459
05460:+00017:+00028:-00024:000282.6107:05460
05461:+00002:+00052:-00010:000282.6107:05461
05462:-00009:+00036:+00010:000282.6107:05462
05463:-00019:+00048:-00014:000282.6107:05463
05464:-00025:+00047:+00013:000282.6107:05464
05465:+00002:+00040:+00014:000282.6107:05465
05466:-00003:+00048:-00016:000282.6107:05466
05467:-00022:+00049:-00006:000282.6107:05467
05468:+00008:+00051:-00025:000282.6107:05468
05469:+00013:+00049:-00001:000282.6107:05469
05470:+00003:+00048:-00017:000282.6107:05470
05471:-00024:+00030:-00026:000282.6107:05471
05472:-00010:+00038:-00024:000282.6107:05472
05473:+00002:+00047:-00029:000282.6107:05473
05474:-00004:+00029:-00010:000282.6107:05474
05475:-00020:+00053:-00019:000282.6107:05475
05476:-00004:+00024:-00036:000282.6107:05476
05477:-00004:+00030:-00024:000282.6107:05477
05478:-00016:+00051:-00012:000282.6107:05478
05479:-00010:+00025:-00029:000282.6107:05479
05480:+00017:+00053:-00011:000282.6107:05480
05481:+00004:+00049:-00018:000282.6107:05481
05482:-00014:+00038:-00020:000282.6107:05482
05483:-00002:+00041:-00020:000282.6107:05483
05484:+00014:+00043:+00015:000282.6107:05484
05485:-00005:+00051:-00023:000282.6107:05485
05486:-00006:+00042:-00020:000282.6107:05486
05487:+00015:+00053:+00013:000282.6107:05487
05488:+00001:+00052:-00024:000282.6107:05488
05489:-00022:+00052:-00022:000282.6107:05489
05490:+00000:+00039:-00023:000282.6107:05490
05491:-00012:+00043:-00011:000282.6107:05491
05492:-00016:+00039:-00002:000282.6107:05492
05493:-00002:+00041:+00034:000282.6107:05493
05494:+00006:+00048:+00001:000282.6107:05494
05495:+00016:+00040:-00004:000282.6107:05495
05496:-00012:+00052:-00024:000282.6107:05496
05497:-00024:+00040:-00002:000282.6107:05497
05498:-00008:+00048:-00025:000282.6107:05498
05499:-00014:+00053:+00002:000282.6107:05499
05500:-00019:+00045:-00007:000282.6107:05500
05501:-00028:+00047:-00029:000282.6107:05501
05502:-00036:+00064:-00008:000282.6107:05502
05503:-00004:+00062:+00014:000282.6107:05503
05504:-00011:+00044:-00009:000282.6107:05504
05505:+00013:+00062:-00009:000282.6107:05505
05506:+00005:+00053:-00004:000282.6107:05506
05507:+00001:+00041:-00001:000282.6107:05507
05508:-00020:+00046:+00001:000282.6107:05508
05509:-00010:+00045:+00000:000282.6107:05509
05510:-00003:+00039:+00000:000282.6107:05510
05511:-00017:+00044:-00038:000282.6107:05511
05512:-00002:+00049:+00013:000282.6107:05512
05513:+00002:+00050:-00037:000282.6107:05513
05514:-00025:+00051:-00020:000282.6107:05514
05515:-00023:+00042:+00007:000282.6107:05515
05516:-00022:+00043:-00011:000282.6107:05516
05517:+00002:+00027:-00038:000282.6107:05517
05518:-00035:+00038:-00034:000282.6107:05518
05519:-00041:+00047:-00013:000282.6107:05519
05520:-00019:+00051:-00013:000282.6107:05520
05521:-00011:+00047:-00012:000241.1978:05521
05522:+00000:+00051:-00008:000241.1978:05522
05523:-00014:+00053:-00025:000241.1978:05523
05524:-00025:+00048:-00019:000241.1978:05524
05525:-00021:+00038:-00004:000241.1978:05525
05526:-00017:+00046:-00037:000241.1978:05526
05527:-00023:+00049:-00022:000241.1978:05527
05528:+00004:+00041:-00012:000241.1978:05528
05529:-00024:+00030:-00012:000241.1978:05529
05530:-00023:+00029:-00008:000241.1978:05530
05531:-00027:+00051:-00020:000241.1978:05531
05532:-00020:+00052:-00002:000241.1978:05532
05533:-00001:+00041:-00024:000241.1978:05533
05534:-00021:+00046:+00018:000241.1978:05534
05535:+00000:+00025:-00035:000241.1978:05535
05536:+00012:+00039:-00052:000241.1978:05536
05537:-00022:+00049:-00020:000241.1978:05537
05538:-00040:+00053:-00023:000241.1978:05538
05539:-00016:+00048:-00023:000241.1978:05539
05540:-00020:+00021:+00000:000241.1978:05540
05541:+00000:+00057:+00022:000241.1978:05541
05542:-00008:+00037:-00020:000241.1978:05542
05543:+00023:+00066:-00039:000241.1978:05543
05544:+00029:+00053:+00043:000241.1978:05544
05545:+00003:+00044:-00022:000241.1978:05545
05546:-00035:+00066:-00013:000241.1978:05546
05547:-00033:+00049:+00003:000241.1978:05547
05548:-00051:+00047:-00004:000241.1978:05548
05549:+00013:+00011:-00002:000241.1978:05549
05550:-00007:+00024:+00004:000241.1978:05550
05551:+00047:+00052:+00012:000241.1978:05551
05552:+00014:+00023:-00016:000241.1978:05552
05553:-00039:+00056:+00009:000241.1978:05553
05554:-00046:+00038:-00015:000241.1978:05554
05555:+00002:+00066:-00045:000241.1978:05555
05556:+00036:+00030:+00023:000241.1978:05556
05557:+00043:+00024:-00034:000241.1978:05557
05558:-00013:+00050:+00015:000241.1978:05558
05559:-00046:+00029:-00012:000241.1978:05559
05560:-00057:+00040:-00035:000241.1978:05560
05561:-00008:+00025:+00016:000241.1978:05561
05562:+00012:+00024:-00052:000241.1978:05562
05563:-00008:+00025:+00027:000241.1978:05563
05564:+00005:+00051:-00015:000241.1978:05564
05565:+00012:+00027:-00011:000241.1978:05565
05566:-00015:+00045:-00023:000241.1978:05566
05567:-00037:+00028:-00035:000241.1978:05567
05568:+00033:+00047:-00006:000241.1978:05568
05569:-00004:+00029:-00022:000241.1978:05569
05570:-00026:+00030:-00002:000241.1978:05570
05571:-00013:+00050:-00004:000241.1978:05571
05572:-00009:+00052:-00001:000241.1978:05572
05573:+00014:+00047:+00004:000241.1978:05573
05574:-00020:+00047:+00000:000241.1978:05574
05575:-00022:+00027:-00021:000241.1978:05575
05576:-00027:+00024:+00000:000241.1978:05576
05577:-00012:+00028:-00020:000241.1978:05577
05578:-00025:+00028:+00000:000241.1978:05578
05579:-00038:+00027:-00015:000241.1978:05579
05580:-00018:+00052:+00003:000241.1978:05580
05581:-00010:+00045:+00001:000241.1978:05581
05582:+00006:+00050:+00004:000241.1978:05582
05583:-00009:+00052:-00025:000241.1978:05583
05584:+00000:+00045:-00025:000241.1978:05584
05585:-00006:+00030:-00024:000241.1978:05585
05586:-00008:+00034:-00025:000241.1978:05586
05587:-00002:+00029:+00005:000241.1978:05587
05588:+00003:+00049:+00004:000241.1978:05588
05589:-00006:+00033:-00024:000241.1978:05589
05590:-00015:+00028:-00059:000241.1978:05590
05591:-00051:+00066:+00031:000241.1978:05591
05592:-00035:+00052:-00002:000241.1978:05592
05593:+00011:+00008:-00024:000241.1978:05593
05594:-00008:+00059:+00015:000241.1978:05594
05595:-00041:+00013:-00027:000241.1978:05595
05596:-00018:+00053:-00040:000241.1978:05596
05597:+00006:+00025:-00005:000241.1978:05597
05598:+00014:+00032:-00016:000241.1978:05598
05599:-00083:+00061:-00005:000241.1978:05599
05600:-00069:+00076:-00030:000241.1978:05600
05601:-00003:+00021:-00035:000241.1978:05601
05602:+00024:+00069:+00013:000241.1978:05602
05603:+00028:+00073:+00015:000241.1978:05603
05604:-00026:+00011:+00000:000241.1978:05604
05605:-00048:+00058:-00048:000237.9062:05605
05606:-00100:+00062:-00052:000237.9062:05606
05607:+00007:+00039:-00004:000237.9062:05607
05608:+00063:+00029:+00002:000237.9062:05608
05609:+00028:+00034:+00028:000237.9062:05609
05610:-00033:+00077:-00015:000237.9062:05610
05611:-00017:+00055:+00028:000237.9062:05611
05612:+00073:+00078:+00062:000237.9062:05612
05613:-00073:+00008:-00042:000237.9062:05613
05614:-00102:+00039:-00010:000237.9062:05614
05615:-00056:+00064:-00070:000237.9062:05615
05616:+00007:+00026:+00032:000237.9062:05616
05617:+00041:+00022:+00094:000237.9062:05617
05618:-00052:+00013:-00044:000237.9062:05618
05619:-00029:+00049:+00018:000237.9062:05619
05620:-00017:+00043:-00055:000237.9062:05620
05621:-00023:+00024:-00010:000237.9062:05621
05622:-00039:+00067:+00012:000237.9062:05622
05623:-00004:+00052:-00031:000237.9062:05623
05624:+00022:+00039:+00021:000237.9062:05624
05625:-00023:+00052:+00016:000237.9062:05625
05626:-00057:+00041:-00024:000237.9062:05626
05627:-00019:+00050:-00014:000237.9062:05627
05628:+00010:+00052:-00034:000237.9062:05628
05629:-00025:+00061:+00017:000237.9062:05629
05630:-00041:+00062:-00016:000237.9062:05630
05631:-00008:+00042:-00001:000237.9062:05631
05632:-00004:+00026:+00001:000237.9062:05632
05633:-00013:+00040:-00041:000237.9062:05633
05634:-00016:+00030:+00006:000237.9062:05634
05635:+00001:+00040:-00023:000237.9062:05635
05636:+00000:+00052:+00000:000237.9062:05636
05637:-00027:+00044:-00001:000237.9062:05637
05638:-00017:+00047:-00022:000237.9062:05638
05639:+00028:+00065:-00007:000237.9062:05639
05640:+00052:+00040:+00014:000237.9062:05640
05641:+00061:+00065:-00021:000237.9062:05641
05642:-00016:+00043:+00003:000237.9062:05642
05643:-00050:+00064:-00043:000237.9062:05643
05644:-00053:+00054:-00043:000237.9062:05644
05645:-00011:+00066:-00009:000237.9062:05645
05646:-00025:+00018:+00047:000237.9062:05646
05647:+00060:+00069:-00042:000237.9062:05647
05648:-00009:+00032:+00046:000237.9062:05648
05649:-00041:+00027:-00033:000237.9062:05649
05650:-00018:+00022:-00038:000237.9062:05650
05651:+00052:+00063:-00009:000237.9062:05651
05652:+00050:+00052:-00014:000237.9062:05652
05653:-00029:+00040:+00020:000237.9062:05653
05654:-00054:+00055:-00050:000237.9062:05654
05655:-00020:+00039:-00027:000237.9062:05655
05656:-00013:+00052:-00012:000237.9062:05656
05657:-00029:+00041:+00016:000237.9062:05657
05658:+00042:+00024:+00017:000237.9062:05658
05659:+00040:+00053:-00038:000237.9062:05659
05660:+00019:+00043:-00035:000237.9062:05660
05661:-00074:+00026:-00020:000237.9062:05661
05662:-00073:+00032:-00037:000237.9062:05662
05663:+00006:+00044:+00013:000237.9062:05663
05664:+00020:+00047:-00020:000237.9062:05664
05665:+00014:+00031:-00008:000237.9062:05665
05666:+00001:+00051:+00016:000237.9062:05666
05667:-00056:+00043:-00014:000237.9062:05667
05668:-00073:+00048:-00007:000237.9062:05668
05669:+00017:+00052:-00012:000237.9062:05669
05670:+00061:+00039:+00013:000237.9062:05670
05671:+00021:+00028:+00013:000237.9062:05671
05672:-00058:+00052:-00023:000237.9062:05672
05673:-00019:+00026:+00017:000237.9062:05673
05674:-00001:+00030:-00012:000237.9062:05674
05675:-00036:+00036:-00024:000237.9062:05675
05676:-00013:+00048:-00002:000237.9062:05676
05677:+00013:+00024:-00027:000237.9062:05677
05678:+00000:+00049:+00018:000237.9062:05678
05679:-00017:+00049:+00000:000237.9062:05679
05680:-00052:+00033:-00053:000237.9062:05680
05681:-00015:+00039:+00004:000237.9062:05681
05682:-00015:+00027:+00002:000237.9062:05682
05683:-00002:+00029:-00005:000237.9062:05683
05684:-00005:+00039:-00002:000237.9062:05684
05685:+00005:+00040:+00028:000237.9062:05685
05686:-00006:+00048:-00018:000237.9062:05686
05687:-00009:+00038:-00032:000237.9062:05687
05688:+00003:+00052:-00015:000237.9062:05688
05689:-00039:+00030:+00003:000237.9062:05689
05690:-00027:+00029:+00001:000237.9062:05690
05691:+00002:+00052:+00009:000237.9062:05691
05692:-00009:+00064:-00022:000237.9062:05692
05693:-00038:+00026:+00014:000225.5512:05693
05694:+00019:+00050:-00009:000225.5512:05694
05695:+00023:+00044:-00031:000225.5512:05695
05696:-00055:-00020:+00010:000225.5512:05696
05697:-00051:+00053:-00060:000225.5512:05697
05698:-00007:+00038:+00026:000225.5512:05698
05699:-00007:+00047:-00037:000225.5512:05699
05700:+00001:+00047:-00036:000225.5512:05700
05701:-00029:+00027:-00006:000225.5512:05701
05702:-00009:+00040:-00031:000225.5512:05702
05703:-00009:+00026:-00008:000225.5512:05703
05704:-00014:+00047:-00026:000225.5512:05704
05705:-00025:+00030:-00017:000225.5512:05705
05706:-00019:+00014:-00035:000225.5512:05706
05707:-00022:+00044:-00009:000225.5512:05707
05708:-00012:+00012:-00002:000225.5512:05708
05709:+00003:+00038:-00051:000225.5512:05709
05710:+00012:+00043:+00020:000225.5512:05710
05711:-00020:+00049:-00033:000225.5512:05711
05712:+00029:+00040:-00015:000225.5512:05712
05713:+00032:+00041:+00013:000225.5512:05713
05714:+00007:+00048:-00052:000225.5512:05714
05715:-00035:+00053:-00008:000225.5512:05715
05716:-00019:+00052:-00015:000225.5512:05716
05717:-00037:+00052:-00037:000225.5512:05717
05718:-00011:+00048:-00003:000225.5512:05718
05719:-00001:+00049:-00019:000225.5512:05719
05720:-00003:+00023:-00007:000225.5512:05720
05721:-00017:+00053:-00037:000225.5512:05721
05722:-00022:+00052:-00020:000225.5512:05722
05723:-00014:+00048:-00020:000225.5512:05723
05724:-00020:+00012:-00036:000225.5512:05724
05725:+00019:+00067:-00005:000225.5512:05725
05726:-00009:+00036:+00003:000225.5512:05726
05727:-00004:+00040:-00025:000225.5512:05727
05728:-00038:+00042:-00010:000225.5512:05728
05729:-00001:+00050:-00020:000225.5512:05729
05730:-00003:+00048:-00022:000225.5512:05730
05731:-00008:+00039:+00002:000225.5512:05731
05732:+00001:+00046:+00002:000225.5512:05732
05733:-00007:+00027:-00025:000225.5512:05733
05734:-00004:+00040:-00019:000225.5512:05734
05735:-00018:+00040:-00022:000225.5512:05735
05736:-00025:+00040:-00027:000225.5512:05736
05737:-00005:+00062:+00004:000225.5512:05737
05738:-00008:+00043:-00025:000225.5512:05738
05739:-00012:+00039:-00021:000225.5512:05739
05740:-00012:+00048:-00019:000225.5512:05740
05741:-00012:+00049:-00002:000225.5512:05741
05742:+00000:+00051:-00029:000225.5512:05742
05743:-00023:+00039:-00021:000225.5512:05743
05744:-00016:+00051:-00025:000225.5512:05744
05745:-00025:+00038:-00036:000225.5512:05745
05746:-00003:+00043:-00022:000225.5512:05746
05747:-00021:+00043:-00003:000225.5512:05747
05748:-00038:+00040:-00013:000225.5512:05748
05749:-00025:+00044:-00011:000225.5512:05749
05750:-00011:+00065:-00004:000225.5512:05750
05751:+00001:+00043:-00002:000225.5512:05751
05752:+00001:+00041:+00002:000225.5512:05752
05753:+00016:+00041:-00005:000225.5512:05753
05754:+00016:+00039:-00001:000225.5512:05754
05755:+00019:+00051:-00023:000225.5512:05755
05756:-00025:+00039:-00009:000225.5512:05756
05757:-00025:+00049:-00024:000225.5512:05757
05758:+00001:+00044:-00003:000225.5512:05758
05759:-00036:+00055:+00000:000225.5512:05759
05760:-00051:+00017:-00006:000225.5512:05760
05761:-00023:+00064:-00088:000225.5512:05761
05762:+00022:+00064:+00018:000225.5512:05762
05763:-00022:+00025:+00019:000225.5512:05763
05764:-00013:+00051:-00035:000225.5512:05764
05765:+00001:+00039:+00001:000225.5512:05765
05766:+00013:+00029:-00038:000225.5512:05766
05767:-00042:+00042:+00004:000225.5512:05767
05768:-00039:+00048:-00039:000225.5512:05768
05769:-00023:+00039:-00002:000225.5512:05769
05770:+00001:+00046:+00000:000225.5512:05770
05771:-00025:+00053:-00025:000225.5512:05771
05772:-00014:+00052:+00002:000225.5512:05772
05773:+00003:+00053:-00014:000225.5512:05773
05774:+00005:+00050:+00013:000225.5512:05774
05775:+00004:+00042:-00003:000225.5512:05775
05776:-00020:+00027:-00025:000225.5512:05776
05777:+00018:+00050:-00024:000225.5512:05777
05778:+00016:+00050:-00020:000225.5512:05778
05779:+00003:+00051:-00033:000225.5512:05779
05780:-00003:+00050:-00024:000225.5512:05780
05781:-00019:+00050:-00016:000225.5512:05781
05782:-00027:+00039:-00026:000225.5512:05782
05783:-00015:+00026:+00000:000225.5512:05783
05784:-00017:+00050:-00024:000225.5512:05784
05785:-00015:+00034:-00013:000225.5512:05785
05786:-00012:+00046:-00054:000225.5512:05786
05787:-00025:+00042:-00011:000225.5512:05787
05788:-00011:+00037:-00010:000225.5512:05788
05789:-00010:+00026:-00017:000225.5512:05789
05790:+00006:+00040:-00025:000225.5512:05790
05791:-00001:+00048:-00001:000225.5512:05791
05792:+00002:+00047:+00004:000225.5512:05792
05793:-00003:+00042:+00018:000225.5512:05793
05794:+00000:+00049:-00025:000225.5512:05794
05795:-00022:+00047:+00004:000197.3146:05795
05796:+00015:+00052:+00016:000197.3146:05796
05797:-00001:+00051:+00004:000197.3146:05797
05798:-00011:+00030:-00010:000197.3146:05798
05799:-00011:+00049:-00023:000197.3146:05799
05800:-00010:+00048:-00019:000197.3146:05800
05801:-00025:+00050:-00039:000197.3146:05801
05802:-00026:+00047:+00002:000197.3146:05802
05803:-00020:+00041:-00022:000197.3146:05803
05804:-00027:+00030:-00021:000197.3146:05804
05805:-00012:+00050:+00000:000197.3146:05805
05806:-00017:+00053:-00002:000197.3146:05806
05807:-00020:+00048:-00038:000197.3146:05807
05808:-00001:+00052:-00010:000197.3146:05808
05809:-00003:+00038:-00010:000197.3146:05809
05810:+00002:+00026:-00026:000197.3146:05810
05811:+00010:+00040:-00002:000197.3146:05811
05812:+00030:+00044:+00003:000197.3146:05812
05813:-00010:+00046:+00004:000197.3146:05813
05814:-00024:+00050:-00022:000197.3146:05814
05815:-00022:+00050:-00006:000197.3146:05815
05816:-00030:+00034:-00033:000197.3146:05816
05817:-00002:+00042:+00017:000197.3146:05817
05818:+00005:+00030:+00012:000197.3146:05818
05819:+00018:+00034:+00034:000197.3146:05819
05820:+00000:+00068:-00017:000197.3146:05820
05821:+00017:+00063:+00033:000197.3146:05821
05822:+00003:+00035:-00023:000197.3146:05822
05823:-00001:+00049:-00028:000197.3146:05823
05824:-00027:+00048:-00021:000197.3146:05824
05825:-00024:+00049:-00035:000197.3146:05825
05826:-00022:+00047:+00004:000197.3146:05826
05827:-00026:+00027:-00003:000197.3146:05827
05828:-00021:+00027:-00011:000197.3146:05828
05829:-00009:+00046:-00001:000197.3146:05829
05830:-00007:+00049:-00003:000197.3146:05830
05831:+00004:+00047:-00008:000197.3146:05831
05832:+00002:+00048:-00003:000197.3146:05832
05833:+00007:+00029:+00002:000197.3146:05833
05834:+00019:+00050:-00011:000197.3146:05834
05835:-00001:+00050:-00024:000197.3146:05835
05836:-00008:+00047:-00024:000197.3146:05836
05837:+00002:+00028:-00019:000197.3146:05837
05838:+00003:+00051:-00012:000197.3146:05838
05839:-00020:+00050:+00014:000197.3146:05839
05840:-00024:+00052:-00011:000197.3146:05840
05841:-00035:+00050:-00019:000197.3146:05841
05842:+00001:+00051:-00024:000197.3146:05842
05843:-00015:+00023:-00019:000197.3146:05843
05844:-00016:+00050:-00016:000197.3146:05844
05845:-00003:+00048:+00016:000197.3146:05845
05846:-00008:+00044:-00021:000197.3146:05846
05847:+00001:+00030:-00017:000197.3146:05847
05848:-00021:+00041:+00014:000197.3146:05848
05849:-00020:+00040:-00011:000197.3146:05849
05850:-00002:+00049:-00003:000197.3146:05850
05851:-00011:+00053:-00025:000197.3146:05851
05852:-00020:+00048:+00000:000197.3146:05852
05853:+00001:+00049:-00022:000197.3146:05853
05854:-00001:+00052:-00025:000197.3146:05854
05855:-00023:+00042:-00020:000197.3146:05855
05856:-00025:+00038:-00014:000197.3146:05856
05857:-00021:+00061:+00004:000197.3146:05857
05858:-00010:+00041:-00006:000197.3146:05858
05859:-00021:+00041:+00000:000197.3146:05859
05860:+00001:+00042:+00000:000197.3146:05860
05861:-00019:+00038:-00022:000197.3146:05861
05862:-00022:+00053:-00025:000197.3146:05862
05863:-00017:+00044:-00001:000197.3146:05863
05864:-00004:+00039:-00022:000197.3146:05864
05865:-00012:+00044:-00022:000197.3146:05865
05866:-00002:+00045:+00003:000197.3146:05866
05867:-00037:+00041:-00020:000197.3146:05867
05868:-00041:+00030:-00002:000197.3146:05868
05869:-00020:+00040:-00024:000197.3146:05869
05870:-00010:+00041:+00015:000197.3146:05870
05871:+00001:+00039:-00014:000197.3146:05871
05872:-00003:+00050:+00004:000197.3146:05872
05873:-00006:+00046:-00002:000197.3146:05873
05874:-00009:+00045:-00021:000197.3146:05874
05875:-00007:+00053:+00000:000197.3146:05875
05876:+00004:+00038:+00000:000197.3146:05876
05877:-00005:+00052:+00003:000197.3146:05877
05878:-00007:+00053:-00023:000197.3146:05878
05879:+00013:+00051:-00021:000197.3146:05879
05880:-00041:+00062:-00036:000197.3146:05880
05881:-00018:+00049:-00021:000197.3146:05881
05882:-00021:+00068:-00027:000197.3146:05882
05883:-00005:+00053:-00003:000197.3146:05883
05884:-00020:+00051:-00019:000197.3146:05884
05885:-00019:+00027:-00005:000197.3146:05885
05886:-00011:+00039:-00021:000197.3146:05886
05887:-00001:+00024:-00020:000197.3146:05887
05888:+00004:+00053:+00003:000197.3146:05888
05889:-00019:+00030:-00018:000197.3146:05889
05890:-00025:+00026:-00043:000197.3146:05890
05891:-00010:+00039:-00014:000197.3146:05891
05892:-00005:+00029:-00023:000197.3146:05892
05893:-00014:+00048:-00027:000197.3146:05893
05894:-00002:+00026:-00024:000197.3146:05894
05895:-00002:+00048:-00025:000197.3146:05895
05896:-00020:+00029:-00025:000197.3146:05896
05897:-00009:+00039:-00024:000196.1791:05897
05898:+00018:+00030:-00025:000196.1791:05898
05899:+00016:+00030:-00028:000196.1791:05899
05900:-00005:+00046:-00002:000196.1791:05900
05901:-00004:+00039:-00022:000196.1791:05901
05902:-00001:+00046:-00023:000196.1791:05902
05903:-00009:+00047:-00022:000196.1791:05903
05904:-00008:+00042:-00009:000196.1791:05904
05905:-00003:+00047:-00025:000196.1791:05905
05906:-00025:+00039:-00022:000196.1791:05906
05907:+00003:+00050:+00016:000196.1791:05907
05908:+00001:+00049:-00002:000196.1791:05908
05909:+00000:+00029:-00019:000196.1791:05909
05910:-00003:+00030:-00025:000196.1791:05910
05911:-00021:+00042:-00021:000196.1791:05911
05912:-00004:+00036:-00012:000196.1791:05912
05913:+00004:+00039:+00005:000196.1791:05913
05914:-00011:+00047:+00001:000196.1791:05914
05915:+00000:+00026:-00026:000196.1791:05915
05916:-00002:+00047:-00019:000196.1791:05916
05917:-00021:+00029:-00019:000196.1791:05917
05918:-00021:+00025:-00015:000196.1791:05918
05919:+00003:+00028:-00018:000196.1791:05919
05920:+00015:+00049:+00001:000196.1791:05920
05921:-00002:+00038:-00021:000196.1791:05921
05922:-00025:+00048:+00002:000196.1791:05922
05923:-00025:+00039:-00008:000196.1791:05923
05924:+00002:+00029:-00020:000196.1791:05924
05925:-00024:+00053:-00022:000196.1791:05925
05926:-00018:+00052:+00015:000196.1791:05926
05927:-00010:+00029:+00002:000196.1791:05927
05928:+00016:+00027:-00020:000196.1791:05928
05929:+00003:+00047:-00024:000196.1791:05929
05930:-00013:+00052:-00001:000196.1791:05930
05931:-00019:+00051:-00038:000196.1791:05931
05932:-00007:+00048:-00011:000196.1791:05932
05933:-00008:+00051:-00019:000196.1791:05933
05934:-00016:+00030:-00001:000196.1791:05934
05935:-00008:+00050:+00000:000196.1791:05935
05936:+00012:+00051:-00020:000196.1791:05936
05937:-00012:+00052:-00037:000196.1791:05937
05938:-00012:+00046:-00010:000196.1791:05938
05939:-00011:+00048:-00022:000196.1791:05939
05940:-00024:+00039:-00026:000196.1791:05940
05941:-00026:+00049:-00001:000196.1791:05941
05942:-00024:+00052:-00008:000196.1791:05942
05943:+00014:+00047:-00003:000196.1791:05943
05944:+00017:+00026:-00013:000196.1791:05944
05945:+00000:+00028:-00010:000196.1791:05945
05946:-00003:+00027:-00022:000196.1791:05946
05947:-00011:+00037:-00022:000196.1791:05947
05948:-00023:+00029:-00020:000196.1791:05948
05949:-00013:+00047:-00024:000196.1791:05949
05950:-00022:+00049:-00038:000196.1791:05950
05951:-00004:+00047:-00004:000196.1791:05951
05952:+00002:+00037:-00020:000196.1791:05952
05953:-00024:+00014:-00019:000196.1791:05953
05954:-00011:+00064:-00024:000196.1791:05954
05955:+00014:+00050:-00009:000196.1791:05955
05956:+00014:+00046:-00017:000196.1791:05956
05957:+00013:+00047:-00005:000196.1791:05957
05958:+00031:+00048:+00001:000196.1791:05958
05959:+00016:+00040:-00040:000196.1791:05959
05960:-00005:+00053:+00002:000196.1791:05960
05961:-00008:+00045:-00020:000196.1791:05961
05962:+00003:+00030:-00001:000196.1791:05962
05963:-00008:+00051:-00021:000196.1791:05963
05964:-00008:+00045:-00006:000196.1791:05964
05965:+00003:+00040:-00011:000196.1791:05965
05966:-00001:+00027:-00019:000196.1791:05966
05967:-00006:+00043:-00021:000196.1791:05967
05968:+00007:+00052:-00001:000196.1791:05968
05969:+00019:+00043:-00038:000196.1791:05969
05970:-00001:+00051:+00004:000196.1791:05970
05971:-00010:+00048:-00020:000196.1791:05971
05972:-00005:+00063:-00011:000196.1791:05972
05973:+00012:+00052:-00021:000196.1791:05973
05974:+00002:+00051:-00003:000196.1791:05974
05975:-00011:+00049:-00036:000196.1791:05975
05976:+00002:+00046:+00005:000196.1791:05976
05977:+00002:+00043:+00000:000196.1791:05977
05978:-00008:+00040:-00011:000196.1791:05978
05979:-00008:+00058:-00016:000196.1791:05979
05980:-00021:+00043:+00003:000196.1791:05980
05981:+00000:+00063:-00017:000196.1791:05981
05982:-00008:+00042:+00004:000196.1791:05982
05983:+00001:+00052:-00005:000196.1791:05983
05984:+00002:+00040:-00015:000196.1791:05984
05985:-00008:+00043:-00002:000196.1791:05985
05986:-00022:+00042:-00018:000196.1791:05986
05987:-00038:+00043:+00002:000196.1791:05987
05988:-00007:+00044:-00009:000196.1791:05988
05989:-00006:+00052:-00008:000196.1791:05989
05990:-00020:+00051:-00002:000196.1791:05990
05991:-00040:+00041:-00026:000196.1791:05991
05992:-00005:+00051:-00002:000196.1791:05992
05993:-00008:+00048:-00021:000196.1791:05993
05994:+00002:+00039:-00002:000196.1791:05994
05995:-00019:+00064:-00026:000196.1791:05995
05996:-00018:+00039:-00025:000196.1791:05996
05997:-00018:+00042:-00037:000196.1791:05997
05998:-00024:+00041:+00003:000196.1791:05998
05999:+00004:+00041:-00019:000196.1791:05999
06000:-00038:+00042:-00019:000196.1791:06000
06001:-00041:+00042:-00002:000196.1791:06001
06002:-00012:+00062:-00002:000196.1791:06002
06003:-00011:+00038:-00019:000196.1791:06003
06004:-00024:+00040:-00003:000196.1791:06004
06005:-00012:+00053:-00001:000196.1791:06005
06006:-00013:+00046:-00026:000196.1791:06006
06007:-00016:+00039:-00020:000196.1791:06007
06008:-00016:+00039:+00000:000196.1791:06008
06009:-00023:+00048:-00002:000196.1791:06009
06010:+00009:+00051:-00019:000196.1791:06010
06011:-00051:+00049:-00001:000196.1791:06011
06012:-00048:+00052:-00017:000196.1791:06012
06013:-00004:+00053:-00003:000196.1791:06013
06014:+00020:+00050:+00003:000196.1791:06014
06015:-00007:+00041:-00020:000196.1791:06015
06016:-00037:+00028:+00001:000196.1791:06016
06017:-00027:+00042:-00002:000196.1791:06017
06018:+00001:+00051:-00020:000196.1791:06018
06019:+00028:+00028:-00025:000163.4754:06019
06020:+00028:+00049:-00026:000163.4754:06020
06021:-00002:+00037:-00011:000163.4754:06021
06022:+00001:+00039:-00024:000163.4754:06022
06023:+00006:+00063:-00034:000163.4754:06023
06024:+00013:+00041:-00024:000163.4754:06024
06025:-00008:+00053:-00023:000163.4754:06025
06026:+00019:+00049:+00016:000163.4754:06026
06027:-00007:+00052:-00016:000163.4754:06027
06028:-00007:+00030:+00000:000163.4754:06028
06029:-00007:+00049:-00009:000163.4754:06029
06030:+00001:+00050:-00022:000163.4754:06030
06031:-00009:+00029:+00004:000163.4754:06031
06032:+00019:+00043:-00022:000163.4754:06032
06033:+00014:+00030:-00021:000163.4754:06033
06034:-00001:+00048:-00023:000163.4754:06034
06035:-00021:+00050:+00002:000163.4754:06035
06036:-00008:+00048:-00001:000163.4754:06036
06037:-00008:+00051:-00020:000163.4754:06037
06038:+00014:+00048:+00001:000163.4754:06038
06039:-00008:+00039:-00021:000163.4754:06039
06040:-00009:+00027:-00016:000163.4754:06040
06041:+00001:+00044:-00009:000163.4754:06041
06042:-00021:+00047:+00003:000163.4754:06042
06043:-00006:+00049:-00014:000163.4754:06043
06044:+00016:+00052:-00007:000163.4754:06044
06045:-00010:+00051:-00022:000163.4754:06045
06046:-00002:+00028:+00000:000163.4754:06046
06047:-00010:+00046:+00004:000163.4754:06047
06048:-00010:+00046:+00002:000163.4754:06048
06049:-00009:+00039:-00015:000163.4754:06049
06050:+00001:+00038:-00003:000163.4754:06050
06051:+00013:+00048:+00001:000163.4754:06051
06052:-00011:+00048:+00001:000163.4754:06052
06053:+00001:+00053:-00001:000163.4754:06053
06054:+00001:+00041:-00022:000163.4754:06054
06055:-00022:+00052:+00002:000163.4754:06055
06056:-00010:+00048:-00010:000163.4754:06056
06057:-00024:+00049:+00004:000163.4754:06057
06058:-00021:+00025:-00018:000163.4754:06058
06059:-00022:+00050:+00004:000163.4754:06059
06060:-00007:+00041:-00021:000163.4754:06060
06061:-00021:+00039:-00021:000163.4754:06061
06062:-00025:+00041:-00002:000163.4754:06062
06063:-00019:+00039:+00000:000163.4754:06063
06064:-00021:+00023:-00013:000163.4754:06064
06065:+00004:+00027:+00004:000163.4754:06065
06066:-00009:+00040:-00002:000163.4754:06066
06067:-00036:+00048:-00014:000163.4754:06067
06068:-00029:+00039:-00023:000163.4754:06068
06069:-00014:+00044:-00021:000163.4754:06069
06070:-00021:+00051:-00001:000163.4754:06070
06071:+00002:+00052:-00002:000163.4754:06071
06072:-00023:+00041:+00016:000163.4754:06072
06073:-00013:+00048:-00019:000163.4754:06073
06074:-00020:+00053:-00002:000163.4754:06074
06075:-00002:+00049:-00008:000163.4754:06075
06076:-00013:+00040:-00022:000163.4754:06076
06077:-00016:+00027:-00019:000163.4754:06077
06078:+00001:+00052:-00003:000163.4754:06078
06079:-00023:+00051:+00002:000163.4754:06079
06080:-00025:+00053:-00012:000163.4754:06080
06081:-00026:+00053:-00008:000163.4754:06081
06082:-00025:+00052:-00002:000163.4754:06082
06083:-00035:+00042:-00002:000163.4754:06083
06084:-00035:+00044:-00019:000163.4754:06084
06085:-00019:+00040:+00002:000163.4754:06085
06086:-00020:+00050:-00015:000163.4754:06086
06087:-00025:+00039:-00002:000163.4754:06087
06088:-00003:+00041:+00002:000163.4754:06088
06089:-00018:+00042:-00037:000163.4754:06089
06090:-00026:+00039:-00023:000163.4754:06090
06091:-00002:+00045:-00003:000163.4754:06091
06092:-00027:+00044:+00000:000163.4754:06092
06093:-00023:+00038:-00020:000163.4754:06093
06094:+00003:+00045:+00014:000163.4754:06094
06095:-00026:+00048:-00024:000163.4754:06095
06096:-00036:+00038:-00024:000163.4754:06096
06097:-00002:+00065:+00001:000163.4754:06097
06098:-00011:+00046:+00004:000163.4754:06098
06099:-00004:+00043:-00006:000163.4754:06099
06100:-00012:+00043:+00003:000163.4754:06100
06101:-00016:+00041:-00025:000163.4754:06101
06102:-00003:+00064:-00019:000163.4754:06102
06103:-00022:+00039:+00003:000163.4754:06103
06104:-00002:+00042:-00020:000163.4754:06104
06105:+00012:+00030:+00001:000163.4754:06105
06106:-00007:+00043:-00020:000163.4754:06106
06107:-00012:+00038:-00023:000163.4754:06107
06108:-00040:+00046:-00036:000163.4754:06108
06109:-00016:+00062:+00000:000163.4754:06109
06110:+00013:+00045:-00011:000163.4754:06110
06111:+00017:+00050:-00022:000163.4754:06111
06112:+00017:+00039:-00020:000163.4754:06112
06113:-00020:+00040:-00024:000163.4754:06113
06114:+00002:+00049:-00001:000163.4754:06114
06115:-00005:+00045:+00002:000163.4754:06115
06116:-00008:+00040:-00022:000163.4754:06116
06117:-00001:+00051:+00003:000163.4754:06117
06118:+00019:+00041:-00010:000163.4754:06118
06119:+00033:+00046:-00005:000163.4754:06119
06120:+00014:+00050:+00004:000163.4754:06120
06121:+00002:+00052:-00012:000163.4754:06121
06122:+00014:+00038:+00001:000163.4754:06122
06123:+00005:+00047:-00015:000163.4754:06123
06124:+00004:+00059:-00020:000163.4754:06124
06125:+00013:+00025:-00005:000163.4754:06125
06126:-00001:+00039:-00039:000163.4754:06126
06127:+00031:+00030:+00017:000163.4754:06127
06128:+00020:+00045:+00000:000163.4754:06128
06129:+00010:+00030:-00020:000163.4754:06129
06130:+00026:+00051:+00014:000163.4754:06130
06131:+00037:+00049:-00024:000163.4754:06131
06132:+00029:+00051:-00024:000163.4754:06132
06133:-00008:+00050:-00022:000163.4754:06133
06134:-00004:+00040:-00024:000163.4754:06134
06135:+00007:+00051:+00000:000163.4754:06135
06136:-00007:+00052:-00017:000163.4754:06136
06137:-00005:+00052:-00002:000163.4754:06137
06138:+00014:+00041:-00023:000163.4754:06138
06139:+00015:+00028:+00002:000163.4754:06139
06140:+00008:+00052:-00006:000163.4754:06140
06141:+00015:+00048:-00021:000163.4754:06141
06142:+00018:+00049:-00020:000163.4754:06142
06143:+00015:+00052:-00025:000163.4754:06143
06144:+00003:+00047:-00024:000163.4754:06144
06145:+00001:+00049:-00011:000163.4754:06145
06146:+00014:+00041:-00041:000163.4754:06146
06147:+00017:+00048:+00005:000163.4754:06147
06148:-00010:+00040:-00001:000163.4754:06148
06149:-00004:+00052:-00011:000163.4754:06149
06150:+00018:+00046:+00002:000163.4754:06150
06151:+00016:+00040:-00024:000163.4754:06151
06152:+00013:+00047:-00021:000163.4754:06152
06153:-00005:+00055:-00021:000163.4754:06153
06154:-00010:+00026:-00020:000163.4754:06154
06155:-00011:+00040:-00016:000163.4754:06155
06156:+00014:+00051:-00009:000163.4754:06156
06157:-00008:+00040:-00025:000163.4754:06157
06158:-00013:+00030:-00001:000163.4754:06158
06159:-00022:+00040:-00019:000163.4754:06159
06160:+00000:+00038:-00002:000163.4754:06160
06161:-00019:+00028:-00013:000163.4754:06161
06162:-00013:+00045:-00023:000163.4754:06162
06163:-00029:+00050:+00003:000163.4754:06163
06164:-00019:+00051:-00018:000163.4754:06164
06165:-00021:+00053:-00021:000163.4754:06165
06166:-00024:+00052:-00002:000163.4754:06166
06167:-00042:+00046:+00000:000163.4754:06167
06168:-00014:+00051:-00025:000163.4754:06168
06169:-00017:+00042:+00000:000163.4754:06169
06170:-00017:+00037:-00039:000163.4754:06170
06171:-00039:+00053:-00003:000163.4754:06171
06172:-00025:+00029:-00019:000163.4754:06172
06173:-00012:+00040:-00011:000163.4754:06173
06174:-00017:+00039:-00022:000128.6458:06174
06175:-00039:+00045:-00024:000128.6458:06175
06176:-00018:+00050:-00019:000128.6458:06176
06177:-00023:+00052:-00013:000128.6458:06177
06178:-00025:+00040:-00004:000128.6458:06178
06179:-00016:+00043:-00015:000128.6458:06179
06180:-00040:+00044:-00022:000128.6458:06180
06181:-00012:+00039:-00021:000128.6458:06181
06182:-00035:+00040:-00002:000128.6458:06182
06183:-00017:+00051:-00013:000128.6458:06183
06184:-00023:+00049:-00007:000128.6458:06184
06185:-00002:+00050:-00025:000128.6458:06185
06186:-00037:+00049:-00013:000128.6458:06186
06187:-00039:+00039:-00001:000128.6458:06187
06188:-00013:+00038:-00021:000128.6458:06188
06189:-00003:+00051:-00026:000128.6458:06189
06190:-00017:+00042:-00024:000128.6458:06190
06191:-00019:+00051:-00024:000128.6458:06191
06192:-00025:+00053:-00028:000128.6458:06192
06193:-00022:+00040:-00014:000128.6458:06193
06194:-00022:+00051:-00016:000128.6458:06194
06195:+00001:+00040:+00003:000128.6458:06195
06196:+00004:+00052:+00001:000128.6458:06196
06197:-00017:+00039:-00023:000128.6458:06197
06198:-00032:+00047:-00016:000128.6458:06198
06199:-00023:+00064:-00003:000128.6458:06199
06200:+00013:+00051:-00020:000128.6458:06200
06201:-00010:+00063:-00009:000128.6458:06201
06202:+00004:+00040:+00003:000128.6458:06202
06203:+00017:+00042:-00015:000128.6458:06203
06204:-00009:+00042:+00016:000128.6458:06204
06205:+00016:+00039:-00019:000128.6458:06205
06206:+00004:+00052:-00025:000128.6458:06206
06207:+00017:+00041:-00013:000128.6458:06207
06208:+00007:+00040:-00001:000128.6458:06208
06209:+00018:+00041:-00010:000128.6458:06209
06210:-00005:+00040:-00017:000128.6458:06210
06211:-00008:+00051:-00021:000128.6458:06211
06212:-00006:+00044:-00003:000128.6458:06212
06213:+00002:+00039:+00001:000128.6458:06213
06214:+00010:+00038:+00003:000128.6458:06214
06215:+00028:+00040:-00022:000128.6458:06215
06216:-00008:+00053:-00014:000128.6458:06216
06217:-00007:+00038:-00002:000128.6458:06217
06218:+00013:+00041:-00022:000128.6458:06218
06219:-00008:+00042:+00002:000128.6458:06219
06220:-00006:+00039:+00001:000128.6458:06220
06221:+00004:+00041:+00014:000128.6458:06221
06222:+00002:+00040:-00008:000128.6458:06222
06223:-00021:+00049:-00002:000128.6458:06223
06224:+00030:+00038:-00020:000128.6458:06224
06225:+00006:+00038:+00000:000128.6458:06225
06226:-00008:+00053:-00037:000128.6458:06226
06227:+00013:+00063:-00011:000128.6458:06227
06228:+00033:+00042:-00020:000128.6458:06228
06229:-00005:+00046:-00028:000128.6458:06229
06230:-00004:+00049:+00003:000128.6458:06230
06231:-00002:+00050:-00021:000128.6458:06231
06232:-00007:+00038:-00022:000128.6458:06232
06233:-00023:+00051:-00023:000128.6458:06233
06234:-00018:+00039:-00001:000128.6458:06234
06235:+00000:+00050:-00016:000128.6458:06235
06236:-00009:+00050:-00019:000128.6458:06236
06237:-00010:+00061:-00021:000128.6458:06237
06238:-00018:+00052:-00020:000128.6458:06238
06239:-00021:+00039:-00019:000128.6458:06239
06240:-00002:+00043:-00005:000128.6458:06240
06241:-00024:+00039:+00000:000128.6458:06241
06242:-00014:+00039:-00020:000128.6458:06242
06243:-00005:+00045:+00002:000128.6458:06243
06244:-00014:+00044:-00001:000128.6458:06244
06245:-00036:+00030:-00025:000128.6458:06245
06246:+00000:+00043:-00003:000128.6458:06246
06247:-00007:+00049:-00022:000128.6458:06247
06248:-00038:+00049:-00016:000128.6458:06248
06249:-00039:+00041:-00006:000128.6458:06249
06250:-00019:+00040:+00000:000128.6458:06250
06251:-00026:+00047:-00002:000128.6458:06251
06252:-00001:+00053:+00001:000128.6458:06252
06253:-00023:+00042:-00019:000128.6458:06253
06254:-00020:+00051:-00029:000128.6458:06254
06255:-00037:+00052:+00000:000128.6458:06255
06256:-00026:+00042:-00001:000128.6458:06256
06257:+00002:+00038:-00025:000128.6458:06257
06258:+00004:+00051:+00000:000128.6458:06258
06259:-00037:+00040:+00016:000128.6458:06259
06260:-00023:+00041:-00002:000128.6458:06260
06261:-00006:+00052:+00002:000128.6458:06261
06262:+00001:+00050:+00018:000128.6458:06262
06263:-00012:+00046:-00011:000128.6458:06263
06264:-00026:+00045:-00023:000128.6458:06264
06265:-00011:+00053:+00001:000128.6458:06265
06266:-00025:+00052:+00001:000128.6458:06266
06267:-00025:+00043:-00015:000128.6458:06267
06268:-00024:+00041:-00007:000128.6458:06268
06269:-00025:+00049:-00024:000128.6458:06269
06270:-00035:+00051:-00024:000128.6458:06270
06271:-00010:+00052:-00002:000128.6458:06271
06272:-00004:+00041:-00013:000128.6458:06272
06273:-00013:+00048:-00037:000128.6458:06273
06274:-00019:+00048:-00022:000128.6458:06274
06275:-00011:+00052:+00000:000128.6458:06275
06276:-00010:+00028:-00013:000128.6458:06276
06277:-00008:+00051:-00001:000128.6458:06277
06278:-00025:+00045:-00001:000128.6458:06278
06279:-00024:+00047:-00024:000128.6458:06279
06280:-00021:+00048:-00020:000128.6458:06280
06281:-00005:+00041:+00012:000128.6458:06281
06282:-00005:+00061:-00010:000128.6458:06282
06283:+00017:+00041:-00002:000128.6458:06283
06284:+00030:+00042:-00001:000128.6458:06284
06285:+00028:+00042:-00020:000128.6458:06285
06286:+00010:+00041:-00014:000128.6458:06286
06287:+00000:+00052:+00002:000128.6458:06287
06288:-00025:+00055:-00022:000128.6458:06288
06289:+00032:+00054:-00009:000128.6458:06289
06290:+00050:+00050:-00013:000128.6458:06290
06291:+00034:+00044:-00007:000128.6458:06291
06292:+00016:+00027:-00013:000128.6458:06292
06293:+00007:+00046:-00025:000128.6458:06293
06294:+00014:+00044:-00010:000128.6458:06294
06295:+00002:+00062:-00017:000128.6458:06295
06296:-00007:+00042:-00001:000128.6458:06296
06297:+00011:+00063:+00000:000128.6458:06297
06298:+00015:+00041:-00001:000128.6458:06298
06299:+00019:+00040:-00005:000128.6458:06299
06300:-00004:+00052:-00008:000128.6458:06300
06301:-00005:+00052:-00023:000128.6458:06301
06302:+00013:+00053:-00019:000128.6458:06302
06303:-00006:+00040:-00022:000128.6458:06303
06304:-00020:+00043:-00008:000128.6458:06304
06305:-00011:+00053:-00001:000128.6458:06305
06306:+00015:+00044:+00002:000128.6458:06306
06307:+00018:+00052:-00001:000151.1241:06307
06308:+00017:+00043:-00021:000151.1241:06308
06309:+00013:+00042:-00010:000151.1241:06309
06310:-00010:+00042:-00012:000151.1241:06310
06311:-00004:+00052:-00003:000151.1241:06311
06312:+00015:+00041:-00020:000151.1241:06312
06313:-00005:+00051:+00002:000151.1241:06313
06314:+00016:+00041:-00014:000151.1241:06314
06315:+00012:+00042:-00007:000151.1241:06315
06316:-00009:+00045:-00013:000151.1241:06316
06317:-00009:+00039:-00001:000151.1241:06317
06318:+00008:+00041:-00020:000151.1241:06318
06319:+00013:+00038:-00025:000151.1241:06319
06320:-00011:+00052:-00026:000151.1241:06320
06321:-00006:+00063:-00022:000151.1241:06321
06322:-00006:+00040:-00026:000151.1241:06322
06323:-00026:+00043:-00001:000151.1241:06323
06324:-00023:+00044:-00021:000151.1241:06324
06325:-00005:+00052:-00020:000151.1241:06325
06326:-00010:+00053:-00003:000151.1241:06326
06327:-00021:+00044:-00025:000151.1241:06327
06328:-00025:+00040:-00002:000151.1241:06328
06329:-00001:+00052:-00014:000151.1241:06329
06330:+00003:+00048:-00001:000151.1241:06330
06331:-00014:+00040:-00025:000151.1241:06331
06332:-00028:+00042:+00001:000151.1241:06332
06333:+00001:+00042:-00023:000151.1241:06333
06334:+00012:+00038:-00022:000151.1241:06334
06335:-00035:+00038:-00022:000151.1241:06335
06336:-00030:+00041:+00000:000151.1241:06336
06337:-00002:+00044:-00025:000151.1241:06337
06338:-00020:+00041:-00019:000151.1241:06338
06339:-00019:+00042:-00022:000151.1241:06339
06340:-00028:+00062:-00022:000151.1241:06340
06341:-00018:+00041:+00002:000151.1241:06341
06342:-00017:+00061:-00011:000151.1241:06342
06343:-00012:+00041:+00015:000151.1241:06343
06344:-00035:+00040:-00019:000151.1241:06344
06345:-00057:+00049:+00001:000151.1241:06345
06346:-00036:+00039:-00003:000151.1241:06346
06347:+00001:+00042:-00007:000151.1241:06347
06348:-00001:+00030:-00037:000151.1241:06348
06349:-00034:+00039:-00012:000151.1241:06349
06350:-00029:+00052:-00022:000151.1241:06350
06351:-00028:+00051:-00022:000151.1241:06351
06352:-00013:+00040:+00003:000151.1241:06352
06353:-00017:+00043:+00002:000151.1241:06353
06354:-00021:+00029:-00001:000151.1241:06354
06355:-00036:+00040:-00001:000151.1241:06355
06356:-00039:+00042:+00002:000151.1241:06356
06357:-00029:+00062:-00024:000151.1241:06357
06358:-00011:+00040:-00001:000151.1241:06358
06359:-00008:+00041:-00025:000151.1241:06359
06360:-00041:+00038:-00014:000151.1241:06360
06361:-00057:+00052:-00024:000151.1241:06361
06362:-00026:+00047:+00014:000151.1241:06362
06363:-00003:+00038:-00002:000151.1241:06363
06364:-00041:+00046:-00012:000151.1241:06364
06365:-00012:+00049:-00002:000151.1241:06365
06366:-00023:+00050:-00024:000151.1241:06366
06367:-00002:+00038:-00036:000151.1241:06367
06368:-00035:+00026:-00012:000151.1241:06368
06369:-00014:+00052:-00023:000151.1241:06369
06370:-00014:+00039:-00029:000151.1241:06370
06371:-00004:+00047:-00014:000151.1241:06371
06372:-00023:+00039:-00022:000151.1241:06372
06373:-00015:+00027:-00022:000151.1241:06373
06374:-00010:+00038:-00021:000151.1241:06374
06375:+00017:+00040:+00004:000151.1241:06375
06376:-00003:+00050:-00041:000151.1241:06376
06377:+00003:+00063:-00024:000151.1241:06377
06378:+00014:+00024:-00034:000151.1241:06378
06379:+00002:+00069:-00034:000151.1241:06379
06380:-00005:+00028:-00009:000151.1241:06380
06381:+00019:+00041:-00008:000151.1241:06381
06382:+00017:+00041:-00019:000151.1241:06382
06383:+00004:+00039:+00002:000151.1241:06383
06384:+00024:+00063:-00006:000151.1241:06384
06385:+00048:+00043:-00006:000151.1241:06385
06386:+00022:+00047:-00008:000151.1241:06386
06387:+00009:+00051:-00025:000151.1241:06387
06388:+00027:+00041:-00020:000151.1241:06388
06389:+00011:+00040:-00039:000151.1241:06389
06390:+00011:+00040:-00004:000151.1241:06390
06391:-00004:+00048:-00012:000151.1241:06391
06392:-00011:+00048:-00025:000151.1241:06392
06393:+00005:+00040:-00019:000151.1241:06393
06394:+00018:+00053:-00025:000151.1241:06394
06395:+00003:+00039:-00013:000151.1241:06395
06396:-00007:+00045:-00024:000151.1241:06396
06397:+00031:+00053:-00023:000151.1241:06397
06398:+00007:+00038:-00025:000151.1241:06398
06399:+00015:+00051:-00021:000151.1241:06399
06400:-00008:+00044:+00002:000151.1241:06400
06401:+00005:+00053:-00010:000151.1241:06401
06402:+00007:+00040:+00004:000151.1241:06402
06403:+00034:+00042:+00016:000151.1241:06403
06404:+00006:+00039:-00020:000151.1241:06404
06405:+00006:+00039:-00002:000151.1241:06405
06406:+00011:+00067:-00020:000151.1241:06406
06407:+00005:+00028:+00003:000151.1241:06407
06408:-00011:+00063:-00017:000151.1241:06408
06409:+00024:+00040:+00007:000151.1241:06409
06410:+00024:+00041:-00036:000151.1241:06410
06411:+00000:+00039:-00001:000151.1241:06411
06412:-00025:+00048:-00002:000151.1241:06412
06413:-00012:+00043:-00019:000151.1241:06413
06414:+00005:+00038:-00015:000151.1241:06414
06415:+00019:+00044:-00011:000151.1241:06415
06416:-00024:+00053:-00022:000151.1241:06416
06417:-00018:+00040:-00015:000151.1241:06417
06418:-00024:+00040:-00021:000151.1241:06418
06419:-00009:+00063:-00002:000151.1241:06419
06420:-00002:+00043:-00021:000151.1241:06420
06421:-00011:+00063:+00002:000151.1241:06421
06422:+00016:+00044:+00006:000151.1241:06422
06423:-00036:+00044:-00015:000151.1241:06423
06424:-00032:+00053:-00002:000151.1241:06424
06425:+00005:+00045:-00009:000151.1241:06425
06426:+00006:+00042:-00021:000151.1241:06426
06427:-00003:+00044:-00019:000151.1241:06427
06428:-00039:+00068:-00020:000151.1241:06428
06429:-00012:+00051:-00022:000151.1241:06429
06430:-00026:+00041:-00002:000151.1241:06430
06431:-00039:+00063:-00007:000151.1241:06431
06432:-00014:+00044:-00021:000151.1241:06432
06433:-00006:+00045:-00020:000151.1241:06433
06434:-00036:+00053:+00000:000151.1241:06434
06435:-00040:+00061:-00003:000151.1241:06435
06436:+00001:+00040:-00018:000151.1241:06436
06437:-00008:+00042:-00025:000151.1241:06437
06438:-00032:+00040:-00012:000151.1241:06438
06439:-00038:+00044:-00020:000151.1241:06439
06440:+00013:+00044:-00008:000151.1241:06440
06441:+00017:+00045:-00013:000151.1241:06441
06442:-00031:+00053:-00013:000151.1241:06442
06443:-00055:+00066:-00019:000151.1241:06443
06444:-00004:+00041:-00025:000151.1241:06444
06445:+00000:+00042:-00024:000151.1241:06445
06446:-00025:+00062:-00026:000151.1241:06446
06447:-00026:+00041:-00023:000151.1241:06447
06448:-00012:+00038:-00012:000151.1241:06448
06449:-00023:+00053:-00024:000151.1241:06449
06450:-00046:+00053:-00018:000151.1241:06450
06451:-00028:+00052:-00021:000151.1241:06451
06452:+00017:+00040:-00023:000151.1241:06452
06453:+00001:+00042:-00021:000151.1241:06453
06454:-00034:+00052:-00026:000151.1241:06454
06455:-00027:+00048:-00025:000151.1241:06455
06456:-00026:+00062:+00000:000151.1241:06456
06457:+00013:+00062:-00023:000151.1241:06457
06458:+00006:+00038:-00020:000151.1241:06458
06459:+00019:+00046:-00037:000151.1241:06459
06460:-00018:+00027:-00022:000151.1241:06460
06461:-00013:+00046:-00026:000151.1241:06461
06462:+00003:+00042:-00037:000128.5241:06462
06463:+00019:+00053:-00003:000128.5241:06463
06464:-00010:+00041:-00030:000128.5241:06464
06465:-00012:+00052:+00003:000128.5241:06465
06466:-00011:+00066:+00000:000128.5241:06466
06467:+00003:+00052:+00003:000128.5241:06467
06468:+00005:+00048:-00004:000128.5241:06468
06469:-00007:+00041:-00021:000128.5241:06469
06470:+00016:+00051:-00038:000128.5241:06470
06471:+00017:+00040:-00006:000128.5241:06471
06472:+00009:+00061:-00022:000128.5241:06472
06473:-00011:+00039:-00015:000128.5241:06473
06474:-00007:+00040:-00009:000128.5241:06474
06475:+00016:+00043:-00005:000128.5241:06475
06476:+00017:+00039:+00004:000128.5241:06476
06477:+00007:+00044:-00020:000128.5241:06477
06478:+00012:+00039:-00009:000128.5241:06478
06479:-00005:+00042:-00013:000128.5241:06479
06480:+00005:+00040:-00007:000128.5241:06480
06481:+00033:+00039:-00008:000128.5241:06481
06482:-00008:+00041:-00002:000128.5241:06482
06483:-00011:+00046:-00019:000128.5241:06483
06484:+00012:+00062:-00006:000128.5241:06484
06485:-00005:+00043:-00019:000128.5241:06485
06486:+00014:+00041:-00021:000128.5241:06486
06487:+00018:+00053:-00003:000128.5241:06487
06488:-00004:+00051:+00000:000128.5241:06488
06489:+00012:+00048:-00002:000128.5241:06489
06490:+00014:+00044:-00011:000128.5241:06490
06491:+00012:+00041:-00002:000128.5241:06491
06492:-00005:+00053:-00015:000128.5241:06492
06493:-00007:+00064:-00003:000128.5241:06493
06494:-00010:+00053:-00022:000128.5241:06494
06495:-00003:+00041:-00021:000128.5241:06495
06496:+00016:+00050:-00010:000128.5241:06496
06497:-00007:+00050:-00019:000128.5241:06497
06498:-00002:+00046:-00014:000128.5241:06498
06499:+00000:+00048:-00011:000128.5241:06499
06500:-00004:+00038:-00021:000128.5241:06500
06501:+00001:+00051:-00026:000128.5241:06501
06502:-00002:+00044:-00003:000128.5241:06502
06503:-00002:+00040:-00021:000128.5241:06503
06504:-00019:+00030:-00003:000128.5241:06504
06505:-00003:+00040:-00001:000128.5241:06505
06506:-00021:+00039:+00006:000128.5241:06506
06507:+00002:+00040:-00025:000128.5241:06507
06508:-00020:+00044:-00012:000128.5241:06508
06509:+00003:+00044:-00022:000128.5241:06509
06510:-00018:+00043:-00012:000128.5241:06510
06511:-00024:+00044:+00004:000128.5241:06511
06512:-00024:+00063:+00001:000128.5241:06512
06513:-00027:+00039:-00013:000128.5241:06513
06514:-00017:+00051:+00000:000128.5241:06514
06515:-00036:+00047:-00001:000128.5241:06515
06516:-00028:+00039:+00004:000128.5241:06516
06517:-00038:+00047:+00000:000128.5241:06517
06518:-00015:+00040:-00003:000128.5241:06518
06519:-00016:+00039:-00002:000128.5241:06519
06520:+00001:+00039:-00037:000128.5241:06520
06521:-00023:+00043:+00000:000128.5241:06521
06522:-00039:+00043:-00022:000128.5241:06522
06523:-00028:+00042:-00019:000128.5241:06523
06524:-00022:+00061:+00004:000128.5241:06524
06525:-00013:+00045:-00002:000128.5241:06525
06526:-00014:+00041:-00012:000128.5241:06526
06527:-00012:+00064:-00021:000128.5241:06527
06528:-00023:+00053:-00025:000128.5241:06528
06529:-00013:+00042:-00026:000128.5241:06529
06530:-00012:+00039:-00007:000128.5241:06530
06531:-00024:+00052:+00002:000128.5241:06531
06532:-00026:+00050:-00021:000128.5241:06532
06533:-00003:+00042:+00004:000128.5241:06533
06534:-00024:+00052:+00000:000128.5241:06534
06535:-00021:+00040:-00029:000128.5241:06535
06536:-00023:+00052:-00022:000128.5241:06536
06537:-00007:+00062:-00021:000128.5241:06537
06538:-00023:+00045:-00039:000128.5241:06538
06539:+00003:+00040:-00019:000128.5241:06539
06540:-00003:+00052:-00020:000128.5241:06540
06541:-00023:+00050:-00020:000128.5241:06541
06542:-00021:+00053:+00001:000128.5241:06542
06543:-00002:+00040:-00019:000128.5241:06543
06544:+00001:+00045:-00029:000128.5241:06544
06545:-00002:+00043:+00000:000128.5241:06545
06546:+00003:+00062:-00020:000128.5241:06546
06547:-00020:+00046:+00000:000128.5241:06547
06548:+00001:+00062:-00002:000128.5241:06548
06549:+00002:+00068:-00005:000128.5241:06549
06550:-00002:+00052:-00023:000128.5241:06550
06551:-00008:+00042:-00022:000128.5241:06551
06552:+00012:+00041:+00014:000128.5241:06552
06553:-00009:+00041:-00022:000128.5241:06553
06554:-00009:+00049:-00002:000128.5241:06554
06555:-00009:+00062:-00024:000128.5241:06555
06556:+00002:+00043:-00019:000128.5241:06556
06557:+00002:+00061:-00041:000128.5241:06557
06558:-00010:+00062:+00013:000128.5241:06558
06559:-00001:+00053:-00022:000128.5241:06559
06560:+00002:+00048:-00003:000128.5241:06560
06561:-00009:+00053:-00003:000128.5241:06561
06562:+00004:+00061:+00003:000128.5241:06562
06563:+00002:+00043:-00025:000128.5241:06563
06564:-00010:+00062:-00023:000128.5241:06564
06565:-00010:+00042:+00004:000128.5241:06565
06566:-00021:+00042:-00011:000128.5241:06566
06567:-00007:+00048:-00001:000128.5241:06567
06568:-00008:+00045:+00001:000128.5241:06568
06569:-00007:+00042:+00002:000128.5241:06569
06570:+00013:+00044:-00003:000128.5241:06570
06571:+00003:+00041:-00006:000128.5241:06571
06572:+00002:+00039:-00011:000128.5241:06572
06573:+00013:+00041:+00000:000128.5241:06573
06574:+00016:+00043:+00003:000128.5241:06574
06575:-00007:+00042:-00021:000128.5241:06575
06576:-00008:+00042:+00001:000128.5241:06576
06577:-00007:+00041:-00003:000128.5241:06577
06578:-00005:+00047:+00000:000128.5241:06578
06579:-00009:+00045:-00019:000128.5241:06579
06580:-00010:+00044:-00008:000128.5241:06580
06581:+00003:+00045:-00001:000128.5241:06581
06582:-00005:+00044:+00002:000128.5241:06582
06583:+00015:+00044:-00003:000128.5241:06583
06584:+00013:+00053:-00021:000128.5241:06584
06585:-00011:+00042:-00013:000128.5241:06585
06586:-00011:+00041:-00002:000128.5241:06586
06587:+00018:+00052:-00021:000128.5241:06587
06588:-00005:+00053:+00000:000128.5241:06588
06589:+00007:+00039:+00000:000128.5241:06589
06590:+00014:+00062:+00004:000128.5241:06590
06591:+00014:+00042:-00002:000128.5241:06591
06592:-00006:+00046:-00019:000128.5241:06592
06593:-00011:+00038:-00010:000128.5241:06593
06594:+00015:+00038:-00024:000128.5241:06594
06595:+00007:+00050:+00012:000128.5241:06595
06596:+00016:+00051:-00020:000128.5241:06596
06597:-00008:+00049:-00012:000128.5241:06597
06598:+00018:+00052:-00012:000128.5241:06598
06599:-00008:+00052:-00023:000128.5241:06599
06600:-00007:+00026:-00017:000128.5241:06600
06601:-00006:+00049:-00002:000128.5241:06601
06602:-00005:+00052:-00021:000128.5241:06602
06603:-00010:+00049:-00016:000128.5241:06603
06604:+00000:+00039:-00022:000128.5241:06604
06605:-00024:+00051:-00021:000128.5241:06605
06606:-00022:+00038:-00020:000128.5241:06606
06607:+00015:+00038:-00002:000128.5241:06607
06608:-00005:+00050:-00005:000128.5241:06608
06609:+00001:+00038:-00037:000128.5241:06609
06610:-00001:+00053:-00021:000128.5241:06610
06611:-00004:+00042:+00002:000128.5241:06611
06612:+00012:+00052:-00020:000128.5241:06612
06613:+00017:+00039:-00003:000128.5241:06613
06614:+00012:+00042:+00004:000128.5241:06614
06615:+00017:+00040:-00022:000128.5241:06615
06616:+00031:+00038:+00002:000128.5241:06616
06617:+00033:+00050:+00014:000128.5241:06617
06618:+00018:+00064:-00001:000128.5241:06618
06619:-00008:+00042:-00020:000128.5241:06619
06620:+00000:+00043:-00024:000128.5241:06620
06621:+00000:+00043:-00019:000128.5241:06621
06622:+00003:+00028:+00011:000128.5241:06622
06623:-00022:+00063:+00002:000128.5241:06623
06624:+00002:+00063:+00004:000128.5241:06624
06625:-00011:+00053:-00022:000128.5241:06625
06626:+00019:+00044:+00017:000128.5241:06626
06627:+00013:+00043:-00014:000128.5241:06627
06628:+00012:+00048:-00036:000128.5241:06628
06629:-00009:+00039:+00001:000128.5241:06629
06630:+00001:+00049:-00011:000128.5241:06630
06631:+00001:+00051:-00013:000128.5241:06631
06632:-00002:+00048:+00000:000128.5241:06632
06633:+00000:+00040:-00026:000128.5241:06633
06634:+00002:+00048:-00025:000128.5241:06634
06635:+00013:+00039:-00021:000128.5241:06635
06636:-00005:+00044:-00025:000128.5241:06636
06637:-00009:+00043:-00023:000128.5241:06637
06638:+00002:+00062:-00023:000128.5241:06638
06639:+00000:+00038:-00024:000128.5241:06639
06640:-00020:+00044:-00001:000128.5241:06640
06641:-00011:+00040:-00001:000128.5241:06641
06642:-00018:+00040:-00008:000128.5241:06642
06643:-00023:+00028:-00021:000128.5241:06643
06644:+00012:+00041:-00021:000128.5241:06644
06645:-00007:+00061:-00002:000128.5241:06645
06646:+00002:+00044:-00024:000128.5241:06646
06647:-00001:+00039:-00025:000128.5241:06647
06648:+00000:+00027:-00011:000128.5241:06648
06649:-00003:+00050:-00019:000128.5241:06649
06650:+00002:+00064:-00037:000128.5241:06650
06651:-00022:+00062:-00022:000128.5241:06651
06652:-00001:+00045:-00020:000128.5241:06652
06653:-00001:+00053:-00020:000128.5241:06653
06654:-00011:+00039:-00026:000128.5241:06654
06655:-00015:+00050:-00026:000128.5241:06655
06656:-00023:+00044:-00014:000128.5241:06656
06657:-00026:+00042:-00021:000128.5241:06657
06658:-00014:+00040:-00003:000128.5241:06658
06659:-00041:+00041:-00002:000128.5241:06659
06660:-00019:+00062:-00001:000128.5241:06660
06661:-00019:+00040:+00013:000128.5241:06661
06662:-00041:+00051:-00019:000128.5241:06662
06663:-00037:+00042:-00009:000128.5241:06663
06664:-00019:+00043:+00001:000128.5241:06664
06665:-00036:+00043:+00001:000128.5241:06665
06666:-00014:+00053:-00020:000128.5241:06666
06667:-00039:+00061:-00021:000128.5241:06667
06668:-00039:+00043:-00020:000128.5241:06668
06669:-00031:+00061:-00037:000128.5241:06669
06670:-00030:+00043:+00001:000128.5241:06670
06671:-00027:+00044:-00002:000128.5241:06671
06672:-00040:+00043:-00021:000128.5241:06672
06673:-00016:+00046:-00021:000128.5241:06673
06674:-00042:+00044:+00002:000094.2435:06674
06675:-00039:+00061:-00013:000094.2435:06675
06676:-00032:+00066:-00022:000094.2435:06676
06677:-00037:+00042:-00020:000094.2435:06677
06678:-00039:+00041:-00022:000094.2435:06678
06679:-00018:+00043:-00021:000094.2435:06679
06680:-00035:+00045:-00020:000094.2435:06680
06681:-00033:+00042:-00011:000094.2435:06681
06682:-00036:+00062:-00020:000094.2435:06682
06683:-00016:+00062:-00001:000094.2435:06683
06684:-00012:+00045:-00031:000094.2435:06684
06685:-00014:+00063:-00021:000094.2435:06685
06686:-00037:+00042:-00011:000094.2435:06686
06687:-00027:+00040:-00026:000094.2435:06687
06688:-00021:+00041:-00012:000094.2435:06688
06689:-00003:+00042:+00000:000094.2435:06689
06690:-00036:+00051:-00001:000094.2435:06690
06691:-00024:+00040:-00014:000094.2435:06691
06692:-00009:+00045:-00012:000094.2435:06692
06693:-00007:+00043:-00025:000094.2435:06693
06694:-00021:+00046:-00011:000094.2435:06694
06695:+00000:+00065:-00020:000094.2435:06695
06696:-00025:+00044:-00028:000094.2435:06696
06697:-00016:+00046:-00016:000094.2435:06697
06698:+00000:+00064:+00018:000094.2435:06698
06699:+00005:+00049:-00024:000094.2435:06699
06700:+00018:+00042:-00022:000094.2435:06700
06701:+00018:+00043:-00023:000094.2435:06701
06702:-00008:+00043:+00001:000094.2435:06702
06703:+00016:+00040:-00017:000094.2435:06703
06704:+00013:+00052:-00021:000094.2435:06704
06705:+00016:+00042:+00003:000094.2435:06705
06706:-00004:+00053:-00017:000094.2435:06706
06707:+00023:+00045:+00000:000094.2435:06707
06708:+00021:+00042:+00004:000094.2435:06708
06709:+00017:+00052:-00003:000094.2435:06709
06710:+00008:+00044:-00019:000094.2435:06710
06711:+00010:+00065:-00002:000094.2435:06711
06712:+00011:+00040:-00026:000094.2435:06712
06713:+00024:+00049:-00007:000094.2435:06713
06714:+00038:+00046:-00002:000094.2435:06714
06715:+00030:+00052:-00005:000094.2435:06715
06716:+00029:+00039:-00025:000094.2435:06716
06717:+00019:+00052:-00009:000094.2435:06717
06718:+00030:+00061:-00009:000094.2435:06718
06719:+00033:+00042:+00002:000094.2435:06719
06720:+00047:+00041:+00016:000094.2435:06720
06721:-00008:+00047:-00015:000094.2435:06721
06722:+00014:+00057:-00009:000094.2435:06722
06723:+00028:+00028:-00009:000094.2435:06723
06724:+00029:+00043:-00015:000094.2435:06724
06725:-00008:+00043:-00020:000094.2435:06725
06726:+00011:+00066:-00006:000094.2435:06726
06727:+00033:+00045:-00006:000094.2435:06727
06728:+00013:+00042:-00009:000094.2435:06728
06729:-00003:+00042:-00025:000094.2435:06729
06730:-00020:+00042:+00003:000094.2435:06730
06731:-00008:+00040:+00000:000094.2435:06731
06732:-00007:+00044:-00002:000094.2435:06732
06733:-00007:+00042:-00002:000094.2435:06733
06734:-00022:+00053:-00018:000094.2435:06734
06735:+00000:+00044:+00004:000094.2435:06735
06736:-00012:+00052:-00021:000094.2435:06736
06737:-00028:+00048:-00021:000094.2435:06737
06738:-00020:+00039:-00009:000094.2435:06738
06739:-00002:+00042:+00000:000094.2435:06739
06740:-00020:+00039:-00010:000094.2435:06740
06741:-00020:+00040:-00010:000094.2435:06741
06742:+00016:+00043:-00002:000094.2435:06742
06743:-00011:+00043:-00020:000094.2435:06743
06744:+00001:+00045:-00008:000094.2435:06744
06745:-00025:+00044:-00011:000094.2435:06745
06746:-00026:+00042:-00018:000094.2435:06746
06747:+00003:+00039:-00020:000094.2435:06747
06748:-00014:+00067:+00004:000094.2435:06748
06749:-00025:+00043:-00017:000094.2435:06749
06750:+00003:+00040:+00002:000094.2435:06750
06751:-00021:+00039:+00001:000094.2435:06751
06752:-00015:+00040:-00003:000094.2435:06752
06753:-00020:+00042:-00024:000094.2435:06753
06754:+00001:+00063:-00001:000094.2435:06754
06755:-00002:+00041:-00020:000094.2435:06755
06756:-00023:+00039:-00023:000094.2435:06756
06757:-00011:+00051:-00010:000094.2435:06757
06758:-00008:+00038:+00004:000094.2435:06758
06759:-00011:+00039:-00026:000094.2435:06759
06760:-00005:+00061:-00020:000094.2435:06760
06761:-00017:+00038:-00001:000094.2435:06761
06762:-00023:+00045:-00019:000094.2435:06762
06763:-00008:+00042:-00006:000094.2435:06763
06764:-00020:+00041:-00023:000094.2435:06764
06765:-00033:+00061:-00024:000094.2435:06765
06766:-00025:+00051:-00025:000094.2435:06766
06767:-00009:+00044:-00003:000094.2435:06767
06768:-00008:+00038:-00031:000094.2435:06768
06769:-00004:+00052:-00021:000094.2435:06769
06770:+00003:+00051:-00040:000094.2435:06770
06771:-00024:+00057:-00024:000094.2435:06771
06772:+00001:+00052:-00006:000094.2435:06772
06773:-00041:+00045:-00012:000094.2435:06773
06774:-00002:+00052:+00014:000094.2435:06774
06775:+00017:+00064:-00023:000094.2435:06775
06776:+00009:+00054:+00014:000094.2435:06776
06777:+00001:+00052:-00006:000094.2435:06777
06778:-00007:+00055:-00038:000094.2435:06778
06779:+00030:+00065:-00007:000094.2435:06779
06780:+00015:+00045:-00020:000094.2435:06780
06781:-00009:+00066:+00000:000094.2435:06781
06782:+00019:+00043:+00009:000094.2435:06782
06783:+00018:+00062:-00001:000094.2435:06783
06784:-00002:+00044:-00010:000094.2435:06784
06785:-00011:+00064:+00005:000094.2435:06785
06786:+00006:+00066:-00010:000094.2435:06786
06787:+00018:+00044:-00011:000094.2435:06787
06788:+00003:+00062:-00005:000094.2435:06788
06789:-00008:+00069:-00010:000094.2435:06789
06790:+00013:+00067:-00014:000172.8816:06790
06791:+00011:+00057:-00020:000172.8816:06791
06792:+00017:+00065:-00006:000172.8816:06792
06793:+00003:+00053:+00004:000172.8816:06793
06794:+00016:+00068:-00001:000172.8816:06794
06795:+00004:+00066:-00007:000172.8816:06795
06796:-00006:+00057:-00020:000172.8816:06796
06797:+00003:+00040:-00012:000172.8816:06797
06798:+00015:+00060:-00020:000172.8816:06798
06799:-00002:+00040:-00006:000172.8816:06799
06800:-00002:+00065:-00035:000172.8816:06800
06801:-00011:+00062:+00008:000172.8816:06801
06802:+00002:+00044:-00025:000172.8816:06802
06803:-00001:+00045:-00003:000172.8816:06803
06804:-00001:+00046:+00001:000172.8816:06804
06805:-00025:+00063:-00012:000172.8816:06805
06806:+00000:+00053:-00035:000172.8816:06806
06807:+00000:+00062:-00013:000172.8816:06807
06808:-00020:+00042:-00020:000172.8816:06808
06809:-00053:+00042:-00028:000172.8816:06809
06810:-00015:+00044:-00019:000172.8816:06810
06811:-00021:+00039:-00025:000172.8816:06811
06812:-00013:+00049:-00011:000172.8816:06812
06813:-00013:+00039:-00016:000172.8816:06813
06814:-00016:+00042:-00024:000172.8816:06814
06815:-00015:+00051:-00026:000172.8816:06815
06816:-00018:+00040:-00013:000172.8816:06816
06817:-00018:+00041:-00038:000172.8816:06817
06818:-00017:+00062:-00016:000172.8816:06818
06819:-00025:+00046:-00021:000172.8816:06819
06820:-00019:+00042:-00025:000172.8816:06820
06821:-00033:+00050:-00024:000172.8816:06821
06822:-00027:+00052:-00022:000172.8816:06822
06823:-00022:+00040:+00000:000172.8816:06823
06824:-00029:+00040:-00013:000172.8816:06824
06825:-00042:+00050:-00025:000172.8816:06825
06826:-00015:+00065:-00019:000172.8816:06826
06827:-00038:+00053:-00002:000172.8816:06827
06828:-00041:+00053:-00007:000172.8816:06828
06829:-00037:+00053:-00002:000172.8816:06829
06830:-00016:+00052:-00003:000172.8816:06830
06831:-00036:+00038:+00000:000172.8816:06831
06832:-00003:+00052:-00005:000172.8816:06832
06833:-00001:+00039:+00001:000172.8816:06833
06834:-00014:+00049:-00019:000172.8816:06834
06835:-00025:+00046:+00003:000172.8816:06835
06836:+00003:+00040:+00005:000172.8816:06836
06837:-00026:+00026:-00018:000172.8816:06837
06838:-00035:+00068:-00021:000172.8816:06838
06839:-00016:+00051:+00012:000172.8816:06839
06840:-00009:+00062:-00003:000172.8816:06840
06841:-00026:+00062:-00009:000172.8816:06841
06842:-00021:+00041:+00011:000172.8816:06842
06843:-00010:+00046:-00012:000172.8816:06843
06844:+00019:+00051:-00008:000172.8816:06844
06845:+00016:+00043:-00021:000172.8816:06845
06846:-00003:+00039:-00009:000172.8816:06846
06847:-00006:+00042:-00006:000172.8816:06847
06848:-00006:+00043:+00000:000172.8816:06848
06849:+00016:+00044:+00003:000172.8816:06849
06850:-00004:+00045:-00021:000172.8816:06850
06851:+00016:+00052:-00001:000172.8816:06851
06852:+00013:+00041:-00022:000172.8816:06852
06853:+00014:+00042:-00025:000172.8816:06853
06854:+00016:+00044:-00003:000172.8816:06854
06855:+00008:+00063:+00002:000172.8816:06855
06856:+00006:+00052:-00018:000172.8816:06856
06857:+00007:+00042:-00019:000172.8816:06857
06858:+00013:+00052:-00012:000172.8816:06858
06859:+00016:+00044:-00020:000172.8816:06859
06860:+00019:+00047:-00021:000172.8816:06860
06861:+00004:+00064:-00037:000172.8816:06861
06862:+00012:+00025:-00005:000172.8816:06862
06863:+00014:+00061:-00005:000172.8816:06863
06864:+00014:+00045:-00021:000172.8816:06864
06865:+00019:+00064:-00023:000172.8816:06865
06866:+00013:+00047:-00024:000172.8816:06866
06867:+00002:+00044:+00004:000172.8816:06867
06868:+00003:+00051:-00023:000172.8816:06868
06869:+00012:+00045:-00025:000172.8816:06869
06870:-00009:+00044:-00007:000172.8816:06870
06871:+00002:+00038:-00023:000172.8816:06871
06872:-00022:+00040:+00004:000172.8816:06872
06873:-00003:+00044:+00001:000172.8816:06873
06874:-00004:+00053:-00025:000172.8816:06874
06875:-00023:+00053:+00005:000172.8816:06875
06876:-00012:+00065:-00001:000172.8816:06876
06877:+00001:+00042:-00019:000172.8816:06877
06878:-00012:+00066:-00001:000172.8816:06878
06879:-00017:+00041:+00002:000172.8816:06879
06880:-00026:+00040:-00009:000172.8816:06880
06881:+00003:+00040:-00021:000172.8816:06881
06882:-00003:+00039:-00010:000172.8816:06882
06883:-00017:+00044:+00002:000172.8816:06883
06884:-00040:+00043:-00022:000172.8816:06884
06885:-00011:+00041:+00014:000172.8816:06885
06886:-00020:+00046:-00022:000172.8816:06886
06887:-00016:+00051:-00001:000172.8816:06887
06888:+00003:+00041:+00003:000172.8816:06888
06889:+00016:+00045:+00000:000172.8816:06889
06890:+00014:+00063:-00024:000172.8816:06890
06891:-00035:+00044:-00021:000172.8816:06891
06892:-00001:+00063:-00001:000172.8816:06892
06893:-00004:+00042:-00008:000172.8816:06893
06894:+00016:+00040:-00017:000172.8816:06894
06895:-00025:+00062:-00023:000172.8816:06895
06896:-00032:+00043:-00012:000172.8816:06896
06897:+00017:+00066:+00001:000186.4866:06897
06898:+00028:+00065:-00020:000186.4866:06898
06899:-00021:+00063:-00014:000186.4866:06899
06900:-00013:+00040:-00013:000186.4866:06900
06901:-00009:+00055:-00012:000186.4866:06901
06902:+00009:+00067:-00018:000186.4866:06902
06903:-00011:+00045:-00013:000186.4866:06903
06904:-00011:+00069:-00006:000186.4866:06904
06905:-00010:+00041:-00025:000186.4866:06905
06906:+00001:+00044:+00001:000186.4866:06906
06907:+00012:+00064:-00002:000186.4866:06907
06908:+00017:+00043:+00001:000186.4866:06908
06909:+00012:+00064:-00037:000186.4866:06909
06910:+00000:+00054:-00022:000186.4866:06910
06911:+00012:+00062:+00015:000186.4866:06911
06912:-00010:+00068:-00020:000186.4866:06912
06913:-00006:+00062:-00012:000186.4866:06913
06914:+00013:+00067:+00000:000186.4866:06914
06915:+00014:+00056:-00019:000186.4866:06915
06916:-00003:+00065:-00021:000186.4866:06916
06917:+00000:+00062:-00020:000186.4866:06917
06918:+00016:+00045:+00003:000186.4866:06918
06919:+00018:+00046:+00002:000186.4866:06919
06920:-00010:+00059:-00024:000186.4866:06920
06921:-00001:+00041:-00010:000186.4866:06921
06922:-00021:+00060:-00016:000186.4866:06922
06923:+00002:+00038:+00017:000186.4866:06923
06924:-00026:+00066:+00004:000186.4866:06924
06925:-00015:+00044:-00024:000186.4866:06925
06926:-00001:+00063:-00019:000186.4866:06926
06927:-00012:+00054:-00009:000186.4866:06927
06928:-00015:+00043:-00014:000186.4866:06928
06929:-00021:+00062:-00010:000186.4866:06929
06930:-00024:+00045:-00012:000186.4866:06930
06931:-00036:+00062:-00022:000186.4866:06931
06932:-00002:+00065:+00004:000186.4866:06932
06933:-00010:+00043:-00001:000186.4866:06933
06934:+00002:+00040:-00020:000186.4866:06934
06935:-00012:+00042:-00003:000186.4866:06935
06936:-00008:+00041:-00020:000186.4866:06936
06937:-00005:+00046:-00034:000186.4866:06937
06938:-00011:+00043:+00002:000186.4866:06938
06939:+00018:+00064:+00004:000186.4866:06939
06940:-00005:+00043:-00020:000186.4866:06940
06941:+00003:+00040:-00017:000186.4866:06941
06942:-00020:+00042:+00000:000186.4866:06942
06943:+00001:+00044:-00024:000186.4866:06943
06944:-00020:+00041:-00019:000186.4866:06944
06945:+00014:+00043:-00022:000186.4866:06945
06946:-00015:+00052:-00012:000186.4866:06946
06947:-00018:+00052:-00038:000186.4866:06947
06948:-00022:+00043:-00021:000186.4866:06948
06949:+00003:+00042:-00023:000186.4866:06949
06950:-00003:+00041:-00029:000186.4866:06950
06951:-00013:+00051:-00022:000186.4866:06951
06952:-00026:+00045:-00021:000186.4866:06952
06953:-00012:+00050:-00022:000186.4866:06953
06954:-00007:+00040:-00019:000186.4866:06954
06955:-00011:+00039:-00012:000186.4866:06955
06956:-00027:+00043:-00041:000186.4866:06956
06957:-00002:+00041:-00020:000186.4866:06957
06958:+00016:+00063:-00002:000186.4866:06958
06959:+00000:+00039:-00023:000186.4866:06959
06960:-00002:+00042:-00001:000186.4866:06960
06961:-00001:+00043:-00006:000186.4866:06961
06962:-00009:+00047:-00019:000186.4866:06962
06963:-00022:+00042:-00012:000186.4866:06963
06964:+00003:+00053:-00007:000186.4866:06964
06965:+00002:+00066:-00015:000186.4866:06965
06966:-00001:+00053:-00022:000186.4866:06966
06967:-00020:+00045:+00004:000186.4866:06967
06968:-00003:+00039:+00003:000186.4866:06968
06969:-00002:+00051:-00027:000186.4866:06969
06970:-00011:+00045:-00004:000186.4866:06970
06971:-00007:+00047:-00010:000186.4866:06971
06972:-00010:+00028:-00010:000186.4866:06972
06973:-00021:+00052:+00001:000186.4866:06973
06974:-00022:+00052:+00001:000186.4866:06974
06975:-00004:+00048:-00037:000186.4866:06975
06976:+00012:+00063:-00001:000186.4866:06976
06977:-00004:+00043:-00020:000186.4866:06977
06978:-00024:+00041:-00019:000186.4866:06978
06979:-00002:+00042:+00000:000186.4866:06979
06980:+00015:+00058:+00002:000186.4866:06980
06981:-00009:+00048:+00004:000186.4866:06981
06982:-00011:+00053:-00026:000186.4866:06982
06983:-00004:+00039:+00016:000186.4866:06983
06984:+00004:+00065:-00019:000186.4866:06984
06985:-00005:+00043:-00001:000186.4866:06985
06986:-00006:+00039:-00022:000186.4866:06986
06987:-00021:+00065:-00036:000186.4866:06987
06988:-00024:+00049:-00019:000186.4866:06988
06989:-00003:+00057:+00000:000186.4866:06989
06990:-00011:+00042:-00023:000186.4866:06990
06991:-00011:+00041:-00012:000186.4866:06991
06992:-00003:+00041:-00003:000186.4866:06992
06993:-00025:+00051:-00012:000186.4866:06993
06994:-00025:+00050:-00011:000186.4866:06994
06995:-00021:+00040:-00014:000186.4866:06995
06996:-00022:+00044:-00012:000186.4866:06996
06997:-00023:+00039:-00031:000186.4866:06997
06998:-00025:+00039:+00000:000186.4866:06998
06999:-00024:+00044:-00002:000186.4866:06999
07000:-00019:+00049:-00020:000186.4866:07000
07001:+00003:+00040:-00002:000186.4866:07001
07002:-00002:+00042:-00020:000191.1053:07002
07003:-00003:+00043:-00024:000191.1053:07003
07004:-00021:+00041:-00020:000191.1053:07004
07005:+00000:+00067:-00003:000191.1053:07005
07006:-00003:+00063:-00002:000191.1053:07006
07007:+00003:+00063:-00002:000191.1053:07007
07008:-00021:+00045:-00002:000191.1053:07008
07009:-00023:+00039:-00001:000191.1053:07009
07010:+00001:+00065:+00000:000191.1053:07010
07011:-00021:+00061:+00001:000191.1053:07011
07012:-00025:+00045:-00027:000191.1053:07012
07013:-00011:+00067:-00001:000191.1053:07013
07014:+00001:+00061:+00004:000191.1053:07014
07015:-00017:+00040:-00024:000191.1053:07015
07016:-00020:+00067:-00003:000191.1053:07016
07017:+00004:+00042:+00013:000191.1053:07017
07018:-00008:+00055:-00018:000191.1053:07018
07019:-00026:+00051:-00009:000191.1053:07019
07020:-00026:+00066:-00014:000191.1053:07020
07021:-00023:+00039:-00007:000191.1053:07021
07022:-00005:+00045:-00019:000191.1053:07022
07023:+00019:+00066:-00022:000191.1053:07023
07024:-00013:+00065:-00009:000191.1053:07024
07025:-00025:+00061:-00038:000191.1053:07025
07026:-00008:+00055:-00006:000191.1053:07026
07027:-00005:+00055:-00024:000191.1053:07027
07028:-00020:+00064:+00003:000191.1053:07028
07029:-00005:+00046:-00022:000191.1053:07029
07030:-00008:+00043:-00026:000191.1053:07030
07031:+00003:+00045:-00016:000191.1053:07031
07032:-00010:+00044:-00023:000191.1053:07032
07033:-00020:+00056:-00003:000191.1053:07033
07034:-00020:+00054:-00037:000191.1053:07034
07035:+00015:+00054:-00010:000191.1053:07035
07036:+00016:+00059:+00000:000191.1053:07036
07037:-00026:+00044:-00036:000191.1053:07037
07038:-00006:+00059:+00007:000191.1053:07038
07039:+00010:+00042:-00034:000191.1053:07039
07040:-00004:+00061:-00086:000191.1053:07040
07041:-00004:+00040:+00030:000191.1053:07041
07042:+00014:+00043:+00002:000191.1053:07042
07043:-00024:+00055:-00034:000191.1053:07043
07044:-00015:+00062:-00002:000191.1053:07044
07045:-00015:+00058:-00024:000191.1053:07045
07046:-00006:+00053:-00010:000191.1053:07046
07047:-00010:+00061:-00012:000191.1053:07047
07048:-00021:+00062:-00010:000191.1053:07048
07049:-00005:+00043:-00005:000191.1053:07049
07050:+00017:+00043:-00023:000191.1053:07050
07051:-00010:+00062:-00009:000191.1053:07051
07052:-00024:+00064:-00002:000191.1053:07052
07053:-00006:+00061:-00028:000191.1053:07053
07054:+00018:+00054:-00001:000191.1053:07054
07055:-00001:+00041:-00020:000191.1053:07055
07056:-00017:+00051:+00001:000191.1053:07056
07057:+00004:+00062:+00002:000191.1053:07057
07058:+00013:+00062:+00000:000191.1053:07058
07059:-00021:+00040:-00013:000191.1053:07059
07060:-00009:+00039:-00024:000191.1053:07060
07061:+00016:+00042:-00019:000191.1053:07061
07062:-00023:+00042:-00025:000191.1053:07062
07063:-00024:+00045:+00000:000191.1053:07063
07064:+00013:+00068:-00002:000191.1053:07064
07065:-00022:+00043:-00003:000191.1053:07065
07066:-00013:+00045:+00003:000191.1053:07066
07067:+00014:+00043:+00018:000191.1053:07067
07068:+00019:+00028:-00036:000191.1053:07068
07069:+00015:+00039:-00009:000191.1053:07069
07070:+00001:+00048:-00023:000191.1053:07070
07071:-00008:+00045:-00011:000191.1053:07071
07072:+00005:+00057:-00003:000191.1053:07072
07073:+00014:+00068:-00038:000191.1053:07073
07074:-00025:+00069:-00010:000191.1053:07074
07075:+00015:+00032:-00004:000191.1053:07075
07076:+00005:+00078:-00039:000191.1053:07076
07077:-00024:+00042:-00004:000191.1053:07077
07078:-00022:+00052:-00038:000191.1053:07078
07079:+00018:+00053:-00024:000191.1053:07079
07080:+00018:+00052:+00001:000191.1053:07080
07081:+00001:+00062:-00028:000191.1053:07081
07082:-00021:+00040:+00000:000191.1053:07082
07083:+00017:+00042:-00023:000191.1053:07083
07084:+00002:+00050:-00020:000191.1053:07084
07085:-00005:+00042:-00014:000191.1053:07085
07086:+00002:+00063:-00014:000191.1053:07086
07087:+00003:+00051:-00013:000191.1053:07087
07088:+00002:+00062:-00011:000191.1053:07088
07089:-00004:+00038:+00001:000191.1053:07089
07090:-00013:+00043:-00038:000191.1053:07090
07091:-00011:+00046:-00006:000191.1053:07091
07092:+00018:+00040:-00009:000223.8941:07092
07093:-00004:+00051:-00038:000223.8941:07093
07094:+00002:+00051:-00002:000223.8941:07094
07095:-00022:+00067:-00001:000223.8941:07095
07096:-00020:+00010:-00046:000223.8941:07096
07097:+00007:+00039:-00028:000223.8941:07097
07098:+00013:+00066:-00013:000223.8941:07098
07099:-00028:+00057:-00038:000223.8941:07099
07100:-00020:+00047:+00000:000223.8941:07100
07101:-00025:+00062:-00014:000223.8941:07101
07102:-00013:+00039:-00011:000223.8941:07102
07103:-00012:+00066:-00004:000223.8941:07103
07104:-00010:+00053:-00001:000223.8941:07104
07105:-00008:+00042:-00009:000223.8941:07105
07106:-00026:+00041:-00012:000223.8941:07106
07107:-00003:+00042:-00015:000223.8941:07107
07108:-00023:+00065:+00003:000223.8941:07108
07109:-00020:+00065:-00021:000223.8941:07109
07110:-00010:+00066:+00017:000223.8941:07110
07111:-00021:+00061:-00002:000223.8941:07111
07112:-00013:+00041:-00005:000223.8941:07112
07113:+00013:+00063:-00004:000223.8941:07113
07114:-00007:+00043:-00001:000223.8941:07114
07115:-00009:+00038:-00013:000223.8941:07115
07116:-00020:+00042:-00009:000223.8941:07116
07117:-00026:+00042:-00025:000223.8941:07117
07118:-00017:+00042:-00035:000223.8941:07118
07119:-00004:+00061:-00023:000223.8941:07119
07120:-00019:+00045:+00000:000223.8941:07120
07121:-00023:+00065:-00013:000223.8941:07121
07122:-00021:+00040:+00001:000223.8941:07122
07123:+00000:+00043:-00016:000223.8941:07123
07124:-00025:+00042:-00031:000223.8941:07124
07125:-00023:+00068:+00003:000223.8941:07125
07126:+00001:+00076:-00005:000223.8941:07126
07127:+00012:+00061:-00019:000223.8941:07127
07128:-00021:+00034:-00006:000223.8941:07128
07129:-00026:+00046:+00047:000223.8941:07129
07130:-00018:+00061:-00051:000223.8941:07130
07131:-00006:+00025:-00009:000223.8941:07131
07132:-00008:+00066:+00014:000223.8941:07132
07133:-00012:+00049:-00025:000223.8941:07133
07134:-00021:+00041:-00003:000223.8941:07134
07135:-00010:+00065:-00037:000223.8941:07135
07136:-00024:+00042:-00004:000223.8941:07136
07137:-00012:+00045:-00023:000223.8941:07137
07138:-00020:+00066:+00003:000223.8941:07138
07139:-00009:+00053:-00024:000223.8941:07139
07140:-00013:+00048:+00002:000223.8941:07140
07141:-00018:+00068:-00038:000223.8941:07141
07142:-00035:+00045:-00006:000223.8941:07142
07143:+00000:+00056:-00038:000223.8941:07143
07144:+00002:+00043:-00008:000223.8941:07144
07145:-00008:+00054:+00002:000223.8941:07145
07146:-00004:+00043:-00041:000223.8941:07146
07147:-00010:+00055:+00007:000223.8941:07147
07148:-00014:+00034:+00031:000223.8941:07148
07149:-00027:+00059:-00116:000223.8941:07149
07150:-00009:+00035:+00047:000223.8941:07150
07151:-00025:+00077:-00023:000223.8941:07151
07152:-00024:+00052:-00021:000223.8941:07152
07153:-00003:+00056:+00041:000223.8941:07153
07154:-00001:+00044:-00048:000223.8941:07154
07155:+00001:+00057:+00049:000223.8941:07155
07156:-00022:+00060:+00007:000223.8941:07156
07157:+00002:+00051:-00019:000223.8941:07157
07158:-00003:+00061:+00015:000223.8941:07158
07159:-00010:+00040:-00031:000223.8941:07159
07160:-00002:+00041:-00004:000223.8941:07160
07161:-00020:+00028:+00003:000223.8941:07161
07162:-00011:+00080:-00026:000223.8941:07162
07163:-00005:+00045:+00028:000223.8941:07163
07164:-00019:+00065:-00037:000223.8941:07164
07165:+00014:+00059:+00005:000223.8941:07165
07166:-00002:+00063:-00002:000223.8941:07166
07167:-00039:+00041:-00028:000223.8941:07167
07168:+00016:+00066:+00009:000223.8941:07168
07169:+00006:+00045:-00026:000223.8941:07169
07170:+00005:+00038:-00040:000223.8941:07170
07171:-00035:+00038:-00014:000223.8941:07171
07172:-00035:+00042:-00037:000223.8941:07172
07173:+00011:+00067:+00000:000223.8941:07173
07174:+00046:+00043:-00030:000223.8941:07174
07175:+00002:+00068:-00022:000223.8941:07175
07176:-00014:+00060:+00015:000223.8941:07176
07177:+00016:+00071:-00016:000223.8941:07177
07178:+00044:+00040:+00034:000223.8941:07178
07179:-00040:+00063:-00041:000223.8941:07179
07180:-00026:+00045:-00040:000225.3826:07180
07181:+00034:+00041:+00019:000225.3826:07181
07182:+00015:+00048:-00029:000225.3826:07182
07183:-00035:+00045:+00014:000225.3826:07183
07184:-00011:+00065:+00000:000225.3826:07184
07185:+00007:+00063:+00014:000225.3826:07185
07186:-00009:+00039:-00004:000225.3826:07186
07187:-00019:+00045:-00036:000225.3826:07187
07188:+00002:+00066:+00014:000225.3826:07188
07189:-00007:+00053:-00026:000225.3826:07189
07190:+00000:+00045:+00004:000225.3826:07190
07191:-00006:+00042:-00004:000225.3826:07191
07192:+00015:+00046:-00052:000225.3826:07192
07193:+00001:+00052:-00009:000225.3826:07193
07194:-00037:+00065:+00032:000225.3826:07194
07195:+00003:+00039:-00024:000225.3826:07195
07196:+00012:+00051:-00001:000225.3826:07196
07197:+00000:+00055:+00002:000225.3826:07197
07198:-00005:+00068:-00017:000225.3826:07198
07199:+00013:+00058:+00013:000225.3826:07199
07200:+00007:+00039:+00002:000225.3826:07200
07201:-00003:+00038:-00037:000225.3826:07201
07202:+00001:+00050:+00032:000225.3826:07202
07203:+00012:+00042:+00002:000225.3826:07203
07204:+00007:+00042:-00008:000225.3826:07204
07205:-00026:+00064:-00009:000225.3826:07205
07206:-00019:+00050:-00023:000225.3826:07206
07207:-00024:+00039:-00010:000225.3826:07207
07208:-00011:+00043:-00034:000225.3826:07208
07209:-00003:+00045:-00010:000225.3826:07209
07210:-00023:+00045:+00000:000225.3826:07210
07211:-00022:+00040:-00041:000225.3826:07211
07212:-00002:+00065:-00010:000225.3826:07212
07213:-00012:+00040:-00023:000225.3826:07213
07214:-00001:+00052:+00004:000225.3826:07214
07215:+00014:+00048:-00020:000225.3826:07215
07216:-00003:+00053:+00000:000225.3826:07216
07217:-00021:+00038:-00002:000225.3826:07217
07218:-00011:+00062:+00001:000225.3826:07218
07219:+00000:+00044:-00003:000225.3826:07219
07220:-00013:+00063:+00004:000225.3826:07220
07221:-00008:+00055:+00002:000225.3826:07221
07222:+00017:+00040:-00010:000225.3826:07222
07223:+00002:+00043:-00013:000225.3826:07223
07224:+00000:+00051:-00013:000225.3826:07224
07225:+00020:+00041:-00009:000225.3826:07225
07226:+00001:+00038:-00012:000225.3826:07226
07227:-00036:+00051:-00010:000225.3826:07227
07228:+00014:+00067:-00035:000225.3826:07228
07229:-00025:+00044:-00055:000225.3826:07229
07230:-00052:+00023:+00008:000225.3826:07230
07231:-00037:+00067:-00043:000225.3826:07231
07232:+00035:+00052:-00002:000225.3826:07232
07233:-00020:+00043:-00024:000225.3826:07233
07234:-00018:+00041:-00011:000225.3826:07234
07235:-00023:+00052:+00035:000225.3826:07235
07236:+00012:+00061:-00066:000225.3826:07236
07237:+00016:+00045:-00019:000225.3826:07237
07238:-00021:+00044:+00020:000225.3826:07238
07239:-00014:+00052:-00038:000225.3826:07239
07240:-00026:+00063:-00005:000225.3826:07240
07241:+00002:+00050:-00014:000225.3826:07241
07242:-00001:+00023:+00003:000225.3826:07242
07243:-00020:+00070:-00003:000225.3826:07243
07244:-00013:+00050:+00013:000225.3826:07244
07245:+00004:+00044:-00003:000225.3826:07245
07246:+00006:+00045:-00011:000225.3826:07246
07247:-00012:+00045:-00005:000225.3826:07247
07248:-00030:+00061:-00020:000225.3826:07248
07249:-00001:+00045:-00018:000225.3826:07249
07250:-00007:+00040:-00010:000225.3826:07250
07251:-00013:+00062:-00024:000225.3826:07251
07252:-00021:+00062:+00014:000225.3826:07252
07253:+00004:+00040:-00025:000225.3826:07253
07254:-00003:+00059:-00029:000225.3826:07254
07255:+00012:+00042:+00005:000225.3826:07255
07256:+00019:+00080:-00011:000225.3826:07256
07257:-00020:+00049:+00022:000225.3826:07257
07258:-00022:+00069:-00030:000225.3826:07258
07259:+00016:+00044:-00034:000225.3826:07259
07260:+00002:+00069:+00008:000225.3826:07260
07261:-00036:+00039:-00030:000225.3826:07261
07262:+00001:+00041:+00004:000225.3826:07262
07263:-00024:+00039:-00002:000225.3826:07263
07264:-00026:+00051:-00050:000225.3826:07264
07265:+00000:+00064:-00009:000225.3826:07265
07266:-00003:+00040:-00016:000225.3826:07266
07267:-00004:+00043:-00021:000225.3826:07267
07268:-00001:+00045:-00021:000225.3826:07268
07269:-00020:+00064:+00004:000225.3826:07269
07270:-00023:+00039:-00009:000225.3826:07270
07271:+00002:+00041:-00011:000225.3826:07271
07272:+00012:+00062:-00009:000225.3826:07272
07273:-00001:+00044:+00003:000215.4864:07273
07274:+00003:+00062:-00003:000215.4864:07274
07275:+00016:+00041:-00019:000215.4864:07275
07276:-00019:+00064:-00017:000215.4864:07276
07277:-00022:+00039:+00003:000215.4864:07277
07278:-00011:+00045:+00007:000215.4864:07278
07279:+00015:+00041:-00001:000215.4864:07279
07280:+00012:+00053:-00014:000215.4864:07280
07281:+00001:+00048:-00039:000215.4864:07281
07282:-00029:+00052:-00028:000215.4864:07282
07283:-00027:+00051:-00055:000215.4864:07283
07284:+00017:+00042:+00015:000215.4864:07284
07285:+00000:+00050:-00020:000215.4864:07285
07286:-00012:+00046:+00047:000215.4864:07286
07287:+00016:+00076:-00018:000215.4864:07287
07288:+00028:+00054:-00020:000215.4864:07288
07289:-00002:+00039:+00019:000215.4864:07289
07290:-00003:+00054:-00042:000215.4864:07290
07291:+00015:+00040:+00021:000215.4864:07291
07292:-00005:+00076:-00015:000215.4864:07292
07293:-00025:+00062:-00022:000215.4864:07293
07294:-00037:+00056:-00031:000215.4864:07294
07295:-00017:+00040:-00002:000215.4864:07295
07296:+00000:+00107:-00003:000215.4864:07296
07297:+00056:+00026:+00020:000215.4864:07297
07298:+00015:+00061:-00031:000215.4864:07298
07299:-00085:+00014:-00071:000215.4864:07299
07300:-00062:+00035:-00003:000215.4864:07300
07301:+00057:+00074:-00020:000215.4864:07301
07302:+00037:+00052:-00005:000215.4864:07302
07303:-00074:+00080:-00036:000215.4864:07303
07304:-00056:+00069:+00016:000215.4864:07304
07305:+00027:+00057:-00007:000215.4864:07305
07306:+00030:+00082:+00005:000215.4864:07306
07307:+00007:+00035:+00030:000215.4864:07307
07308:-00036:+00027:-00011:000215.4864:07308
07309:-00017:+00051:-00035:000215.4864:07309
07310:-00006:+00040:+00015:000215.4864:07310
07311:+00010:+00040:-00011:000215.4864:07311
07312:-00001:+00030:+00004:000215.4864:07312
07313:-00036:+00033:-00067:000215.4864:07313
07314:+00076:+00119:+00015:000215.4864:07314
07315:+00104:+00046:-00005:000215.4864:07315
07316:-00021:+00036:-00100:000215.4864:07316
07317:-00048:+00045:+00016:000215.4864:07317
07318:-00036:+00028:-00070:000215.4864:07318
07319:-00012:+00065:-00042:000215.4864:07319
07320:-00045:+00050:+00005:000215.4864:07320
07321:-00055:+00040:-00032:000215.4864:07321
07322:+00043:+00026:+00008:000215.4864:07322
07323:+00030:+00041:-00039:000215.4864:07323
07324:+00014:+00030:-00028:000215.4864:07324
07325:+00015:+00062:+00015:000215.4864:07325
07326:+00017:+00057:-00011:000215.4864:07326
07327:+00024:+00046:-00003:000215.4864:07327
07328:-00024:+00043:-00024:000215.4864:07328
07329:-00040:+00042:+00000:000215.4864:07329
07330:-00014:+00041:+00014:000215.4864:07330
07331:-00038:+00067:-00026:000215.4864:07331
07332:-00047:+00051:-00025:000215.4864:07332
07333:-00050:+00055:-00015:000215.4864:07333
07334:-00012:+00024:+00017:000215.4864:07334
07335:+00004:+00041:-00006:000215.4864:07335
07336:-00055:+00029:-00037:000215.4864:07336
07337:-00043:+00027:+00016:000215.4864:07337
07338:+00029:+00049:-00001:000215.4864:07338
07339:+00005:+00051:+00018:000215.4864:07339
07340:-00009:+00063:-00017:000215.4864:07340
07341:-00011:+00065:-00024:000215.4864:07341
07342:-00008:+00066:-00006:000215.4864:07342
07343:-00056:+00042:-00019:000215.4864:07343
07344:-00066:+00066:+00001:000215.4864:07344
07345:-00046:+00067:-00019:000215.4864:07345
07346:-00001:+00041:-00022:000215.4864:07346
07347:+00012:+00067:+00003:000215.4864:07347
07348:+00004:+00065:-00003:000215.4864:07348
07349:+00006:+00045:-00007:000215.4864:07349
07350:+00031:+00062:+00000:000215.4864:07350
07351:+00005:+00039:-00020:000215.4864:07351
07352:-00002:+00041:-00022:000215.4864:07352
07353:-00020:+00068:+00003:000215.4864:07353
07354:+00000:+00068:-00026:000215.4864:07354
07355:-00018:+00061:-00023:000215.4864:07355
07356:-00018:+00054:-00009:000240.6825:07356
07357:-00005:+00064:+00015:000240.6825:07357
07358:+00029:+00044:-00009:000240.6825:07358
07359:+00015:+00039:-00023:000240.6825:07359
07360:-00019:+00054:+00002:000240.6825:07360
07361:+00027:+00041:-00001:000240.6825:07361
07362:+00004:+00041:-00007:000240.6825:07362
07363:+00001:+00041:-00041:000240.6825:07363
07364:-00013:+00039:+00003:000240.6825:07364
07365:-00024:+00052:-00015:000240.6825:07365
07366:-00024:+00039:-00017:000240.6825:07366
07367:-00024:+00043:-00002:000240.6825:07367
07368:-00014:+00062:-00021:000240.6825:07368
07369:-00005:+00038:-00020:000240.6825:07369
07370:+00012:+00053:-00002:000240.6825:07370
07371:+00012:+00052:-00019:000240.6825:07371
07372:+00001:+00038:+00005:000240.6825:07372
07373:-00005:+00041:+00002:000240.6825:07373
07374:+00001:+00044:+00001:000240.6825:07374
07375:-00023:+00040:+00003:000240.6825:07375
07376:-00012:+00053:-00012:000240.6825:07376
07377:-00007:+00038:+00003:000240.6825:07377
07378:-00011:+00047:+00000:000240.6825:07378
07379:-00014:+00052:-00017:000240.6825:07379
07380:-00024:+00043:+00001:000240.6825:07380
07381:+00003:+00062:-00022:000240.6825:07381
07382:-00018:+00038:-00015:000240.6825:07382
07383:-00014:+00062:-00018:000240.6825:07383
07384:+00000:+00044:-00023:000240.6825:07384
07385:-00010:+00040:-00017:000240.6825:07385
07386:-00002:+00046:-00001:000240.6825:07386
07387:+00009:+00050:+00031:000240.6825:07387
07388:+00008:+00049:-00018:000240.6825:07388
07389:+00018:+00036:+00001:000240.6825:07389
07390:+00002:+00045:-00015:000240.6825:07390
07391:-00020:+00039:-00001:000240.6825:07391
07392:-00039:+00063:-00041:000240.6825:07392
07393:-00051:+00043:-00018:000240.6825:07393
07394:-00040:+00041:-00021:000240.6825:07394
07395:-00003:+00044:-00023:000240.6825:07395
07396:+00013:+00041:-00012:000240.6825:07396
07397:-00005:+00052:-00021:000240.6825:07397
07398:-00022:+00039:-00050:000240.6825:07398
07399:-00024:+00047:-00001:000240.6825:07399
07400:-00003:+00045:-00023:000240.6825:07400
07401:-00039:+00044:-00026:000240.6825:07401
07402:-00041:+00051:-00024:000240.6825:07402
07403:-00014:+00077:-00027:000240.6825:07403
07404:+00001:+00050:+00002:000240.6825:07404
07405:-00020:+00042:-00037:000240.6825:07405
07406:-00008:+00030:-00023:000240.6825:07406
07407:-00006:+00047:-00022:000240.6825:07407
07408:+00013:+00046:-00038:000240.6825:07408
07409:-00010:+00044:+00004:000240.6825:07409
07410:-00015:+00039:-00012:000240.6825:07410
07411:-00051:+00044:-00018:000240.6825:07411
07412:-00024:+00044:-00020:000240.6825:07412
07413:-00025:+00044:-00019:000240.6825:07413
07414:-00026:+00048:-00019:000240.6825:07414
07415:-00025:+00039:-00002:000240.6825:07415
07416:-00006:+00042:+00004:000240.6825:07416
07417:-00002:+00043:-00002:000240.6825:07417
07418:-00037:+00052:+00002:000240.6825:07418
07419:-00035:+00067:-00023:000240.6825:07419
07420:-00022:+00049:-00021:000240.6825:07420
07421:-00026:+00040:-00024:000240.6825:07421
07422:-00012:+00052:+00013:000240.6825:07422
07423:-00025:+00038:+00002:000240.6825:07423
07424:-00036:+00028:-00020:000240.6825:07424
07425:-00038:+00041:-00022:000240.6825:07425
07426:-00031:+00050:-00034:000240.6825:07426
07427:-00035:+00050:-00040:000240.6825:07427
07428:-00020:+00044:-00022:000240.6825:07428
07429:-00011:+00052:-00001:000240.6825:07429
07430:-00022:+00024:-00011:000240.6825:07430
07431:+00015:+00052:+00002:000240.6825:07431
07432:+00012:+00049:+00004:000240.6825:07432
07433:-00025:+00038:-00011:000258.1560:07433
07434:-00038:+00051:-00011:000258.1560:07434
07435:+00002:+00052:-00016:000258.1560:07435
07436:-00012:+00029:-00036:000258.1560:07436
07437:-00016:+00026:-00026:000258.1560:07437
07438:-00020:+00062:-00019:000258.1560:07438
07439:+00008:+00050:+00001:000258.1560:07439
07440:-00004:+00051:-00024:000258.1560:07440
07441:-00023:+00049:-00012:000258.1560:07441
07442:-00026:+00042:-00016:000258.1560:07442
07443:-00001:+00028:+00001:000258.1560:07443
07444:+00005:+00064:+00002:000258.1560:07444
07445:-00007:+00050:+00013:000258.1560:07445
07446:-00005:+00066:+00014:000258.1560:07446
07447:+00005:+00063:-00002:000258.1560:07447
07448:-00006:+00057:-00023:000258.1560:07448
07449:-00006:+00026:+00001:000258.1560:07449
07450:+00013:+00039:+00002:000258.1560:07450
07451:+00011:+00030:-00001:000258.1560:07451
07452:+00004:+00045:-00006:000258.1560:07452
07453:-00010:+00040:-00002:000258.1560:07453
07454:-00008:+00050:-00023:000258.1560:07454
07455:-00004:+00040:-00020:000258.1560:07455
07456:-00015:+00038:-00019:000258.1560:07456
07457:-00042:+00053:-00021:000258.1560:07457
07458:-00024:+00052:+00003:000258.1560:07458
07459:-00024:+00039:-00001:000258.1560:07459
07460:-00009:+00063:+00009:000258.1560:07460
07461:-00015:+00043:-00001:000258.1560:07461
07462:-00041:+00050:+00004:000258.1560:07462
07463:-00003:+00050:-00020:000258.1560:07463
07464:-00013:+00062:-00002:000258.1560:07464
07465:-00014:+00045:-00016:000258.1560:07465
07466:-00014:+00041:-00024:000258.1560:07466
07467:-00001:+00041:-00024:000258.1560:07467
07468:-00014:+00041:-00008:000258.1560:07468
07469:-00025:+00042:-00019:000258.1560:07469
07470:-00021:+00065:-00008:000258.1560:07470
07471:-00001:+00053:+00003:000258.1560:07471
07472:-00037:+00040:-00038:000258.1560:07472
07473:-00001:+00069:-00004:000258.1560:07473
07474:-00015:+00049:-00012:000258.1560:07474
07475:-00018:+00051:-00012:000258.1560:07475
07476:+00003:+00043:-00009:000258.1560:07476
07477:-00011:+00052:-00001:000258.1560:07477
07478:-00001:+00052:-00005:000258.1560:07478
07479:-00003:+00051:-00007:000258.1560:07479
07480:-00013:+00051:-00012:000258.1560:07480
07481:-00041:+00050:-00017:000258.1560:07481
07482:-00026:+00048:-00017:000258.1560:07482
07483:-00023:+00049:-00025:000258.1560:07483
07484:-00020:+00046:-00009:000258.1560:07484
07485:-00009:+00043:-00021:000258.1560:07485
07486:+00015:+00046:-00003:000258.1560:07486
07487:+00019:+00026:-00024:000258.1560:07487
07488:+00004:+00043:-00037:000258.1560:07488
07489:-00025:+00052:-00013:000258.1560:07489
07490:-00014:+00049:-00015:000258.1560:07490
07491:+00003:+00040:-00020:000258.1560:07491
07492:+00009:+00030:-00002:000258.1560:07492
07493:-00002:+00067:-00055:000258.1560:07493
07494:-00005:+00040:-00009:000258.1560:07494
07495:+00014:+00029:+00004:000258.1560:07495
07496:+00023:+00043:-00023:000258.1560:07496
07497:+00014:+00049:+00019:000258.1560:07497
07498:-00019:+00041:-00031:000258.1560:07498
07499:-00004:+00061:+00018:000258.1560:07499
07500:+00005:+00041:-00024:000258.1560:07500
07501:-00026:+00041:-00013:000258.1560:07501
07502:+00000:+00039:+00002:000258.1560:07502
07503:-00021:+00062:+00000:000258.1560:07503
07504:-00006:+00051:-00019:000258.1560:07504
07505:-00021:+00039:-00021:000258.1560:07505
07506:-00005:+00064:-00022:000258.1560:07506
07507:+00016:+00048:-00008:000258.1560:07507
07508:-00009:+00039:-00013:000258.1560:07508
07509:-00035:+00045:+00007:000258.1560:07509
07510:-00003:+00041:-00012:000261.5811:07510
07511:-00008:+00053:-00001:000261.5811:07511
07512:+00002:+00045:+00007:000261.5811:07512
07513:-00020:+00051:-00025:000261.5811:07513
07514:-00021:+00052:-00021:000261.5811:07514
07515:-00020:+00038:+00016:000261.5811:07515
07516:-00034:+00039:-00021:000261.5811:07516
07517:-00042:+00066:-00041:000261.5811:07517
07518:-00035:+00042:-00025:000261.5811:07518
07519:-00015:+00063:-00036:000261.5811:07519
07520:-00013:+00050:-00021:000261.5811:07520
07521:-00003:+00043:-00023:000261.5811:07521
07522:-00011:+00052:-00001:000261.5811:07522
07523:+00004:+00052:+00001:000261.5811:07523
07524:-00036:+00040:-00034:000261.5811:07524
07525:-00041:+00045:-00021:000261.5811:07525
07526:-00031:+00063:-00027:000261.5811:07526
07527:-00056:+00051:-00015:000261.5811:07527
07528:-00013:+00046:-00023:000261.5811:07528
07529:+00014:+00050:-00001:000261.5811:07529
07530:+00016:+00047:-00022:000261.5811:07530
07531:-00005:+00030:-00021:000261.5811:07531
07532:-00012:+00040:-00012:000261.5811:07532
07533:-00014:+00046:-00016:000261.5811:07533
07534:-00002:+00053:-00017:000261.5811:07534
07535:+00002:+00050:-00012:000261.5811:07535
07536:+00000:+00024:-00042:000261.5811:07536
07537:-00020:+00051:-00027:000261.5811:07537
07538:-00004:+00036:-00041:000261.5811:07538
07539:+00016:+00030:-00024:000261.5811:07539
07540:-00021:+00039:-00026:000261.5811:07540
07541:-00016:+00027:-00024:000261.5811:07541
07542:-00014:+00048:+00014:000261.5811:07542
07543:-00014:+00052:-00051:000261.5811:07543
07544:-00015:+00052:-00017:000261.5811:07544
07545:-00025:+00030:-00014:000261.5811:07545
07546:-00025:+00047:-00024:000261.5811:07546
07547:-00016:+00029:-00032:000261.5811:07547
07548:-00018:+00040:-00021:000261.5811:07548
07549:-00015:+00041:-00022:000261.5811:07549
07550:-00018:+00051:-00001:000261.5811:07550
07551:-00025:+00046:-00022:000261.5811:07551
07552:-00018:+00053:-00022:000261.5811:07552
07553:-00027:+00025:-00051:000261.5811:07553
07554:-00030:+00049:-00024:000261.5811:07554
07555:-00032:+00050:-00011:000261.5811:07555
07556:-00017:+00038:-00015:000261.5811:07556
07557:-00015:+00039:-00002:000261.5811:07557
07558:-00034:+00046:-00021:000261.5811:07558
07559:-00050:+00047:-00002:000261.5811:07559
07560:-00052:+00048:-00012:000261.5811:07560
07561:-00034:+00050:+00014:000261.5811:07561
07562:-00031:+00030:-00016:000261.5811:07562
07563:-00035:+00039:-00014:000261.5811:07563
07564:-00012:+00037:-00001:000261.5811:07564
07565:-00028:+00042:-00017:000261.5811:07565
07566:-00042:+00052:-00038:000261.5811:07566
07567:+00000:+00039:+00017:000261.5811:07567
07568:-00020:+00040:-00021:000261.5811:07568
07569:-00041:+00053:-00023:000261.5811:07569
07570:-00042:+00039:-00037:000261.5811:07570
07571:-00041:+00050:-00013:000261.5811:07571
07572:-00029:+00041:-00037:000261.5811:07572
07573:-00014:+00052:-00013:000261.5811:07573
07574:-00009:+00051:+00001:000261.5811:07574
07575:-00006:+00051:-00026:000261.5811:07575
07576:+00018:+00042:-00008:000261.5811:07576
07577:+00018:+00053:+00031:000261.5811:07577
07578:-00006:+00040:-00002:000261.5811:07578
07579:-00007:+00040:-00022:000261.5811:07579
07580:+00016:+00051:-00008:000261.5811:07580
07581:-00026:+00028:-00024:000261.5811:07581
07582:-00022:+00014:+00018:000261.5811:07582
07583:+00030:+00050:-00022:000275.0477:07583
07584:+00054:+00040:+00019:000275.0477:07584
07585:+00022:+00040:-00018:000275.0477:07585
07586:-00038:+00042:+00000:000275.0477:07586
07587:-00031:+00063:-00025:000275.0477:07587
07588:-00006:+00028:-00025:000275.0477:07588
07589:+00027:+00041:-00006:000275.0477:07589
07590:+00009:+00047:-00002:000275.0477:07590
07591:-00001:+00052:-00014:000275.0477:07591
07592:+00004:+00041:-00021:000275.0477:07592
07593:-00005:+00041:-00010:000275.0477:07593
07594:-00009:+00041:-00004:000275.0477:07594
07595:-00008:+00052:-00010:000275.0477:07595
07596:+00015:+00063:+00016:000275.0477:07596
07597:+00012:+00048:+00002:000275.0477:07597
07598:-00008:+00028:+00002:000275.0477:07598
07599:+00018:+00038:-00008:000275.0477:07599
07600:+00002:+00051:+00000:000275.0477:07600
07601:-00011:+00041:-00026:000275.0477:07601
07602:+00007:+00027:+00016:000275.0477:07602
07603:+00017:+00043:-00020:000275.0477:07603
07604:+00003:+00044:+00001:000275.0477:07604
07605:-00004:+00063:+00004:000275.0477:07605
07606:-00004:+00026:-00003:000275.0477:07606
07607:-00005:+00047:+00002:000275.0477:07607
07608:+00002:+00050:-00002:000275.0477:07608
07609:+00006:+00027:+00013:000275.0477:07609
07610:+00009:+00043:+00000:000275.0477:07610
07611:+00015:+00049:-00020:000275.0477:07611
07612:+00018:+00062:-00010:000275.0477:07612
07613:+00010:+00049:-00020:000275.0477:07613
07614:+00018:+00042:-00034:000275.0477:07614
07615:+00017:+00052:-00019:000275.0477:07615
07616:+00004:+00042:-00015:000275.0477:07616
07617:-00012:+00047:-00022:000275.0477:07617
07618:-00008:+00038:-00020:000275.0477:07618
07619:+00018:+00046:-00002:000275.0477:07619
07620:+00016:+00053:-00019:000275.0477:07620
07621:+00016:+00029:-00023:000275.0477:07621
07622:+00009:+00049:-00015:000275.0477:07622
07623:-00006:+00049:-00023:000275.0477:07623
07624:-00004:+00052:-00013:000275.0477:07624
07625:+00002:+00045:+00002:000275.0477:07625
07626:-00008:+00028:-00021:000275.0477:07626
07627:-00016:+00039:-00027:000275.0477:07627
07628:-00013:+00038:+00002:000275.0477:07628
07629:+00003:+00063:-00023:000275.0477:07629
07630:+00007:+00040:-00019:000275.0477:07630
07631:-00006:+00041:-00005:000275.0477:07631
07632:-00020:+00061:+00003:000275.0477:07632
07633:-00021:+00045:-00026:000275.0477:07633
07634:+00002:+00049:-00025:000275.0477:07634
07635:-00012:+00039:-00024:000275.0477:07635
07636:-00039:+00052:-00010:000275.0477:07636
07637:-00024:+00050:-00006:000275.0477:07637
07638:-00024:+00063:+00004:000275.0477:07638
07639:-00013:+00045:+00001:000275.0477:07639
07640:-00038:+00066:-00010:000275.0477:07640
07641:-00022:+00045:-00007:000275.0477:07641
07642:-00003:+00042:-00008:000275.0477:07642
07643:-00023:+00041:-00012:000275.0477:07643
07644:-00013:+00062:-00011:000275.0477:07644
07645:-00017:+00051:-00012:000275.0477:07645
07646:-00017:+00039:-00019:000275.0477:07646
07647:-00020:+00053:-00018:000275.0477:07647
07648:-00018:+00038:-00024:000275.0477:07648
07649:-00024:+00042:-00026:000275.0477:07649
07650:-00026:+00042:+00003:000275.0477:07650
07651:-00035:+00038:+00002:000275.0477:07651
07652:-00029:+00035:+00002:000275.0477:07652
07653:-00023:+00042:-00025:000275.0477:07653
07654:-00033:+00028:-00011:000275.0477:07654
07655:-00037:+00025:-00011:000275.0477:07655
07656:+00014:+00047:-00019:000275.0477:07656
07657:+00006:+00047:-00001:000275.0477:07657
07658:-00020:+00040:-00036:000275.0477:07658
07659:-00004:+00048:-00014:000275.0477:07659
07660:+00032:+00030:-00020:000275.0477:07660
07661:+00006:+00051:-00035:000275.0477:07661
07662:-00027:+00047:-00034:000275.0477:07662
07663:-00036:+00052:-00008:000249.4667:07663
07664:+00018:+00039:-00020:000249.4667:07664
07665:-00017:+00050:+00004:000249.4667:07665
07666:-00051:+00046:-00014:000249.4667:07666
07667:-00023:+00046:+00001:000249.4667:07667
07668:+00015:+00064:-00014:000249.4667:07668
07669:-00013:+00023:-00053:000249.4667:07669
07670:-00038:+00038:-00033:000249.4667:07670
07671:-00001:+00044:+00064:000249.4667:07671
07672:+00049:+00053:+00013:000249.4667:07672
07673:-00002:+00034:+00022:000249.4667:07673
07674:-00003:+00068:-00018:000249.4667:07674
07675:-00017:+00010:-00018:000249.4667:07675
07676:-00053:+00064:-00068:000249.4667:07676
07677:-00053:+00029:+00026:000249.4667:07677
07678:+00030:+00062:-00034:000249.4667:07678
07679:-00007:+00037:-00018:000249.4667:07679
07680:-00015:+00050:+00017:000249.4667:07680
07681:-00016:+00038:-00023:000249.4667:07681
07682:+00012:+00060:+00002:000249.4667:07682
07683:-00008:+00063:+00025:000249.4667:07683
07684:-00040:+00056:-00037:000249.4667:07684
07685:-00041:+00034:+00030:000249.4667:07685
07686:+00031:+00065:+00015:000249.4667:07686
07687:+00035:+00051:+00000:000249.4667:07687
07688:-00023:+00028:-00022:000249.4667:07688
07689:-00045:+00062:-00012:000249.4667:07689
07690:+00007:+00062:+00004:000249.4667:07690
07691:+00005:+00045:-00035:000249.4667:07691
07692:-00005:+00064:-00019:000249.4667:07692
07693:+00000:+00041:-00003:000249.4667:07693
07694:-00009:+00029:-00014:000249.4667:07694
07695:-00022:+00045:-00008:000249.4667:07695
07696:+00003:+00049:-00020:000249.4667:07696
07697:+00000:+00029:-00012:000249.4667:07697
07698:+00003:+00028:-00012:000249.4667:07698
07699:-00021:+00052:-00014:000249.4667:07699
07700:-00015:+00049:-00022:000249.4667:07700
07701:-00019:+00049:-00025:000249.4667:07701
07702:+00002:+00030:-00019:000249.4667:07702
07703:-00022:+00030:-00014:000249.4667:07703
07704:-00014:+00030:-00025:000249.4667:07704
07705:+00003:+00046:+00000:000249.4667:07705
07706:+00004:+00052:-00018:000249.4667:07706
07707:-00007:+00050:+00000:000249.4667:07707
07708:-00016:+00037:-00001:000249.4667:07708
07709:+00000:+00053:-00056:000249.4667:07709
07710:-00001:+00050:-00011:000249.4667:07710
07711:-00013:+00051:+00000:000249.4667:07711
07712:-00023:+00065:-00013:000249.4667:07712
07713:-00004:+00068:-00013:000249.4667:07713
07714:-00002:+00030:-00001:000249.4667:07714
07715:-00012:+00052:-00014:000249.4667:07715
07716:+00014:+00053:+00032:000249.4667:07716
07717:+00013:+00052:+00001:000249.4667:07717
07718:-00010:+00050:-00014:000249.4667:07718
07719:-00018:+00052:-00001:000249.4667:07719
07720:-00028:+00050:-00015:000249.4667:07720
07721:-00040:+00076:+00009:000249.4667:07721
07722:-00058:+00002:-00022:000249.4667:07722
07723:-00028:+00058:-00055:000249.4667:07723
07724:+00031:+00064:+00006:000249.4667:07724
07725:+00034:+00025:+00000:000249.4667:07725
07726:-00034:+00050:-00008:000249.4667:07726
07727:-00085:+00039:-00025:000249.4667:07727
07728:+00018:+00049:-00020:000249.4667:07728
07729:+00026:+00048:-00014:000249.4667:07729
07730:-00019:+00030:-00034:000249.4667:07730
07731:-00039:+00096:-00001:000249.4667:07731
07732:-00036:+00057:+00044:000249.4667:07732
07733:-00064:+00013:-00049:000249.4667:07733
07734:-00064:+00044:-00032:000249.4667:07734
07735:+00077:+00025:+00001:000249.4667:07735
07736:+00000:+00024:-00001:000249.4667:07736
07737:-00074:+00035:-00013:000249.4667:07737
07738:+00017:+00067:-00006:000249.4667:07738
07739:+00048:+00029:-00053:000249.4667:07739
07740:-00028:+00024:-00018:000249.4667:07740
07741:-00088:+00051:-00032:000249.4667:07741
07742:-00041:+00040:-00035:000249.4667:07742
07743:+00017:+00046:-00038:000249.4667:07743
07744:-00050:+00027:+00015:000249.4667:07744
07745:-00007:+00052:+00022:000249.4667:07745
07746:+00040:+00063:-00059:000249.4667:07746
07747:-00047:+00041:+00002:000249.4667:07747
07748:-00074:+00059:-00050:000249.4667:07748
07749:-00004:+00050:-00012:000249.4667:07749
07750:+00076:+00028:-00003:000249.4667:07750
07751:+00028:+00051:-00006:000249.4667:07751
07752:-00062:+00052:+00003:000249.4667:07752
07753:-00067:+00038:-00031:000249.4667:07753
07754:+00034:+00040:-00015:000219.9058:07754
07755:-00018:+00053:+00001:000219.9058:07755
07756:-00047:+00050:-00036:000219.9058:07756
07757:+00030:+00028:+00018:000219.9058:07757
07758:+00030:+00041:-00016:000219.9058:07758
07759:-00038:+00053:-00040:000219.9058:07759
07760:-00056:+00053:-00007:000219.9058:07760
07761:-00019:+00050:-00025:000219.9058:07761
07762:+00018:+00025:-00006:000219.9058:07762
07763:-00028:+00068:-00016:000219.9058:07763
07764:-00035:+00039:+00013:000219.9058:07764
07765:+00008:+00041:-00002:000219.9058:07765
07766:-00004:+00047:-00023:000219.9058:07766
07767:-00011:+00062:-00005:000219.9058:07767
07768:-00011:+00062:-00005:000219.9058:07768
07769:+00029:+00044:-00020:000219.9058:07769
07770:+00028:+00044:+00007:000219.9058:07770
07771:-00030:+00052:-00013:000219.9058:07771
07772:-00044:+00023:-00003:000219.9058:07772
07773:-00007:+00053:-00010:000219.9058:07773
07774:+00029:+00024:-00004:000219.9058:07774
07775:+00017:+00027:-00033:000219.9058:07775
07776:-00027:+00067:+00002:000219.9058:07776
07777:+00003:+00053:-00008:000219.9058:07777
07778:-00004:+00043:+00001:000219.9058:07778
07779:+00004:+00050:-00011:000219.9058:07779
07780:+00000:+00048:+00001:000219.9058:07780
07781:-00015:+00041:-00024:000219.9058:07781
07782:-00004:+00028:-00009:000219.9058:07782
07783:+00020:+00045:-00037:000219.9058:07783
07784:-00006:+00043:+00005:000219.9058:07784
07785:-00010:+00082:-00024:000219.9058:07785
07786:-00023:+00027:-00012:000219.9058:07786
07787:+00007:+00028:-00015:000219.9058:07787
07788:+00013:+00038:-00063:000219.9058:07788
07789:+00014:+00072:+00000:000219.9058:07789
07790:-00037:+00034:+00062:000219.9058:07790
07791:-00005:+00029:-00035:000219.9058:07791
07792:+00055:+00042:-00010:000219.9058:07792
07793:-00016:+00042:-00031:000219.9058:07793
07794:-00071:+00051:-00046:000219.9058:07794
07795:-00013:+00029:+00000:000219.9058:07795
07796:+00025:+00038:-00022:000219.9058:07796
07797:+00017:+00049:-00013:000219.9058:07797
07798:-00037:+00042:-00021:000219.9058:07798
07799:-00012:+00048:-00004:000219.9058:07799
07800:+00033:+00050:-00001:000219.9058:07800
07801:-00007:+00038:+00001:000219.9058:07801
07802:-00008:+00053:+00001:000219.9058:07802
07803:-00021:+00063:+00001:000219.9058:07803
07804:+00032:+00058:+00013:000219.9058:07804
07805:+00020:+00058:-00008:000219.9058:07805
07806:-00013:+00040:+00002:000219.9058:07806
07807:-00039:+00039:-00011:000219.9058:07807
07808:+00003:+00051:+00008:000219.9058:07808
07809:-00024:+00053:+00004:000219.9058:07809
07810:-00039:+00048:-00001:000219.9058:07810
07811:+00002:+00052:+00014:000219.9058:07811
07812:+00028:+00023:-00006:000219.9058:07812
07813:-00006:+00030:-00035:000219.9058:07813
07814:-00050:+00024:-00017:000219.9058:07814
07815:-00019:+00054:-00015:000219.9058:07815
07816:-00020:+00066:+00008:000219.9058:07816
07817:+00026:+00028:-00023:000219.9058:07817
07818:+00013:+00068:-00035:000219.9058:07818
07819:-00030:+00066:+00001:000219.9058:07819
07820:-00024:+00038:-00020:000219.9058:07820
07821:+00005:+00025:-00006:000219.9058:07821
07822:+00017:+00048:+00012:000219.9058:07822
07823:-00025:+00038:-00015:000219.9058:07823
07824:-00011:+00053:-00024:000219.9058:07824
07825:+00018:+00050:-00037:000219.9058:07825
07826:-00026:+00047:-00036:000219.9058:07826
07827:-00056:+00030:+00000:000219.9058:07827
07828:-00021:+00043:-00011:000219.9058:07828
07829:-00009:+00053:-00006:000219.9058:07829
07830:-00020:+00053:-00006:000219.9058:07830
07831:-00042:+00041:-00024:000219.9058:07831
07832:-00012:+00046:+00000:000219.9058:07832
07833:+00013:+00052:-00022:000219.9058:07833
07834:-00020:+00042:-00036:000219.9058:07834
07835:-00025:+00062:-00034:000219.9058:07835
07836:+00013:+00052:-00026:000219.9058:07836
07837:+00018:+00028:+00000:000219.9058:07837
07838:-00014:+00043:+00000:000219.9058:07838
07839:-00050:+00046:+00004:000219.9058:07839
07840:-00026:+00044:-00021:000231.6946:07840
07841:-00011:+00059:+00011:000231.6946:07841
07842:-00001:+00024:+00018:000231.6946:07842
07843:-00010:+00052:-00020:000231.6946:07843
07844:-00002:+00053:-00021:000231.6946:07844
07845:-00021:+00053:-00027:000231.6946:07845
07846:+00002:+00053:-00002:000231.6946:07846
07847:-00020:+00049:-00002:000231.6946:07847
07848:-00014:+00044:+00000:000231.6946:07848
07849:-00015:+00038:-00001:000231.6946:07849
07850:-00014:+00043:+00004:000231.6946:07850
07851:-00025:+00048:+00003:000231.6946:07851
07852:-00027:+00030:+00000:000231.6946:07852
07853:-00037:+00040:+00003:000231.6946:07853
07854:-00016:+00039:+00004:000231.6946:07854
07855:-00024:+00051:-00024:000231.6946:07855
07856:-00024:+00052:-00024:000231.6946:07856
07857:-00017:+00042:-00023:000231.6946:07857
07858:-00003:+00048:-00003:000231.6946:07858
07859:-00003:+00048:-00018:000231.6946:07859
07860:-00023:+00026:+00001:000231.6946:07860
07861:-00040:+00043:-00024:000231.6946:07861
07862:-00013:+00040:+00002:000231.6946:07862
07863:+00004:+00046:-00020:000231.6946:07863
07864:+00003:+00027:-00024:000231.6946:07864
07865:-00003:+00047:-00039:000231.6946:07865
07866:+00001:+00029:-00022:000231.6946:07866
07867:-00011:+00039:-00012:000231.6946:07867
07868:-00022:+00044:-00025:000231.6946:07868
07869:+00000:+00044:-00014:000231.6946:07869
07870:-00012:+00050:-00011:000231.6946:07870
07871:-00001:+00063:-00039:000231.6946:07871
07872:-00026:+00050:-00001:000231.6946:07872
07873:-00026:+00042:-00002:000231.6946:07873
07874:-00013:+00047:-00023:000231.6946:07874
07875:+00004:+00041:-00019:000231.6946:07875
07876:+00012:+00041:+00018:000231.6946:07876
07877:+00017:+00053:-00007:000231.6946:07877
07878:+00032:+00044:-00022:000231.6946:07878
07879:+00023:+00039:-00007:000231.6946:07879
07880:-00025:+00038:-00011:000231.6946:07880
07881:-00038:+00048:-00024:000231.6946:07881
07882:-00016:+00065:-00022:000231.6946:07882
07883:-00022:+00041:-00021:000231.6946:07883
07884:-00026:+00042:-00038:000231.6946:07884
07885:-00024:+00046:-00006:000231.6946:07885
07886:+00000:+00045:-00022:000231.6946:07886
07887:-00003:+00029:-00005:000231.6946:07887
07888:-00020:+00045:+00001:000231.6946:07888
07889:-00023:+00042:-00010:000231.6946:07889
07890:-00001:+00042:-00038:000231.6946:07890
07891:-00020:+00048:-00012:000231.6946:07891
07892:-00004:+00042:-00021:000231.6946:07892
07893:-00018:+00039:-00021:000231.6946:07893
07894:-00012:+00033:-00015:000231.6946:07894
07895:+00000:+00055:+00003:000231.6946:07895
07896:-00001:+00036:+00010:000231.6946:07896
07897:-00026:+00030:-00015:000231.6946:07897
07898:+00007:+00029:+00003:000231.6946:07898
07899:+00011:+00048:-00022:000231.6946:07899
07900:+00012:+00052:-00050:000231.6946:07900
07901:+00000:+00048:-00001:000231.6946:07901
07902:+00000:+00046:-00038:000231.6946:07902
07903:-00016:+00046:-00032:000231.6946:07903
07904:-00024:+00046:-00002:000231.6946:07904
07905:+00000:+00050:-00021:000231.6946:07905
07906:-00006:+00030:+00000:000231.6946:07906
07907:-00022:+00038:-00013:000231.6946:07907
07908:-00025:+00050:-00024:000231.6946:07908
07909:-00025:+00029:-00012:000231.6946:07909
07910:-00009:+00053:-00014:000231.6946:07910
07911:-00005:+00051:-00013:000231.6946:07911
07912:+00002:+00048:-00025:000231.6946:07912
07913:-00023:+00050:-00013:000231.6946:07913
07914:-00009:+00039:-00007:000231.6946:07914
07915:-00021:+00052:-00021:000231.6946:07915
07916:-00027:+00034:-00003:000231.6946:07916
07917:-00006:+00042:-00013:000231.6946:07917
07918:-00007:+00048:-00006:000231.6946:07918
07919:-00020:+00050:-00026:000231.6946:07919
07920:-00002:+00030:-00001:000231.6946:07920
07921:+00012:+00029:-00019:000231.6946:07921
07922:-00026:+00050:-00022:000231.6946:07922
07923:-00024:+00053:-00003:000231.6946:07923
07924:-00021:+00039:+00003:000231.6946:07924
07925:-00021:+00041:+00002:000231.6946:07925
07926:-00017:+00029:-00006:000231.6946:07926
07927:-00019:+00051:-00020:000231.6946:07927
07928:-00004:+00052:+00000:000231.6946:07928
07929:+00015:+00044:-00022:000231.6946:07929
07930:+00012:+00043:-00001:000231.6946:07930
07931:-00003:+00041:+00001:000231.6946:07931
07932:-00023:+00040:-00024:000231.6946:07932
07933:+00034:+00042:-00010:000231.6946:07933
07934:-00005:+00043:+00002:000231.6946:07934
07935:-00027:+00039:-00009:000231.6946:07935
07936:-00025:+00039:-00008:000208.2739:07936
07937:+00016:+00053:-00009:000208.2739:07937
07938:+00013:+00042:-00002:000208.2739:07938
07939:-00039:+00040:-00022:000208.2739:07939
07940:-00027:+00042:-00023:000208.2739:07940
07941:-00008:+00044:-00010:000208.2739:07941
07942:+00015:+00039:-00020:000208.2739:07942
07943:-00007:+00040:-00011:000208.2739:07943
07944:+00001:+00046:-00012:000208.2739:07944
07945:+00002:+00038:-00021:000208.2739:07945
07946:+00003:+00040:-00017:000208.2739:07946
07947:-00012:+00051:+00001:000208.2739:07947
07948:+00003:+00050:-00013:000208.2739:07948
07949:+00012:+00051:-00026:000208.2739:07949
07950:-00007:+00051:-00021:000208.2739:07950
07951:-00024:+00027:-00016:000208.2739:07951
07952:-00024:+00065:-00031:000208.2739:07952
07953:+00004:+00047:-00005:000208.2739:07953
07954:+00015:+00050:-00014:000208.2739:07954
07955:-00024:+00050:-00001:000208.2739:07955
07956:+00015:+00047:-00023:000208.2739:07956
07957:+00014:+00048:-00024:000208.2739:07957
07958:-00007:+00046:-00031:000208.2739:07958
07959:-00021:+00042:-00017:000208.2739:07959
07960:+00012:+00049:-00024:000208.2739:07960
07961:-00011:+00024:-00002:000208.2739:07961
07962:+00000:+00040:-00011:000208.2739:07962
07963:-00021:+00039:+00015:000208.2739:07963
07964:-00024:+00053:+00002:000208.2739:07964
07965:-00016:+00043:-00010:000208.2739:07965
07966:+00001:+00051:-00007:000208.2739:07966
07967:-00020:+00038:-00020:000208.2739:07967
07968:-00003:+00049:-00034:000208.2739:07968
07969:+00003:+00048:-00019:000208.2739:07969
07970:+00001:+00038:+00002:000208.2739:07970
07971:-00018:+00039:-00024:000208.2739:07971
07972:-00002:+00049:+00005:000208.2739:07972
07973:-00009:+00053:+00003:000208.2739:07973
07974:-00009:+00026:-00002:000208.2739:07974
07975:-00023:+00040:+00001:000208.2739:07975
07976:-00010:+00039:-00001:000208.2739:07976
07977:-00007:+00048:-00009:000208.2739:07977
07978:+00001:+00049:-00019:000208.2739:07978
07979:-00021:+00041:-00019:000208.2739:07979
07980:-00004:+00065:-00009:000208.2739:07980
07981:-00022:+00053:-00022:000208.2739:07981
07982:+00002:+00040:-00010:000208.2739:07982
07983:-00003:+00041:+00003:000208.2739:07983
07984:-00021:+00050:-00021:000208.2739:07984
07985:-00025:+00053:-00021:000208.2739:07985
07986:-00002:+00040:+00003:000208.2739:07986
07987:-00002:+00050:-00024:000208.2739:07987
07988:-00008:+00046:-00011:000208.2739:07988
07989:-00019:+00042:-00003:000208.2739:07989
07990:-00024:+00039:-00022:000208.2739:07990
07991:-00014:+00042:-00014:000208.2739:07991
07992:-00021:+00041:-00010:000208.2739:07992
07993:+00000:+00038:-00019:000208.2739:07993
07994:+00002:+00041:-00013:000208.2739:07994
07995:-00020:+00048:-00022:000208.2739:07995
07996:-00017:+00053:-00005:000208.2739:07996
07997:-00027:+00048:-00013:000208.2739:07997
07998:+00003:+00045:+00000:000208.2739:07998
07999:-00021:+00050:+00000:000208.2739:07999
08000:-00038:+00051:-00012:000208.2739:08000
08001:-00035:+00049:-00022:000208.2739:08001
08002:-00010:+00043:+00000:000208.2739:08002
08003:-00010:+00039:-00010:000208.2739:08003
08004:-00025:+00046:+00000:000208.2739:08004
08005:-00008:+00039:-00006:000208.2739:08005
08006:+00014:+00049:-00001:000208.2739:08006
08007:+00016:+00050:-00025:000208.2739:08007
08008:+00000:+00026:-00020:000208.2739:08008
08009:-00002:+00027:-00019:000208.2739:08009
08010:-00002:+00040:-00036:000208.2739:08010
08011:+00001:+00050:-00019:000208.2739:08011
08012:-00012:+00064:-00025:000208.2739:08012
08013:-00017:+00051:-00020:000208.2739:08013
08014:-00026:+00051:-00022:000208.2739:08014
08015:-00001:+00042:-00004:000208.2739:08015
08016:-00007:+00049:+00002:000208.2739:08016
08017:-00004:+00052:+00000:000208.2739:08017
08018:-00009:+00047:-00002:000208.2739:08018
08019:-00002:+00045:-00015:000208.2739:08019
08020:-00021:+00029:-00023:000208.2739:08020
08021:-00022:+00040:+00002:000208.2739:08021
08022:-00023:+00038:-00024:000208.2739:08022
08023:-00025:+00062:-00019:000208.2739:08023
08024:-00001:+00040:+00002:000208.2739:08024
08025:-00009:+00072:-00004:000208.2739:08025
08026:+00013:+00034:+00016:000208.2739:08026
08027:+00013:+00038:-00024:000208.2739:08027
08028:+00028:+00048:+00014:000208.2739:08028
08029:-00009:+00039:-00039:000208.2739:08029
08030:-00005:+00028:-00022:000208.2739:08030
08031:+00002:+00068:+00003:000208.2739:08031
08032:-00004:+00049:-00018:000208.2739:08032
08033:-00006:+00051:+00000:000208.2739:08033
08034:-00006:+00042:-00005:000208.2739:08034
08035:+00001:+00052:-00019:000208.2739:08035
08036:+00002:+00048:-00001:000208.2739:08036
08037:-00001:+00042:-00011:000208.2739:08037
08038:-00023:+00050:-00003:000208.2739:08038
08039:-00011:+00043:-00037:000208.2739:08039
08040:-00009:+00038:+00020:000208.2739:08040
08041:-00009:+00052:-00021:000208.2739:08041
08042:-00002:+00052:-00023:000208.2739:08042
08043:-00008:+00042:-00002:000208.2739:08043
08044:-00011:+00049:+00002:000208.2739:08044
08045:-00001:+00039:-00013:000208.2739:08045
08046:-00007:+00040:-00002:000208.2739:08046
08047:-00008:+00053:-00012:000208.2739:08047
08048:-00023:+00039:-00026:000208.2739:08048
08049:-00024:+00050:+00001:000208.2739:08049
08050:-00022:+00042:-00021:000208.2739:08050
08051:-00005:+00053:+00001:000208.2739:08051
08052:-00006:+00062:+00001:000172.0918:08052
08053:-00005:+00039:+00006:000172.0918:08053
08054:-00025:+00038:+00001:000172.0918:08054
08055:-00003:+00041:+00000:000172.0918:08055
08056:-00005:+00062:+00004:000172.0918:08056
08057:-00008:+00048:+00000:000172.0918:08057
08058:-00021:+00049:-00037:000172.0918:08058
08059:-00025:+00039:+00003:000172.0918:08059
08060:-00022:+00049:-00021:000172.0918:08060
08061:-00013:+00028:-00020:000172.0918:08061
08062:-00020:+00030:-00022:000172.0918:08062
08063:-00016:+00027:-00034:000172.0918:08063
08064:-00024:+00047:-00036:000172.0918:08064
08065:+00003:+00048:-00025:000172.0918:08065
08066:-00005:+00040:-00013:000172.0918:08066
08067:-00015:+00029:-00017:000172.0918:08067
08068:-00025:+00049:-00011:000172.0918:08068
08069:-00009:+00062:-00013:000172.0918:08069
08070:+00006:+00050:+00002:000172.0918:08070
08071:+00013:+00048:-00014:000172.0918:08071
08072:-00010:+00052:+00014:000172.0918:08072
08073:+00003:+00051:-00025:000172.0918:08073
08074:+00003:+00046:-00025:000172.0918:08074
08075:-00003:+00039:-00013:000172.0918:08075
08076:-00001:+00029:-00011:000172.0918:08076
08077:-00002:+00043:-00038:000172.0918:08077
08078:-00011:+00046:-00002:000172.0918:08078
08079:+00001:+00041:+00001:000172.0918:08079
08080:-00021:+00028:-00023:000172.0918:08080
08081:+00013:+00061:-00025:000172.0918:08081
08082:-00006:+00051:-00021:000172.0918:08082
08083:+00002:+00043:-00039:000172.0918:08083
08084:-00007:+00026:-00023:000172.0918:08084
08085:+00007:+00041:-00001:000172.0918:08085
08086:-00003:+00051:-00025:000172.0918:08086
08087:-00020:+00065:-00039:000172.0918:08087
08088:-00013:+00081:-00037:000172.0918:08088
08089:+00004:+00025:+00028:000172.0918:08089
08090:-00003:+00047:-00021:000172.0918:08090
08091:+00029:+00040:-00010:000172.0918:08091
08092:+00014:+00039:-00022:000172.0918:08092
08093:+00015:+00052:-00046:000172.0918:08093
08094:-00002:+00050:+00003:000172.0918:08094
08095:+00001:+00053:-00023:000172.0918:08095
08096:-00011:+00048:-00035:000172.0918:08096
08097:+00016:+00038:-00020:000172.0918:08097
08098:-00008:+00067:+00003:000172.0918:08098
08099:-00010:+00052:-00010:000172.0918:08099
08100:-00002:+00042:-00012:000172.0918:08100
08101:-00006:+00065:+00019:000172.0918:08101
08102:+00012:+00041:-00007:000172.0918:08102
08103:+00014:+00050:+00003:000172.0918:08103
08104:+00007:+00063:-00007:000172.0918:08104
08105:-00009:+00044:+00001:000172.0918:08105
08106:-00003:+00042:-00001:000172.0918:08106
08107:-00013:+00042:+00013:000172.0918:08107
08108:+00002:+00040:-00022:000172.0918:08108
08109:+00000:+00048:-00023:000172.0918:08109
08110:-00008:+00041:-00021:000172.0918:08110
08111:-00021:+00050:-00008:000172.0918:08111
08112:-00026:+00040:-00025:000172.0918:08112
08113:-00025:+00052:-00023:000172.0918:08113
08114:-00012:+00053:-00001:000172.0918:08114
08115:-00014:+00041:-00022:000172.0918:08115
08116:-00002:+00040:-00014:000172.0918:08116
08117:+00001:+00043:-00003:000172.0918:08117
08118:-00023:+00050:-00011:000172.0918:08118
08119:-00037:+00061:-00023:000172.0918:08119
08120:-00021:+00052:-00023:000172.0918:08120
08121:-00035:+00043:-00023:000172.0918:08121
08122:-00027:+00048:-00021:000172.0918:08122
08123:-00023:+00048:-00020:000172.0918:08123
08124:-00002:+00044:+00004:000172.0918:08124
08125:-00015:+00051:-00015:000172.0918:08125
08126:-00014:+00051:-00022:000172.0918:08126
08127:-00002:+00038:-00020:000172.0918:08127
08128:-00020:+00050:-00015:000172.0918:08128
08129:-00017:+00041:-00020:000172.0918:08129
08130:-00015:+00048:-00004:000172.0918:08130
08131:+00001:+00053:-00011:000172.0918:08131
08132:+00002:+00028:-00003:000172.0918:08132
08133:-00040:+00065:-00011:000172.0918:08133
08134:-00053:+00039:-00012:000172.0918:08134
08135:-00026:+00041:-00013:000172.0918:08135
08136:-00001:+00049:-00023:000172.0918:08136
08137:+00002:+00039:-00010:000172.0918:08137
08138:-00018:+00043:+00000:000172.0918:08138
08139:-00013:+00046:-00026:000172.0918:08139
08140:-00015:+00040:-00021:000172.0918:08140
08141:-00021:+00038:-00014:000172.0918:08141
08142:-00003:+00038:-00020:000172.0918:08142
08143:+00000:+00043:-00006:000172.0918:08143
08144:-00003:+00040:-00024:000172.0918:08144
08145:-00020:+00052:-00019:000172.0918:08145
08146:-00014:+00042:+00001:000172.0918:08146
08147:-00018:+00049:-00019:000172.0918:08147
08148:-00025:+00063:-00023:000172.0918:08148
08149:+00016:+00045:-00008:000172.0918:08149
08150:+00017:+00061:+00004:000172.0918:08150
08151:+00019:+00049:-00007:000172.0918:08151
08152:-00009:+00063:-00001:000172.0918:08152
08153:-00020:+00040:-00003:000172.0918:08153
08154:+00001:+00041:-00016:000172.0918:08154
08155:-00008:+00045:+00002:000172.0918:08155
08156:+00016:+00045:-00022:000172.0918:08156
08157:+00006:+00039:-00009:000172.0918:08157
08158:+00010:+00064:-00019:000172.0918:08158
08159:-00011:+00026:+00019:000172.0918:08159
08160:-00016:+00044:-00037:000172.0918:08160
08161:-00023:+00042:-00022:000172.0918:08161
08162:-00010:+00042:-00024:000182.0093:08162
08163:+00015:+00040:-00020:000182.0093:08163
08164:+00023:+00051:+00014:000182.0093:08164
08165:+00018:+00044:-00010:000182.0093:08165
08166:+00003:+00051:-00003:000182.0093:08166
08167:+00001:+00064:-00016:000182.0093:08167
08168:+00016:+00043:-00023:000182.0093:08168
08169:+00004:+00051:-00026:000182.0093:08169
08170:+00018:+00050:-00026:000182.0093:08170
08171:+00015:+00041:-00005:000182.0093:08171
08172:-00006:+00043:+00001:000182.0093:08172
08173:-00011:+00042:-00025:000182.0093:08173
08174:-00009:+00043:-00014:000182.0093:08174
08175:-00008:+00065:-00012:000182.0093:08175
08176:+00013:+00038:+00002:000182.0093:08176
08177:+00019:+00038:+00003:000182.0093:08177
08178:+00016:+00047:+00014:000182.0093:08178
08179:-00001:+00050:-00012:000182.0093:08179
08180:-00002:+00040:-00023:000182.0093:08180
08181:-00011:+00065:+00003:000182.0093:08181
08182:-00023:+00051:-00001:000182.0093:08182
08183:+00007:+00051:+00002:000182.0093:08183
08184:-00008:+00040:+00017:000182.0093:08184
08185:-00002:+00039:-00009:000182.0093:08185
08186:-00021:+00061:+00003:000182.0093:08186
08187:+00001:+00053:-00024:000182.0093:08187
08188:-00022:+00052:+00001:000182.0093:08188
08189:-00010:+00052:-00025:000182.0093:08189
08190:+00013:+00042:-00023:000182.0093:08190
08191:+00001:+00039:+00003:000182.0093:08191
08192:-00030:+00045:-00024:000182.0093:08192
08193:-00019:+00040:+00000:000182.0093:08193
08194:+00001:+00044:-00001:000182.0093:08194
08195:-00012:+00041:+00002:000182.0093:08195
08196:-00016:+00042:-00001:000182.0093:08196
08197:+00001:+00061:+00013:000182.0093:08197
08198:-00025:+00039:-00021:000182.0093:08198
08199:-00014:+00052:+00004:000182.0093:08199
08200:-00016:+00045:-00019:000182.0093:08200
08201:-00014:+00065:-00009:000182.0093:08201
08202:-00003:+00062:-00035:000182.0093:08202
08203:-00019:+00052:-00001:000182.0093:08203
08204:-00026:+00045:-00011:000182.0093:08204
08205:-00036:+00045:-00020:000182.0093:08205
08206:-00025:+00043:-00025:000182.0093:08206
08207:+00003:+00041:+00001:000182.0093:08207
08208:-00002:+00052:-00015:000182.0093:08208
08209:-00013:+00043:-00017:000182.0093:08209
08210:-00022:+00041:-00016:000182.0093:08210
08211:-00012:+00068:-00025:000182.0093:08211
08212:-00021:+00052:-00014:000182.0093:08212
08213:-00025:+00061:-00008:000182.0093:08213
08214:-00004:+00041:-00002:000182.0093:08214
08215:-00023:+00052:-00021:000182.0093:08215
08216:+00018:+00045:-00002:000182.0093:08216
08217:-00009:+00041:-00019:000182.0093:08217
08218:-00008:+00029:-00013:000182.0093:08218
08219:-00007:+00058:-00018:000182.0093:08219
08220:-00010:+00048:+00015:000182.0093:08220
08221:-00008:+00040:-00012:000182.0093:08221
08222:-00009:+00029:-00016:000182.0093:08222
08223:+00014:+00063:-00016:000182.0093:08223
08224:-00017:+00050:-00001:000182.0093:08224
08225:-00010:+00038:-00007:000182.0093:08225
08226:+00018:+00041:-00010:000182.0093:08226
08227:+00009:+00042:-00024:000182.0093:08227
08228:+00015:+00051:+00002:000182.0093:08228
08229:-00007:+00062:-00020:000182.0093:08229
08230:-00001:+00044:+00001:000182.0093:08230
08231:+00003:+00038:-00021:000182.0093:08231
08232:-00008:+00065:+00014:000182.0093:08232
08233:+00013:+00047:-00011:000182.0093:08233
08234:-00003:+00046:-00003:000182.0093:08234
08235:-00002:+00045:-00021:000182.0093:08235
08236:+00013:+00045:+00015:000182.0093:08236
08237:-00008:+00040:-00018:000182.0093:08237
08238:+00001:+00040:-00003:000182.0093:08238
08239:-00007:+00041:-00021:000182.0093:08239
08240:+00004:+00043:-00012:000182.0093:08240
08241:+00015:+00043:+00013:000182.0093:08241
08242:-00004:+00050:-00001:000182.0093:08242
08243:+00002:+00041:-00021:000182.0093:08243
08244:+00000:+00040:+00002:000182.0093:08244
08245:-00005:+00041:-00014:000182.0093:08245
08246:+00000:+00043:+00001:000182.0093:08246
08247:-00027:+00042:-00022:000182.0093:08247
08248:-00023:+00061:-00025:000182.0093:08248
08249:+00015:+00045:-00001:000182.0093:08249
08250:-00002:+00045:-00036:000182.0093:08250
08251:-00040:+00044:-00018:000182.0093:08251
08252:-00017:+00042:-00002:000182.0093:08252
08253:-00015:+00052:-00015:000182.0093:08253
08254:-00003:+00046:-00024:000182.0093:08254
08255:-00038:+00063:-00020:000182.0093:08255
08256:-00037:+00065:-00021:000182.0093:08256
08257:-00014:+00042:-00010:000182.0093:08257
08258:-00014:+00051:-00002:000182.0093:08258
08259:-00036:+00050:-00021:000182.0093:08259
08260:-00016:+00043:-00020:000182.0093:08260
08261:-00015:+00067:-00002:000182.0093:08261
08262:+00001:+00045:+00002:000182.0093:08262
08263:-00009:+00040:+00002:000182.0093:08263
08264:+00001:+00039:+00001:000182.0093:08264
08265:-00033:+00038:-00020:000182.0093:08265
08266:+00003:+00039:-00021:000182.0093:08266
08267:+00009:+00040:-00009:000182.0093:08267
08268:-00026:+00051:-00014:000182.0093:08268
08269:-00056:+00041:-00035:000182.0093:08269
08270:-00028:+00053:-00022:000182.0093:08270
08271:+00012:+00046:-00010:000184.2599:08271
08272:+00012:+00052:-00012:000184.2599:08272
08273:-00038:+00049:-00015:000184.2599:08273
08274:-00038:+00043:-00008:000184.2599:08274
08275:-00013:+00042:+00000:000184.2599:08275
08276:-00005:+00050:-00019:000184.2599:08276
08277:+00002:+00042:-00023:000184.2599:08277
08278:-00007:+00052:+00002:000184.2599:08278
08279:+00003:+00047:-00018:000184.2599:08279
08280:+00004:+00053:-00021:000184.2599:08280
08281:+00001:+00041:+00002:000184.2599:08281
08282:-00010:+00049:+00000:000184.2599:08282
08283:+00018:+00039:+00000:000184.2599:08283
08284:+00029:+00042:+00004:000184.2599:08284
08285:-00001:+00043:-00022:000184.2599:08285
08286:-00012:+00051:-00006:000184.2599:08286
08287:-00022:+00044:-00037:000184.2599:08287
08288:-00006:+00040:+00013:000184.2599:08288
08289:+00005:+00040:-00026:000184.2599:08289
08290:-00010:+00041:+00004:000184.2599:08290
08291:-00021:+00041:-00019:000184.2599:08291
08292:-00014:+00030:-00014:000184.2599:08292
08293:+00004:+00042:-00003:000184.2599:08293
08294:+00016:+00041:-00025:000184.2599:08294
08295:+00016:+00041:-00015:000184.2599:08295
08296:-00009:+00050:-00022:000184.2599:08296
08297:+00012:+00040:-00015:000184.2599:08297
08298:-00010:+00063:+00001:000184.2599:08298
08299:-00010:+00043:-00020:000184.2599:08299
08300:-00008:+00063:-00009:000184.2599:08300
08301:+00014:+00042:-00010:000184.2599:08301
08302:+00004:+00040:-00019:000184.2599:08302
08303:+00003:+00053:+00015:000184.2599:08303
08304:-00001:+00045:-00020:000184.2599:08304
08305:-00009:+00051:-00022:000184.2599:08305
08306:-00009:+00063:+00000:000184.2599:08306
08307:+00001:+00042:-00020:000184.2599:08307
08308:-00019:+00043:-00036:000184.2599:08308
08309:-00020:+00039:-00006:000184.2599:08309
08310:-00008:+00063:-00026:000184.2599:08310
08311:+00001:+00043:+00004:000184.2599:08311
08312:-00036:+00041:-00001:000184.2599:08312
08313:-00037:+00040:-00008:000184.2599:08313
08314:-00011:+00040:-00035:000184.2599:08314
08315:-00020:+00039:+00004:000184.2599:08315
08316:-00019:+00045:-00009:000184.2599:08316
08317:-00025:+00044:-00001:000184.2599:08317
08318:-00001:+00042:+00004:000184.2599:08318
08319:-00025:+00063:+00020:000184.2599:08319
08320:-00025:+00041:-00011:000184.2599:08320
08321:+00002:+00039:+00000:000184.2599:08321
08322:+00001:+00066:+00016:000184.2599:08322
08323:-00036:+00042:+00002:000184.2599:08323
08324:-00036:+00041:+00004:000184.2599:08324
08325:-00002:+00061:+00002:000184.2599:08325
08326:+00014:+00043:-00003:000184.2599:08326
08327:-00020:+00049:-00036:000184.2599:08327
08328:-00019:+00062:-00012:000184.2599:08328
08329:-00026:+00044:-00010:000184.2599:08329
08330:-00021:+00039:+00004:000184.2599:08330
08331:+00002:+00041:-00002:000184.2599:08331
08332:+00000:+00063:-00016:000184.2599:08332
08333:+00000:+00047:-00031:000184.2599:08333
08334:-00037:+00064:-00019:000184.2599:08334
08335:-00024:+00045:-00010:000184.2599:08335
08336:-00009:+00041:-00016:000184.2599:08336
08337:-00004:+00042:-00016:000184.2599:08337
08338:-00015:+00063:-00025:000184.2599:08338
08339:-00019:+00041:-00022:000184.2599:08339
08340:-00024:+00053:-00025:000184.2599:08340
08341:+00013:+00040:-00005:000184.2599:08341
08342:-00014:+00049:-00026:000184.2599:08342
08343:-00018:+00053:-00017:000184.2599:08343
08344:-00011:+00068:-00022:000184.2599:08344
08345:-00008:+00043:-00023:000184.2599:08345
08346:+00000:+00043:-00034:000184.2599:08346
08347:+00000:+00044:+00003:000184.2599:08347
08348:-00011:+00062:-00002:000184.2599:08348
08349:-00003:+00044:+00002:000184.2599:08349
08350:+00001:+00042:+00000:000184.2599:08350
08351:+00004:+00062:-00001:000184.2599:08351
08352:-00005:+00039:-00036:000184.2599:08352
08353:+00015:+00042:-00007:000184.2599:08353
08354:-00005:+00062:-00003:000184.2599:08354
08355:+00027:+00053:-00025:000184.2599:08355
08356:+00033:+00038:-00006:000184.2599:08356
08357:+00017:+00041:-00008:000184.2599:08357
08358:-00004:+00068:-00023:000184.2599:08358
08359:-00005:+00077:-00013:000184.2599:08359
08360:+00012:+00051:+00009:000184.2599:08360
08361:+00003:+00063:-00019:000184.2599:08361
08362:+00012:+00050:+00019:000184.2599:08362
08363:+00012:+00052:-00011:000184.2599:08363
08364:+00007:+00042:+00017:000184.2599:08364
08365:+00008:+00042:-00028:000184.2599:08365
08366:+00027:+00043:-00003:000184.2599:08366
08367:+00004:+00044:-00022:000184.2599:08367
08368:-00011:+00048:-00038:000184.2599:08368
08369:+00016:+00039:-00006:000184.2599:08369
08370:+00007:+00050:-00022:000184.2599:08370
08371:+00029:+00053:-00024:000184.2599:08371
08372:+00014:+00050:-00002:000184.2599:08372
08373:+00015:+00052:-00025:000184.2599:08373
08374:+00012:+00044:-00020:000184.2599:08374
08375:+00007:+00042:-00024:000184.2599:08375
08376:+00014:+00044:-00006:000184.2599:08376
08377:+00015:+00052:-00001:000184.2599:08377
08378:+00005:+00039:-00021:000184.2599:08378
08379:+00004:+00051:+00006:000184.2599:08379
08380:-00020:+00038:-00013:000184.2599:08380
08381:-00011:+00030:-00013:000184.2599:08381
08382:-00009:+00040:-00020:000184.2599:08382
08383:-00011:+00043:-00003:000184.2599:08383
08384:-00003:+00042:-00037:000184.2599:08384
08385:+00002:+00038:-00026:000184.2599:08385
08386:-00009:+00039:-00020:000184.2599:08386
08387:-00018:+00047:-00002:000184.2599:08387
08388:-00002:+00040:-00021:000184.2599:08388
08389:-00011:+00042:+00000:000184.2599:08389
08390:-00010:+00041:-00040:000167.2476:08390
08391:-00023:+00062:-00023:000167.2476:08391
08392:-00022:+00041:-00019:000167.2476:08392
08393:-00024:+00044:-00019:000167.2476:08393
08394:-00025:+00053:-00019:000167.2476:08394
08395:-00013:+00050:-00007:000167.2476:08395
08396:-00031:+00063:-00013:000167.2476:08396
08397:-00041:+00042:-00004:000167.2476:08397
08398:-00019:+00046:-00009:000167.2476:08398
08399:-00016:+00040:-00022:000167.2476:08399
08400:-00016:+00048:-00017:000167.2476:08400
08401:-00027:+00043:-00013:000167.2476:08401
08402:-00018:+00042:+00001:000167.2476:08402
08403:-00017:+00061:-00040:000167.2476:08403
08404:-00014:+00052:-00012:000167.2476:08404
08405:-00035:+00043:-00020:000167.2476:08405
08406:-00015:+00047:-00019:000167.2476:08406
08407:-00019:+00045:+00004:000167.2476:08407
08408:+00000:+00040:+00000:000167.2476:08408
08409:-00026:+00063:-00001:000167.2476:08409
08410:-00042:+00050:-00002:000167.2476:08410
08411:-00015:+00062:-00013:000167.2476:08411
08412:-00025:+00042:-00011:000167.2476:08412
08413:-00023:+00042:-00017:000167.2476:08413
08414:-00023:+00048:+00002:000167.2476:08414
08415:-00026:+00051:-00024:000167.2476:08415
08416:-00041:+00040:-00025:000167.2476:08416
08417:-00022:+00043:-00022:000167.2476:08417
08418:-00011:+00066:-00019:000167.2476:08418
08419:+00012:+00023:-00037:000167.2476:08419
08420:-00009:+00042:-00024:000167.2476:08420
08421:-00011:+00019:-00023:000167.2476:08421
08422:-00025:+00039:+00000:000167.2476:08422
08423:+00002:+00064:-00003:000167.2476:08423
08424:+00015:+00053:-00022:000167.2476:08424
08425:-00001:+00041:-00027:000167.2476:08425
08426:+00003:+00044:+00002:000167.2476:08426
08427:-00008:+00039:-00029:000167.2476:08427
08428:+00028:+00058:+00002:000167.2476:08428
08429:-00006:+00041:-00019:000167.2476:08429
08430:-00002:+00045:-00041:000167.2476:08430
08431:-00022:+00043:-00008:000167.2476:08431
08432:-00026:+00065:-00040:000167.2476:08432
08433:+00014:+00062:-00014:000167.2476:08433
08434:+00000:+00061:-00003:000167.2476:08434
08435:+00004:+00042:-00021:000167.2476:08435
08436:+00013:+00068:+00003:000167.2476:08436
08437:+00000:+00043:-00002:000167.2476:08437
08438:-00023:+00043:+00001:000167.2476:08438
08439:+00017:+00064:-00006:000167.2476:08439
08440:+00017:+00043:-00021:000167.2476:08440
08441:+00001:+00063:-00020:000167.2476:08441
08442:-00012:+00045:-00026:000167.2476:08442
08443:+00002:+00063:-00003:000167.2476:08443
08444:+00014:+00045:-00010:000167.2476:08444
08445:+00001:+00062:-00019:000167.2476:08445
08446:+00000:+00043:-00019:000167.2476:08446
08447:-00004:+00064:+00016:000167.2476:08447
08448:-00026:+00062:-00024:000167.2476:08448
08449:-00018:+00039:-00019:000167.2476:08449
08450:-00021:+00064:-00002:000167.2476:08450
08451:+00002:+00044:-00021:000167.2476:08451
08452:-00024:+00063:-00039:000167.2476:08452
08453:-00015:+00063:+00004:000167.2476:08453
08454:-00017:+00040:-00019:000167.2476:08454
08455:-00017:+00053:+00000:000167.2476:08455
08456:-00013:+00045:+00002:000167.2476:08456
08457:-00012:+00045:-00010:000167.2476:08457
08458:-00011:+00044:-00035:000167.2476:08458
08459:-00024:+00052:-00024:000167.2476:08459
08460:-00022:+00043:-00022:000167.2476:08460
08461:-00014:+00042:-00023:000167.2476:08461
08462:-00021:+00063:-00021:000167.2476:08462
08463:-00038:+00065:-00021:000167.2476:08463
08464:-00026:+00048:-00008:000167.2476:08464
08465:+00003:+00045:-00023:000167.2476:08465
08466:+00002:+00053:-00010:000167.2476:08466
08467:-00041:+00043:-00024:000167.2476:08467
08468:-00040:+00042:-00025:000167.2476:08468
08469:-00025:+00068:+00000:000167.2476:08469
08470:-00021:+00040:-00025:000167.2476:08470
08471:-00035:+00053:-00039:000167.2476:08471
08472:-00036:+00053:-00010:000167.2476:08472
08473:-00015:+00051:-00012:000167.2476:08473
08474:-00012:+00039:-00022:000167.2476:08474
08475:-00021:+00052:-00002:000167.2476:08475
08476:-00020:+00052:-00001:000167.2476:08476
08477:+00003:+00040:-00027:000167.2476:08477
08478:-00001:+00053:-00012:000167.2476:08478
08479:-00009:+00045:-00024:000167.2476:08479
08480:-00003:+00039:-00003:000167.2476:08480
08481:+00000:+00044:-00020:000167.2476:08481
08482:-00023:+00066:+00019:000167.2476:08482
08483:-00010:+00041:-00021:000167.2476:08483
08484:-00007:+00040:-00005:000167.2476:08484
08485:+00005:+00042:-00020:000167.2476:08485
08486:-00010:+00043:-00020:000167.2476:08486
08487:-00004:+00045:-00013:000167.2476:08487
08488:+00018:+00029:-00009:000167.2476:08488
08489:+00015:+00068:-00023:000167.2476:08489
08490:-00004:+00062:+00002:000167.2476:08490
08491:+00005:+00015:-00020:000167.2476:08491
08492:+00018:+00089:-00068:000167.2476:08492
08493:+00018:+00057:-00008:000167.2476:08493
08494:+00007:+00047:+00002:000167.2476:08494
08495:+00004:+00078:-00005:000167.2476:08495
08496:+00009:+00039:+00028:000167.2476:08496
08497:+00015:+00062:-00031:000167.2476:08497
08498:+00029:+00043:-00020:000186.5324:08498
08499:+00020:+00054:-00010:000186.5324:08499
08500:+00004:+00053:-00011:000186.5324:08500
08501:+00013:+00041:+00019:000186.5324:08501
08502:+00017:+00068:-00039:000186.5324:08502
08503:+00018:+00041:+00018:000186.5324:08503
08504:+00013:+00044:-00006:000186.5324:08504
08505:+00016:+00042:-00020:000186.5324:08505
08506:+00018:+00062:+00003:000186.5324:08506
08507:-00011:+00044:-00026:000186.5324:08507
08508:+00015:+00043:+00014:000186.5324:08508
08509:+00015:+00065:-00007:000186.5324:08509
08510:-00005:+00043:-00035:000186.5324:08510
08511:-00008:+00042:+00015:000186.5324:08511
08512:-00007:+00042:-00001:000186.5324:08512
08513:+00014:+00041:+00001:000186.5324:08513
08514:+00014:+00065:-00002:000186.5324:08514
08515:+00002:+00040:-00005:000186.5324:08515
08516:+00003:+00042:-00002:000186.5324:08516
08517:-00011:+00065:+00000:000186.5324:08517
08518:-00010:+00063:+00003:000186.5324:08518
08519:-00001:+00040:+00004:000186.5324:08519
08520:-00010:+00043:-00034:000186.5324:08520
08521:+00000:+00066:+00002:000186.5324:08521
08522:-00023:+00060:-00003:000186.5324:08522
08523:-00038:+00045:-00010:000186.5324:08523
08524:-00002:+00038:+00000:000186.5324:08524
08525:-00024:+00050:-00002:000186.5324:08525
08526:-00033:+00050:-00036:000186.5324:08526
08527:-00025:+00045:-00020:000186.5324:08527
08528:+00015:+00061:-00019:000186.5324:08528
08529:-00022:+00044:+00001:000186.5324:08529
08530:-00019:+00044:-00022:000186.5324:08530
08531:-00035:+00063:-00010:000186.5324:08531
08532:-00020:+00048:-00018:000186.5324:08532
08533:-00018:+00049:-00023:000186.5324:08533
08534:-00042:+00041:-00011:000186.5324:08534
08535:-00003:+00062:-00010:000186.5324:08535
08536:-00004:+00068:-00031:000186.5324:08536
08537:-00013:+00039:+00000:000186.5324:08537
08538:-00034:+00064:-00022:000186.5324:08538
08539:-00041:+00044:-00050:000186.5324:08539
08540:-00019:+00043:+00000:000186.5324:08540
08541:-00039:+00044:-00021:000186.5324:08541
08542:-00016:+00062:-00024:000186.5324:08542
08543:-00023:+00044:-00025:000186.5324:08543
08544:-00016:+00042:-00003:000186.5324:08544
08545:-00019:+00041:-00024:000186.5324:08545
08546:+00000:+00042:-00023:000186.5324:08546
08547:-00006:+00058:-00002:000186.5324:08547
08548:-00039:+00041:-00011:000186.5324:08548
08549:-00037:+00041:-00013:000186.5324:08549
08550:-00026:+00068:-00003:000186.5324:08550
08551:-00001:+00061:-00002:000186.5324:08551
08552:-00016:+00042:-00013:000186.5324:08552
08553:-00003:+00044:-00024:000186.5324:08553
08554:-00009:+00064:-00019:000186.5324:08554
08555:-00004:+00052:-00018:000186.5324:08555
08556:+00016:+00064:-00025:000186.5324:08556
08557:-00007:+00040:+00001:000186.5324:08557
08558:-00022:+00061:-00039:000186.5324:08558
08559:+00003:+00050:-00001:000186.5324:08559
08560:-00009:+00038:-00002:000186.5324:08560
08561:+00001:+00029:+00000:000186.5324:08561
08562:-00001:+00045:-00024:000186.5324:08562
08563:-00005:+00040:+00000:000186.5324:08563
08564:+00014:+00059:-00016:000186.5324:08564
08565:+00014:+00039:-00003:000186.5324:08565
08566:+00009:+00057:+00001:000186.5324:08566
08567:+00018:+00042:-00023:000186.5324:08567
08568:+00010:+00063:-00024:000186.5324:08568
08569:+00003:+00042:-00010:000186.5324:08569
08570:-00005:+00066:+00001:000186.5324:08570
08571:-00009:+00043:+00004:000186.5324:08571
08572:+00004:+00064:-00025:000186.5324:08572
08573:-00008:+00066:+00000:000186.5324:08573
08574:-00011:+00041:-00016:000186.5324:08574
08575:-00008:+00064:-00020:000186.5324:08575
08576:+00019:+00064:-00021:000186.5324:08576
08577:+00002:+00043:-00011:000186.5324:08577
08578:-00010:+00043:+00001:000186.5324:08578
08579:+00001:+00043:-00022:000186.5324:08579
08580:-00008:+00043:-00001:000186.5324:08580
08581:-00010:+00063:-00001:000186.5324:08581
08582:+00014:+00046:-00012:000186.5324:08582
08583:-00002:+00042:-00015:000186.5324:08583
08584:-00016:+00046:-00020:000186.5324:08584
08585:-00002:+00063:-00019:000186.5324:08585
08586:+00013:+00053:-00024:000186.5324:08586
08587:-00026:+00044:-00014:000186.5324:08587
08588:-00036:+00040:-00002:000186.5324:08588
08589:-00005:+00066:-00005:000186.5324:08589
08590:+00015:+00039:-00003:000186.5324:08590
08591:-00019:+00061:-00023:000186.5324:08591
08592:-00028:+00049:+00004:000186.5324:08592
08593:-00026:+00063:-00019:000186.5324:08593
08594:-00007:+00052:-00021:000186.5324:08594
08595:-00030:+00038:-00020:000186.5324:08595
08596:-00031:+00045:-00011:000186.5324:08596
08597:-00014:+00039:-00038:000186.5324:08597
08598:-00002:+00050:-00010:000186.5324:08598
08599:-00040:+00043:+00001:000186.5324:08599
08600:-00019:+00052:-00021:000186.5324:08600
08601:-00016:+00041:-00003:000186.5324:08601
08602:-00014:+00044:+00015:000186.5324:08602
08603:+00000:+00044:-00025:000186.5324:08603
08604:-00004:+00046:-00020:000186.5324:08604
08605:-00013:+00046:-00023:000186.5324:08605
08606:-00042:+00045:-00020:000186.5324:08606
08607:-00016:+00043:-00013:000186.5324:08607
08608:+00010:+00053:-00005:000186.5324:08608
08609:-00011:+00051:-00012:000186.5324:08609
08610:-00050:+00027:-00023:000186.5324:08610
08611:-00020:+00038:+00000:000186.5324:08611
08612:-00005:+00042:-00021:000174.9252:08612
08613:+00003:+00049:-00034:000174.9252:08613
08614:-00030:+00051:-00021:000174.9252:08614
08615:-00025:+00040:-00011:000174.9252:08615
08616:-00001:+00050:-00003:000174.9252:08616
08617:-00008:+00044:-00023:000174.9252:08617
08618:-00001:+00044:-00006:000174.9252:08618
08619:-00011:+00052:-00024:000174.9252:08619
08620:-00006:+00042:-00022:000174.9252:08620
08621:+00012:+00044:+00016:000174.9252:08621
08622:-00010:+00045:-00002:000174.9252:08622
08623:+00001:+00048:-00014:000174.9252:08623
08624:-00005:+00063:-00026:000174.9252:08624
08625:+00013:+00040:-00022:000174.9252:08625
08626:-00020:+00061:-00031:000174.9252:08626
08627:-00020:+00043:+00016:000174.9252:08627
08628:+00003:+00062:-00026:000174.9252:08628
08629:+00012:+00043:-00024:000174.9252:08629
08630:+00016:+00043:-00001:000174.9252:08630
08631:-00009:+00064:-00002:000174.9252:08631
08632:+00003:+00053:-00040:000174.9252:08632
08633:-00010:+00045:-00003:000174.9252:08633
08634:+00018:+00062:+00002:000174.9252:08634
08635:+00015:+00044:-00023:000174.9252:08635
08636:-00004:+00042:-00020:000174.9252:08636
08637:-00006:+00066:+00014:000174.9252:08637
08638:-00009:+00045:-00002:000174.9252:08638
08639:-00010:+00045:-00008:000174.9252:08639
08640:-00006:+00063:+00014:000174.9252:08640
08641:-00004:+00043:+00002:000174.9252:08641
08642:+00013:+00041:-00002:000174.9252:08642
08643:-00009:+00065:+00001:000174.9252:08643
08644:+00000:+00046:+00003:000174.9252:08644
08645:-00013:+00041:-00037:000174.9252:08645
08646:-00001:+00062:-00019:000174.9252:08646
08647:-00023:+00045:-00002:000174.9252:08647
08648:-00019:+00063:+00004:000174.9252:08648
08649:-00006:+00062:+00002:000174.9252:08649
08650:+00003:+00063:+00005:000174.9252:08650
08651:-00019:+00045:-00023:000174.9252:08651
08652:+00000:+00068:-00021:000174.9252:08652
08653:+00012:+00065:-00002:000174.9252:08653
08654:-00003:+00064:-00001:000174.9252:08654
08655:-00003:+00064:-00021:000174.9252:08655
08656:-00001:+00062:+00013:000174.9252:08656
08657:-00005:+00062:-00002:000174.9252:08657
08658:+00003:+00030:-00020:000174.9252:08658
08659:-00009:+00062:-00002:000174.9252:08659
08660:+00003:+00043:+00001:000174.9252:08660
08661:+00001:+00042:-00014:000174.9252:08661
08662:-00002:+00043:-00019:000174.9252:08662
08663:+00012:+00064:-00002:000174.9252:08663
08664:-00002:+00040:-00024:000174.9252:08664
08665:-00021:+00040:-00021:000174.9252:08665
08666:-00025:+00044:-00019:000174.9252:08666
08667:-00001:+00042:-00021:000174.9252:08667
08668:-00009:+00062:-00023:000174.9252:08668
08669:-00007:+00041:-00024:000174.9252:08669
08670:-00025:+00045:-00019:000174.9252:08670
08671:-00027:+00040:-00021:000174.9252:08671
08672:-00003:+00066:-00021:000174.9252:08672
08673:+00013:+00043:-00023:000174.9252:08673
08674:-00023:+00042:-00020:000174.9252:08674
08675:-00015:+00051:+00003:000174.9252:08675
08676:+00001:+00038:-00019:000174.9252:08676
08677:+00015:+00041:-00024:000174.9252:08677
08678:+00004:+00043:+00000:000174.9252:08678
08679:+00000:+00041:+00003:000174.9252:08679
08680:+00003:+00067:-00003:000174.9252:08680
08681:+00013:+00067:-00003:000174.9252:08681
08682:-00002:+00068:-00020:000174.9252:08682
08683:-00020:+00045:-00001:000174.9252:08683
08684:+00003:+00058:-00012:000174.9252:08684
08685:-00009:+00044:+00001:000174.9252:08685
08686:-00025:+00064:+00003:000174.9252:08686
08687:-00020:+00044:+00000:000174.9252:08687
08688:+00007:+00043:-00024:000174.9252:08688
08689:-00008:+00039:+00012:000174.9252:08689
08690:-00005:+00057:+00003:000174.9252:08690
08691:+00013:+00041:-00001:000174.9252:08691
08692:+00010:+00059:+00003:000174.9252:08692
08693:+00001:+00051:-00026:000174.9252:08693
08694:-00010:+00063:-00029:000174.9252:08694
08695:-00006:+00054:-00021:000174.9252:08695
08696:+00004:+00066:+00011:000174.9252:08696
08697:-00005:+00038:+00001:000174.9252:08697
08698:-00025:+00041:-00009:000174.9252:08698
08699:+00001:+00064:-00015:000174.9252:08699
08700:+00008:+00054:-00018:000174.9252:08700
08701:+00021:+00046:-00008:000174.9252:08701
08702:+00015:+00065:-00026:000174.9252:08702
08703:-00023:+00044:-00036:000174.9252:08703
08704:-00022:+00061:+00000:000174.9252:08704
08705:+00015:+00044:-00024:000174.9252:08705
08706:+00027:+00062:-00002:000174.9252:08706
08707:+00019:+00063:-00014:000174.9252:08707
08708:-00002:+00067:-00039:000174.9252:08708
08709:-00011:+00044:-00012:000174.9252:08709
08710:-00003:+00045:-00021:000174.9252:08710
08711:-00005:+00063:+00004:000174.9252:08711
08712:-00009:+00068:-00013:000174.9252:08712
08713:-00005:+00064:-00014:000174.9252:08713
08714:-00016:+00066:-00003:000174.9252:08714
08715:-00013:+00045:-00025:000174.9252:08715
08716:-00004:+00042:+00001:000174.9252:08716
08717:+00000:+00062:+00002:000174.9252:08717
08718:-00021:+00063:-00024:000174.9252:08718
08719:-00026:+00044:-00003:000174.9252:08719
08720:-00025:+00062:-00023:000174.9252:08720
08721:-00022:+00043:+00001:000174.9252:08721
08722:-00019:+00039:-00034:000174.9252:08722
08723:-00021:+00043:-00011:000180.3314:08723
08724:-00018:+00054:-00002:000180.3314:08724
08725:-00019:+00045:-00022:000180.3314:08725
08726:-00003:+00063:+00002:000180.3314:08726
08727:-00017:+00042:-00007:000180.3314:08727
08728:-00041:+00042:-00024:000180.3314:08728
08729:-00016:+00043:-00022:000180.3314:08729
08730:-00026:+00043:+00003:000180.3314:08730
08731:-00030:+00051:-00020:000180.3314:08731
08732:-00035:+00039:+00004:000180.3314:08732
08733:-00019:+00063:+00004:000180.3314:08733
08734:-00017:+00052:+00001:000180.3314:08734
08735:-00015:+00062:-00022:000180.3314:08735
08736:-00023:+00045:-00005:000180.3314:08736
08737:-00013:+00064:-00021:000180.3314:08737
08738:-00024:+00028:-00021:000180.3314:08738
08739:-00007:+00041:-00023:000180.3314:08739
08740:-00020:+00063:-00002:000180.3314:08740
08741:-00016:+00041:-00013:000180.3314:08741
08742:-00041:+00046:-00019:000180.3314:08742
08743:-00012:+00068:-00024:000180.3314:08743
08744:-00021:+00028:-00021:000180.3314:08744
08745:-00008:+00039:-00022:000180.3314:08745
08746:-00019:+00042:+00002:000180.3314:08746
08747:-00024:+00039:-00038:000180.3314:08747
08748:-00012:+00064:-00027:000180.3314:08748
08749:+00013:+00051:-00001:000180.3314:08749
08750:-00003:+00049:-00030:000180.3314:08750
08751:-00003:+00050:-00012:000180.3314:08751
08752:-00025:+00064:-00012:000180.3314:08752
08753:+00000:+00048:+00002:000180.3314:08753
08754:-00001:+00068:-00041:000180.3314:08754
08755:-00010:+00046:+00013:000180.3314:08755
08756:-00011:+00046:-00018:000180.3314:08756
08757:+00007:+00039:-00014:000180.3314:08757
08758:-00005:+00064:-00009:000180.3314:08758
08759:-00022:+00064:-00016:000180.3314:08759
08760:+00004:+00044:-00002:000180.3314:08760
08761:+00014:+00043:-00001:000180.3314:08761
08762:+00012:+00040:-00016:000180.3314:08762
08763:-00024:+00045:+00013:000180.3314:08763
08764:+00003:+00065:-00011:000180.3314:08764
08765:-00006:+00065:+00003:000180.3314:08765
08766:-00026:+00042:+00000:000180.3314:08766
08767:-00001:+00045:+00002:000180.3314:08767
08768:+00017:+00064:-00002:000180.3314:08768
08769:-00001:+00068:-00015:000180.3314:08769
08770:-00018:+00062:+00001:000180.3314:08770
08771:-00005:+00066:+00005:000180.3314:08771
08772:+00014:+00044:+00000:000180.3314:08772
08773:-00021:+00045:-00009:000180.3314:08773
08774:-00014:+00066:-00001:000180.3314:08774
08775:-00001:+00044:+00001:000180.3314:08775
08776:-00009:+00065:-00010:000180.3314:08776
08777:-00013:+00041:-00019:000180.3314:08777
08778:-00025:+00044:-00008:000180.3314:08778
08779:+00002:+00062:-00034:000180.3314:08779
08780:-00003:+00045:-00023:000180.3314:08780
08781:-00021:+00054:-00024:000180.3314:08781
08782:+00001:+00043:+00000:000180.3314:08782
08783:+00013:+00062:+00002:000180.3314:08783
08784:-00023:+00044:-00023:000180.3314:08784
08785:-00020:+00040:-00012:000180.3314:08785
08786:-00008:+00045:-00003:000180.3314:08786
08787:+00014:+00039:-00024:000180.3314:08787
08788:-00025:+00061:-00019:000180.3314:08788
08789:-00026:+00061:-00020:000180.3314:08789
08790:+00012:+00063:-00024:000180.3314:08790
08791:+00015:+00052:-00020:000180.3314:08791
08792:-00006:+00064:+00001:000180.3314:08792
08793:-00004:+00045:-00001:000180.3314:08793
08794:-00010:+00043:-00020:000180.3314:08794
08795:+00014:+00051:-00025:000180.3314:08795
08796:+00002:+00044:-00020:000180.3314:08796
08797:+00000:+00042:-00021:000180.3314:08797
08798:+00004:+00064:-00040:000180.3314:08798
08799:+00001:+00042:-00001:000180.3314:08799
08800:-00025:+00044:-00026:000180.3314:08800
08801:-00022:+00051:+00003:000180.3314:08801
08802:+00001:+00062:-00026:000180.3314:08802
08803:-00007:+00066:+00019:000180.3314:08803
08804:+00001:+00067:-00022:000180.3314:08804
08805:-00005:+00066:+00000:000180.3314:08805
08806:-00010:+00068:-00041:000180.3314:08806
08807:-00013:+00068:+00020:000180.3314:08807
08808:-00020:+00066:+00019:000180.3314:08808
08809:+00013:+00069:-00014:000180.3314:08809
08810:+00003:+00057:+00001:000180.3314:08810
08811:-00025:+00065:+00014:000180.3314:08811
08812:-00008:+00059:-00025:000180.3314:08812
08813:-00008:+00046:-00022:000180.3314:08813
08814:-00018:+00067:-00025:000180.3314:08814
08815:+00005:+00067:-00009:000216.6051:08815
08816:+00031:+00067:-00016:000216.6051:08816
08817:-00020:+00041:-00023:000216.6051:08817
08818:-00014:+00046:-00023:000216.6051:08818
08819:-00005:+00040:-00012:000216.6051:08819
08820:-00011:+00064:-00010:000216.6051:08820
08821:-00006:+00062:-00011:000216.6051:08821
08822:-00003:+00064:-00011:000216.6051:08822
08823:-00020:+00065:-00025:000216.6051:08823
08824:-00023:+00066:-00025:000216.6051:08824
08825:-00023:+00062:-00001:000216.6051:08825
08826:-00013:+00041:-00003:000216.6051:08826
08827:-00004:+00055:-00021:000216.6051:08827
08828:-00011:+00055:-00001:000216.6051:08828
08829:-00008:+00045:-00002:000216.6051:08829
08830:-00011:+00067:-00002:000216.6051:08830
08831:+00001:+00040:-00002:000216.6051:08831
08832:-00001:+00062:-00012:000216.6051:08832
08833:-00008:+00046:+00001:000216.6051:08833
08834:-00009:+00066:-00021:000216.6051:08834
08835:-00025:+00066:-00022:000216.6051:08835
08836:-00013:+00045:-00013:000216.6051:08836
08837:-00025:+00043:-00015:000216.6051:08837
08838:+00018:+00042:+00003:000216.6051:08838
08839:-00001:+00029:-00026:000216.6051:08839
08840:-00013:+00027:-00029:000216.6051:08840
08841:-00016:+00038:-00004:000216.6051:08841
08842:-00019:+00042:+00003:000216.6051:08842
08843:-00003:+00042:+00000:000216.6051:08843
08844:+00016:+00044:+00002:000216.6051:08844
08845:-00001:+00043:-00015:000216.6051:08845
08846:-00012:+00052:-00015:000216.6051:08846
08847:-00004:+00065:-00009:000216.6051:08847
08848:-00006:+00064:-00026:000216.6051:08848
08849:-00010:+00045:+00004:000216.6051:08849
08850:-00009:+00040:+00000:000216.6051:08850
08851:+00003:+00041:-00002:000216.6051:08851
08852:+00004:+00053:-00024:000216.6051:08852
08853:-00001:+00038:-00012:000216.6051:08853
08854:-00003:+00039:-00024:000216.6051:08854
08855:+00000:+00041:-00015:000216.6051:08855
08856:+00003:+00040:-00021:000216.6051:08856
08857:-00004:+00068:+00001:000216.6051:08857
08858:-00026:+00062:-00007:000216.6051:08858
08859:-00010:+00045:-00021:000216.6051:08859
08860:+00006:+00042:-00004:000216.6051:08860
08861:+00003:+00065:-00023:000216.6051:08861
08862:-00002:+00029:+00005:000216.6051:08862
08863:-00011:+00067:-00037:000216.6051:08863
08864:-00008:+00051:-00010:000216.6051:08864
08865:-00024:+00066:-00038:000216.6051:08865
08866:-00006:+00048:-00008:000216.6051:08866
08867:+00012:+00063:-00021:000216.6051:08867
08868:-00012:+00042:-00023:000216.6051:08868
08869:+00003:+00068:-00010:000216.6051:08869
08870:+00017:+00064:-00001:000216.6051:08870
08871:+00018:+00045:-00012:000216.6051:08871
08872:-00003:+00039:-00022:000216.6051:08872
08873:-00007:+00051:-00017:000216.6051:08873
08874:-00008:+00067:-00019:000216.6051:08874
08875:-00005:+00039:-00017:000216.6051:08875
08876:-00020:+00067:+00001:000216.6051:08876
08877:-00015:+00066:-00024:000216.6051:08877
08878:-00023:+00063:-00016:000216.6051:08878
08879:+00016:+00043:-00024:000216.6051:08879
08880:-00036:+00043:-00011:000216.6051:08880
08881:-00035:+00042:-00016:000216.6051:08881
08882:-00004:+00056:-00001:000216.6051:08882
08883:-00009:+00064:-00002:000216.6051:08883
08884:-00021:+00044:-00040:000216.6051:08884
08885:-00024:+00063:+00001:000216.6051:08885
08886:-00023:+00066:-00021:000216.6051:08886
08887:-00022:+00051:-00020:000216.6051:08887
08888:-00023:+00061:+00002:000216.6051:08888
[truncated: 50,041 more chars]
