# Supplementary material for: Suboptimal Omnidirectional Wheel Design and Implementation
Source: Sensors (Basel). 2021 Jan 28;21(3):865. doi: 10.3390/s21030865 (PMC7865864; doi:10.3390/s21030865)
Supplement: Supplementary file 1 [file sensors-21-00865-s001.zip › 3.-Data 30 Fixed Wheel/ACDATA07.TXT]

00001:+00156:+00064:+00155:002540.4343:00001
00002:+00039:-00006:-00006:002540.4343:00002
00003:-00022:+00195:-00020:002540.4343:00003
00004:-00066:+00051:-00078:002540.4343:00004
00005:-00145:+00083:-00197:002540.4343:00005
00006:-00184:+00049:-00269:002540.4343:00006
00007:+00189:-00179:+00151:002541.9606:00007
00008:+00169:+00457:-00137:002541.9606:00008
00009:-00237:+00529:-00058:002541.9606:00009
00010:+00030:-00418:-00033:002541.9606:00010
00011:-00009:+00245:-00204:002541.9606:00011
00012:+00181:-00023:+00346:002541.9606:00012
00013:+00113:+00070:+00208:002541.9606:00013
00014:-00078:+00397:-00169:002541.9606:00014
00015:+00204:+00154:-00350:002539.0715:00015
00016:+00268:+00189:+00268:002539.0715:00016
00017:-00058:+00047:-00129:002539.0715:00017
00018:-00175:+00236:+00394:002539.0715:00018
00019:+00075:+00047:-00285:002539.0715:00019
00020:+00337:-00062:-00009:002539.0715:00020
00021:+00100:+00364:-00163:002539.0715:00021
00022:-00105:+00354:-00018:002524.7963:00022
00023:+00042:+00585:+00032:002524.7963:00023
00024:-00045:-00372:+00035:002524.7963:00024
00025:+00009:-00278:-00049:002524.7963:00025
00026:+00158:-00118:+00336:002524.7963:00026
00027:-00158:-00062:-00456:002524.7963:00027
00028:+00048:+00498:+00026:002524.7963:00028
00029:+00250:-00074:-00227:002524.7963:00029
00030:-00042:+00153:+00020:002500.8129:00030
00031:+00072:-00123:+00057:002500.8129:00031
00032:-00092:+00055:+00398:002500.8129:00032
00033:+00049:+00046:-00128:002500.8129:00033
00034:+00296:+00098:-00224:002500.8129:00034
00035:+00229:+00229:+00448:002500.8129:00035
00036:-00057:-00164:+00378:002500.8129:00036
00037:-00157:+00172:+00323:002500.8129:00037
00038:+00009:+00012:-00301:002487.6936:00038
00039:+00150:+00130:-00126:002487.6936:00039
00040:+00127:+00159:-00135:002487.6936:00040
00041:-00046:-00008:+00171:002487.6936:00041
00042:-00040:+00443:+00118:002487.6936:00042
00043:+00094:-00224:-00175:002487.6936:00043
00044:+00139:+00090:-00113:002487.6936:00044
00045:+00148:+00065:-00191:002487.6936:00045
00046:+00076:-00039:+00209:002487.6936:00046
00047:-00258:+00320:-00103:002474.0700:00047
00048:+00019:-00216:+00269:002474.0700:00048
00049:+00248:-00040:+00036:002474.0700:00049
00050:+00095:-00256:-00013:002474.0700:00050
00051:-00195:+00138:-00121:002474.0700:00051
00052:-00006:+00335:+00067:002474.0700:00052
00053:-00053:-00083:-00113:002474.0700:00053
00054:-00106:+00025:+00066:002474.0700:00054
00055:+00023:-00088:+00015:002456.1821:00055
00056:-00068:-00183:-00051:002456.1821:00056
00057:-00268:+00286:-00158:002456.1821:00057
00058:+00150:+00000:-00091:002456.1821:00058
00059:+00122:-00205:-00317:002456.1821:00059
00060:+00045:-00199:+00370:002456.1821:00060
00061:-00171:-00017:+00102:002456.1821:00061
00062:-00120:+00103:-00231:002456.1821:00062
00063:+00030:-00028:-00284:002452.8522:00063
00064:+00201:+00362:-00006:002452.8522:00064
00065:+00183:-00313:+00363:002452.8522:00065
00066:-00202:-00278:+00176:002452.8522:00066
00067:-00191:-00061:+00323:002452.8522:00067
00068:-00206:-00145:-00201:002452.8522:00068
00069:+00151:+00179:-00135:002452.8522:00069
00070:+00186:-00161:-00371:002452.8522:00070
00071:-00500:-00117:+00087:002464.1667:00071
00072:-00078:-00183:+00149:002464.1667:00072
00073:+00197:+00147:-00004:002464.1667:00073
00074:+00011:+00420:-00131:002464.1667:00074
00075:-00080:-00310:-00143:002464.1667:00075
00076:-00197:+00425:+00093:002464.1667:00076
00077:+00079:-00160:+00047:002464.1667:00077
00078:-00013:+00188:+00153:002464.1667:00078
00079:+00043:+00085:+00029:002465.9885:00079
00080:+00061:-00040:-00050:002465.9885:00080
00081:-00026:+00114:-00276:002465.9885:00081
00082:-00239:-00128:+00003:002465.9885:00082
00083:+00087:+00068:+00063:002465.9885:00083
00084:+00263:+00038:+00007:002465.9885:00084
00085:-00150:-00052:-00186:002465.9885:00085
00086:-00339:-00039:-00121:002465.9885:00086
00087:-00018:+00045:+00145:002477.7363:00087
00088:+00093:-00021:+00045:002477.7363:00088
00089:+00073:+00072:+00048:002477.7363:00089
00090:-00112:-00094:-00055:002477.7363:00090
00091:-00110:+00070:-00209:002477.7363:00091
00092:+00066:-00063:+00144:002477.7363:00092
00093:+00072:-00005:-00011:002477.7363:00093
00094:+00018:+00058:-00053:002477.7363:00094
00095:+00001:-00136:-00072:002494.1875:00095
00096:+00032:+00068:-00009:002494.1875:00096
00097:-00109:-00134:-00094:002494.1875:00097
00098:-00045:+00243:-00161:002494.1875:00098
00099:+00235:-00050:+00042:002494.1875:00099
00100:-00043:-00103:-00076:002494.1875:00100
00101:-00172:+00155:-00020:002494.1875:00101
00102:+00240:+00044:+00120:002494.1875:00102
00103:+00114:+00075:-00057:002490.8935:00103
00104:-00122:+00037:-00009:002490.8935:00104
00105:-00110:+00309:-00011:002490.8935:00105
00106:+00070:-00080:+00066:002490.8935:00106
00107:+00097:+00089:-00037:002490.8935:00107
00108:+00021:+00138:+00219:002490.8935:00108
00109:+00002:-00042:-00009:002490.8935:00109
00110:-00032:+00253:-00082:002490.8935:00110
00111:-00005:+00029:+00054:002508.0305:00111
00112:-00002:+00090:+00047:002508.0305:00112
00113:+00018:+00102:+00043:002508.0305:00113
00114:+00049:-00115:-00175:002508.0305:00114
00115:-00040:+00094:+00142:002508.0305:00115
00116:+00038:+00016:+00058:002508.0305:00116
00117:+00014:+00068:-00156:002508.0305:00117
00118:+00043:-00055:+00043:002508.0305:00118
00119:-00016:+00025:-00076:002514.5290:00119
00120:-00044:-00001:+00124:002514.5290:00120
00121:+00132:+00021:+00061:002514.5290:00121
00122:+00156:+00226:-00154:002514.5290:00122
00123:+00087:-00113:-00122:002514.5290:00123
00124:+00001:+00225:-00064:002514.5290:00124
00125:+00034:+00046:+00120:002514.5290:00125
00126:-00061:+00088:+00037:002514.5290:00126
00127:+00001:+00184:+00335:002516.1455:00127
00128:+00251:-00212:-00105:002516.1455:00128
00129:-00201:+00054:-00193:002516.1455:00129
00130:-00176:+00161:+00023:002516.1455:00130
00131:+00141:-00048:+00190:002516.1455:00131
00132:+00118:+00003:-00019:002516.1455:00132
00133:-00020:-00212:-00135:002516.1455:00133
00134:-00103:+00150:+00023:002516.1455:00134
00135:+00061:+00106:-00162:002523.4553:00135
00136:+00117:+00189:+00047:002523.4553:00136
00137:-00085:-00179:-00372:002523.4553:00137
00138:-00255:+00319:+00083:002523.4553:00138
00139:+00306:+00122:+00128:002523.4553:00139
00140:+00015:-00258:+00114:002523.4553:00140
00141:-00217:+00164:-00150:002523.4553:00141
00142:+00129:-00249:+00035:002523.4553:00142
00143:+00131:-00038:+00168:002519.6391:00143
00144:+00135:+00065:-00136:002519.6391:00144
00145:-00109:+00183:+00346:002519.6391:00145
00146:+00158:-00181:-00123:002519.6391:00146
00147:-00120:-00087:-00150:002519.6391:00147
00148:+00109:+00045:+00174:002519.6391:00148
00149:+00033:-00243:-00207:002519.6391:00149
00150:+00008:+00108:+00118:002519.6391:00150
00151:+00283:-00133:-00273:002516.1679:00151
00152:-00356:-00208:+00089:002516.1679:00152
00153:+00030:-00035:+00142:002516.1679:00153
00154:+00173:+00025:+00359:002516.1679:00154
00155:+00297:-00104:+00067:002516.1679:00155
00156:-00296:-00140:-00328:002516.1679:00156
00157:-00416:+00229:+00108:002516.1679:00157
00158:+00429:+00010:+00124:002516.1679:00158
00159:-00190:+00192:+00154:002507.9709:00159
00160:-00080:-00109:-00047:002507.9709:00160
00161:+00093:-00401:-00177:002507.9709:00161
00162:-00268:+00069:+00023:002507.9709:00162
00163:+00135:+00102:+00177:002507.9709:00163
00164:-00158:+00052:+00131:002507.9709:00164
00165:-00073:-00075:-00258:002507.9709:00165
00166:-00155:-00242:-00198:002507.9709:00166
00167:-00233:-00249:+00511:002509.3610:00167
00168:+00115:-00164:-00134:002509.3610:00168
00169:+00194:+00468:-00060:002509.3610:00169
00170:+00215:-00421:-00412:002509.3610:00170
00171:-00305:+00062:-00047:002509.3610:00171
00172:+00225:-00026:+00494:002509.3610:00172
00173:+00380:-00277:+00164:002509.3610:00173
00174:-00021:+00307:-00238:002509.3610:00174
00175:+00228:-00108:-00173:002490.8569:00175
00176:-00008:+00025:-00127:002490.8569:00176
00177:-00037:+00277:+00072:002490.8569:00177
00178:+00126:-00167:+00264:002490.8569:00178
00179:+00065:+00255:-00049:002490.8569:00179
00180:+00018:-00129:-00240:002490.8569:00180
00181:-00216:+00049:+00050:002490.8569:00181
00182:-00049:+00191:+00186:002490.8569:00182
00183:+00031:+00178:+00154:002502.9174:00183
00184:+00248:+00172:+00072:002502.9174:00184
00185:+00022:-00212:-00215:002502.9174:00185
00186:-00349:+00023:+00062:002502.9174:00186
00187:+00047:+00130:-00075:002502.9174:00187
00188:+00246:+00004:+00312:002502.9174:00188
00189:+00130:+00194:-00123:002502.9174:00189
00190:+00052:+00081:-00127:002502.9174:00190
00191:-00097:-00032:-00147:002504.1882:00191
00192:-00099:+00148:-00050:002504.1882:00192
00193:+00232:-00007:+00203:002504.1882:00193
00194:-00087:-00102:+00043:002504.1882:00194
00195:-00045:-00068:-00173:002504.1882:00195
00196:+00157:-00056:+00118:002504.1882:00196
00197:-00203:-00075:+00022:002504.1882:00197
00198:-00111:+00066:+00083:002504.1882:00198
00199:+00066:-00126:+00035:002510.8830:00199
00200:+00048:+00097:+00055:002510.8830:00200
00201:+00029:+00083:+00105:002510.8830:00201
00202:-00131:-00034:+00057:002510.8830:00202
00203:-00033:+00089:-00085:002510.8830:00203
00204:+00226:+00136:-00057:002510.8830:00204
00205:+00120:+00007:+00187:002510.8830:00205
00206:-00057:+00060:-00039:002510.8830:00206
00207:-00259:+00114:+00014:002518.0405:00207
00208:-00002:+00050:+00068:002518.0405:00208
00209:+00201:-00115:-00003:002518.0405:00209
00210:+00021:+00069:-00032:002518.0405:00210
00211:-00078:-00054:-00188:002518.0405:00211
00212:-00352:-00015:+00041:002518.0405:00212
00213:+00137:-00083:-00001:002518.0405:00213
00214:+00183:+00214:-00111:002518.0405:00214
00215:+00050:-00045:+00272:002519.4536:00215
00216:-00301:-00094:-00273:002519.4536:00216
00217:-00256:+00308:-00019:002519.4536:00217
00218:+00131:-00299:-00028:002519.4536:00218
00219:+00364:+00106:+00118:002519.4536:00219
00220:+00066:+00137:+00001:002519.4536:00220
00221:-00567:+00182:-00051:002519.4536:00221
00222:-00191:+00205:-00030:002519.4536:00222
00223:+00222:-00145:-00123:002521.1550:00223
00224:+00012:+00089:+00161:002521.1550:00224
00225:-00075:+00075:-00076:002521.1550:00225
00226:-00483:+00132:-00039:002521.1550:00226
00227:+00265:-00033:-00059:002521.1550:00227
00228:+00621:-00028:-00077:002521.1550:00228
00229:+00107:+00176:+00273:002521.1550:00229
00230:-00211:-00183:-00013:002521.1550:00230
00231:-00282:+00200:-00197:002528.5541:00231
00232:+00394:+00008:-00027:002528.5541:00232
00233:+00399:-00093:-00032:002528.5541:00233
00234:-00049:+00225:+00143:002528.5541:00234
00235:-00430:+00116:-00251:002528.5541:00235
00236:-00240:-00080:+00032:002528.5541:00236
00237:+00322:+00039:-00005:002528.5541:00237
00238:+00157:+00044:-00024:002529.8527:00238
00239:-00255:-00139:-00059:002529.8527:00239
00240:-00203:+00168:-00277:002529.8527:00240
00241:-00189:-00202:-00084:002529.8527:00241
00242:+00142:-00064:+00074:002529.8527:00242
00243:+00101:+00088:-00055:002529.8527:00243
00244:-00020:-00058:-00066:002529.8527:00244
00245:-00232:+00024:-00066:002529.8527:00245
00246:+00132:-00066:+00081:002531.4809:00246
00247:+00234:+00129:-00070:002531.4809:00247
00248:+00100:+00163:+00139:002531.4809:00248
00249:-00070:-00048:-00115:002531.4809:00249
00250:-00265:+00116:+00044:002531.4809:00250
00251:+00143:-00050:-00036:002531.4809:00251
00252:+00210:+00047:+00160:002531.4809:00252
00253:-00081:+00095:+00022:002531.4809:00253
00254:-00265:+00071:-00079:002539.0368:00254
00255:-00158:+00121:+00149:002539.0368:00255
00256:-00035:-00085:-00058:002539.0368:00256
00257:+00056:+00010:+00253:002539.0368:00257
00258:+00080:+00172:-00054:002539.0368:00258
00259:-00298:-00027:+00022:002539.0368:00259
00260:-00064:+00043:-00072:002539.0368:00260
00261:+00279:+00225:-00056:002539.0368:00261
00262:+00044:-00028:+00113:002540.4572:00262
00263:-00073:-00112:-00111:002540.4572:00263
00264:-00157:+00124:+00022:002540.4572:00264
00265:+00126:-00176:+00019:002540.4572:00265
00266:+00327:+00106:-00018:002540.4572:00266
00267:+00064:+00107:-00042:002540.4572:00267
00268:-00154:+00112:-00130:002540.4572:00268
00269:-00073:-00034:+00157:002540.4572:00269
00270:+00035:+00056:+00180:002536.8415:00270
00271:+00087:-00004:-00049:002536.8415:00271
00272:+00123:+00131:+00074:002536.8415:00272
00273:-00045:-00025:-00102:002536.8415:00273
00274:-00092:+00011:+00057:002536.8415:00274
00275:+00140:+00215:+00049:002536.8415:00275
00276:+00243:-00023:+00216:002536.8415:00276
00277:+00050:+00011:-00169:002536.8415:00277
00278:-00041:+00057:+00166:002539.1059:00278
00279:+00002:-00111:-00076:002539.1059:00279
00280:+00115:+00296:-00044:002539.1059:00280
00281:+00100:-00044:+00060:002539.1059:00281
00282:-00177:+00070:-00016:002539.1059:00282
00283:-00175:-00077:+00159:002539.1059:00283
00284:+00283:+00062:+00129:002539.1059:00284
00285:+00196:+00138:+00058:002539.1059:00285
00286:-00090:-00077:-00024:002545.6806:00286
00287:-00055:-00020:-00001:002545.6806:00287
00288:-00013:-00207:+00153:002545.6806:00288
00289:+00008:+00155:+00022:002545.6806:00289
00290:+00022:-00127:+00124:002545.6806:00290
00291:+00077:+00007:+00025:002545.6806:00291
00292:+00018:+00024:-00015:002545.6806:00292
00293:+00026:+00127:+00059:002545.6806:00293
00294:-00230:+00101:+00110:002536.7844:00294
00295:+00068:-00229:-00054:002536.7844:00295
00296:-00128:-00048:-00128:002536.7844:00296
00297:+00141:-00180:+00140:002536.7844:00297
00298:-00147:+00480:+00086:002536.7844:00298
00299:+00221:-00230:+00268:002536.7844:00299
00300:-00257:-00179:-00148:002536.7844:00300
00301:-00020:+00363:+00024:002539.0751:00301
00302:+00376:+00159:-00225:002539.0751:00302
00303:-00185:+00218:-00006:002539.0751:00303
00304:-00098:-00184:-00059:002539.0751:00304
00305:+00117:+00227:+00249:002539.0751:00305
00306:+00212:-00329:+00067:002539.0751:00306
00307:+00018:-00138:-00399:002539.0751:00307
00308:-00070:+00183:-00098:002539.0751:00308
00309:+00114:-00038:-00278:002529.9177:00309
00310:+00093:-00400:+00205:002529.9177:00310
00311:-00008:+00203:-00001:002529.9177:00311
00312:+00013:-00019:-00014:002529.9177:00312
00313:-00199:-00163:-00107:002529.9177:00313
00314:+00076:-00204:-00228:002529.9177:00314
00315:-00110:+00185:+00049:002529.9177:00315
00316:+00064:+00084:+00111:002529.9177:00316
00317:+00175:+00125:-00044:002511.0214:00317
00318:-00033:-00167:+00099:002511.0214:00318
00319:-00022:-00080:+00162:002511.0214:00319
00320:+00129:+00417:+00103:002511.0214:00320
00321:+00089:+00070:-00177:002511.0214:00321
00322:+00015:+00124:+00148:002511.0214:00322
00323:+00138:+00049:+00039:002511.0214:00323
00324:-00119:-00174:+00161:002511.0214:00324
00325:-00045:-00077:+00132:002507.9294:00325
00326:+00128:+00011:-00040:002507.9294:00326
00327:-00084:-00069:+00149:002507.9294:00327
00328:+00069:+00041:-00062:002507.9294:00328
00329:-00144:-00008:+00127:002507.9294:00329
00330:-00005:-00045:+00184:002507.9294:00330
00331:+00089:+00091:+00087:002507.9294:00331
00332:+00152:-00012:+00192:002507.9294:00332
00333:-00316:+00029:-00134:002504.2514:00333
00334:-00467:+00201:+00195:002504.2514:00334
00335:+00246:-00168:+00166:002504.2514:00335
00336:+00168:-00012:+00058:002504.2514:00336
00337:-00197:+00092:+00064:002504.2514:00337
00338:+00141:+00052:+00154:002504.2514:00338
00339:-00152:-00002:-00010:002504.2514:00339
00340:+00035:+00087:+00026:002504.2514:00340
00341:-00022:+00238:+00033:002495.8508:00341
00342:-00055:+00016:+00099:002495.8508:00342
00343:-00139:-00162:-00012:002495.8508:00343
00344:-00084:+00083:+00121:002495.8508:00344
00345:+00095:-00229:-00015:002495.8508:00345
00346:+00057:+00052:-00054:002495.8508:00346
00347:+00011:-00029:-00262:002495.8508:00347
00348:-00224:-00164:+00099:002495.8508:00348
00349:+00120:-00153:+00032:002497.7763:00349
00350:+00050:-00162:+00037:002497.7763:00350
00351:+00097:-00214:+00063:002497.7763:00351
00352:-00093:-00197:-00182:002497.7763:00352
00353:-00063:+00424:+00044:002497.7763:00353
00354:-00049:-00294:-00140:002497.7763:00354
00355:-00040:+00344:-00137:002497.7763:00355
00356:+00070:-00179:+00078:002497.7763:00356
00357:-00094:-00445:-00023:002504.2329:00357
00358:-00175:+00439:-00087:002504.2329:00358
00359:-00017:+00070:+00111:002504.2329:00359
00360:+00108:+00483:-00128:002504.2329:00360
00361:+00285:-00113:+00269:002504.2329:00361
00362:-00166:-00172:-00002:002504.2329:00362
00363:-00188:-00238:+00401:002504.2329:00363
00364:+00013:+00228:-00362:002504.2329:00364
00365:+00347:+00498:+00076:002490.7758:00365
00366:+00198:+00227:-00255:002490.7758:00366
00367:-00308:+00048:+00104:002490.7758:00367
00368:+00188:-00065:+00009:002490.7758:00368
00369:+00118:-00177:+00084:002490.7758:00369
00370:-00066:+00166:-00093:002490.7758:00370
00371:-00072:+00059:-00154:002490.7758:00371
00372:-00078:+00123:+00281:002490.7758:00372
00373:+00025:-00113:-00012:002497.7910:00373
00374:-00135:+00325:+00059:002497.7910:00374
00375:+00203:+00134:+00111:002497.7910:00375
00376:+00191:+00157:-00059:002497.7910:00376
00377:-00155:+00281:-00069:002497.7910:00377
00378:-00101:-00100:+00077:002497.7910:00378
00379:+00071:+00339:-00027:002497.7910:00379
00380:+00126:-00021:+00015:002497.7910:00380
00381:-00029:-00052:-00042:002509.3010:00381
00382:-00054:-00027:+00040:002509.3010:00382
00383:+00017:-00034:-00062:002509.3010:00383
00384:-00110:+00061:-00013:002509.3010:00384
00385:-00184:+00058:+00082:002509.3010:00385
00386:-00036:+00024:+00008:002509.3010:00386
00387:-00026:+00025:-00174:002509.3010:00387
00388:-00045:-00019:+00035:002509.3010:00388
00389:-00045:+00020:-00134:002500.9431:00389
00390:+00022:-00018:-00010:002500.9431:00390
00391:+00030:-00009:-00012:002500.9431:00391
00392:-00097:+00001:-00110:002500.9431:00392
00393:-00170:-00029:-00093:002500.9431:00393
00394:+00042:+00123:-00162:002500.9431:00394
00395:+00172:-00037:-00138:002500.9431:00395
00396:-00111:-00163:-00156:002500.9431:00396
00397:-00049:+00121:-00042:002513.1877:00397
00398:-00127:+00097:-00088:002513.1877:00398
00399:+00134:+00098:+00003:002513.1877:00399
00400:-00251:-00173:-00306:002513.1877:00400
00401:+00179:+00169:+00196:002513.1877:00401
00402:+00087:-00390:-00317:002513.1877:00402
00403:-00231:+00410:+00096:002513.1877:00403
00404:+00148:+00013:-00311:002513.1877:00404
00405:-00080:-00240:+00046:002514.5593:00405
00406:-00084:-00036:-00043:002514.5593:00406
00407:-00018:-00384:+00193:002514.5593:00407
00408:-00006:+00163:+00009:002514.5593:00408
00409:+00096:-00066:-00389:002514.5593:00409
00410:-00120:+00153:+00318:002514.5593:00410
00411:-00020:-00162:+00034:002514.5593:00411
00412:+00056:+00212:+00241:002514.5593:00412
00413:-00065:+00096:-00194:002511.0998:00413
00414:-00062:-00125:-00263:002511.0998:00414
00415:-00268:+00322:-00039:002511.0998:00415
00416:+00054:-00169:+00126:002511.0998:00416
00417:-00081:+00371:+00178:002511.0998:00417
00418:-00090:-00243:-00017:002511.0998:00418
00419:-00069:-00063:-00075:002511.0998:00419
00420:+00239:-00098:+00057:002511.0998:00420
00421:+00291:+00120:-00167:002513.1652:00421
00422:-00151:+00345:+00100:002513.1652:00422
00423:-00072:+00348:-00121:002513.1652:00423
00424:+00040:-00192:+00068:002513.1652:00424
00425:+00153:-00124:+00078:002513.1652:00425
00426:-00078:+00171:+00438:002513.1652:00426
00427:+00018:+00204:-00159:002513.1652:00427
00428:+00205:+00049:-00335:002513.1652:00428
00429:-00140:-00203:+00349:002514.5063:00429
00430:+00007:+00090:-00051:002514.5063:00430
00431:-00050:+00079:+00353:002514.5063:00431
00432:-00184:+00066:-00473:002514.5063:00432
00433:+00195:-00077:-00066:002514.5063:00433
00434:+00116:+00066:-00140:002514.5063:00434
00435:+00080:+00188:-00026:002514.5063:00435
00436:+00000:+00124:+00075:002514.5063:00436
00437:+00033:+00067:+00031:002495.8989:00437
00438:+00085:-00017:-00018:002495.8989:00438
00439:+00244:+00059:+00012:002495.8989:00439
00440:-00071:+00013:-00185:002495.8989:00440
00441:+00018:+00359:+00044:002495.8989:00441
00442:+00045:+00200:+00005:002495.8989:00442
00443:+00036:-00281:-00042:002495.8989:00443
00444:-00007:+00092:-00168:002495.8989:00444
00445:-00278:-00192:+00178:002497.7687:00445
00446:+00130:+00063:+00070:002497.7687:00446
00447:+00170:-00176:-00153:002497.7687:00447
00448:-00200:+00245:-00047:002497.7687:00448
00449:+00141:+00127:-00002:002497.7687:00449
00450:+00087:+00242:+00404:002497.7687:00450
00451:+00194:-00098:-00235:002497.7687:00451
00452:-00016:+00135:-00079:002497.7687:00452
00453:-00289:-00152:+00036:002504.1359:00453
00454:+00090:-00038:+00040:002504.1359:00454
00455:+00094:+00236:+00007:002504.1359:00455
00456:+00061:+00164:-00018:002504.1359:00456
00457:-00079:-00147:-00171:002504.1359:00457
00458:-00093:+00129:+00300:002504.1359:00458
00459:-00041:-00291:-00170:002504.1359:00459
00460:-00037:+00406:+00064:002504.1359:00460
00461:-00002:-00126:-00100:002495.7219:00461
00462:-00059:+00014:-00097:002495.7219:00462
00463:+00034:+00093:+00103:002495.7219:00463
00464:+00145:-00088:+00035:002495.7219:00464
00465:-00157:+00317:-00105:002495.7219:00465
00466:+00039:+00082:-00023:002495.7219:00466
00467:+00102:+00001:+00276:002495.7219:00467
00468:-00010:-00012:+00062:002495.7219:00468
00469:+00077:-00223:+00144:002507.8430:00469
00470:+00075:-00028:-00007:002507.8430:00470
00471:+00061:+00248:+00120:002507.8430:00471
00472:+00074:-00114:-00231:002507.8430:00472
00473:-00081:+00165:+00004:002507.8430:00473
00474:-00165:+00122:-00036:002507.8430:00474
00475:-00085:-00064:+00185:002507.8430:00475
00476:+00169:-00016:-00119:002507.8430:00476
00477:-00155:+00060:+00003:002519.4614:00477
00478:-00372:+00016:-00122:002519.4614:00478
00479:-00209:+00222:-00137:002519.4614:00479
00480:+00072:+00046:+00095:002519.4614:00480
00481:+00215:+00024:-00039:002519.4614:00481
00482:-00166:+00318:+00072:002519.4614:00482
00483:-00197:-00124:-00032:002519.4614:00483
00484:+00046:+00074:-00042:002519.4614:00484
00485:+00360:+00068:+00091:002515.9880:00485
00486:+00299:-00059:+00101:002515.9880:00486
00487:-00026:+00293:-00039:002515.9880:00487
00488:-00140:+00058:-00130:002515.9880:00488
00489:-00021:+00264:-00037:002515.9880:00489
00490:+00267:-00015:+00076:002515.9880:00490
00491:+00198:+00021:+00045:002515.9880:00491
00492:-00159:-00017:-00026:002515.9880:00492
00493:-00348:+00060:-00154:002523.2883:00493
00494:-00058:+00083:+00072:002523.2883:00494
00495:+00212:-00024:+00175:002523.2883:00495
00496:-00192:+00147:+00038:002523.2883:00496
00497:-00257:+00059:-00060:002523.2883:00497
00498:-00210:+00079:-00015:002523.2883:00498
00499:+00035:+00152:+00103:002523.2883:00499
00500:+00459:-00187:+00098:002523.2883:00500
00501:+00350:+00143:-00050:002529.8491:00501
00502:-00001:-00163:-00308:002529.8491:00502
00503:-00232:-00009:+00077:002529.8491:00503
00504:+00458:+00023:+00066:002529.8491:00504
00505:+00532:-00106:+00072:002529.8491:00505
00506:+00032:-00017:-00117:002529.8491:00506
00507:-00153:+00333:-00256:002529.8491:00507
00508:-00068:-00166:+00205:002529.8491:00508
00509:-00048:-00082:-00021:002526.3281:00509
00510:-00048:+00084:+00165:002526.3281:00510
00511:-00075:+00046:-00205:002526.3281:00511
00512:-00402:-00155:-00113:002526.3281:00512
00513:-00236:+00036:+00068:002526.3281:00513
00514:+00338:-00122:+00215:002526.3281:00514
00515:-00102:+00150:+00084:002526.3281:00515
00516:-00186:+00123:-00102:002526.3281:00516
00517:+00037:+00161:-00050:002533.7614:00517
00518:+00213:+00053:+00007:002533.7614:00518
00519:+00293:-00278:+00039:002533.7614:00519
00520:+00094:+00022:+00074:002533.7614:00520
00521:-00136:-00299:-00436:002533.7614:00521
00522:-00088:+00288:-00003:002533.7614:00522
00523:+00241:-00225:+00127:002533.7614:00523
00524:+00039:-00080:-00013:002533.7614:00524
00525:-00129:+00251:+00020:002540.2766:00525
00526:-00215:-00140:-00061:002540.2766:00526
00527:-00283:-00027:+00047:002540.2766:00527
00528:-00024:+00131:+00052:002540.2766:00528
00529:+00023:-00163:+00160:002540.2766:00529
00530:-00025:+00127:-00190:002540.2766:00530
00531:-00029:+00158:-00040:002540.2766:00531
00532:+00130:-00114:+00152:002531.5529:00532
00533:+00094:+00013:-00025:002531.5529:00533
00534:-00042:+00165:+00091:002531.5529:00534
00535:-00006:-00117:-00056:002531.5529:00535
00536:+00050:+00121:+00065:002531.5529:00536
00537:+00181:-00049:-00061:002531.5529:00537
00538:-00149:-00002:-00096:002531.5529:00538
00539:-00313:+00036:-00079:002531.5529:00539
00540:-00203:+00018:-00008:002539.1523:00540
00541:+00004:+00134:+00256:002539.1523:00541
00542:-00114:+00003:+00037:002539.1523:00542
00543:+00019:+00161:+00161:002539.1523:00543
00544:-00090:-00048:-00265:002539.1523:00544
00545:-00343:+00111:+00187:002539.1523:00545
00546:+00280:+00117:+00141:002539.1523:00546
00547:-00111:+00146:+00112:002539.1523:00547
00548:-00055:+00016:-00091:002530.0090:00548
00549:+00114:-00046:-00173:002530.0090:00549
00550:-00081:+00146:+00247:002530.0090:00550
00551:+00069:-00043:-00490:002530.0090:00551
00552:+00053:+00103:-00202:002530.0090:00552
00553:+00317:-00178:-00329:002530.0090:00553
00554:-00058:+00041:-00126:002530.0090:00554
00555:-00244:+00325:+00185:002530.0090:00555
00556:+00320:+00161:+00125:002505.9592:00556
00557:+00197:-00268:-00069:002505.9592:00557
00558:-00150:-00248:-00229:002505.9592:00558
00559:-00194:+00315:+00269:002505.9592:00559
00560:+00132:+00241:-00066:002505.9592:00560
00561:+00090:+00377:-00256:002505.9592:00561
00562:+00128:-00201:+00336:002505.9592:00562
00563:-00153:-00324:+00086:002505.9592:00563
00564:-00180:-00081:+00469:002492.7226:00564
00565:+00260:+00063:-00397:002492.7226:00565
00566:-00100:-00054:-00453:002492.7226:00566
00567:-00040:+00030:-00666:002492.7226:00567
00568:+00042:+00160:+00850:002492.7226:00568
00569:+00018:+00072:+00754:002492.7226:00569
00570:+00016:-00184:+00816:002492.7226:00570
00571:+00018:-00046:-00578:002492.7226:00571
00572:+00167:-00137:-00433:002469.1647:00572
00573:-00031:+00055:+00580:002469.1647:00573
00574:+00156:+00330:+00444:002469.1647:00574
00575:+00246:+00037:+00512:002469.1647:00575
00576:-00066:-00128:-00578:002469.1647:00576
00577:+00071:-00170:-00403:002469.1647:00577
00578:-00100:+00104:-00305:002469.1647:00578
00579:-00033:+00360:+00383:002469.1647:00579
00580:-00049:-00001:+00178:002469.1647:00580
00581:-00200:-00109:-00226:002441.6896:00581
00582:+00015:-00225:-00336:002441.6896:00582
00583:-00060:-00092:-00417:002441.6896:00583
00584:+00111:+00288:+00424:002441.6896:00584
00585:+00202:+00124:+00078:002441.6896:00585
00586:-00108:+00230:+00170:002441.6896:00586
00587:+00116:+00101:-00143:002441.6896:00587
00588:-00102:-00207:-00158:002441.6896:00588
00589:-00119:+00083:-00015:002428.6777:00589
00590:+00279:+00158:+00045:002428.6777:00590
00591:-00180:+00115:-00148:002428.6777:00591
00592:-00062:-00029:-00081:002428.6777:00592
00593:-00269:-00065:-00093:002428.6777:00593
00594:-00364:+00053:+00080:002428.6777:00594
00595:+00064:+00371:-00109:002428.6777:00595
00596:-00183:-00037:-00213:002428.6777:00596
00597:-00243:-00148:-00146:002434.9274:00597
00598:+00049:-00206:+00162:002434.9274:00598
00599:+00218:-00180:-00023:002434.9274:00599
00600:+00064:+00324:-00054:002434.9274:00600
00601:-00175:+00017:-00192:002434.9274:00601
00602:+00079:+00270:-00084:002434.9274:00602
00603:+00047:-00084:-00029:002434.9274:00603
00604:-00048:+00063:+00002:002434.9274:00604
00605:+00078:+00030:+00098:002422.5634:00605
00606:-00132:-00117:-00183:002422.5634:00606
00607:-00204:+00159:+00125:002422.5634:00607
00608:-00152:-00015:-00124:002422.5634:00608
00609:-00072:+00049:+00163:002422.5634:00609
00610:-00011:+00015:-00106:002422.5634:00610
00611:-00112:+00098:-00073:002422.5634:00611
00612:-00059:-00045:+00141:002422.5634:00612
00613:-00008:+00056:-00030:002438.2900:00613
00614:+00294:-00064:+00423:002438.2900:00614
00615:-00193:-00040:-00040:002438.2900:00615
00616:-00180:+00010:+00036:002438.2900:00616
00617:+00115:+00115:+00005:002438.2900:00617
00618:+00010:+00004:+00045:002438.2900:00618
00619:+00040:+00215:+00045:002438.2900:00619
00620:-00021:-00018:+00199:002438.2900:00620
00621:-00030:+00036:-00070:002438.2900:00621
00622:-00111:+00267:+00060:002439.8146:00622
00623:-00142:-00154:-00081:002439.8146:00623
00624:+00071:+00103:+00094:002439.8146:00624
00625:+00071:-00288:+00044:002439.8146:00625
00626:-00125:+00332:-00054:002439.8146:00626
00627:-00192:+00024:-00065:002439.8146:00627
00628:+00024:+00192:-00154:002439.8146:00628
00629:+00354:-00130:+00124:002439.8146:00629
00630:+00129:-00128:-00104:002441.7143:00630
00631:-00221:+00041:+00132:002441.7143:00631
00632:-00057:+00064:-00219:002441.7143:00632
00633:+00147:-00071:-00024:002441.7143:00633
00634:+00160:-00007:-00101:002441.7143:00634
00635:-00023:+00066:-00014:002441.7143:00635
00636:-00062:-00053:+00060:002441.7143:00636
00637:+00057:+00446:-00219:002441.7143:00637
00638:-00174:-00178:+00052:002457.7521:00638
00639:+00113:+00232:-00097:002457.7521:00639
00640:+00090:+00064:+00168:002457.7521:00640
00641:-00216:-00131:-00168:002457.7521:00641
00642:-00176:+00062:-00082:002457.7521:00642
00643:+00145:+00023:+00145:002457.7521:00643
00644:+00287:+00054:-00162:002457.7521:00644
00645:-00129:+00124:+00063:002457.7521:00645
00646:-00213:-00059:+00011:002464.1667:00646
00647:+00066:+00008:-00058:002464.1667:00647
00648:+00210:+00065:-00031:002464.1667:00648
00649:+00093:+00090:-00132:002464.1667:00649
00650:+00021:+00132:+00159:002464.1667:00650
00651:-00017:+00034:-00060:002464.1667:00651
00652:-00152:-00107:-00132:002464.1667:00652
00653:+00143:+00212:+00178:002464.1667:00653
00654:+00069:+00019:-00025:002475.8918:00654
00655:-00112:+00038:-00003:002475.8918:00655
00656:-00082:+00312:-00007:002475.8918:00656
00657:-00028:-00093:-00035:002475.8918:00657
00658:+00120:+00004:+00203:002475.8918:00658
00659:+00135:+00139:+00038:002475.8918:00659
00660:+00060:-00052:+00122:002475.8918:00660
00661:-00247:+00277:-00258:002475.8918:00661
00662:-00132:-00008:+00240:002482.7104:00662
00663:+00360:+00088:+00147:002482.7104:00663
00664:-00058:-00009:-00031:002482.7104:00664
00665:-00029:-00004:+00089:002482.7104:00665
00666:+00012:+00319:-00189:002482.7104:00666
00667:-00161:-00054:-00082:002482.7104:00667
00668:+00123:+00067:+00110:002482.7104:00668
00669:+00090:+00100:+00040:002482.7104:00669
00670:-00117:+00034:+00111:002494.2021:00670
00671:-00086:+00039:-00179:002494.2021:00671
00672:+00007:+00122:-00035:002494.2021:00672
00673:+00157:-00023:-00074:002494.2021:00673
00674:+00213:+00185:+00137:002494.2021:00674
00675:-00050:+00090:+00067:002494.2021:00675
00676:-00245:+00097:-00315:002494.2021:00676
00677:+00029:+00015:+00034:002494.2021:00677
00678:+00345:+00107:+00082:002490.8935:00678
00679:-00058:-00151:+00008:002490.8935:00679
00680:-00488:+00260:-00201:002490.8935:00680
00681:-00241:+00096:+00072:002490.8935:00681
00682:+00188:-00140:-00003:002490.8935:00682
00683:-00040:+00022:+00015:002490.8935:00683
00684:-00240:-00133:-00060:002490.8935:00684
00685:-00180:+00174:+00001:002490.8935:00685
00686:+00292:-00091:-00088:002502.8537:00686
00687:+00202:+00068:+00023:002502.8537:00687
00688:-00020:-00016:+00166:002502.8537:00688
00689:+00139:-00006:-00026:002502.8537:00689
00690:-00032:+00228:-00092:002502.8537:00690
00691:+00002:-00027:+00074:002502.8537:00691
00692:+00135:-00180:+00038:002502.8537:00692
00693:+00097:+00068:-00022:002502.8537:00693
00694:-00189:-00247:-00035:002509.3798:00694
00695:-00161:+00042:-00051:002509.3798:00695
00696:+00007:-00104:+00026:002509.3798:00696
00697:-00030:+00087:-00094:002509.3798:00697
00698:+00121:+00110:+00116:002509.3798:00698
00699:-00339:+00136:-00047:002509.3798:00699
00700:-00102:-00132:+00101:002509.3798:00700
00701:+00084:-00115:-00162:002509.3798:00701
00702:+00179:+00119:+00275:002505.9741:00702
00703:+00208:-00125:-00301:002505.9741:00703
00704:-00129:+00632:+00061:002505.9741:00704
00705:+00181:-00377:-00246:002505.9741:00705
00706:-00046:+00080:-00133:002505.9741:00706
00707:+00259:-00018:+00167:002505.9741:00707
00708:+00131:+00188:-00116:002505.9741:00708
00709:-00123:+00344:+00220:002505.9741:00709
00710:+00073:-00214:-00242:002513.1013:00710
00711:+00021:+00189:-00051:002513.1013:00711
00712:+00000:-00104:-00126:002513.1013:00712
00713:-00104:+00123:+00134:002513.1013:00713
00714:-00099:+00185:-00095:002513.1013:00714
00715:-00091:+00013:-00141:002513.1013:00715
00716:+00145:+00125:-00165:002513.1013:00716
00717:+00133:-00002:+00088:002513.1013:00717
00718:-00047:+00239:+00005:002524.8190:00718
00719:+00063:+00119:+00042:002524.8190:00719
00720:-00121:-00111:+00010:002524.8190:00720
00721:+00098:+00079:-00113:002524.8190:00721
00722:+00271:+00095:-00001:002524.8190:00722
00723:-00084:-00045:+00077:002524.8190:00723
00724:-00041:+00153:-00066:002524.8190:00724
00725:+00071:-00053:+00121:002524.8190:00725
00726:+00099:+00022:+00145:002516.1567:00726
00727:+00056:-00099:+00017:002516.1567:00727
00728:-00017:+00158:-00008:002516.1567:00728
00729:-00099:-00188:-00085:002516.1567:00729
00730:-00166:-00043:-00069:002516.1567:00730
00731:+00143:+00014:+00158:002516.1567:00731
00732:+00063:+00036:-00069:002516.1567:00732
00733:+00064:+00182:+00033:002516.1567:00733
00734:-00107:-00231:+00043:002528.6152:00734
00735:-00012:+00118:+00015:002528.6152:00735
00736:+00156:+00024:+00183:002528.6152:00736
00737:+00058:+00243:-00057:002528.6152:00737
00738:-00021:-00014:-00003:002528.6152:00738
00739:-00230:-00297:+00052:002528.6152:00739
00740:+00148:+00179:-00022:002528.6152:00740
00741:+00261:+00138:+00016:002528.6152:00741
00742:-00097:+00104:-00030:002535.1440:00742
00743:-00176:+00012:-00106:002535.1440:00743
00744:-00158:-00042:+00033:002535.1440:00744
00745:+00152:+00038:+00118:002535.1440:00745
00746:+00179:+00084:-00109:002535.1440:00746
00747:-00113:-00039:+00046:002535.1440:00747
00748:-00246:-00128:-00340:002535.1440:00748
00749:-00226:+00040:+00083:002535.1440:00749
00750:+00132:-00089:-00007:002531.5568:00750
00751:+00007:+00317:-00218:002531.5568:00751
00752:-00091:+00031:-00185:002531.5568:00752
00753:-00351:-00044:-00258:002531.5568:00753
00754:+00005:+00005:+00119:002531.5568:00754
00755:+00107:-00211:-00231:002531.5568:00755
00756:-00031:+00265:+00011:002531.5568:00756
00757:-00123:-00239:-00253:002531.5568:00757
00758:-00366:+00111:-00118:002533.8420:00758
00759:+00182:-00052:+00127:002533.8420:00759
00760:+00282:-00144:-00087:002533.8420:00760
00761:-00094:+00105:+00055:002533.8420:00761
00762:-00168:-00065:-00135:002533.8420:00762
00763:+00054:+00041:+00142:002533.8420:00763
00764:+00408:+00036:-00053:002533.8420:00764
00765:+00255:+00193:+00019:002540.3652:00765
00766:-00063:-00111:+00320:002540.3652:00766
00767:-00114:+00104:-00171:002540.3652:00767
00768:+00063:+00164:+00230:002540.3652:00768
00769:+00328:-00140:-00018:002540.3652:00769
00770:-00046:+00467:-00185:002540.3652:00770
00771:-00130:-00116:+00254:002540.3652:00771
00772:-00238:+00072:-00060:002540.3652:00772
00773:+00161:+00025:+00194:002531.5683:00773
00774:+00179:-00383:-00074:002531.5683:00774
00775:-00144:+00002:+00035:002531.5683:00775
00776:-00147:-00201:-00253:002531.5683:00776
00777:-00180:+00067:-00029:002531.5683:00777
00778:+00278:+00098:+00161:002531.5683:00778
00779:+00264:-00162:-00080:002531.5683:00779
00780:-00058:+00199:+00052:002531.5683:00780
00781:-00197:-00095:-00252:002539.0595:00781
00782:-00129:+00014:+00074:002539.0595:00782
00783:+00270:-00177:-00061:002539.0595:00783
00784:+00296:+00189:-00126:002539.0595:00784
00785:-00128:-00027:+00224:002539.0595:00785
00786:-00256:-00121:+00084:002539.0595:00786
00787:+00001:+00125:-00151:002539.0595:00787
00788:+00147:-00141:+00021:002539.0595:00788
00789:+00062:-00004:+00060:002550.7636:00789
00790:-00136:+00039:-00133:002550.7636:00790
00791:-00310:-00069:+00184:002550.7636:00791
00792:+00155:+00245:+00206:002550.7636:00792
00793:+00318:-00046:+00132:002550.7636:00793
00794:-00084:+00044:-00128:002550.7636:00794
00795:-00156:-00035:-00139:002550.7636:00795
00796:-00196:-00151:+00065:002550.7636:00796
00797:+00311:+00009:+00110:002536.5097:00797
00798:+00356:-00019:-00198:002536.5097:00798
00799:-00194:-00089:+00074:002536.5097:00799
00800:-00220:+00006:-00180:002536.5097:00800
00801:+00081:-00002:+00072:002536.5097:00801
00802:+00163:-00022:-00071:002536.5097:00802
00803:+00072:+00080:+00077:002536.5097:00803
00804:-00170:-00021:+00031:002536.5097:00804
00805:-00267:+00052:-00078:002538.8439:00805
00806:+00078:+00033:+00066:002538.8439:00806
00807:+00179:-00050:-00053:002538.8439:00807
00808:-00065:+00034:+00189:002538.8439:00808
00809:-00122:+00113:-00083:002538.8439:00809
00810:-00155:+00089:+00074:002538.8439:00810
00811:+00181:-00058:+00088:002538.8439:00811
00812:+00274:+00076:-00040:002538.8439:00812
00813:-00088:+00186:+00113:002545.4687:00813
00814:-00403:+00161:-00128:002545.4687:00814
00815:+00043:+00179:+00190:002545.4687:00815
00816:+00248:-00207:-00002:002545.4687:00816
00817:+00020:+00239:+00169:002545.4687:00817
00818:-00244:+00022:-00019:002545.4687:00818
00819:-00156:+00099:-00095:002545.4687:00819
00820:+00206:+00028:+00285:002545.4687:00820
00821:+00109:-00149:-00005:002541.7385:00821
00822:+00047:-00130:+00415:002541.7385:00822
00823:+00047:-00039:-00272:002541.7385:00823
00824:-00171:+00086:-00047:002541.7385:00824
00825:-00031:+00025:-00256:002541.7385:00825
00826:+00094:+00210:+00136:002541.7385:00826
00827:-00117:-00153:+00063:002541.7385:00827
00828:-00113:+00099:+00058:002544.1445:00828
00829:-00051:-00139:+00151:002544.1445:00829
00830:+00076:-00019:-00168:002544.1445:00830
00831:+00014:+00276:+00144:002544.1445:00831
00832:-00282:+00097:-00213:002544.1445:00832
00833:-00303:+00028:+00084:002544.1445:00833
00834:+00150:-00298:+00119:002544.1445:00834
00835:+00280:-00101:+00192:002544.1445:00835
00836:+00017:+00157:+00037:002540.2382:00836
00837:-00099:+00403:-00131:002540.2382:00837
00838:+00167:-00076:+00083:002540.2382:00838
00839:+00277:-00166:+00107:002540.2382:00839
00840:-00062:+00201:+00050:002540.2382:00840
00841:-00030:+00007:+00260:002540.2382:00841
00842:+00066:-00021:-00189:002540.2382:00842
00843:+00129:+00022:+00125:002540.2382:00843
00844:+00207:-00300:-00051:002521.1359:00844
00845:-00188:+00294:-00108:002521.1359:00845
00846:-00088:-00047:-00152:002521.1359:00846
00847:+00221:+00104:-00200:002521.1359:00847
00848:+00197:+00055:+00376:002521.1359:00848
00849:-00229:+00215:+00193:002521.1359:00849
00850:+00003:+00075:-00158:002521.1359:00850
00851:+00334:-00134:-00140:002521.1359:00851
00852:+00247:-00269:-00015:002507.8840:00852
00853:-00035:+00293:+00034:002507.8840:00853
00854:-00048:+00298:+00114:002507.8840:00854
00855:+00146:-00180:-00290:002507.8840:00855
00856:+00080:-00054:+00150:002507.8840:00856
00857:+00099:-00192:+00526:002507.8840:00857
00858:-00007:+00148:-00504:002507.8840:00858
00859:-00029:+00438:-00328:002507.8840:00859
00860:+00338:+00243:-00326:002493.9982:00860
00861:+00009:-00254:+00261:002493.9982:00861
00862:-00010:+00025:+00445:002493.9982:00862
00863:+00132:-00248:+00293:002493.9982:00863
00864:-00035:+00512:-00266:002493.9982:00864
00865:+00047:+00197:-00562:002493.9982:00865
00866:-00105:-00026:-00063:002493.9982:00866
00867:+00465:-00252:+00478:002493.9982:00867
00868:-00389:-00002:+00253:002465.8696:00868
00869:-00358:+00337:-00080:002465.8696:00869
00870:+00328:+00168:-00243:002465.8696:00870
00871:+00166:+00127:-00093:002465.8696:00871
00872:-00126:-00217:+00099:002465.8696:00872
00873:+00006:-00117:+00270:002465.8696:00873
00874:-00193:+00179:+00002:002465.8696:00874
00875:+00155:+00148:-00030:002465.8696:00875
00876:+00147:+00248:-00257:002462.6281:00876
00877:-00185:-00179:+00277:002462.6281:00877
00878:-00187:-00211:+00077:002462.6281:00878
00879:+00066:-00067:+00417:002462.6281:00879
00880:+00186:+00195:-00266:002462.6281:00880
00881:+00064:+00150:-00245:002462.6281:00881
00882:+00014:+00037:-00347:002462.6281:00882
00883:-00137:-00209:+00223:002462.6281:00883
00884:+00036:-00170:+00417:002462.6281:00884
00885:+00087:+00189:+00180:002454.1240:00885
00886:-00094:+00199:-00186:002454.1240:00886
00887:-00037:+00160:-00319:002454.1240:00887
00888:-00119:-00210:+00145:002454.1240:00888
00889:-00027:-00112:+00353:002454.1240:00889
00890:+00096:-00312:+00143:002454.1240:00890
00891:-00137:+00204:-00120:002454.1240:00891
00892:+00067:+00136:-00156:002454.1240:00892
00893:-00008:-00040:-00215:002456.1030:00893
00894:-00280:+00051:-00025:002456.1030:00894
00895:+00183:+00025:+00180:002456.1030:00895
00896:+00263:+00079:+00024:002456.1030:00896
00897:-00110:-00164:-00124:002456.1030:00897
00898:-00284:+00075:-00189:002456.1030:00898
00899:-00048:-00090:+00137:002456.1030:00899
00900:+00160:+00107:-00153:002456.1030:00900
00901:-00170:+00057:+00174:002467.5310:00901
00902:-00230:+00137:-00109:002467.5310:00902
00903:-00006:+00053:-00071:002467.5310:00903
00904:-00067:+00168:+00012:002467.5310:00904
00905:+00096:-00001:+00058:002467.5310:00905
00906:-00093:+00078:+00002:002467.5310:00906
00907:-00101:+00031:-00184:002467.5310:00907
00908:+00042:-00060:-00018:002467.5310:00908
00909:+00130:+00069:+00123:002483.8803:00909
00910:+00135:-00011:-00049:002483.8803:00910
00911:-00136:+00027:+00042:002483.8803:00911
00912:-00068:+00015:+00067:002483.8803:00912
00913:+00229:-00042:+00149:002483.8803:00913
00914:-00079:+00054:-00120:002483.8803:00914
00915:-00173:+00192:-00240:002483.8803:00915
00916:+00057:+00034:+00078:002483.8803:00916
00917:+00081:+00207:-00282:002485.6701:00917
00918:-00072:-00056:+00201:002485.6701:00918
00919:-00011:-00142:+00030:002485.6701:00919
00920:-00024:+00179:-00081:002485.6701:00920
00921:-00033:+00057:+00123:002485.6701:00921
00922:+00107:+00104:-00023:002485.6701:00922
00923:-00023:-00037:-00031:002485.6701:00923
00924:+00013:+00196:+00025:002485.6701:00924
00925:+00076:-00074:+00139:002502.7226:00925
00926:+00021:+00025:-00176:002502.7226:00926
00927:+00041:+00012:+00037:002502.7226:00927
00928:+00013:+00145:+00070:002502.7226:00928
00929:+00013:+00227:+00001:002502.7226:00929
00930:+00061:-00064:-00088:002502.7226:00930
00931:-00019:+00049:+00028:002502.7226:00931
00932:-00112:-00134:-00061:002502.7226:00932
00933:+00101:+00086:+00148:002504.0534:00933
00934:+00151:+00113:-00190:002504.0534:00934
00935:-00096:+00140:+00070:002504.0534:00935
00936:-00088:+00025:-00009:002504.0534:00936
00937:+00138:+00017:+00225:002504.0534:00937
00938:-00046:-00064:+00009:002504.0534:00938
00939:-00017:-00011:+00184:002504.0534:00939
00940:+00125:+00075:-00115:002504.0534:00940
00941:+00062:-00012:+00107:002500.6687:00941
00942:+00129:+00153:+00072:002500.6687:00942
00943:-00021:+00136:+00047:002500.6687:00943
00944:+00053:+00133:+00255:002500.6687:00944
00945:+00106:-00002:-00089:002500.6687:00945
00946:-00035:+00215:-00151:002500.6687:00946
00947:+00003:-00019:-00022:002500.6687:00947
00948:+00026:+00252:-00226:002500.6687:00948
00949:+00009:-00084:+00163:002512.8559:00949
00950:+00032:-00026:-00175:002512.8559:00950
00951:+00033:-00016:+00237:002512.8559:00951
00952:+00022:-00210:+00031:002512.8559:00952
00953:-00037:+00379:-00193:002512.8559:00953
00954:-00052:-00106:+00254:002512.8559:00954
00955:+00129:+00244:-00090:002512.8559:00955
00956:+00261:+00129:+00305:002512.8559:00956
00957:-00134:-00163:-00090:002519.3818:00957
00958:-00258:+00440:+00288:002519.3818:00958
00959:+00066:-00342:+00013:002519.3818:00959
00960:+00267:+00357:-00011:002519.3818:00960
00961:+00159:-00089:+00183:002519.3818:00961
00962:-00123:+00179:-00061:002519.3818:00962
00963:-00025:-00252:-00048:002519.3818:00963
00964:-00031:-00143:-00198:002519.3818:00964
00965:+00227:-00051:+00287:002510.7487:00965
00966:+00196:-00120:-00022:002510.7487:00966
00967:+00037:+00283:+00030:002510.7487:00967
00968:-00091:-00237:-00240:002510.7487:00968
00969:-00245:+00157:+00075:002510.7487:00969
00970:+00301:-00227:+00303:002510.7487:00970
00971:+00092:+00279:+00106:002510.7487:00971
00972:-00174:+00038:-00104:002510.7487:00972
00973:-00197:-00198:-00179:002518.1123:00973
00974:+00024:+00070:+00008:002518.1123:00974
00975:+00210:-00199:+00216:002518.1123:00975
00976:-00079:+00310:+00418:002518.1123:00976
00977:+00021:+00028:-00164:002518.1123:00977
00978:-00217:-00016:-00160:002518.1123:00978
00979:+00234:-00013:+00104:002518.1123:00979
00980:+00310:-00109:+00268:002518.1123:00980
00981:-00124:+00292:+00182:002529.7766:00981
00982:-00106:-00354:-00172:002529.7766:00982
00983:-00316:+00072:-00192:002529.7766:00983
00984:-00085:-00065:+00305:002529.7766:00984
00985:+00290:-00152:+00069:002529.7766:00985
00986:-00237:+00226:+00035:002529.7766:00986
00987:-00833:-00019:-00295:002529.7766:00987
00988:-00392:-00024:-00024:002529.7766:00988
00989:+00390:+00048:+00178:002521.0344:00989
00990:-00259:-00056:+00091:002521.0344:00990
00991:-00337:+00085:-00067:002521.0344:00991
00992:-00048:+00075:-00212:002521.0344:00992
00993:+00110:+00082:+00097:002521.0344:00993
00994:+00423:+00012:+00156:002521.0344:00994
00995:-00048:+00199:+00129:002521.0344:00995
00996:-00036:+00200:-00173:002533.6467:00996
00997:+00068:+00199:-00043:002533.6467:00997
00998:+00086:-00011:+00283:002533.6467:00998
00999:+00102:+00054:+00041:002533.6467:00999
01000:-00154:+00020:-00082:002533.6467:01000
01001:-00286:-00083:-00195:002533.6467:01001
01002:-00269:+00113:+00097:002533.6467:01002
01003:+00217:-00131:+00163:002533.6467:01003
01004:+00092:-00090:-00193:002540.2114:01004
01005:-00336:+00363:-00183:002540.2114:01005
01006:-00100:-00259:+00058:002540.2114:01006
01007:-00001:-00208:-00056:002540.2114:01007
01008:+00259:+00159:+00082:002540.2114:01008
01009:+00166:-00198:-00114:002540.2114:01009
01010:-00065:+00211:-00115:002540.2114:01010
01011:+00052:-00248:-00137:002540.2114:01011
01012:+00049:+00182:+00145:002526.2070:01012
01013:+00220:+00079:-00007:002526.2070:01013
01014:-00121:+00169:-00139:002526.2070:01014
01015:-00081:+00133:-00140:002526.2070:01015
01016:-00167:+00022:-00204:002526.2070:01016
01017:+00081:+00034:+00362:002526.2070:01017
01018:+00280:-00268:-00025:002526.2070:01018
01019:-00117:+00345:-00040:002526.2070:01019
01020:-00244:-00313:-00060:002538.8059:01020
01021:-00067:+00232:-00138:002538.8059:01021
01022:+00305:-00092:+00293:002538.8059:01022
01023:+00319:-00150:+00085:002538.8059:01023
01024:+00104:+00086:+00132:002538.8059:01024
01025:-00096:-00028:+00028:002538.8059:01025
01026:+00059:+00074:-00063:002538.8059:01026
01027:+00431:+00091:+00137:002538.8059:01027
01028:+00325:+00201:+00021:002545.4262:01028
01029:-00144:+00196:+00045:002545.4262:01029
01030:-00129:+00118:+00092:002545.4262:01030
01031:+00039:-00013:+00105:002545.4262:01031
01032:+00189:-00102:+00060:002545.4262:01032
01033:-00012:+00170:+00091:002545.4262:01033
01034:-00180:-00037:-00138:002545.4262:01034
01035:-00182:+00239:-00176:002545.4262:01035
01036:+00366:+00107:+00284:002531.4238:01036
01037:+00405:-00004:+00041:002531.4238:01037
01038:+00094:+00169:-00121:002531.4238:01038
01039:+00003:-00083:+00003:002531.4238:01039
01040:+00109:+00228:-00169:002531.4238:01040
01041:+00298:+00039:+00009:002531.4238:01041
01042:+00278:+00071:+00089:002531.4238:01042
01043:+00231:-00051:+00012:002531.4238:01043
01044:-00034:+00185:-00128:002544.2602:01044
01045:-00049:-00135:-00103:002544.2602:01045
01046:+00011:-00227:+00062:002544.2602:01046
01047:+00025:+00175:+00100:002544.2602:01047
01048:-00045:-00066:-00069:002544.2602:01048
01049:-00344:+00021:-00119:002544.2602:01049
01050:-00076:+00076:+00113:002544.2602:01050
01051:+00167:+00018:+00136:002544.2602:01051
01052:-00232:+00020:+00073:002545.5305:01052
01053:-00270:-00176:-00272:002545.5305:01053
01054:+00077:+00007:+00098:002545.5305:01054
01055:+00367:+00167:-00056:002545.5305:01055
01056:+00187:-00179:+00109:002545.5305:01056
01057:+00021:+00283:-00367:002545.5305:01057
01058:-00137:-00074:+00054:002545.5305:01058
01059:+00081:+00149:-00092:002545.5305:01059
01060:+00329:-00041:+00032:002536.6738:01060
01061:-00057:+00052:+00042:002536.6738:01061
01062:-00040:-00007:-00281:002536.6738:01062
01063:+00033:+00327:+00093:002536.6738:01063
01064:+00127:-00175:+00272:002536.6738:01064
01065:-00201:+00031:-00118:002536.6738:01065
01066:-00206:+00018:+00184:002536.6738:01066
01067:-00240:-00584:-00441:002544.2333:01067
01068:+00096:+00563:+00327:002544.2333:01068
01069:+00420:-00404:-00422:002544.2333:01069
01070:-00156:+00513:+00000:002544.2333:01070
01071:-00078:-00135:-00114:002544.2333:01071
01072:+00018:-00151:-00240:002544.2333:01072
01073:+00075:-00188:-00067:002544.2333:01073
01074:+00119:-00194:+00031:002544.2333:01074
01075:-00116:+00295:+00160:002540.2036:01075
01076:-00038:-00037:+00022:002540.2036:01076
01077:-00202:-00190:+00076:002540.2036:01077
01078:+00020:+00027:+00217:002540.2036:01078
01079:+00011:-00329:-00087:002540.2036:01079
01080:-00171:+00226:+00190:002540.2036:01080
01081:-00171:-00179:-00075:002540.2036:01081
01082:-00096:+00028:+00141:002540.2036:01082
01083:+00062:+00412:-00117:002531.3364:01083
01084:+00181:+00204:+00230:002531.3364:01084
01085:+00219:-00031:-00174:002531.3364:01085
01086:-00418:+00116:-00037:002531.3364:01086
01087:+00261:+00106:+00246:002531.3364:01087
01088:+00435:+00275:+00063:002531.3364:01088
01089:+00014:+00252:-00142:002531.3364:01089
01090:-00285:+00342:-00132:002531.3364:01090
01091:-00268:-00213:+00316:002512.9274:01091
01092:+00312:+00040:+00085:002512.9274:01092
01093:+00232:-00098:-00043:002512.9274:01093
01094:-00158:+00121:-00060:002512.9274:01094
01095:-00157:+00020:-00434:002512.9274:01095
01096:-00310:+00002:-00029:002512.9274:01096
01097:+00296:+00089:+00287:002512.9274:01097
01098:+00001:-00055:+00166:002512.9274:01098
01099:-00203:+00279:-00207:002509.3083:01099
01100:-00054:-00257:-00328:002509.3083:01100
01101:-00157:+00119:+00123:002509.3083:01101
01102:+00183:+00323:+00031:002509.3083:01102
01103:+00268:+00320:+00038:002509.3083:01103
01104:+00076:+00185:-00214:002509.3083:01104
01105:-00524:-00552:+00050:002509.3083:01105
01106:+00366:-00233:+00381:002509.3083:01106
01107:+00442:+00204:-00052:002485.7910:01107
01108:-00192:+00513:-00170:002485.7910:01108
01109:+00075:-00035:-00374:002485.7910:01109
01110:-00178:-00105:+00030:002485.7910:01110
01111:+00186:-00288:+00436:002485.7910:01111
01112:+00315:-00267:+00200:002485.7910:01112
01113:-00080:+00560:+00000:002485.7910:01113
01114:+00019:-00191:-00434:002485.7910:01114
01115:-00120:-00121:-00057:002482.6188:01115
01116:+00225:+00122:+00222:002482.6188:01116
01117:+00154:+00025:+00452:002482.6188:01117
01118:-00073:-00112:-00379:002482.6188:01118
01119:+00087:-00255:-00612:002482.6188:01119
01120:-00177:+00259:-00226:002482.6188:01120
01121:+00240:-00187:+00463:002482.6188:01121
01122:-00129:+00036:+00180:002482.6188:01122
01123:-00130:-00056:+00235:002469.0595:01123
01124:+00067:-00261:-00355:002469.0595:01124
01125:-00237:+00091:+00064:002469.0595:01125
01126:+00047:+00155:-00234:002469.0595:01126
01127:+00178:-00110:+00166:002469.0595:01127
01128:-00261:+00064:+00171:002469.0595:01128
01129:-00027:-00235:-00342:002469.0595:01129
01130:+00045:+00089:-00068:002469.0595:01130
01131:+00011:-00003:-00101:002446.4421:01131
01132:+00126:+00073:+00167:002446.4421:01132
01133:+00097:+00016:+00201:002446.4421:01133
01134:+00261:+00110:-00086:002446.4421:01134
01135:-00332:-00029:-00259:002446.4421:01135
01136:+00109:+00126:+00067:002446.4421:01136
01137:+00465:+00207:+00094:002446.4421:01137
01138:-00154:-00071:+00034:002446.4421:01138
01139:-00449:+00131:+00079:002446.4421:01139
01140:-00046:-00023:+00191:002462.7661:01140
01141:+00203:+00025:-00219:002462.7661:01141
01142:+00001:+00109:-00038:002462.7661:01142
01143:-00165:+00053:+00111:002462.7661:01143
01144:-00105:+00024:+00029:002462.7661:01144
01145:-00064:-00054:-00114:002462.7661:01145
01146:+00095:+00064:+00027:002462.7661:01146
01147:-00006:+00052:+00029:002462.7661:01147
01148:-00029:+00013:+00026:002469.1174:01148
01149:-00148:+00058:-00033:002469.1174:01149
01150:-00215:+00193:-00079:002469.1174:01150
01151:-00004:+00090:+00024:002469.1174:01151
01152:-00027:-00025:+00010:002469.1174:01152
01153:-00161:+00208:-00146:002469.1174:01153
01154:-00251:+00249:-00096:002469.1174:01154
01155:+00141:-00004:+00095:002469.1174:01155
01156:+00095:-00067:+00069:002470.8903:01156
01157:-00100:+00168:+00071:002470.8903:01157
01158:-00204:-00169:-00091:002470.8903:01158
01159:-00187:+00382:-00242:002470.8903:01159
01160:+00371:-00091:-00039:002470.8903:01160
01161:+00206:+00067:-00148:002470.8903:01161
01162:-00293:-00077:+00032:002470.8903:01162
01163:+00172:-00121:-00220:002470.8903:01163
01164:+00024:+00000:-00164:002482.5561:01164
01165:+00072:-00095:+00134:002482.5561:01165
01166:+00216:+00187:-00109:002482.5561:01166
01167:-00175:-00056:+00113:002482.5561:01167
01168:-00008:+00363:-00067:002482.5561:01168
01169:+00085:+00275:+00322:002482.5561:01169
01170:+00015:-00216:-00242:002482.5561:01170
01171:-00016:-00015:-00042:002482.5561:01171
01172:-00184:-00036:-00134:002499.0734:01172
01173:-00032:+00243:+00122:002499.0734:01173
01174:+00190:+00149:+00043:002499.0734:01174
01175:+00171:+00040:-00014:002499.0734:01175
01176:-00009:-00087:-00035:002499.0734:01176
01177:-00022:-00024:-00132:002499.0734:01177
01178:-00037:+00142:-00080:002499.0734:01178
01179:+00161:+00085:+00018:002499.0734:01179
01180:+00151:+00082:+00023:002500.8354:01180
01181:-00028:-00016:-00021:002500.8354:01181
01182:-00127:+00177:-00148:002500.8354:01182
01183:-00085:+00105:-00030:002500.8354:01183
01184:+00086:+00032:+00001:002500.8354:01184
01185:+00098:+00097:-00080:002500.8354:01185
01186:-00052:-00018:+00001:002500.8354:01186
01187:+00004:+00220:-00067:002500.8354:01187
01188:-00074:-00077:+00180:002507.9519:01188
01189:+00024:-00025:-00013:002507.9519:01189
01190:+00046:+00080:-00115:002507.9519:01190
01191:-00040:-00033:+00129:002507.9519:01191
01192:-00035:+00287:-00069:002507.9519:01192
01193:+00010:+00026:+00265:002507.9519:01193
01194:+00128:-00079:+00008:002507.9519:01194
01195:+00043:+00208:-00047:002507.9519:01195
01196:-00179:-00165:-00066:002519.6010:01196
01197:-00156:+00305:-00151:002519.6010:01197
01198:+00039:-00181:+00143:002519.6010:01198
01199:+00052:-00118:-00165:002519.6010:01199
01200:+00092:+00148:+00129:002519.6010:01200
01201:-00252:-00148:-00092:002519.6010:01201
01202:-00249:+00059:-00086:002519.6010:01202
01203:+00239:+00023:+00045:002519.6010:01203
01204:+00256:-00019:-00043:002510.9167:01204
01205:-00140:+00290:-00091:002510.9167:01205
01206:-00054:-00038:-00158:002510.9167:01206
01207:+00077:+00338:+00310:002510.9167:01207
01208:+00208:-00239:-00298:002510.9167:01208
01209:-00145:+00149:+00183:002510.9167:01209
01210:-00192:-00512:-00079:002510.9167:01210
01211:+00175:+00576:-00013:002510.9167:01211
01212:+00300:-00323:-00335:002523.3190:01212
01213:-00102:+00487:-00140:002523.3190:01213
01214:+00092:-00195:+00006:002523.3190:01214
01215:-00128:+00072:+00201:002523.3190:01215
01216:+00058:+00215:-00021:002523.3190:01216
01217:+00113:-00116:-00038:002523.3190:01217
01218:+00065:+00414:-00043:002523.3190:01218
01219:+00045:-00158:-00101:002523.3190:01219
01220:-00177:+00250:+00121:002524.6784:01220
01221:-00054:+00091:-00136:002524.6784:01221
01222:+00325:+00045:+00177:002524.6784:01222
01223:+00339:-00098:-00165:002524.6784:01223
01224:-00270:+00008:+00005:002524.6784:01224
01225:+00033:+00121:+00031:002524.6784:01225
01226:+00057:-00228:+00182:002524.6784:01226
01227:+00098:+00150:-00037:002524.6784:01227
01228:+00071:-00129:-00076:002516.0593:01228
01229:-00066:+00197:+00129:002516.0593:01229
01230:-00199:+00018:-00268:002516.0593:01230
01231:+00004:+00223:+00379:002516.0593:01231
01232:+00284:-00274:-00059:002516.0593:01232
01233:-00064:+00074:+00230:002516.0593:01233
01234:-00110:-00091:-00074:002516.0593:01234
01235:+00029:+00173:-00034:002518.1201:01235
01236:+00138:+00144:-00201:002518.1201:01236
01237:+00335:+00109:+00209:002518.1201:01237
01238:-00111:+00049:-00117:002518.1201:01238
01239:-00364:+00500:+00057:002518.1201:01239
01240:+00219:-00029:+00084:002518.1201:01240
01241:+00251:-00018:-00083:002518.1201:01241
01242:-00121:+00191:-00006:002518.1201:01242
01243:-00062:-00212:-00250:002514.2731:01243
01244:-00064:+00660:-00053:002514.2731:01244
01245:+00274:-00279:-00242:002514.2731:01245
01246:-00030:-00027:+00129:002514.2731:01246
01247:+00115:-00128:+00074:002514.2731:01247
01248:-00140:-00139:-00404:002514.2731:01248
01249:-00124:+00262:-00035:002514.2731:01249
01250:+00217:-00101:-00070:002514.2731:01250
01251:+00130:+00282:+00197:002500.8166:01251
01252:+00247:-00168:-00205:002500.8166:01252
01253:-00281:-00172:+00312:002500.8166:01253
01254:-00070:-00131:+00075:002500.8166:01254
01255:+00285:-00070:-00028:002500.8166:01255
01256:+00155:+00291:+00188:002500.8166:01256
01257:-00009:-00160:-00247:002500.8166:01257
01258:-00168:+00407:+00161:002500.8166:01258
01259:+00108:+00056:+00144:002507.9367:01259
01260:-00165:+00103:+00003:002507.9367:01260
01261:-00178:-00225:-00024:002507.9367:01261
01262:+00002:-00062:-00276:002507.9367:01262
01263:-00255:+00436:+00042:002507.9367:01263
01264:-00132:-00123:-00159:002507.9367:01264
01265:+00043:+00226:+00161:002507.9367:01265
01266:+00272:-00091:+00025:002507.9367:01266
01267:+00052:-00097:-00177:002509.2934:01267
01268:-00246:+00079:-00100:002509.2934:01268
01269:-00007:+00076:+00020:002509.2934:01269
01270:+00357:+00106:+00143:002509.2934:01270
01271:-00052:+00048:+00025:002509.2934:01271
01272:-00251:+00080:+00063:002509.2934:01272
01273:-00030:+00140:-00128:002509.2934:01273
01274:-00005:-00108:-00096:002509.2934:01274
01275:-00075:+00191:-00006:002500.8503:01275
01276:+00002:-00135:+00153:002500.8503:01276
01277:-00112:+00163:-00109:002500.8503:01277
01278:-00185:-00085:-00080:002500.8503:01278
01279:+00063:-00225:+00001:002500.8503:01279
01280:+00014:-00003:+00014:002500.8503:01280
01281:+00164:-00036:-00174:002500.8503:01281
01282:-00078:+00159:-00101:002500.8503:01282
01283:-00067:+00187:-00119:002518.2299:01283
01284:+00068:+00010:+00074:002518.2299:01284
01285:+00324:-00016:-00025:002518.2299:01285
01286:+00156:-00061:-00325:002518.2299:01286
01287:-00190:+00202:+00088:002518.2299:01287
01288:-00071:-00223:-00026:002518.2299:01288
01289:-00043:+00182:-00008:002518.2299:01289
01290:+00134:+00157:+00088:002518.2299:01290
01291:+00155:-00299:-00012:002519.6010:01291
01292:-00147:+00224:-00280:002519.6010:01292
01293:-00080:-00220:-00130:002519.6010:01293
01294:+00000:-00097:-00124:002519.6010:01294
01295:+00134:-00239:-00010:002519.6010:01295
01296:+00078:+00233:-00106:002519.6010:01296
01297:+00102:-00117:-00067:002519.6010:01297
01298:-00143:-00062:-00117:002519.6010:01298
01299:-00083:-00034:+00069:002521.1813:01299
01300:+00161:+00051:-00141:002521.1813:01300
01301:-00031:+00149:-00039:002521.1813:01301
01302:-00124:+00101:-00192:002521.1813:01302
01303:-00263:-00147:-00031:002521.1813:01303
01304:+00034:+00063:+00044:002521.1813:01304
01305:+00069:-00051:-00005:002521.1813:01305
01306:-00141:+00051:-00209:002521.1813:01306
01307:-00274:+00077:+00008:002528.5695:01307
01308:-00162:-00144:-00015:002528.5695:01308
01309:+00157:+00035:+00098:002528.5695:01309
01310:+00147:+00012:-00162:002528.5695:01310
01311:-00157:+00108:+00079:002528.5695:01311
01312:-00152:-00090:+00160:002528.5695:01312
01313:+00020:+00168:-00115:002528.5695:01313
01314:+00144:-00022:+00002:002528.5695:01314
01315:+00148:+00203:+00060:002529.9482:01315
01316:-00012:+00195:+00173:002529.9482:01316
01317:-00013:+00120:+00200:002529.9482:01317
01318:+00051:+00151:+00169:002529.9482:01318
01319:-00039:-00287:-00160:002529.9482:01319
01320:+00096:+00198:+00111:002529.9482:01320
01321:-00042:-00067:-00152:002529.9482:01321
01322:-00177:+00216:+00041:002529.9482:01322
01323:+00159:-00089:+00111:002536.7309:01323
01324:+00214:-00188:+00173:002536.7309:01324
01325:-00200:-00271:+00135:002536.7309:01325
01326:-00193:-00142:+00077:002536.7309:01326
01327:-00052:+00000:-00045:002536.7309:01327
01328:+00044:+00122:-00025:002536.7309:01328
01329:+00013:+00025:-00046:002536.7309:01329
01330:-00172:+00163:+00196:002536.7309:01330
01331:+00196:+00174:+00092:002533.8078:01331
01332:+00333:+00313:-00021:002533.8078:01332
01333:-00071:-00047:-00192:002533.8078:01333
01334:-00397:+00199:+00052:002533.8078:01334
01335:-00220:+00105:+00109:002533.8078:01335
01336:+00411:+00103:+00327:002533.8078:01336
01337:+00256:+00002:-00222:002533.8078:01337
01338:-00457:-00257:-00165:002533.8078:01338
01339:+00041:+00067:+00030:002535.0712:01339
01340:+00461:+00032:+00168:002535.0712:01340
01341:+00245:+00232:-00273:002535.0712:01341
01342:-00469:-00367:+00044:002535.0712:01342
01343:-00413:+00455:-00141:002535.0712:01343
01344:+00592:+00023:+00418:002535.0712:01344
01345:+00513:-00082:-00033:002535.0712:01345
01346:+00014:+00196:-00008:002535.0712:01346
01347:-00026:-00277:-00487:002531.5190:01347
01348:-00139:+00224:+00057:002531.5190:01348
01349:+00306:-00042:+00117:002531.5190:01349
01350:+00054:+00228:+00346:002531.5190:01350
01351:+00030:-00012:+00033:002531.5190:01351
01352:-00326:-00104:-00367:002531.5190:01352
01353:-00057:-00165:+00338:002531.5190:01353
01354:+00110:-00195:-00547:002513.0820:01354
01355:+00299:-00073:+00436:002513.0820:01355
01356:+00230:+00076:-00509:002513.0820:01356
01357:-00234:-00084:+00490:002513.0820:01357
01358:+00194:+00039:+00117:002513.0820:01358
01359:+00313:-00136:-00313:002513.0820:01359
01360:+00168:+00052:-00311:002513.0820:01360
01361:+00100:-00189:-00192:002513.0820:01361
01362:-00194:+00376:+00410:002499.0327:01362
01363:+00155:+00150:+00254:002499.0327:01363
01364:+00126:+00189:+00348:002499.0327:01364
01365:+00038:+00019:-00143:002499.0327:01365
01366:-00054:-00210:-00213:002499.0327:01366
01367:-00236:+00458:+00190:002499.0327:01367
01368:+00203:+00327:+00045:002499.0327:01368
01369:-00159:+00238:+00161:002499.0327:01369
01370:+00061:+00116:-00006:002499.0327:01370
01371:+00208:-00423:-00051:002470.8579:01371
01372:-00001:+00067:-00096:002470.8579:01372
01373:-00045:+00225:-00113:002470.8579:01373
01374:+00026:+00430:+00337:002470.8579:01374
01375:+00313:-00164:-00167:002470.8579:01375
01376:-00146:-00117:-00391:002470.8579:01376
01377:+00039:+00123:-00109:002470.8579:01377
01378:+00142:+00209:-00141:002470.8579:01378
01379:-00096:+00060:+00079:002457.6762:01379
01380:+00072:+00072:-00075:002457.6762:01380
01381:-00120:-00303:-00044:002457.6762:01381
01382:-00191:-00039:+00025:002457.6762:01382
01383:+00210:+00176:+00067:002457.6762:01383
01384:+00037:+00396:-00131:002457.6762:01384
01385:+00017:+00316:-00146:002457.6762:01385
01386:-00020:-00255:-00086:002457.6762:01386
01387:+00007:-00142:+00259:002459.1748:01387
01388:-00053:-00343:+00036:002459.1748:01388
01389:-00075:+00312:+00047:002459.1748:01389
01390:+00081:+00092:-00111:002459.1748:01390
01391:+00002:+00257:-00064:002459.1748:01391
01392:-00092:+00029:+00068:002459.1748:01392
01393:-00009:-00149:+00137:002459.1748:01393
01394:-00034:+00155:-00063:002459.1748:01394
01395:-00114:-00115:-00098:002451.2810:01395
01396:+00046:+00148:+00052:002451.2810:01396
01397:-00006:-00119:+00057:002451.2810:01397
01398:-00179:-00046:+00184:002451.2810:01398
01399:-00009:-00045:+00028:002451.2810:01399
01400:+00064:+00208:-00148:002451.2810:01400
01401:-00019:+00201:-00221:002451.2810:01401
01402:-00098:-00321:-00281:002451.2810:01402
01403:-00050:-00082:+00292:002457.7739:01403
01404:+00162:-00101:-00077:002457.7739:01404
01405:-00152:-00224:-00271:002457.7739:01405
01406:-00019:+00052:+00205:002457.7739:01406
01407:-00001:-00164:-00320:002457.7739:01407
01408:-00273:+00208:+00006:002457.7739:01408
01409:+00179:-00089:+00028:002457.7739:01409
01410:+00043:+00508:+00046:002457.7739:01410
01411:-00239:-00071:-00017:002464.1271:01411
01412:+00072:+00063:-00167:002464.1271:01412
01413:-00114:+00163:+00171:002464.1271:01413
01414:+00039:+00024:-00099:002464.1271:01414
01415:+00101:+00713:-00055:002464.1271:01415
01416:-00146:-00457:+00114:002464.1271:01416
01417:+00136:-00060:-00153:002464.1271:01417
01418:+00149:-00092:-00056:002464.1271:01418
01419:-00038:+00067:+00076:002451.3164:01419
01420:+00204:+00271:+00003:002451.3164:01420
01421:-00051:-00093:-00017:002451.3164:01421
01422:-00102:+00056:-00132:002451.3164:01422
01423:+00265:-00027:-00121:002451.3164:01423
01424:+00187:+00079:+00052:002451.3164:01424
01425:-00249:+00279:-00110:002451.3164:01425
01426:-00352:-00076:+00138:002451.3164:01426
01427:-00024:+00094:-00258:002451.3164:01427
01428:+00179:-00182:-00056:002457.7448:01428
01429:+00096:-00243:-00156:002457.7448:01429
01430:-00196:+00194:+00102:002457.7448:01430
01431:+00105:+00136:+00105:002457.7448:01431
01432:+00170:+00043:+00206:002457.7448:01432
01433:+00036:+00058:+00038:002457.7448:01433
01434:-00035:-00123:-00062:002457.7448:01434
01435:+00028:+00295:+00130:002457.7448:01435
01436:-00038:-00024:+00050:002469.0231:01436
01437:-00101:+00278:+00130:002469.0231:01437
01438:+00147:+00082:+00267:002469.0231:01438
01439:-00123:-00195:-00004:002469.0231:01439
01440:-00122:+00495:+00091:002469.0231:01440
01441:+00033:+00091:+00061:002469.0231:01441
01442:+00130:-00006:+00075:002469.0231:01442
01443:+00042:+00163:-00015:002469.0231:01443
01444:-00154:+00093:+00075:002465.8803:01444
01445:+00109:+00142:+00060:002465.8803:01445
01446:+00055:-00090:-00163:002465.8803:01446
01447:-00040:+00251:+00086:002465.8803:01447
01448:+00020:+00000:-00172:002465.8803:01448
01449:-00044:+00396:-00015:002465.8803:01449
01450:+00174:+00180:+00020:002465.8803:01450
01451:+00048:+00227:+00172:002465.8803:01451
01452:-00049:-00006:-00082:002477.5495:01452
01453:+00019:-00152:+00015:002477.5495:01453
01454:-00085:+00321:-00031:002477.5495:01454
01455:+00070:-00005:+00086:002477.5495:01455
01456:+00037:+00370:-00053:002477.5495:01456
01457:-00020:-00109:+00111:002477.5495:01457
01458:-00079:+00068:-00048:002477.5495:01458
01459:-00007:+00389:+00206:002477.5495:01459
01460:+00083:+00061:-00049:002494.0390:01460
01461:-00040:+00104:-00141:002494.0390:01461
01462:-00082:-00093:+00121:002494.0390:01462
01463:+00025:+00069:+00061:002494.0390:01463
01464:+00055:-00159:+00123:002494.0390:01464
01465:-00025:+00056:-00176:002494.0390:01465
01466:+00056:+00193:+00021:002494.0390:01466
01467:-00015:-00111:-00215:002494.0390:01467
01468:-00050:+00025:+00045:002485.7434:01468
01469:-00068:+00069:+00086:002485.7434:01469
01470:-00044:+00147:+00041:002485.7434:01470
01471:-00004:+00158:-00160:002485.7434:01471
01472:+00097:-00020:-00327:002485.7434:01472
01473:-00147:+00009:+00084:002485.7434:01473
01474:+00004:-00006:+00282:002485.7434:01474
01475:+00134:+00143:+00098:002485.7434:01475
01476:-00022:-00013:-00115:002492.6711:01476
01477:-00052:+00125:-00121:002492.6711:01477
01478:-00001:+00000:-00110:002492.6711:01478
01479:-00142:-00035:+00234:002492.6711:01479
01480:+00068:+00105:+00072:002492.6711:01480
01481:+00111:+00028:+00059:002492.6711:01481
01482:-00117:-00059:-00231:002492.6711:01482
01483:-00203:+00040:-00060:002492.6711:01483
01484:-00079:+00136:+00250:002504.2663:01484
01485:+00016:+00093:+00041:002504.2663:01485
01486:+00021:+00098:-00015:002504.2663:01486
01487:-00155:+00105:-00078:002504.2663:01487
01488:-00066:-00083:+00192:002504.2663:01488
01489:+00086:+00032:+00040:002504.2663:01489
01490:+00144:+00391:-00245:002504.2663:01490
01491:-00005:-00371:-00232:002504.2663:01491
01492:-00303:+00266:-00302:002495.8693:01492
01493:+00385:+00022:+00329:002495.8693:01493
01494:+00105:-00317:-00162:002495.8693:01494
01495:-00027:+00069:+00200:002495.8693:01495
01496:-00140:-00102:-00452:002495.8693:01496
01497:-00113:+00495:-00034:002495.8693:01497
01498:+00255:+00025:-00330:002495.8693:01498
01499:-00215:+00425:+00112:002495.8693:01499
01500:-00065:-00210:+00249:002502.8349:01500
01501:+00137:+00031:-00172:002502.8349:01501
01502:+00079:-00154:+00126:002502.8349:01502
01503:-00066:-00120:-00361:002502.8349:01503
01504:+00129:+00135:+00047:002502.8349:01504
01505:+00256:+00008:-00400:002502.8349:01505
01506:-00201:+00151:-00052:002502.8349:01506
01507:+00091:-00045:+00364:002502.8349:01507
01508:+00212:+00085:-00185:002499.2409:01508
01509:+00033:+00121:-00340:002499.2409:01509
01510:-00010:-00331:-00028:002499.2409:01510
01511:-00010:+00386:+00111:002499.2409:01511
01512:+00011:-00165:+00082:002499.2409:01512
01513:+00041:-00055:+00144:002499.2409:01513
01514:+00098:+00178:-00070:002499.2409:01514
01515:-00098:-00233:-00192:002499.2409:01515
01516:+00003:+00320:+00035:002485.8278:01516
01517:+00135:-00238:+00038:002485.8278:01517
01518:-00154:+00389:+00159:002485.8278:01518
01519:+00016:-00158:-00043:002485.8278:01519
01520:+00284:-00034:-00155:002485.8278:01520
01521:+00077:+00309:-00135:002485.8278:01521
01522:-00229:+00052:+00034:002485.8278:01522
01523:+00149:+00000:+00161:002485.8278:01523
01524:+00253:-00199:+00035:002497.7910:01524
01525:+00042:+00092:-00076:002497.7910:01525
01526:-00152:-00066:-00048:002497.7910:01526
01527:-00097:+00368:-00006:002497.7910:01527
01528:+00161:+00264:-00117:002497.7910:01528
01529:+00143:+00135:+00110:002497.7910:01529
01530:-00134:-00140:-00201:002497.7910:01530
01531:+00034:-00007:+00016:002497.7910:01531
01532:+00076:-00046:-00115:002499.2036:01532
01533:-00140:+00233:-00312:002499.2036:01533
01534:+00211:-00315:+00078:002499.2036:01534
01535:+00141:+00124:-00163:002499.2036:01535
01536:-00154:-00016:+00162:002499.2036:01536
01537:-00182:+00334:+00107:002499.2036:01537
01538:+00288:+00334:-00021:002499.2036:01538
01539:-00083:-00072:-00353:002499.2036:01539
01540:-00158:+00450:+00173:002495.7990:01540
01541:+00140:-00203:+00106:002495.7990:01541
01542:-00109:+00446:-00009:002495.7990:01542
01543:+00077:-00045:+00077:002495.7990:01543
01544:+00002:+00036:-00087:002495.7990:01544
01545:-00117:-00047:+00229:002495.7990:01545
01546:+00073:+00063:-00272:002495.7990:01546
01547:-00146:+00258:+00144:002495.7990:01547
01548:-00083:+00043:-00114:002497.8022:01548
01549:+00008:-00122:+00043:002497.8022:01549
01550:+00161:-00305:+00243:002497.8022:01550
01551:-00086:-00048:+00091:002497.8022:01551
01552:+00175:+00073:+00102:002497.8022:01552
01553:-00072:-00261:-00103:002497.8022:01553
01554:-00084:+00317:+00107:002497.8022:01554
01555:+00175:-00154:-00024:002497.8022:01555
01556:-00030:+00053:+00296:002494.1281:01556
01557:+00054:+00025:-00170:002494.1281:01557
01558:+00124:-00152:+00138:002494.1281:01558
01559:-00077:+00317:-00047:002494.1281:01559
01560:-00159:-00183:+00031:002494.1281:01560
01561:-00109:+00402:+00107:002494.1281:01561
01562:+00145:-00217:+00085:002494.1281:01562
01563:-00058:-00005:-00043:002494.1281:01563
01564:-00064:-00081:+00172:002485.8459:01564
01565:+00196:+00061:-00016:002485.8459:01565
01566:-00170:+00080:+00158:002485.8459:01566
01567:+00130:+00122:+00141:002485.8459:01567
01568:+00179:-00212:+00085:002485.8459:01568
01569:-00200:-00038:-00002:002485.8459:01569
01570:+00127:+00277:+00135:002485.8459:01570
01571:+00040:+00232:-00051:002485.8459:01571
01572:-00131:-00184:-00114:002492.7600:01572
01573:-00152:+00203:-00127:002492.7600:01573
01574:+00059:-00229:+00226:002492.7600:01574
01575:+00093:+00051:-00060:002492.7600:01575
01576:-00044:+00311:-00014:002492.7600:01576
01577:-00129:-00080:-00111:002492.7600:01577
01578:+00021:+00125:-00034:002492.7600:01578
01579:+00174:-00137:+00010:002492.7600:01579
01580:-00034:-00111:+00156:002494.1245:01580
01581:-00009:+00068:-00202:002494.1245:01581
01582:-00098:-00031:-00156:002494.1245:01582
01583:-00071:+00014:+00116:002494.1245:01583
01584:+00152:-00044:+00072:002494.1245:01584
01585:-00032:+00105:+00009:002494.1245:01585
01586:-00088:-00066:-00215:002494.1245:01586
01587:-00187:+00076:-00018:002494.1245:01587
01588:+00139:-00156:+00063:002495.8471:01588
01589:+00227:-00039:+00006:002495.8471:01589
01590:-00123:+00287:-00082:002495.8471:01590
01591:-00297:-00176:-00002:002495.8471:01591
01592:-00163:-00064:+00025:002495.8471:01592
01593:+00211:+00126:+00087:002495.8471:01593
01594:+00269:-00062:-00079:002495.8471:01594
01595:-00283:+00065:-00056:002495.8471:01595
01596:-00312:-00144:-00065:002507.9970:01596
01597:-00176:+00084:-00079:002507.9970:01597
01598:+00199:-00027:+00255:002507.9970:01598
01599:+00033:+00125:-00019:002507.9970:01599
01600:-00328:-00001:-00174:002507.9970:01600
01601:-00403:-00111:-00088:002507.9970:01601
01602:-00016:+00010:-00023:002507.9970:01602
01603:+00191:-00043:+00173:002507.9970:01603
01604:-00067:-00006:+00170:002519.6010:01604
01605:-00135:+00101:-00137:002519.6010:01605
01606:-00308:-00073:+00140:002519.6010:01606
01607:+00236:+00058:+00089:002519.6010:01607
01608:+00546:+00007:+00290:002519.6010:01608
01609:+00331:+00072:-00206:002519.6010:01609
01610:+00137:+00011:+00010:002519.6010:01610
01611:-00142:-00216:+00003:002519.6010:01611
01612:+00273:+00157:+00163:002516.1718:01612
01613:+00637:-00023:-00089:002516.1718:01613
01614:+00237:+00116:-00083:002516.1718:01614
01615:-00484:-00130:-00265:002516.1718:01615
01616:-00425:-00080:-00145:002516.1718:01616
01617:+00247:+00194:+00266:002516.1718:01617
01618:-00074:+00009:-00103:002516.1718:01618
01619:-00361:+00139:-00032:002516.1718:01619
01620:-00501:-00185:-00293:002523.4785:01620
01621:-00211:+00172:-00105:002523.4785:01621
01622:+00367:-00168:+00132:002523.4785:01622
01623:+00039:+00314:-00198:002523.4785:01623
01624:-00199:-00304:-00166:002523.4785:01624
01625:-00054:-00312:-00106:002523.4785:01625
01626:+00472:+00158:+00137:002523.4785:01626
01627:+00465:+00159:+00008:002523.4785:01627
01628:+00034:+00079:-00077:002529.9860:01628
01629:-00159:+00186:-00154:002529.9860:01629
01630:-00161:-00051:+00246:002529.9860:01630
01631:+00318:+00185:+00168:002529.9860:01631
01632:+00250:+00075:+00069:002529.9860:01632
01633:-00445:-00147:-00215:002529.9860:01633
01634:-00461:-00136:-00112:002529.9860:01634
01635:-00042:+00032:-00128:002529.9860:01635
01636:+00263:-00007:+00360:002526.3132:01636
01637:-00193:+00084:-00007:002526.3132:01637
01638:-00342:+00003:-00142:002526.3132:01638
01639:-00070:-00107:+00145:002526.3132:01639
01640:+00299:-00045:+00181:002526.3132:01640
01641:+00259:+00044:+00070:002526.3132:01641
01642:-00014:+00170:-00119:002526.3132:01642
01643:-00041:+00054:-00062:002526.3132:01643
01644:-00060:-00035:+00226:002533.6542:01644
01645:+00144:+00029:+00176:002533.6542:01645
01646:+00208:-00026:+00070:002533.6542:01646
01647:-00225:+00004:-00044:002533.6542:01647
01648:-00379:-00068:-00083:002533.6542:01648
01649:-00086:-00098:+00133:002533.6542:01649
01650:+00287:+00021:+00111:002533.6542:01650
01651:+00091:+00159:-00014:002540.2189:01651
01652:-00397:-00177:-00011:002540.2189:01652
01653:-00088:+00239:-00175:002540.2189:01653
01654:+00206:+00152:+00159:002540.2189:01654
01655:+00310:+00024:-00004:002540.2189:01655
01656:-00221:+00009:-00200:002540.2189:01656
01657:-00116:+00281:-00111:002540.2189:01657
01658:+00130:+00093:-00110:002540.2189:01658
01659:+00062:+00078:+00007:002531.3706:01659
01660:+00259:+00062:+00140:002531.3706:01660
01661:-00045:+00064:-00041:002531.3706:01661
01662:-00241:+00170:-00134:002531.3706:01662
01663:-00059:+00231:+00034:002531.3706:01663
01664:+00229:-00014:+00105:002531.3706:01664
01665:+00122:-00050:-00098:002531.3706:01665
01666:-00121:+00197:+00161:002531.3706:01666
01667:-00149:-00391:-00112:002544.1445:01667
01668:-00126:+00177:-00201:002544.1445:01668
01669:+00476:+00060:+00184:002544.1445:01669
01670:+00249:-00023:-00131:002544.1445:01670
01671:-00396:+00297:-00012:002544.1445:01671
01672:+00094:-00196:+00157:002544.1445:01672
01673:+00314:+00290:-00043:002544.1445:01673
01674:+00123:-00021:+00081:002544.1445:01674
01675:+00030:-00158:-00030:002545.4497:01675
01676:-00210:-00019:+00006:002545.4497:01676
01677:-00045:+00050:+00216:002545.4497:01677
01678:+00081:-00023:+00205:002545.4497:01678
01679:+00241:-00169:+00113:002545.4497:01679
01680:-00273:-00062:-00219:002545.4497:01680
01681:-00448:-00218:-00045:002545.4497:01681
01682:+00182:+00397:+00033:002545.4497:01682
01683:+00307:-00159:-00033:002536.5439:01683
01684:-00029:+00042:+00011:002536.5439:01684
01685:-00143:+00175:+00268:002536.5439:01685
01686:+00026:-00049:+00163:002536.5439:01686
01687:+00281:+00218:-00135:002536.5439:01687
01688:+00174:+00195:-00188:002536.5439:01688
01689:+00021:+00091:+00162:002536.5439:01689
01690:+00146:+00028:+00032:002536.5439:01690
01691:-00023:+00274:+00010:002528.3100:01691
01692:-00076:-00140:+00113:002528.3100:01692
01693:+00204:+00137:+00034:002528.3100:01693
01694:+00166:+00135:+00068:002528.3100:01694
01695:-00109:-00026:-00299:002528.3100:01695
01696:-00130:+00313:-00138:002528.3100:01696
01697:+00172:-00246:-00138:002528.3100:01697
01698:+00170:+00221:+00044:002528.3100:01698
01699:-00091:-00205:+00109:002524.5419:01699
01700:-00213:-00017:-00501:002524.5419:01700
01701:+00112:-00070:+00563:002524.5419:01701
01702:+00281:-00157:-00132:002524.5419:01702
01703:-00028:+00364:-00146:002524.5419:01703
01704:-00066:+00150:+00030:002524.5419:01704
01705:-00046:+00279:-00098:002524.5419:01705
01706:-00085:+00225:+00207:002524.5419:01706
01707:+00200:-00068:-00058:002510.8156:01707
01708:+00069:+00207:+00217:002510.8156:01708
01709:-00187:-00213:-00449:002510.8156:01709
01710:-00161:+00161:+00074:002510.8156:01710
01711:+00133:-00278:+00504:002510.8156:01711
01712:+00078:+00484:+00116:002510.8156:01712
01713:+00039:-00150:+00041:002510.8156:01713
01714:-00180:-00267:-00387:002510.8156:01714
01715:-00011:-00064:+00267:002518.1845:01715
01716:+00198:-00054:-00121:002518.1845:01716
01717:+00103:+00129:+00120:002518.1845:01717
01718:-00101:+00121:+00063:002518.1845:01718
01719:-00147:+00032:-00142:002518.1845:01719
01720:-00082:-00285:+00116:002518.1845:01720
01721:+00195:+00027:-00063:002518.1845:01721
01722:-00145:+00315:+00035:002518.1845:01722
01723:-00313:-00132:+00115:002509.3273:01723
01724:-00053:+00062:-00052:002509.3273:01724
01725:-00083:-00339:+00079:002509.3273:01725
01726:+00068:-00062:-00072:002509.3273:01726
01727:+00085:+00302:+00021:002509.3273:01727
01728:-00075:-00164:+00004:002509.3273:01728
01729:-00255:+00294:-00205:002509.3273:01729
01730:+00098:+00020:+00325:002509.3273:01730
01731:+00140:-00159:+00082:002505.8100:01731
01732:-00095:+00007:-00094:002505.8100:01732
01733:-00166:+00276:-00234:002505.8100:01733
01734:-00044:-00054:+00184:002505.8100:01734
01735:+00157:-00034:-00265:002505.8100:01735
01736:-00011:+00139:+00052:002505.8100:01736
01737:-00200:-00213:-00098:002505.8100:01737
01738:-00215:+00303:-00371:002505.8100:01738
01739:+00102:-00092:+00170:002507.8916:01739
01740:+00151:+00122:-00065:002507.8916:01740
01741:+00001:+00117:+00097:002507.8916:01741
01742:+00038:+00202:-00028:002507.8916:01742
01743:-00002:+00172:-00083:002507.8916:01743
01744:+00021:-00147:+00185:002507.8916:01744
01745:+00172:+00009:+00108:002507.8916:01745
01746:-00012:+00092:-00213:002507.8916:01746
01747:-00018:-00060:-00118:002509.2221:01747
01748:-00161:+00121:-00185:002509.2221:01748
01749:+00010:-00099:+00453:002509.2221:01749
01750:+00106:+00000:+00045:002509.2221:01750
01751:+00030:+00271:+00191:002509.2221:01751
01752:-00117:-00502:-00171:002509.2221:01752
01753:-00024:+00234:+00158:002509.2221:01753
01754:+00202:-00182:-00176:002509.2221:01754
01755:+00062:+00236:+00034:002500.7465:01755
01756:-00178:+00306:-00042:002500.7465:01756
01757:-00232:-00337:-00226:002500.7465:01757
01758:+00374:+00108:+00590:002500.7465:01758
01759:+00457:-00037:-00299:002500.7465:01759
01760:-00180:+00248:+00094:002500.7465:01760
01761:+00012:-00116:-00142:002500.7465:01761
01762:+00039:-00422:-00170:002500.7465:01762
01763:+00052:-00128:+00315:002502.7453:01763
01764:+00082:-00096:+00212:002502.7453:01764
01765:+00083:+00262:-00036:002502.7453:01765
01766:-00163:-00375:-00342:002502.7453:01766
01767:-00152:+00374:-00137:002502.7453:01767
01768:+00181:-00309:+00476:002502.7453:01768
01769:-00124:+00019:+00179:002502.7453:01769
01770:-00116:+00338:+00244:002502.7453:01770
01771:+00033:-00270:-00099:002494.0092:01771
01772:-00026:+00003:-00312:002494.0092:01772
01773:-00020:+00108:-00259:002494.0092:01773
01774:+00197:+00040:+00446:002494.0092:01774
01775:-00082:-00201:+00261:002494.0092:01775
01776:-00076:+00292:-00380:002494.0092:01776
01777:-00100:-00126:+00020:002494.0092:01777
01778:+00081:+00204:-00229:002494.0092:01778
01779:+00161:+00040:+00125:002475.7792:01779
01780:-00172:-00087:+00161:002475.7792:01780
01781:-00221:+00147:-00046:002475.7792:01781
01782:-00321:+00074:-00175:002475.7792:01782
01783:+00272:+00107:-00180:002475.7792:01783
01784:+00127:+00058:+00009:002475.7792:01784
01785:-00310:-00003:+00067:002475.7792:01785
01786:-00181:+00156:-00009:002475.7792:01786
01787:+00152:-00013:+00079:002482.5451:01787
01788:-00022:-00122:-00150:002482.5451:01788
01789:-00140:+00034:+00082:002482.5451:01789
01790:-00020:-00112:+00040:002482.5451:01790
01791:-00112:-00005:-00216:002482.5451:01791
01792:-00005:+00023:+00117:002482.5451:01792
01793:+00121:-00239:+00261:002482.5451:01793
01794:+00075:-00004:-00066:002482.5451:01794
01795:-00202:-00175:+00012:002493.9797:01795
01796:-00174:+00048:-00051:002493.9797:01796
01797:+00030:-00122:-00011:002493.9797:01797
01798:+00005:-00032:+00032:002493.9797:01798
01799:+00123:+00094:+00154:002493.9797:01799
01800:+00025:-00140:-00218:002493.9797:01800
01801:-00255:-00006:-00057:002493.9797:01801
01802:+00162:-00002:-00047:002493.9797:01802
01803:+00302:+00143:+00184:002495.7734:01803
01804:+00084:-00129:-00264:002495.7734:01804
01805:-00149:-00018:-00120:002495.7734:01805
01806:-00145:+00026:-00079:002495.7734:01806
01807:+00357:+00034:+00007:002495.7734:01807
01808:+00283:-00080:-00045:002495.7734:01808
01809:-00111:+00039:-00195:002495.7734:01809
01810:-00360:-00317:-00191:002495.7734:01810
01811:-00106:+00195:-00270:002513.0407:01811
01812:+00453:-00122:+00051:002513.0407:01812
01813:+00273:+00051:-00104:002513.0407:01813
01814:-00195:+00163:-00129:002513.0407:01814
01815:-00059:+00010:-00167:002513.0407:01815
01816:+00016:+00045:-00019:002513.0407:01816
01817:+00252:+00172:+00017:002513.0407:01817
01818:+00185:-00091:+00135:002513.0407:01818
01819:-00050:+00011:-00141:002514.4311:01819
01820:-00174:+00114:-00314:002514.4311:01820
01821:+00111:-00056:-00032:002514.4311:01821
01822:+00083:+00057:-00035:002514.4311:01822
01823:+00130:-00075:+00235:002514.4311:01823
01824:+00046:+00123:-00077:002514.4311:01824
01825:-00254:-00093:-00096:002514.4311:01825
01826:-00083:+00125:-00204:002514.4311:01826
01827:+00132:+00151:+00344:002521.2343:01827
01828:+00141:+00051:+00024:002521.2343:01828
01829:-00220:+00228:-00248:002521.2343:01829
01830:-00223:+00017:+00033:002521.2343:01830
01831:+00149:+00183:-00081:002521.2343:01831
01832:+00224:-00018:+00264:002521.2343:01832
01833:+00037:-00019:-00080:002521.2343:01833
01834:-00118:+00058:-00066:002521.2343:01834
01835:-00105:+00092:-00092:002523.4177:01835
01836:+00143:+00017:+00075:002523.4177:01836
01837:+00215:+00052:+00203:002523.4177:01837
01838:-00019:-00050:-00063:002523.4177:01838
01839:-00297:-00081:+00037:002523.4177:01839
01840:-00092:-00071:-00043:002523.4177:01840
01841:+00098:+00067:+00047:002523.4177:01841
01842:+00017:-00130:+00136:002535.1403:01842
01843:-00047:+00199:-00173:002535.1403:01843
01844:-00136:-00021:+00196:002535.1403:01844
01845:+00098:+00103:-00067:002535.1403:01845
01846:+00160:+00094:+00175:002535.1403:01846
01847:+00075:-00261:-00082:002535.1403:01847
01848:-00019:+00274:-00189:002535.1403:01848
01849:-00067:-00008:+00117:002535.1403:01849
01850:-00021:+00158:-00034:002521.1889:01850
01851:+00186:+00096:+00093:002521.1889:01851
01852:+00158:-00091:-00058:002521.1889:01852
01853:-00272:+00123:-00168:002521.1889:01853
01854:-00338:+00016:-00083:002521.1889:01854
01855:+00061:+00099:+00083:002521.1889:01855
01856:+00181:-00136:-00003:002521.1889:01856
01857:-00075:-00065:-00152:002521.1889:01857
01858:-00305:+00155:-00023:002539.0136:01858
01859:-00199:+00032:-00154:002539.0136:01859
01860:+00229:+00222:-00019:002539.0136:01860
01861:+00081:-00204:-00141:002539.0136:01861
01862:-00256:+00109:-00140:002539.0136:01862
01863:-00117:-00076:+00046:002539.0136:01863
01864:+00562:+00236:+00084:002539.0136:01864
01865:+00443:-00006:+00132:002539.0136:01865
01866:-00450:-00036:-00063:002535.1403:01866
01867:-00020:-00130:+00115:002535.1403:01867
01868:+00068:-00109:-00130:002535.1403:01868
01869:+00044:+00355:+00012:002535.1403:01869
01870:+00085:-00219:+00038:002535.1403:01870
01871:-00212:+00064:+00089:002535.1403:01871
01872:-00254:-00228:-00030:002535.1403:01872
01873:-00138:+00017:+00292:002535.1403:01873
01874:+00139:+00135:-00188:002531.5568:01874
01875:+00008:-00108:-00204:002531.5568:01875
01876:-00219:+00099:-00079:002531.5568:01876
01877:+00041:+00063:+00223:002531.5568:01877
01878:+00312:+00179:+00051:002531.5568:01878
01879:+00295:+00034:+00049:002531.5568:01879
01880:-00315:-00067:-00306:002531.5568:01880
01881:-00297:+00419:+00074:002531.5568:01881
01882:+00257:-00015:+00036:002538.9790:01882
01883:+00165:+00097:+00045:002538.9790:01883
01884:+00047:-00013:+00081:002538.9790:01884
01885:-00329:+00033:-00138:002538.9790:01885
01886:-00401:-00111:+00120:002538.9790:01886
01887:+00093:-00069:-00041:002538.9790:01887
01888:+00185:+00112:-00009:002538.9790:01888
01889:+00123:+00083:-00340:002538.9790:01889
01890:-00201:+00035:-00026:002519.5634:01890
01891:+00019:-00021:+00354:002519.5634:01891
01892:+00356:-00136:+00130:002519.5634:01892
01893:+00291:+00290:-00295:002519.5634:01893
01894:-00258:-00049:-00227:002519.5634:01894
01895:-00263:+00294:-00053:002519.5634:01895
01896:+00131:+00085:+00023:002519.5634:01896
01897:+00121:+00573:-00101:002519.5634:01897
01898:+00158:-00015:+00260:002511.0139:01898
01899:-00396:-00084:-00293:002511.0139:01899
01900:-00461:+00395:+00328:002511.0139:01900
01901:+00108:-00135:-00281:002511.0139:01901
01902:+00091:+00287:-00175:002511.0139:01902
01903:+00042:+00076:+00226:002511.0139:01903
01904:-00170:+00138:+00071:002511.0139:01904
01905:-00018:-00177:+00317:002511.0139:01905
01906:+00147:-00215:-00374:002502.8610:01906
01907:-00011:+00139:+00139:002502.8610:01907
01908:+00175:+00302:-00405:002502.8610:01908
01909:-00215:+00469:+00216:002502.8610:01909
01910:+00036:+00094:-00018:002502.8610:01910
01911:+00094:-00178:-00192:002502.8610:01911
01912:+00027:-00085:+00120:002502.8610:01912
01913:-00272:-00120:+00017:002502.8610:01913
01914:-00194:+00448:+00143:002489.1171:01914
01915:+00081:+00253:-00286:002489.1171:01915
01916:-00092:+00433:-00094:002489.1171:01916
01917:+00159:+00012:+00251:002489.1171:01917
01918:-00293:-00076:+00164:002489.1171:01918
01919:-00231:+00482:+00296:002489.1171:01919
01920:+00446:+00074:-00204:002489.1171:01920
01921:+00003:+00162:-00154:002489.1171:01921
01922:-00090:+00179:+00115:002475.9174:01922
01923:-00192:-00047:+00179:002475.9174:01923
01924:-00122:+00155:+00067:002475.9174:01924
01925:+00181:-00182:-00160:002475.9174:01925
01926:-00113:+00247:-00099:002475.9174:01926
01927:+00063:+00069:-00221:002475.9174:01927
01928:-00134:-00069:+00082:002475.9174:01928
01929:+00187:-00070:-00055:002475.9174:01929
01930:+00181:-00005:-00188:002462.7551:01930
01931:-00074:+00289:-00155:002462.7551:01931
01932:+00108:-00191:-00184:002462.7551:01932
01933:-00124:+00020:-00124:002462.7551:01933
01934:+00083:+00049:+00378:002462.7551:01934
01935:+00350:-00045:+00001:002462.7551:01935
01936:-00190:+00281:-00454:002462.7551:01936
01937:+00142:-00024:-00125:002462.7551:01937
01938:+00158:-00040:-00114:002464.2429:01938
01939:-00169:-00030:+00075:002464.2429:01939
01940:+00149:+00077:+00251:002464.2429:01940
01941:+00316:+00168:-00086:002464.2429:01941
01942:-00059:-00037:-00375:002464.2429:01942
01943:-00396:+00140:+00008:002464.2429:01943
01944:+00065:+00137:+00292:002464.2429:01944
01945:+00121:+00140:+00101:002464.2429:01945
01946:+00029:+00198:+00215:002446.5593:01946
01947:-00063:-00091:-00215:002446.5593:01947
01948:-00384:+00257:-00009:002446.5593:01948
01949:+00029:+00048:+00277:002446.5593:01949
01950:+00250:+00123:+00113:002446.5593:01950
01951:-00103:-00052:+00214:002446.5593:01951
01952:-00089:-00067:-00197:002446.5593:01952
01953:+00140:+00247:+00264:002446.5593:01953
01954:+00047:-00150:-00221:002457.8278:01954
01955:-00059:+00283:+00056:002457.8278:01955
01956:+00102:+00192:-00034:002457.8278:01956
01957:-00204:-00414:-00118:002457.8278:01957
01958:-00119:+00176:+00280:002457.8278:01958
01959:-00107:+00020:-00057:002457.8278:01959
01960:-00040:+00281:+00172:002457.8278:01960
01961:+00085:+00211:-00343:002457.8278:01961
01962:-00156:+00293:+00027:002457.8278:01962
01963:-00281:-00177:+00152:002464.1813:01963
01964:+00062:-00040:+00041:002464.1813:01964
01965:+00122:+00195:+00211:002464.1813:01965
01966:+00117:-00205:-00156:002464.1813:01966
01967:-00318:+00341:-00232:002464.1813:01967
01968:-00015:-00171:+00317:002464.1813:01968
01969:+00047:+00093:+00110:002464.1813:01969
01970:+00003:-00037:+00083:002464.1813:01970
01971:+00092:+00061:-00150:002466.0065:01971
01972:-00286:+00174:-00221:002466.0065:01972
01973:-00081:-00012:-00206:002466.0065:01973
01974:+00045:-00024:+00124:002466.0065:01974
01975:-00051:+00043:-00019:002466.0065:01975
01976:+00107:+00087:+00039:002466.0065:01976
01977:-00249:+00109:-00316:002466.0065:01977
01978:+00202:-00024:-00064:002466.0065:01978
01979:+00277:+00005:+00065:002477.6008:01979
01980:-00018:+00213:-00023:002477.6008:01980
01981:-00007:+00176:+00152:002477.6008:01981
01982:-00062:-00027:-00268:002477.6008:01982
01983:-00055:+00074:-00205:002477.6008:01983
01984:+00133:+00013:-00043:002477.6008:01984
01985:+00213:+00041:+00192:002477.6008:01985
01986:-00201:-00010:-00076:002477.6008:01986
01987:-00213:+00200:-00111:002483.8986:01987
01988:+00042:-00265:-00126:002483.8986:01988
01989:+00116:+00199:-00048:002483.8986:01989
01990:-00016:-00112:+00040:002483.8986:01990
01991:-00087:+00208:+00127:002483.8986:01991
01992:-00048:-00108:-00072:002483.8986:01992
01993:-00060:+00121:-00182:002483.8986:01993
01994:+00044:+00002:+00131:002483.8986:01994
01995:+00124:+00013:-00026:002480.7241:01995
01996:+00045:+00230:-00026:002480.7241:01996
01997:-00217:-00062:-00224:002480.7241:01997
01998:-00265:+00160:-00127:002480.7241:01998
01999:+00208:+00003:+00124:002480.7241:01999
02000:+00202:+00095:+00256:002480.7241:02000
02001:-00036:+00092:-00118:002480.7241:02001
02002:-00159:+00220:-00098:002480.7241:02002
02003:+00022:+00045:+00158:002497.6381:02003
02004:+00252:+00144:-00006:002497.6381:02004
02005:-00032:-00072:-00093:002497.6381:02005
02006:-00211:+00288:-00348:002497.6381:02006
02007:+00098:-00118:+00138:002497.6381:02007
02008:+00129:+00327:-00052:002497.6381:02008
02009:+00123:+00039:+00207:002497.6381:02009
02010:-00028:+00250:-00186:002497.6381:02010
02011:+00002:+00194:+00128:002504.1845:02011
02012:-00150:-00321:-00272:002504.1845:02012
02013:+00154:+00227:+00213:002504.1845:02013
02014:+00182:-00068:-00019:002504.1845:02014
02015:+00032:+00447:-00036:002504.1845:02015
02016:-00145:-00151:-00168:002504.1845:02016
02017:-00178:+00050:-00130:002504.1845:02017
02018:+00277:-00005:+00200:002504.1845:02018
02019:+00185:+00080:-00018:002495.7807:02019
02020:-00109:+00326:-00009:002495.7807:02020
02021:-00037:-00126:-00266:002495.7807:02021
02022:+00130:+00283:+00039:002495.7807:02022
02023:+00058:-00217:-00016:002495.7807:02023
02024:+00077:+00508:+00127:002495.7807:02024
02025:+00021:+00181:-00239:002495.7807:02025
02026:+00042:+00072:-00171:002495.7807:02026
02027:-00010:+00051:+00017:002523.4177:02027
02028:-00077:-00068:-00056:002523.4177:02028
02029:+00187:+00243:-00061:002523.4177:02029
02030:+00049:-00062:+00183:002523.4177:02030
02031:-00156:+00126:-00151:002523.4177:02031
02032:+00155:-00047:+00012:002523.4177:02032
02033:+00165:+00048:-00106:002523.4177:02033
02034:-00073:+00162:-00045:002523.4177:02034
02035:-00328:+00136:+00215:002514.4199:02035
02036:+00059:+00020:-00014:002514.4199:02036
02037:+00175:+00014:+00002:002514.4199:02037
02038:+00110:-00049:-00028:002514.4199:02038
02039:-00081:-00021:-00069:002514.4199:02039
02040:+00039:+00205:-00058:002514.4199:02040
02041:+00082:-00052:-00046:002514.4199:02041
02042:-00114:-00074:-00026:002514.4199:02042
02043:+00063:-00055:+00014:002511.0402:02043
02044:+00183:-00051:+00107:002511.0402:02044
02045:+00113:+00137:-00042:002511.0402:02045
02046:-00029:-00089:-00056:002511.0402:02046
02047:-00261:+00075:-00181:002511.0402:02047
02048:+00056:+00136:+00031:002511.0402:02048
02049:+00190:+00007:+00097:002511.0402:02049
02050:-00025:-00180:-00125:002511.0402:02050
02051:-00159:+00008:+00070:002528.6955:02051
02052:+00065:-00044:+00116:002528.6955:02052
02053:+00023:+00227:-00154:002528.6955:02053
02054:-00075:+00031:+00078:002528.6955:02054
02055:+00024:-00217:-00099:002528.6955:02055
02056:-00044:+00163:+00072:002528.6955:02056
02057:-00041:-00332:-00114:002528.6955:02057
02058:+00219:+00149:-00030:002528.6955:02058
02059:-00202:-00172:-00185:002530.0854:02059
02060:-00179:+00096:-00055:002530.0854:02060
02061:+00140:-00109:+00062:002530.0854:02061
02062:-00072:+00428:-00193:002530.0854:02062
02063:-00030:+00039:+00241:002530.0854:02063
02064:-00113:-00058:-00019:002530.0854:02064
02065:+00050:-00122:+00370:002530.0854:02065
02066:+00045:-00411:-00352:002530.0854:02066
02067:-00055:+00310:-00005:002526.4912:02067
02068:-00071:-00325:-00125:002526.4912:02068
02069:+00192:+00417:-00002:002526.4912:02069
02070:-00007:-00272:+00104:002526.4912:02070
02071:-00096:+00016:-00319:002526.4912:02071
02072:+00105:-00112:-00017:002526.4912:02072
02073:+00096:+00186:-00145:002526.4912:02073
02074:-00037:+00336:+00058:002523.5771:02074
02075:-00183:+00154:+00346:002523.5771:02075
02076:-00083:+00046:+00115:002523.5771:02076
02077:+00175:-00039:-00183:002523.5771:02077
02078:+00097:+00320:+00051:002523.5771:02078
02079:-00055:+00082:+00050:002523.5771:02079
02080:-00083:+00123:-00004:002523.5771:02080
02081:+00036:+00290:-00094:002523.5771:02081
02082:-00008:-00277:-00187:002530.0585:02082
02083:+00104:+00167:+00172:002530.0585:02083
02084:+00213:+00030:+00073:002530.0585:02084
02085:-00105:-00155:-00210:002530.0585:02085
02086:-00098:+00194:-00222:002530.0585:02086
02087:+00173:-00080:-00022:002530.0585:02087
02088:-00132:+00016:-00113:002530.0585:02088
02089:-00144:+00143:+00352:002530.0585:02089
02090:+00173:-00172:-00058:002511.1374:02090
02091:-00037:-00041:-00183:002511.1374:02091
02092:-00104:+00077:-00128:002511.1374:02092
02093:-00107:+00156:-00013:002511.1374:02093
02094:+00089:+00199:+00074:002511.1374:02094
02095:+00090:-00189:-00180:002511.1374:02095
02096:-00154:+00164:+00251:002511.1374:02096
02097:+00101:-00056:-00150:002511.1374:02097
02098:+00109:+00329:-00104:002523.4367:02098
02099:+00125:-00168:-00297:002523.4367:02099
02100:-00204:+00110:-00026:002523.4367:02100
02101:-00098:+00045:+00266:002523.4367:02101
02102:+00250:+00250:+00117:002523.4367:02102
02103:+00038:+00088:+00080:002523.4367:02103
02104:-00090:-00113:-00281:002523.4367:02104
02105:-00003:-00052:-00120:002523.4367:02105
02106:-00042:+00174:+00049:002514.3708:02106
02107:+00126:+00171:-00042:002514.3708:02107
02108:-00343:-00252:-00113:002514.3708:02108
02109:-00420:-00180:-00251:002514.3708:02109
02110:+00360:+00043:+00260:002514.3708:02110
02111:+00147:+00182:-00079:002514.3708:02111
02112:-00207:+00442:-00065:002514.3708:02112
02113:-00005:-00319:-00128:002514.3708:02113
02114:-00032:+00481:+00030:002505.8063:02114
02115:+00005:-00220:+00224:002505.8063:02115
02116:-00359:+00438:+00013:002505.8063:02116
02117:-00365:+00079:-00173:002505.8063:02117
02118:+00315:+00247:+00084:002505.8063:02118
02119:+00195:+00103:-00108:002505.8063:02119
02120:-00463:-00103:+00045:002505.8063:02120
02121:+00266:+00160:+00108:002505.8063:02121
02122:+00543:-00396:-00054:002518.0520:02122
02123:+00168:-00142:-00346:002518.0520:02123
02124:-00034:-00141:+00071:002518.0520:02124
02125:+00311:-00254:+00088:002518.0520:02125
02126:+00566:+00284:-00208:002518.0520:02126
02127:+00267:+00011:-00378:002518.0520:02127
02128:-00392:+00021:-00108:002518.0520:02128
02129:+00358:-00232:+00142:002518.0520:02129
02130:+00401:+00092:-00348:002524.5268:02130
02131:-00784:+00233:-00256:002524.5268:02131
02132:+00082:-00048:+00142:002524.5268:02132
02133:+00572:+00121:-00309:002524.5268:02133
02134:-00204:-00332:-00067:002524.5268:02134
02135:-00274:+00138:+00183:002524.5268:02135
02136:-00002:+00027:-00037:002524.5268:02136
02137:+00187:+00038:-00127:002524.5268:02137
02138:+00084:+00129:-00003:002521.0043:02138
02139:+00227:+00010:+00398:002521.0043:02139
02140:-00025:+00111:-00076:002521.0043:02140
02141:-00020:+00136:+00250:002521.0043:02141
02142:+00282:-00022:-00153:002521.0043:02142
02143:-00043:+00126:+00169:002521.0043:02143
02144:-00078:-00068:+00030:002521.0043:02144
02145:-00017:+00351:+00062:002521.0043:02145
02146:-00110:-00442:-00039:002523.2351:02146
02147:-00134:+00226:-00250:002523.2351:02147
02148:+00101:-00068:+00279:002523.2351:02148
02149:+00061:-00200:+00158:002523.2351:02149
02150:-00245:+00116:-00292:002523.2351:02150
02151:+00098:-00292:+00044:002523.2351:02151
02152:+00147:+00300:-00066:002523.2351:02152
02153:+00097:+00122:+00133:002523.2351:02153
02154:-00037:+00134:+00091:002524.5646:02154
02155:+00053:+00015:+00140:002524.5646:02155
02156:-00145:-00026:-00124:002524.5646:02156
02157:+00098:-00227:+00526:002524.5646:02157
02158:+00132:-00286:-00312:002524.5646:02158
02159:-00170:+00350:+00271:002524.5646:02159
02160:-00017:-00205:-00218:002524.5646:02160
02161:-00126:-00003:+00301:002524.5646:02161
02162:+00135:-00082:+00045:002500.6464:02162
02163:+00030:-00043:-00338:002500.6464:02163
02164:-00173:+00148:+00069:002500.6464:02164
02165:+00100:-00345:-00196:002500.6464:02165
02166:-00156:+00097:+00102:002500.6464:02166
02167:+00135:-00197:+00182:002500.6464:02167
02168:+00167:+00045:+00216:002500.6464:02168
02169:+00033:-00069:-00057:002500.6464:02169
02170:-00077:-00231:-00089:002502.6591:02170
02171:+00029:+00307:+00183:002502.6591:02171
02172:+00205:+00086:-00024:002502.6591:02172
02173:+00237:+00229:+00317:002502.6591:02173
02174:+00141:+00119:-00308:002502.6591:02174
02175:-00253:-00188:-00111:002502.6591:02175
02176:-00118:+00277:-00113:002502.6591:02176
02177:+00243:+00141:+00096:002502.6591:02177
02178:-00068:+00132:+00048:002483.8291:02178
02179:+00073:-00133:-00091:002483.8291:02179
02180:-00056:+00054:-00017:002483.8291:02180
02181:+00126:-00504:+00245:002483.8291:02181
02182:+00256:+00206:-00087:002483.8291:02182
02183:-00062:+00255:-00143:002483.8291:02183
02184:-00057:-00125:-00142:002483.8291:02184
02185:+00029:+00040:+00032:002483.8291:02185
02186:+00066:-00317:+00260:002465.7976:02186
02187:+00310:+00001:+00048:002465.7976:02187
02188:-00032:+00301:-00220:002465.7976:02188
02189:+00235:-00120:-00277:002465.7976:02189
02190:+00032:-00136:+00131:002465.7976:02190
02191:+00037:-00199:+00346:002465.7976:02191
02192:+00224:-00030:+00096:002465.7976:02192
02193:+00023:+00255:-00011:002465.7976:02193
02194:-00042:-00125:-00180:002457.6149:02194
02195:-00158:+00079:+00002:002457.6149:02195
02196:+00100:+00015:+00393:002457.6149:02196
02197:-00097:+00031:+00161:002457.6149:02197
02198:-00146:+00386:+00290:002457.6149:02198
02199:+00127:-00184:-00241:002457.6149:02199
02200:-00149:+00058:-00257:002457.6149:02200
02201:-00139:+00127:+00256:002457.6149:02201
02202:+00146:-00060:+00379:002454.0415:02202
02203:+00157:-00007:+00221:002454.0415:02203
02204:-00068:-00235:-00226:002454.0415:02204
02205:-00218:+00270:-00227:002454.0415:02205
02206:-00258:-00284:-00204:002454.0415:02206
02207:-00028:+00259:-00077:002454.0415:02207
02208:+00125:+00357:-00249:002454.0415:02208
02209:-00281:-00461:-00130:002454.0415:02209
02210:-00185:-00162:-00049:002446.3464:02210
02211:+00183:-00173:-00189:002446.3464:02211
02212:-00161:+00321:+00103:002446.3464:02212
02213:+00051:+00231:+00011:002446.3464:02213
02214:-00059:-00207:+00068:002446.3464:02214
02215:-00025:+00108:-00084:002446.3464:02215
02216:+00057:-00114:-00080:002446.3464:02216
02217:-00165:+00381:+00128:002446.3464:02217
02218:+00233:+00217:+00139:002446.3464:02218
02219:-00128:+00284:-00126:002462.5375:02219
02220:-00231:+00129:-00084:002462.5375:02220
02221:+00028:-00106:+00025:002462.5375:02221
02222:-00080:+00097:+00008:002462.5375:02222
02223:+00120:+00191:-00062:002462.5375:02223
02224:-00164:+00303:-00023:002462.5375:02224
02225:-00221:-00064:-00004:002462.5375:02225
02226:+00123:-00033:-00045:002462.5375:02226
02227:-00029:-00004:+00029:002468.9326:02227
02228:-00055:+00192:-00156:002468.9326:02228
02229:+00035:+00223:-00013:002468.9326:02229
02230:+00093:+00066:-00065:002468.9326:02230
02231:-00025:+00017:-00073:002468.9326:02231
02232:-00057:-00057:+00112:002468.9326:02232
02233:+00097:+00060:+00127:002468.9326:02233
02234:+00149:+00316:-00127:002468.9326:02234
02235:+00136:-00171:+00053:002465.8261:02235
02236:-00140:-00022:-00068:002465.8261:02236
02237:-00161:-00160:+00148:002465.8261:02237
02238:+00194:-00009:+00075:002465.8261:02238
02239:+00125:+00136:-00159:002465.8261:02239
02240:+00030:+00093:-00011:002465.8261:02240
02241:+00050:+00093:+00027:002465.8261:02241
02242:-00022:-00145:+00058:002465.8261:02242
02243:+00039:-00048:+00161:002477.4284:02243
02244:+00016:+00091:+00239:002477.4284:02244
02245:+00121:+00067:-00218:002477.4284:02245
02246:+00024:+00232:-00154:002477.4284:02246
02247:+00015:+00106:+00133:002477.4284:02247
02248:+00012:+00024:+00013:002477.4284:02248
02249:+00012:+00144:+00226:002477.4284:02249
02250:+00011:-00094:-00235:002477.4284:02250
02251:-00158:+00150:-00048:002478.8886:02251
02252:-00062:+00094:-00156:002478.8886:02252
02253:+00111:+00254:-00007:002478.8886:02253
02254:+00113:+00031:+00020:002478.8886:02254
02255:-00095:-00121:-00190:002478.8886:02255
02256:-00013:+00118:+00299:002478.8886:02256
02257:+00099:+00062:-00221:002478.8886:02257
02258:-00082:+00362:-00113:002478.8886:02258
02259:+00211:-00188:-00203:002485.6372:02259
02260:-00053:+00079:+00006:002485.6372:02260
02261:-00093:+00044:+00128:002485.6372:02261
02262:+00041:-00104:+00024:002485.6372:02262
02263:-00098:+00318:+00009:002485.6372:02263
02264:+00272:-00013:+00072:002485.6372:02264
02265:-00070:+00272:-00121:002485.6372:02265
02266:-00354:+00109:-00061:002485.6372:02266
02267:-00031:+00073:+00122:002497.7390:02267
02268:+00206:-00142:+00153:002497.7390:02268
02269:+00100:-00070:-00040:002497.7390:02269
02270:-00083:+00033:-00086:002497.7390:02270
02271:-00030:+00170:-00324:002497.7390:02271
02272:-00020:+00080:+00313:002497.7390:02272
02273:-00058:-00084:+00355:002497.7390:02273
02274:+00131:-00006:-00014:002497.7390:02274
02275:-00188:+00035:-00005:002504.2290:02275
02276:-00264:-00206:+00059:002504.2290:02276
02277:+00110:+00260:+00148:002504.2290:02277
02278:+00258:+00075:+00206:002504.2290:02278
02279:+00098:+00015:+00013:002504.2290:02279
02280:-00277:+00043:+00004:002504.2290:02280
02281:-00012:-00130:-00045:002504.2290:02281
02282:+00052:+00284:-00186:002504.2290:02282
02283:+00117:+00089:+00044:002500.8391:02283
02284:+00108:+00151:-00033:002500.8391:02284
02285:-00123:+00065:-00047:002500.8391:02285
02286:-00157:-00032:-00066:002500.8391:02286
02287:-00066:-00043:+00077:002500.8391:02287
02288:+00156:+00129:-00130:002500.8391:02288
02289:+00055:-00027:-00003:002500.8391:02289
02290:-00057:+00032:-00195:002500.8391:02290
02291:-00185:-00072:+00109:002518.1882:02291
02292:+00169:+00154:-00030:002518.1882:02292
02293:+00404:+00153:-00095:002518.1882:02293
02294:+00040:+00091:-00239:002518.1882:02294
02295:-00304:+00005:-00092:002518.1882:02295
02296:-00213:-00016:-00022:002518.1882:02296
02297:+00368:+00242:+00067:002518.1882:02297
02298:+00317:-00120:-00011:002518.1882:02298
02299:-00137:+00134:-00034:002519.3854:02299
02300:-00379:-00161:-00177:002519.3854:02300
02301:-00116:+00146:+00025:002519.3854:02301
02302:+00346:-00196:+00006:002519.3854:02302
02303:-00035:+00177:-00134:002519.3854:02303
02304:-00246:+00145:+00278:002519.3854:02304
02305:-00030:+00144:-00111:002519.3854:02305
02306:-00037:-00116:+00144:002519.3854:02306
02307:+00188:-00218:-00114:002515.8791:02307
02308:+00204:-00102:+00339:002515.8791:02308
02309:-00121:-00263:-00406:002515.8791:02309
02310:-00233:+00388:+00016:002515.8791:02310
02311:+00449:-00120:-00245:002515.8791:02311
02312:+00220:+00137:+00043:002515.8791:02312
02313:-00056:-00166:+00193:002515.8791:02313
02314:+00002:+00151:-00010:002515.8791:02314
02315:-00231:+00347:+00004:002512.8937:02315
02316:+00338:+00026:-00308:002512.8937:02316
02317:+00167:+00138:+00030:002512.8937:02317
02318:-00298:+00113:+00003:002512.8937:02318
02319:+00065:+00264:+00198:002512.8937:02319
02320:+00042:-00124:-00031:002512.8937:02320
02321:+00046:+00130:-00259:002512.8937:02321
02322:+00066:-00314:-00093:002512.8937:02322
02323:+00050:+00117:+00037:002514.3408:02323
02324:-00196:+00264:+00129:002514.3408:02324
02325:-00189:-00393:+00176:002514.3408:02325
02326:+00443:+00160:-00169:002514.3408:02326
02327:+00011:+00002:-00378:002514.3408:02327
02328:-00258:+00137:+00345:002514.3408:02328
02329:-00075:+00103:+00088:002514.3408:02329
02330:+00209:+00074:-00130:002514.3408:02330
02331:+00123:-00041:-00133:002500.8427:02331
02332:-00188:-00041:-00004:002500.8427:02332
02333:-00176:-00170:-00110:002500.8427:02333
02334:-00132:+00087:-00177:002500.8427:02334
02335:+00102:+00011:-00118:002500.8427:02335
02336:+00138:+00087:-00106:002500.8427:02336
02337:-00067:-00110:-00083:002500.8427:02337
02338:-00125:-00105:-00104:002500.8427:02338
02339:-00166:-00003:-00051:002497.7612:02339
02340:+00106:+00149:-00186:002497.7612:02340
02341:+00208:-00087:-00122:002497.7612:02341
02342:-00124:+00043:-00062:002497.7612:02342
02343:-00091:-00141:+00062:002497.7612:02343
02344:-00068:-00078:-00085:002497.7612:02344
02345:+00177:+00012:+00046:002497.7612:02345
02346:+00060:-00118:-00023:002497.7612:02346
02347:-00092:+00073:-00212:002509.3461:02347
02348:-00099:+00082:-00148:002509.3461:02348
02349:+00340:-00033:+00136:002509.3461:02349
02350:+00135:-00117:-00124:002509.3461:02350
02351:-00140:+00121:+00048:002509.3461:02351
02352:-00172:+00011:-00194:002509.3461:02352
02353:-00118:+00112:-00126:002509.3461:02353
02354:+00299:+00008:-00049:002509.3461:02354
02355:+00236:-00193:-00143:002505.9291:02355
02356:-00398:+00113:-00228:002505.9291:02356
02357:-00084:-00121:+00052:002505.9291:02357
02358:+00193:+00054:+00085:002505.9291:02358
02359:+00106:-00152:+00048:002505.9291:02359
02360:-00132:+00140:-00100:002505.9291:02360
02361:-00104:+00041:+00235:002505.9291:02361
02362:+00053:+00218:-00173:002505.9291:02362
02363:+00050:+00099:+00356:002518.2260:02363
02364:+00001:-00187:-00237:002518.2260:02364
02365:-00089:+00239:+00294:002518.2260:02365
02366:+00047:-00204:-00199:002518.2260:02366
02367:-00021:+00651:-00089:002518.2260:02367
02368:+00154:-00386:-00152:002518.2260:02368
02369:+00244:+00284:+00030:002518.2260:02369
02370:-00230:-00283:+00017:002519.5332:02370
02371:-00487:+00432:+00111:002519.5332:02371
02372:+00184:+00091:+00075:002519.5332:02372
02373:+00081:+00245:-00275:002519.5332:02373
02374:-00071:+00106:-00181:002519.5332:02374
02375:-00027:-00117:+00205:002519.5332:02375
02376:-00123:+00207:+00000:002519.5332:02376
02377:-00078:+00052:-00091:002519.5332:02377
02378:+00280:+00385:-00157:002511.0139:02378
02379:+00109:-00155:-00320:002511.0139:02379
02380:-00302:+00153:-00019:002511.0139:02380
02381:+00249:+00058:+00121:002511.0139:02381
02382:+00251:-00003:+00186:002511.0139:02382
02383:-00061:-00034:-00316:002511.0139:02383
02384:-00090:+00025:+00056:002511.0139:02384
02385:+00167:-00054:+00151:002511.0139:02385
02386:-00017:+00375:-00231:002513.1689:02386
02387:+00038:-00001:+00028:002513.1689:02387
02388:-00039:+00029:-00091:002513.1689:02388
02389:+00095:-00045:+00213:002513.1689:02389
02390:-00036:+00132:-00010:002513.1689:02390
02391:-00224:+00058:-00028:002513.1689:02391
02392:+00162:+00181:-00133:002513.1689:02392
02393:+00312:-00134:-00121:002513.1689:02393
02394:-00198:+00081:-00094:002504.2924:02394
02395:-00171:+00186:+00104:002504.2924:02395
02396:+00060:-00299:+00147:002504.2924:02396
02397:+00344:-00295:-00098:002504.2924:02397
02398:+00100:-00119:-00106:002504.2924:02398
02399:-00295:+00141:+00077:002504.2924:02399
02400:+00049:+00295:-00054:002504.2924:02400
02401:+00131:-00161:+00024:002504.2924:02401
02402:+00114:-00130:-00049:002495.8581:02402
02403:-00112:-00020:+00143:002495.8581:02403
02404:-00241:-00117:-00279:002495.8581:02404
02405:+00150:+00438:-00149:002495.8581:02405
02406:+00084:-00083:-00102:002495.8581:02406
02407:-00163:+00117:-00236:002495.8581:02407
02408:+00218:+00082:+00112:002495.8581:02408
02409:-00151:+00113:+00050:002495.8581:02409
02410:-00084:+00100:+00145:002492.7526:02410
02411:+00181:-00146:-00275:002492.7526:02411
02412:+00086:+00227:-00277:002492.7526:02412
02413:+00033:+00027:+00174:002492.7526:02413
02414:-00177:+00253:+00178:002492.7526:02414
02415:-00050:-00210:-00020:002492.7526:02415
02416:+00056:-00211:-00165:002492.7526:02416
02417:-00016:-00229:-00074:002492.7526:02417
02418:+00001:+00154:+00117:002494.1728:02418
02419:-00230:+00545:+00023:002494.1728:02419
02420:-00105:-00282:+00393:002494.1728:02420
02421:+00216:-00192:-00244:002494.1728:02421
02422:-00027:-00039:-00208:002494.1728:02422
02423:-00144:+00067:+00098:002494.1728:02423
02424:-00121:+00186:-00017:002494.1728:02424
02425:-00067:+00098:+00079:002494.1728:02425
02426:+00238:+00033:-00025:002494.1728:02426
02427:+00102:-00080:-00120:002480.8334:02427
02428:-00205:+00002:-00049:002480.8334:02428
02429:+00002:+00270:+00031:002480.8334:02429
02430:+00147:+00098:+00045:002480.8334:02430
02431:-00018:+00048:+00097:002480.8334:02431
02432:+00102:-00163:+00079:002480.8334:02432
02433:-00247:-00083:+00042:002480.8334:02433
02434:-00154:+00421:-00174:002480.8334:02434
02435:+00261:+00152:-00144:002482.6518:02435
02436:+00045:+00226:+00045:002482.6518:02436
02437:+00069:-00085:+00182:002482.6518:02437
02438:-00180:+00209:-00045:002482.6518:02438
02439:-00140:+00256:+00397:002482.6518:02439
02440:+00230:+00004:-00088:002482.6518:02440
02441:+00003:+00215:-00093:002482.6518:02441
02442:-00007:+00061:+00200:002482.6518:02442
02443:-00032:+00242:-00031:002484.0676:02443
02444:+00080:-00180:+00137:002484.0676:02444
02445:+00080:-00051:-00166:002484.0676:02445
02446:+00035:-00006:+00098:002484.0676:02446
02447:+00065:+00261:+00015:002484.0676:02447
02448:-00138:+00111:+00041:002484.0676:02448
02449:+00028:+00016:+00223:002484.0676:02449
02450:+00224:-00094:+00073:002484.0676:02450
02451:-00027:-00065:-00219:002470.9448:02451
02452:-00120:-00253:+00034:002470.9448:02452
02453:-00043:+00324:-00147:002470.9448:02453
02454:-00065:-00214:-00033:002470.9448:02454
02455:+00054:+00264:+00084:002470.9448:02455
02456:+00322:-00092:+00170:002470.9448:02456
02457:-00349:+00029:-00168:002470.9448:02457
02458:-00070:+00346:+00139:002470.9448:02458
02459:+00233:-00043:-00143:002477.6630:02459
02460:+00006:+00140:-00029:002477.6630:02460
02461:-00017:+00099:-00095:002477.6630:02461
02462:-00118:+00039:+00183:002477.6630:02462
02463:-00083:+00027:+00033:002477.6630:02463
02464:+00020:-00098:-00023:002477.6630:02464
02465:+00134:+00091:-00069:002477.6630:02465
02466:+00029:-00162:-00246:002477.6630:02466
02467:-00373:+00486:-00051:002484.0825:02467
02468:+00174:+00008:+00291:002484.0825:02468
02469:+00185:-00077:-00151:002484.0825:02469
02470:-00028:+00066:-00151:002484.0825:02470
02471:-00017:-00257:-00056:002484.0825:02471
02472:-00099:+00365:+00021:002484.0825:02472
02473:+00068:-00117:-00025:002484.0825:02473
02474:+00088:+00380:-00070:002484.0825:02474
02475:+00005:-00262:+00092:002475.9174:02475
02476:-00043:-00195:-00223:002475.9174:02476
02477:-00076:+00221:-00111:002475.9174:02477
02478:+00053:-00007:+00137:002475.9174:02478
02479:+00024:+00199:+00033:002475.9174:02479
02480:+00079:-00014:+00052:002475.9174:02480
02481:-00188:-00063:-00149:002475.9174:02481
02482:-00263:-00099:-00010:002475.9174:02482
02483:+00144:+00024:+00192:002492.7265:02483
02484:+00098:+00098:-00074:002492.7265:02484
02485:-00048:-00062:+00097:002492.7265:02485
02486:+00025:-00052:-00003:002492.7265:02486
02487:-00131:-00047:-00086:002492.7265:02487
02488:-00012:+00136:+00163:002492.7265:02488
02489:+00233:+00100:-00041:002492.7265:02489
02490:-00067:+00076:-00043:002492.7265:02490
02491:-00274:-00064:-00219:002489.0842:02491
02492:-00062:+00004:+00094:002489.0842:02492
02493:+00094:+00152:+00001:002489.0842:02493
02494:+00057:+00151:-00111:002489.0842:02494
02495:-00191:-00200:-00094:002489.0842:02495
02496:-00250:-00003:-00230:002489.0842:02496
02497:+00051:-00089:+00089:002489.0842:02497
02498:+00247:+00091:+00043:002489.0842:02498
02499:+00007:+00148:-00213:002500.9060:02499
02500:-00191:-00116:-00005:002500.9060:02500
02501:+00028:+00221:-00121:002500.9060:02501
02502:+00154:-00047:+00106:002500.9060:02502
02503:-00075:+00089:-00042:002500.9060:02503
02504:-00027:+00195:+00102:002500.9060:02504
02505:-00004:-00160:-00056:002500.9060:02505
02506:-00045:+00075:+00042:002500.9060:02506
02507:-00037:-00190:+00077:002502.8950:02507
02508:+00029:+00240:-00181:002502.8950:02508
02509:+00038:-00158:-00068:002502.8950:02509
02510:-00115:+00059:-00128:002502.8950:02510
02511:-00132:-00084:+00190:002502.8950:02511
02512:+00024:+00275:+00125:002502.8950:02512
02513:+00261:-00025:-00080:002502.8950:02513
02514:-00181:-00164:-00275:002502.8950:02514
02515:-00271:+00277:+00231:002514.4912:02515
02516:+00329:-00023:+00094:002514.4912:02516
02517:-00096:+00186:-00121:002514.4912:02517
02518:-00196:+00037:-00125:002514.4912:02518
02519:+00141:-00155:+00051:002514.4912:02519
02520:+00028:+00034:+00034:002514.4912:02520
02521:-00060:-00017:-00295:002514.4912:02521
02522:+00075:+00195:+00061:002514.4912:02522
02523:+00114:-00075:-00157:002505.9328:02523
02524:-00128:-00215:-00030:002505.9328:02524
02525:-00060:-00012:+00159:002505.9328:02525
02526:+00188:-00020:-00010:002505.9328:02526
02527:+00032:+00148:-00175:002505.9328:02527
02528:+00190:+00092:+00006:002505.9328:02528
02529:-00007:-00168:+00032:002505.9328:02529
02530:-00261:-00036:+00127:002505.9328:02530
02531:+00143:+00013:+00239:002518.1464:02531
02532:+00260:+00065:-00055:002518.1464:02532
02533:-00154:-00082:-00158:002518.1464:02533
02534:-00136:+00069:-00079:002518.1464:02534
02535:-00119:-00129:+00188:002518.1464:02535
02536:+00277:+00159:+00138:002518.1464:02536
02537:+00259:+00115:-00089:002518.1464:02537
02538:-00245:-00087:-00091:002518.1464:02538
02539:-00304:+00021:-00013:002519.3515:02539
02540:+00156:+00039:+00140:002519.3515:02540
02541:+00142:+00197:+00072:002519.3515:02541
02542:-00077:+00096:+00147:002519.3515:02542
02543:-00045:-00049:-00095:002519.3515:02543
02544:-00073:-00037:+00099:002519.3515:02544
02545:+00141:+00113:-00013:002519.3515:02545
02546:+00169:+00187:-00059:002519.3515:02546
02547:-00100:+00036:+00031:002510.8344:02547
02548:-00099:-00049:-00024:002510.8344:02548
02549:+00080:+00246:-00032:002510.8344:02549
02550:+00031:+00041:+00180:002510.8344:02550
02551:+00025:+00044:-00142:002510.8344:02551
02552:-00104:-00010:-00217:002510.8344:02552
02553:-00137:+00150:+00125:002510.8344:02553
02554:-00005:+00024:+00039:002510.8344:02554
02555:-00154:+00238:-00043:002518.1464:02555
02556:+00055:+00030:+00093:002518.1464:02556
02557:+00054:-00083:-00137:002518.1464:02557
02558:-00309:+00066:+00089:002518.1464:02558
02559:-00101:+00070:-00002:002518.1464:02559
02560:+00287:+00108:+00112:002518.1464:02560
02561:+00203:+00084:-00154:002518.1464:02561
02562:-00197:+00003:-00008:002518.1464:02562
02563:-00069:+00194:+00168:002524.6445:02563
02564:+00181:-00065:-00028:002524.6445:02564
02565:+00173:+00211:-00138:002524.6445:02565
02566:-00024:-00176:+00066:002524.6445:02566
02567:-00055:-00052:-00036:002524.6445:02567
02568:-00021:+00090:+00027:002524.6445:02568
02569:-00079:-00328:+00179:002524.6445:02569
02570:+00074:+00159:-00062:002524.6445:02570
02571:+00119:-00233:-00067:002521.1250:02571
02572:-00079:+00161:-00093:002521.1250:02572
02573:-00183:-00098:+00012:002521.1250:02573
02574:+00296:+00103:+00107:002521.1250:02574
02575:+00364:-00113:-00021:002521.1250:02575
02576:-00164:-00069:-00103:002521.1250:02576
02577:-00377:-00030:+00272:002521.1250:02577
02578:+00205:+00091:+00007:002528.6496:02578
02579:+00252:+00070:-00055:002528.6496:02579
02580:+00055:-00049:-00126:002528.6496:02580
02581:-00125:-00023:+00014:002528.6496:02581
02582:-00013:+00078:+00152:002528.6496:02582
02583:+00098:-00042:-00182:002528.6496:02583
02584:-00008:+00194:-00097:002528.6496:02584
02585:-00056:-00051:-00005:002528.6496:02585
02586:+00004:+00197:-00116:002530.0285:02586
02587:-00107:+00062:-00091:002530.0285:02587
02588:-00177:-00006:+00083:002530.0285:02588
02589:+00135:+00075:+00071:002530.0285:02589
02590:+00161:+00051:-00111:002530.0285:02590
02591:-00043:+00146:-00127:002530.0285:02591
02592:-00102:+00182:-00113:002530.0285:02592
02593:+00168:+00087:+00165:002530.0285:02593
02594:+00198:+00102:-00154:002526.4606:02594
02595:+00140:+00030:+00076:002526.4606:02595
02596:-00025:+00094:-00055:002526.4606:02596
02597:-00130:-00008:+00069:002526.4606:02597
02598:-00015:+00196:-00075:002526.4606:02598
02599:+00127:+00076:+00022:002526.4606:02599
02600:+00116:+00345:-00087:002526.4606:02600
02601:-00067:-00025:+00167:002526.4606:02601
02602:-00279:+00037:-00244:002528.6228:02602
02603:+00016:+00153:+00108:002528.6228:02603
02604:+00266:-00102:-00106:002528.6228:02604
02605:+00010:+00067:+00004:002528.6228:02605
02606:-00159:+00257:-00109:002528.6228:02606
02607:-00234:-00189:-00002:002528.6228:02607
02608:+00071:+00079:-00147:002528.6228:02608
02609:+00331:+00136:-00114:002528.6228:02609
02610:-00046:+00092:-00090:002540.4497:02610
02611:-00345:+00013:-00103:002540.4497:02611
02612:-00269:-00003:-00085:002540.4497:02612
02613:+00035:+00045:-00102:002540.4497:02613
02614:+00049:+00002:-00018:002540.4497:02614
02615:-00167:+00196:+00018:002540.4497:02615
02616:-00294:-00123:-00073:002540.4497:02616
02617:-00081:+00122:-00220:002540.4497:02617
02618:+00092:+00025:+00151:002531.5644:02618
02619:+00090:+00060:+00005:002531.5644:02619
02620:-00026:+00150:+00089:002531.5644:02620
02621:+00044:-00138:-00050:002531.5644:02621
02622:+00079:+00198:+00064:002531.5644:02622
02623:+00182:-00054:+00097:002531.5644:02623
02624:+00760:-00024:-00286:002531.5644:02624
02625:+00081:+00077:-00125:002531.5644:02625
02626:-00311:-00183:-00159:002539.0751:02626
02627:+00110:+00075:+00016:002539.0751:02627
02628:+00401:-00011:-00266:002539.0751:02628
02629:+00060:-00100:-00004:002539.0751:02629
02630:-00103:-00228:-00152:002539.0751:02630
02631:-00238:-00389:-00080:002539.0751:02631
02632:-00175:-00114:+00021:002539.0751:02632
02633:+00139:+00038:-00139:002539.0751:02633
02634:-00043:-00427:+00025:002545.6579:02634
02635:-00235:-00016:-00120:002545.6579:02635
02636:-00092:+00171:+00124:002545.6579:02636
02637:+00179:+00241:-00008:002545.6579:02637
02638:+00310:+00388:-00081:002545.6579:02638
02639:-00307:+00442:-00158:002545.6579:02639
02640:-00294:+00387:+00042:002545.6579:02640
02641:+00247:+00137:+00086:002545.6579:02641
02642:+00423:+00045:+00168:002536.7539:02642
02643:+00019:-00066:+00058:002536.7539:02643
02644:-00419:-00013:-00038:002536.7539:02644
02645:-00359:-00216:+00055:002536.7539:02645
02646:+00169:+00225:+00022:002536.7539:02646
02647:+00008:-00097:-00205:002536.7539:02647
02648:-00328:+00027:-00093:002536.7539:02648
02649:-00281:+00159:-00116:002539.0253:02649
02650:-00107:+00176:+00137:002539.0253:02650
02651:+00397:+00134:+00065:002539.0253:02651
02652:-00052:-00117:-00215:002539.0253:02652
02653:-00230:+00151:-00190:002539.0253:02653
02654:+00025:-00145:-00177:002539.0253:02654
02655:+00226:-00062:-00033:002539.0253:02655
02656:+00326:+00027:+00098:002539.0253:02656
02657:+00030:-00249:+00085:002535.0866:02657
02658:-00145:+00003:-00205:002535.0866:02658
02659:-00339:-00026:-00203:002535.0866:02659
02660:+00070:+00007:+00135:002535.0866:02660
02661:+00270:-00149:-00116:002535.0866:02661
02662:-00293:+00099:+00125:002535.0866:02662
02663:-00077:+00109:-00050:002535.0866:02663
02664:+00071:+00228:+00297:002535.0866:02664
02665:+00296:-00030:+00096:002531.5039:02665
02666:-00123:+00098:-00127:002531.5039:02666
02667:-00105:-00038:+00449:002531.5039:02667
02668:+00187:-00001:-00313:002531.5039:02668
02669:+00185:-00034:+00011:002531.5039:02669
02670:+00138:-00077:-00157:002531.5039:02670
02671:-00136:-00091:+00246:002531.5039:02671
02672:-00182:-00089:-00010:002531.5039:02672
02673:-00004:+00069:-00242:002533.7849:02673
02674:-00122:-00189:-00347:002533.7849:02674
02675:-00070:+00318:+00071:002533.7849:02675
02676:-00069:+00125:+00170:002533.7849:02676
02677:-00076:+00553:+00158:002533.7849:02677
02678:+00192:-00277:-00016:002533.7849:02678
02679:-00049:-00189:-00431:002533.7849:02679
02680:-00159:-00234:+00000:002533.7849:02680
02681:-00011:-00063:+00171:002529.9328:02681
02682:+00519:+00184:+00227:002529.9328:02682
02683:+00281:-00059:-00086:002529.9328:02683
02684:-00269:+00098:+00041:002529.9328:02684
02685:+00047:+00191:+00354:002529.9328:02685
02686:+00060:+00100:-00228:002529.9328:02686
02687:-00101:+00291:-00369:002529.9328:02687
02688:-00238:+00152:-00190:002529.9328:02688
02689:-00115:+00101:+00383:002510.8308:02689
02690:-00032:+00049:+00013:002510.8308:02690
02691:-00111:+00253:+00302:002510.8308:02691
02692:+00141:-00032:-00084:002510.8308:02692
02693:+00156:+00003:-00194:002510.8308:02693
02694:-00194:+00011:-00137:002510.8308:02694
02695:+00124:+00069:+00168:002510.8308:02695
02696:+00270:+00075:-00117:002510.8308:02696
02697:+00007:-00048:-00048:002507.7302:02697
02698:+00126:+00111:-00118:002507.7302:02698
02699:+00017:+00015:+00049:002507.7302:02699
02700:-00090:+00024:-00068:002507.7302:02700
02701:+00004:+00151:-00050:002507.7302:02701
02702:-00130:-00140:+00055:002507.7302:02702
02703:-00071:+00070:-00144:002507.7302:02703
02704:-00042:-00019:-00014:002507.7302:02704
02705:-00064:-00071:+00075:002498.9880:02705
02706:-00042:+00145:-00079:002498.9880:02706
02707:-00005:+00052:+00239:002498.9880:02707
02708:+00307:+00125:-00019:002498.9880:02708
02709:-00102:-00071:-00147:002498.9880:02709
02710:-00187:+00093:+00146:002498.9880:02710
02711:+00142:-00165:-00026:002498.9880:02711
02712:+00189:+00155:+00046:002498.9880:02712
02713:+00139:+00064:-00122:002470.6914:02713
02714:-00101:+00105:+00039:002470.6914:02714
02715:-00292:+00081:-00065:002470.6914:02715
02716:-00028:-00141:-00159:002470.6914:02716
02717:+00076:-00031:-00173:002470.6914:02717
02718:-00163:+00034:-00128:002470.6914:02718
02719:-00101:+00184:+00213:002470.6914:02719
02720:+00035:+00437:-00206:002470.6914:02720
02721:-00016:-00226:+00296:002482.4970:02721
02722:+00301:+00044:-00206:002482.4970:02722
02723:-00153:-00334:+00062:002482.4970:02723
02724:-00359:+00145:-00289:002482.4970:02724
02725:+00325:+00481:-00100:002482.4970:02725
02726:+00278:+00047:-00091:002482.4970:02726
02727:-00167:-00130:-00162:002482.4970:02727
02728:-00128:-00035:+00271:002482.4970:02728
02729:-00007:-00105:+00306:002473.9096:02729
02730:+00046:+00335:-00326:002473.9096:02730
02731:-00199:-00094:-00426:002473.9096:02731
02732:-00199:+00192:+00387:002473.9096:02732
02733:+00020:+00187:+00292:002473.9096:02733
02734:-00064:-00014:+00439:002473.9096:02734
02735:+00001:+00196:-00266:002473.9096:02735
02736:-00062:+00027:-00080:002473.9096:02736
02737:+00029:-00087:-00160:002470.7348:02737
02738:+00235:+00119:+00268:002470.7348:02738
02739:-00167:+00010:+00335:002470.7348:02739
02740:-00055:+00172:-00268:002470.7348:02740
02741:+00061:-00074:-00002:002470.7348:02741
02742:-00001:+00236:-00214:002470.7348:02742
02743:-00043:+00086:+00236:002470.7348:02743
02744:-00165:-00013:+00260:002470.7348:02744
02745:-00122:+00007:+00147:002472.4860:02745
02746:-00018:-00153:+00017:002472.4860:02746
02747:-00096:+00022:-00081:002472.4860:02747
02748:-00040:-00053:-00058:002472.4860:02748
02749:-00018:+00137:+00039:002472.4860:02749
02750:-00080:-00070:+00068:002472.4860:02750
02751:+00002:+00104:+00092:002472.4860:02751
02752:+00170:-00030:+00081:002472.4860:02752
02753:+00270:+00046:-00097:002473.9350:02753
02754:-00122:+00134:-00009:002473.9350:02754
02755:-00058:-00044:+00138:002473.9350:02755
02756:+00089:+00043:-00070:002473.9350:02756
02757:+00039:+00090:-00007:002473.9350:02757
02758:+00020:-00075:-00048:002473.9350:02758
02759:-00014:+00227:+00075:002473.9350:02759
02760:-00097:-00092:+00085:002473.9350:02760
02761:+00052:-00004:-00099:002473.9350:02761
02762:+00051:+00089:-00025:002465.8334:02762
02763:-00076:-00049:+00083:002465.8334:02763
02764:-00041:+00066:-00133:002465.8334:02764
02765:+00018:+00122:-00069:002465.8334:02765
02766:-00083:-00050:-00056:002465.8334:02766
02767:+00100:+00199:+00217:002465.8334:02767
02768:+00233:-00162:+00143:002465.8334:02768
02769:-00140:+00212:-00150:002465.8334:02769
02770:-00108:+00030:+00035:002472.5117:02770
02771:+00123:+00271:-00274:002472.5117:02771
02772:+00148:-00147:+00085:002472.5117:02772
02773:-00025:-00045:-00190:002472.5117:02773
02774:-00008:+00021:+00293:002472.5117:02774
02775:-00014:-00169:-00244:002472.5117:02775
02776:+00098:+00338:-00137:002472.5117:02776
02777:-00003:-00292:-00287:002472.5117:02777
02778:-00083:+00227:-00167:002483.8913:02778
02779:-00074:-00029:+00053:002483.8913:02779
02780:-00137:+00371:-00117:002483.8913:02780
02781:+00026:-00165:+00078:002483.8913:02781
02782:-00002:-00313:-00134:002483.8913:02782
02783:-00021:+00115:-00088:002483.8913:02783
02784:-00106:-00133:-00138:002483.8913:02784
02785:+00172:+00206:-00143:002483.8913:02785
02786:+00182:-00148:+00141:002475.6887:02786
02787:-00029:-00007:+00099:002475.6887:02787
02788:-00031:-00034:+00001:002475.6887:02788
02789:+00018:+00180:-00229:002475.6887:02789
02790:+00172:+00269:-00121:002475.6887:02790
02791:-00017:+00151:+00081:002475.6887:02791
02792:-00028:-00075:+00072:002475.6887:02792
02793:+00020:+00120:-00053:002475.6887:02793
02794:-00093:+00090:+00184:002492.5668:02794
02795:+00090:+00196:-00119:002492.5668:02795
02796:+00000:+00136:+00033:002492.5668:02796
02797:-00053:+00082:+00068:002492.5668:02797
02798:+00135:+00046:+00069:002492.5668:02798
02799:+00085:+00060:+00203:002492.5668:02799
02800:+00041:+00306:-00121:002492.5668:02800
02801:-00001:+00092:+00009:002492.5668:02801
02802:+00002:+00148:+00038:002499.0288:02802
02803:+00060:+00119:+00024:002499.0288:02803
02804:-00032:+00203:+00096:002499.0288:02804
02805:+00002:+00096:-00058:002499.0288:02805
02806:+00015:+00002:+00020:002499.0288:02806
02807:-00123:+00284:-00138:002499.0288:02807
02808:-00106:+00098:+00013:002499.0288:02808
02809:-00007:-00033:+00183:002499.0288:02809
02810:+00112:-00365:+00238:002490.6840:02810
02811:+00131:-00094:-00080:002490.6840:02811
02812:+00024:+00026:+00244:002490.6840:02812
02813:+00080:+00027:+00014:002490.6840:02813
02814:-00014:+00400:-00210:002490.6840:02814
02815:-00034:+00082:+00080:002490.6840:02815
02816:+00138:+00111:+00043:002490.6840:02816
02817:-00029:+00304:-00092:002490.6840:02817
02818:-00254:-00021:+00106:002507.8916:02818
02819:+00116:+00240:-00157:002507.8916:02819
02820:+00065:-00076:-00118:002507.8916:02820
02821:-00146:+00163:-00085:002507.8916:02821
02822:-00099:-00043:+00216:002507.8916:02822
02823:+00011:+00375:-00030:002507.8916:02823
02824:+00114:+00047:-00298:002507.8916:02824
02825:+00171:+00003:-00083:002507.8916:02825
02826:-00120:+00358:-00229:002509.2333:02826
02827:-00109:-00082:+00005:002509.2333:02827
02828:+00324:+00309:+00068:002509.2333:02828
02829:+00100:-00156:+00102:002509.2333:02829
02830:-00081:-00061:-00118:002509.2333:02830
02831:+00008:+00149:-00042:002509.2333:02831
02832:-00082:-00107:+00185:002509.2333:02832
02833:+00164:+00168:-00182:002509.2333:02833
02834:-00063:-00119:+00050:002510.8906:02834
02835:-00088:+00084:-00002:002510.8906:02835
02836:-00121:-00013:-00066:002510.8906:02836
02837:-00119:-00056:+00078:002510.8906:02837
02838:-00134:-00022:-00190:002510.8906:02838
02839:+00297:+00005:+00310:002510.8906:02839
02840:+00369:-00023:-00209:002510.8906:02840
02841:-00170:+00043:+00081:002510.8906:02841
02842:-00073:-00162:+00172:002513.0031:02842
02843:+00151:+00095:-00032:002513.0031:02843
02844:+00339:+00080:+00000:002513.0031:02844
02845:+00038:-00078:-00035:002513.0031:02845
02846:-00196:+00012:+00113:002513.0031:02846
02847:+00174:+00122:+00106:002513.0031:02847
02848:+00122:-00100:+00080:002513.0031:02848
02849:+00027:+00200:+00003:002513.0031:02849
02850:-00105:-00078:+00101:002504.1806:02850
02851:+00020:+00045:-00114:002504.1806:02851
02852:+00057:-00046:+00042:002504.1806:02852
02853:+00059:+00090:+00163:002504.1806:02853
02854:+00217:+00141:+00049:002504.1806:02854
02855:-00211:-00049:-00173:002504.1806:02855
02856:-00099:+00120:+00159:002504.1806:02856
02857:+00354:-00067:+00006:002504.1806:02857
02858:+00110:+00074:+00019:002485.7031:02858
02859:-00230:+00000:-00030:002485.7031:02859
02860:+00006:+00151:+00175:002485.7031:02860
02861:+00089:+00089:-00147:002485.7031:02861
02862:+00012:+00225:-00139:002485.7031:02862
02863:+00098:-00129:+00132:002485.7031:02863
02864:-00022:+00223:+00061:002485.7031:02864
02865:+00059:+00018:+00152:002485.7031:02865
02866:-00011:+00166:-00171:002482.5375:02866
02867:-00049:+00194:+00196:002482.5375:02867
02868:+00140:-00034:-00088:002482.5375:02868
02869:-00239:+00202:+00192:002482.5375:02869
02870:-00321:-00171:-00222:002482.5375:02870
02871:-00193:+00125:-00142:002482.5375:02871
02872:-00005:+00079:-00285:002482.5375:02872
02873:+00005:+00002:+00067:002482.5375:02873
02874:-00479:+00237:+00120:002473.9533:02874
02875:-00117:-00048:+00061:002473.9533:02875
02876:+00218:+00025:-00205:002473.9533:02876
02877:+00034:-00056:-00062:002473.9533:02877
02878:+00170:+00057:-00116:002473.9533:02878
02879:-00033:-00043:-00188:002473.9533:02879
02880:-00021:+00078:-00036:002473.9533:02880
02881:+00013:+00185:-00072:002473.9533:02881
02882:-00016:-00036:-00049:002460.9409:02882
02883:+00033:+00067:-00108:002460.9409:02883
02884:-00031:+00215:+00141:002460.9409:02884
02885:-00293:+00066:-00055:002460.9409:02885
02886:-00404:+00052:+00122:002460.9409:02886
02887:+00097:-00061:+00147:002460.9409:02887
02888:-00186:-00165:-00226:002460.9409:02888
02889:-00332:+00163:-00019:002460.9409:02889
02890:-00030:-00155:+00060:002477.5200:02890
02891:-00147:-00013:-00130:002477.5200:02891
02892:-00153:+00145:+00006:002477.5200:02892
02893:+00339:-00218:+00004:002477.5200:02893
02894:+00259:+00183:-00358:002477.5200:02894
02895:-00190:-00191:+00057:002477.5200:02895
02896:+00208:+00213:-00102:002477.5200:02896
02897:+00293:-00179:-00285:002477.5200:02897
02898:+00059:+00202:-00027:002493.9797:02898
02899:-00193:-00020:-00146:002493.9797:02899
02900:-00238:+00203:-00236:002493.9797:02900
02901:+00464:-00119:-00058:002493.9797:02901
02902:+00307:+00032:-00145:002493.9797:02902
02903:-00497:+00203:+00031:002493.9797:02903
02904:-00097:-00047:-00122:002493.9797:02904
02905:+00176:+00009:+00069:002493.9797:02905
02906:+00078:-00056:-00003:002485.6518:02906
02907:+00016:+00086:-00114:002485.6518:02907
02908:+00065:+00195:+00030:002485.6518:02908
02909:+00052:-00124:-00013:002485.6518:02909
02910:-00145:+00230:+00180:002485.6518:02910
02911:-00018:+00057:+00101:002485.6518:02911
02912:+00120:-00031:-00226:002485.6518:02912
02913:-00037:+00124:-00187:002485.6518:02913
02914:-00196:-00130:-00065:002502.7453:02914
02915:-00012:+00026:+00266:002502.7453:02915
02916:+00198:+00288:+00141:002502.7453:02916
02917:+00082:-00073:-00160:002502.7453:02917
02918:-00130:+00022:+00048:002502.7453:02918
02919:-00076:-00027:-00172:002502.7453:02919
02920:+00081:-00022:+00156:002502.7453:02920
02921:+00264:+00222:-00018:002502.7453:02921
02922:+00189:-00084:+00020:002514.3144:02922
02923:-00164:-00040:-00078:002514.3144:02923
02924:-00208:-00054:-00083:002514.3144:02924
02925:+00122:-00081:+00196:002514.3144:02925
02926:+00228:-00149:+00021:002514.3144:02926
02927:+00074:+00179:-00145:002514.3144:02927
02928:-00216:-00017:-00049:002514.3144:02928
02929:-00221:-00123:+00085:002514.3144:02929
02930:+00180:+00209:-00039:002510.8308:02930
02931:+00180:+00041:-00058:002510.8308:02931
02932:+00035:+00065:+00015:002510.8308:02932
02933:+00131:-00109:+00026:002510.8308:02933
02934:-00211:-00065:-00140:002510.8308:02934
02935:-00078:+00025:+00092:002510.8308:02935
02936:+00571:-00017:+00068:002510.8308:02936
02937:+00192:+00185:-00203:002510.8308:02937
02938:-00373:-00012:-00106:002523.2390:02938
02939:+00138:+00109:-00111:002523.2390:02939
02940:+00198:-00013:+00171:002523.2390:02940
02941:+00000:-00043:-00155:002523.2390:02941
02942:-00311:+00117:-00076:002523.2390:02942
02943:-00345:-00334:-00035:002523.2390:02943
02944:+00148:+00163:-00034:002523.2390:02944
02945:+00144:+00155:-00165:002523.2390:02945
02946:-00307:-00011:-00249:002529.7500:02946
02947:-00073:+00317:-00167:002529.7500:02947
02948:+00124:-00074:+00378:002529.7500:02948
02949:+00257:+00114:-00088:002529.7500:02949
02950:-00141:+00141:-00134:002529.7500:02950
02951:-00225:+00004:-00034:002529.7500:02951
02952:+00082:+00314:-00314:002529.7500:02952
02953:+00058:+00004:+00112:002529.7500:02953
02954:-00008:-00084:+00099:002520.9816:02954
02955:-00004:-00012:+00059:002520.9816:02955
02956:-00225:+00176:-00306:002520.9816:02956
02957:-00100:+00181:-00038:002520.9816:02957
02958:+00032:+00079:-00206:002520.9816:02958
02959:-00355:-00208:-00047:002520.9816:02959
02960:-00166:+00415:+00071:002520.9816:02960
02961:+00191:-00216:-00111:002520.9816:02961
02962:-00290:+00167:-00022:002533.6887:02962
02963:+00196:-00255:-00184:002533.6887:02963
02964:+00169:-00118:+00199:002533.6887:02964
02965:-00296:-00166:-00151:002533.6887:02965
02966:+00064:+00331:-00121:002533.6887:02966
02967:+00073:+00295:-00279:002533.6887:02967
02968:-00019:-00099:+00033:002533.6887:02968
02969:-00101:-00146:-00004:002533.6887:02969
02970:-00160:-00174:-00066:002524.6103:02970
02971:-00237:-00043:-00045:002524.6103:02971
02972:+00094:-00010:-00267:002524.6103:02972
02973:+00123:+00095:+00244:002524.6103:02973
02974:-00113:-00325:+00080:002524.6103:02974
02975:-00015:+00113:+00119:002524.6103:02975
02976:+00120:+00000:+00105:002524.6103:02976
02977:+00295:+00182:-00058:002524.6103:02977
02978:+00332:+00033:-00210:002500.6982:02978
02979:-00126:+00173:+00048:002500.6982:02979
02980:-00128:+00420:+00182:002500.6982:02980
02981:-00043:-00187:-00100:002500.6982:02981
02982:+00182:-00220:-00085:002500.6982:02982
02983:+00051:-00313:+00218:002500.6982:02983
02984:-00156:+00315:-00299:002500.6982:02984
02985:-00086:+00002:-00089:002500.6982:02985
02986:-00054:+00248:+00014:002502.7189:02986
02987:+00321:-00254:-00020:002502.7189:02987
02988:+00036:-00170:+00042:002502.7189:02988
02989:-00068:-00018:+00130:002502.7189:02989
02990:+00175:-00089:-00061:002502.7189:02990
02991:+00495:+00233:-00241:002502.7189:02991
02992:+00143:-00152:-00016:002502.7189:02992
02993:-00115:-00165:+00233:002502.7189:02993
02994:+00046:+00133:+00073:002483.8547:02994
02995:-00072:+00057:-00213:002483.8547:02995
02996:+00241:+00038:-00161:002483.8547:02996
02997:+00115:+00093:-00164:002483.8547:02997
02998:-00082:+00191:+00166:002483.8547:02998
02999:-00086:+00166:+00058:002483.8547:02999
03000:-00136:+00067:-00160:002483.8547:03000
03001:+00286:+00005:-00170:002483.8547:03001
03002:+00110:+00217:-00266:002465.7758:03002
03003:-00053:-00148:+00288:002465.7758:03003
03004:-00110:-00020:+00090:002465.7758:03004
03005:-00235:+00011:+00349:002465.7758:03005
03006:+00349:-00246:-00199:002465.7758:03006
03007:+00112:+00249:-00252:002465.7758:03007
03008:-00280:-00138:-00284:002465.7758:03008
03009:-00249:+00478:+00120:002465.7758:03009
03010:+00121:-00141:+00395:002462.5957:03010
03011:+00122:+00048:-00324:002462.5957:03011
03012:-00052:-00049:-00008:002462.5957:03012
03013:-00040:-00179:-00085:002462.5957:03013
03014:-00178:+00223:+00065:002462.5957:03014
03015:+00128:+00221:+00098:002462.5957:03015
03016:+00183:-00456:+00054:002462.5957:03016
03017:-00004:-00476:+00063:002462.5957:03017
03018:-00224:-00259:-00265:002463.9934:03018
03019:-00145:+00577:+00001:002463.9934:03019
03020:+00127:+00025:+00163:002463.9934:03020
03021:+00271:+00651:-00044:002463.9934:03021
03022:+00235:+00053:+00066:002463.9934:03022
03023:-00612:-00162:-00123:002463.9934:03023
03024:-00385:+00697:+00283:002463.9934:03024
03025:+00328:+00155:+00044:002463.9934:03025
03026:-00038:+00201:+00110:002451.2456:03026
03027:-00135:-00029:+00045:002451.2456:03027
03028:-00148:-00324:+00379:002451.2456:03028
03029:-00057:-00396:+00074:002451.2456:03029
03030:+00238:+00354:-00032:002451.2456:03030
03031:+00092:+00275:-00204:002451.2456:03031
03032:-00040:+00150:-00158:002451.2456:03032
03033:-00076:-00221:-00153:002451.2456:03033
03034:-00168:-00198:+00054:002467.5749:03034
03035:-00046:+00010:-00126:002467.5749:03035
03036:+00258:+00182:-00107:002467.5749:03036
03037:-00069:+00008:-00204:002467.5749:03037
03038:-00253:-00081:-00005:002467.5749:03038
03039:-00293:-00191:+00085:002467.5749:03039
03040:+00099:+00108:+00011:002467.5749:03040
03041:+00199:+00103:-00094:002467.5749:03041
03042:-00287:-00004:-00085:002478.9140:03042
03043:-00280:+00132:-00117:002478.9140:03043
03044:+00013:-00153:+00203:002478.9140:03044
03045:+00169:+00140:-00067:002478.9140:03045
03046:-00010:+00006:+00027:002478.9140:03046
03047:-00067:+00070:+00138:002478.9140:03047
03048:-00010:-00023:-00245:002478.9140:03048
03049:-00119:-00042:+00145:002478.9140:03049
03050:+00306:+00139:+00046:002478.9140:03050
03051:+00122:-00091:+00056:002470.7568:03051
03052:-00213:+00214:-00046:002470.7568:03052
03053:-00095:+00134:-00108:002470.7568:03053
03054:-00189:-00017:+00040:002470.7568:03054
03055:+00203:+00192:-00021:002470.7568:03055
03056:+00102:-00048:+00114:002470.7568:03056
03057:-00217:-00045:-00157:002470.7568:03057
03058:-00044:-00049:+00090:002470.7568:03058
03059:+00084:+00065:+00020:002497.6569:03059
03060:+00130:+00102:+00018:002497.6569:03060
03061:+00079:+00083:-00006:002497.6569:03061
03062:-00075:-00083:-00119:002497.6569:03062
03063:-00100:+00098:-00171:002497.6569:03063
03064:+00350:+00145:+00086:002497.6569:03064
03065:+00254:+00046:+00116:002497.6569:03065
03066:-00235:-00197:-00173:002504.0644:03066
03067:-00259:+00073:-00036:002504.0644:03067
03068:+00145:+00006:+00290:002504.0644:03068
03069:+00136:+00240:-00135:002504.0644:03069
03070:-00095:+00114:+00129:002504.0644:03070
03071:-00115:-00056:+00026:002504.0644:03071
03072:+00110:+00424:-00224:002504.0644:03072
03073:+00017:-00102:-00007:002504.0644:03073
03074:+00070:+00235:-00169:002504.0644:03074
03075:-00013:+00150:+00048:002505.7358:03075
03076:-00109:-00078:-00183:002505.7358:03076
03077:+00021:+00121:-00203:002505.7358:03077
03078:-00057:-00049:-00048:002505.7358:03078
03079:+00037:+00171:-00187:002505.7358:03079
03080:+00056:+00036:+00004:002505.7358:03080
03081:-00133:-00189:-00177:002505.7358:03081
03082:-00082:+00023:-00108:002518.0900:03082
03083:+00154:+00004:+00072:002518.0900:03083
03084:-00015:-00003:-00201:002518.0900:03084
03085:-00058:+00036:-00052:002518.0900:03085
03086:+00012:+00220:-00305:002518.0900:03086
03087:-00156:-00086:+00074:002518.0900:03087
03088:+00178:+00103:+00095:002518.0900:03088
03089:+00212:-00021:+00023:002518.0900:03089
03090:-00200:+00018:-00103:002519.5104:03090
03091:-00039:+00108:-00186:002519.5104:03091
03092:+00011:-00145:+00257:002519.5104:03092
03093:+00193:+00105:-00026:002519.5104:03093
03094:+00051:+00051:-00007:002519.5104:03094
03095:-00252:-00031:-00061:002519.5104:03095
03096:-00118:+00048:-00054:002519.5104:03096
03097:-00007:+00045:+00132:002519.5104:03097
03098:+00257:+00104:+00010:002521.2380:03098
03099:-00146:-00010:-00119:002521.2380:03099
03100:-00291:+00085:-00178:002521.2380:03100
03101:+00084:+00090:+00039:002521.2380:03101
03102:+00033:+00004:+00026:002521.2380:03102
03103:+00018:+00264:-00134:002521.2380:03103
03104:+00058:-00179:+00031:002521.2380:03104
03105:+00070:+00180:-00099:002521.2380:03105
03106:+00058:+00019:-00059:002523.4367:03106
03107:-00123:+00047:-00049:002523.4367:03107
03108:-00076:+00140:+00011:002523.4367:03108
03109:+00100:-00018:-00003:002523.4367:03109
03110:-00022:+00057:+00045:002523.4367:03110
03111:-00073:+00028:-00056:002523.4367:03111
03112:-00093:+00179:-00196:002523.4367:03112
03113:+00075:+00073:+00153:002523.4367:03113
03114:+00197:+00187:-00155:002529.9482:03114
03115:-00198:+00053:+00090:002529.9482:03115
03116:-00172:+00115:+00234:002529.9482:03116
03117:+00178:-00079:-00066:002529.9482:03117
03118:+00099:-00156:-00261:002529.9482:03118
03119:+00122:+00356:+00150:002529.9482:03119
03120:-00076:-00162:+00220:002529.9482:03120
03121:-00131:+00090:+00036:002529.9482:03121
03122:+00069:-00006:-00069:002536.7690:03122
03123:+00076:-00286:+00018:002536.7690:03123
03124:+00039:+00016:-00221:002536.7690:03124
03125:-00196:-00070:-00064:002536.7690:03125
03126:-00329:+00194:-00220:002536.7690:03126
03127:-00141:+00097:+00032:002536.7690:03127
03128:+00051:+00048:-00100:002536.7690:03128
03129:-00327:+00160:-00020:002536.7690:03129
03130:-00395:-00050:-00064:002533.7924:03130
03131:-00215:+00245:-00175:002533.7924:03131
03132:-00053:+00010:+00011:002533.7924:03132
03133:+00014:+00089:+00059:002533.7924:03133
03134:-00064:+00208:+00149:002533.7924:03134
03135:+00277:-00258:-00204:002533.7924:03135
03136:+00567:+00068:-00290:002533.7924:03136
03137:+00530:+00030:+00247:002533.7924:03137
03138:+00387:+00061:+00072:002545.6770:03138
03139:+00056:-00142:-00144:002545.6770:03139
03140:+00071:-00008:-00292:002545.6770:03140
03141:+00483:+00256:-00035:002545.6770:03141
03142:+00261:+00363:+00087:002545.6770:03142
03143:-00056:-00195:+00168:002545.6770:03143
03144:-00349:-00023:-00205:002545.6770:03144
03145:-00165:+00306:-00323:002545.6770:03145
03146:-00157:+00013:-00353:002531.5568:03146
03147:-00288:+00121:-00013:002531.5568:03147
03148:-00011:-00393:+00251:002531.5568:03148
03149:-00004:-00117:-00174:002531.5568:03149
03150:-00065:+00183:-00125:002531.5568:03150
03151:-00117:-00273:-00015:002531.5568:03151
03152:-00079:+00095:+00102:002531.5568:03152
03153:+00410:+00133:-00117:002531.5568:03153
03154:+00275:-00158:+00006:002544.3610:03154
03155:+00237:+00323:-00038:002544.3610:03155
03156:-00139:+00340:+00054:002544.3610:03156
03157:+00177:+00227:+00223:002544.3610:03157
03158:+00128:+00007:-00108:002544.3610:03158
03159:-00204:-00227:+00313:002544.3610:03159
03160:-00093:-00011:-00187:002544.3610:03160
03161:-00340:+00354:-00164:002535.2167:03161
03162:-00446:-00223:-00101:002535.2167:03162
03163:-00084:-00568:+00120:002535.2167:03163
03164:-00121:-00103:+00347:002535.2167:03164
03165:-00013:-00148:-00289:002535.2167:03165
03166:-00128:-00103:-00295:002535.2167:03166
03167:+00178:+00126:-00417:002535.2167:03167
03168:+00185:+00261:+00386:002535.2167:03168
03169:+00058:+00241:+00096:002526.4001:03169
03170:+00280:+00074:+00098:002526.4001:03170
03171:-00083:-00218:+00039:002526.4001:03171
03172:+00088:-00461:+00269:002526.4001:03172
03173:+00167:+00066:+00176:002526.4001:03173
03174:-00129:+00250:-00316:002526.4001:03174
03175:-00262:+00187:-00307:002526.4001:03175
03176:-00099:+00029:+00438:002526.4001:03176
03177:+00065:-00314:+00316:002502.8537:03177
03178:+00117:-00070:+00180:002502.8537:03178
03179:-00039:+00341:-00290:002502.8537:03179
03180:+00144:+00154:-00085:002502.8537:03180
03181:+00244:+00168:-00515:002502.8537:03181
03182:-00082:-00006:+00420:002502.8537:03182
03183:+00173:+00146:+00438:002502.8537:03183
03184:+00237:-00115:-00485:002502.8537:03184
03185:+00276:+00046:-00475:002484.0566:03185
03186:-00102:-00362:-00590:002484.0566:03186
03187:-00261:+00393:+00573:002484.0566:03187
03188:+00405:+00032:+00194:002484.0566:03188
03189:+00157:-00255:-00008:002484.0566:03189
03190:-00116:-00167:-00015:002484.0566:03190
03191:+00027:-00386:-00152:002484.0566:03191
03192:-00071:+00188:+00072:002484.0566:03192
03193:+00221:+00278:+00061:002484.0566:03193
03194:-00158:+00137:+00067:002461.0988:03194
03195:-00146:-00243:+00111:002461.0988:03195
03196:+00109:-00275:-00099:002461.0988:03196
03197:+00050:-00229:+00189:002461.0988:03197
03198:+00144:+00370:-00063:002461.0988:03198
03199:-00120:+00253:+00000:002461.0988:03199
03200:-00021:-00167:-00120:002461.0988:03200
03201:+00058:-00405:+00086:002461.0988:03201
03202:+00275:-00145:+00357:002443.1889:03202
03203:+00117:+00051:-00332:002443.1889:03203
03204:-00145:+00438:-00081:002443.1889:03204
03205:-00062:+00640:-00201:002443.1889:03205
03206:+00032:-00323:+00141:002443.1889:03206
03207:-00087:-00348:+00026:002443.1889:03207
03208:+00011:+00312:-00038:002443.1889:03208
03209:-00172:+00497:+00017:002443.1889:03209
03210:-00017:+00359:+00023:002439.8217:03210
03211:+00103:-00392:-00105:002439.8217:03211
03212:-00176:-00303:-00009:002439.8217:03212
03213:-00068:-00559:-00241:002439.8217:03213
03214:+00142:+00511:+00176:002439.8217:03214
03215:+00100:+00093:-00051:002439.8217:03215
03216:-00017:+00140:+00051:002439.8217:03216
03217:-00005:-00112:-00011:002439.8217:03217
03218:+00038:-00203:+00010:002441.7109:03218
03219:+00022:+00247:-00059:002441.7109:03219
03220:-00028:+00128:-00084:002441.7109:03220
03221:-00186:+00106:+00062:002441.7109:03221
03222:-00039:-00100:-00051:002441.7109:03222
03223:+00010:-00010:-00137:002441.7109:03223
03224:-00096:-00194:-00037:002441.7109:03224
03225:-00106:+00137:+00022:002441.7109:03225
03226:+00016:-00030:+00036:002452.8847:03226
03227:+00049:-00081:-00117:002452.8847:03227
03228:-00078:+00025:-00019:002452.8847:03228
03229:-00059:+00024:-00055:002452.8847:03229
03230:+00130:+00235:+00154:002452.8847:03230
03231:-00121:+00072:-00150:002452.8847:03231
03232:-00280:+00050:+00091:002452.8847:03232
03233:-00008:+00121:+00027:002452.8847:03233
03234:+00110:-00114:+00005:002468.9436:03234
03235:-00031:+00135:-00218:002468.9436:03235
03236:-00267:-00040:+00055:002468.9436:03236
03237:+00014:-00044:-00013:002468.9436:03237
03238:+00188:+00081:-00124:002468.9436:03238
03239:-00013:-00089:+00054:002468.9436:03239
03240:-00331:-00121:+00132:002468.9436:03240
03241:-00280:+00021:+00039:002468.9436:03241
03242:+00362:+00177:-00077:002475.6667:03242
03243:+00361:+00017:-00025:002475.6667:03243
03244:-00254:+00059:+00083:002475.6667:03244
03245:+00003:+00023:+00007:002475.6667:03245
03246:-00035:+00016:+00103:002475.6667:03246
03247:+00040:-00013:+00052:002475.6667:03247
03248:+00017:+00053:-00058:002475.6667:03248
03249:-00103:+00014:+00220:002475.6667:03249
03250:-00139:+00004:-00176:002487.4719:03250
03251:-00116:+00088:+00126:002487.4719:03251
03252:+00072:-00110:+00122:002487.4719:03252
03253:+00006:-00076:-00026:002487.4719:03253
03254:-00162:+00153:-00137:002487.4719:03254
03255:-00121:-00126:-00003:002487.4719:03255
03256:+00241:+00039:-00080:002487.4719:03256
03257:+00147:-00004:-00049:002487.4719:03257
03258:-00213:-00125:+00131:002504.0012:03258
03259:+00040:+00035:-00222:002504.0012:03259
03260:+00053:+00249:-00211:002504.0012:03260
03261:+00149:-00134:-00028:002504.0012:03261
03262:-00031:+00319:-00135:002504.0012:03262
03263:-00125:-00092:+00265:002504.0012:03263
03264:+00001:+00315:-00119:002504.0012:03264
03265:+00124:+00084:+00265:002504.0012:03265
03266:-00002:-00133:-00464:002500.7058:03266
03267:-00041:-00031:+00208:002500.7058:03267
03268:-00016:-00155:-00135:002500.7058:03268
03269:-00033:+00179:+00211:002500.7058:03269
03270:-00021:+00144:-00189:002500.7058:03270
03271:+00006:+00074:-00130:002500.7058:03271
03272:-00193:-00177:-00201:002500.7058:03272
03273:-00099:+00067:+00087:002500.7058:03273
03274:+00245:+00135:+00136:002507.8356:03274
03275:+00113:+00371:+00026:002507.8356:03275
03276:-00143:-00127:-00125:002507.8356:03276
03277:-00058:-00041:+00071:002507.8356:03277
03278:+00233:+00033:+00040:002507.8356:03278
03279:-00012:+00004:-00184:002507.8356:03279
03280:-00046:+00382:-00092:002507.8356:03280
03281:-00099:+00283:-00052:002507.8356:03281
03282:+00041:-00024:+00105:002514.3071:03282
03283:-00191:+00145:-00001:002514.3071:03283
03284:-00063:+00226:+00339:002514.3071:03284
03285:+00074:-00023:-00320:002514.3071:03285
03286:-00156:+00194:-00222:002514.3071:03286
03287:-00081:+00247:+00196:002514.3071:03287
03288:-00074:+00245:+00159:002514.3071:03288
03289:-00122:+00283:+00195:002514.3071:03289
03290:+00401:-00007:-00139:002495.6738:03290
03291:-00175:+00086:-00024:002495.6738:03291
03292:-00425:-00259:+00016:002495.6738:03292
03293:+00435:+00053:+00107:002495.6738:03293
03294:-00034:+00147:-00363:002495.6738:03294
03295:-00306:-00042:-00153:002495.6738:03295
03296:+00005:-00142:+00043:002495.6738:03296
03297:+00065:-00204:+00025:002495.6738:03297
03298:+00076:+00440:-00143:002502.7453:03298
03299:-00038:-00254:-00032:002502.7453:03299
03300:-00168:+00105:-00108:002502.7453:03300
03301:+00121:+00040:+00126:002502.7453:03301
03302:-00039:+00131:+00092:002502.7453:03302
03303:+00055:+00039:+00136:002502.7453:03303
03304:+00038:-00040:-00226:002502.7453:03304
03305:+00270:-00346:-00178:002502.7453:03305
03306:+00040:+00006:-00191:002499.1552:03306
03307:-00217:-00195:+00093:002499.1552:03307
03308:+00101:-00221:+00253:002499.1552:03308
03309:+00260:-00145:-00214:002499.1552:03309
03310:+00033:-00300:+00053:002499.1552:03310
03311:+00160:+00194:+00070:002499.1552:03311
03312:-00081:+00086:+00117:002499.1552:03312
03313:-00029:+00037:+00141:002499.1552:03313
03314:+00119:+00073:-00137:002495.8916:03314
03315:+00020:-00102:+00103:002495.8916:03315
03316:-00103:+00240:+00042:002495.8916:03316
03317:+00100:+00254:+00175:002495.8916:03317
03318:+00032:+00101:-00051:002495.8916:03318
03319:+00008:+00159:-00096:002495.8916:03319
03320:+00124:-00196:+00074:002495.8916:03320
03321:-00058:+00239:+00178:002495.8916:03321
03322:+00026:+00021:+00042:002502.9211:03322
03323:+00234:-00058:-00025:002502.9211:03323
03324:+00064:+00046:-00015:002502.9211:03324
03325:+00014:-00168:-00058:002502.9211:03325
03326:-00079:+00367:+00109:002502.9211:03326
03327:-00054:+00066:+00060:002502.9211:03327
03328:+00150:+00184:-00085:002502.9211:03328
03329:-00138:+00127:-00265:002502.9211:03329
03330:-00257:-00051:-00105:002509.3947:03330
03331:-00013:+00178:+00142:002509.3947:03331
03332:+00041:+00013:+00147:002509.3947:03332
03333:+00060:+00029:-00036:002509.3947:03333
03334:+00140:+00108:-00063:002509.3947:03334
03335:+00059:+00070:+00114:002509.3947:03335
03336:+00024:+00072:-00087:002509.3947:03336
03337:-00014:+00095:+00138:002509.3947:03337
03338:-00012:-00067:+00040:002505.9926:03338
03339:+00249:+00103:-00004:002505.9926:03339
03340:-00065:-00012:-00133:002505.9926:03340
03341:-00170:+00159:-00072:002505.9926:03341
03342:+00112:+00004:+00076:002505.9926:03342
03343:+00058:-00066:-00022:002505.9926:03343
03344:-00129:+00123:+00098:002505.9926:03344
03345:+00039:+00182:+00132:002505.9926:03345
03346:+00071:-00193:+00060:002518.3208:03346
03347:-00113:-00074:-00174:002518.3208:03347
03348:+00151:+00059:+00209:002518.3208:03348
03349:+00135:-00027:-00131:002518.3208:03349
03350:-00071:+00194:-00021:002518.3208:03350
03351:+00057:-00118:+00041:002518.3208:03351
03352:+00037:-00085:-00054:002518.3208:03352
03353:+00084:-00039:+00120:002518.3208:03353
03354:+00206:+00012:+00062:002535.1745:03354
03355:-00142:+00099:+00022:002535.1745:03355
03356:-00077:-00070:+00011:002535.1745:03356
03357:+00064:+00029:+00031:002535.1745:03357
03358:+00024:-00199:+00089:002535.1745:03358
03359:-00123:-00013:-00005:002535.1745:03359
03360:-00084:-00076:-00038:002535.1745:03360
03361:-00069:-00093:+00089:002535.1745:03361
03362:+00000:+00127:-00024:002516.1118:03362
03363:+00150:-00057:+00186:002516.1118:03363
03364:-00216:+00148:-00152:002516.1118:03364
03365:-00213:+00120:+00110:002516.1118:03365
03366:+00075:-00193:+00030:002516.1118:03366
03367:-00059:-00060:-00021:002516.1118:03367
03368:-00023:+00120:-00112:002516.1118:03368
03369:-00043:+00254:+00062:002516.1118:03369
03370:-00158:-00185:-00210:002533.8498:03370
03371:-00108:+00039:+00064:002533.8498:03371
03372:+00175:-00055:+00149:002533.8498:03372
03373:-00030:+00204:+00011:002533.8498:03373
03374:-00058:+00214:+00014:002533.8498:03374
03375:+00090:-00236:-00089:002533.8498:03375
03376:-00141:+00306:-00116:002533.8498:03376
03377:+00134:-00012:+00151:002533.8498:03377
03378:+00040:+00138:+00202:002529.9099:03378
03379:-00291:-00094:-00246:002529.9099:03379
03380:-00075:+00021:+00038:002529.9099:03380
03381:+00221:-00156:+00168:002529.9099:03381
03382:+00056:-00098:-00205:002529.9099:03382
03383:-00295:+00241:-00011:002529.9099:03383
03384:-00049:-00160:-00036:002529.9099:03384
03385:-00045:+00105:-00026:002529.9099:03385
03386:+00081:-00149:+00070:002521.1813:03386
03387:+00215:+00125:+00046:002521.1813:03387
03388:-00264:+00054:-00137:002521.1813:03388
03389:-00015:+00120:-00060:002521.1813:03389
03390:+00132:+00083:-00010:002521.1813:03390
03391:-00003:-00017:+00068:002521.1813:03391
03392:+00027:+00107:+00038:002521.1813:03392
03393:-00012:+00098:-00058:002521.1813:03393
03394:-00136:-00046:-00080:002528.5849:03394
03395:+00057:+00283:+00186:002528.5849:03395
03396:+00135:-00006:+00056:002528.5849:03396
03397:-00143:+00165:+00107:002528.5849:03397
03398:-00076:+00184:-00142:002528.5849:03398
03399:-00074:+00085:+00021:002528.5849:03399
03400:-00019:+00023:+00248:002528.5849:03400
03401:+00214:-00101:-00052:002528.5849:03401
03402:-00091:+00299:-00132:002535.1667:03402
03403:-00225:-00139:-00039:002535.1667:03403
03404:-00010:+00052:+00046:002535.1667:03404
03405:+00373:-00145:+00305:002535.1667:03405
03406:+00227:+00098:-00131:002535.1667:03406
03407:-00166:+00137:-00084:002535.1667:03407
03408:-00130:+00042:+00027:002535.1667:03408
03409:+00027:-00066:+00007:002535.1667:03409
03410:+00210:+00158:-00162:002531.5000:03410
03411:+00190:+00028:-00037:002531.5000:03411
03412:-00168:-00237:-00009:002531.5000:03412
03413:-00176:-00009:+00015:002531.5000:03413
03414:+00065:+00046:+00054:002531.5000:03414
03415:+00272:-00070:+00135:002531.5000:03415
03416:-00140:+00092:+00068:002531.5000:03416
03417:-00195:+00079:-00210:002533.7614:03417
03418:-00187:-00040:-00053:002533.7614:03418
03419:+00084:+00091:+00080:002533.7614:03419
03420:+00274:-00158:+00146:002533.7614:03420
03421:-00240:-00207:-00199:002533.7614:03421
03422:-00413:+00323:-00301:002533.7614:03422
03423:+00042:+00155:+00088:002533.7614:03423
03424:+00264:-00228:+00115:002533.7614:03424
03425:+00082:+00019:-00028:002540.3227:03425
03426:-00154:-00184:-00145:002540.3227:03426
03427:-00093:-00051:-00259:002540.3227:03427
03428:+00323:+00337:-00022:002540.3227:03428
03429:+00235:-00091:+00145:002540.3227:03429
03430:-00033:-00063:-00268:002540.3227:03430
03431:-00082:+00076:-00280:002540.3227:03431
03432:+00129:+00074:+00040:002540.3227:03432
03433:+00147:+00036:-00034:002536.7539:03433
03434:+00240:+00065:+00046:002536.7539:03434
03435:-00055:+00146:-00216:002536.7539:03435
03436:-00317:+00145:-00325:002536.7539:03436
03437:-00178:+00063:+00053:002536.7539:03437
03438:+00071:-00017:+00226:002536.7539:03438
03439:+00205:-00195:+00020:002536.7539:03439
03440:-00247:+00175:-00151:002536.7539:03440
03441:-00337:-00167:-00001:002544.3300:03441
03442:-00068:-00093:+00042:002544.3300:03442
03443:+00319:+00116:-00055:002544.3300:03443
03444:+00215:-00021:+00067:002544.3300:03444
03445:-00173:+00136:-00078:002544.3300:03445
03446:-00226:+00194:-00013:002544.3300:03446
03447:+00168:-00015:+00232:002544.3300:03447
03448:+00290:-00058:+00040:002544.3300:03448
03449:+00022:+00044:+00008:002545.6579:03449
03450:-00191:-00078:-00102:002545.6579:03450
03451:+00068:+00297:+00098:002545.6579:03451
03452:+00138:-00053:+00106:002545.6579:03452
03453:+00021:-00066:+00056:002545.6579:03453
03454:-00127:+00192:-00003:002545.6579:03454
03455:-00192:+00036:-00154:002545.6579:03455
03456:-00139:+00165:+00004:002545.6579:03456
03457:+00059:+00095:+00296:002541.9953:03457
03458:+00165:-00152:+00046:002541.9953:03458
03459:-00137:+00329:-00159:002541.9953:03459
03460:-00198:-00061:+00099:002541.9953:03460
03461:+00011:+00071:+00002:002541.9953:03461
03462:+00403:+00061:+00233:002541.9953:03462
03463:+00215:+00159:-00084:002541.9953:03463
03464:-00233:+00097:-00077:002541.9953:03464
03465:-00209:+00122:+00023:002544.3339:03465
03466:+00155:-00034:+00137:002544.3339:03466
03467:+00162:+00062:-00023:002544.3339:03467
03468:+00018:+00226:+00093:002544.3339:03468
03469:-00208:-00188:-00213:002544.3339:03469
03470:-00020:+00124:-00124:002544.3339:03470
03471:+00203:-00014:+00119:002544.3339:03471
03472:+00117:-00028:+00004:002545.6230:03472
03473:-00012:-00058:-00137:002545.6230:03473
03474:-00221:-00149:-00296:002545.6230:03474
03475:+00089:-00126:-00018:002545.6230:03475
03476:+00284:+00122:-00114:002545.6230:03476
03477:+00064:+00036:-00008:002545.6230:03477
03478:-00087:-00112:-00119:002545.6230:03478
03479:-00094:+00133:-00177:002545.6230:03479
03480:+00309:-00111:+00111:002541.8840:03480
03481:+00125:+00102:+00028:002541.8840:03481
03482:-00251:+00122:-00087:002541.8840:03482
03483:-00156:+00025:-00160:002541.8840:03483
03484:+00156:-00005:-00023:002541.8840:03484
03485:+00175:+00029:+00015:002541.8840:03485
03486:+00124:-00046:+00261:002541.8840:03486
03487:-00093:-00040:+00130:002541.8840:03487
03488:-00125:-00110:-00067:002538.9714:03488
03489:+00183:+00055:-00036:002538.9714:03489
03490:+00121:+00065:+00173:002538.9714:03490
03491:-00050:+00037:-00016:002538.9714:03491
03492:-00030:-00112:+00050:002538.9714:03492
03493:-00185:+00011:+00045:002538.9714:03493
03494:+00180:+00289:+00386:002538.9714:03494
03495:+00534:-00198:+00115:002538.9714:03495
03496:+00051:-00062:-00339:002529.8984:03496
03497:-00215:-00113:-00216:002529.8984:03497
03498:-00118:+00073:+00018:002529.8984:03498
03499:+00352:+00050:-00101:002529.8984:03499
03500:+00180:+00311:-00356:002529.8984:03500
03501:+00065:-00069:+00549:002529.8984:03501
03502:-00271:+00237:+00260:002529.8984:03502
03503:-00023:-00036:+00598:002529.8984:03503
03504:+00294:+00062:-00674:002505.9665:03504
03505:-00098:+00163:-00415:002505.9665:03505
03506:-00152:+00139:-00691:002505.9665:03506
03507:-00105:+00178:+00438:002505.9665:03507
03508:+00103:+00347:+00230:002505.9665:03508
03509:+00018:-00386:-00488:002505.9665:03509
03510:+00230:+00025:-00252:002505.9665:03510
03511:+00492:-00450:-00492:002505.9665:03511
03512:-00274:+00455:+00098:002497.8171:03512
03513:+00145:+00452:+00123:002497.8171:03513
03514:+00306:-00459:+00107:002497.8171:03514
03515:+00000:-00407:-00038:002497.8171:03515
03516:-00089:-00162:-00231:002497.8171:03516
03517:-00129:+00211:+00215:002497.8171:03517
03518:+00031:+00140:-00109:002497.8171:03518
03519:+00010:+00311:+00121:002497.8171:03519
03520:-00087:-00233:+00009:002494.1281:03520
03521:-00191:-00091:-00015:002494.1281:03521
03522:-00158:+00199:+00079:002494.1281:03522
03523:+00128:+00530:-00200:002494.1281:03523
03524:-00073:+00159:+00020:002494.1281:03524
03525:-00013:+00048:+00130:002494.1281:03525
03526:+00151:+00040:-00101:002494.1281:03526
03527:-00252:-00036:+00201:002494.1281:03527
03528:-00144:+00328:-00043:002465.9777:03528
03529:+00307:+00029:+00010:002465.9777:03529
03530:-00017:+00311:-00356:002465.9777:03530
03531:-00208:-00121:+00199:002465.9777:03531
03532:-00017:-00164:+00251:002465.9777:03532
03533:+00044:+00152:+00190:002465.9777:03533
03534:+00058:+00287:-00031:002465.9777:03534
03535:-00195:+00015:-00111:002465.9777:03535
03536:-00254:+00099:+00109:002472.6506:03536
03537:+00074:-00080:+00216:002472.6506:03537
03538:-00010:+00158:+00162:002472.6506:03538
03539:-00016:+00058:+00130:002472.6506:03539
03540:-00339:-00027:-00344:002472.6506:03540
03541:-00041:+00396:+00342:002472.6506:03541
03542:+00242:+00135:-00056:002472.6506:03542
03543:-00392:+00161:+00100:002472.6506:03543
03544:+00063:+00201:+00049:002479.0275:03544
03545:-00089:-00049:-00325:002479.0275:03545
03546:-00312:-00309:+00016:002479.0275:03546
03547:+00228:+00025:-00134:002479.0275:03547
03548:-00042:+00250:-00109:002479.0275:03548
03549:-00034:-00053:-00256:002479.0275:03549
03550:-00186:-00205:-00324:002479.0275:03550
03551:-00076:-00318:+00268:002479.0275:03551
03552:+00138:+00005:-00222:002479.0275:03552
03553:+00090:+00135:-00033:002465.9379:03553
03554:-00192:+00219:-00218:002465.9379:03554
03555:-00112:+00126:-00044:002465.9379:03555
03556:+00012:-00330:-00043:002465.9379:03556
03557:+00035:+00068:+00202:002465.9379:03557
03558:+00159:+00106:-00021:002465.9379:03558
03559:-00173:+00181:-00166:002465.9379:03559
03560:-00186:-00027:-00153:002465.9379:03560
03561:+00090:-00118:+00179:002477.6374:03561
03562:+00106:-00001:+00049:002477.6374:03562
03563:+00006:+00129:-00143:002477.6374:03563
03564:-00179:-00118:+00018:002477.6374:03564
03565:-00275:+00035:-00058:002477.6374:03565
03566:+00129:-00191:+00420:002477.6374:03566
03567:-00008:+00127:+00024:002477.6374:03567
03568:-00218:-00074:+00152:002477.6374:03568
03569:-00110:+00015:-00095:002484.0017:03569
03570:+00160:-00096:+00058:002484.0017:03570
03571:+00137:+00071:-00324:002484.0017:03571
03572:-00174:+00023:+00174:002484.0017:03572
03573:-00017:+00021:+00195:002484.0017:03573
03574:+00065:-00082:-00116:002484.0017:03574
03575:-00033:-00045:+00037:002484.0017:03575
03576:+00071:+00037:-00062:002484.0017:03576
03577:+00020:+00081:+00196:002490.7280:03577
03578:-00129:+00097:+00035:002490.7280:03578
03579:-00058:+00143:+00042:002490.7280:03579
03580:-00040:-00129:+00067:002490.7280:03580
03581:+00054:+00083:+00002:002490.7280:03581
03582:+00013:+00125:+00009:002490.7280:03582
03583:-00110:+00089:-00002:002490.7280:03583
03584:-00130:+00256:-00063:002490.7280:03584
03585:+00168:-00125:+00178:002492.6599:03585
03586:+00129:+00021:-00058:002492.6599:03586
03587:-00158:+00063:+00056:002492.6599:03587
03588:+00052:+00050:+00025:002492.6599:03588
03589:+00036:+00112:-00221:002492.6599:03589
03590:-00038:-00062:-00069:002492.6599:03590
03591:+00133:-00031:+00053:002492.6599:03591
03592:-00189:+00005:-00050:002492.6599:03592
03593:-00209:-00044:-00074:002499.0734:03593
03594:-00009:+00187:-00213:002499.0734:03594
03595:+00053:+00044:-00155:002499.0734:03595
03596:+00058:+00015:+00006:002499.0734:03596
03597:-00018:+00045:+00069:002499.0734:03597
03598:-00156:-00181:-00166:002499.0734:03598
03599:-00133:+00056:-00001:002499.0734:03599
03600:+00411:-00039:-00090:002499.0734:03600
03601:+00154:+00140:-00139:002495.8215:03601
03602:-00296:+00154:-00032:002495.8215:03602
03603:-00308:+00055:-00037:002495.8215:03603
03604:+00146:+00163:+00166:002495.8215:03604
03605:+00077:+00117:-00253:002495.8215:03605
03606:-00127:+00324:+00364:002495.8215:03606
03607:-00179:-00502:-00381:002495.8215:03607
03608:-00015:+00442:+00014:002495.8215:03608
03609:+00078:-00536:-00197:002502.8461:03609
03610:+00124:+00422:+00084:002502.8461:03610
03611:-00015:-00167:-00250:002502.8461:03611
03612:-00329:+00042:-00364:002502.8461:03612
03613:+00042:+00086:-00056:002502.8461:03613
03614:+00115:+00037:-00015:002502.8461:03614
03615:+00158:+00417:+00328:002502.8461:03615
03616:-00022:-00053:-00087:002502.8461:03616
03617:-00240:-00037:+00158:002504.1545:03617
03618:+00069:-00256:-00207:002504.1545:03618
03619:+00039:-00164:+00041:002504.1545:03619
03620:+00068:+00191:+00300:002504.1545:03620
03621:+00024:+00179:+00137:002504.1545:03621
03622:-00107:+00354:-00076:002504.1545:03622
03623:-00026:-00330:+00122:002504.1545:03623
03624:+00083:-00186:+00027:002504.1545:03624
03625:+00052:+00235:-00005:002500.8059:03625
03626:-00009:+00444:-00157:002500.8059:03626
03627:-00106:+00276:-00136:002500.8059:03627
03628:+00009:-00100:+00218:002500.8059:03628
03629:-00033:-00401:+00101:002500.8059:03629
03630:+00262:+00069:+00340:002500.8059:03630
03631:+00170:-00179:-00215:002500.8059:03631
03632:-00040:+00464:-00175:002500.8059:03632
03633:+00080:+00009:-00083:002497.6718:03633
03634:+00093:-00130:+00073:002497.6718:03634
03635:+00056:+00090:-00114:002497.6718:03635
03636:-00204:-00253:+00152:002497.6718:03636
03637:-00144:+00070:-00093:002497.6718:03637
03638:+00256:-00242:-00042:002497.6718:03638
03639:+00100:+00043:+00034:002497.6718:03639
03640:-00024:-00247:+00035:002497.6718:03640
03641:-00223:+00309:-00007:002504.1845:03641
03642:+00039:-00125:+00110:002504.1845:03642
03643:+00029:-00168:-00036:002504.1845:03643
03644:+00217:+00333:+00116:002504.1845:03644
03645:+00092:-00165:-00179:002504.1845:03645
03646:-00209:+00278:+00022:002504.1845:03646
03647:+00105:-00092:+00187:002504.1845:03647
03648:+00030:+00177:+00060:002504.1845:03648
03649:+00210:-00074:-00031:002490.7353:03649
03650:-00211:-00273:-00389:002490.7353:03650
03651:-00072:+00109:+00257:002490.7353:03651
03652:+00251:-00161:-00127:002490.7353:03652
03653:-00024:+00220:-00011:002490.7353:03653
03654:+00169:+00040:-00001:002490.7353:03654
03655:+00066:-00101:+00194:002490.7353:03655
03656:-00181:+00361:-00376:002490.7353:03656
03657:+00191:+00141:+00110:002502.8051:03657
03658:+00155:-00061:+00243:002502.8051:03658
03659:-00057:+00114:-00109:002502.8051:03659
03660:-00029:+00168:+00038:002502.8051:03660
03661:-00024:-00027:-00051:002502.8051:03661
03662:+00018:+00071:+00107:002502.8051:03662
03663:+00120:+00147:+00082:002502.8051:03663
03664:+00005:-00071:+00137:002502.8051:03664
03665:-00022:+00361:-00092:002514.4387:03665
03666:+00010:+00006:-00033:002514.4387:03666
03667:-00014:-00226:-00026:002514.4387:03667
03668:-00012:+00107:+00018:002514.4387:03668
03669:+00085:-00044:+00101:002514.4387:03669
03670:-00187:+00123:-00087:002514.4387:03670
03671:-00093:+00106:-00097:002514.4387:03671
03672:+00106:-00136:+00002:002514.4387:03672
03673:+00103:-00055:+00170:002510.9768:03673
03674:+00021:-00106:-00151:002510.9768:03674
03675:-00126:-00041:-00062:002510.9768:03675
03676:-00001:-00252:-00126:002510.9768:03676
03677:+00027:+00287:-00147:002510.9768:03677
03678:+00083:-00197:+00154:002510.9768:03678
03679:+00038:+00282:-00123:002510.9768:03679
03680:-00059:-00151:-00085:002510.9768:03680
03681:-00017:-00005:-00020:002523.3605:03681
03682:+00054:+00112:+00132:002523.3605:03682
03683:-00053:+00022:-00039:002523.3605:03683
03684:-00247:+00149:-00112:002523.3605:03684
03685:-00209:+00117:-00028:002523.3605:03685
03686:+00006:-00216:-00068:002523.3605:03686
03687:-00136:+00333:-00082:002523.3605:03687
03688:-00129:+00038:+00026:002529.8833:03688
03689:-00223:-00140:-00139:002529.8833:03689
03690:-00153:+00293:+00164:002529.8833:03690
03691:+00071:-00090:+00059:002529.8833:03691
03692:+00069:+00043:+00195:002529.8833:03692
03693:+00024:+00074:+00006:002529.8833:03693
03694:-00032:-00052:-00003:002529.8833:03694
03695:+00040:-00045:+00163:002529.8833:03695
03696:+00104:+00004:-00021:002526.3508:03696
03697:+00203:-00101:+00148:002526.3508:03697
03698:+00302:+00063:-00170:002526.3508:03698
03699:+00289:-00037:+00043:002526.3508:03699
03700:+00014:-00072:+00109:002526.3508:03700
03701:+00205:+00080:+00196:002526.3508:03701
03702:+00189:-00303:-00216:002526.3508:03702
03703:+00101:+00315:-00103:002526.3508:03703
03704:+00248:+00037:+00070:002533.8078:03704
03705:-00069:+00100:-00106:002533.8078:03705
03706:-00031:-00057:+00040:002533.8078:03706
03707:+00077:-00106:-00268:002533.8078:03707
03708:-00224:+00137:-00013:002533.8078:03708
03709:-00198:-00049:+00060:002533.8078:03709
03710:+00029:-00014:+00004:002533.8078:03710
03711:+00218:+00093:-00096:002533.8078:03711
03712:+00118:-00144:+00017:002535.1364:03712
03713:-00124:+00147:-00094:002535.1364:03713
03714:-00186:-00038:+00194:002535.1364:03714
03715:+00132:+00196:-00126:002535.1364:03715
03716:+00323:+00161:+00063:002535.1364:03716
03717:+00087:+00177:-00094:002535.1364:03717
03718:-00199:+00103:-00012:002535.1364:03718
03719:-00008:+00158:+00136:002535.1364:03719
03720:+00233:+00046:+00199:002541.8840:03720
03721:+00018:+00097:-00108:002541.8840:03721
03722:-00230:+00214:-00052:002541.8840:03722
03723:-00182:-00126:-00222:002541.8840:03723
03724:+00016:+00197:-00089:002541.8840:03724
03725:+00034:+00142:-00106:002541.8840:03725
03726:-00047:+00015:-00012:002541.8840:03726
03727:-00207:+00085:-00088:002541.8840:03727
03728:-00294:-00018:+00063:002533.7004:03728
03729:+00101:+00149:-00006:002533.7004:03729
03730:+00267:+00051:-00016:002533.7004:03730
03731:+00026:+00014:+00050:002533.7004:03731
03732:-00169:+00167:-00126:002533.7004:03732
03733:-00210:+00030:+00348:002533.7004:03733
03734:+00049:-00053:-00066:002533.7004:03734
03735:+00114:-00119:-00059:002533.7004:03735
03736:-00162:+00272:+00036:002545.6345:03736
03737:-00191:+00070:+00167:002545.6345:03737
03738:+00086:+00158:+00001:002545.6345:03738
03739:+00101:+00088:+00027:002545.6345:03739
03740:-00199:+00088:-00183:002545.6345:03740
03741:-00209:+00031:+00290:002545.6345:03741
03742:-00116:-00112:-00145:002545.6345:03742
03743:+00130:+00132:+00032:002545.6345:03743
03744:+00203:-00449:-00480:002536.7617:03744
03745:-00341:+00617:-00082:002536.7617:03745
03746:-00026:-00416:-00083:002536.7617:03746
03747:-00029:+00303:+00203:002536.7617:03747
03748:+00357:-00006:+00150:002536.7617:03748
03749:-00286:-00267:+00029:002536.7617:03749
03750:-00208:+00287:-00105:002536.7617:03750
03751:+00056:-00219:-00575:002536.7617:03751
03752:-00142:+00089:-00134:002539.0634:03752
03753:+00323:+00061:-00019:002539.0634:03753
03754:-00258:+00163:+00238:002539.0634:03754
03755:-00271:+00249:+00158:002539.0634:03755
03756:+00291:-00271:-00359:002539.0634:03756
03757:+00070:-00175:-00221:002539.0634:03757
03758:+00046:+00232:-00064:002539.0634:03758
03759:-00080:+00220:+00094:002524.7810:03759
03760:-00212:+00382:-00008:002524.7810:03760
03761:+00080:-00393:-00021:002524.7810:03761
03762:+00266:-00072:+00152:002524.7810:03762
03763:+00019:+00064:+00054:002524.7810:03763
03764:-00005:+00429:-00125:002524.7810:03764
03765:+00021:+00049:-00583:002524.7810:03765
03766:-00133:+00062:+00006:002524.7810:03766
03767:+00217:-00124:+00283:002500.8466:03767
03768:-00137:+00004:+00531:002500.8466:03768
03769:-00053:+00400:-00190:002500.8466:03769
03770:+00130:+00086:-00266:002500.8466:03770
03771:+00051:+00001:+00177:002500.8466:03771
03772:+00193:-00047:-00044:002500.8466:03772
03773:-00131:+00178:+00442:002500.8466:03773
03774:+00032:+00198:+00174:002500.8466:03774
03775:+00129:+00140:-00075:002500.8466:03775
03776:+00100:-00156:+00063:002482.6188:03776
03777:+00157:+00116:-00130:002482.6188:03777
03778:-00077:-00025:+00409:002482.6188:03778
03779:-00045:+00242:+00178:002482.6188:03779
03780:+00076:-00048:+00050:002482.6188:03780
03781:-00049:-00104:-00058:002482.6188:03781
03782:+00220:+00197:+00041:002482.6188:03782
03783:-00039:+00003:-00043:002482.6188:03783
03784:-00035:+00180:+00236:002468.9907:03784
03785:+00196:-00084:-00178:002468.9907:03785
03786:-00036:+00090:-00123:002468.9907:03786
03787:+00105:+00020:-00215:002468.9907:03787
03788:-00007:+00003:+00056:002468.9907:03788
03789:-00112:+00279:+00037:002468.9907:03789
03790:-00012:+00191:+00043:002468.9907:03790
03791:+00122:+00005:-00024:002468.9907:03791
03792:-00064:-00111:-00152:002451.0991:03792
03793:-00178:+00267:+00134:002451.0991:03793
03794:-00008:+00268:-00192:002451.0991:03794
03795:+00033:+00112:-00129:002451.0991:03795
03796:+00135:+00155:+00199:002451.0991:03796
03797:-00274:-00234:+00173:002451.0991:03797
03798:-00223:-00115:+00304:002451.0991:03798
03799:+00145:+00082:-00399:002451.0991:03799
03800:+00145:+00503:+00010:002457.6582:03800
03801:+00129:-00273:-00423:002457.6582:03801
03802:-00214:+00223:+00106:002457.6582:03802
03803:+00065:+00215:+00123:002457.6582:03803
03804:-00001:-00257:-00306:002457.6582:03804
03805:+00031:-00063:+00048:002457.6582:03805
03806:-00079:-00190:-00289:002457.6582:03806
03807:-00177:-00040:+00317:002457.6582:03807
03808:+00264:-00268:+00329:002468.9687:03808
03809:+00108:+00124:+00376:002468.9687:03809
03810:-00195:+00020:-00182:002468.9687:03810
03811:-00209:-00088:-00146:002468.9687:03811
03812:-00039:-00003:-00114:002468.9687:03812
03813:+00065:-00140:+00243:002468.9687:03813
03814:-00286:+00067:+00206:002468.9687:03814
03815:-00043:-00012:+00054:002468.9687:03815
03816:+00065:-00069:-00079:002460.8906:03816
03817:-00052:+00140:-00034:002460.8906:03817
03818:-00078:-00072:+00132:002460.8906:03818
03819:+00004:+00068:+00105:002460.8906:03819
03820:+00056:-00044:-00071:002460.8906:03820
03821:-00054:-00014:-00154:002460.8906:03821
03822:-00043:-00049:-00063:002460.8906:03822
03823:+00118:+00118:+00062:002460.8906:03823
03824:+00032:-00002:+00007:002477.5129:03824
03825:-00150:+00078:-00142:002477.5129:03825
03826:-00058:+00044:+00000:002477.5129:03826
03827:+00063:-00100:-00141:002477.5129:03827
03828:-00007:+00067:-00107:002477.5129:03828
03829:-00028:+00058:+00078:002477.5129:03829
03830:+00011:+00246:-00134:002477.5129:03830
03831:-00039:-00099:-00124:002477.5129:03831
03832:-00095:-00009:-00101:002488.9067:03832
03833:+00025:+00008:-00073:002488.9067:03833
03834:+00006:+00083:-00093:002488.9067:03834
03835:+00010:+00012:-00119:002488.9067:03835
03836:-00090:+00062:+00025:002488.9067:03836
03837:+00112:+00047:+00092:002488.9067:03837
03838:+00173:-00070:-00044:002488.9067:03838
03839:-00007:-00014:-00113:002488.9067:03839
03840:-00260:+00157:-00273:002485.6591:03840
03841:+00061:+00045:+00172:002485.6591:03841
03842:+00333:+00138:+00194:002485.6591:03842
03843:-00079:-00033:-00111:002485.6591:03843
03844:-00249:+00169:+00199:002485.6591:03844
03845:+00156:-00162:-00029:002485.6591:03845
03846:-00029:+00069:-00096:002485.6591:03846
03847:+00048:+00035:-00127:002485.6591:03847
03848:-00062:+00204:+00140:002502.7304:03848
03849:+00157:+00075:+00025:002502.7304:03849
03850:+00009:-00147:-00252:002502.7304:03850
03851:+00010:+00230:+00267:002502.7304:03851
03852:+00115:-00315:-00181:002502.7304:03852
03853:-00185:+00267:+00013:002502.7304:03853
03854:+00139:-00353:-00220:002502.7304:03854
03855:-00072:-00169:+00050:002502.7304:03855
03856:-00067:-00067:+00161:002509.2070:03856
03857:+00085:-00092:+00052:002509.2070:03857
03858:+00064:+00279:+00278:002509.2070:03858
03859:+00023:-00132:-00358:002509.2070:03859
03860:-00027:+00122:+00011:002509.2070:03860
03861:-00007:+00005:+00234:002509.2070:03861
03862:-00004:+00306:-00013:002509.2070:03862
03863:+00065:+00088:+00128:002509.2070:03863
03864:+00075:-00011:-00226:002505.8735:03864
03865:-00158:-00144:+00121:002505.8735:03865
03866:-00086:+00168:-00077:002505.8735:03866
03867:+00235:+00288:+00098:002505.8735:03867
03868:+00120:+00141:-00148:002505.8735:03868
03869:-00293:-00214:-00225:002505.8735:03869
03870:+00076:+00003:+00216:002505.8735:03870
03871:+00223:+00463:-00151:002505.8735:03871
03872:-00129:+00068:+00024:002513.0976:03872
03873:+00048:+00008:-00308:002513.0976:03873
03874:+00053:+00102:-00126:002513.0976:03874
03875:-00019:-00069:-00089:002513.0976:03875
03876:+00009:-00019:+00216:002513.0976:03876
03877:-00113:+00129:-00148:002513.0976:03877
03878:+00085:-00080:-00291:002513.0976:03878
03879:+00123:-00033:-00261:002513.0976:03879
03880:-00104:+00116:+00159:002514.4387:03880
03881:-00179:+00117:+00211:002514.4387:03881
03882:+00078:+00005:+00314:002514.4387:03882
03883:+00382:-00084:-00240:002514.4387:03883
03884:-00365:-00034:-00142:002514.4387:03884
03885:-00317:+00191:+00000:002514.4387:03885
03886:+00243:+00133:+00090:002514.4387:03886
03887:+00074:+00107:-00155:002514.4387:03887
03888:-00061:-00111:-00173:002500.7648:03888
03889:+00033:-00089:+00309:002500.7648:03889
03890:-00067:-00095:+00043:002500.7648:03890
03891:+00121:+00294:+00026:002500.7648:03891
03892:+00020:-00095:-00239:002500.7648:03892
03893:-00199:+00256:+00108:002500.7648:03893
03894:+00141:-00035:+00033:002500.7648:03894
03895:-00247:+00113:+00183:002500.7648:03895
03896:-00114:+00199:+00077:002502.7714:03896
03897:+00241:-00075:-00183:002502.7714:03897
03898:+00171:-00011:-00163:002502.7714:03898
03899:-00238:+00018:-00125:002502.7714:03899
03900:-00160:+00446:+00074:002502.7714:03900
03901:+00211:+00183:+00146:002502.7714:03901
03902:+00079:-00333:-00253:002502.7714:03902
03903:-00081:-00198:-00178:002502.7714:03903
03904:+00037:+00345:-00117:002499.0510:03904
03905:-00144:+00244:-00020:002499.0510:03905
03906:+00169:-00150:+00070:002499.0510:03906
03907:+00034:+00133:-00291:002499.0510:03907
03908:-00055:-00282:+00076:002499.0510:03908
03909:-00003:-00248:+00212:002499.0510:03909
03910:+00071:+00478:-00111:002499.0510:03910
03911:-00139:-00043:-00228:002499.0510:03911
03912:-00084:+00250:+00003:002495.7475:03912
03913:+00137:-00164:-00067:002495.7475:03913
03914:-00332:+00019:+00200:002495.7475:03914
03915:-00014:+00333:-00061:002495.7475:03915
03916:+00173:+00088:-00264:002495.7475:03916
03917:-00059:+00028:-00235:002495.7475:03917
03918:+00101:-00145:+00072:002495.7475:03918
03919:-00160:+00087:+00181:002495.7475:03919
03920:-00090:-00053:+00059:002492.6228:03920
03921:+00254:+00186:-00150:002492.6228:03921
03922:+00002:-00303:+00052:002492.6228:03922
03923:-00054:+00011:-00174:002492.6228:03923
03924:-00070:+00148:+00002:002492.6228:03924
03925:-00100:-00110:+00087:002492.6228:03925
03926:+00088:+00193:+00131:002492.6228:03926
03927:-00041:-00340:-00119:002492.6228:03927
03928:-00087:+00030:+00202:002509.2822:03928
03929:+00105:+00077:+00173:002509.2822:03929
03930:-00216:+00083:-00096:002509.2822:03930
03931:-00221:-00041:+00085:002509.2822:03931
03932:+00309:+00162:+00182:002509.2822:03932
03933:+00039:-00264:+00154:002509.2822:03933
03934:-00187:+00161:-00287:002509.2822:03934
03935:-00171:-00129:+00129:002509.2822:03935
03936:+00074:-00014:+00181:002505.8549:03936
03937:+00356:+00181:+00039:002505.8549:03937
03938:-00114:-00034:-00012:002505.8549:03938
03939:-00199:+00190:-00008:002505.8549:03939
03940:-00171:-00118:+00035:002505.8549:03940
03941:+00315:+00061:+00101:002505.8549:03941
03942:+00365:+00010:+00079:002505.8549:03942
03943:-00230:+00067:-00015:002505.8549:03943
03944:-00169:-00066:+00022:002518.1237:03944
03945:-00007:+00063:-00059:002518.1237:03945
03946:+00230:-00118:+00152:002518.1237:03946
03947:+00254:-00007:+00026:002518.1237:03947
03948:-00054:+00098:-00074:002518.1237:03948
03949:-00227:-00171:-00038:002518.1237:03949
03950:-00011:+00163:+00026:002518.1237:03950
03951:+00344:-00062:+00292:002518.1237:03951
03952:-00081:+00098:+00021:002529.8339:03952
03953:-00081:+00233:-00135:002529.8339:03953
03954:-00157:-00048:-00008:002529.8339:03954
03955:-00070:+00119:+00090:002529.8339:03955
03956:+00344:+00047:+00085:002529.8339:03956
03957:-00018:-00161:+00047:002529.8339:03957
03958:-00237:+00048:-00169:002529.8339:03958
03959:-00179:-00155:-00010:002529.8339:03959
03960:+00180:-00132:+00032:002521.1250:03960
03961:+00294:+00156:+00111:002521.1250:03961
03962:-00083:+00156:-00078:002521.1250:03962
03963:-00217:-00012:+00023:002521.1250:03963
03964:-00152:-00056:+00002:002521.1250:03964
03965:+00379:+00153:-00015:002521.1250:03965
03966:+00412:+00017:+00095:002521.1250:03966
03967:-00161:-00097:-00051:002521.1250:03967
03968:-00277:-00028:-00175:002528.5351:03968
03969:+00016:-00096:-00060:002528.5351:03969
03970:+00419:+00111:+00092:002528.5351:03970
03971:-00128:+00127:+00048:002528.5351:03971
03972:-00295:+00107:-00186:002528.5351:03972
03973:-00245:+00026:-00068:002528.5351:03973
03974:-00087:+00166:+00046:002528.5351:03974
03975:+00368:+00108:+00096:002528.5351:03975
03976:-00219:+00264:-00180:002529.9406:03976
03977:-00473:+00030:-00048:002529.9406:03977
03978:-00030:-00152:-00071:002529.9406:03978
03979:+00411:+00076:+00146:002529.9406:03979
03980:+00378:-00123:+00224:002529.9406:03980
03981:-00437:+00023:-00214:002529.9406:03981
03982:-00463:-00041:+00054:002529.9406:03982
03983:+00241:+00205:+00055:002529.9406:03983
03984:+00231:+00049:+00040:002531.5000:03984
03985:+00093:+00105:+00031:002531.5000:03985
03986:-00157:+00136:+00021:002531.5000:03986
03987:-00273:-00037:-00110:002531.5000:03987
03988:-00039:+00039:-00093:002531.5000:03988
03989:+00384:+00136:+00186:002531.5000:03989
03990:+00080:+00060:-00100:002531.5000:03990
03991:-00314:+00021:-00099:002539.0097:03991
03992:-00088:-00038:+00074:002539.0097:03992
03993:+00007:-00081:+00237:002539.0097:03993
03994:+00238:+00130:-00018:002539.0097:03994
03995:-00170:+00180:+00039:002539.0097:03995
03996:-00338:+00086:-00052:002539.0097:03996
03997:+00046:+00129:+00033:002539.0097:03997
03998:+00283:-00059:+00164:002539.0097:03998
03999:+00161:+00024:+00057:002540.2998:03999
04000:-00194:+00157:-00080:002540.2998:04000
04001:-00161:-00221:+00058:002540.2998:04001
04002:+00026:+00073:-00161:002540.2998:04002
04003:+00331:+00015:+00169:002540.2998:04003
04004:+00232:-00143:+00037:002540.2998:04004
04005:-00196:+00174:-00141:002540.2998:04005
04006:-00102:-00131:+00073:002540.2998:04006
04007:+00074:+00085:-00132:002536.6088:04007
04008:+00234:+00069:+00132:002536.6088:04008
04009:+00049:+00215:-00079:002536.6088:04009
04010:-00259:+00111:+00059:002536.6088:04010
04011:+00052:+00136:-00018:002536.6088:04011
04012:+00183:+00255:+00295:002536.6088:04012
04013:+00052:-00101:-00159:002536.6088:04013
04014:-00162:+00081:+00117:002536.6088:04014
04015:+00130:+00030:+00096:002544.2412:04015
04016:+00279:+00264:-00105:002544.2412:04016
04017:-00283:-00182:-00130:002544.2412:04017
04018:-00266:+00101:-00163:002544.2412:04018
04019:+00318:-00111:+00230:002544.2412:04019
04020:+00158:+00049:-00131:002544.2412:04020
04021:-00121:+00429:-00135:002544.2412:04021
04022:+00030:-00106:-00129:002544.2412:04022
04023:-00005:+00375:+00139:002540.2805:04023
04024:+00354:-00139:-00169:002540.2805:04024
04025:-00357:-00004:+00332:002540.2805:04025
04026:-00176:+00110:-00320:002540.2805:04026
04027:+00317:+00082:-00163:002540.2805:04027
04028:+00072:+00441:-00100:002540.2805:04028
04029:-00197:-00068:-00098:002540.2805:04029
04030:+00432:+00247:+00222:002540.2805:04030
04031:+00519:+00016:-00355:002526.2827:04031
04032:-00459:-00139:-00080:002526.2827:04032
04033:+00300:+00112:+00074:002526.2827:04033
04034:+00263:-00064:-00170:002526.2827:04034
04035:-00003:+00103:-00006:002526.2827:04035
04036:+00026:-00184:-00112:002526.2827:04036
04037:-00021:+00217:+00468:002526.2827:04037
04038:+00011:+00078:-00310:002526.2827:04038
04039:-00175:-00150:+00363:002523.3227:04039
04040:+00101:+00047:+00172:002523.3227:04040
04041:+00025:-00279:+00076:002523.3227:04041
04042:+00050:+00338:+00231:002523.3227:04042
04043:-00016:+00434:-00359:002523.3227:04043
04044:-00036:+00174:-00198:002523.3227:04044
04045:+00144:+00003:+00226:002523.3227:04045
04046:+00294:-00245:+00137:002523.3227:04046
04047:-00281:+00101:+00450:002509.2482:04047
04048:+00167:-00291:-00319:002509.2482:04048
04049:+00132:+00048:-00267:002509.2482:04049
04050:+00058:+00246:-00460:002509.2482:04050
04051:-00019:+00254:+00269:002509.2482:04051
04052:-00029:+00367:+00198:002509.2482:04052
04053:-00022:-00282:-00463:002509.2482:04053
04054:+00002:-00088:-00019:002509.2482:04054
04055:+00179:-00280:-00200:002490.7207:04055
04056:-00062:+00393:+00128:002490.7207:04056
04057:+00050:+00379:+00024:002490.7207:04057
04058:+00000:-00345:+00306:002490.7207:04058
04059:+00095:-00079:+00098:002490.7207:04059
04060:+00374:-00269:-00172:002490.7207:04060
04061:+00130:+00646:+00154:002490.7207:04061
04062:-00319:+00316:-00052:002490.7207:04062
04063:+00255:+00510:+00270:002477.5678:04063
04064:+00276:-00040:-00054:002477.5678:04064
04065:-00008:-00304:-00130:002477.5678:04065
04066:-00041:-00149:+00041:002477.5678:04066
04067:+00023:+00110:+00039:002477.5678:04067
04068:-00009:+00322:+00230:002477.5678:04068
04069:+00155:-00409:+00011:002477.5678:04069
04070:-00006:+00115:-00042:002477.5678:04070
04071:-00031:-00161:-00078:002469.0161:04071
04072:+00036:+00018:-00186:002469.0161:04072
04073:-00169:+00260:+00098:002469.0161:04073
04074:-00111:+00348:+00119:002469.0161:04074
04075:+00244:-00545:+00101:002469.0161:04075
04076:+00014:+00145:-00100:002469.0161:04076
04077:-00363:+00103:-00037:002469.0161:04077
04078:-00088:+00169:+00176:002469.0161:04078
04079:+00356:+00092:+00083:002465.9057:04079
04080:+00103:-00173:+00084:002465.9057:04080
04081:-00152:-00222:-00045:002465.9057:04081
04082:-00187:+00051:-00081:002465.9057:04082
04083:-00047:+00021:+00191:002465.9057:04083
04084:+00126:+00046:-00077:002465.9057:04084
04085:-00037:+00087:+00015:002465.9057:04085
04086:-00113:+00021:+00094:002465.9057:04086
04087:-00245:+00174:+00024:002472.5373:04087
04088:+00031:+00136:+00059:002472.5373:04088
04089:-00011:-00111:-00191:002472.5373:04089
04090:+00107:+00049:+00086:002472.5373:04090
04091:+00029:-00032:-00048:002472.5373:04091
04092:-00518:+00188:-00028:002472.5373:04092
04093:-00029:+00025:-00089:002472.5373:04093
04094:+00245:-00115:-00083:002472.5373:04094
04095:-00261:-00045:-00063:002478.9689:04095
04096:-00070:+00043:-00277:002478.9689:04096
04097:-00216:+00112:+00104:002478.9689:04097
04098:+00053:-00088:+00141:002478.9689:04098
04099:+00220:+00064:-00036:002478.9689:04099
04100:-00208:+00242:-00130:002478.9689:04100
04101:-00228:-00143:-00025:002478.9689:04101
04102:-00004:+00158:-00068:002478.9689:04102
04103:+00103:+00073:+00079:002485.7543:04103
04104:-00115:-00171:-00003:002485.7543:04104
04105:+00173:+00216:+00364:002485.7543:04105
04106:-00238:-00137:-00271:002485.7543:04106
04107:-00303:+00355:-00024:002485.7543:04107
04108:+00286:-00144:-00273:002485.7543:04108
04109:+00095:+00218:+00146:002485.7543:04109
04110:-00137:+00021:+00058:002485.7543:04110
04111:-00192:+00095:+00032:002497.7502:04111
04112:-00034:+00267:+00140:002497.7502:04112
04113:+00209:-00080:-00315:002497.7502:04113
04114:-00182:-00084:+00061:002497.7502:04114
04115:-00090:+00062:-00290:002497.7502:04115
04116:-00107:+00232:+00160:002497.7502:04116
04117:+00156:-00136:-00006:002497.7502:04117
04118:+00148:-00169:-00030:002497.7502:04118
04119:-00118:+00106:+00028:002504.1245:04119
04120:+00109:-00127:-00093:002504.1245:04120
04121:-00111:+00320:-00115:002504.1245:04121
04122:-00042:-00112:-00051:002504.1245:04122
04123:+00293:+00121:+00052:002504.1245:04123
04124:-00006:+00134:-00034:002504.1245:04124
04125:-00247:-00096:-00091:002504.1245:04125
04126:-00132:+00144:+00022:002504.1245:04126
04127:+00128:+00117:-00070:002505.8623:04127
04128:+00080:+00161:-00019:002505.8623:04128
04129:-00009:-00125:+00072:002505.8623:04129
04130:-00197:+00111:-00164:002505.8623:04130
04131:-00242:-00013:+00096:002505.8623:04131
04132:+00189:+00021:-00013:002505.8623:04132
04133:-00078:+00038:+00023:002505.8623:04133
04134:-00120:+00111:-00082:002505.8623:04134
04135:-00090:+00173:+00030:002512.9162:04135
04136:+00397:+00055:+00142:002512.9162:04136
04137:+00203:-00145:-00217:002512.9162:04137
04138:-00142:+00253:+00027:002512.9162:04138
04139:-00098:-00014:-00133:002512.9162:04139
04140:-00140:+00265:+00084:002512.9162:04140
04141:+00228:-00198:-00287:002512.9162:04141
04142:-00079:-00015:+00168:002512.9162:04142
04143:-00021:-00037:+00156:002524.5268:04143
04144:-00248:+00370:-00097:002524.5268:04144
04145:+00081:+00439:+00217:002524.5268:04145
04146:+00075:-00125:-00411:002524.5268:04146
04147:-00105:+00008:+00014:002524.5268:04147
04148:-00015:-00035:-00120:002524.5268:04148
04149:+00048:+00196:+00207:002524.5268:04149
04150:-00006:+00022:-00143:002524.5268:04150
04151:-00033:+00032:-00168:002516.0214:04151
04152:+00181:-00144:+00059:002516.0214:04152
04153:-00002:-00088:-00232:002516.0214:04153
04154:-00083:+00474:-00012:002516.0214:04154
04155:+00085:-00031:-00056:002516.0214:04155
04156:+00075:+00070:-00003:002516.0214:04156
04157:-00106:-00067:-00070:002516.0214:04157
04158:-00146:-00124:+00043:002516.0214:04158
04159:-00085:+00297:-00046:002518.1352:04159
04160:+00279:-00120:-00246:002518.1352:04160
04161:+00031:+00088:+00019:002518.1352:04161
04162:-00063:+00017:+00284:002518.1352:04162
04163:+00009:+00432:-00085:002518.1352:04163
04164:-00001:+00179:-00043:002518.1352:04164
04165:+00137:-00111:-00463:002518.1352:04165
04166:-00111:+00284:-00006:002518.1352:04166
04167:-00201:-00142:+00039:002519.4802:04167
04168:-00006:+00239:-00012:002519.4802:04168
04169:-00027:+00153:+00153:002519.4802:04169
04170:+00003:-00398:-00139:002519.4802:04170
04171:+00127:+00147:+00044:002519.4802:04171
04172:+00196:+00137:+00167:002519.4802:04172
04173:-00466:-00012:-00005:002519.4802:04173
04174:-00334:+00039:+00017:002519.4802:04174
04175:+00397:-00051:+00140:002521.1437:04175
04176:+00020:+00042:+00110:002521.1437:04176
04177:-00281:+00085:-00103:002521.1437:04177
04178:+00006:+00035:+00059:002521.1437:04178
04179:+00242:+00088:-00146:002521.1437:04179
04180:+00089:-00007:-00034:002521.1437:04180
04181:+00068:+00072:-00063:002521.1437:04181
04182:-00179:+00014:-00108:002521.1437:04182
04183:-00077:+00108:-00062:002528.3901:04183
04184:+00264:+00030:-00003:002528.3901:04184
04185:+00068:+00017:-00017:002528.3901:04185
04186:-00156:+00099:-00061:002528.3901:04186
04187:-00099:-00029:+00082:002528.3901:04187
04188:-00043:-00009:+00073:002528.3901:04188
04189:+00123:+00006:-00081:002528.3901:04189
04190:+00100:+00133:+00067:002528.3901:04190
04191:+00009:+00021:-00018:002534.8913:04191
04192:-00236:+00062:-00182:002534.8913:04192
04193:-00014:+00094:+00085:002534.8913:04193
04194:+00340:+00008:+00120:002534.8913:04194
04195:-00011:+00055:-00101:002534.8913:04195
04196:-00173:+00139:-00101:002534.8913:04196
04197:-00042:-00043:+00041:002534.8913:04197
04198:+00158:+00046:-00102:002534.8913:04198
04199:+00228:+00080:+00057:002531.2758:04199
04200:+00075:+00021:-00063:002531.2758:04200
04201:-00230:+00029:-00189:002531.2758:04201
04202:-00205:+00068:-00158:002531.2758:04202
04203:+00164:-00057:+00011:002531.2758:04203
04204:+00103:-00046:+00062:002531.2758:04204
04205:+00029:+00038:+00031:002531.2758:04205
04206:-00098:+00003:-00206:002531.2758:04206
04207:-00120:+00164:-00077:002533.5278:04207
04208:+00049:+00060:+00038:002533.5278:04208
04209:+00164:+00110:+00296:002533.5278:04209
04210:+00037:+00177:-00081:002533.5278:04210
04211:-00133:+00150:-00248:002533.5278:04211
04212:+00002:+00064:+00006:002533.5278:04212
04213:+00265:+00192:-00046:002533.5278:04213
04214:+00030:+00017:-00005:002540.0498:04214
04215:-00023:-00141:-00163:002540.0498:04215
04216:-00138:+00008:+00051:002540.0498:04216
04217:+00002:+00007:-00211:002540.0498:04217
04218:+00184:+00239:-00030:002540.0498:04218
04219:+00143:-00113:-00105:002540.0498:04219
04220:-00189:+00218:-00253:002540.0498:04220
04221:-00242:-00025:+00079:002540.0498:04221
04222:-00001:+00040:-00013:002536.3952:04222
04223:+00140:+00127:+00053:002536.3952:04223
04224:-00027:-00073:-00209:002536.3952:04224
04225:-00323:-00003:-00137:002536.3952:04225
04226:-00259:-00108:-00028:002536.3952:04226
04227:+00160:+00067:+00133:002536.3952:04227
04228:+00206:-00182:-00038:002536.3952:04228
04229:-00081:+00338:-00008:002536.3952:04229
04230:-00183:+00118:+00061:002544.1020:04230
04231:-00029:+00056:+00189:002544.1020:04231
04232:+00253:+00182:-00048:002544.1020:04232
04233:+00145:+00077:-00029:002544.1020:04233
04234:-00127:+00198:-00054:002544.1020:04234
04235:-00096:+00078:+00020:002544.1020:04235
04236:+00177:+00256:+00117:002544.1020:04236
04237:+00224:-00063:+00131:002544.1020:04237
04238:-00043:+00031:-00034:002545.4724:04238
04239:-00216:-00075:-00124:002545.4724:04239
04240:-00170:+00063:+00089:002545.4724:04240
04241:+00324:-00035:+00002:002545.4724:04241
04242:+00511:-00027:-00175:002545.4724:04242
04243:-00004:-00139:-00013:002545.4724:04243
04244:-00188:-00066:-00028:002545.4724:04244
04245:+00015:-00202:-00037:002545.4724:04245
04246:+00303:+00123:-00016:002536.5136:04246
04247:+00274:-00159:-00263:002536.5136:04247
04248:-00059:+00290:-00088:002536.5136:04248
04249:-00193:-00191:+00007:002536.5136:04249
04250:-00198:-00004:+00019:002536.5136:04250
04251:+00078:+00024:+00041:002536.5136:04251
04252:-00030:-00151:-00100:002536.5136:04252
04253:-00157:+00274:+00042:002536.5136:04253
04254:-00234:-00044:-00070:002544.1481:04254
04255:+00000:+00091:+00115:002544.1481:04255
04256:+00237:-00011:+00079:002544.1481:04256
04257:+00051:+00052:+00131:002544.1481:04257
04258:-00014:-00208:+00281:002544.1481:04258
04259:-00002:-00009:-00038:002544.1481:04259
04260:+00251:+00230:-00023:002544.1481:04260
04261:+00207:-00085:-00209:002544.1481:04261
04262:-00086:+00474:+00045:002545.3876:04262
04263:-00157:-00255:+00024:002545.3876:04263
04264:-00142:+00092:-00027:002545.3876:04264
04265:+00130:-00074:-00122:002545.3876:04265
04266:+00107:-00105:-00116:002545.3876:04266
04267:-00170:+00172:-00033:002545.3876:04267
04268:-00233:-00069:-00161:002545.3876:04268
04269:-00118:-00034:-00001:002545.3876:04269
04270:+00171:-00053:-00007:002541.7385:04270
04271:-00018:+00009:+00080:002541.7385:04271
04272:-00049:+00254:-00212:002541.7385:04272
04273:-00082:-00048:-00077:002541.7385:04273
04274:+00172:+00227:+00003:002541.7385:04274
04275:+00209:-00010:+00154:002541.7385:04275
04276:-00093:+00207:+00009:002541.7385:04276
04277:-00140:+00021:+00091:002544.0478:04277
04278:-00043:-00070:+00118:002544.0478:04278
04279:+00034:-00108:+00120:002544.0478:04279
04280:+00031:+00123:-00072:002544.0478:04280
04281:-00197:+00097:+00155:002544.0478:04281
04282:-00195:+00032:+00091:002544.0478:04282
04283:-00037:+00035:+00085:002544.0478:04283
04284:+00002:+00042:+00068:002544.0478:04284
04285:+00014:+00058:+00040:002550.7128:04285
04286:-00101:+00203:-00088:002550.7128:04286
04287:-00116:-00123:-00070:002550.7128:04287
04288:+00038:+00137:+00033:002550.7128:04288
04289:+00342:+00032:+00105:002550.7128:04289
04290:-00045:+00205:-00202:002550.7128:04290
04291:-00173:-00020:-00100:002550.7128:04291
04292:+00048:+00138:+00009:002550.7128:04292
04293:+00197:-00086:+00031:002541.8803:04293
04294:+00140:+00055:-00211:002541.8803:04294
04295:-00167:+00080:-00002:002541.8803:04295
04296:-00104:-00011:-00089:002541.8803:04296
04297:-00096:-00075:-00091:002541.8803:04297
04298:+00073:+00185:+00103:002541.8803:04298
04299:+00126:-00146:-00057:002541.8803:04299
04300:-00109:+00096:-00015:002541.8803:04300
04301:-00146:+00051:+00011:002544.2102:04301
04302:-00130:-00063:-00059:002544.2102:04302
04303:+00166:+00179:+00053:002544.2102:04303
04304:+00171:+00081:+00001:002544.2102:04304
04305:-00175:+00116:-00058:002544.2102:04305
04306:-00025:+00096:+00125:002544.2102:04306
04307:+00008:-00079:+00024:002544.2102:04307
04308:+00149:+00102:-00011:002544.2102:04308
04309:-00043:+00198:-00073:002545.4030:04309
04310:-00177:-00130:+00075:002545.4030:04310
04311:-00069:+00135:-00062:002545.4030:04311
04312:+00108:+00106:+00195:002545.4030:04312
04313:+00135:-00213:-00054:002545.4030:04313
04314:-00103:+00127:-00158:002545.4030:04314
04315:-00246:-00124:-00128:002545.4030:04315
04316:-00033:+00153:+00057:002545.4030:04316
04317:+00198:-00249:-00100:002546.9582:04317
04318:+00001:-00010:+00049:002546.9582:04318
04319:-00184:-00325:-00028:002546.9582:04319
04320:-00328:+00079:+00239:002546.9582:04320
04321:-00074:+00251:-00163:002546.9582:04321
04322:+00402:+00050:+00104:002546.9582:04322
04323:+00131:+00034:-00193:002546.9582:04323
04324:-00379:-00100:+00129:002544.1096:04324
04325:+00406:+00080:+00326:002544.1096:04325
04326:+00562:-00126:-00008:002544.1096:04326
04327:-00451:+00069:-00358:002544.1096:04327
04328:-00037:-00070:+00147:002544.1096:04328
04329:+00406:+00039:+00208:002544.1096:04329
04330:+00351:+00276:+00019:002544.1096:04330
04331:+00117:+00031:-00206:002544.1096:04331
04332:-00279:-00112:-00023:002534.9792:04332
04333:-00322:+00304:-00121:002534.9792:04333
04334:-00110:-00266:+00421:002534.9792:04334
04335:+00491:-00103:+00055:002534.9792:04335
04336:-00199:-00133:-00252:002534.9792:04336
04337:-00283:+00486:-00203:002534.9792:04337
04338:+00046:+00454:-00269:002534.9792:04338
04339:-00032:+00533:+00094:002534.9792:04339
04340:+00378:+00062:+00099:002510.9243:04340
04341:-00262:-00562:+00090:002510.9243:04341
04342:-00394:+00418:+00310:002510.9243:04342
04343:+00464:+00044:-00332:002510.9243:04343
04344:+00285:+00305:-00152:002510.9243:04344
04345:+00066:-00092:+00208:002510.9243:04345
04346:-00245:+00214:+00442:002510.9243:04346
04347:-00109:+00129:+00382:002510.9243:04347
04348:+00218:-00007:-00559:002492.6118:04348
04349:+00001:+00041:-00182:002492.6118:04349
04350:-00046:+00217:-00341:002492.6118:04350
04351:-00296:+00198:+00504:002492.6118:04351
04352:+00130:+00227:+00382:002492.6118:04352
04353:+00190:-00171:+00458:002492.6118:04353
04354:+00027:+00006:-00140:002492.6118:04354
04355:+00318:-00151:-00359:002492.6118:04355
04356:+00020:+00164:+00264:002474.0009:04356
04357:-00086:+00498:+00109:002474.0009:04357
04358:+00143:-00108:+00310:002474.0009:04358
04359:+00181:+00241:-00110:002474.0009:04359
04360:+00083:-00355:-00196:002474.0009:04360
04361:-00187:+00441:+00070:002474.0009:04361
04362:+00055:-00262:+00123:002474.0009:04362
04363:-00008:+00311:+00143:002474.0009:04363
04364:+00068:-00056:+00066:002474.0009:04364
04365:-00057:+00154:-00180:002456.0996:04365
04366:-00060:-00224:-00003:002456.0996:04366
04367:+00080:+00163:-00216:002456.0996:04367
04368:+00017:-00042:+00206:002456.0996:04368
04369:-00116:-00129:+00059:002456.0996:04369
04370:+00135:-00208:+00053:002456.0996:04370
04371:+00236:-00011:-00261:002456.0996:04371
04372:-00048:+00281:-00068:002456.0996:04372
04373:-00158:-00160:+00144:002452.7910:04373
04374:+00204:+00262:+00126:002452.7910:04374
04375:+00021:-00279:-00157:002452.7910:04375
04376:-00039:+00085:-00016:002452.7910:04376
04377:+00051:-00344:-00144:002452.7910:04377
04378:-00042:+00021:+00232:002452.7910:04378
04379:+00149:+00168:-00010:002452.7910:04379
04380:-00119:-00333:+00175:002452.7910:04380
04381:-00015:+00354:-00063:002454.3249:04381
04382:-00178:-00240:-00348:002454.3249:04382
04383:-00153:+00130:+00281:002454.3249:04383
04384:+00199:-00269:-00037:002454.3249:04384
04385:-00147:+00227:+00145:002454.3249:04385
04386:-00041:+00025:+00033:002454.3249:04386
04387:+00048:+00012:+00128:002454.3249:04387
04388:-00108:+00132:-00084:002454.3249:04388
04389:+00027:-00012:-00082:002456.0639:04389
04390:-00119:+00129:-00102:002456.0639:04390
04391:-00147:+00048:-00018:002456.0639:04391
04392:-00017:-00180:+00078:002456.0639:04392
04393:+00101:+00047:+00059:002456.0639:04393
04394:-00022:-00177:-00061:002456.0639:04394
04395:-00190:+00111:+00035:002456.0639:04395
04396:+00092:+00068:-00159:002456.0639:04396
04397:-00065:-00005:-00112:002472.5446:04397
04398:-00006:+00055:+00051:002472.5446:04398
04399:-00022:-00061:-00027:002472.5446:04399
04400:-00013:+00305:+00022:002472.5446:04400
04401:+00202:-00113:-00041:002472.5446:04401
04402:-00021:+00207:+00017:002472.5446:04402
04403:-00243:+00066:-00038:002472.5446:04403
04404:-00156:+00271:-00017:002472.5446:04404
04405:+00189:-00001:+00078:002483.9685:04405
04406:-00122:+00002:-00216:002483.9685:04406
04407:-00315:+00149:+00168:002483.9685:04407
04408:+00199:-00012:+00039:002483.9685:04408
04409:+00026:+00350:-00071:002483.9685:04409
04410:-00141:-00098:+00019:002483.9685:04410
04411:-00099:-00087:-00191:002483.9685:04411
04412:+00002:-00029:+00144:002483.9685:04412
04413:+00144:-00079:-00178:002480.6184:04413
04414:-00082:+00447:-00115:002480.6184:04414
04415:-00046:-00233:-00154:002480.6184:04415
04416:+00145:+00002:-00132:002480.6184:04416
04417:+00004:-00106:+00026:002480.6184:04417
04418:+00015:-00016:-00051:002480.6184:04418
04419:+00028:+00068:-00132:002480.6184:04419
04420:+00048:+00246:-00107:002480.6184:04420
04421:-00009:-00013:+00160:002502.5996:04421
04422:+00052:+00054:+00007:002502.5996:04422
04423:+00037:+00060:-00008:002502.5996:04423
04424:-00034:+00002:-00054:002502.5996:04424
04425:+00001:+00035:-00206:002502.5996:04425
04426:-00109:-00021:+00093:002502.5996:04426
04427:+00131:-00010:-00001:002502.5996:04427
04428:-00114:+00027:+00019:002502.5996:04428
04429:-00209:-00120:-00036:002509.0349:04429
04430:+00228:+00281:+00012:002509.0349:04430
04431:+00229:-00091:+00061:002509.0349:04431
04432:-00096:+00183:-00071:002509.0349:04432
04433:-00240:+00108:-00021:002509.0349:04433
04434:+00106:-00108:+00119:002509.0349:04434
04435:-00020:-00062:-00178:002509.0349:04435
04436:-00073:+00061:+00245:002509.0349:04436
04437:-00182:-00161:-00343:002500.5905:04437
04438:-00279:+00233:-00049:002500.5905:04438
04439:+00183:-00165:-00229:002500.5905:04439
04440:-00175:-00084:-00292:002500.5905:04440
04441:-00027:-00104:+00248:002500.5905:04441
04442:+00063:+00189:-00056:002500.5905:04442
04443:+00102:+00112:+00228:002500.5905:04443
04444:+00130:-00028:-00340:002500.5905:04444
04445:+00041:+00274:+00353:002502.6628:04445
04446:+00140:+00071:-00143:002502.6628:04446
04447:-00059:+00238:+00097:002502.6628:04447
04448:+00100:+00215:+00281:002502.6628:04448
04449:-00147:-00059:-00118:002502.6628:04449
04450:-00144:-00066:+00285:002502.6628:04450
04451:+00096:+00063:-00333:002502.6628:04451
04452:-00191:+00169:+00034:002502.6628:04452
04453:-00186:-00187:-00031:002509.1472:04453
04454:-00089:+00053:+00015:002509.1472:04454
04455:+00097:-00089:+00191:002509.1472:04455
04456:+00216:-00168:-00293:002509.1472:04456
04457:-00091:+00267:-00069:002509.1472:04457
04458:-00053:-00082:-00173:002509.1472:04458
04459:+00087:+00503:-00064:002509.1472:04459
04460:+00218:-00107:+00195:002509.1472:04460
04461:+00156:+00079:-00047:002500.7170:04461
04462:-00122:+00160:-00090:002500.7170:04462
04463:+00150:+00094:-00125:002500.7170:04463
04464:+00044:+00230:+00016:002500.7170:04464
04465:-00045:-00017:-00082:002500.7170:04465
04466:+00014:+00306:+00170:002500.7170:04466
04467:-00007:-00246:+00078:002500.7170:04467
04468:-00014:+00167:-00116:002500.7170:04468
04469:-00087:-00324:-00004:002512.9238:04469
04470:-00031:+00198:+00100:002512.9238:04470
04471:+00116:+00059:+00077:002512.9238:04471
04472:-00007:-00024:+00050:002512.9238:04472
04473:-00084:+00016:+00031:002512.9238:04473
04474:+00160:-00009:+00290:002512.9238:04474
04475:+00156:+00104:-00099:002512.9238:04475
04476:-00033:+00083:+00008:002512.9238:04476
04477:-00005:+00152:-00013:002519.4309:04477
04478:+00028:+00200:+00033:002519.4309:04478
04479:-00003:-00155:+00152:002519.4309:04479
04480:-00002:-00008:-00005:002519.4309:04480
04481:-00056:-00044:-00034:002519.4309:04481
04482:+00110:+00046:-00130:002519.4309:04482
04483:+00026:+00121:-00052:002519.4309:04483
04484:-00221:-00042:-00012:002519.4309:04484
04485:-00164:+00164:-00024:002515.9052:04485
04486:+00241:+00024:+00011:002515.9052:04486
04487:+00025:-00017:-00185:002515.9052:04487
04488:-00316:-00035:-00140:002515.9052:04488
04489:-00200:-00111:+00000:002515.9052:04489
04490:+00446:+00083:-00075:002515.9052:04490
04491:+00324:+00043:-00189:002515.9052:04491
04492:-00348:-00049:-00223:002515.9052:04492
04493:-00209:+00067:+00108:002518.0405:04493
04494:+00080:-00057:-00120:002518.0405:04494
04495:+00299:+00089:+00020:002518.0405:04495
04496:+00160:+00014:-00009:002518.0405:04496
04497:-00226:+00196:-00117:002518.0405:04497
04498:+00024:-00012:+00044:002518.0405:04498
04499:+00109:-00106:-00018:002518.0405:04499
04500:+00193:+00025:+00119:002518.0405:04500
04501:-00070:-00150:-00005:002529.7651:04501
04502:-00110:+00092:-00073:002529.7651:04502
04503:+00077:-00055:+00101:002529.7651:04503
04504:+00070:+00197:+00113:002529.7651:04504
04505:+00316:+00146:+00284:002529.7651:04505
04506:-00148:-00177:-00038:002529.7651:04506
04507:-00263:+00069:+00051:002529.7651:04507
04508:-00175:-00096:-00100:002529.7651:04508
04509:+00381:+00229:+00186:002531.4465:04509
04510:+00470:-00177:-00210:002531.4465:04510
04511:-00147:+00308:+00047:002531.4465:04511
04512:-00227:-00161:+00061:002531.4465:04512
04513:-00062:-00285:-00239:002531.4465:04513
04514:+00473:+00090:+00081:002531.4465:04514
04515:+00373:-00207:+00000:002531.4465:04515
04516:-00122:+00346:+00023:002531.4465:04516
04517:-00032:-00099:-00049:002528.4016:04517
04518:+00137:-00161:-00023:002528.4016:04518
04519:+00280:+00079:+00000:002528.4016:04519
04520:-00076:+00011:+00086:002528.4016:04520
04521:-00191:+00160:-00090:002528.4016:04521
04522:-00096:+00016:-00096:002528.4016:04522
04523:+00030:+00242:-00023:002528.4016:04523
04524:+00163:+00007:+00191:002528.4016:04524
04525:-00131:-00149:+00041:002540.2114:04525
04526:-00197:+00110:-00096:002540.2114:04526
04527:-00075:-00147:-00026:002540.2114:04527
04528:+00291:+00201:+00009:002540.2114:04528
04529:+00287:+00053:-00104:002540.2114:04529
04530:-00287:+00049:-00113:002540.2114:04530
04531:-00168:+00092:-00103:002540.2114:04531
04532:+00083:+00066:-00051:002531.3784:04532
04533:+00427:-00075:+00040:002531.3784:04533
04534:+00087:+00348:-00111:002531.3784:04534
04535:-00199:+00018:-00046:002531.3784:04535
04536:-00010:-00140:-00175:002531.3784:04536
04537:-00056:+00165:+00073:002531.3784:04537
04538:+00156:-00020:+00175:002531.3784:04538
04539:+00072:-00103:+00029:002531.3784:04539
04540:-00196:+00107:-00236:002538.8945:04540
04541:-00216:-00158:+00067:002538.8945:04541
04542:-00011:+00040:+00138:002538.8945:04542
04543:+00268:+00032:+00046:002538.8945:04543
04544:-00140:+00276:-00094:002538.8945:04544
04545:-00186:+00081:-00101:002538.8945:04545
04546:-00143:+00100:-00052:002538.8945:04546
04547:+00422:-00148:+00168:002538.8945:04547
04548:+00085:+00099:+00096:002545.4418:04548
04549:-00360:-00048:-00020:002545.4418:04549
04550:+00073:-00188:-00112:002545.4418:04550
04551:+00222:+00349:+00247:002545.4418:04551
04552:-00042:-00155:-00109:002545.4418:04552
04553:-00329:+00350:+00373:002545.4418:04553
04554:+00070:-00003:+00161:002545.4418:04554
04555:-00111:-00087:-00040:002545.4418:04555
04556:-00116:+00490:+00237:002521.0532:04556
04557:+00131:-00215:-00086:002521.0532:04557
04558:-00023:+00380:+00126:002521.0532:04558
04559:+00147:-00089:-00041:002521.0532:04559
04560:-00038:-00137:+00011:002521.0532:04560
04561:-00199:-00079:+00109:002521.0532:04561
04562:+00330:+00012:-00225:002521.0532:04562
04563:-00044:-00054:-00208:002521.0532:04563
04564:-00243:-00028:-00227:002518.0290:04564
04565:+00204:+00382:+00242:002518.0290:04565
04566:+00050:-00286:+00119:002518.0290:04566
04567:-00118:+00038:+00176:002518.0290:04567
04568:+00088:+00242:-00217:002518.0290:04568
04569:+00010:-00130:-00118:002518.0290:04569
04570:-00071:+00160:-00079:002518.0290:04570
04571:+00310:+00185:+00274:002518.0290:04571
04572:+00126:+00135:+00147:002504.0275:04572
04573:-00145:-00165:-00141:002504.0275:04573
04574:+00144:-00038:-00207:002504.0275:04574
04575:-00081:+00319:+00093:002504.0275:04575
04576:+00048:+00446:+00038:002504.0275:04576
04577:+00111:+00485:+00072:002504.0275:04577
04578:+00017:-00343:+00134:002504.0275:04578
04579:-00086:-00331:+00043:002504.0275:04579
04580:+00035:-00173:+00232:002485.5822:04580
04581:-00055:+00009:-00176:002485.5822:04581
04582:+00065:+00457:-00103:002485.5822:04582
04583:+00144:-00102:-00296:002485.5822:04583
04584:-00198:+00057:+00154:002485.5822:04584
04585:+00262:-00035:+00221:002485.5822:04585
04586:+00181:+00098:-00224:002485.5822:04586
04587:-00139:+00307:-00167:002485.5822:04587
04588:+00064:-00052:-00220:002467.4108:04588
04589:-00035:-00056:+00164:002467.4108:04589
04590:-00030:-00067:+00316:002467.4108:04590
04591:+00020:+00198:+00194:002467.4108:04591
04592:+00051:+00142:-00179:002467.4108:04592
04593:+00003:-00336:-00128:002467.4108:04593
04594:-00069:+00263:-00015:002467.4108:04594
04595:+00041:+00308:+00085:002467.4108:04595
04596:-00054:+00382:-00080:002463.9174:04596
04597:+00050:-00128:+00076:002463.9174:04597
04598:-00232:-00357:-00163:002463.9174:04598
04599:-00236:+00012:+00121:002463.9174:04599
04600:+00178:+00071:+00065:002463.9174:04600
04601:-00181:+00435:-00168:002463.9174:04601
04602:-00078:+00227:-00125:002463.9174:04602
04603:-00169:-00576:-00055:002463.9174:04603
04604:+00081:-00040:+00174:002456.1926:04604
04605:+00149:-00196:-00072:002456.1926:04605
04606:-00102:+00415:+00065:002456.1926:04606
04607:+00027:+00029:-00234:002456.1926:04607
04608:-00232:-00335:-00056:002456.1926:04608
04609:+00214:-00383:+00191:002456.1926:04609
04610:+00400:+00017:-00015:002456.1926:04610
04611:-00306:+00130:-00156:002456.1926:04611
04612:+00027:+00131:-00048:002456.1926:04612
04613:+00093:-00057:-00089:002462.7006:04613
04614:-00013:-00351:+00014:002462.7006:04614
04615:+00002:-00064:+00136:002462.7006:04615
04616:-00160:+00249:-00064:002462.7006:04616
04617:+00021:+00094:-00092:002462.7006:04617
04618:+00099:+00214:-00071:002462.7006:04618
04619:-00059:-00239:+00109:002462.7006:04619
04620:-00017:+00048:+00043:002462.7006:04620
04621:+00005:+00035:+00024:002459.2255:04621
04622:-00014:+00250:-00154:002459.2255:04622
04623:-00004:+00038:+00116:002459.2255:04623
04624:+00094:-00288:-00036:002459.2255:04624
04625:+00029:+00071:-00066:002459.2255:04625
04626:-00192:-00233:-00117:002459.2255:04626
04627:-00121:+00304:+00002:002459.2255:04627
04628:+00114:+00091:+00162:002459.2255:04628
04629:+00133:-00107:+00004:002465.9562:04629
04630:-00083:+00052:+00049:002465.9562:04630
04631:-00133:+00108:-00030:002465.9562:04631
04632:-00067:-00069:-00016:002465.9562:04632
04633:-00014:+00181:-00123:002465.9562:04633
04634:+00128:-00129:+00003:002465.9562:04634
04635:-00030:-00005:-00056:002465.9562:04635
04636:-00120:+00132:+00143:002465.9562:04636
04637:-00129:+00010:+00055:002472.4787:04637
04638:+00145:+00193:-00168:002472.4787:04638
04639:+00100:-00116:-00051:002472.4787:04639
04640:-00200:-00154:-00056:002472.4787:04640
04641:-00097:+00281:+00087:002472.4787:04641
04642:+00055:-00090:-00030:002472.4787:04642
04643:+00014:+00212:-00234:002472.4787:04643
04644:+00143:+00061:-00013:002472.4787:04644
04645:-00063:-00106:-00017:002488.9106:04645
04646:-00157:+00243:-00130:002488.9106:04646
04647:+00127:+00190:+00097:002488.9106:04647
04648:+00146:-00101:+00094:002488.9106:04648
04649:+00000:+00045:-00126:002488.9106:04649
04650:+00037:-00039:+00084:002488.9106:04650
04651:+00042:-00119:-00038:002488.9106:04651
04652:+00036:+00404:-00071:002488.9106:04652
04653:+00100:-00329:-00034:002490.6286:04653
04654:-00045:+00137:-00073:002490.6286:04654
04655:-00140:-00003:+00119:002490.6286:04655
04656:-00013:+00064:+00206:002490.6286:04656
04657:+00160:+00160:+00015:002490.6286:04657
04658:+00122:+00046:-00101:002490.6286:04658
04659:+00027:+00050:+00038:002490.6286:04659
04660:-00106:+00049:-00043:002490.6286:04660
04661:+00015:+00338:+00132:002497.5898:04661
04662:+00195:+00070:-00003:002497.5898:04662
04663:+00087:-00010:-00114:002497.5898:04663
04664:-00069:+00102:+00029:002497.5898:04664
04665:+00026:-00029:+00003:002497.5898:04665
04666:-00135:+00203:+00081:002497.5898:04666
04667:-00054:-00005:+00164:002497.5898:04667
04668:+00426:+00184:+00036:002497.5898:04668
04669:-00104:-00178:-00068:002509.1362:04669
04670:-00424:-00237:-00315:002509.1362:04670
04671:+00128:+00136:+00318:002509.1362:04671
04672:+00332:+00375:-00031:002509.1362:04672
04673:+00041:+00197:-00102:002509.1362:04673
04674:-00169:-00063:-00030:002509.1362:04674
04675:-00072:+00171:-00036:002509.1362:04675
04676:-00070:+00035:+00040:002509.1362:04676
04677:+00481:+00227:+00074:002505.6909:04677
04678:+00121:-00097:-00141:002505.6909:04678
04679:-00252:+00215:-00111:002505.6909:04679
04680:-00037:-00121:+00155:002505.6909:04680
04681:+00206:+00093:+00154:002505.6909:04681
04682:+00010:+00007:-00246:002505.6909:04682
04683:-00012:+00005:+00184:002505.6909:04683
04684:-00015:+00098:-00275:002505.6909:04684
04685:-00231:+00282:+00095:002502.7416:04685
04686:+00322:+00017:-00310:002502.7416:04686
04687:+00012:+00062:+00117:002502.7416:04687
04688:+00083:-00022:-00074:002502.7416:04688
04689:-00211:+00159:-00532:002502.7416:04689
04690:+00122:+00233:+00307:002502.7416:04690
04691:+00339:+00294:-00168:002502.7416:04691
04692:-00032:+00025:+00236:002502.7416:04692
04693:-00157:+00028:-00180:002509.3647:04693
04694:-00021:-00032:+00169:002509.3647:04694
04695:+00160:+00165:-00140:002509.3647:04695
04696:-00110:-00131:-00085:002509.3647:04696
04697:-00142:+00354:-00035:002509.3647:04697
04698:+00409:-00003:+00101:002509.3647:04698
04699:-00410:+00433:-00121:002509.3647:04699
04700:-00147:+00081:+00308:002509.3647:04700
04701:+00139:-00059:-00082:002505.7692:04701
04702:+00156:+00062:+00083:002505.7692:04702
04703:-00082:-00024:-00257:002505.7692:04703
04704:-00187:+00323:+00330:002505.7692:04704
04705:+00168:+00089:-00179:002505.7692:04705
04706:+00166:-00013:-00032:002505.7692:04706
04707:-00009:+00018:+00132:002505.7692:04707
04708:-00151:-00206:-00231:002505.7692:04708
04709:+00066:+00331:+00232:002507.8166:04709
04710:+00398:-00077:-00247:002507.8166:04710
04711:+00019:+00329:+00217:002507.8166:04711
04712:-00143:-00130:-00087:002507.8166:04712
04713:-00132:+00248:+00113:002507.8166:04713
04714:-00220:+00049:-00009:002507.8166:04714
04715:-00079:+00167:+00006:002507.8166:04715
04716:+00083:+00169:+00303:002507.8166:04716
04717:-00133:-00162:-00238:002519.4157:04717
04718:-00260:+00389:-00108:002519.4157:04718
04719:-00214:-00101:+00051:002519.4157:04719
04720:+00102:+00051:+00100:002519.4157:04720
04721:+00213:+00000:-00247:002519.4157:04721
04722:-00033:-00036:-00085:002519.4157:04722
04723:-00088:+00330:-00156:002519.4157:04723
04724:+00039:-00239:+00049:002519.4157:04724
04725:+00314:+00104:+00024:002510.8684:04725
04726:-00052:+00087:-00073:002510.8684:04726
04727:-00127:+00140:-00262:002510.8684:04727
04728:-00077:+00034:-00066:002510.8684:04728
04729:-00086:+00144:+00054:002510.8684:04729
04730:+00132:-00009:-00063:002510.8684:04730
04731:-00106:+00208:-00103:002510.8684:04731
04732:-00227:-00155:-00174:002510.8684:04732
04733:-00321:-00064:-00133:002518.1201:04733
04734:+00003:-00004:-00086:002518.1201:04734
04735:-00016:-00101:-00205:002518.1201:04735
04736:-00145:+00022:+00126:002518.1201:04736
04737:-00231:+00016:-00207:002518.1201:04737
04738:-00318:-00145:+00068:002518.1201:04738
04739:+00159:+00153:+00047:002518.1201:04739
04740:+00225:-00027:+00002:002518.1201:04740
04741:-00257:+00041:-00074:002529.8300:04741
04742:-00161:+00196:-00148:002529.8300:04742
04743:+00125:-00144:-00111:002529.8300:04743
04744:+00237:-00062:-00154:002529.8300:04744
04745:+00602:-00079:+00107:002529.8300:04745
04746:+00567:-00178:-00093:002529.8300:04746
04747:+00073:+00032:+00054:002529.8300:04747
04748:+00139:-00204:-00177:002529.8300:04748
04749:+00296:+00036:+00168:002531.3935:04749
04750:+00407:+00096:+00011:002531.3935:04750
04751:+00184:+00052:+00002:002531.3935:04751
04752:-00227:+00348:+00221:002531.3935:04752
04753:-00093:-00068:+00039:002531.3935:04753
04754:-00017:+00203:+00031:002531.3935:04754
04755:-00056:-00057:-00076:002531.3935:04755
04756:-00284:-00098:-00225:002528.4282:04756
04757:-00506:-00267:+00167:002528.4282:04757
04758:+00022:-00222:+00094:002528.4282:04758
04759:+00183:+00025:-00039:002528.4282:04759
04760:+00127:-00191:-00080:002528.4282:04760
04761:-00117:+00228:-00198:002528.4282:04761
04762:+00014:+00015:-00144:002528.4282:04762
04763:+00420:+00212:+00095:002528.4282:04763
04764:+00294:+00253:+00218:002540.1958:04764
04765:-00028:-00045:-00183:002540.1958:04765
04766:-00149:+00375:-00053:002540.1958:04766
04767:+00150:-00133:+00005:002540.1958:04767
04768:+00256:+00092:+00173:002540.1958:04768
04769:-00133:-00048:+00114:002540.1958:04769
04770:-00264:-00338:-00150:002540.1958:04770
04771:-00288:-00212:+00209:002540.1958:04771
04772:-00171:-00235:+00122:002536.5593:04772
04773:-00021:+00053:+00125:002536.5593:04773
04774:-00168:+00055:-00114:002536.5593:04774
04775:-00245:+00119:-00036:002536.5593:04775
04776:-00085:+00223:+00020:002536.5593:04776
04777:+00251:+00238:+00045:002536.5593:04777
04778:+00228:+00112:-00158:002536.5593:04778
04779:+00081:+00296:-00031:002536.5593:04779
04780:-00049:-00329:+00043:002538.8559:04780
04781:+00023:+00125:+00149:002538.8559:04781
04782:+00402:+00153:-00053:002538.8559:04782
04783:-00096:+00041:+00011:002538.8559:04783
04784:-00328:-00073:+00016:002538.8559:04784
04785:-00274:+00094:-00148:002538.8559:04785
04786:-00167:-00064:+00071:002538.8559:04786
04787:+00014:+00117:+00003:002538.8559:04787
04788:-00257:-00005:-00016:002545.4187:04788
04789:-00478:+00144:-00012:002545.4187:04789
04790:+00212:+00302:+00207:002545.4187:04790
04791:+00001:+00107:-00146:002545.4187:04791
04792:-00240:+00162:-00044:002545.4187:04792
04793:-00027:+00010:+00026:002545.4187:04793
04794:+00244:-00114:+00252:002545.4187:04794
04795:-00057:-00352:-00281:002545.4187:04795
04796:+00244:+00400:+00374:002531.3439:04796
04797:+00337:-00338:-00476:002531.3439:04797
04798:-00512:+00311:-00039:002531.3439:04798
04799:+00085:-00125:+00143:002531.3439:04799
04800:+00202:-00097:-00052:002531.3439:04800
04801:-00066:+00089:+00020:002531.3439:04801
04802:-00050:-00074:-00356:002531.3439:04802
04803:-00223:+00446:+00126:002531.3439:04803
04804:+00064:-00098:+00147:002538.8249:04804
04805:+00206:+00341:+00045:002538.8249:04805
04806:+00128:-00144:+00143:002538.8249:04806
04807:-00252:-00071:-00121:002538.8249:04807
04808:-00091:+00526:+00235:002538.8249:04808
04809:+00220:+00025:-00240:002538.8249:04809
04810:+00264:+00184:+00028:002538.8249:04810
04811:+00050:-00034:+00267:002538.8249:04811
04812:-00237:+00353:+00366:002519.4045:04812
04813:+00009:-00122:+00296:002519.4045:04813
04814:+00163:-00075:-00418:002519.4045:04814
04815:+00095:+00150:-00202:002519.4045:04815
04816:+00113:-00135:-00388:002519.4045:04816
04817:-00151:+00393:+00220:002519.4045:04817
04818:-00025:-00186:+00293:002519.4045:04818
04819:+00105:-00119:-00117:002519.4045:04819
04820:+00281:-00113:-00017:002500.7243:04820
04821:+00175:-00109:-00355:002500.7243:04821
04822:-00098:+00359:+00118:002500.7243:04822
04823:+00161:+00075:+00152:002500.7243:04823
04824:+00173:+00211:+00096:002500.7243:04824
04825:+00203:-00254:+00023:002500.7243:04825
04826:-00244:-00172:-00086:002500.7243:04826
04827:-00091:+00464:-00001:002500.7243:04827
04828:+00171:+00172:-00014:002477.5788:04828
04829:+00029:+00228:-00035:002477.5788:04829
04830:+00009:-00134:+00084:002477.5788:04830
04831:-00065:-00102:+00204:002477.5788:04831
04832:+00001:-00269:-00044:002477.5788:04832
04833:+00060:+00276:-00011:002477.5788:04833
04834:+00149:+00296:-00154:002477.5788:04834
04835:+00212:-00169:-00235:002477.5788:04835
04836:-00280:+00125:+00001:002469.0305:04836
04837:+00075:-00070:+00190:002469.0305:04837
04838:+00131:+00039:-00075:002469.0305:04838
04839:+00031:+00272:-00029:002469.0305:04839
04840:+00064:-00005:-00303:002469.0305:04840
04841:-00430:+00025:+00039:002469.0305:04841
04842:+00105:+00022:+00052:002469.0305:04842
04843:+00209:+00089:+00041:002469.0305:04843
04844:+00005:+00224:-00004:002460.9765:04844
04845:-00194:+00090:-00309:002460.9765:04845
04846:-00217:+00273:+00011:002460.9765:04846
04847:+00087:-00089:+00007:002460.9765:04847
04848:-00139:+00099:+00117:002460.9765:04848
04849:+00011:-00058:+00068:002460.9765:04849
04850:-00061:-00141:-00240:002460.9765:04850
04851:-00318:-00087:+00067:002460.9765:04851
04852:+00106:-00023:+00008:002472.5629:04852
04853:-00027:+00116:+00049:002472.5629:04853
04854:-00089:+00092:+00130:002472.5629:04854
04855:-00037:-00138:-00144:002472.5629:04855
04856:-00164:+00026:+00054:002472.5629:04856
04857:+00053:+00116:-00011:002472.5629:04857
04858:+00039:+00177:-00185:002472.5629:04858
04859:-00053:-00145:+00046:002472.5629:04859
04860:-00129:-00165:-00207:002483.9023:04860
04861:-00014:-00059:+00194:002483.9023:04861
04862:+00133:-00221:-00021:002483.9023:04862
04863:+00155:+00359:-00186:002483.9023:04863
04864:-00092:+00046:-00152:002483.9023:04864
04865:-00230:-00181:-00044:002483.9023:04865
04866:-00055:-00109:+00096:002483.9023:04866
04867:-00027:-00084:+00052:002483.9023:04867
04868:+00075:+00161:-00052:002490.6987:04868
04869:+00095:-00089:-00115:002490.6987:04869
04870:-00162:+00324:-00269:002490.6987:04870
04871:-00136:+00077:+00096:002490.6987:04871
04872:+00120:-00021:+00165:002490.6987:04872
04873:+00196:+00165:-00094:002490.6987:04873
04874:-00133:-00095:-00298:002490.6987:04874
04875:-00022:+00020:+00009:002490.6987:04875
04876:+00131:-00205:+00150:002497.6682:04876
04877:+00128:+00167:-00058:002497.6682:04877
04878:-00077:+00068:-00098:002497.6682:04878
04879:-00058:-00135:+00122:002497.6682:04879
04880:+00040:+00016:-00127:002497.6682:04880
04881:+00039:-00123:-00052:002497.6682:04881
04882:-00130:+00316:-00216:002497.6682:04882
04883:+00125:-00007:+00173:002497.6682:04883
04884:+00106:-00162:-00123:002509.1882:04884
04885:-00078:+00071:-00039:002509.1882:04885
04886:-00182:+00126:+00013:002509.1882:04886
04887:-00025:+00058:-00054:002509.1882:04887
04888:+00297:+00136:-00133:002509.1882:04888
04889:+00145:-00074:+00115:002509.1882:04889
04890:-00177:+00082:-00036:002509.1882:04890
04891:+00085:+00066:+00307:002509.1882:04891
04892:+00255:+00017:+00066:002510.8232:04892
04893:+00023:-00046:-00211:002510.8232:04893
04894:-00232:+00207:+00083:002510.8232:04894
04895:-00016:-00074:+00009:002510.8232:04895
04896:+00106:+00089:+00039:002510.8232:04896
04897:+00080:-00087:+00097:002510.8232:04897
04898:-00058:-00135:-00129:002510.8232:04898
04899:-00097:+00111:+00168:002510.8232:04899
04900:+00140:-00074:+00126:002523.2731:04900
04901:+00100:+00187:-00086:002523.2731:04901
04902:-00086:-00026:+00095:002523.2731:04902
04903:-00104:-00156:-00246:002523.2731:04903
04904:+00044:+00244:+00013:002523.2731:04904
04905:+00095:-00129:+00007:002523.2731:04905
04906:+00060:+00225:-00112:002523.2731:04906
04907:+00136:-00105:-00044:002523.2731:04907
04908:-00054:+00311:-00110:002519.4121:04908
04909:-00158:+00014:+00032:002519.4121:04909
04910:+00145:+00003:+00086:002519.4121:04910
04911:+00129:+00135:+00056:002519.4121:04911
04912:+00010:-00132:-00164:002519.4121:04912
04913:-00046:+00139:+00010:002519.4121:04913
04914:-00127:-00094:+00008:002519.4121:04914
04915:-00003:+00290:-00020:002519.4121:04915
04916:+00179:+00029:+00052:002526.2602:04916
04917:-00009:-00125:-00011:002526.2602:04917
04918:-00173:+00054:-00139:002526.2602:04918
04919:-00057:+00075:-00002:002526.2602:04919
04920:+00192:+00113:+00102:002526.2602:04920
04921:+00094:-00086:-00080:002526.2602:04921
04922:-00116:+00039:-00130:002526.2602:04922
04923:-00132:-00007:+00127:002526.2602:04923
04924:+00114:+00011:+00073:002528.4702:04924
04925:+00188:+00113:-00093:002528.4702:04925
04926:+00022:-00049:-00049:002528.4702:04926
04927:-00087:-00021:-00024:002528.4702:04927
04928:-00086:-00058:+00028:002528.4702:04928
04929:+00032:+00049:+00129:002528.4702:04929
04930:+00118:+00036:+00083:002528.4702:04930
04931:+00109:-00038:+00033:002528.4702:04931
04932:-00084:+00075:-00032:002534.9946:04932
04933:-00130:-00136:-00050:002534.9946:04933
04934:+00003:+00102:-00010:002534.9946:04934
04935:+00105:+00085:+00059:002534.9946:04935
04936:+00159:-00175:+00159:002534.9946:04936
04937:-00094:+00179:-00133:002534.9946:04937
04938:-00129:-00089:-00040:002534.9946:04938
04939:-00041:-00073:+00098:002534.9946:04939
04940:+00253:-00031:+00114:002531.3935:04940
04941:+00238:+00045:-00022:002531.3935:04941
04942:-00089:+00115:-00173:002531.3935:04942
04943:-00333:-00040:-00002:002531.3935:04943
04944:+00013:+00051:+00032:002531.3935:04944
04945:+00282:-00056:+00008:002531.3935:04945
04946:+00006:+00174:+00026:002531.3935:04946
04947:-00104:+00028:-00066:002533.6848:04947
04948:-00201:-00126:+00015:002533.6848:04948
04949:+00094:+00164:-00053:002533.6848:04949
04950:+00357:+00036:+00035:002533.6848:04950
04951:-00281:-00118:-00029:002533.6848:04951
04952:-00264:-00065:-00128:002533.6848:04952
04953:+00147:+00088:+00176:002533.6848:04953
04954:+00251:-00197:-00087:002533.6848:04954
04955:+00180:+00157:-00050:002540.2150:04955
04956:-00088:+00255:-00041:002540.2150:04956
04957:-00359:-00403:+00064:002540.2150:04957
04958:+00160:+00130:+00006:002540.2150:04958
04959:+00164:-00243:-00018:002540.2150:04959
04960:-00036:+00112:-00059:002540.2150:04960
04961:-00078:+00047:-00057:002540.2150:04961
04962:-00147:+00134:+00098:002540.2150:04962
04963:+00093:+00146:+00106:002531.3212:04963
04964:+00212:+00027:+00000:002531.3212:04964
04965:+00013:+00345:+00265:002531.3212:04965
04966:-00110:-00082:-00197:002531.3212:04966
04967:+00067:+00273:+00113:002531.3212:04967
04968:+00147:-00129:-00046:002531.3212:04968
04969:+00122:+00262:-00092:002531.3212:04969
04970:-00060:-00138:+00032:002531.3212:04970
04971:-00093:+00104:-00185:002549.3698:04971
04972:+00073:-00045:+00091:002549.3698:04972
04973:+00201:-00011:-00110:002549.3698:04973
04974:-00094:+00215:-00147:002549.3698:04974
04975:-00077:+00229:+00035:002549.3698:04975
04976:+00026:-00199:+00055:002549.3698:04976
04977:+00134:+00144:+00026:002549.3698:04977
04978:+00016:+00171:-00066:002549.3698:04978
04979:-00088:+00002:-00084:002540.1037:04979
04980:-00027:+00063:-00222:002540.1037:04980
04981:-00206:+00170:+00102:002540.1037:04981
04982:+00188:+00223:+00176:002540.1037:04982
04983:+00070:-00040:-00027:002540.1037:04983
04984:-00176:+00125:+00000:002540.1037:04984
04985:-00039:+00136:-00049:002540.1037:04985
04986:+00229:+00004:+00269:002540.1037:04986
04987:+00145:+00188:-00205:002536.5173:04987
04988:-00195:+00304:-00076:002536.5173:04988
04989:+00025:-00124:-00086:002536.5173:04989
04990:-00163:+00125:-00226:002536.5173:04990
04991:-00058:+00146:+00020:002536.5173:04991
04992:-00106:+00147:+00124:002536.5173:04992
04993:+00105:+00225:-00011:002536.5173:04993
04994:-00344:-00030:-00108:002536.5173:04994
04995:-00268:+00334:+00159:002533.5930:04995
04996:+00203:+00085:-00162:002533.5930:04996
04997:+00163:+00255:-00074:002533.5930:04997
04998:+00032:-00125:-00158:002533.5930:04998
04999:+00078:-00100:+00103:002533.5930:04999
05000:+00155:+00068:-00168:002533.5930:05000
05001:+00116:-00190:-00190:002533.5930:05001
05002:+00016:+00304:-00080:002533.5930:05002
05003:+00000:+00042:-00105:002529.7348:05003
05004:-00175:+00133:-00100:002529.7348:05004
05005:-00017:-00042:+00093:002529.7348:05005
05006:+00049:-00241:-00093:002529.7348:05006
05007:-00089:+00159:-00016:002529.7348:05007
05008:-00208:-00099:-00197:002529.7348:05008
05009:-00295:+00201:-00078:002529.7348:05009
05010:+00110:-00051:-00053:002529.7348:05010
05011:+00202:+00332:-00116:002521.0192:05011
05012:-00224:-00245:-00202:002521.0192:05012
05013:-00079:+00315:-00283:002521.0192:05013
05014:+00088:-00194:+00075:002521.0192:05014
05015:+00130:+00099:-00232:002521.0192:05015
05016:-00083:+00345:-00136:002521.0192:05016
05017:+00006:-00162:+00217:002521.0192:05017
05018:+00025:-00018:-00193:002528.4016:05018
05019:-00071:-00092:+00148:002528.4016:05019
05020:+00053:-00056:-00011:002528.4016:05020
05021:-00079:+00002:-00129:002528.4016:05021
05022:-00123:-00038:-00290:002528.4016:05022
05023:-00087:+00012:-00070:002528.4016:05023
05024:-00057:-00003:-00015:002528.4016:05024
05025:+00037:-00054:-00164:002528.4016:05025
05026:+00083:+00121:-00112:002529.8110:05026
05027:-00134:-00054:-00238:002529.8110:05027
05028:-00086:+00209:-00180:002529.8110:05028
05029:+00183:-00020:-00069:002529.8110:05029
05030:+00119:+00282:-00138:002529.8110:05030
05031:+00000:+00011:-00017:002529.8110:05031
05032:-00005:+00038:-00120:002529.8110:05032
05033:-00081:+00013:+00109:002529.8110:05033
05034:+00074:+00018:-00207:002531.3859:05034
05035:+00089:+00077:-00042:002531.3859:05035
05036:-00070:+00085:-00053:002531.3859:05036
05037:-00139:+00041:-00220:002531.3859:05037
05038:-00252:-00111:+00133:002531.3859:05038
05039:-00126:+00008:-00040:002531.3859:05039
05040:+00066:+00073:-00034:002531.3859:05040
05041:+00026:-00015:+00019:002531.3859:05041
05042:-00187:+00085:-00162:002533.7272:05042
05043:-00083:+00026:-00090:002533.7272:05043
05044:+00046:-00050:+00049:002533.7272:05044
05045:+00120:-00020:+00001:002533.7272:05045
05046:-00046:+00153:-00110:002533.7272:05046
05047:-00219:-00108:-00053:002533.7272:05047
05048:+00049:-00012:+00015:002533.7272:05048
05049:+00262:+00201:-00089:002533.7272:05049
05050:+00042:+00126:+00167:002540.3073:05050
05051:-00224:-00068:-00118:002540.3073:05051
05052:-00245:+00210:+00144:002540.3073:05052
05053:-00036:-00299:-00068:002540.3073:05053
05054:+00179:+00223:-00048:002540.3073:05054
05055:-00048:+00016:+00108:002540.3073:05055
05056:-00234:+00089:+00007:002540.3073:05056
05057:+00099:-00042:+00013:002540.3073:05057
05058:+00070:-00125:-00095:002526.2145:05058
05059:-00118:-00221:+00071:002526.2145:05059
05060:-00084:+00213:+00011:002526.2145:05060
05061:-00084:+00088:+00174:002526.2145:05061
05062:-00067:-00128:-00378:002526.2145:05062
05063:-00013:+00409:+00120:002526.2145:05063
05064:+00106:-00348:+00109:002526.2145:05064
05065:-00140:+00355:+00042:002526.2145:05065
05066:-00022:+00082:+00161:002544.2255:05066
05067:+00391:+00031:-00111:002544.2255:05067
05068:+00137:-00017:-00139:002544.2255:05068
05069:-00299:+00097:-00165:002544.2255:05069
05070:+00290:+00371:+00261:002544.2255:05070
05071:+00353:-00163:-00178:002544.2255:05071
05072:+00081:+00014:-00092:002544.2255:05072
05073:-00220:+00133:+00034:002544.2255:05073
05074:-00244:+00058:-00131:002529.9860:05074
05075:+00166:+00236:-00129:002529.9860:05075
05076:+00254:+00004:-00238:002529.9860:05076
05077:-00264:+00051:+00190:002529.9860:05077
05078:+00059:+00014:+00022:002529.9860:05078
05079:-00024:+00037:+00083:002529.9860:05079
05080:+00179:+00070:+00010:002529.9860:05080
05081:-00044:-00080:-00398:002529.9860:05081
05082:+00023:+00419:+00036:002521.2680:05082
05083:-00008:-00030:-00317:002521.2680:05083
05084:-00237:+00080:+00283:002521.2680:05084
05085:+00328:+00004:+00156:002521.2680:05085
05086:-00065:+00045:-00044:002521.2680:05086
05087:+00127:-00269:-00145:002521.2680:05087
05088:-00012:-00094:-00457:002521.2680:05088
05089:+00058:+00079:-00026:002521.2680:05089
05090:+00149:+00054:-00288:002507.9106:05090
05091:-00184:+00002:+00240:002507.9106:05091
05092:+00191:-00296:+00138:002507.9106:05092
05093:-00150:+00093:-00270:002507.9106:05093
05094:+00012:-00046:+00247:002507.9106:05094
05095:+00147:-00332:-00225:002507.9106:05095
05096:+00008:+00568:+00343:002507.9106:05096
05097:+00100:+00104:-00148:002507.9106:05097
05098:-00181:-00200:+00372:002504.2739:05098
05099:+00296:+00312:+00039:002504.2739:05099
05100:-00028:-00160:-00104:002504.2739:05100
05101:-00197:+00500:+00137:002504.2739:05101
05102:+00219:+00354:-00270:002504.2739:05102
05103:+00014:+00209:+00147:002504.2739:05103
05104:-00005:-00151:-00109:002504.2739:05104
05105:-00061:+00088:+00071:002504.2739:05105
05106:-00150:+00135:+00083:002485.9487:05106
05107:+00037:-00011:-00219:002485.9487:05107
05108:-00114:+00311:-00190:002485.9487:05108
05109:-00048:+00013:-00215:002485.9487:05109
05110:-00269:-00195:+00138:002485.9487:05110
05111:+00316:+00102:+00419:002485.9487:05111
05112:+00450:+00107:-00324:002485.9487:05112
05113:-00215:+00474:-00244:002485.9487:05113
05114:-00194:+00041:-00171:002477.7363:05114
05115:+00172:-00054:+00085:002477.7363:05115
05116:+00146:-00062:+00261:002477.7363:05116
05117:+00009:+00040:+00307:002477.7363:05117
05118:-00075:+00200:-00085:002477.7363:05118
05119:+00083:-00155:-00288:002477.7363:05119
05120:-00019:+00074:+00160:002477.7363:05120
05121:+00024:+00272:+00167:002477.7363:05121
05122:-00157:+00058:+00243:002479.0166:05122
05123:-00052:+00148:-00189:002479.0166:05123
05124:+00004:-00209:-00174:002479.0166:05124
05125:-00050:+00271:-00030:002479.0166:05125
05126:+00067:+00003:-00139:002479.0166:05126
05127:+00141:-00067:+00167:002479.0166:05127
05128:+00079:-00155:-00182:002479.0166:05128
05129:-00014:-00165:-00063:002479.0166:05129
05130:+00233:-00194:-00134:002466.0463:05130
05131:+00124:+00153:-00023:002466.0463:05131
05132:-00072:+00345:-00070:002466.0463:05132
05133:+00076:-00118:+00143:002466.0463:05133
05134:-00105:-00110:-00221:002466.0463:05134
05135:+00085:-00021:+00084:002466.0463:05135
05136:+00064:-00128:-00069:002466.0463:05136
05137:-00078:+00337:+00030:002466.0463:05137
05138:-00009:+00045:-00077:002462.7768:05138
05139:-00190:-00267:-00137:002462.7768:05139
05140:+00040:-00332:+00143:002462.7768:05140
05141:+00109:+00102:+00128:002462.7768:05141
05142:+00203:+00465:+00027:002462.7768:05142
05143:-00204:-00243:-00361:002462.7768:05143
05144:-00375:+00035:+00035:002462.7768:05144
05145:+00246:-00135:+00154:002462.7768:05145
05146:-00138:-00233:+00253:002474.0483:05146
05147:-00056:+00443:+00091:002474.0483:05147
05148:-00036:-00314:-00198:002474.0483:05148
05149:-00003:+00251:-00031:002474.0483:05149
05150:+00264:-00226:+00105:002474.0483:05150
05151:-00157:+00317:+00231:002474.0483:05151
05152:-00061:-00138:+00028:002474.0483:05152
05153:-00111:-00184:-00376:002474.0483:05153
05154:+00036:+00097:+00132:002461.0810:05154
05155:+00182:-00238:-00394:002461.0810:05155
05156:-00105:+00440:+00403:002461.0810:05156
05157:+00143:-00164:+00076:002461.0810:05157
05158:+00077:-00184:-00167:002461.0810:05158
05159:-00103:+00352:+00075:002461.0810:05159
05160:+00167:-00163:-00223:002461.0810:05160
05161:+00045:+00301:+00237:002461.0810:05161
05162:-00063:+00004:-00040:002467.7165:05162
05163:-00092:-00172:+00143:002467.7165:05163
05164:+00000:+00184:+00009:002467.7165:05164
05165:+00037:+00090:-00287:002467.7165:05165
05166:-00207:+00394:+00016:002467.7165:05166
05167:-00073:-00120:+00011:002467.7165:05167
05168:-00069:+00363:-00025:002467.7165:05168
05169:-00090:+00061:+00018:002467.7165:05169
05170:+00040:-00198:-00243:002469.1394:05170
05171:-00004:+00238:-00095:002469.1394:05171
05172:-00097:-00081:+00048:002469.1394:05172
05173:-00113:+00253:+00036:002469.1394:05173
05174:-00007:-00319:+00052:002469.1394:05174
05175:+00106:+00095:-00121:002469.1394:05175
05176:+00011:-00032:-00041:002469.1394:05176
05177:-00124:-00126:-00009:002469.1394:05177
05178:-00126:+00202:-00057:002469.1394:05178
05179:+00210:+00009:-00023:002466.0498:05179
05180:-00234:+00008:-00186:002466.0498:05180
05181:-00208:-00267:+00088:002466.0498:05181
05182:+00011:-00058:-00144:002466.0498:05182
05183:-00021:+00114:-00129:002466.0498:05183
05184:+00157:+00177:-00062:002466.0498:05184
05185:+00014:-00190:+00046:002466.0498:05185
05186:-00001:+00163:-00070:002466.0498:05186
05187:+00043:+00025:+00061:002482.6591:05187
05188:+00060:+00193:-00067:002482.6591:05188
05189:+00135:-00170:-00223:002482.6591:05189
05190:-00067:+00405:-00056:002482.6591:05190
05191:+00035:+00094:+00108:002482.6591:05191
05192:-00084:+00124:+00043:002482.6591:05192
05193:-00098:+00226:+00122:002482.6591:05193
05194:+00129:-00297:-00084:002482.6591:05194
05195:-00037:+00357:-00092:002489.0803:05195
05196:-00185:-00020:-00160:002489.0803:05196
05197:-00124:+00560:+00156:002489.0803:05197
05198:+00261:-00198:-00031:002489.0803:05198
05199:-00004:-00050:-00176:002489.0803:05199
05200:-00149:+00072:+00146:002489.0803:05200
05201:+00053:-00060:+00016:002489.0803:05201
05202:+00103:+00518:+00028:002489.0803:05202
05203:+00327:+00014:-00134:002480.8007:05203
05204:+00068:+00054:+00061:002480.8007:05204
05205:-00204:-00211:+00121:002480.8007:05205
05206:+00114:-00140:+00163:002480.8007:05206
05207:+00262:+00310:-00098:002480.8007:05207
05208:-00045:+00011:-00219:002480.8007:05208
05209:-00238:+00130:+00214:002480.8007:05209
05210:+00044:-00237:+00048:002480.8007:05210
05211:-00135:+00017:+00131:002482.5927:05211
05212:+00054:+00355:+00372:002482.5927:05212
05213:+00187:+00021:-00126:002482.5927:05213
05214:-00312:+00183:-00072:002482.5927:05214
05215:+00015:+00020:-00047:002482.5927:05215
05216:+00283:-00027:+00297:002482.5927:05216
05217:+00050:-00086:+00100:002482.5927:05217
05218:-00060:+00059:-00130:002482.5927:05218
05219:+00050:+00157:+00061:002494.0913:05219
05220:+00112:+00061:-00170:002494.0913:05220
05221:+00021:-00132:+00054:002494.0913:05221
05222:-00056:-00026:+00096:002494.0913:05222
05223:-00032:+00003:-00053:002494.0913:05223
05224:-00094:+00162:-00116:002494.0913:05224
05225:-00112:-00051:-00162:002494.0913:05225
05226:-00177:+00081:-00034:002494.0913:05226
05227:+00198:+00003:+00027:002490.8569:05227
05228:+00018:+00094:-00065:002490.8569:05228
05229:-00208:+00100:-00174:002490.8569:05229
05230:+00208:-00045:+00112:002490.8569:05230
05231:+00231:+00095:+00083:002490.8569:05231
05232:+00066:+00054:+00051:002490.8569:05232
05233:-00139:+00319:-00042:002490.8569:05233
05234:+00105:+00296:+00122:002490.8569:05234
05235:+00029:-00028:-00107:002497.8171:05235
05236:+00140:+00065:+00302:002497.8171:05236
05237:-00141:-00505:-00343:002497.8171:05237
05238:+00054:+00370:+00288:002497.8171:05238
05239:+00297:-00168:-00400:002497.8171:05239
05240:-00329:+00445:+00047:002497.8171:05240
05241:+00089:+00010:+00127:002497.8171:05241
05242:+00319:-00003:-00157:002497.8171:05242
05243:-00149:+00164:+00087:002504.2888:05243
05244:-00227:-00157:+00073:002504.2888:05244
05245:+00216:+00445:+00335:002504.2888:05245
05246:+00157:+00171:-00280:002504.2888:05246
05247:-00110:+00062:+00185:002504.2888:05247
05248:+00204:+00102:+00103:002504.2888:05248
05249:-00200:-00270:+00035:002504.2888:05249
05250:-00040:+00369:-00036:002504.2888:05250
05251:+00359:-00147:-00007:002495.8806:05251
05252:-00249:+00138:-00182:002495.8806:05252
05253:-00168:-00014:+00071:002495.8806:05253
05254:+00049:-00061:+00183:002495.8806:05254
05255:+00027:-00123:+00117:002495.8806:05255
05256:+00009:-00058:-00195:002495.8806:05256
05257:+00030:+00160:+00042:002495.8806:05257
05258:+00037:-00131:-00273:002495.8806:05258
05259:-00226:+00320:-00009:002492.7673:05259
05260:+00321:-00192:+00211:002492.7673:05260
05261:+00415:+00009:-00086:002492.7673:05261
05262:-00210:-00024:-00278:002492.7673:05262
05263:-00325:+00133:-00115:002492.7673:05263
05264:+00202:+00241:+00376:002492.7673:05264
05265:+00118:-00177:-00098:002492.7673:05265
05266:+00012:+00190:+00294:002492.7673:05266
05267:-00104:+00070:+00070:002499.2036:05267
05268:-00221:+00167:-00226:002499.2036:05268
05269:-00021:+00285:+00144:002499.2036:05269
05270:+00133:-00078:+00061:002499.2036:05270
05271:-00018:+00186:+00110:002499.2036:05271
05272:-00328:-00244:-00371:002499.2036:05272
05273:-00025:-00007:-00155:002499.2036:05273
05274:+00014:-00041:-00196:002499.2036:05274
05275:+00291:-00027:+00126:002495.8657:05275
05276:-00041:+00060:-00189:002495.8657:05276
05277:-00254:-00102:-00175:002495.8657:05277
05278:-00104:+00092:-00124:002495.8657:05278
05279:+00395:-00189:+00157:002495.8657:05279
05280:+00209:+00002:-00170:002495.8657:05280
05281:-00240:+00042:+00004:002495.8657:05281
05282:-00106:-00044:-00291:002495.8657:05282
05283:-00096:+00282:+00025:002497.8132:05283
05284:+00191:-00045:+00051:002497.8132:05284
05285:-00021:-00017:+00110:002497.8132:05285
05286:-00203:+00137:+00192:002497.8132:05286
05287:-00099:-00179:-00303:002497.8132:05287
05288:-00178:+00282:+00099:002497.8132:05288
05289:+00207:+00386:-00012:002497.8132:05289
05290:+00278:+00465:-00065:002497.8132:05290
05291:-00098:+00028:+00086:002499.2187:05291
05292:-00216:+00238:+00062:002499.2187:05292
05293:+00145:+00518:+00227:002499.2187:05293
05294:+00097:-00231:-00448:002499.2187:05294
05295:+00003:+00411:-00014:002499.2187:05295
05296:-00048:-00134:+00237:002499.2187:05296
05297:-00059:+00159:+00192:002499.2187:05297
05298:-00006:+00041:-00089:002499.2187:05298
05299:+00130:+00236:+00118:002485.8422:05299
05300:-00138:-00082:-00205:002485.8422:05300
05301:-00276:-00064:-00028:002485.8422:05301
05302:-00034:+00391:+00251:002485.8422:05302
05303:+00127:-00272:-00047:002485.8422:05303
05304:+00003:+00427:+00068:002485.8422:05304
05305:+00243:-00101:+00097:002485.8422:05305
05306:-00134:-00153:-00208:002485.8422:05306
05307:-00338:+00174:-00002:002497.8171:05307
05308:+00481:+00158:+00108:002497.8171:05308
05309:+00468:-00029:-00062:002497.8171:05309
05310:-00309:+00036:-00146:002497.8171:05310
05311:+00075:-00143:+00094:002497.8171:05311
05312:+00016:+00127:+00113:002497.8171:05312
05313:+00043:+00258:-00011:002497.8171:05313
05314:+00068:+00298:+00049:002497.8171:05314
05315:-00104:-00002:+00166:002489.0842:05315
05316:-00177:+00080:-00258:002489.0842:05316
05317:-00176:-00345:+00211:002489.0842:05317
05318:+00049:+00061:-00047:002489.0842:05318
05319:+00151:+00150:+00014:002489.0842:05319
05320:-00111:+00074:-00058:002489.0842:05320
05321:-00123:-00160:-00050:002489.0842:05321
05322:+00172:+00118:+00082:002489.0842:05322
05323:+00216:-00076:+00074:002490.8276:05323
05324:+00021:+00122:-00045:002490.8276:05324
05325:-00231:-00133:-00143:002490.8276:05325
05326:-00182:+00109:-00109:002490.8276:05326
05327:+00161:+00011:+00081:002490.8276:05327
05328:+00276:+00058:+00065:002490.8276:05328
05329:-00111:-00135:-00228:002490.8276:05329
05330:-00149:+00210:-00141:002490.8276:05330
05331:-00167:-00050:+00000:002497.7836:05331
05332:+00102:+00253:-00052:002497.7836:05332
05333:+00217:-00108:-00106:002497.7836:05333
05334:-00125:-00041:-00146:002497.7836:05334
05335:-00177:-00018:-00196:002497.7836:05335
05336:-00232:-00104:+00103:002497.7836:05336
05337:+00228:+00117:-00027:002497.7836:05337
05338:+00161:-00007:-00259:002497.7836:05338
05339:-00128:+00040:-00013:002509.3046:05339
05340:-00162:-00187:-00311:002509.3046:05340
05341:-00080:+00058:+00224:002509.3046:05341
05342:+00087:+00001:-00140:002509.3046:05342
05343:+00118:+00153:-00126:002509.3046:05343
05344:-00210:-00047:-00020:002509.3046:05344
05345:-00326:-00005:-00305:002509.3046:05345
05346:-00116:+00033:+00252:002509.3046:05346
05347:+00048:+00075:+00061:002510.9167:05347
05348:+00054:+00111:+00057:002510.9167:05348
05349:-00207:-00131:-00099:002510.9167:05349
05350:-00272:+00200:+00157:002510.9167:05350
05351:-00068:+00023:+00060:002510.9167:05351
05352:+00180:+00040:+00072:002510.9167:05352
05353:+00241:+00091:+00073:002510.9167:05353
05354:+00083:+00026:-00094:002510.9167:05354
05355:+00079:-00186:+00095:002523.3527:05355
05356:+00494:+00058:-00136:002523.3527:05356
05357:+00274:+00047:+00015:002523.3527:05357
05358:+00086:-00056:-00190:002523.3527:05358
05359:+00171:+00014:-00090:002523.3527:05359
05360:+00251:-00132:+00278:002523.3527:05360
05361:+00187:-00005:-00382:002523.3527:05361
05362:-00188:+00124:-00170:002523.3527:05362
05363:-00127:-00135:-00233:002524.6445:05363
05364:-00295:+00084:-00280:002524.6445:05364
05365:-00198:+00160:+00250:002524.6445:05365
05366:-00017:+00001:+00111:002524.6445:05366
05367:+00154:+00263:-00054:002524.6445:05367
05368:-00202:+00053:-00205:002524.6445:05368
05369:-00266:+00040:+00113:002524.6445:05369
05370:+00235:+00060:+00102:002524.6445:05370
05371:+00498:-00020:+00051:002526.1997:05371
05372:+00355:+00151:+00096:002526.1997:05372
05373:-00153:-00022:+00034:002526.1997:05373
05374:-00136:+00113:+00111:002526.1997:05374
05375:+00234:+00073:+00232:002526.1997:05375
05376:+00203:+00057:+00090:002526.1997:05376
05377:-00111:+00098:-00068:002526.1997:05377
05378:-00346:+00007:-00048:002526.1997:05378
05379:-00012:+00151:+00125:002533.6352:05379
05380:+00059:-00037:-00057:002533.6352:05380
05381:-00083:+00026:-00110:002533.6352:05381
05382:-00235:-00027:-00108:002533.6352:05382
05383:-00223:+00052:-00209:002533.6352:05383
05384:+00266:+00125:-00058:002533.6352:05384
05385:+00403:+00225:-00086:002533.6352:05385
05386:+00008:-00181:-00082:002534.9792:05386
05387:-00102:+00167:-00068:002534.9792:05387
05388:-00088:-00048:+00090:002534.9792:05388
05389:+00302:+00154:-00024:002534.9792:05389
05390:+00248:+00120:-00004:002534.9792:05390
05391:-00094:+00128:+00044:002534.9792:05391
05392:-00259:-00025:-00163:002534.9792:05392
05393:-00282:+00013:+00290:002534.9792:05393
05394:+00156:-00081:+00226:002536.5097:05394
05395:+00092:+00034:+00114:002536.5097:05395
05396:-00185:-00079:-00125:002536.5097:05396
05397:-00297:+00119:-00316:002536.5097:05397
05398:+00214:+00060:+00242:002536.5097:05398
05399:+00211:-00208:-00002:002536.5097:05399
05400:+00034:+00148:+00097:002536.5097:05400
05401:-00095:+00073:-00204:002536.5097:05401
05402:-00060:+00115:-00147:002538.8713:05402
05403:+00156:-00021:-00165:002538.8713:05403
05404:+00149:+00163:-00009:002538.8713:05404
05405:+00196:+00028:+00150:002538.8713:05405
05406:-00141:+00300:-00288:002538.8713:05406
05407:-00201:-00095:+00099:002538.8713:05407
05408:+00041:-00125:-00302:002538.8713:05408
05409:+00308:+00033:-00088:002538.8713:05409
05410:+00135:-00013:-00063:002535.0061:05410
05411:-00435:+00043:-00357:002535.0061:05411
05412:-00358:+00101:-00009:002535.0061:05412
05413:+00325:-00072:+00054:002535.0061:05413
05414:+00231:+00160:-00032:002535.0061:05414
05415:-00175:-00197:-00063:002535.0061:05415
05416:-00241:+00284:-00161:002535.0061:05416
05417:+00200:-00115:+00013:002535.0061:05417
05418:+00125:+00107:+00028:002541.7841:05418
05419:+00093:+00066:+00115:002541.7841:05419
05420:-00104:+00058:-00070:002541.7841:05420
05421:-00220:+00035:+00087:002541.7841:05421
05422:+00069:+00072:+00048:002541.7841:05422
05423:+00028:+00028:+00160:002541.7841:05423
05424:-00061:+00035:-00077:002541.7841:05424
05425:-00263:-00044:+00099:002541.7841:05425
05426:-00124:+00042:+00002:002538.9291:05426
05427:+00174:-00064:+00115:002538.9291:05427
05428:+00092:+00037:-00018:002538.9291:05428
05429:+00003:+00125:+00104:002538.9291:05429
05430:-00312:-00155:-00092:002538.9291:05430
05431:-00134:+00059:+00061:002538.9291:05431
05432:+00235:+00095:-00053:002538.9291:05432
05433:+00117:+00022:+00222:002538.9291:05433
05434:-00075:+00062:-00279:002550.7326:05434
05435:-00319:-00050:-00083:002550.7326:05435
05436:+00164:+00073:-00009:002550.7326:05436
05437:+00164:+00065:-00035:002550.7326:05437
05438:-00172:-00022:-00020:002550.7326:05438
05439:-00143:+00160:-00084:002550.7326:05439
05440:-00034:-00034:+00010:002550.7326:05440
05441:-00073:+00313:-00240:002550.7326:05441
05442:+00120:+00007:+00284:002536.5783:05442
05443:-00131:-00331:-00321:002536.5783:05443
05444:-00301:+00206:+00002:002536.5783:05444
05445:+00090:-00232:+00201:002536.5783:05445
05446:+00276:+00384:-00057:002536.5783:05446
05447:+00135:-00101:-00402:002536.5783:05447
05448:-00278:+00010:-00292:002536.5783:05448
05449:+00136:+00068:+00348:002538.8903:05449
05450:+00198:-00539:-00085:002538.8903:05450
05451:+00136:+00229:+00205:002538.8903:05451
05452:-00148:-00505:-00568:002538.8903:05452
05453:-00200:+00504:+00067:002538.8903:05453
05454:+00234:-00126:-00069:002538.8903:05454
05455:+00126:+00519:+00287:002538.8903:05455
05456:+00147:+00093:+00118:002538.8903:05456
05457:-00164:-00175:-00183:002529.8032:05457
05458:-00170:-00040:-00015:002529.8032:05458
05459:+00157:-00163:+00009:002529.8032:05459
05460:+00232:+00433:+00064:002529.8032:05460
05461:+00152:-00041:-00082:002529.8032:05461
05462:-00291:-00237:-00010:002529.8032:05462
05463:+00070:-00048:+00295:002529.8032:05463
05464:+00308:+00021:-00053:002529.8032:05464
05465:+00032:+00158:-00135:002500.6909:05465
05466:-00164:+00115:-00210:002500.6909:05466
05467:-00084:-00114:+00376:002500.6909:05467
05468:+00342:-00296:+00265:002500.6909:05468
05469:+00220:+00143:+00113:002500.6909:05469
05470:-00129:+00119:+00029:002500.6909:05470
05471:-00021:+00108:-00200:002500.6909:05471
05472:-00041:-00201:+00236:002500.6909:05472
05473:+00216:-00222:+00127:002497.5861:05473
05474:-00094:+00077:+00128:002497.5861:05474
05475:+00112:-00014:+00132:002497.5861:05475
05476:-00035:-00049:-00344:002497.5861:05476
05477:-00241:+00069:-00156:002497.5861:05477
05478:-00079:+00067:+00048:002497.5861:05478
05479:+00190:+00165:+00072:002497.5861:05479
05480:+00191:+00120:-00061:002497.5861:05480
05481:-00289:-00307:-00248:002488.9326:05481
05482:+00055:+00169:+00007:002488.9326:05482
05483:+00347:-00017:+00105:002488.9326:05483
05484:-00035:+00326:-00263:002488.9326:05484
05485:-00114:-00087:-00188:002488.9326:05485
05486:-00170:-00042:-00018:002488.9326:05486
05487:+00037:-00069:+00248:002488.9326:05487
05488:+00126:+00157:+00159:002488.9326:05488
05489:+00057:+00358:-00268:002475.7539:05489
05490:+00041:-00013:-00225:002475.7539:05490
05491:-00191:-00285:-00026:002475.7539:05491
05492:-00028:+00182:+00124:002475.7539:05492
05493:+00093:+00041:+00112:002475.7539:05493
05494:+00137:+00315:-00065:002475.7539:05494
05495:-00261:-00296:-00469:002475.7539:05495
05496:-00464:-00003:+00345:002475.7539:05496
05497:+00239:-00104:+00099:002475.7539:05497
05498:-00110:+00398:+00146:002482.4309:05498
05499:+00019:+00042:+00271:002482.4309:05499
05500:+00049:-00152:-00219:002482.4309:05500
05501:-00297:-00135:-00095:002482.4309:05501
05502:+00146:+00094:+00190:002482.4309:05502
05503:+00175:+00244:+00232:002482.4309:05503
05504:-00048:-00094:-00035:002482.4309:05504
05505:-00080:-00088:-00025:002482.4309:05505
05506:-00126:-00290:+00110:002488.8847:05506
05507:-00001:+00048:+00017:002488.8847:05507
05508:-00015:+00330:+00123:002488.8847:05508
05509:+00054:+00004:+00002:002488.8847:05509
05510:-00054:-00189:-00048:002488.8847:05510
05511:-00227:-00090:+00039:002488.8847:05511
05512:-00045:-00062:+00166:002488.8847:05512
05513:+00047:+00331:+00003:002488.8847:05513
05514:+00011:+00057:-00016:002475.7358:05514
05515:+00098:-00122:-00008:002475.7358:05515
05516:-00141:-00179:+00017:002475.7358:05516
05517:+00069:-00108:-00036:002475.7358:05517
05518:+00239:+00398:+00042:002475.7358:05518
05519:+00029:+00127:-00073:002475.7358:05519
05520:-00146:+00204:-00076:002475.7358:05520
05521:-00113:-00287:-00090:002475.7358:05521
05522:+00071:+00017:+00075:002482.5671:05522
05523:+00105:-00101:-00130:002482.5671:05523
05524:-00149:-00020:-00174:002482.5671:05524
05525:-00373:+00181:-00110:002482.5671:05525
05526:+00009:+00079:-00111:002482.5671:05526
05527:+00251:-00224:+00102:002482.5671:05527
05528:-00157:-00039:+00003:002482.5671:05528
05529:-00093:+00100:-00031:002482.5671:05529
05530:-00071:+00100:-00083:002489.0471:05530
05531:+00094:+00023:-00213:002489.0471:05531
05532:+00030:-00022:+00054:002489.0471:05532
05533:+00125:+00094:+00401:002489.0471:05533
05534:+00207:-00162:-00114:002489.0471:05534
05535:-00039:+00287:-00178:002489.0471:05535
05536:-00032:+00034:-00098:002489.0471:05536
05537:-00189:+00297:-00084:002489.0471:05537
05538:+00055:+00112:+00129:002490.7687:05538
05539:+00017:+00128:-00257:002490.7687:05539
05540:-00235:+00197:+00031:002490.7687:05540
05541:-00121:-00210:+00253:002490.7687:05541
05542:+00089:+00124:+00100:002490.7687:05542
05543:+00152:-00217:+00190:002490.7687:05543
05544:+00096:+00196:-00031:002490.7687:05544
05545:-00021:+00002:-00054:002490.7687:05545
05546:-00097:+00099:+00025:002502.8161:05546
05547:+00270:+00164:+00121:002502.8161:05547
05548:+00281:+00019:+00081:002502.8161:05548
05549:-00037:+00108:-00035:002502.8161:05549
05550:-00097:+00129:+00153:002502.8161:05550
05551:-00070:-00159:+00057:002502.8161:05551
05552:+00034:+00150:-00006:002502.8161:05552
05553:+00186:+00018:-00126:002502.8161:05553
05554:-00049:-00118:-00049:002509.2185:05554
05555:-00223:+00149:-00157:002509.2185:05555
05556:-00215:-00002:-00019:002509.2185:05556
05557:+00148:-00048:+00073:002509.2185:05557
05558:+00180:+00272:-00248:002509.2185:05558
05559:-00056:-00152:+00075:002509.2185:05559
05560:-00198:-00041:-00198:002509.2185:05560
05561:-00120:+00151:-00296:002509.2185:05561
05562:+00355:-00026:+00173:002515.9616:05562
05563:+00073:+00087:-00060:002515.9616:05563
05564:-00198:+00071:-00138:002515.9616:05564
05565:-00143:-00109:-00179:002515.9616:05565
05566:+00141:+00203:-00045:002515.9616:05566
05567:+00206:-00150:-00034:002515.9616:05567
05568:-00009:-00087:+00001:002515.9616:05568
05569:-00088:+00099:-00234:002515.9616:05569
05570:-00177:-00091:-00057:002518.2299:05570
05571:-00020:+00133:-00026:002518.2299:05571
05572:+00170:-00176:-00103:002518.2299:05572
05573:+00008:-00016:+00075:002518.2299:05573
05574:-00166:-00087:-00111:002518.2299:05574
05575:-00070:-00099:+00012:002518.2299:05575
05576:+00142:+00024:+00025:002518.2299:05576
05577:+00198:+00213:-00131:002518.2299:05577
05578:-00045:-00058:+00231:002529.9062:05578
05579:-00177:+00073:-00027:002529.9062:05579
05580:-00101:+00059:+00085:002529.9062:05580
05581:+00236:-00126:+00093:002529.9062:05581
05582:+00074:-00012:-00100:002529.9062:05582
05583:-00142:-00096:-00148:002529.9062:05583
05584:-00247:-00003:+00078:002529.9062:05584
05585:+00010:+00058:+00116:002526.3395:05585
05586:+00110:-00155:+00051:002526.3395:05586
05587:+00126:+00262:+00160:002526.3395:05587
05588:+00070:-00153:-00086:002526.3395:05588
05589:-00321:+00046:-00079:002526.3395:05589
05590:+00023:+00056:+00086:002526.3395:05590
05591:+00251:-00097:+00004:002526.3395:05591
05592:+00046:+00191:-00062:002526.3395:05592
05593:-00228:-00088:+00004:002533.8078:05593
05594:-00208:+00049:+00094:002533.8078:05594
05595:+00184:+00056:+00067:002533.8078:05595
05596:+00289:-00072:+00001:002533.8078:05596
05597:-00022:+00179:+00216:002533.8078:05597
05598:-00384:-00063:-00107:002533.8078:05598
05599:-00104:+00004:+00075:002533.8078:05599
05600:+00320:-00145:+00020:002533.8078:05600
05601:-00015:+00018:+00032:002535.1286:05601
05602:-00180:-00204:-00221:002535.1286:05602
05603:-00251:+00402:-00178:002535.1286:05603
05604:+00235:-00181:-00087:002535.1286:05604
05605:+00421:+00111:-00118:002535.1286:05605
05606:-00012:+00028:-00002:002535.1286:05606
05607:-00259:-00015:-00120:002535.1286:05607
05608:-00096:-00036:+00015:002535.1286:05608
05609:+00194:-00102:-00012:002536.5554:05609
05610:+00278:-00019:-00197:002536.5554:05610
05611:+00031:+00150:+00124:002536.5554:05611
05612:-00196:-00086:+00034:002536.5554:05612
05613:-00095:+00166:-00020:002536.5554:05613
05614:+00046:-00238:-00052:002536.5554:05614
05615:+00106:+00056:+00111:002536.5554:05615
05616:-00002:-00067:+00137:002536.5554:05616
05617:-00268:+00171:-00035:002538.8059:05617
05618:-00137:+00014:+00032:002538.8059:05618
05619:+00210:-00013:-00035:002538.8059:05619
05620:-00022:-00065:+00216:002538.8059:05620
05621:-00104:-00172:-00071:002538.8059:05621
05622:-00150:-00006:+00154:002538.8059:05622
05623:+00131:-00106:-00058:002538.8059:05623
05624:+00201:+00121:+00128:002538.8059:05624
05625:-00067:-00032:+00275:002545.4226:05625
05626:-00076:+00110:-00033:002545.4226:05626
05627:-00083:+00084:+00185:002545.4226:05627
05628:+00149:-00153:+00028:002545.4226:05628
05629:+00116:+00202:+00103:002545.4226:05629
05630:-00133:-00137:+00055:002545.4226:05630
05631:-00023:+00185:-00081:002545.4226:05631
05632:+00069:-00102:+00176:002545.4226:05632
05633:-00040:-00063:+00050:002536.5173:05633
05634:-00063:-00057:+00203:002536.5173:05634
05635:-00001:-00098:-00036:002536.5173:05635
05636:-00063:+00263:+00048:002536.5173:05636
05637:+00174:+00010:-00168:002536.5173:05637
05638:-00037:+00410:-00114:002536.5173:05638
05639:-00041:+00103:+00201:002536.5173:05639
05640:+00105:-00162:-00186:002536.5173:05640
05641:+00026:+00308:+00235:002533.6542:05641
05642:+00050:-00175:-00403:002533.6542:05642
05643:-00044:+00358:-00037:002533.6542:05643
05644:+00122:-00116:-00127:002533.6542:05644
05645:+00118:+00137:-00011:002533.6542:05645
05646:+00183:+00043:+00301:002533.6542:05646
05647:-00276:+00219:-00174:002533.6542:05647
05648:-00215:+00279:+00251:002534.8835:05648
05649:+00297:-00316:-00344:002534.8835:05649
05650:-00163:+00271:-00028:002534.8835:05650
05651:-00139:-00179:+00031:002534.8835:05651
05652:+00155:+00373:+00069:002534.8835:05652
05653:+00099:+00059:-00278:002534.8835:05653
05654:-00150:-00005:-00090:002534.8835:05654
05655:+00042:-00188:+00203:002534.8835:05655
05656:+00078:+00026:-00023:002515.8903:05656
05657:+00002:+00196:-00047:002515.8903:05657
05658:-00018:-00057:-00234:002515.8903:05658
05659:-00046:+00221:+00234:002515.8903:05659
05660:+00147:+00004:+00172:002515.8903:05660
05661:+00155:+00244:+00236:002515.8903:05661
05662:-00155:+00149:-00101:002515.8903:05662
05663:-00035:-00005:-00086:002515.8903:05663
05664:+00044:+00183:-00024:002497.5712:05664
05665:+00195:+00039:+00282:002497.5712:05665
05666:-00107:+00185:+00069:002497.5712:05666
05667:-00196:-00057:+00199:002497.5712:05667
05668:+00124:-00076:+00036:002497.5712:05668
05669:+00002:-00116:-00029:002497.5712:05669
05670:+00004:+00038:+00213:002497.5712:05670
05671:-00025:+00529:+00143:002497.5712:05671
05672:-00075:-00116:+00125:002493.9130:05672
05673:+00060:+00016:-00040:002493.9130:05673
05674:-00111:-00136:-00044:002493.9130:05674
05675:-00012:-00010:-00159:002493.9130:05675
05676:+00096:+00414:+00076:002493.9130:05676
05677:-00098:+00103:+00093:002493.9130:05677
05678:+00054:-00050:-00053:002493.9130:05678
05679:-00003:-00016:-00073:002493.9130:05679
05680:-00029:-00019:-00056:002493.9130:05680
05681:+00123:+00183:+00023:002475.6086:05681
05682:-00123:+00079:-00060:002475.6086:05682
05683:-00165:-00022:-00103:002475.6086:05683
05684:+00130:-00080:+00132:002475.6086:05684
05685:-00094:-00106:-00036:002475.6086:05685
05686:-00146:+00259:-00323:002475.6086:05686
05687:-00027:+00340:-00091:002475.6086:05687
05688:-00018:+00343:-00206:002475.6086:05688
05689:-00113:-00103:+00126:002472.4680:05689
05690:+00046:-00085:-00079:002472.4680:05690
05691:-00062:-00101:-00033:002472.4680:05691
05692:-00151:+00091:-00117:002472.4680:05692
05693:+00204:+00061:-00076:002472.4680:05693
05694:-00027:-00131:-00358:002472.4680:05694
05695:-00173:+00297:+00040:002472.4680:05695
05696:+00024:+00261:-00106:002472.4680:05696
05697:-00183:-00300:+00030:002473.8879:05697
05698:-00046:+00333:-00011:002473.8879:05698
05699:-00007:-00021:-00318:002473.8879:05699
05700:-00303:+00467:-00069:002473.8879:05700
05701:+00030:+00001:-00288:002473.8879:05701
05702:-00218:-00094:+00010:002473.8879:05702
05703:-00009:-00199:+00022:002473.8879:05703
05704:-00107:-00293:-00044:002473.8879:05704
05705:-00070:+00265:+00088:002470.6914:05705
05706:+00159:-00014:-00158:002470.6914:05706
05707:-00233:+00279:-00062:002470.6914:05707
05708:+00079:-00134:+00254:002470.6914:05708
05709:+00007:-00245:+00104:002470.6914:05709
05710:-00151:+00287:+00179:002470.6914:05710
05711:+00054:+00040:-00120:002470.6914:05711
05712:-00131:+00057:-00056:002470.6914:05712
05713:+00000:-00059:+00075:002482.3830:05713
05714:-00018:+00018:+00029:002482.3830:05714
05715:-00093:-00138:+00250:002482.3830:05715
05716:+00119:+00080:-00122:002482.3830:05716
05717:-00053:+00225:-00206:002482.3830:05717
05718:-00130:-00072:-00022:002482.3830:05718
05719:+00114:+00106:-00026:002482.3830:05719
05720:-00022:-00148:+00131:002482.3830:05720
05721:+00017:-00066:+00245:002478.7788:05721
05722:+00093:+00151:-00384:002478.7788:05722
05723:-00054:+00067:-00120:002478.7788:05723
05724:+00027:+00039:+00067:002478.7788:05724
05725:+00161:-00066:+00261:002478.7788:05725
05726:-00075:+00141:+00080:002478.7788:05726
05727:-00083:+00198:-00113:002478.7788:05727
05728:+00223:-00108:-00191:002478.7788:05728
05729:+00089:+00170:-00114:002480.5637:05729
05730:-00114:-00120:+00040:002480.5637:05730
05731:+00106:+00216:+00091:002480.5637:05731
05732:+00120:+00027:-00070:002480.5637:05732
05733:+00036:+00022:-00189:002480.5637:05733
05734:+00016:-00210:-00046:002480.5637:05734
05735:-00074:+00030:-00005:002480.5637:05735
05736:+00303:+00148:+00207:002480.5637:05736
05737:+00248:-00177:-00078:002492.4631:05737
05738:-00495:+00004:-00278:002492.4631:05738
05739:+00214:-00102:+00156:002492.4631:05739
05740:+00504:+00197:+00142:002492.4631:05740
05741:-00217:+00014:-00201:002492.4631:05741
05742:-00166:+00129:+00120:002492.4631:05742
05743:+00040:-00087:+00036:002492.4631:05743
05744:+00246:+00031:+00289:002492.4631:05744
05745:+00130:-00081:-00082:002493.8317:05745
05746:-00249:+00210:-00100:002493.8317:05746
05747:+00121:-00044:+00080:002493.8317:05747
05748:+00159:-00139:+00016:002493.8317:05748
05749:+00077:+00057:+00314:002493.8317:05749
05750:-00167:-00194:-00025:002493.8317:05750
05751:-00083:+00276:-00014:002493.8317:05751
05752:+00047:-00206:+00045:002493.8317:05752
05753:-00028:+00316:+00058:002500.6093:05753
05754:+00136:+00074:+00249:002500.6093:05754
05755:-00113:-00068:+00023:002500.6093:05755
05756:-00096:+00325:+00126:002500.6093:05756
05757:-00007:-00347:-00020:002500.6093:05757
05758:+00165:+00194:+00093:002500.6093:05758
05759:+00249:-00128:+00113:002500.6093:05759
05760:-00057:+00178:-00077:002500.6093:05760
05761:-00142:-00106:-00013:002507.9143:05761
05762:-00088:-00005:-00120:002507.9143:05762
05763:+00198:-00002:+00270:002507.9143:05763
05764:+00244:+00049:-00011:002507.9143:05764
05765:-00058:+00257:-00099:002507.9143:05765
05766:-00200:-00131:-00106:002507.9143:05766
05767:-00067:+00119:+00035:002507.9143:05767
05768:+00245:-00016:+00164:002507.9143:05768
05769:-00035:+00233:+00038:002519.4992:05769
05770:-00188:+00148:-00118:002519.4992:05770
05771:-00174:-00248:-00102:002519.4992:05771
05772:+00085:+00084:+00046:002519.4992:05772
05773:+00348:+00030:+00113:002519.4992:05773
05774:-00155:+00106:+00142:002519.4992:05774
05775:-00197:+00041:-00240:002519.4992:05775
05776:-00038:+00117:+00025:002519.4992:05776
05777:+00294:+00033:+00089:002521.1323:05777
05778:+00309:+00002:+00008:002521.1323:05778
05779:-00117:+00203:-00125:002521.1323:05779
05780:-00307:+00260:-00060:002521.1323:05780
05781:+00003:-00046:+00116:002521.1323:05781
05782:+00207:-00083:-00030:002521.1323:05782
05783:+00103:-00013:-00023:002521.1323:05783
05784:-00076:+00104:+00017:002521.1323:05784
05785:-00231:-00066:-00049:002528.5161:05785
05786:-00024:+00165:+00036:002528.5161:05786
05787:+00249:+00063:+00023:002528.5161:05787
05788:+00121:+00101:+00105:002528.5161:05788
05789:-00149:+00108:-00100:002528.5161:05789
05790:-00070:-00027:+00044:002528.5161:05790
05791:+00107:-00076:+00140:002528.5161:05791
05792:+00293:+00031:+00075:002528.5161:05792
05793:-00187:+00054:+00029:002524.6708:05793
05794:-00245:+00125:+00017:002524.6708:05794
05795:+00062:+00045:-00028:002524.6708:05795
05796:+00292:-00101:+00216:002524.6708:05796
05797:+00210:+00100:+00087:002524.6708:05797
05798:-00309:-00033:-00106:002524.6708:05798
05799:-00308:-00044:-00087:002524.6708:05799
05800:+00161:+00258:-00066:002524.6708:05800
05801:+00308:+00017:+00181:002531.3706:05801
05802:+00087:-00058:-00109:002531.3706:05802
05803:-00238:+00078:-00052:002531.3706:05803
05804:-00042:-00047:-00083:002531.3706:05804
05805:+00186:+00294:-00153:002531.3706:05805
05806:+00288:-00068:+00131:002531.3706:05806
05807:+00040:+00053:-00132:002531.3706:05807
05808:-00353:+00121:-00234:002531.3706:05808
05809:+00098:+00076:+00251:002533.6923:05809
05810:+00325:+00047:+00328:002533.6923:05810
05811:+00109:+00023:-00173:002533.6923:05811
05812:-00309:+00189:-00183:002533.6923:05812
05813:-00308:+00045:-00080:002533.6923:05813
05814:+00000:+00517:+00128:002533.6923:05814
05815:+00275:-00275:+00288:002533.6923:05815
05816:+00182:+00376:-00255:002545.4841:05816
05817:-00309:+00239:-00054:002545.4841:05817
05818:-00307:-00020:+00263:002545.4841:05818
05819:+00358:+00256:-00031:002545.4841:05819
05820:+00326:+00169:-00102:002545.4841:05820
05821:+00054:-00061:-00064:002545.4841:05821
05822:-00122:+00121:-00074:002545.4841:05822
05823:-00037:+00139:+00031:002545.4841:05823
05824:+00268:+00189:-00041:002536.6394:05824
05825:+00163:+00006:+00077:002536.6394:05825
05826:-00231:+00102:+00068:002536.6394:05826
05827:-00282:-00041:-00158:002536.6394:05827
05828:-00164:+00007:+00056:002536.6394:05828
05829:-00125:-00101:+00138:002536.6394:05829
05830:+00148:+00091:+00265:002536.6394:05830
05831:-00315:+00047:-00143:002536.6394:05831
05832:-00459:+00142:-00240:002544.2719:05832
05833:+00005:-00012:+00093:002544.2719:05833
05834:+00398:-00045:+00325:002544.2719:05834
05835:+00201:+00010:+00147:002544.2719:05835
05836:-00251:-00009:-00111:002544.2719:05836
05837:-00257:+00090:+00028:002544.2719:05837
05838:+00403:-00070:-00012:002544.2719:05838
05839:+00790:+00080:+00165:002544.2719:05839
05840:+00369:+00017:+00049:002545.5922:05840
05841:-00382:+00216:-00151:002545.5922:05841
05842:+00135:+00068:-00004:002545.5922:05842
05843:+00449:+00122:-00117:002545.5922:05843
05844:+00176:+00043:-00056:002545.5922:05844
05845:-00217:+00016:-00092:002545.5922:05845
05846:-00214:+00025:-00163:002545.5922:05846
05847:-00075:+00213:-00184:002545.5922:05847
05848:-00002:-00055:+00017:002536.6472:05848
05849:-00009:-00120:-00043:002536.6472:05849
05850:-00026:+00162:+00020:002536.6472:05850
05851:-00110:-00148:-00151:002536.6472:05851
05852:-00159:+00207:-00167:002536.6472:05852
05853:+00065:+00072:+00051:002536.6472:05853
05854:+00346:+00206:-00070:002536.6472:05854
05855:-00080:+00051:-00104:002536.6472:05855
05856:-00207:-00124:+00139:002549.4707:05856
05857:+00329:-00017:+00097:002549.4707:05857
05858:+00267:-00025:-00052:002549.4707:05858
05859:-00122:+00106:+00179:002549.4707:05859
05860:-00299:-00194:-00034:002549.4707:05860
05861:+00097:+00300:+00001:002549.4707:05861
05862:+00147:-00011:+00127:002549.4707:05862
05863:-00039:+00161:-00103:002549.4707:05863
05864:-00287:+00490:-00113:002545.6345:05864
05865:-00305:-00271:-00159:002545.6345:05865
05866:+00115:+00044:-00185:002545.6345:05866
05867:+00217:+00065:-00049:002545.6345:05867
05868:-00076:-00069:-00157:002545.6345:05868
05869:-00163:+00132:-00128:002545.6345:05869
05870:-00006:-00015:+00008:002545.6345:05870
05871:+00154:-00033:+00037:002541.9262:05871
05872:+00029:+00065:+00170:002541.9262:05872
05873:-00008:+00207:+00020:002541.9262:05873
05874:-00048:-00122:-00053:002541.9262:05874
05875:-00159:+00174:-00146:002541.9262:05875
05876:-00123:+00249:+00161:002541.9262:05876
05877:+00259:+00111:+00178:002541.9262:05877
05878:+00038:-00074:-00201:002541.9262:05878
05879:-00303:-00209:-00127:002539.0595:05879
05880:+00041:-00015:+00133:002539.0595:05880
05881:+00243:+00124:+00310:002539.0595:05881
05882:+00111:+00149:-00003:002539.0595:05882
05883:+00030:-00056:-00094:002539.0595:05883
05884:-00126:-00048:+00023:002539.0595:05884
05885:+00039:+00022:+00198:002539.0595:05885
05886:+00360:+00077:+00047:002539.0595:05886
05887:+00010:+00078:-00238:002540.3688:05887
05888:-00147:+00000:-00281:002540.3688:05888
05889:-00175:-00029:-00032:002540.3688:05889
05890:+00185:+00215:+00130:002540.3688:05890
05891:+00219:+00269:-00241:002540.3688:05891
05892:-00294:-00059:-00114:002540.3688:05892
05893:-00184:-00086:-00118:002540.3688:05893
05894:-00102:+00171:+00434:002540.3688:05894
05895:+00335:-00178:-00360:002505.8918:05895
05896:+00023:+00463:-00532:002505.8918:05896
05897:-00173:-00208:+00455:002505.8918:05897
05898:+00084:-00001:+00087:002505.8918:05898
05899:+00059:+00060:+00320:002505.8918:05899
05900:+00251:-00064:-00274:002505.8918:05900
05901:-00092:-00040:-00102:002505.8918:05901
05902:-00213:+00066:-00474:002505.8918:05902
05903:-00159:+00045:+00222:002502.8125:05903
05904:+00035:+00275:+00017:002502.8125:05904
05905:-00105:-00164:+00146:002502.8125:05905
05906:-00091:-00210:+00074:002502.8125:05906
05907:-00056:-00293:-00179:002502.8125:05907
05908:-00139:+00341:+00033:002502.8125:05908
05909:+00205:+00025:-00194:002502.8125:05909
05910:+00057:+00384:-00192:002502.8125:05910
05911:-00006:-00278:+00467:002489.0065:05911
05912:+00012:+00007:+00102:002489.0065:05912
05913:+00146:+00069:+00392:002489.0065:05913
05914:+00080:+00256:-00562:002489.0065:05914
05915:-00131:+00325:-00367:002489.0065:05915
05916:-00021:-00121:+00453:002489.0065:05916
05917:-00094:+00003:+00298:002489.0065:05917
05918:-00254:-00028:+00239:002489.0065:05918
05919:+00083:+00149:-00249:002461.0305:05919
05920:-00141:+00177:-00237:002461.0305:05920
05921:-00072:+00041:-00071:002461.0305:05921
05922:-00011:+00210:-00006:002461.0305:05922
05923:+00119:+00029:+00311:002461.0305:05923
05924:+00132:-00137:-00188:002461.0305:05924
05925:+00021:+00128:-00139:002461.0305:05925
05926:+00009:+00027:-00227:002461.0305:05926
05927:-00042:-00129:+00269:002457.7883:05927
05928:+00243:+00034:+00270:002457.7883:05928
05929:+00410:+00058:-00017:002457.7883:05929
05930:-00315:+00139:-00234:002457.7883:05930
05931:+00050:+00002:-00133:002457.7883:05931
05932:+00067:-00114:-00234:002457.7883:05932
05933:-00038:+00068:+00316:002457.7883:05933
05934:+00053:-00002:-00114:002457.7883:05934
05935:-00191:+00135:-00147:002457.7883:05935
05936:+00055:+00178:-00170:002449.4260:05936
05937:+00018:-00176:-00062:002449.4260:05937
05938:-00159:-00048:+00149:002449.4260:05938
05939:+00135:-00068:+00073:002449.4260:05939
05940:-00055:-00108:-00166:002449.4260:05940
05941:-00200:+00194:-00188:002449.4260:05941
05942:-00110:-00143:-00098:002449.4260:05942
05943:+00129:+00054:+00264:002449.4260:05943
05944:+00167:+00033:+00176:002446.3500:05944
05945:+00018:-00251:-00063:002446.3500:05945
05946:-00183:+00304:+00130:002446.3500:05946
05947:-00065:-00113:+00076:002446.3500:05947
05948:+00135:+00057:-00075:002446.3500:05948
05949:+00135:+00276:+00036:002446.3500:05949
05950:-00250:-00088:+00203:002446.3500:05950
05951:-00148:+00111:-00065:002446.3500:05951
05952:-00040:-00159:+00050:002443.1142:05952
05953:+00069:+00115:-00092:002443.1142:05953
05954:+00057:+00098:+00059:002443.1142:05954
05955:-00243:+00123:+00033:002443.1142:05955
05956:-00225:+00182:+00071:002443.1142:05956
05957:+00155:-00024:-00067:002443.1142:05957
05958:+00190:+00119:-00057:002443.1142:05958
05959:+00035:-00028:-00072:002443.1142:05959
05960:-00097:+00276:+00102:002454.2568:05960
05961:+00084:+00023:-00064:002454.2568:05961
05962:+00110:-00053:-00102:002454.2568:05962
05963:+00079:-00047:+00001:002454.2568:05963
05964:-00007:-00015:-00075:002454.2568:05964
05965:+00052:+00319:+00204:002454.2568:05965
05966:-00095:+00002:-00110:002454.2568:05966
05967:-00287:+00001:+00095:002454.2568:05967
05968:+00127:-00026:+00125:002451.3164:05968
05969:+00096:-00160:+00078:002451.3164:05969
05970:-00181:-00039:-00169:002451.3164:05970
05971:-00109:+00235:-00222:002451.3164:05971
05972:-00110:-00129:+00035:002451.3164:05972
05973:+00191:+00141:+00027:002451.3164:05973
05974:+00174:-00046:+00208:002451.3164:05974
05975:+00020:-00075:+00044:002451.3164:05975
05976:-00174:+00224:-00218:002477.5935:05976
05977:+00068:-00161:+00186:002477.5935:05977
05978:+00396:+00033:+00107:002477.5935:05978
05979:-00011:-00003:+00022:002477.5935:05979
05980:-00212:+00113:-00079:002477.5935:05980
05981:+00034:+00052:-00105:002477.5935:05981
05982:+00063:+00144:-00246:002477.5935:05982
05983:+00081:+00012:+00155:002477.5935:05983
05984:+00103:+00020:-00037:002483.9907:05984
05985:-00344:+00017:-00044:002483.9907:05985
05986:-00131:+00067:+00119:002483.9907:05986
05987:+00338:+00025:+00103:002483.9907:05987
05988:+00194:+00035:-00120:002483.9907:05988
05989:-00032:+00036:+00012:002483.9907:05989
05990:-00403:+00034:-00120:002483.9907:05990
05991:-00288:+00067:+00295:002483.9907:05991
05992:+00300:+00107:-00103:002490.6728:05992
05993:+00245:+00044:+00063:002490.6728:05993
05994:+00056:-00017:-00100:002490.6728:05994
05995:-00168:+00318:-00243:002490.6728:05995
05996:-00026:-00014:+00249:002490.6728:05996
05997:+00140:+00184:+00233:002490.6728:05997
05998:+00247:+00048:+00000:002490.6728:05998
05999:-00074:+00080:+00044:002490.6728:05999
06000:-00216:+00184:-00193:002502.8088:06000
06001:+00040:+00101:+00299:002502.8088:06001
06002:+00195:-00126:+00141:002502.8088:06002
06003:+00195:+00185:+00012:002502.8088:06003
06004:-00109:+00023:+00232:002502.8088:06004
06005:-00174:-00006:-00021:002502.8088:06005
06006:+00070:+00078:+00141:002502.8088:06006
06007:+00232:+00084:+00029:002502.8088:06007
06008:+00182:+00236:+00024:002509.1174:06008
06009:-00172:+00062:-00072:002509.1174:06009
06010:-00225:+00296:-00121:002509.1174:06010
06011:-00029:+00121:-00047:002509.1174:06011
06012:+00284:-00108:-00061:002509.1174:06012
06013:+00175:+00487:-00076:002509.1174:06013
06014:-00127:-00063:+00048:002509.1174:06014
06015:-00113:+00182:+00049:002509.1174:06015
06016:+00058:-00044:-00132:002510.8684:06016
06017:+00339:+00092:-00145:002510.8684:06017
06018:-00088:-00022:-00104:002510.8684:06018
06019:-00199:+00286:-00162:002510.8684:06019
06020:-00051:-00152:+00127:002510.8684:06020
06021:+00167:+00241:+00028:002510.8684:06021
06022:+00208:+00064:+00133:002510.8684:06022
06023:-00187:+00122:-00037:002510.8684:06023
06024:-00177:+00286:+00164:002528.6228:06024
06025:+00016:-00028:-00003:002528.6228:06025
06026:+00240:-00003:+00124:002528.6228:06026
06027:+00115:-00006:+00091:002528.6228:06027
06028:-00203:+00283:-00049:002528.6228:06028
06029:-00171:-00142:+00135:002528.6228:06029
06030:+00110:-00084:+00140:002528.6228:06030
06031:+00231:+00159:+00001:002528.6228:06031
06032:+00136:-00166:+00036:002529.9443:06032
06033:-00255:+00254:-00261:002529.9443:06033
06034:-00067:+00096:+00116:002529.9443:06034
06035:+00214:-00059:+00017:002529.9443:06035
06036:+00212:+00019:-00067:002529.9443:06036
06037:-00084:+00105:-00059:002529.9443:06037
06038:-00148:+00094:+00012:002529.9443:06038
06039:+00066:-00069:-00051:002529.9443:06039
06040:+00025:-00051:+00088:002526.2602:06040
06041:+00155:+00021:+00051:002526.2602:06041
06042:-00055:+00300:-00129:002526.2602:06042
06043:-00114:-00001:+00026:002526.2602:06043
06044:+00045:+00137:+00051:002526.2602:06044
06045:+00035:-00095:-00011:002526.2602:06045
06046:+00115:+00180:-00064:002526.2602:06046
06047:+00021:+00041:+00041:002526.2602:06047
06048:-00216:+00009:+00063:002533.7614:06048
06049:-00042:+00135:-00015:002533.7614:06049
06050:+00142:+00096:-00124:002533.7614:06050
06051:+00028:-00066:+00090:002533.7614:06051
06052:-00163:-00006:-00200:002533.7614:06052
06053:+00051:-00086:+00298:002533.7614:06053
06054:+00325:+00136:+00100:002533.7614:06054
06055:+00040:+00355:-00167:002533.7614:06055
06056:-00406:-00062:+00000:002535.1403:06056
06057:-00115:+00133:+00011:002535.1403:06057
06058:+00377:-00267:+00024:002535.1403:06058
06059:+00062:+00031:+00050:002535.1403:06059
06060:-00267:-00190:-00082:002535.1403:06060
06061:+00058:+00402:-00019:002535.1403:06061
06062:+00308:-00308:-00282:002535.1403:06062
06063:-00137:+00139:+00204:002535.1403:06063
06064:-00212:-00108:+00235:002536.6699:06064
06065:+00026:+00010:-00284:002536.6699:06065
06066:+00049:+00243:-00239:002536.6699:06066
06067:+00006:+00182:-00016:002536.6699:06067
06068:-00001:+00029:+00187:002536.6699:06068
06069:+00046:+00025:-00046:002536.6699:06069
06070:+00038:-00195:-00024:002536.6699:06070
06071:-00114:+00032:-00172:002536.6699:06071
06072:-00049:+00018:-00078:002528.6113:06072
06073:+00084:+00080:-00051:002528.6113:06073
06074:-00005:+00047:-00180:002528.6113:06074
06075:-00259:+00376:-00128:002528.6113:06075
06076:-00045:+00050:-00030:002528.6113:06076
06077:+00176:-00051:-00058:002528.6113:06077
06078:-00150:+00092:-00006:002528.6113:06078
06079:-00170:+00172:-00093:002528.6113:06079
06080:+00110:+00078:-00066:002524.7165:06080
06081:+00076:-00080:-00105:002524.7165:06081
06082:+00402:-00084:+00111:002524.7165:06082
06083:+00105:+00036:+00073:002524.7165:06083
06084:-00185:-00213:-00086:002524.7165:06084
06085:-00085:-00126:-00264:002524.7165:06085
06086:+00184:-00029:+00024:002524.7165:06086
06087:+00106:+00045:-00085:002524.7165:06087
06088:-00235:+00026:+00124:002516.0253:06088
06089:-00163:-00106:-00313:002516.0253:06089
06090:-00237:+00003:-00089:002516.0253:06090
06091:+00274:-00203:+00079:002516.0253:06091
06092:+00177:+00247:-00221:002516.0253:06092
06093:-00605:-00527:-00157:002516.0253:06093
06094:-00533:+00252:-00044:002516.0253:06094
06095:+00589:-00094:+00477:002516.0253:06095
06096:+00068:-00133:-00195:002518.2375:06096
06097:-00137:+00392:+00559:002518.2375:06097
06098:+00202:-00351:-00041:002518.2375:06098
06099:-00094:+00486:+00142:002518.2375:06099
06100:+00187:-00086:+00277:002518.2375:06100
06101:+00057:+00329:+00225:002518.2375:06101
06102:-00152:+00025:-00060:002518.2375:06102
06103:-00340:-00193:-00302:002519.6125:06103
06104:-00004:+00057:+00490:002519.6125:06104
06105:+00040:+00009:+00067:002519.6125:06105
06106:-00033:+00442:+00235:002519.6125:06106
06107:-00075:-00083:-00324:002519.6125:06107
06108:-00219:-00004:+00072:002519.6125:06108
06109:+00051:-00251:+00142:002519.6125:06109
06110:+00106:+00166:+00272:002519.6125:06110
06111:+00153:+00091:+00042:002510.9951:06111
06112:+00069:+00132:-00251:002510.9951:06112
06113:-00069:+00252:-00136:002510.9951:06113
06114:+00048:-00261:+00110:002510.9951:06114
06115:+00008:+00260:+00095:002510.9951:06115
06116:-00016:-00091:+00023:002510.9951:06116
06117:+00027:+00160:-00217:002510.9951:06117
06118:-00237:-00064:-00234:002510.9951:06118
06119:-00124:+00004:+00056:002513.1086:06119
06120:+00022:+00079:+00104:002513.1086:06120
06121:+00279:+00174:+00035:002513.1086:06121
06122:-00021:-00245:-00301:002513.1086:06122
06123:-00215:+00212:-00009:002513.1086:06123
06124:+00179:-00266:-00112:002513.1086:06124
06125:+00247:+00350:-00006:002513.1086:06125
06126:+00123:+00273:-00171:002513.1086:06126
06127:-00291:-00083:-00002:002509.3198:06127
06128:-00009:+00067:+00310:002509.3198:06128
06129:+00062:+00005:+00068:002509.3198:06129
06130:+00022:+00253:+00130:002509.3198:06130
06131:-00102:+00071:-00332:002509.3198:06131
06132:-00119:-00165:+00004:002509.3198:06132
06133:-00066:+00317:+00075:002509.3198:06133
06134:+00092:+00022:+00272:002509.3198:06134
06135:-00027:+00231:+00261:002495.7990:06135
06136:+00150:-00238:-00207:002495.7990:06136
06137:-00195:+00349:-00253:002495.7990:06137
06138:-00080:+00001:+00257:002495.7990:06138
06139:+00399:+00257:+00061:002495.7990:06139
06140:+00266:+00037:-00154:002495.7990:06140
06141:-00253:-00220:-00208:002495.7990:06141
06142:+00043:+00000:+00360:002495.7990:06142
06143:+00094:-00257:-00022:002497.6718:06143
06144:+00089:+00304:+00167:002497.6718:06144
06145:-00010:-00136:+00008:002497.6718:06145
06146:-00272:-00215:-00045:002497.6718:06146
06147:+00057:+00053:+00302:002497.6718:06147
06148:-00082:+00030:+00004:002497.6718:06148
06149:-00101:+00052:+00169:002497.6718:06149
06150:+00011:-00101:-00226:002497.6718:06150
06151:+00127:-00196:-00017:002499.1999:06151
06152:-00066:+00014:+00104:002499.1999:06152
06153:+00026:-00024:+00276:002499.1999:06153
06154:+00285:+00037:+00091:002499.1999:06154
06155:+00004:-00082:-00222:002499.1999:06155
06156:-00087:-00210:-00072:002499.1999:06156
06157:+00077:+00300:-00049:002499.1999:06157
06158:-00015:+00114:+00113:002499.1999:06158
06159:+00105:-00028:+00164:002495.8288:06159
06160:+00088:-00029:-00188:002495.8288:06160
06161:-00275:-00139:+00094:002495.8288:06161
06162:-00038:+00017:-00185:002495.8288:06162
06163:+00154:+00121:+00204:002495.8288:06163
06164:+00023:+00133:+00052:002495.8288:06164
06165:+00083:-00025:-00090:002495.8288:06165
06166:-00074:-00106:+00100:002495.8288:06166
06167:-00040:+00114:-00071:002497.7539:06167
06168:+00176:+00163:+00124:002497.7539:06168
06169:+00205:+00025:-00126:002497.7539:06169
06170:-00084:+00181:-00137:002497.7539:06170
06171:-00075:+00004:+00129:002497.7539:06171
06172:+00076:-00158:+00102:002497.7539:06172
06173:+00147:+00049:-00146:002497.7539:06173
06174:+00083:+00256:-00254:002497.7539:06174
06175:-00309:+00027:-00103:002499.0920:06175
06176:-00126:+00043:+00239:002499.0920:06176
06177:+00110:-00028:+00060:002499.0920:06177
06178:+00096:+00073:+00332:002499.0920:06178
06179:-00029:-00175:-00169:002499.0920:06179
06180:-00223:+00014:+00067:002499.0920:06180
06181:+00140:+00161:+00017:002499.0920:06181
06182:+00232:+00077:+00180:002499.0920:06182
06183:-00147:+00072:+00107:002495.8435:06183
06184:-00186:-00078:-00003:002495.8435:06184
06185:-00035:+00165:+00201:002495.8435:06185
06186:+00182:-00090:+00025:002495.8435:06186
06187:-00060:+00110:+00049:002495.8435:06187
06188:-00065:-00071:+00116:002495.8435:06188
06189:+00012:+00096:-00182:002495.8435:06189
06190:-00143:-00006:+00116:002495.8435:06190
06191:+00083:+00024:-00059:002497.7687:06191
06192:+00044:+00061:+00016:002497.7687:06192
06193:-00201:-00458:-00275:002497.7687:06193
06194:+00220:+00045:+00077:002497.7687:06194
06195:+00228:-00076:+00122:002497.7687:06195
06196:-00309:+00117:-00086:002497.7687:06196
06197:+00186:+00047:-00322:002497.7687:06197
06198:+00097:-00165:-00066:002497.7687:06198
06199:-00300:-00082:+00027:002509.3083:06199
06200:+00108:-00005:+00053:002509.3083:06200
06201:-00023:+00172:-00112:002509.3083:06201
06202:+00167:-00080:-00085:002509.3083:06202
06203:+00005:-00126:-00082:002509.3083:06203
06204:-00230:-00019:+00273:002509.3083:06204
06205:+00033:-00015:-00066:002509.3083:06205
06206:-00022:+00162:-00093:002509.3083:06206
06207:+00020:-00205:-00227:002510.9313:06207
06208:-00090:+00240:-00128:002510.9313:06208
06209:-00203:+00109:-00022:002510.9313:06209
06210:+00379:+00053:+00319:002510.9313:06210
06211:+00080:-00086:-00006:002510.9313:06211
06212:-00131:-00016:-00025:002510.9313:06212
06213:+00017:+00055:-00174:002510.9313:06213
06214:-00036:-00081:+00344:002510.9313:06214
06215:+00069:+00191:-00051:002507.8581:06215
06216:+00133:+00017:+00038:002507.8581:06216
06217:-00084:-00177:-00228:002507.8581:06217
06218:-00145:+00070:-00008:002507.8581:06218
06219:-00033:-00063:-00125:002507.8581:06219
06220:-00032:+00196:+00207:002507.8581:06220
06221:+00094:+00083:-00139:002507.8581:06221
06222:+00082:-00075:+00067:002507.8581:06222
06223:-00314:-00097:-00016:002514.3557:06223
06224:-00027:+00099:+00057:002514.3557:06224
06225:+00172:+00133:+00140:002514.3557:06225
06226:-00119:+00162:-00042:002514.3557:06226
06227:+00022:+00096:+00005:002514.3557:06227
06228:-00102:-00001:+00155:002514.3557:06228
06229:+00072:+00013:+00063:002514.3557:06229
06230:+00115:+00166:+00020:002514.3557:06230
06231:-00006:-00119:-00007:002516.0290:06231
06232:-00117:+00233:-00163:002516.0290:06232
06233:-00159:+00043:+00206:002516.0290:06233
06234:+00179:+00057:+00057:002516.0290:06234
06235:-00025:+00164:-00166:002516.0290:06235
06236:-00151:-00113:+00026:002516.0290:06236
06237:-00030:+00029:-00159:002516.0290:06237
06238:-00127:-00095:-00066:002516.0290:06238
06239:+00176:+00225:-00178:002513.0031:06239
06240:+00004:-00137:-00032:002513.0031:06240
06241:-00130:-00003:-00086:002513.0031:06241
06242:+00016:+00042:+00223:002513.0031:06242
06243:+00176:-00108:-00203:002513.0031:06243
06244:-00005:+00207:-00366:002513.0031:06244
06245:+00012:-00098:-00164:002513.0031:06245
06246:+00042:+00187:+00035:002513.0031:06246
06247:-00067:+00176:+00153:002524.6821:06247
06248:+00110:+00031:+00109:002524.6821:06248
06249:+00134:+00094:+00153:002524.6821:06249
06250:-00244:+00040:-00369:002524.6821:06250
06251:-00177:-00134:+00284:002524.6821:06251
06252:+00141:+00088:-00100:002524.6821:06252
06253:-00153:+00372:-00173:002524.6821:06253
06254:-00049:+00198:+00020:002524.6821:06254
06255:+00112:+00117:+00116:002516.0104:06255
06256:-00147:-00178:+00077:002516.0104:06256
06257:+00053:-00026:-00146:002516.0104:06257
06258:-00021:-00090:-00143:002516.0104:06258
06259:-00106:+00124:-00086:002516.0104:06259
06260:+00165:-00028:+00205:002516.0104:06260
06261:-00160:+00042:+00185:002516.0104:06261
06262:-00046:+00258:-00123:002516.0104:06262
06263:+00006:-00203:+00002:002518.1274:06263
06264:+00091:-00162:-00276:002518.1274:06264
06265:+00012:+00175:-00080:002518.1274:06265
06266:-00124:-00011:+00155:002518.1274:06266
06267:+00046:+00196:+00024:002518.1274:06267
06268:-00051:-00104:-00001:002518.1274:06268
06269:+00218:-00118:-00057:002518.1274:06269
06270:+00197:-00120:-00150:002518.1274:06270
06271:-00306:-00024:+00063:002524.6481:06271
06272:+00056:+00260:+00036:002524.6481:06272
06273:+00138:-00135:+00033:002524.6481:06273
06274:+00088:+00112:-00043:002524.6481:06274
06275:-00108:-00223:+00052:002524.6481:06275
06276:-00199:+00039:+00020:002524.6481:06276
06277:-00031:+00084:-00108:002524.6481:06277
06278:+00168:+00111:-00058:002524.6481:06278
06279:+00095:-00020:+00012:002516.0104:06279
06280:-00293:-00055:+00170:002516.0104:06280
06281:-00119:+00087:+00059:002516.0104:06281
06282:+00061:+00047:-00076:002516.0104:06282
06283:+00240:+00056:-00209:002516.0104:06283
06284:+00070:+00086:-00193:002516.0104:06284
06285:-00418:+00143:-00065:002516.0104:06285
06286:+00245:+00041:+00086:002516.0104:06286
06287:+00149:-00154:-00231:002518.1542:06287
06288:-00088:+00059:-00135:002518.1542:06288
06289:+00014:-00032:-00043:002518.1542:06289
06290:-00133:-00098:+00053:002518.1542:06290
06291:-00021:+00295:-00210:002518.1542:06291
06292:+00025:-00043:+00108:002518.1542:06292
06293:-00051:+00138:+00023:002518.1542:06293
06294:-00021:+00066:+00000:002518.1542:06294
06295:+00000:-00008:+00041:002529.8679:06295
06296:-00096:+00083:-00107:002529.8679:06296
06297:-00257:-00060:+00026:002529.8679:06297
06298:+00247:+00259:+00021:002529.8679:06298
06299:+00133:+00144:+00038:002529.8679:06299
06300:-00253:-00148:-00106:002529.8679:06300
06301:-00207:+00032:+00030:002529.8679:06301
06302:+00148:-00158:+00012:002529.8679:06302
06303:+00228:+00190:-00072:002521.1701:06303
06304:-00011:+00088:-00001:002521.1701:06304
06305:-00308:+00097:-00031:002521.1701:06305
06306:-00106:+00111:+00034:002521.1701:06306
06307:+00229:-00018:+00068:002521.1701:06307
06308:+00169:-00126:+00174:002521.1701:06308
06309:-00124:-00015:-00212:002521.1701:06309
06310:-00039:+00088:-00100:002521.1701:06310
06311:-00019:-00255:-00058:002528.5236:06311
06312:+00168:+00473:-00081:002528.5236:06312
06313:+00090:-00260:+00134:002528.5236:06313
06314:+00041:+00077:-00080:002528.5236:06314
06315:-00014:-00170:-00107:002528.5236:06315
06316:+00014:+00007:-00215:002528.5236:06316
06317:+00095:+00170:+00051:002528.5236:06317
06318:+00029:-00055:+00025:002535.1018:06318
06319:-00029:+00004:-00122:002535.1018:06319
06320:-00137:-00098:+00091:002535.1018:06320
06321:+00054:+00057:-00170:002535.1018:06321
06322:+00081:+00074:-00024:002535.1018:06322
06323:-00004:-00081:-00099:002535.1018:06323
06324:-00018:+00165:-00135:002535.1018:06324
06325:-00164:-00111:+00069:002535.1018:06325
06326:-00058:+00111:-00231:002526.3320:06326
06327:+00077:+00154:+00079:002526.3320:06327
06328:+00198:-00004:+00035:002526.3320:06328
06329:-00117:-00069:-00135:002526.3320:06329
06330:-00249:+00101:-00040:002526.3320:06330
06331:+00096:-00144:+00125:002526.3320:06331
06332:+00317:+00285:-00080:002526.3320:06332
06333:+00182:-00065:+00254:002526.3320:06333
06334:-00300:-00301:-00065:002538.9599:06334
06335:-00246:+00283:-00148:002538.9599:06335
06336:+00013:-00057:-00013:002538.9599:06336
06337:+00135:-00051:-00070:002538.9599:06337
06338:+00071:+00201:-00160:002538.9599:06338
06339:-00317:-00368:+00053:002538.9599:06339
06340:-00061:+00112:-00178:002538.9599:06340
06341:+00254:+00056:+00061:002538.9599:06341
06342:+00052:-00007:+00049:002540.2421:06342
06343:-00193:+00009:-00142:002540.2421:06343
06344:-00170:+00224:-00124:002540.2421:06344
06345:+00080:-00129:-00039:002540.2421:06345
06346:+00087:+00098:+00128:002540.2421:06346
06347:-00086:-00085:+00079:002540.2421:06347
06348:-00353:+00141:-00258:002540.2421:06348
06349:-00208:+00035:-00004:002540.2421:06349
06350:-00021:-00251:-00006:002531.4050:06350
06351:-00047:+00094:-00116:002531.4050:06351
06352:-00119:+00153:+00134:002531.4050:06352
06353:-00321:+00069:+00031:002531.4050:06353
06354:-00163:+00338:-00114:002531.4050:06354
06355:+00375:+00057:+00033:002531.4050:06355
06356:+00092:-00058:-00228:002531.4050:06356
06357:-00346:+00031:-00067:002531.4050:06357
06358:-00262:+00026:-00002:002549.4553:06358
06359:+00399:+00152:+00007:002549.4553:06359
06360:+00463:-00041:+00172:002549.4553:06360
06361:+00023:-00092:-00235:002549.4553:06361
06362:-00045:+00036:-00143:002549.4553:06362
06363:+00151:+00024:-00102:002549.4553:06363
06364:+00106:+00139:-00078:002549.4553:06364
06365:+00123:-00064:-00065:002549.4553:06365
06366:+00013:+00067:+00036:002545.4995:06366
06367:-00117:-00077:-00037:002545.4995:06367
06368:-00140:-00223:-00187:002545.4995:06368
06369:+00105:-00019:+00053:002545.4995:06369
06370:+00079:+00065:-00093:002545.4995:06370
06371:-00073:-00054:+00096:002545.4995:06371
06372:-00235:+00126:-00277:002545.4995:06372
06373:-00158:+00208:-00018:002545.4995:06373
06374:+00090:+00004:+00142:002541.8535:06374
06375:+00092:+00125:+00046:002541.8535:06375
06376:+00037:+00115:+00012:002541.8535:06376
06377:-00126:-00186:-00196:002541.8535:06377
06378:+00144:+00040:+00045:002541.8535:06378
06379:+00287:-00149:+00251:002541.8535:06379
06380:+00099:+00028:+00159:002541.8535:06380
06381:-00099:+00041:-00238:002544.1599:06381
06382:-00190:+00250:-00018:002544.1599:06382
06383:+00218:+00130:+00065:002544.1599:06383
06384:+00307:+00129:+00209:002544.1599:06384
06385:-00057:+00203:+00024:002544.1599:06385
06386:-00402:-00132:-00049:002544.1599:06386
06387:-00264:+00286:+00033:002544.1599:06387
06388:+00334:+00195:+00173:002544.1599:06388
06389:+00421:+00061:-00061:002545.4226:06389
06390:-00376:+00158:-00205:002545.4226:06390
06391:-00369:-00023:+00047:002545.4226:06391
06392:+00129:-00006:+00006:002545.4226:06392
06393:+00496:+00012:+00300:002545.4226:06393
06394:-00375:+00069:-00060:002545.4226:06394
06395:-00488:+00173:-00055:002545.4226:06395
06396:-00021:-00048:-00009:002545.4226:06396
06397:+00360:+00023:+00295:002546.9428:06397
06398:+00118:-00072:-00003:002546.9428:06398
06399:-00522:+00121:-00225:002546.9428:06399
06400:-00301:-00179:-00178:002546.9428:06400
06401:+00154:+00088:+00071:002546.9428:06401
06402:+00093:-00363:+00228:002546.9428:06402
06403:-00212:+00000:+00002:002546.9428:06403
06404:-00197:-00074:+00233:002546.9428:06404
06405:+00141:-00103:-00134:002544.1367:06405
06406:+00263:+00350:+00106:002544.1367:06406
06407:+00091:+00029:-00155:002544.1367:06407
06408:-00027:+00332:+00083:002544.1367:06408
06409:+00046:-00118:+00046:002544.1367:06409
06410:-00043:+00026:+00052:002544.1367:06410
06411:+00011:+00317:+00170:002544.1367:06411
06412:+00141:-00096:-00230:002544.1367:06412
06413:+00003:+00157:-00171:002545.4262:06413
06414:-00080:-00039:-00001:002545.4262:06414
06415:+00042:+00263:+00396:002545.4262:06415
06416:+00330:-00018:+00187:002545.4262:06416
06417:+00079:+00035:-00408:002545.4262:06417
06418:-00194:+00059:-00187:002545.4262:06418
06419:-00009:-00137:-00002:002545.4262:06419
06420:+00102:+00177:+00142:002545.4262:06420
06421:+00150:+00099:-00021:002515.8828:06421
06422:+00111:-00013:+00061:002515.8828:06422
06423:-00026:+00070:-00009:002515.8828:06423
06424:-00035:-00283:+00133:002515.8828:06424
06425:+00036:+00198:-00112:002515.8828:06425
06426:+00183:-00054:-00040:002515.8828:06426
06427:+00005:+00136:-00156:002515.8828:06427
06428:-00008:+00141:+00194:002515.8828:06428
06429:-00124:+00112:+00199:002507.7941:06429
06430:+00211:+00230:+00400:002507.7941:06430
06431:+00305:+00093:-00294:002507.7941:06431
06432:-00011:-00122:+00058:002507.7941:06432
06433:-00033:+00159:+00077:002507.7941:06433
06434:+00002:+00276:+00417:002507.7941:06434
06435:+00135:+00134:+00123:002507.7941:06435
06436:+00126:-00333:-00096:002507.7941:06436
06437:-00283:+00129:-00194:002493.9057:06437
06438:-00031:+00135:-00035:002493.9057:06438
06439:+00075:+00521:+00126:002493.9057:06439
06440:+00058:-00125:+00223:002493.9057:06440
06441:-00059:-00046:-00125:002493.9057:06441
06442:-00064:-00055:+00232:002493.9057:06442
06443:-00048:+00012:-00252:002493.9057:06443
06444:-00046:+00514:-00070:002493.9057:06444
06445:+00160:-00270:-00124:002475.6557:06445
06446:+00241:+00054:+00196:002475.6557:06446
06447:-00050:-00155:+00075:002475.6557:06447
06448:-00301:+00416:+00152:002475.6557:06448
06449:+00024:-00233:-00133:002475.6557:06449
06450:+00183:+00335:-00358:002475.6557:06450
06451:-00017:+00252:-00168:002475.6557:06451
06452:-00187:-00074:-00057:002475.6557:06452
06453:-00310:+00378:+00308:002477.4284:06453
06454:-00023:+00025:+00060:002477.4284:06454
06455:+00165:+00081:-00156:002477.4284:06455
06456:-00143:+00284:-00147:002477.4284:06456
06457:-00267:-00125:-00223:002477.4284:06457
06458:-00148:+00216:+00111:002477.4284:06458
06459:+00315:+00063:+00091:002477.4284:06459
06460:+00142:+00062:-00183:002477.4284:06460
06461:-00302:+00098:-00025:002478.8410:06461
06462:-00156:+00041:-00070:002478.8410:06462
06463:+00057:+00277:+00002:002478.8410:06463
06464:+00034:+00180:+00121:002478.8410:06464
06465:-00117:+00039:+00101:002478.8410:06465
06466:-00312:+00066:-00159:002478.8410:06466
06467:+00124:-00068:-00071:002478.8410:06467
06468:+00054:+00234:+00011:002478.8410:06468
06469:-00055:-00010:+00012:002475.7211:06469
06470:-00038:+00003:+00008:002475.7211:06470
06471:-00052:+00048:+00012:002475.7211:06471
06472:-00018:-00253:-00020:002475.7211:06472
06473:-00026:-00031:-00054:002475.7211:06473
06474:-00066:+00196:+00128:002475.7211:06474
06475:+00070:+00026:+00073:002475.7211:06475
06476:+00193:+00080:-00139:002475.7211:06476
06477:-00155:-00200:-00022:002487.5053:06477
06478:-00090:+00129:-00024:002487.5053:06478
06479:+00057:-00054:+00102:002487.5053:06479
06480:-00059:+00253:-00228:002487.5053:06480
06481:+00039:-00021:-00061:002487.5053:06481
06482:-00174:-00146:-00145:002487.5053:06482
06483:+00040:+00060:+00055:002487.5053:06483
06484:+00310:+00019:-00110:002487.5053:06484
06485:-00142:+00188:-00221:002493.8503:06485
06486:-00081:-00039:-00143:002493.8503:06486
06487:-00020:+00169:+00057:002493.8503:06487
06488:+00012:+00050:-00029:002493.8503:06488
06489:+00157:+00339:+00004:002493.8503:06489
06490:-00003:+00191:-00040:002493.8503:06490
06491:-00087:+00027:-00143:002493.8503:06491
06492:-00119:-00082:+00243:002493.8503:06492
06493:+00101:-00132:-00041:002495.6257:06493
06494:+00155:+00098:-00118:002495.6257:06494
06495:+00019:-00008:-00254:002495.6257:06495
06496:-00201:+00209:-00098:002495.6257:06496
06497:+00122:-00089:+00149:002495.6257:06497
06498:+00201:+00019:-00077:002495.6257:06498
06499:+00015:+00021:-00005:002495.6257:06499
06500:-00040:-00224:-00180:002495.6257:06500
06501:-00142:+00441:-00096:002497.5639:06501
06502:+00226:-00143:+00247:002497.5639:06502
06503:+00168:-00039:+00012:002497.5639:06503
06504:-00177:-00090:+00112:002497.5639:06504
06505:+00042:+00035:-00052:002497.5639:06505
06506:-00048:+00427:-00018:002497.5639:06506
06507:+00088:-00029:+00126:002497.5639:06507
06508:+00193:+00302:+00111:002497.5639:06508
06509:-00149:-00097:-00060:002514.2844:06509
06510:-00047:+00050:-00066:002514.2844:06510
06511:+00060:-00220:+00251:002514.2844:06511
06512:+00195:+00109:+00000:002514.2844:06512
06513:+00095:+00232:-00096:002514.2844:06513
06514:-00142:+00032:+00054:002514.2844:06514
06515:-00026:-00060:-00062:002514.2844:06515
06516:+00101:-00056:+00216:002514.2844:06516
06517:+00178:-00076:-00155:002505.7133:06517
06518:-00056:+00170:-00049:002505.7133:06518
06519:-00151:+00219:-00055:002505.7133:06519
06520:+00170:+00106:+00078:002505.7133:06520
06521:+00013:+00128:-00023:002505.7133:06521
06522:+00134:+00065:+00122:002505.7133:06522
06523:-00053:+00082:-00322:002505.7133:06523
06524:+00014:+00043:-00046:002505.7133:06524
06525:+00043:+00162:-00391:002507.7338:06525
06526:+00103:+00034:+00282:002507.7338:06526
06527:+00127:+00071:-00100:002507.7338:06527
06528:+00068:+00075:+00066:002507.7338:06528
06529:-00070:-00032:-00281:002507.7338:06529
06530:-00140:-00014:+00087:002507.7338:06530
06531:+00074:-00053:+00018:002507.7338:06531
06532:+00104:+00185:-00059:002507.7338:06532
06533:-00184:-00165:+00024:002519.3024:06533
06534:+00026:+00121:-00056:002519.3024:06534
06535:-00012:-00128:+00089:002519.3024:06535
06536:+00098:+00025:+00039:002519.3024:06536
06537:-00028:+00094:-00160:002519.3024:06537
06538:-00061:+00078:+00015:002519.3024:06538
06539:-00008:+00110:-00188:002519.3024:06539
06540:-00011:+00000:+00261:002519.3024:06540
06541:+00130:+00080:+00113:002515.8229:06541
06542:+00057:-00075:-00008:002515.8229:06542
06543:-00089:-00023:-00126:002515.8229:06543
06544:-00107:-00022:-00020:002515.8229:06544
06545:-00002:+00071:+00077:002515.8229:06545
06546:+00048:+00103:-00040:002515.8229:06546
06547:+00040:-00012:+00097:002515.8229:06547
06548:-00196:-00184:-00117:002515.8229:06548
06549:-00292:+00211:+00358:002523.2426:06549
06550:+00147:-00079:-00075:002523.2426:06550
06551:+00131:+00109:-00124:002523.2426:06551
06552:-00059:-00056:-00160:002523.2426:06552
06553:-00086:+00371:-00015:002523.2426:06553
06554:+00185:-00248:+00490:002523.2426:06554
06555:+00214:-00122:-00260:002523.2426:06555
06556:-00067:+00033:+00029:002523.2426:06556
06557:-00087:-00373:-00066:002529.9023:06557
06558:-00062:+00360:-00099:002529.9023:06558
06559:+00146:-00185:+00148:002529.9023:06559
06560:+00223:-00077:-00060:002529.9023:06560
06561:-00085:+00109:+00117:002529.9023:06561
06562:-00151:-00290:+00097:002529.9023:06562
06563:-00062:+00379:-00143:002529.9023:06563
06564:+00209:-00208:-00028:002529.9023:06564
06565:+00240:+00075:-00021:002526.3395:06565
06566:-00073:-00035:-00141:002526.3395:06566
06567:-00162:+00229:+00103:002526.3395:06567
06568:-00027:-00009:+00079:002526.3395:06568
06569:+00346:+00214:-00005:002526.3395:06569
06570:+00044:-00208:-00245:002526.3395:06570
06571:-00269:+00004:-00169:002526.3395:06571
06572:+00191:+00251:+00114:002526.3395:06572
06573:+00237:-00164:+00226:002528.5964:06573
06574:+00099:+00191:-00206:002528.5964:06574
06575:+00039:-00037:+00017:002528.5964:06575
06576:-00079:+00033:-00141:002528.5964:06576
06577:+00000:+00172:-00141:002528.5964:06577
06578:+00173:+00163:+00210:002528.5964:06578
06579:+00163:+00044:+00067:002528.5964:06579
06580:-00044:+00043:-00103:002528.5964:06580
06581:-00073:-00072:+00081:002524.7395:06581
06582:-00040:+00098:-00046:002524.7395:06582
06583:+00121:+00066:+00033:002524.7395:06583
06584:+00237:+00071:+00096:002524.7395:06584
06585:-00065:+00027:-00073:002524.7395:06585
06586:-00301:+00081:-00071:002524.7395:06586
06587:-00072:+00038:+00165:002524.7395:06587
06588:+00246:-00038:-00084:002524.7395:06588
06589:+00136:+00087:+00009:002526.2788:06589
06590:-00087:+00040:-00030:002526.2788:06590
06591:-00245:+00215:-00146:002526.2788:06591
06592:-00120:+00151:+00139:002526.2788:06592
06593:+00318:+00025:+00079:002526.2788:06593
06594:+00158:+00096:-00141:002526.2788:06594
06595:-00224:-00024:-00150:002526.2788:06595
06596:-00167:+00089:+00025:002528.5351:06596
06597:+00380:+00211:+00219:002528.5351:06597
06598:+00278:-00034:-00132:002528.5351:06598
06599:-00163:+00118:-00037:002528.5351:06599
06600:-00039:+00177:-00106:002528.5351:06600
06601:-00119:+00127:-00215:002528.5351:06601
06602:+00189:-00187:-00061:002528.5351:06602
06603:+00165:+00270:+00042:002528.5351:06603
06604:-00317:-00276:+00037:002529.8603:06604
06605:-00117:+00475:+00012:002529.8603:06605
06606:+00147:-00428:-00271:002529.8603:06606
06607:-00111:+00158:-00171:002529.8603:06607
06608:+00023:-00035:+00275:002529.8603:06608
06609:-00043:+00049:-00711:002529.8603:06609
06610:-00071:-00305:+00158:002529.8603:06610
06611:-00071:+00080:-00384:002529.8603:06611
06612:-00055:+00144:+00357:002526.2941:06612
06613:+00120:-00147:-00006:002526.2941:06613
06614:-00040:+00156:-00013:002526.2941:06614
06615:-00096:-00143:-00181:002526.2941:06615
06616:+00425:-00058:+00044:002526.2941:06616
06617:+00206:+00304:-00207:002526.2941:06617
06618:-00109:-00280:+00143:002526.2941:06618
06619:-00097:+00374:-00203:002526.2941:06619
06620:+00111:-00167:+00080:002523.2465:06620
06621:+00082:+00249:-00185:002523.2465:06621
06622:-00003:-00149:+00031:002523.2465:06622
06623:-00096:-00077:-00014:002523.2465:06623
06624:-00057:+00397:-00242:002523.2465:06624
06625:-00165:-00300:+00079:002523.2465:06625
06626:+00094:+00198:-00059:002523.2465:06626
06627:+00108:+00037:+00105:002523.2465:06627
06628:-00088:-00095:-00183:002524.5078:06628
06629:-00166:+00179:-00002:002524.5078:06629
06630:-00104:+00029:-00012:002524.5078:06630
06631:+00234:+00238:+00044:002524.5078:06631
06632:+00047:+00044:-00056:002524.5078:06632
06633:-00188:-00020:+00191:002524.5078:06633
06634:-00119:-00005:-00056:002524.5078:06634
06635:+00131:-00037:+00110:002524.5078:06635
06636:+00185:+00066:+00098:002505.6945:06636
06637:-00079:+00039:+00113:002505.6945:06637
06638:-00186:+00051:-00044:002505.6945:06638
06639:-00019:+00048:-00068:002505.6945:06639
06640:+00144:+00073:+00128:002505.6945:06640
06641:+00107:+00054:+00169:002505.6945:06641
06642:-00136:-00088:-00052:002505.6945:06642
06643:-00087:+00016:-00167:002505.6945:06643
06644:+00070:+00065:-00003:002512.8825:06644
06645:+00102:+00302:-00219:002512.8825:06645
06646:+00029:-00067:+00274:002512.8825:06646
06647:-00097:-00140:-00119:002512.8825:06647
06648:-00074:+00110:+00206:002512.8825:06648
06649:+00031:+00140:+00021:002512.8825:06649
06650:+00151:+00435:-00112:002512.8825:06650
06651:-00097:+00126:-00331:002512.8825:06651
06652:-00271:-00343:+00147:002509.1022:06652
06653:-00028:-00209:-00016:002509.1022:06653
06654:+00100:-00323:+00027:002509.1022:06654
06655:+00217:+00418:+00078:002509.1022:06655
06656:-00127:-00571:-00421:002509.1022:06656
06657:-00444:+00220:-00084:002509.1022:06657
06658:+00168:-00378:+00105:002509.1022:06658
06659:+00089:-00214:+00325:002509.1022:06659
06660:+00031:+00132:-00244:002505.6982:06660
06661:-00022:+00053:+00007:002505.6982:06661
06662:-00165:+00208:-00252:002505.6982:06662
06663:+00036:-00146:-00047:002505.6982:06663
06664:+00201:+00183:-00025:002505.6982:06664
06665:+00086:-00003:+00040:002505.6982:06665
06666:-00180:+00071:-00345:002505.6982:06666
06667:+00082:+00104:-00070:002505.6982:06667
06668:+00265:+00007:+00071:002497.6159:06668
06669:+00169:+00135:+00056:002497.6159:06669
06670:-00034:-00147:-00098:002497.6159:06670
06671:-00203:-00061:+00138:002497.6159:06671
06672:-00043:+00035:-00088:002497.6159:06672
06673:+00552:-00088:+00232:002497.6159:06673
06674:+00350:+00098:+00031:002497.6159:06674
06675:-00315:-00094:+00078:002497.6159:06675
06676:-00247:+00197:-00018:002504.2402:06676
06677:+00220:-00040:+00088:002504.2402:06677
06678:+00070:-00083:+00054:002504.2402:06678
06679:-00061:+00172:+00201:002504.2402:06679
06680:-00154:-00015:+00052:002504.2402:06680
06681:-00121:+00078:+00031:002504.2402:06681
06682:+00090:+00033:+00074:002504.2402:06682
06683:+00205:-00050:+00216:002504.2402:06683
06684:-00009:-00006:+00029:002495.7438:06684
06685:-00092:-00011:-00084:002495.7438:06685
06686:-00124:+00074:-00033:002495.7438:06686
06687:+00091:-00067:+00104:002495.7438:06687
06688:+00100:+00003:+00066:002495.7438:06688
06689:+00121:+00162:+00060:002495.7438:06689
06690:-00008:-00256:-00284:002495.7438:06690
06691:-00308:+00022:-00210:002495.7438:06691
06692:+00418:-00156:-00012:002502.8200:06692
06693:+00081:+00004:-00166:002502.8200:06693
06694:-00168:-00115:+00168:002502.8200:06694
06695:-00098:+00238:-00186:002502.8200:06695
06696:+00014:+00159:+00248:002502.8200:06696
06697:+00046:-00111:-00172:002502.8200:06697
06698:+00045:+00359:+00182:002502.8200:06698
06699:+00035:-00081:-00264:002502.8200:06699
06700:-00209:+00455:-00141:002509.2258:06700
06701:+00032:+00248:-00007:002509.2258:06701
06702:+00126:+00146:+00111:002509.2258:06702
06703:+00036:-00121:+00222:002509.2258:06703
06704:-00021:-00125:-00363:002509.2258:06704
06705:-00096:+00073:+00126:002509.2258:06705
06706:-00058:-00108:-00179:002509.2258:06706
06707:+00048:+00378:+00098:002509.2258:06707
06708:+00067:-00047:-00086:002500.6130:06708
06709:-00139:+00038:-00082:002500.6130:06709
06710:-00244:-00079:-00038:002500.6130:06710
06711:+00173:-00117:+00256:002500.6130:06711
06712:+00299:+00324:+00077:002500.6130:06712
06713:+00059:-00109:-00010:002500.6130:06713
06714:-00245:+00393:-00102:002500.6130:06714
06715:+00109:-00199:+00286:002500.6130:06715
06716:+00135:+00054:+00026:002512.7805:06716
06717:+00001:+00075:+00082:002512.7805:06717
06718:-00006:+00056:-00144:002512.7805:06718
06719:-00173:+00171:-00054:002512.7805:06719
06720:-00024:+00047:+00304:002512.7805:06720
06721:-00024:-00017:+00207:002512.7805:06721
06722:-00102:+00089:+00264:002512.7805:06722
06723:+00043:-00083:-00102:002512.7805:06723
06724:-00137:+00062:-00051:002519.2836:06724
06725:-00084:+00123:-00072:002519.2836:06725
06726:+00070:+00067:+00299:002519.2836:06726
06727:+00326:+00151:+00086:002519.2836:06727
06728:+00187:-00103:-00124:002519.2836:06728
06729:-00270:+00023:-00040:002519.2836:06729
06730:+00025:-00144:+00084:002519.2836:06730
06731:+00340:+00108:+00044:002519.2836:06731
06732:-00052:-00113:+00017:002505.6130:06732
06733:-00155:+00028:-00099:002505.6130:06733
06734:-00012:+00059:+00010:002505.6130:06734
06735:+00049:-00140:+00057:002505.6130:06735
06736:+00109:+00134:-00053:002505.6130:06736
06737:-00053:-00200:+00009:002505.6130:06737
06738:-00251:+00166:-00243:002505.6130:06738
06739:+00147:+00163:+00151:002505.6130:06739
06740:-00016:+00064:+00009:002507.6740:06740
06741:-00039:-00096:+00360:002507.6740:06741
06742:+00333:-00166:-00139:002507.6740:06742
06743:-00121:-00098:+00010:002507.6740:06743
06744:-00185:-00013:-00302:002507.6740:06744
06745:+00105:+00293:+00154:002507.6740:06745
06746:+00097:-00337:-00183:002507.6740:06746
06747:-00019:+00184:-00270:002507.6740:06747
06748:-00169:-00200:+00397:002514.1674:06748
06749:-00110:-00284:+00053:002514.1674:06749
06750:+00184:+00432:+00135:002514.1674:06750
06751:-00018:-00409:-00152:002514.1674:06751
06752:-00275:+00287:+00041:002514.1674:06752
06753:+00099:-00095:+00419:002514.1674:06753
06754:-00104:+00118:+00351:002514.1674:06754
06755:+00043:+00174:-00073:002514.1674:06755
06756:+00177:+00010:-00289:002500.5981:06756
06757:+00050:-00102:-00028:002500.5981:06757
06758:+00010:-00001:+00112:002500.5981:06758
06759:-00156:+00162:+00305:002500.5981:06759
06760:-00056:-00039:+00313:002500.5981:06760
06761:+00207:-00020:-00159:002500.5981:06761
06762:-00208:-00097:-00198:002500.5981:06762
06763:-00085:+00306:+00029:002500.5981:06763
06764:-00050:+00095:+00113:002512.8483:06764
06765:+00015:+00163:+00127:002512.8483:06765
06766:+00002:-00169:-00005:002512.8483:06766
06767:-00174:-00052:+00113:002512.8483:06767
06768:+00087:-00394:+00008:002512.8483:06768
06769:-00072:+00248:-00207:002512.8483:06769
06770:+00003:-00050:+00105:002512.8483:06770
06771:+00057:-00073:-00015:002512.8483:06771
06772:+00024:+00079:+00206:002503.9750:06772
06773:-00030:+00015:+00042:002503.9750:06773
06774:-00084:+00211:-00014:002503.9750:06774
06775:-00019:-00082:-00185:002503.9750:06775
06776:+00053:+00154:-00109:002503.9750:06776
06777:-00056:+00049:+00132:002503.9750:06777
06778:-00151:+00051:+00083:002503.9750:06778
06779:-00002:+00025:+00028:002503.9750:06779
06780:+00141:-00054:-00160:002500.8020:06780
06781:-00195:+00176:-00126:002500.8020:06781
06782:-00012:+00071:-00091:002500.8020:06782
06783:+00002:+00176:-00081:002500.8020:06783
06784:+00201:+00119:+00001:002500.8020:06784
06785:+00097:-00203:-00122:002500.8020:06785
06786:-00132:+00095:+00034:002500.8020:06786
06787:+00209:-00001:+00044:002500.8020:06787
06788:-00030:-00150:-00113:002518.0900:06788
06789:-00054:+00323:-00005:002518.0900:06789
06790:+00185:-00139:-00033:002518.0900:06790
06791:-00123:-00027:-00007:002518.0900:06791
06792:-00025:+00182:-00193:002518.0900:06792
06793:-00052:-00181:+00143:002518.0900:06793
06794:+00036:-00027:-00099:002518.0900:06794
06795:-00090:+00237:-00238:002518.0900:06795
06796:-00137:+00001:+00292:002519.5708:06796
06797:+00051:+00026:-00016:002519.5708:06797
06798:+00024:+00061:-00063:002519.5708:06798
06799:-00049:-00191:-00019:002519.5708:06799
06800:+00044:+00020:+00210:002519.5708:06800
06801:+00002:-00116:-00006:002519.5708:06801
06802:+00055:+00339:-00105:002519.5708:06802
06803:+00017:-00355:-00318:002519.5708:06803
06804:-00292:+00223:+00049:002510.9243:06804
06805:+00043:-00099:+00143:002510.9243:06805
06806:+00265:+00253:+00217:002510.9243:06806
06807:+00020:-00130:-00070:002510.9243:06807
06808:-00012:-00053:-00249:002510.9243:06808
06809:-00058:+00066:-00234:002510.9243:06809
06810:+00002:-00142:+00262:002510.9243:06810
06811:-00013:+00116:+00195:002523.3151:06811
06812:+00108:-00155:+00076:002523.3151:06812
06813:+00002:-00105:-00238:002523.3151:06813
06814:-00101:-00197:-00205:002523.3151:06814
06815:+00132:+00027:+00239:002523.3151:06815
06816:+00202:+00121:+00198:002523.3151:06816
06817:+00110:-00143:-00152:002523.3151:06817
06818:-00134:-00140:+00001:002523.3151:06818
06819:-00063:-00155:-00035:002519.5068:06819
06820:+00248:+00019:+00122:002519.5068:06820
06821:-00039:+00087:-00130:002519.5068:06821
06822:-00104:+00135:-00166:002519.5068:06822
06823:-00072:-00002:+00128:002519.5068:06823
06824:-00091:-00061:+00140:002519.5068:06824
06825:+00117:-00095:+00116:002519.5068:06825
06826:-00121:+00039:-00282:002519.5068:06826
06827:+00024:-00001:-00100:002505.8100:06827
06828:+00039:-00059:-00252:002505.8100:06828
06829:-00102:+00062:+00198:002505.8100:06829
06830:+00219:+00148:+00042:002505.8100:06830
06831:+00237:+00037:-00041:002505.8100:06831
06832:+00147:-00082:-00106:002505.8100:06832
06833:-00185:+00197:-00054:002505.8100:06833
06834:-00101:+00088:+00377:002505.8100:06834
06835:+00283:-00006:-00043:002513.0256:06835
06836:+00111:+00094:-00119:002513.0256:06836
06837:-00187:-00040:-00122:002513.0256:06837
06838:-00207:+00026:+00315:002513.0256:06838
06839:-00059:+00076:-00029:002513.0256:06839
06840:+00053:+00146:+00010:002513.0256:06840
06841:+00011:-00008:-00194:002513.0256:06841
06842:-00251:-00058:+00039:002513.0256:06842
06843:+00011:+00001:+00095:002514.3369:06843
06844:+00092:+00250:-00052:002514.3369:06844
06845:+00033:-00114:+00266:002514.3369:06845
06846:+00074:-00180:-00165:002514.3369:06846
06847:-00141:+00366:+00122:002514.3369:06847
06848:+00085:+00065:-00092:002514.3369:06848
06849:+00022:+00267:-00125:002514.3369:06849
06850:+00019:-00082:+00237:002514.3369:06850
06851:-00091:-00332:-00122:002516.0405:06851
06852:-00252:+00019:+00029:002516.0405:06852
06853:+00068:-00147:-00046:002516.0405:06853
06854:-00084:+00008:-00068:002516.0405:06854
06855:-00006:-00031:-00517:002516.0405:06855
06856:-00064:+00054:+00163:002516.0405:06856
06857:-00080:-00142:-00124:002516.0405:06857
06858:+00001:+00109:-00152:002516.0405:06858
06859:+00129:-00032:-00161:002518.1389:06859
06860:+00175:-00107:-00198:002518.1389:06860
06861:-00033:+00038:+00103:002518.1389:06861
06862:-00027:-00048:+00152:002518.1389:06862
06863:-00046:-00042:-00135:002518.1389:06863
06864:-00058:-00026:-00142:002518.1389:06864
06865:-00120:-00225:-00242:002518.1389:06865
06866:-00222:+00170:-00126:002518.1389:06866
06867:-00172:+00090:+00081:002519.5104:06867
06868:-00029:+00086:+00035:002519.5104:06868
06869:-00107:-00104:-00041:002519.5104:06869
06870:-00158:-00010:-00193:002519.5104:06870
06871:-00100:-00107:-00057:002519.5104:06871
06872:+00048:+00007:+00009:002519.5104:06872
06873:+00043:+00247:+00010:002519.5104:06873
06874:-00044:-00078:+00013:002519.5104:06874
06875:+00028:+00125:+00038:002526.2902:06875
06876:-00111:+00156:-00045:002526.2902:06876
06877:-00199:+00093:-00038:002526.2902:06877
06878:+00355:+00038:-00074:002526.2902:06878
06879:+00496:+00160:-00189:002526.2902:06879
06880:+00266:-00007:-00006:002526.2902:06880
06881:+00006:+00145:-00062:002526.2902:06881
06882:-00069:-00158:-00129:002526.2902:06882
06883:+00050:+00109:-00362:002523.3527:06883
06884:+00270:+00079:+00050:002523.3527:06884
06885:+00162:-00030:-00070:002523.3527:06885
06886:-00293:+00133:-00065:002523.3527:06886
06887:-00090:+00289:-00404:002523.3527:06887
06888:-00051:+00028:-00118:002523.3527:06888
06889:-00193:+00273:-00214:002523.3527:06889
06890:-00035:-00002:+00198:002523.3527:06890
06891:+00098:-00045:-00204:002535.0446:06891
06892:-00156:-00040:+00038:002535.0446:06892
06893:+00101:+00079:+00010:002535.0446:06893
06894:+00289:+00060:+00204:002535.0446:06894
06895:-00165:+00044:-00012:002535.0446:06895
06896:+00048:+00076:+00308:002535.0446:06896
06897:+00162:+00116:+00113:002535.0446:06897
06898:+00141:+00115:-00051:002535.0446:06898
06899:-00052:+00324:+00066:002521.1022:06899
06900:-00169:-00013:+00148:002521.1022:06900
06901:-00150:+00203:-00166:002521.1022:06901
06902:-00067:+00191:+00250:002521.1022:06902
06903:+00125:+00199:+00118:002521.1022:06903
06904:-00023:-00230:-00203:002521.1022:06904
06905:+00018:-00026:-00165:002521.1022:06905
06906:+00086:-00077:+00009:002521.1022:06906
06907:+00047:+00108:+00051:002517.9306:06907
06908:+00106:+00296:+00054:002517.9306:06908
06909:+00141:-00054:+00108:002517.9306:06909
06910:+00142:+00023:-00150:002517.9306:06910
06911:-00002:-00092:+00110:002517.9306:06911
06912:+00001:-00063:-00123:002517.9306:06912
06913:-00025:+00174:+00045:002517.9306:06913
06914:+00038:-00225:-00090:002517.9306:06914
06915:-00139:+00227:-00043:002503.9489:06915
06916:-00047:-00145:-00025:002503.9489:06916
06917:-00047:+00009:-00001:002503.9489:06917
06918:-00127:+00137:+00396:002503.9489:06918
06919:+00109:+00054:+00055:002503.9489:06919
06920:+00150:+00256:+00129:002503.9489:06920
06921:+00144:+00193:-00290:002503.9489:06921
06922:-00131:+00193:+00111:002503.9489:06922
06923:-00155:+00119:+00087:002480.6657:06923
06924:+00079:-00300:-00133:002480.6657:06924
06925:+00012:+00215:-00287:002480.6657:06925
06926:+00050:-00041:+00213:002480.6657:06926
06927:-00323:+00148:-00020:002480.6657:06927
06928:-00124:+00024:+00222:002480.6657:06928
06929:+00098:-00108:-00324:002480.6657:06929
06930:-00145:-00305:-00134:002480.6657:06930
06931:-00073:+00439:-00303:002477.5788:06931
06932:-00068:+00326:+00015:002477.5788:06932
06933:+00080:+00129:-00199:002477.5788:06933
06934:-00019:-00312:-00047:002477.5788:06934
06935:+00273:-00145:+00039:002477.5788:06935
06936:+00060:-00664:+00056:002477.5788:06936
06937:-00188:+00626:-00190:002477.5788:06937
06938:+00435:+00385:-00156:002477.5788:06938
06939:+00039:-00429:-00149:002469.0812:06939
06940:-00037:-00288:+00104:002469.0812:06940
06941:-00176:-00353:+00034:002469.0812:06941
06942:-00152:+00780:-00066:002469.0812:06942
06943:+00106:+00146:-00367:002469.0812:06943
06944:-00114:+00418:-00085:002469.0812:06944
06945:-00112:-00040:+00325:002469.0812:06945
06946:-00154:-00362:+00430:002469.0812:06946
06947:-00118:+00530:+00465:002456.0891:06947
06948:+00196:+00310:-00269:002456.0891:06948
06949:+00038:+00787:-00201:002456.0891:06949
06950:+00165:-00391:+00460:002456.0891:06950
06951:-00044:-00199:+00290:002456.0891:06951
06952:-00036:-00207:+00522:002456.0891:06952
06953:+00054:+00214:-00528:002456.0891:06953
06954:+00145:+00391:-00253:002456.0891:06954
06955:+00050:+00143:-00386:002457.7592:06955
06956:-00152:-00205:+00165:002457.7592:06956
06957:+00079:-00046:+00231:002457.7592:06957
06958:+00107:-00126:+00103:002457.7592:06958
06959:-00047:+00352:-00279:002457.7592:06959
06960:-00189:-00170:-00317:002457.7592:06960
06961:-00174:+00288:+00056:002457.7592:06961
06962:+00117:-00298:+00216:002457.7592:06962
06963:+00161:+00268:+00136:002459.2072:06963
06964:+00050:+00013:+00018:002459.2072:06964
06965:-00029:+00000:-00223:002459.2072:06965
06966:+00044:+00465:+00002:002459.2072:06966
06967:+00102:-00243:+00062:002459.2072:06967
06968:-00104:+00128:+00134:002459.2072:06968
06969:+00028:+00096:-00077:002459.2072:06969
06970:+00033:-00073:-00133:002459.2072:06970
06971:-00141:+00076:-00057:002459.2072:06971
06972:+00095:-00074:+00158:002456.1567:06972
06973:-00135:-00118:+00036:002456.1567:06973
06974:-00201:+00147:+00077:002456.1567:06974
06975:+00005:-00147:+00111:002456.1567:06975
06976:-00016:+00142:-00272:002456.1567:06976
06977:+00068:+00109:-00063:002456.1567:06977
06978:-00051:-00135:+00050:002456.1567:06978
06979:-00023:+00212:+00035:002456.1567:06979
06980:+00018:-00160:+00033:002462.6826:06980
06981:+00061:+00134:-00204:002462.6826:06981
06982:+00121:+00128:-00151:002462.6826:06982
06983:-00230:+00048:+00005:002462.6826:06983
06984:+00021:+00028:+00174:002462.6826:06984
06985:+00112:-00005:-00073:002462.6826:06985
06986:+00018:+00025:-00004:002462.6826:06986
06987:-00036:+00062:-00088:002462.6826:06987
06988:-00202:+00097:-00065:002474.0373:06988
06989:+00021:+00133:+00151:002474.0373:06989
06990:+00067:+00025:-00072:002474.0373:06990
06991:-00149:+00061:-00047:002474.0373:06991
06992:+00033:+00030:+00051:002474.0373:06992
06993:-00005:-00142:-00108:002474.0373:06993
06994:+00020:+00169:+00067:002474.0373:06994
06995:+00050:-00016:-00151:002474.0373:06995
06996:-00101:-00073:-00002:002470.8542:06996
06997:+00223:+00171:+00253:002470.8542:06997
06998:-00215:-00053:-00113:002470.8542:06998
06999:-00220:+00016:-00008:002470.8542:06999
07000:+00266:+00075:-00202:002470.8542:07000
07001:+00166:-00152:+00081:002470.8542:07001
07002:-00094:-00054:-00125:002470.8542:07002
07003:-00171:+00055:+00198:002470.8542:07003
07004:-00086:-00044:-00104:002482.5708:07004
07005:+00022:+00341:-00275:002482.5708:07005
07006:+00006:+00024:+00076:002482.5708:07006
07007:-00053:+00002:-00135:002482.5708:07007
07008:-00073:+00042:+00063:002482.5708:07008
07009:-00065:+00075:+00089:002482.5708:07009
07010:+00189:+00164:-00059:002482.5708:07010
07011:+00024:+00010:-00235:002482.5708:07011
07012:-00192:+00115:-00033:002494.0913:07012
07013:-00134:-00026:+00047:002494.0913:07013
07014:+00273:+00232:+00075:002494.0913:07014
07015:+00214:-00065:-00079:002494.0913:07015
07016:-00127:+00047:-00082:002494.0913:07016
07017:-00021:-00008:+00072:002494.0913:07017
07018:+00095:-00048:-00102:002494.0913:07018
07019:-00022:+00149:-00120:002494.0913:07019
07020:-00102:+00092:+00017:002500.7983:07020
07021:-00055:-00104:+00066:002500.7983:07021
07022:-00072:+00060:-00144:002500.7983:07022
07023:-00082:-00012:+00122:002500.7983:07023
07024:+00144:+00152:-00156:002500.7983:07024
07025:+00186:-00019:+00017:002500.7983:07025
07026:+00002:-00042:-00034:002500.7983:07026
07027:-00110:+00140:-00036:002500.7983:07027
07028:-00051:-00007:+00154:002502.7602:07028
07029:+00166:+00105:-00141:002502.7602:07029
07030:+00136:+00058:+00027:002502.7602:07030
07031:-00085:+00001:-00055:002502.7602:07031
07032:-00104:+00202:-00029:002502.7602:07032
07033:+00103:-00081:+00155:002502.7602:07033
07034:+00055:-00009:-00108:002502.7602:07034
07035:-00028:+00110:+00071:002502.7602:07035
07036:-00078:-00006:+00029:002519.5747:07036
07037:-00038:+00109:-00055:002519.5747:07037
07038:-00047:+00110:+00016:002519.5747:07038
07039:+00031:+00026:+00258:002519.5747:07039
07040:+00175:+00071:+00007:002519.5747:07040
07041:-00118:+00074:-00157:002519.5747:07041
07042:-00188:-00008:+00003:002519.5747:07042
07043:+00161:+00242:-00039:002519.5747:07043
07044:+00231:-00097:+00082:002516.0214:07044
07045:+00064:+00123:-00153:002516.0214:07045
07046:-00097:+00084:+00145:002516.0214:07046
07047:-00082:+00021:+00014:002516.0214:07047
07048:+00094:+00226:-00100:002516.0214:07048
07049:+00119:-00074:-00018:002516.0214:07049
07050:-00012:+00044:+00068:002516.0214:07050
07051:-00104:+00079:+00017:002516.0214:07051
07052:+00025:-00006:+00067:002523.1894:07052
07053:+00105:+00209:-00061:002523.1894:07053
07054:+00116:+00073:-00008:002523.1894:07054
07055:-00052:+00068:+00069:002523.1894:07055
07056:-00187:+00090:-00169:002523.1894:07056
07057:+00066:+00117:+00124:002523.1894:07057
07058:+00211:+00041:+00112:002523.1894:07058
07059:+00143:+00115:+00053:002523.1894:07059
07060:-00097:+00145:+00010:002534.9294:07060
07061:-00094:+00079:+00165:002534.9294:07061
07062:+00049:+00022:-00121:002534.9294:07062
07063:+00200:+00018:-00082:002534.9294:07063
07064:+00034:+00047:+00015:002534.9294:07064
07065:-00052:+00057:+00070:002534.9294:07065
07066:+00055:+00220:-00061:002534.9294:07066
07067:+00030:+00009:-00156:002534.9294:07067
07068:+00033:+00121:-00134:002526.1086:07068
07069:-00041:-00031:+00024:002526.1086:07069
07070:+00022:+00211:-00118:002526.1086:07070
07071:+00112:+00151:-00013:002526.1086:07071
07072:+00105:+00024:-00065:002526.1086:07072
07073:-00084:+00007:-00141:002526.1086:07073
07074:-00030:+00088:+00166:002526.1086:07074
07075:+00007:-00204:-00342:002533.4819:07075
07076:-00082:+00192:+00131:002533.4819:07076
07077:+00212:-00081:-00140:002533.4819:07077
07078:+00065:+00083:-00053:002533.4819:07078
07079:-00069:+00167:-00176:002533.4819:07079
07080:-00218:-00085:-00122:002533.4819:07080
07081:+00126:+00215:+00252:002533.4819:07081
07082:+00085:+00208:+00177:002533.4819:07082
07083:+00271:+00246:+00263:002534.8110:07083
07084:-00292:-00259:-00375:002534.8110:07084
07085:-00313:-00032:+00327:002534.8110:07085
07086:+00324:-00176:-00170:002534.8110:07086
07087:-00086:+00218:+00413:002534.8110:07087
07088:-00022:-00124:-00072:002534.8110:07088
07089:-00082:-00211:+00033:002534.8110:07089
07090:+00065:-00001:-00104:002534.8110:07090
07091:+00255:+00027:-00028:002515.7778:07091
07092:-00087:+00106:+00091:002515.7778:07092
07093:-00071:+00134:-00068:002515.7778:07093
07094:-00164:-00004:-00098:002515.7778:07094
07095:+00217:-00299:+00253:002515.7778:07095
07096:+00210:+00096:-00049:002515.7778:07096
07097:-00222:+00101:-00020:002515.7778:07097
07098:+00210:+00132:-00030:002515.7778:07098
07099:+00268:+00078:+00116:002523.0603:07099
07100:+00139:-00172:+00018:002523.0603:07100
07101:-00013:+00001:+00219:002523.0603:07101
07102:-00153:-00035:-00040:002523.0603:07102
07103:+00085:+00103:-00183:002523.0603:07103
07104:+00084:+00102:-00041:002523.0603:07104
07105:+00078:-00001:-00021:002523.0603:07105
07106:-00205:+00275:+00138:002523.0603:07106
07107:-00056:-00105:+00096:002519.2949:07107
07108:+00048:-00009:-00189:002519.2949:07108
07109:-00136:-00055:+00104:002519.2949:07109
07110:+00098:+00050:+00004:002519.2949:07110
07111:-00098:+00223:-00058:002519.2949:07111
07112:-00094:+00070:-00027:002519.2949:07112
07113:+00076:-00205:+00067:002519.2949:07113
07114:-00167:-00125:+00116:002519.2949:07114
07115:-00092:+00210:+00213:002500.5722:07115
07116:+00151:+00192:+00005:002500.5722:07116
07117:+00058:+00021:-00168:002500.5722:07117
07118:-00066:+00022:+00201:002500.5722:07118
07119:-00011:-00059:+00029:002500.5722:07119
07120:+00152:-00249:+00307:002500.5722:07120
07121:-00010:+00067:-00266:002500.5722:07121
07122:-00059:+00183:-00025:002500.5722:07122
07123:-00029:+00097:-00119:002512.7841:07123
07124:-00057:+00116:-00038:002512.7841:07124
07125:+00127:+00001:+00026:002512.7841:07125
07126:+00004:-00056:+00072:002512.7841:07126
07127:-00205:+00019:-00140:002512.7841:07127
07128:-00083:-00022:+00133:002512.7841:07128
07129:-00064:-00007:+00041:002512.7841:07129
07130:-00050:+00214:+00016:002512.7841:07130
07131:-00098:+00004:+00145:002514.0996:07131
07132:-00090:+00089:-00151:002514.0996:07132
07133:+00030:-00068:+00187:002514.0996:07133
07134:+00094:+00037:+00064:002514.0996:07134
07135:+00128:+00087:-00056:002514.0996:07135
07136:-00031:-00079:-00082:002514.0996:07136
07137:-00092:+00008:-00184:002514.0996:07137
07138:+00025:-00020:+00186:002514.0996:07138
07139:+00189:-00137:+00109:002515.7326:07139
07140:+00245:+00082:-00077:002515.7326:07140
07141:-00056:+00100:-00042:002515.7326:07141
07142:-00212:+00086:+00023:002515.7326:07142
07143:+00009:+00190:+00060:002515.7326:07143
07144:+00174:-00094:-00035:002515.7326:07144
07145:+00097:+00154:-00052:002515.7326:07145
07146:-00141:+00105:-00061:002515.7326:07146
07147:-00150:+00009:+00058:002528.3747:07147
07148:+00183:+00073:-00032:002528.3747:07148
07149:+00179:+00119:-00123:002528.3747:07149
07150:-00095:+00079:-00104:002528.3747:07150
07151:-00167:+00009:-00089:002528.3747:07151
07152:-00055:+00025:+00105:002528.3747:07152
07153:+00036:-00101:+00090:002528.3747:07153
07154:+00220:+00198:-00082:002528.3747:07154
07155:-00188:-00241:-00098:002529.7272:07155
07156:-00333:+00060:-00301:002529.7272:07156
07157:+00043:+00022:+00307:002529.7272:07157
07158:+00293:-00145:+00180:002529.7272:07158
07159:+00389:-00014:-00181:002529.7272:07159
07160:-00108:-00161:-00203:002529.7272:07160
07161:-00220:+00069:-00033:002529.7272:07161
07162:+00072:+00078:+00155:002529.7272:07162
07163:+00391:-00071:+00027:002526.2866:07163
07164:+00233:-00029:-00117:002526.2866:07164
07165:-00356:+00047:-00153:002526.2866:07165
07166:-00053:+00033:+00094:002526.2866:07166
07167:+00134:+00008:-00030:002526.2866:07167
07168:+00095:-00004:-00121:002526.2866:07168
07169:-00047:+00122:-00013:002526.2866:07169
07170:-00283:-00054:-00015:002526.2866:07170
07171:-00089:+00056:+00012:002538.9714:07171
07172:+00202:-00031:+00117:002538.9714:07172
07173:+00320:+00165:-00007:002538.9714:07173
07174:-00383:+00061:-00172:002538.9714:07174
07175:-00401:+00118:-00088:002538.9714:07175
07176:+00168:-00026:+00123:002538.9714:07176
07177:+00356:+00242:+00110:002538.9714:07177
07178:+00310:+00071:+00155:002540.3496:07178
07179:-00454:-00116:-00206:002540.3496:07179
07180:-00352:+00161:-00025:002540.3496:07180
07181:+00285:-00024:+00038:002540.3496:07181
07182:+00114:-00080:+00115:002540.3496:07182
07183:+00034:+00020:+00001:002540.3496:07183
07184:-00228:-00001:-00140:002540.3496:07184
07185:-00161:+00075:-00145:002540.3496:07185
07186:+00128:+00064:+00114:002531.4733:07186
07187:+00140:-00068:+00095:002531.4733:07187
07188:-00072:+00140:-00098:002531.4733:07188
07189:-00195:+00271:-00361:002531.4733:07189
07190:+00029:+00060:+00124:002531.4733:07190
07191:+00072:+00056:+00018:002531.4733:07191
07192:+00192:+00170:+00050:002531.4733:07192
07193:-00010:+00149:-00075:002531.4733:07193
07194:-00099:+00193:-00233:002544.2487:07194
07195:+00039:-00040:+00009:002544.2487:07195
07196:+00070:-00006:+00086:002544.2487:07196
07197:+00159:+00187:+00064:002544.2487:07197
07198:-00029:+00073:-00075:002544.2487:07198
07199:-00162:+00114:+00151:002544.2487:07199
07200:-00084:+00074:-00048:002544.2487:07200
07201:+00154:+00062:+00154:002544.2487:07201
07202:+00097:+00114:-00045:002545.4497:07202
07203:-00132:+00163:-00077:002545.4497:07203
07204:-00120:-00003:+00002:002545.4497:07204
07205:+00066:+00010:+00005:002545.4497:07205
07206:+00258:-00072:+00140:002545.4497:07206
07207:+00054:-00041:-00058:002545.4497:07207
07208:-00192:+00209:-00276:002545.4497:07208
07209:+00114:-00144:-00071:002545.4497:07209
07210:+00218:+00221:+00029:002541.7578:07210
07211:+00162:-00092:+00163:002541.7578:07211
07212:-00182:+00318:-00084:002541.7578:07212
07213:-00043:+00052:-00007:002541.7578:07213
07214:+00062:+00210:-00160:002541.7578:07214
07215:-00020:-00047:+00081:002541.7578:07215
07216:+00090:-00015:-00009:002541.7578:07216
07217:-00045:+00186:-00112:002541.7578:07217
07218:-00316:-00207:-00011:002544.0786:07218
07219:+00161:+00118:+00205:002544.0786:07219
07220:+00312:-00206:+00075:002544.0786:07220
07221:-00130:+00093:-00111:002544.0786:07221
07222:-00085:-00004:-00104:002544.0786:07222
07223:+00120:-00055:+00038:002544.0786:07223
07224:+00203:+00189:-00017:002544.0786:07224
07225:-00016:+00093:+00071:002544.0786:07225
07226:-00252:-00058:+00107:002534.9179:07226
07227:+00057:-00053:+00075:002534.9179:07227
07228:+00075:-00082:+00073:002534.9179:07228
07229:+00198:+00252:+00308:002534.9179:07229
07230:-00275:-00164:-00616:002534.9179:07230
07231:+00269:+00039:-00071:002534.9179:07231
07232:+00411:-00082:+00252:002534.9179:07232
07233:-00095:+00317:+00520:002534.9179:07233
07234:+00001:+00067:+00010:002510.8046:07234
07235:+00015:-00318:-00337:002510.8046:07235
07236:+00217:-00022:-00098:002510.8046:07236
07237:+00143:+00101:+00161:002510.8046:07237
07238:+00143:+00465:-00093:002510.8046:07238
07239:-00001:+00394:-00524:002510.8046:07239
07240:-00221:-00389:+00318:002510.8046:07240
07241:+00056:-00056:+00349:002510.8046:07241
07242:+00080:+00039:+00616:002502.6928:07242
07243:-00028:+00163:-00604:002502.6928:07243
07244:+00050:-00003:-00682:002502.6928:07244
07245:-00259:-00113:-00512:002502.6928:07245
07246:+00182:-00089:+00693:002502.6928:07246
07247:+00120:+00272:+00555:002502.6928:07247
07248:-00026:-00004:-00588:002502.6928:07248
07249:+00060:-00037:-00508:002502.6928:07249
07250:+00052:+00446:-00260:002488.9067:07250
07251:+00053:-00265:+00333:002488.9067:07251
07252:+00053:-00530:+00211:002488.9067:07252
07253:-00003:-00260:+00169:002488.9067:07253
07254:-00043:+00049:-00260:002488.9067:07254
07255:-00175:-00032:-00050:002488.9067:07255
07256:-00006:+00017:-00291:002488.9067:07256
07257:+00011:+00110:+00366:002488.9067:07257
07258:+00042:-00059:+00104:002465.7329:07258
07259:-00110:+00193:-00365:002465.7329:07259
07260:-00090:+00157:-00067:002465.7329:07260
07261:+00284:+00049:+00082:002465.7329:07261
07262:+00312:-00008:+00077:002465.7329:07262
07263:-00346:+00010:-00005:002465.7329:07263
07264:-00273:-00096:+00306:002465.7329:07264
07265:+00322:+00023:-00095:002465.7329:07265
07266:-00042:+00015:-00112:002467.5019:07266
07267:-00100:+00156:+00015:002467.5019:07267
07268:-00059:+00070:+00110:002467.5019:07268
07269:-00194:+00148:+00132:002467.5019:07269
07270:+00002:+00082:-00148:002467.5019:07270
07271:-00125:+00018:+00017:002467.5019:07271
07272:-00112:-00014:-00064:002467.5019:07272
07273:+00060:+00047:+00033:002467.5019:07273
07274:-00307:+00332:+00033:002473.8476:07274
07275:-00089:-00084:-00058:002473.8476:07275
07276:-00051:-00026:-00160:002473.8476:07276
07277:+00406:-00102:+00345:002473.8476:07277
07278:+00052:+00176:-00246:002473.8476:07278
07279:-00430:+00423:-00087:002473.8476:07279
07280:+00161:-00188:-00085:002473.8476:07280
07281:+00067:+00111:+00158:002473.8476:07281
07282:+00068:-00042:-00047:002465.8083:07282
07283:-00108:-00054:-00013:002465.8083:07283
07284:-00129:+00303:-00098:002465.8083:07284
07285:+00083:-00113:-00180:002465.8083:07285
07286:-00001:+00146:+00169:002465.8083:07286
07287:+00083:+00126:+00078:002465.8083:07287
07288:-00170:+00247:-00113:002465.8083:07288
07289:+00001:+00234:+00095:002465.8083:07289
07290:-00002:-00048:-00151:002477.4504:07290
07291:-00005:+00158:-00001:002477.4504:07291
07292:+00056:+00081:-00024:002477.4504:07292
07293:-00234:+00332:+00200:002477.4504:07293
07294:+00007:+00014:+00018:002477.4504:07294
07295:-00055:+00059:-00209:002477.4504:07295
07296:+00099:-00109:-00064:002477.4504:07296
07297:+00078:+00076:-00079:002477.4504:07297
07298:-00299:+00151:+00008:002483.8364:07298
07299:-00219:+00024:+00167:002483.8364:07299
07300:+00056:-00125:-00075:002483.8364:07300
07301:+00024:+00036:-00028:002483.8364:07301
07302:+00122:+00012:-00079:002483.8364:07302
07303:-00279:+00226:-00082:002483.8364:07303
07304:-00015:-00064:-00079:002483.8364:07304
07305:+00101:+00136:-00032:002483.8364:07305
07306:+00315:-00081:+00170:002490.5920:07306
07307:+00086:-00173:-00170:002490.5920:07307
07308:-00475:+00179:+00001:002490.5920:07308
07309:+00288:-00043:+00020:002490.5920:07309
07310:+00171:-00023:-00176:002490.5920:07310
07311:-00157:+00048:+00040:002490.5920:07311
07312:-00011:-00318:+00045:002490.5920:07312
07313:-00064:+00315:-00124:002490.5920:07313
07314:+00095:-00121:-00041:002497.5786:07314
07315:+00050:+00131:-00040:002497.5786:07315
07316:+00001:-00022:+00160:002497.5786:07316
07317:-00042:+00066:-00081:002497.5786:07317
07318:+00024:+00040:+00156:002497.5786:07318
07319:+00069:+00012:-00191:002497.5786:07319
07320:+00039:+00113:-00215:002497.5786:07320
07321:+00264:+00125:-00061:002497.5786:07321
07322:-00191:-00052:-00130:002504.1284:07322
07323:-00198:+00137:+00131:002504.1284:07323
07324:+00090:-00226:-00080:002504.1284:07324
07325:+00159:+00060:-00187:002504.1284:07325
07326:+00098:-00038:-00247:002504.1284:07326
07327:-00298:+00057:-00027:002504.1284:07327
07328:+00062:+00035:+00053:002504.1284:07328
07329:+00127:-00108:-00059:002504.1284:07329
07330:+00138:+00118:+00033:002500.8354:07330
07331:-00155:-00005:-00082:002500.8354:07331
07332:-00292:+00219:-00055:002500.8354:07332
07333:+00208:-00120:-00124:002500.8354:07333
07334:+00025:+00173:-00043:002500.8354:07334
07335:+00086:+00133:+00267:002500.8354:07335
07336:-00108:+00049:-00099:002500.8354:07336
07337:-00199:-00015:+00177:002500.8354:07337
07338:-00081:-00085:-00155:002507.9218:07338
07339:+00318:-00089:+00108:002507.9218:07339
07340:+00070:+00167:-00276:002507.9218:07340
07341:-00229:+00250:+00174:002507.9218:07341
07342:+00093:+00075:-00122:002507.9218:07342
07343:-00049:-00009:-00080:002507.9218:07343
07344:+00166:-00096:-00080:002507.9218:07344
07345:+00038:-00043:+00154:002507.9218:07345
07346:-00149:+00217:-00013:002514.3896:07346
07347:+00115:+00313:-00186:002514.3896:07347
07348:+00010:-00205:-00005:002514.3896:07348
07349:+00113:+00117:-00071:002514.3896:07349
07350:-00050:+00226:+00060:002514.3896:07350
07351:-00064:+00134:-00125:002514.3896:07351
07352:+00041:+00199:-00245:002514.3896:07352
07353:-00069:-00111:-00067:002514.3896:07353
07354:+00119:+00044:-00047:002510.8793:07354
07355:-00173:+00057:+00245:002510.8793:07355
07356:-00231:+00088:+00118:002510.8793:07356
07357:+00202:+00205:-00109:002510.8793:07357
07358:+00130:-00163:-00274:002510.8793:07358
07359:+00007:+00307:-00262:002510.8793:07359
07360:-00220:+00008:+00181:002510.8793:07360
07361:+00208:+00133:+00106:002510.8793:07361
07362:+00220:+00004:-00204:002507.9443:07362
07363:-00039:+00006:-00105:002507.9443:07363
07364:-00017:-00237:-00064:002507.9443:07364
07365:-00161:+00064:-00109:002507.9443:07365
07366:+00210:+00197:+00015:002507.9443:07366
07367:+00223:-00246:+00030:002507.9443:07367
07368:-00006:+00093:-00058:002507.9443:07368
07369:-00163:-00232:-00229:002507.9443:07369
07370:-00067:+00174:+00153:002514.3669:07370
07371:+00104:-00047:-00166:002514.3669:07371
07372:-00145:+00260:+00154:002514.3669:07372
07373:+00098:+00042:-00034:002514.3669:07373
07374:-00114:+00031:+00055:002514.3669:07374
07375:-00066:+00032:-00006:002514.3669:07375
07376:+00015:-00123:-00112:002514.3669:07376
07377:+00118:+00001:+00077:002514.3669:07377
07378:+00057:+00166:-00164:002510.9353:07378
07379:-00132:+00241:+00096:002510.9353:07379
07380:+00203:-00093:+00123:002510.9353:07380
07381:-00013:-00094:-00116:002510.9353:07381
07382:+00284:-00013:+00068:002510.9353:07382
07383:+00127:+00065:-00160:002510.9353:07383
07384:-00229:+00235:+00140:002510.9353:07384
07385:+00294:+00124:-00171:002510.9353:07385
07386:-00028:-00176:+00142:002513.0861:07386
07387:+00048:+00071:-00127:002513.0861:07387
07388:+00113:-00218:-00026:002513.0861:07388
07389:-00218:+00133:-00033:002513.0861:07389
07390:-00004:+00048:-00136:002513.0861:07390
07391:-00011:+00060:+00166:002513.0861:07391
07392:+00103:+00118:-00015:002513.0861:07392
07393:-00058:+00200:-00076:002513.0861:07393
07394:-00008:+00072:+00101:002524.7434:07394
07395:+00005:-00161:-00223:002524.7434:07395
07396:+00001:+00038:+00233:002524.7434:07396
07397:+00110:+00013:-00147:002524.7434:07397
07398:+00057:+00238:-00118:002524.7434:07398
07399:+00013:+00231:-00172:002524.7434:07399
07400:-00018:-00148:-00057:002524.7434:07400
07401:+00127:-00028:+00090:002524.7434:07401
07402:+00000:-00180:+00084:002515.9353:07402
07403:-00051:+00203:-00048:002515.9353:07403
07404:-00034:+00048:-00227:002515.9353:07404
07405:-00049:+00084:-00064:002515.9353:07405
07406:+00163:+00000:+00082:002515.9353:07406
07407:-00084:+00134:+00047:002515.9353:07407
07408:-00173:+00026:-00231:002515.9353:07408
07409:+00058:-00013:-00197:002515.9353:07409
07410:-00047:-00072:+00045:002533.7309:07410
07411:-00055:-00052:+00008:002533.7309:07411
07412:+00155:+00302:-00176:002533.7309:07412
07413:-00041:-00128:-00074:002533.7309:07413
07414:-00318:-00074:-00168:002533.7309:07414
07415:-00031:-00023:+00213:002533.7309:07415
07416:+00111:+00073:+00028:002533.7309:07416
07417:-00093:+00055:-00085:002533.7309:07417
07418:-00240:+00232:-00063:002529.8603:07418
07419:-00194:-00069:-00066:002529.8603:07419
07420:+00086:+00074:+00246:002529.8603:07420
07421:+00103:-00103:-00001:002529.8603:07421
07422:-00029:-00024:-00003:002529.8603:07422
07423:+00017:+00070:+00028:002529.8603:07423
07424:-00033:-00024:+00017:002529.8603:07424
07425:+00120:-00012:+00041:002529.8603:07425
07426:+00546:+00049:+00079:002531.4050:07426
07427:+00529:-00236:+00068:002531.4050:07427
07428:+00185:+00081:-00199:002531.4050:07428
07429:-00101:+00028:+00019:002531.4050:07429
07430:+00066:-00084:-00174:002531.4050:07430
07431:+00397:+00185:-00161:002531.4050:07431
07432:+00358:-00087:-00131:002531.4050:07432
07433:-00250:+00063:-00221:002544.1520:07433
07434:+00003:+00107:-00086:002544.1520:07434
07435:+00137:-00169:-00324:002544.1520:07435
07436:-00033:-00132:-00027:002544.1520:07436
07437:-00297:+00022:-00251:002544.1520:07437
07438:-00417:+00058:-00183:002544.1520:07438
07439:+00160:+00064:+00021:002544.1520:07439
07440:+00165:-00034:-00029:002544.1520:07440
07441:+00061:+00207:+00150:002540.2766:07441
07442:-00020:-00113:+00010:002540.2766:07442
07443:-00119:+00203:-00103:002540.2766:07443
07444:+00092:+00048:+00137:002540.2766:07444
07445:+00328:+00126:+00055:002540.2766:07445
07446:+00169:+00215:-00005:002540.2766:07446
07447:+00018:+00000:+00052:002540.2766:07447
07448:-00125:+00268:+00110:002540.2766:07448
07449:-00061:-00121:-00079:002536.6315:07449
07450:-00054:+00121:-00162:002536.6315:07450
07451:-00214:-00139:-00189:002536.6315:07451
07452:-00452:+00179:-00106:002536.6315:07452
07453:+00298:-00095:-00030:002536.6315:07453
07454:+00205:-00270:-00279:002536.6315:07454
07455:-00130:-00153:+00054:002536.6315:07455
07456:-00249:+00134:-00123:002536.6315:07456
07457:-00085:+00158:+00068:002549.5095:07457
07458:+00228:+00083:-00370:002549.5095:07458
07459:+00178:-00028:-00037:002549.5095:07459
07460:-00002:-00092:-00052:002549.5095:07460
07461:-00120:+00235:+00301:002549.5095:07461
07462:+00023:-00324:+00083:002549.5095:07462
07463:+00103:+00170:-00255:002549.5095:07463
07464:-00126:+00086:-00108:002549.5095:07464
07465:-00179:-00031:+00150:002535.0407:07465
07466:-00213:+00129:-00038:002535.0407:07466
07467:-00245:+00169:+00231:002535.0407:07467
07468:+00146:-00189:+00186:002535.0407:07468
07469:-00187:+00150:+00205:002535.0407:07469
07470:-00172:+00096:+00126:002535.0407:07470
07471:-00006:+00257:-00224:002535.0407:07471
07472:-00005:+00253:-00348:002535.0407:07472
07473:-00090:-00024:+00157:002526.2565:07473
07474:+00027:+00182:-00046:002526.2565:07474
07475:-00153:+00499:+00115:002526.2565:07475
07476:+00104:-00242:+00055:002526.2565:07476
07477:-00074:-00181:-00207:002526.2565:07477
07478:+00063:+00302:+00163:002526.2565:07478
07479:-00017:-00116:-00608:002526.2565:07479
07480:+00030:+00293:-00420:002526.2565:07480
07481:-00077:-00032:+00199:002507.8242:07481
07482:+00056:-00105:+00515:002507.8242:07482
07483:+00184:+00033:+00400:002507.8242:07483
07484:-00046:-00291:-00628:002507.8242:07484
07485:+00024:+00129:-00501:002507.8242:07485
07486:+00038:-00558:-00322:002507.8242:07486
07487:-00173:+00355:+00256:002507.8242:07487
07488:+00075:+00326:+00290:002507.8242:07488
07489:+00063:-00163:+00480:002503.9453:07489
07490:+00077:+00048:-00250:002503.9453:07490
07491:+00014:-00076:-00361:002503.9453:07491
07492:-00083:+00418:+00351:002503.9453:07492
07493:+00038:+00205:+00099:002503.9453:07493
07494:+00024:+00399:+00127:002503.9453:07494
07495:-00019:-00243:-00019:002503.9453:07495
07496:-00039:-00228:-00075:002503.9453:07496
07497:+00023:+00500:+00104:002480.5673:07497
07498:+00120:+00105:-00161:002480.5673:07498
07499:+00094:+00605:-00078:002480.5673:07499
07500:+00236:-00210:+00058:002480.5673:07500
07501:-00236:-00250:+00019:002480.5673:07501
07502:-00087:-00135:+00147:002480.5673:07502
07503:+00219:+00037:-00311:002480.5673:07503
07504:-00021:+00335:-00026:002480.5673:07504
07505:+00135:-00060:-00009:002467.4726:07505
07506:-00074:+00139:-00015:002467.4726:07506
07507:+00183:-00196:+00174:002467.4726:07507
07508:+00262:+00059:+00039:002467.4726:07508
07509:-00180:+00414:-00109:002467.4726:07509
07510:+00107:-00082:+00090:002467.4726:07510
07511:+00030:+00023:-00191:002467.4726:07511
07512:-00010:-00201:+00146:002467.4726:07512
07513:+00097:+00091:+00199:002468.8996:07513
07514:-00005:+00099:+00049:002468.8996:07514
07515:-00181:+00004:-00093:002468.8996:07515
07516:-00067:+00064:+00052:002468.8996:07516
07517:+00070:-00108:+00027:002468.8996:07517
07518:-00047:-00070:+00143:002468.8996:07518
07519:-00003:+00027:-00023:002468.8996:07519
07520:-00053:+00220:+00047:002468.8996:07520
07521:+00046:-00101:+00065:002465.7507:07521
07522:+00158:+00043:-00065:002465.7507:07522
07523:-00087:+00116:+00012:002465.7507:07523
07524:-00049:-00001:-00017:002465.7507:07524
07525:+00038:-00084:-00002:002465.7507:07525
07526:-00266:+00273:-00357:002465.7507:07526
07527:-00065:-00097:+00407:002465.7507:07527
07528:+00348:+00094:+00077:002465.7507:07528
07529:+00035:-00077:-00198:002477.4025:07529
07530:-00328:-00043:+00013:002477.4025:07530
07531:+00222:-00017:+00112:002477.4025:07531
07532:+00161:+00119:-00409:002477.4025:07532
07533:-00162:+00245:+00036:002477.4025:07533
07534:+00048:-00243:+00037:002477.4025:07534
07535:-00259:-00202:-00218:002477.4025:07535
07536:+00110:-00004:+00243:002477.4025:07536
07537:-00101:-00344:-00046:002488.7668:07537
07538:-00223:+00212:+00068:002488.7668:07538
07539:+00023:-00252:-00225:002488.7668:07539
07540:-00034:+00199:+00134:002488.7668:07540
07541:+00044:+00075:+00247:002488.7668:07541
07542:-00238:+00105:+00089:002488.7668:07542
07543:+00134:+00315:+00226:002488.7668:07543
07544:-00079:-00282:-00330:002488.7668:07544
07545:-00126:-00032:+00025:002490.5957:07545
07546:-00039:-00236:-00047:002490.5957:07546
07547:-00022:+00594:+00198:002490.5957:07547
07548:+00193:-00198:-00180:002490.5957:07548
07549:-00159:-00020:-00009:002490.5957:07549
07550:+00023:-00165:-00022:002490.5957:07550
07551:+00100:-00008:-00024:002490.5957:07551
07552:-00023:+00287:+00222:002490.5957:07552
07553:-00047:-00010:+00070:002502.6477:07553
07554:-00061:-00124:-00022:002502.6477:07554
07555:+00061:-00254:-00100:002502.6477:07555
07556:-00038:+00060:-00017:002502.6477:07556
07557:-00023:+00250:+00070:002502.6477:07557
07558:-00046:+00037:+00029:002502.6477:07558
07559:-00012:+00141:-00216:002502.6477:07559
07560:-00105:+00022:-00035:002502.6477:07560
07561:+00071:-00058:+00063:002503.9750:07561
07562:+00267:+00165:-00071:002503.9750:07562
07563:-00225:+00204:-00059:002503.9750:07563
07564:+00016:+00030:-00075:002503.9750:07564
07565:+00179:-00057:+00099:002503.9750:07565
07566:-00173:+00160:-00060:002503.9750:07566
07567:-00003:-00003:+00041:002503.9750:07567
07568:-00112:-00112:-00119:002503.9750:07568
07569:+00120:+00080:-00013:002495.6960:07569
07570:+00338:+00081:-00117:002495.6960:07570
07571:-00172:+00148:+00237:002495.6960:07571
07572:+00034:+00142:-00107:002495.6960:07572
07573:+00003:-00154:+00077:002495.6960:07573
07574:+00272:+00173:-00078:002495.6960:07574
07575:-00343:-00034:-00058:002495.6960:07575
07576:-00147:+00442:+00191:002495.6960:07576
07577:+00245:-00003:-00159:002507.8544:07577
07578:-00115:+00354:-00030:002507.8544:07578
07579:+00105:-00284:-00007:002507.8544:07579
07580:-00099:+00056:+00128:002507.8544:07580
07581:-00059:+00326:+00001:002507.8544:07581
07582:+00058:-00182:-00300:002507.8544:07582
07583:-00091:+00108:-00125:002507.8544:07583
07584:+00064:-00102:+00084:002507.8544:07584
07585:+00052:-00223:+00231:002509.1882:07585
07586:+00003:-00062:+00039:002509.1882:07586
07587:-00069:-00403:-00121:002509.1882:07587
07588:+00263:-00045:+00035:002509.1882:07588
07589:+00315:-00043:-00285:002509.1882:07589
07590:-00254:+00152:+00191:002509.1882:07590
07591:+00053:-00164:+00090:002509.1882:07591
07592:+00086:-00099:-00202:002509.1882:07592
07593:+00150:-00251:-00004:002505.7653:07593
07594:+00170:-00026:-00097:002505.7653:07594
07595:-00194:+00205:+00167:002505.7653:07595
07596:+00094:-00054:-00029:002505.7653:07596
07597:+00130:+00252:+00009:002505.7653:07597
07598:+00064:-00105:+00168:002505.7653:07598
07599:-00156:-00008:-00027:002505.7653:07599
07600:-00177:+00274:+00140:002505.7653:07600
07601:+00125:-00011:-00073:002513.0483:07601
07602:+00088:+00250:-00093:002513.0483:07602
07603:+00038:-00180:+00039:002513.0483:07603
07604:-00236:-00023:+00034:002513.0483:07604
07605:-00081:-00135:+00001:002513.0483:07605
07606:+00186:+00152:-00248:002513.0483:07606
07607:-00137:+00246:-00185:002513.0483:07607
07608:-00188:+00076:-00086:002513.0483:07608
07609:+00016:+00074:+00185:002519.5786:07609
07610:+00132:+00039:-00135:002519.5786:07610
07611:-00153:-00166:-00251:002519.5786:07611
07612:+00031:-00101:+00110:002519.5786:07612
07613:+00184:-00041:-00040:002519.5786:07613
07614:-00040:-00026:+00026:002519.5786:07614
07615:-00038:+00047:-00210:002519.5786:07615
07616:-00138:-00050:+00093:002519.5786:07616
07617:+00274:+00039:+00167:002510.8830:07617
07618:-00131:-00157:-00103:002510.8830:07618
07619:-00276:+00353:+00065:002510.8830:07619
07620:-00004:-00238:-00148:002510.8830:07620
07621:+00256:+00149:+00175:002510.8830:07621
07622:+00127:+00024:-00109:002510.8830:07622
07623:-00111:+00291:+00218:002510.8830:07623
07624:+00118:-00158:-00264:002510.8830:07624
07625:-00271:-00166:-00172:002518.2033:07625
07626:+00159:-00004:-00062:002518.2033:07626
07627:+00257:-00109:+00048:002518.2033:07627
07628:-00167:+00273:+00127:002518.2033:07628
07629:+00049:-00082:-00246:002518.2033:07629
07630:-00184:-00087:+00099:002518.2033:07630
07631:+00193:-00132:+00004:002518.2033:07631
07632:+00056:+00283:+00248:002518.2033:07632
07633:+00057:+00006:+00078:002524.7014:07633
07634:-00242:-00047:-00324:002524.7014:07634
07635:-00337:+00074:-00036:002524.7014:07635
07636:+00300:-00198:+00179:002524.7014:07636
07637:-00207:+00208:+00200:002524.7014:07637
07638:-00139:-00247:-00082:002524.7014:07638
07639:-00094:-00203:-00156:002524.7014:07639
07640:-00170:-00159:-00187:002524.7014:07640
07641:+00073:+00018:+00030:002516.0744:07641
07642:-00041:+00297:+00215:002516.0744:07642
07643:-00045:-00202:-00207:002516.0744:07643
07644:-00189:-00051:-00043:002516.0744:07644
07645:+00110:-00263:+00057:002516.0744:07645
07646:+00106:+00017:+00057:002516.0744:07646
07647:+00022:+00238:-00165:002516.0744:07647
07648:-00084:-00083:-00322:002516.0744:07648
07649:-00342:+00086:-00072:002518.2109:07649
07650:+00250:-00004:+00161:002518.2109:07650
07651:+00239:+00025:+00171:002518.2109:07651
07652:-00114:+00295:-00406:002518.2109:07652
07653:+00089:-00118:-00363:002518.2109:07653
07654:-00072:+00063:-00088:002518.2109:07654
07655:+00120:-00033:+00028:002518.2109:07655
07656:+00046:+00123:+00165:002518.2109:07656
07657:-00104:-00136:-00103:002509.3273:07657
07658:-00098:-00131:-00164:002509.3273:07658
07659:-00023:-00067:-00143:002509.3273:07659
07660:+00222:+00288:+00111:002509.3273:07660
07661:-00098:+00081:+00070:002509.3273:07661
07662:-00119:+00209:+00047:002509.3273:07662
07663:-00035:-00057:-00012:002509.3273:07663
07664:-00048:-00226:+00068:002509.3273:07664
07665:+00093:+00063:-00034:002505.8549:07665
07666:+00056:-00003:+00071:002505.8549:07666
07667:-00029:+00222:-00088:002505.8549:07667
07668:+00032:-00069:+00118:002505.8549:07668
07669:-00108:-00012:-00023:002505.8549:07669
07670:+00110:+00182:-00015:002505.8549:07670
07671:+00056:+00070:-00096:002505.8549:07671
07672:-00160:-00089:-00113:002505.8549:07672
07673:-00205:+00110:+00141:002513.0559:07673
07674:+00196:-00020:+00234:002513.0559:07674
07675:+00085:+00034:-00031:002513.0559:07675
07676:-00157:+00166:-00082:002513.0559:07676
07677:-00193:-00050:-00086:002513.0559:07677
07678:-00096:+00044:+00155:002513.0559:07678
07679:+00142:+00126:+00082:002513.0559:07679
07680:+00089:+00150:+00020:002513.0559:07680
07681:+00029:+00241:+00037:002524.7087:07681
07682:-00173:-00209:-00127:002524.7087:07682
07683:+00217:+00158:+00132:002524.7087:07683
07684:+00181:-00190:+00124:002524.7087:07684
07685:-00022:+00242:-00008:002524.7087:07685
07686:-00037:-00140:-00030:002524.7087:07686
07687:-00169:+00026:-00011:002524.7087:07687
07688:+00030:-00033:+00126:002524.7087:07688
07689:+00056:-00008:-00077:002521.1022:07689
07690:+00016:+00022:+00169:002521.1022:07690
07691:-00184:+00042:-00200:002521.1022:07691
07692:-00328:-00195:-00094:002521.1022:07692
07693:+00100:+00140:+00002:002521.1022:07693
07694:+00361:-00168:+00050:002521.1022:07694
07695:-00199:-00081:-00276:002521.1022:07695
07696:-00123:+00018:-00082:002521.1022:07696
07697:+00004:-00019:+00065:002528.5085:07697
07698:+00055:-00166:-00135:002528.5085:07698
07699:+00059:+00016:-00222:002528.5085:07699
07700:-00103:+00198:-00193:002528.5085:07700
07701:-00241:-00240:-00139:002528.5085:07701
07702:+00106:+00155:+00119:002528.5085:07702
07703:+00058:-00261:-00061:002528.5085:07703
07704:+00010:-00051:-00329:002535.0483:07704
07705:+00065:-00046:-00270:002535.0483:07705
07706:-00080:-00051:+00102:002535.0483:07706
07707:-00113:-00111:-00160:002535.0483:07707
07708:+00080:-00056:+00036:002535.0483:07708
07709:+00260:-00092:-00036:002535.0483:07709
07710:-00205:+00007:-00199:002535.0483:07710
07711:-00199:+00049:+00023:002535.0483:07711
07712:+00112:-00064:+00015:002536.5974:07712
07713:+00154:+00040:-00010:002536.5974:07713
07714:-00170:+00123:+00023:002536.5974:07714
07715:-00144:+00053:+00073:002536.5974:07715
07716:-00114:+00068:+00105:002536.5974:07716
07717:+00032:+00099:-00039:002536.5974:07717
07718:+00040:+00062:+00048:002536.5974:07718
07719:-00166:+00069:+00061:002536.5974:07719
07720:-00219:-00009:-00031:002538.9133:07720
07721:+00303:+00088:+00119:002538.9133:07721
07722:+00299:+00115:+00106:002538.9133:07722
07723:-00160:-00054:-00062:002538.9133:07723
07724:-00086:-00048:+00076:002538.9133:07724
07725:-00024:+00041:+00058:002538.9133:07725
07726:+00096:+00070:-00108:002538.9133:07726
07727:-00046:+00048:-00014:002538.9133:07727
07728:-00097:+00144:+00193:002540.2727:07728
07729:-00370:-00256:-00129:002540.2727:07729
07730:-00152:+00306:+00050:002540.2727:07730
07731:+00112:+00026:-00079:002540.2727:07731
07732:+00087:-00323:+00038:002540.2727:07732
07733:-00293:+00239:-00284:002540.2727:07733
07734:-00205:+00322:+00028:002540.2727:07734
07735:+00101:-00081:+00035:002540.2727:07735
07736:+00538:-00083:+00045:002536.6394:07736
07737:-00237:-00095:-00017:002536.6394:07737
07738:-00466:+00096:-00300:002536.6394:07738
07739:+00322:-00067:-00049:002536.6394:07739
07740:+00483:+00074:-00289:002536.6394:07740
07741:-00006:+00132:+00139:002536.6394:07741
07742:-00083:-00039:-00001:002536.6394:07742
07743:-00149:+00184:+00112:002536.6394:07743
07744:+00075:-00250:+00051:002528.5200:07744
07745:+00176:-00139:-00058:002528.5200:07745
07746:+00029:+00219:-00034:002528.5200:07746
07747:-00061:-00061:-00218:002528.5200:07747
07748:-00189:+00247:-00037:002528.5200:07748
07749:-00048:-00166:+00249:002528.5200:07749
07750:+00414:-00279:+00159:002528.5200:07750
07751:+00522:-00365:-00033:002528.5200:07751
07752:-00442:+00178:-00381:002514.3784:07752
07753:+00050:+00074:+00041:002514.3784:07753
07754:+00556:-00062:-00205:002514.3784:07754
07755:+00211:+00001:+00201:002514.3784:07755
07756:-00186:-00208:+00404:002514.3784:07756
07757:-00073:+00065:-00393:002514.3784:07757
07758:+00006:-00031:-00397:002514.3784:07758
07759:+00284:-00167:-00406:002514.3784:07759
07760:+00067:+00138:+00521:002500.7983:07760
07761:-00152:+00192:+00384:002500.7983:07761
07762:-00174:-00044:+00309:002500.7983:07762
07763:+00063:+00119:-00140:002500.7983:07763
07764:+00343:-00169:-00252:002500.7983:07764
07765:+00227:+00148:+00326:002500.7983:07765
07766:-00139:+00167:-00101:002500.7983:07766
07767:-00261:+00164:+00243:002500.7983:07767
07768:+00222:+00168:+00046:002492.6154:07768
07769:+00187:+00098:-00149:002492.6154:07769
07770:+00042:+00179:-00079:002492.6154:07770
07771:-00214:-00144:-00088:002492.6154:07771
07772:-00032:+00327:-00083:002492.6154:07772
07773:+00047:-00098:-00046:002492.6154:07773
07774:-00003:-00093:+00100:002492.6154:07774
07775:+00000:-00024:+00163:002492.6154:07775
07776:-00123:-00073:-00376:002488.9916:07776
07777:+00048:+00142:-00177:002488.9916:07777
07778:+00036:-00176:-00278:002488.9916:07778
07779:+00071:+00226:+00251:002488.9916:07779
07780:+00255:+00132:+00063:002488.9916:07780
07781:+00137:-00208:+00067:002488.9916:07781
07782:-00254:+00025:-00195:002488.9916:07782
07783:+00322:-00120:-00161:002488.9916:07783
07784:+00350:+00046:+00224:002475.7609:07784
07785:-00109:-00221:-00099:002475.7609:07785
07786:-00350:+00376:+00053:002475.7609:07786
07787:-00096:-00283:+00147:002475.7609:07787
07788:+00083:-00229:-00201:002475.7609:07788
07789:+00142:+00324:+00077:002475.7609:07789
07790:-00072:-00072:-00092:002475.7609:07790
07791:-00234:+00398:+00060:002475.7609:07791
07792:+00040:-00279:+00047:002482.5412:07792
07793:+00084:+00010:+00036:002482.5412:07793
07794:+00152:-00125:+00004:002482.5412:07794
07795:+00091:-00025:-00061:002482.5412:07795
07796:-00068:+00290:-00046:002482.5412:07796
07797:-00133:+00100:-00026:002482.5412:07797
07798:+00066:+00201:+00043:002482.5412:07798
07799:+00201:-00187:+00113:002482.5412:07799
07800:-00146:+00002:+00015:002494.0019:07800
07801:-00240:+00130:-00138:002494.0019:07801
07802:+00101:-00053:+00011:002494.0019:07802
07803:+00033:+00096:-00026:002494.0019:07803
07804:-00032:+00012:+00087:002494.0019:07804
07805:-00141:-00082:+00055:002494.0019:07805
07806:-00147:+00135:-00088:002494.0019:07806
07807:+00086:-00274:+00156:002494.0019:07807
07808:+00118:+00207:-00052:002490.7133:07808
07809:+00006:-00089:+00292:002490.7133:07809
07810:-00036:+00013:+00050:002490.7133:07810
07811:-00002:+00035:-00149:002490.7133:07811
07812:-00117:+00140:-00126:002490.7133:07812
07813:+00259:-00009:+00099:002490.7133:07813
07814:+00200:-00157:-00005:002490.7133:07814
07815:-00210:+00269:-00230:002490.7133:07815
07816:-00217:-00017:+00100:002507.8955:07816
07817:-00014:+00073:-00117:002507.8955:07817
07818:+00039:+00088:+00019:002507.8955:07818
07819:+00002:-00129:-00068:002507.8955:07819
07820:-00155:+00313:-00272:002507.8955:07820
07821:-00081:+00212:-00080:002507.8955:07821
07822:-00048:-00044:-00080:002507.8955:07822
07823:+00047:+00018:-00105:002507.8955:07823
07824:-00129:+00031:+00064:002519.4916:07824
07825:+00061:+00301:-00217:002519.4916:07825
07826:+00003:+00026:+00094:002519.4916:07826
07827:-00009:+00020:-00004:002519.4916:07827
07828:+00205:-00013:-00048:002519.4916:07828
07829:-00115:+00206:-00136:002519.4916:07829
07830:-00233:+00103:-00102:002519.4916:07830
07831:+00105:-00114:-00021:002519.4916:07831
07832:+00097:+00208:-00030:002510.9729:07832
07833:+00020:+00079:+00095:002510.9729:07833
07834:-00329:+00306:-00042:002510.9729:07834
07835:-00104:-00526:-00031:002510.9729:07835
07836:-00060:+00142:-00225:002510.9729:07836
07837:+00076:-00131:+00463:002510.9729:07837
07838:-00167:-00029:+00120:002510.9729:07838
07839:+00106:+00487:+00104:002510.9729:07839
07840:+00106:-00186:-00442:002523.4062:07840
07841:-00141:+00306:+00221:002523.4062:07841
07842:+00187:+00161:+00071:002523.4062:07842
07843:-00063:+00288:+00374:002523.4062:07843
07844:+00037:+00309:-00066:002523.4062:07844
07845:+00073:+00046:-00071:002523.4062:07845
07846:-00016:+00261:+00077:002523.4062:07846
07847:+00022:-00143:-00199:002523.4062:07847
07848:-00130:+00623:+00132:002514.3747:07848
07849:-00030:-00398:+00110:002514.3747:07849
07850:+00006:-00074:+00210:002514.3747:07850
07851:+00090:-00004:-00035:002514.3747:07851
07852:-00067:-00191:-00212:002514.3747:07852
07853:-00201:+00381:+00028:002514.3747:07853
07854:+00161:-00040:+00137:002514.3747:07854
07855:+00446:+00182:+00006:002514.3747:07855
07856:-00293:-00124:+00068:002511.0102:07856
07857:-00170:+00140:-00079:002511.0102:07857
07858:+00218:-00118:-00062:002511.0102:07858
07859:+00127:+00272:-00192:002511.0102:07859
07860:+00014:+00023:+00106:002511.0102:07860
07861:-00020:+00007:+00068:002511.0102:07861
07862:-00267:+00234:+00160:002511.0102:07862
07863:+00165:+00036:-00120:002511.0102:07863
07864:+00009:-00044:-00078:002497.7502:07864
07865:-00118:+00208:-00084:002497.7502:07865
07866:+00086:+00040:-00048:002497.7502:07866
07867:-00115:+00263:+00312:002497.7502:07867
07868:+00168:+00024:-00081:002497.7502:07868
07869:+00119:-00186:+00029:002497.7502:07869
07870:+00232:-00215:+00226:002497.7502:07870
07871:+00019:-00013:-00296:002497.7502:07871
07872:-00246:+00303:+00144:002494.0463:07872
07873:+00226:+00139:-00084:002494.0463:07873
07874:+00112:-00136:+00175:002494.0463:07874
07875:+00043:+00013:+00108:002494.0463:07875
07876:-00080:-00081:-00406:002494.0463:07876
07877:-00115:+00079:+00081:002494.0463:07877
07878:+00218:-00070:-00333:002494.0463:07878
07879:-00037:+00014:+00361:002494.0463:07879
07880:+00107:-00115:+00144:002490.7133:07880
07881:+00060:-00089:+00135:002490.7133:07881
07882:-00132:+00030:+00021:002490.7133:07882
07883:+00185:-00322:-00062:002490.7133:07883
07884:+00227:+00360:-00060:002490.7133:07884
07885:+00131:-00047:-00023:002490.7133:07885
07886:-00369:+00303:+00225:002490.7133:07886
07887:-00043:-00065:+00087:002490.7133:07887
07888:+00230:-00233:+00009:002487.5310:07888
07889:+00176:-00068:-00081:002487.5310:07889
07890:+00004:+00101:-00038:002487.5310:07890
07891:-00238:+00390:+00202:002487.5310:07891
07892:-00027:-00146:-00066:002487.5310:07892
07893:-00052:+00039:-00049:002487.5310:07893
07894:+00053:-00126:+00089:002487.5310:07894
07895:-00015:-00156:-00250:002487.5310:07895
07896:-00302:+00369:+00112:002499.1142:07896
07897:-00050:-00200:-00113:002499.1142:07897
07898:+00236:+00145:+00153:002499.1142:07898
07899:+00106:-00079:-00002:002499.1142:07899
07900:-00019:-00005:+00068:002499.1142:07900
07901:-00236:+00221:-00045:002499.1142:07901
07902:+00137:+00091:+00094:002499.1142:07902
07903:+00287:-00018:+00205:002499.1142:07903
07904:-00067:+00016:-00068:002495.7145:07904
07905:+00007:+00094:+00105:002495.7145:07905
07906:+00085:+00015:-00138:002495.7145:07906
07907:-00137:-00039:-00061:002495.7145:07907
07908:-00087:-00160:-00155:002495.7145:07908
07909:+00053:+00150:+00171:002495.7145:07909
07910:-00004:+00021:-00112:002495.7145:07910
07911:-00149:-00183:+00041:002495.7145:07911
07912:-00091:-00119:+00115:002507.7604:07912
07913:+00165:-00049:-00082:002507.7604:07913
07914:+00245:+00369:+00125:002507.7604:07914
07915:-00091:+00089:-00091:002507.7604:07915
07916:-00269:-00041:+00115:002507.7604:07916
07917:-00250:-00085:-00097:002507.7604:07917
07918:+00358:+00131:+00127:002507.7604:07918
07919:+00328:-00033:-00146:002507.7604:07919
07920:-00292:+00292:-00091:002524.5949:07920
07921:-00019:-00103:+00027:002524.5949:07921
07922:+00123:+00060:+00139:002524.5949:07922
07923:+00008:-00012:+00000:002524.5949:07923
07924:+00000:+00116:+00032:002524.5949:07924
07925:+00059:+00085:+00193:002524.5949:07925
07926:-00021:+00008:-00116:002524.5949:07926
07927:-00029:+00003:-00017:002524.5949:07927
07928:+00113:-00040:+00072:002515.9504:07928
07929:+00122:+00108:-00113:002515.9504:07929
07930:+00025:+00085:-00115:002515.9504:07930
07931:-00204:-00233:-00031:002515.9504:07931
07932:+00189:+00185:-00020:002515.9504:07932
07933:+00209:-00063:+00033:002515.9504:07933
07934:-00142:+00164:-00135:002515.9504:07934
07935:-00127:-00142:-00093:002515.9504:07935
07936:-00107:-00027:-00035:002528.4587:07936
07937:+00235:+00023:+00140:002528.4587:07937
07938:+00138:-00196:-00144:002528.4587:07938
07939:-00120:+00199:+00027:002528.4587:07939
07940:-00078:-00199:-00257:002528.4587:07940
07941:-00062:+00048:+00030:002528.4587:07941
07942:+00218:-00057:+00019:002528.4587:07942
07943:+00116:+00271:-00131:002540.1230:07943
07944:-00048:+00019:+00094:002540.1230:07944
07945:-00117:-00172:-00094:002540.1230:07945
07946:-00187:+00046:-00108:002540.1230:07946
07947:+00091:+00077:-00009:002540.1230:07947
07948:+00059:+00076:-00235:002540.1230:07948
07949:-00150:+00071:-00244:002540.1230:07949
07950:-00299:-00178:-00010:002540.1230:07950
07951:-00028:+00096:+00095:002526.3054:07951
07952:+00119:-00246:+00017:002526.3054:07952
07953:-00022:+00165:-00098:002526.3054:07953
07954:-00153:-00234:-00202:002526.3054:07954
07955:-00384:+00022:+00016:002526.3054:07955
07956:+00151:+00120:+00216:002526.3054:07956
07957:+00189:-00109:-00061:002526.3054:07957
07958:-00083:+00258:+00083:002526.3054:07958
07959:-00073:-00150:-00054:002539.0751:07959
07960:+00064:+00072:+00054:002539.0751:07960
07961:+00582:-00036:-00025:002539.0751:07961
07962:+00648:+00052:-00007:002539.0751:07962
07963:+00244:+00045:+00212:002539.0751:07963
07964:-00039:-00183:-00097:002539.0751:07964
07965:+00153:+00197:-00028:002539.0751:07965
07966:+00371:+00102:-00080:002539.0751:07966
07967:-00038:+00201:+00037:002545.6655:07967
07968:-00102:+00142:-00150:002545.6655:07968
07969:-00200:+00213:-00025:002545.6655:07969
07970:-00007:-00103:-00176:002545.6655:07970
07971:-00182:+00038:-00202:002545.6655:07971
07972:-00319:-00144:+00209:002545.6655:07972
07973:-00361:-00072:-00049:002545.6655:07973
07974:-00027:+00007:+00259:002545.6655:07974
07975:+00314:-00010:-00075:002536.6240:07975
07976:+00237:+00012:-00002:002536.6240:07976
07977:-00043:+00246:-00114:002536.6240:07977
07978:+00141:-00024:+00066:002536.6240:07978
07979:+00264:+00252:+00072:002536.6240:07979
07980:+00230:-00038:+00072:002536.6240:07980
07981:+00142:+00076:-00014:002536.6240:07981
07982:-00030:+00042:+00069:002536.6240:07982
07983:-00147:+00155:-00065:002544.1948:07983
07984:+00029:-00018:+00011:002544.1948:07984
07985:-00199:-00168:+00049:002544.1948:07985
07986:-00274:-00025:-00069:002544.1948:07986
07987:-00178:+00174:+00003:002544.1948:07987
07988:-00177:-00152:+00036:002544.1948:07988
07989:-00097:+00053:-00100:002544.1948:07989
07990:-00069:-00098:+00138:002544.1948:07990
07991:+00077:+00031:+00168:002545.5458:07991
07992:+00080:+00111:-00044:002545.5458:07992
07993:-00007:+00233:-00111:002545.5458:07993
07994:+00041:-00221:+00030:002545.5458:07994
07995:+00330:+00144:+00112:002545.5458:07995
07996:+00118:-00034:-00003:002545.5458:07996
07997:-00470:+00093:-00048:002545.5458:07997
07998:-00216:+00060:+00262:002545.5458:07998
07999:+00265:-00015:+00080:002547.0810:07999
08000:+00161:+00024:+00183:002547.0810:08000
08001:-00296:+00020:-00220:002547.0810:08001
08002:-00181:+00058:+00006:002547.0810:08002
08003:+00011:-00119:-00208:002547.0810:08003
08004:+00035:+00186:+00007:002547.0810:08004
08005:-00081:-00112:+00272:002547.0810:08005
08006:-00014:-00086:+00055:002544.1791:08006
08007:+00156:+00035:+00034:002544.1791:08007
08008:+00080:-00066:-00060:002544.1791:08008
08009:-00002:+00270:+00068:002544.1791:08009
08010:-00112:+00048:-00058:002544.1791:08010
08011:-00072:+00216:+00030:002544.1791:08011
08012:+00070:-00117:+00090:002544.1791:08012
08013:-00009:-00101:-00066:002544.1791:08013
08014:-00253:+00410:+00089:002550.7050:08014
08015:+00091:-00047:+00077:002550.7050:08015
08016:+00272:+00226:-00182:002550.7050:08016
08017:+00048:-00014:+00063:002550.7050:08017
08018:-00192:+00125:+00061:002550.7050:08018
08019:+00118:-00340:+00270:002550.7050:08019
08020:+00028:-00112:-00420:002550.7050:08020
08021:+00154:+00143:+00300:002550.7050:08021
08022:+00307:-00138:-00105:002536.6052:08022
08023:-00053:+00626:-00118:002536.6052:08023
08024:+00013:-00060:-00210:002536.6052:08024
08025:+00121:+00286:+00222:002536.6052:08025
08026:-00105:-00244:+00064:002536.6052:08026
08027:+00062:+00351:+00120:002536.6052:08027
08028:+00096:-00019:+00062:002536.6052:08028
08029:-00119:-00281:-00262:002536.6052:08029
08030:-00061:+00038:+00084:002523.2958:08030
08031:+00435:-00116:+00225:002523.2958:08031
08032:-00123:+00490:-00123:002523.2958:08032
08033:-00082:-00125:-00156:002523.2958:08033
08034:+00182:+00234:+00171:002523.2958:08034
08035:+00090:-00141:+00331:002523.2958:08035
08036:-00014:-00108:-00504:002523.2958:08036
08037:+00082:+00283:-00127:002523.2958:08037
08038:-00004:-00245:-00409:002524.6672:08038
08039:-00184:+00069:+00336:002524.6672:08039
08040:+00123:+00136:+00352:002524.6672:08040
08041:-00020:-00261:+00380:002524.6672:08041
08042:-00032:+00045:-00153:002524.6672:08042
08043:+00016:-00037:-00402:002524.6672:08043
08044:-00155:+00434:-00138:002524.6672:08044
08045:+00057:+00062:+00072:002524.6672:08045
08046:+00054:+00258:+00587:002485.7653:08046
08047:+00063:-00050:-00239:002485.7653:08047
08048:+00080:+00178:-00189:002485.7653:08048
08049:+00149:-00129:-00375:002485.7653:08049
08050:+00166:-00001:+00204:002485.7653:08050
08051:+00023:+00152:+00068:002485.7653:08051
08052:-00031:-00096:+00226:002485.7653:08052
08053:-00054:+00003:-00121:002485.7653:08053
08054:-00072:-00239:-00160:002482.5964:08054
08055:-00003:+00251:+00117:002482.5964:08055
08056:-00109:+00261:+00120:002482.5964:08056
08057:-00165:+00007:+00166:002482.5964:08057
08058:+00020:+00210:-00225:002482.5964:08058
08059:-00052:-00267:-00087:002482.5964:08059
08060:-00026:+00166:-00031:002482.5964:08060
08061:+00275:+00156:+00101:002482.5964:08061
08062:-00093:+00046:+00080:002473.9680:08062
08063:-00161:-00208:+00003:002473.9680:08063
08064:+00203:-00088:+00098:002473.9680:08064
08065:-00156:-00198:-00067:002473.9680:08065
08066:-00179:-00095:-00178:002473.9680:08066
08067:-00036:+00212:+00057:002473.9680:08067
08068:-00108:+00170:-00126:002473.9680:08068
08069:-00158:+00157:+00067:002473.9680:08069
08070:-00237:-00002:+00097:002465.9851:08070
08071:+00160:+00304:+00058:002465.9851:08071
08072:-00181:-00122:-00247:002465.9851:08072
08073:+00095:+00222:-00036:002465.9851:08073
08074:-00042:-00258:+00054:002465.9851:08074
08075:-00005:+00317:+00218:002465.9851:08075
08076:+00346:-00032:+00017:002465.9851:08076
08077:-00047:-00119:+00012:002465.9851:08077
08078:-00115:+00278:-00172:002477.6484:08078
08079:+00085:+00005:-00066:002477.6484:08079
08080:-00013:+00275:+00037:002477.6484:08080
08081:+00046:-00007:+00047:002477.6484:08081
08082:-00143:+00110:-00032:002477.6484:08082
08083:-00144:-00153:+00107:002477.6484:08083
08084:-00114:-00190:-00199:002477.6484:08084
08085:-00144:+00434:+00062:002477.6484:08085
08086:+00073:+00064:+00021:002474.0336:08086
08087:-00008:+00219:-00117:002474.0336:08087
08088:-00098:+00298:-00051:002474.0336:08088
08089:+00132:-00148:-00073:002474.0336:08089
08090:+00061:+00502:+00193:002474.0336:08090
08091:+00164:+00123:-00150:002474.0336:08091
08092:+00051:+00184:+00006:002474.0336:08092
08093:-00153:-00261:-00014:002474.0336:08093
08094:+00027:-00006:+00047:002474.0336:08094
08095:+00264:-00205:+00023:002480.7824:08095
08096:-00022:+00058:-00225:002480.7824:08096
08097:-00223:+00117:+00107:002480.7824:08097
08098:+00085:-00261:-00031:002480.7824:08098
08099:+00006:+00026:-00124:002480.7824:08099
08100:-00141:-00046:+00101:002480.7824:08100
08101:+00007:+00015:+00212:002480.7824:08101
08102:+00002:+00169:-00053:002480.7824:08102
08103:+00041:-00006:-00105:002492.5856:08103
08104:+00009:+00066:-00068:002492.5856:08104
08105:+00140:-00111:+00171:002492.5856:08105
08106:+00164:+00127:+00010:002492.5856:08106
08107:-00039:+00065:-00143:002492.5856:08107
08108:-00137:+00013:-00055:002492.5856:08108
08109:+00017:+00230:+00058:002492.5856:08109
08110:+00346:-00067:+00228:002492.5856:08110
08111:-00111:+00102:+00100:002504.0832:08111
08112:-00250:+00026:-00108:002504.0832:08112
08113:-00093:+00062:-00136:002504.0832:08113
08114:+00111:-00115:+00063:002504.0832:08114
08115:+00201:-00043:+00096:002504.0832:08115
08116:-00195:+00187:-00054:002504.0832:08116
08117:-00210:-00052:+00097:002504.0832:08117
08118:+00095:+00091:-00128:002504.0832:08118
08119:+00200:+00172:+00119:002505.7358:08119
08120:+00250:+00075:+00125:002505.7358:08120
08121:+00026:+00148:-00091:002505.7358:08121
08122:-00096:-00086:-00083:002505.7358:08122
08123:-00102:+00069:-00254:002505.7358:08123
08124:+00357:+00168:+00172:002505.7358:08124
08125:+00224:+00066:-00039:002505.7358:08125
08126:-00184:+00089:-00147:002512.8635:08126
08127:-00011:+00108:-00041:002512.8635:08127
08128:-00003:-00029:+00009:002512.8635:08128
08129:+00172:+00100:-00006:002512.8635:08129
08130:+00079:+00100:-00117:002512.8635:08130
08131:-00301:-00151:-00134:002512.8635:08131
08132:-00004:-00033:-00106:002512.8635:08132
08133:+00103:+00095:+00058:002512.8635:08133
08134:+00281:-00006:+00201:002524.5229:08134
08135:-00078:+00194:-00152:002524.5229:08135
08136:-00147:+00109:+00087:002524.5229:08136
08137:-00090:-00061:-00192:002524.5229:08137
08138:+00357:+00051:+00255:002524.5229:08138
08139:+00201:-00052:-00060:002524.5229:08139
08140:-00268:+00163:-00186:002524.5229:08140
08141:+00190:+00089:+00193:002524.5229:08141
08142:+00205:-00110:-00065:002520.9628:08142
08143:-00061:+00170:-00206:002520.9628:08143
08144:-00167:+00061:+00056:002520.9628:08144
08145:-00046:+00041:+00115:002520.9628:08145
08146:-00072:-00231:-00099:002520.9628:08146
08147:+00013:+00218:+00090:002520.9628:08147
08148:+00070:-00156:+00108:002520.9628:08148
08149:-00130:+00294:+00029:002520.9628:08149
08150:+00049:-00047:+00022:002533.5468:08150
08151:+00075:-00006:+00061:002533.5468:08151
08152:+00079:-00142:-00002:002533.5468:08152
08153:+00005:-00088:-00042:002533.5468:08153
08154:-00055:+00008:+00011:002533.5468:08154
08155:-00027:-00161:-00056:002533.5468:08155
08156:+00076:+00243:-00028:002533.5468:08156
08157:+00040:-00154:+00091:002533.5468:08157
08158:-00088:-00016:+00177:002534.8798:08158
08159:-00011:-00056:-00071:002534.8798:08159
08160:-00062:+00148:-00133:002534.8798:08160
08161:-00036:+00146:+00010:002534.8798:08161
08162:+00089:-00070:+00096:002534.8798:08162
08163:-00143:+00048:+00051:002534.8798:08163
08164:-00109:+00269:-00202:002534.8798:08164
08165:+00214:-00206:-00002:002534.8798:08165
08166:-00053:+00328:+00206:002526.1279:08166
08167:+00105:-00129:-00031:002526.1279:08167
08168:-00133:+00372:-00139:002526.1279:08168
08169:-00066:+00070:+00222:002526.1279:08169
08170:-00157:+00308:-00128:002526.1279:08170
08171:+00094:-00181:+00137:002526.1279:08171
08172:-00040:-00248:-00351:002526.1279:08172
08173:+00090:+00251:+00295:002526.1279:08173
08174:-00019:-00101:-00191:002533.5966:08174
08175:-00074:+00398:+00064:002533.5966:08175
08176:+00369:-00409:-00282:002533.5966:08176
08177:-00134:+00046:+00277:002533.5966:08177
08178:+00118:-00055:+00113:002533.5966:08178
08179:-00010:+00440:+00069:002533.5966:08179
08180:+00147:+00327:+00115:002533.5966:08180
08181:-00002:-00042:-00388:002533.5966:08181
08182:-00175:+00161:+00268:002524.4624:08182
08183:+00143:-00129:-00249:002524.4624:08183
08184:-00193:+00254:+00171:002524.4624:08184
08185:-00108:+00079:+00051:002524.4624:08185
08186:+00196:+00002:-00011:002524.4624:08186
08187:-00153:+00024:-00159:002524.4624:08187
08188:-00147:-00097:-00170:002524.4624:08188
08189:+00050:+00258:+00093:002524.4624:08189
08190:+00076:-00063:+00071:002520.9853:08190
08191:+00081:-00086:-00029:002520.9853:08191
08192:-00125:+00074:+00025:002520.9853:08192
08193:-00119:-00130:+00002:002520.9853:08193
08194:+00137:+00476:-00117:002520.9853:08194
08195:+00294:-00073:+00024:002520.9853:08195
08196:-00030:-00255:-00244:002520.9853:08196
08197:-00117:-00020:+00109:002520.9853:08197
08198:+00155:-00152:+00093:002533.5815:08198
08199:+00098:+00144:-00101:002533.5815:08199
08200:+00016:-00003:-00132:002533.5815:08200
08201:-00061:+00066:-00001:002533.5815:08201
08202:-00050:-00078:+00130:002533.5815:08202
08203:-00042:+00239:-00062:002533.5815:08203
08204:-00014:+00090:+00289:002533.5815:08204
08205:+00069:-00076:-00113:002533.5815:08205
08206:-00098:+00182:-00117:002534.9104:08206
08207:-00063:-00124:-00067:002534.9104:08207
08208:+00015:+00213:-00113:002534.9104:08208
08209:-00008:-00024:+00054:002534.9104:08209
08210:+00059:-00132:-00014:002534.9104:08210
08211:-00048:+00207:-00121:002534.9104:08211
08212:-00134:+00049:-00064:002534.9104:08212
08213:+00009:+00122:-00003:002534.9104:08213
08214:+00259:-00069:+00095:002531.3176:08214
08215:+00107:+00018:-00063:002531.3176:08215
08216:-00159:+00111:-00127:002531.3176:08216
08217:-00100:+00139:-00026:002531.3176:08217
08218:+00205:+00106:+00064:002531.3176:08218
08219:+00418:-00083:-00094:002531.3176:08219
08220:+00099:+00130:+00116:002531.3176:08220
08221:-00097:-00040:-00128:002533.7885:08221
08222:+00013:+00011:+00079:002533.7885:08222
08223:+00316:+00189:+00077:002533.7885:08223
08224:+00260:+00088:+00051:002533.7885:08224
08225:-00172:+00107:+00112:002533.7885:08225
08226:-00184:-00178:-00242:002533.7885:08226
08227:-00008:+00119:-00099:002533.7885:08227
08228:+00193:-00189:-00175:002533.7885:08228
08229:+00008:+00038:+00071:002540.3112:08229
08230:-00237:-00101:+00005:002540.3112:08230
08231:-00247:-00244:-00081:002540.3112:08231
08232:+00142:+00131:-00049:002540.3112:08232
08233:+00201:+00098:-00085:002540.3112:08233
08234:+00000:+00218:+00140:002540.3112:08234
08235:-00142:-00167:-00219:002540.3112:08235
08236:+00083:+00438:+00048:002540.3112:08236
08237:+00229:-00016:+00122:002541.9147:08237
08238:-00016:+00108:-00019:002541.9147:08238
08239:+00001:-00134:+00099:002541.9147:08239
08240:-00122:-00258:-00230:002541.9147:08240
08241:-00380:+00337:-00073:002541.9147:08241
08242:-00008:-00271:-00149:002541.9147:08242
08243:+00224:+00296:+00205:002541.9147:08243
08244:-00224:+00060:-00202:002541.9147:08244
08245:-00427:-00099:-00299:002538.9941:08245
08246:+00074:-00162:+00096:002538.9941:08246
08247:+00220:+00149:-00124:002538.9941:08247
08248:+00002:+00351:+00047:002538.9941:08248
08249:-00126:+00067:-00215:002538.9941:08249
08250:-00260:-00194:-00153:002538.9941:08250
08251:-00035:+00003:+00164:002538.9941:08251
08252:+00475:-00138:+00178:002538.9941:08252
08253:-00040:+00312:+00068:002540.3728:08253
08254:-00640:-00331:-00329:002540.3728:08254
08255:+00515:+00141:-00003:002540.3728:08255
08256:+00576:-00059:+00409:002540.3728:08256
08257:-00474:-00098:-00142:002540.3728:08257
08258:-00475:+00145:+00476:002540.3728:08258
08259:+00171:-00570:-00143:002540.3728:08259
08260:-00109:+00305:-00091:002540.3728:08260
08261:+00262:+00130:-00013:002526.3093:08261
08262:+00118:+00096:-00003:002526.3093:08262
08263:-00345:+00145:-00208:002526.3093:08263
08264:-00060:-00265:-00050:002526.3093:08264
08265:+00234:+00023:+00196:002526.3093:08265
08266:-00090:+00015:-00185:002526.3093:08266
08267:-00050:+00245:-00085:002526.3093:08267
08268:-00038:-00184:-00290:002526.3093:08268
08269:-00131:-00081:-00160:002518.1313:08269
08270:+00230:+00236:-00037:002518.1313:08270
08271:-00026:+00179:+00253:002518.1313:08271
08272:-00089:+00066:-00132:002518.1313:08272
08273:-00205:-00234:-00330:002518.1313:08273
08274:+00308:-00189:+00178:002518.1313:08274
08275:+00295:+00308:-00170:002518.1313:08275
08276:-00155:+00330:+00035:002518.1313:08276
08277:-00002:-00144:-00163:002509.2561:08277
08278:-00164:+00077:-00103:002509.2561:08278
08279:+00238:-00166:+00068:002509.2561:08279
08280:+00075:-00054:+00226:002509.2561:08280
08281:-00060:+00297:+00035:002509.2561:08281
08282:+00080:-00063:-00445:002509.2561:08282
08283:-00203:-00045:+00073:002509.2561:08283
08284:+00269:-00139:+00191:002509.2561:08284
08285:+00305:+00050:-00020:002485.6994:08285
08286:-00228:-00059:-00107:002485.6994:08286
08287:-00015:-00191:-00301:002485.6994:08287
08288:-00021:+00066:+00155:002485.6994:08288
08289:+00204:-00043:-00063:002485.6994:08289
08290:-00024:+00218:+00165:002485.6994:08290
08291:-00009:-00063:+00092:002485.6994:08291
08292:+00013:-00213:-00353:002485.6994:08292
08293:+00159:-00108:+00151:002477.5163:08293
08294:+00260:-00108:-00012:002477.5163:08294
08295:-00186:+00365:+00060:002477.5163:08295
08296:-00138:+00025:+00143:002477.5163:08296
08297:+00205:-00140:-00208:002477.5163:08297
08298:-00119:-00167:-00031:002477.5163:08298
08299:-00094:+00065:-00125:002477.5163:08299
08300:+00025:+00363:+00160:002477.5163:08300
08301:+00064:-00017:+00101:002473.9350:08301
08302:-00076:-00031:-00165:002473.9350:08302
08303:-00072:-00174:+00193:002473.9350:08303
08304:+00131:-00097:-00010:002473.9350:08304
08305:+00173:+00386:-00054:002473.9350:08305
08306:+00059:-00020:+00299:002473.9350:08306
08307:+00098:-00066:-00063:002473.9350:08307
08308:-00170:-00058:+00158:002473.9350:08308
08309:+00254:-00097:-00028:002461.0378:08309
08310:+00168:+00350:-00088:002461.0378:08310
08311:-00216:+00094:+00095:002461.0378:08311
08312:+00083:+00310:+00022:002461.0378:08312
08313:+00039:-00184:+00030:002461.0378:08313
08314:+00041:-00160:-00023:002461.0378:08314
08315:+00014:-00048:+00051:002461.0378:08315
08316:-00157:+00139:-00008:002461.0378:08316
08317:+00023:+00285:+00089:002462.6318:08317
08318:+00291:-00114:-00158:002462.6318:08318
08319:+00035:+00139:-00144:002462.6318:08319
08320:+00001:-00070:+00097:002462.6318:08320
08321:+00045:+00021:-00169:002462.6318:08321
08322:-00133:+00254:-00040:002462.6318:08322
08323:-00043:+00099:-00205:002462.6318:08323
08324:+00187:-00032:+00168:002462.6318:08324
08325:-00215:-00042:-00162:002473.9753:08325
08326:-00413:+00061:-00025:002473.9753:08326
08327:-00071:-00109:+00013:002473.9753:08327
08328:+00287:+00049:-00175:002473.9753:08328
08329:+00054:-00041:-00016:002473.9753:08329
08330:-00242:+00065:+00011:002473.9753:08330
08331:-00105:+00285:-00160:002473.9753:08331
08332:+00149:+00050:+00203:002473.9753:08332
08333:+00140:-00255:-00143:002475.6740:08333
08334:-00023:+00134:+00127:002475.6740:08334
08335:+00006:+00099:-00111:002475.6740:08335
08336:-00092:+00335:-00078:002475.6740:08336
08337:-00051:+00134:-00021:002475.6740:08337
08338:+00065:-00089:-00051:002475.6740:08338
08339:-00125:+00071:+00100:002475.6740:08339
08340:-00131:-00092:-00067:002475.6740:08340
08341:-00190:+00494:-00114:002492.4260:08341
08342:-00056:-00091:-00097:002492.4260:08342
08343:+00178:+00125:+00124:002492.4260:08343
08344:-00201:-00249:+00082:002492.4260:08344
08345:-00203:+00024:-00074:002492.4260:08345
08346:-00016:+00170:-00057:002492.4260:08346
08347:+00281:+00125:-00116:002492.4260:08347
08348:+00245:+00076:+00071:002492.4260:08348
08349:-00220:-00176:+00008:002499.0622:08349
08350:-00274:+00329:-00076:002499.0622:08350
08351:+00027:-00117:-00043:002499.0622:08351
08352:+00093:+00237:-00327:002499.0622:08352
08353:-00114:-00022:-00133:002499.0622:08353
08354:-00158:-00084:+00133:002499.0622:08354
08355:-00096:+00259:-00093:002499.0622:08355
08356:-00117:-00026:+00252:002499.0622:08356
08357:+00216:+00107:-00119:002495.7145:08357
08358:-00006:-00069:-00138:002495.7145:08358
08359:-00264:-00051:-00069:002495.7145:08359
08360:-00034:+00116:-00031:002495.7145:08360
08361:+00031:+00152:+00189:002495.7145:08361
08362:+00221:-00092:-00067:002495.7145:08362
08363:-00122:-00028:-00146:002495.7145:08363
08364:-00249:-00024:-00127:002495.7145:08364
08365:-00053:+00153:-00106:002513.0068:08365
08366:+00073:-00074:-00038:002513.0068:08366
08367:+00050:-00003:-00014:002513.0068:08367
08368:-00077:+00044:+00148:002513.0068:08368
08369:-00230:-00105:-00191:002513.0068:08369
08370:-00186:+00283:-00252:002513.0068:08370
08371:+00240:-00045:-00030:002513.0068:08371
08372:+00210:-00023:-00095:002513.0068:08372
08373:-00019:+00035:+00143:002519.4614:08373
08374:-00420:+00076:-00234:002519.4614:08374
08375:-00113:+00218:+00258:002519.4614:08375
08376:+00457:-00037:-00133:002519.4614:08376
08377:-00139:-00042:+00253:002519.4614:08377
08378:-00166:+00078:-00095:002519.4614:08378
08379:-00105:+00468:-00153:002519.4614:08379
08380:+00071:-00211:+00046:002519.4614:08380
08381:+00086:-00032:-00250:002510.8793:08381
08382:+00037:-00027:+00287:002510.8793:08382
08383:-00145:-00229:-00016:002510.8793:08383
08384:-00092:+00180:-00052:002510.8793:08384
08385:+00176:-00051:-00272:002510.8793:08385
08386:+00014:+00098:+00188:002510.8793:08386
08387:+00182:-00123:+00009:002510.8793:08387
08388:-00060:+00515:+00088:002510.8793:08388
08389:-00074:-00082:+00068:002513.0483:08389
08390:+00219:+00067:+00002:002513.0483:08390
08391:+00178:+00110:+00078:002513.0483:08391
08392:-00005:+00049:-00149:002513.0483:08392
08393:-00121:+00394:+00006:002513.0483:08393
08394:-00003:-00122:+00045:002513.0483:08394
08395:+00147:-00057:+00015:002513.0483:08395
08396:+00107:-00080:+00146:002513.0483:08396
08397:-00090:-00066:-00145:002514.2919:08397
08398:-00053:+00368:-00095:002514.2919:08398
08399:+00155:+00057:+00007:002514.2919:08399
08400:-00003:+00097:-00142:002514.2919:08400
08401:-00011:-00182:+00130:002514.2919:08401
08402:+00059:-00116:+00129:002514.2919:08402
08403:+00117:+00300:-00151:002514.2919:08403
08404:-00109:+00195:-00041:002514.2919:08404
08405:+00006:+00168:+00070:002500.7873:08405
08406:+00085:+00065:+00041:002500.7873:08406
08407:-00071:+00026:+00119:002500.7873:08407
08408:-00178:+00155:-00273:002500.7873:08408
08409:+00221:+00075:+00016:002500.7873:08409
08410:+00162:-00041:-00224:002500.7873:08410
08411:+00025:+00108:+00091:002500.7873:08411
08412:-00083:+00082:+00112:002500.7873:08412
08413:+00037:-00014:+00128:002502.8051:08413
08414:+00095:-00119:-00143:002502.8051:08414
08415:+00228:-00240:+00047:002502.8051:08415
08416:-00029:+00101:-00187:002502.8051:08416
08417:-00123:+00215:+00119:002502.8051:08417
08418:+00192:-00016:-00037:002502.8051:08418
08419:-00080:-00131:-00092:002502.8051:08419
08420:+00122:-00186:+00218:002502.8051:08420
08421:-00033:+00052:+00174:002499.1403:08421
08422:-00088:-00114:+00070:002499.1403:08422
08423:+00151:+00105:-00139:002499.1403:08423
08424:+00023:-00101:+00224:002499.1403:08424
08425:+00144:-00175:+00146:002499.1403:08425
08426:+00035:+00000:+00021:002499.1403:08426
08427:-00268:-00008:-00078:002499.1403:08427
08428:+00369:-00051:+00057:002499.1403:08428
08429:+00356:+00084:-00058:002495.7548:08429
08430:-00205:-00124:-00134:002495.7548:08430
08431:-00260:+00530:+00233:002495.7548:08431
08432:+00295:-00139:-00066:002495.7548:08432
08433:+00054:-00065:-00063:002495.7548:08433
08434:-00010:-00197:+00089:002495.7548:08434
08435:-00056:-00047:+00002:002495.7548:08435
08436:-00328:+00352:+00002:002495.7548:08436
08437:+00071:-00144:+00040:002507.9106:08437
08438:+00187:+00040:+00124:002507.9106:08438
08439:-00035:-00030:+00125:002507.9106:08439
08440:-00009:-00226:-00009:002507.9106:08440
08441:-00087:+00391:-00007:002507.9106:08441
08442:+00122:-00111:-00118:002507.9106:08442
08443:+00198:+00284:+00078:002507.9106:08443
08444:-00012:-00159:-00013:002507.9106:08444
08445:-00246:+00326:+00085:002504.1806:08445
08446:+00092:+00016:+00034:002504.1806:08446
08447:+00189:-00009:+00031:002504.1806:08447
08448:+00021:+00125:-00061:002504.1806:08448
08449:+00115:-00086:+00032:002504.1806:08449
08450:-00223:+00303:+00173:002504.1806:08450
08451:-00180:+00011:-00072:002504.1806:08451
08452:-00003:+00225:+00079:002504.1806:08452
08453:+00167:-00202:-00082:002505.8437:08453
08454:-00088:+00032:-00198:002505.8437:08454
08455:-00381:+00240:+00090:002505.8437:08455
08456:-00141:-00069:-00103:002505.8437:08456
08457:+00146:+00024:+00002:002505.8437:08457
08458:-00006:+00100:+00080:002505.8437:08458
08459:-00039:-00338:-00260:002505.8437:08459
08460:-00112:+00272:-00236:002505.8437:08460
08461:+00154:-00195:-00038:002518.1733:08461
08462:+00156:+00028:+00071:002518.1733:08462
08463:+00122:-00099:+00080:002518.1733:08463
08464:+00120:+00144:-00151:002518.1733:08464
08465:-00224:+00122:-00103:002518.1733:08465
08466:+00095:-00053:-00056:002518.1733:08466
08467:+00161:+00086:-00061:002518.1733:08467
08468:+00053:+00156:+00137:002518.1733:08468
08469:-00332:+00058:-00174:002524.6899:08469
08470:-00313:-00144:+00347:002524.6899:08470
08471:+00238:+00000:-00061:002524.6899:08471
08472:-00111:+00097:-00083:002524.6899:08472
08473:-00123:-00051:-00028:002524.6899:08473
08474:-00058:-00016:-00159:002524.6899:08474
08475:-00091:+00100:-00086:002524.6899:08475
08476:+00125:-00133:+00079:002524.6899:08476
08477:+00110:+00005:-00035:002521.1665:08477
08478:-00069:-00122:-00248:002521.1665:08478
08479:-00136:+00363:-00124:002521.1665:08479
08480:-00110:-00170:+00002:002521.1665:08480
08481:-00066:+00083:-00229:002521.1665:08481
08482:+00075:+00015:+00147:002521.1665:08482
08483:-00169:-00117:-00141:002521.1665:08483
08484:-00199:+00337:-00204:002521.1665:08484
08485:-00011:+00034:+00183:002528.5085:08485
08486:-00060:-00334:+00074:002528.5085:08486
08487:+00185:+00030:-00089:002528.5085:08487
08488:+00078:+00100:-00007:002528.5085:08488
08489:-00127:-00244:+00170:002528.5085:08489
08490:+00159:+00232:+00204:002528.5085:08490
08491:+00151:+00131:+00021:002528.5085:08491
08492:+00017:+00257:+00021:002528.5085:08492
08493:+00267:+00407:+00110:002540.2805:08493
08494:+00298:-00149:+00066:002540.2805:08494
08495:-00198:+00098:+00057:002540.2805:08495
08496:+00014:+00188:+00157:002540.2805:08496
08497:+00073:-00097:+00091:002540.2805:08497
08498:-00092:+00113:-00140:002540.2805:08498
08499:-00138:-00101:-00026:002540.2805:08499
08500:+00068:+00157:+00107:002540.2805:08500
08501:+00188:+00061:+00141:002531.4504:08501
08502:-00019:+00287:-00165:002531.4504:08502
08503:-00226:+00306:+00025:002531.4504:08503
08504:-00069:-00122:+00130:002531.4504:08504
08505:+00172:+00143:+00252:002531.4504:08505
08506:+00238:+00172:+00023:002531.4504:08506
08507:-00197:+00184:-00089:002531.4504:08507
08508:-00065:+00198:-00143:002538.9982:08508
08509:+00323:+00166:+00056:002538.9982:08509
08510:-00018:+00068:+00177:002538.9982:08510
08511:-00108:-00110:+00000:002538.9982:08511
08512:+00097:+00014:+00030:002538.9982:08512
08513:+00204:+00062:+00004:002538.9982:08513
08514:+00081:+00189:-00028:002538.9982:08514
08515:+00001:+00050:-00196:002538.9982:08515
08516:-00213:-00019:-00233:002540.2495:08516
08517:-00138:+00066:+00026:002540.2495:08517
08518:+00147:-00230:+00121:002540.2495:08518
08519:+00123:+00145:-00342:002540.2495:08519
08520:+00037:-00240:+00048:002540.2495:08520
08521:+00012:-00210:+00018:002540.2495:08521
08522:+00196:+00131:+00187:002540.2495:08522
08523:-00025:-00161:+00151:002540.2495:08523
08524:-00029:-00070:+00267:002531.4543:08524
08525:+00173:-00049:-00008:002531.4543:08525
08526:-00062:+00018:-00090:002531.4543:08526
08527:+00092:+00088:+00076:002531.4543:08527
08528:+00084:-00055:+00080:002531.4543:08528
08529:-00110:+00000:+00216:002531.4543:08529
08530:-00016:-00113:-00006:002531.4543:08530
08531:-00187:-00023:+00100:002531.4543:08531
08532:+00034:-00220:+00110:002518.1503:08532
08533:+00215:+00121:-00060:002518.1503:08533
08534:+00122:-00178:+00232:002518.1503:08534
08535:+00137:+00079:-00089:002518.1503:08535
08536:-00062:+00384:+00203:002518.1503:08536
08537:+00090:+00046:+00218:002518.1503:08537
08538:+00290:+00083:-00014:002518.1503:08538
08539:+00048:-00171:-00072:002518.1503:08539
08540:-00206:+00184:+00058:002514.4235:08540
08541:+00040:+00204:+00128:002514.4235:08541
08542:+00093:+00101:-00045:002514.4235:08542
08543:+00006:-00091:-00130:002514.4235:08543
08544:-00145:+00055:+00137:002514.4235:08544
08545:-00306:+00218:+00435:002514.4235:08545
08546:-00130:-00131:+00361:002514.4235:08546
08547:+00139:-00109:-00227:002514.4235:08547
08548:-00078:-00473:-00299:002500.6464:08548
08549:-00105:+00579:+00088:002500.6464:08549
08550:+00188:+00621:+00246:002500.6464:08550
08551:+00142:+00571:+00018:002500.6464:08551
08552:-00124:-00489:-00013:002500.6464:08552
08553:+00169:-00480:-00507:002500.6464:08553
08554:+00028:+00064:-00405:002500.6464:08554
08555:-00014:+00149:+00405:002500.6464:08555
08556:+00099:+00319:+00264:002492.4667:08556
08557:+00173:+00070:-00032:002492.4667:08557
08558:-00097:-00040:-00255:002492.4667:08558
08559:-00278:-00233:+00002:002492.4667:08559
08560:+00133:+00686:-00059:002492.4667:08560
08561:+00021:+00407:+00076:002492.4667:08561
08562:-00053:+00171:+00065:002492.4667:08562
08563:-00116:-00429:-00261:002492.4667:08563
08564:-00011:-00043:+00227:002483.7810:08564
08565:+00443:+00143:-00017:002483.7810:08565
08566:-00011:+00353:-00305:002483.7810:08566
08567:-00198:+00243:-00133:002483.7810:08567
08568:+00123:-00314:+00138:002483.7810:08568
08569:-00071:+00111:+00203:002483.7810:08569
08570:+00062:-00476:+00298:002483.7810:08570
08571:-00048:+00182:-00160:002483.7810:08571
08572:-00024:+00181:-00010:002465.7758:08572
08573:+00027:-00327:-00082:002465.7758:08573
08574:-00062:-00052:+00164:002465.7758:08574
08575:-00004:-00254:+00134:002465.7758:08575
08576:+00014:+00139:-00052:002465.7758:08576
08577:-00014:+00035:-00228:002465.7758:08577
08578:-00048:+00010:-00088:002465.7758:08578
08579:-00132:-00029:+00293:002465.7758:08579
08580:+00197:-00210:+00207:002462.5412:08580
08581:+00219:-00058:+00160:002462.5412:08581
08582:-00220:-00201:-00264:002462.5412:08582
08583:-00116:+00006:-00013:002462.5412:08583
08584:-00006:-00017:-00417:002462.5412:08584
08585:-00077:+00129:+00070:002462.5412:08585
08586:+00158:+00220:+00044:002462.5412:08586
08587:-00071:-00141:-00295:002462.5412:08587
08588:-00226:-00144:-00131:002462.5412:08588
08589:+00155:+00047:-00319:002463.9790:08589
08590:-00036:-00195:+00228:002463.9790:08590
08591:+00014:+00078:+00174:002463.9790:08591
08592:+00038:-00369:-00042:002463.9790:08592
08593:-00198:+00006:-00124:002463.9790:08593
08594:+00134:-00327:-00463:002463.9790:08594
08595:+00069:+00385:+00053:002463.9790:08595
08596:+00188:+00370:-00110:002463.9790:08596
08597:-00146:+00347:-00051:002456.0136:08597
08598:-00234:+00032:+00067:002456.0136:08598
08599:+00320:+00039:-00369:002456.0136:08599
08600:+00026:+00038:-00082:002456.0136:08600
08601:-00007:+00277:-00123:002456.0136:08601
08602:-00088:+00217:+00102:002456.0136:08602
08603:-00218:-00072:+00038:002456.0136:08603
08604:+00184:+00105:-00214:002456.0136:08604
08605:-00032:-00064:-00001:002462.5161:08605
08606:+00032:+00206:+00043:002462.5161:08606
08607:+00096:+00384:+00049:002462.5161:08607
08608:-00177:+00099:+00202:002462.5161:08608
08609:-00110:-00029:-00091:002462.5161:08609
08610:+00260:-00167:+00142:002462.5161:08610
08611:+00333:+00329:-00080:002462.5161:08611
08612:-00162:+00167:-00157:002462.5161:08612
08613:-00317:+00253:+00240:002468.8925:08613
08614:+00073:-00004:+00049:002468.8925:08614
08615:+00301:-00078:+00051:002468.8925:08615
08616:+00067:-00134:+00054:002468.8925:08616
08617:-00217:+00044:-00016:002468.8925:08617
08618:-00049:+00109:+00230:002468.8925:08618
08619:+00014:+00276:-00043:002468.8925:08619
08620:+00154:-00041:+00246:002468.8925:08620
08621:-00118:+00047:-00030:002465.7868:08621
08622:-00273:+00091:+00161:002465.7868:08622
08623:-00016:-00019:+00020:002465.7868:08623
08624:+00192:+00246:+00056:002465.7868:08624
08625:+00234:-00002:+00175:002465.7868:08625
08626:-00158:+00118:-00126:002465.7868:08626
08627:-00340:+00107:+00178:002465.7868:08627
08628:+00057:+00058:-00187:002465.7868:08628
08629:+00249:+00308:-00028:002482.4970:08629
08630:+00039:+00035:-00334:002482.4970:08630
08631:-00290:+00303:-00114:002482.4970:08631
08632:+00143:-00037:+00014:002482.4970:08632
08633:-00003:-00010:-00297:002482.4970:08633
08634:+00032:+00018:+00199:002482.4970:08634
08635:+00021:+00099:-00210:002482.4970:08635
08636:-00012:+00471:-00161:002482.4970:08636
08637:+00181:-00070:-00117:002489.0139:08637
08638:-00067:-00008:-00205:002489.0139:08638
08639:-00182:-00196:+00105:002489.0139:08639
08640:+00260:-00136:-00126:002489.0139:08640
08641:+00088:+00219:-00080:002489.0139:08641
08642:-00034:+00072:+00195:002489.0139:08642
08643:-00089:-00003:-00172:002489.0139:08643
08644:-00141:+00051:-00007:002489.0139:08644
08645:+00161:+00133:+00097:002495.7661:08645
08646:+00191:-00118:+00194:002495.7661:08646
08647:-00187:+00023:-00186:002495.7661:08647
08648:-00020:+00227:-00095:002495.7661:08648
08649:+00098:-00193:-00057:002495.7661:08649
08650:+00021:+00040:-00024:002495.7661:08650
08651:-00008:-00051:+00220:002495.7661:08651
08652:+00102:+00084:+00160:002495.7661:08652
08653:-00191:+00099:-00235:002507.9257:08653
08654:-00178:-00005:+00013:002507.9257:08654
08655:+00301:+00060:+00180:002507.9257:08655
08656:+00012:+00061:+00144:002507.9257:08656
08657:-00171:-00029:-00045:002507.9257:08657
08658:-00209:+00001:-00029:002507.9257:08658
08659:+00061:-00014:-00029:002507.9257:08659
08660:+00239:+00135:+00035:002507.9257:08660
08661:+00086:+00100:+00150:002519.4953:08661
08662:-00339:+00045:-00128:002519.4953:08662
08663:-00301:+00030:+00030:002519.4953:08663
08664:+00194:-00046:-00019:002519.4953:08664
08665:+00311:+00037:+00143:002519.4953:08665
08666:+00020:+00159:-00001:002519.4953:08666
08667:-00206:+00093:-00213:002519.4953:08667
08668:-00192:+00067:-00083:002519.4953:08668
08669:+00152:+00102:+00001:002516.0253:08669
08670:+00227:+00148:+00178:002516.0253:08670
08671:+00189:+00048:+00044:002516.0253:08671
08672:-00294:+00086:-00222:002516.0253:08672
08673:-00042:-00148:-00071:002516.0253:08673
08674:+00187:+00243:-00058:002516.0253:08674
08675:+00201:+00089:+00238:002516.0253:08675
08676:+00024:+00042:-00264:002516.0253:08676
08677:-00341:+00138:-00143:002523.3034:08677
08678:+00153:-00032:-00039:002523.3034:08678
08679:+00324:+00039:-00066:002523.3034:08679
08680:-00015:+00172:+00128:002523.3034:08680
08681:-00082:-00242:-00060:002523.3034:08681
08682:-00137:+00088:-00059:002523.3034:08682
08683:-00035:+00050:-00158:002523.3034:08683
08684:+00194:-00030:+00388:002523.3034:08684
08685:+00360:-00135:+00068:002535.0292:08685
08686:-00342:+00283:-00179:002535.0292:08686
08687:-00276:-00317:-00178:002535.0292:08687
08688:+00136:+00587:-00118:002535.0292:08688
08689:+00207:-00206:+00063:002535.0292:08689
08690:-00137:-00031:-00068:002535.0292:08690
08691:-00082:-00010:+00260:002535.0292:08691
08692:+00044:-00065:-00201:002535.0292:08692
08693:+00094:+00487:+00054:002521.1550:08693
08694:-00092:-00312:-00137:002521.1550:08694
08695:-00178:+00321:+00066:002521.1550:08695
08696:+00075:-00207:+00015:002521.1550:08696
08697:-00083:+00259:+00062:002521.1550:08697
08698:+00079:+00287:+00177:002521.1550:08698
08699:+00260:+00009:-00170:002521.1550:08699
08700:-00123:+00071:-00041:002521.1550:08700
08701:-00275:-00383:-00131:002533.7810:08701
08702:+00105:+00474:+00123:002533.7810:08702
08703:+00272:-00157:-00012:002533.7810:08703
08704:-00053:+00501:-00137:002533.7810:08704
08705:-00130:-00282:-00121:002533.7810:08705
08706:-00051:+00234:-00130:002533.7810:08706
08707:+00082:+00009:+00036:002533.7810:08707
08708:+00039:+00083:+00101:002533.7810:08708
08709:-00086:+00133:+00052:002529.8754:08709
08710:-00137:-00030:-00056:002529.8754:08710
08711:+00113:-00015:-00064:002529.8754:08711
08712:+00186:+00180:-00115:002529.8754:08712
08713:+00174:+00095:-00040:002529.8754:08713
08714:+00033:+00131:-00167:002529.8754:08714
08715:-00158:+00055:+00006:002529.8754:08715
08716:-00010:+00398:+00004:002526.3208:08716
08717:+00271:+00176:+00161:002526.3208:08717
08718:-00036:+00061:-00197:002526.3208:08718
08719:-00130:-00135:+00006:002526.3208:08719
08720:+00110:+00034:+00169:002526.3208:08720
08721:-00129:+00085:-00217:002526.3208:08721
08722:-00051:-00134:-00251:002526.3208:08722
08723:-00054:+00077:+00121:002526.3208:08723
08724:+00059:-00322:+00343:002518.1542:08724
08725:+00048:-00226:-00072:002518.1542:08725
08726:-00112:+00281:+00155:002518.1542:08726
08727:+00029:-00016:-00388:002518.1542:08727
08728:+00126:+00248:+00032:002518.1542:08728
08729:+00173:-00111:-00046:002518.1542:08729
08730:-00407:+00232:+00360:002518.1542:08730
08731:+00063:-00029:+00079:002518.1542:08731
08732:+00202:-00028:-00297:002519.5671:08732
08733:-00051:+00067:-00095:002519.5671:08733
08734:-00021:-00199:+00015:002519.5671:08734
08735:-00183:+00319:+00041:002519.5671:08735
08736:+00251:+00027:-00141:002519.5671:08736
08737:-00055:+00040:-00007:002519.5671:08737
08738:-00113:-00141:+00170:002519.5671:08738
08739:+00023:+00127:-00030:002519.5671:08739
08740:-00227:+00184:-00094:002505.8881:08740
08741:-00199:-00157:-00360:002505.8881:08741
08742:-00171:+00163:+00073:002505.8881:08742
08743:+00206:-00043:-00023:002505.8881:08743
08744:+00014:-00168:+00108:002505.8881:08744
08745:-00415:+00318:-00193:002505.8881:08745
08746:+00219:-00066:+00001:002505.8881:08746
08747:+00327:+00219:-00092:002505.8881:08747
08748:+00121:-00206:-00040:002507.8879:08748
08749:-00079:+00275:-00076:002507.8879:08749
08750:+00092:+00199:+00077:002507.8879:08750
08751:+00125:+00009:-00280:002507.8879:08751
08752:-00114:+00075:-00043:002507.8879:08752
08753:-00231:+00025:-00124:002507.8879:08753
08754:-00016:+00267:-00032:002507.8879:08754
08755:-00067:-00183:-00043:002507.8879:08755
08756:-00108:+00030:-00237:002514.3935:08756
08757:-00194:-00048:+00075:002514.3935:08757
08758:-00120:-00198:-00016:002514.3935:08758
08759:-00015:+00401:-00243:002514.3935:08759
08760:+00092:-00002:-00068:002514.3935:08760
08761:+00018:+00120:-00079:002514.3935:08761
08762:+00114:-00125:-00143:002514.3935:08762
08763:+00032:+00169:-00017:002514.3935:08763
08764:+00072:-00149:+00081:002516.0891:08764
08765:+00309:-00050:+00076:002516.0891:08765
08766:+00184:-00031:-00196:002516.0891:08766
08767:-00135:+00077:-00077:002516.0891:08767
08768:-00017:-00274:+00148:002516.0891:08768
08769:+00097:+00115:-00224:002516.0891:08769
08770:+00178:-00123:-00050:002516.0891:08770
08771:-00091:-00010:-00049:002516.0891:08771
08772:-00333:-00046:-00047:002518.2109:08772
08773:+00015:+00281:-00238:002518.2109:08773
08774:+00356:-00145:+00066:002518.2109:08774
08775:+00125:+00008:-00071:002518.2109:08775
08776:-00204:-00081:-00152:002518.2109:08776
08777:-00252:+00007:+00089:002518.2109:08777
08778:+00196:+00028:-00031:002518.2109:08778
08779:+00353:+00134:+00028:002518.2109:08779
08780:+00044:-00161:-00059:002535.1364:08780
08781:-00300:+00166:-00272:002535.1364:08781
08782:-00210:-00151:-00016:002535.1364:08782
08783:+00032:+00153:-00170:002535.1364:08783
08784:+00008:+00027:+00113:002535.1364:08784
08785:-00161:+00034:-00231:002535.1364:08785
08786:-00279:+00068:+00027:002535.1364:08786
08787:+00072:+00109:-00056:002535.1364:08787
08788:+00180:+00047:+00023:002526.3701:08788
08789:-00015:-00155:-00119:002526.3701:08789
08790:-00172:+00123:-00061:002526.3701:08790
08791:-00188:-00090:-00040:002526.3701:08791
08792:+00135:+00248:-00114:002526.3701:08792
08793:+00356:+00098:-00002:002526.3701:08793
08794:+00089:+00040:-00057:002526.3701:08794
08795:-00209:+00352:+00026:002526.3701:08795
08796:-00268:-00200:+00051:002533.8078:08796
08797:+00128:+00233:-00095:002533.8078:08797
08798:+00242:-00098:+00006:002533.8078:08798
08799:-00039:+00078:-00175:002533.8078:08799
08800:-00266:+00190:+00064:002533.8078:08800
08801:-00402:+00297:-00001:002533.8078:08801
08802:+00092:-00049:+00071:002533.8078:08802
08803:+00431:+00021:-00006:002533.8078:08803
08804:-00013:+00029:-00018:002540.3305:08804
08805:-00276:+00081:-00061:002540.3305:08805
08806:+00124:-00012:-00069:002540.3305:08806
08807:+00083:-00057:+00043:002540.3305:08807
08808:+00202:-00108:+00166:002540.3305:08808
08809:+00013:+00203:-00133:002540.3305:08809
08810:-00389:-00130:-00160:002540.3305:08810
08811:+00177:+00188:-00141:002540.3305:08811
08812:+00258:+00003:-00175:002531.5000:08812
08813:-00256:+00231:+00114:002531.5000:08813
08814:-00311:+00151:-00108:002531.5000:08814
08815:-00203:+00188:-00027:002531.5000:08815
08816:+00238:-00057:-00019:002531.5000:08816
08817:+00458:-00102:+00210:002531.5000:08817
08818:+00132:+00007:-00034:002531.5000:08818
08819:-00370:-00216:-00058:002544.2602:08819
08820:-00226:+00218:-00057:002544.2602:08820
08821:+00493:-00156:+00153:002544.2602:08821
08822:+00182:+00025:-00089:002544.2602:08822
08823:-00236:+00187:+00053:002544.2602:08823
08824:-00132:-00198:-00207:002544.2602:08824
08825:+00236:+00192:-00143:002544.2602:08825
08826:+00321:+00117:+00280:002544.2602:08826
08827:-00118:+00178:+00078:002535.0522:08827
08828:-00175:+00160:-00038:002535.0522:08828
08829:-00243:-00174:-00341:002535.0522:08829
08830:+00107:-00157:+00226:002535.0522:08830
08831:+00299:-00028:+00043:002535.0522:08831
08832:+00298:-00028:-00018:002535.0522:08832
08833:-00212:-00105:-00750:002535.0522:08833
08834:-00488:-00049:+00064:002535.0522:08834
08835:+00534:-00331:+00308:002516.0327:08835
08836:+00137:+00323:+00113:002516.0327:08836
08837:-00040:+00086:-00080:002516.0327:08837
08838:-00188:-00190:-00493:002516.0327:08838
08839:-00103:+00175:+00018:002516.0327:08839
08840:+00145:-00415:-00025:002516.0327:08840
08841:-00079:+00124:+00478:002516.0327:08841
08842:-00003:+00085:-00280:002516.0327:08842
08843:-00317:-00256:-00105:002507.7375:08843
08844:+00231:-00097:-00050:002507.7375:08844
08845:+00247:+00124:-00112:002507.7375:08845
08846:-00213:+00343:+00018:002507.7375:08846
08847:+00135:+00363:-00093:002507.7375:08847
08848:-00022:-00565:+00089:002507.7375:08848
08849:+00008:-00092:+00014:002507.7375:08849
08850:+00178:+00201:+00087:002507.7375:08850
08851:+00083:+00546:+00111:002488.7592:08851
08852:-00041:+00333:-00285:002488.7592:08852
08853:-00244:-00333:+00016:002488.7592:08853
08854:+00033:+00000:-00032:002488.7592:08854
08855:+00105:-00263:+00101:002488.7592:08855
08856:-00070:+00421:-00188:002488.7592:08856
08857:-00126:+00269:-00189:002488.7592:08857
08858:-00241:+00345:+00043:002488.7592:08858
08859:+00125:+00065:+00000:002475.5725:08859
08860:-00018:+00247:+00213:002475.5725:08860
08861:+00033:+00092:+00076:002475.5725:08861
08862:+00067:+00420:-00318:002475.5725:08862
08863:+00097:+00032:-00103:002475.5725:08863
08864:+00051:+00274:+00008:002475.5725:08864
08865:+00112:+00042:+00296:002475.5725:08865
08866:-00007:+00039:+00083:002475.5725:08866
08867:-00101:+00118:-00058:002477.3625:08867
08868:+00021:+00074:-00080:002477.3625:08868
08869:+00096:+00127:-00040:002477.3625:08869
08870:+00062:+00138:+00013:002477.3625:08870
08871:-00157:+00100:-00128:002477.3625:08871
08872:-00287:+00087:-00174:002477.3625:08872
08873:+00092:-00363:+00026:002477.3625:08873
08874:+00090:-00177:-00095:002477.3625:08874
08875:-00146:+00139:+00025:002477.3625:08875
08876:-00119:-00126:-00019:002473.8950:08876
08877:-00139:+00319:+00174:002473.8950:08877
08878:+00322:-00252:+00032:002473.8950:08878
08879:-00268:-00203:-00049:002473.8950:08879
08880:-00272:+00268:+00283:002473.8950:08880
08881:+00152:-00109:-00358:002473.8950:08881
08882:-00054:+00239:+00070:002473.8950:08882
08883:+00131:-00020:+00045:002473.8950:08883
08884:-00019:-00071:+00095:002470.7746:08884
08885:-00046:-00176:+00034:002470.7746:08885
08886:-00013:-00163:-00272:002470.7746:08886
08887:-00157:+00254:+00293:002470.7746:08887
08888:+00170:-00315:-00345:002470.7746:08888
[truncated: 50,041 more chars]
