# Supplementary material for: Suboptimal Omnidirectional Wheel Design and Implementation
Source: Sensors (Basel). 2021 Jan 28;21(3):865. doi: 10.3390/s21030865 (PMC7865864; doi:10.3390/s21030865)
Supplement: Supplementary file 1 [file sensors-21-00865-s001.zip › 3.-Data 30 Fixed Wheel/ACDATA15.TXT]

00001:+00022:+00111:+00241:001732.5517:00001
00002:+00141:+00020:+00173:001732.5517:00002
00003:+00272:-00133:-00021:001732.5517:00003
00004:-00041:+00060:+00234:001732.5517:00004
00005:-00072:-00113:+00187:001732.5517:00005
00006:-00068:+00175:-00107:001732.5517:00006
00007:-00102:+00014:+00010:001731.6729:00007
00008:+00053:+00032:-00073:001731.6729:00008
00009:+00197:-00055:+00040:001731.6729:00009
00010:+00074:+00027:-00051:001731.6729:00010
00011:-00174:+00261:-00016:001731.6729:00011
00012:-00183:-00138:-00105:001731.6729:00012
00013:+00012:+00055:-00237:001731.6729:00013
00014:-00117:+00037:+00195:001731.6729:00014
00015:-00055:+00050:-00145:001731.6729:00015
00016:+00236:+00243:-00233:001731.6729:00016
00017:+00188:+00036:+00173:001731.6729:00017
00018:-00150:+00257:+00082:001731.6729:00018
00019:-00030:+00001:+00400:001715.8585:00019
00020:+00011:+00466:-00395:001715.8585:00020
00021:+00008:-00109:+00233:001715.8585:00021
00022:+00052:-00050:+00069:001715.8585:00022
00023:+00229:+00156:+00100:001715.8585:00023
00024:-00070:-00004:+00201:001715.8585:00024
00025:-00185:+00110:-00107:001715.8585:00025
00026:-00002:-00036:+00200:001715.8585:00026
00027:+00002:+00039:+00127:001715.8585:00027
00028:-00095:+00017:+00086:001715.8585:00028
00029:-00077:+00024:-00093:001715.8585:00029
00030:+00109:+00163:-00070:001708.6546:00030
00031:+00010:+00000:-00007:001708.6546:00031
00032:-00188:+00118:-00019:001708.6546:00032
00033:-00184:-00077:+00093:001708.6546:00033
00034:-00034:+00052:-00120:001708.6546:00034
00035:-00075:+00087:+00114:001708.6546:00035
00036:-00076:+00041:+00162:001708.6546:00036
00037:+00247:+00191:-00164:001708.6546:00037
00038:-00002:+00047:+00030:001708.6546:00038
00039:-00190:+00074:-00056:001708.6546:00039
00040:-00056:+00126:+00134:001708.6546:00040
00041:-00011:-00007:+00127:001708.6546:00041
00042:+00046:+00165:-00161:001717.2009:00042
00043:-00028:-00076:+00041:001717.2009:00043
00044:+00157:+00050:-00313:001717.2009:00044
00045:+00049:-00069:+00101:001717.2009:00045
00046:-00276:+00135:-00138:001717.2009:00046
00047:-00227:-00066:-00053:001717.2009:00047
00048:+00004:+00127:-00149:001717.2009:00048
00049:-00036:+00111:-00059:001717.2009:00049
00050:-00101:+00003:-00124:001717.2009:00050
00051:+00203:+00126:-00004:001717.2009:00051
00052:+00085:+00123:+00002:001717.2009:00052
00053:-00162:-00018:-00052:001717.2009:00053
00054:-00096:+00079:+00061:001725.4504:00054
00055:+00089:+00067:-00073:001725.4504:00055
00056:+00001:+00057:+00003:001725.4504:00056
00057:+00020:-00003:+00110:001725.4504:00057
00058:+00234:+00070:+00029:001725.4504:00058
00059:+00008:+00027:-00017:001725.4504:00059
00060:-00127:+00084:-00038:001725.4504:00060
00061:-00219:+00064:+00035:001725.4504:00061
00062:+00011:+00020:+00033:001725.4504:00062
00063:-00042:+00128:+00010:001725.4504:00063
00064:+00054:-00065:+00185:001725.4504:00064
00065:+00161:+00122:-00050:001735.0090:00065
00066:+00140:+00048:+00060:001735.0090:00066
00067:-00226:+00202:+00017:001735.0090:00067
00068:-00274:+00046:+00141:001735.0090:00068
00069:-00039:+00165:-00110:001735.0090:00069
00070:+00045:-00040:+00129:001735.0090:00070
00071:+00071:+00004:-00136:001735.0090:00071
00072:+00244:+00141:-00034:001735.0090:00072
00073:-00034:+00003:+00242:001735.0090:00073
00074:-00262:+00317:-00020:001735.0090:00074
00075:-00035:+00052:+00250:001735.0090:00075
00076:+00081:+00029:+00040:001735.0090:00076
00077:+00105:+00158:+00022:001753.8238:00077
00078:+00048:+00004:+00275:001753.8238:00078
00079:+00295:+00023:-00043:001753.8238:00079
00080:+00074:+00080:+00180:001753.8238:00080
00081:-00428:-00128:-00077:001753.8238:00081
00082:-00196:+00057:-00156:001753.8238:00082
00083:+00148:+00059:+00152:001753.8238:00083
00084:+00028:-00047:-00031:001753.8238:00084
00085:+00025:-00083:+00161:001753.8238:00085
00086:+00238:+00210:-00123:001753.8238:00086
00087:+00093:+00010:+00059:001753.8238:00087
00088:-00323:+00049:-00018:001762.3653:00088
00089:-00043:-00045:-00207:001762.3653:00089
00090:+00127:+00172:+00027:001762.3653:00090
00091:+00182:+00045:-00243:001762.3653:00091
00092:+00180:+00053:-00002:001762.3653:00092
00093:+00162:+00076:-00032:001762.3653:00093
00094:-00084:+00021:-00209:001762.3653:00094
00095:-00221:+00102:-00174:001762.3653:00095
00096:-00091:+00003:-00476:001762.3653:00096
00097:+00104:+00049:-00043:001762.3653:00097
00098:+00108:-00040:-00074:001762.3653:00098
00099:+00256:+00062:-00260:001769.6142:00099
00100:+00019:+00020:-00122:001769.6142:00100
00101:-00226:+00039:-00349:001769.6142:00101
00102:-00156:+00016:-00208:001769.6142:00102
00103:+00098:-00075:-00339:001769.6142:00103
00104:+00163:-00054:-00165:001769.6142:00104
00105:+00039:-00056:-00022:001769.6142:00105
00106:+00166:+00012:-00251:001769.6142:00106
00107:+00093:-00108:-00053:001769.6142:00107
00108:-00294:+00064:-00287:001769.6142:00108
00109:-00317:-00021:-00287:001769.6142:00109
00110:-00084:+00053:-00241:001781.7214:00110
00111:+00062:+00007:-00150:001781.7214:00111
00112:-00006:-00030:-00103:001781.7214:00112
00113:+00229:+00002:-00197:001781.7214:00113
00114:-00024:+00159:-00084:001781.7214:00114
00115:-00283:-00013:-00089:001781.7214:00115
00116:-00201:+00033:-00087:001781.7214:00116
00117:-00140:+00128:+00117:001781.7214:00117
00118:-00114:-00260:+00085:001781.7214:00118
00119:+00225:+00245:+00048:001781.7214:00119
00120:+00315:+00126:+00213:001781.7214:00120
00121:-00035:-00003:+00050:001781.7214:00121
00122:-00298:+00245:-00097:001787.9439:00122
00123:-00188:-00089:-00043:001787.9439:00123
00124:+00033:+00269:+00002:001787.9439:00124
00125:+00093:+00035:+00120:001787.9439:00125
00126:+00212:+00152:+00112:001787.9439:00126
00127:+00013:+00031:+00143:001787.9439:00127
00128:-00177:-00025:-00082:001787.9439:00128
00129:-00222:+00024:-00128:001787.9439:00129
00130:-00001:+00030:+00143:001787.9439:00130
00131:-00038:+00142:+00127:001787.9439:00131
00132:+00148:+00055:+00199:001787.9439:00132
00133:+00199:+00044:+00111:001782.4371:00133
00134:+00026:+00066:-00041:001782.4371:00134
00135:-00295:+00174:+00085:001782.4371:00135
00136:-00185:+00010:-00107:001782.4371:00136
00137:+00017:+00159:-00046:001782.4371:00137
00138:+00034:+00163:+00124:001782.4371:00138
00139:+00086:+00114:+00081:001782.4371:00139
00140:+00290:+00134:+00049:001782.4371:00140
00141:-00141:+00050:+00101:001782.4371:00141
00142:-00145:+00207:-00108:001782.4371:00142
00143:+00037:+00092:-00002:001782.4371:00143
00144:+00126:+00008:+00093:001789.6729:00144
00145:+00081:+00103:+00052:001789.6729:00145
00146:+00213:-00067:-00035:001789.6729:00146
00147:+00282:+00088:+00012:001789.6729:00147
00148:-00061:+00120:+00140:001789.6729:00148
00149:-00176:-00060:-00185:001789.6729:00149
00150:+00011:+00090:-00154:001789.6729:00150
00151:+00105:-00035:+00011:001789.6729:00151
00152:+00101:+00072:-00108:001789.6729:00152
00153:+00112:+00088:+00112:001789.6729:00153
00154:+00044:-00066:-00046:001789.6729:00154
00155:-00126:+00139:-00003:001793.2493:00155
00156:-00148:+00066:-00130:001793.2493:00156
00157:+00019:+00096:+00014:001793.2493:00157
00158:+00036:+00011:+00231:001793.2493:00158
00159:+00168:-00027:+00043:001793.2493:00159
00160:+00193:+00069:+00097:001793.2493:00160
00161:-00055:-00033:+00015:001793.2493:00161
00162:-00179:+00178:+00030:001793.2493:00162
00163:-00134:-00015:+00265:001793.2493:00163
00164:+00093:+00088:+00052:001793.2493:00164
00165:+00136:+00103:+00120:001793.2493:00165
00166:+00155:+00027:+00176:001785.0134:00166
00167:+00098:+00235:+00079:001785.0134:00167
00168:-00244:+00023:+00215:001785.0134:00168
00169:-00178:+00295:-00020:001785.0134:00169
00170:+00127:+00010:+00186:001785.0134:00170
00171:+00028:+00037:+00121:001785.0134:00171
00172:+00023:+00137:+00154:001785.0134:00172
00173:+00136:+00002:+00117:001785.0134:00173
00174:+00139:+00032:-00111:001785.0134:00174
00175:-00232:+00035:+00134:001785.0134:00175
00176:-00188:+00049:+00030:001785.0134:00176
00177:+00035:+00009:-00063:001794.8822:00177
00178:+00102:+00077:+00022:001794.8822:00178
00179:+00127:+00080:+00011:001794.8822:00179
00180:+00100:+00021:-00207:001794.8822:00180
00181:-00109:+00079:-00195:001794.8822:00181
00182:-00300:+00024:-00143:001794.8822:00182
00183:-00086:-00048:-00162:001794.8822:00183
00184:+00153:+00147:-00127:001794.8822:00184
00185:+00062:-00134:+00078:001794.8822:00185
00186:+00080:+00155:-00143:001794.8822:00186
00187:+00102:+00048:-00036:001794.8822:00187
00188:-00110:-00083:+00034:001794.8822:00188
00189:-00227:+00176:-00184:001793.2647:00189
00190:+00006:-00015:+00025:001793.2647:00190
00191:+00111:+00197:-00237:001793.2647:00191
00192:+00119:+00072:+00053:001793.2647:00192
00193:+00138:-00025:+00044:001793.2647:00193
00194:+00007:+00088:-00061:001793.2647:00194
00195:-00200:+00050:-00128:001793.2647:00195
00196:-00245:+00074:+00063:001793.2647:00196
00197:+00074:+00025:+00086:001793.2647:00197
00198:+00032:+00065:+00002:001793.2647:00198
00199:+00057:+00144:+00017:001793.2647:00199
00200:+00114:+00116:+00082:001787.6446:00200
00201:-00014:-00068:+00165:001787.6446:00201
00202:-00187:+00206:-00070:001787.6446:00202
00203:-00098:+00068:+00055:001787.6446:00203
00204:-00009:-00039:+00192:001787.6446:00204
00205:+00033:+00199:+00161:001787.6446:00205
00206:+00034:-00064:+00121:001787.6446:00206
00207:+00223:+00264:-00146:001787.6446:00207
00208:-00265:-00082:+00160:001787.6446:00208
00209:-00239:-00066:+00105:001787.6446:00209
00210:-00036:+00054:+00252:001787.6446:00210
00211:-00094:-00062:+00071:001789.6481:00211
00212:+00010:+00126:-00135:001789.6481:00212
00213:+00052:-00051:+00064:001789.6481:00213
00214:-00092:-00029:-00190:001789.6481:00214
00215:-00294:+00023:-00329:001789.6481:00215
00216:-00151:-00143:+00144:001789.6481:00216
00217:+00051:+00125:-00175:001789.6481:00217
00218:-00088:-00051:+00195:001789.6481:00218
00219:-00048:-00048:-00008:001789.6481:00219
00220:+00116:+00213:-00073:001789.6481:00220
00221:-00053:-00134:-00099:001789.6481:00221
00222:-00202:+00273:-00141:001782.8494:00222
00223:-00172:+00016:+00170:001782.8494:00223
00224:+00054:+00152:-00202:001782.8494:00224
00225:+00058:+00039:+00170:001782.8494:00225
00226:+00037:+00205:+00059:001782.8494:00226
00227:+00205:+00076:+00059:001782.8494:00227
00228:-00090:+00139:-00069:001782.8494:00228
00229:-00237:+00138:-00314:001782.8494:00229
00230:-00072:+00048:+00231:001782.8494:00230
00231:+00020:+00017:-00076:001782.8494:00231
00232:+00068:+00180:-00157:001782.8494:00232
00233:+00101:-00030:+00116:001779.9395:00233
00234:+00129:+00144:-00118:001779.9395:00234
00235:-00028:+00013:+00078:001779.9395:00235
00236:-00251:+00070:+00036:001779.9395:00236
00237:-00036:+00078:+00071:001779.9395:00237
00238:+00037:+00042:+00152:001779.9395:00238
00239:+00040:+00028:-00001:001779.9395:00239
00240:+00089:-00009:+00197:001779.9395:00240
00241:+00003:+00020:+00010:001779.9395:00241
00242:-00052:+00029:-00068:001779.9395:00242
00243:-00151:+00059:+00053:001779.9395:00243
00244:+00037:+00022:-00027:001779.9395:00244
00245:+00139:+00088:+00043:001776.7465:00245
00246:+00029:+00009:+00076:001776.7465:00246
00247:+00119:+00146:-00055:001776.7465:00247
00248:-00024:+00016:+00003:001776.7465:00248
00249:-00196:+00067:-00080:001776.7465:00249
00250:-00137:+00139:+00085:001776.7465:00250
00251:+00067:+00029:+00011:001776.7465:00251
00252:+00069:+00057:+00013:001776.7465:00252
00253:-00018:+00066:+00056:001776.7465:00253
00254:+00185:+00159:+00001:001776.7465:00254
00255:-00060:+00009:+00053:001776.7465:00255
00256:-00181:+00190:-00105:001775.1843:00256
00257:-00012:+00052:+00198:001775.1843:00257
00258:+00152:+00040:+00106:001775.1843:00258
00259:+00136:+00092:+00043:001775.1843:00259
00260:+00039:-00008:+00031:001775.1843:00260
00261:+00195:+00012:-00092:001775.1843:00261
00262:-00072:-00003:-00008:001775.1843:00262
00263:-00203:+00023:-00057:001775.1843:00263
00264:-00022:+00077:-00158:001775.1843:00264
00265:+00091:-00011:+00037:001775.1843:00265
00266:+00090:+00102:-00041:001775.1843:00266
00267:+00090:-00070:+00011:001769.7536:00267
00268:-00021:-00079:-00204:001769.7536:00268
00269:-00179:+00105:-00113:001769.7536:00269
00270:-00119:+00010:+00004:001769.7536:00270
00271:+00097:+00081:-00133:001769.7536:00271
00272:+00069:-00048:+00076:001769.7536:00272
00273:+00020:+00053:-00184:001769.7536:00273
00274:+00170:+00057:+00059:001769.7536:00274
00275:+00009:-00020:-00171:001769.7536:00275
00276:-00224:+00023:-00044:001769.7536:00276
00277:+00067:+00061:+00041:001769.7536:00277
00278:+00081:+00041:-00131:001769.7536:00278
00279:-00082:+00074:+00084:001779.2769:00279
00280:-00056:+00059:-00002:001779.2769:00280
00281:+00213:+00078:-00038:001779.2769:00281
00282:-00106:+00008:+00018:001779.2769:00282
00283:-00274:+00040:-00049:001779.2769:00283
00284:-00118:+00042:+00059:001779.2769:00284
00285:+00096:+00038:+00101:001779.2769:00285
00286:+00057:+00143:+00002:001779.2769:00286
00287:+00073:+00023:+00153:001779.2769:00287
00288:+00084:+00022:+00045:001779.2769:00288
00289:-00077:+00024:-00026:001779.2769:00289
00290:-00219:+00043:+00050:001782.8951:00290
00291:-00115:+00035:+00002:001782.8951:00291
00292:+00020:+00086:+00154:001782.8951:00292
00293:+00081:+00077:+00074:001782.8951:00293
00294:+00131:+00064:-00009:001782.8951:00294
00295:+00094:-00002:+00046:001782.8951:00295
00296:-00274:-00040:-00262:001782.8951:00296
00297:-00260:+00023:-00166:001782.8951:00297
00298:-00083:-00143:-00092:001782.8951:00298
00299:+00018:-00122:+00011:001782.8951:00299
00300:+00049:+00066:+00094:001782.8951:00300
00301:+00041:-00018:-00126:001787.6237:00301
00302:+00020:-00155:-00257:001787.6237:00302
00303:-00295:+00016:-00419:001787.6237:00303
00304:-00135:-00017:-00318:001787.6237:00304
00305:-00030:-00061:-00124:001787.6237:00305
00306:+00081:-00010:-00330:001787.6237:00306
00307:+00086:+00055:-00167:001787.6237:00307
00308:+00071:-00103:-00356:001787.6237:00308
00309:-00122:+00055:-00430:001787.6237:00309
00310:-00209:+00032:-00023:001787.6237:00310
00311:+00001:-00038:-00227:001787.6237:00311
00312:-00076:+00144:-00200:001794.9014:00312
00313:-00106:+00007:+00079:001794.9014:00313
00314:+00006:-00013:-00115:001794.9014:00314
00315:-00117:-00068:-00219:001794.9014:00315
00316:-00239:-00036:-00002:001794.9014:00316
00317:-00268:+00016:-00097:001794.9014:00317
00318:-00142:-00090:-00070:001794.9014:00318
00319:-00104:+00095:+00030:001794.9014:00319
00320:-00005:-00055:+00106:001794.9014:00320
00321:+00208:+00087:+00039:001794.9014:00321
00322:+00125:-00029:+00145:001794.9014:00322
00323:-00205:+00030:-00030:001798.5305:00323
00324:-00148:+00009:+00082:001798.5305:00324
00325:+00058:+00082:+00157:001798.5305:00325
00326:+00110:-00039:+00189:001798.5305:00326
00327:+00164:+00131:+00216:001798.5305:00327
00328:+00201:+00027:+00160:001798.5305:00328
00329:+00074:+00076:-00098:001798.5305:00329
00330:-00340:+00045:+00160:001798.5305:00330
00331:-00165:+00082:+00023:001798.5305:00331
00332:+00005:+00128:+00093:001798.5305:00332
00333:-00004:+00053:+00111:001798.5305:00333
00334:+00031:+00027:+00096:001792.8579:00334
00335:+00139:+00038:+00204:001792.8579:00335
00336:-00173:+00000:+00042:001792.8579:00336
00337:-00240:+00102:+00064:001792.8579:00337
00338:-00149:-00032:+00022:001792.8579:00338
00339:+00102:+00209:-00052:001792.8579:00339
00340:+00072:+00047:+00130:001792.8579:00340
00341:+00219:+00082:+00072:001792.8579:00341
00342:+00169:+00092:+00152:001792.8579:00342
00343:+00026:+00096:-00008:001792.8579:00343
00344:+00097:+00173:-00057:001792.8579:00344
00345:+00129:+00191:-00061:001797.5184:00345
00346:+00079:+00030:+00012:001797.5184:00346
00347:+00183:+00099:-00087:001797.5184:00347
00348:+00277:+00102:+00014:001797.5184:00348
00349:+00162:-00067:+00015:001797.5184:00349
00350:+00012:+00238:-00172:001797.5184:00350
00351:-00048:-00006:-00076:001797.5184:00351
00352:+00101:+00156:-00209:001797.5184:00352
00353:-00049:-00025:-00025:001797.5184:00353
00354:+00128:+00101:-00254:001797.5184:00354
00355:+00331:+00092:+00030:001797.5184:00355
00356:+00212:-00099:+00005:001797.5184:00356
00357:-00027:+00278:-00194:001790.6347:00357
00358:+00026:-00003:+00074:001790.6347:00358
00359:+00058:+00077:+00011:001790.6347:00359
00360:+00242:+00020:+00058:001790.6347:00360
00361:+00309:+00002:+00112:001790.6347:00361
00362:+00351:+00161:-00175:001790.6347:00362
00363:+00072:+00088:+00231:001790.6347:00363
00364:-00186:-00031:+00260:001790.6347:00364
00365:-00020:+00235:+00040:001790.6347:00365
00366:-00012:+00084:+00324:001790.6347:00366
00367:+00216:-00072:+00264:001790.6347:00367
00368:+00342:+00209:+00282:001777.3818:00368
00369:-00022:-00010:+00245:001777.3818:00369
00370:-00106:+00121:+00096:001777.3818:00370
00371:-00186:+00053:+00264:001777.3818:00371
00372:-00058:-00077:+00102:001777.3818:00372
00373:+00030:+00147:+00310:001777.3818:00373
00374:+00057:-00040:+00171:001777.3818:00374
00375:+00309:-00051:-00189:001777.3818:00375
00376:-00056:-00016:+00263:001777.3818:00376
00377:-00312:+00062:+00029:001777.3818:00377
00378:-00172:+00200:-00121:001777.3818:00378
00379:-00024:-00070:+00132:001779.2788:00379
00380:+00085:+00093:+00162:001779.2788:00380
00381:+00128:-00110:+00146:001779.2788:00381
00382:+00119:-00011:-00203:001779.2788:00382
00383:-00161:+00153:-00027:001779.2788:00383
00384:-00289:+00093:-00174:001779.2788:00384
00385:-00137:+00074:-00276:001779.2788:00385
00386:-00218:+00181:-00023:001779.2788:00386
00387:+00235:+00086:-00040:001779.2788:00387
00388:+00380:+00033:+00143:001779.2788:00388
00389:+00273:+00064:-00022:001779.2788:00389
00390:-00278:+00134:-00058:001775.1694:00390
00391:-00335:+00029:-00047:001775.1694:00391
00392:-00074:+00108:-00185:001775.1694:00392
00393:-00026:+00032:+00078:001775.1694:00393
00394:+00145:+00009:-00088:001775.1694:00394
00395:+00246:+00126:-00077:001775.1694:00395
00396:-00124:-00080:-00103:001775.1694:00396
00397:-00215:+00099:-00194:001775.1694:00397
00398:-00257:+00040:+00023:001775.1694:00398
00399:-00079:+00108:-00215:001775.1694:00399
00400:+00056:+00091:-00041:001775.1694:00400
00401:+00139:-00043:+00059:001775.1694:00401
00402:+00019:+00045:-00193:001767.2119:00402
00403:-00162:-00003:+00105:001767.2119:00403
00404:-00173:+00108:-00092:001767.2119:00404
00405:-00187:+00008:+00009:001767.2119:00405
00406:-00071:+00079:+00000:001767.2119:00406
00407:+00135:+00008:+00090:001767.2119:00407
00408:+00067:+00026:+00110:001767.2119:00408
00409:+00039:+00015:-00171:001767.2119:00409
00410:-00249:+00052:+00076:001767.2119:00410
00411:-00234:+00003:+00030:001767.2119:00411
00412:+00000:+00059:+00003:001767.2119:00412
00413:-00197:+00039:+00154:001768.9765:00413
00414:-00015:+00135:+00074:001768.9765:00414
00415:+00123:+00010:+00183:001768.9765:00415
00416:+00094:-00022:-00071:001768.9765:00416
00417:-00359:+00038:+00096:001768.9765:00417
00418:-00182:+00003:+00060:001768.9765:00418
00419:+00097:+00055:-00042:001768.9765:00419
00420:-00017:+00086:+00118:001768.9765:00420
00421:-00099:-00050:-00071:001768.9765:00421
00422:+00162:+00143:+00069:001768.9765:00422
00423:-00063:-00098:+00101:001768.9765:00423
00424:-00123:+00189:-00112:001767.4304:00424
00425:-00049:-00069:+00119:001767.4304:00425
00426:-00036:+00039:-00149:001767.4304:00426
00427:-00072:+00116:+00022:001767.4304:00427
00428:+00034:-00098:+00034:001767.4304:00428
00429:+00155:+00095:-00337:001767.4304:00429
00430:+00030:+00073:+00005:001767.4304:00430
00431:-00205:+00028:-00054:001767.4304:00431
00432:-00011:+00173:-00229:001767.4304:00432
00433:-00029:-00140:-00040:001767.4304:00433
00434:-00075:+00221:-00087:001767.4304:00434
00435:-00004:+00030:+00126:001767.4304:00435
00436:+00283:+00121:-00248:001757.0424:00436
00437:-00006:+00093:+00016:001757.0424:00437
00438:-00121:+00128:+00072:001757.0424:00438
00439:-00078:+00257:-00197:001757.0424:00439
00440:+00061:-00036:+00083:001757.0424:00440
00441:+00077:+00285:+00124:001757.0424:00441
00442:+00131:+00064:+00273:001757.0424:00442
00443:+00285:+00031:+00175:001757.0424:00443
00444:+00058:-00117:+00094:001757.0424:00444
00445:-00230:+00022:+00132:001757.0424:00445
00446:-00095:+00268:+00086:001757.0424:00446
00447:+00017:-00017:-00053:001753.7924:00447
00448:-00024:-00080:+00019:001753.7924:00448
00449:+00165:+00124:-00294:001753.7924:00449
00450:+00200:+00018:+00197:001753.7924:00450
00451:-00225:+00090:-00053:001753.7924:00451
00452:-00265:-00022:+00092:001753.7924:00452
00453:+00048:+00033:+00094:001753.7924:00453
00454:+00090:+00030:+00224:001753.7924:00454
00455:-00014:+00019:-00040:001753.7924:00455
00456:+00185:+00093:-00212:001753.7924:00456
00457:+00203:+00083:-00148:001753.7924:00457
00458:-00111:-00008:+00174:001753.7924:00458
00459:-00076:+00187:+00058:001742.3931:00459
00460:+00007:+00086:-00052:001742.3931:00460
00461:+00110:-00037:+00164:001742.3931:00461
00462:-00015:-00014:+00215:001742.3931:00462
00463:+00218:+00208:-00115:001742.3931:00463
00464:+00130:+00133:-00066:001742.3931:00464
00465:-00064:-00005:-00129:001742.3931:00465
00466:-00109:+00240:+00225:001742.3931:00466
00467:+00025:+00006:+00251:001742.3931:00467
00468:+00111:+00009:+00158:001742.3931:00468
00469:+00069:+00051:-00025:001742.3931:00469
00470:+00056:+00084:-00125:001732.4395:00470
00471:-00007:+00067:+00116:001732.4395:00471
00472:-00195:+00079:-00024:001732.4395:00472
00473:-00127:+00010:+00075:001732.4395:00473
00474:-00028:+00056:-00100:001732.4395:00474
00475:+00005:+00022:-00094:001732.4395:00475
00476:+00024:+00034:-00031:001732.4395:00476
00477:+00097:+00099:-00009:001732.4395:00477
00478:-00136:-00048:-00020:001732.4395:00478
00479:-00232:+00020:-00095:001732.4395:00479
00480:+00038:+00073:-00038:001732.4395:00480
00481:+00030:+00128:-00063:001732.4395:00481
00482:-00027:+00096:-00040:001734.0207:00482
00483:+00062:+00014:+00117:001734.0207:00483
00484:+00200:+00081:-00165:001734.0207:00484
00485:-00116:+00036:-00147:001734.0207:00485
00486:-00229:+00054:+00036:001734.0207:00486
00487:-00053:+00121:-00128:001734.0207:00487
00488:-00029:-00041:+00043:001734.0207:00488
00489:-00093:-00017:-00067:001734.0207:00489
00490:-00047:+00037:+00061:001734.0207:00490
00491:+00182:+00005:-00030:001734.0207:00491
00492:+00001:+00129:-00130:001734.0207:00492
00493:-00282:+00071:+00014:001742.4219:00493
00494:-00090:+00016:-00001:001742.4219:00494
00495:-00023:+00078:-00133:001742.4219:00495
00496:-00038:+00035:+00015:001742.4219:00496
00497:+00081:+00213:+00001:001742.4219:00497
00498:+00136:+00092:+00074:001742.4219:00498
00499:-00045:+00022:+00029:001742.4219:00499
00500:-00262:+00004:+00026:001742.4219:00500
00501:-00162:+00068:+00073:001742.4219:00501
00502:-00021:+00097:+00032:001742.4219:00502
00503:+00013:-00053:+00052:001742.4219:00503
00504:+00076:-00003:+00230:001742.4219:00504
00505:+00110:-00018:-00057:001749.6185:00505
00506:+00008:+00027:-00086:001749.6185:00506
00507:-00326:+00050:-00016:001749.6185:00507
00508:-00048:+00167:-00115:001749.6185:00508
00509:-00075:+00113:-00020:001749.6185:00509
00510:-00011:-00071:+00079:001749.6185:00510
00511:+00109:+00134:-00168:001749.6185:00511
00512:+00243:+00025:-00004:001749.6185:00512
00513:-00221:+00074:-00053:001749.6185:00513
00514:-00310:+00056:+00090:001749.6185:00514
00515:-00024:+00093:+00015:001749.6185:00515
00516:+00045:+00103:-00019:001768.9503:00516
00517:-00004:-00008:+00138:001768.9503:00517
00518:+00209:+00060:-00223:001768.9503:00518
00519:+00065:+00010:+00145:001768.9503:00519
00520:-00147:+00115:+00044:001768.9503:00520
00521:-00205:+00082:-00071:001768.9503:00521
00522:-00033:+00011:+00004:001768.9503:00522
00523:+00036:+00055:+00100:001768.9503:00523
00524:+00122:-00077:+00089:001768.9503:00524
00525:+00286:+00026:-00163:001768.9503:00525
00526:-00004:-00022:-00013:001768.9503:00526
00527:-00398:-00056:-00176:001777.6204:00527
00528:-00298:-00015:-00129:001777.6204:00528
00529:+00081:+00007:-00129:001777.6204:00529
00530:+00132:-00069:-00239:001777.6204:00530
00531:+00116:-00028:-00197:001777.6204:00531
00532:+00195:-00045:-00201:001777.6204:00532
00533:+00078:+00042:-00290:001777.6204:00533
00534:-00291:+00043:-00294:001777.6204:00534
00535:-00023:-00043:-00165:001777.6204:00535
00536:+00176:+00050:-00113:001777.6204:00536
00537:+00203:-00219:-00135:001777.6204:00537
00538:+00133:-00042:-00430:001779.9472:00538
00539:+00144:-00030:-00346:001779.9472:00539
00540:-00028:-00022:-00288:001779.9472:00540
00541:-00205:+00051:-00423:001779.9472:00541
00542:-00133:-00032:-00196:001779.9472:00542
00543:+00074:+00011:-00171:001779.9472:00543
00544:+00112:-00013:-00190:001779.9472:00544
00545:+00224:+00039:-00086:001779.9472:00545
00546:+00016:+00084:-00026:001779.9472:00546
00547:-00188:-00098:-00104:001779.9472:00547
00548:-00242:+00112:-00320:001779.9472:00548
00549:-00077:-00007:-00050:001779.9472:00549
00550:-00062:-00066:+00092:001792.2824:00550
00551:+00235:+00109:-00129:001792.2824:00551
00552:+00346:+00018:+00297:001792.2824:00552
00553:+00022:+00088:+00083:001792.2824:00553
00554:-00218:+00150:+00077:001792.2824:00554
00555:-00098:+00122:+00084:001792.2824:00555
00556:+00003:+00250:+00026:001792.2824:00556
00557:+00036:+00115:+00272:001792.2824:00557
00558:+00198:+00080:+00172:001792.2824:00558
00559:+00315:+00144:+00272:001792.2824:00559
00560:+00140:+00029:+00313:001792.2824:00560
00561:-00102:+00181:+00060:001795.8448:00561
00562:-00110:+00110:+00099:001795.8448:00562
00563:-00166:+00103:+00082:001795.8448:00563
00564:-00089:+00107:+00294:001795.8448:00564
00565:+00248:-00023:+00252:001795.8448:00565
00566:+00276:+00164:+00077:001795.8448:00566
00567:-00262:+00152:+00317:001795.8448:00567
00568:-00348:+00151:+00018:001795.8448:00568
00569:-00224:+00168:-00067:001795.8448:00569
00570:-00037:+00083:+00179:001795.8448:00570
00571:+00038:+00107:+00002:001795.8448:00571
00572:+00199:+00066:+00262:001787.6540:00572
00573:-00017:+00056:+00058:001787.6540:00573
00574:-00172:+00183:-00035:001787.6540:00574
00575:-00089:+00083:-00077:001787.6540:00575
00576:+00178:+00163:-00090:001787.6540:00576
00577:+00140:-00027:+00090:001787.6540:00577
00578:+00181:+00078:-00184:001787.6540:00578
00579:+00256:+00098:+00015:001787.6540:00579
00580:+00037:-00026:-00030:001787.6540:00580
00581:-00067:+00220:-00208:001787.6540:00581
00582:+00030:-00009:-00107:001787.6540:00582
00583:+00147:+00003:-00294:001800.1721:00583
00584:+00036:-00062:-00118:001800.1721:00584
00585:+00126:-00065:-00237:001800.1721:00585
00586:+00123:-00002:-00375:001800.1721:00586
00587:-00213:-00008:-00089:001800.1721:00587
00588:-00188:-00003:-00227:001800.1721:00588
00589:+00135:-00011:-00181:001800.1721:00589
00590:+00107:-00107:+00009:001800.1721:00590
00591:-00009:-00003:-00217:001800.1721:00591
00592:+00225:-00004:-00037:001800.1721:00592
00593:+00214:+00096:-00181:001800.1721:00593
00594:-00201:-00101:-00057:001793.2437:00594
00595:-00064:+00049:-00092:001793.2437:00595
00596:+00127:+00083:+00015:001793.2437:00596
00597:+00143:-00059:+00198:001793.2437:00597
00598:+00095:-00030:-00038:001793.2437:00598
00599:+00203:+00062:+00288:001793.2437:00599
00600:-00078:+00078:+00082:001793.2437:00600
00601:-00124:+00024:+00095:001793.2437:00601
00602:-00179:+00100:+00286:001793.2437:00602
00603:-00046:+00080:+00206:001793.2437:00603
00604:+00078:+00184:+00248:001793.2437:00604
00605:+00040:+00168:+00177:001787.6578:00605
00606:-00179:+00042:+00190:001787.6578:00606
00607:-00273:+00096:+00214:001787.6578:00607
00608:-00199:-00010:+00201:001787.6578:00608
00609:-00020:+00131:-00025:001787.6578:00609
00610:-00029:+00063:+00299:001787.6578:00610
00611:+00011:+00058:+00188:001787.6578:00611
00612:+00059:+00176:-00011:001787.6578:00612
00613:-00111:+00037:+00101:001787.6578:00613
00614:-00242:+00304:+00089:001787.6578:00614
00615:-00106:+00130:+00132:001787.6578:00615
00616:+00226:+00194:-00055:001787.6578:00616
00617:+00014:+00176:+00182:001789.6844:00617
00618:+00013:+00063:-00194:001789.6844:00618
00619:+00352:+00206:-00165:001789.6844:00619
00620:+00005:-00031:+00059:001789.6844:00620
00621:-00243:+00263:-00047:001789.6844:00621
00622:-00005:-00191:+00025:001789.6844:00622
00623:+00199:+00139:-00076:001789.6844:00623
00624:-00047:-00009:+00009:001789.6844:00624
00625:+00166:+00137:-00104:001789.6844:00625
00626:+00196:+00074:-00243:001789.6844:00626
00627:-00205:-00005:-00194:001789.6844:00627
00628:-00227:-00045:-00012:001788.0771:00628
00629:+00130:+00068:-00186:001788.0771:00629
00630:-00050:-00115:+00074:001788.0771:00630
00631:+00072:+00102:-00273:001788.0771:00631
00632:+00174:-00054:-00057:001788.0771:00632
00633:-00109:-00175:-00147:001788.0771:00633
00634:-00133:+00055:+00034:001788.0771:00634
00635:-00051:-00068:+00149:001788.0771:00635
00636:+00070:+00092:-00268:001788.0771:00636
00637:-00073:-00043:+00058:001788.0771:00637
00638:+00078:-00029:+00036:001788.0771:00638
00639:+00176:+00086:-00037:001777.4116:00639
00640:-00097:-00111:+00069:001777.4116:00640
00641:-00358:+00099:-00200:001777.4116:00641
00642:-00128:-00099:+00102:001777.4116:00642
00643:+00046:+00012:-00150:001777.4116:00643
00644:-00077:+00035:+00018:001777.4116:00644
00645:-00020:+00053:+00254:001777.4116:00645
00646:+00071:+00076:+00004:001777.4116:00646
00647:-00081:+00193:-00115:001777.4116:00647
00648:-00206:+00242:+00046:001777.4116:00648
00649:+00123:+00127:+00130:001777.4116:00649
00650:+00020:+00079:+00171:001781.8616:00650
00651:-00057:+00081:+00037:001781.8616:00651
00652:+00142:+00127:+00154:001781.8616:00652
00653:+00093:+00088:-00188:001781.8616:00653
00654:-00195:+00276:+00039:001781.8616:00654
00655:-00077:-00093:+00252:001781.8616:00655
00656:+00149:+00105:+00092:001781.8616:00656
00657:-00079:-00012:+00194:001781.8616:00657
00658:-00138:+00124:+00065:001781.8616:00658
00659:+00159:-00078:+00245:001781.8616:00659
00660:+00052:+00145:-00083:001781.8616:00660
00661:-00147:+00125:+00029:001780.3199:00661
00662:-00177:+00055:+00054:001780.3199:00662
00663:+00126:-00022:-00233:001780.3199:00663
00664:+00164:+00059:+00116:001780.3199:00664
00665:-00017:+00029:+00014:001780.3199:00665
00666:+00135:+00109:-00079:001780.3199:00666
00667:+00129:-00028:+00054:001780.3199:00667
00668:-00242:+00063:-00222:001780.3199:00668
00669:-00189:+00001:-00065:001780.3199:00669
00670:+00006:-00022:-00149:001780.3199:00670
00671:+00141:+00122:-00118:001780.3199:00671
00672:+00062:-00025:+00090:001780.3199:00672
00673:+00157:+00099:-00308:001767.2100:00673
00674:-00068:+00106:-00048:001767.2100:00674
00675:-00203:+00014:-00190:001767.2100:00675
00676:+00065:+00188:-00135:001767.2100:00676
00677:+00010:+00031:+00193:001767.2100:00677
00678:+00011:+00073:-00123:001767.2100:00678
00679:+00155:+00099:+00034:001767.2100:00679
00680:+00246:+00058:+00051:001767.2100:00680
00681:-00112:+00032:-00048:001767.2100:00681
00682:-00200:+00001:+00047:001767.2100:00682
00683:+00069:+00087:+00100:001767.2100:00683
00684:+00086:+00032:+00106:001771.6345:00684
00685:+00113:-00007:+00093:001771.6345:00685
00686:+00065:+00052:+00108:001771.6345:00686
00687:-00108:-00021:+00077:001771.6345:00687
00688:-00139:+00039:+00087:001771.6345:00688
00689:-00120:+00067:+00025:001771.6345:00689
00690:+00022:+00083:+00002:001771.6345:00690
00691:+00008:+00199:+00080:001771.6345:00691
00692:-00087:-00095:+00091:001771.6345:00692
00693:+00127:+00165:-00004:001771.6345:00693
00694:-00083:+00004:+00022:001771.6345:00694
00695:-00190:+00126:-00066:001772.5827:00695
00696:-00205:+00115:+00189:001772.5827:00696
00697:-00022:-00060:+00095:001772.5827:00697
00698:+00035:+00234:-00030:001772.5827:00698
00699:+00093:-00041:+00124:001772.5827:00699
00700:+00141:+00144:-00173:001772.5827:00700
00701:-00131:-00002:+00167:001772.5827:00701
00702:-00200:-00018:-00004:001772.5827:00702
00703:-00073:+00234:-00111:001772.5827:00703
00704:+00023:+00073:+00067:001772.5827:00704
00705:-00016:+00192:-00172:001772.5827:00705
00706:+00054:+00068:+00103:001772.5827:00706
00707:+00110:+00047:-00073:001764.6995:00707
00708:-00100:+00151:-00173:001764.6995:00708
00709:-00185:+00033:+00009:001764.6995:00709
00710:-00046:+00116:-00062:001764.6995:00710
00711:+00113:+00085:+00092:001764.6995:00711
00712:-00007:-00161:-00024:001764.6995:00712
00713:+00128:+00152:-00015:001764.6995:00713
00714:+00078:-00207:+00023:001764.6995:00714
00715:+00028:+00170:-00222:001764.6995:00715
00716:-00196:-00018:+00046:001764.6995:00716
00717:-00096:-00056:-00208:001764.6995:00717
00718:-00020:+00139:-00156:001779.1654:00718
00719:+00082:-00087:+00141:001779.1654:00719
00720:+00158:+00051:-00213:001779.1654:00720
00721:+00044:-00107:+00019:001779.1654:00721
00722:-00252:+00189:-00181:001779.1654:00722
00723:-00269:-00095:+00024:001779.1654:00723
00724:-00018:+00049:+00125:001779.1654:00724
00725:+00005:-00002:-00057:001779.1654:00725
00726:+00057:-00152:+00118:001779.1654:00726
00727:+00158:+00152:-00042:001779.1654:00727
00728:-00100:-00012:+00118:001779.1654:00728
00729:-00246:+00046:+00009:001785.3428:00729
00730:-00148:+00139:-00022:001785.3428:00730
00731:+00006:+00174:+00188:001785.3428:00731
00732:+00022:+00173:-00014:001785.3428:00732
00733:+00247:+00124:+00236:001785.3428:00733
00734:+00229:+00050:+00051:001785.3428:00734
00735:-00131:+00064:+00110:001785.3428:00735
00736:-00274:+00009:-00019:001785.3428:00736
00737:-00122:+00157:+00034:001785.3428:00737
00738:+00011:+00058:+00205:001785.3428:00738
00739:+00133:-00092:-00114:001785.3428:00739
00740:+00243:+00073:+00029:001784.9415:00740
00741:-00005:-00113:-00148:001784.9415:00741
00742:-00193:-00006:-00419:001784.9415:00742
00743:-00221:-00085:-00255:001784.9415:00743
00744:+00046:-00148:-00425:001784.9415:00744
00745:+00116:-00023:-00314:001784.9415:00745
00746:+00155:-00136:-00151:001784.9415:00746
00747:+00129:-00056:-00487:001784.9415:00747
00748:+00079:-00126:-00225:001784.9415:00748
00749:-00291:+00024:-00354:001784.9415:00749
00750:+00017:-00080:-00471:001784.9415:00750
00751:+00103:-00017:-00359:001797.3699:00751
00752:+00108:+00078:-00419:001797.3699:00752
00753:+00071:-00072:-00172:001797.3699:00753
00754:+00196:-00135:-00085:001797.3699:00754
00755:-00062:+00098:-00231:001797.3699:00755
00756:-00227:+00008:-00022:001797.3699:00756
00757:-00301:-00027:-00119:001797.3699:00757
00758:-00067:+00155:-00042:001797.3699:00758
00759:-00021:-00135:+00152:001797.3699:00759
00760:+00155:+00203:-00010:001797.3699:00760
00761:+00208:-00047:+00078:001797.3699:00761
00762:-00144:+00076:-00058:001797.3699:00762
00763:-00479:+00183:+00039:001798.3630:00763
00764:-00401:-00156:+00255:001798.3630:00764
00765:+00127:+00308:-00026:001798.3630:00765
00766:+00306:+00076:+00408:001798.3630:00766
00767:+00203:+00070:+00062:001798.3630:00767
00768:+00059:+00041:+00216:001798.3630:00768
00769:-00013:+00126:+00147:001798.3630:00769
00770:+00001:+00186:+00115:001798.3630:00770
00771:-00076:+00011:+00138:001798.3630:00771
00772:-00090:+00015:+00122:001798.3630:00772
00773:+00200:+00054:+00273:001798.3630:00773
00774:+00341:+00118:+00195:001795.3094:00774
00775:+00122:+00179:+00072:001795.3094:00775
00776:-00303:+00172:+00135:001795.3094:00776
00777:-00163:+00189:+00087:001795.3094:00777
00778:-00114:+00187:-00122:001795.3094:00778
00779:-00047:+00144:+00097:001795.3094:00779
00780:+00050:+00065:+00105:001795.3094:00780
00781:+00151:+00055:+00093:001795.3094:00781
00782:-00211:+00057:+00066:001795.3094:00782
00783:-00258:+00160:-00058:001795.3094:00783
00784:-00099:+00104:+00028:001795.3094:00784
00785:+00078:-00069:+00015:001797.3775:00785
00786:+00204:+00170:-00169:001797.3775:00786
00787:+00281:-00085:+00186:001797.3775:00787
00788:+00170:+00083:-00141:001797.3775:00788
00789:+00045:+00099:+00076:001797.3775:00789
00790:+00001:+00004:-00151:001797.3775:00790
00791:+00119:+00294:-00475:001797.3775:00791
00792:+00100:-00079:-00033:001797.3775:00792
00793:+00130:-00073:-00331:001797.3775:00793
00794:+00274:+00158:-00348:001797.3775:00794
00795:+00075:-00269:-00049:001797.3775:00795
00796:-00167:+00136:-00449:001793.1075:00796
00797:-00259:-00205:-00103:001793.1075:00797
00798:-00067:-00115:-00366:001793.1075:00798
00799:-00042:+00000:-00247:001793.1075:00799
00800:+00008:-00312:-00010:001793.1075:00800
00801:+00172:+00010:-00318:001793.1075:00801
00802:-00001:-00229:+00067:001793.1075:00802
00803:-00243:-00002:-00177:001793.1075:00803
00804:+00005:+00229:-00074:001793.1075:00804
00805:+00031:-00063:+00226:001793.1075:00805
00806:+00225:+00131:+00051:001793.1075:00806
00807:+00253:+00152:+00291:001784.9263:00807
00808:+00229:+00161:-00230:001784.9263:00808
00809:-00005:+00180:+00164:001784.9263:00809
00810:-00223:+00053:+00257:001784.9263:00810
00811:+00059:+00023:+00023:001784.9263:00811
00812:-00009:+00068:+00192:001784.9263:00812
00813:+00169:+00067:+00206:001784.9263:00813
00814:+00197:+00180:+00369:001784.9263:00814
00815:-00241:-00090:+00322:001784.9263:00815
00816:-00240:+00296:+00243:001784.9263:00816
00817:-00250:+00159:+00109:001784.9263:00817
00818:+00038:+00187:+00236:001781.7197:00818
00819:+00032:+00238:+00252:001781.7197:00819
00820:+00109:-00010:+00161:001781.7197:00820
00821:+00264:+00207:-00273:001781.7197:00821
00822:-00291:+00051:+00120:001781.7197:00822
00823:-00121:+00034:-00003:001781.7197:00823
00824:+00045:+00107:-00228:001781.7197:00824
00825:-00029:+00034:+00033:001781.7197:00825
00826:+00005:+00143:-00244:001781.7197:00826
00827:+00018:+00053:-00161:001781.7197:00827
00828:+00226:+00081:-00048:001781.7197:00828
00829:-00162:+00138:-00207:001781.7197:00829
00830:-00445:+00116:-00186:001780.1123:00830
00831:+00080:+00086:-00070:001780.1123:00831
00832:+00205:-00173:-00195:001780.1123:00832
00833:-00050:+00139:-00409:001780.1123:00833
00834:+00123:+00116:-00202:001780.1123:00834
00835:+00043:-00081:-00408:001780.1123:00835
00836:-00286:+00084:-00207:001780.1123:00836
00837:-00355:-00083:-00110:001780.1123:00837
00838:+00124:+00095:-00428:001780.1123:00838
00839:+00217:-00051:-00037:001780.1123:00839
00840:+00139:-00096:-00002:001780.1123:00840
00841:+00098:+00248:-00219:001772.0996:00841
00842:-00104:-00154:+00072:001772.0996:00842
00843:-00163:+00174:-00174:001772.0996:00843
00844:+00059:+00058:+00067:001772.0996:00844
00845:-00056:+00029:+00128:001772.0996:00845
00846:-00088:+00105:+00087:001772.0996:00846
00847:+00105:-00022:+00141:001772.0996:00847
00848:+00136:+00043:+00085:001772.0996:00848
00849:-00261:-00111:+00101:001772.0996:00849
00850:-00243:-00098:-00060:001772.0996:00850
00851:-00049:+00152:-00105:001772.0996:00851
00852:-00057:-00087:+00226:001776.5374:00852
00853:-00054:+00028:+00022:001776.5374:00853
00854:+00042:+00080:+00336:001776.5374:00854
00855:-00070:+00024:+00129:001776.5374:00855
00856:-00194:+00379:+00116:001776.5374:00856
00857:-00234:-00065:+00031:001776.5374:00857
00858:+00076:+00163:-00273:001776.5374:00858
00859:+00026:+00095:+00241:001776.5374:00859
00860:-00057:-00031:+00034:001776.5374:00860
00861:+00072:+00218:-00226:001776.5374:00861
00862:+00041:+00063:+00173:001776.5374:00862
00863:-00179:+00168:-00034:001769.8974:00863
00864:-00082:+00179:+00246:001769.8974:00864
00865:-00056:+00074:-00234:001769.8974:00865
00866:+00094:+00247:+00059:001769.8974:00866
00867:-00023:-00219:+00249:001769.8974:00867
00868:+00127:+00223:-00160:001769.8974:00868
00869:-00045:+00008:+00199:001769.8974:00869
00870:-00017:+00281:-00210:001769.8974:00870
00871:-00014:+00057:+00113:001769.8974:00871
00872:-00054:-00033:+00011:001769.8974:00872
00873:+00078:+00054:+00015:001769.8974:00873
00874:+00166:-00022:+00069:001769.8974:00874
00875:+00295:-00099:-00175:001762.1062:00875
00876:+00013:-00127:+00007:001762.1062:00876
00877:-00220:-00050:-00094:001762.1062:00877
00878:+00019:+00021:-00329:001762.1062:00878
00879:+00054:-00068:-00095:001762.1062:00879
00880:-00014:-00012:-00096:001762.1062:00880
00881:+00056:-00074:+00113:001762.1062:00881
00882:+00127:+00061:-00144:001762.1062:00882
00883:+00013:+00101:+00001:001762.1062:00883
00884:-00260:+00037:-00213:001762.1062:00884
00885:-00063:+00035:-00143:001762.1062:00885
00886:-00072:+00254:-00063:001758.8906:00886
00887:+00010:-00052:-00040:001758.8906:00887
00888:+00228:+00098:+00050:001758.8906:00888
00889:+00154:+00102:+00105:001758.8906:00889
00890:-00081:-00047:+00111:001758.8906:00890
00891:-00188:+00111:-00019:001758.8906:00891
00892:+00023:+00190:+00068:001758.8906:00892
00893:+00112:+00016:+00145:001758.8906:00893
00894:+00097:+00049:+00176:001758.8906:00894
00895:+00156:+00173:+00179:001758.8906:00895
00896:+00071:+00099:+00074:001758.8906:00896
00897:-00068:+00015:+00116:001758.8906:00897
00898:-00150:+00081:+00071:001749.8903:00898
00899:+00034:+00123:+00076:001749.8903:00899
00900:+00168:+00051:+00100:001749.8903:00900
00901:+00024:+00047:+00012:001749.8903:00901
00902:+00011:+00114:-00060:001749.8903:00902
00903:-00032:+00056:+00181:001749.8903:00903
00904:-00257:+00015:+00032:001749.8903:00904
00905:-00142:+00096:+00088:001749.8903:00905
00906:+00030:+00158:+00057:001749.8903:00906
00907:+00069:+00191:+00154:001749.8903:00907
00908:+00024:+00004:+00106:001749.8903:00908
00909:+00112:+00029:-00221:001739.8420:00909
00910:-00037:+00144:-00076:001739.8420:00910
00911:-00182:+00010:-00071:001739.8420:00911
00912:-00077:+00065:-00150:001739.8420:00912
00913:+00006:-00054:-00177:001739.8420:00913
00914:+00029:+00241:+00013:001739.8420:00914
00915:+00098:+00085:-00005:001739.8420:00915
00916:+00201:-00004:-00154:001739.8420:00916
00917:-00104:+00087:+00012:001739.8420:00917
00918:-00207:-00107:+00151:001739.8420:00918
00919:-00121:+00254:-00064:001739.8420:00919
00920:+00137:-00052:+00081:001739.8420:00920
00921:-00022:-00100:-00236:001743.9675:00921
00922:+00055:+00045:+00160:001743.9675:00922
00923:+00023:-00049:+00016:001743.9675:00923
00924:-00034:+00175:-00199:001743.9675:00924
00925:-00217:-00217:+00136:001743.9675:00925
00926:-00098:+00215:-00332:001743.9675:00926
00927:-00085:-00198:+00222:001743.9675:00927
00928:-00121:+00210:-00220:001743.9675:00928
00929:+00151:+00109:-00127:001743.9675:00929
00930:+00061:+00160:-00065:001743.9675:00930
00931:-00047:-00053:+00151:001743.9675:00931
00932:-00237:-00021:+00153:001757.4632:00932
00933:-00033:+00104:-00079:001757.4632:00933
00934:-00086:+00042:+00158:001757.4632:00934
00935:+00030:+00147:+00096:001757.4632:00935
00936:+00140:-00102:+00254:001757.4632:00936
00937:+00011:+00063:-00094:001757.4632:00937
00938:-00173:+00049:+00118:001757.4632:00938
00939:-00240:+00133:+00079:001757.4632:00939
00940:-00036:-00027:+00098:001757.4632:00940
00941:+00011:+00126:+00132:001757.4632:00941
00942:-00034:+00017:+00059:001757.4632:00942
00943:+00129:+00191:+00088:001754.7014:00943
00944:+00085:+00035:-00024:001754.7014:00944
00945:-00249:+00148:+00040:001754.7014:00945
00946:-00337:+00066:+00054:001754.7014:00946
00947:+00008:+00121:-00130:001754.7014:00947
00948:+00121:+00133:+00193:001754.7014:00948
00949:-00005:+00129:-00118:001754.7014:00949
00950:+00199:+00075:+00223:001754.7014:00950
00951:+00178:-00009:+00051:001754.7014:00951
00952:-00033:+00179:-00199:001754.7014:00952
00953:-00285:-00020:+00216:001754.7014:00953
00954:-00082:+00157:-00193:001754.7014:00954
00955:+00130:+00057:+00129:001776.7391:00955
00956:+00071:-00021:+00017:001776.7391:00956
00957:+00167:+00112:-00106:001776.7391:00957
00958:+00040:+00002:+00043:001776.7391:00958
00959:-00217:+00005:-00142:001776.7391:00959
00960:-00156:+00072:-00210:001776.7391:00960
00961:+00006:+00113:-00014:001776.7391:00961
00962:+00021:-00066:+00146:001776.7391:00962
00963:+00174:+00048:-00064:001776.7391:00963
00964:+00203:+00013:-00029:001776.7391:00964
00965:+00007:+00067:-00068:001776.7391:00965
00966:-00286:+00068:-00123:001780.2255:00966
00967:-00014:-00088:-00046:001780.2255:00967
00968:+00108:+00095:-00050:001780.2255:00968
00969:+00146:-00122:+00122:001780.2255:00969
00970:+00130:-00058:-00152:001780.2255:00970
00971:+00050:+00062:-00016:001780.2255:00971
00972:-00191:-00170:+00016:001780.2255:00972
00973:-00194:-00061:-00292:001780.2255:00973
00974:-00077:-00009:-00281:001780.2255:00974
00975:+00042:+00006:-00080:001780.2255:00975
00976:+00149:+00000:-00180:001780.2255:00976
00977:+00299:-00045:-00112:001787.5384:00977
00978:-00183:-00018:-00175:001787.5384:00978
00979:-00324:-00070:-00197:001787.5384:00979
00980:-00041:-00005:-00389:001787.5384:00980
00981:+00167:-00024:-00264:001787.5384:00981
00982:+00081:-00004:-00247:001787.5384:00982
00983:+00113:+00011:-00345:001787.5384:00983
00984:+00191:-00029:-00125:001787.5384:00984
00985:+00027:+00045:-00138:001787.5384:00985
00986:-00155:+00080:-00328:001787.5384:00986
00987:-00048:+00044:-00398:001787.5384:00987
00988:+00033:-00004:-00144:001792.1655:00988
00989:+00005:+00133:-00203:001792.1655:00989
00990:+00126:+00043:-00159:001792.1655:00990
00991:+00149:+00019:+00029:001792.1655:00991
00992:-00028:+00081:-00076:001792.1655:00992
00993:-00154:+00149:+00034:001792.1655:00993
00994:-00203:-00021:+00100:001792.1655:00994
00995:-00140:-00020:+00284:001792.1655:00995
00996:+00028:+00027:+00106:001792.1655:00996
00997:+00462:+00064:+00076:001792.1655:00997
00998:+00259:+00111:+00106:001792.1655:00998
00999:-00491:-00069:-00016:001798.3823:00999
01000:-00438:+00038:+00043:001798.3823:01000
01001:+00023:+00019:+00166:001798.3823:01001
01002:-00025:+00108:+00305:001798.3823:01002
01003:-00071:+00188:+00107:001798.3823:01003
01004:+00136:+00100:+00224:001798.3823:01004
01005:-00040:-00070:+00210:001798.3823:01005
01006:-00104:+00193:+00108:001798.3823:01006
01007:-00148:+00105:+00202:001798.3823:01007
01008:-00030:+00144:+00087:001798.3823:01008
01009:+00000:+00040:+00192:001798.3823:01009
01010:+00247:+00014:+00240:001797.9345:01010
01011:+00289:+00076:+00088:001797.9345:01011
01012:-00073:-00021:+00201:001797.9345:01012
01013:-00282:+00150:-00055:001797.9345:01013
01014:-00253:+00035:+00092:001797.9345:01014
01015:-00060:+00169:+00022:001797.9345:01015
01016:+00273:+00074:+00239:001797.9345:01016
01017:+00350:+00071:+00060:001797.9345:01017
01018:-00013:+00132:+00085:001797.9345:01018
01019:-00277:+00147:+00011:001797.9345:01019
01020:-00190:+00064:-00156:001797.9345:01020
01021:+00203:+00139:-00045:001797.9345:01021
01022:+00115:+00000:+00106:001799.9998:01022
01023:+00203:+00159:+00002:001799.9998:01023
01024:+00219:+00008:+00037:001799.9998:01024
01025:+00075:+00053:-00185:001799.9998:01025
01026:-00099:+00222:-00120:001799.9998:01026
01027:+00077:-00115:-00172:001799.9998:01027
01028:+00156:+00146:-00214:001799.9998:01028
01029:+00100:-00025:+00020:001799.9998:01029
01030:+00207:-00020:-00162:001799.9998:01030
01031:+00232:+00121:-00029:001799.9998:01031
01032:-00332:-00100:-00074:001799.9998:01032
01033:-00252:+00136:-00187:001806.2709:01033
01034:+00185:-00127:-00122:001806.2709:01034
01035:+00053:-00069:-00104:001806.2709:01035
01036:+00002:+00013:-00083:001806.2709:01036
01037:+00205:-00040:-00072:001806.2709:01037
01038:+00177:-00084:-00144:001806.2709:01038
01039:-00136:-00070:-00041:001806.2709:01039
01040:-00103:+00093:-00087:001806.2709:01040
01041:+00111:-00016:+00034:001806.2709:01041
01042:+00117:+00086:+00098:001806.2709:01042
01043:+00092:+00094:+00190:001806.2709:01043
01044:+00202:+00144:+00012:001795.3226:01044
01045:-00049:+00051:+00109:001795.3226:01045
01046:-00239:+00076:-00069:001795.3226:01046
01047:-00103:-00024:+00153:001795.3226:01047
01048:+00049:+00065:+00121:001795.3226:01048
01049:-00021:+00062:-00051:001795.3226:01049
01050:-00037:+00015:+00138:001795.3226:01050
01051:+00038:+00156:+00132:001795.3226:01051
01052:-00209:-00126:+00021:001795.3226:01052
01053:-00204:+00118:-00014:001795.3226:01053
01054:+00016:+00112:+00007:001795.3226:01054
01055:-00053:+00052:+00171:001802.6512:01055
01056:+00038:-00004:+00149:001802.6512:01056
01057:+00113:+00203:-00058:001802.6512:01057
01058:-00095:+00078:+00072:001802.6512:01058
01059:-00212:+00120:+00060:001802.6512:01059
01060:-00095:+00047:+00084:001802.6512:01060
01061:+00155:+00092:-00044:001802.6512:01061
01062:-00035:+00237:+00069:001802.6512:01062
01063:-00013:+00065:+00131:001802.6512:01063
01064:+00204:+00174:-00023:001802.6512:01064
01065:-00116:+00104:+00056:001802.6512:01065
01066:-00239:+00199:-00296:001798.3437:01066
01067:+00010:+00093:+00090:001798.3437:01067
01068:+00043:+00019:+00127:001798.3437:01068
01069:-00081:+00226:-00202:001798.3437:01069
01070:-00024:+00038:+00135:001798.3437:01070
01071:+00188:+00315:-00097:001798.3437:01071
01072:+00065:+00005:+00093:001798.3437:01072
01073:-00369:-00066:-00024:001798.3437:01073
01074:-00163:+00056:+00108:001798.3437:01074
01075:+00117:-00073:+00039:001798.3437:01075
01076:+00275:-00045:-00175:001798.3437:01076
01077:+00044:-00093:+00017:001790.1027:01077
01078:-00071:-00056:-00159:001790.1027:01078
01079:-00082:+00121:-00243:001790.1027:01079
01080:-00161:-00047:-00083:001790.1027:01080
01081:+00058:+00100:-00206:001790.1027:01081
01082:+00047:+00004:-00040:001790.1027:01082
01083:+00056:+00027:-00104:001790.1027:01083
01084:+00074:+00157:-00118:001790.1027:01084
01085:-00130:-00042:-00117:001790.1027:01085
01086:-00215:+00069:-00120:001790.1027:01086
01087:-00181:+00069:+00095:001790.1027:01087
01088:-00020:+00059:-00137:001794.7265:01088
01089:+00030:+00054:+00041:001794.7265:01089
01090:-00026:+00057:+00056:001794.7265:01090
01091:+00056:+00123:-00063:001794.7265:01091
01092:-00161:+00080:+00118:001794.7265:01092
01093:-00223:+00190:-00146:001794.7265:01093
01094:+00075:+00131:+00214:001794.7265:01094
01095:+00004:+00038:+00202:001794.7265:01095
01096:+00074:+00149:+00059:001794.7265:01096
01097:+00137:+00046:+00214:001794.7265:01097
01098:+00099:+00034:+00029:001794.7265:01098
01099:-00193:+00146:+00078:001790.5239:01099
01100:-00063:-00008:+00122:001790.5239:01100
01101:+00124:+00230:-00124:001790.5239:01101
01102:+00029:-00019:+00102:001790.5239:01102
01103:-00024:+00013:+00019:001790.5239:01103
01104:+00126:+00088:+00112:001790.5239:01104
01105:-00040:-00018:+00047:001790.5239:01105
01106:-00170:+00103:-00146:001790.5239:01106
01107:-00158:+00030:+00046:001790.5239:01107
01108:+00068:+00024:+00016:001790.5239:01108
01109:+00158:+00134:-00045:001790.5239:01109
01110:+00071:-00034:+00102:001790.5239:01110
01111:-00018:+00063:-00148:001779.7969:01111
01112:-00032:-00047:+00118:001779.7969:01112
01113:-00224:+00018:-00079:001779.7969:01113
01114:+00017:+00079:-00016:001779.7969:01114
01115:-00026:-00081:+00069:001779.7969:01115
01116:+00093:+00076:-00043:001779.7969:01116
01117:+00049:+00076:+00125:001779.7969:01117
01118:+00085:+00052:-00046:001779.7969:01118
01119:-00165:+00010:-00087:001779.7969:01119
01120:-00148:+00018:+00029:001779.7969:01120
01121:+00004:+00102:-00079:001779.7969:01121
01122:+00035:+00153:+00026:001786.9300:01122
01123:-00026:+00070:+00000:001786.9300:01123
01124:+00101:+00070:-00065:001786.9300:01124
01125:+00013:-00020:+00132:001786.9300:01125
01126:-00114:+00155:-00128:001786.9300:01126
01127:-00039:+00048:+00060:001786.9300:01127
01128:+00059:+00034:+00058:001786.9300:01128
01129:+00072:+00127:-00035:001786.9300:01129
01130:+00088:-00043:+00087:001786.9300:01130
01131:+00131:+00005:-00092:001786.9300:01131
01132:+00005:+00184:-00080:001786.9300:01132
01133:-00163:+00085:-00025:001780.1688:01133
01134:-00109:+00101:-00051:001780.1688:01134
01135:+00105:+00140:+00168:001780.1688:01135
01136:+00075:-00078:+00076:001780.1688:01136
01137:+00084:+00097:+00117:001780.1688:01137
01138:+00063:+00029:+00116:001780.1688:01138
01139:-00037:+00019:-00034:001780.1688:01139
01140:-00200:+00147:+00093:001780.1688:01140
01141:-00046:-00134:-00103:001780.1688:01141
01142:+00138:+00128:+00045:001780.1688:01142
01143:+00043:-00061:+00114:001780.1688:01143
01144:+00054:+00119:-00117:001774.7132:01144
01145:+00045:-00049:+00084:001774.7132:01145
01146:-00168:+00146:-00121:001774.7132:01146
01147:-00276:+00021:+00181:001774.7132:01147
01148:-00018:+00142:-00085:001774.7132:01148
01149:+00136:+00138:-00132:001774.7132:01149
01150:+00015:-00050:-00016:001774.7132:01150
01151:+00115:+00147:-00162:001774.7132:01151
01152:-00041:-00097:+00086:001774.7132:01152
01153:-00145:+00083:-00048:001774.7132:01153
01154:-00155:+00058:-00028:001774.7132:01154
01155:-00038:+00125:+00000:001774.7132:01155
01156:+00040:+00038:-00093:001781.8295:01156
01157:+00123:+00014:+00133:001781.8295:01157
01158:+00109:+00060:-00064:001781.8295:01158
01159:-00046:+00074:-00055:001781.8295:01159
01160:-00239:+00035:+00042:001781.8295:01160
01161:-00102:+00076:-00014:001781.8295:01161
01162:-00006:+00079:+00020:001781.8295:01162
01163:+00058:+00008:-00014:001781.8295:01163
01164:+00101:-00006:+00166:001781.8295:01164
01165:+00106:+00012:-00054:001781.8295:01165
01166:-00048:+00125:-00058:001781.8295:01166
01167:-00252:-00099:+00021:001788.0563:01167
01168:-00041:+00074:-00103:001788.0563:01168
01169:+00061:+00010:+00038:001788.0563:01169
01170:+00110:+00059:+00063:001788.0563:01170
01171:+00080:+00071:+00041:001788.0563:01171
01172:+00060:-00026:+00056:001788.0563:01172
01173:-00158:+00122:-00063:001788.0563:01173
01174:-00192:+00030:+00097:001788.0563:01174
01175:-00162:-00017:-00025:001788.0563:01175
01176:+00028:+00172:-00029:001788.0563:01176
01177:+00071:-00028:+00087:001788.0563:01177
01178:+00119:+00117:-00116:001785.0759:01178
01179:-00081:+00065:+00060:001785.0759:01179
01180:-00219:+00096:-00159:001785.0759:01180
01181:-00064:+00025:+00029:001785.0759:01181
01182:-00007:+00173:-00072:001785.0759:01182
01183:-00003:+00049:-00102:001785.0759:01183
01184:+00149:+00076:+00129:001785.0759:01184
01185:+00240:+00002:-00165:001785.0759:01185
01186:-00072:-00007:-00250:001785.0759:01186
01187:-00331:+00052:+00029:001785.0759:01187
01188:-00202:-00020:-00073:001785.0759:01188
01189:+00160:+00079:-00328:001794.8880:01189
01190:+00126:-00010:+00036:001794.8880:01190
01191:-00061:+00078:-00131:001794.8880:01191
01192:+00157:-00085:-00164:001794.8880:01192
01193:+00021:+00068:-00249:001794.8880:01193
01194:-00344:+00007:-00249:001794.8880:01194
01195:+00004:-00053:-00248:001794.8880:01195
01196:+00145:+00081:-00207:001794.8880:01196
01197:+00101:-00203:+00009:001794.8880:01197
01198:+00059:-00136:-00269:001794.8880:01198
01199:+00120:+00070:-00338:001794.8880:01199
01200:-00182:-00269:-00261:001795.8063:01200
01201:-00157:+00117:-00482:001795.8063:01201
01202:+00017:+00016:-00108:001795.8063:01202
01203:+00131:+00108:-00049:001795.8063:01203
01204:+00120:+00206:+00060:001795.8063:01204
01205:+00104:-00082:+00267:001795.8063:01205
01206:-00065:+00021:-00210:001795.8063:01206
01207:-00043:+00121:-00145:001795.8063:01207
01208:-00191:+00006:-00118:001795.8063:01208
01209:-00130:-00023:+00004:001795.8063:01209
01210:-00037:-00120:+00230:001795.8063:01210
01211:+00170:+00085:-00033:001792.8349:01211
01212:+00261:+00151:+00164:001792.8349:01212
01213:-00114:+00012:-00199:001792.8349:01213
01214:-00331:+00259:-00206:001792.8349:01214
01215:-00337:+00005:+00256:001792.8349:01215
01216:+00010:+00179:-00195:001792.8349:01216
01217:+00083:+00145:+00243:001792.8349:01217
01218:+00064:-00026:+00020:001792.8349:01218
01219:+00221:+00205:-00165:001792.8349:01219
01220:-00016:+00172:+00145:001792.8349:01220
01221:-00331:+00144:-00137:001792.8349:01221
01222:+00025:+00102:-00021:001792.8349:01222
01223:+00153:+00008:+00225:001802.7869:01223
01224:+00316:+00056:+00149:001802.7869:01224
01225:+00233:+00101:+00134:001802.7869:01225
01226:+00017:+00040:-00056:001802.7869:01226
01227:-00136:+00191:+00072:001802.7869:01227
01228:-00180:-00028:+00031:001802.7869:01228
01229:+00112:+00180:+00006:001802.7869:01229
01230:+00151:-00001:+00177:001802.7869:01230
01231:+00177:+00074:+00060:001802.7869:01231
01232:+00181:+00115:+00149:001802.7869:01232
01233:-00173:+00005:-00011:001802.7869:01233
01234:-00191:+00116:-00124:001798.5131:01234
01235:-00004:+00114:-00013:001798.5131:01235
01236:+00102:-00077:+00031:001798.5131:01236
01237:+00183:+00141:+00157:001798.5131:01237
01238:+00154:-00044:+00055:001798.5131:01238
01239:+00292:+00061:-00105:001798.5131:01239
01240:-00074:+00092:-00029:001798.5131:01240
01241:-00169:+00052:-00192:001798.5131:01241
01242:-00063:+00048:-00190:001798.5131:01242
01243:+00112:+00007:-00081:001798.5131:01243
01244:+00250:+00045:-00142:001798.5131:01244
01245:+00244:+00031:-00021:001790.2111:01245
01246:-00082:-00005:-00142:001790.2111:01246
01247:-00229:+00147:-00090:001790.2111:01247
01248:-00114:+00003:-00028:001790.2111:01248
01249:+00199:+00082:-00112:001790.2111:01249
01250:+00100:-00041:+00047:001790.2111:01250
01251:+00053:+00020:-00012:001790.2111:01251
01252:+00072:+00008:-00170:001790.2111:01252
01253:-00053:-00042:+00012:001790.2111:01253
01254:-00189:+00131:-00081:001790.2111:01254
01255:+00094:-00024:+00158:001790.2111:01255
01256:+00172:+00026:+00111:001797.4721:01256
01257:+00075:+00078:+00117:001797.4721:01257
01258:+00047:+00015:+00174:001797.4721:01258
01259:+00033:+00060:-00008:001797.4721:01259
01260:-00207:+00174:+00027:001797.4721:01260
01261:-00203:+00121:+00178:001797.4721:01261
01262:+00048:+00081:+00042:001797.4721:01262
01263:+00143:+00107:+00266:001797.4721:01263
01264:+00107:+00129:+00112:001797.4721:01264
01265:+00170:+00129:+00077:001797.4721:01265
01266:+00079:+00064:+00230:001797.4721:01266
01267:-00183:+00015:+00034:001790.6157:01267
01268:-00212:+00072:+00139:001790.6157:01268
01269:-00077:+00042:-00089:001790.6157:01269
01270:+00120:+00088:+00108:001790.6157:01270
01271:+00207:+00029:+00302:001790.6157:01271
01272:+00097:+00194:-00069:001790.6157:01272
01273:-00101:-00082:+00084:001790.6157:01273
01274:-00299:+00091:-00220:001790.6157:01274
01275:-00093:+00014:-00031:001790.6157:01275
01276:-00060:+00062:+00048:001790.6157:01276
01277:+00019:+00174:-00119:001790.6157:01277
01278:+00028:-00041:+00132:001787.6027:01278
01279:+00077:+00086:-00255:001787.6027:01279
01280:-00170:+00023:-00102:001787.6027:01280
01281:-00319:-00057:-00122:001787.6027:01281
01282:+00045:+00235:-00346:001787.6027:01282
01283:+00006:+00064:-00189:001787.6027:01283
01284:+00021:+00056:+00005:001787.6027:01284
01285:+00092:+00131:-00145:001787.6027:01285
01286:+00072:-00027:-00140:001787.6027:01286
01287:-00291:+00117:-00027:001787.6027:01287
01288:-00270:+00062:+00019:001787.6027:01288
01289:+00090:+00055:-00042:001794.8648:01289
01290:+00107:+00085:+00057:001794.8648:01290
01291:+00053:+00070:+00111:001794.8648:01291
01292:+00216:+00061:+00033:001794.8648:01292
01293:-00154:-00020:+00080:001794.8648:01293
01294:-00285:+00179:+00003:001794.8648:01294
01295:-00069:-00070:+00030:001794.8648:01295
01296:+00059:+00136:-00001:001794.8648:01296
01297:+00060:+00115:+00055:001794.8648:01297
01298:+00068:-00136:+00202:001794.8648:01298
01299:+00140:+00251:-00223:001794.8648:01299
01300:-00272:+00053:+00157:001794.8648:01300
01301:-00335:+00047:+00188:001790.6386:01301
01302:-00051:+00054:+00030:001790.6386:01302
01303:+00041:+00050:-00097:001790.6386:01303
01304:+00007:+00065:+00079:001790.6386:01304
01305:+00004:+00060:+00057:001790.6386:01305
01306:-00069:-00094:-00017:001790.6386:01306
01307:-00153:+00184:-00034:001790.6386:01307
01308:-00257:-00026:+00010:001790.6386:01308
01309:+00178:+00261:+00029:001790.6386:01309
01310:+00113:+00081:+00204:001790.6386:01310
01311:+00059:-00077:-00059:001790.6386:01311
01312:+00166:+00151:+00004:001785.0738:01312
01313:+00041:+00018:+00106:001785.0738:01313
01314:-00244:+00031:-00160:001785.0738:01314
01315:-00131:+00169:-00069:001785.0738:01315
01316:+00043:-00013:-00079:001785.0738:01316
01317:+00102:+00105:-00072:001785.0738:01317
01318:+00045:-00033:-00128:001785.0738:01318
01319:+00170:+00096:-00126:001785.0738:01319
01320:-00150:+00109:+00078:001785.0738:01320
01321:-00287:+00110:-00177:001785.0738:01321
01322:+00086:+00101:-00066:001785.0738:01322
01323:+00073:+00041:+00117:001784.4370:01323
01324:+00014:+00057:-00153:001784.4370:01324
01325:+00197:+00111:+00087:001784.4370:01325
01326:+00122:-00028:+00122:001784.4370:01326
01327:-00047:+00168:-00153:001784.4370:01327
01328:-00086:-00018:+00066:001784.4370:01328
01329:+00035:+00011:-00016:001784.4370:01329
01330:+00153:+00261:+00030:001784.4370:01330
01331:+00041:-00061:+00228:001784.4370:01331
01332:+00145:+00133:-00152:001784.4370:01332
01333:+00076:+00096:-00022:001784.4370:01333
01334:-00205:+00073:+00077:001785.4472:01334
01335:-00085:+00036:+00116:001785.4472:01335
01336:+00151:-00068:-00029:001785.4472:01336
01337:+00158:+00222:+00011:001785.4472:01337
01338:-00001:-00051:+00312:001785.4472:01338
01339:+00078:-00006:-00192:001785.4472:01339
01340:+00062:+00114:+00147:001785.4472:01340
01341:-00313:+00100:+00070:001785.4472:01341
01342:-00014:+00098:-00079:001785.4472:01342
01343:+00153:+00131:-00024:001785.4472:01343
01344:+00013:-00213:+00062:001785.4472:01344
01345:-00028:+00067:-00374:001785.4472:01345
01346:+00094:-00001:+00160:001769.6997:01346
01347:-00180:+00029:-00088:001769.6997:01347
01348:-00181:-00018:+00035:001769.6997:01348
01349:+00098:+00145:+00005:001769.6997:01349
01350:+00032:+00153:+00114:001769.6997:01350
01351:-00133:+00076:-00105:001769.6997:01351
01352:+00232:+00323:-00201:001769.6997:01352
01353:+00131:-00043:+00430:001769.6997:01353
01354:-00110:+00000:+00095:001769.6997:01354
01355:-00037:+00186:-00066:001769.6997:01355
01356:+00153:+00062:+00114:001769.6997:01356
01357:+00039:+00277:+00064:001774.1651:01357
01358:+00015:-00092:+00291:001774.1651:01358
01359:+00169:+00299:-00067:001774.1651:01359
01360:+00073:+00036:+00220:001774.1651:01360
01361:-00163:+00035:+00067:001774.1651:01361
01362:-00027:+00231:-00125:001774.1651:01362
01363:+00132:+00036:+00276:001774.1651:01363
01364:+00099:+00305:-00237:001774.1651:01364
01365:-00004:-00008:+00248:001774.1651:01365
01366:+00095:-00044:+00031:001774.1651:01366
01367:+00123:-00008:-00228:001774.1651:01367
01368:-00285:-00023:+00082:001767.5142:01368
01369:-00057:-00076:-00162:001767.5142:01369
01370:+00012:-00071:+00142:001767.5142:01370
01371:-00084:-00082:-00115:001767.5142:01371
01372:-00022:+00164:-00146:001767.5142:01372
01373:+00062:+00020:-00072:001767.5142:01373
01374:-00046:+00100:-00040:001767.5142:01374
01375:-00267:-00015:+00105:001767.5142:01375
01376:-00013:+00126:-00043:001767.5142:01376
01377:-00027:+00088:+00056:001767.5142:01377
01378:+00049:+00084:-00095:001767.5142:01378
01379:+00135:+00042:+00039:001764.6885:01379
01380:+00086:+00082:+00015:001764.6885:01380
01381:-00157:+00108:-00059:001764.6885:01381
01382:-00181:+00067:+00102:001764.6885:01382
01383:-00088:+00099:+00019:001764.6885:01383
01384:-00052:+00064:+00034:001764.6885:01384
01385:-00020:+00070:+00170:001764.6885:01385
01386:+00138:+00138:+00025:001764.6885:01386
01387:+00108:-00020:+00069:001764.6885:01387
01388:-00321:-00023:-00070:001764.6885:01388
01389:-00251:+00030:+00046:001764.6885:01389
01390:-00059:+00052:-00093:001764.6885:01390
01391:-00020:-00011:+00114:001776.7033:01391
01392:+00040:+00155:+00091:001776.7033:01392
01393:+00192:-00014:-00005:001776.7033:01393
01394:+00085:+00060:+00048:001776.7033:01394
01395:-00187:-00012:-00019:001776.7033:01395
01396:-00173:-00027:-00153:001776.7033:01396
01397:-00037:+00011:+00085:001776.7033:01397
01398:+00052:+00051:-00015:001776.7033:01398
01399:+00125:+00072:-00020:001776.7033:01399
01400:+00197:+00153:+00024:001776.7033:01400
01401:-00127:-00076:-00077:001776.7033:01401
01402:-00213:+00048:-00014:001782.8742:01402
01403:-00088:+00027:-00062:001782.8742:01403
01404:-00041:+00018:-00121:001782.8742:01404
01405:+00027:+00006:-00187:001782.8742:01405
01406:+00108:-00093:-00194:001782.8742:01406
01407:+00079:+00062:-00098:001782.8742:01407
01408:-00200:-00098:-00388:001782.8742:01408
01409:-00269:-00063:-00188:001782.8742:01409
01410:-00143:-00042:-00195:001782.8742:01410
01411:+00094:-00020:-00236:001782.8742:01411
01412:+00077:+00073:-00297:001782.8742:01412
01413:+00053:-00076:-00131:001779.8607:01413
01414:+00085:+00006:-00045:001779.8607:01414
01415:-00235:-00200:-00277:001779.8607:01415
01416:-00106:+00057:-00190:001779.8607:01416
01417:-00020:-00167:-00153:001779.8607:01417
01418:+00108:-00010:-00119:001779.8607:01418
01419:+00181:+00061:+00079:001779.8607:01419
01420:+00185:-00031:-00070:001779.8607:01420
01421:+00087:-00075:-00214:001779.8607:01421
01422:-00265:+00010:-00044:001779.8607:01422
01423:-00242:-00195:-00123:001779.8607:01423
01424:-00033:-00018:-00336:001789.6137:01424
01425:-00063:-00183:+00076:001789.6137:01425
01426:+00005:+00035:-00180:001789.6137:01426
01427:+00026:-00087:+00510:001789.6137:01427
01428:-00113:-00102:-00071:001789.6137:01428
01429:-00091:+00208:-00098:001789.6137:01429
01430:-00105:-00059:+00295:001789.6137:01430
01431:-00196:+00060:-00197:001789.6137:01431
01432:+00077:+00065:+00133:001789.6137:01432
01433:+00297:-00021:+00237:001789.6137:01433
01434:+00302:+00169:+00085:001789.6137:01434
01435:+00019:-00197:+00205:001789.6137:01435
01436:-00162:+00328:-00213:001788.0144:01436
01437:+00028:+00109:+00275:001788.0144:01437
01438:-00011:+00087:-00210:001788.0144:01438
01439:+00176:+00159:+00002:001788.0144:01439
01440:+00165:-00032:+00339:001788.0144:01440
01441:+00090:+00041:+00042:001788.0144:01441
01442:-00164:+00168:+00208:001788.0144:01442
01443:-00130:+00074:-00005:001788.0144:01443
01444:-00063:+00077:+00007:001788.0144:01444
01445:-00106:+00093:+00143:001788.0144:01445
01446:+00076:+00133:-00075:001788.0144:01446
01447:+00373:+00160:+00217:001769.6849:01447
01448:+00193:+00077:+00013:001769.6849:01448
01449:-00029:+00225:+00093:001769.6849:01449
01450:-00002:+00018:+00051:001769.6849:01450
01451:+00077:+00241:-00053:001769.6849:01451
01452:+00230:+00175:+00300:001769.6849:01452
01453:+00326:+00000:+00010:001769.6849:01453
01454:+00547:+00244:+00073:001769.6849:01454
01455:+00042:-00061:+00187:001769.6849:01455
01456:+00019:+00064:-00204:001769.6849:01456
01457:-00070:-00079:+00189:001769.6849:01457
01458:-00112:+00047:-00346:001771.5407:01458
01459:-00005:+00185:-00122:001771.5407:01459
01460:-00073:-00106:-00157:001771.5407:01460
01461:+00163:+00169:-00251:001771.5407:01461
01462:-00194:-00023:-00005:001771.5407:01462
01463:-00279:-00003:-00311:001771.5407:01463
01464:+00020:+00211:-00034:001771.5407:01464
01465:-00037:-00125:-00011:001771.5407:01465
01466:+00130:+00118:-00192:001771.5407:01466
01467:+00149:+00138:+00075:001771.5407:01467
01468:+00179:-00108:-00263:001771.5407:01468
01469:-00205:+00160:-00310:001764.9534:01469
01470:-00245:-00078:-00043:001764.9534:01470
01471:+00130:+00100:-00100:001764.9534:01471
01472:+00244:+00044:+00269:001764.9534:01472
01473:+00131:-00052:+00021:001764.9534:01473
01474:+00249:+00158:-00098:001764.9534:01474
01475:-00095:-00050:+00068:001764.9534:01475
01476:-00173:+00014:-00057:001764.9534:01476
01477:-00139:+00095:+00126:001764.9534:01477
01478:-00016:-00067:+00152:001764.9534:01478
01479:-00011:+00123:-00041:001764.9534:01479
01480:+00070:+00011:+00057:001764.9534:01480
01481:+00183:+00135:-00037:001759.6413:01481
01482:-00085:-00056:+00193:001759.6413:01482
01483:-00360:+00030:+00044:001759.6413:01483
01484:-00186:+00149:+00120:001759.6413:01484
01485:-00024:-00029:+00062:001759.6413:01485
01486:+00050:+00169:-00147:001759.6413:01486
01487:+00116:+00024:+00282:001759.6413:01487
01488:+00149:+00007:-00132:001759.6413:01488
01489:+00001:-00014:-00137:001759.6413:01489
01490:-00342:+00156:-00034:001759.6413:01490
01491:+00031:+00128:-00104:001759.6413:01491
01492:+00047:-00064:-00070:001766.4494:01492
01493:+00043:+00202:-00150:001766.4494:01493
01494:-00032:+00117:+00126:001766.4494:01494
01495:+00116:+00081:-00241:001766.4494:01495
01496:-00139:+00254:-00048:001766.4494:01496
01497:-00372:-00138:+00098:001766.4494:01497
01498:-00034:+00210:-00096:001766.4494:01498
01499:+00062:-00091:+00268:001766.4494:01499
01500:+00071:+00101:-00135:001766.4494:01500
01501:+00136:+00024:+00086:001766.4494:01501
01502:-00215:-00195:-00025:001766.4494:01502
01503:-00177:+00101:+00026:001769.9180:01503
01504:-00132:-00126:+00106:001769.9180:01504
01505:+00083:+00066:-00308:001769.9180:01505
01506:-00039:+00040:+00208:001769.9180:01506
01507:+00057:-00129:+00053:001769.9180:01507
01508:+00277:+00049:-00266:001769.9180:01508
01509:-00213:-00091:+00000:001769.9180:01509
01510:-00279:+00032:-00037:001769.9180:01510
01511:-00015:-00097:+00177:001769.9180:01511
01512:-00055:-00094:-00231:001769.9180:01512
01513:-00145:+00087:-00075:001769.9180:01513
01514:+00103:-00031:+00179:001769.9180:01514
01515:+00161:+00025:-00238:001762.1062:01515
01516:-00194:-00067:-00065:001762.1062:01516
01517:-00327:+00056:+00097:001762.1062:01517
01518:+00245:+00172:-00055:001762.1062:01518
01519:+00076:-00073:+00186:001762.1062:01519
01520:-00227:+00112:-00215:001762.1062:01520
01521:+00318:+00177:-00024:001762.1062:01521
01522:+00259:+00090:-00187:001762.1062:01522
01523:-00111:+00092:+00012:001762.1062:01523
01524:-00317:-00021:-00009:001762.1062:01524
01525:+00199:+00119:-00011:001762.1062:01525
01526:+00043:+00058:+00204:001766.4531:01526
01527:+00027:+00177:+00115:001766.4531:01527
01528:+00274:+00160:+00176:001766.4531:01528
01529:-00022:-00036:+00037:001766.4531:01529
01530:-00080:+00188:-00142:001766.4531:01530
01531:-00093:+00108:+00080:001766.4531:01531
01532:+00085:-00074:+00018:001766.4531:01532
01533:+00172:+00119:+00108:001766.4531:01533
01534:-00160:-00065:+00169:001766.4531:01534
01535:+00190:+00083:-00084:001766.4531:01535
01536:+00101:-00064:+00017:001766.4531:01536
01537:-00317:-00052:+00023:001759.8765:01537
01538:-00269:+00059:-00033:001759.8765:01538
01539:+00049:-00033:-00001:001759.8765:01539
01540:+00063:+00059:-00161:001759.8765:01540
01541:-00041:-00057:+00099:001759.8765:01541
01542:+00196:+00056:+00021:001759.8765:01542
01543:+00166:+00062:+00006:001759.8765:01543
01544:-00191:+00009:-00058:001759.8765:01544
01545:-00122:+00098:-00008:001759.8765:01545
01546:-00092:-00080:+00021:001759.8765:01546
01547:+00037:+00022:-00132:001759.8765:01547
01548:+00149:+00102:-00028:001759.8765:01548
01549:+00104:-00044:+00105:001749.6801:01549
01550:-00018:-00050:-00046:001749.6801:01550
01551:-00147:+00199:-00169:001749.6801:01551
01552:-00093:+00049:+00011:001749.6801:01552
01553:+00125:+00161:+00033:001749.6801:01553
01554:-00005:+00031:+00072:001749.6801:01554
01555:+00087:+00122:+00102:001749.6801:01555
01556:+00106:+00055:+00105:001749.6801:01556
01557:-00020:+00073:+00124:001749.6801:01557
01558:-00163:+00093:+00039:001749.6801:01558
01559:+00064:-00102:-00049:001749.6801:01559
01560:+00113:+00205:+00026:001748.9448:01560
01561:-00069:-00001:+00195:001748.9448:01561
01562:+00049:+00193:-00042:001748.9448:01562
01563:+00174:-00094:+00117:001748.9448:01563
01564:-00171:+00048:-00101:001748.9448:01564
01565:-00218:+00043:+00077:001748.9448:01565
01566:-00016:+00012:-00189:001748.9448:01566
01567:+00127:+00286:-00213:001748.9448:01567
01568:-00026:-00037:-00015:001748.9448:01568
01569:+00017:+00175:-00109:001748.9448:01569
01570:+00041:+00055:+00044:001748.9448:01570
01571:-00098:+00094:-00128:001748.9448:01571
01572:-00148:+00158:+00159:001744.9920:01572
01573:-00097:+00050:+00222:001744.9920:01573
01574:+00096:+00276:-00215:001744.9920:01574
01575:-00011:-00052:+00173:001744.9920:01575
01576:-00014:+00130:-00074:001744.9920:01576
01577:+00197:+00033:+00210:001744.9920:01577
01578:-00260:-00101:-00099:001744.9920:01578
01579:-00138:+00017:+00101:001744.9920:01579
01580:-00134:-00113:+00031:001744.9920:01580
01581:+00137:+00195:-00152:001744.9920:01581
01582:-00094:+00003:+00072:001744.9920:01582
01583:+00020:+00094:-00110:001742.3111:01583
01584:-00004:-00010:-00020:001742.3111:01584
01585:-00231:+00058:-00063:001742.3111:01585
01586:-00066:+00105:-00007:001742.3111:01586
01587:-00085:+00013:-00160:001742.3111:01587
01588:+00025:+00211:-00021:001742.3111:01588
01589:-00087:+00020:+00164:001742.3111:01589
01590:+00117:+00126:+00041:001742.3111:01590
01591:-00031:+00040:+00013:001742.3111:01591
01592:-00181:+00045:-00009:001742.3111:01592
01593:-00084:+00109:+00079:001742.3111:01593
01594:-00052:+00012:+00018:001742.3111:01594
01595:-00006:+00090:+00050:001753.9118:01595
01596:+00020:-00054:+00099:001753.9118:01596
01597:+00083:+00087:-00104:001753.9118:01597
01598:-00098:+00019:+00070:001753.9118:01598
01599:-00302:+00095:-00055:001753.9118:01599
01600:-00166:-00019:-00043:001753.9118:01600
01601:-00002:-00001:+00008:001753.9118:01601
01602:-00028:+00076:+00011:001753.9118:01602
01603:+00044:-00055:-00024:001753.9118:01603
01604:+00155:+00024:-00142:001753.9118:01604
01605:-00179:+00018:+00012:001753.9118:01605
01606:-00262:+00002:+00014:001762.4281:01606
01607:-00085:+00066:-00141:001762.4281:01607
01608:+00008:+00101:+00012:001762.4281:01608
01609:+00004:+00087:+00007:001762.4281:01609
01610:+00177:+00117:-00010:001762.4281:01610
01611:+00127:+00032:+00032:001762.4281:01611
01612:-00114:-00027:+00014:001762.4281:01612
01613:-00160:+00165:+00028:001762.4281:01613
01614:-00063:+00033:-00043:001762.4281:01614
01615:-00048:+00147:-00199:001762.4281:01615
01616:-00013:+00075:+00197:001762.4281:01616
01617:+00187:+00112:+00026:001764.6571:01617
01618:+00118:+00033:+00036:001764.6571:01618
01619:-00135:-00028:+00024:001764.6571:01619
01620:-00212:+00116:-00063:001764.6571:01620
01621:+00013:-00097:+00082:001764.6571:01621
01622:+00071:+00176:-00267:001764.6571:01622
01623:+00068:+00025:+00131:001764.6571:01623
01624:+00113:-00172:+00010:001764.6571:01624
01625:+00136:+00068:-00070:001764.6571:01625
01626:-00342:-00144:-00012:001764.6571:01626
01627:-00296:-00042:-00278:001764.6571:01627
01628:-00036:-00036:-00089:001764.6571:01628
01629:+00068:-00130:-00128:001774.1108:01629
01630:+00121:+00095:-00369:001774.1108:01630
01631:+00125:-00121:-00080:001774.1108:01631
01632:-00076:-00085:-00451:001774.1108:01632
01633:-00162:-00157:-00266:001774.1108:01633
01634:-00076:-00147:-00357:001774.1108:01634
01635:-00009:+00006:-00473:001774.1108:01635
01636:+00065:-00178:-00176:001774.1108:01636
01637:+00245:-00084:-00390:001774.1108:01637
01638:+00314:+00071:-00185:001774.1108:01638
01639:+00041:-00102:-00183:001774.1108:01639
01640:-00117:+00157:-00278:001782.8590:01640
01641:-00150:-00008:+00015:001782.8590:01641
01642:+00178:+00225:-00181:001782.8590:01642
01643:+00135:+00073:+00226:001782.8590:01643
01644:+00131:+00073:-00233:001782.8590:01644
01645:+00110:+00235:-00025:001782.8590:01645
01646:-00045:+00042:+00295:001782.8590:01646
01647:-00170:+00239:-00121:001782.8590:01647
01648:-00102:+00141:+00150:001782.8590:01648
01649:-00139:+00199:+00278:001782.8590:01649
01650:+00004:+00203:+00074:001782.8590:01650
01651:+00187:+00157:+00359:001774.8050:01651
01652:+00223:+00153:+00146:001774.8050:01652
01653:-00052:+00075:+00218:001774.8050:01653
01654:-00179:+00012:+00124:001774.8050:01654
01655:-00009:+00171:+00154:001774.8050:01655
01656:+00031:+00104:+00243:001774.8050:01656
01657:+00200:-00034:+00199:001774.8050:01657
01658:+00399:+00039:+00345:001774.8050:01658
01659:+00182:+00042:+00221:001774.8050:01659
01660:+00021:-00003:+00093:001774.8050:01660
01661:-00250:+00132:+00010:001774.8050:01661
01662:+00018:-00003:+00025:001779.2238:01662
01663:-00051:+00130:+00011:001779.2238:01663
01664:+00143:-00030:+00288:001779.2238:01664
01665:+00179:+00059:-00115:001779.2238:01665
01666:-00013:-00009:+00085:001779.2238:01666
01667:-00354:+00128:-00086:001779.2238:01667
01668:-00327:-00005:-00104:001779.2238:01668
01669:+00046:+00024:-00094:001779.2238:01669
01670:+00103:+00034:+00013:001779.2238:01670
01671:+00150:+00063:-00055:001779.2238:01671
01672:+00320:+00055:-00053:001779.2238:01672
01673:-00084:+00135:-00131:001779.2238:01673
01674:-00132:+00172:-00130:001777.7371:01674
01675:+00182:+00037:-00168:001777.7371:01675
01676:+00266:-00023:-00062:001777.7371:01676
01677:+00238:+00024:-00015:001777.7371:01677
01678:+00228:+00046:-00084:001777.7371:01678
01679:+00238:+00098:-00174:001777.7371:01679
01680:-00186:+00071:-00086:001777.7371:01680
01681:-00153:-00025:-00009:001777.7371:01681
01682:+00071:+00067:-00058:001777.7371:01682
01683:+00008:-00010:-00003:001777.7371:01683
01684:+00035:-00048:-00128:001777.7371:01684
01685:+00053:+00049:-00011:001772.3026:01685
01686:-00170:+00000:-00022:001772.3026:01686
01687:-00267:+00083:-00135:001772.3026:01687
01688:-00219:-00064:-00016:001772.3026:01688
01689:+00151:+00072:-00228:001772.3026:01689
01690:+00066:-00070:+00145:001772.3026:01690
01691:+00098:-00113:+00109:001772.3026:01691
01692:+00193:+00038:-00159:001772.3026:01692
01693:+00039:-00065:+00133:001772.3026:01693
01694:-00188:+00067:+00026:001772.3026:01694
01695:+00017:+00169:-00020:001772.3026:01695
01696:+00030:+00028:+00194:001776.7336:01696
01697:+00057:+00160:+00157:001776.7336:01697
01698:+00078:-00113:+00042:001776.7336:01698
01699:+00008:+00145:-00068:001776.7336:01699
01700:-00236:+00076:+00164:001776.7336:01700
01701:-00341:+00041:+00008:001776.7336:01701
01702:-00227:+00079:+00020:001776.7336:01702
01703:-00150:+00045:+00260:001776.7336:01703
01704:+00046:+00060:+00099:001776.7336:01704
01705:+00150:+00158:+00036:001776.7336:01705
01706:-00011:+00062:+00216:001776.7336:01706
01707:-00246:+00169:+00064:001775.1768:01707
01708:-00108:-00002:+00206:001775.1768:01708
01709:+00073:+00216:-00091:001775.1768:01709
01710:+00099:+00175:+00122:001775.1768:01710
01711:+00054:+00094:+00037:001775.1768:01711
01712:+00216:+00090:+00171:001775.1768:01712
01713:-00067:-00053:+00000:001775.1768:01713
01714:-00127:+00142:-00220:001775.1768:01714
01715:-00193:+00092:+00021:001775.1768:01715
01716:+00077:-00016:-00240:001775.1768:01716
01717:+00084:+00137:-00105:001775.1768:01717
01718:+00029:-00151:-00115:001775.1768:01718
01719:-00033:+00063:-00371:001774.8068:01719
01720:-00108:+00004:-00089:001774.8068:01720
01721:-00225:-00057:-00117:001774.8068:01721
01722:-00087:+00064:-00323:001774.8068:01722
01723:-00014:+00003:-00216:001774.8068:01723
01724:+00081:+00050:-00162:001774.8068:01724
01725:+00153:-00087:-00101:001774.8068:01725
01726:+00070:+00095:-00293:001774.8068:01726
01727:-00194:+00015:-00039:001774.8068:01727
01728:-00193:+00070:-00064:001774.8068:01728
01729:+00214:+00060:-00059:001774.8068:01729
01730:+00059:+00016:+00124:001779.3090:01730
01731:-00023:+00117:-00068:001779.3090:01731
01732:+00159:+00127:+00018:001779.3090:01732
01733:+00111:-00097:+00095:001779.3090:01733
01734:-00156:+00066:+00086:001779.3090:01734
01735:-00190:+00009:+00048:001779.3090:01735
01736:+00016:+00053:+00140:001779.3090:01736
01737:+00104:+00119:+00222:001779.3090:01737
01738:-00101:-00078:+00254:001779.3090:01738
01739:+00052:+00100:+00193:001779.3090:01739
01740:-00084:+00102:+00117:001779.3090:01740
01741:-00088:+00007:+00165:001775.1356:01741
01742:-00219:+00138:+00175:001775.1356:01742
01743:+00010:+00015:+00127:001775.1356:01743
01744:+00075:+00221:-00007:001775.1356:01744
01745:+00023:+00028:+00300:001775.1356:01745
01746:+00016:+00034:-00014:001775.1356:01746
01747:-00123:+00027:-00040:001775.1356:01747
01748:-00139:+00082:+00184:001775.1356:01748
01749:+00042:+00022:-00125:001775.1356:01749
01750:+00034:+00068:+00080:001775.1356:01750
01751:-00067:+00010:+00021:001775.1356:01751
01752:+00048:+00189:-00187:001775.1356:01752
01753:+00069:-00016:-00084:001767.2008:01753
01754:-00157:+00166:-00120:001767.2008:01754
01755:-00271:+00053:+00094:001767.2008:01755
01756:+00133:+00139:-00197:001767.2008:01756
01757:+00062:+00116:+00007:001767.2008:01757
01758:-00046:-00001:-00125:001767.2008:01758
01759:+00147:+00142:-00245:001767.2008:01759
01760:+00159:-00100:+00078:001767.2008:01760
01761:-00097:+00129:-00056:001767.2008:01761
01762:-00021:+00013:+00000:001767.2008:01762
01763:-00041:+00168:-00020:001767.2008:01763
01764:+00186:-00002:+00136:001771.5651:01764
01765:+00084:-00102:+00064:001771.5651:01765
01766:+00117:+00199:-00257:001771.5651:01766
01767:+00047:-00029:+00096:001771.5651:01767
01768:-00062:-00074:-00038:001771.5651:01768
01769:+00013:+00141:+00000:001771.5651:01769
01770:+00079:-00064:+00041:001771.5651:01770
01771:-00055:-00109:-00014:001771.5651:01771
01772:+00123:+00148:+00101:001771.5651:01772
01773:+00254:+00046:+00243:001771.5651:01773
01774:+00142:+00065:-00067:001771.5651:01774
01775:-00214:-00065:+00147:001764.8923:01775
01776:-00034:-00079:-00008:001764.8923:01776
01777:+00102:+00055:+00224:001764.8923:01777
01778:-00119:-00155:-00032:001764.8923:01778
01779:+00090:+00138:-00224:001764.8923:01779
01780:+00157:-00016:+00215:001764.8923:01780
01781:-00179:-00006:+00028:001764.8923:01781
01782:-00254:+00294:-00022:001764.8923:01782
01783:-00065:+00027:-00144:001764.8923:01783
01784:+00181:+00229:+00170:001764.8923:01784
01785:-00110:-00119:+00277:001764.8923:01785
01786:+00051:+00218:-00298:001764.8923:01786
01787:+00135:+00271:+00132:001749.6130:01787
01788:-00164:-00047:-00227:001749.6130:01788
01789:-00082:+00276:-00061:001749.6130:01789
01790:-00103:+00090:+00163:001749.6130:01790
01791:+00077:+00190:+00002:001749.6130:01791
01792:-00019:+00087:+00221:001749.6130:01792
01793:+00072:+00194:+00131:001749.6130:01793
01794:+00102:+00114:+00159:001749.6130:01794
01795:-00342:-00022:-00094:001749.6130:01795
01796:-00158:+00198:+00051:001749.6130:01796
01797:+00005:-00112:+00163:001749.6130:01797
01798:+00188:+00157:-00169:001753.7741:01798
01799:-00106:-00072:+00248:001753.7741:01799
01800:+00046:-00002:-00331:001753.7741:01800
01801:+00010:+00172:-00069:001753.7741:01801
01802:-00271:+00061:-00219:001753.7741:01802
01803:+00062:+00166:-00094:001753.7741:01803
01804:-00010:+00043:+00102:001753.7741:01804
01805:+00095:+00158:-00134:001753.7741:01805
01806:-00033:-00024:+00105:001753.7741:01806
01807:+00143:+00095:-00221:001753.7741:01807
01808:-00033:+00038:-00021:001753.7741:01808
01809:-00114:-00063:-00031:001754.8105:01809
01810:-00152:+00102:+00011:001754.8105:01810
01811:-00023:-00049:-00006:001754.8105:01811
01812:+00026:+00124:-00033:001754.8105:01812
01813:+00054:+00061:-00002:001754.8105:01813
01814:+00059:-00033:-00029:001754.8105:01814
01815:+00019:+00022:+00130:001754.8105:01815
01816:-00226:-00031:+00136:001754.8105:01816
01817:-00115:-00061:-00116:001754.8105:01817
01818:-00027:+00030:+00190:001754.8105:01818
01819:-00005:-00027:+00056:001754.8105:01819
01820:+00075:+00058:-00034:001754.8105:01820
01821:+00079:+00053:+00060:001754.5554:01821
01822:-00201:+00039:+00032:001754.5554:01822
01823:-00191:+00013:+00140:001754.5554:01823
01824:-00095:-00039:-00151:001754.5554:01824
01825:+00022:+00234:+00109:001754.5554:01825
01826:-00029:+00017:+00213:001754.5554:01826
01827:+00056:+00121:-00077:001754.5554:01827
01828:+00072:+00141:+00162:001754.5554:01828
01829:-00130:-00014:+00037:001754.5554:01829
01830:-00177:+00254:-00036:001754.5554:01830
01831:-00176:+00068:+00182:001754.5554:01831
01832:+00041:+00135:+00173:001768.9595:01832
01833:+00137:+00149:+00022:001768.9595:01833
01834:+00139:+00112:+00114:001768.9595:01834
01835:+00060:+00072:+00132:001768.9595:01835
01836:-00215:+00083:+00034:001768.9595:01836
01837:-00158:+00025:+00069:001768.9595:01837
01838:+00016:+00064:-00116:001768.9595:01838
01839:+00011:-00065:+00222:001768.9595:01839
01840:+00023:+00156:+00000:001768.9595:01840
01841:+00245:-00061:-00060:001768.9595:01841
01842:+00130:+00067:-00169:001768.9595:01842
01843:-00275:-00107:-00213:001775.0344:01843
01844:-00071:+00117:-00153:001775.0344:01844
01845:+00045:-00081:-00189:001775.0344:01845
01846:+00018:-00115:-00262:001775.0344:01846
01847:+00094:-00038:-00278:001775.0344:01847
01848:+00183:-00113:-00212:001775.0344:01848
01849:-00091:-00096:-00288:001775.0344:01849
01850:-00268:-00020:-00368:001775.0344:01850
01851:-00088:+00020:-00424:001775.0344:01851
01852:+00135:-00106:-00256:001775.0344:01852
01853:+00103:-00141:-00230:001775.0344:01853
01854:+00070:+00027:-00223:001775.0344:01854
01855:+00212:+00009:+00018:001772.1387:01855
01856:-00038:+00238:-00558:001772.1387:01856
01857:-00292:-00127:-00151:001772.1387:01857
01858:-00173:-00081:-00372:001772.1387:01858
01859:+00200:-00013:-00205:001772.1387:01859
01860:+00056:-00068:-00063:001772.1387:01860
01861:+00019:-00089:-00115:001772.1387:01861
01862:+00141:+00020:+00102:001772.1387:01862
01863:-00055:-00042:-00107:001772.1387:01863
01864:-00132:+00212:-00168:001772.1387:01864
01865:-00204:-00047:+00162:001772.1387:01865
01866:-00100:+00074:+00044:001784.2944:01866
01867:+00253:+00108:+00254:001784.2944:01867
01868:+00132:+00069:+00202:001784.2944:01868
01869:-00023:+00106:+00030:001784.2944:01869
01870:-00302:+00072:+00302:001784.2944:01870
01871:-00075:+00048:+00014:001784.2944:01871
01872:+00079:+00142:+00095:001784.2944:01872
01873:-00091:+00079:+00231:001784.2944:01873
01874:+00104:+00033:+00233:001784.2944:01874
01875:+00292:+00054:+00297:001784.2944:01875
01876:+00018:+00062:+00122:001784.2944:01876
01877:-00135:+00174:+00036:001787.9078:01877
01878:-00237:+00124:+00032:001787.9078:01878
01879:+00081:+00113:+00062:001787.9078:01879
01880:+00092:+00038:+00211:001787.9078:01880
01881:+00144:+00030:+00082:001787.9078:01881
01882:+00231:+00136:+00104:001787.9078:01882
01883:+00003:-00024:+00086:001787.9078:01883
01884:-00295:+00074:-00262:001787.9078:01884
01885:+00045:+00146:-00044:001787.9078:01885
01886:-00006:-00022:-00134:001787.9078:01886
01887:+00156:+00023:-00036:001787.9078:01887
01888:+00101:+00027:+00060:001772.1442:01888
01889:+00220:+00018:-00121:001772.1442:01889
01890:-00193:+00044:-00150:001772.1442:01890
01891:-00317:+00045:-00240:001772.1442:01891
01892:-00013:+00200:-00109:001772.1442:01892
01893:-00015:-00065:+00079:001772.1442:01893
01894:+00142:+00150:-00093:001772.1442:01894
01895:+00296:+00141:+00041:001772.1442:01895
01896:+00250:+00021:+00078:001772.1442:01896
01897:-00099:+00193:-00148:001772.1442:01897
01898:-00127:+00026:-00224:001772.1442:01898
01899:+00025:+00174:-00067:001772.1442:01899
01900:+00181:+00035:+00122:001779.1711:01900
01901:+00177:-00149:-00053:001779.1711:01901
01902:+00333:+00156:+00058:001779.1711:01902
01903:-00086:-00147:+00212:001779.1711:01903
01904:-00203:-00108:-00169:001779.1711:01904
01905:-00056:-00010:+00131:001779.1711:01905
01906:+00067:-00051:+00173:001779.1711:01906
01907:+00104:-00021:-00209:001779.1711:01907
01908:+00093:-00044:+00119:001779.1711:01908
01909:+00020:+00055:-00060:001779.1711:01909
01910:-00115:+00023:-00188:001779.1711:01910
01911:-00258:+00043:+00146:001777.6110:01911
01912:+00037:+00040:+00049:001777.6110:01912
01913:+00047:+00014:+00113:001777.6110:01913
01914:+00019:+00145:+00168:001777.6110:01914
01915:-00064:+00091:+00273:001777.6110:01915
01916:+00108:+00030:+00057:001777.6110:01916
01917:-00128:+00106:+00061:001777.6110:01917
01918:-00199:+00056:+00239:001777.6110:01918
01919:-00001:+00139:+00141:001777.6110:01919
01920:+00104:+00012:+00313:001777.6110:01920
01921:+00109:+00074:+00112:001777.6110:01921
01922:+00116:+00063:+00187:001769.6051:01922
01923:-00169:+00002:+00111:001769.6051:01923
01924:-00130:+00135:+00123:001769.6051:01924
01925:-00164:-00023:+00125:001769.6051:01925
01926:+00064:+00074:-00124:001769.6051:01926
01927:+00040:+00029:+00180:001769.6051:01927
01928:-00050:+00021:-00071:001769.6051:01928
01929:+00109:+00085:-00238:001769.6051:01929
01930:-00073:-00170:-00025:001769.6051:01930
01931:-00137:+00162:-00285:001769.6051:01931
01932:-00218:-00073:-00070:001769.6051:01932
01933:+00008:+00140:-00254:001776.6674:01933
01934:+00025:+00054:-00084:001776.6674:01934
01935:+00108:-00015:-00063:001776.6674:01935
01936:+00057:+00045:-00209:001776.6674:01936
01937:-00090:-00076:-00300:001776.6674:01937
01938:-00235:+00124:-00307:001776.6674:01938
01939:+00153:+00125:-00071:001776.6674:01939
01940:+00075:-00078:-00335:001776.6674:01940
01941:+00032:+00170:-00189:001776.6674:01941
01942:+00152:+00037:-00015:001776.6674:01942
01943:+00189:+00091:-00381:001776.6674:01943
01944:-00116:+00128:-00120:001776.6674:01944
01945:-00187:-00015:+00032:001777.6638:01945
01946:+00006:+00190:-00070:001777.6638:01946
01947:+00069:+00043:+00068:001777.6638:01947
01948:-00014:+00144:+00119:001777.6638:01948
01949:+00176:+00129:+00157:001777.6638:01949
01950:+00006:+00037:+00084:001777.6638:01950
01951:-00220:+00099:-00170:001777.6638:01951
01952:-00099:+00067:+00147:001777.6638:01952
01953:-00016:-00101:+00123:001777.6638:01953
01954:+00067:+00257:+00218:001777.6638:01954
01955:+00027:-00030:+00210:001777.6638:01955
01956:+00167:+00151:+00123:001767.2360:01956
01957:-00022:+00102:+00245:001767.2360:01957
01958:-00222:+00045:+00192:001767.2360:01958
01959:-00081:+00212:+00083:001767.2360:01959
01960:+00065:-00012:+00221:001767.2360:01960
01961:-00084:+00078:+00199:001767.2360:01961
01962:-00010:+00088:+00216:001767.2360:01962
01963:+00089:+00008:-00008:001767.2360:01963
01964:+00004:+00007:-00006:001767.2360:01964
01965:-00229:+00078:-00010:001767.2360:01965
01966:+00029:+00072:-00114:001767.2360:01966
01967:+00036:-00103:-00152:001761.4794:01967
01968:-00121:+00050:+00043:001761.4794:01968
01969:+00197:+00121:+00032:001761.4794:01969
01970:+00105:-00135:-00131:001761.4794:01970
01971:-00071:-00096:-00223:001761.4794:01971
01972:-00218:+00196:-00225:001761.4794:01972
01973:-00036:-00048:-00226:001761.4794:01973
01974:+00071:+00294:-00338:001761.4794:01974
01975:+00017:+00082:-00148:001761.4794:01975
01976:+00066:+00030:+00011:001761.4794:01976
01977:+00110:+00247:-00114:001761.4794:01977
01978:+00006:+00023:-00024:001761.4794:01978
01979:-00004:+00060:+00118:001757.4705:01979
01980:-00057:-00049:+00115:001757.4705:01980
01981:-00109:-00019:-00398:001757.4705:01981
01982:-00036:-00033:-00171:001757.4705:01982
01983:+00228:-00102:-00120:001757.4705:01983
01984:+00157:+00009:+00023:001757.4705:01984
01985:-00185:+00082:-00147:001757.4705:01985
01986:-00158:+00030:-00138:001757.4705:01986
01987:+00042:-00190:+00168:001757.4705:01987
01988:-00070:+00019:+00064:001757.4705:01988
01989:+00022:+00045:+00117:001757.4705:01989
01990:+00202:-00051:-00192:001742.3363:01990
01991:+00144:+00194:-00376:001742.3363:01991
01992:-00297:+00017:+00192:001742.3363:01992
01993:+00023:+00144:-00004:001742.3363:01993
01994:+00036:+00201:-00045:001742.3363:01994
01995:-00176:-00078:+00047:001742.3363:01995
01996:+00126:+00247:+00124:001742.3363:01996
01997:+00124:-00012:+00301:001742.3363:01997
01998:-00104:+00162:-00309:001742.3363:01998
01999:-00196:+00107:+00042:001742.3363:01999
02000:-00071:+00198:+00133:001742.3363:02000
02001:+00212:+00137:+00206:001742.3363:02001
02002:-00074:+00060:+00274:001738.9411:02002
02003:+00004:+00119:+00195:001738.9411:02003
02004:+00201:-00098:+00215:001738.9411:02004
02005:+00117:+00220:+00029:001738.9411:02005
02006:-00226:+00224:+00154:001738.9411:02006
02007:-00036:-00114:+00042:001738.9411:02007
02008:+00240:+00195:+00156:001738.9411:02008
02009:-00097:-00033:+00179:001738.9411:02009
02010:+00012:+00119:-00080:001738.9411:02010
02011:+00118:+00032:-00025:001738.9411:02011
02012:-00235:-00024:-00297:001738.9411:02012
02013:-00278:+00261:-00085:001735.0533:02013
02014:-00140:-00009:-00105:001735.0533:02014
02015:+00191:+00191:-00193:001735.0533:02015
02016:-00070:+00027:+00161:001735.0533:02016
02017:+00142:+00118:-00280:001735.0533:02017
02018:+00066:+00040:+00095:001735.0533:02018
02019:-00059:+00105:-00061:001735.0533:02019
02020:-00139:+00055:+00061:001735.0533:02020
02021:+00072:-00102:-00085:001735.0533:02021
02022:+00165:+00003:+00108:001735.0533:02022
02023:-00196:-00107:-00060:001735.0533:02023
02024:-00001:-00033:-00237:001735.0533:02024
02025:-00045:-00030:-00054:001729.9931:02025
02026:-00143:+00079:-00246:001729.9931:02026
02027:-00313:+00008:-00006:001729.9931:02027
02028:-00007:-00053:-00097:001729.9931:02028
02029:-00007:+00218:-00143:001729.9931:02029
02030:-00116:-00058:-00141:001729.9931:02030
02031:+00070:+00200:+00006:001729.9931:02031
02032:+00059:-00050:+00027:001729.9931:02032
02033:-00041:+00097:-00085:001729.9931:02033
02034:-00141:+00044:+00231:001729.9931:02034
02035:+00024:+00106:-00022:001729.9931:02035
02036:-00013:+00093:+00144:001743.8969:02036
02037:-00045:-00085:+00123:001743.8969:02037
02038:+00168:+00110:+00005:001743.8969:02038
02039:-00038:+00059:+00136:001743.8969:02039
02040:-00113:-00026:-00121:001743.8969:02040
02041:-00078:+00009:+00085:001743.8969:02041
02042:-00002:-00036:+00117:001743.8969:02042
02043:-00041:+00078:-00044:001743.8969:02043
02044:-00062:+00070:+00150:001743.8969:02044
02045:+00199:-00057:+00255:001743.8969:02045
02046:+00155:+00239:-00068:001743.8969:02046
02047:-00284:-00019:+00185:001743.8969:02047
02048:-00256:+00074:+00002:001752.4621:02048
02049:+00109:-00051:+00140:001752.4621:02049
02050:-00035:-00013:-00055:001752.4621:02050
02051:-00006:+00081:-00027:001752.4621:02051
02052:+00031:-00118:+00122:001752.4621:02052
02053:+00064:+00136:-00289:001752.4621:02053
02054:-00220:-00061:+00192:001752.4621:02054
02055:-00162:+00204:-00151:001752.4621:02055
02056:+00154:+00041:+00031:001752.4621:02056
02057:+00103:+00145:-00064:001752.4621:02057
02058:+00136:+00130:+00067:001752.4621:02058
02059:+00167:+00004:+00141:001754.7014:02059
02060:+00122:+00094:-00122:001754.7014:02060
02061:-00177:+00022:+00184:001754.7014:02061
02062:-00063:+00211:-00051:001754.7014:02062
02063:+00064:-00090:+00102:001754.7014:02063
02064:-00035:-00048:-00109:001754.7014:02064
02065:+00060:-00036:+00226:001754.7014:02065
02066:+00111:+00006:-00028:001754.7014:02066
02067:+00118:+00022:-00271:001754.7014:02067
02068:-00243:-00054:-00111:001754.7014:02068
02069:-00121:-00058:-00360:001754.7014:02069
02070:-00009:-00123:-00130:001771.5802:02070
02071:+00098:-00056:-00240:001771.5802:02071
02072:+00100:-00093:-00206:001771.5802:02072
02073:+00144:-00177:-00308:001771.5802:02073
02074:-00120:-00036:-00379:001771.5802:02074
02075:-00221:-00055:-00191:001771.5802:02075
02076:-00045:-00060:-00205:001771.5802:02076
02077:+00167:+00026:-00349:001771.5802:02077
02078:+00147:+00002:-00090:001771.5802:02078
02079:+00019:+00046:-00315:001771.5802:02079
02080:+00092:-00024:-00163:001771.5802:02080
02081:+00001:-00032:-00275:001771.5802:02081
02082:-00027:+00076:-00226:001777.6524:02082
02083:+00031:-00048:-00296:001777.6524:02083
02084:-00039:+00092:-00514:001777.6524:02084
02085:+00074:-00030:-00040:001777.6524:02085
02086:+00153:-00136:-00176:001777.6524:02086
02087:+00114:+00133:-00094:001777.6524:02087
02088:-00397:-00163:+00068:001777.6524:02088
02089:-00287:-00019:-00190:001777.6524:02089
02090:-00127:+00040:+00154:001777.6524:02090
02091:-00107:-00026:-00008:001777.6524:02091
02092:-00032:+00106:+00010:001777.6524:02092
02093:+00074:+00035:+00176:001774.7657:02093
02094:-00122:+00056:-00084:001774.7657:02094
02095:-00239:+00143:+00070:001774.7657:02095
02096:-00152:+00004:+00158:001774.7657:02096
02097:-00011:+00146:+00078:001774.7657:02097
02098:+00151:+00025:+00236:001774.7657:02098
02099:+00230:+00142:+00208:001774.7657:02099
02100:+00297:+00115:+00226:001774.7657:02100
02101:+00037:+00090:+00160:001774.7657:02101
02102:-00196:+00140:+00113:001774.7657:02102
02103:-00175:+00028:+00176:001774.7657:02103
02104:-00027:+00110:+00066:001784.4293:02104
02105:+00025:+00034:+00254:001784.4293:02105
02106:+00084:+00003:+00177:001784.4293:02106
02107:+00025:+00090:+00210:001784.4293:02107
02108:-00139:+00035:+00166:001784.4293:02108
02109:-00267:+00133:+00021:001784.4293:02109
02110:-00076:+00065:+00066:001784.4293:02110
02111:-00034:+00051:+00088:001784.4293:02111
02112:+00059:+00087:+00031:001784.4293:02112
02113:+00330:+00100:+00115:001784.4293:02113
02114:+00174:-00051:-00055:001784.4293:02114
02115:-00080:+00216:-00127:001780.2482:02115
02116:-00187:-00008:-00012:001780.2482:02116
02117:+00162:+00177:-00189:001780.2482:02117
02118:+00235:+00097:+00077:001780.2482:02118
02119:+00242:+00050:+00034:001780.2482:02119
02120:+00376:+00137:-00203:001780.2482:02120
02121:+00110:+00152:+00111:001780.2482:02121
02122:+00001:+00220:-00278:001780.2482:02122
02123:-00024:+00037:-00084:001780.2482:02123
02124:-00079:-00059:-00311:001780.2482:02124
02125:+00010:+00076:-00049:001780.2482:02125
02126:+00172:+00057:+00057:001780.2482:02126
02127:+00242:-00156:-00135:001774.7543:02127
02128:-00114:-00059:+00125:001774.7543:02128
02129:-00247:+00051:-00189:001774.7543:02129
02130:-00022:-00056:-00190:001774.7543:02130
02131:-00006:+00003:-00235:001774.7543:02131
02132:-00024:-00021:-00114:001774.7543:02132
02133:+00047:-00081:+00127:001774.7543:02133
02134:+00247:-00018:-00252:001774.7543:02134
02135:+00036:+00135:-00031:001774.7543:02135
02136:-00299:-00094:+00029:001774.7543:02136
02137:+00146:+00108:-00137:001774.7543:02137
02138:+00151:-00109:+00231:001781.8389:02138
02139:+00017:+00033:-00112:001781.8389:02139
02140:+00225:+00222:-00112:001781.8389:02140
02141:+00077:+00067:-00087:001781.8389:02141
02142:-00204:+00045:+00216:001781.8389:02142
02143:-00134:+00000:+00163:001781.8389:02143
02144:-00041:+00107:+00027:001781.8389:02144
02145:+00025:+00099:+00252:001781.8389:02145
02146:+00002:-00012:+00217:001781.8389:02146
02147:+00117:+00206:+00158:001781.8389:02147
02148:-00116:+00033:+00252:001781.8389:02148
02149:-00188:+00236:+00040:001782.8363:02149
02150:-00102:-00013:+00308:001782.8363:02150
02151:-00025:+00123:+00108:001782.8363:02151
02152:+00026:+00071:+00295:001782.8363:02152
02153:+00138:+00032:+00231:001782.8363:02153
02154:+00249:+00069:-00011:001782.8363:02154
02155:-00098:+00013:+00189:001782.8363:02155
02156:-00211:+00106:+00048:001782.8363:02156
02157:-00031:+00089:+00060:001782.8363:02157
02158:+00018:+00032:-00126:001782.8363:02158
02159:+00086:+00096:+00030:001782.8363:02159
02160:+00168:+00095:+00090:001777.3666:02160
02161:+00023:+00008:-00090:001777.3666:02161
02162:-00390:+00153:-00010:001777.3666:02162
02163:-00286:-00069:-00021:001777.3666:02163
02164:+00060:+00035:-00315:001777.3666:02164
02165:+00026:+00117:+00025:001777.3666:02165
02166:+00011:-00173:-00051:001777.3666:02166
02167:+00205:+00079:-00308:001777.3666:02167
02168:+00076:-00027:-00084:001777.3666:02168
02169:-00264:-00102:-00213:001777.3666:02169
02170:+00011:+00164:-00418:001777.3666:02170
02171:+00130:-00109:-00187:001777.3666:02171
02172:+00013:+00201:-00036:001774.1633:02172
02173:-00003:+00170:-00281:001774.1633:02173
02174:+00188:+00069:-00405:001774.1633:02174
02175:-00107:+00095:+00024:001774.1633:02175
02176:-00185:-00191:+00075:001774.1633:02176
02177:+00007:+00228:-00295:001774.1633:02177
02178:-00041:+00072:+00048:001774.1633:02178
02179:-00045:+00290:+00117:001774.1633:02179
02180:+00108:+00209:+00191:001774.1633:02180
02181:+00049:-00321:+00098:001774.1633:02181
02182:-00078:+00233:+00132:001774.1633:02182
02183:-00286:-00092:+00330:001775.1712:02183
02184:-00089:-00168:-00013:001775.1712:02184
02185:+00046:+00114:+00358:001775.1712:02185
02186:-00077:-00268:+00180:001775.1712:02186
02187:+00020:+00291:+00025:001775.1712:02187
02188:+00129:+00047:+00285:001775.1712:02188
02189:-00237:-00152:-00046:001775.1712:02189
02190:-00161:+00108:+00325:001775.1712:02190
02191:-00073:-00099:+00264:001775.1712:02191
02192:+00022:+00101:+00006:001775.1712:02192
02193:+00003:-00115:+00342:001775.1712:02193
02194:+00026:+00084:-00050:001759.6651:02194
02195:+00011:+00019:+00082:001759.6651:02195
02196:-00202:+00034:-00140:001759.6651:02196
02197:-00076:+00174:-00095:001759.6651:02197
02198:-00030:-00113:+00083:001759.6651:02198
02199:-00048:+00200:-00169:001759.6651:02199
02200:+00025:+00253:+00187:001759.6651:02200
02201:+00023:+00063:-00124:001759.6651:02201
02202:+00119:+00164:-00145:001759.6651:02202
02203:-00091:+00160:+00119:001759.6651:02203
02204:-00054:+00110:-00157:001759.6651:02204
02205:+00039:+00063:-00077:001759.6651:02205
02206:-00180:+00034:-00006:001756.4180:02206
02207:+00141:+00273:+00119:001756.4180:02207
02208:+00335:-00004:+00158:001756.4180:02208
02209:+00218:+00114:-00200:001756.4180:02209
02210:-00145:+00190:+00026:001756.4180:02210
02211:-00153:-00034:-00061:001756.4180:02211
02212:+00034:+00033:-00063:001756.4180:02212
02213:-00065:-00034:-00067:001756.4180:02213
02214:+00062:+00008:-00206:001756.4180:02214
02215:+00116:-00079:-00054:001756.4180:02215
02216:-00113:-00050:-00257:001756.4180:02216
02217:-00170:-00022:-00075:001744.9685:02217
02218:-00147:+00015:-00158:001744.9685:02218
02219:-00041:+00029:-00169:001744.9685:02219
02220:-00070:+00075:-00045:001744.9685:02220
02221:+00087:+00073:-00053:001744.9685:02221
02222:+00158:+00069:-00015:001744.9685:02222
02223:-00091:+00006:-00281:001744.9685:02223
02224:-00022:+00295:+00014:001744.9685:02224
02225:-00064:-00068:+00125:001744.9685:02225
02226:+00079:+00110:-00211:001744.9685:02226
02227:+00098:+00058:+00187:001744.9685:02227
02228:+00129:+00119:+00035:001744.9685:02228
02229:+00161:+00046:-00131:001730.1315:02229
02230:-00154:+00020:+00075:001730.1315:02230
02231:-00166:+00175:+00146:001730.1315:02231
02232:+00120:+00022:+00146:001730.1315:02232
02233:+00167:+00056:+00033:001730.1315:02233
02234:-00078:+00063:+00126:001730.1315:02234
02235:+00107:+00055:+00118:001730.1315:02235
02236:+00196:+00073:-00017:001730.1315:02236
02237:-00227:+00041:-00101:001730.1315:02237
02238:-00170:+00148:+00045:001730.1315:02238
02239:-00049:+00007:+00008:001730.1315:02239
02240:+00027:+00125:+00048:001729.2868:02240
02241:-00089:+00137:+00097:001729.2868:02241
02242:+00058:+00036:-00125:001729.2868:02242
02243:+00120:+00125:-00093:001729.2868:02243
02244:-00271:-00023:+00197:001729.2868:02244
02245:-00223:+00150:+00058:001729.2868:02245
02246:+00194:+00037:+00011:001729.2868:02246
02247:+00161:+00168:-00032:001729.2868:02247
02248:+00022:+00124:+00154:001729.2868:02248
02249:-00013:+00047:+00069:001729.2868:02249
02250:+00119:+00060:-00096:001729.2868:02250
02251:-00328:+00016:+00095:001729.2868:02251
02252:-00176:+00081:+00036:001727.8994:02252
02253:+00108:+00062:+00156:001727.8994:02253
02254:-00098:+00040:-00069:001727.8994:02254
02255:-00113:-00020:-00026:001727.8994:02255
02256:-00024:+00017:-00082:001727.8994:02256
02257:+00089:+00115:-00123:001727.8994:02257
02258:-00211:+00053:-00034:001727.8994:02258
02259:-00073:+00274:-00142:001727.8994:02259
02260:-00053:-00128:+00135:001727.8994:02260
02261:+00049:+00180:-00234:001727.8994:02261
02262:+00017:+00127:+00089:001727.8994:02262
02263:+00083:-00006:+00076:001730.1689:02263
02264:+00085:+00146:+00008:001730.1689:02264
02265:-00175:-00015:+00177:001730.1689:02265
02266:-00156:+00295:-00268:001730.1689:02266
02267:+00071:-00154:+00172:001730.1689:02267
02268:+00013:-00052:-00017:001730.1689:02268
02269:+00089:-00012:+00066:001730.1689:02269
02270:+00140:-00009:+00056:001730.1689:02270
02271:+00103:+00076:-00299:001730.1689:02271
02272:-00252:-00111:+00092:001730.1689:02272
02273:-00022:+00105:-00148:001730.1689:02273
02274:+00018:-00096:+00079:001730.1689:02274
02275:-00046:+00008:-00163:001746.5145:02275
02276:+00130:+00204:-00006:001746.5145:02276
02277:+00188:+00003:-00089:001746.5145:02277
02278:-00022:+00100:-00147:001746.5145:02278
02279:-00235:+00044:+00139:001746.5145:02279
02280:-00101:+00164:-00021:001746.5145:02280
02281:+00066:+00063:+00149:001746.5145:02281
02282:-00013:+00184:+00167:001746.5145:02282
02283:+00110:+00082:+00157:001746.5145:02283
02284:+00117:-00017:+00056:001746.5145:02284
02285:+00014:+00123:+00055:001746.5145:02285
02286:-00282:+00015:+00083:001757.5295:02286
02287:-00003:-00016:-00093:001757.5295:02287
02288:+00042:+00049:+00095:001757.5295:02288
02289:+00015:-00003:+00087:001757.5295:02289
02290:+00075:+00106:+00011:001757.5295:02290
02291:+00161:-00033:+00054:001757.5295:02291
02292:-00160:+00017:-00092:001757.5295:02292
02293:-00226:+00017:-00058:001757.5295:02293
02294:-00041:+00000:-00169:001757.5295:02294
02295:+00128:+00164:-00192:001757.5295:02295
02296:+00107:-00033:-00122:001757.5295:02296
02297:+00133:+00017:-00177:001759.6118:02297
02298:+00113:+00082:-00046:001759.6118:02298
02299:-00145:-00118:-00214:001759.6118:02299
02300:-00207:+00170:-00245:001759.6118:02300
02301:-00075:-00064:-00037:001759.6118:02301
02302:+00073:+00085:-00275:001759.6118:02302
02303:+00132:+00048:-00135:001759.6118:02303
02304:+00084:-00072:-00095:001759.6118:02304
02305:-00015:+00097:-00216:001759.6118:02305
02306:-00167:-00081:-00205:001759.6118:02306
02307:-00111:-00036:-00337:001759.6118:02307
02308:+00146:-00011:-00212:001759.6118:02308
02309:+00066:-00052:-00167:001774.0206:02309
02310:+00050:+00003:-00358:001774.0206:02310
02311:+00247:+00022:-00057:001774.0206:02311
02312:+00146:-00045:-00091:001774.0206:02312
02313:-00145:+00249:-00252:001774.0206:02313
02314:-00116:-00045:-00036:001774.0206:02314
02315:-00061:+00166:-00110:001774.0206:02315
02316:-00184:+00024:+00027:001774.0206:02316
02317:-00083:-00159:-00030:001774.0206:02317
02318:+00296:-00014:+00038:001774.0206:02318
02319:-00016:-00155:-00010:001774.0206:02319
02320:-00230:+00005:-00192:001777.6015:02320
02321:-00367:-00147:+00068:001777.6015:02321
02322:-00116:-00078:+00071:001777.6015:02322
02323:-00015:-00037:-00014:001777.6015:02323
02324:+00091:+00012:+00077:001777.6015:02324
02325:+00150:+00151:-00109:001777.6015:02325
02326:-00047:+00106:+00076:001777.6015:02326
02327:-00299:+00111:+00100:001777.6015:02327
02328:-00184:+00194:-00158:001777.6015:02328
02329:-00051:+00095:+00088:001777.6015:02329
02330:+00219:+00052:+00074:001777.6015:02330
02331:+00302:-00103:+00129:001777.2299:02331
02332:+00262:-00032:+00138:001777.2299:02332
02333:-00153:-00012:+00062:001777.2299:02333
02334:-00205:+00069:-00129:001777.2299:02334
02335:+00057:+00047:+00024:001777.2299:02335
02336:+00037:+00130:+00002:001777.2299:02336
02337:-00018:+00160:-00052:001777.2299:02337
02338:+00229:+00175:+00200:001777.2299:02338
02339:+00106:+00102:+00008:001777.2299:02339
02340:-00254:+00157:+00033:001777.2299:02340
02341:-00122:+00139:-00018:001777.2299:02341
02342:+00019:+00126:-00139:001781.8011:02342
02343:+00060:+00028:+00046:001781.8011:02343
02344:+00095:-00052:+00107:001781.8011:02344
02345:+00251:-00031:+00159:001781.8011:02345
02346:+00036:-00028:+00002:001781.8011:02346
02347:+00023:+00159:-00254:001781.8011:02347
02348:-00007:+00009:+00003:001781.8011:02348
02349:+00046:-00030:-00073:001781.8011:02349
02350:+00091:+00233:-00222:001781.8011:02350
02351:+00264:-00039:+00097:001781.8011:02351
02352:+00191:+00068:-00188:001781.8011:02352
02353:+00010:+00008:+00083:001781.8011:02353
02354:-00247:-00002:-00235:001777.6280:02354
02355:-00104:+00068:-00281:001777.6280:02355
02356:+00053:-00021:-00022:001777.6280:02356
02357:+00096:-00084:-00051:001777.6280:02357
02358:+00115:-00018:+00016:001777.6280:02358
02359:+00004:-00112:-00095:001777.6280:02359
02360:-00206:+00117:-00083:001777.6280:02360
02361:-00175:+00033:+00041:001777.6280:02361
02362:+00021:+00035:-00096:001777.6280:02362
02363:+00122:+00169:+00119:001777.6280:02363
02364:+00104:+00035:+00045:001777.6280:02364
02365:+00209:+00175:+00181:001772.1461:02365
02366:+00101:-00058:+00152:001772.1461:02366
02367:-00067:+00170:+00095:001772.1461:02367
02368:-00045:+00021:+00275:001772.1461:02368
02369:+00122:+00089:+00122:001772.1461:02369
02370:+00005:+00180:+00209:001772.1461:02370
02371:+00033:+00026:+00196:001772.1461:02371
02372:+00252:+00241:+00135:001772.1461:02372
02373:-00106:-00054:+00140:001772.1461:02373
02374:-00178:+00182:-00035:001772.1461:02374
02375:-00152:+00113:+00199:001772.1461:02375
02376:-00120:+00003:+00075:001776.6127:02376
02377:-00070:+00145:-00009:001776.6127:02377
02378:+00037:-00030:+00078:001776.6127:02378
02379:+00082:+00007:+00006:001776.6127:02379
02380:-00026:-00028:-00050:001776.6127:02380
02381:-00191:+00071:-00085:001776.6127:02381
02382:-00081:+00012:-00074:001776.6127:02382
02383:+00013:+00012:+00045:001776.6127:02383
02384:+00100:+00074:+00014:001776.6127:02384
02385:+00178:+00090:+00063:001776.6127:02385
02386:+00029:-00051:-00066:001776.6127:02386
02387:-00173:+00146:-00245:001775.0473:02387
02388:-00176:+00051:-00120:001775.0473:02388
02389:-00049:-00034:-00124:001775.0473:02389
02390:+00019:+00119:-00151:001775.0473:02390
02391:+00030:-00101:-00117:001775.0473:02391
02392:+00053:+00189:-00070:001775.0473:02392
02393:-00067:-00001:-00100:001775.0473:02393
02394:-00210:+00176:-00269:001775.0473:02394
02395:-00139:+00025:+00250:001775.0473:02395
02396:-00161:+00101:-00040:001775.0473:02396
02397:+00073:+00240:+00013:001775.0473:02397
02398:+00079:-00010:+00157:001775.0473:02398
02399:+00177:+00222:-00002:001769.6402:02399
02400:-00060:+00057:+00153:001769.6402:02400
02401:-00234:-00129:-00005:001769.6402:02401
02402:-00044:+00050:+00260:001769.6402:02402
02403:+00031:-00081:+00041:001769.6402:02403
02404:+00051:-00055:-00046:001769.6402:02404
02405:+00081:-00031:+00320:001769.6402:02405
02406:+00092:+00000:-00041:001769.6402:02406
02407:-00043:+00076:-00032:001769.6402:02407
02408:-00230:-00045:+00151:001769.6402:02408
02409:-00078:-00058:-00074:001769.6402:02409
02410:+00052:-00107:+00246:001771.5128:02410
02411:-00029:-00059:-00006:001771.5128:02411
02412:+00052:+00190:-00122:001771.5128:02412
02413:+00017:-00080:+00112:001771.5128:02413
02414:-00210:+00202:+00020:001771.5128:02414
02415:-00199:-00001:+00026:001771.5128:02415
02416:-00018:-00045:-00109:001771.5128:02416
02417:-00005:+00277:+00056:001771.5128:02417
02418:-00060:-00051:+00159:001771.5128:02418
02419:+00072:+00190:-00148:001771.5128:02419
02420:-00026:+00051:+00154:001771.5128:02420
02421:-00163:+00272:-00210:001769.9758:02421
02422:-00005:+00032:+00165:001769.9758:02422
02423:+00021:+00069:+00042:001769.9758:02423
02424:-00024:+00201:-00159:001769.9758:02424
02425:+00076:-00001:+00228:001769.9758:02425
02426:+00196:+00322:-00011:001769.9758:02426
02427:+00112:-00005:+00078:001769.9758:02427
02428:-00223:+00066:+00005:001769.9758:02428
02429:-00146:+00147:-00036:001769.9758:02429
02430:+00122:-00047:+00074:001769.9758:02430
02431:+00057:-00011:+00014:001769.9758:02431
02432:+00128:-00054:+00155:001769.9758:02432
02433:+00131:-00024:+00003:001754.6046:02433
02434:+00137:+00042:-00216:001754.6046:02434
02435:-00180:-00147:+00100:001754.6046:02435
02436:-00108:-00049:-00189:001754.6046:02436
02437:+00108:-00012:-00186:001754.6046:02437
02438:-00003:-00089:-00070:001754.6046:02438
02439:+00133:+00106:-00159:001754.6046:02439
02440:+00092:-00051:+00065:001754.6046:02440
02441:-00163:+00006:-00246:001754.6046:02441
02442:-00203:+00224:+00044:001754.6046:02442
02443:-00072:-00070:-00129:001754.6046:02443
02444:+00183:+00279:-00110:001753.8293:02444
02445:-00164:-00098:+00250:001753.8293:02445
02446:+00216:+00179:-00172:001753.8293:02446
02447:+00214:+00144:+00159:001753.8293:02447
02448:-00107:-00028:-00248:001753.8293:02448
02449:-00100:+00285:+00053:001753.8293:02449
02450:+00126:-00038:+00254:001753.8293:02450
02451:+00242:+00317:-00135:001753.8293:02451
02452:-00050:+00042:+00358:001753.8293:02452
02453:+00104:-00043:+00022:001753.8293:02453
02454:+00248:+00178:+00155:001753.8293:02454
02455:-00390:-00077:+00040:001753.8293:02455
02456:-00182:+00264:-00044:001742.4509:02456
02457:+00110:-00090:+00239:001742.4509:02457
02458:-00024:-00025:-00100:001742.4509:02458
02459:-00016:+00141:+00273:001742.4509:02459
02460:-00050:-00118:+00110:001742.4509:02460
02461:+00216:-00035:-00221:001742.4509:02461
02462:-00193:-00062:+00269:001742.4509:02462
02463:-00204:+00060:-00194:001742.4509:02463
02464:-00012:-00059:-00097:001742.4509:02464
02465:-00026:+00033:-00107:001742.4509:02465
02466:+00029:+00156:-00113:001742.4509:02466
02467:+00040:-00050:-00038:001739.7719:02467
02468:+00009:+00082:-00291:001739.7719:02468
02469:-00241:+00064:+00050:001739.7719:02469
02470:-00150:+00076:-00028:001739.7719:02470
02471:+00094:+00240:+00003:001739.7719:02471
02472:-00005:-00103:+00158:001739.7719:02472
02473:+00062:+00151:+00005:001739.7719:02473
02474:+00171:+00001:+00171:001739.7719:02474
02475:+00088:+00127:-00118:001739.7719:02475
02476:-00183:+00038:+00105:001739.7719:02476
02477:-00033:-00140:-00072:001739.7719:02477
02478:+00141:+00087:+00009:001739.7719:02478
02479:-00047:+00008:+00180:001748.8408:02479
02480:+00024:-00027:-00092:001748.8408:02480
02481:+00149:-00061:+00254:001748.8408:02481
02482:-00157:-00055:-00174:001748.8408:02482
02483:-00226:-00064:-00146:001748.8408:02483
02484:-00164:+00009:-00052:001748.8408:02484
02485:+00157:+00184:-00011:001748.8408:02485
02486:-00054:+00046:-00210:001748.8408:02486
02487:+00002:+00028:-00095:001748.8408:02487
02488:+00155:+00160:+00049:001748.8408:02488
02489:-00029:+00109:-00201:001748.8408:02489
02490:-00210:-00003:+00061:001757.3381:02490
02491:-00202:+00170:+00030:001757.3381:02491
02492:+00009:-00019:+00109:001757.3381:02492
02493:+00088:+00043:+00013:001757.3381:02493
02494:+00166:+00133:+00162:001757.3381:02494
02495:+00078:+00062:+00069:001757.3381:02495
02496:-00178:+00132:-00041:001757.3381:02496
02497:-00207:+00076:+00079:001757.3381:02497
02498:-00056:+00104:-00056:001757.3381:02498
02499:+00029:+00085:+00165:001757.3381:02499
02500:+00085:-00031:+00200:001757.3381:02500
02501:+00095:+00025:-00196:001762.0544:02501
02502:+00127:+00081:+00035:001762.0544:02502
02503:-00171:+00014:+00020:001762.0544:02503
02504:-00198:+00085:-00127:001762.0544:02504
02505:-00083:+00072:+00051:001762.0544:02505
02506:+00020:+00112:+00054:001762.0544:02506
02507:+00141:+00128:+00206:001762.0544:02507
02508:+00114:+00031:-00090:001762.0544:02508
02509:+00065:+00169:-00141:001762.0544:02509
02510:-00142:+00041:+00064:001762.0544:02510
02511:-00253:+00002:-00027:001762.0544:02511
02512:+00062:-00002:-00077:001762.0544:02512
02513:+00063:+00159:-00170:001771.4882:02513
02514:+00164:+00022:+00086:001771.4882:02514
02515:+00181:-00048:-00149:001771.4882:02515
02516:+00085:-00049:-00141:001771.4882:02516
02517:-00270:+00050:-00062:001771.4882:02517
02518:-00197:-00137:-00109:001771.4882:02518
02519:+00076:-00042:-00151:001771.4882:02519
02520:+00176:-00003:-00201:001771.4882:02520
02521:+00160:-00115:-00255:001771.4882:02521
02522:+00090:-00031:-00282:001771.4882:02522
02523:-00234:+00007:-00315:001771.4882:02523
02524:-00254:-00059:-00144:001780.2030:02524
02525:+00089:+00018:-00262:001780.2030:02525
02526:+00059:-00136:-00217:001780.2030:02526
02527:-00108:-00243:-00126:001780.2030:02527
02528:+00130:+00108:-00189:001780.2030:02528
02529:+00234:-00116:-00237:001780.2030:02529
02530:-00236:+00016:-00176:001780.2030:02530
02531:-00373:-00115:+00012:001780.2030:02531
02532:-00029:+00065:-00271:001780.2030:02532
02533:+00035:+00033:+00065:001780.2030:02533
02534:-00130:+00047:-00090:001780.2030:02534
02535:+00028:-00036:+00011:001779.8720:02535
02536:+00002:+00050:-00151:001779.8720:02536
02537:-00193:+00118:-00243:001779.8720:02537
02538:-00364:+00090:+00126:001779.8720:02538
02539:-00009:-00016:+00012:001779.8720:02539
02540:+00026:-00014:+00106:001779.8720:02540
02541:+00175:-00064:+00217:001779.8720:02541
02542:+00144:+00110:-00139:001779.8720:02542
02543:+00001:-00106:+00230:001779.8720:02543
02544:-00203:+00026:-00030:001779.8720:02544
02545:+00035:+00179:-00109:001779.8720:02545
02546:+00091:+00135:-00056:001784.3837:02546
02547:+00103:+00219:+00025:001784.3837:02547
02548:+00078:+00164:+00168:001784.3837:02548
02549:+00301:+00057:+00005:001784.3837:02549
02550:+00025:+00249:+00134:001784.3837:02550
02551:-00280:+00046:+00263:001784.3837:02551
02552:-00073:+00095:-00212:001784.3837:02552
02553:+00082:+00117:+00220:001784.3837:02553
02554:+00065:+00033:-00134:001784.3837:02554
02555:+00129:+00134:+00102:001784.3837:02555
02556:+00167:-00118:+00331:001784.3837:02556
02557:+00080:+00182:-00024:001784.3837:02557
02558:-00294:+00138:+00181:001785.3770:02558
02559:-00119:+00266:-00131:001785.3770:02559
02560:+00138:+00280:+00201:001785.3770:02560
02561:+00140:-00118:+00117:001785.3770:02561
02562:+00358:+00115:+00210:001785.3770:02562
02563:+00127:-00114:+00058:001785.3770:02563
02564:+00009:+00197:-00294:001785.3770:02564
02565:-00158:-00132:+00011:001785.3770:02565
02566:+00059:-00067:-00430:001785.3770:02566
02567:+00010:+00261:-00188:001785.3770:02567
02568:+00113:-00182:-00149:001785.3770:02568
02569:+00363:+00176:-00314:001777.2991:02569
02570:+00007:-00100:+00122:001777.2991:02570
02571:-00165:+00200:-00320:001777.2991:02571
02572:-00007:+00218:-00156:001777.2991:02572
02573:+00021:+00061:-00327:001777.2991:02573
02574:+00021:+00115:-00035:001777.2991:02574
02575:+00092:+00062:+00068:001777.2991:02575
02576:+00335:+00113:-00107:001777.2991:02576
02577:-00161:+00057:+00081:001777.2991:02577
02578:-00339:+00100:+00063:001777.2991:02578
02579:+00078:+00121:-00035:001777.2991:02579
02580:+00177:-00015:+00195:001776.6770:02580
02581:+00164:+00123:+00089:001776.6770:02581
02582:+00229:+00079:+00055:001776.6770:02582
02583:+00065:+00088:+00049:001776.6770:02583
02584:-00195:+00179:+00249:001776.6770:02584
02585:-00207:-00064:+00183:001776.6770:02585
02586:+00066:+00183:-00002:001776.6770:02586
02587:+00208:+00140:-00023:001776.6770:02587
02588:-00042:+00004:+00174:001776.6770:02588
02589:-00036:+00068:+00173:001776.6770:02589
02590:+00050:+00034:+00032:001776.6770:02590
02591:-00291:+00175:+00027:001777.6562:02591
02592:-00330:+00131:+00054:001777.6562:02592
02593:-00056:+00029:+00098:001777.6562:02593
02594:-00026:+00088:+00073:001777.6562:02594
02595:+00049:-00018:+00170:001777.6562:02595
02596:+00189:+00061:+00061:001777.6562:02596
02597:+00021:-00001:+00033:001777.6562:02597
02598:-00233:+00079:-00055:001777.6562:02598
02599:-00018:+00332:-00144:001777.6562:02599
02600:-00006:+00082:+00215:001777.6562:02600
02601:+00162:+00123:+00090:001777.6562:02601
02602:+00214:+00137:-00053:001777.6562:02602
02603:+00148:+00085:-00201:001769.7332:02603
02604:-00159:+00170:+00004:001769.7332:02604
02605:-00353:-00044:+00218:001769.7332:02605
02606:-00015:+00341:-00111:001769.7332:02606
02607:-00045:-00029:+00153:001769.7332:02607
02608:-00020:+00385:+00110:001769.7332:02608
02609:+00183:+00085:-00084:001769.7332:02609
02610:-00059:-00141:+00131:001769.7332:02610
02611:-00121:+00149:+00109:001769.7332:02611
02612:-00181:+00044:+00013:001769.7332:02612
02613:-00061:-00225:+00020:001769.7332:02613
02614:+00002:+00184:+00129:001771.5595:02614
02615:+00089:-00193:+00276:001771.5595:02615
02616:+00204:+00262:-00266:001771.5595:02616
02617:-00035:-00067:-00036:001771.5595:02617
02618:-00297:-00156:+00053:001771.5595:02618
02619:-00105:+00191:-00352:001771.5595:02619
02620:+00059:-00287:+00056:001771.5595:02620
02621:-00092:+00154:-00272:001771.5595:02621
02622:-00035:-00233:+00252:001771.5595:02622
02623:+00117:-00009:-00138:001771.5595:02623
02624:+00030:+00213:-00129:001771.5595:02624
02625:-00356:-00157:-00078:001769.9776:02625
02626:-00042:+00278:-00159:001769.9776:02626
02627:-00010:-00115:+00198:001769.9776:02627
02628:-00076:+00221:-00122:001769.9776:02628
02629:+00137:+00187:+00125:001769.9776:02629
02630:+00127:+00053:-00262:001769.9776:02630
02631:-00071:+00223:+00028:001769.9776:02631
02632:-00306:+00040:+00294:001769.9776:02632
02633:-00021:+00229:-00160:001769.9776:02633
02634:+00075:+00020:+00289:001769.9776:02634
02635:-00041:-00097:-00062:001769.9776:02635
02636:+00093:-00037:+00189:001769.9776:02636
02637:-00052:+00053:+00007:001754.5609:02637
02638:-00108:+00062:-00003:001754.5609:02638
02639:-00157:+00083:+00159:001754.5609:02639
02640:+00001:-00066:-00126:001754.5609:02640
02641:+00022:+00008:+00101:001754.5609:02641
02642:-00082:-00037:-00059:001754.5609:02642
02643:+00146:+00064:+00023:001754.5609:02643
02644:+00149:+00040:+00093:001754.5609:02644
02645:-00308:-00155:-00212:001754.5609:02645
02646:-00136:+00149:-00175:001754.5609:02646
02647:-00052:-00172:+00170:001754.5609:02647
02648:+00013:+00086:-00272:001756.3059:02648
02649:-00147:-00052:-00019:001756.3059:02649
02650:+00070:+00060:-00184:001756.3059:02650
02651:+00161:+00187:-00068:001756.3059:02651
02652:-00067:-00009:-00109:001756.3059:02652
02653:-00168:+00084:-00110:001756.3059:02653
02654:-00203:+00110:+00162:001756.3059:02654
02655:-00020:+00061:-00111:001756.3059:02655
02656:+00154:+00201:-00013:001756.3059:02656
02657:+00115:+00125:+00173:001756.3059:02657
02658:+00170:+00033:-00033:001756.3059:02658
02659:-00105:+00033:+00118:001744.9393:02659
02660:-00136:+00188:-00087:001744.9393:02660
02661:-00011:+00034:+00093:001744.9393:02661
02662:+00049:-00068:+00086:001744.9393:02662
02663:+00221:+00044:+00191:001744.9393:02663
02664:+00243:+00083:+00256:001744.9393:02664
02665:+00187:+00113:-00095:001744.9393:02665
02666:-00212:+00129:+00061:001744.9393:02666
02667:-00164:-00053:+00182:001744.9393:02667
02668:+00093:+00061:+00087:001744.9393:02668
02669:+00061:-00044:+00112:001744.9393:02669
02670:+00122:+00091:-00195:001744.9393:02670
02671:+00126:+00062:+00080:001727.7164:02671
02672:-00197:-00043:+00013:001727.7164:02672
02673:-00233:+00149:-00032:001727.7164:02673
02674:-00095:-00080:+00079:001727.7164:02674
02675:+00186:+00102:-00024:001727.7164:02675
02676:-00012:+00026:+00227:001727.7164:02676
02677:+00057:+00184:-00143:001727.7164:02677
02678:+00234:+00123:+00063:001727.7164:02678
02679:+00042:+00066:-00055:001727.7164:02679
02680:-00171:+00176:+00051:001727.7164:02680
02681:-00207:+00044:+00160:001727.7164:02681
02682:+00252:+00186:-00117:001727.7164:02682
02683:-00036:+00053:+00174:001729.2154:02683
02684:+00033:+00170:-00037:001729.2154:02684
02685:+00183:+00071:+00024:001729.2154:02685
02686:-00262:-00156:-00017:001729.2154:02686
02687:-00230:+00138:-00274:001729.2154:02687
02688:-00088:+00015:+00140:001729.2154:02688
02689:+00113:+00190:-00178:001729.2154:02689
02690:-00063:-00096:+00072:001729.2154:02690
02691:-00004:+00056:-00238:001729.2154:02691
02692:-00007:-00053:+00044:001729.2154:02692
02693:-00027:+00073:+00025:001729.2154:02693
02694:-00103:+00179:-00188:001732.7287:02694
02695:-00151:+00150:+00224:001732.7287:02695
02696:+00125:+00098:+00230:001732.7287:02696
02697:+00094:-00133:+00094:001732.7287:02697
02698:+00169:+00120:-00067:001732.7287:02698
02699:+00003:+00038:+00123:001732.7287:02699
02700:-00097:-00067:-00033:001732.7287:02700
02701:-00137:-00052:+00192:001732.7287:02701
02702:-00100:-00032:-00124:001732.7287:02702
02703:-00053:-00077:-00057:001732.7287:02703
02704:-00025:-00006:-00009:001732.7287:02704
02705:+00147:+00043:-00039:001732.7287:02705
02706:+00079:+00052:+00009:001739.8581:02706
02707:-00286:-00027:-00101:001739.8581:02707
02708:-00049:+00179:+00018:001739.8581:02708
02709:+00017:+00080:-00100:001739.8581:02709
02710:-00010:+00119:+00077:001739.8581:02710
02711:-00049:-00011:+00136:001739.8581:02711
02712:+00185:+00078:+00079:001739.8581:02712
02713:+00013:+00058:+00009:001739.8581:02713
02714:-00204:-00042:+00083:001739.8581:02714
02715:-00152:+00156:-00041:001739.8581:02715
02716:+00059:-00035:+00031:001739.8581:02716
02717:-00021:+00114:+00036:001751.3983:02717
02718:+00043:+00047:+00076:001751.3983:02718
02719:+00057:+00060:-00006:001751.3983:02719
02720:+00090:+00125:-00042:001751.3983:02720
02721:-00269:+00039:+00079:001751.3983:02721
02722:-00237:+00004:-00014:001751.3983:02722
02723:-00023:+00071:-00014:001751.3983:02723
02724:+00020:+00017:+00138:001751.3983:02724
02725:+00039:+00064:-00086:001751.3983:02725
02726:+00175:+00070:+00106:001751.3983:02726
02727:-00082:-00017:-00048:001751.3983:02727
02728:-00222:-00013:-00048:001762.4447:02728
02729:-00130:+00066:+00025:001762.4447:02729
02730:-00040:+00115:-00068:001762.4447:02730
02731:+00036:-00036:+00017:001762.4447:02731
02732:+00160:+00050:-00229:001762.4447:02732
02733:+00211:-00027:+00016:001762.4447:02733
02734:-00124:-00014:-00070:001762.4447:02734
02735:-00250:-00009:-00306:001762.4447:02735
02736:-00144:+00154:-00139:001762.4447:02736
02737:+00011:-00059:-00134:001762.4447:02737
02738:+00005:-00001:-00243:001762.4447:02738
02739:+00108:-00041:-00110:001762.4447:02739
02740:+00116:+00003:-00278:001767.1934:02740
02741:-00068:-00006:-00248:001767.1934:02741
02742:-00267:+00031:-00273:001767.1934:02742
02743:+00040:-00139:-00258:001767.1934:02743
02744:+00211:-00028:-00198:001767.1934:02744
02745:+00125:-00005:-00191:001767.1934:02745
02746:+00065:-00061:-00235:001767.1934:02746
02747:+00173:+00019:-00201:001767.1934:02747
02748:-00100:+00064:-00305:001767.1934:02748
02749:-00155:-00086:-00101:001767.1934:02749
02750:-00165:-00052:-00113:001767.1934:02750
02751:+00098:-00084:-00081:001774.1671:02751
02752:+00253:+00046:-00079:001774.1671:02752
02753:+00152:-00142:+00033:001774.1671:02753
02754:-00235:+00007:-00035:001774.1671:02754
02755:-00237:+00143:+00248:001774.1671:02755
02756:-00292:+00002:+00211:001774.1671:02756
02757:-00149:+00059:-00073:001774.1671:02757
02758:-00065:+00099:-00023:001774.1671:02758
02759:+00111:+00226:+00055:001774.1671:02759
02760:+00134:+00135:+00172:001774.1671:02760
02761:-00017:-00014:+00041:001774.1671:02761
02762:-00230:+00175:+00171:001785.4531:02762
02763:-00118:-00011:+00280:001785.4531:02763
02764:+00173:+00104:+00034:001785.4531:02764
02765:+00092:+00008:+00182:001785.4531:02765
02766:+00052:-00013:+00251:001785.4531:02766
02767:+00314:+00171:+00126:001785.4531:02767
02768:+00185:+00117:+00226:001785.4531:02768
02769:-00235:+00165:-00073:001785.4531:02769
02770:-00063:+00150:+00234:001785.4531:02770
02771:+00030:+00096:+00226:001785.4531:02771
02772:+00180:+00248:+00143:001785.4531:02772
02773:+00031:+00061:+00350:001777.3160:02773
02774:+00037:+00081:-00158:001777.3160:02774
02775:-00116:+00231:+00101:001777.3160:02775
02776:-00227:-00042:+00175:001777.3160:02776
02777:-00051:+00215:-00093:001777.3160:02777
02778:+00028:+00027:+00329:001777.3160:02778
02779:+00135:-00229:+00136:001777.3160:02779
02780:+00336:+00195:+00332:001777.3160:02780
02781:+00032:-00162:+00301:001777.3160:02781
02782:+00099:+00355:-00329:001777.3160:02782
02783:-00001:+00073:+00115:001777.3160:02783
02784:+00079:+00005:-00167:001777.3160:02784
02785:+00166:+00212:+00132:001776.7296:02785
02786:+00227:-00060:+00034:001776.7296:02786
02787:+00395:+00205:-00202:001776.7296:02787
02788:+00099:-00024:-00013:001776.7296:02788
02789:-00142:+00050:-00309:001776.7296:02789
02790:-00180:-00066:-00094:001776.7296:02790
02791:+00074:-00102:-00259:001776.7296:02791
02792:+00064:-00006:-00293:001776.7296:02792
02793:+00010:-00127:-00130:001776.7296:02793
02794:+00208:-00078:-00336:001776.7296:02794
02795:+00048:+00115:-00222:001776.7296:02795
02796:-00342:+00088:-00281:001782.8476:02796
02797:+00125:+00081:+00034:001782.8476:02797
02798:+00198:+00057:+00104:001782.8476:02798
02799:+00194:+00061:-00060:001782.8476:02799
02800:+00064:+00069:+00053:001782.8476:02800
02801:+00141:+00097:+00012:001782.8476:02801
02802:-00084:+00082:-00022:001782.8476:02802
02803:-00095:+00053:+00168:001782.8476:02803
02804:+00101:+00111:+00061:001782.8476:02804
02805:+00167:+00010:+00249:001782.8476:02805
02806:+00148:-00025:+00204:001782.8476:02806
02807:+00139:+00041:+00135:001769.7406:02807
02808:-00111:-00024:+00192:001769.7406:02808
02809:-00169:+00080:+00027:001769.7406:02809
02810:-00184:+00141:+00127:001769.7406:02810
02811:-00122:+00009:+00249:001769.7406:02811
02812:-00086:+00235:+00178:001769.7406:02812
02813:-00053:+00056:+00281:001769.7406:02813
02814:-00011:+00075:+00107:001769.7406:02814
02815:-00065:+00138:+00138:001769.7406:02815
02816:-00267:+00027:+00128:001769.7406:02816
02817:-00155:+00217:-00086:001769.7406:02817
02818:-00064:+00033:+00120:001774.1522:02818
02819:+00036:+00198:-00029:001774.1522:02819
02820:-00009:-00052:+00185:001774.1522:02820
02821:+00152:+00061:-00048:001774.1522:02821
02822:-00084:+00157:-00197:001774.1522:02822
02823:-00209:-00003:-00008:001774.1522:02823
02824:-00113:+00094:-00092:001774.1522:02824
02825:-00030:+00089:-00203:001774.1522:02825
02826:-00073:+00104:-00047:001774.1522:02826
02827:+00076:+00145:-00006:001774.1522:02827
02828:+00137:-00150:-00166:001774.1522:02828
02829:-00219:+00044:-00372:001774.1522:02829
02830:-00220:+00076:-00076:001770.0429:02830
02831:-00122:-00001:+00030:001770.0429:02831
02832:+00038:+00167:-00237:001770.0429:02832
02833:-00042:-00083:-00050:001770.0429:02833
02834:+00044:+00066:-00199:001770.0429:02834
02835:+00136:+00063:-00047:001770.0429:02835
02836:-00094:-00168:-00034:001770.0429:02836
02837:-00134:+00042:+00090:001770.0429:02837
02838:-00006:-00200:+00003:001770.0429:02838
02839:+00105:+00158:-00247:001770.0429:02839
02840:+00066:-00042:+00187:001770.0429:02840
02841:+00092:-00055:-00215:001762.1687:02841
02842:+00059:-00093:+00211:001762.1687:02842
02843:-00295:-00097:-00065:001762.1687:02843
02844:-00151:+00134:-00118:001762.1687:02844
02845:-00082:-00131:+00181:001762.1687:02845
02846:-00061:+00055:-00103:001762.1687:02846
02847:-00018:-00078:+00030:001762.1687:02847
02848:+00046:-00005:-00026:001762.1687:02848
02849:-00111:+00099:+00017:001762.1687:02849
02850:-00200:-00048:+00119:001762.1687:02850
02851:-00139:+00144:-00044:001762.1687:02851
02852:+00018:+00117:+00183:001763.9794:02852
02853:-00032:+00141:+00111:001763.9794:02853
02854:+00082:+00212:-00025:001763.9794:02854
02855:+00013:+00034:+00237:001763.9794:02855
02856:-00050:+00167:+00063:001763.9794:02856
02857:-00032:+00166:+00080:001763.9794:02857
02858:-00067:+00027:+00119:001763.9794:02858
02859:+00016:+00266:+00015:001763.9794:02859
02860:-00089:-00040:+00205:001763.9794:02860
02861:+00007:+00171:+00071:001763.9794:02861
02862:+00178:+00031:+00157:001763.9794:02862
02863:+00072:-00052:-00019:001763.9794:02863
02864:-00118:-00003:+00068:001759.9560:02864
02865:-00104:-00057:+00020:001759.9560:02865
02866:+00117:+00076:-00074:001759.9560:02866
02867:+00016:+00076:+00083:001759.9560:02867
02868:+00087:-00068:-00082:001759.9560:02868
02869:+00249:+00040:-00239:001759.9560:02869
02870:-00018:+00034:-00158:001759.9560:02870
02871:-00123:+00152:-00009:001759.9560:02871
02872:-00083:-00029:-00149:001759.9560:02872
02873:-00019:-00051:-00182:001759.9560:02873
02874:+00082:+00054:-00105:001759.9560:02874
02875:+00133:+00031:-00040:001737.4104:02875
02876:+00095:+00072:-00231:001737.4104:02876
02877:-00058:+00008:-00090:001737.4104:02877
02878:-00109:+00081:-00019:001737.4104:02878
02879:+00083:+00153:+00038:001737.4104:02879
02880:-00035:+00025:-00197:001737.4104:02880
02881:+00105:+00152:-00086:001737.4104:02881
02882:+00140:+00008:+00186:001737.4104:02882
02883:+00238:+00043:-00166:001737.4104:02883
02884:-00192:+00067:-00128:001737.4104:02884
02885:-00172:-00025:-00096:001737.4104:02885
02886:+00142:+00144:+00089:001737.4104:02886
02887:+00020:+00017:+00366:001731.6674:02887
02888:+00092:+00038:-00077:001731.6674:02888
02889:+00169:+00076:+00027:001731.6674:02889
02890:-00082:-00126:+00216:001731.6674:02890
02891:-00177:+00086:-00082:001731.6674:02891
02892:-00135:-00018:+00122:001731.6674:02892
02893:+00084:-00019:-00080:001731.6674:02893
02894:-00044:+00124:+00167:001731.6674:02894
02895:+00021:+00099:+00108:001731.6674:02895
02896:+00056:-00047:-00126:001731.6674:02896
02897:+00066:-00113:+00160:001731.6674:02897
02898:-00256:+00109:+00082:001730.2108:02898
02899:-00393:+00073:-00148:001730.2108:02899
02900:-00008:-00002:-00051:001730.2108:02900
02901:+00055:+00049:-00063:001730.2108:02901
02902:+00125:+00251:+00162:001730.2108:02902
02903:+00201:+00202:+00028:001730.2108:02903
02904:+00005:+00107:+00025:001730.2108:02904
02905:-00184:-00051:+00226:001730.2108:02905
02906:-00124:-00045:+00231:001730.2108:02906
02907:-00068:+00131:+00237:001730.2108:02907
02908:+00030:+00118:-00076:001730.2108:02908
02909:+00104:+00054:-00302:001730.2108:02909
02910:+00142:-00006:+00212:001720.5148:02910
02911:-00200:+00038:+00196:001720.5148:02911
02912:-00187:+00189:-00017:001720.5148:02912
02913:-00002:+00059:+00000:001720.5148:02913
02914:-00024:+00213:-00326:001720.5148:02914
02915:-00117:-00007:+00018:001720.5148:02915
02916:+00033:+00122:-00054:001720.5148:02916
02917:+00206:-00005:-00010:001720.5148:02917
02918:-00028:+00224:-00275:001720.5148:02918
02919:-00154:+00064:+00055:001720.5148:02919
02920:-00048:-00050:+00067:001720.5148:02920
02921:+00133:+00056:+00036:001720.5148:02921
02922:-00097:-00120:+00040:001731.6495:02922
02923:+00119:+00132:-00235:001731.6495:02923
02924:+00082:-00171:+00135:001731.6495:02924
02925:-00226:+00098:-00237:001731.6495:02925
02926:-00304:-00077:+00071:001731.6495:02926
02927:-00089:+00043:-00184:001731.6495:02927
02928:+00104:+00132:-00094:001731.6495:02928
02929:-00034:+00054:-00018:001731.6495:02929
02930:+00037:+00092:-00033:001731.6495:02930
02931:+00082:+00061:+00100:001731.6495:02931
02932:-00011:+00100:-00114:001731.6495:02932
02933:-00267:+00015:+00128:001744.8742:02933
02934:-00135:+00088:+00037:001744.8742:02934
02935:+00067:+00039:+00012:001744.8742:02935
02936:-00013:+00007:+00062:001744.8742:02936
02937:-00008:+00053:+00144:001744.8742:02937
02938:+00157:+00084:+00072:001744.8742:02938
02939:-00168:+00001:-00055:001744.8742:02939
02940:-00249:+00104:+00089:001744.8742:02940
02941:-00102:+00027:+00090:001744.8742:02941
02942:+00000:+00165:+00092:001744.8742:02942
02943:+00021:+00049:+00076:001744.8742:02943
02944:+00142:+00091:-00015:001744.8742:02944
02945:+00117:+00057:+00099:001749.5749:02945
02946:-00136:+00044:-00082:001749.5749:02946
02947:-00135:+00164:-00128:001749.5749:02947
02948:-00070:-00022:-00025:001749.5749:02948
02949:+00040:+00180:+00026:001749.5749:02949
02950:+00000:+00126:+00184:001749.5749:02950
02951:+00227:+00084:-00295:001749.5749:02951
02952:+00082:+00281:+00029:001749.5749:02952
02953:-00219:-00077:+00178:001749.5749:02953
02954:-00094:+00229:-00407:001749.5749:02954
02955:+00115:+00054:+00057:001749.5749:02955
02956:+00013:-00002:-00088:001761.4111:02956
02957:+00093:+00193:-00131:001761.4111:02957
02958:+00246:-00006:-00010:001761.4111:02958
02959:+00085:+00040:-00434:001761.4111:02959
02960:-00240:+00046:-00130:001761.4111:02960
02961:-00206:-00129:-00178:001761.4111:02961
02962:+00208:+00075:-00583:001761.4111:02962
02963:+00100:-00072:+00016:001761.4111:02963
02964:+00005:-00114:-00163:001761.4111:02964
02965:+00289:+00096:-00528:001761.4111:02965
02966:-00042:-00207:-00188:001761.4111:02966
02967:-00241:+00115:-00279:001772.4837:02967
02968:-00119:-00340:-00167:001772.4837:02968
02969:+00197:+00153:-00532:001772.4837:02969
02970:+00038:-00157:-00091:001772.4837:02970
02971:-00054:-00052:-00131:001772.4837:02971
02972:+00089:+00132:-00464:001772.4837:02972
02973:-00078:-00305:-00091:001772.4837:02973
02974:-00294:+00059:-00342:001772.4837:02974
02975:-00215:-00037:-00090:001772.4837:02975
02976:-00031:-00095:+00047:001772.4837:02976
02977:+00039:+00022:-00095:001772.4837:02977
02978:+00103:-00157:+00263:001772.1145:02978
02979:+00024:+00048:-00016:001772.1145:02979
02980:-00113:+00248:+00117:001772.1145:02980
02981:-00328:+00083:+00101:001772.1145:02981
02982:-00041:+00231:-00230:001772.1145:02982
02983:-00048:+00082:+00333:001772.1145:02983
02984:+00089:+00183:+00104:001772.1145:02984
02985:+00286:+00211:+00252:001772.1145:02985
02986:+00156:+00160:+00154:001772.1145:02986
02987:-00120:+00216:+00100:001772.1145:02987
02988:-00269:+00189:+00360:001772.1145:02988
02989:+00069:+00124:+00125:001772.1145:02989
02990:+00065:+00168:+00223:001779.2333:02990
02991:+00034:+00081:+00341:001779.2333:02991
02992:+00238:+00237:+00105:001779.2333:02992
02993:-00082:+00001:+00383:001779.2333:02993
02994:-00162:+00286:-00105:001779.2333:02994
02995:-00147:-00018:+00105:001779.2333:02995
02996:+00034:+00013:-00100:001779.2333:02996
02997:+00011:+00086:+00195:001779.2333:02997
02998:-00024:-00037:+00123:001779.2333:02998
02999:+00144:-00055:-00103:001779.2333:02999
03000:+00011:+00096:+00024:001779.2333:03000
03001:-00184:-00074:-00107:001780.2482:03001
03002:-00038:-00006:-00173:001780.2482:03002
03003:+00160:+00010:-00077:001780.2482:03003
03004:+00125:-00098:-00029:001780.2482:03004
03005:+00209:-00002:-00008:001780.2482:03005
03006:+00254:-00063:-00067:001780.2482:03006
03007:+00118:+00216:-00114:001780.2482:03007
03008:-00146:+00142:-00254:001780.2482:03008
03009:+00074:+00191:-00151:001780.2482:03009
03010:+00031:+00101:+00129:001780.2482:03010
03011:+00184:+00101:-00065:001780.2482:03011
03012:+00190:+00128:-00050:001777.3178:03012
03013:+00098:+00024:+00044:001777.3178:03013
03014:-00233:+00214:-00118:001777.3178:03014
03015:-00058:-00029:-00017:001777.3178:03015
03016:+00095:+00054:-00200:001777.3178:03016
03017:+00106:+00044:+00067:001777.3178:03017
03018:-00004:-00066:+00087:001777.3178:03018
03019:+00256:+00098:+00043:001777.3178:03019
03020:-00001:-00070:+00058:001777.3178:03020
03021:-00130:+00052:+00002:001777.3178:03021
03022:-00030:+00128:+00054:001777.3178:03022
03023:+00107:-00050:+00055:001779.2523:03023
03024:+00103:+00133:+00092:001779.2523:03024
03025:+00137:+00083:+00245:001779.2523:03025
03026:+00107:-00001:+00084:001779.2523:03026
03027:+00000:+00124:+00117:001779.2523:03027
03028:-00286:-00017:+00101:001779.2523:03028
03029:-00115:+00166:-00063:001779.2523:03029
03030:-00035:+00022:+00060:001779.2523:03030
03031:-00058:-00011:+00199:001779.2523:03031
03032:-00067:+00169:+00029:001779.2523:03032
03033:+00086:-00026:+00216:001779.2523:03033
03034:-00291:+00004:-00066:001779.2523:03034
03035:-00259:-00054:+00239:001780.2425:03035
03036:-00005:+00088:+00033:001780.2425:03036
03037:+00074:+00174:+00175:001780.2425:03037
03038:+00000:-00036:+00164:001780.2425:03038
03039:+00214:+00309:-00147:001780.2425:03039
03040:+00092:+00024:+00323:001780.2425:03040
03041:-00165:+00152:-00063:001780.2425:03041
03042:+00034:+00251:-00076:001780.2425:03042
03043:+00143:-00002:-00016:001780.2425:03043
03044:+00016:+00164:-00087:001780.2425:03044
03045:+00007:+00210:-00130:001780.2425:03045
03046:+00037:+00059:-00253:001774.7694:03046
03047:+00009:+00135:-00131:001774.7694:03047
03048:-00300:-00192:+00079:001774.7694:03048
03049:-00087:+00074:-00204:001774.7694:03049
03050:-00079:-00119:-00092:001774.7694:03050
03051:-00039:+00012:-00379:001774.7694:03051
03052:+00083:+00036:-00176:001774.7694:03052
03053:+00083:-00031:-00046:001774.7694:03053
03054:-00050:+00017:+00188:001774.7694:03054
03055:-00052:+00044:-00118:001774.7694:03055
03056:-00024:-00188:-00070:001774.7694:03056
03057:-00002:+00031:+00050:001774.0787:03057
03058:+00076:-00165:+00126:001774.0787:03058
03059:+00232:+00101:-00334:001774.0787:03059
03060:+00079:-00038:+00073:001774.0787:03060
03061:-00218:-00089:-00049:001774.0787:03061
03062:-00203:-00077:-00184:001774.0787:03062
03063:-00016:-00095:-00006:001774.0787:03063
03064:+00005:+00200:-00029:001774.0787:03064
03065:-00096:-00249:+00043:001774.0787:03065
03066:+00122:+00183:-00010:001774.0787:03066
03067:+00074:-00006:+00108:001774.0787:03067
03068:-00255:+00199:-00217:001772.5622:03068
03069:-00053:+00198:+00178:001772.5622:03069
03070:+00016:+00034:+00283:001772.5622:03070
03071:+00007:+00224:+00011:001772.5622:03071
03072:+00001:+00109:+00267:001772.5622:03072
03073:+00057:+00288:-00098:001772.5622:03073
03074:+00078:+00075:+00197:001772.5622:03074
03075:-00155:+00006:+00096:001772.5622:03075
03076:-00101:+00148:+00154:001772.5622:03076
03077:+00030:+00017:+00132:001772.5622:03077
03078:+00013:+00189:+00080:001772.5622:03078
03079:+00041:+00180:+00141:001772.5622:03079
03080:+00084:+00013:+00090:001762.1374:03080
03081:-00052:+00199:-00120:001762.1374:03081
03082:-00125:+00028:+00031:001762.1374:03082
03083:-00043:+00046:-00023:001762.1374:03083
03084:+00047:+00165:-00021:001762.1374:03084
03085:+00044:-00028:+00046:001762.1374:03085
03086:+00087:+00098:-00141:001762.1374:03086
03087:+00199:+00122:-00134:001762.1374:03087
03088:+00006:-00043:-00215:001762.1374:03088
03089:+00025:+00064:-00260:001762.1374:03089
03090:-00031:-00052:-00048:001762.1374:03090
03091:-00074:+00139:-00206:001756.3572:03091
03092:+00035:-00062:+00020:001756.3572:03092
03093:+00237:+00040:-00128:001756.3572:03093
03094:+00247:+00056:-00131:001756.3572:03094
03095:-00094:+00022:-00242:001756.3572:03095
03096:-00124:+00008:-00094:001756.3572:03096
03097:-00004:-00008:-00079:001756.3572:03097
03098:-00016:+00073:-00063:001756.3572:03098
03099:+00022:+00169:-00054:001756.3572:03099
03100:+00140:-00051:+00038:001756.3572:03100
03101:+00134:+00163:-00006:001756.3572:03101
03102:-00202:-00070:+00273:001756.3572:03102
03103:-00163:+00212:-00171:001757.4246:03103
03104:+00096:+00035:+00055:001757.4246:03104
03105:+00050:-00104:+00213:001757.4246:03105
03106:+00096:+00305:+00104:001757.4246:03106
03107:+00177:-00007:+00248:001757.4246:03107
03108:+00202:+00196:-00059:001757.4246:03108
03109:-00151:-00053:+00297:001757.4246:03109
03110:-00107:+00003:+00159:001757.4246:03110
03111:+00092:+00025:+00092:001757.4246:03111
03112:-00038:-00070:+00046:001757.4246:03112
03113:-00010:-00004:-00083:001757.4246:03113
03114:+00072:+00009:+00197:001742.3038:03114
03115:-00054:-00103:-00155:001742.3038:03115
03116:-00218:+00377:-00345:001742.3038:03116
03117:-00202:-00212:+00289:001742.3038:03117
03118:+00146:+00308:-00114:001742.3038:03118
03119:-00042:-00251:+00253:001742.3038:03119
03120:+00020:+00297:-00371:001742.3038:03120
03121:+00263:+00081:+00102:001742.3038:03121
03122:+00070:+00174:-00238:001742.3038:03122
03123:-00191:+00229:-00146:001742.3038:03123
03124:-00191:+00008:+00068:001742.3038:03124
03125:+00146:+00197:+00062:001742.3038:03125
03126:+00023:-00033:+00132:001741.4390:03126
03127:-00065:+00152:-00090:001741.4390:03127
03128:+00068:+00030:+00090:001741.4390:03128
03129:-00072:-00158:-00135:001741.4390:03129
03130:-00207:+00059:-00086:001741.4390:03130
03131:-00067:-00102:+00069:001741.4390:03131
03132:+00093:+00222:-00312:001741.4390:03132
03133:-00037:-00014:-00058:001741.4390:03133
03134:-00002:+00042:-00024:001741.4390:03134
03135:+00151:+00178:-00158:001741.4390:03135
03136:-00095:+00042:-00208:001741.4390:03136
03137:-00213:+00170:-00145:001749.9176:03137
03138:-00160:+00051:+00133:001749.9176:03138
03139:+00053:+00174:-00031:001749.9176:03139
03140:+00054:+00049:+00067:001749.9176:03140
03141:+00040:+00164:-00179:001749.9176:03141
03142:+00150:+00046:+00008:001749.9176:03142
03143:-00069:+00099:+00080:001749.9176:03143
03144:-00211:-00110:+00151:001749.9176:03144
03145:-00096:+00038:-00127:001749.9176:03145
03146:+00012:+00057:+00115:001749.9176:03146
03147:+00049:+00084:+00100:001749.9176:03147
03148:+00108:-00098:-00073:001744.7598:03148
03149:+00108:+00099:+00155:001744.7598:03149
03150:-00262:+00018:+00026:001744.7598:03150
03151:-00270:+00168:+00183:001744.7598:03151
03152:-00013:-00009:-00039:001744.7598:03152
03153:-00063:+00011:-00109:001744.7598:03153
03154:-00038:+00072:+00157:001744.7598:03154
03155:+00138:-00038:+00118:001744.7598:03155
03156:+00024:+00049:+00005:001744.7598:03156
03157:-00204:+00015:-00034:001744.7598:03157
03158:-00211:+00187:-00101:001744.7598:03158
03159:+00056:+00027:+00151:001744.7598:03159
03160:+00025:+00067:+00183:001763.9592:03160
03161:+00111:+00080:-00011:001763.9592:03161
03162:+00177:+00081:+00075:001763.9592:03162
03163:-00006:+00033:-00008:001763.9592:03163
03164:-00247:+00108:-00052:001763.9592:03164
03165:-00195:+00131:-00163:001763.9592:03165
03166:+00062:+00105:+00070:001763.9592:03166
03167:-00019:-00069:+00127:001763.9592:03167
03168:+00039:+00102:-00025:001763.9592:03168
03169:+00265:+00118:+00144:001763.9592:03169
03170:-00203:-00067:-00029:001763.9592:03170
03171:-00261:-00141:-00044:001772.5622:03171
03172:-00074:+00124:-00083:001772.5622:03172
03173:+00051:-00077:-00103:001772.5622:03173
03174:+00059:-00003:+00093:001772.5622:03174
03175:+00142:-00197:-00168:001772.5622:03175
03176:+00230:+00048:-00342:001772.5622:03176
03177:-00158:-00130:-00077:001772.5622:03177
03178:-00230:-00092:-00332:001772.5622:03178
03179:-00065:-00026:-00119:001772.5622:03179
03180:+00093:-00131:-00170:001772.5622:03180
03181:+00185:-00078:-00300:001772.5622:03181
03182:+00180:-00099:-00133:001774.7786:03182
03183:-00124:-00063:-00466:001774.7786:03183
03184:-00174:-00127:-00256:001774.7786:03184
03185:-00090:-00049:-00411:001774.7786:03185
03186:+00118:+00093:-00251:001774.7786:03186
03187:+00055:-00076:-00209:001774.7786:03187
03188:+00005:+00005:-00513:001774.7786:03188
03189:+00190:-00070:+00055:001774.7786:03189
03190:+00028:-00028:-00389:001774.7786:03190
03191:-00308:+00027:-00173:001774.7786:03191
03192:-00290:-00110:-00082:001774.7786:03192
03193:+00098:+00035:-00183:001774.7786:03193
03194:+00061:+00200:+00081:001781.8446:03194
03195:-00024:-00096:+00029:001781.8446:03195
03196:+00132:-00031:-00038:001781.8446:03196
03197:-00047:+00155:-00180:001781.8446:03197
03198:-00283:+00236:-00104:001781.8446:03198
03199:-00125:+00004:+00301:001781.8446:03199
03200:+00016:+00065:+00206:001781.8446:03200
03201:+00175:-00022:+00351:001781.8446:03201
03202:-00037:-00074:+00071:001781.8446:03202
03203:+00123:+00130:+00033:001781.8446:03203
03204:-00047:-00138:+00187:001781.8446:03204
03205:-00124:+00302:+00054:001790.6003:03205
03206:-00213:+00045:+00133:001790.6003:03206
03207:-00039:+00127:+00153:001790.6003:03207
03208:+00173:+00118:+00026:001790.6003:03208
03209:+00161:-00018:+00263:001790.6003:03209
03210:-00018:+00095:+00104:001790.6003:03210
03211:-00161:+00081:-00124:001790.6003:03211
03212:-00243:-00017:+00165:001790.6003:03212
03213:-00055:-00004:-00145:001790.6003:03213
03214:+00088:-00072:+00008:001790.6003:03214
03215:+00032:-00130:+00075:001790.6003:03215
03216:+00270:+00191:+00019:001785.0397:03216
03217:+00058:-00131:+00118:001785.0397:03217
03218:-00094:+00171:-00154:001785.0397:03218
03219:-00142:+00162:+00010:001785.0397:03219
03220:+00130:-00019:-00282:001785.0397:03220
03221:+00225:+00284:-00060:001785.0397:03221
03222:+00117:-00100:+00217:001785.0397:03222
03223:+00280:+00217:-00151:001785.0397:03223
03224:+00068:+00079:+00053:001785.0397:03224
03225:+00044:+00223:-00136:001785.0397:03225
03226:+00019:+00106:-00143:001785.0397:03226
03227:-00147:+00055:-00058:001784.4542:03227
03228:+00007:+00187:-00122:001784.4542:03228
03229:+00274:+00034:-00008:001784.4542:03229
03230:+00355:-00014:-00100:001784.4542:03230
03231:-00134:+00151:-00048:001784.4542:03231
03232:-00216:-00038:-00178:001784.4542:03232
03233:-00004:+00097:-00245:001784.4542:03233
03234:+00137:+00013:-00023:001784.4542:03234
03235:+00069:-00155:-00119:001784.4542:03235
03236:+00196:+00059:-00023:001784.4542:03236
03237:+00114:-00106:+00031:001784.4542:03237
03238:+00045:+00125:-00111:001785.3979:03238
03239:-00164:-00005:-00015:001785.3979:03239
03240:+00063:-00014:-00141:001785.3979:03240
03241:+00127:+00111:+00043:001785.3979:03241
03242:+00045:-00082:+00032:001785.3979:03242
03243:+00154:+00164:-00053:001785.3979:03243
03244:-00092:-00058:+00156:001785.3979:03244
03245:-00222:+00056:-00117:001785.3979:03245
03246:-00059:+00080:+00172:001785.3979:03246
03247:-00074:-00037:+00111:001785.3979:03247
03248:-00007:+00079:+00076:001785.3979:03248
03249:+00025:+00097:+00263:001785.3979:03249
03250:+00024:+00122:+00027:001772.3156:03250
03251:-00146:+00087:+00082:001772.3156:03251
03252:-00234:+00025:+00192:001772.3156:03252
03253:-00014:+00106:+00107:001772.3156:03253
03254:+00061:+00215:+00240:001772.3156:03254
03255:+00014:+00138:+00059:001772.3156:03255
03256:+00263:+00208:+00066:001772.3156:03256
03257:+00135:+00051:+00115:001772.3156:03257
03258:-00121:+00107:+00012:001772.3156:03258
03259:-00105:+00150:+00122:001772.3156:03259
03260:+00048:-00024:+00139:001772.3156:03260
03261:+00066:+00252:+00068:001774.2686:03261
03262:-00073:+00032:+00185:001774.2686:03262
03263:+00032:+00204:-00004:001774.2686:03263
03264:+00017:+00094:+00072:001774.2686:03264
03265:-00260:+00007:-00009:001774.2686:03265
03266:-00126:+00157:-00121:001774.2686:03266
03267:-00022:+00109:+00086:001774.2686:03267
03268:+00032:-00155:+00062:001774.2686:03268
03269:+00087:+00090:-00082:001774.2686:03269
03270:+00119:+00048:+00108:001774.2686:03270
03271:+00011:+00069:-00128:001774.2686:03271
03272:-00116:+00141:-00227:001772.6745:03272
03273:-00117:-00207:-00166:001772.6745:03273
03274:+00094:-00069:+00066:001772.6745:03274
03275:+00064:-00157:+00019:001772.6745:03275
03276:+00094:+00122:-00205:001772.6745:03276
03277:+00091:-00140:-00229:001772.6745:03277
03278:-00114:-00010:-00256:001772.6745:03278
03279:-00185:+00247:-00165:001772.6745:03279
03280:-00175:-00139:-00173:001772.6745:03280
03281:+00052:+00182:-00268:001772.6745:03281
03282:+00000:+00050:+00126:001772.6745:03282
03283:+00123:+00111:+00015:001772.6745:03283
03284:+00081:+00118:-00135:001762.2479:03284
03285:-00228:+00032:-00157:001762.2479:03285
03286:-00168:+00084:+00103:001762.2479:03286
03287:-00151:+00111:+00054:001762.2479:03287
03288:-00021:+00103:-00108:001762.2479:03288
03289:+00000:+00172:+00095:001762.2479:03289
03290:+00025:+00055:+00215:001762.2479:03290
03291:+00183:+00096:+00076:001762.2479:03291
03292:-00325:+00011:+00199:001762.2479:03292
03293:-00230:+00094:+00214:001762.2479:03293
03294:+00047:+00066:+00073:001762.2479:03294
03295:-00017:+00014:+00100:001761.5056:03295
03296:+00045:+00100:+00254:001761.5056:03296
03297:+00077:+00062:+00105:001761.5056:03297
03298:+00141:+00071:-00029:001761.5056:03298
03299:-00282:+00077:+00049:001761.5056:03299
03300:-00089:+00078:+00003:001761.5056:03300
03301:+00120:+00076:-00031:001761.5056:03301
03302:-00082:-00107:-00023:001761.5056:03302
03303:+00003:+00205:-00161:001761.5056:03303
03304:+00000:-00083:+00084:001761.5056:03304
03305:+00047:-00012:-00240:001761.5056:03305
03306:-00120:+00178:-00126:001755.0068:03306
03307:-00251:-00049:+00003:001755.0068:03307
03308:+00045:+00127:-00149:001755.0068:03308
03309:-00115:-00109:-00017:001755.0068:03309
03310:+00154:+00133:-00145:001755.0068:03310
03311:+00239:+00238:+00017:001755.0068:03311
03312:+00064:-00037:-00287:001755.0068:03312
03313:-00127:+00139:-00099:001755.0068:03313
03314:-00131:+00004:+00006:001755.0068:03314
03315:+00035:+00120:-00280:001755.0068:03315
03316:+00081:-00083:-00112:001755.0068:03316
03317:+00228:-00156:-00164:001755.0068:03317
03318:+00183:+00206:+00027:001739.9460:03318
03319:-00112:-00104:-00002:001739.9460:03319
03320:-00005:+00184:-00273:001739.9460:03320
03321:-00146:-00111:+00320:001739.9460:03321
03322:-00069:-00028:+00171:001739.9460:03322
03323:+00075:+00031:-00087:001739.9460:03323
03324:+00162:-00115:-00149:001739.9460:03324
03325:+00232:-00074:-00120:001739.9460:03325
03326:-00229:-00046:+00059:001739.9460:03326
03327:-00230:+00202:-00142:001739.9460:03327
03328:-00021:-00197:-00152:001739.9460:03328
03329:+00116:+00090:+00002:001739.0964:03329
03330:-00054:-00011:+00353:001739.0964:03330
03331:-00043:-00009:-00021:001739.0964:03331
03332:+00211:+00100:-00444:001739.0964:03332
03333:-00232:+00057:+00008:001739.0964:03333
03334:-00386:+00082:-00036:001739.0964:03334
03335:+00206:+00327:+00001:001739.0964:03335
03336:+00148:+00076:+00264:001739.0964:03336
03337:+00021:+00067:-00086:001739.0964:03337
03338:+00030:+00117:+00197:001739.0964:03338
03339:+00072:+00106:+00280:001739.0964:03339
03340:-00042:+00140:-00059:001739.0964:03340
03341:-00237:-00138:-00029:001740.1248:03341
03342:-00036:+00210:+00205:001740.1248:03342
03343:+00080:+00096:+00338:001740.1248:03343
03344:+00070:+00235:+00080:001740.1248:03344
03345:+00016:-00116:+00085:001740.1248:03345
03346:-00049:+00094:-00007:001740.1248:03346
03347:-00158:+00084:+00108:001740.1248:03347
03348:-00153:+00224:-00174:001740.1248:03348
03349:+00083:+00210:-00083:001740.1248:03349
03350:-00099:+00066:-00089:001740.1248:03350
03351:+00048:+00124:+00077:001740.1248:03351
03352:+00197:+00076:+00133:001735.0036:03352
03353:+00064:+00132:-00262:001735.0036:03353
03354:-00187:+00062:+00091:001735.0036:03354
03355:-00187:+00012:+00017:001735.0036:03355
03356:+00075:-00098:+00056:001735.0036:03356
03357:-00088:+00117:-00100:001735.0036:03357
03358:-00069:-00086:+00112:001735.0036:03358
03359:+00093:+00102:-00076:001735.0036:03359
03360:+00061:-00006:-00063:001735.0036:03360
03361:-00210:-00018:-00059:001735.0036:03361
03362:-00132:+00088:-00155:001735.0036:03362
03363:-00035:+00121:+00033:001735.0036:03363
03364:+00061:+00135:-00124:001748.8974:03364
03365:+00089:-00002:+00044:001748.8974:03365
03366:+00137:+00059:-00018:001748.8974:03366
03367:-00009:+00067:-00051:001748.8974:03367
03368:-00287:-00039:-00019:001748.8974:03368
03369:-00215:+00028:-00035:001748.8974:03369
03370:+00088:+00058:-00031:001748.8974:03370
03371:+00044:-00073:+00013:001748.8974:03371
03372:+00052:+00144:+00121:001748.8974:03372
03373:+00073:-00069:+00152:001748.8974:03373
03374:+00016:-00034:-00100:001748.8974:03374
03375:-00226:+00115:+00109:001759.9429:03375
03376:-00093:-00135:+00162:001759.9429:03376
03377:+00045:+00162:-00131:001759.9429:03377
03378:+00021:-00090:+00208:001759.9429:03378
03379:+00139:-00045:-00099:001759.9429:03379
03380:+00199:+00059:+00065:001759.9429:03380
03381:-00142:+00034:+00089:001759.9429:03381
03382:-00235:-00022:-00142:001759.9429:03382
03383:-00057:+00101:+00026:001759.9429:03383
03384:+00007:-00053:-00022:001759.9429:03384
03385:+00020:+00013:+00030:001759.9429:03385
03386:+00139:-00037:+00134:001762.1668:03386
03387:+00087:+00156:-00116:001762.1668:03387
03388:-00126:+00017:+00141:001762.1668:03388
03389:-00267:+00000:-00018:001762.1668:03389
03390:+00107:+00215:-00277:001762.1668:03390
03391:+00081:-00009:-00043:001762.1668:03391
03392:+00031:+00140:-00042:001762.1668:03392
03393:+00019:+00128:-00047:001762.1668:03393
03394:+00144:-00022:-00289:001762.1668:03394
03395:-00239:+00135:-00229:001762.1668:03395
03396:-00388:-00046:-00078:001762.1668:03396
03397:+00004:-00036:-00474:001762.1668:03397
03398:+00182:+00076:+00022:001774.1689:03398
03399:+00051:-00053:+00039:001774.1689:03399
03400:+00216:+00109:-00217:001774.1689:03400
03401:+00155:-00083:-00017:001774.1689:03401
03402:-00245:+00061:-00464:001774.1689:03402
03403:-00198:+00017:-00134:001774.1689:03403
03404:+00079:-00008:-00303:001774.1689:03404
03405:+00178:-00190:-00204:001774.1689:03405
03406:+00025:-00220:-00240:001774.1689:03406
03407:+00111:+00051:-00552:001774.1689:03407
03408:-00074:-00171:-00201:001774.1689:03408
03409:-00238:+00050:-00455:001785.4531:03409
03410:-00172:-00157:-00078:001785.4531:03410
03411:-00072:+00038:-00475:001785.4531:03411
03412:+00059:+00201:-00241:001785.4531:03412
03413:-00008:-00025:+00037:001785.4531:03413
03414:+00123:+00061:+00094:001785.4531:03414
03415:+00116:+00051:+00095:001785.4531:03415
03416:-00153:-00240:-00018:001785.4531:03416
03417:-00196:+00013:-00154:001785.4531:03417
03418:-00165:-00299:-00067:001785.4531:03418
03419:+00008:+00002:-00016:001785.4531:03419
03420:+00232:+00018:+00218:001779.9114:03420
03421:+00235:-00081:+00092:001779.9114:03421
03422:-00251:+00220:+00061:001779.9114:03422
03423:-00404:+00049:+00096:001779.9114:03423
03424:-00068:+00253:-00181:001779.9114:03424
03425:+00025:+00324:+00138:001779.9114:03425
03426:-00127:+00168:+00192:001779.9114:03426
03427:+00236:+00146:+00133:001779.9114:03427
03428:+00158:+00016:+00244:001779.9114:03428
03429:+00046:+00072:+00126:001779.9114:03429
03430:-00120:+00067:+00092:001779.9114:03430
03431:-00120:-00043:+00047:001787.0444:03431
03432:-00053:+00049:+00102:001787.0444:03432
03433:+00221:+00076:+00206:001787.0444:03433
03434:+00378:+00090:+00174:001787.0444:03434
03435:+00062:+00045:+00250:001787.0444:03435
03436:-00190:+00189:+00058:001787.0444:03436
03437:-00073:+00237:-00005:001787.0444:03437
03438:+00033:+00210:+00022:001787.0444:03438
03439:+00093:+00002:+00082:001787.0444:03439
03440:+00249:+00040:+00038:001787.0444:03440
03441:+00121:+00041:+00044:001787.0444:03441
03442:-00039:+00102:+00010:001790.6062:03442
03443:-00094:+00081:-00070:001790.6062:03443
03444:+00053:+00000:-00182:001790.6062:03444
03445:+00032:+00119:+00035:001790.6062:03445
03446:+00035:-00041:+00092:001790.6062:03446
03447:+00327:+00040:-00123:001790.6062:03447
03448:+00225:+00109:-00140:001790.6062:03448
03449:-00092:+00087:-00113:001790.6062:03449
03450:-00206:+00251:-00255:001790.6062:03450
03451:-00139:+00094:-00194:001790.6062:03451
03452:+00243:+00031:-00046:001790.6062:03452
03453:+00157:+00036:-00105:001790.6062:03453
03454:+00255:+00019:-00055:001777.3366:03454
03455:-00140:+00042:-00205:001777.3366:03455
03456:-00251:+00011:-00073:001777.3366:03456
03457:-00005:-00020:+00029:001777.3366:03457
03458:+00075:+00055:-00015:001777.3366:03458
03459:+00051:-00056:+00091:001777.3366:03459
03460:+00150:+00136:-00184:001777.3366:03460
03461:+00120:+00020:+00100:001777.3366:03461
03462:+00045:+00101:-00039:001777.3366:03462
03463:-00195:+00154:+00186:001777.3366:03463
03464:-00011:+00088:+00237:001777.3366:03464
03465:+00079:+00112:-00025:001779.2523:03465
03466:-00020:+00079:+00285:001779.2523:03466
03467:+00042:+00076:+00095:001779.2523:03467
03468:+00148:+00264:-00028:001779.2523:03468
03469:+00002:-00068:+00303:001779.2523:03469
03470:-00172:+00298:+00056:001779.2523:03470
03471:-00029:-00086:+00339:001779.2523:03471
03472:+00090:+00305:+00045:001779.2523:03472
03473:+00028:+00094:+00334:001779.2523:03473
03474:+00129:-00085:+00219:001779.2523:03474
03475:+00157:+00099:-00048:001779.2523:03475
03476:-00290:+00047:+00211:001772.5567:03476
03477:-00176:-00125:-00143:001772.5567:03477
03478:+00000:+00091:+00126:001772.5567:03478
03479:-00067:-00123:+00097:001772.5567:03479
03480:+00006:+00126:-00298:001772.5567:03480
03481:+00153:-00011:+00223:001772.5567:03481
03482:-00095:-00013:-00160:001772.5567:03482
03483:-00293:-00119:-00209:001772.5567:03483
03484:-00203:-00028:-00169:001772.5567:03484
03485:+00175:+00056:-00165:001772.5567:03485
03486:+00043:-00123:-00164:001772.5567:03486
03487:-00021:+00139:-00292:001772.5567:03487
03488:+00014:+00055:-00160:001764.6534:03488
03489:-00090:-00030:-00133:001764.6534:03489
03490:-00183:+00261:-00155:001764.6534:03490
03491:-00145:+00112:+00186:001764.6534:03491
03492:+00076:+00131:-00298:001764.6534:03492
03493:+00078:+00089:+00067:001764.6534:03493
03494:-00008:+00059:+00105:001764.6534:03494
03495:+00176:+00167:-00213:001764.6534:03495
03496:-00146:+00034:+00082:001764.6534:03496
03497:-00143:+00038:-00075:001764.6534:03497
03498:+00089:+00220:+00027:001764.6534:03498
03499:+00065:-00056:-00008:001763.9423:03499
03500:+00008:-00001:+00190:001763.9423:03500
03501:+00135:+00054:+00186:001763.9423:03501
03502:+00117:+00072:+00031:001763.9423:03502
03503:-00160:+00051:+00126:001763.9423:03503
03504:-00255:-00014:+00078:001763.9423:03504
03505:-00016:+00115:+00136:001763.9423:03505
03506:-00041:+00200:+00040:001763.9423:03506
03507:-00019:+00027:+00016:001763.9423:03507
03508:+00019:+00119:+00156:001763.9423:03508
03509:-00032:+00070:+00117:001763.9423:03509
03510:-00155:+00123:-00018:001762.4335:03510
03511:-00226:+00002:+00042:001762.4335:03511
03512:+00009:-00087:+00081:001762.4335:03512
03513:-00050:+00099:+00086:001762.4335:03513
03514:-00015:+00038:+00019:001762.4335:03514
03515:+00166:+00036:-00181:001762.4335:03515
03516:+00053:+00155:+00074:001762.4335:03516
03517:-00013:+00183:+00132:001762.4335:03517
03518:-00123:+00189:+00043:001762.4335:03518
03519:+00002:-00057:-00074:001762.4335:03519
03520:-00059:+00056:+00111:001762.4335:03520
03521:-00025:+00065:+00070:001762.4335:03521
03522:+00293:+00094:-00151:001742.2750:03522
03523:-00047:+00029:-00284:001742.2750:03523
03524:-00094:+00027:+00138:001742.2750:03524
03525:-00049:+00093:+00138:001742.2750:03525
03526:+00004:+00098:+00002:001742.2750:03526
03527:-00053:+00031:+00029:001742.2750:03527
03528:+00057:-00012:+00060:001742.2750:03528
03529:+00221:+00157:-00037:001742.2750:03529
03530:+00008:-00014:-00206:001742.2750:03530
03531:-00119:+00209:-00290:001742.2750:03531
03532:-00040:+00085:+00003:001742.2750:03532
03533:+00078:+00057:-00091:001738.9520:03533
03534:+00056:+00211:-00084:001738.9520:03534
03535:+00052:-00045:-00045:001738.9520:03535
03536:+00222:+00190:-00036:001738.9520:03536
03537:+00108:-00233:+00305:001738.9520:03537
03538:-00106:+00158:-00222:001738.9520:03538
03539:-00144:-00091:-00216:001738.9520:03539
03540:-00035:+00097:-00145:001738.9520:03540
03541:+00071:+00046:+00202:001738.9520:03541
03542:+00245:+00176:+00083:001738.9520:03542
03543:+00193:-00013:+00035:001738.9520:03543
03544:-00140:-00053:+00130:001738.9520:03544
03545:-00175:-00089:+00370:001725.3867:03545
03546:-00008:+00073:-00136:001725.3867:03546
03547:-00134:+00084:-00200:001725.3867:03547
03548:-00012:+00035:-00222:001725.3867:03548
03549:+00147:+00143:+00255:001725.3867:03549
03550:+00199:+00152:+00164:001725.3867:03550
03551:-00190:-00238:-00028:001725.3867:03551
03552:-00311:-00011:-00062:001725.3867:03552
03553:+00035:-00058:+00158:001725.3867:03553
03554:+00028:+00193:-00101:001725.3867:03554
03555:+00047:+00170:-00104:001725.3867:03555
03556:+00068:+00247:+00000:001725.3867:03556
03557:+00203:+00155:-00116:001713.2513:03557
03558:-00152:-00064:+00167:001713.2513:03558
03559:-00275:+00263:+00157:001713.2513:03559
03560:-00115:-00100:-00034:001713.2513:03560
03561:-00080:+00083:-00119:001713.2513:03561
03562:+00097:+00143:+00044:001713.2513:03562
03563:+00255:+00092:+00105:001713.2513:03563
03564:+00221:+00190:-00244:001713.2513:03564
03565:-00234:-00145:+00031:001713.2513:03565
03566:-00208:+00045:+00048:001713.2513:03566
03567:-00010:+00079:+00229:001713.2513:03567
03568:+00014:+00092:-00199:001714.7474:03568
03569:-00054:+00070:-00229:001714.7474:03569
03570:+00101:+00112:-00017:001714.7474:03570
03571:+00132:+00175:-00059:001714.7474:03571
03572:-00167:+00142:+00020:001714.7474:03572
03573:-00396:+00005:-00228:001714.7474:03573
03574:-00096:-00046:-00050:001714.7474:03574
03575:+00035:+00022:+00085:001714.7474:03575
03576:+00024:-00017:-00090:001714.7474:03576
03577:+00081:+00092:-00178:001714.7474:03577
03578:+00117:+00000:-00118:001714.7474:03578
03579:-00175:-00043:+00092:001714.7474:03579
03580:-00201:+00070:+00138:001718.2100:03580
03581:+00046:+00036:+00004:001718.2100:03581
03582:+00022:+00036:-00131:001718.2100:03582
03583:-00024:+00024:+00029:001718.2100:03583
03584:+00113:+00107:+00057:001718.2100:03584
03585:+00049:+00171:+00044:001718.2100:03585
03586:-00155:+00077:+00009:001718.2100:03586
03587:-00244:+00127:+00013:001718.2100:03587
03588:+00132:+00017:+00104:001718.2100:03588
03589:+00028:+00158:+00154:001718.2100:03589
03590:-00036:+00091:-00038:001718.2100:03590
03591:+00119:-00002:-00033:001722.8923:03591
03592:+00153:+00136:+00027:001722.8923:03592
03593:-00229:+00065:+00083:001722.8923:03593
03594:-00193:-00044:+00035:001722.8923:03594
03595:+00087:+00155:+00134:001722.8923:03595
03596:-00062:-00167:+00166:001722.8923:03596
03597:-00122:+00168:+00034:001722.8923:03597
03598:+00149:-00173:+00248:001722.8923:03598
03599:+00072:+00046:-00295:001722.8923:03599
03600:-00130:+00064:-00071:001722.8923:03600
03601:-00169:-00017:+00158:001722.8923:03601
03602:+00005:+00093:-00313:001722.8923:03602
03603:+00060:-00135:+00158:001739.0061:03603
03604:-00034:+00134:-00092:001739.0061:03604
03605:+00092:+00103:+00025:001739.0061:03605
03606:+00131:+00037:-00143:001739.0061:03606
03607:-00186:+00182:-00273:001739.0061:03607
03608:-00321:+00219:+00160:001739.0061:03608
03609:+00114:+00055:+00034:001739.0061:03609
03610:+00096:+00026:+00165:001739.0061:03610
03611:+00110:+00145:-00038:001739.0061:03611
03612:+00072:+00037:+00148:001739.0061:03612
03613:+00141:-00062:+00156:001739.0061:03613
03614:-00053:+00237:-00049:001747.4697:03614
03615:-00188:-00164:+00142:001747.4697:03615
03616:-00009:+00206:-00233:001747.4697:03616
03617:+00068:-00082:+00252:001747.4697:03617
03618:+00137:+00008:-00071:001747.4697:03618
03619:+00199:+00046:+00124:001747.4697:03619
03620:-00076:-00099:+00085:001747.4697:03620
03621:-00153:+00143:-00191:001747.4697:03621
03622:-00125:-00027:+00081:001747.4697:03622
03623:+00090:+00099:-00138:001747.4697:03623
03624:+00023:+00092:+00037:001747.4697:03624
03625:+00064:+00020:+00003:001747.4697:03625
03626:+00176:+00139:-00100:001757.1450:03626
03627:+00031:+00053:+00029:001757.1450:03627
03628:-00229:+00140:-00183:001757.1450:03628
03629:-00129:-00056:+00049:001757.1450:03629
03630:+00014:+00013:-00090:001757.1450:03630
03631:+00055:+00051:-00023:001757.1450:03631
03632:+00109:-00037:+00004:001757.1450:03632
03633:+00185:+00055:-00153:001757.1450:03633
03634:-00170:-00123:-00246:001757.1450:03634
03635:-00267:+00032:-00289:001757.1450:03635
03636:-00013:+00046:-00199:001757.1450:03636
03637:+00084:+00002:-00137:001769.0511:03637
03638:+00117:-00019:-00320:001769.0511:03638
03639:+00242:-00050:-00052:001769.0511:03639
03640:+00004:-00105:-00293:001769.0511:03640
03641:-00109:-00039:-00328:001769.0511:03641
03642:-00141:-00010:-00201:001769.0511:03642
03643:-00037:-00036:-00292:001769.0511:03643
03644:+00112:+00021:-00254:001769.0511:03644
03645:+00011:-00016:-00151:001769.0511:03645
03646:+00156:-00052:-00102:001769.0511:03646
03647:-00041:-00011:-00309:001769.0511:03647
03648:-00378:+00070:-00300:001775.1149:03648
03649:-00458:-00150:-00123:001775.1149:03649
03650:-00087:+00099:-00206:001775.1149:03650
03651:-00052:+00001:-00035:001775.1149:03651
03652:+00080:+00001:+00158:001775.1149:03652
03653:+00306:-00035:+00106:001775.1149:03653
03654:+00166:-00250:-00128:001775.1149:03654
03655:-00205:+00223:-00221:001775.1149:03655
03656:-00304:+00028:+00231:001775.1149:03656
03657:-00214:-00017:+00114:001775.1149:03657
03658:+00239:+00023:+00187:001775.1149:03658
03659:+00371:+00202:+00082:001775.1149:03659
03660:+00179:+00141:+00052:001774.7805:03660
03661:-00180:+00149:-00012:001774.7805:03661
03662:-00326:+00045:+00124:001774.7805:03662
03663:-00049:+00095:+00141:001774.7805:03663
03664:+00078:+00081:+00129:001774.7805:03664
03665:+00107:+00058:+00054:001774.7805:03665
03666:+00065:+00001:+00185:001774.7805:03666
03667:-00066:+00035:+00073:001774.7805:03667
03668:-00203:+00083:+00173:001774.7805:03668
03669:-00293:+00001:+00105:001774.7805:03669
03670:-00073:+00041:-00169:001774.7805:03670
03671:+00066:+00195:+00210:001784.4237:03671
03672:+00042:+00140:+00170:001784.4237:03672
03673:+00145:+00048:-00005:001784.4237:03673
03674:+00117:+00046:+00057:001784.4237:03674
03675:-00204:+00170:+00069:001784.4237:03675
03676:-00178:+00170:+00010:001784.4237:03676
03677:+00144:+00009:-00102:001784.4237:03677
03678:+00200:+00104:+00036:001784.4237:03678
03679:+00166:+00042:+00187:001784.4237:03679
03680:+00203:+00078:+00026:001784.4237:03680
03681:+00186:+00187:-00104:001784.4237:03681
03682:-00138:+00084:-00019:001785.4168:03682
03683:-00071:+00182:-00047:001785.4168:03683
03684:+00021:+00117:+00002:001785.4168:03684
03685:+00087:+00048:-00054:001785.4168:03685
03686:+00187:+00229:+00020:001785.4168:03686
03687:+00154:+00044:-00125:001785.4168:03687
03688:-00109:+00146:-00234:001785.4168:03688
03689:-00319:+00164:+00001:001785.4168:03689
03690:-00035:-00084:-00323:001785.4168:03690
03691:+00123:+00016:-00128:001785.4168:03691
03692:+00045:-00060:-00019:001785.4168:03692
03693:+00192:-00079:+00097:001782.4503:03693
03694:+00154:+00012:-00051:001782.4503:03694
03695:-00080:-00122:-00275:001782.4503:03695
03696:-00177:+00122:-00110:001782.4503:03696
03697:+00127:-00030:+00090:001782.4503:03697
03698:+00324:+00049:+00070:001782.4503:03698
03699:+00007:-00069:+00268:001782.4503:03699
03700:+00121:+00058:-00160:001782.4503:03700
03701:-00022:+00037:+00065:001782.4503:03701
03702:-00304:+00081:-00079:001782.4503:03702
03703:-00261:+00038:+00049:001782.4503:03703
03704:+00154:-00034:+00153:001789.5639:03704
03705:+00118:+00063:-00013:001789.5639:03705
03706:-00014:-00013:+00100:001789.5639:03706
03707:+00003:+00008:-00022:001789.5639:03707
03708:-00097:+00164:-00054:001789.5639:03708
03709:-00185:+00076:-00054:001789.5639:03709
03710:-00005:+00085:-00049:001789.5639:03710
03711:+00046:+00188:+00131:001789.5639:03711
03712:+00067:+00146:+00075:001789.5639:03712
03713:+00061:+00172:+00041:001789.5639:03713
03714:+00054:+00081:+00200:001789.5639:03714
03715:-00103:+00264:-00079:001789.5639:03715
03716:-00131:+00021:+00155:001790.4820:03716
03717:+00023:+00207:-00171:001790.4820:03717
03718:+00083:+00050:+00043:001790.4820:03718
03719:+00036:+00019:+00114:001790.4820:03719
03720:+00157:+00223:+00001:001790.4820:03720
03721:-00082:+00008:+00037:001790.4820:03721
03722:-00164:+00230:-00092:001790.4820:03722
03723:-00057:+00167:+00048:001790.4820:03723
03724:+00027:+00036:+00119:001790.4820:03724
03725:+00022:+00185:-00066:001790.4820:03725
03726:-00025:+00008:+00104:001790.4820:03726
03727:-00004:-00095:+00050:001787.4853:03727
03728:-00106:+00067:+00042:001787.4853:03728
03729:-00223:-00045:-00080:001787.4853:03729
03730:-00007:+00021:+00005:001787.4853:03730
03731:-00025:+00083:-00037:001787.4853:03731
03732:-00062:-00091:+00006:001787.4853:03732
03733:+00068:+00120:-00139:001787.4853:03733
03734:+00109:-00055:+00043:001787.4853:03734
03735:-00208:-00064:-00049:001787.4853:03735
03736:-00142:+00044:+00054:001787.4853:03736
03737:-00037:-00194:+00078:001787.4853:03737
03738:+00071:+00105:-00241:001784.2963:03738
03739:-00034:-00114:+00188:001784.2963:03739
03740:+00030:-00057:-00036:001784.2963:03740
03741:+00136:+00102:-00287:001784.2963:03741
03742:-00136:+00004:+00066:001784.2963:03742
03743:-00185:-00027:-00082:001784.2963:03743
03744:-00011:-00007:-00285:001784.2963:03744
03745:+00050:+00053:+00138:001784.2963:03745
03746:-00002:+00057:-00127:001784.2963:03746
03747:+00079:-00141:+00152:001784.2963:03747
03748:-00063:-00049:-00004:001784.2963:03748
03749:-00067:+00024:-00053:001787.8774:03749
03750:-00047:+00018:+00043:001787.8774:03750
03751:-00024:+00127:-00231:001787.8774:03751
03752:-00050:-00145:+00123:001787.8774:03752
03753:+00078:+00187:-00002:001787.8774:03753
03754:+00090:+00120:-00059:001787.8774:03754
03755:-00093:+00141:-00237:001787.8774:03755
03756:-00077:+00115:+00123:001787.8774:03756
03757:-00158:-00096:-00009:001787.8774:03757
03758:-00002:+00219:-00078:001787.8774:03758
03759:+00004:-00010:+00214:001787.8774:03759
03760:+00097:-00032:-00046:001774.6910:03760
03761:+00037:-00001:+00086:001774.6910:03761
03762:-00253:-00015:-00057:001774.6910:03762
03763:-00132:-00006:-00115:001774.6910:03763
03764:+00086:-00014:+00081:001774.6910:03764
03765:-00012:+00153:+00046:001774.6910:03765
03766:+00041:-00110:+00193:001774.6910:03766
03767:+00138:+00077:-00169:001774.6910:03767
03768:+00160:+00086:-00069:001774.6910:03768
03769:-00093:-00004:+00082:001774.6910:03769
03770:-00092:+00074:-00100:001774.6910:03770
03771:+00021:-00011:-00127:001774.6910:03771
03772:-00076:+00113:+00005:001774.0338:03772
03773:+00090:+00054:-00045:001774.0338:03773
03774:+00198:-00095:+00085:001774.0338:03774
03775:-00080:+00024:-00074:001774.0338:03775
03776:-00208:+00155:+00027:001774.0338:03776
03777:-00213:-00043:-00057:001774.0338:03777
03778:+00181:+00207:-00116:001774.0338:03778
03779:+00097:+00016:+00154:001774.0338:03779
03780:+00013:+00100:-00001:001774.0338:03780
03781:+00203:+00183:+00055:001774.0338:03781
03782:+00071:+00265:+00031:001774.0338:03782
03783:-00178:+00005:+00135:001767.3411:03783
03784:+00011:+00163:-00011:001767.3411:03784
03785:+00218:+00070:-00068:001767.3411:03785
03786:-00028:+00070:+00116:001767.3411:03786
03787:-00002:-00054:+00024:001767.3411:03787
03788:+00168:+00041:+00035:001767.3411:03788
03789:-00161:+00028:-00042:001767.3411:03789
03790:-00171:+00110:-00095:001767.3411:03790
03791:+00045:+00076:+00051:001767.3411:03791
03792:+00077:-00021:+00038:001767.3411:03792
03793:+00076:+00004:+00243:001767.3411:03793
03794:-00054:+00001:-00071:001762.0175:03794
03795:-00020:-00013:-00066:001762.0175:03795
03796:-00273:-00064:-00051:001762.0175:03796
03797:-00111:+00080:-00112:001762.0175:03797
03798:+00003:+00033:+00019:001762.0175:03798
03799:+00058:+00099:-00108:001762.0175:03799
03800:+00001:-00008:+00119:001762.0175:03800
03801:+00048:+00003:+00036:001762.0175:03801
03802:+00079:+00105:-00143:001762.0175:03802
03803:-00229:+00157:+00098:001762.0175:03803
03804:-00192:+00152:-00176:001762.0175:03804
03805:+00053:+00092:+00023:001762.0175:03805
03806:+00022:+00039:+00104:001766.3618:03806
03807:+00076:+00120:+00141:001766.3618:03807
03808:+00141:+00059:+00075:001766.3618:03808
03809:+00058:+00049:+00126:001766.3618:03809
03810:-00221:+00268:+00198:001766.3618:03810
03811:-00046:-00145:+00110:001766.3618:03811
03812:+00120:+00148:+00034:001766.3618:03812
03813:-00016:+00132:+00214:001766.3618:03813
03814:+00025:-00157:+00229:001766.3618:03814
03815:+00289:+00319:-00073:001766.3618:03815
03816:-00160:-00014:+00139:001766.3618:03816
03817:-00244:+00020:+00021:001777.5715:03817
03818:-00080:+00169:+00153:001777.5715:03818
03819:+00045:+00063:-00044:001777.5715:03819
03820:-00027:+00063:+00083:001777.5715:03820
03821:+00022:-00034:+00062:001777.5715:03821
03822:+00230:+00142:-00306:001777.5715:03822
03823:-00062:-00157:-00068:001777.5715:03823
03824:-00261:+00114:-00155:001777.5715:03824
03825:-00270:+00066:-00051:001777.5715:03825
03826:+00027:+00065:+00001:001777.5715:03826
03827:+00095:+00043:-00039:001777.5715:03827
03828:+00081:-00013:+00130:001774.6723:03828
03829:+00176:+00188:-00100:001774.6723:03829
03830:-00221:+00062:+00117:001774.6723:03830
03831:-00305:-00004:-00086:001774.6723:03831
03832:-00066:-00010:-00110:001774.6723:03832
03833:+00109:+00050:+00039:001774.6723:03833
03834:+00118:+00041:-00022:001774.6723:03834
03835:+00131:+00075:-00163:001774.6723:03835
03836:-00049:-00121:-00111:001774.6723:03836
03837:-00325:+00036:-00159:001774.6723:03837
03838:-00101:+00005:-00031:001774.6723:03838
03839:+00017:-00129:-00203:001787.0426:03839
03840:-00013:-00016:-00157:001787.0426:03840
03841:+00067:-00123:-00192:001787.0426:03841
03842:+00175:+00004:-00231:001787.0426:03842
03843:-00160:-00026:-00252:001787.0426:03843
03844:-00285:-00097:-00120:001787.0426:03844
03845:+00024:-00126:-00361:001787.0426:03845
03846:+00140:+00058:-00237:001787.0426:03846
03847:+00018:-00001:-00208:001787.0426:03847
03848:+00188:-00191:-00428:001787.0426:03848
03849:+00338:+00166:-00254:001787.0426:03849
03850:-00034:-00152:-00133:001787.0426:03850
03851:-00311:+00059:-00277:001793.2092:03851
03852:-00055:-00093:-00300:001793.2092:03852
03853:+00014:-00082:-00226:001793.2092:03853
03854:+00130:+00046:-00035:001793.2092:03854
03855:+00191:+00050:-00115:001793.2092:03855
03856:+00085:+00040:+00144:001793.2092:03856
03857:-00240:+00043:+00013:001793.2092:03857
03858:-00474:-00182:-00237:001793.2092:03858
03859:-00278:+00180:-00047:001793.2092:03859
03860:+00143:+00171:+00041:001793.2092:03860
03861:+00156:+00031:-00030:001793.2092:03861
03862:+00152:+00061:+00210:001787.5706:03862
03863:-00110:+00050:+00219:001787.5706:03863
03864:-00042:+00165:+00075:001787.5706:03864
03865:+00039:+00154:+00155:001787.5706:03865
03866:-00091:+00161:+00261:001787.5706:03866
03867:-00044:+00198:+00174:001787.5706:03867
03868:+00318:+00171:+00269:001787.5706:03868
03869:+00388:+00099:+00453:001787.5706:03869
03870:+00056:+00189:+00262:001787.5706:03870
03871:-00122:+00094:+00233:001787.5706:03871
03872:-00002:+00143:+00098:001787.5706:03872
03873:+00033:+00121:+00147:001786.8806:03873
03874:-00076:-00022:+00241:001786.8806:03874
03875:+00181:+00127:+00164:001786.8806:03875
03876:+00329:+00075:+00255:001786.8806:03876
03877:+00103:+00126:+00112:001786.8806:03877
03878:-00250:+00131:+00043:001786.8806:03878
03879:+00054:-00006:-00208:001786.8806:03879
03880:+00049:+00160:-00105:001786.8806:03880
03881:-00035:-00072:+00094:001786.8806:03881
03882:+00118:+00119:-00130:001786.8806:03882
03883:+00228:+00017:+00036:001786.8806:03883
03884:+00013:+00135:-00026:001782.6849:03884
03885:-00088:+00084:-00181:001782.6849:03885
03886:+00045:+00040:-00088:001782.6849:03886
03887:+00044:+00076:-00243:001782.6849:03887
03888:+00024:-00011:-00177:001782.6849:03888
03889:+00161:-00062:-00286:001782.6849:03889
03890:+00017:+00107:-00246:001782.6849:03890
03891:-00143:-00064:-00127:001782.6849:03891
03892:+00055:+00040:-00431:001782.6849:03892
03893:-00042:+00081:-00046:001782.6849:03893
03894:+00067:+00008:-00119:001782.6849:03894
03895:+00315:+00124:-00175:001772.1070:03895
03896:+00272:-00145:+00162:001772.1070:03896
03897:-00012:+00113:-00196:001772.1070:03897
03898:-00104:+00133:-00011:001772.1070:03898
03899:-00025:-00025:-00361:001772.1070:03899
03900:+00191:+00173:-00096:001772.1070:03900
03901:+00035:-00020:+00294:001772.1070:03901
03902:+00180:+00154:-00242:001772.1070:03902
03903:+00179:+00068:+00104:001772.1070:03903
03904:+00025:+00055:+00023:001772.1070:03904
03905:-00178:+00083:+00020:001772.1070:03905
03906:-00077:+00111:+00066:001772.1070:03906
03907:+00049:+00276:+00319:001768.9000:03907
03908:-00072:+00121:+00267:001768.9000:03908
03909:+00163:-00117:+00209:001768.9000:03909
03910:+00102:+00304:+00056:001768.9000:03910
03911:-00258:+00182:+00278:001768.9000:03911
03912:-00206:-00020:+00411:001768.9000:03912
03913:+00025:+00293:+00112:001768.9000:03913
03914:-00123:+00012:+00207:001768.9000:03914
03915:+00046:+00198:+00142:001768.9000:03915
03916:+00264:+00205:+00114:001768.9000:03916
03917:-00084:-00082:+00246:001768.9000:03917
03918:-00246:+00264:+00135:001764.8570:03918
03919:-00153:-00141:+00281:001764.8570:03919
03920:+00052:+00200:-00117:001764.8570:03920
03921:-00039:-00047:+00116:001764.8570:03921
03922:-00009:+00029:+00006:001764.8570:03922
03923:+00089:+00173:-00265:001764.8570:03923
03924:-00145:-00156:+00004:001764.8570:03924
03925:-00236:+00190:-00297:001764.8570:03925
03926:-00252:-00022:-00080:001764.8570:03926
03927:+00065:+00122:-00149:001764.8570:03927
03928:+00043:+00177:+00003:001764.8570:03928
03929:-00056:-00074:-00206:001764.8570:03929
03930:+00147:+00195:-00345:001754.5462:03930
03931:-00071:-00104:+00157:001754.5462:03931
03932:-00133:+00060:-00250:001754.5462:03932
03933:-00024:+00076:-00137:001754.5462:03933
03934:+00033:-00128:-00057:001754.5462:03934
03935:+00005:+00066:-00165:001754.5462:03935
03936:+00118:-00047:+00016:001754.5462:03936
03937:+00141:-00016:-00236:001754.5462:03937
03938:-00087:+00064:-00153:001754.5462:03938
03939:-00197:-00047:+00075:001754.5462:03939
03940:-00042:+00150:-00188:001754.5462:03940
03941:-00074:-00003:+00089:001751.2811:03941
03942:+00082:+00023:-00044:001751.2811:03942
03943:+00178:+00095:-00090:001751.2811:03943
03944:+00044:-00023:+00069:001751.2811:03944
03945:-00087:+00085:-00095:001751.2811:03945
03946:-00127:-00022:+00064:001751.2811:03946
03947:+00049:-00020:+00035:001751.2811:03947
03948:-00132:+00032:-00008:001751.2811:03948
03949:+00076:+00060:+00159:001751.2811:03949
03950:+00086:+00158:+00058:001751.2811:03950
03951:+00126:-00081:-00036:001751.2811:03951
03952:-00106:+00273:+00063:001747.3439:03952
03953:-00282:+00013:+00219:001747.3439:03953
03954:+00019:+00120:-00055:001747.3439:03954
03955:-00096:+00079:+00266:001747.3439:03955
03956:+00028:+00141:+00310:001747.3439:03956
03957:+00251:+00191:+00051:001747.3439:03957
03958:-00182:+00096:+00023:001747.3439:03958
03959:-00226:+00110:+00047:001747.3439:03959
03960:-00116:+00187:+00091:001747.3439:03960
03961:+00023:+00072:+00179:001747.3439:03961
03962:-00047:+00054:+00092:001747.3439:03962
03963:-00032:-00082:+00016:001747.3439:03963
03964:+00084:+00089:-00057:001730.1191:03964
03965:+00048:-00067:-00078:001730.1191:03965
03966:-00024:-00018:-00328:001730.1191:03966
03967:-00038:+00035:-00227:001730.1191:03967
03968:-00092:+00091:+00035:001730.1191:03968
03969:-00047:+00052:-00022:001730.1191:03969
03970:-00011:-00078:-00090:001730.1191:03970
03971:+00265:+00125:-00159:001730.1191:03971
03972:+00109:-00104:+00174:001730.1191:03972
03973:-00007:+00327:-00335:001730.1191:03973
03974:+00077:+00004:-00069:001730.1191:03974
03975:+00011:+00089:-00435:001730.1191:03975
03976:-00193:-00069:+00181:001721.8918:03976
03977:+00195:-00121:+00049:001721.8918:03977
03978:+00411:-00041:+00038:001721.8918:03978
03979:-00065:-00091:-00236:001721.8918:03979
03980:-00097:+00120:-00223:001721.8918:03980
03981:-00073:-00005:+00079:001721.8918:03981
03982:-00015:+00174:-00161:001721.8918:03982
03983:-00151:+00266:-00019:001721.8918:03983
03984:+00017:+00031:-00142:001721.8918:03984
03985:+00281:+00200:+00091:001721.8918:03985
03986:+00069:-00058:+00225:001721.8918:03986
03987:-00130:+00264:-00249:001711.0406:03987
03988:-00049:-00062:+00074:001711.0406:03988
03989:-00027:+00219:-00017:001711.0406:03989
03990:-00014:+00115:+00350:001711.0406:03990
03991:+00008:+00014:+00146:001711.0406:03991
03992:+00210:+00059:+00076:001711.0406:03992
03993:-00192:-00233:+00119:001711.0406:03993
03994:-00172:+00259:-00023:001711.0406:03994
03995:-00071:+00082:+00223:001711.0406:03995
03996:-00059:+00123:-00170:001711.0406:03996
03997:-00116:+00002:+00284:001711.0406:03997
03998:+00067:-00012:+00256:001711.0406:03998
03999:+00138:+00172:+00068:001696.7723:03999
04000:-00189:+00017:-00263:001696.7723:04000
04001:-00168:+00258:-00074:001696.7723:04001
04002:+00049:+00003:+00062:001696.7723:04002
04003:+00154:+00105:+00119:001696.7723:04003
04004:-00219:+00066:+00316:001696.7723:04004
04005:-00161:+00146:+00233:001696.7723:04005
04006:+00237:+00110:+00013:001696.7723:04006
04007:-00153:-00124:+00001:001696.7723:04007
04008:-00220:+00134:+00100:001696.7723:04008
04009:-00045:+00004:+00059:001696.7723:04009
04010:+00136:+00218:-00237:001696.7723:04010
04011:-00071:-00040:+00084:001693.3579:04011
04012:-00038:+00000:-00077:001693.3579:04012
04013:+00110:-00039:-00003:001693.3579:04013
04014:-00056:+00102:-00272:001693.3579:04014
04015:-00169:+00142:-00150:001693.3579:04015
04016:-00089:+00075:-00013:001693.3579:04016
04017:+00113:+00113:-00062:001693.3579:04017
04018:-00030:+00114:-00006:001693.3579:04018
04019:-00044:+00054:-00164:001693.3579:04019
04020:+00132:+00026:-00117:001693.3579:04020
04021:+00053:-00062:-00092:001693.3579:04021
04022:-00180:-00013:+00038:001693.3579:04022
04023:-00045:+00071:-00174:001694.4324:04023
04024:+00049:-00058:-00093:001694.4324:04024
04025:-00050:+00045:-00066:001694.4324:04025
04026:+00036:-00062:+00055:001694.4324:04026
04027:+00107:+00014:+00034:001694.4324:04027
04028:-00085:-00042:-00163:001694.4324:04028
04029:-00136:+00250:-00097:001694.4324:04029
04030:-00115:-00050:+00078:001694.4324:04030
04031:-00026:+00203:-00045:001694.4324:04031
04032:-00128:-00105:+00203:001694.4324:04032
04033:+00031:+00248:-00084:001694.4324:04033
04034:+00240:-00031:+00270:001703.7777:04034
04035:+00086:+00254:+00079:001703.7777:04035
04036:-00133:+00015:+00197:001703.7777:04036
04037:-00108:-00035:+00154:001703.7777:04037
04038:+00100:-00074:+00259:001703.7777:04038
04039:-00193:-00062:+00094:001703.7777:04039
04040:-00061:+00219:-00079:001703.7777:04040
04041:+00130:-00125:+00092:001703.7777:04041
04042:+00129:+00275:-00029:001703.7777:04042
04043:-00177:-00283:+00204:001703.7777:04043
04044:-00201:+00418:-00249:001703.7777:04044
04045:+00092:-00010:+00188:001703.7777:04045
04046:+00060:+00109:-00067:001719.4407:04046
04047:+00042:+00054:+00096:001719.4407:04047
04048:+00118:+00161:+00176:001719.4407:04048
04049:+00183:+00113:-00220:001719.4407:04049
04050:-00211:+00107:-00071:001719.4407:04050
04051:-00249:+00054:+00009:001719.4407:04051
04052:+00092:+00177:-00032:001719.4407:04052
04053:+00047:+00003:+00149:001719.4407:04053
04054:+00052:+00214:-00001:001719.4407:04054
04055:+00232:+00028:+00193:001719.4407:04055
04056:-00013:-00104:-00098:001719.4407:04056
04057:-00101:+00109:+00046:001719.4407:04057
04058:-00223:-00029:-00038:001735.0067:04058
04059:+00063:+00138:-00195:001735.0067:04059
04060:+00038:+00067:+00059:001735.0067:04060
04061:+00118:+00034:-00101:001735.0067:04061
04062:+00143:-00028:+00050:001735.0067:04062
04063:+00024:+00042:-00237:001735.0067:04063
04064:-00194:+00116:-00099:001735.0067:04064
04065:-00237:+00073:-00234:001735.0067:04065
04066:+00128:+00089:-00256:001735.0067:04066
04067:+00061:+00068:+00012:001735.0067:04067
04068:+00095:+00026:-00239:001735.0067:04068
04069:+00196:+00069:+00039:001744.6027:04069
04070:+00080:-00025:-00080:001744.6027:04070
04071:-00247:+00144:-00244:001744.6027:04071
04072:-00104:-00113:-00025:001744.6027:04072
04073:+00084:+00074:-00310:001744.6027:04073
04074:+00069:-00054:-00111:001744.6027:04074
04075:+00066:-00054:-00175:001744.6027:04075
04076:+00168:+00003:-00066:001744.6027:04076
04077:-00130:-00079:-00203:001744.6027:04077
04078:-00190:-00024:-00298:001744.6027:04078
04079:-00031:-00072:-00104:001744.6027:04079
04080:+00126:-00092:-00120:001761.2758:04080
04081:+00153:+00013:-00331:001761.2758:04081
04082:+00153:-00089:-00040:001761.2758:04082
04083:+00136:-00014:-00185:001761.2758:04083
04084:-00001:-00173:-00091:001761.2758:04084
04085:-00242:+00122:-00300:001761.2758:04085
04086:-00221:-00047:-00147:001761.2758:04086
04087:-00023:+00091:-00155:001761.2758:04087
04088:+00064:-00002:+00091:001761.2758:04088
04089:-00022:+00094:+00105:001761.2758:04089
04090:-00034:+00100:+00134:001761.2758:04090
04091:-00253:-00002:+00105:001761.2758:04091
04092:-00229:+00092:+00001:001764.8422:04092
04093:-00130:+00020:+00038:001764.8422:04093
04094:+00092:+00119:+00048:001764.8422:04094
04095:+00184:-00019:+00066:001764.8422:04095
04096:+00318:+00126:+00067:001764.8422:04096
04097:+00141:+00015:+00281:001764.8422:04097
04098:-00231:+00022:+00144:001764.8422:04098
04099:-00062:+00217:+00180:001764.8422:04099
04100:+00190:+00157:+00237:001764.8422:04100
04101:+00114:+00183:+00143:001764.8422:04101
04102:-00077:+00052:+00047:001764.8422:04102
04103:+00049:+00115:+00131:001767.0729:04103
04104:+00003:+00033:+00004:001767.0729:04104
04105:-00141:+00107:+00001:001767.0729:04105
04106:-00191:+00072:+00198:001767.0729:04106
04107:+00013:-00005:+00062:001767.0729:04107
04108:-00025:+00115:-00024:001767.0729:04108
04109:-00064:+00036:+00078:001767.0729:04109
04110:+00112:+00070:+00075:001767.0729:04110
04111:+00059:+00006:+00083:001767.0729:04111
04112:-00280:+00069:+00000:001767.0729:04112
04113:+00031:+00127:-00010:001767.0729:04113
04114:+00153:+00015:-00106:001771.4471:04114
04115:+00084:+00157:-00086:001771.4471:04115
04116:+00065:+00179:-00047:001771.4471:04116
04117:+00203:+00042:-00034:001771.4471:04117
04118:+00029:+00127:+00048:001771.4471:04118
04119:-00098:+00165:-00108:001771.4471:04119
04120:-00055:+00161:-00236:001771.4471:04120
04121:+00007:+00249:+00016:001771.4471:04121
04122:-00008:-00020:-00155:001771.4471:04122
04123:+00219:+00100:-00208:001771.4471:04123
04124:+00108:+00022:-00036:001771.4471:04124
04125:-00136:+00127:-00229:001771.4471:04125
04126:-00164:+00056:+00018:001777.5733:04126
04127:-00098:-00025:+00008:001777.5733:04127
04128:+00275:+00222:+00011:001777.5733:04128
04129:+00081:-00107:+00228:001777.5733:04129
04130:+00192:+00130:-00184:001777.5733:04130
04131:+00042:+00138:+00070:001777.5733:04131
04132:-00199:-00004:+00035:001777.5733:04132
04133:-00129:+00203:+00059:001777.5733:04133
04134:+00065:-00108:+00035:001777.5733:04134
04135:+00233:+00017:-00047:001777.5733:04135
04136:+00101:-00051:+00168:001777.5733:04136
04137:+00038:-00049:+00030:001772.1350:04137
04138:+00010:+00075:-00025:001772.1350:04138
04139:-00162:+00005:+00098:001772.1350:04139
04140:-00016:-00058:-00044:001772.1350:04140
04141:+00048:-00037:+00156:001772.1350:04141
04142:-00085:-00040:+00140:001772.1350:04142
04143:-00067:+00092:+00093:001772.1350:04143
04144:+00083:+00098:+00142:001772.1350:04144
04145:-00140:+00098:+00061:001772.1350:04145
04146:-00267:+00077:+00126:001772.1350:04146
04147:-00029:+00091:+00030:001772.1350:04147
04148:+00155:+00206:+00143:001781.7288:04148
04149:+00014:+00101:+00083:001781.7288:04149
04150:+00096:+00146:+00046:001781.7288:04150
04151:-00010:+00085:+00106:001781.7288:04151
04152:-00094:+00086:-00034:001781.7288:04152
04153:-00084:+00158:+00036:001781.7288:04153
04154:+00033:+00052:+00014:001781.7288:04154
04155:+00064:+00147:-00012:001781.7288:04155
04156:-00003:+00022:+00015:001781.7288:04156
04157:+00078:+00074:-00073:001781.7288:04157
04158:+00060:+00062:-00092:001781.7288:04158
04159:-00226:+00120:-00095:001782.6375:04159
04160:-00138:+00129:-00087:001782.6375:04160
04161:+00118:+00110:-00136:001782.6375:04161
04162:+00139:-00065:-00056:001782.6375:04162
04163:-00014:-00005:+00038:001782.6375:04163
04164:+00089:+00126:-00128:001782.6375:04164
04165:+00067:+00014:+00004:001782.6375:04165
04166:-00060:+00065:-00092:001782.6375:04166
04167:-00080:-00172:+00001:001782.6375:04167
04168:+00008:+00027:-00240:001782.6375:04168
04169:+00045:+00024:+00049:001782.6375:04169
04170:+00071:-00113:+00051:001782.6375:04170
04171:+00064:+00192:-00036:001774.6180:04171
04172:-00210:-00061:+00073:001774.6180:04172
04173:-00175:+00234:+00014:001774.6180:04173
04174:-00103:-00148:+00125:001774.6180:04174
04175:-00061:+00096:-00158:001774.6180:04175
04176:-00024:+00090:-00012:001774.6180:04176
04177:+00104:-00103:+00224:001774.6180:04177
04178:-00065:+00039:-00102:001774.6180:04178
04179:-00193:-00020:+00206:001774.6180:04179
04180:-00188:+00062:-00041:001774.6180:04180
04181:+00014:+00106:-00110:001774.6180:04181
04182:+00007:+00104:+00209:001773.9492:04182
04183:+00067:+00142:+00023:001773.9492:04183
04184:+00047:+00006:-00029:001773.9492:04184
04185:-00157:-00098:+00024:001773.9492:04185
04186:-00087:+00264:-00031:001773.9492:04186
04187:-00041:-00185:+00204:001773.9492:04187
04188:+00019:+00292:-00358:001773.9492:04188
04189:-00032:+00079:+00229:001773.9492:04189
04190:+00029:+00130:-00139:001773.9492:04190
04191:+00143:+00115:-00207:001773.9492:04191
04192:-00013:+00011:+00069:001773.9492:04192
04193:-00145:+00128:-00004:001774.9498:04193
04194:+00110:+00050:+00228:001774.9498:04194
04195:+00151:+00151:+00048:001774.9498:04195
04196:-00012:+00083:+00041:001774.9498:04196
04197:-00006:-00028:-00090:001774.9498:04197
04198:+00186:+00108:-00006:001774.9498:04198
04199:-00122:-00026:+00062:001774.9498:04199
04200:-00108:+00098:-00214:001774.9498:04200
04201:-00082:-00008:-00022:001774.9498:04201
04202:-00018:+00110:+00048:001774.9498:04202
04203:+00007:+00080:+00009:001774.9498:04203
04204:+00013:-00022:-00215:001767.0322:04204
04205:-00008:+00168:-00128:001767.0322:04205
04206:-00186:-00073:+00167:001767.0322:04206
04207:-00127:+00248:-00214:001767.0322:04207
04208:+00111:+00010:+00029:001767.0322:04208
04209:-00006:+00270:-00254:001767.0322:04209
04210:+00136:-00069:+00296:001767.0322:04210
04211:+00141:-00010:-00017:001767.0322:04211
04212:+00127:+00200:-00063:001767.0322:04212
04213:-00181:-00063:+00283:001767.0322:04213
04214:-00101:+00157:-00132:001767.0322:04214
04215:+00052:+00066:+00135:001767.0322:04215
04216:-00040:-00041:+00101:001766.3450:04216
04217:+00088:+00070:+00103:001766.3450:04217
04218:+00241:+00043:+00027:001766.3450:04218
04219:-00186:+00006:-00053:001766.3450:04219
04220:-00252:+00035:+00156:001766.3450:04220
04221:-00068:-00046:-00007:001766.3450:04221
04222:+00145:+00126:-00079:001766.3450:04222
04223:-00050:-00035:+00133:001766.3450:04223
04224:+00063:+00008:-00045:001766.3450:04224
04225:+00192:+00033:-00059:001766.3450:04225
04226:-00181:-00005:-00069:001766.3450:04226
04227:-00168:+00120:+00020:001764.8126:04227
04228:-00044:-00037:+00067:001764.8126:04228
04229:+00172:+00142:-00181:001764.8126:04229
04230:-00033:+00206:+00150:001764.8126:04230
04231:-00047:-00043:-00065:001764.8126:04231
04232:+00227:+00210:-00138:001764.8126:04232
04233:-00078:-00087:+00117:001764.8126:04233
04234:-00201:+00165:-00156:001764.8126:04234
04235:+00052:+00149:-00023:001764.8126:04235
04236:+00033:+00072:-00151:001764.8126:04236
04237:+00048:+00146:-00001:001764.8126:04237
04238:+00137:+00081:+00058:001764.8126:04238
04239:+00197:+00166:-00338:001752.0351:04239
04240:-00121:+00130:+00073:001752.0351:04240
04241:-00135:-00060:+00169:001752.0351:04241
04242:+00038:+00164:-00184:001752.0351:04242
04243:+00018:+00035:+00199:001752.0351:04243
04244:+00092:+00181:-00136:001752.0351:04244
04245:+00133:+00112:+00129:001752.0351:04245
04246:-00100:-00244:+00003:001752.0351:04246
04247:-00113:+00146:+00060:001752.0351:04247
04248:-00237:-00112:+00205:001752.0351:04248
04249:+00015:+00010:-00454:001752.0351:04249
04250:-00018:-00009:+00278:001768.8831:04250
04251:-00008:+00009:-00153:001768.8831:04251
04252:+00003:-00123:-00097:001768.8831:04252
04253:-00115:-00054:-00221:001768.8831:04253
04254:-00152:+00213:-00015:001768.8831:04254
04255:-00199:-00053:+00199:001768.8831:04255
04256:+00023:+00042:-00298:001768.8831:04256
04257:+00050:+00207:+00312:001768.8831:04257
04258:-00008:+00037:-00072:001768.8831:04258
04259:+00244:+00242:-00178:001768.8831:04259
04260:-00013:+00011:+00273:001768.8831:04260
04261:-00240:+00236:-00112:001769.8786:04261
04262:+00018:+00036:+00193:001769.8786:04262
04263:+00116:+00165:+00065:001769.8786:04263
04264:+00037:+00098:+00248:001769.8786:04264
04265:+00027:-00013:+00151:001769.8786:04265
04266:+00192:+00182:+00049:001769.8786:04266
04267:-00158:-00018:+00132:001769.8786:04267
04268:-00215:-00001:+00031:001769.8786:04268
04269:-00113:+00100:-00001:001769.8786:04269
04270:+00003:+00028:+00135:001769.8786:04270
04271:+00021:+00039:-00032:001769.8786:04271
04272:+00135:-00019:+00003:001774.6704:04272
04273:+00080:+00051:-00013:001774.6704:04273
04274:-00161:-00016:-00116:001774.6704:04274
04275:-00213:-00020:-00077:001774.6704:04275
04276:+00046:+00029:-00138:001774.6704:04276
04277:+00031:+00013:-00210:001774.6704:04277
04278:+00105:-00007:-00231:001774.6704:04278
04279:+00133:+00083:-00257:001774.6704:04279
04280:+00046:-00036:-00208:001774.6704:04280
04281:-00269:+00064:-00312:001774.6704:04281
04282:-00253:-00068:-00179:001774.6704:04282
04283:+00127:+00015:-00317:001774.6704:04283
04284:+00075:-00001:-00073:001784.3116:04284
04285:+00013:-00042:-00156:001784.3116:04285
04286:+00129:+00098:-00447:001784.3116:04286
04287:+00007:-00036:-00087:001784.3116:04287
04288:-00278:+00045:-00274:001784.3116:04288
04289:-00007:-00001:-00313:001784.3116:04289
04290:+00116:+00017:-00177:001784.3116:04290
04291:+00062:+00053:-00252:001784.3116:04291
04292:+00068:-00122:-00148:001784.3116:04292
04293:+00139:+00036:-00357:001784.3116:04293
04294:-00093:+00066:-00201:001784.3116:04294
04295:-00194:-00088:-00022:001790.6711:04295
04296:-00014:+00154:-00196:001790.6711:04296
04297:+00040:-00075:-00026:001790.6711:04297
04298:+00079:+00096:-00073:001790.6711:04298
04299:+00112:+00165:-00017:001790.6711:04299
04300:+00019:-00036:+00270:001790.6711:04300
04301:-00152:+00066:+00019:001790.6711:04301
04302:-00190:-00031:+00131:001790.6711:04302
04303:+00031:+00050:-00017:001790.6711:04303
04304:+00078:+00192:-00084:001790.6711:04304
04305:-00103:-00095:+00265:001790.6711:04305
04306:+00055:+00038:+00150:001787.6614:04306
04307:+00064:+00012:+00349:001787.6614:04307
04308:-00120:+00157:+00190:001787.6614:04308
04309:-00099:+00164:+00307:001787.6614:04309
04310:-00142:+00094:+00151:001787.6614:04310
04311:-00128:+00161:+00003:001787.6614:04311
04312:+00059:+00087:+00277:001787.6614:04312
04313:+00323:+00028:+00074:001787.6614:04313
04314:-00106:+00038:+00057:001787.6614:04314
04315:-00328:+00077:+00274:001787.6614:04315
04316:-00002:-00078:+00056:001787.6614:04316
04317:+00101:+00102:+00007:001784.4332:04317
04318:-00004:-00054:+00145:001784.4332:04318
04319:+00192:+00066:+00073:001784.4332:04319
04320:+00223:-00013:+00053:001784.4332:04320
04321:-00053:-00002:-00149:001784.4332:04321
04322:-00151:+00239:-00115:001784.4332:04322
04323:-00099:-00145:-00112:001784.4332:04323
04324:+00137:+00303:-00289:001784.4332:04324
04325:+00186:+00038:+00157:001784.4332:04325
04326:+00192:+00080:-00205:001784.4332:04326
04327:+00168:+00235:-00035:001784.4332:04327
04328:-00059:+00035:-00074:001785.4492:04328
04329:-00076:+00276:-00244:001785.4492:04329
04330:-00020:+00046:-00002:001785.4492:04330
04331:+00114:+00169:-00162:001785.4492:04331
04332:+00187:+00084:+00104:001785.4492:04332
04333:+00303:-00055:-00087:001785.4492:04333
04334:+00236:+00070:-00155:001785.4492:04334
04335:-00192:+00030:+00120:001785.4492:04335
04336:-00091:-00220:-00232:001785.4492:04336
04337:+00088:+00027:-00141:001785.4492:04337
04338:+00046:-00066:-00025:001785.4492:04338
04339:+00156:-00019:-00071:001785.4492:04339
04340:+00149:-00122:+00042:001774.8908:04340
04341:-00029:+00048:-00229:001774.8908:04341
04342:-00236:+00021:-00075:001774.8908:04342
04343:-00136:-00046:-00154:001774.8908:04343
04344:+00089:+00113:+00048:001774.8908:04344
04345:-00027:-00221:+00119:001774.8908:04345
04346:+00205:+00070:-00309:001774.8908:04346
04347:+00160:+00025:+00132:001774.8908:04347
04348:-00234:-00046:-00080:001774.8908:04348
04349:-00159:-00036:-00067:001774.8908:04349
04350:+00001:-00033:-00098:001774.8908:04350
04351:-00028:+00009:+00103:001774.1954:04351
04352:+00083:+00166:+00157:001774.1954:04352
04353:+00136:+00049:+00057:001774.1954:04353
04354:-00043:+00172:+00122:001774.1954:04354
04355:-00281:+00263:+00117:001774.1954:04355
04356:-00233:+00136:-00019:001774.1954:04356
04357:+00172:+00084:+00114:001774.1954:04357
04358:+00043:+00101:+00088:001774.1954:04358
04359:+00020:+00128:+00074:001774.1954:04359
04360:+00196:+00122:+00097:001774.1954:04360
04361:+00062:+00141:+00027:001774.1954:04361
04362:-00216:+00147:+00201:001775.1918:04362
04363:+00003:+00080:+00038:001775.1918:04363
04364:+00237:+00171:-00044:001775.1918:04364
04365:+00000:+00173:+00124:001775.1918:04365
04366:-00005:+00028:-00012:001775.1918:04366
04367:+00079:+00202:-00002:001775.1918:04367
04368:-00185:-00002:-00005:001775.1918:04368
04369:-00223:+00239:-00106:001775.1918:04369
04370:-00135:-00010:-00069:001775.1918:04370
04371:+00131:+00040:-00222:001775.1918:04371
04372:-00128:-00082:+00006:001775.1918:04372
04373:+00119:-00052:-00191:001775.1918:04373
04374:+00034:+00093:-00207:001759.6816:04374
04375:-00090:-00094:-00213:001759.6816:04375
04376:-00076:+00004:-00200:001759.6816:04376
04377:-00078:-00095:-00155:001759.6816:04377
04378:+00034:-00147:-00185:001759.6816:04378
04379:+00098:+00094:-00126:001759.6816:04379
04380:+00107:-00029:-00132:001759.6816:04380
04381:+00157:+00010:-00273:001759.6816:04381
04382:-00265:+00171:-00082:001759.6816:04382
04383:-00144:+00046:+00003:001759.6816:04383
04384:+00104:+00122:-00084:001759.6816:04384
04385:+00027:+00000:+00021:001761.4907:04385
04386:+00004:+00182:+00010:001761.4907:04386
04387:+00172:+00050:+00068:001761.4907:04387
04388:+00190:+00040:+00058:001761.4907:04388
04389:-00259:+00188:+00083:001761.4907:04389
04390:-00116:+00034:+00087:001761.4907:04390
04391:+00138:+00233:-00034:001761.4907:04391
04392:-00079:+00073:+00237:001761.4907:04392
04393:-00023:+00045:-00001:001761.4907:04393
04394:+00200:+00219:+00043:001761.4907:04394
04395:-00215:-00043:+00186:001761.4907:04395
04396:-00312:+00214:-00054:001754.9829:04396
04397:-00089:+00080:+00266:001754.9829:04397
04398:+00055:+00037:-00056:001754.9829:04398
04399:-00126:+00119:-00031:001754.9829:04399
04400:-00013:-00119:+00097:001754.9829:04400
04401:+00217:+00020:-00107:001754.9829:04401
04402:-00146:-00096:+00163:001754.9829:04402
04403:-00299:+00107:-00195:001754.9829:04403
04404:-00063:+00044:-00181:001754.9829:04404
04405:+00010:+00122:+00057:001754.9829:04405
04406:-00108:+00092:+00043:001754.9829:04406
04407:+00019:-00063:-00163:001754.9829:04407
04408:+00225:+00097:+00063:001747.2336:04408
04409:-00245:-00196:+00225:001747.2336:04409
04410:-00231:+00348:-00290:001747.2336:04410
04411:+00028:-00095:+00217:001747.2336:04411
04412:+00128:-00078:-00340:001747.2336:04412
04413:-00036:+00068:+00147:001747.2336:04413
04414:+00086:-00115:+00305:001747.2336:04414
04415:+00223:-00050:-00507:001747.2336:04415
04416:-00207:-00082:+00160:001747.2336:04416
04417:-00175:-00081:-00061:001747.2336:04417
04418:+00108:-00037:-00269:001747.2336:04418
04419:-00043:-00143:-00171:001751.3781:04419
04420:+00003:+00114:-00193:001751.3781:04420
04421:+00095:-00112:+00125:001751.3781:04421
04422:-00006:+00186:-00351:001751.3781:04422
04423:-00288:+00288:+00116:001751.3781:04423
04424:-00156:+00133:-00186:001751.3781:04424
04425:+00320:+00176:-00054:001751.3781:04425
04426:+00009:-00046:+00390:001751.3781:04426
04427:-00115:+00217:-00151:001751.3781:04427
04428:+00263:+00069:+00125:001751.3781:04428
04429:+00214:+00275:-00091:001751.3781:04429
04430:-00184:+00010:+00194:001751.3781:04430
04431:-00200:+00053:+00118:001749.9395:04431
04432:+00164:+00081:+00127:001749.9395:04432
04433:-00085:+00009:+00218:001749.9395:04433
04434:-00038:-00009:+00002:001749.9395:04434
04435:+00193:+00047:+00183:001749.9395:04435
04436:-00093:-00018:+00036:001749.9395:04436
04437:-00166:-00013:-00055:001749.9395:04437
04438:-00113:+00059:+00031:001749.9395:04438
04439:+00093:+00105:+00043:001749.9395:04439
04440:-00011:+00012:+00029:001749.9395:04440
04441:-00005:+00010:+00034:001749.9395:04441
04442:+00151:+00134:+00016:001737.4534:04442
04443:-00164:+00115:-00043:001737.4534:04443
04444:-00139:+00131:+00056:001737.4534:04444
04445:-00077:+00150:+00057:001737.4534:04445
04446:+00146:+00029:-00002:001737.4534:04446
04447:-00056:+00161:+00016:001737.4534:04447
04448:-00047:-00089:-00071:001737.4534:04448
04449:+00265:+00211:-00081:001737.4534:04449
04450:-00137:-00046:+00162:001737.4534:04450
04451:-00211:+00280:-00213:001737.4534:04451
04452:+00009:-00157:+00169:001737.4534:04452
04453:+00160:+00156:-00252:001737.4534:04453
04454:-00042:-00098:+00053:001743.9876:04454
04455:-00038:+00037:-00220:001743.9876:04455
04456:+00124:-00134:-00131:001743.9876:04456
04457:-00152:+00064:-00063:001743.9876:04457
04458:-00173:+00226:-00214:001743.9876:04458
04459:-00157:+00050:-00144:001743.9876:04459
04460:+00147:+00127:-00120:001743.9876:04460
04461:+00012:+00079:-00129:001743.9876:04461
04462:+00032:-00021:-00030:001743.9876:04462
04463:+00113:+00212:-00073:001743.9876:04463
04464:-00014:-00098:+00095:001743.9876:04464
04465:-00215:+00368:-00096:001747.4715:04465
04466:-00003:-00037:+00117:001747.4715:04466
04467:+00040:+00097:-00231:001747.4715:04467
04468:+00105:+00123:+00057:001747.4715:04468
04469:+00063:+00022:+00119:001747.4715:04469
04470:+00085:+00106:-00016:001747.4715:04470
04471:-00132:+00114:-00042:001747.4715:04471
04472:-00197:+00013:+00103:001747.4715:04472
04473:-00034:+00043:+00126:001747.4715:04473
04474:+00033:+00080:+00094:001747.4715:04474
04475:+00067:+00151:+00112:001747.4715:04475
04476:+00127:-00002:+00088:001752.1755:04476
04477:-00046:+00021:+00014:001752.1755:04477
04478:-00141:-00039:+00191:001752.1755:04478
04479:-00180:+00079:-00064:001752.1755:04479
04480:-00001:+00072:+00030:001752.1755:04480
04481:-00099:-00020:-00004:001752.1755:04481
04482:+00035:+00096:-00061:001752.1755:04482
04483:+00104:-00057:+00162:001752.1755:04483
04484:+00095:+00041:-00296:001752.1755:04484
04485:-00158:+00250:+00139:001752.1755:04485
04486:-00225:+00078:-00175:001752.1755:04486
04487:+00086:+00073:-00124:001752.1755:04487
04488:+00026:+00156:+00132:001763.9534:04488
04489:+00010:+00047:-00072:001763.9534:04489
04490:+00245:+00143:+00170:001763.9534:04490
04491:+00122:-00079:+00091:001763.9534:04491
04492:-00165:+00267:-00062:001763.9534:04492
04493:-00144:+00018:+00148:001763.9534:04493
04494:+00027:+00199:+00020:001763.9534:04494
04495:+00044:+00052:+00169:001763.9534:04495
04496:+00106:+00033:+00012:001763.9534:04496
04497:+00240:+00228:+00062:001763.9534:04497
04498:-00075:-00189:+00077:001763.9534:04498
04499:-00168:+00230:-00247:001775.1788:04499
04500:-00152:-00009:+00023:001775.1788:04500
04501:+00046:+00067:-00087:001775.1788:04501
04502:-00011:+00152:+00015:001775.1788:04502
04503:+00111:-00028:+00012:001775.1788:04503
04504:+00147:+00077:-00084:001775.1788:04504
04505:-00068:-00057:-00220:001775.1788:04505
04506:-00269:-00074:-00370:001775.1788:04506
04507:-00007:+00108:-00219:001775.1788:04507
04508:-00037:-00010:-00082:001775.1788:04508
04509:+00127:+00040:-00209:001775.1788:04509
04510:+00127:+00052:+00019:001774.8254:04510
04511:+00129:-00041:-00068:001774.8254:04511
04512:-00333:+00037:-00357:001774.8254:04512
04513:-00296:-00051:-00020:001774.8254:04513
04514:+00035:+00014:-00121:001774.8254:04514
04515:+00140:+00090:-00240:001774.8254:04515
04516:+00093:-00064:-00129:001774.8254:04516
04517:+00208:+00094:-00315:001774.8254:04517
04518:+00059:-00085:-00244:001774.8254:04518
04519:-00240:+00001:-00400:001774.8254:04519
04520:-00015:-00044:-00195:001774.8254:04520
04521:+00113:-00076:-00142:001784.3514:04521
04522:+00071:+00132:-00108:001784.3514:04522
04523:+00016:-00071:-00065:001784.3514:04523
04524:+00205:-00068:-00218:001784.3514:04524
04525:-00051:+00166:-00284:001784.3514:04525
04526:-00411:+00123:-00086:001784.3514:04526
04527:-00339:+00095:-00162:001784.3514:04527
04528:+00093:-00105:-00086:001784.3514:04528
04529:+00165:+00015:-00284:001784.3514:04529
04530:+00059:-00209:-00010:001784.3514:04530
04531:+00015:+00002:+00062:001784.3514:04531
04532:-00105:-00150:-00074:001784.3514:04532
04533:-00290:+00057:+00034:001787.9002:04533
04534:-00025:-00032:-00074:001787.9002:04534
04535:+00183:+00092:+00113:001787.9002:04535
04536:+00206:-00021:+00299:001787.9002:04536
04537:+00245:+00175:-00074:001787.9002:04537
04538:+00114:+00152:+00064:001787.9002:04538
04539:-00234:+00229:-00091:001787.9002:04539
04540:-00304:+00158:+00138:001787.9002:04540
04541:+00023:+00018:+00127:001787.9002:04541
04542:+00151:+00105:-00098:001787.9002:04542
04543:+00030:-00029:+00236:001787.9002:04543
04544:+00017:-00082:+00108:001782.4012:04544
04545:-00064:+00062:-00095:001782.4012:04545
04546:-00277:-00013:+00089:001782.4012:04546
04547:-00334:+00013:+00031:001782.4012:04547
04548:-00115:+00290:-00097:001782.4012:04548
04549:+00110:+00071:-00047:001782.4012:04549
04550:+00001:+00223:+00046:001782.4012:04550
04551:-00126:+00137:+00163:001782.4012:04551
04552:+00092:+00215:+00015:001782.4012:04552
04553:-00018:+00132:+00179:001782.4012:04553
04554:-00053:+00120:-00072:001782.4012:04554
04555:+00082:+00194:-00009:001789.6425:04555
04556:+00199:-00051:+00166:001789.6425:04556
04557:+00280:+00014:+00062:001789.6425:04557
04558:+00158:+00138:+00199:001789.6425:04558
04559:+00072:-00019:+00020:001789.6425:04559
04560:-00096:+00171:-00051:001789.6425:04560
04561:-00046:+00097:+00028:001789.6425:04561
04562:+00082:+00168:-00077:001789.6425:04562
04563:+00153:+00093:+00067:001789.6425:04563
04564:+00156:+00010:-00030:001789.6425:04564
04565:+00012:+00055:+00075:001789.6425:04565
04566:-00284:+00071:-00037:001785.4244:04566
04567:-00163:-00053:-00142:001785.4244:04567
04568:+00066:-00082:-00059:001785.4244:04568
04569:+00061:-00097:-00105:001785.4244:04569
04570:+00010:-00056:-00009:001785.4244:04570
04571:+00125:-00046:-00079:001785.4244:04571
04572:+00064:+00069:-00111:001785.4244:04572
04573:-00086:+00047:+00005:001785.4244:04573
04574:+00003:-00018:-00033:001785.4244:04574
04575:+00134:+00073:+00001:001785.4244:04575
04576:+00119:-00008:-00009:001785.4244:04576
04577:+00156:+00072:+00046:001785.4244:04577
04578:+00082:-00002:+00042:001777.3197:04578
04579:-00055:+00026:+00038:001777.3197:04579
04580:-00103:+00094:+00028:001777.3197:04580
04581:-00028:-00024:+00077:001777.3197:04581
04582:+00009:+00073:-00054:001777.3197:04582
04583:+00032:+00082:+00056:001777.3197:04583
04584:+00023:+00074:+00054:001777.3197:04584
04585:+00056:+00071:+00015:001777.3197:04585
04586:-00177:+00116:+00030:001777.3197:04586
04587:-00180:+00177:+00026:001777.3197:04587
04588:+00053:+00011:+00025:001777.3197:04588
04589:+00044:+00202:+00072:001787.0197:04589
04590:+00080:+00035:+00168:001787.0197:04590
04591:+00164:-00004:+00007:001787.0197:04591
04592:+00030:+00154:-00004:001787.0197:04592
04593:-00292:+00044:-00004:001787.0197:04593
04594:-00016:+00015:-00058:001787.0197:04594
04595:+00113:+00148:+00090:001787.0197:04595
04596:+00050:-00125:+00018:001787.0197:04596
04597:+00037:+00098:-00108:001787.0197:04597
04598:+00104:+00070:+00066:001787.0197:04598
04599:-00128:-00085:-00076:001787.0197:04599
04600:-00177:+00135:-00148:001785.3674:04600
04601:-00138:-00106:-00038:001785.3674:04601
04602:+00123:+00136:-00114:001785.3674:04602
04603:+00034:-00033:+00019:001785.3674:04603
04604:+00003:+00017:-00223:001785.3674:04604
04605:+00078:+00056:-00075:001785.3674:04605
04606:-00076:-00050:-00074:001785.3674:04606
04607:-00196:+00030:-00156:001785.3674:04607
04608:-00161:+00071:+00080:001785.3674:04608
04609:+00042:+00061:+00006:001785.3674:04609
04610:+00133:+00104:-00105:001785.3674:04610
04611:+00087:+00100:+00025:001784.9378:04611
04612:-00086:-00045:+00026:001784.9378:04612
04613:-00159:+00073:+00055:001784.9378:04613
04614:-00119:+00069:+00150:001784.9378:04614
04615:-00039:+00114:-00026:001784.9378:04615
04616:+00007:+00004:+00270:001784.9378:04616
04617:+00121:+00050:+00005:001784.9378:04617
04618:+00042:+00082:+00127:001784.9378:04618
04619:-00112:-00044:+00098:001784.9378:04619
04620:-00186:+00225:-00082:001784.9378:04620
04621:-00027:-00005:+00148:001784.9378:04621
04622:+00066:+00105:+00004:001784.4293:04622
04623:-00032:+00107:+00042:001784.4293:04623
04624:-00044:+00015:+00037:001784.4293:04624
04625:+00082:+00116:-00082:001784.4293:04625
04626:-00155:+00030:+00143:001784.4293:04626
04627:-00241:+00054:-00089:001784.4293:04627
04628:+00000:+00108:+00009:001784.4293:04628
04629:+00049:+00077:+00045:001784.4293:04629
04630:+00016:-00031:+00030:001784.4293:04630
04631:+00029:+00065:-00028:001784.4293:04631
04632:+00024:+00055:-00110:001784.4293:04632
04633:-00167:+00087:-00068:001784.4293:04633
04634:-00180:+00082:+00038:001782.8193:04634
04635:-00070:+00128:-00126:001782.8193:04635
04636:+00034:+00133:+00008:001782.8193:04636
04637:+00049:+00010:+00080:001782.8193:04637
04638:+00042:+00023:+00035:001782.8193:04638
04639:-00010:+00141:-00086:001782.8193:04639
04640:-00166:+00041:+00057:001782.8193:04640
04641:-00099:+00100:-00083:001782.8193:04641
04642:+00071:-00080:-00067:001782.8193:04642
04643:+00138:+00007:-00090:001782.8193:04643
04644:+00010:-00037:+00024:001782.8193:04644
04645:+00116:+00110:-00132:001774.7657:04645
04646:-00039:+00069:-00004:001774.7657:04646
04647:-00207:+00263:-00104:001774.7657:04647
04648:-00010:-00029:+00023:001774.7657:04648
04649:+00126:+00167:-00039:001774.7657:04649
04650:+00038:-00067:+00041:001774.7657:04650
04651:+00004:+00023:-00013:001774.7657:04651
04652:+00168:+00015:+00097:001774.7657:04652
04653:-00132:-00024:-00110:001774.7657:04653
04654:-00167:+00075:-00087:001774.7657:04654
04655:-00076:+00022:+00099:001774.7657:04655
04656:+00029:+00039:+00009:001781.7801:04656
04657:+00090:+00100:+00107:001781.7801:04657
04658:+00095:-00055:+00008:001781.7801:04658
04659:+00038:+00095:-00039:001781.7801:04659
04660:-00149:+00026:+00124:001781.7801:04660
04661:-00195:-00018:+00021:001781.7801:04661
04662:+00047:+00130:-00105:001781.7801:04662
04663:+00044:-00031:+00105:001781.7801:04663
04664:-00005:+00099:+00033:001781.7801:04664
04665:+00073:+00169:-00047:001781.7801:04665
04666:-00011:-00085:-00094:001781.7801:04666
04667:-00181:+00261:-00062:001780.2539:04667
04668:-00215:-00046:+00114:001780.2539:04668
04669:+00170:+00278:-00248:001780.2539:04669
04670:+00106:+00084:+00325:001780.2539:04670
04671:-00011:+00070:-00154:001780.2539:04671
04672:+00223:+00256:-00011:001780.2539:04672
04673:+00050:-00157:+00098:001780.2539:04673
04674:-00143:+00199:+00072:001780.2539:04674
04675:-00064:+00067:+00164:001780.2539:04675
04676:+00150:+00135:+00054:001780.2539:04676
04677:+00153:+00142:+00221:001780.2539:04677
04678:+00035:+00045:+00105:001780.2539:04678
04679:+00068:+00221:-00278:001772.2243:04679
04680:-00083:+00019:+00177:001772.2243:04680
04681:-00199:-00072:-00009:001772.2243:04681
04682:+00071:+00026:+00052:001772.2243:04682
04683:+00038:-00042:+00007:001772.2243:04683
04684:+00108:+00103:-00143:001772.2243:04684
04685:+00060:-00076:+00103:001772.2243:04685
04686:+00078:+00064:-00205:001772.2243:04686
04687:-00152:-00047:-00032:001772.2243:04687
04688:-00217:-00007:-00160:001772.2243:04688
04689:+00118:+00105:-00031:001772.2243:04689
04690:+00095:-00005:-00014:001779.2730:04690
04691:+00057:+00010:-00074:001779.2730:04691
04692:+00098:+00201:+00021:001779.2730:04692
04693:+00076:+00007:-00088:001779.2730:04693
04694:-00228:+00187:-00013:001779.2730:04694
04695:-00215:+00081:+00097:001779.2730:04695
04696:+00103:+00105:-00114:001779.2730:04696
04697:-00011:+00105:+00200:001779.2730:04697
04698:-00010:+00062:+00025:001779.2730:04698
04699:+00217:+00184:+00064:001779.2730:04699
04700:+00070:-00062:+00141:001779.2730:04700
04701:-00286:+00139:-00002:001785.3579:04701
04702:-00085:+00046:+00037:001785.3579:04702
04703:+00109:+00066:+00026:001785.3579:04703
04704:-00010:+00063:+00177:001785.3579:04704
04705:+00056:-00030:+00083:001785.3579:04705
04706:+00227:+00172:-00095:001785.3579:04706
04707:-00111:-00062:+00070:001785.3579:04707
04708:-00290:+00077:-00061:001785.3579:04708
04709:-00162:+00066:-00003:001785.3579:04709
04710:+00138:+00051:+00024:001785.3579:04710
04711:+00051:+00050:+00034:001785.3579:04711
04712:+00065:-00024:+00164:001782.4201:04712
04713:+00109:+00009:-00220:001782.4201:04713
04714:-00087:-00068:-00076:001782.4201:04714
04715:-00324:-00115:-00007:001782.4201:04715
04716:-00033:-00047:-00420:001782.4201:04716
04717:+00051:-00068:+00067:001782.4201:04717
04718:-00011:-00047:-00034:001782.4201:04718
04719:+00109:+00054:-00296:001782.4201:04719
04720:-00055:-00034:-00113:001782.4201:04720
04721:-00272:-00124:-00244:001782.4201:04721
04722:-00217:+00190:-00293:001782.4201:04722
04723:-00061:-00110:-00454:001792.1617:04723
04724:+00176:+00120:-00134:001792.1617:04724
04725:+00198:-00144:-00270:001792.1617:04725
04726:+00055:-00004:-00520:001792.1617:04726
04727:-00259:-00054:-00035:001792.1617:04727
04728:-00217:-00146:-00204:001792.1617:04728
04729:+00132:+00076:-00395:001792.1617:04729
04730:+00102:+00070:+00000:001792.1617:04730
04731:-00036:+00090:-00212:001792.1617:04731
04732:+00192:+00134:-00224:001792.1617:04732
04733:+00184:+00130:-00103:001792.1617:04733
04734:-00242:+00033:-00029:001792.1617:04734
04735:-00220:+00133:-00185:001790.5926:04735
04736:+00006:-00011:-00062:001790.5926:04736
04737:+00019:+00104:-00004:001790.5926:04737
04738:-00179:-00133:+00076:001790.5926:04738
04739:+00024:+00117:-00014:001790.5926:04739
04740:+00019:+00034:+00011:001790.5926:04740
04741:-00150:-00020:+00276:001790.5926:04741
04742:-00267:+00167:-00071:001790.5926:04742
04743:+00028:-00021:+00133:001790.5926:04743
04744:+00105:+00154:+00036:001790.5926:04744
04745:+00079:+00054:+00074:001790.5926:04745
04746:+00167:-00048:+00124:001782.4389:04746
04747:+00117:+00163:+00015:001782.4389:04747
04748:-00267:+00076:+00104:001782.4389:04748
04749:-00183:-00004:-00078:001782.4389:04749
04750:-00122:+00118:+00171:001782.4389:04750
04751:-00083:-00040:+00219:001782.4389:04751
04752:+00081:+00144:-00036:001782.4389:04752
04753:+00323:-00059:+00218:001782.4389:04753
04754:-00033:-00055:+00001:001782.4389:04754
04755:-00224:+00072:+00170:001782.4389:04755
04756:-00275:-00099:+00050:001782.4389:04756
04757:-00015:+00112:+00023:001786.9836:04757
04758:+00005:-00022:+00246:001786.9836:04758
04759:+00276:+00122:+00002:001786.9836:04759
04760:+00222:+00110:+00117:001786.9836:04760
04761:-00177:+00068:+00029:001786.9836:04761
04762:-00086:+00136:-00063:001786.9836:04762
04763:-00068:+00004:-00069:001786.9836:04763
04764:+00054:+00172:-00055:001786.9836:04764
04765:+00207:+00146:+00094:001786.9836:04765
04766:+00332:-00008:-00164:001786.9836:04766
04767:+00247:+00081:+00074:001786.9836:04767
04768:-00032:+00137:-00034:001777.5866:04768
04769:-00065:+00100:-00216:001777.5866:04769
04770:+00049:+00055:-00104:001777.5866:04770
04771:+00009:+00086:-00027:001777.5866:04771
04772:+00235:+00089:+00061:001777.5866:04772
04773:+00306:+00077:-00064:001777.5866:04773
04774:+00299:+00047:-00063:001777.5866:04774
04775:-00174:+00101:-00060:001777.5866:04775
04776:-00120:-00040:-00088:001777.5866:04776
04777:+00092:+00102:-00025:001777.5866:04777
04778:+00096:-00077:+00120:001777.5866:04778
04779:+00264:+00034:-00088:001777.5866:04779
04780:+00288:+00023:+00126:001767.0025:04780
04781:-00117:-00066:-00045:001767.0025:04781
04782:-00152:+00091:-00060:001767.0025:04782
04783:-00114:-00080:+00002:001767.0025:04783
04784:+00069:+00060:-00092:001767.0025:04784
04785:+00042:+00002:+00198:001767.0025:04785
04786:+00203:+00023:+00019:001767.0025:04786
04787:+00289:+00048:+00009:001767.0025:04787
04788:-00209:-00059:+00153:001767.0025:04788
04789:-00160:+00059:-00003:001767.0025:04789
04790:-00129:+00144:+00052:001767.0025:04790
04791:+00088:+00104:+00197:001766.3245:04791
04792:+00184:+00112:+00090:001766.3245:04792
04793:+00209:+00043:-00039:001766.3245:04793
04794:+00011:+00008:+00052:001766.3245:04794
04795:-00223:+00194:+00039:001766.3245:04795
04796:-00029:+00141:+00060:001766.3245:04796
04797:+00139:+00186:+00036:001766.3245:04797
04798:+00054:+00166:+00220:001766.3245:04798
04799:-00007:+00134:+00021:001766.3245:04799
04800:+00266:+00047:+00032:001766.3245:04800
04801:+00273:+00121:+00018:001766.3245:04801
04802:-00367:+00202:-00036:001759.7567:04802
04803:-00302:-00038:-00069:001759.7567:04803
04804:+00135:+00139:-00077:001759.7567:04804
04805:+00169:-00090:+00223:001759.7567:04805
04806:+00126:-00034:-00148:001759.7567:04806
04807:+00062:+00126:+00007:001759.7567:04807
04808:-00085:-00172:-00091:001759.7567:04808
04809:-00132:+00170:-00258:001759.7567:04809
04810:-00156:-00045:+00084:001759.7567:04810
04811:-00038:+00091:-00198:001759.7567:04811
04812:+00020:+00049:-00015:001759.7567:04812
04813:+00109:-00152:-00010:001759.7567:04813
04814:+00151:+00154:-00068:001754.5023:04814
04815:-00194:-00232:-00100:001754.5023:04815
04816:-00249:+00405:-00439:001754.5023:04816
04817:-00149:+00062:+00100:001754.5023:04817
04818:+00018:+00200:-00325:001754.5023:04818
04819:+00020:+00170:+00021:001754.5023:04819
04820:+00085:+00063:+00140:001754.5023:04820
04821:+00137:+00161:-00078:001754.5023:04821
04822:-00332:+00013:+00192:001754.5023:04822
04823:-00333:+00100:-00169:001754.5023:04823
04824:-00071:+00119:-00036:001754.5023:04824
04825:+00018:-00166:+00027:001753.7612:04825
04826:-00053:+00145:+00014:001753.7612:04826
04827:+00104:+00046:-00015:001753.7612:04827
04828:+00040:-00101:-00275:001753.7612:04828
04829:-00171:+00063:+00281:001753.7612:04829
04830:-00174:-00006:+00315:001753.7612:04830
04831:-00017:+00006:-00112:001753.7612:04831
04832:-00047:-00080:+00104:001753.7612:04832
04833:-00050:+00065:+00107:001753.7612:04833
04834:+00073:+00016:-00074:001753.7612:04834
04835:-00029:-00038:-00236:001753.7612:04835
04836:-00104:+00229:-00314:001752.3176:04836
04837:-00228:-00113:+00214:001752.3176:04837
04838:+00057:+00250:-00015:001752.3176:04838
04839:-00074:-00069:+00129:001752.3176:04839
04840:-00131:+00020:+00061:001752.3176:04840
04841:+00146:+00112:+00157:001752.3176:04841
04842:+00069:+00116:-00312:001752.3176:04842
04843:-00172:+00285:-00162:001752.3176:04843
04844:-00177:-00007:+00020:001752.3176:04844
04845:+00022:+00026:+00189:001752.3176:04845
04846:-00092:+00074:+00354:001752.3176:04846
04847:-00080:-00082:+00279:001752.3176:04847
04848:+00189:+00074:-00082:001739.7647:04848
04849:-00024:-00111:-00074:001739.7647:04849
04850:-00099:+00076:-00147:001739.7647:04850
04851:-00085:+00073:-00015:001739.7647:04851
04852:-00014:+00012:-00133:001739.7647:04852
04853:-00071:-00066:+00076:001739.7647:04853
04854:+00031:-00001:-00037:001739.7647:04854
04855:+00182:+00277:+00045:001739.7647:04855
04856:+00061:-00028:-00235:001739.7647:04856
04857:-00107:+00227:-00269:001739.7647:04857
04858:-00184:-00084:+00107:001739.7647:04858
04859:-00041:+00210:-00221:001731.5977:04859
04860:+00031:+00110:+00068:001731.5977:04860
04861:+00037:+00036:-00021:001731.5977:04861
04862:+00283:+00188:+00105:001731.5977:04862
04863:-00064:+00002:+00117:001731.5977:04863
04864:-00251:+00134:-00104:001731.5977:04864
04865:-00029:-00176:+00058:001731.5977:04865
04866:+00094:-00008:-00157:001731.5977:04866
04867:+00062:+00184:+00159:001731.5977:04867
04868:+00118:+00040:+00041:001731.5977:04868
04869:+00280:+00057:-00085:001731.5977:04869
04870:-00036:-00032:+00213:001731.5977:04870
04871:-00273:-00019:+00093:001725.3438:04871
04872:-00075:+00126:+00043:001725.3438:04872
04873:+00106:-00076:-00166:001725.3438:04873
04874:+00136:+00244:-00213:001725.3438:04874
04875:+00004:-00080:+00232:001725.3438:04875
04876:+00155:+00146:-00079:001725.3438:04876
04877:-00032:-00128:+00081:001725.3438:04877
04878:-00214:+00070:+00010:001725.3438:04878
04879:+00065:+00074:+00082:001725.3438:04879
04880:+00070:+00122:-00102:001725.3438:04880
04881:-00017:+00214:-00107:001725.3438:04881
04882:+00094:+00015:-00070:001725.3438:04882
04883:+00182:+00222:+00157:001713.2703:04883
04884:-00141:-00003:+00205:001713.2703:04884
04885:-00173:+00046:+00006:001713.2703:04885
04886:-00030:-00083:+00179:001713.2703:04886
04887:-00083:-00191:-00160:001713.2703:04887
04888:-00058:+00116:-00166:001713.2703:04888
04889:+00024:-00030:-00041:001713.2703:04889
04890:+00167:+00177:-00289:001713.2703:04890
04891:-00096:-00089:+00093:001713.2703:04891
04892:-00229:+00030:-00043:001713.2703:04892
04893:-00112:+00277:+00011:001713.2703:04893
04894:+00013:-00117:-00249:001719.4743:04894
04895:-00031:+00368:-00185:001719.4743:04895
04896:+00018:-00027:+00137:001719.4743:04896
04897:+00132:+00209:-00134:001719.4743:04897
04898:-00149:+00087:+00085:001719.4743:04898
04899:-00192:+00288:-00172:001719.4743:04899
04900:+00015:-00031:+00208:001719.4743:04900
04901:-00040:-00161:+00019:001719.4743:04901
04902:+00011:+00228:+00101:001719.4743:04902
04903:+00074:-00125:+00197:001719.4743:04903
04904:+00129:-00143:-00031:001719.4743:04904
04905:-00134:+00081:+00289:001719.4743:04905
04906:-00233:-00109:+00064:001727.8460:04906
04907:+00011:-00128:-00127:001727.8460:04907
04908:-00018:+00013:-00109:001727.8460:04908
04909:-00011:+00121:+00064:001727.8460:04909
04910:+00006:+00049:-00030:001727.8460:04910
04911:+00122:+00187:-00091:001727.8460:04911
04912:-00139:-00117:+00040:001727.8460:04912
04913:-00121:+00214:+00054:001727.8460:04913
04914:-00088:-00032:+00097:001727.8460:04914
04915:-00044:+00039:+00138:001727.8460:04915
04916:+00008:+00099:-00007:001727.8460:04916
04917:+00234:+00032:+00179:001739.8455:04917
04918:+00185:+00173:-00090:001739.8455:04918
04919:-00185:-00049:-00021:001739.8455:04919
04920:-00139:+00089:+00052:001739.8455:04920
04921:-00045:-00064:-00037:001739.8455:04921
04922:-00031:+00086:-00021:001739.8455:04922
04923:+00024:+00072:+00030:001739.8455:04923
04924:+00227:+00014:+00018:001739.8455:04924
04925:+00050:+00005:-00018:001739.8455:04925
04926:-00186:-00048:-00042:001739.8455:04926
04927:-00258:+00137:-00037:001739.8455:04927
04928:+00016:+00001:-00034:001739.8455:04928
04929:+00069:+00051:+00021:001756.3830:04929
04930:+00116:-00012:-00051:001756.3830:04930
04931:+00184:+00012:+00026:001756.3830:04931
04932:-00026:+00021:+00074:001756.3830:04932
04933:-00267:+00091:-00026:001756.3830:04933
04934:-00216:+00023:+00000:001756.3830:04934
04935:-00084:+00058:-00028:001756.3830:04935
04936:+00044:+00160:+00083:001756.3830:04936
04937:+00165:+00033:+00052:001756.3830:04937
04938:+00274:+00057:+00036:001756.3830:04938
04939:-00177:+00072:-00087:001756.3830:04939
04940:-00250:+00025:-00132:001764.9127:04940
04941:-00024:+00140:+00055:001764.9127:04941
04942:+00037:-00040:-00043:001764.9127:04942
04943:+00084:+00033:-00025:001764.9127:04943
04944:+00244:+00065:-00079:001764.9127:04944
04945:+00343:+00015:-00018:001764.9127:04945
04946:-00016:-00061:-00096:001764.9127:04946
04947:-00363:-00015:-00290:001764.9127:04947
04948:-00163:-00005:-00058:001764.9127:04948
04949:+00106:-00138:-00055:001764.9127:04949
04950:+00197:-00042:-00249:001764.9127:04950
04951:+00120:+00002:+00016:001772.1536:04951
04952:-00042:-00109:-00243:001772.1536:04952
04953:-00156:+00045:-00301:001772.1536:04953
04954:-00267:-00013:-00182:001772.1536:04954
04955:+00086:-00100:-00328:001772.1536:04955
04956:+00131:-00030:-00241:001772.1536:04956
04957:-00057:-00117:-00436:001772.1536:04957
04958:+00203:+00119:-00162:001772.1536:04958
04959:+00117:-00017:-00045:001772.1536:04959
04960:-00222:-00053:-00389:001772.1536:04960
04961:-00311:+00086:-00091:001772.1536:04961
04962:-00105:-00025:-00322:001772.1536:04962
04963:+00070:+00209:-00180:001781.7442:04963
04964:+00036:+00027:+00088:001781.7442:04964
04965:+00278:+00047:-00103:001781.7442:04965
04966:+00172:+00030:+00109:001781.7442:04966
04967:+00037:+00111:-00093:001781.7442:04967
04968:-00257:+00033:-00074:001781.7442:04968
04969:-00222:+00149:+00068:001781.7442:04969
04970:-00205:+00142:-00246:001781.7442:04970
04971:+00163:-00002:+00129:001781.7442:04971
04972:+00331:+00099:+00177:001781.7442:04972
04973:+00289:+00086:-00104:001781.7442:04973
04974:-00254:-00051:+00204:001787.8753:04974
04975:-00330:+00187:-00101:001787.8753:04975
04976:-00087:+00087:+00141:001787.8753:04976
04977:+00075:+00070:+00167:001787.8753:04977
04978:+00144:+00240:+00260:001787.8753:04978
04979:+00005:+00022:+00199:001787.8753:04979
04980:-00067:+00248:+00106:001787.8753:04980
04981:-00155:+00098:+00022:001787.8753:04981
04982:-00098:+00078:-00092:001787.8753:04982
04983:-00138:+00038:+00180:001787.8753:04983
04984:+00110:-00061:+00013:001787.8753:04984
04985:+00291:+00055:+00126:001787.4741:04985
04986:+00097:-00003:+00138:001787.4741:04986
04987:-00098:+00070:-00004:001787.4741:04987
04988:-00073:+00277:-00019:001787.4741:04988
04989:-00195:-00011:-00178:001787.4741:04989
04990:-00128:+00214:-00010:001787.4741:04990
04991:-00030:+00225:+00249:001787.4741:04991
04992:+00398:+00147:-00166:001787.4741:04992
04993:+00007:+00160:+00117:001787.4741:04993
04994:-00233:+00107:+00225:001787.4741:04994
04995:+00023:+00281:-00221:001787.4741:04995
04996:+00113:+00206:+00005:001792.1273:04996
04997:+00024:+00194:-00112:001792.1273:04997
04998:+00168:+00124:+00038:001792.1273:04998
04999:+00316:+00075:+00125:001792.1273:04999
05000:+00144:+00148:-00003:001792.1273:05000
05001:-00173:+00086:-00018:001792.1273:05001
05002:-00091:+00097:-00105:001792.1273:05002
05003:+00086:+00098:-00068:001792.1273:05003
05004:+00087:-00069:+00032:001792.1273:05004
05005:+00199:-00065:+00074:001792.1273:05005
05006:+00210:+00038:-00088:001792.1273:05006
05007:-00220:-00047:-00121:001795.7507:05007
05008:-00316:-00025:-00060:001795.7507:05008
05009:+00038:-00027:-00158:001795.7507:05009
05010:+00108:-00108:-00099:001795.7507:05010
05011:+00154:-00022:-00063:001795.7507:05011
05012:+00272:+00015:+00109:001795.7507:05012
05013:+00140:-00028:-00068:001795.7507:05013
05014:-00203:+00085:-00087:001795.7507:05014
05015:-00130:-00068:+00000:001795.7507:05015
05016:+00133:+00108:-00029:001795.7507:05016
05017:+00218:-00037:+00150:001795.7507:05017
05018:+00161:-00048:+00080:001795.7507:05018
05019:+00146:+00137:+00152:001787.5327:05019
05020:-00119:+00088:-00016:001787.5327:05020
05021:-00267:+00024:+00067:001787.5327:05021
05022:-00104:+00054:+00133:001787.5327:05022
05023:+00183:+00064:+00045:001787.5327:05023
05024:+00114:-00001:+00144:001787.5327:05024
05025:+00007:+00101:+00200:001787.5327:05025
05026:-00054:+00041:-00028:001787.5327:05026
05027:-00173:+00022:+00081:001787.5327:05027
05028:-00250:+00094:-00141:001787.5327:05028
05029:-00164:+00049:+00029:001787.5327:05029
05030:+00055:+00230:-00009:001797.4027:05030
05031:+00029:+00158:+00076:001797.4027:05031
05032:+00129:+00012:+00021:001797.4027:05032
05033:+00061:+00066:-00065:001797.4027:05033
05034:-00238:+00232:+00115:001797.4027:05034
05035:-00239:+00084:-00120:001797.4027:05035
05036:+00094:+00045:-00024:001797.4027:05036
05037:+00075:-00039:+00024:001797.4027:05037
05038:+00067:-00016:-00074:001797.4027:05038
05039:+00182:+00193:-00061:001797.4027:05039
05040:+00007:-00069:-00016:001797.4027:05040
05041:-00256:+00018:+00026:001795.7335:05041
05042:-00189:-00082:+00004:001795.7335:05042
05043:-00049:+00092:-00043:001795.7335:05043
05044:+00022:-00016:+00123:001795.7335:05044
05045:+00012:-00035:-00040:001795.7335:05045
05046:+00041:+00020:+00109:001795.7335:05046
05047:-00217:+00025:-00057:001795.7335:05047
05048:-00276:-00065:-00034:001795.7335:05048
05049:-00174:+00062:+00075:001795.7335:05049
05050:-00005:-00061:+00061:001795.7335:05050
05051:+00072:-00014:-00091:001795.7335:05051
05052:+00155:-00096:-00057:001792.6955:05052
05053:-00037:+00184:-00085:001792.6955:05053
05054:-00202:-00171:-00012:001792.6955:05054
05055:-00192:+00134:-00180:001792.6955:05055
05056:+00060:+00135:+00020:001792.6955:05056
05057:+00033:+00043:-00174:001792.6955:05057
05058:+00232:+00167:-00058:001792.6955:05058
05059:+00094:+00111:+00033:001792.6955:05059
05060:-00217:+00121:-00166:001792.6955:05060
05061:-00162:+00216:+00096:001792.6955:05061
05062:-00031:+00078:+00031:001792.6955:05062
05063:+00009:+00192:-00049:001789.5411:05063
05064:+00024:+00070:+00240:001789.5411:05064
05065:+00144:+00132:-00202:001789.5411:05065
05066:+00124:+00085:+00095:001789.5411:05066
05067:-00104:-00012:+00027:001789.5411:05067
05068:-00169:+00112:-00015:001789.5411:05068
05069:+00116:-00020:+00147:001789.5411:05069
05070:+00151:+00190:-00076:001789.5411:05070
05071:+00036:+00015:+00151:001789.5411:05071
05072:+00128:+00024:+00032:001789.5411:05072
05073:+00124:+00197:-00217:001789.5411:05073
05074:-00225:-00035:+00141:001787.9078:05074
05075:-00128:+00050:+00040:001787.9078:05075
05076:+00090:+00018:+00021:001787.9078:05076
05077:+00024:+00066:-00022:001787.9078:05077
05078:-00092:-00068:+00172:001787.9078:05078
05079:+00143:+00103:-00034:001787.9078:05079
05080:-00038:-00070:-00149:001787.9078:05080
05081:-00124:+00124:+00031:001787.9078:05081
05082:-00148:-00048:-00020:001787.9078:05082
05083:+00036:+00079:-00060:001787.9078:05083
05084:+00087:-00002:+00218:001787.9078:05084
05085:+00042:-00066:+00010:001787.9078:05085
05086:+00173:+00076:+00167:001774.6555:05086
05087:-00064:-00013:-00186:001774.6555:05087
05088:-00212:+00043:+00016:001774.6555:05088
05089:-00062:+00153:+00012:001774.6555:05089
05090:+00121:+00055:+00007:001774.6555:05090
05091:+00062:+00172:-00030:001774.6555:05091
05092:+00080:-00163:-00276:001774.6555:05092
05093:+00122:-00002:-00171:001774.6555:05093
05094:-00162:+00183:-00145:001774.6555:05094
05095:-00284:-00024:+00153:001774.6555:05095
05096:+00144:-00081:+00059:001774.6555:05096
05097:+00166:-00033:+00018:001771.4864:05097
05098:-00011:+00144:+00111:001771.4864:05098
05099:+00154:+00114:-00103:001771.4864:05099
05100:+00210:+00067:-00092:001771.4864:05100
05101:-00191:+00107:+00085:001771.4864:05101
05102:-00028:+00056:+00018:001771.4864:05102
05103:+00073:-00047:-00104:001771.4864:05103
05104:+00103:+00188:+00056:001771.4864:05104
05105:-00017:+00047:+00214:001771.4864:05105
05106:+00169:+00151:-00248:001771.4864:05106
05107:-00042:-00028:+00071:001771.4864:05107
05108:-00195:+00033:-00150:001764.8775:05108
05109:-00035:+00321:+00086:001764.8775:05109
05110:+00153:+00004:+00253:001764.8775:05110
05111:+00130:+00106:-00030:001764.8775:05111
05112:-00033:-00093:+00246:001764.8775:05112
05113:+00113:+00096:-00125:001764.8775:05113
05114:+00018:-00051:+00097:001764.8775:05114
05115:-00353:+00030:-00107:001764.8775:05115
05116:-00197:+00153:-00202:001764.8775:05116
05117:+00105:+00014:-00002:001764.8775:05117
05118:+00128:+00146:-00022:001764.8775:05118
05119:-00098:+00002:+00110:001764.8775:05119
05120:+00116:+00165:-00105:001759.5660:05120
05121:-00120:+00064:+00068:001759.5660:05121
05122:-00171:+00063:-00200:001759.5660:05122
05123:-00011:+00094:+00001:001759.5660:05123
05124:+00035:+00069:+00041:001759.5660:05124
05125:+00082:+00055:+00082:001759.5660:05125
05126:+00135:+00007:-00029:001759.5660:05126
05127:+00138:+00088:-00068:001759.5660:05127
05128:-00142:+00009:+00052:001759.5660:05128
05129:-00179:+00007:+00021:001759.5660:05129
05130:+00074:+00041:-00023:001759.5660:05130
05131:+00012:+00095:+00018:001768.9559:05131
05132:-00035:-00033:+00044:001768.9559:05132
05133:+00057:+00034:-00047:001768.9559:05133
05134:+00017:+00077:-00041:001768.9559:05134
05135:-00188:+00166:-00079:001768.9559:05135
05136:-00244:-00080:-00085:001768.9559:05136
05137:+00075:+00162:-00002:001768.9559:05137
05138:-00019:+00114:+00080:001768.9559:05138
05139:-00071:-00143:+00029:001768.9559:05139
05140:+00174:+00280:-00236:001768.9559:05140
05141:+00035:+00010:-00080:001768.9559:05141
05142:-00211:+00092:+00000:001769.9423:05142
05143:-00274:-00047:-00037:001769.9423:05143
05144:-00063:+00010:-00110:001769.9423:05144
05145:-00049:+00124:+00060:001769.9423:05145
05146:-00039:-00118:+00037:001769.9423:05146
05147:+00244:+00114:-00212:001769.9423:05147
05148:+00021:+00139:+00071:001769.9423:05148
05149:-00211:-00107:+00034:001769.9423:05149
05150:-00203:+00095:-00330:001769.9423:05150
05151:-00046:+00074:+00126:001769.9423:05151
05152:-00086:+00140:-00044:001769.9423:05152
05153:+00205:-00015:+00032:001772.1834:05153
05154:+00256:-00048:-00250:001772.1834:05154
05155:-00083:-00023:-00015:001772.1834:05155
05156:-00353:-00116:-00026:001772.1834:05156
05157:-00170:+00047:-00447:001772.1834:05157
05158:-00161:+00003:+00033:001772.1834:05158
05159:-00068:-00062:-00046:001772.1834:05159
05160:+00211:+00084:-00292:001772.1834:05160
05161:+00218:-00045:-00102:001772.1834:05161
05162:-00132:-00115:-00446:001772.1834:05162
05163:-00325:-00067:-00258:001772.1834:05163
05164:+00166:-00119:-00116:001772.1834:05164
05165:+00195:-00011:-00129:001781.7518:05165
05166:-00019:+00068:-00144:001781.7518:05166
05167:+00225:+00012:-00231:001781.7518:05167
05168:+00244:-00130:-00164:001781.7518:05168
05169:-00279:+00029:-00408:001781.7518:05169
05170:-00166:-00033:-00312:001781.7518:05170
05171:-00064:+00042:-00446:001781.7518:05171
05172:+00137:+00005:-00216:001781.7518:05172
05173:+00080:+00141:-00180:001781.7518:05173
05174:+00143:+00150:-00145:001781.7518:05174
05175:-00171:-00024:+00000:001781.7518:05175
05176:-00336:+00013:+00172:001787.9497:05176
05177:-00188:+00185:+00010:001787.9497:05177
05178:-00221:+00100:-00017:001787.9497:05178
05179:-00034:+00065:-00109:001787.9497:05179
05180:+00395:+00001:+00233:001787.9497:05180
05181:+00436:+00031:+00098:001787.9497:05181
05182:-00144:+00092:+00286:001787.9497:05182
05183:-00397:+00225:+00212:001787.9497:05183
05184:-00189:-00077:+00274:001787.9497:05184
05185:+00192:+00254:+00275:001787.9497:05185
05186:+00107:-00043:+00264:001787.9497:05186
05187:+00206:+00192:+00139:001787.5402:05187
05188:+00117:+00034:+00340:001787.5402:05188
05189:-00111:+00059:+00321:001787.5402:05189
05190:-00028:+00326:+00257:001787.5402:05190
05191:-00065:-00006:+00214:001787.5402:05191
05192:+00014:-00030:-00012:001787.5402:05192
05193:-00033:-00034:+00273:001787.5402:05193
05194:+00150:-00106:+00155:001787.5402:05194
05195:+00073:+00040:+00007:001787.5402:05195
05196:-00220:+00185:+00085:001787.5402:05196
05197:-00090:-00047:+00011:001787.5402:05197
05198:+00022:+00165:-00091:001784.3706:05198
05199:-00148:-00037:-00011:001784.3706:05199
05200:+00099:+00115:-00189:001784.3706:05200
05201:+00240:-00067:-00056:001784.3706:05201
05202:+00091:+00155:+00096:001784.3706:05202
05203:-00134:+00068:-00144:001784.3706:05203
05204:-00028:+00058:-00201:001784.3706:05204
05205:+00113:+00112:-00141:001784.3706:05205
05206:+00072:-00063:-00055:001784.3706:05206
05207:+00199:+00114:-00223:001784.3706:05207
05208:+00403:+00071:-00081:001784.3706:05208
05209:+00150:+00001:-00150:001790.5544:05209
05210:+00099:+00090:+00028:001790.5544:05210
05211:-00011:+00156:-00151:001790.5544:05211
05212:+00139:+00119:-00251:001790.5544:05212
05213:+00173:+00039:+00050:001790.5544:05213
05214:+00192:-00019:-00019:001790.5544:05214
05215:+00271:-00086:-00018:001790.5544:05215
05216:-00043:+00125:-00062:001790.5544:05216
05217:-00063:+00053:+00026:001790.5544:05217
05218:+00005:+00124:-00035:001790.5544:05218
05219:-00078:-00058:+00065:001790.5544:05219
05220:+00068:+00052:+00058:001790.5544:05220
05221:+00220:+00021:-00063:001777.2449:05221
05222:+00237:-00010:+00096:001777.2449:05222
05223:-00078:+00136:+00124:001777.2449:05223
05224:-00163:-00090:+00034:001777.2449:05224
05225:+00013:+00176:+00031:001777.2449:05225
05226:-00018:-00052:+00251:001777.2449:05226
05227:+00213:-00023:+00078:001777.2449:05227
05228:+00334:+00111:+00244:001777.2449:05228
05229:-00053:-00061:+00131:001777.2449:05229
05230:-00077:+00035:+00060:001777.2449:05230
05231:-00137:+00077:+00082:001777.2449:05231
05232:-00103:+00090:+00147:001771.4978:05232
05233:-00085:+00077:+00113:001771.4978:05233
05234:+00185:+00007:+00246:001771.4978:05234
05235:+00132:+00161:+00100:001771.4978:05235
05236:-00283:-00020:+00103:001771.4978:05236
05237:-00378:+00098:-00084:001771.4978:05237
05238:+00008:+00196:-00160:001771.4978:05238
05239:-00037:+00113:+00071:001771.4978:05239
05240:+00042:+00015:-00038:001771.4978:05240
05241:+00126:+00213:-00127:001771.4978:05241
05242:+00062:-00006:-00067:001771.4978:05242
05243:-00239:+00366:-00153:001769.9794:05243
05244:-00300:-00011:+00125:001769.9794:05244
05245:+00106:+00153:-00226:001769.9794:05245
05246:+00112:+00281:+00095:001769.9794:05246
05247:+00072:-00034:-00208:001769.9794:05247
05248:+00227:+00076:-00215:001769.9794:05248
05249:+00074:-00123:+00050:001769.9794:05249
05250:-00228:+00145:-00395:001769.9794:05250
05251:-00096:-00124:-00162:001769.9794:05251
05252:-00007:+00084:-00341:001769.9794:05252
05253:+00008:+00117:+00110:001769.9794:05253
05254:+00112:-00052:+00079:001769.9794:05254
05255:+00187:+00092:-00171:001762.0820:05255
05256:-00225:-00199:-00028:001762.0820:05256
05257:-00260:-00055:-00109:001762.0820:05257
05258:-00129:-00056:-00003:001762.0820:05258
05259:-00137:-00036:-00172:001762.0820:05259
05260:-00003:+00139:-00078:001762.0820:05260
05261:+00068:-00130:+00157:001762.0820:05261
05262:-00010:+00111:-00256:001762.0820:05262
05263:-00226:-00254:+00049:001762.0820:05263
05264:-00167:+00018:-00225:001762.0820:05264
05265:+00177:+00125:+00010:001762.0820:05265
05266:-00030:-00054:-00021:001756.4548:05266
05267:-00091:+00177:-00054:001756.4548:05267
05268:-00030:+00083:+00199:001756.4548:05268
05269:+00148:+00197:-00010:001756.4548:05269
05270:-00210:+00222:+00251:001756.4548:05270
05271:-00319:+00114:+00314:001756.4548:05271
05272:+00128:+00244:+00078:001756.4548:05272
05273:-00019:+00095:+00414:001756.4548:05273
05274:-00109:+00129:+00067:001756.4548:05274
05275:+00010:+00249:+00105:001756.4548:05275
05276:-00059:-00150:+00064:001756.4548:05276
05277:-00058:+00069:+00154:001754.9609:05277
05278:-00265:-00096:+00109:001754.9609:05278
05279:-00068:+00062:-00251:001754.9609:05279
05280:-00125:+00007:+00198:001754.9609:05280
05281:-00118:-00114:+00029:001754.9609:05281
05282:+00124:+00202:-00166:001754.9609:05282
05283:+00026:-00131:-00029:001754.9609:05283
05284:-00117:+00030:-00380:001754.9609:05284
05285:-00127:+00029:-00025:001754.9609:05285
05286:+00012:+00052:-00134:001754.9609:05286
05287:-00058:+00321:-00032:001754.9609:05287
05288:+00080:-00069:-00072:001754.9609:05288
05289:+00208:+00121:-00118:001739.8905:05289
05290:+00054:-00077:+00028:001739.8905:05290
05291:-00066:+00183:-00302:001739.8905:05291
05292:-00057:-00096:-00015:001739.8905:05292
05293:+00082:+00209:-00168:001739.8905:05293
05294:-00031:+00102:+00102:001739.8905:05294
05295:+00057:-00081:-00022:001739.8905:05295
05296:+00190:+00085:+00115:001739.8905:05296
05297:+00014:-00186:+00096:001739.8905:05297
05298:-00109:+00140:-00006:001739.8905:05298
05299:-00155:-00073:-00029:001739.8905:05299
05300:+00047:+00044:-00309:001734.1589:05300
05301:-00068:-00091:-00154:001734.1589:05301
05302:+00114:+00141:+00214:001734.1589:05302
05303:+00273:+00162:-00063:001734.1589:05303
05304:+00065:-00135:+00032:001734.1589:05304
05305:-00296:+00093:-00066:001734.1589:05305
05306:-00164:+00105:+00114:001734.1589:05306
05307:+00111:-00053:-00012:001734.1589:05307
05308:-00092:+00107:-00157:001734.1589:05308
05309:-00027:-00035:+00017:001734.1589:05309
05310:+00187:+00255:+00114:001734.1589:05310
05311:-00085:+00100:+00051:001734.1589:05311
05312:-00253:+00084:+00139:001725.4858:05312
05313:-00005:+00023:+00276:001725.4858:05313
05314:-00042:-00206:+00222:001725.4858:05314
05315:-00019:+00308:-00066:001725.4858:05315
05316:+00018:-00027:+00134:001725.4858:05316
05317:+00258:-00044:-00245:001725.4858:05317
05318:-00003:-00014:+00199:001725.4858:05318
05319:-00218:+00027:+00168:001725.4858:05319
05320:-00064:-00013:-00073:001725.4858:05320
05321:+00059:-00071:-00122:001725.4858:05321
05322:+00001:+00086:-00123:001725.4858:05322
05323:+00099:+00021:+00188:001725.4858:05323
05324:+00223:+00127:-00174:001701.6022:05324
05325:-00309:+00245:-00081:001701.6022:05325
05326:-00350:+00044:-00116:001701.6022:05326
05327:+00165:+00221:+00122:001701.6022:05327
05328:+00216:-00067:+00211:001701.6022:05328
05329:+00048:+00297:-00273:001701.6022:05329
05330:+00057:+00060:+00067:001701.6022:05330
05331:+00176:+00212:-00125:001701.6022:05331
05332:-00010:+00057:+00109:001701.6022:05332
05333:-00280:+00042:+00109:001701.6022:05333
05334:-00064:+00064:+00052:001701.6022:05334
05335:+00004:+00074:-00001:001709.9923:05335
05336:+00063:-00031:+00017:001709.9923:05336
05337:+00079:+00085:+00060:001709.9923:05337
05338:+00053:+00004:-00126:001709.9923:05338
05339:-00046:+00006:-00199:001709.9923:05339
05340:-00232:-00022:+00151:001709.9923:05340
05341:-00034:+00012:+00093:001709.9923:05341
05342:+00005:-00077:-00115:001709.9923:05342
05343:+00027:+00044:-00123:001709.9923:05343
05344:+00153:+00046:-00034:001709.9923:05344
05345:+00012:+00147:-00030:001709.9923:05345
05346:-00175:+00033:-00021:001709.9923:05346
05347:-00324:+00189:+00096:001713.4383:05347
05348:+00063:-00078:+00164:001713.4383:05348
05349:+00041:+00116:-00058:001713.4383:05349
05350:-00057:+00042:+00111:001713.4383:05350
05351:-00031:-00004:+00084:001713.4383:05351
05352:+00098:+00088:-00148:001713.4383:05352
05353:+00004:-00069:+00220:001713.4383:05353
05354:-00298:+00066:-00022:001713.4383:05354
05355:-00092:+00080:-00015:001713.4383:05355
05356:-00013:-00022:-00008:001713.4383:05356
05357:+00020:+00183:-00068:001713.4383:05357
05358:-00048:+00016:+00095:001713.4383:05358
05359:+00169:+00154:+00032:001722.9046:05359
05360:-00073:+00032:+00064:001722.9046:05360
05361:-00163:+00157:-00012:001722.9046:05361
05362:+00058:+00080:+00086:001722.9046:05362
05363:-00031:+00084:+00081:001722.9046:05363
05364:+00022:+00143:-00029:001722.9046:05364
05365:+00107:-00007:+00038:001722.9046:05365
05366:+00183:-00017:-00009:001722.9046:05366
05367:-00047:+00058:-00017:001722.9046:05367
05368:-00195:+00014:-00032:001722.9046:05368
05369:-00046:+00072:-00009:001722.9046:05369
05370:-00016:-00037:+00057:001739.0205:05370
05371:+00002:+00018:-00111:001739.0205:05371
05372:+00187:+00021:+00064:001739.0205:05372
05373:+00118:+00097:-00098:001739.0205:05373
05374:-00059:+00127:-00058:001739.0205:05374
05375:-00232:+00044:-00116:001739.0205:05375
05376:+00090:+00046:-00024:001739.0205:05376
05377:+00009:-00085:+00048:001739.0205:05377
05378:+00026:+00070:-00244:001739.0205:05378
05379:+00255:+00181:+00132:001739.0205:05379
05380:+00172:+00007:+00186:001739.0205:05380
05381:-00081:+00223:-00156:001739.0205:05381
05382:-00150:+00076:+00229:001754.9261:05382
05383:-00033:+00152:-00204:001754.9261:05383
05384:+00141:+00108:+00230:001754.9261:05384
05385:+00131:-00002:+00192:001754.9261:05385
05386:+00190:+00158:+00087:001754.9261:05386
05387:-00037:+00160:+00075:001754.9261:05387
05388:-00143:+00184:+00093:001754.9261:05388
05389:-00184:+00107:+00218:001754.9261:05389
05390:-00018:-00064:+00094:001754.9261:05390
05391:+00145:+00130:+00137:001754.9261:05391
05392:+00255:-00075:+00111:001754.9261:05392
05393:+00291:-00011:-00322:001759.7127:05393
05394:-00124:-00129:+00062:001759.7127:05394
05395:-00314:+00063:-00209:001759.7127:05395
05396:-00188:-00052:-00142:001759.7127:05396
05397:+00106:-00142:-00246:001759.7127:05397
05398:+00149:+00077:-00305:001759.7127:05398
05399:+00109:-00095:-00181:001759.7127:05399
05400:+00111:-00137:-00368:001759.7127:05400
05401:-00143:+00155:-00491:001759.7127:05401
05402:-00247:-00014:-00302:001759.7127:05402
05403:-00001:-00029:-00310:001759.7127:05403
05404:+00104:-00015:-00397:001776.7391:05404
05405:+00087:-00063:-00349:001776.7391:05405
05406:+00082:+00036:-00184:001776.7391:05406
05407:+00061:-00100:-00326:001776.7391:05407
05408:-00001:-00055:-00347:001776.7391:05408
05409:-00225:+00036:-00239:001776.7391:05409
05410:-00081:+00050:-00281:001776.7391:05410
05411:+00068:+00022:-00184:001776.7391:05411
05412:+00045:-00064:-00105:001776.7391:05412
05413:+00145:+00030:-00054:001776.7391:05413
05414:+00123:+00017:-00169:001776.7391:05414
05415:-00143:+00162:-00117:001782.8800:05415
05416:-00325:+00043:-00094:001782.8800:05416
05417:-00040:+00108:+00079:001782.8800:05417
05418:-00144:+00038:+00171:001782.8800:05418
05419:-00035:-00014:+00281:001782.8800:05419
05420:+00223:+00036:+00249:001782.8800:05420
05421:+00202:-00010:+00123:001782.8800:05421
05422:-00210:+00031:+00119:001782.8800:05422
05423:-00203:+00056:+00113:001782.8800:05423
05424:-00109:-00003:+00254:001782.8800:05424
05425:+00219:+00221:+00184:001782.8800:05425
05426:+00234:+00128:+00223:001782.8800:05426
05427:+00080:+00121:+00283:001782.5219:05427
05428:-00121:+00091:+00021:001782.5219:05428
05429:-00174:+00087:+00198:001782.5219:05429
05430:-00203:+00007:+00120:001782.5219:05430
05431:-00137:+00169:+00067:001782.5219:05431
05432:+00017:-00001:+00247:001782.5219:05432
05433:+00142:+00038:+00124:001782.5219:05433
05434:-00027:+00189:-00018:001782.5219:05434
05435:-00345:+00095:+00052:001782.5219:05435
05436:-00164:+00116:-00009:001782.5219:05436
05437:-00061:+00114:+00078:001782.5219:05437
05438:-00055:+00158:+00053:001792.2939:05438
05439:+00139:+00122:+00065:001792.2939:05439
05440:+00252:+00074:+00029:001792.2939:05440
05441:+00048:+00013:-00160:001792.2939:05441
05442:-00105:+00164:-00119:001792.2939:05442
05443:-00069:+00144:-00041:001792.2939:05443
05444:+00297:+00170:-00163:001792.2939:05444
05445:+00199:+00147:-00060:001792.2939:05445
05446:+00155:+00196:-00085:001792.2939:05446
05447:+00314:+00045:+00065:001792.2939:05447
05448:+00244:+00070:-00288:001792.2939:05448
05449:-00065:+00178:-00190:001790.6347:05449
05450:-00109:-00067:-00153:001790.6347:05450
05451:+00030:-00048:-00221:001790.6347:05451
05452:+00023:-00217:-00157:001790.6347:05452
05453:+00085:-00061:-00114:001790.6347:05453
05454:+00116:+00091:-00233:001790.6347:05454
05455:-00216:-00106:-00188:001790.6347:05455
05456:-00258:+00057:-00098:001790.6347:05456
05457:+00004:-00163:-00118:001790.6347:05457
05458:+00055:+00086:-00122:001790.6347:05458
05459:+00055:-00079:+00053:001790.6347:05459
05460:+00133:-00084:-00106:001785.0173:05460
05461:+00244:+00054:-00176:001785.0173:05461
05462:-00151:-00023:+00168:001785.0173:05462
05463:-00114:+00046:+00081:001785.0173:05463
05464:+00031:-00064:+00047:001785.0173:05464
05465:+00192:+00034:-00090:001785.0173:05465
05466:+00087:+00110:+00183:001785.0173:05466
05467:+00079:-00078:+00169:001785.0173:05467
05468:-00003:-00036:-00004:001785.0173:05468
05469:-00304:+00131:+00106:001785.0173:05469
05470:-00358:-00104:+00228:001785.0173:05470
05471:+00061:-00063:-00146:001792.2785:05471
05472:+00183:+00071:+00191:001792.2785:05472
05473:-00155:-00043:+00360:001792.2785:05473
05474:+00034:+00254:-00125:001792.2785:05474
05475:-00106:+00058:+00128:001792.2785:05475
05476:-00315:+00164:+00243:001792.2785:05476
05477:+00102:+00255:-00109:001792.2785:05477
05478:+00134:+00240:-00040:001792.2785:05478
05479:+00038:+00251:+00357:001792.2785:05479
05480:-00092:+00034:+00049:001792.2785:05480
05481:+00198:+00183:+00169:001792.2785:05481
05482:-00156:+00141:+00036:001792.2785:05482
05483:-00167:+00076:+00172:001790.6557:05483
05484:+00033:+00105:+00041:001790.6557:05484
05485:+00132:+00008:-00006:001790.6557:05485
05486:+00126:+00002:-00142:001790.6557:05486
05487:-00023:+00002:-00208:001790.6557:05487
05488:-00162:-00020:-00185:001790.6557:05488
05489:-00295:-00038:-00033:001790.6557:05489
05490:-00213:+00072:-00189:001790.6557:05490
05491:-00047:+00145:-00121:001790.6557:05491
05492:+00121:+00119:-00369:001790.6557:05492
05493:-00033:-00112:-00137:001790.6557:05493
05494:+00074:+00022:-00371:001787.6104:05494
05495:-00074:-00139:-00173:001787.6104:05495
05496:-00149:-00049:-00103:001787.6104:05496
05497:-00097:-00112:-00115:001787.6104:05497
05498:+00061:-00058:-00235:001787.6104:05498
05499:+00007:+00054:-00087:001787.6104:05499
05500:-00014:-00099:-00161:001787.6104:05500
05501:+00118:+00097:-00106:001787.6104:05501
05502:-00107:+00125:-00020:001787.6104:05502
05503:-00120:+00043:-00068:001787.6104:05503
05504:+00032:+00097:-00155:001787.6104:05504
05505:-00027:-00014:+00116:001784.4313:05505
05506:+00029:+00156:-00004:001784.4313:05506
05507:+00083:+00101:+00224:001784.4313:05507
05508:+00025:+00117:-00286:001784.4313:05508
05509:-00156:+00204:+00173:001784.4313:05509
05510:-00250:-00163:+00294:001784.4313:05510
05511:+00079:+00148:+00016:001784.4313:05511
05512:-00038:+00005:+00275:001784.4313:05512
05513:+00041:+00183:+00104:001784.4313:05513
05514:+00127:+00258:+00190:001784.4313:05514
05515:-00177:-00058:+00259:001784.4313:05515
05516:-00159:+00271:+00148:001785.4359:05516
05517:-00001:+00176:+00282:001785.4359:05517
05518:+00161:-00010:+00117:001785.4359:05518
05519:-00017:+00108:+00181:001785.4359:05519
05520:-00111:-00012:+00307:001785.4359:05520
05521:+00182:-00078:-00170:001785.4359:05521
05522:-00023:+00078:+00146:001785.4359:05522
05523:-00319:+00064:-00033:001785.4359:05523
05524:-00084:+00012:-00176:001785.4359:05524
05525:+00040:-00003:+00007:001785.4359:05525
05526:-00094:+00055:-00112:001785.4359:05526
05527:-00053:+00000:+00133:001777.3272:05527
05528:+00172:+00039:-00141:001777.3272:05528
05529:-00037:+00190:-00017:001777.3272:05529
05530:-00327:+00042:-00106:001777.3272:05530
05531:+00094:+00056:-00228:001777.3272:05531
05532:+00015:+00003:+00108:001777.3272:05532
05533:+00043:+00080:-00060:001777.3272:05533
05534:+00288:+00124:-00088:001777.3272:05534
05535:+00139:+00186:-00348:001777.3272:05535
05536:-00132:-00066:+00099:001777.3272:05536
05537:-00104:+00073:-00094:001777.3272:05537
05538:+00054:+00024:-00057:001777.3272:05538
05539:+00036:+00096:+00075:001776.6447:05539
05540:+00050:-00065:+00072:001776.6447:05540
05541:+00201:+00139:-00018:001776.6447:05541
05542:-00054:+00007:-00030:001776.6447:05542
05543:-00192:+00138:-00036:001776.6447:05543
05544:-00029:+00019:+00065:001776.6447:05544
05545:+00094:+00099:-00066:001776.6447:05545
05546:+00104:+00013:+00058:001776.6447:05546
05547:+00043:-00081:+00073:001776.6447:05547
05548:+00199:+00054:-00129:001776.6447:05548
05549:-00048:+00007:+00073:001776.6447:05549
05550:-00308:-00095:-00040:001777.6486:05550
05551:-00081:+00075:-00110:001777.6486:05551
05552:+00124:+00035:+00004:001777.6486:05552
05553:-00055:+00030:-00011:001777.6486:05553
05554:-00041:+00038:+00197:001777.6486:05554
05555:+00088:+00062:-00133:001777.6486:05555
05556:-00081:+00208:+00083:001777.6486:05556
05557:-00287:-00004:-00037:001777.6486:05557
05558:+00155:+00183:-00115:001777.6486:05558
05559:-00004:+00160:+00236:001777.6486:05559
05560:-00002:+00039:+00013:001777.6486:05560
05561:+00168:+00133:+00042:001769.6867:05561
05562:+00131:+00038:+00103:001769.6867:05562
05563:-00148:+00190:+00049:001769.6867:05563
05564:-00089:-00047:+00133:001769.6867:05564
05565:+00129:+00095:+00032:001769.6867:05565
05566:+00012:+00113:+00129:001769.6867:05566
05567:-00037:+00015:+00071:001769.6867:05567
05568:+00136:+00159:+00127:001769.6867:05568
05569:-00099:+00011:+00014:001769.6867:05569
05570:-00157:+00070:-00037:001769.6867:05570
05571:-00158:+00115:+00098:001769.6867:05571
05572:+00102:-00007:-00012:001769.6867:05572
05573:+00114:+00165:-00070:001774.1108:05573
05574:-00005:+00000:+00110:001774.1108:05574
05575:+00112:+00036:-00118:001774.1108:05575
05576:-00027:-00096:-00113:001774.1108:05576
05577:-00266:+00120:-00096:001774.1108:05577
05578:-00108:+00042:-00172:001774.1108:05578
05579:+00092:+00058:-00032:001774.1108:05579
05580:+00005:-00022:-00019:001774.1108:05580
05581:-00050:-00049:-00150:001774.1108:05581
05582:+00190:+00031:-00024:001774.1108:05582
05583:-00106:+00141:-00195:001774.1108:05583
05584:-00232:-00140:-00114:001777.6468:05584
05585:-00107:+00220:-00147:001777.6468:05585
05586:+00043:+00018:+00157:001777.6468:05586
05587:+00095:+00018:-00009:001777.6468:05587
05588:+00123:+00125:-00205:001777.6468:05588
05589:+00109:-00013:+00075:001777.6468:05589
05590:-00127:+00096:-00097:001777.6468:05590
05591:-00191:-00109:+00102:001777.6468:05591
05592:-00038:+00071:-00076:001777.6468:05592
05593:+00077:+00064:+00056:001777.6468:05593
05594:+00089:+00076:+00043:001777.6468:05594
05595:+00173:+00104:-00088:001779.8663:05595
05596:-00003:+00049:+00158:001779.8663:05596
05597:-00165:+00031:-00047:001779.8663:05597
05598:-00203:+00000:+00096:001779.8663:05598
05599:+00094:+00016:-00027:001779.8663:05599
05600:+00031:+00094:-00150:001779.8663:05600
05601:-00089:-00138:+00253:001779.8663:05601
05602:+00152:-00017:-00403:001779.8663:05602
05603:+00056:-00085:-00067:001779.8663:05603
05604:-00309:-00146:-00053:001779.8663:05604
05605:-00140:-00083:-00476:001779.8663:05605
05606:+00034:-00149:+00041:001792.1885:05606
05607:+00046:-00046:-00089:001792.1885:05607
05608:+00144:+00100:-00299:001792.1885:05608
05609:-00020:-00055:-00201:001792.1885:05609
05610:-00306:+00021:-00275:001792.1885:05610
05611:-00261:-00007:-00247:001792.1885:05611
05612:+00083:-00201:-00499:001792.1885:05612
05613:+00065:+00122:-00078:001792.1885:05613
05614:-00062:-00131:-00237:001792.1885:05614
05615:+00151:-00080:-00477:001792.1885:05615
05616:+00115:+00152:-00060:001792.1885:05616
05617:-00224:-00065:-00340:001790.5966:05617
05618:-00157:+00054:-00397:001790.5966:05618
05619:-00061:-00020:-00186:001790.5966:05619
05620:-00070:+00111:-00156:001790.5966:05620
05621:-00013:+00168:+00094:001790.5966:05621
05622:+00097:+00157:-00003:001790.5966:05622
05623:+00016:+00082:-00117:001790.5966:05623
05624:-00276:+00125:+00068:001790.5966:05624
05625:-00334:-00141:-00010:001790.5966:05625
05626:-00100:+00045:-00016:001790.5966:05626
05627:+00171:-00253:+00165:001790.5966:05627
05628:+00282:-00011:+00057:001790.5966:05628
05629:+00127:-00039:-00006:001792.7375:05629
05630:+00046:-00045:+00010:001792.7375:05630
05631:-00196:+00111:+00148:001792.7375:05631
05632:-00151:+00063:-00133:001792.7375:05632
05633:-00107:+00170:-00063:001792.7375:05633
05634:+00144:+00232:+00206:001792.7375:05634
05635:+00148:+00050:+00183:001792.7375:05635
05636:+00129:+00144:+00089:001792.7375:05636
05637:-00148:-00025:+00146:001792.7375:05637
05638:-00115:+00115:+00061:001792.7375:05638
05639:-00064:+00003:+00096:001792.7375:05639
05640:-00146:+00036:-00056:001794.7668:05640
05641:-00077:+00033:+00192:001794.7668:05641
05642:+00143:+00003:+00153:001794.7668:05642
05643:+00102:+00083:+00153:001794.7668:05643
05644:-00127:+00170:+00206:001794.7668:05644
05645:-00177:+00102:-00004:001794.7668:05645
05646:-00065:+00304:+00091:001794.7668:05646
05647:+00060:+00183:+00021:001794.7668:05647
05648:+00204:+00064:+00062:001794.7668:05648
05649:+00314:+00085:+00060:001794.7668:05649
05650:+00112:+00049:-00004:001794.7668:05650
05651:+00015:+00170:+00080:001795.7391:05651
05652:-00084:+00129:-00035:001795.7391:05652
05653:+00152:+00118:-00112:001795.7391:05653
05654:+00160:+00221:+00089:001795.7391:05654
05655:+00173:+00017:+00051:001795.7391:05655
05656:+00274:+00218:-00092:001795.7391:05656
05657:+00088:+00140:+00133:001795.7391:05657
05658:-00050:+00135:-00327:001795.7391:05658
05659:+00040:+00171:-00177:001795.7391:05659
05660:-00036:+00020:+00014:001795.7391:05660
05661:+00109:+00078:-00236:001795.7391:05661
05662:+00385:+00076:+00025:001784.9624:05662
05663:+00365:+00081:-00140:001784.9624:05663
05664:-00085:+00181:-00006:001784.9624:05664
05665:-00201:-00162:+00081:001784.9624:05665
05666:+00086:+00319:-00211:001784.9624:05666
05667:+00095:-00035:+00392:001784.9624:05667
05668:+00162:-00055:+00072:001784.9624:05668
05669:+00369:+00088:+00022:001784.9624:05669
05670:+00025:-00166:+00228:001784.9624:05670
05671:-00072:+00213:-00080:001784.9624:05671
05672:-00040:-00098:+00056:001784.9624:05672
05673:-00020:-00113:+00014:001776.6072:05673
05674:+00127:+00145:+00159:001776.6072:05674
05675:+00280:+00014:+00270:001776.6072:05675
05676:+00358:+00046:+00008:001776.6072:05676
05677:-00089:+00086:+00287:001776.6072:05677
05678:-00322:+00043:+00115:001776.6072:05678
05679:-00151:+00179:+00104:001776.6072:05679
05680:-00005:+00008:+00131:001776.6072:05680
05681:+00037:-00049:-00117:001776.6072:05681
05682:+00121:+00004:-00086:001776.6072:05682
05683:-00049:-00058:-00071:001776.6072:05683
05684:-00304:+00174:-00251:001775.0568:05684
05685:-00244:-00011:+00103:001775.0568:05685
05686:+00156:+00073:-00079:001775.0568:05686
05687:-00039:+00191:+00206:001775.0568:05687
05688:+00006:+00066:-00198:001775.0568:05688
05689:+00364:+00276:+00079:001775.0568:05689
05690:+00217:+00044:+00165:001775.0568:05690
05691:-00163:+00262:-00121:001775.0568:05691
05692:-00175:+00114:+00089:001775.0568:05692
05693:+00118:+00152:-00196:001775.0568:05693
05694:+00123:+00126:+00060:001775.0568:05694
05695:+00072:-00146:+00209:001775.0568:05695
05696:+00152:+00166:-00076:001767.2322:05696
05697:-00155:+00059:-00163:001767.2322:05697
05698:-00203:-00008:-00058:001767.2322:05698
05699:-00195:+00119:-00046:001767.2322:05699
05700:-00118:-00114:+00017:001767.2322:05700
05701:-00034:+00204:-00031:001767.2322:05701
05702:+00068:+00114:+00087:001767.2322:05702
05703:+00036:+00022:-00022:001767.2322:05703
05704:-00131:+00053:-00006:001767.2322:05704
05705:-00305:-00039:+00068:001767.2322:05705
05706:-00042:-00035:-00174:001767.2322:05706
05707:-00066:+00113:-00017:001766.5535:05707
05708:+00008:-00016:+00221:001766.5535:05708
05709:+00062:+00084:-00098:001766.5535:05709
05710:+00123:-00107:-00023:001766.5535:05710
05711:-00177:+00013:+00015:001766.5535:05711
05712:-00255:-00050:+00076:001766.5535:05712
05713:+00002:+00003:-00023:001766.5535:05713
05714:-00159:+00204:+00033:001766.5535:05714
05715:-00036:+00032:+00196:001766.5535:05715
05716:+00151:+00164:-00058:001766.5535:05716
05717:-00063:-00072:+00017:001766.5535:05717
05718:-00153:+00136:-00052:001762.4410:05718
05719:-00043:-00051:+00140:001762.4410:05719
05720:+00052:+00008:-00105:001762.4410:05720
05721:-00180:-00021:+00085:001762.4410:05721
05722:-00021:+00104:+00033:001762.4410:05722
05723:+00257:-00015:+00043:001762.4410:05723
05724:-00089:-00034:-00039:001762.4410:05724
05725:-00188:+00096:-00078:001762.4410:05725
05726:-00079:+00055:+00049:001762.4410:05726
05727:+00024:+00013:-00168:001762.4410:05727
05728:+00054:+00148:-00029:001762.4410:05728
05729:-00057:+00040:+00073:001762.4410:05729
05730:+00141:+00182:-00079:001754.6575:05730
05731:-00023:-00070:-00078:001754.6575:05731
05732:-00218:+00019:-00184:001754.6575:05732
05733:+00042:+00157:+00076:001754.6575:05733
05734:+00015:-00024:-00237:001754.6575:05734
05735:-00032:+00234:-00213:001754.6575:05735
05736:-00007:+00026:+00113:001754.6575:05736
05737:+00299:+00216:-00092:001754.6575:05737
05738:-00106:+00071:-00026:001754.6575:05738
05739:-00225:+00219:+00071:001754.6575:05739
05740:+00022:+00146:+00189:001754.6575:05740
05741:+00024:-00095:+00248:001753.8990:05741
05742:-00024:+00432:-00133:001753.8990:05742
05743:+00047:-00022:+00275:001753.8990:05743
05744:+00248:-00276:-00048:001753.8990:05744
05745:+00033:+00164:+00158:001753.8990:05745
05746:-00213:-00067:+00015:001753.8990:05746
05747:-00077:+00063:-00460:001753.8990:05747
05748:+00005:-00090:+00391:001753.8990:05748
05749:+00007:-00224:+00149:001753.8990:05749
05750:+00011:-00135:-00012:001753.8990:05750
05751:+00164:-00056:-00091:001753.8990:05751
05752:-00015:+00068:-00299:001753.8990:05752
05753:-00248:+00038:+00170:001749.9322:05753
05754:-00086:+00118:-00218:001749.9322:05754
05755:+00056:+00355:-00050:001749.9322:05755
05756:+00094:-00032:+00030:001749.9322:05756
05757:+00167:+00069:+00140:001749.9322:05757
05758:+00098:+00021:+00209:001749.9322:05758
05759:-00020:+00039:-00156:001749.9322:05759
05760:-00184:+00147:-00007:001749.9322:05760
05761:-00100:-00028:+00002:001749.9322:05761
05762:+00131:+00232:-00031:001749.9322:05762
05763:+00119:+00128:+00162:001749.9322:05763
05764:+00114:+00018:+00174:001737.3422:05764
05765:-00035:+00031:+00158:001737.3422:05765
05766:-00088:-00036:+00201:001737.3422:05766
05767:-00129:+00247:-00041:001737.3422:05767
05768:+00114:-00003:-00015:001737.3422:05768
05769:+00219:+00226:-00069:001737.3422:05769
05770:+00034:+00049:+00264:001737.3422:05770
05771:+00073:+00131:+00014:001737.3422:05771
05772:+00024:+00017:-00081:001737.3422:05772
05773:-00251:+00174:-00123:001737.3422:05773
05774:-00196:+00025:+00082:001737.3422:05774
05775:+00102:+00046:-00002:001737.3422:05775
05776:+00134:+00060:+00056:001741.3939:05776
05777:-00152:-00023:-00021:001741.3939:05777
05778:+00138:+00112:-00079:001741.3939:05778
05779:+00035:+00114:+00008:001741.3939:05779
05780:-00160:+00088:+00015:001741.3939:05780
05781:-00071:+00038:+00082:001741.3939:05781
05782:+00024:+00061:-00044:001741.3939:05782
05783:+00102:+00071:-00068:001741.3939:05783
05784:+00013:+00101:+00053:001741.3939:05784
05785:+00132:+00004:-00029:001741.3939:05785
05786:-00074:-00016:+00054:001741.3939:05786
05787:-00220:+00042:-00055:001742.4383:05787
05788:-00129:-00051:-00077:001742.4383:05788
05789:-00007:+00045:-00090:001742.4383:05789
05790:+00043:-00002:-00088:001742.4383:05790
05791:-00058:-00006:+00120:001742.4383:05791
05792:+00092:+00034:-00035:001742.4383:05792
05793:-00032:+00055:-00093:001742.4383:05793
05794:-00201:-00005:-00065:001742.4383:05794
05795:-00122:+00111:-00078:001742.4383:05795
05796:-00085:-00032:+00022:001742.4383:05796
05797:-00021:+00057:-00004:001742.4383:05797
05798:+00113:+00073:-00068:001742.4383:05798
05799:+00040:+00088:+00080:001749.5893:05799
05800:-00165:+00045:+00045:001749.5893:05800
05801:-00148:+00048:+00041:001749.5893:05801
05802:-00052:+00044:+00012:001749.5893:05802
05803:-00132:+00001:-00020:001749.5893:05803
05804:-00016:+00072:-00113:001749.5893:05804
05805:+00173:+00040:+00173:001749.5893:05805
05806:+00051:+00004:+00021:001749.5893:05806
05807:-00189:+00089:-00068:001749.5893:05807
05808:-00202:+00007:+00122:001749.5893:05808
05809:-00003:+00103:-00101:001749.5893:05809
05810:+00005:-00036:-00003:001763.9832:05810
05811:+00033:+00094:-00033:001763.9832:05811
05812:+00109:-00050:+00071:001763.9832:05812
05813:+00152:+00074:+00022:001763.9832:05813
05814:-00206:+00091:-00054:001763.9832:05814
05815:-00237:+00005:+00131:001763.9832:05815
05816:-00092:+00082:-00085:001763.9832:05816
05817:+00015:+00107:+00124:001763.9832:05817
05818:+00026:+00021:+00116:001763.9832:05818
05819:+00208:+00135:-00119:001763.9832:05819
05820:-00033:+00036:+00011:001763.9832:05820
05821:-00225:+00071:-00156:001775.1768:05821
05822:-00144:+00068:+00096:001775.1768:05822
05823:-00084:+00129:+00096:001775.1768:05823
05824:+00027:+00134:-00123:001775.1768:05824
05825:+00101:+00075:+00098:001775.1768:05825
05826:+00244:+00009:-00024:001775.1768:05826
05827:+00029:+00061:-00144:001775.1768:05827
05828:-00364:-00029:-00142:001775.1768:05828
05829:-00258:+00062:-00150:001775.1768:05829
05830:+00070:-00051:-00015:001775.1768:05830
05831:+00081:-00011:-00149:001775.1768:05831
05832:+00136:-00106:+00034:001775.1768:05832
05833:+00149:-00038:-00281:001777.3760:05833
05834:-00009:-00082:-00125:001777.3760:05834
05835:-00423:+00003:-00108:001777.3760:05835
05836:+00070:-00058:-00307:001777.3760:05836
05837:+00166:-00036:-00021:001777.3760:05837
05838:+00073:-00046:-00280:001777.3760:05838
05839:+00265:-00035:-00326:001777.3760:05839
05840:+00222:-00064:-00247:001777.3760:05840
05841:-00185:-00035:-00305:001777.3760:05841
05842:-00320:-00008:-00279:001777.3760:05842
05843:-00079:-00069:-00195:001777.3760:05843
05844:+00201:+00030:-00247:001792.2153:05844
05845:+00186:-00044:-00057:001792.2153:05845
05846:+00190:-00066:-00005:001792.2153:05846
05847:-00055:+00170:-00233:001792.2153:05847
05848:-00211:+00014:-00179:001792.2153:05848
05849:-00315:+00030:-00201:001792.2153:05849
05850:-00177:+00118:-00262:001792.2153:05850
05851:+00108:-00170:-00049:001792.2153:05851
05852:+00221:+00059:+00062:001792.2153:05852
05853:+00239:-00046:+00042:001792.2153:05853
05854:+00053:-00007:+00075:001792.2153:05854
05855:-00290:+00118:+00030:001790.5527:05855
05856:-00300:+00026:+00173:001790.5527:05856
05857:+00092:+00200:+00167:001790.5527:05857
05858:+00123:+00018:+00208:001790.5527:05858
05859:+00110:+00076:+00109:001790.5527:05859
05860:+00190:+00126:-00001:001790.5527:05860
05861:+00093:+00129:+00007:001790.5527:05861
05862:-00225:+00205:+00048:001790.5527:05862
05863:-00203:+00137:+00042:001790.5527:05863
05864:-00022:+00185:+00251:001790.5527:05864
05865:+00312:+00074:+00186:001790.5527:05865
05866:+00076:-00010:+00281:001790.0876:05866
05867:+00020:+00082:+00165:001790.0876:05867
05868:-00083:+00087:+00136:001790.0876:05868
05869:-00080:-00005:+00072:001790.0876:05869
05870:-00098:+00115:+00081:001790.0876:05870
05871:-00118:+00008:+00104:001790.0876:05871
05872:+00147:+00041:-00025:001790.0876:05872
05873:+00299:+00064:+00234:001790.0876:05873
05874:-00025:+00092:+00070:001790.0876:05874
05875:-00109:+00190:-00024:001790.0876:05875
05876:-00106:+00038:+00053:001790.0876:05876
05877:-00010:+00058:-00277:001792.1254:05877
05878:+00017:-00004:+00194:001792.1254:05878
05879:+00166:-00018:+00082:001792.1254:05879
05880:+00218:+00143:-00008:001792.1254:05880
05881:-00112:-00063:+00042:001792.1254:05881
05882:-00132:+00160:-00150:001792.1254:05882
05883:-00057:+00002:-00160:001792.1254:05883
05884:+00014:-00015:-00172:001792.1254:05884
05885:+00121:+00171:+00136:001792.1254:05885
05886:+00172:+00053:-00033:001792.1254:05886
05887:+00152:+00111:-00283:001792.1254:05887
05888:-00251:+00176:+00009:001795.7122:05888
05889:-00239:+00021:-00044:001795.7122:05889
05890:+00164:+00138:-00197:001795.7122:05890
05891:+00163:-00007:+00126:001795.7122:05891
05892:+00062:-00061:+00105:001795.7122:05892
05893:+00231:-00018:-00023:001795.7122:05893
05894:+00116:+00074:-00019:001795.7122:05894
05895:-00297:-00059:-00036:001795.7122:05895
05896:-00088:+00091:-00137:001795.7122:05896
05897:+00136:+00069:-00204:001795.7122:05897
05898:+00150:+00054:+00169:001795.7122:05898
05899:+00013:+00004:-00030:001795.7122:05899
05900:+00200:+00153:+00015:001784.8565:05900
05901:-00179:+00038:+00035:001784.8565:05901
05902:-00182:+00132:-00008:001784.8565:05902
05903:-00083:+00017:+00175:001784.8565:05903
05904:+00073:-00032:+00003:001784.8565:05904
05905:+00096:+00104:-00053:001784.8565:05905
05906:+00041:+00066:+00186:001784.8565:05906
05907:+00002:-00006:-00011:001784.8565:05907
05908:-00211:+00068:+00086:001784.8565:05908
05909:-00253:+00041:+00072:001784.8565:05909
05910:-00077:+00101:-00181:001784.8565:05910
05911:+00024:+00037:+00182:001789.5373:05911
05912:+00026:+00020:-00065:001789.5373:05912
05913:+00077:+00105:-00022:001789.5373:05913
05914:-00104:+00025:+00108:001789.5373:05914
05915:-00258:+00104:-00200:001789.5373:05915
05916:-00252:+00012:+00012:001789.5373:05916
05917:+00012:-00035:-00120:001789.5373:05917
05918:-00038:+00179:-00043:001789.5373:05918
05919:+00047:-00078:-00058:001789.5373:05919
05920:+00145:+00132:-00315:001789.5373:05920
05921:-00177:-00144:+00095:001789.5373:05921
05922:-00103:+00145:-00194:001785.3011:05922
05923:+00040:-00008:+00059:001785.3011:05923
05924:+00075:+00065:-00053:001785.3011:05924
05925:+00007:+00124:-00009:001785.3011:05925
05926:+00165:+00052:+00039:001785.3011:05926
05927:+00203:+00082:-00055:001785.3011:05927
05928:-00104:+00043:-00039:001785.3011:05928
05929:-00174:-00083:+00081:001785.3011:05929
05930:+00021:+00151:-00018:001785.3011:05930
05931:+00009:-00020:+00201:001785.3011:05931
05932:+00201:+00175:+00013:001785.3011:05932
05933:+00038:+00055:+00135:001774.6535:05933
05934:-00162:-00127:+00096:001774.6535:05934
05935:-00157:+00127:+00069:001774.6535:05935
05936:-00220:+00032:+00243:001774.6535:05936
05937:-00015:-00002:-00017:001774.6535:05937
05938:+00029:+00194:+00063:001774.6535:05938
05939:-00041:-00058:+00157:001774.6535:05939
05940:+00112:+00103:-00134:001774.6535:05940
05941:-00223:-00067:+00100:001774.6535:05941
05942:-00214:+00126:-00045:001774.6535:05942
05943:-00195:-00002:+00049:001774.6535:05943
05944:+00077:+00074:-00097:001776.5450:05944
05945:-00007:+00105:-00015:001776.5450:05945
05946:-00024:+00007:+00043:001776.5450:05946
05947:+00093:+00010:-00149:001776.5450:05947
05948:-00105:+00216:-00056:001776.5450:05948
05949:-00283:+00084:+00046:001776.5450:05949
05950:-00006:+00188:-00219:001776.5450:05950
05951:+00067:+00004:+00061:001776.5450:05951
05952:+00011:+00034:-00015:001776.5450:05952
05953:+00166:+00148:-00206:001776.5450:05953
05954:+00095:+00023:+00010:001776.5450:05954
05955:-00153:+00168:-00001:001776.5450:05955
05956:-00059:+00149:+00238:001772.4349:05956
05957:+00018:+00097:-00245:001772.4349:05957
05958:+00118:+00012:+00096:001772.4349:05958
05959:-00003:-00064:+00001:001772.4349:05959
05960:+00154:+00118:+00058:001772.4349:05960
05961:+00011:+00038:+00078:001772.4349:05961
05962:-00149:+00091:-00105:001772.4349:05962
05963:-00107:+00167:+00171:001772.4349:05963
05964:+00057:+00068:-00005:001772.4349:05964
05965:+00124:+00032:-00007:001772.4349:05965
05966:-00001:-00033:-00009:001772.4349:05966
05967:+00170:+00111:-00213:001767.0212:05967
05968:-00062:-00052:+00014:001767.0212:05968
05969:-00266:+00080:-00138:001767.0212:05969
05970:-00107:+00042:-00148:001767.0212:05970
05971:+00102:+00110:-00094:001767.0212:05971
05972:+00045:+00048:+00104:001767.0212:05972
05973:-00049:-00008:-00012:001767.0212:05973
05974:+00215:+00100:-00213:001767.0212:05974
05975:-00053:+00023:+00087:001767.0212:05975
05976:-00222:+00073:-00093:001767.0212:05976
05977:+00164:+00155:-00042:001767.0212:05977
05978:+00162:+00014:+00218:001768.8774:05978
05979:-00037:+00070:+00086:001768.8774:05979
05980:+00093:-00006:+00008:001768.8774:05980
05981:+00221:+00059:-00130:001768.8774:05981
05982:-00120:-00019:+00082:001768.8774:05982
05983:-00123:+00070:+00087:001768.8774:05983
05984:+00097:+00080:+00085:001768.8774:05984
05985:+00063:+00110:-00052:001768.8774:05985
05986:-00027:+00007:+00108:001768.8774:05986
05987:+00086:+00082:+00081:001768.8774:05987
05988:+00064:+00028:+00036:001768.8774:05988
05989:-00082:+00074:+00001:001768.8774:05989
05990:-00273:+00059:+00068:001769.9012:05990
05991:+00161:+00020:-00035:001769.9012:05991
05992:+00082:+00093:+00077:001769.9012:05992
05993:-00084:-00026:+00057:001769.9012:05993
05994:+00196:+00108:-00097:001769.9012:05994
05995:+00099:+00057:+00009:001769.9012:05995
05996:-00198:+00036:+00008:001769.9012:05996
05997:-00287:+00214:+00020:001769.9012:05997
05998:+00028:-00006:-00070:001769.9012:05998
05999:+00145:+00176:+00105:001769.9012:05999
06000:+00023:+00012:+00129:001769.9012:06000
06001:+00043:+00142:-00145:001762.0507:06001
06002:-00081:+00004:+00077:001762.0507:06002
06003:-00242:-00009:-00101:001762.0507:06003
06004:-00103:+00134:+00014:001762.0507:06004
06005:+00049:+00060:-00025:001762.0507:06005
06006:+00049:+00204:-00127:001762.0507:06006
06007:+00060:-00007:+00186:001762.0507:06007
06008:+00176:+00041:-00103:001762.0507:06008
06009:+00005:+00070:-00070:001762.0507:06009
06010:-00342:-00033:+00047:001762.0507:06010
06011:-00178:+00039:-00134:001762.0507:06011
06012:+00102:+00103:+00031:001776.6732:06012
06013:+00057:-00064:+00065:001776.6732:06013
06014:+00088:+00084:-00049:001776.6732:06014
06015:+00125:-00008:-00013:001776.6732:06015
06016:-00054:+00028:-00175:001776.6732:06016
06017:-00260:+00003:+00026:001776.6732:06017
06018:-00087:-00024:-00085:001776.6732:06018
06019:+00046:+00032:+00002:001776.6732:06019
06020:+00019:-00048:+00067:001776.6732:06020
06021:+00141:+00106:-00180:001776.6732:06021
06022:+00049:+00018:-00045:001776.6732:06022
06023:-00232:-00017:-00011:001777.6900:06023
06024:-00292:+00000:-00085:001777.6900:06024
06025:-00023:-00005:+00028:001777.6900:06025
06026:+00077:+00143:-00079:001777.6900:06026
06027:+00094:+00065:+00123:001777.6900:06027
06028:+00149:+00169:+00032:001777.6900:06028
06029:-00065:-00040:-00016:001777.6900:06029
06030:-00249:+00066:+00044:001777.6900:06030
06031:-00113:+00079:-00009:001777.6900:06031
06032:+00096:+00046:+00088:001777.6900:06032
06033:+00112:+00159:+00061:001777.6900:06033
06034:+00071:+00006:+00056:001777.6900:06034
06035:+00163:+00076:+00017:001782.4295:06035
06036:-00107:-00003:-00006:001782.4295:06036
06037:-00233:+00169:-00101:001782.4295:06037
06038:-00126:+00033:+00003:001782.4295:06038
06039:+00050:-00035:-00085:001782.4295:06039
06040:-00071:-00126:-00099:001782.4295:06040
06041:+00089:-00058:-00010:001782.4295:06041
06042:+00122:-00151:-00204:001782.4295:06042
06043:-00283:+00040:-00347:001782.4295:06043
06044:-00326:-00158:-00249:001782.4295:06044
06045:+00034:+00089:-00264:001782.4295:06045
06046:+00130:-00083:-00168:001789.6539:06046
06047:+00094:-00037:-00259:001789.6539:06047
06048:+00143:+00055:-00199:001789.6539:06048
06049:+00088:-00206:-00139:001789.6539:06049
06050:-00205:+00011:-00322:001789.6539:06050
06051:-00139:-00040:-00284:001789.6539:06051
06052:+00010:-00084:-00382:001789.6539:06052
06053:+00143:+00048:-00309:001789.6539:06053
06054:+00026:-00160:-00216:001789.6539:06054
06055:+00058:+00042:-00183:001789.6539:06055
06056:-00068:-00007:-00042:001789.6539:06056
06057:-00240:+00056:+00045:001793.2590:06057
06058:-00304:+00093:-00037:001793.2590:06058
06059:-00063:+00048:+00035:001793.2590:06059
06060:+00053:+00009:-00059:001793.2590:06060
06061:+00196:+00057:-00106:001793.2590:06061
06062:+00043:+00055:+00060:001793.2590:06062
06063:-00260:+00047:+00035:001793.2590:06063
06064:-00268:+00118:+00164:001793.2590:06064
06065:-00108:+00054:+00094:001793.2590:06065
06066:+00131:+00205:+00031:001793.2590:06066
06067:+00119:+00084:+00303:001793.2590:06067
06068:+00231:+00183:+00218:001790.1979:06068
06069:+00246:+00181:+00304:001790.1979:06069
06070:-00201:+00144:+00247:001790.1979:06070
06071:-00181:+00202:+00089:001790.1979:06071
06072:+00022:+00035:+00067:001790.1979:06072
06073:+00155:+00047:-00074:001790.1979:06073
06074:-00015:+00014:+00297:001790.1979:06074
06075:+00009:-00039:+00203:001790.1979:06075
06076:+00017:+00043:+00126:001790.1979:06076
06077:-00146:+00064:+00239:001790.1979:06077
06078:-00163:-00026:+00021:001790.1979:06078
06079:-00083:+00097:+00008:001797.4780:06079
06080:-00157:-00025:+00239:001797.4780:06080
06081:+00100:+00036:+00026:001797.4780:06081
06082:+00223:+00074:+00269:001797.4780:06082
06083:-00034:+00054:+00168:001797.4780:06083
06084:-00132:+00063:-00059:001797.4780:06084
06085:-00043:+00048:+00057:001797.4780:06085
06086:+00118:-00018:-00038:001797.4780:06086
06087:+00188:+00047:-00049:001797.4780:06087
06088:+00322:-00072:+00007:001797.4780:06088
06089:+00325:+00111:-00104:001797.4780:06089
06090:+00055:-00058:+00115:001790.5832:06090
06091:-00061:+00045:-00196:001790.5832:06091
06092:-00009:+00239:-00200:001790.5832:06092
06093:+00062:-00107:-00324:001790.5832:06093
06094:+00108:+00124:-00425:001790.5832:06094
06095:+00073:-00128:-00100:001790.5832:06095
06096:+00100:-00041:-00408:001790.5832:06096
06097:-00123:+00275:-00395:001790.5832:06097
06098:-00317:+00010:-00116:001790.5832:06098
06099:+00006:+00045:-00266:001790.5832:06099
06100:+00221:+00192:-00034:001790.5832:06100
06101:+00144:+00004:-00278:001790.5832:06101
06102:+00222:+00189:-00226:001779.8963:06102
06103:-00089:+00056:+00144:001779.8963:06103
06104:-00119:+00155:-00450:001779.8963:06104
06105:+00225:+00193:-00087:001779.8963:06105
06106:+00119:+00020:+00207:001779.8963:06106
06107:+00129:+00061:+00045:001779.8963:06107
06108:+00255:+00065:+00021:001779.8963:06108
06109:+00326:+00037:+00418:001779.8963:06109
06110:-00321:-00016:+00107:001779.8963:06110
06111:-00213:-00132:+00196:001779.8963:06111
06112:-00047:+00164:+00229:001779.8963:06112
06113:-00036:+00109:+00160:001784.3970:06113
06114:+00023:+00083:+00317:001784.3970:06114
06115:-00010:+00081:+00049:001784.3970:06115
06116:-00050:-00045:+00123:001784.3970:06116
06117:-00297:+00091:-00011:001784.3970:06117
06118:-00322:-00008:+00228:001784.3970:06118
06119:+00169:-00048:+00003:001784.3970:06119
06120:+00083:+00023:+00218:001784.3970:06120
06121:-00009:+00096:+00337:001784.3970:06121
06122:+00095:+00062:-00042:001784.3970:06122
06123:+00089:+00116:-00097:001784.3970:06123
06124:-00280:+00137:+00276:001777.6824:06124
06125:-00392:-00033:-00006:001777.6824:06125
06126:+00129:+00267:+00008:001777.6824:06126
06127:+00046:+00055:+00188:001777.6824:06127
06128:-00029:+00215:-00213:001777.6824:06128
06129:+00140:+00146:+00141:001777.6824:06129
06130:-00041:+00054:-00067:001777.6824:06130
06131:-00295:+00162:-00032:001777.6824:06131
06132:-00162:+00021:-00028:001777.6824:06132
06133:-00039:+00020:+00081:001777.6824:06133
06134:-00040:+00151:+00119:001777.6824:06134
06135:+00081:-00141:-00072:001777.3272:06135
06136:+00217:+00204:-00198:001777.3272:06136
06137:-00125:-00078:+00038:001777.3272:06137
06138:-00244:-00046:-00065:001777.3272:06138
06139:+00064:-00054:+00115:001777.3272:06139
06140:-00049:-00040:-00037:001777.3272:06140
06141:+00007:-00054:-00179:001777.3272:06141
06142:+00087:-00052:+00088:001777.3272:06142
06143:+00022:-00194:-00291:001777.3272:06143
06144:-00100:-00041:-00286:001777.3272:06144
06145:-00218:-00114:+00065:001777.3272:06145
06146:-00025:-00018:-00297:001777.3272:06146
06147:+00103:-00081:+00048:001776.7182:06147
06148:+00013:+00058:-00054:001776.7182:06148
06149:+00052:+00124:-00224:001776.7182:06149
06150:-00070:-00137:-00206:001776.7182:06150
06151:-00150:+00149:-00243:001776.7182:06151
06152:-00193:+00100:+00040:001776.7182:06152
06153:+00044:-00041:-00284:001776.7182:06153
06154:+00019:+00248:-00022:001776.7182:06154
06155:+00004:-00009:+00109:001776.7182:06155
06156:+00068:+00064:-00192:001776.7182:06156
06157:-00079:+00325:+00104:001776.7182:06157
06158:-00193:+00053:+00122:001772.5397:06158
06159:-00064:+00120:+00011:001772.5397:06159
06160:-00045:-00117:+00218:001772.5397:06160
06161:+00044:+00100:+00133:001772.5397:06161
06162:+00152:+00240:+00052:001772.5397:06162
06163:+00127:+00049:+00090:001772.5397:06163
06164:-00184:+00399:+00040:001772.5397:06164
06165:-00008:+00021:+00372:001772.5397:06165
06166:+00125:+00233:+00041:001772.5397:06166
06167:+00017:+00139:+00378:001772.5397:06167
06168:-00061:-00024:+00337:001772.5397:06168
06169:+00094:+00108:+00064:001759.5972:06169
06170:+00020:-00060:+00238:001759.5972:06170
06171:-00019:+00011:-00057:001759.5972:06171
06172:-00110:-00038:+00082:001759.5972:06172
06173:-00006:-00071:-00201:001759.5972:06173
06174:+00061:+00045:-00367:001759.5972:06174
06175:-00115:-00156:+00394:001759.5972:06175
06176:+00170:+00109:-00058:001759.5972:06176
06177:+00194:+00020:+00014:001759.5972:06177
06178:-00240:+00005:-00150:001759.5972:06178
06179:-00182:+00071:-00217:001759.5972:06179
06180:-00070:-00117:-00063:001759.5972:06180
06181:+00044:+00063:-00135:001761.4202:06181
06182:-00010:+00030:+00011:001761.4202:06182
06183:+00216:+00044:-00052:001761.4202:06183
06184:+00196:+00228:+00023:001761.4202:06184
06185:-00078:-00039:+00111:001761.4202:06185
06186:-00043:+00080:-00199:001761.4202:06186
06187:+00149:+00154:-00111:001761.4202:06187
06188:+00155:+00006:-00135:001761.4202:06188
06189:+00142:+00121:-00011:001761.4202:06189
06190:+00186:+00025:-00038:001761.4202:06190
06191:+00131:+00030:+00060:001761.4202:06191
06192:-00268:+00074:+00011:001747.3366:06192
06193:-00111:+00003:+00047:001747.3366:06193
06194:+00035:+00151:-00142:001747.3366:06194
06195:+00002:-00016:+00023:001747.3366:06195
06196:+00046:+00074:+00198:001747.3366:06196
06197:+00151:+00019:-00106:001747.3366:06197
06198:+00105:+00031:-00046:001747.3366:06198
06199:-00260:+00124:+00049:001747.3366:06199
06200:-00047:+00032:+00046:001747.3366:06200
06201:+00048:+00142:+00076:001747.3366:06201
06202:+00012:+00037:+00073:001747.3366:06202
06203:+00169:+00121:-00037:001747.3366:06203
06204:+00111:+00049:+00070:001732.4449:06204
06205:-00134:+00187:-00148:001732.4449:06205
06206:-00138:+00045:+00243:001732.4449:06206
06207:+00021:+00009:+00133:001732.4449:06207
06208:+00126:+00060:-00019:001732.4449:06208
06209:-00031:+00037:+00099:001732.4449:06209
06210:+00032:+00097:+00080:001732.4449:06210
06211:+00017:-00037:+00150:001732.4449:06211
06212:-00127:+00052:-00026:001732.4449:06212
06213:-00302:+00113:+00070:001732.4449:06213
06214:+00120:+00050:+00012:001732.4449:06214
06215:+00132:+00079:+00110:001738.9970:06215
06216:-00150:-00035:+00056:001738.9970:06216
06217:-00101:+00198:-00047:001738.9970:06217
06218:-00040:-00082:+00026:001738.9970:06218
06219:-00165:+00208:-00225:001738.9970:06219
06220:-00291:+00199:+00179:001738.9970:06220
06221:+00033:+00141:-00238:001738.9970:06221
06222:+00054:+00266:-00095:001738.9970:06222
06223:-00088:+00098:+00150:001738.9970:06223
06224:+00020:+00171:-00055:001738.9970:06224
06225:-00060:+00157:+00099:001738.9970:06225
06226:-00210:+00065:-00296:001738.9970:06226
06227:-00176:+00054:-00001:001737.4755:06227
06228:-00003:-00140:+00085:001737.4755:06228
06229:+00032:+00349:-00229:001737.4755:06229
06230:-00026:-00112:+00166:001737.4755:06230
06231:+00031:+00251:-00284:001737.4755:06231
06232:+00055:+00004:+00156:001737.4755:06232
06233:-00238:-00129:+00063:001737.4755:06233
06234:-00064:+00092:+00120:001737.4755:06234
06235:-00042:-00230:-00007:001737.4755:06235
06236:+00061:+00231:-00250:001737.4755:06236
06237:-00082:-00172:+00091:001737.4755:06237
06238:+00106:+00158:-00219:001742.1706:06238
06239:-00016:+00068:+00027:001742.1706:06239
06240:-00264:+00145:-00208:001742.1706:06240
06241:-00033:+00061:+00170:001742.1706:06241
06242:+00004:+00098:+00061:001742.1706:06242
06243:-00025:+00104:-00008:001742.1706:06243
06244:-00044:-00101:+00243:001742.1706:06244
06245:+00172:+00249:+00026:001742.1706:06245
06246:-00045:-00180:+00187:001742.1706:06246
06247:-00134:+00117:-00213:001742.1706:06247
06248:-00128:-00063:+00235:001742.1706:06248
06249:-00011:+00021:-00003:001742.1706:06249
06250:+00000:-00004:+00037:001758.7521:06250
06251:+00042:-00060:+00055:001758.7521:06251
06252:+00155:+00080:-00183:001758.7521:06252
06253:-00029:-00037:+00068:001758.7521:06253
06254:-00254:+00070:-00031:001758.7521:06254
06255:-00075:+00112:-00080:001758.7521:06255
06256:+00097:+00037:-00046:001758.7521:06256
06257:-00036:+00149:+00228:001758.7521:06257
06258:-00033:+00042:+00041:001758.7521:06258
06259:+00229:+00085:-00113:001758.7521:06259
06260:-00145:+00134:-00016:001758.7521:06260
06261:-00297:-00055:+00106:001764.8720:06261
06262:+00001:+00099:-00012:001764.8720:06262
06263:+00112:+00070:-00082:001764.8720:06263
06264:+00077:+00023:-00019:001764.8720:06264
06265:+00101:+00049:+00110:001764.8720:06265
06266:+00203:+00072:-00170:001764.8720:06266
06267:+00004:+00108:-00012:001764.8720:06267
06268:-00223:+00040:+00035:001764.8720:06268
06269:-00180:-00012:-00077:001764.8720:06269
06270:+00116:+00154:-00123:001764.8720:06270
06271:+00180:+00009:+00012:001764.8720:06271
06272:+00230:-00010:-00132:001772.1313:06272
06273:+00153:+00075:-00212:001772.1313:06273
06274:-00205:-00046:-00057:001772.1313:06274
06275:-00249:+00080:-00138:001772.1313:06275
06276:-00033:-00140:-00150:001772.1313:06276
06277:+00135:-00192:-00263:001772.1313:06277
06278:+00192:-00012:-00071:001772.1313:06278
06279:+00140:-00205:-00031:001772.1313:06279
06280:+00172:+00079:-00485:001772.1313:06280
06281:-00235:-00041:-00146:001772.1313:06281
06282:-00134:-00195:-00328:001772.1313:06282
06283:+00067:-00083:-00261:001784.2905:06283
06284:-00004:-00191:-00266:001784.2905:06284
06285:+00028:+00034:-00360:001784.2905:06285
06286:+00325:-00143:-00225:001784.2905:06286
06287:+00208:+00017:-00406:001784.2905:06287
06288:-00187:+00067:-00174:001784.2905:06288
06289:-00231:-00225:-00189:001784.2905:06289
06290:+00242:+00137:-00376:001784.2905:06290
06291:+00280:-00127:-00114:001784.2905:06291
06292:+00122:+00031:-00105:001784.2905:06292
06293:+00129:+00276:+00080:001784.2905:06293
06294:-00116:-00068:+00064:001784.2905:06294
06295:-00298:+00196:-00247:001790.5374:06295
06296:-00294:-00059:+00146:001790.5374:06296
06297:+00032:+00072:+00143:001790.5374:06297
06298:+00223:+00173:+00292:001790.5374:06298
06299:+00260:-00026:+00286:001790.5374:06299
06300:-00110:+00219:-00123:001790.5374:06300
06301:-00387:+00182:+00269:001790.5374:06301
06302:-00338:+00184:+00184:001790.5374:06302
06303:-00050:+00095:+00097:001790.5374:06303
06304:-00022:+00179:+00146:001790.5374:06304
06305:+00124:+00205:+00145:001790.5374:06305
06306:+00229:+00010:+00380:001785.0078:06306
06307:+00032:+00062:+00107:001785.0078:06307
06308:-00273:+00254:+00098:001785.0078:06308
06309:-00128:-00024:+00212:001785.0078:06309
06310:+00180:+00234:-00073:001785.0078:06310
06311:+00183:+00050:+00283:001785.0078:06311
06312:-00078:+00009:+00137:001785.0078:06312
06313:-00009:+00229:-00053:001785.0078:06313
06314:-00064:+00010:+00215:001785.0078:06314
06315:-00127:+00025:-00153:001785.0078:06315
06316:-00004:-00093:-00074:001785.0078:06316
06317:+00039:+00057:-00107:001789.5717:06317
06318:+00044:-00053:+00062:001789.5717:06318
06319:-00001:-00152:-00009:001789.5717:06319
06320:+00043:+00050:-00274:001789.5717:06320
06321:-00173:+00048:-00075:001789.5717:06321
06322:-00173:-00002:-00230:001789.5717:06322
06323:-00051:+00260:-00213:001789.5717:06323
06324:+00090:+00125:-00134:001789.5717:06324
06325:+00117:+00055:-00160:001789.5717:06325
06326:+00121:+00076:-00101:001789.5717:06326
06327:+00101:+00108:-00094:001789.5717:06327
06328:-00116:+00130:-00107:001793.2092:06328
06329:-00053:+00151:-00090:001793.2092:06329
06330:+00181:+00067:-00118:001793.2092:06330
06331:+00010:+00053:+00057:001793.2092:06331
06332:+00006:-00063:-00082:001793.2092:06332
06333:+00292:+00086:-00210:001793.2092:06333
06334:+00108:+00031:-00071:001793.2092:06334
06335:-00167:+00131:-00046:001793.2092:06335
06336:-00151:-00038:+00015:001793.2092:06336
06337:+00047:+00141:-00109:001793.2092:06337
06338:+00181:+00095:+00122:001793.2092:06338
06339:+00122:-00009:+00061:001785.0040:06339
06340:+00094:+00127:+00044:001785.0040:06340
06341:-00136:+00028:+00188:001785.0040:06341
06342:-00125:-00027:+00039:001785.0040:06342
06343:+00055:+00083:+00145:001785.0040:06343
06344:-00001:-00014:+00209:001785.0040:06344
06345:+00143:+00136:+00168:001785.0040:06345
06346:+00229:+00043:+00293:001785.0040:06346
06347:-00051:-00020:+00071:001785.0040:06347
06348:-00180:+00142:+00148:001785.0040:06348
06349:-00243:-00019:+00228:001785.0040:06349
06350:+00035:+00012:-00054:001784.4483:06350
06351:+00019:+00113:+00319:001784.4483:06351
06352:-00016:-00020:+00154:001784.4483:06352
06353:+00056:+00111:+00065:001784.4483:06353
06354:-00090:-00006:+00146:001784.4483:06354
06355:-00311:+00123:-00018:001784.4483:06355
06356:-00137:-00025:+00022:001784.4483:06356
06357:+00080:+00184:+00010:001784.4483:06357
06358:+00004:+00039:+00199:001784.4483:06358
06359:-00058:+00015:+00103:001784.4483:06359
06360:+00197:+00188:-00106:001784.4483:06360
06361:+00017:+00136:-00149:001784.4483:06361
06362:-00306:+00040:-00530:001777.6900:06362
06363:+00138:+00083:-00159:001777.6900:06363
06364:+00129:+00099:-00112:001777.6900:06364
06365:+00062:+00150:+00046:001777.6900:06365
06366:+00126:+00134:-00086:001777.6900:06366
06367:+00201:+00100:-00095:001777.6900:06367
06368:-00088:+00144:-00049:001777.6900:06368
06369:-00148:+00040:-00193:001777.6900:06369
06370:-00020:+00127:-00499:001777.6900:06370
06371:+00076:-00097:+00061:001777.6900:06371
06372:+00098:-00114:-00141:001777.6900:06372
06373:+00279:+00046:-00026:001777.3572:06373
06374:-00204:-00130:-00122:001777.3572:06374
06375:-00213:-00043:-00119:001777.3572:06375
06376:-00111:-00009:+00071:001777.3572:06376
06377:+00020:+00027:-00219:001777.3572:06377
06378:+00008:-00021:+00147:001777.3572:06378
06379:+00079:-00088:+00012:001777.3572:06379
06380:+00184:+00076:-00073:001777.3572:06380
06381:-00149:-00083:+00097:001777.3572:06381
06382:-00271:+00090:-00034:001777.3572:06382
06383:-00144:+00072:+00053:001777.3572:06383
06384:-00022:+00050:+00031:001776.6014:06384
06385:+00045:+00143:+00143:001776.6014:06385
06386:+00020:-00047:+00154:001776.6014:06386
06387:+00002:+00062:-00087:001776.6014:06387
06388:-00263:+00294:+00268:001776.6014:06388
06389:-00285:+00136:+00032:001776.6014:06389
06390:+00159:+00080:+00029:001776.6014:06390
06391:+00116:+00108:+00171:001776.6014:06391
06392:-00145:+00018:+00182:001776.6014:06392
06393:+00133:+00190:+00144:001776.6014:06393
06394:+00131:+00201:-00016:001776.6014:06394
06395:-00166:+00039:+00152:001780.1368:06395
06396:-00108:+00036:+00101:001780.1368:06396
06397:+00141:+00028:-00039:001780.1368:06397
06398:+00008:+00103:+00182:001780.1368:06398
06399:-00067:-00050:+00023:001780.1368:06399
06400:+00159:+00167:+00057:001780.1368:06400
06401:-00046:-00076:-00054:001780.1368:06401
06402:-00115:+00094:-00379:001780.1368:06402
06403:-00140:+00004:-00045:001780.1368:06403
06404:+00089:-00016:-00095:001780.1368:06404
06405:+00132:+00099:-00070:001780.1368:06405
06406:-00008:-00101:+00114:001780.1368:06406
06407:+00011:+00075:-00385:001767.0526:06407
06408:-00083:-00094:-00148:001767.0526:06408
06409:-00168:+00066:+00014:001767.0526:06409
06410:+00041:+00000:-00242:001767.0526:06410
06411:+00006:-00005:-00152:001767.0526:06411
06412:-00102:+00065:-00037:001767.0526:06412
06413:-00006:-00167:-00163:001767.0526:06413
06414:+00134:+00006:-00250:001767.0526:06414
06415:-00097:+00130:-00087:001767.0526:06415
06416:-00223:-00075:+00074:001767.0526:06416
06417:+00013:+00110:-00147:001767.0526:06417
06418:+00005:+00069:+00103:001771.4827:06418
06419:-00158:+00039:-00161:001771.4827:06419
06420:+00208:+00186:-00043:001771.4827:06420
06421:+00107:-00013:+00138:001771.4827:06421
06422:-00040:+00198:-00097:001771.4827:06422
06423:-00036:+00047:+00336:001771.4827:06423
06424:+00013:+00128:+00023:001771.4827:06424
06425:-00033:+00119:+00119:001771.4827:06425
06426:-00011:+00037:+00357:001771.4827:06426
06427:+00279:+00256:-00113:001771.4827:06427
06428:+00078:+00026:+00248:001771.4827:06428
06429:-00122:+00001:+00086:001762.3392:06429
06430:-00088:+00071:+00218:001762.3392:06430
06431:+00015:+00065:+00098:001762.3392:06431
06432:+00034:-00092:+00169:001762.3392:06432
06433:+00009:+00261:+00401:001762.3392:06433
06434:+00250:-00052:+00147:001762.3392:06434
06435:+00065:+00089:-00058:001762.3392:06435
06436:-00344:+00021:+00065:001762.3392:06436
06437:+00085:-00042:+00168:001762.3392:06437
06438:+00245:+00156:-00015:001762.3392:06438
06439:-00109:-00086:-00001:001762.3392:06439
06440:-00091:+00193:-00401:001762.3392:06440
06441:+00166:+00063:+00173:001757.0974:06441
06442:+00086:+00104:+00075:001757.0974:06442
06443:-00181:-00126:-00138:001757.0974:06443
06444:-00065:+00102:-00050:001757.0974:06444
06445:+00043:+00096:+00059:001757.0974:06445
06446:+00001:+00182:-00375:001757.0974:06446
06447:+00108:+00152:-00172:001757.0974:06447
06448:+00092:+00031:-00139:001757.0974:06448
06449:-00035:+00106:-00081:001757.0974:06449
06450:-00152:+00102:+00049:001757.0974:06450
06451:-00112:-00010:-00059:001757.0974:06451
06452:+00102:+00064:+00006:001756.3572:06452
06453:+00073:-00092:+00078:001756.3572:06453
06454:+00073:+00145:-00027:001756.3572:06454
06455:+00087:+00018:-00094:001756.3572:06455
06456:-00198:-00023:-00141:001756.3572:06456
06457:-00166:+00055:+00027:001756.3572:06457
06458:+00043:-00028:+00036:001756.3572:06458
06459:+00157:+00222:-00104:001756.3572:06459
06460:-00026:-00225:+00095:001756.3572:06460
06461:-00021:+00095:-00167:001756.3572:06461
06462:-00011:-00065:-00004:001756.3572:06462
06463:-00212:+00019:-00100:001756.3572:06463
06464:-00065:+00133:-00087:001752.3050:06464
06465:-00062:-00107:+00027:001752.3050:06465
06466:+00000:+00192:-00037:001752.3050:06466
06467:+00078:+00016:+00263:001752.3050:06467
06468:+00103:+00205:-00101:001752.3050:06468
06469:+00048:+00036:+00159:001752.3050:06469
06470:-00092:+00082:+00060:001752.3050:06470
06471:-00171:+00010:+00109:001752.3050:06471
06472:-00047:+00039:+00016:001752.3050:06472
06473:-00017:+00076:+00087:001752.3050:06473
06474:+00032:+00132:+00130:001752.3050:06474
06475:+00183:+00042:-00035:001759.5181:06475
06476:+00060:+00116:+00031:001759.5181:06476
06477:-00242:+00014:+00027:001759.5181:06477
06478:-00139:+00075:+00018:001759.5181:06478
06479:+00022:-00012:+00031:001759.5181:06479
06480:-00045:+00108:-00011:001759.5181:06480
06481:+00042:+00023:-00049:001759.5181:06481
06482:+00179:+00046:-00059:001759.5181:06482
06483:-00070:+00042:-00076:001759.5181:06483
06484:-00283:+00032:+00028:001759.5181:06484
06485:-00020:+00150:-00069:001759.5181:06485
06486:+00075:+00048:+00018:001771.5595:06486
06487:+00022:+00004:+00061:001771.5595:06487
06488:+00126:+00050:-00131:001771.5595:06488
06489:+00193:+00098:-00006:001771.5595:06489
06490:-00034:+00126:-00109:001771.5595:06490
06491:-00239:+00004:-00018:001771.5595:06491
06492:-00118:+00170:-00084:001771.5595:06492
06493:+00035:+00029:-00001:001771.5595:06493
06494:+00008:+00011:+00163:001771.5595:06494
06495:+00161:+00152:-00016:001771.5595:06495
06496:+00166:-00054:-00057:001771.5595:06496
06497:-00046:+00068:-00096:001771.5595:06497
06498:-00351:-00145:-00063:001775.0906:06498
06499:-00006:+00082:-00264:001775.0906:06499
06500:+00045:-00206:+00089:001775.0906:06500
06501:-00024:+00056:-00128:001775.0906:06501
06502:+00233:-00028:-00093:001775.0906:06502
06503:+00081:-00003:-00210:001775.0906:06503
06504:-00284:-00079:-00156:001775.0906:06504
06505:-00060:-00080:-00142:001775.0906:06505
06506:+00082:-00234:-00043:001775.0906:06506
06507:+00080:-00048:-00097:001775.0906:06507
06508:+00203:-00095:-00261:001775.0906:06508
06509:+00176:-00192:-00271:001777.1662:06509
06510:-00193:+00046:-00374:001777.1662:06510
06511:-00225:-00171:-00241:001777.1662:06511
06512:+00088:+00121:-00353:001777.1662:06512
06513:-00048:+00008:-00171:001777.1662:06513
06514:-00162:-00039:-00288:001777.1662:06514
06515:+00313:+00018:-00379:001777.1662:06515
06516:+00388:+00084:-00145:001777.1662:06516
06517:-00112:+00017:-00372:001777.1662:06517
06518:-00322:+00233:-00050:001777.1662:06518
06519:-00212:+00031:+00239:001777.1662:06519
06520:+00060:+00176:+00008:001789.4857:06520
06521:-00019:+00125:+00114:001789.4857:06521
06522:+00157:-00021:+00118:001789.4857:06522
06523:+00320:+00206:-00233:001789.4857:06523
06524:-00356:+00020:+00132:001789.4857:06524
06525:-00428:+00322:-00047:001789.4857:06525
06526:+00152:+00120:+00159:001789.4857:06526
06527:+00179:-00039:+00352:001789.4857:06527
06528:+00007:+00305:+00287:001789.4857:06528
06529:+00148:+00056:+00381:001789.4857:06529
06530:+00244:+00220:+00204:001789.4857:06530
06531:-00096:+00079:+00475:001790.5832:06531
06532:-00243:-00043:+00044:001790.5832:06532
06533:-00014:+00223:+00043:001790.5832:06533
06534:+00127:+00041:+00339:001790.5832:06534
06535:+00024:-00143:+00045:001790.5832:06535
06536:+00131:+00124:+00385:001790.5832:06536
06537:-00096:+00051:+00213:001790.5832:06537
06538:-00143:+00153:+00195:001790.5832:06538
06539:-00043:+00030:-00178:001790.5832:06539
06540:-00007:-00013:-00102:001790.5832:06540
06541:+00018:+00066:+00011:001790.5832:06541
06542:+00052:-00080:-00007:001782.4635:06542
06543:+00148:+00061:+00167:001782.4635:06543
06544:+00011:-00055:-00123:001782.4635:06544
06545:-00064:+00138:-00167:001782.4635:06545
06546:-00135:+00036:-00087:001782.4635:06546
06547:-00110:+00076:-00240:001782.4635:06547
06548:+00198:+00097:+00041:001782.4635:06548
06549:+00253:+00070:+00091:001782.4635:06549
06550:+00264:+00126:+00001:001782.4635:06550
06551:-00189:+00156:+00016:001782.4635:06551
06552:-00127:+00194:-00157:001782.4635:06552
06553:+00125:+00088:-00046:001782.4635:06553
06554:+00021:+00029:-00079:001781.8637:06554
06555:+00167:+00099:+00135:001781.8637:06555
06556:+00288:+00009:-00034:001781.8637:06556
06557:+00244:+00035:-00086:001781.8637:06557
06558:-00210:+00070:+00050:001781.8637:06558
06559:-00130:+00025:-00179:001781.8637:06559
06560:+00076:-00002:-00076:001781.8637:06560
06561:+00110:+00031:-00024:001781.8637:06561
06562:+00135:+00004:-00040:001781.8637:06562
06563:+00236:+00095:-00007:001781.8637:06563
06564:-00100:-00012:-00059:001781.8637:06564
06565:-00212:+00113:-00099:001777.6711:06565
06566:-00098:-00014:-00114:001777.6711:06566
06567:+00107:+00008:-00003:001777.6711:06567
06568:+00103:+00037:-00092:001777.6711:06568
06569:+00076:-00070:+00097:001777.6711:06569
06570:+00041:-00047:-00017:001777.6711:06570
06571:-00118:-00076:-00117:001777.6711:06571
06572:-00299:-00010:+00012:001777.6711:06572
06573:+00061:-00008:-00052:001777.6711:06573
06574:+00033:+00008:+00141:001777.6711:06574
06575:+00106:-00012:+00035:001777.6711:06575
06576:+00052:+00275:-00028:001772.2504:06576
06577:-00029:-00015:+00108:001772.2504:06577
06578:-00235:+00256:+00034:001772.2504:06578
06579:-00222:+00033:+00241:001772.2504:06579
06580:+00096:+00134:+00040:001772.2504:06580
06581:-00026:+00193:+00242:001772.2504:06581
06582:-00076:-00023:+00003:001772.2504:06582
06583:+00167:+00233:-00032:001772.2504:06583
06584:-00013:+00300:+00215:001772.2504:06584
06585:-00253:+00052:-00131:001772.2504:06585
06586:-00052:+00232:-00071:001772.2504:06586
06587:-00077:+00028:+00103:001774.1408:06587
06588:-00018:+00267:-00070:001774.1408:06588
06589:+00172:+00009:+00172:001774.1408:06589
06590:+00196:+00241:-00099:001774.1408:06590
06591:-00074:+00011:+00124:001774.1408:06591
06592:-00279:+00080:-00015:001774.1408:06592
06593:-00030:+00103:-00004:001774.1408:06593
06594:-00007:-00035:+00059:001774.1408:06594
06595:+00062:-00068:-00236:001774.1408:06595
06596:+00150:-00066:+00057:001774.1408:06596
06597:+00054:-00019:-00247:001774.1408:06597
06598:-00040:-00165:-00282:001774.1408:06598
06599:-00269:-00017:-00261:001772.5977:06599
06600:+00023:+00066:-00243:001772.5977:06600
06601:-00035:-00038:-00302:001772.5977:06601
06602:+00054:+00065:-00228:001772.5977:06602
06603:-00005:+00056:+00021:001772.5977:06603
06604:-00038:+00125:-00285:001772.5977:06604
06605:-00149:-00010:+00045:001772.5977:06605
06606:-00178:+00255:+00016:001772.5977:06606
06607:+00004:+00016:+00028:001772.5977:06607
06608:-00015:+00078:+00132:001772.5977:06608
06609:+00027:+00082:+00059:001772.5977:06609
06610:+00258:+00138:+00102:001769.7092:06610
06611:-00133:-00150:+00069:001769.7092:06611
06612:-00189:+00110:+00122:001769.7092:06612
06613:-00048:-00062:+00188:001769.7092:06613
06614:+00106:+00043:-00002:001769.7092:06614
06615:+00062:+00097:+00277:001769.7092:06615
06616:+00078:-00015:+00064:001769.7092:06616
06617:+00221:+00132:-00068:001769.7092:06617
06618:-00217:-00012:+00087:001769.7092:06618
06619:-00234:+00157:-00001:001769.7092:06619
06620:-00041:+00153:+00191:001769.7092:06620
06621:+00076:-00005:+00129:001776.6920:06621
06622:-00004:+00054:+00074:001776.6920:06622
06623:-00033:+00030:+00084:001776.6920:06623
06624:+00016:+00049:+00049:001776.6920:06624
06625:-00085:-00014:+00049:001776.6920:06625
06626:-00204:+00122:-00029:001776.6920:06626
06627:+00103:+00083:+00023:001776.6920:06627
06628:+00120:+00013:+00011:001776.6920:06628
06629:-00063:+00022:-00042:001776.6920:06629
06630:+00157:+00146:-00038:001776.6920:06630
06631:+00114:+00013:-00031:001776.6920:06631
06632:-00183:+00101:-00155:001776.6920:06632
06633:-00227:+00061:-00015:001772.5437:06633
06634:+00080:+00018:-00084:001772.5437:06634
06635:+00056:+00109:-00155:001772.5437:06635
06636:+00007:-00060:-00001:001772.5437:06636
06637:+00088:+00101:-00037:001772.5437:06637
06638:+00007:+00077:-00076:001772.5437:06638
06639:-00172:-00047:-00234:001772.5437:06639
06640:-00162:+00165:-00074:001772.5437:06640
06641:-00052:+00024:+00054:001772.5437:06641
06642:+00080:+00137:-00320:001772.5437:06642
06643:+00142:+00090:+00057:001772.5437:06643
06644:+00055:+00156:+00072:001767.1416:06644
06645:-00016:+00181:-00126:001767.1416:06645
06646:-00132:-00169:+00147:001767.1416:06646
06647:+00036:+00341:-00373:001767.1416:06647
06648:+00114:-00075:+00255:001767.1416:06648
06649:-00090:-00101:+00008:001767.1416:06649
06650:+00120:+00095:+00243:001767.1416:06650
06651:+00101:-00227:+00115:001767.1416:06651
06652:+00076:+00166:-00447:001767.1416:06652
06653:-00275:-00147:+00196:001767.1416:06653
06654:+00014:+00040:-00139:001767.1416:06654
06655:+00123:-00136:-00128:001768.9820:06655
06656:-00071:+00043:-00033:001768.9820:06656
06657:+00131:+00201:-00011:001768.9820:06657
06658:+00066:-00142:-00075:001768.9820:06658
06659:-00158:+00229:-00186:001768.9820:06659
06660:-00231:+00055:+00273:001768.9820:06660
06661:+00081:+00016:-00124:001768.9820:06661
06662:+00097:+00215:+00036:001768.9820:06662
06663:-00100:+00006:+00236:001768.9820:06663
06664:+00069:+00150:-00027:001768.9820:06664
06665:+00114:+00023:+00184:001768.9820:06665
06666:-00101:+00219:+00090:001767.4378:06666
06667:-00107:+00045:+00163:001767.4378:06667
06668:+00071:+00074:+00101:001767.4378:06668
06669:+00156:+00303:-00066:001767.4378:06669
06670:-00042:-00054:+00339:001767.4378:06670
06671:+00036:+00063:-00104:001767.4378:06671
06672:+00098:-00006:+00233:001767.4378:06672
06673:-00292:+00038:-00140:001767.4378:06673
06674:-00163:+00116:+00045:001767.4378:06674
06675:-00008:-00065:+00051:001767.4378:06675
06676:+00053:+00085:-00168:001767.4378:06676
06677:-00028:-00028:+00222:001767.4378:06677
06678:+00051:+00040:-00228:001757.0737:06678
06679:+00034:+00122:-00054:001757.0737:06679
06680:-00227:-00034:-00095:001757.0737:06680
06681:-00080:+00157:-00089:001757.0737:06681
06682:-00075:+00078:+00044:001757.0737:06682
06683:+00041:+00172:-00132:001757.0737:06683
06684:+00117:+00017:+00061:001757.0737:06684
06685:+00169:+00059:-00098:001757.0737:06685
06686:-00077:+00042:-00145:001757.0737:06686
06687:-00203:+00040:+00024:001757.0737:06687
06688:-00087:+00124:-00115:001757.0737:06688
06689:+00021:+00034:+00013:001774.1014:06689
06690:+00084:-00014:-00042:001774.1014:06690
06691:+00146:+00102:-00002:001774.1014:06691
06692:-00019:-00014:+00063:001774.1014:06692
06693:-00177:+00038:-00183:001774.1014:06693
06694:-00166:+00087:+00099:001774.1014:06694
06695:+00031:-00112:+00067:001774.1014:06695
06696:+00132:+00195:-00054:001774.1014:06696
06697:-00041:-00130:+00180:001774.1014:06697
06698:+00041:+00014:+00000:001774.1014:06698
06699:+00084:+00040:-00020:001774.1014:06699
06700:-00213:-00001:+00012:001772.5698:06700
06701:-00278:+00018:-00070:001772.5698:06701
06702:-00053:-00023:+00026:001772.5698:06702
06703:+00088:+00044:+00100:001772.5698:06703
06704:+00080:-00020:+00104:001772.5698:06704
06705:+00131:+00145:+00136:001772.5698:06705
06706:-00143:+00002:+00017:001772.5698:06706
06707:-00233:+00021:-00043:001772.5698:06707
06708:-00145:+00074:+00125:001772.5698:06708
06709:+00002:+00214:+00002:001772.5698:06709
06710:+00038:+00119:-00151:001772.5698:06710
06711:+00121:+00004:+00075:001772.5698:06711
06712:+00143:+00037:-00216:001777.3666:06712
06713:-00119:-00038:-00114:001777.3666:06713
06714:-00263:+00072:-00200:001777.3666:06714
06715:-00169:+00001:-00174:001777.3666:06715
06716:+00164:+00080:+00023:001777.3666:06716
06717:+00069:-00088:-00062:001777.3666:06717
06718:+00045:-00146:-00016:001777.3666:06718
06719:+00063:+00081:-00424:001777.3666:06719
06720:-00046:+00031:-00096:001777.3666:06720
06721:-00282:+00039:-00149:001777.3666:06721
06722:+00116:+00103:-00530:001777.3666:06722
06723:+00159:-00030:-00023:001787.0369:06723
06724:+00037:-00054:-00165:001787.0369:06724
06725:+00181:-00007:-00184:001787.0369:06725
06726:+00115:+00013:-00513:001787.0369:06726
06727:-00228:-00067:-00116:001787.0369:06727
06728:-00234:-00075:-00061:001787.0369:06728
06729:+00024:+00150:-00157:001787.0369:06729
06730:-00064:-00152:+00080:001787.0369:06730
06731:+00060:+00152:-00452:001787.0369:06731
06732:+00180:-00120:+00027:001787.0369:06732
06733:-00191:-00010:-00364:001787.0369:06733
06734:-00360:-00054:+00020:001788.0524:06734
06735:-00351:-00120:-00055:001788.0524:06735
06736:-00080:+00104:-00288:001788.0524:06736
06737:+00016:-00108:+00090:001788.0524:06737
06738:+00080:-00023:+00026:001788.0524:06738
06739:+00135:-00059:+00214:001788.0524:06739
06740:+00049:+00028:-00046:001788.0524:06740
06741:-00094:+00233:+00000:001788.0524:06741
06742:-00086:+00024:+00022:001788.0524:06742
06743:-00097:+00126:-00071:001788.0524:06743
06744:+00140:+00210:+00297:001788.0524:06744
06745:+00235:+00039:+00026:001782.4936:06745
06746:+00325:+00353:+00030:001782.4936:06746
06747:-00031:+00022:+00329:001782.4936:06747
06748:-00275:+00106:+00005:001782.4936:06748
06749:+00001:+00102:+00027:001782.4936:06749
06750:+00010:+00107:+00155:001782.4936:06750
06751:-00008:-00019:+00225:001782.4936:06751
06752:+00294:+00013:+00199:001782.4936:06752
06753:+00268:-00035:+00104:001782.4936:06753
06754:-00147:+00086:+00198:001782.4936:06754
06755:-00242:+00006:-00071:001782.4936:06755
06756:+00088:+00265:+00016:001779.2712:06756
06757:-00035:+00047:+00105:001779.2712:06757
06758:+00066:-00010:+00070:001779.2712:06758
06759:+00499:+00186:+00157:001779.2712:06759
06760:+00133:-00071:+00119:001779.2712:06760
06761:-00056:+00233:-00215:001779.2712:06761
06762:-00112:-00005:+00081:001779.2712:06762
06763:+00097:-00033:-00087:001779.2712:06763
06764:+00249:+00073:+00130:001779.2712:06764
06765:+00085:-00040:-00004:001779.2712:06765
06766:+00387:+00063:-00063:001779.2712:06766
06767:-00009:+00093:-00007:001779.2712:06767
06768:-00255:+00068:-00081:001772.6202:06768
06769:-00185:+00114:-00104:001772.6202:06769
06770:-00009:+00076:-00221:001772.6202:06770
06771:+00105:+00083:-00038:001772.6202:06771
06772:+00005:+00027:-00024:001772.6202:06772
06773:+00290:+00153:-00001:001772.6202:06773
06774:+00001:+00145:+00166:001772.6202:06774
06775:-00203:+00125:-00258:001772.6202:06775
06776:+00033:+00099:-00048:001772.6202:06776
06777:+00055:-00014:+00079:001772.6202:06777
06778:+00257:+00140:-00062:001772.6202:06778
06779:+00134:+00061:+00157:001757.1596:06779
06780:+00103:+00098:+00152:001757.1596:06780
06781:-00065:+00129:+00042:001757.1596:06781
06782:-00109:-00092:+00154:001757.1596:06782
06783:-00007:+00097:-00029:001757.1596:06783
06784:+00057:+00007:+00138:001757.1596:06784
06785:+00098:-00162:+00127:001757.1596:06785
06786:+00160:+00107:+00189:001757.1596:06786
06787:-00165:-00126:+00162:001757.1596:06787
06788:-00167:+00072:-00034:001757.1596:06788
06789:-00163:+00020:+00119:001757.1596:06789
06790:-00061:+00044:-00025:001769.0605:06790
06791:-00050:+00081:+00145:001769.0605:06791
06792:+00021:-00074:+00073:001769.0605:06792
06793:+00204:+00220:-00126:001769.0605:06793
06794:-00061:-00078:+00098:001769.0605:06794
06795:-00252:+00175:-00243:001769.0605:06795
06796:-00168:+00141:-00011:001769.0605:06796
06797:-00021:+00002:-00052:001769.0605:06797
06798:-00031:+00129:-00062:001769.0605:06798
06799:+00061:-00060:+00097:001769.0605:06799
06800:+00191:+00054:-00236:001769.0605:06800
06801:-00142:+00223:+00005:001769.0605:06801
06802:-00283:+00009:-00105:001767.5010:06802
06803:-00031:+00285:-00294:001767.5010:06803
06804:-00024:+00027:+00169:001767.5010:06804
06805:+00040:+00205:-00165:001767.5010:06805
06806:+00233:+00076:+00176:001767.5010:06806
06807:+00185:+00267:-00136:001767.5010:06807
06808:-00180:+00015:+00001:001767.5010:06808
06809:-00341:-00088:+00050:001767.5010:06809
06810:+00000:+00050:-00087:001767.5010:06810
06811:+00039:-00053:+00070:001767.5010:06811
06812:+00044:-00012:-00224:001767.5010:06812
06813:+00091:-00095:+00094:001764.5924:06813
06814:-00177:-00037:-00122:001764.5924:06814
06815:-00183:+00101:-00202:001764.5924:06815
06816:-00171:-00044:+00148:001764.5924:06816
06817:+00035:+00079:-00012:001764.5924:06817
06818:+00090:+00012:+00039:001764.5924:06818
06819:-00005:-00058:+00041:001764.5924:06819
06820:-00020:+00146:-00022:001764.5924:06820
06821:-00044:-00102:+00135:001764.5924:06821
06822:-00241:+00106:-00133:001764.5924:06822
06823:-00105:+00067:-00011:001764.5924:06823
06824:-00046:-00048:+00118:001774.0882:06824
06825:+00090:+00204:+00062:001774.0882:06825
06826:-00010:-00075:+00173:001774.0882:06826
06827:+00000:+00157:-00208:001774.0882:06827
06828:-00155:+00115:+00177:001774.0882:06828
06829:-00244:+00127:+00013:001774.0882:06829
06830:+00131:+00107:-00115:001774.0882:06830
06831:+00061:+00059:+00127:001774.0882:06831
06832:-00115:+00110:+00034:001774.0882:06832
06833:+00185:+00169:+00127:001774.0882:06833
06834:+00161:+00030:+00009:001774.0882:06834
06835:-00143:+00155:-00048:001774.0882:06835
06836:-00088:+00023:+00202:001767.4676:06836
06837:+00159:+00270:-00164:001767.4676:06837
06838:+00082:+00001:+00137:001767.4676:06838
06839:-00150:+00006:-00026:001767.4676:06839
06840:+00226:+00074:+00070:001767.4676:06840
06841:-00012:+00009:-00013:001767.4676:06841
06842:-00069:-00036:-00119:001767.4676:06842
06843:-00299:-00022:+00106:001767.4676:06843
06844:+00123:-00045:-00073:001767.4676:06844
06845:+00148:+00110:-00110:001767.4676:06845
06846:-00146:-00137:+00020:001767.4676:06846
06847:+00170:+00071:-00092:001762.1300:06847
06848:+00041:-00057:-00022:001762.1300:06848
06849:-00227:+00000:-00212:001762.1300:06849
06850:+00045:+00125:-00058:001762.1300:06850
06851:+00037:-00065:-00126:001762.1300:06851
06852:+00039:+00089:-00088:001762.1300:06852
06853:-00115:+00114:+00163:001762.1300:06853
06854:+00114:+00043:-00169:001762.1300:06854
06855:+00140:+00129:+00026:001762.1300:06855
06856:-00196:-00095:+00031:001762.1300:06856
06857:-00160:-00034:-00221:001762.1300:06857
06858:+00131:+00169:-00093:001758.8500:06858
06859:+00001:-00017:+00067:001758.8500:06859
06860:+00123:+00131:+00034:001758.8500:06860
06861:+00182:+00053:-00097:001758.8500:06861
06862:-00093:+00075:+00108:001758.8500:06862
06863:-00158:+00331:+00138:001758.8500:06863
06864:-00001:+00011:+00251:001758.8500:06864
06865:+00161:+00268:+00008:001758.8500:06865
06866:-00024:-00033:+00292:001758.8500:06866
06867:+00080:+00069:-00204:001758.8500:06867
06868:+00057:+00059:+00077:001758.8500:06868
06869:-00249:-00106:-00144:001758.8500:06869
06870:-00168:+00044:+00257:001757.3289:06870
06871:+00057:-00114:+00078:001757.3289:06871
06872:+00163:+00164:-00118:001757.3289:06872
06873:-00101:-00020:+00229:001757.3289:06873
06874:+00128:+00026:-00180:001757.3289:06874
06875:+00200:+00058:-00010:001757.3289:06875
06876:-00244:-00025:-00135:001757.3289:06876
06877:-00079:+00215:-00219:001757.3289:06877
06878:+00127:-00001:+00047:001757.3289:06878
06879:+00038:+00309:-00114:001757.3289:06879
06880:-00046:+00095:+00162:001757.3289:06880
06881:+00040:+00110:-00202:001747.1469:06881
06882:+00116:+00095:+00138:001747.1469:06882
06883:-00276:+00101:+00062:001747.1469:06883
06884:-00039:+00157:-00131:001747.1469:06884
06885:+00077:-00019:+00065:001747.1469:06885
06886:+00114:+00167:-00155:001747.1469:06886
06887:+00066:+00016:+00214:001747.1469:06887
06888:+00134:+00049:-00041:001747.1469:06888
06889:+00052:+00017:+00032:001747.1469:06889
06890:-00321:+00063:-00012:001747.1469:06890
06891:-00138:+00054:-00114:001747.1469:06891
06892:-00039:-00039:-00008:001747.1469:06892
06893:+00007:+00110:-00006:001756.3664:06893
06894:-00029:+00048:-00044:001756.3664:06894
06895:+00126:+00034:-00019:001756.3664:06895
06896:-00160:+00083:+00019:001756.3664:06896
06897:-00328:+00025:-00014:001756.3664:06897
06898:-00095:+00040:-00003:001756.3664:06898
06899:-00002:+00105:-00021:001756.3664:06899
06900:-00018:+00108:+00029:001756.3664:06900
06901:+00076:+00030:+00061:001756.3664:06901
06902:+00109:+00095:-00045:001756.3664:06902
06903:-00087:-00002:+00047:001756.3664:06903
06904:-00311:+00030:+00034:001762.4057:06904
06905:-00135:+00128:+00022:001762.4057:06905
06906:+00006:+00047:+00042:001762.4057:06906
06907:+00030:+00040:+00052:001762.4057:06907
06908:+00101:+00095:+00049:001762.4057:06908
06909:+00078:+00002:-00008:001762.4057:06909
06910:-00078:+00022:-00154:001762.4057:06910
06911:-00218:+00052:+00090:001762.4057:06911
06912:-00033:-00018:+00016:001762.4057:06912
06913:+00025:+00015:-00266:001762.4057:06913
06914:+00044:-00076:+00008:001762.4057:06914
06915:+00149:+00041:+00069:001764.6461:06915
06916:+00045:+00118:-00016:001764.6461:06916
06917:-00255:-00008:+00009:001764.6461:06917
06918:-00247:+00165:-00011:001764.6461:06918
06919:+00007:+00007:-00054:001764.6461:06919
06920:+00029:+00161:-00133:001764.6461:06920
06921:+00011:+00034:+00092:001764.6461:06921
06922:+00150:+00058:+00158:001764.6461:06922
06923:+00017:+00083:-00120:001764.6461:06923
06924:-00197:+00027:-00070:001764.6461:06924
06925:-00239:+00029:+00151:001764.6461:06925
06926:-00071:-00006:-00178:001764.6461:06926
06927:+00142:+00057:-00009:001776.6713:06927
06928:+00054:+00107:+00039:001776.6713:06928
06929:+00104:-00050:-00021:001776.6713:06929
06930:-00081:+00069:-00155:001776.6713:06930
06931:-00283:+00031:-00102:001776.6713:06931
06932:-00195:+00007:+00045:001776.6713:06932
06933:+00046:+00078:-00066:001776.6713:06933
06934:+00009:+00004:-00103:001776.6713:06934
06935:+00086:-00010:-00249:001776.6713:06935
06936:+00129:+00155:-00157:001776.6713:06936
06937:-00118:-00087:-00120:001776.6713:06937
06938:-00244:-00044:-00168:001782.7945:06938
06939:+00024:-00014:-00412:001782.7945:06939
06940:+00089:-00094:-00092:001782.7945:06940
06941:+00035:-00118:-00024:001782.7945:06941
06942:+00249:-00059:-00306:001782.7945:06942
06943:+00312:-00003:+00024:001782.7945:06943
06944:-00054:+00023:+00007:001782.7945:06944
06945:-00220:-00016:-00145:001782.7945:06945
06946:-00014:-00092:+00064:001782.7945:06946
06947:-00002:+00112:-00211:001782.7945:06947
06948:+00119:+00182:+00056:001782.7945:06948
06949:+00232:-00049:-00213:001782.4277:06949
06950:+00005:+00041:-00166:001782.4277:06950
06951:-00312:+00020:-00220:001782.4277:06951
06952:-00289:-00059:-00312:001782.4277:06952
06953:-00012:+00057:-00179:001782.4277:06953
06954:-00116:-00125:+00034:001782.4277:06954
06955:+00080:+00145:+00022:001782.4277:06955
06956:+00142:+00043:+00042:001782.4277:06956
06957:-00076:-00022:-00098:001782.4277:06957
06958:-00333:+00236:-00175:001782.4277:06958
06959:-00313:-00059:+00003:001782.4277:06959
06960:-00005:+00155:-00146:001792.2038:06960
06961:+00229:+00137:+00065:001792.2038:06961
06962:+00167:+00070:+00032:001792.2038:06962
06963:+00525:+00127:+00136:001792.2038:06963
06964:+00173:+00177:+00173:001792.2038:06964
06965:-00159:+00029:-00064:001792.2038:06965
06966:+00119:+00156:+00042:001792.2038:06966
06967:+00177:-00078:+00174:001792.2038:06967
06968:+00228:-00050:+00183:001792.2038:06968
06969:+00152:+00127:+00116:001792.2038:06969
06970:+00154:+00001:+00178:001792.2038:06970
06971:-00076:+00218:+00015:001787.9687:06971
06972:-00183:+00044:+00081:001787.9687:06972
06973:-00123:+00049:-00006:001787.9687:06973
06974:-00087:+00101:-00013:001787.9687:06974
06975:+00056:+00022:+00147:001787.9687:06975
06976:+00175:+00057:-00016:001787.9687:06976
06977:-00023:+00046:+00040:001787.9687:06977
06978:-00151:+00100:-00076:001787.9687:06978
06979:-00158:+00117:-00087:001787.9687:06979
06980:+00081:+00049:-00093:001787.9687:06980
06981:+00155:+00128:-00010:001787.9687:06981
06982:+00293:+00064:+00068:001787.9687:06982
06983:+00371:+00116:-00065:001777.2788:06983
06984:+00113:+00089:-00026:001777.2788:06984
06985:-00146:+00075:-00122:001777.2788:06985
06986:-00190:+00064:-00130:001777.2788:06986
06987:+00152:+00026:-00114:001777.2788:06987
06988:+00160:+00019:-00035:001777.2788:06988
06989:+00139:+00072:-00014:001777.2788:06989
06990:+00084:-00016:-00056:001777.2788:06990
06991:-00219:+00202:-00143:001777.2788:06991
06992:-00300:+00075:-00156:001777.2788:06992
06993:-00055:+00140:-00080:001777.2788:06993
06994:-00026:-00031:+00196:001781.8314:06994
06995:+00144:+00116:+00043:001781.8314:06995
06996:+00239:+00145:+00050:001781.8314:06996
06997:+00092:+00032:+00215:001781.8314:06997
06998:-00280:+00163:-00137:001781.8314:06998
06999:+00049:+00053:+00075:001781.8314:06999
07000:+00212:+00134:-00044:001781.8314:07000
07001:+00077:+00142:+00122:001781.8314:07001
07002:-00023:+00086:+00205:001781.8314:07002
07003:+00311:+00258:+00035:001781.8314:07003
07004:-00041:+00074:+00194:001781.8314:07004
07005:-00214:+00177:+00231:001785.3923:07005
07006:-00015:+00116:+00028:001785.3923:07006
07007:-00037:+00039:+00146:001785.3923:07007
07008:-00007:+00173:+00109:001785.3923:07008
07009:+00031:-00012:+00160:001785.3923:07009
07010:+00035:-00152:+00129:001785.3923:07010
07011:-00100:+00122:+00257:001785.3923:07011
07012:-00374:-00037:+00010:001785.3923:07012
07013:-00225:+00033:-00060:001785.3923:07013
07014:-00005:-00006:+00192:001785.3923:07014
07015:+00077:-00043:+00169:001785.3923:07015
07016:+00158:+00155:-00019:001777.3105:07016
07017:+00044:+00010:-00017:001777.3105:07017
07018:-00184:+00073:-00140:001777.3105:07018
07019:-00167:+00037:-00039:001777.3105:07019
07020:+00030:+00093:-00133:001777.3105:07020
07021:-00073:+00099:+00203:001777.3105:07021
07022:-00004:+00147:-00189:001777.3105:07022
07023:+00208:+00022:+00130:001777.3105:07023
07024:+00042:+00189:+00030:001777.3105:07024
07025:-00160:+00122:-00065:001777.3105:07025
07026:-00163:-00128:+00040:001777.3105:07026
07027:+00011:+00132:-00290:001787.0292:07027
07028:-00068:+00044:+00266:001787.0292:07028
07029:+00056:+00031:-00109:001787.0292:07029
07030:+00221:-00010:+00014:001787.0292:07030
07031:-00174:+00057:-00068:001787.0292:07031
07032:-00261:+00012:-00032:001787.0292:07032
07033:+00005:-00128:+00161:001787.0292:07033
07034:+00050:+00163:-00214:001787.0292:07034
07035:+00009:+00019:+00104:001787.0292:07035
07036:+00040:-00023:+00051:001787.0292:07036
07037:+00068:+00032:-00142:001787.0292:07037
07038:-00131:-00103:+00089:001787.0292:07038
07039:-00277:+00102:-00079:001785.4036:07039
07040:-00074:-00051:+00067:001785.4036:07040
07041:+00072:+00172:-00091:001785.4036:07041
07042:-00056:+00022:+00162:001785.4036:07042
07043:+00016:+00010:-00085:001785.4036:07043
07044:-00007:-00076:-00090:001785.4036:07044
07045:-00274:+00200:+00067:001785.4036:07045
07046:-00268:-00097:+00149:001785.4036:07046
07047:+00118:+00144:-00135:001785.4036:07047
07048:-00025:+00113:-00021:001785.4036:07048
07049:-00066:+00073:+00026:001785.4036:07049
07050:+00195:+00167:-00036:001782.4484:07050
07051:+00059:-00029:+00054:001782.4484:07051
07052:-00221:+00241:-00079:001782.4484:07052
07053:+00045:+00052:+00196:001782.4484:07053
07054:+00152:-00020:-00020:001782.4484:07054
07055:-00037:+00169:-00095:001782.4484:07055
07056:+00104:+00030:+00231:001782.4484:07056
07057:+00160:+00282:-00125:001782.4484:07057
07058:-00070:+00068:+00016:001782.4484:07058
07059:-00298:-00012:+00067:001782.4484:07059
07060:-00008:+00125:+00141:001782.4484:07060
07061:+00121:+00079:+00028:001787.0197:07061
07062:+00008:-00096:+00059:001787.0197:07062
07063:+00072:+00035:+00324:001787.0197:07063
07064:+00041:-00166:+00049:001787.0197:07064
07065:-00046:+00186:-00207:001787.0197:07065
07066:-00208:-00140:+00090:001787.0197:07066
07067:+00112:+00024:-00093:001787.0197:07067
07068:+00132:-00034:+00120:001787.0197:07068
07069:-00054:-00111:-00056:001787.0197:07069
07070:+00100:+00102:-00084:001787.0197:07070
07071:+00048:-00060:+00019:001787.0197:07071
07072:-00221:-00031:-00112:001782.8420:07072
07073:-00092:+00090:-00053:001782.8420:07073
07074:+00019:-00138:-00050:001782.8420:07074
07075:+00089:+00246:-00167:001782.8420:07075
07076:-00019:-00055:+00047:001782.8420:07076
07077:+00113:-00053:-00070:001782.8420:07077
07078:+00025:+00170:-00259:001782.8420:07078
07079:-00200:+00075:-00068:001782.8420:07079
07080:-00004:+00061:+00026:001782.8420:07080
07081:+00030:+00282:-00105:001782.8420:07081
07082:+00053:+00042:-00070:001782.8420:07082
07083:+00097:+00157:+00056:001782.8420:07083
07084:+00012:+00048:+00160:001777.3292:07084
07085:-00081:+00030:-00069:001777.3292:07085
07086:-00078:+00192:+00161:001777.3292:07086
07087:+00061:+00089:-00044:001777.3292:07087
07088:+00215:+00335:-00086:001777.3292:07088
07089:+00000:-00239:+00447:001777.3292:07089
07090:+00099:+00227:+00219:001777.3292:07090
07091:+00058:+00110:+00182:001777.3292:07091
07092:-00007:+00198:+00192:001777.3292:07092
07093:-00067:+00227:+00283:001777.3292:07093
07094:+00071:-00221:+00119:001777.3292:07094
07095:+00228:+00208:+00108:001781.7727:07095
07096:-00081:-00068:+00171:001781.7727:07096
07097:+00088:-00093:-00113:001781.7727:07097
07098:+00085:+00042:+00188:001781.7727:07098
07099:-00230:-00019:+00048:001781.7727:07099
07100:-00164:+00197:-00213:001781.7727:07100
07101:+00063:+00019:+00137:001781.7727:07101
07102:+00017:-00057:-00007:001781.7727:07102
07103:+00013:+00005:-00165:001781.7727:07103
07104:+00026:-00037:+00022:001781.7727:07104
07105:-00046:+00042:-00207:001781.7727:07105
07106:-00266:+00003:-00076:001780.2331:07106
07107:-00103:-00016:-00100:001780.2331:07107
07108:-00050:+00222:+00006:001780.2331:07108
07109:+00124:+00065:-00147:001780.2331:07109
07110:+00065:+00059:+00017:001780.2331:07110
07111:+00039:+00071:+00038:001780.2331:07111
07112:-00086:+00083:-00016:001780.2331:07112
07113:-00171:+00114:+00090:001780.2331:07113
07114:-00096:+00059:-00032:001780.2331:07114
07115:+00039:+00098:-00111:001780.2331:07115
07116:+00048:+00075:+00040:001780.2331:07116
07117:+00025:-00007:+00084:001774.7823:07117
07118:+00074:+00174:-00127:001774.7823:07118
07119:-00164:-00002:+00110:001774.7823:07119
07120:-00176:+00194:+00109:001774.7823:07120
07121:+00042:+00020:+00155:001774.7823:07121
07122:+00105:+00196:-00344:001774.7823:07122
07123:+00061:+00036:+00217:001774.7823:07123
07124:+00160:+00036:+00060:001774.7823:07124
07125:+00095:+00079:-00047:001774.7823:07125
07126:-00312:+00031:-00004:001774.7823:07126
07127:-00252:-00035:+00067:001774.7823:07127
07128:+00018:-00029:+00090:001774.7823:07128
07129:-00006:+00062:-00093:001784.4237:07129
07130:+00045:+00049:+00093:001784.4237:07130
07131:+00154:+00003:+00044:001784.4237:07131
07132:-00234:+00024:-00196:001784.4237:07132
07133:-00311:+00068:+00066:001784.4237:07133
07134:-00071:+00020:+00067:001784.4237:07134
07135:+00071:+00061:-00124:001784.4237:07135
07136:-00013:-00103:+00185:001784.4237:07136
07137:+00095:+00196:-00174:001784.4237:07137
07138:+00190:-00035:+00125:001784.4237:07138
07139:-00121:+00096:-00072:001784.4237:07139
07140:-00257:+00067:-00146:001793.1977:07140
07141:-00152:-00069:+00024:001793.1977:07141
07142:+00112:+00156:-00037:001793.1977:07142
07143:+00080:+00007:+00097:001793.1977:07143
07144:+00103:-00066:+00042:001793.1977:07144
07145:-00013:+00082:-00305:001793.1977:07145
07146:-00175:-00130:-00039:001793.1977:07146
07147:-00341:+00028:+00006:001793.1977:07147
07148:+00018:-00004:-00158:001793.1977:07148
07149:+00097:+00032:+00028:001793.1977:07149
07150:+00131:+00119:-00119:001793.1977:07150
07151:+00075:-00091:-00088:001787.5686:07151
07152:-00045:+00035:-00250:001787.5686:07152
07153:-00246:-00059:-00133:001787.5686:07153
07154:-00121:-00062:-00213:001787.5686:07154
07155:+00055:-00155:-00059:001787.5686:07155
07156:+00012:-00134:-00315:001787.5686:07156
07157:+00115:-00064:-00294:001787.5686:07157
07158:+00135:-00113:-00196:001787.5686:07158
07159:-00188:+00017:-00455:001787.5686:07159
07160:-00237:-00067:-00063:001787.5686:07160
07161:-00020:-00060:-00169:001787.5686:07161
07162:+00012:+00041:-00158:001802.7269:07162
07163:+00049:-00054:-00047:001802.7269:07163
07164:+00203:-00119:-00249:001802.7269:07164
07165:+00209:+00092:-00295:001802.7269:07165
07166:-00293:-00177:-00133:001802.7269:07166
07167:-00304:+00047:-00167:001802.7269:07167
07168:-00059:-00035:-00022:001802.7269:07168
07169:+00028:+00027:+00040:001802.7269:07169
07170:+00095:+00041:+00021:001802.7269:07170
07171:+00174:-00079:+00087:001802.7269:07171
07172:+00001:+00023:-00139:001802.7269:07172
07173:-00110:+00304:-00034:001798.4304:07173
07174:-00391:+00033:-00015:001798.4304:07174
07175:-00101:+00127:-00013:001798.4304:07175
07176:+00058:+00079:+00152:001798.4304:07176
07177:+00177:-00031:+00076:001798.4304:07177
07178:+00264:+00152:+00056:001798.4304:07178
07179:-00082:+00049:+00024:001798.4304:07179
07180:-00264:+00097:-00045:001798.4304:07180
07181:-00267:+00167:-00025:001798.4304:07181
07182:-00001:-00004:-00003:001798.4304:07182
07183:+00161:+00159:+00165:001798.4304:07183
07184:+00159:-00036:+00246:001785.0435:07184
07185:+00221:+00066:+00066:001785.0435:07185
07186:-00045:+00121:+00138:001785.0435:07186
07187:-00215:+00110:+00006:001785.0435:07187
07188:+00074:+00137:-00087:001785.0435:07188
07189:+00123:+00026:+00215:001785.0435:07189
07190:+00237:+00106:+00017:001785.0435:07190
07191:+00331:+00048:+00165:001785.0435:07191
07192:+00225:-00037:+00054:001785.0435:07192
07193:-00144:+00230:+00074:001785.0435:07193
07194:-00171:-00014:+00061:001785.0435:07194
07195:+00058:+00122:-00280:001789.5812:07195
07196:+00202:+00149:+00050:001789.5812:07196
07197:-00030:-00061:+00122:001789.5812:07197
07198:+00108:+00111:-00025:001789.5812:07198
07199:+00115:+00034:-00032:001789.5812:07199
07200:+00084:+00188:-00116:001789.5812:07200
07201:-00131:+00045:-00054:001789.5812:07201
07202:-00033:+00041:-00270:001789.5812:07202
07203:+00087:+00133:+00017:001789.5812:07203
07204:+00266:-00083:+00103:001789.5812:07204
07205:+00144:-00026:-00193:001789.5812:07205
07206:-00060:-00024:+00126:001789.5812:07206
07207:-00203:+00031:-00030:001780.2011:07207
07208:-00064:+00096:-00104:001780.2011:07208
07209:+00029:+00077:+00014:001780.2011:07209
07210:+00116:+00007:+00021:001780.2011:07210
07211:+00185:+00193:-00002:001780.2011:07211
07212:+00089:-00012:-00277:001780.2011:07212
07213:-00258:+00112:+00005:001780.2011:07213
07214:-00326:-00017:+00046:001780.2011:07214
07215:+00083:-00052:-00199:001780.2011:07215
07216:+00006:+00154:+00145:001780.2011:07216
07217:-00057:+00083:+00058:001780.2011:07217
07218:+00214:+00136:-00007:001777.3012:07218
07219:+00124:-00133:+00037:001777.3012:07219
07220:-00269:+00142:+00128:001777.3012:07220
07221:-00070:+00002:+00194:001777.3012:07221
07222:+00154:+00086:+00045:001777.3012:07222
07223:-00122:+00007:+00315:001777.3012:07223
07224:-00011:+00005:+00114:001777.3012:07224
07225:+00221:+00142:+00023:001777.3012:07225
07226:+00003:-00038:+00103:001777.3012:07226
07227:-00169:+00044:-00075:001777.3012:07227
07228:-00175:+00034:+00058:001777.3012:07228
07229:+00000:+00063:+00035:001786.8959:07229
07230:+00072:+00163:+00034:001786.8959:07230
07231:+00067:+00027:-00016:001786.8959:07231
07232:+00068:+00169:-00081:001786.8959:07232
07233:-00044:-00031:+00051:001786.8959:07233
07234:-00170:+00039:-00269:001786.8959:07234
07235:-00138:+00110:-00190:001786.8959:07235
07236:-00077:+00130:-00045:001786.8959:07236
07237:+00156:+00132:-00055:001786.8959:07237
07238:+00140:+00159:-00077:001786.8959:07238
07239:-00013:+00114:-00115:001786.8959:07239
07240:-00144:+00120:-00119:001787.8544:07240
07241:-00210:+00007:-00033:001787.8544:07241
07242:-00047:+00176:-00131:001787.8544:07242
07243:+00170:+00063:+00156:001787.8544:07243
07244:+00102:-00016:+00014:001787.8544:07244
07245:+00099:+00236:-00259:001787.8544:07245
07246:-00019:-00127:+00243:001787.8544:07246
07247:-00116:+00005:-00141:001787.8544:07247
07248:-00191:+00138:-00171:001787.8544:07248
07249:-00082:-00050:+00148:001787.8544:07249
07250:+00081:+00134:-00102:001787.8544:07250
07251:+00126:+00036:+00085:001787.8544:07251
07252:+00046:+00124:-00061:001784.8829:07252
07253:-00122:+00076:+00026:001784.8829:07253
07254:-00221:-00046:+00249:001784.8829:07254
07255:-00082:+00262:-00280:001784.8829:07255
07256:+00042:+00005:+00300:001784.8829:07256
07257:+00040:-00134:+00068:001784.8829:07257
07258:+00118:+00070:+00164:001784.8829:07258
07259:-00016:-00117:+00081:001784.8829:07259
07260:-00109:+00156:-00194:001784.8829:07260
07261:-00230:+00094:+00317:001784.8829:07261
07262:+00076:-00104:+00107:001784.8829:07262
07263:+00138:+00200:+00192:001789.4417:07263
07264:-00027:-00190:+00246:001789.4417:07264
07265:+00099:+00164:-00286:001789.4417:07265
07266:+00015:-00149:+00190:001789.4417:07266
07267:-00305:-00004:-00049:001789.4417:07267
07268:-00137:+00154:-00211:001789.4417:07268
07269:+00099:-00138:+00025:001789.4417:07269
07270:-00101:+00176:-00171:001789.4417:07270
07271:-00119:-00103:-00014:001789.4417:07271
07272:+00158:+00044:-00097:001789.4417:07272
07273:-00015:+00225:-00099:001789.4417:07273
07274:-00247:+00018:-00213:001785.2423:07274
07275:+00005:+00295:-00124:001785.2423:07275
07276:+00053:+00044:+00270:001785.2423:07276
07277:+00084:+00144:-00026:001785.2423:07277
07278:+00105:+00206:-00046:001785.2423:07278
07279:+00108:+00121:+00209:001785.2423:07279
07280:-00018:+00157:-00056:001785.2423:07280
07281:-00083:+00135:+00070:001785.2423:07281
07282:+00001:+00106:-00140:001785.2423:07282
07283:+00028:+00165:+00021:001785.2423:07283
07284:-00017:-00036:+00128:001785.2423:07284
07285:+00030:+00151:-00253:001772.0681:07285
07286:+00067:-00005:+00149:001772.0681:07286
07287:-00133:-00055:+00016:001772.0681:07287
07288:-00149:+00266:-00308:001772.0681:07288
07289:+00126:-00114:+00206:001772.0681:07289
07290:+00027:+00250:-00167:001772.0681:07290
07291:+00100:+00097:+00194:001772.0681:07291
07292:+00227:-00013:+00214:001772.0681:07292
07293:+00154:+00133:-00060:001772.0681:07293
07294:-00122:-00026:+00228:001772.0681:07294
07295:-00128:-00039:-00053:001772.0681:07295
07296:+00116:+00053:+00152:001776.5168:07296
07297:-00029:-00164:+00025:001776.5168:07297
07298:+00180:+00268:-00329:001776.5168:07298
07299:+00069:-00092:+00202:001776.5168:07299
07300:-00209:-00076:-00270:001776.5168:07300
07301:-00099:-00034:+00288:001776.5168:07301
07302:-00076:-00096:-00146:001776.5168:07302
07303:+00071:+00297:-00158:001776.5168:07303
07304:-00189:-00201:-00021:001776.5168:07304
07305:+00136:+00078:-00292:001776.5168:07305
07306:+00021:-00092:+00180:001776.5168:07306
07307:-00107:+00148:-00198:001776.5168:07307
07308:+00092:+00219:+00013:001767.2835:07308
07309:-00050:+00110:-00228:001767.2835:07309
07310:+00084:+00222:+00077:001767.2835:07310
07311:+00092:+00040:+00220:001767.2835:07311
07312:+00198:+00200:-00245:001767.2835:07312
07313:+00073:+00062:+00207:001767.2835:07313
07314:-00179:-00033:+00080:001767.2835:07314
07315:+00005:+00234:+00026:001767.2835:07315
07316:+00020:-00040:+00147:001767.2835:07316
07317:+00105:+00196:-00007:001767.2835:07317
07318:-00087:+00009:+00177:001767.2835:07318
07319:+00082:+00112:+00031:001756.9527:07319
07320:+00128:+00060:+00147:001756.9527:07320
07321:-00282:+00009:+00001:001756.9527:07321
07322:-00129:-00032:-00078:001756.9527:07322
07323:-00071:-00006:+00006:001756.9527:07323
07324:-00090:+00032:-00038:001756.9527:07324
07325:-00052:-00049:+00002:001756.9527:07325
07326:+00083:+00049:-00065:001756.9527:07326
07327:-00044:+00015:+00012:001756.9527:07327
07328:-00312:-00050:-00084:001756.9527:07328
07329:-00028:+00102:-00097:001756.9527:07329
07330:-00034:+00124:+00034:001763.7585:07330
07331:-00027:+00097:-00136:001763.7585:07331
07332:+00139:+00130:+00106:001763.7585:07332
07333:+00086:+00009:-00032:001763.7585:07333
07334:-00081:+00059:-00001:001763.7585:07334
07335:-00240:+00109:-00003:001763.7585:07335
07336:-00082:+00083:-00016:001763.7585:07336
07337:+00017:+00110:+00049:001763.7585:07337
07338:-00064:-00011:+00033:001763.7585:07338
07339:+00087:+00088:+00170:001763.7585:07339
07340:+00112:-00038:-00062:001763.7585:07340
07341:+00002:+00027:-00086:001763.7585:07341
07342:-00326:-00034:+00090:001767.4007:07342
07343:-00034:+00068:-00095:001767.4007:07343
07344:+00062:+00096:-00036:001767.4007:07344
07345:-00061:-00170:+00123:001767.4007:07345
07346:+00148:+00089:-00223:001767.4007:07346
07347:+00157:-00079:+00076:001767.4007:07347
07348:-00209:-00009:-00059:001767.4007:07348
07349:-00306:+00036:-00029:001767.4007:07349
07350:-00124:-00098:+00104:001767.4007:07350
07351:-00015:-00044:-00113:001767.4007:07351
07352:+00107:+00093:-00044:001767.4007:07352
07353:+00188:-00099:+00149:001769.6737:07353
07354:-00069:+00130:-00182:001769.6737:07354
07355:-00252:-00114:+00044:001769.6737:07355
07356:-00240:+00030:-00223:001769.6737:07356
07357:+00022:+00158:+00063:001769.6737:07357
07358:+00026:+00012:+00149:001769.6737:07358
07359:+00148:+00111:-00125:001769.6737:07359
07360:+00229:+00133:+00154:001769.6737:07360
07361:-00113:+00072:-00112:001769.6737:07361
07362:-00284:+00080:+00052:001769.6737:07362
07363:-00158:+00134:+00066:001769.6737:07363
07364:+00050:+00089:-00094:001781.7102:07364
07365:-00023:-00020:+00303:001781.7102:07365
07366:+00120:+00139:+00019:001781.7102:07366
07367:+00164:+00114:-00022:001781.7102:07367
07368:-00035:-00006:-00013:001781.7102:07368
07369:-00306:+00078:-00190:001781.7102:07369
07370:+00088:-00076:-00090:001781.7102:07370
07371:+00107:+00002:-00242:001781.7102:07371
07372:+00021:-00068:-00019:001781.7102:07372
07373:+00193:-00071:-00213:001781.7102:07373
07374:+00175:-00110:-00397:001781.7102:07374
07375:-00235:-00063:-00325:001781.7102:07375
07376:-00125:-00080:-00427:001787.8221:07376
07377:+00083:-00156:-00380:001787.8221:07377
07378:+00127:+00006:-00390:001787.8221:07378
07379:+00091:+00011:-00375:001787.8221:07379
07380:+00025:-00057:-00311:001787.8221:07380
07381:+00077:-00041:-00535:001787.8221:07381
07382:-00070:-00092:-00309:001787.8221:07382
07383:-00073:+00095:-00213:001787.8221:07383
07384:-00093:+00050:-00359:001787.8221:07384
07385:-00070:-00181:-00317:001787.8221:07385
07386:+00153:+00016:-00148:001787.8221:07386
07387:+00315:+00119:+00111:001787.4322:07387
07388:-00107:-00044:-00249:001787.4322:07388
07389:-00444:+00171:-00259:001787.4322:07389
07390:-00436:-00103:+00219:001787.4322:07390
07391:+00101:+00311:-00174:001787.4322:07391
07392:-00025:+00151:+00209:001787.4322:07392
07393:-00108:+00119:+00112:001787.4322:07393
07394:+00106:+00197:+00195:001787.4322:07394
07395:+00128:+00112:+00295:001787.4322:07395
07396:-00057:+00258:+00043:001787.4322:07396
07397:-00113:+00157:+00263:001787.4322:07397
07398:-00105:+00091:+00188:001792.0620:07398
07399:+00191:+00135:+00227:001792.0620:07399
07400:+00366:+00092:+00353:001792.0620:07400
07401:+00291:+00140:+00255:001792.0620:07401
07402:-00112:+00076:+00269:001792.0620:07402
07403:-00096:+00119:+00117:001792.0620:07403
07404:-00032:+00148:+00139:001792.0620:07404
07405:-00077:+00076:+00172:001792.0620:07405
07406:-00045:+00021:+00174:001792.0620:07406
07407:+00214:+00080:+00207:001792.0620:07407
07408:-00030:+00059:+00108:001792.0620:07408
07409:-00177:-00006:+00083:001790.4571:07409
07410:-00173:+00051:-00045:001790.4571:07410
07411:-00044:-00001:-00060:001790.4571:07411
07412:-00065:+00047:+00075:001790.4571:07412
07413:+00035:-00121:-00011:001790.4571:07413
07414:+00255:+00004:-00240:001790.4571:07414
07415:+00215:-00062:+00187:001790.4571:07415
07416:+00017:+00102:-00223:001790.4571:07416
07417:+00000:+00021:-00167:001790.4571:07417
07418:+00110:-00022:-00192:001790.4571:07418
07419:+00209:+00172:-00552:001790.4571:07419
07420:+00192:-00124:-00057:001782.3522:07420
07421:+00245:-00091:-00222:001782.3522:07421
07422:+00148:+00108:-00557:001782.3522:07422
07423:-00019:+00065:+00027:001782.3522:07423
07424:-00094:+00094:-00211:001782.3522:07424
07425:-00167:+00160:-00085:001782.3522:07425
07426:-00116:-00053:-00494:001782.3522:07426
07427:+00231:+00217:-00184:001782.3522:07427
07428:+00149:-00286:-00105:001782.3522:07428
07429:-00034:+00005:-00458:001782.3522:07429
07430:-00183:-00034:+00105:001782.3522:07430
07431:-00262:-00026:-00055:001786.9149:07431
07432:+00079:+00222:-00270:001786.9149:07432
07433:+00191:-00029:+00090:001786.9149:07433
07434:+00178:+00168:-00125:001786.9149:07434
07435:+00007:-00009:+00406:001786.9149:07435
07436:-00012:+00260:-00045:001786.9149:07436
07437:-00063:-00029:+00294:001786.9149:07437
07438:+00000:+00175:+00221:001786.9149:07438
07439:+00136:+00131:-00181:001786.9149:07439
07440:+00298:+00078:+00269:001786.9149:07440
07441:+00182:-00065:+00064:001786.9149:07441
07442:-00111:+00177:+00050:001786.9149:07442
07443:-00233:-00012:+00261:001790.4935:07443
07444:-00131:+00169:+00095:001790.4935:07444
07445:+00064:+00019:+00360:001790.4935:07445
07446:-00052:-00019:+00251:001790.4935:07446
07447:+00065:+00215:+00074:001790.4935:07447
07448:-00067:-00205:+00142:001790.4935:07448
07449:-00265:+00262:-00161:001790.4935:07449
07450:-00317:-00053:+00220:001790.4935:07450
07451:-00012:+00172:-00022:001790.4935:07451
07452:-00016:+00090:+00186:001790.4935:07452
07453:+00079:+00121:-00002:001790.4935:07453
07454:+00243:+00164:-00004:001782.2863:07454
07455:+00011:+00027:+00049:001782.2863:07455
07456:-00219:+00115:-00186:001782.2863:07456
07457:-00058:+00169:-00060:001782.2863:07457
07458:+00057:+00190:-00158:001782.2863:07458
07459:+00039:+00138:-00096:001782.2863:07459
07460:+00035:-00039:-00066:001782.2863:07460
07461:+00202:+00272:-00435:001782.2863:07461
07462:-00145:-00087:+00015:001782.2863:07462
07463:-00199:+00164:-00198:001782.2863:07463
07464:-00031:+00012:-00144:001782.2863:07464
07465:-00020:+00144:-00042:001784.2033:07465
07466:-00039:+00113:-00451:001784.2033:07466
07467:+00181:+00188:-00020:001784.2033:07467
07468:+00229:-00229:-00126:001784.2033:07468
07469:-00107:+00029:-00440:001784.2033:07469
07470:-00178:+00028:-00086:001784.2033:07470
07471:-00032:-00254:+00057:001784.2033:07471
07472:+00055:+00177:-00084:001784.2033:07472
07473:+00063:-00119:+00014:001784.2033:07473
07474:+00117:+00142:-00015:001784.2033:07474
07475:+00102:-00088:+00138:001784.2033:07475
07476:-00246:-00190:+00085:001782.6791:07476
07477:-00187:-00025:+00376:001782.6791:07477
07478:-00047:-00145:+00041:001782.6791:07478
07479:+00035:-00131:+00169:001782.6791:07479
07480:-00006:-00160:+00565:001782.6791:07480
07481:+00049:-00237:-00024:001782.6791:07481
07482:-00109:+00026:-00217:001782.6791:07482
07483:-00272:-00029:+00174:001782.6791:07483
07484:-00114:-00059:+00129:001782.6791:07484
07485:-00012:+00007:+00503:001782.6791:07485
07486:-00035:-00010:+00297:001782.6791:07486
07487:+00022:+00375:+00002:001782.6791:07487
07488:-00030:-00232:-00065:001769.6662:07488
07489:-00150:+00208:-00088:001769.6662:07489
07490:-00190:+00229:+00207:001769.6662:07490
07491:-00017:-00061:-00255:001769.6662:07491
07492:-00132:+00482:-00299:001769.6662:07492
07493:-00234:-00149:+00174:001769.6662:07493
07494:+00225:+00239:-00147:001769.6662:07494
07495:+00122:+00302:+00092:001769.6662:07495
07496:-00113:+00025:-00246:001769.6662:07496
07497:-00097:+00328:-00051:001769.6662:07497
07498:-00061:-00243:+00124:001769.6662:07498
07499:-00030:+00335:-00211:001763.9016:07499
07500:+00032:+00075:+00162:001763.9016:07500
07501:+00234:+00083:-00217:001763.9016:07501
07502:+00225:+00164:-00047:001763.9016:07502
07503:-00125:+00059:+00123:001763.9016:07503
07504:-00054:+00228:-00105:001763.9016:07504
07505:+00033:-00289:+00053:001763.9016:07505
07506:-00002:-00005:-00221:001763.9016:07506
07507:+00119:-00045:+00131:001763.9016:07507
07508:+00269:-00051:-00181:001763.9016:07508
07509:+00262:+00020:-00272:001763.9016:07509
07510:-00275:-00037:-00036:001749.8812:07510
07511:-00170:+00069:+00053:001749.8812:07511
07512:-00042:+00117:-00084:001749.8812:07512
07513:-00042:-00037:-00042:001749.8812:07513
07514:+00140:+00213:+00021:001749.8812:07514
07515:+00153:-00043:-00031:001749.8812:07515
07516:-00044:+00090:-00144:001749.8812:07516
07517:-00249:+00101:+00025:001749.8812:07517
07518:-00202:-00085:+00023:001749.8812:07518
07519:+00078:+00099:-00010:001749.8812:07519
07520:-00010:+00074:+00226:001749.8812:07520
07521:+00181:+00060:+00082:001749.8812:07521
07522:+00180:+00069:+00095:001734.9357:07522
07523:-00013:+00055:+00091:001734.9357:07523
07524:-00213:+00165:+00220:001734.9357:07524
07525:-00112:+00029:+00231:001734.9357:07525
07526:+00219:+00036:+00292:001734.9357:07526
07527:-00102:+00032:+00088:001734.9357:07527
07528:+00016:+00109:-00040:001734.9357:07528
07529:+00126:+00097:+00116:001734.9357:07529
07530:-00201:-00076:+00013:001734.9357:07530
07531:-00224:+00059:+00190:001734.9357:07531
07532:-00205:-00036:+00056:001734.9357:07532
07533:+00127:+00152:-00093:001734.1103:07533
07534:+00005:+00023:+00198:001734.1103:07534
07535:+00007:+00082:-00047:001734.1103:07535
07536:+00078:+00099:-00055:001734.1103:07536
07537:-00236:+00036:-00198:001734.1103:07537
07538:-00118:+00092:+00037:001734.1103:07538
07539:-00084:+00085:+00030:001734.1103:07539
07540:+00180:+00165:-00141:001734.1103:07540
07541:+00055:+00044:+00117:001734.1103:07541
07542:+00108:+00088:-00112:001734.1103:07542
07543:+00146:+00143:-00092:001734.1103:07543
07544:-00116:-00036:-00087:001734.1103:07544
07545:-00159:+00047:-00102:001727.8371:07545
07546:+00000:-00059:+00000:001727.8371:07546
07547:+00168:+00178:-00069:001727.8371:07547
07548:+00047:+00013:+00095:001727.8371:07548
07549:+00004:+00016:-00144:001727.8371:07549
07550:+00144:+00066:+00038:001727.8371:07550
07551:-00215:-00137:-00106:001727.8371:07551
07552:-00212:+00277:+00016:001727.8371:07552
07553:-00102:-00134:+00105:001727.8371:07553
07554:+00023:+00195:-00332:001727.8371:07554
07555:-00082:+00094:+00085:001727.8371:07555
07556:+00074:+00081:-00137:001727.8371:07556
07557:+00147:+00154:-00082:001727.7484:07557
07558:-00195:+00085:+00199:001727.7484:07558
07559:-00130:+00053:+00067:001727.7484:07559
07560:-00018:-00102:+00104:001727.7484:07560
07561:+00138:+00090:-00019:001727.7484:07561
07562:-00039:+00012:+00161:001727.7484:07562
07563:+00127:+00022:+00073:001727.7484:07563
07564:+00011:+00070:+00030:001727.7484:07564
07565:-00269:+00076:+00152:001727.7484:07565
07566:-00241:+00116:+00010:001727.7484:07566
07567:+00090:-00064:+00090:001727.7484:07567
07568:-00080:+00162:+00111:001743.9312:07568
07569:-00043:+00004:+00297:001743.9312:07569
07570:+00136:-00066:+00049:001743.9312:07570
07571:+00243:+00126:-00002:001743.9312:07571
07572:-00234:+00055:+00065:001743.9312:07572
07573:-00221:+00184:-00130:001743.9312:07573
07574:-00057:-00145:+00178:001743.9312:07574
07575:+00047:+00342:-00097:001743.9312:07575
07576:+00075:+00037:+00218:001743.9312:07576
07577:+00125:+00065:+00152:001743.9312:07577
07578:+00140:+00257:-00032:001743.9312:07578
07579:-00285:-00118:+00213:001754.9206:07579
07580:-00173:+00313:-00054:001754.9206:07580
07581:+00080:-00074:+00113:001754.9206:07581
07582:+00126:+00017:-00082:001754.9206:07582
07583:+00138:+00093:+00223:001754.9206:07583
07584:+00196:-00038:+00083:001754.9206:07584
07585:+00171:-00011:-00188:001754.9206:07585
07586:-00287:+00054:-00221:001754.9206:07586
07587:-00089:-00111:-00033:001754.9206:07587
07588:+00006:+00018:+00017:001754.9206:07588
07589:+00133:-00067:-00130:001754.9206:07589
07590:+00116:+00143:-00003:001754.9206:07590
07591:+00193:+00014:-00138:001762.1557:07591
07592:-00055:+00066:-00020:001762.1557:07592
07593:-00266:-00053:-00210:001762.1557:07593
07594:-00191:-00026:-00342:001762.1557:07594
07595:+00227:+00061:-00096:001762.1557:07595
07596:+00229:-00033:+00024:001762.1557:07596
07597:+00233:-00003:-00105:001762.1557:07597
07598:+00023:-00103:-00226:001762.1557:07598
07599:-00145:-00144:-00228:001762.1557:07599
07600:-00229:-00032:-00292:001762.1557:07600
07601:-00136:-00089:-00327:001762.1557:07601
07602:+00163:+00026:-00210:001774.1351:07602
07603:+00166:-00031:-00105:001774.1351:07603
07604:+00133:-00087:-00208:001774.1351:07604
07605:+00011:+00031:-00297:001774.1351:07605
07606:-00251:+00118:-00228:001774.1351:07606
07607:-00213:+00021:-00259:001774.1351:07607
07608:+00149:+00010:-00386:001774.1351:07608
07609:+00163:-00064:-00070:001774.1351:07609
07610:+00108:-00072:-00046:001774.1351:07610
07611:+00269:+00144:-00087:001774.1351:07611
07612:+00289:+00187:-00091:001774.1351:07612
07613:-00229:-00022:-00049:001782.8439:07613
07614:-00368:-00019:+00126:001782.8439:07614
07615:-00158:+00057:-00210:001782.8439:07615
07616:+00020:+00061:+00168:001782.8439:07616
07617:+00173:+00005:+00077:001782.8439:07617
07618:+00303:+00214:+00110:001782.8439:07618
07619:-00074:+00061:+00260:001782.8439:07619
07620:-00397:+00022:-00010:001782.8439:07620
07621:-00467:+00045:+00146:001782.8439:07621
07622:+00014:+00079:+00205:001782.8439:07622
07623:+00155:+00085:+00174:001782.8439:07623
07624:+00192:+00067:+00293:001782.8439:07624
07625:+00063:+00081:+00087:001782.4842:07625
07626:-00151:+00060:+00111:001782.4842:07626
07627:-00330:+00087:+00094:001782.4842:07627
07628:-00171:+00111:-00008:001782.4842:07628
07629:+00122:+00054:+00206:001782.4842:07629
07630:+00026:+00162:+00026:001782.4842:07630
07631:+00082:+00044:+00288:001782.4842:07631
07632:+00174:+00078:+00143:001782.4842:07632
07633:-00107:+00166:+00011:001782.4842:07633
07634:-00246:-00053:-00054:001782.4842:07634
07635:-00039:+00058:-00279:001782.4842:07635
07636:+00100:+00012:+00180:001787.0025:07636
07637:+00112:+00017:+00029:001787.0025:07637
07638:+00203:+00032:+00023:001787.0025:07638
07639:+00097:+00035:+00127:001787.0025:07639
07640:-00099:+00091:-00233:001787.0025:07640
07641:-00047:+00083:-00040:001787.0025:07641
07642:-00086:+00142:-00163:001787.0025:07642
07643:+00018:+00021:-00064:001787.0025:07643
07644:+00321:+00011:+00125:001787.0025:07644
07645:+00446:+00186:-00033:001787.0025:07645
07646:-00027:+00066:+00043:001787.0025:07646
07647:-00193:+00086:-00170:001790.5870:07647
07648:-00104:+00175:-00179:001790.5870:07648
07649:+00072:-00002:+00067:001790.5870:07649
07650:+00196:+00178:-00301:001790.5870:07650
07651:+00223:+00055:+00103:001790.5870:07651
07652:+00064:-00015:+00108:001790.5870:07652
07653:-00148:+00072:-00294:001790.5870:07653
07654:-00168:-00057:+00090:001790.5870:07654
07655:+00123:-00029:-00318:001790.5870:07655
07656:+00166:-00043:-00048:001790.5870:07656
07657:+00066:-00098:+00098:001790.5870:07657
07658:+00165:+00091:-00271:001782.4653:07658
07659:+00029:+00045:+00139:001782.4653:07659
07660:-00314:+00103:-00128:001782.4653:07660
07661:-00130:+00039:+00068:001782.4653:07661
07662:+00234:+00049:-00058:001782.4653:07662
07663:+00016:+00067:+00041:001782.4653:07663
07664:-00082:-00012:+00148:001782.4653:07664
07665:+00228:+00112:-00056:001782.4653:07665
07666:+00073:-00018:+00233:001782.4653:07666
07667:-00221:+00059:+00073:001782.4653:07667
07668:-00006:+00074:+00038:001782.4653:07668
07669:+00123:+00062:+00221:001792.2288:07669
07670:+00062:+00132:+00181:001792.2288:07670
07671:+00005:+00061:+00239:001792.2288:07671
07672:+00102:+00140:+00043:001792.2288:07672
07673:-00097:+00185:+00181:001792.2288:07673
07674:-00253:+00001:+00244:001792.2288:07674
07675:+00012:+00181:+00115:001792.2288:07675
07676:+00006:+00069:+00218:001792.2288:07676
07677:-00008:+00026:+00164:001792.2288:07677
07678:+00071:+00233:+00056:001792.2288:07678
07679:+00025:-00039:+00106:001792.2288:07679
07680:-00123:+00038:-00158:001788.0352:07680
07681:-00203:+00050:+00051:001788.0352:07681
07682:+00082:+00010:-00015:001788.0352:07682
07683:+00064:+00105:-00022:001788.0352:07683
07684:-00049:-00033:+00069:001788.0352:07684
07685:+00115:+00055:-00186:001788.0352:07685
07686:+00122:+00005:-00068:001788.0352:07686
07687:-00245:-00067:-00089:001788.0352:07687
07688:-00219:+00048:-00284:001788.0352:07688
07689:+00047:-00003:-00033:001788.0352:07689
07690:-00039:-00002:-00191:001788.0352:07690
07691:+00014:-00065:-00050:001788.0352:07691
07692:+00122:+00002:-00298:001782.4748:07692
07693:-00017:+00128:-00250:001782.4748:07693
07694:-00246:+00072:-00093:001782.4748:07694
07695:+00032:+00096:-00217:001782.4748:07695
07696:-00048:+00005:+00071:001782.4748:07696
07697:+00010:-00091:+00026:001782.4748:07697
07698:+00168:+00201:-00331:001782.4748:07698
07699:+00151:-00037:+00276:001782.4748:07699
07700:-00138:+00119:-00162:001782.4748:07700
07701:-00091:+00106:-00111:001782.4748:07701
07702:-00067:+00073:+00052:001782.4748:07702
07703:+00068:+00199:+00006:001784.4123:07703
07704:-00010:-00099:+00236:001784.4123:07704
07705:+00115:+00140:+00020:001784.4123:07705
07706:-00098:-00034:+00136:001784.4123:07706
07707:-00163:+00216:+00073:001784.4123:07707
07708:-00124:+00095:+00006:001784.4123:07708
07709:+00016:+00094:+00260:001784.4123:07709
07710:-00008:+00102:+00352:001784.4123:07710
07711:+00152:+00106:+00105:001784.4123:07711
07712:+00067:-00012:+00086:001784.4123:07712
07713:-00140:+00006:+00166:001784.4123:07713
07714:-00189:+00062:+00225:001775.0531:07714
07715:-00020:+00106:+00033:001775.0531:07715
07716:+00085:-00119:+00247:001775.0531:07716
07717:-00209:+00145:-00116:001775.0531:07717
07718:-00073:-00046:-00033:001775.0531:07718
07719:+00113:+00071:-00043:001775.0531:07719
07720:-00105:+00075:-00060:001775.0531:07720
07721:-00241:-00152:+00121:001775.0531:07721
07722:-00077:+00124:-00252:001775.0531:07722
07723:+00026:+00157:+00173:001775.0531:07723
07724:-00034:-00045:-00118:001775.0531:07724
07725:+00058:+00191:-00175:001769.6160:07725
07726:+00102:-00031:+00044:001769.6160:07726
07727:-00120:+00011:-00259:001769.6160:07727
07728:-00070:+00176:-00069:001769.6160:07728
07729:-00114:+00076:-00152:001769.6160:07729
07730:-00052:+00110:+00013:001769.6160:07730
07731:+00012:-00038:+00066:001769.6160:07731
07732:+00210:+00208:-00217:001769.6160:07732
07733:+00126:+00017:+00094:001769.6160:07733
07734:-00107:-00081:-00045:001769.6160:07734
07735:-00052:+00126:-00116:001769.6160:07735
07736:+00055:-00075:-00052:001769.6160:07736
07737:-00014:+00090:-00075:001768.8793:07737
07738:+00236:-00001:+00221:001768.8793:07738
07739:+00149:-00142:-00071:001768.8793:07739
07740:+00111:+00168:-00094:001768.8793:07740
07741:-00408:-00085:+00143:001768.8793:07741
07742:-00025:+00041:-00236:001768.8793:07742
07743:+00183:-00013:+00283:001768.8793:07743
07744:-00187:-00048:-00053:001768.8793:07744
07745:-00030:+00007:-00171:001768.8793:07745
07746:+00115:+00048:-00080:001768.8793:07746
07747:-00019:+00074:-00149:001768.8793:07747
07748:-00290:+00000:+00137:001757.2700:07748
07749:-00062:+00013:-00168:001757.2700:07749
07750:+00074:+00232:+00024:001757.2700:07750
07751:-00055:-00078:+00106:001757.2700:07751
07752:+00157:+00100:-00205:001757.2700:07752
07753:+00155:+00052:+00075:001757.2700:07753
07754:-00209:-00026:-00023:001757.2700:07754
07755:-00109:+00282:-00058:001757.2700:07755
07756:-00146:-00042:+00111:001757.2700:07756
07757:+00102:+00172:-00071:001757.2700:07757
07758:+00103:+00249:+00179:001757.2700:07758
07759:+00122:+00062:-00177:001757.2700:07759
07760:+00112:+00233:-00045:001749.5948:07760
07761:-00261:+00063:+00296:001749.5948:07761
07762:-00251:+00263:-00200:001749.5948:07762
07763:+00186:+00145:+00072:001749.5948:07763
07764:+00167:+00198:+00081:001749.5948:07764
07765:-00002:+00193:+00121:001749.5948:07765
07766:+00019:-00032:+00117:001749.5948:07766
07767:+00095:+00205:-00025:001749.5948:07767
07768:-00296:-00169:+00131:001749.5948:07768
07769:-00260:+00199:-00114:001749.5948:07769
07770:-00001:-00025:+00117:001749.5948:07770
07771:+00105:+00101:-00189:001751.3525:07771
07772:-00021:-00026:-00092:001751.3525:07772
07773:+00073:+00040:+00070:001751.3525:07773
07774:-00017:-00025:-00162:001751.3525:07774
07775:-00178:-00043:+00051:001751.3525:07775
07776:-00192:+00018:-00034:001751.3525:07776
07777:+00117:+00225:-00150:001751.3525:07777
07778:+00065:-00042:-00132:001751.3525:07778
07779:+00015:+00014:-00152:001751.3525:07779
07780:+00055:+00100:-00051:001751.3525:07780
07781:+00000:+00036:-00157:001751.3525:07781
07782:-00228:+00296:-00153:001757.3693:07782
07783:-00255:+00043:+00179:001757.3693:07783
07784:+00130:+00071:-00144:001757.3693:07784
07785:+00005:-00172:+00083:001757.3693:07785
07786:+00115:+00029:+00257:001757.3693:07786
07787:+00054:+00014:+00073:001757.3693:07787
07788:+00050:-00105:+00173:001757.3693:07788
07789:-00235:+00187:-00099:001757.3693:07789
07790:-00066:-00026:+00260:001757.3693:07790
07791:+00084:+00097:-00231:001757.3693:07791
07792:+00045:-00002:+00048:001757.3693:07792
07793:+00112:+00128:+00091:001757.3693:07793
07794:+00140:+00051:-00071:001762.0968:07794
07795:-00163:-00077:+00215:001762.0968:07795
07796:-00262:+00067:-00171:001762.0968:07796
07797:-00081:+00003:+00029:001762.0968:07797
07798:+00049:+00152:-00006:001762.0968:07798
07799:-00016:+00000:+00108:001762.0968:07799
07800:+00107:+00140:+00174:001762.0968:07800
07801:+00086:+00043:-00004:001762.0968:07801
07802:-00133:+00048:+00105:001762.0968:07802
07803:-00274:+00030:-00108:001762.0968:07803
07804:+00024:+00075:+00038:001762.0968:07804
07805:+00074:+00167:+00098:001774.1408:07805
07806:+00046:+00063:+00058:001774.1408:07806
07807:+00088:+00172:+00099:001774.1408:07807
07808:+00155:+00099:+00096:001774.1408:07808
07809:-00275:+00004:+00078:001774.1408:07809
07810:-00258:+00262:-00225:001774.1408:07810
07811:+00076:-00058:+00044:001774.1408:07811
07812:+00098:+00121:+00134:001774.1408:07812
07813:+00093:+00058:+00105:001774.1408:07813
07814:+00243:+00022:-00064:001774.1408:07814
07815:+00092:+00036:-00200:001774.1408:07815
07816:-00312:-00122:-00126:001777.7183:07816
07817:-00056:+00088:-00250:001777.7183:07817
07818:+00135:-00079:-00138:001777.7183:07818
07819:+00155:+00012:-00086:001777.7183:07819
07820:+00110:-00066:-00200:001777.7183:07820
07821:+00146:-00177:-00088:001777.7183:07821
07822:-00027:-00072:-00251:001777.7183:07822
07823:-00224:-00098:-00442:001777.7183:07823
07824:-00105:-00051:-00282:001777.7183:07824
07825:+00040:+00008:-00313:001777.7183:07825
07826:+00088:+00079:-00294:001777.7183:07826
07827:+00070:+00002:-00221:001779.8963:07827
07828:+00035:+00002:-00207:001779.8963:07828
07829:-00160:-00204:-00123:001779.8963:07829
07830:-00203:+00097:-00425:001779.8963:07830
07831:-00045:-00031:-00153:001779.8963:07831
07832:+00068:+00111:-00534:001779.8963:07832
07833:+00192:+00043:-00144:001779.8963:07833
07834:+00153:-00041:+00105:001779.8963:07834
07835:-00068:+00233:+00003:001779.8963:07835
07836:-00308:+00116:+00074:001779.8963:07836
07837:-00299:-00001:+00062:001779.8963:07837
07838:-00041:+00118:-00072:001779.8963:07838
07839:+00025:+00138:-00006:001789.6596:07839
07840:+00014:+00019:+00233:001789.6596:07840
07841:+00196:+00148:-00035:001789.6596:07841
07842:-00009:-00106:+00299:001789.6596:07842
07843:-00146:+00111:-00133:001789.6596:07843
07844:-00138:+00113:+00052:001789.6596:07844
07845:-00035:+00058:+00155:001789.6596:07845
07846:+00127:+00367:-00060:001789.6596:07846
07847:+00222:+00075:+00359:001789.6596:07847
07848:+00266:+00280:+00078:001789.6596:07848
07849:+00132:+00269:+00284:001789.6596:07849
07850:-00137:+00036:+00253:001790.6347:07850
07851:-00095:+00212:-00034:001790.6347:07851
07852:-00102:+00026:+00256:001790.6347:07852
07853:+00037:-00158:+00192:001790.6347:07853
07854:+00242:-00012:+00199:001790.6347:07854
07855:+00027:-00197:+00193:001790.6347:07855
07856:-00122:+00130:-00185:001790.6347:07856
07857:-00359:-00027:+00009:001790.6347:07857
07858:-00154:+00079:-00213:001790.6347:07858
07859:-00231:+00027:+00107:001790.6347:07859
07860:+00069:+00145:-00090:001790.6347:07860
07861:+00448:+00301:+00026:001782.4954:07861
07862:+00166:+00069:-00074:001782.4954:07862
07863:-00076:+00305:-00099:001782.4954:07863
07864:-00198:+00268:+00149:001782.4954:07864
07865:+00223:+00085:-00340:001782.4954:07865
07866:+00373:+00283:+00009:001782.4954:07866
07867:+00203:-00093:+00363:001782.4954:07867
07868:+00480:+00232:+00020:001782.4954:07868
07869:+00069:-00082:+00211:001782.4954:07869
07870:+00031:+00301:-00115:001782.4954:07870
07871:-00063:+00026:+00044:001782.4954:07871
07872:+00086:+00044:-00203:001784.4447:07872
07873:-00040:+00058:+00080:001784.4447:07873
07874:+00075:+00076:+00004:001784.4447:07874
07875:+00154:+00216:-00104:001784.4447:07875
07876:-00131:+00065:+00044:001784.4447:07876
07877:-00291:+00017:-00178:001784.4447:07877
07878:-00167:+00076:-00188:001784.4447:07878
07879:+00055:-00079:-00027:001784.4447:07879
07880:+00195:+00028:+00020:001784.4447:07880
07881:+00226:-00134:+00036:001784.4447:07881
07882:+00084:+00000:-00171:001784.4447:07882
07883:-00042:+00100:-00030:001788.0048:07883
07884:-00158:+00025:-00049:001788.0048:07884
07885:+00194:-00010:+00012:001788.0048:07885
07886:+00238:+00092:+00053:001788.0048:07886
07887:+00142:+00063:+00090:001788.0048:07887
07888:+00181:+00156:-00023:001788.0048:07888
07889:+00016:+00063:+00004:001788.0048:07889
07890:-00271:+00119:+00043:001788.0048:07890
07891:-00249:+00024:+00128:001788.0048:07891
07892:+00045:+00014:-00019:001788.0048:07892
07893:-00039:+00032:+00140:001788.0048:07893
07894:-00020:-00038:-00022:001788.0048:07894
07895:+00015:+00091:+00019:001774.8123:07895
07896:-00198:-00099:+00119:001774.8123:07896
07897:-00258:+00184:-00084:001774.8123:07897
07898:+00015:+00064:+00118:001774.8123:07898
07899:+00066:+00070:+00073:001774.8123:07899
07900:+00101:+00179:-00102:001774.8123:07900
07901:+00179:+00102:+00184:001774.8123:07901
07902:+00224:+00139:+00030:001774.8123:07902
07903:-00083:+00252:-00179:001774.8123:07903
07904:-00255:+00129:+00131:001774.8123:07904
07905:-00109:+00166:+00093:001774.8123:07905
07906:+00200:+00154:+00048:001784.4293:07906
07907:+00016:-00065:+00198:001784.4293:07907
07908:+00089:+00211:+00213:001784.4293:07908
07909:-00094:-00095:+00095:001784.4293:07909
07910:-00169:-00107:+00007:001784.4293:07910
07911:-00194:+00072:+00267:001784.4293:07911
07912:+00016:-00171:+00088:001784.4293:07912
07913:+00088:+00209:-00198:001784.4293:07913
07914:-00086:-00109:+00122:001784.4293:07914
07915:+00095:-00019:-00135:001784.4293:07915
07916:+00007:-00040:+00170:001784.4293:07916
07917:-00251:-00001:-00119:001777.6749:07917
07918:-00078:+00084:-00117:001777.6749:07918
07919:+00029:-00195:+00067:001777.6749:07919
07920:+00061:+00012:-00210:001777.6749:07920
07921:+00064:+00237:-00044:001777.6749:07921
07922:+00018:-00049:-00168:001777.6749:07922
07923:-00132:+00121:-00230:001777.6749:07923
07924:-00256:-00102:+00211:001777.6749:07924
07925:-00014:+00196:-00131:001777.6749:07925
07926:+00074:+00090:+00091:001777.6749:07926
07927:+00021:+00197:-00125:001777.6749:07927
07928:+00044:+00161:+00055:001769.6923:07928
07929:+00045:+00005:+00182:001769.6923:07929
07930:-00060:+00202:-00219:001769.6923:07930
07931:-00101:+00070:+00184:001769.6923:07931
07932:-00035:+00122:+00105:001769.6923:07932
07933:+00077:+00157:+00029:001769.6923:07933
07934:-00011:-00112:+00213:001769.6923:07934
07935:+00126:+00237:-00202:001769.6923:07935
07936:+00047:-00093:+00132:001769.6923:07936
07937:-00290:-00016:-00149:001769.6923:07937
07938:-00181:-00013:+00177:001769.6923:07938
07939:-00067:-00031:-00058:001769.6923:07939
07940:+00045:+00145:-00105:001769.0195:07940
07941:-00071:-00041:+00063:001769.0195:07941
07942:+00023:+00010:-00236:001769.0195:07942
07943:-00034:+00052:-00044:001769.0195:07943
07944:-00188:-00074:+00009:001769.0195:07944
07945:+00014:+00038:-00306:001769.0195:07945
07946:+00061:-00058:+00194:001769.0195:07946
07947:-00125:-00004:+00049:001769.0195:07947
07948:+00018:+00137:-00148:001769.0195:07948
07949:+00094:-00012:-00036:001769.0195:07949
07950:-00063:+00170:-00269:001769.0195:07950
07951:-00238:-00066:+00130:001762.4281:07951
07952:+00048:+00014:-00043:001762.4281:07952
07953:+00036:+00119:-00044:001762.4281:07953
07954:-00160:-00040:-00037:001762.4281:07954
07955:+00044:+00140:+00011:001762.4281:07955
07956:+00247:+00053:+00126:001762.4281:07956
07957:-00029:+00071:-00215:001762.4281:07957
07958:-00191:+00165:+00122:001762.4281:07958
07959:-00196:-00088:+00165:001762.4281:07959
07960:+00170:+00266:-00153:001762.4281:07960
07961:+00000:+00049:+00278:001762.4281:07961
07962:+00039:+00128:+00066:001762.4281:07962
07963:+00299:+00053:+00095:001749.7457:07963
07964:-00134:+00076:-00005:001749.7457:07964
07965:-00193:+00116:-00029:001749.7457:07965
07966:+00012:+00066:+00033:001749.7457:07966
07967:+00155:+00003:+00089:001749.7457:07967
07968:+00072:+00073:+00270:001749.7457:07968
07969:+00129:-00044:-00003:001749.7457:07969
07970:+00294:+00117:-00221:001749.7457:07970
07971:-00207:+00027:+00047:001749.7457:07971
07972:-00207:+00115:-00012:001749.7457:07972
07973:-00067:+00123:+00022:001749.7457:07973
07974:+00022:-00063:-00028:001746.4035:07974
07975:+00017:+00194:-00099:001746.4035:07975
07976:+00062:+00011:-00082:001746.4035:07976
07977:+00025:+00094:-00274:001746.4035:07977
07978:-00274:+00085:+00119:001746.4035:07978
07979:-00095:+00076:-00057:001746.4035:07979
07980:+00217:+00123:+00080:001746.4035:07980
07981:+00118:+00126:+00036:001746.4035:07981
07982:+00153:+00233:-00075:001746.4035:07982
07983:+00119:-00039:+00197:001746.4035:07983
07984:+00209:+00136:-00177:001746.4035:07984
07985:-00309:+00044:+00085:001742.4980:07985
07986:-00152:+00006:+00021:001742.4980:07986
07987:+00056:+00068:-00011:001742.4980:07987
07988:+00064:-00012:-00002:001742.4980:07988
07989:-00023:-00011:-00116:001742.4980:07989
07990:-00053:-00069:-00007:001742.4980:07990
07991:-00055:+00056:-00332:001742.4980:07991
07992:-00278:+00110:+00046:001742.4980:07992
07993:-00071:+00015:+00018:001742.4980:07993
07994:+00001:+00255:-00268:001742.4980:07994
07995:+00004:+00111:+00015:001742.4980:07995
07996:+00015:+00108:+00175:001742.4980:07996
07997:+00079:-00079:+00000:001742.3164:07997
07998:-00075:+00167:-00050:001742.3164:07998
07999:-00170:+00083:+00173:001742.3164:07999
08000:-00143:+00139:+00113:001742.3164:08000
08001:+00137:+00197:+00047:001742.3164:08001
08002:-00100:-00128:+00171:001742.3164:08002
08003:+00022:+00175:+00158:001742.3164:08003
08004:+00117:-00038:+00202:001742.3164:08004
08005:+00052:+00049:-00147:001742.3164:08005
08006:-00313:+00023:+00186:001742.3164:08006
08007:-00070:+00051:-00053:001742.3164:08007
08008:+00039:+00053:+00002:001756.3997:08008
08009:-00022:+00021:+00085:001756.3997:08009
08010:+00077:+00060:-00108:001756.3997:08010
08011:+00148:-00044:+00048:001756.3997:08011
08012:-00125:+00082:-00160:001756.3997:08012
08013:-00273:+00034:+00037:001756.3997:08013
08014:-00084:+00028:+00015:001756.3997:08014
08015:+00129:+00086:-00092:001756.3997:08015
08016:+00060:-00002:+00240:001756.3997:08016
08017:+00060:+00080:-00050:001756.3997:08017
08018:+00153:+00070:-00037:001756.3997:08018
08019:-00074:+00135:-00031:001756.3997:08019
08020:-00285:-00031:-00065:001767.5217:08020
08021:-00017:+00138:-00004:001767.5217:08021
08022:+00044:+00030:+00069:001767.5217:08022
08023:+00115:+00079:+00072:001767.5217:08023
08024:+00158:-00009:+00045:001767.5217:08024
08025:+00038:+00022:-00127:001767.5217:08025
08026:-00264:+00003:+00054:001767.5217:08026
08027:-00229:+00045:-00094:001767.5217:08027
08028:+00014:-00001:-00158:001767.5217:08028
08029:+00055:+00085:+00128:001767.5217:08029
08030:+00096:-00020:-00004:001767.5217:08030
08031:+00266:+00018:-00028:001772.2337:08031
08032:+00108:-00009:-00225:001772.2337:08032
08033:-00287:-00016:-00132:001772.2337:08033
08034:-00147:-00102:-00009:001772.2337:08034
08035:+00065:+00080:-00344:001772.2337:08035
08036:+00048:-00062:+00040:001772.2337:08036
08037:+00061:-00024:-00115:001772.2337:08037
08038:+00183:+00065:-00290:001772.2337:08038
08039:-00127:-00124:-00138:001772.2337:08039
08040:-00290:+00000:-00283:001772.2337:08040
08041:-00064:-00030:-00209:001772.2337:08041
08042:+00176:-00042:-00233:001781.8182:08042
08043:+00142:+00024:-00106:001781.8182:08043
08044:+00008:-00176:-00012:001781.8182:08044
08045:+00131:+00012:-00426:001781.8182:08045
08046:-00018:-00032:-00170:001781.8182:08046
08047:-00281:+00004:-00213:001781.8182:08047
08048:+00088:+00012:-00458:001781.8182:08048
08049:+00059:-00029:-00090:001781.8182:08049
08050:-00124:-00013:-00125:001781.8182:08050
08051:+00037:+00071:-00200:001781.8182:08051
08052:+00286:-00056:-00302:001781.8182:08052
08053:-00213:+00029:-00257:001788.0258:08053
08054:-00520:-00078:+00091:001788.0258:08054
08055:-00171:+00131:-00179:001788.0258:08055
08056:-00129:+00006:+00346:001788.0258:08056
08057:-00055:+00027:+00138:001788.0258:08057
08058:+00421:+00136:+00011:001788.0258:08058
08059:+00007:+00020:+00061:001788.0258:08059
08060:-00345:+00254:-00065:001788.0258:08060
08061:-00345:+00056:+00104:001788.0258:08061
08062:-00018:+00076:+00096:001788.0258:08062
08063:+00234:+00148:+00287:001788.0258:08063
08064:+00060:-00091:+00140:001788.0258:08064
08065:+00251:+00092:+00008:001790.1713:08065
08066:+00172:+00047:+00323:001790.1713:08066
08067:-00116:-00062:+00026:001790.1713:08067
08068:-00104:+00108:+00109:001790.1713:08068
08069:-00049:+00018:+00140:001790.1713:08069
08070:+00095:+00062:-00003:001790.1713:08070
08071:+00163:-00041:+00161:001790.1713:08071
08072:+00059:-00008:+00018:001790.1713:08072
08073:-00139:-00065:-00014:001790.1713:08073
08074:-00256:+00037:-00027:001790.1713:08074
08075:-00091:+00131:-00114:001790.1713:08075
08076:-00101:-00011:+00173:001794.8687:08076
08077:+00114:-00079:-00051:001794.8687:08077
08078:+00330:+00145:-00098:001794.8687:08078
08079:+00101:-00163:+00095:001794.8687:08079
08080:-00144:+00177:-00279:001794.8687:08080
08081:-00122:+00183:-00163:001794.8687:08081
08082:+00128:+00159:-00184:001794.8687:08082
08083:+00159:+00136:-00069:001794.8687:08083
08084:+00149:-00101:+00140:001794.8687:08084
08085:+00469:+00134:-00129:001794.8687:08085
08086:+00107:+00145:+00128:001794.8687:08086
08087:-00090:+00063:-00232:001795.8582:08087
08088:+00019:+00266:-00200:001795.8582:08088
08089:+00008:-00016:-00004:001795.8582:08089
08090:+00001:+00129:-00192:001795.8582:08090
08091:+00220:+00144:+00014:001795.8582:08091
08092:+00193:+00026:-00041:001795.8582:08092
08093:-00112:+00211:+00069:001795.8582:08093
08094:-00248:-00015:+00039:001795.8582:08094
08095:-00053:+00155:-00280:001795.8582:08095
08096:+00106:+00049:+00052:001795.8582:08096
08097:+00085:-00013:-00022:001795.8582:08097
08098:+00184:+00120:+00061:001790.2246:08098
08099:+00003:-00020:+00046:001790.2246:08099
08100:-00136:+00064:+00031:001790.2246:08100
08101:+00011:+00013:+00092:001790.2246:08101
08102:+00129:+00118:-00027:001790.2246:08102
08103:+00075:+00044:+00098:001790.2246:08103
08104:+00082:+00025:+00094:001790.2246:08104
08105:+00204:+00109:+00026:001790.2246:08105
08106:-00014:-00019:+00121:001790.2246:08106
08107:-00260:+00172:+00027:001790.2246:08107
08108:-00135:+00022:+00030:001790.2246:08108
08109:-00030:+00076:+00110:001797.4721:08109
08110:-00120:+00004:+00180:001797.4721:08110
08111:-00058:+00016:-00013:001797.4721:08111
08112:+00039:-00005:+00011:001797.4721:08112
08113:-00304:+00122:-00021:001797.4721:08113
08114:-00284:+00027:+00077:001797.4721:08114
08115:-00006:+00065:+00066:001797.4721:08115
08116:+00039:+00115:+00097:001797.4721:08116
08117:-00042:-00081:+00125:001797.4721:08117
08118:+00227:+00203:-00044:001797.4721:08118
08119:+00150:+00131:+00030:001797.4721:08119
08120:-00261:+00076:-00150:001793.1268:08120
08121:-00045:+00170:-00025:001793.1268:08121
08122:-00004:+00056:+00061:001793.1268:08122
08123:+00018:+00126:+00035:001793.1268:08123
08124:+00085:+00154:-00132:001793.1268:08124
08125:+00141:+00024:-00214:001793.1268:08125
08126:-00129:+00060:+00020:001793.1268:08126
08127:-00279:+00132:-00231:001793.1268:08127
08128:-00210:+00103:-00299:001793.1268:08128
08129:+00012:+00156:+00062:001793.1268:08129
08130:-00087:+00016:+00171:001793.1268:08130
08131:+00048:+00150:-00260:001787.5118:08131
08132:-00080:+00123:-00122:001787.5118:08132
08133:-00239:+00106:-00331:001787.5118:08133
08134:+00059:+00215:-00093:001787.5118:08134
08135:+00009:-00153:+00079:001787.5118:08135
08136:-00009:+00203:+00086:001787.5118:08136
08137:-00030:-00199:+00123:001787.5118:08137
08138:+00251:+00025:-00225:001787.5118:08138
08139:+00111:-00093:+00128:001787.5118:08139
08140:-00217:-00047:-00003:001787.5118:08140
08141:-00093:+00164:-00083:001787.5118:08141
08142:+00019:-00130:+00035:001787.5118:08142
08143:-00055:+00094:-00136:001792.1368:08143
08144:+00076:-00084:+00198:001792.1368:08144
08145:+00104:-00055:-00061:001792.1368:08145
08146:+00107:-00020:-00041:001792.1368:08146
08147:-00304:-00001:+00152:001792.1368:08147
08148:-00174:-00079:-00230:001792.1368:08148
08149:-00042:-00151:+00058:001792.1368:08149
08150:-00111:+00069:-00146:001792.1368:08150
08151:+00113:+00148:-00164:001792.1368:08151
08152:+00078:+00032:-00009:001792.1368:08152
08153:-00223:+00094:-00105:001792.1368:08153
08154:-00300:+00153:-00038:001782.7492:08154
08155:+00001:+00105:-00130:001782.7492:08155
08156:-00013:+00085:+00012:001782.7492:08156
08157:-00121:+00198:+00129:001782.7492:08157
08158:+00021:+00213:-00166:001782.7492:08158
08159:+00116:+00073:+00036:001782.7492:08159
08160:-00170:+00024:+00148:001782.7492:08160
08161:-00100:+00262:-00084:001782.7492:08161
08162:+00023:+00027:+00137:001782.7492:08162
08163:+00041:+00237:-00066:001782.7492:08163
08164:+00144:+00004:+00200:001782.7492:08164
08165:+00212:+00025:+00047:001769.5604:08165
08166:+00151:+00137:+00092:001769.5604:08166
08167:-00180:-00084:+00082:001769.5604:08167
08168:-00059:+00163:-00109:001769.5604:08168
08169:-00011:+00015:+00173:001769.5604:08169
08170:-00128:-00169:+00063:001769.5604:08170
08171:+00124:+00122:+00166:001769.5604:08171
08172:+00326:-00046:+00152:001769.5604:08172
08173:+00211:-00013:-00106:001769.5604:08173
08174:-00188:+00110:+00162:001769.5604:08174
08175:-00128:-00085:+00030:001769.5604:08175
08176:+00082:+00143:-00180:001768.9093:08176
08177:-00023:-00082:+00202:001768.9093:08177
08178:+00145:-00004:-00047:001768.9093:08178
08179:+00348:+00058:-00068:001768.9093:08179
08180:-00068:-00101:-00031:001768.9093:08180
08181:-00243:+00115:-00217:001768.9093:08181
08182:-00114:-00084:+00087:001768.9093:08182
08183:+00114:+00141:-00147:001768.9093:08183
08184:+00009:+00106:+00080:001768.9093:08184
08185:+00068:+00035:-00084:001768.9093:08185
08186:+00229:+00117:-00132:001768.9093:08186
08187:-00041:-00107:+00096:001768.9093:08187
08188:-00216:+00216:-00238:001757.2902:08188
08189:+00109:+00083:+00018:001757.2902:08189
08190:+00149:+00127:-00152:001757.2902:08190
08191:+00137:+00183:+00007:001757.2902:08191
08192:+00035:+00173:+00065:001757.2902:08192
08193:+00163:+00181:-00189:001757.2902:08193
08194:-00131:+00210:+00150:001757.2902:08194
08195:-00204:+00021:+00308:001757.2902:08195
08196:+00091:+00058:-00151:001757.2902:08196
08197:+00046:+00005:+00210:001757.2902:08197
08198:+00011:+00265:+00127:001757.2902:08198
08199:+00167:+00125:-00161:001744.6154:08199
08200:-00085:-00103:-00186:001744.6154:08200
08201:-00166:+00076:+00224:001744.6154:08201
08202:-00124:-00006:+00350:001744.6154:08202
08203:-00032:+00293:-00048:001744.6154:08203
08204:-00055:-00269:+00101:001744.6154:08204
08205:+00017:+00162:-00345:001744.6154:08205
08206:+00076:-00080:-00006:001744.6154:08206
08207:-00049:-00045:-00114:001744.6154:08207
08208:-00251:+00195:-00317:001744.6154:08208
08209:-00156:+00055:+00163:001744.6154:08209
08210:+00050:+00210:-00015:001744.6154:08210
08211:+00021:+00087:+00170:001751.2994:08211
08212:-00078:+00146:-00209:001751.2994:08212
08213:+00101:+00066:+00121:001751.2994:08213
08214:-00002:-00123:+00039:001751.2994:08214
08215:-00140:+00187:+00039:001751.2994:08215
08216:-00096:-00115:+00186:001751.2994:08216
08217:+00119:-00003:-00109:001751.2994:08217
08218:-00043:-00077:+00093:001751.2994:08218
08219:-00053:+00144:-00175:001751.2994:08219
08220:+00085:-00032:+00150:001751.2994:08220
08221:-00121:-00031:-00115:001751.2994:08221
08222:-00209:+00137:-00150:001757.2976:08222
08223:-00179:+00164:+00063:001757.2976:08223
08224:-00008:+00174:+00000:001757.2976:08224
08225:-00013:+00028:+00128:001757.2976:08225
08226:+00085:+00112:-00039:001757.2976:08226
08227:+00078:+00078:+00093:001757.2976:08227
08228:-00092:+00049:-00165:001757.2976:08228
08229:-00208:+00057:-00002:001757.2976:08229
08230:-00109:-00010:+00014:001757.2976:08230
08231:-00040:+00061:-00116:001757.2976:08231
08232:+00089:+00092:+00052:001757.2976:08232
08233:+00159:+00056:-00067:001759.5550:08233
08234:+00050:+00067:+00021:001759.5550:08234
08235:-00265:-00026:-00092:001759.5550:08235
08236:-00206:+00055:+00011:001759.5550:08236
08237:+00015:+00017:-00026:001759.5550:08237
08238:-00035:+00075:-00010:001759.5550:08238
08239:+00053:+00091:+00024:001759.5550:08239
08240:+00173:+00014:-00025:001759.5550:08240
08241:+00131:+00092:-00131:001759.5550:08241
08242:-00200:+00038:-00058:001759.5550:08242
08243:-00162:+00042:+00078:001759.5550:08243
08244:-00060:+00034:-00005:001759.5550:08244
08245:+00023:+00161:+00031:001776.6184:08245
08246:+00106:-00017:+00100:001776.6184:08246
08247:+00191:-00102:+00071:001776.6184:08247
08248:+00039:+00155:-00237:001776.6184:08248
08249:-00107:+00018:+00066:001776.6184:08249
08250:-00284:+00073:-00052:001776.6184:08250
08251:+00077:+00180:+00026:001776.6184:08251
08252:+00071:-00122:-00042:001776.6184:08252
08253:+00151:-00002:-00070:001776.6184:08253
08254:+00084:+00014:+00086:001776.6184:08254
08255:-00057:-00316:-00158:001776.6184:08255
08256:-00243:+00293:-00405:001782.7777:08256
08257:-00033:-00157:-00039:001782.7777:08257
08258:+00070:+00149:-00345:001782.7777:08258
08259:+00285:+00091:-00126:001782.7777:08259
08260:+00219:-00087:-00061:001782.7777:08260
08261:+00047:+00087:-00132:001782.7777:08261
08262:-00272:+00060:-00257:001782.7777:08262
08263:-00133:-00090:-00096:001782.7777:08263
08264:+00151:+00221:-00141:001782.7777:08264
08265:+00026:-00316:-00117:001782.7777:08265
08266:+00088:+00205:-00282:001782.7777:08266
08267:+00104:-00035:-00045:001782.4804:08267
08268:+00077:-00147:-00229:001782.4804:08268
08269:-00147:+00057:-00296:001782.4804:08269
08270:-00177:-00125:-00219:001782.4804:08270
08271:-00103:-00073:-00422:001782.4804:08271
08272:-00104:+00049:-00069:001782.4804:08272
08273:+00202:-00186:-00014:001782.4804:08273
08274:+00253:+00027:-00154:001782.4804:08274
08275:-00035:-00233:+00067:001782.4804:08275
08276:-00287:+00011:-00211:001782.4804:08276
08277:-00241:-00106:+00263:001782.4804:08277
08278:-00116:+00062:+00033:001794.8341:08278
08279:+00041:-00020:+00104:001794.8341:08279
08280:+00272:+00085:+00259:001794.8341:08280
08281:+00098:+00054:+00078:001794.8341:08281
08282:-00026:+00013:+00113:001794.8341:08282
08283:-00208:-00013:-00118:001794.8341:08283
08284:+00070:+00264:+00026:001794.8341:08284
08285:+00012:-00010:+00168:001794.8341:08285
08286:+00027:-00176:-00042:001794.8341:08286
08287:+00104:+00215:+00153:001794.8341:08287
08288:+00158:-00097:+00023:001794.8341:08288
08289:-00089:+00241:-00021:001795.8294:08289
08290:-00355:-00005:+00126:001795.8294:08290
08291:-00207:+00104:-00106:001795.8294:08291
08292:+00135:+00160:+00208:001795.8294:08292
08293:+00165:+00048:+00195:001795.8294:08293
08294:+00215:+00160:+00178:001795.8294:08294
08295:-00140:+00050:+00240:001795.8294:08295
08296:-00140:+00121:+00036:001795.8294:08296
08297:-00097:+00183:+00149:001795.8294:08297
08298:+00047:+00008:+00154:001795.8294:08298
08299:+00157:+00107:+00046:001795.8294:08299
08300:+00252:+00039:+00194:001795.8294:08300
08301:+00336:+00113:+00042:001790.2111:08301
08302:+00131:+00133:+00093:001790.2111:08302
08303:-00106:+00088:-00005:001790.2111:08303
08304:+00007:+00189:-00025:001790.2111:08304
08305:+00027:+00051:-00018:001790.2111:08305
08306:+00128:+00143:-00124:001790.2111:08306
08307:+00129:-00013:+00014:001790.2111:08307
08308:+00120:+00076:-00167:001790.2111:08308
08309:-00154:-00049:-00233:001790.2111:08309
08310:-00252:+00079:-00259:001790.2111:08310
08311:+00009:-00039:-00224:001790.2111:08311
08312:+00067:+00047:-00178:001794.8457:08312
08313:+00058:-00036:-00096:001794.8457:08313
08314:+00100:+00106:-00193:001794.8457:08314
08315:-00035:+00030:-00169:001794.8457:08315
08316:-00119:+00234:-00162:001794.8457:08316
08317:-00045:+00060:-00085:001794.8457:08317
08318:+00231:+00157:-00235:001794.8457:08318
08319:+00148:+00045:-00013:001794.8457:08319
08320:+00084:-00026:+00079:001794.8457:08320
08321:+00184:+00105:-00011:001794.8457:08321
08322:-00047:-00016:-00022:001794.8457:08322
08323:-00124:+00121:-00137:001798.4439:08323
08324:+00014:-00029:+00106:001798.4439:08324
08325:+00037:+00168:+00016:001798.4439:08325
08326:+00041:+00058:-00109:001798.4439:08326
08327:-00008:+00095:+00186:001798.4439:08327
08328:-00006:-00012:+00065:001798.4439:08328
08329:-00164:+00122:-00159:001798.4439:08329
08330:-00262:+00013:+00225:001798.4439:08330
08331:-00194:+00109:-00012:001798.4439:08331
08332:+00095:+00163:+00063:001798.4439:08332
08333:+00046:-00003:+00216:001798.4439:08333
08334:+00105:+00197:+00057:001790.1845:08334
08335:-00051:-00139:+00218:001790.1845:08335
08336:-00133:+00151:-00113:001790.1845:08336
08337:-00127:+00037:+00280:001790.1845:08337
08338:-00007:+00006:+00020:001790.1845:08338
08339:+00048:+00086:-00149:001790.1845:08339
08340:-00018:+00158:+00224:001790.1845:08340
08341:+00157:-00061:+00166:001790.1845:08341
08342:-00056:+00251:-00203:001790.1845:08342
08343:-00281:+00034:+00155:001790.1845:08343
08344:-00192:+00092:-00092:001790.1845:08344
08345:+00137:-00113:+00025:001792.2288:08345
08346:-00146:+00061:-00046:001792.2288:08346
08347:-00130:-00051:-00126:001792.2288:08347
08348:-00029:-00083:+00032:001792.2288:08348
08349:-00170:+00165:-00353:001792.2288:08349
08350:-00399:-00060:-00015:001792.2288:08350
08351:-00030:+00011:-00230:001792.2288:08351
08352:+00183:+00137:-00288:001792.2288:08352
08353:+00110:-00116:+00090:001792.2288:08353
08354:+00035:-00003:-00214:001792.2288:08354
08355:+00118:+00048:-00292:001792.2288:08355
08356:-00216:-00015:+00015:001793.1728:08356
08357:-00111:+00066:-00158:001793.1728:08357
08358:+00014:-00191:-00095:001793.1728:08358
08359:+00036:+00075:-00271:001793.1728:08359
08360:+00153:+00098:-00037:001793.1728:08360
08361:+00057:+00062:-00245:001793.1728:08361
08362:-00009:+00204:-00009:001793.1728:08362
08363:-00231:-00168:+00020:001793.1728:08363
08364:-00007:+00083:-00037:001793.1728:08364
08365:+00068:+00053:+00127:001793.1728:08365
08366:+00066:+00060:+00033:001793.1728:08366
08367:+00097:+00152:+00145:001793.1728:08367
08368:+00023:-00135:+00034:001785.0058:08368
08369:-00028:+00020:+00036:001785.0058:08369
08370:-00135:+00066:+00103:001785.0058:08370
08371:-00040:-00174:+00065:001785.0058:08371
08372:+00098:+00184:+00044:001785.0058:08372
08373:-00006:-00055:+00233:001785.0058:08373
08374:+00136:+00088:-00064:001785.0058:08374
08375:+00087:-00031:+00074:001785.0058:08375
08376:-00312:+00043:-00019:001785.0058:08376
08377:-00188:+00093:-00004:001785.0058:08377
08378:-00010:-00035:-00031:001785.0058:08378
08379:-00048:+00199:-00028:001784.3912:08379
08380:-00042:+00091:+00194:001784.3912:08380
08381:+00095:-00020:+00006:001784.3912:08381
08382:+00068:+00151:-00015:001784.3912:08382
08383:-00161:-00034:+00022:001784.3912:08383
08384:-00105:+00104:-00033:001784.3912:08384
08385:+00042:-00082:-00016:001784.3912:08385
08386:-00040:-00010:+00052:001784.3912:08386
08387:+00041:+00104:+00036:001784.3912:08387
08388:+00276:+00086:+00129:001784.3912:08388
08389:+00060:+00089:-00049:001784.3912:08389
08390:-00050:+00140:+00058:001777.6468:08390
08391:-00153:+00047:-00101:001777.6468:08391
08392:-00014:+00096:-00057:001777.6468:08392
08393:+00087:+00133:+00000:001777.6468:08393
08394:+00069:-00022:+00040:001777.6468:08394
08395:+00136:+00207:-00164:001777.6468:08395
08396:-00007:-00024:+00016:001777.6468:08396
08397:-00142:+00165:+00035:001777.6468:08397
08398:+00000:+00054:+00150:001777.6468:08398
08399:+00033:+00090:-00283:001777.6468:08399
08400:+00117:+00196:+00005:001777.6468:08400
08401:+00130:-00123:+00112:001762.1318:08401
08402:+00166:+00294:-00211:001762.1318:08402
08403:-00135:-00119:+00102:001762.1318:08403
08404:-00111:+00230:-00184:001762.1318:08404
08405:+00020:-00034:+00027:001762.1318:08405
08406:-00010:+00110:+00025:001762.1318:08406
08407:+00079:-00005:+00183:001762.1318:08407
08408:+00234:-00020:+00031:001762.1318:08408
08409:+00218:-00018:-00019:001762.1318:08409
08410:-00160:-00069:+00114:001762.1318:08410
08411:-00132:-00128:-00121:001762.1318:08411
08412:+00061:+00083:-00121:001762.1318:08412
08413:-00049:+00047:+00131:001763.9573:08413
08414:+00196:+00102:-00027:001763.9573:08414
08415:+00278:-00148:-00178:001763.9573:08415
08416:-00089:+00000:-00124:001763.9573:08416
08417:-00224:+00311:+00062:001763.9573:08417
08418:-00192:+00019:-00209:001763.9573:08418
08419:+00126:+00258:-00221:001763.9573:08419
08420:-00071:-00100:+00225:001763.9573:08420
08421:+00036:+00168:-00028:001763.9573:08421
08422:+00176:+00088:-00013:001763.9573:08422
08423:-00065:+00068:+00093:001763.9573:08423
08424:-00246:+00085:+00189:001757.3620:08424
08425:+00049:-00165:+00120:001757.3620:08425
08426:+00133:+00219:-00002:001757.3620:08426
08427:-00100:-00127:+00215:001757.3620:08427
08428:+00053:+00146:-00058:001757.3620:08428
08429:+00112:-00159:+00169:001757.3620:08429
08430:-00215:+00202:-00161:001757.3620:08430
08431:-00287:-00026:+00024:001757.3620:08431
08432:-00016:+00064:-00042:001757.3620:08432
08433:+00002:+00093:-00046:001757.3620:08433
08434:-00062:-00009:+00197:001757.3620:08434
08435:+00010:-00019:-00122:001757.0589:08435
08436:+00051:+00169:-00112:001757.0589:08436
08437:-00180:+00018:-00035:001757.0589:08437
08438:-00258:+00204:-00161:001757.0589:08438
08439:-00138:+00009:+00105:001757.0589:08439
08440:-00044:+00145:-00106:001757.0589:08440
08441:+00090:+00095:+00034:001757.0589:08441
08442:+00136:+00085:+00010:001757.0589:08442
08443:+00122:-00023:+00021:001757.0589:08443
08444:-00243:+00092:-00057:001757.0589:08444
08445:-00205:+00137:-00141:001757.0589:08445
08446:-00019:+00031:+00078:001757.0589:08446
08447:+00022:-00011:-00091:001766.4010:08447
08448:+00151:+00039:+00160:001766.4010:08448
08449:+00122:+00069:-00056:001766.4010:08449
08450:-00039:-00007:-00069:001766.4010:08450
08451:-00235:+00045:+00093:001766.4010:08451
08452:-00077:-00161:-00081:001766.4010:08452
08453:+00096:-00027:-00227:001766.4010:08453
08454:+00061:+00035:-00003:001766.4010:08454
08455:+00065:-00095:+00015:001766.4010:08455
08456:+00123:+00104:-00054:001766.4010:08456
08457:-00094:+00065:+00010:001766.4010:08457
08458:-00207:+00056:-00114:001780.1783:08458
08459:-00119:+00008:-00039:001780.1783:08459
08460:+00075:+00023:+00014:001780.1783:08460
08461:+00074:+00045:+00006:001780.1783:08461
08462:+00062:-00079:+00110:001780.1783:08462
08463:+00085:+00116:-00245:001780.1783:08463
08464:-00130:-00019:+00010:001780.1783:08464
08465:-00296:+00007:+00091:001780.1783:08465
08466:-00156:+00093:-00311:001780.1783:08466
08467:+00076:+00004:+00054:001780.1783:08467
08468:+00034:+00158:+00146:001780.1783:08468
08469:+00098:-00082:-00030:001777.2824:08469
08470:+00139:+00031:-00233:001777.2824:08470
08471:-00272:+00113:-00095:001777.2824:08471
08472:-00308:-00074:-00183:001777.2824:08472
08473:+00130:-00070:-00376:001777.2824:08473
08474:+00090:-00128:+00108:001777.2824:08474
08475:-00028:+00047:-00027:001777.2824:08475
08476:+00180:-00005:-00251:001777.2824:08476
08477:+00184:-00159:-00293:001777.2824:08477
08478:-00277:-00049:-00334:001777.2824:08478
08479:-00065:+00059:-00348:001777.2824:08479
08480:+00203:-00099:-00205:001792.1771:08480
08481:+00123:-00110:-00126:001792.1771:08481
08482:+00030:+00014:-00403:001792.1771:08482
08483:+00116:+00022:-00529:001792.1771:08483
08484:+00001:-00165:-00307:001792.1771:08484
08485:-00209:+00054:-00529:001792.1771:08485
08486:-00238:-00141:-00205:001792.1771:08486
08487:-00136:+00068:-00328:001792.1771:08487
08488:-00082:-00045:-00067:001792.1771:08488
08489:+00128:+00018:+00083:001792.1771:08489
08490:+00186:-00018:+00014:001792.1771:08490
08491:-00001:-00071:-00045:001792.1771:08491
08492:-00297:-00082:-00184:001795.7698:08492
08493:-00070:+00208:-00037:001795.7698:08493
08494:-00075:-00049:-00020:001795.7698:08494
08495:+00180:+00176:+00087:001795.7698:08495
08496:+00158:+00107:+00270:001795.7698:08496
08497:+00124:+00172:+00162:001795.7698:08497
08498:-00154:+00168:+00183:001795.7698:08498
08499:-00111:+00113:+00261:001795.7698:08499
08500:+00008:+00226:+00033:001795.7698:08500
08501:-00045:+00247:+00280:001795.7698:08501
08502:-00055:+00030:+00149:001795.7698:08502
08503:+00356:+00242:+00121:001790.1407:08503
08504:+00142:+00131:+00407:001790.1407:08504
08505:-00245:+00148:-00123:001790.1407:08505
08506:-00107:+00135:+00026:001790.1407:08506
08507:-00096:+00027:+00179:001790.1407:08507
08508:+00010:+00168:+00112:001790.1407:08508
08509:+00139:+00013:+00292:001790.1407:08509
08510:+00192:+00109:+00197:001790.1407:08510
08511:+00020:+00229:+00248:001790.1407:08511
08512:-00159:-00045:+00139:001790.1407:08512
08513:-00040:+00253:-00129:001790.1407:08513
08514:+00111:+00038:+00153:001794.8189:08514
08515:+00180:-00114:+00096:001794.8189:08515
08516:+00405:+00202:+00176:001794.8189:08516
08517:+00072:-00199:+00152:001794.8189:08517
08518:+00035:+00275:-00254:001794.8189:08518
08519:-00023:+00053:+00159:001794.8189:08519
08520:+00038:-00025:-00271:001794.8189:08520
08521:+00092:+00203:+00119:001794.8189:08521
08522:-00116:-00026:+00109:001794.8189:08522
08523:+00190:+00083:-00209:001794.8189:08523
08524:+00153:+00006:+00078:001794.8189:08524
08525:-00282:+00060:-00292:001793.2034:08525
08526:-00269:+00140:-00231:001793.2034:08526
08527:-00067:-00044:-00308:001793.2034:08527
08528:+00126:+00036:-00169:001793.2034:08528
08529:+00138:-00144:+00025:001793.2034:08529
08530:+00321:+00010:-00320:001793.2034:08530
08531:-00100:+00098:-00048:001793.2034:08531
08532:-00284:-00036:-00110:001793.2034:08532
08533:+00103:+00005:-00307:001793.2034:08533
08534:+00091:+00152:+00070:001793.2034:08534
08535:+00181:-00014:-00045:001793.2034:08535
08536:+00385:+00188:-00063:001779.8607:08536
08537:+00250:+00043:+00004:001779.8607:08537
08538:-00260:-00030:-00003:001779.8607:08538
08539:-00167:+00069:+00120:001779.8607:08539
08540:+00025:-00047:+00001:001779.8607:08540
08541:+00104:+00157:+00128:001779.8607:08541
08542:-00054:-00014:+00113:001779.8607:08542
08543:+00034:+00065:+00061:001779.8607:08543
08544:-00093:+00062:+00204:001779.8607:08544
08545:-00252:+00033:+00107:001779.8607:08545
08546:-00209:+00197:+00149:001779.8607:08546
08547:+00049:+00035:+00243:001781.8541:08547
08548:+00107:+00166:+00220:001781.8541:08548
08549:+00084:+00174:+00293:001781.8541:08549
08550:+00076:+00041:+00210:001781.8541:08550
08551:+00063:+00149:+00143:001781.8541:08551
08552:-00237:+00102:+00193:001781.8541:08552
08553:-00066:+00070:+00093:001781.8541:08553
08554:+00034:+00114:+00122:001781.8541:08554
08555:+00028:+00049:+00180:001781.8541:08555
08556:+00047:+00184:-00053:001781.8541:08556
08557:+00034:-00012:+00076:001781.8541:08557
08558:-00273:+00065:-00187:001781.8541:08558
08559:-00359:+00031:+00034:001780.2822:08559
08560:-00093:-00160:-00175:001780.2822:08560
08561:+00051:+00140:-00414:001780.2822:08561
08562:-00092:-00128:+00111:001780.2822:08562
08563:+00081:+00005:-00156:001780.2822:08563
08564:+00188:+00105:-00236:001780.2822:08564
08565:-00260:-00195:-00235:001780.2822:08565
08566:-00236:+00205:-00488:001780.2822:08566
08567:-00001:-00182:-00109:001780.2822:08567
08568:+00094:+00057:-00348:001780.2822:08568
08569:+00197:+00149:-00290:001780.2822:08569
08570:+00156:-00099:-00219:001774.8236:08570
08571:-00039:+00071:-00185:001774.8236:08571
08572:-00139:+00077:+00019:001774.8236:08572
08573:-00058:+00220:-00282:001774.8236:08573
08574:+00065:+00043:+00008:001774.8236:08574
08575:-00007:+00104:+00000:001774.8236:08575
08576:+00136:+00117:+00035:001774.8236:08576
08577:+00118:-00049:+00163:001774.8236:08577
08578:+00077:+00163:+00022:001774.8236:08578
08579:-00274:-00054:+00213:001774.8236:08579
08580:-00254:+00007:+00024:001774.8236:08580
08581:-00015:+00096:+00133:001776.7203:08581
08582:+00055:+00032:+00210:001776.7203:08582
08583:+00142:+00085:+00007:001776.7203:08583
08584:-00024:+00014:+00277:001776.7203:08584
08585:-00376:-00014:+00007:001776.7203:08585
08586:-00218:+00151:-00005:001776.7203:08586
08587:-00001:-00084:+00174:001776.7203:08587
08588:-00003:+00186:+00023:001776.7203:08588
08589:-00049:+00032:+00253:001776.7203:08589
08590:-00033:+00090:+00009:001776.7203:08590
08591:+00073:+00131:+00106:001776.7203:08591
08592:-00195:+00026:+00062:001776.7203:08592
08593:-00097:+00093:-00005:001767.5197:08593
08594:-00026:-00025:+00083:001767.5197:08594
08595:-00083:+00021:-00043:001767.5197:08595
08596:+00045:+00172:-00022:001767.5197:08596
08597:+00086:+00004:+00023:001767.5197:08597
08598:+00021:+00063:-00179:001767.5197:08598
08599:-00144:+00153:+00065:001767.5197:08599
08600:-00119:+00135:-00226:001767.5197:08600
08601:+00105:+00136:-00080:001767.5197:08601
08602:-00020:-00085:+00129:001767.5197:08602
08603:+00118:+00155:-00147:001767.5197:08603
08604:+00259:+00028:+00002:001757.1560:08604
08605:+00138:+00081:-00167:001757.1560:08605
08606:-00160:+00178:-00083:001757.1560:08606
08607:-00003:-00070:+00034:001757.1560:08607
08608:+00144:+00137:-00101:001757.1560:08608
08609:+00029:-00014:+00163:001757.1560:08609
08610:+00047:+00013:-00039:001757.1560:08610
08611:+00182:+00069:-00048:001757.1560:08611
08612:-00091:-00218:+00123:001757.1560:08612
08613:-00109:+00043:-00024:001757.1560:08613
08614:-00092:+00046:-00078:001757.1560:08614
08615:+00063:+00035:-00224:001751.4001:08615
08616:+00024:+00057:-00236:001751.4001:08616
08617:+00059:-00012:+00109:001751.4001:08617
08618:+00160:+00172:-00195:001751.4001:08618
08619:-00130:-00056:+00110:001751.4001:08619
08620:-00220:-00120:+00217:001751.4001:08620
08621:-00042:+00033:+00093:001751.4001:08621
08622:+00003:+00084:+00020:001751.4001:08622
08623:-00065:+00031:-00124:001751.4001:08623
08624:+00105:+00057:-00171:001751.4001:08624
08625:+00144:+00109:+00135:001751.4001:08625
08626:-00266:+00246:+00068:001751.4001:08626
08627:-00217:-00009:-00100:001747.4020:08627
08628:+00200:+00040:+00017:001747.4020:08628
08629:-00061:-00015:+00323:001747.4020:08629
08630:-00084:+00187:-00060:001747.4020:08630
08631:+00295:+00149:-00047:001747.4020:08631
08632:+00190:+00107:-00011:001747.4020:08632
08633:-00274:+00126:+00284:001747.4020:08633
08634:-00120:+00030:+00374:001747.4020:08634
08635:+00160:+00026:+00083:001747.4020:08635
08636:-00012:-00054:+00047:001747.4020:08636
08637:+00003:+00109:+00146:001747.4020:08637
08638:+00066:+00075:-00133:001742.2425:08638
08639:+00029:+00019:-00305:001742.2425:08639
08640:-00140:+00290:-00367:001742.2425:08640
08641:-00223:-00021:+00220:001742.2425:08641
08642:+00142:+00177:+00015:001742.2425:08642
08643:+00051:+00044:+00113:001742.2425:08643
08644:-00014:+00262:-00223:001742.2425:08644
08645:+00164:+00004:+00142:001742.2425:08645
08646:+00046:+00174:-00220:001742.2425:08646
08647:-00074:+00099:-00092:001742.2425:08647
08648:-00240:+00043:+00028:001742.2425:08648
08649:+00052:+00001:+00062:001742.2425:08649
08650:+00064:-00010:+00039:001748.8151:08650
08651:+00093:+00085:-00165:001748.8151:08651
08652:+00043:-00066:-00060:001748.8151:08652
08653:-00122:+00067:-00159:001748.8151:08653
08654:-00153:-00075:-00033:001748.8151:08654
08655:-00107:+00111:-00113:001748.8151:08655
08656:+00070:+00039:+00058:001748.8151:08656
08657:+00027:+00118:-00117:001748.8151:08657
08658:+00120:-00013:+00004:001748.8151:08658
08659:+00052:+00050:+00025:001748.8151:08659
08660:-00083:+00058:-00088:001748.8151:08660
08661:-00143:+00015:+00071:001757.3253:08661
08662:-00113:+00105:+00005:001757.3253:08662
08663:-00098:+00083:+00080:001757.3253:08663
08664:+00054:-00021:+00171:001757.3253:08664
08665:+00171:+00145:+00012:001757.3253:08665
08666:+00134:+00012:+00132:001757.3253:08666
08667:-00091:+00028:+00042:001757.3253:08667
08668:-00273:+00062:+00191:001757.3253:08668
08669:-00032:-00038:+00058:001757.3253:08669
08670:+00025:+00118:+00115:001757.3253:08670
08671:-00050:+00037:+00194:001757.3253:08671
08672:+00188:+00018:+00054:001764.6442:08672
08673:+00210:+00086:+00203:001764.6442:08673
08674:-00265:-00062:+00091:001764.6442:08674
08675:-00263:+00147:-00141:001764.6442:08675
08676:-00082:-00004:+00144:001764.6442:08676
08677:+00128:+00083:+00075:001764.6442:08677
08678:+00053:+00126:+00025:001764.6442:08678
08679:+00105:-00038:+00105:001764.6442:08679
08680:+00006:-00032:-00194:001764.6442:08680
08681:-00086:+00049:-00284:001764.6442:08681
08682:-00258:-00045:-00031:001764.6442:08682
08683:+00021:+00142:-00197:001764.6442:08683
08684:+00047:-00075:+00230:001776.6750:08684
08685:+00170:+00054:-00234:001776.6750:08685
08686:+00163:+00172:-00058:001776.6750:08686
08687:-00078:-00161:-00107:001776.6750:08687
08688:-00208:+00104:-00534:001776.6750:08688
08689:-00172:-00075:-00135:001776.6750:08689
08690:+00058:-00150:-00351:001776.6750:08690
08691:+00172:+00092:-00455:001776.6750:08691
08692:+00122:-00198:-00198:001776.6750:08692
08693:+00101:+00037:-00397:001776.6750:08693
08694:-00207:+00069:-00409:001776.6750:08694
08695:-00248:-00041:-00527:001785.3731:08695
08696:+00119:+00013:-00265:001785.3731:08696
08697:+00133:-00238:-00173:001785.3731:08697
08698:-00035:-00021:-00267:001785.3731:08698
08699:+00071:+00036:-00234:001785.3731:08699
08700:+00224:-00032:-00201:001785.3731:08700
08701:-00164:+00035:-00312:001785.3731:08701
08702:-00204:-00088:-00194:001785.3731:08702
08703:-00030:+00033:-00023:001785.3731:08703
08704:+00040:-00075:-00071:001785.3731:08704
08705:+00062:-00129:-00019:001785.3731:08705
08706:+00076:+00004:+00159:001785.0021:08706
08707:+00054:-00008:+00031:001785.0021:08707
08708:-00003:+00123:-00061:001785.0021:08708
08709:-00280:+00017:+00242:001785.0021:08709
08710:-00087:-00109:-00089:001785.0021:08710
08711:+00053:-00034:+00304:001785.0021:08711
08712:+00071:+00075:+00187:001785.0021:08712
08713:+00134:+00086:+00116:001785.0021:08713
08714:-00061:-00055:+00284:001785.0021:08714
08715:-00258:+00010:+00019:001785.0021:08715
08716:-00170:+00121:+00135:001785.0021:08716
08717:-00024:-00007:+00080:001797.3312:08717
08718:+00034:+00100:+00125:001797.3312:08718
08719:+00026:-00009:+00292:001797.3312:08719
08720:+00111:+00081:+00068:001797.3312:08720
08721:-00007:+00298:+00096:001797.3312:08721
08722:-00154:+00178:+00045:001797.3312:08722
08723:-00175:+00093:+00044:001797.3312:08723
08724:-00046:+00205:-00011:001797.3312:08724
08725:+00121:+00085:+00098:001797.3312:08725
08726:+00220:+00046:+00176:001797.3312:08726
08727:+00025:-00022:+00054:001797.3312:08727
08728:-00090:+00076:+00083:001795.6950:08728
08729:-00091:+00024:-00043:001795.6950:08729
08730:+00021:+00058:-00150:001795.6950:08730
08731:+00041:+00042:+00047:001795.6950:08731
08732:+00122:+00051:+00081:001795.6950:08732
08733:+00361:+00112:+00004:001795.6950:08733
08734:+00053:+00026:-00036:001795.6950:08734
08735:-00174:+00083:-00158:001795.6950:08735
08736:-00087:+00139:-00134:001795.6950:08736
08737:+00153:+00132:-00154:001795.6950:08737
08738:+00198:+00196:-00077:001795.6950:08738
08739:+00139:+00024:-00081:001795.6950:08739
08740:+00150:+00117:-00008:001792.7187:08740
08741:+00096:+00195:-00006:001792.7187:08741
08742:-00192:+00017:-00171:001792.7187:08742
08743:-00040:+00050:-00176:001792.7187:08743
08744:+00086:-00132:-00018:001792.7187:08744
08745:+00082:+00012:-00031:001792.7187:08745
08746:+00159:+00091:-00032:001792.7187:08746
08747:+00096:-00051:+00013:001792.7187:08747
08748:-00110:+00019:-00095:001792.7187:08748
08749:-00118:+00053:+00015:001792.7187:08749
08750:-00028:-00022:+00023:001792.7187:08750
08751:+00058:+00058:-00010:001786.9968:08751
08752:+00166:+00032:+00099:001786.9968:08752
08753:+00163:-00009:+00066:001786.9968:08753
08754:-00007:+00044:-00131:001786.9968:08754
08755:-00240:+00006:+00122:001786.9968:08755
08756:-00076:-00003:+00056:001786.9968:08756
08757:-00083:-00075:+00064:001786.9968:08757
08758:+00056:+00008:+00094:001786.9968:08758
08759:+00134:+00145:+00130:001786.9968:08759
08760:+00091:+00074:+00044:001786.9968:08760
08761:-00077:+00064:+00101:001786.9968:08761
08762:-00377:+00218:+00215:001785.3828:08762
08763:+00029:+00120:+00089:001785.3828:08763
08764:+00081:+00209:+00083:001785.3828:08764
08765:+00040:+00133:+00352:001785.3828:08765
08766:+00222:+00206:+00233:001785.3828:08766
08767:-00028:+00187:+00117:001785.3828:08767
08768:-00068:+00057:+00159:001785.3828:08768
08769:-00130:+00257:-00020:001785.3828:08769
08770:-00034:-00051:+00315:001785.3828:08770
08771:+00122:+00241:+00109:001785.3828:08771
08772:+00076:+00145:-00016:001785.3828:08772
08773:+00041:+00059:+00260:001774.7320:08773
08774:-00013:+00256:-00078:001774.7320:08774
08775:-00179:+00018:+00173:001774.7320:08775
08776:-00015:+00245:-00194:001774.7320:08776
08777:-00009:+00020:-00002:001774.7320:08777
08778:-00101:-00217:+00100:001774.7320:08778
08779:+00108:+00122:+00050:001774.7320:08779
08780:+00020:-00062:-00141:001774.7320:08780
08781:+00057:-00089:-00284:001774.7320:08781
08782:-00188:+00065:+00047:001774.7320:08782
08783:-00108:-00345:-00121:001774.7320:08783
08784:-00045:-00054:-00573:001774.0488:08784
08785:+00035:-00054:-00092:001774.0488:08785
08786:+00154:-00099:-00137:001774.0488:08786
08787:+00119:+00005:-00170:001774.0488:08787
08788:-00287:-00106:+00079:001774.0488:08788
08789:-00258:+00028:-00282:001774.0488:08789
08790:+00040:-00092:-00092:001774.0488:08790
08791:+00060:+00079:-00064:001774.0488:08791
08792:-00019:+00022:-00133:001774.0488:08792
08793:+00041:+00096:+00125:001774.0488:08793
08794:-00031:+00102:-00173:001774.0488:08794
08795:-00174:-00034:-00062:001774.0488:08795
08796:-00143:+00134:+00243:001772.4163:08796
08797:-00021:+00149:+00088:001772.4163:08797
08798:-00055:+00012:-00040:001772.4163:08798
08799:+00006:+00048:+00113:001772.4163:08799
08800:+00044:+00131:+00231:001772.4163:08800
08801:+00043:+00110:+00026:001772.4163:08801
08802:-00166:+00165:-00076:001772.4163:08802
08803:-00087:+00173:+00101:001772.4163:08803
08804:+00081:+00076:+00295:001772.4163:08804
08805:-00063:+00174:+00302:001772.4163:08805
08806:+00053:+00080:+00022:001772.4163:08806
08807:+00195:+00043:-00029:001759.4741:08807
08808:+00152:+00121:+00115:001759.4741:08808
08809:-00184:+00085:-00052:001759.4741:08809
08810:-00074:+00114:-00219:001759.4741:08810
08811:+00061:+00124:-00280:001759.4741:08811
08812:-00016:+00010:+00223:001759.4741:08812
08813:+00091:+00160:+00087:001759.4741:08813
08814:+00134:-00023:-00058:001759.4741:08814
08815:-00136:+00022:-00204:001759.4741:08815
08816:-00167:+00060:+00001:001759.4741:08816
08817:-00072:+00071:-00262:001759.4741:08817
08818:+00004:+00204:-00316:001756.2504:08818
08819:-00083:+00114:-00090:001756.2504:08819
08820:+00116:+00029:-00047:001756.2504:08820
08821:+00216:+00155:-00122:001756.2504:08821
08822:-00039:-00112:+00005:001756.2504:08822
08823:-00087:+00185:-00186:001756.2504:08823
08824:+00036:-00160:+00172:001756.2504:08824
08825:+00059:+00254:-00374:001756.2504:08825
08826:+00008:-00064:-00015:001756.2504:08826
08827:+00116:-00061:-00185:001756.2504:08827
08828:+00253:+00307:+00068:001756.2504:08828
08829:-00071:-00068:+00148:001756.2504:08829
08830:-00133:-00010:-00203:001747.3750:08830
08831:-00123:-00160:+00182:001747.3750:08831
08832:+00014:+00025:+00200:001747.3750:08832
08833:+00083:+00072:-00131:001747.3750:08833
08834:+00123:-00085:-00204:001747.3750:08834
08835:+00137:+00002:-00367:001747.3750:08835
08836:-00130:+00020:+00192:001747.3750:08836
08837:-00072:+00176:-00028:001747.3750:08837
08838:+00012:-00131:-00092:001747.3750:08838
08839:-00032:+00034:+00152:001747.3750:08839
08840:+00112:+00109:+00290:001747.3750:08840
08841:+00081:+00011:+00291:001734.9123:08841
08842:+00024:+00149:-00291:001734.9123:08842
08843:-00165:+00006:+00188:001734.9123:08843
08844:-00001:+00229:+00038:001734.9123:08844
08845:+00042:+00176:-00002:001734.9123:08845
08846:-00078:+00118:+00308:001734.9123:08846
08847:-00002:-00042:+00067:001734.9123:08847
08848:+00198:-00093:-00107:001734.9123:08848
08849:+00040:+00142:-00037:001734.9123:08849
08850:-00165:+00037:+00058:001734.9123:08850
08851:-00020:+00004:-00248:001734.9123:08851
08852:+00001:+00018:+00275:001734.9123:08852
08853:-00065:+00130:+00088:001729.1405:08853
08854:-00052:+00217:+00046:001729.1405:08854
08855:+00197:-00084:+00050:001729.1405:08855
08856:-00007:+00018:-00078:001729.1405:08856
08857:-00139:+00075:+00107:001729.1405:08857
08858:-00142:+00096:-00156:001729.1405:08858
08859:+00070:+00024:-00345:001729.1405:08859
08860:+00061:+00170:+00082:001729.1405:08860
08861:-00084:+00125:+00042:001729.1405:08861
08862:+00259:+00236:-00049:001729.1405:08862
08863:+00120:+00046:-00205:001729.1405:08863
08864:-00257:-00099:+00007:001729.1405:08864
08865:-00277:+00124:+00214:001730.1842:08865
08866:+00048:+00112:-00345:001730.1842:08866
08867:+00048:+00086:-00141:001730.1842:08867
08868:+00039:+00202:-00132:001730.1842:08868
08869:+00082:-00004:+00115:001730.1842:08869
08870:-00106:+00108:+00000:001730.1842:08870
08871:-00071:-00022:+00023:001730.1842:08871
08872:-00071:-00112:+00034:001730.1842:08872
08873:-00023:+00100:+00059:001730.1842:08873
08874:-00052:+00047:+00096:001730.1842:08874
08875:+00030:+00221:-00130:001730.1842:08875
08876:+00079:-00052:-00095:001727.6226:08876
08877:-00011:+00073:+00054:001727.6226:08877
08878:-00094:+00067:+00271:001727.6226:08878
08879:-00137:+00072:-00034:001727.6226:08879
08880:-00084:+00035:-00100:001727.6226:08880
08881:-00075:+00035:+00113:001727.6226:08881
08882:+00045:+00014:+00061:001727.6226:08882
08883:+00165:+00164:-00058:001727.6226:08883
08884:+00015:-00100:+00181:001727.6226:08884
08885:-00187:+00114:-00032:001727.6226:08885
08886:-00048:-00020:+00211:001727.6226:08886
08887:+00070:+00159:+00050:001727.6226:08887
08888:-00071:+00053:+00124:001741.3847:08888
[truncated: 50,041 more chars]
