# Supplementary material for: Suboptimal Omnidirectional Wheel Design and Implementation
Source: Sensors (Basel). 2021 Jan 28;21(3):865. doi: 10.3390/s21030865 (PMC7865864; doi:10.3390/s21030865)
Supplement: Supplementary file 1 [file sensors-21-00865-s001.zip › 3.-Data 30 Fixed Wheel/ACDATA28.TXT]

00001:+00034:+00089:+00042:002854.6298:00001
00002:-00388:-00162:-00117:002854.6298:00002
00003:-00252:-00099:+00049:002854.6298:00003
00004:+00252:+00053:+00127:002854.6298:00004
00005:+00065:+00031:+00040:002854.6298:00005
00006:-00187:+00034:+00089:002854.6298:00006
00007:-00110:+00010:+00061:002842.3422:00007
00008:+00103:+00032:+00125:002842.3422:00008
00009:+00093:+00213:-00053:002842.3422:00009
00010:-00259:-00020:+00020:002842.3422:00010
00011:-00153:+00066:-00064:002842.3422:00011
00012:+00216:+00281:+00051:002842.3422:00012
00013:+00104:-00008:+00212:002842.3422:00013
00014:+00034:+00130:-00076:002864.3471:00014
00015:-00155:+00183:+00171:002864.3471:00015
00016:+00052:-00101:+00004:002864.3471:00016
00017:+00129:+00122:-00223:002864.3471:00017
00018:-00120:+00299:-00378:002864.3471:00018
00019:-00309:-00083:+00141:002864.3471:00019
00020:+00267:+00050:+00027:002864.3471:00020
00021:+00310:+00119:-00137:002868.1506:00021
00022:-00053:-00001:-00195:002868.1506:00022
00023:-00442:-00052:-00426:002868.1506:00023
00024:+00206:-00160:-00283:002868.1506:00024
00025:+00392:-00317:-00302:002868.1506:00025
00026:+00098:+00119:-00920:002868.1506:00026
00027:-00074:-00367:-00333:002868.1506:00027
00028:-00017:-00131:-00475:002868.6613:00028
00029:+00126:-00137:-00805:002868.6613:00029
00030:-00026:-00360:-00423:002868.6613:00030
00031:+00095:+00101:-00685:002868.6613:00031
00032:+00185:-00209:-00264:002868.6613:00032
00033:+00236:+00013:-00164:002868.6613:00033
00034:+00198:+00009:-00163:002868.6613:00034
00035:+00040:-00070:-00224:002877.5336:00035
00036:-00083:+00100:-00151:002877.5336:00036
00037:-00163:-00047:+00092:002877.5336:00037
00038:-00108:+00156:+00068:002877.5336:00038
00039:+00018:+00223:+00228:002877.5336:00039
00040:-00181:+00157:+00120:002877.5336:00040
00041:-00224:+00109:+00284:002877.5336:00041
00042:-00023:+00229:+00145:002888.1142:00042
00043:-00181:+00013:+00124:002888.1142:00043
00044:-00428:-00177:+00236:002888.1142:00044
00045:-00316:+00132:+00232:002888.1142:00045
00046:-00115:-00138:+00299:002888.1142:00046
00047:-00134:+00109:+00239:002888.1142:00047
00048:-00558:-00225:+00261:002888.1142:00048
00049:-00321:-00091:+00322:002875.3730:00049
00050:+00389:+00121:+00387:002875.3730:00050
00051:+00173:+00061:+00061:002875.3730:00051
00052:-00106:+00063:+00056:002875.3730:00052
00053:-00036:+00240:+00210:002875.3730:00053
00054:+00280:+00154:+00220:002875.3730:00054
00055:+00172:+00314:+00193:002875.3730:00055
00056:-00442:+00200:+00144:002897.9064:00056
00057:-00303:+00436:+00302:002897.9064:00057
00058:+00294:+00257:+00368:002897.9064:00058
00059:+00108:+00159:+00156:002897.9064:00059
00060:-00186:+00206:-00135:002897.9064:00060
00061:-00386:-00087:-00056:002897.9064:00061
00062:+00311:+00039:+00364:002897.9064:00062
00063:+00608:+00133:-00171:002881.3896:00063
00064:-00166:-00198:-00108:002881.3896:00064
00065:-00634:+00302:-00012:002881.3896:00065
00066:-00236:-00227:+00050:002881.3896:00066
00067:+00342:+00446:-00543:002881.3896:00067
00068:+00205:-00038:+00053:002881.3896:00068
00069:-00058:+00279:-00527:002881.3896:00069
00070:+00442:-00052:-00255:002888.8056:00070
00071:+00533:+00403:-00095:002888.8056:00071
00072:+00286:-00016:-00185:002888.8056:00072
00073:-00085:-00026:-00517:002888.8056:00073
00074:-00097:+00257:+00275:002888.8056:00074
00075:+00247:+00085:-00019:002888.8056:00075
00076:+00410:-00024:-00151:002888.8056:00076
00077:-00127:+00237:+00035:002884.3393:00077
00078:-00035:-00068:-00063:002884.3393:00078
00079:+00201:-00004:-00099:002884.3393:00079
00080:+00421:+00030:-00079:002884.3393:00080
00081:-00177:-00069:-00119:002884.3393:00081
00082:-00232:-00122:-00022:002884.3393:00082
00083:+00165:-00030:+00246:002884.3393:00083
00084:+00384:-00056:-00033:002874.6313:00084
00085:-00098:-00072:+00049:002874.6313:00085
00086:-00338:+00212:+00057:002874.6313:00086
00087:-00111:-00231:+00288:002874.6313:00087
00088:+00417:+00084:+00025:002874.6313:00088
00089:-00137:-00207:-00023:002874.6313:00089
00090:-00331:-00228:+00244:002874.6313:00090
00091:-00104:+00021:+00136:002855.4677:00091
00092:+00223:+00074:+00095:002855.4677:00092
00093:+00119:-00241:+00299:002855.4677:00093
00094:-00210:+00203:+00040:002855.4677:00094
00095:-00135:+00045:+00618:002855.4677:00095
00096:+00219:+00185:+00168:002855.4677:00096
00097:-00066:+00179:+00006:002855.4677:00097
00098:-00243:+00289:+00288:002857.4506:00098
00099:+00036:+00016:+00247:002857.4506:00099
00100:+00158:+00124:-00053:002857.4506:00100
00101:+00144:+00112:+00412:002857.4506:00101
00102:-00184:+00258:-00085:002857.4506:00102
00103:-00131:-00287:+00100:002857.4506:00103
00104:+00106:+00346:+00314:002857.4506:00104
00105:-00065:+00165:-00008:002841.3947:00105
00106:-00108:-00165:-00152:002841.3947:00106
00107:+00020:+00259:+00013:002841.3947:00107
00108:+00219:+00059:+00335:002841.3947:00108
00109:+00131:+00148:-00051:002841.3947:00109
00110:-00048:+00231:-00019:002841.3947:00110
00111:-00165:+00059:+00132:002841.3947:00111
00112:+00052:-00076:-00251:002829.2705:00112
00113:+00251:+00214:+00013:002829.2705:00113
00114:+00077:+00374:+00077:002829.2705:00114
00115:+00007:-00140:-00259:002829.2705:00115
00116:+00185:+00188:-00417:002829.2705:00116
00117:+00194:+00211:-00176:002829.2705:00117
00118:-00115:-00116:-00061:002829.2705:00118
00119:-00118:+00170:-00399:002818.0949:00119
00120:+00067:+00153:+00122:002818.0949:00120
00121:+00090:+00014:-00201:002818.0949:00121
00122:+00048:+00056:-00153:002818.0949:00122
00123:-00048:+00316:-00034:002818.0949:00123
00124:-00007:+00055:+00239:002818.0949:00124
00125:+00112:-00091:+00094:002818.0949:00125
00126:-00091:+00195:-00298:002821.8798:00126
00127:-00239:+00069:+00071:002821.8798:00127
00128:-00210:+00287:-00136:002821.8798:00128
00129:+00231:-00334:+00052:002821.8798:00129
00130:+00272:+00153:-00106:002821.8798:00130
00131:-00225:+00208:-00101:002821.8798:00131
00132:-00306:-00192:-00163:002821.8798:00132
00133:-00049:+00051:+00115:002816.5207:00133
00134:+00221:+00284:+00133:002816.5207:00134
00135:+00023:-00003:+00128:002816.5207:00135
00136:-00118:+00414:+00094:002816.5207:00136
00137:-00234:-00176:+00173:002816.5207:00137
00138:-00078:+00314:+00010:002816.5207:00138
00139:-00015:+00171:+00201:002816.5207:00139
00140:-00234:-00015:+00063:002831.2985:00140
00141:-00203:+00128:+00069:002831.2985:00141
00142:+00186:+00085:+00270:002831.2985:00142
00143:+00092:-00112:-00064:002831.2985:00143
00144:-00095:+00176:+00077:002831.2985:00144
00145:-00286:-00178:+00141:002831.2985:00145
00146:+00059:+00055:+00107:002831.2985:00146
00147:+00152:+00347:+00067:002841.5295:00147
00148:-00056:-00197:+00064:002841.5295:00148
00149:-00191:+00220:-00019:002841.5295:00149
00150:-00132:-00072:+00148:002841.5295:00150
00151:+00149:+00070:-00093:002841.5295:00151
00152:+00201:+00305:-00024:002841.5295:00152
00153:-00146:-00103:-00054:002841.5295:00153
00154:-00014:+00164:-00032:002842.5625:00154
00155:+00105:+00108:+00275:002842.5625:00155
00156:-00121:-00180:-00499:002842.5625:00156
00157:-00234:+00158:-00263:002842.5625:00157
00158:-00286:-00010:-00167:002842.5625:00158
00159:+00380:+00130:-00257:002842.5625:00159
00160:+00385:+00070:-00283:002842.5625:00160
00161:-00105:-00184:-00472:002851.0090:00161
00162:-00116:-00207:-00454:002851.0090:00162
00163:+00012:-00127:-00543:002851.0090:00163
00164:+00067:-00245:-00692:002851.0090:00164
00165:+00176:-00151:-00593:002851.0090:00165
00166:-00042:-00253:-00577:002851.0090:00166
00167:+00036:-00119:-00414:002851.0090:00167
00168:+00124:-00074:-00289:002861.2937:00168
00169:-00023:-00060:-00448:002861.2937:00169
00170:-00339:-00091:-00472:002861.2937:00170
00171:-00221:-00026:-00230:002861.2937:00171
00172:+00222:+00063:-00226:002861.2937:00172
00173:+00260:+00124:-00053:002861.2937:00173
00174:-00028:+00175:-00173:002861.2937:00174
00175:-00199:-00080:+00042:002862.0979:00175
00176:-00021:+00273:+00007:002862.0979:00176
00177:-00020:+00186:+00048:002862.0979:00177
00178:-00406:+00032:+00078:002862.0979:00178
00179:-00288:+00204:+00341:002862.0979:00179
00180:+00123:+00074:+00420:002862.0979:00180
00181:-00101:+00405:+00103:002862.0979:00181
00182:-00321:+00033:+00177:002877.5585:00182
00183:-00446:+00012:+00235:002877.5585:00183
00184:-00164:+00015:+00474:002877.5585:00184
00185:+00278:+00074:+00426:002877.5585:00185
00186:-00226:-00052:+00101:002877.5585:00186
00187:-00523:+00165:+00355:002877.5585:00187
00188:-00123:-00059:+00362:002877.5585:00188
00189:+00301:+00240:+00098:002867.9738:00189
00190:+00157:+00094:+00238:002867.9738:00190
00191:-00287:+00101:-00081:002867.9738:00191
00192:+00062:+00090:+00175:002867.9738:00192
00193:+00100:-00038:+00149:002867.9738:00193
00194:+00039:+00243:-00055:002867.9738:00194
00195:-00134:+00016:+00102:002867.9738:00195
00196:-00149:+00309:+00140:002848.8730:00196
00197:+00321:+00191:+00125:002848.8730:00197
00198:+00442:+00209:-00059:002848.8730:00198
00199:-00159:+00260:-00118:002848.8730:00199
00200:-00373:+00115:+00035:002848.8730:00200
00201:-00102:-00010:-00016:002848.8730:00201
00202:+00386:+00262:-00097:002848.8730:00202
00203:+00256:-00038:-00021:002864.1564:00203
00204:-00132:-00018:-00308:002864.1564:00204
00205:+00244:+00062:-00212:002864.1564:00205
00206:+00280:+00284:-00064:002864.1564:00206
00207:+00060:+00097:-00115:002864.1564:00207
00208:-00185:-00063:-00394:002864.1564:00208
00209:+00035:+00230:+00036:002864.1564:00209
00210:+00281:+00246:+00095:002854.6635:00210
00211:-00115:-00152:-00208:002854.6635:00211
00212:-00281:-00048:+00020:002854.6635:00212
00213:+00126:+00031:-00060:002854.6635:00213
00214:+00398:-00195:+00011:002854.6635:00214
00215:+00276:-00133:-00093:002854.6635:00215
00216:-00302:-00009:-00212:002854.6635:00216
00217:-00260:-00208:+00060:002835.8937:00217
00218:+00229:+00173:-00100:002835.8937:00218
00219:+00282:+00288:+00124:002835.8937:00219
00220:-00048:+00158:-00207:002835.8937:00220
00221:-00282:+00098:+00074:002835.8937:00221
00222:+00017:+00239:+00344:002835.8937:00222
00223:+00374:-00166:+00120:002835.8937:00223
00224:-00039:+00036:-00004:002844.2880:00224
00225:-00310:-00427:+00291:002844.2880:00225
00226:+00106:+00022:+00040:002844.2880:00226
00227:+00249:+00027:+00225:002844.2880:00227
00228:-00010:+00052:+00189:002844.2880:00228
00229:-00414:-00184:-00051:002844.2880:00229
00230:-00226:+00303:+00129:002844.2880:00230
00231:+00391:+00317:+00338:002834.9379:00231
00232:-00141:+00283:+00042:002834.9379:00232
00233:-00316:+00220:+00168:002834.9379:00233
00234:-00128:+00089:+00555:002834.9379:00234
00235:+00314:-00010:+00171:002834.9379:00235
00236:+00361:+00207:+00024:002834.9379:00236
00237:-00194:+00222:+00191:002834.9379:00237
00238:-00086:+00232:+00346:002834.9379:00238
00239:+00186:+00400:+00087:002816.4787:00239
00240:+00135:-00007:+00198:002816.4787:00240
00241:-00167:+00416:+00165:002816.4787:00241
00242:-00160:+00169:-00129:002816.4787:00242
00243:+00276:+00111:+00020:002816.4787:00243
00244:+00250:+00068:+00220:002816.4787:00244
00245:-00157:+00285:-00297:002816.4787:00245
00246:-00075:-00154:-00092:002818.1755:00246
00247:+00090:+00057:-00319:002818.1755:00247
00248:+00152:-00013:-00296:002818.1755:00248
00249:+00090:-00071:-00356:002818.1755:00249
00250:+00043:-00080:-00059:002818.1755:00250
00251:+00077:+00079:-00403:002818.1755:00251
00252:+00153:+00112:-00409:002818.1755:00252
00253:+00091:+00030:+00067:002821.8276:00253
00254:-00038:-00040:-00220:002821.8276:00254
00255:-00046:-00178:+00085:002821.8276:00255
00256:+00215:+00266:+00127:002821.8276:00256
00257:+00223:+00140:+00236:002821.8276:00257
00258:+00088:+00130:-00305:002821.8276:00258
00259:-00122:+00269:+00185:002821.8276:00259
00260:-00221:+00092:+00347:002810.0341:00260
00261:-00062:-00261:-00074:002810.0341:00261
00262:-00126:+00488:+00053:002810.0341:00262
00263:-00352:-00210:+00419:002810.0341:00263
00264:+00063:+00265:-00320:002810.0341:00264
00265:+00375:+00256:+00167:002810.0341:00265
00266:+00039:-00049:-00017:002810.0341:00266
00267:-00428:+00189:+00039:002824.6789:00267
00268:-00296:-00088:+00248:002824.6789:00268
00269:+00172:-00054:+00285:002824.6789:00269
00270:-00026:+00245:+00069:002824.6789:00270
00271:-00230:-00062:-00010:002824.6789:00271
00272:-00056:+00282:+00230:002824.6789:00272
00273:+00297:+00027:+00220:002824.6789:00273
00274:+00116:-00029:+00161:002835.1105:00274
00275:-00231:+00233:-00050:002835.1105:00275
00276:-00339:-00012:+00252:002835.1105:00276
00277:-00004:+00224:+00065:002835.1105:00277
00278:+00187:+00145:+00071:002835.1105:00278
00279:+00017:+00081:-00039:002835.1105:00279
00280:-00415:-00050:-00012:002835.1105:00280
00281:+00006:-00133:-00144:002829.6220:00281
00282:+00177:+00079:+00197:002829.6220:00282
00283:-00017:+00153:+00089:002829.6220:00283
00284:-00087:-00180:-00108:002829.6220:00284
00285:+00022:+00197:+00109:002829.6220:00285
00286:+00030:+00025:-00005:002829.6220:00286
00287:+00034:+00151:+00029:002829.6220:00287
00288:-00112:-00046:-00083:002851.1015:00288
00289:+00022:-00085:-00273:002851.1015:00289
00290:+00109:+00038:-00101:002851.1015:00290
00291:+00063:+00092:-00002:002851.1015:00291
00292:-00104:-00064:-00082:002851.1015:00292
00293:-00128:+00128:-00009:002851.1015:00293
00294:+00094:+00073:-00008:002851.1015:00294
00295:+00250:+00092:+00052:002868.2539:00295
00296:+00035:+00392:-00100:002868.2539:00296
00297:-00241:+00066:+00185:002868.2539:00297
00298:-00086:+00042:+00036:002868.2539:00298
00299:+00225:+00132:+00012:002868.2539:00299
00300:-00109:+00093:-00183:002868.2539:00300
00301:-00350:-00239:-00681:002868.2539:00301
00302:-00042:-00076:-00304:002855.6613:00302
00303:+00240:-00161:-00195:002855.6613:00303
00304:+00253:-00076:-00266:002855.6613:00304
00305:-00460:-00394:-00528:002855.6613:00305
00306:-00424:-00087:-00443:002855.6613:00306
00307:+00027:-00257:-00548:002855.6613:00307
00308:+00009:-00004:-00819:002855.6613:00308
00309:-00131:-00203:-00395:002871.0161:00309
00310:+00061:-00036:-00442:002871.0161:00310
00311:+00277:-00110:-00229:002871.0161:00311
00312:+00190:-00156:-00209:002871.0161:00312
00313:-00280:-00006:-00685:002871.0161:00313
00314:-00277:+00023:-00033:002871.0161:00314
00315:+00127:+00119:-00072:002871.0161:00315
00316:+00300:+00205:-00116:002881.5673:00316
00317:+00187:+00329:-00028:002881.5673:00317
00318:-00184:+00068:+00046:002881.5673:00318
00319:+00049:+00382:+00196:002881.5673:00319
00320:+00120:+00292:+00022:002881.5673:00320
00321:-00224:+00243:+00088:002881.5673:00321
00322:-00628:-00047:+00213:002881.5673:00322
00323:-00359:+00082:+00301:002868.9201:00323
00324:+00346:+00199:+00415:002868.9201:00324
00325:+00180:-00048:+00082:002868.9201:00325
00326:-00775:-00091:+00050:002868.9201:00326
00327:-00441:+00102:+00206:002868.9201:00327
00328:+00026:-00045:+00169:002868.9201:00328
00329:+00178:-00021:+00071:002868.9201:00329
00330:-00294:-00036:-00082:002891.2617:00330
00331:-00233:+00019:+00023:002891.2617:00331
00332:+00404:+00188:+00154:002891.2617:00332
00333:+00430:-00041:+00147:002891.2617:00333
00334:-00227:-00283:+00077:002891.2617:00334
00335:-00342:+00130:-00265:002891.2617:00335
00336:+00027:-00027:-00040:002891.2617:00336
00337:+00363:+00227:-00151:002888.3081:00337
00338:-00199:+00288:-00066:002888.3081:00338
00339:-00417:-00020:+00134:002888.3081:00339
00340:+00149:+00365:+00062:002888.3081:00340
00341:+00252:-00150:+00287:002888.3081:00341
00342:-00106:-00294:-00073:002888.3081:00342
00343:-00458:+00302:+00301:002888.3081:00343
00344:+00143:-00005:+00362:002875.5737:00344
00345:+00448:+00133:-00258:002875.5737:00345
00346:-00043:-00104:+00283:002875.5737:00346
00347:-00224:-00093:+00041:002875.5737:00347
00348:+00167:+00195:-00140:002875.5737:00348
00349:+00255:+00362:+00015:002875.5737:00349
00350:+00296:+00158:-00112:002875.5737:00350
00351:-00042:+00186:-00007:002884.4580:00351
00352:-00013:-00224:-00178:002884.4580:00352
00353:+00410:+00285:+00229:002884.4580:00353
00354:+00162:-00060:+00131:002884.4580:00354
00355:-00060:+00138:-00164:002884.4580:00355
00356:-00137:-00130:+00055:002884.4580:00356
00357:+00257:+00083:-00021:002884.4580:00357
00358:+00239:+00014:-00093:002874.8530:00358
00359:-00232:+00147:-00320:002874.8530:00359
00360:-00198:-00110:-00119:002874.8530:00360
00361:+00293:+00238:+00048:002874.8530:00361
00362:+00458:-00046:-00013:002874.8530:00362
00363:+00172:-00012:-00126:002874.8530:00363
00364:-00241:+00093:+00002:002874.8530:00364
00365:+00216:+00122:+00164:002855.6708:00365
00366:+00359:+00119:+00003:002855.6708:00366
00367:-00064:+00049:+00200:002855.6708:00367
00368:-00122:-00071:+00242:002855.6708:00368
00369:+00124:-00110:+00239:002855.6708:00369
00370:+00257:+00074:+00233:002855.6708:00370
00371:+00117:-00056:+00191:002855.6708:00371
00372:-00357:-00065:-00033:002857.6848:00372
00373:+00089:+00176:+00299:002857.6848:00373
00374:+00253:+00141:+00098:002857.6848:00374
00375:-00032:-00171:+00242:002857.6848:00375
00376:-00138:+00230:-00165:002857.6848:00376
00377:+00063:+00014:+00289:002857.6848:00377
00378:+00084:+00165:+00076:002857.6848:00378
00379:+00184:+00392:+00069:002835.1198:00379
00380:-00160:+00392:+00026:002835.1198:00380
00381:-00033:+00010:+00173:002835.1198:00381
00382:+00217:+00180:+00041:002835.1198:00382
00383:+00268:+00185:+00080:002835.1198:00383
00384:-00323:+00076:+00125:002835.1198:00384
00385:-00294:+00375:-00158:002835.1198:00385
00386:+00275:-00198:+00289:002823.1035:00386
00387:+00461:+00177:+00065:002823.1035:00387
00388:-00214:+00229:-00150:002823.1035:00388
00389:-00348:+00108:-00107:002823.1035:00389
00390:+00057:+00145:+00221:002823.1035:00390
00391:+00566:+00225:-00292:002823.1035:00391
00392:-00129:-00043:-00117:002823.1035:00392
00393:-00237:-00145:-00143:002811.8720:00393
00394:+00106:+00111:-00033:002811.8720:00394
00395:+00315:-00087:-00109:002811.8720:00395
00396:+00065:-00081:-00196:002811.8720:00396
00397:-00344:+00217:-00316:002811.8720:00397
00398:-00274:-00206:-00109:002811.8720:00398
00399:+00342:-00018:+00044:002811.8720:00399
00400:+00077:+00300:-00256:002815.6247:00400
00401:-00192:+00142:+00033:002815.6247:00401
00402:-00201:+00027:+00022:002815.6247:00402
00403:+00328:+00301:-00011:002815.6247:00403
00404:+00140:+00095:+00000:002815.6247:00404
00405:-00394:+00085:-00014:002815.6247:00405
00406:-00539:+00029:+00113:002815.6247:00406
00407:+00055:-00091:+00146:002803.8896:00407
00408:+00421:+00237:+00141:002803.8896:00408
00409:+00213:+00168:+00054:002803.8896:00409
00410:-00444:-00050:-00160:002803.8896:00410
00411:-00038:+00247:+00366:002803.8896:00411
00412:+00194:+00239:+00094:002803.8896:00412
00413:-00048:-00141:-00097:002803.8896:00413
00414:-00309:+00343:+00137:002818.4362:00414
00415:-00035:+00021:+00189:002818.4362:00415
00416:+00316:+00081:-00144:002818.4362:00416
00417:+00214:+00300:+00257:002818.4362:00417
00418:-00350:+00287:+00185:002818.4362:00418
00419:-00168:-00191:+00052:002818.4362:00419
00420:+00101:+00317:-00050:002818.4362:00420
00421:+00123:+00174:+00213:002828.6013:00421
00422:-00150:-00004:+00328:002828.6013:00422
00423:-00226:+00298:-00112:002828.6013:00423
00424:-00148:-00125:+00231:002828.6013:00424
00425:+00024:+00204:-00181:002828.6013:00425
00426:+00027:-00074:+00005:002828.6013:00426
00427:-00220:-00019:-00254:002828.6013:00427
00428:-00161:+00084:-00009:002829.5268:00428
00429:+00255:+00109:+00091:002829.5268:00429
00430:+00172:+00056:-00126:002829.5268:00430
00431:-00170:+00318:-00130:002829.5268:00431
00432:-00241:-00132:+00028:002829.5268:00432
00433:+00400:+00247:+00091:002829.5268:00433
00434:+00355:+00193:+00111:002829.5268:00434
00435:-00262:-00037:-00212:002844.5148:00435
00436:-00287:+00270:+00182:002844.5148:00436
00437:+00085:+00036:+00032:002844.5148:00437
00438:+00221:-00055:-00015:002844.5148:00438
00439:-00143:+00306:-00217:002844.5148:00439
00440:-00380:-00153:-00152:002844.5148:00440
00441:+00192:+00261:+00120:002844.5148:00441
00442:+00348:+00238:+00076:002854.7854:00442
00443:-00068:-00213:-00244:002854.7854:00443
00444:-00310:+00214:-00286:002854.7854:00444
00445:-00155:-00015:-00134:002854.7854:00445
00446:+00277:-00044:-00231:002854.7854:00446
00447:+00195:+00138:-00186:002854.7854:00447
00448:-00311:-00294:-00282:002854.7854:00448
00449:-00111:+00053:-00332:002855.5744:00449
00450:+00029:-00081:-00294:002855.5744:00450
00451:+00119:-00063:-00244:002855.5744:00451
00452:-00185:-00123:-00679:002855.5744:00452
00453:-00154:-00243:-00426:002855.5744:00453
00454:+00291:-00095:-00123:002855.5744:00454
00455:+00291:-00142:-00524:002855.5744:00455
00456:-00106:-00086:-00490:002870.9575:00456
00457:-00105:-00022:-00164:002870.9575:00457
00458:+00108:+00050:-00281:002870.9575:00458
00459:+00206:+00025:-00036:002870.9575:00459
00460:-00209:+00243:-00327:002870.9575:00460
00461:-00417:+00186:-00448:002870.9575:00461
00462:-00264:+00074:+00218:002870.9575:00462
00463:+00092:+00297:+00114:002874.7351:00463
00464:+00434:+00443:-00049:002874.7351:00464
00465:-00334:-00120:-00020:002874.7351:00465
00466:-00520:+00352:-00058:002874.7351:00466
00467:-00084:+00050:+00364:002874.7351:00467
00468:+00034:+00150:+00233:002874.7351:00468
00469:-00496:+00246:+00193:002874.7351:00469
00470:-00335:+00027:+00442:002868.8271:00470
00471:+00485:+00150:+00052:002868.8271:00471
00472:+00528:+00012:+00132:002868.8271:00472
00473:-00381:-00136:-00211:002868.8271:00473
00474:-00517:+00240:+00033:002868.8271:00474
00475:-00008:+00030:-00060:002868.8271:00475
00476:+00343:+00075:+00187:002868.8271:00476
00477:-00299:+00080:+00067:002877.6821:00477
00478:-00219:+00107:+00118:002877.6821:00478
00479:+00380:+00037:+00233:002877.6821:00479
00480:+00495:+00011:+00198:002877.6821:00480
00481:-00362:-00066:-00267:002877.6821:00481
00482:-00391:+00138:+00104:002877.6821:00482
00483:-00032:+00145:+00172:002877.6821:00483
00484:+00206:+00038:-00033:002874.7941:00484
00485:+00023:-00026:-00022:002874.7941:00485
00486:-00179:+00060:+00018:002874.7941:00486
00487:+00074:+00050:-00049:002874.7941:00487
00488:+00267:+00002:+00081:002874.7941:00488
00489:+00053:+00229:-00023:002874.7941:00489
00490:-00142:+00091:+00075:002874.7941:00490
00491:+00047:+00226:+00226:002862.1562:00491
00492:+00420:+00162:-00061:002862.1562:00492
00493:+00275:+00100:-00074:002862.1562:00493
00494:-00105:+00291:-00011:002862.1562:00494
00495:-00170:+00036:+00112:002862.1562:00495
00496:+00120:+00081:-00141:002862.1562:00496
00497:+00298:+00079:+00167:002862.1562:00497
00498:-00234:+00113:-00104:002850.9272:00498
00499:-00073:+00407:+00074:002850.9272:00499
00500:+00310:+00158:+00358:002850.9272:00500
00501:+00200:+00164:+00143:002850.9272:00501
00502:-00159:+00123:-00266:002850.9272:00502
00503:-00136:+00193:+00028:002850.9272:00503
00504:+00129:-00090:+00353:002850.9272:00504
00505:+00435:-00083:-00138:002854.7854:00505
00506:-00178:+00017:-00093:002854.7854:00506
00507:-00420:-00309:+00328:002854.7854:00507
00508:+00197:+00308:-00244:002854.7854:00508
00509:+00398:-00079:+00275:002854.7854:00509
00510:+00082:-00140:-00015:002854.7854:00510
00511:-00320:-00035:-00239:002854.7854:00511
00512:-00031:+00069:+00039:002829.5744:00512
00513:+00231:+00009:-00023:002829.5744:00513
00514:-00098:+00305:+00055:002829.5744:00514
00515:-00288:+00121:+00055:002829.5744:00515
00516:-00016:+00135:-00012:002829.5744:00516
00517:+00185:+00147:-00116:002829.5744:00517
00518:-00050:-00238:+00289:002829.5744:00518
00519:-00081:+00348:+00067:002824.9316:00519
00520:-00144:+00001:+00153:002824.9316:00520
00521:+00100:+00089:+00127:002824.9316:00521
00522:+00175:+00046:+00122:002824.9316:00522
00523:+00116:+00306:-00104:002824.9316:00523
00524:-00175:-00215:+00177:002824.9316:00524
00525:+00212:+00205:+00116:002824.9316:00525
00526:+00280:+00094:-00061:002815.7053:00526
00527:-00134:+00235:-00016:002815.7053:00527
00528:-00259:-00149:+00053:002815.7053:00528
00529:-00069:+00528:-00105:002815.7053:00529
00530:+00254:-00133:+00050:002815.7053:00530
00531:+00118:+00155:-00260:002815.7053:00531
00532:-00197:+00391:+00118:002815.7053:00532
00533:-00070:-00036:-00106:002815.7053:00533
00534:+00302:-00045:-00207:002803.9223:00534
00535:+00053:+00478:-00065:002803.9223:00535
00536:-00249:-00109:+00165:002803.9223:00536
00537:-00070:-00007:+00109:002803.9223:00537
00538:+00355:+00121:+00071:002803.9223:00538
00539:+00108:+00174:-00209:002803.9223:00539
00540:-00131:-00073:-00116:002803.9223:00540
00541:+00022:+00223:-00052:002805.5407:00541
00542:+00057:+00057:+00174:002805.5407:00542
00543:+00114:-00131:+00166:002805.5407:00543
00544:-00104:+00068:-00147:002805.5407:00544
00545:-00183:+00049:+00023:002805.5407:00545
00546:+00025:+00028:+00040:002805.5407:00546
00547:+00305:+00063:+00051:002805.5407:00547
00548:-00143:+00448:-00471:002815.7099:00548
00549:-00200:-00284:+00255:002815.7099:00549
00550:-00143:+00414:-00191:002815.7099:00550
00551:+00096:-00373:+00179:002815.7099:00551
00552:+00011:+00232:-00293:002815.7099:00552
00553:-00048:+00472:+00110:002815.7099:00553
00554:-00234:-00031:+00094:002815.7099:00554
00555:+00112:+00269:+00093:002810.3056:00555
00556:+00236:+00323:+00616:002810.3056:00556
00557:-00080:-00141:-00079:002810.3056:00557
00558:-00215:+00300:+00333:002810.3056:00558
00559:-00158:+00351:+00152:002810.3056:00559
00560:+00186:+00142:+00201:002810.3056:00560
00561:+00245:+00252:+00103:002810.3056:00561
00562:-00242:-00117:-00289:002831.4038:00562
00563:-00115:+00297:+00307:002831.4038:00563
00564:+00052:+00209:+00020:002831.4038:00564
00565:+00141:+00154:+00064:002831.4038:00565
00566:-00040:-00015:-00057:002831.4038:00566
00567:-00197:+00175:+00074:002831.4038:00567
00568:+00072:+00045:+00251:002831.4038:00568
00569:+00235:+00182:-00181:002835.1105:00569
00570:-00113:+00135:-00045:002835.1105:00570
00571:-00206:+00195:-00003:002835.1105:00571
00572:-00053:+00227:+00208:002835.1105:00572
00573:+00291:-00022:+00042:002835.1105:00573
00574:-00020:+00300:-00137:002835.1105:00574
00575:-00244:-00039:+00008:002835.1105:00575
00576:-00059:+00113:+00007:002842.5341:00576
00577:+00257:+00084:+00180:002842.5341:00577
00578:+00143:+00060:-00144:002842.5341:00578
00579:-00281:+00106:-00018:002842.5341:00579
00580:-00111:+00130:+00144:002842.5341:00580
00581:+00279:+00012:-00053:002842.5341:00581
00582:+00004:+00179:+00109:002842.5341:00582
00583:-00121:-00007:-00076:002857.7089:00583
00584:-00057:+00188:+00022:002857.7089:00584
00585:+00027:+00013:+00209:002857.7089:00585
00586:+00054:+00014:-00379:002857.7089:00586
00587:-00006:+00190:-00026:002857.7089:00587
00588:-00153:-00010:+00009:002857.7089:00588
00589:-00015:-00020:+00014:002857.7089:00589
00590:+00112:+00010:-00347:002868.1799:00590
00591:-00078:+00071:-00270:002868.1799:00591
00592:-00324:+00003:+00141:002868.1799:00592
00593:-00016:-00317:-00024:002868.1799:00593
00594:+00224:-00047:-00291:002868.1799:00594
00595:-00243:+00011:-00236:002868.1799:00595
00596:-00432:-00135:-00445:002868.1799:00596
00597:-00115:-00159:-00413:002862.3166:00597
00598:+00266:+00038:-00250:002862.3166:00598
00599:+00198:-00076:-00325:002862.3166:00599
00600:-00062:-00060:-00409:002862.3166:00600
00601:-00171:-00126:-00410:002862.3166:00601
00602:+00018:-00312:-00604:002862.3166:00602
00603:+00195:-00076:-00670:002862.3166:00603
00604:+00036:+00104:-00531:002877.7956:00604
00605:-00052:+00062:-00496:002877.7956:00605
00606:+00262:+00093:-00085:002877.7956:00606
00607:+00171:-00014:-00208:002877.7956:00607
00608:-00126:+00162:-00350:002877.7956:00608
00609:-00353:+00003:-00104:002877.7956:00609
00610:-00250:+00004:-00146:002877.7956:00610
00611:+00037:+00248:-00056:002881.6367:00611
00612:+00072:-00162:+00011:002881.6367:00612
00613:-00274:+00421:+00226:002881.6367:00613
00614:-00050:-00271:+00334:002881.6367:00614
00615:+00158:+00045:+00054:002881.6367:00615
00616:+00122:+00403:+00243:002881.6367:00616
00617:-00309:-00091:+00113:002881.6367:00617
00618:-00260:+00120:+00272:002875.6228:00618
00619:+00037:+00224:+00186:002875.6228:00619
00620:-00104:-00027:+00102:002875.6228:00620
00621:-00224:+00105:+00103:002875.6228:00621
00622:-00054:-00284:+00195:002875.6228:00622
00623:+00215:+00085:-00074:002875.6228:00623
00624:-00005:+00113:+00152:002875.6228:00624
00625:-00417:-00195:+00043:002898.0964:00625
00626:-00186:+00171:+00129:002898.0964:00626
00627:+00334:+00180:+00139:002898.0964:00627
00628:-00084:+00036:-00043:002898.0964:00628
00629:-00343:+00189:+00024:002898.0964:00629
00630:-00320:+00077:+00206:002898.0964:00630
00631:-00130:-00007:+00165:002898.0964:00631
00632:+00255:+00397:-00119:002888.3330:00632
00633:-00232:-00200:+00220:002888.3330:00633
00634:-00203:+00229:+00051:002888.3330:00634
00635:+00437:+00248:+00327:002888.3330:00635
00636:+00170:-00030:+00381:002888.3330:00636
00637:-00144:+00326:-00021:002888.3330:00637
00638:-00357:-00057:+00121:002888.3330:00638
00639:+00379:+00109:+00307:002888.9641:00639
00640:+00531:+00452:+00073:002888.9641:00640
00641:-00126:-00162:+00234:002888.9641:00641
00642:-00414:+00417:-00054:002888.9641:00642
00643:+00007:+00072:-00073:002888.9641:00643
00644:+00321:-00037:-00176:002888.9641:00644
00645:+00067:+00088:-00237:002888.9641:00645
00646:-00560:+00051:-00104:002898.1015:00646
00647:+00243:+00122:-00002:002898.1015:00647
00648:+00347:+00152:-00251:002898.1015:00648
00649:+00089:+00129:-00071:002898.1015:00649
00650:-00136:-00239:-00160:002898.1015:00650
00651:+00247:+00044:-00094:002898.1015:00651
00652:+00208:-00112:-00214:002901.7788:00652
00653:+00166:-00369:-00074:002901.7788:00653
00654:-00071:+00171:-00249:002901.7788:00654
00655:+00152:+00013:-00028:002901.7788:00655
00656:+00192:+00173:-00069:002901.7788:00656
00657:+00280:+00122:+00057:002901.7788:00657
00658:-00038:+00004:-00106:002901.7788:00658
00659:-00258:-00198:-00117:002888.7661:00659
00660:+00307:+00250:+00026:002888.7661:00660
00661:+00347:-00289:+00127:002888.7661:00661
00662:-00083:+00313:-00120:002888.7661:00662
00663:-00282:-00384:+00225:002888.7661:00663
00664:-00106:+00153:-00223:002888.7661:00664
00665:+00195:-00136:+00350:002888.7661:00665
00666:-00460:+00438:-00371:002877.5190:00666
00667:-00198:-00064:+00172:002877.5190:00667
00668:+00279:+00475:-00188:002877.5190:00668
00669:+00427:-00157:+00395:002877.5190:00669
00670:-00045:+00568:+00020:002877.5190:00670
00671:-00082:-00196:+00213:002877.5190:00671
00672:+00143:+00137:+00002:002877.5190:00672
00673:+00314:+00308:+00173:002881.3991:00673
00674:+00100:+00168:+00357:002881.3991:00674
00675:-00121:+00626:-00121:002881.3991:00675
00676:+00081:+00168:+00519:002881.3991:00676
00677:+00399:+00037:+00264:002881.3991:00677
00678:+00223:+00106:-00017:002881.3991:00678
00679:-00434:+00078:+00107:002881.3991:00679
00680:-00248:-00199:+00146:002855.4145:00680
00681:+00443:+00302:+00017:002855.4145:00681
00682:-00010:-00091:+00068:002855.4145:00682
00683:-00266:+00086:-00009:002855.4145:00683
00684:-00211:-00049:+00033:002855.4145:00684
00685:+00319:+00066:-00179:002855.4145:00685
00686:+00377:-00150:+00145:002855.4145:00686
00687:-00250:+00076:-00349:002857.4992:00687
00688:-00368:-00078:-00079:002857.4992:00688
00689:+00124:+00375:+00034:002857.4992:00689
00690:+00523:+00019:-00015:002857.4992:00690
00691:+00143:-00061:-00409:002857.4992:00691
00692:-00328:+00108:+00028:002857.4992:00692
00693:+00237:+00113:+00052:002857.4992:00693
00694:+00335:+00008:-00280:002848.0500:00694
00695:-00060:+00350:+00103:002848.0500:00695
00696:-00348:-00087:+00049:002848.0500:00696
00697:-00009:+00076:-00062:002848.0500:00697
00698:+00258:+00243:-00008:002848.0500:00698
00699:+00013:-00149:+00325:002848.0500:00699
00700:-00249:+00284:-00485:002848.0500:00700
00701:+00105:+00192:+00232:002842.2946:00701
00702:+00266:+00095:+00221:002842.2946:00702
00703:+00112:+00082:+00002:002842.2946:00703
00704:-00387:-00089:-00123:002842.2946:00704
00705:-00360:+00143:-00140:002842.2946:00705
00706:+00131:+00085:-00013:002842.2946:00706
00707:+00326:+00186:+00001:002842.2946:00707
00708:+00052:+00201:-00020:002844.2492:00708
00709:-00299:+00034:-00033:002844.2492:00709
00710:-00131:+00160:-00060:002844.2492:00710
00711:+00094:+00115:+00079:002844.2492:00711
00712:-00146:+00162:-00088:002844.2492:00712
00713:-00280:+00128:-00084:002844.2492:00713
00714:+00046:+00284:+00237:002844.2492:00714
00715:+00187:+00060:+00170:002854.5812:00715
00716:+00116:+00241:+00060:002854.5812:00716
00717:-00317:-00076:+00046:002854.5812:00717
00718:-00287:+00086:-00084:002854.5812:00718
00719:+00005:-00083:+00133:002854.5812:00719
00720:-00019:+00033:+00118:002854.5812:00720
00721:-00253:+00027:-00012:002854.5812:00721
00722:-00254:-00098:+00190:002848.8105:00722
00723:+00157:+00123:-00129:002848.8105:00723
00724:+00180:-00107:+00019:002848.8105:00724
00725:-00204:+00047:-00053:002848.8105:00725
00726:-00320:-00077:+00187:002848.8105:00726
00727:+00016:+00180:+00101:002848.8105:00727
00728:+00103:-00029:-00029:002848.8105:00728
00729:+00004:+00075:-00166:002870.8000:00729
00730:-00331:-00124:-00388:002870.8000:00730
00731:+00072:+00098:-00234:002870.8000:00731
00732:+00256:+00134:+00159:002870.8000:00732
00733:+00044:-00133:-00255:002870.8000:00733
00734:-00321:-00086:-00513:002870.8000:00734
00735:-00341:+00074:-00278:002870.8000:00735
00736:+00318:-00085:-00537:002874.6118:00736
00737:+00368:+00094:-00695:002874.6118:00737
00738:-00285:-00281:-00286:002874.6118:00738
00739:-00060:+00037:-00578:002874.6118:00739
00740:+00355:+00066:-00206:002874.6118:00740
00741:+00329:+00011:-00473:002874.6118:00741
00742:-00174:-00118:-00508:002874.6118:00742
00743:-00151:+00103:-00231:002875.4020:00743
00744:+00276:-00075:-00335:002875.4020:00744
00745:+00226:-00010:+00067:002875.4020:00745
00746:-00346:-00081:-00181:002875.4020:00746
00747:-00203:+00126:-00057:002875.4020:00747
00748:+00003:-00013:+00020:002875.4020:00748
00749:+00121:+00250:-00137:002875.4020:00749
00750:-00233:+00085:+00061:002870.8833:00750
00751:-00344:-00054:-00066:002870.8833:00751
00752:-00254:+00026:-00028:002870.8833:00752
00753:+00296:+00235:+00080:002870.8833:00753
00754:+00055:-00093:-00128:002870.8833:00754
00755:-00260:+00041:+00112:002870.8833:00755
00756:-00130:-00120:+00096:002870.8833:00756
00757:+00565:+00091:+00055:002881.3991:00757
00758:-00078:-00042:+00065:002881.3991:00758
00759:-00383:-00165:+00038:002881.3991:00759
00760:-00033:-00090:+00279:002881.3991:00760
00761:+00443:-00028:+00139:002881.3991:00761
00762:+00241:-00063:+00278:002881.3991:00762
00763:-00308:+00032:+00253:002881.3991:00763
00764:-00337:+00063:+00026:002855.4775:00764
00765:+00154:+00263:+00226:002855.4775:00765
00766:+00092:+00065:+00298:002855.4775:00766
00767:-00196:+00220:+00208:002855.4775:00767
00768:-00220:+00293:+00315:002855.4775:00768
00769:+00294:+00124:+00261:002855.4775:00769
00770:+00206:+00106:+00460:002855.4775:00770
00771:-00323:+00134:+00065:002850.9125:00771
00772:-00358:+00231:-00236:002850.9125:00772
00773:-00123:-00011:+00211:002850.9125:00773
00774:+00186:+00328:+00078:002850.9125:00774
00775:+00289:+00345:+00058:002850.9125:00775
00776:-00036:-00024:+00197:002850.9125:00776
00777:-00129:+00028:+00065:002850.9125:00777
00778:+00122:+00276:+00174:002854.6635:00778
00779:+00108:+00377:+00014:002854.6635:00779
00780:-00013:+00247:-00105:002854.6635:00780
00781:-00266:-00403:-00469:002854.6635:00781
00782:+00336:+00252:-00285:002854.6635:00782
00783:+00262:-00130:-00248:002854.6635:00783
00784:-00257:-00422:-00387:002854.6635:00784
00785:-00121:-00046:-00411:002829.3083:00785
00786:+00114:-00097:-00316:002829.3083:00786
00787:+00273:+00208:-00219:002829.3083:00787
00788:-00286:-00079:-00270:002829.3083:00788
00789:-00246:+00459:-00399:002829.3083:00789
00790:+00341:-00154:+00154:002829.3083:00790
00791:+00247:+00395:-00617:002829.3083:00791
00792:+00137:+00080:+00051:002837.7087:00792
00793:-00292:+00100:-00226:002837.7087:00793
00794:+00046:-00159:+00198:002837.7087:00794
00795:+00331:+00122:+00001:002837.7087:00795
00796:-00074:-00198:-00006:002837.7087:00796
00797:-00467:-00029:+00094:002837.7087:00797
00798:+00096:+00098:+00211:002837.7087:00798
00799:+00386:+00122:+00240:002821.8894:00799
00800:+00049:+00099:+00057:002821.8894:00800
00801:-00622:-00010:+00082:002821.8894:00801
00802:-00312:-00009:+00428:002821.8894:00802
00803:+00379:+00031:+00201:002821.8894:00803
00804:-00072:-00219:-00091:002821.8894:00804
00805:-00291:-00298:+00090:002821.8894:00805
00806:-00056:+00269:+00150:002821.8894:00806
00807:+00253:-00233:+00134:002810.0388:00807
00808:+00167:+00331:+00313:002810.0388:00808
00809:-00211:+00019:+00218:002810.0388:00809
00810:-00150:+00115:-00034:002810.0388:00810
00811:+00366:+00343:+00532:002810.0388:00811
00812:+00212:+00287:+00095:002810.0388:00812
00813:+00090:+00003:-00151:002810.0388:00813
00814:-00503:+00245:-00078:002811.7546:00814
00815:+00077:+00034:-00007:002811.7546:00815
00816:+00361:+00242:+00374:002811.7546:00816
00817:+00119:+00368:+00313:002811.7546:00817
00818:-00420:+00105:+00147:002811.7546:00818
00819:-00314:+00207:-00207:002811.7546:00819
00820:+00242:+00274:+00218:002811.7546:00820
00821:+00281:-00116:+00185:002809.0212:00821
00822:-00345:-00019:-00544:002809.0212:00822
00823:-00282:-00115:-00262:002809.0212:00823
00824:+00085:+00046:-00084:002809.0212:00824
00825:+00529:+00185:-00330:002809.0212:00825
00826:-00153:-00226:-00553:002809.0212:00826
00827:-00164:+00205:-00100:002809.0212:00827
00828:+00339:+00014:-00019:002803.6567:00828
00829:+00429:+00044:-00303:002803.6567:00829
00830:+00097:+00157:-00033:002803.6567:00830
00831:-00201:+00034:-00224:002803.6567:00831
00832:-00015:-00007:+00091:002803.6567:00832
00833:+00252:+00346:+00031:002803.6567:00833
00834:-00080:-00064:+00035:002803.6567:00834
00835:-00204:+00114:+00123:002811.7070:00835
00836:-00167:-00148:-00004:002811.7070:00836
00837:+00053:+00226:+00058:002811.7070:00837
00838:-00068:+00139:-00200:002811.7070:00838
00839:-00198:+00061:+00296:002811.7070:00839
00840:-00116:+00228:-00024:002811.7070:00840
00841:+00251:+00123:+00135:002811.7070:00841
00842:+00006:+00131:+00078:002821.8703:00842
00843:-00171:+00150:+00057:002821.8703:00843
00844:+00033:+00112:+00316:002821.8703:00844
00845:+00339:+00183:+00176:002821.8703:00845
00846:+00375:+00233:+00245:002821.8703:00846
00847:-00002:+00052:+00105:002821.8703:00847
00848:-00205:+00065:+00218:002821.8703:00848
00849:-00173:-00093:+00275:002810.0014:00849
00850:+00197:+00260:+00160:002810.0014:00850
00851:+00153:+00131:+00247:002810.0014:00851
00852:-00264:-00049:+00031:002810.0014:00852
00853:-00266:+00097:+00172:002810.0014:00853
00854:-00061:+00075:+00325:002810.0014:00854
00855:+00026:+00273:+00122:002810.0014:00855
00856:-00156:+00113:+00213:002824.6076:00856
00857:-00389:+00258:+00065:002824.6076:00857
00858:-00047:+00168:+00286:002824.6076:00858
00859:+00134:+00231:-00096:002824.6076:00859
00860:+00013:+00298:-00007:002824.6076:00860
00861:-00304:+00071:+00298:002824.6076:00861
00862:-00115:+00017:-00033:002824.6076:00862
00863:+00328:+00081:+00010:002841.4140:00863
00864:+00084:+00117:-00052:002841.4140:00864
00865:-00285:-00347:+00004:002841.4140:00865
00866:-00134:+00022:-00779:002841.4140:00866
00867:+00274:+00301:+00192:002841.4140:00867
00868:+00549:-00015:+00239:002841.4140:00868
00869:-00492:-00041:-00476:002841.4140:00869
00870:-00692:-00172:-00131:002842.2993:00870
00871:+00190:+00081:-00356:002842.2993:00871
00872:+00443:+00088:-00005:002842.2993:00872
00873:-00111:-00283:-00249:002842.2993:00873
00874:-00350:+00065:-00373:002842.2993:00874
00875:-00037:+00026:-00238:002842.2993:00875
00876:+00245:-00294:-00489:002842.2993:00876
00877:-00327:-00104:-00392:002864.1418:00877
00878:-00592:-00330:-00528:002864.1418:00878
00879:+00183:-00143:-00575:002864.1418:00879
00880:+00315:-00118:-00614:002864.1418:00880
00881:-00150:-00429:-00745:002864.1418:00881
00882:-00193:+00092:-00770:002864.1418:00882
00883:+00372:-00264:-00591:002864.1418:00883
00884:+00291:-00033:-00671:002867.9250:00884
00885:-00047:+00054:-00355:002867.9250:00885
00886:-00150:-00048:-00491:002867.9250:00886
00887:+00278:-00158:-00207:002867.9250:00887
00888:+00187:+00001:-00349:002867.9250:00888
00889:+00000:-00167:-00303:002867.9250:00889
00890:-00397:+00420:-00203:002867.9250:00890
00891:-00052:-00015:+00270:002861.9570:00891
00892:+00249:+00241:+00487:002861.9570:00892
00893:+00039:+00028:+00265:002861.9570:00893
00894:-00217:+00091:+00060:002861.9570:00894
00895:-00317:+00398:-00018:002861.9570:00895
00896:-00093:+00271:+00272:002861.9570:00896
00897:+00049:+00273:+00444:002861.9570:00897
00898:+00021:+00134:+00311:002884.2546:00898
00899:-00238:+00180:+00325:002884.2546:00899
00900:-00148:+00172:+00266:002884.2546:00900
00901:+00002:+00174:+00368:002884.2546:00901
00902:-00188:+00041:+00386:002884.2546:00902
00903:-00331:+00137:+00265:002884.2546:00903
00904:+00180:+00172:+00389:002884.2546:00904
00905:+00311:+00113:+00302:002888.1291:00905
00906:-00028:+00267:+00142:002888.1291:00906
00907:-00351:+00033:+00384:002888.1291:00907
00908:-00113:+00066:+00324:002888.1291:00908
00909:+00370:+00117:+00213:002888.1291:00909
00910:-00122:-00133:+00130:002888.1291:00910
00911:-00339:+00034:-00150:002888.1291:00911
00912:-00093:-00026:-00079:002882.2189:00912
00913:+00294:-00031:+00086:002882.2189:00913
00914:+00042:+00100:+00217:002882.2189:00914
00915:-00452:-00169:-00336:002882.2189:00915
00916:-00122:-00097:-00016:002882.2189:00916
00917:+00597:+00322:-00115:002882.2189:00917
00918:-00004:-00186:-00036:002882.2189:00918
00919:-00303:-00012:+00048:002891.2365:00919
00920:+00013:+00068:-00013:002891.2365:00920
00921:+00494:-00015:-00186:002891.2365:00921
00922:+00286:-00025:-00246:002891.2365:00922
00923:-00167:+00211:-00373:002891.2365:00923
00924:-00188:-00043:+00104:002891.2365:00924
00925:+00431:+00265:+00142:002891.2365:00925
00926:+00064:+00123:-00209:002888.2482:00926
00927:-00304:-00008:-00428:002888.2482:00927
00928:-00452:+00258:-00214:002888.2482:00928
00929:+00356:-00003:+00289:002888.2482:00929
00930:+00341:-00090:+00044:002888.2482:00930
00931:-00198:+00328:-00178:002888.2482:00931
00932:-00565:-00248:+00057:002888.2482:00932
00933:+00052:+00186:+00052:002888.9445:00933
00934:+00586:-00097:+00089:002888.9445:00934
00935:+00309:-00239:-00331:002888.9445:00935
00936:-00403:-00040:-00301:002888.9445:00936
00937:+00189:+00452:+00048:002888.9445:00937
00938:+00492:+00093:-00123:002888.9445:00938
00939:+00109:+00275:+00149:002888.9445:00939
00940:-00242:-00240:+00191:002891.2014:00940
00941:-00049:-00271:+00130:002891.2014:00941
00942:+00475:+00266:+00203:002891.2014:00942
00943:+00381:+00063:+00335:002891.2014:00943
00944:-00387:+00326:-00298:002891.2014:00944
00945:-00005:-00089:+00569:002891.2014:00945
00946:+00151:+00284:+00060:002891.2014:00946
00947:+00114:-00122:+00335:002888.1887:00947
00948:-00461:-00091:-00091:002888.1887:00948
00949:-00281:-00059:+00297:002888.1887:00949
00950:+00273:+00173:+00281:002888.1887:00950
00951:+00433:-00070:-00022:002888.1887:00951
00952:-00402:+00347:+00211:002888.1887:00952
00953:-00108:+00098:+00234:002888.1887:00953
00954:+00142:+00095:+00027:002862.1030:00954
00955:+00346:+00262:+00171:002862.1030:00955
00956:-00265:+00289:-00025:002862.1030:00956
00957:-00251:+00175:-00023:002862.1030:00957
00958:+00272:+00224:+00412:002862.1030:00958
00959:+00388:+00037:-00109:002862.1030:00959
00960:-00198:-00171:+00131:002862.1030:00960
00961:-00305:+00381:-00086:002857.5092:00961
00962:-00044:-00008:+00031:002857.5092:00962
00963:+00310:+00234:-00130:002857.5092:00963
00964:-00183:+00261:-00030:002857.5092:00964
00965:-00304:+00273:-00136:002857.5092:00965
00966:+00032:-00266:-00046:002857.5092:00966
00967:+00398:+00063:-00126:002857.5092:00967
00968:+00250:+00056:-00262:002854.6782:00968
00969:-00204:-00235:-00298:002854.6782:00969
00970:-00144:+00253:-00008:002854.6782:00970
00971:+00383:+00313:-00344:002854.6782:00971
00972:+00177:-00353:-00011:002854.6782:00972
00973:-00095:+00296:-00227:002854.6782:00973
00974:-00187:-00084:-00058:002854.6782:00974
00975:+00353:+00051:-00014:002829.3657:00975
00976:+00354:-00067:-00078:002829.3657:00976
00977:-00265:+00336:-00481:002829.3657:00977
00978:-00413:-00406:-00086:002829.3657:00978
00979:+00055:+00264:+00248:002829.3657:00979
00980:+00152:+00062:+00095:002829.3657:00980
00981:-00135:+00122:-00060:002829.3657:00981
00982:-00282:+00534:+00308:002837.7758:00982
00983:-00034:+00040:+00240:002837.7758:00983
00984:+00055:+00061:+00343:002837.7758:00984
00985:+00019:+00575:+00369:002837.7758:00985
00986:-00291:-00365:+00353:002837.7758:00986
00987:-00084:+00001:+00547:002837.7758:00987
00988:+00342:+00282:+00477:002837.7758:00988
00989:+00225:-00088:+00101:002828.4916:00989
00990:-00301:+00036:+00271:002828.4916:00990
00991:-00059:-00046:+00620:002828.4916:00991
00992:+00154:+00213:+00055:002828.4916:00992
00993:+00227:+00332:+00425:002828.4916:00993
00994:-00502:-00077:+00000:002828.4916:00994
00995:-00377:-00091:-00073:002828.4916:00995
00996:+00131:+00352:+00110:002829.4318:00996
00997:+00345:+00061:+00008:002829.4318:00997
00998:-00126:+00102:-00247:002829.4318:00998
00999:-00264:+00140:+00101:002829.4318:00999
01000:-00143:+00139:-00149:002829.4318:01000
01001:+00340:+00049:-00073:002829.4318:01001
01002:-00055:+00217:-00388:002829.4318:01002
01003:-00253:-00268:-00067:002837.7182:01003
01004:+00090:+00238:+00104:002837.7182:01004
01005:+00298:-00226:-00208:002837.7182:01005
01006:+00194:+00030:+00110:002837.7182:01006
01007:-00126:+00086:-00247:002837.7182:01007
01008:-00121:+00029:+00184:002837.7182:01008
01009:+00195:-00092:-00192:002837.7182:01009
01010:+00121:+00367:-00163:002841.5246:01010
01011:-00102:+00013:-00128:002841.5246:01011
01012:-00160:+00095:-00267:002841.5246:01012
01013:+00107:-00053:-00107:002841.5246:01013
01014:+00014:-00280:-00384:002841.5246:01014
01015:-00205:+00220:-00365:002841.5246:01015
01016:-00362:-00350:-00330:002841.5246:01016
01017:-00129:-00135:-00246:002842.2993:01017
01018:+00018:-00001:-00409:002842.2993:01018
01019:-00095:-00267:-00620:002842.2993:01019
01020:-00284:-00139:-00665:002842.2993:01020
01021:+00010:-00070:-00235:002842.2993:01021
01022:+00103:-00147:-00360:002842.2993:01022
01023:+00307:+00191:-00355:002842.2993:01023
01024:-00071:-00447:-00428:002857.4799:01024
01025:-00100:-00039:-00482:002857.4799:01025
01026:+00290:+00004:+00007:002857.4799:01026
01027:+00480:+00118:-00214:002857.4799:01027
01028:+00152:+00074:-00319:002857.4799:01028
01029:-00076:+00127:+00055:002857.4799:01029
01030:-00194:+00083:-00007:002857.4799:01030
01031:+00186:+00162:+00006:002861.3178:01031
01032:-00202:+00082:-00111:002861.3178:01032
01033:-00306:-00154:-00023:002861.3178:01033
01034:-00271:+00292:+00166:002861.3178:01034
01035:+00050:-00047:+00101:002861.3178:01035
01036:-00061:+00316:+00174:002861.3178:01036
01037:-00582:-00297:+00207:002861.3178:01037
01038:-00604:-00044:+00214:002862.1030:01038
01039:+00298:+00112:+00437:002862.1030:01039
01040:-00177:+00229:+00197:002862.1030:01040
01041:-00501:-00257:+00064:002862.1030:01041
01042:-00104:+00455:+00099:002862.1030:01042
01043:+00640:-00106:+00458:002862.1030:01043
01044:+00203:+00287:-00253:002862.1030:01044
01045:-00457:-00325:+00352:002870.8540:01045
01046:-00224:+00050:+00063:002870.8540:01046
01047:+00601:+00031:+00196:002870.8540:01047
01048:+00196:-00035:-00160:002870.8540:01048
01049:-00030:+00071:-00114:002870.8540:01049
01050:-00070:+00350:+00233:002870.8540:01050
01051:+00256:-00065:+00155:002870.8540:01051
01052:+00336:+00498:+00209:002867.9985:01052
01053:-00407:-00190:+00082:002867.9985:01053
01054:-00412:+00056:+00260:002867.9985:01054
01055:+00154:+00380:+00073:002867.9985:01055
01056:+00340:+00069:+00020:002867.9985:01056
01057:-00111:+00057:+00006:002867.9985:01057
01058:-00335:+00197:-00168:002867.9985:01058
01059:+00170:+00055:+00227:002862.0883:01059
01060:+00406:+00367:-00215:002862.0883:01060
01061:-00150:-00003:-00100:002862.0883:01061
01062:-00424:+00262:+00091:002862.0883:01062
01063:+00121:+00186:+00018:002862.0883:01063
01064:+00312:-00027:-00077:002862.0883:01064
01065:-00006:+00134:+00050:002862.0883:01065
01066:-00171:+00008:-00145:002864.1857:01066
01067:+00448:+00331:-00167:002864.1857:01067
01068:+00535:-00292:+00165:002864.1857:01068
01069:-00012:+00363:-00574:002864.1857:01069
01070:-00330:+00021:+00230:002864.1857:01070
01071:-00218:+00108:-00306:002864.1857:01071
01072:+00281:-00144:-00077:002864.1857:01072
01073:+00201:+00182:-00395:002854.6635:01073
01074:-00022:-00192:-00008:002854.6635:01074
01075:+00050:+00260:-00015:002854.6635:01075
01076:+00116:+00295:-00148:002854.6635:01076
01077:-00010:+00093:+00366:002854.6635:01077
01078:-00023:+00346:+00142:002854.6635:01078
01079:-00087:-00030:-00192:002854.6635:01079
01080:+00045:+00000:+00065:002842.2656:01080
01081:+00104:+00039:+00487:002842.2656:01081
01082:+00199:+00362:-00253:002842.2656:01082
01083:-00197:-00241:+00312:002842.2656:01083
01084:-00093:+00245:+00353:002842.2656:01084
01085:+00055:-00301:-00068:002842.2656:01085
01086:+00072:+00197:+00056:002842.2656:01086
01087:-00045:-00015:+00069:002844.2302:01087
01088:-00177:+00120:-00140:002844.2302:01088
01089:+00240:+00022:+00400:002844.2302:01089
01090:+00031:+00226:-00088:002844.2302:01090
01091:-00399:+00074:-00044:002844.2302:01091
01092:-00194:-00032:+00227:002844.2302:01092
01093:+00348:+00303:+00134:002844.2302:01093
01094:-00057:+00061:+00299:002834.9094:01094
01095:-00229:-00020:-00176:002834.9094:01095
01096:-00194:+00295:-00108:002834.9094:01096
01097:+00329:+00200:+00295:002834.9094:01097
01098:+00205:-00147:+00098:002834.9094:01098
01099:-00093:+00216:-00076:002834.9094:01099
01100:-00386:+00201:-00009:002834.9094:01100
01101:+00130:+00026:-00003:002810.0576:01101
01102:+00259:+00428:-00216:002810.0576:01102
01103:+00078:+00107:+00110:002810.0576:01103
01104:-00296:-00145:-00250:002810.0576:01104
01105:+00214:+00137:-00038:002810.0576:01105
01106:+00268:-00089:-00176:002810.0576:01106
01107:+00021:-00068:-00359:002810.0576:01107
01108:-00071:+00207:-00334:002824.6789:01108
01109:-00115:+00100:-00480:002824.6789:01109
01110:+00080:-00239:+00011:002824.6789:01110
01111:+00023:+00141:-00244:002824.6789:01111
01112:+00091:+00153:-00073:002824.6789:01112
01113:-00216:-00075:-00346:002824.6789:01113
01114:+00040:-00104:+00248:002824.6789:01114
01115:+00146:+00349:-00489:002815.4597:01115
01116:-00102:-00073:-00086:002815.4597:01116
01117:-00226:+00334:+00172:002815.4597:01117
01118:-00068:+00043:+00111:002815.4597:01118
01119:+00014:+00465:+00300:002815.4597:01119
01120:+00216:+00347:+00121:002815.4597:01120
01121:-00374:-00028:-00132:002815.4597:01121
01122:-00523:+00220:+00528:002815.4597:01122
01123:+00242:+00444:+00582:002810.0903:01123
01124:+00182:-00124:+00349:002810.0903:01124
01125:-00045:-00078:+00434:002810.0903:01125
01126:-00332:+00258:-00009:002810.0903:01126
01127:-00082:+00232:+00738:002810.0903:01127
01128:+00182:+00285:-00039:002810.0903:01128
01129:-00095:-00200:+00239:002810.0903:01129
01130:-00348:+00150:+00122:002831.1933:01130
01131:+00014:-00013:+00076:002831.1933:01131
01132:+00195:+00175:-00223:002831.1933:01132
01133:+00125:-00035:+00246:002831.1933:01133
01134:-00305:+00199:-00269:002831.1933:01134
01135:+00052:-00037:-00094:002831.1933:01135
01136:+00249:+00375:+00205:002831.1933:01136
01137:+00110:-00204:+00050:002828.4484:01137
01138:-00174:+00246:-00241:002828.4484:01138
01139:-00170:+00154:+00145:002828.4484:01139
01140:+00228:+00176:+00063:002828.4484:01140
01141:+00162:+00030:-00118:002828.4484:01141
01142:-00101:+00135:-00018:002828.4484:01142
01143:-00121:+00017:-00003:002828.4484:01143
01144:+00109:+00126:-00144:002829.4128:01144
01145:+00269:+00044:-00187:002829.4128:01145
01146:+00101:+00240:+00049:002829.4128:01146
01147:-00268:+00289:-00178:002829.4128:01147
01148:-00046:-00074:-00134:002829.4128:01148
01149:+00177:+00227:+00065:002829.4128:01149
01150:+00123:+00131:-00109:002829.4128:01150
01151:-00238:+00054:-00168:002844.5148:01151
01152:-00151:+00143:+00118:002844.5148:01152
01153:+00120:+00094:-00103:002844.5148:01153
01154:+00029:+00158:+00087:002844.5148:01154
01155:-00232:+00273:-00286:002844.5148:01155
01156:+00018:-00107:+00169:002844.5148:01156
01157:+00194:-00022:-00192:002844.5148:01157
01158:+00181:+00218:-00159:002854.8679:01158
01159:-00258:-00207:+00217:002854.8679:01159
01160:-00335:+00083:-00195:002854.8679:01160
01161:+00035:-00046:+00111:002854.8679:01161
01162:+00064:-00155:-00319:002854.8679:01162
01163:-00124:+00237:-00302:002854.8679:01163
01164:-00170:-00296:-00046:002854.8679:01164
01165:+00046:+00108:-00158:002849.1091:01165
01166:+00313:+00181:-00159:002849.1091:01166
01167:-00274:-00314:-00522:002849.1091:01167
01168:-00464:+00025:-00138:002849.1091:01168
01169:-00017:-00180:+00089:002849.1091:01169
01170:+00599:-00165:-00671:002849.1091:01170
01171:+00430:-00164:-00536:002849.1091:01171
01172:-00417:-00148:-00572:002871.0607:01172
01173:-00439:-00052:-00168:002871.0607:01173
01174:+00430:+00256:-00066:002871.0607:01174
01175:+00295:-00184:-00195:002871.0607:01175
01176:-00137:-00131:-00469:002871.0607:01176
01177:-00124:+00329:-00272:002871.0607:01177
01178:+00387:+00063:-00105:002871.0607:01178
01179:+00363:+00161:-00089:002881.6665:01179
01180:-00259:+00048:+00017:002881.6665:01180
01181:-00431:-00017:-00159:002881.6665:01181
01182:-00011:+00255:+00016:002881.6665:01182
01183:-00013:-00009:+00144:002881.6665:01183
01184:-00332:+00131:+00081:002881.6665:01184
01185:-00493:+00120:+00057:002881.6665:01185
01186:-00126:+00023:+00027:002868.9833:01186
01187:+00011:+00158:+00055:002868.9833:01187
01188:-00187:+00164:+00090:002868.9833:01188
01189:-00134:+00083:+00136:002868.9833:01189
01190:-00001:+00107:+00054:002868.9833:01190
01191:+00097:-00017:-00030:002868.9833:01191
01192:-00057:+00116:+00059:002868.9833:01192
01193:-00232:-00089:-00031:002898.2119:01193
01194:+00151:-00063:+00184:002898.2119:01194
01195:+00295:+00055:-00021:002898.2119:01195
01196:+00087:-00059:+00032:002898.2119:01196
01197:-00187:+00036:-00004:002898.2119:01197
01198:-00101:+00071:+00174:002898.2119:01198
01199:+00072:-00020:+00074:002888.3625:01199
01200:+00151:+00123:+00198:002888.3625:01200
01201:-00125:+00093:+00128:002888.3625:01201
01202:-00199:-00038:+00171:002888.3625:01202
01203:+00038:+00168:-00041:002888.3625:01203
01204:+00156:+00139:+00208:002888.3625:01204
01205:-00306:+00009:+00214:002888.3625:01205
01206:-00303:+00228:+00017:002889.0776:01206
01207:+00104:+00247:+00318:002889.0776:01207
01208:+00079:+00150:+00270:002889.0776:01208
01209:-00067:+00411:+00208:002889.0776:01209
01210:-00091:-00055:+00333:002889.0776:01210
01211:+00184:+00594:-00042:002889.0776:01211
01212:+00165:-00261:+00065:002889.0776:01212
01213:-00205:+00525:-00370:002898.0214:01213
01214:-00237:+00221:+00423:002898.0214:01214
01215:+00264:+00292:-00108:002898.0214:01215
01216:+00495:-00093:+00080:002898.0214:01216
01217:+00157:+00488:+00019:002898.0214:01217
01218:-00354:-00459:-00193:002898.0214:01218
01219:-00118:+00493:-00346:002898.0214:01219
01220:+00349:+00039:+00184:002894.9704:01220
01221:+00036:-00038:-00243:002894.9704:01221
01222:-00218:-00034:-00254:002894.9704:01222
01223:+00001:+00177:-00159:002894.9704:01223
01224:+00397:-00340:-00067:002894.9704:01224
01225:-00051:+00129:-00784:002894.9704:01225
01226:-00026:-00161:+00207:002894.9704:01226
01227:+00236:+00257:-00289:002875.3920:01227
01228:+00449:+00332:-00655:002875.3920:01228
01229:-00065:-00165:+00342:002875.3920:01229
01230:-00151:+00415:-00372:002875.3920:01230
01231:+00019:-00055:+00294:002875.3920:01231
01232:+00232:+00299:-00188:002875.3920:01232
01233:+00214:-00054:+00493:002875.3920:01233
01234:-00056:+00331:-00067:002884.2895:01234
01235:-00131:-00109:+00203:002884.2895:01235
01236:+00087:+00354:+00137:002884.2895:01236
01237:+00063:-00117:-00041:002884.2895:01237
01238:-00082:+00302:+00137:002884.2895:01238
01239:-00320:-00185:+00289:002884.2895:01239
01240:-00001:+00203:-00121:002884.2895:01240
01241:+00256:+00142:+00402:002874.6467:01241
01242:-00092:+00383:+00070:002874.6467:01242
01243:-00246:-00210:+00245:002874.6467:01243
01244:-00035:+00119:+00503:002874.6467:01244
01245:+00315:+00067:+00115:002874.6467:01245
01246:+00056:+00172:-00052:002874.6467:01246
01247:-00266:-00201:+00209:002874.6467:01247
01248:+00133:+00669:-00042:002855.5114:01248
01249:+00361:+00175:+00279:002855.5114:01249
01250:+00186:+00245:+00058:002855.5114:01250
01251:-00181:-00028:-00060:002855.5114:01251
01252:-00222:-00183:-00045:002855.5114:01252
01253:+00219:+00094:-00100:002855.5114:01253
01254:+00101:+00197:+00064:002855.5114:01254
01255:-00121:-00019:-00122:002857.4846:01255
01256:-00121:+00056:+00045:002857.4846:01256
01257:+00011:+00048:-00003:002857.4846:01257
01258:+00147:-00064:-00136:002857.4846:01258
01259:-00185:+00271:-00137:002857.4846:01259
01260:-00263:-00050:+00054:002857.4846:01260
01261:+00005:+00044:-00289:002857.4846:01261
01262:+00257:+00287:-00072:002854.6298:01262
01263:+00102:+00251:-00143:002854.6298:01263
01264:-00266:-00223:-00167:002854.6298:01264
01265:-00275:+00142:-00152:002854.6298:01265
01266:+00157:+00213:+00141:002854.6298:01266
01267:-00024:+00097:-00113:002854.6298:01267
01268:-00197:+00268:+00077:002854.6298:01268
01269:-00057:+00090:+00192:002848.8730:01269
01270:+00350:+00219:+00070:002848.8730:01270
01271:+00299:+00278:+00183:002848.8730:01271
01272:-00413:-00021:-00060:002848.8730:01272
01273:-00350:+00283:+00076:002848.8730:01273
01274:+00108:-00046:+00186:002848.8730:01274
01275:+00128:+00149:+00035:002848.8730:01275
01276:-00184:-00081:-00044:002850.8735:01276
01277:-00212:-00010:+00287:002850.8735:01277
01278:+00132:+00128:+00053:002850.8735:01278
01279:+00121:+00174:+00225:002850.8735:01279
01280:-00221:+00051:+00003:002850.8735:01280
01281:-00205:+00086:+00193:002850.8735:01281
01282:-00005:+00123:+00190:002850.8735:01282
01283:+00125:+00091:-00071:002861.2985:01283
01284:+00051:+00229:+00155:002861.2985:01284
01285:-00280:-00176:-00007:002861.2985:01285
01286:+00037:+00119:-00102:002861.2985:01286
01287:+00233:+00162:+00074:002861.2985:01287
01288:+00012:-00035:-00037:002861.2985:01288
01289:-00258:+00049:+00088:002861.2985:01289
01290:-00170:-00002:+00112:002848.9885:01290
01291:+00180:+00198:+00041:002848.9885:01291
01292:+00145:+00023:+00243:002848.9885:01292
01293:-00229:+00040:-00096:002848.9885:01293
01294:-00173:+00100:+00210:002848.9885:01294
01295:+00064:+00126:-00179:002848.9885:01295
01296:+00148:+00034:+00011:002848.9885:01296
01297:-00310:+00072:-00075:002870.9426:01297
01298:-00296:-00144:+00016:002870.9426:01298
01299:+00194:+00238:-00011:002870.9426:01299
01300:+00216:-00069:-00131:002870.9426:01300
01301:-00041:+00109:-00161:002870.9426:01301
01302:-00231:+00040:+00066:002870.9426:01302
01303:-00095:+00029:-00308:002870.9426:01303
01304:+00263:-00049:-00370:002881.4536:01304
01305:-00043:+00114:-00275:002881.4536:01305
01306:-00310:-00120:-00319:002881.4536:01306
01307:-00023:+00049:-00399:002881.4536:01307
01308:+00342:+00008:-00363:002881.4536:01308
01309:+00093:-00309:-00573:002881.4536:01309
01310:-00308:+00005:-00625:002881.4536:01310
01311:-00082:-00386:-00504:002868.7929:01311
01312:+00502:-00154:-00465:002868.7929:01312
01313:+00106:-00278:-00648:002868.7929:01313
01314:-00162:-00611:-00570:002868.7929:01314
01315:+00136:+00056:-00685:002868.7929:01315
01316:+00352:-00227:-00551:002868.7929:01316
01317:+00088:-00275:-00278:002868.7929:01317
01318:-00248:-00015:-00137:002891.1816:01318
01319:-00048:-00052:-00143:002891.1816:01319
01320:+00416:+00266:-00061:002891.1816:01320
01321:-00166:+00237:+00166:002891.1816:01321
01322:-00527:+00239:-00103:002891.1816:01322
01323:-00386:+00505:+00326:002891.1816:01323
01324:+00052:+00201:+00313:002891.1816:01324
01325:+00022:+00110:+00172:002881.4484:01325
01326:-00422:+00396:+00138:002881.4484:01326
01327:-00477:-00014:+00087:002881.4484:01327
01328:-00287:+00151:+00210:002881.4484:01328
01329:-00007:-00015:+00427:002881.4484:01329
01330:-00245:-00011:+00214:002881.4484:01330
01331:-00350:+00115:+00404:002881.4484:01331
01332:+00316:+00055:+00193:002875.4414:01332
01333:+00538:+00098:+00439:002875.4414:01333
01334:-00178:+00058:+00296:002875.4414:01334
01335:-00436:-00072:+00263:002875.4414:01335
01336:-00051:+00154:+00287:002875.4414:01336
01337:+00664:-00066:+00213:002875.4414:01337
01338:+00482:+00069:+00287:002875.4414:01338
01339:-00158:+00335:+00093:002884.3789:01339
01340:-00003:+00148:+00449:002884.3789:01340
01341:+00254:+00132:+00457:002884.3789:01341
01342:+00066:+00174:+00236:002884.3789:01342
01343:-00244:+00455:+00251:002884.3789:01343
01344:-00260:+00189:-00376:002884.3789:01344
01345:+00278:+00417:-00036:002884.3789:01345
01346:+00331:+00104:+00209:002874.7102:01346
01347:+00099:+00172:+00030:002874.7102:01347
01348:-00376:-00355:-00347:002874.7102:01348
01349:-00030:+00413:+00209:002874.7102:01349
01350:+00312:+00168:-00190:002874.7102:01350
01351:-00095:-00204:-00167:002874.7102:01351
01352:-00298:+00526:-00096:002874.7102:01352
01353:+00313:+00040:-00049:002855.3129:01353
01354:+00555:-00022:-00538:002855.3129:01354
01355:+00284:+00228:-00270:002855.3129:01355
01356:-00179:+00213:+00013:002855.3129:01356
01357:+00243:-00242:-00366:002855.3129:01357
01358:+00662:-00049:-00167:002855.3129:01358
01359:+00032:+00014:-00162:002855.3129:01359
01360:-00174:-00100:-00153:002857.5483:01360
01361:+00187:+00022:-00203:002857.5483:01361
01362:+00343:+00143:+00072:002857.5483:01362
01363:+00289:+00250:-00369:002857.5483:01363
01364:-00041:-00189:-00021:002857.5483:01364
01365:-00089:+00350:-00206:002857.5483:01365
01366:+00109:+00104:-00275:002857.5483:01366
01367:+00315:+00218:+00178:002861.4450:01367
01368:+00206:-00177:-00248:002861.4450:01368
01369:-00306:-00089:-00076:002861.4450:01369
01370:+00029:+00068:+00126:002861.4450:01370
01371:+00156:+00082:+00253:002861.4450:01371
01372:-00153:-00292:+00163:002861.4450:01372
01373:-00371:+00424:-00302:002861.4450:01373
01374:-00045:-00077:+00355:002829.3750:01374
01375:+00162:+00358:-00176:002829.3750:01375
01376:+00104:-00139:+00485:002829.3750:01376
01377:-00396:+00447:+00041:002829.3750:01377
01378:+00036:-00418:+00533:002829.3750:01378
01379:+00345:+00562:-00028:002829.3750:01379
01380:+00234:-00507:+00498:002829.3750:01380
01381:-00437:+00539:-00356:002844.3166:01381
01382:-00267:+00020:+00238:002844.3166:01382
01383:+00125:+00359:+00263:002844.3166:01383
01384:+00230:+00093:+00286:002844.3166:01384
01385:-00238:+00102:+00387:002844.3166:01385
01386:-00326:+00174:+00177:002844.3166:01386
01387:-00012:+00157:+00121:002844.3166:01387
01388:+00093:+00409:-00148:002841.5825:01388
01389:-00492:+00199:+00343:002841.5825:01389
01390:-00493:+00226:+00055:002841.5825:01390
01391:+00013:-00127:-00006:002841.5825:01391
01392:+00128:+00162:-00078:002841.5825:01392
01393:-00129:-00011:-00101:002841.5825:01393
01394:-00368:-00164:-00435:002841.5825:01394
01395:-00070:+00082:-00151:002823.0798:01395
01396:+00341:+00197:+00036:002823.0798:01396
01397:+00026:+00073:-00357:002823.0798:01397
01398:-00184:-00056:-00278:002823.0798:01398
01399:+00051:+00118:+00002:002823.0798:01399
01400:+00260:+00098:-00062:002823.0798:01400
01401:+00235:+00195:-00012:002823.0798:01401
01402:-00286:-00058:-00224:002844.4182:01402
01403:-00235:+00151:-00130:002844.4182:01403
01404:+00278:-00080:+00125:002844.4182:01404
01405:+00169:+00173:-00065:002844.4182:01405
01406:-00296:+00075:-00196:002844.4182:01406
01407:-00428:+00042:-00120:002844.4182:01407
01408:+00396:+00132:+00152:002844.4182:01408
01409:+00308:+00043:-00164:002828.6345:01409
01410:-00460:+00141:-00102:002828.6345:01410
01411:-00243:+00138:+00241:002828.6345:01411
01412:+00169:+00165:-00055:002828.6345:01412
01413:+00190:-00082:-00201:002828.6345:01413
01414:-00009:+00313:-00040:002828.6345:01414
01415:-00478:-00038:-00336:002828.6345:01415
01416:+00210:-00104:-00020:002823.0275:01416
01417:+00416:+00144:+00107:002823.0275:01417
01418:-00027:-00038:-00029:002823.0275:01418
01419:-00352:+00124:-00335:002823.0275:01419
01420:-00057:+00358:+00309:002823.0275:01420
01421:+00304:+00106:+00069:002823.0275:01421
01422:+00137:+00078:-00050:002823.0275:01422
01423:-00238:+00152:+00401:002837.8527:01423
01424:-00173:+00103:+00005:002837.8527:01424
01425:+00196:+00019:+00058:002837.8527:01425
01426:+00080:+00200:+00100:002837.8527:01426
01427:-00245:+00098:+00474:002837.8527:01427
01428:-00434:+00178:-00244:002837.8527:01428
01429:+00326:+00347:+00393:002837.8527:01429
01430:+00237:+00023:+00246:002835.1298:01430
01431:-00027:-00052:+00100:002835.1298:01431
01432:-00292:+00177:+00294:002835.1298:01432
01433:+00133:-00310:+00372:002835.1298:01433
01434:+00360:+00317:-00538:002835.1298:01434
01435:-00027:-00290:+00182:002835.1298:01435
01436:-00288:-00087:-00516:002835.1298:01436
01437:-00095:-00071:+00085:002842.6108:01437
01438:+00350:+00131:-00092:002842.6108:01438
01439:+00236:+00169:-00213:002842.6108:01439
01440:-00274:-00041:+00378:002842.6108:01440
01441:-00258:+00054:-00218:002842.6108:01441
01442:+00335:+00449:+00200:002842.6108:01442
01443:+00033:-00131:+00106:002842.6108:01443
01444:-00086:-00015:-00296:002851.1062:01444
01445:-00170:+00160:-00269:002851.1062:01445
01446:+00087:+00118:-00096:002851.1062:01446
01447:+00146:+00084:-00325:002851.1062:01447
01448:-00261:+00220:-00297:002851.1062:01448
01449:-00447:-00336:-00131:002851.1062:01449
01450:+00142:-00268:-00292:002851.1062:01450
01451:+00228:+00011:-00505:002854.9165:01451
01452:+00091:-00441:-00514:002854.9165:01452
01453:-00325:-00072:-00925:002854.9165:01453
01454:+00129:-00348:-00471:002854.9165:01454
01455:+00307:-00349:-00429:002854.9165:01455
01456:+00370:-00189:-00856:002854.9165:01456
01457:+00200:-00431:-00612:002854.9165:01457
01458:-00106:-00028:-00386:002855.7338:01458
01459:+00231:-00428:-00261:002855.7338:01459
01460:+00464:+00295:-00529:002855.7338:01460
01461:+00069:+00414:-00569:002855.7338:01461
01462:-00121:-00004:-00047:002855.7338:01462
01463:+00087:+00442:-00013:002855.7338:01463
01464:+00211:+00330:+00036:002855.7338:01464
01465:-00567:+00251:-00314:002871.2280:01465
01466:-00635:+00362:+00033:002871.2280:01466
01467:+00047:+00224:+00276:002871.2280:01467
01468:+00163:-00062:+00062:002871.2280:01468
01469:-00351:+00147:+00197:002871.2280:01469
01470:-00556:-00202:+00282:002871.2280:01470
01471:-00194:-00122:+00371:002871.2280:01471
01472:+00135:+00123:+00431:002875.0402:01472
01473:-00321:-00044:+00329:002875.0402:01473
01474:-00531:+00099:+00164:002875.0402:01474
01475:+00165:+00229:+00350:002875.0402:01475
01476:+00460:+00042:+00313:002875.0402:01476
01477:+00301:+00290:+00329:002875.0402:01477
01478:-00453:-00157:+00302:002875.0402:01478
01479:-00206:-00060:+00517:002869.0859:01479
01480:+00481:+00095:+00152:002869.0859:01480
01481:+00126:+00151:+00466:002869.0859:01481
01482:-00366:+00524:-00242:002869.0859:01482
01483:-00184:-00011:+00699:002869.0859:01483
01484:+00134:+00068:+00262:002869.0859:01484
01485:+00208:-00161:+00318:002869.0859:01485
01486:-00418:+00371:-00234:002877.9787:01486
01487:-00310:+00571:+00247:002877.9787:01487
01488:+00069:+00181:+00047:002877.9787:01488
01489:+00131:-00320:-00123:002877.9787:01489
01490:-00190:+00757:-00134:002877.9787:01490
01491:-00252:-00346:+00180:002877.9787:01491
01492:+00503:+00143:-00064:002877.9787:01492
01493:+00626:+00050:-00059:002875.0402:01493
01494:-00127:+00256:-00256:002875.0402:01494
01495:-00226:-00214:+00136:002875.0402:01495
01496:+00290:+00274:-00016:002875.0402:01496
01497:+00481:-00237:+00223:002875.0402:01497
01498:+00208:+00402:-00715:002875.0402:01498
01499:-00186:-00086:-00212:002875.0402:01499
01500:+00323:+00381:-00281:002869.2226:01500
01501:+00479:+00221:-00233:002869.2226:01501
01502:+00263:+00391:+00196:002869.2226:01502
01503:-00240:-00172:-00185:002869.2226:01503
01504:+00064:+00144:+00045:002869.2226:01504
01505:+00439:+00104:+00139:002869.2226:01505
01506:+00209:-00162:-00083:002869.2226:01506
01507:-00353:-00023:-00178:002864.5969:01507
01508:+00067:+00276:-00058:002864.5969:01508
01509:+00331:+00279:+00277:002864.5969:01509
01510:+00330:+00025:+00000:002864.5969:01510
01511:-00228:+00024:+00210:002864.5969:01511
01512:-00194:+00027:+00221:002864.5969:01512
01513:+00253:-00014:+00130:002864.5969:01513
01514:+00363:+00193:+00351:002855.0671:01514
01515:-00251:+00050:-00158:002855.0671:01515
01516:-00030:+00058:+00316:002855.0671:01516
01517:+00122:+00305:+00210:002855.0671:01517
01518:+00112:-00319:+00156:002855.0671:01518
01519:-00426:+00246:-00126:002855.0671:01519
01520:-00352:-00078:+00278:002855.0671:01520
01521:+00030:+00065:+00211:002855.9079:01521
01522:+00275:+00110:+00189:002855.9079:01522
01523:-00169:+00324:+00290:002855.9079:01523
01524:-00248:-00116:+00281:002855.9079:01524
01525:-00024:+00485:+00041:002855.9079:01525
01526:+00200:+00002:+00419:002855.9079:01526
01527:-00071:+00473:+00086:002855.9079:01527
01528:-00223:+00214:-00170:002851.2714:01528
01529:-00098:+00330:+00239:002851.2714:01529
01530:+00201:+00034:+00204:002851.2714:01530
01531:+00068:-00013:+00091:002851.2714:01531
01532:-00355:+00078:-00166:002851.2714:01532
01533:-00376:+00185:+00202:002851.2714:01533
01534:-00028:+00009:-00233:002851.2714:01534
01535:+00071:+00176:-00169:002848.4658:01535
01536:-00038:+00038:-00148:002848.4658:01536
01537:-00244:+00268:-00293:002848.4658:01537
01538:+00042:-00052:-00279:002848.4658:01538
01539:+00290:+00025:-00092:002848.4658:01539
01540:+00016:+00032:-00520:002848.4658:01540
01541:-00201:-00218:-00284:002848.4658:01541
01542:+00133:-00012:+00040:002836.2517:01542
01543:+00272:-00108:-00489:002836.2517:01543
01544:+00081:-00082:-00522:002836.2517:01544
01545:-00263:-00129:-00028:002836.2517:01545
01546:+00092:+00174:-00283:002836.2517:01546
01547:+00244:+00259:+00023:002836.2517:01547
01548:+00001:+00521:-00248:002836.2517:01548
01549:-00173:-00171:-00021:002844.7226:01549
01550:-00066:+00114:+00286:002844.7226:01550
01551:+00092:+00033:-00053:002844.7226:01551
01552:-00028:+00249:-00111:002844.7226:01552
01553:-00303:+00037:+00041:002844.7226:01553
01554:-00042:+00133:+00088:002844.7226:01554
01555:+00092:+00112:-00021:002844.7226:01555
01556:+00026:-00084:+00146:002835.3166:01556
01557:-00203:+00071:+00120:002835.3166:01557
01558:-00208:-00178:+00045:002835.3166:01558
01559:+00047:+00362:+00173:002835.3166:01559
01560:+00112:+00256:+00480:002835.3166:01560
01561:+00011:+00187:+00066:002835.3166:01561
01562:-00193:-00026:+00152:002835.3166:01562
01563:-00034:+00151:+00152:002836.1372:01563
01564:+00149:+00163:+00141:002836.1372:01564
01565:-00130:-00016:+00121:002836.1372:01565
01566:-00139:-00020:+00285:002836.1372:01566
01567:-00047:+00102:+00028:002836.1372:01567
01568:+00165:+00022:-00065:002836.1372:01568
01569:+00133:+00271:+00483:002836.1372:01569
01570:-00173:-00155:+00198:002844.5825:01570
01571:-00146:+00127:-00255:002844.5825:01571
01572:+00025:+00111:+00149:002844.5825:01572
01573:+00326:+00187:+00011:002844.5825:01573
01574:+00009:+00176:+00002:002844.5825:01574
01575:-00277:+00146:+00197:002844.5825:01575
01576:+00332:+00244:+00106:002844.5825:01576
01577:+00478:+00019:-00054:002841.8181:01577
01578:-00108:-00032:-00288:002841.8181:01578
01579:-00312:+00238:+00101:002841.8181:01579
01580:+00021:-00089:-00166:002841.8181:01580
01581:+00326:+00127:-00230:002841.8181:01581
01582:+00158:+00163:-00126:002841.8181:01582
01583:-00224:-00152:-00368:002841.8181:01583
01584:+00053:+00205:-00139:002842.7067:01584
01585:+00180:+00114:-00153:002842.7067:01585
01586:+00109:+00103:+00056:002842.7067:01586
01587:-00055:-00134:-00532:002842.7067:01587
01588:-00232:-00164:-00121:002842.7067:01588
01589:+00006:-00032:-00247:002842.7067:01589
01590:+00101:-00031:-00765:002842.7067:01590
01591:-00053:-00145:-00271:002864.4938:01591
01592:-00105:-00151:-00436:002864.4938:01592
01593:-00045:-00204:-00796:002864.4938:01593
01594:+00025:-00186:-00449:002864.4938:01594
01595:-00187:-00179:-00594:002864.4938:01595
01596:-00086:-00312:-00474:002864.4938:01596
01597:+00246:-00270:-00476:002864.4938:01597
01598:+00379:-00184:-00443:002868.2390:01598
01599:+00005:-00220:-00240:002868.2390:01599
01600:-00081:-00077:-00176:002868.2390:01600
01601:+00013:+00045:-00099:002868.2390:01601
01602:+00227:+00258:-00057:002868.2390:01602
01603:+00061:+00294:-00085:002868.2390:01603
01604:-00056:+00470:-00107:002868.2390:01604
01605:-00038:+00283:+00304:002869.0129:01605
01606:+00208:+00200:+00274:002869.0129:01606
01607:+00215:+00152:+00205:002869.0129:01607
01608:-00470:+00106:+00066:002869.0129:01608
01609:-00502:+00039:+00507:002869.0129:01609
01610:-00107:+00145:+00215:002869.0129:01610
01611:+00109:+00167:+00444:002869.0129:01611
01612:-00249:-00008:+00230:002877.8649:01612
01613:-00357:+00098:+00356:002877.8649:01613
01614:-00208:+00177:+00181:002877.8649:01614
01615:+00069:+00026:+00240:002877.8649:01615
01616:-00420:+00041:+00134:002877.8649:01616
01617:-00509:+00023:+00100:002877.8649:01617
01618:+00118:+00088:+00583:002877.8649:01618
01619:+00316:-00099:+00119:002888.4521:01619
01620:+00135:+00130:-00214:002888.4521:01620
01621:-00301:+00009:+00239:002888.4521:01621
01622:+00224:+00004:+00051:002888.4521:01622
01623:+00437:+00021:+00159:002888.4521:01623
01624:-00080:+00185:+00096:002888.4521:01624
01625:-00353:+00122:-00080:002888.4521:01625
01626:-00099:+00075:-00021:002882.3962:01626
01627:+00291:+00269:+00002:002882.3962:01627
01628:+00187:+00125:-00047:002882.3962:01628
01629:-00325:+00162:-00101:002882.3962:01629
01630:-00279:-00038:-00318:002882.3962:01630
01631:+00103:-00037:-00026:002882.3962:01631
01632:+00328:+00047:+00013:002882.3962:01632
01633:+00061:+00007:-00323:002884.5280:01633
01634:-00212:+00103:+00246:002884.5280:01634
01635:+00359:+00179:-00225:002884.5280:01635
01636:+00354:+00090:-00013:002884.5280:01636
01637:-00214:+00030:+00016:002884.5280:01637
01638:+00005:+00363:-00079:002884.5280:01638
01639:+00337:-00061:+00166:002884.5280:01639
01640:+00315:+00192:-00688:002895.1901:01640
01641:-00244:+00118:+00081:002895.1901:01641
01642:-00292:+00195:-00249:002895.1901:01642
01643:+00378:-00131:+00070:002895.1901:01643
01644:+00398:+00089:-00033:002895.1901:01644
01645:-00124:-00218:-00032:002895.1901:01645
01646:-00307:+00123:-00141:002895.1901:01646
01647:+00143:-00073:+00080:002875.6569:01647
01648:+00336:+00093:-00237:002875.6569:01648
01649:+00012:+00052:+00018:002875.6569:01649
01650:-00142:+00223:-00008:002875.6569:01650
01651:+00191:-00148:-00133:002875.6569:01651
01652:+00383:+00320:-00322:002875.6569:01652
01653:+00157:+00050:+00273:002875.6569:01653
01654:-00070:+00147:+00020:002877.7956:01654
01655:+00130:+00122:+00175:002877.7956:01655
01656:+00304:+00183:+00414:002877.7956:01656
01657:+00021:+00192:+00244:002877.7956:01657
01658:-00298:+00019:+00059:002877.7956:01658
01659:+00003:+00154:+00238:002877.7956:01659
01660:+00163:+00233:+00444:002877.7956:01660
01661:+00090:-00025:-00089:002861.5427:01661
01662:-00333:+00239:+00116:002861.5427:01662
01663:-00448:+00200:+00299:002861.5427:01663
01664:-00053:+00018:+00005:002861.5427:01664
01665:+00239:+00291:+00073:002861.5427:01665
01666:+00112:+00407:+00209:002861.5427:01666
01667:-00123:+00060:+00106:002861.5427:01667
01668:-00021:+00213:+00095:002855.7292:01668
01669:-00005:+00109:+00034:002855.7292:01669
01670:-00006:+00109:-00010:002855.7292:01670
01671:-00116:+00140:+00040:002855.7292:01671
01672:+00081:-00105:+00078:002855.7292:01672
01673:+00107:+00216:-00262:002855.7292:01673
01674:+00045:+00154:+00015:002855.7292:01674
01675:-00314:+00081:-00223:002851.1159:01675
01676:+00110:-00099:-00146:002851.1159:01676
01677:+00148:+00021:+00002:002851.1159:01677
01678:-00036:+00052:-00319:002851.1159:01678
01679:-00158:+00166:-00357:002851.1159:01679
01680:+00012:-00168:-00038:002851.1159:01680
01681:+00307:+00254:-00381:002851.1159:01681
01682:+00164:+00231:-00171:002841.7509:01682
01683:-00196:-00108:+00029:002841.7509:01683
01684:+00219:+00066:+00112:002841.7509:01684
01685:+00210:-00034:-00051:002841.7509:01685
01686:+00002:+00065:-00089:002841.7509:01686
01687:-00103:+00299:-00021:002841.7509:01687
01688:-00187:-00003:-00296:002841.7509:01688
01689:+00066:+00160:+00162:002829.4365:01689
01690:+00064:+00042:+00139:002829.4365:01690
01691:-00083:-00272:-00137:002829.4365:01691
01692:-00256:+00146:-00244:002829.4365:01692
01693:-00108:-00123:+00325:002829.4365:01693
01694:+00092:+00130:-00178:002829.4365:01694
01695:-00229:+00156:-00099:002829.4365:01695
01696:-00347:+00004:+00342:002837.7709:01696
01697:+00020:+00093:+00002:002837.7709:01697
01698:+00207:+00189:-00049:002837.7709:01698
01699:-00046:-00181:+00189:002837.7709:01699
01700:-00248:+00283:-00045:002837.7709:01700
01701:-00257:-00022:+00406:002837.7709:01701
01702:-00002:+00335:+00392:002837.7709:01702
01703:+00063:-00128:+00221:002834.9670:01703
01704:+00085:+00219:+00116:002834.9670:01704
01705:-00017:+00367:+00256:002834.9670:01705
01706:+00159:+00234:+00163:002834.9670:01706
01707:+00196:-00072:-00055:002834.9670:01707
01708:+00082:+00342:+00118:002834.9670:01708
01709:-00232:-00051:+00049:002834.9670:01709
01710:-00152:+00189:+00023:002829.3657:01710
01711:+00125:-00069:-00024:002829.3657:01711
01712:+00245:+00116:-00047:002829.3657:01712
01713:-00158:+00024:-00191:002829.3657:01713
01714:-00149:-00089:-00020:002829.3657:01714
01715:+00083:+00106:-00011:002829.3657:01715
01716:+00101:+00063:-00111:002829.3657:01716
01717:-00058:-00108:-00219:002844.2590:01717
01718:-00156:+00015:-00055:002844.2590:01718
01719:+00290:+00101:+00071:002844.2590:01719
01720:+00212:+00041:-00137:002844.2590:01720
01721:-00118:+00128:+00070:002844.2590:01721
01722:-00093:-00036:-00175:002844.2590:01722
01723:+00072:-00028:-00110:002844.2590:01723
01724:+00195:+00106:-00146:002848.1416:01724
01725:+00098:-00038:-00241:002848.1416:01725
01726:-00190:-00007:-00308:002848.1416:01726
01727:-00170:-00159:-00543:002848.1416:01727
01728:-00055:+00073:-00127:002848.1416:01728
01729:+00196:-00112:+00002:002848.1416:01729
01730:-00164:-00258:-00631:002848.1416:01730
01731:-00204:-00276:-00326:002849.1669:01731
01732:-00127:-00245:-00874:002849.1669:01732
01733:+00149:+00017:-00527:002849.1669:01733
01734:-00182:+00037:-00864:002849.1669:01734
01735:+00032:+00028:-00097:002849.1669:01735
01736:+00233:-00119:-00132:002849.1669:01736
01737:+00357:-00070:-00182:002849.1669:01737
01738:-00212:-00262:-00548:002871.0903:01738
01739:-00332:-00334:-00106:002871.0903:01739
01740:-00287:+00048:-00488:002871.0903:01740
01741:+00369:+00120:+00019:002871.0903:01741
01742:+00318:+00231:+00084:002871.0903:01742
01743:-00133:+00034:-00078:002871.0903:01743
01744:-00132:+00362:+00116:002871.0903:01744
01745:+00078:+00152:+00043:002868.1799:01745
01746:-00214:+00443:+00123:002868.1799:01746
01747:-00521:+00111:+00277:002868.1799:01747
01748:-00128:+00319:+00245:002868.1799:01748
01749:+00397:+00047:+00552:002868.1799:01749
01750:+00323:+00137:+00289:002868.1799:01750
01751:-00402:-00226:+00280:002868.1799:01751
01752:+00153:+00181:+00162:002862.2778:01752
01753:+00275:-00136:+00144:002862.2778:01753
01754:+00235:+00127:+00014:002862.2778:01754
01755:-00343:+00023:-00020:002862.2778:01755
01756:-00333:+00109:+00215:002862.2778:01756
01757:+00308:+00041:+00009:002862.2778:01757
01758:+00422:+00286:+00192:002862.2778:01758
01759:-00213:-00160:-00085:002864.3818:01759
01760:-00307:+00225:+00182:002864.3818:01760
01761:-00056:+00005:-00163:002864.3818:01761
01762:+00062:+00255:-00101:002864.3818:01762
01763:-00169:+00225:-00021:002864.3818:01763
01764:-00395:+00270:+00137:002864.3818:01764
01765:+00418:+00216:+00138:002864.3818:01765
01766:+00647:+00346:-00073:002861.5620:01766
01767:-00155:+00152:+00117:002861.5620:01767
01768:-00288:-00173:-00068:002861.5620:01768
01769:+00092:+00265:+00051:002861.5620:01769
01770:+00345:-00064:+00142:002861.5620:01770
01771:+00328:+00253:+00030:002861.5620:01771
01772:+00029:+00140:+00090:002861.5620:01772
01773:-00168:+00247:+00127:002855.7241:01773
01774:-00158:+00122:+00032:002855.7241:01774
01775:-00164:+00580:-00334:002855.7241:01775
01776:-00098:-00013:+00328:002855.7241:01776
01777:-00013:+00404:-00555:002855.7241:01777
01778:+00322:-00227:+00113:002855.7241:01778
01779:-00171:+00394:-00325:002855.7241:01779
01780:-00294:+00104:-00390:002857.7580:01780
01781:+00199:+00208:+00307:002857.7580:01781
01782:+00215:-00201:-00013:002857.7580:01782
01783:+00266:+00062:-00040:002857.7580:01783
01784:-00010:+00076:-00135:002857.7580:01784
01785:-00192:-00277:+00121:002857.7580:01785
01786:+00264:-00013:-00216:002857.7580:01786
01787:+00348:+00294:-00125:002848.3642:01787
01788:+00093:+00234:+00017:002848.3642:01788
01789:+00016:-00226:-00015:002848.3642:01789
01790:+00092:+00074:-00191:002848.3642:01790
01791:+00153:-00123:+00256:002848.3642:01791
01792:-00127:+00255:+00015:002848.3642:01792
01793:-00089:+00225:+00133:002848.3642:01793
01794:-00222:+00193:+00285:002836.0893:01794
01795:+00089:+00062:+00247:002836.0893:01795
01796:+00194:+00152:+00450:002836.0893:01796
01797:-00233:+00072:+00049:002836.0893:01797
01798:-00289:+00167:+00080:002836.0893:01798
01799:-00009:+00013:+00287:002836.0893:01799
01800:+00263:+00407:+00376:002836.0893:01800
01801:-00020:-00054:+00010:002831.4658:01801
01802:-00040:+00172:+00285:002831.4658:01802
01803:+00217:+00400:+00539:002831.4658:01803
01804:+00138:-00010:+00490:002831.4658:01804
01805:-00206:+00162:-00157:002831.4658:01805
01806:-00037:+00186:+00388:002831.4658:01806
01807:+00087:-00078:-00274:002831.4658:01807
01808:+00167:-00142:-00388:002815.7573:01808
01809:+00043:+00162:-00273:002815.7573:01809
01810:-00299:-00176:-00179:002815.7573:01810
01811:+00058:+00217:-00360:002815.7573:01811
01812:+00144:+00128:-00232:002815.7573:01812
01813:-00130:-00034:+00056:002815.7573:01813
01814:-00251:-00030:-00362:002815.7573:01814
01815:-00040:+00107:+00305:002803.7917:01815
01816:+00265:-00102:-00024:002803.7917:01816
01817:+00220:+00049:-00451:002803.7917:01817
01818:-00297:+00061:+00207:002803.7917:01818
01819:+00007:+00169:+00089:002803.7917:01819
01820:+00307:+00290:-00395:002803.7917:01820
01821:+00293:+00139:+00411:002803.7917:01821
01822:-00184:+00265:+00084:002803.7917:01822
01823:-00326:-00058:-00189:002805.4328:01823
01824:+00411:+00157:+00284:002805.4328:01824
01825:+00083:+00215:+00306:002805.4328:01825
01826:-00246:+00193:-00451:002805.4328:01826
01827:-00204:-00325:-00116:002805.4328:01827
01828:+00068:+00274:+00029:002805.4328:01828
01829:+00203:-00112:-00022:002805.4328:01829
01830:-00125:+00071:-00517:002802.7155:01830
01831:-00049:+00135:-00016:002802.7155:01831
01832:-00031:+00172:+00032:002802.7155:01832
01833:+00114:+00086:-00146:002802.7155:01833
01834:+00174:+00221:+00685:002802.7155:01834
01835:-00076:-00052:+00377:002802.7155:01835
01836:-00236:+00227:+00201:002802.7155:01836
01837:-00003:+00045:+00153:002791.1267:01837
01838:+00338:+00210:+00204:002791.1267:01838
01839:+00130:+00116:+00098:002791.1267:01839
01840:-00366:-00011:-00084:002791.1267:01840
01841:+00091:+00117:+00182:002791.1267:01841
01842:+00346:+00236:+00019:002791.1267:01842
01843:+00133:+00106:+00102:002791.1267:01843
01844:-00246:+00096:-00145:002805.3854:01844
01845:-00167:+00214:+00151:002805.3854:01845
01846:+00136:-00010:+00132:002805.3854:01846
01847:+00187:+00099:+00139:002805.3854:01847
01848:-00081:+00114:-00014:002805.3854:01848
01849:-00129:+00038:+00173:002805.3854:01849
01850:-00011:-00009:+00131:002805.3854:01850
01851:+00116:+00035:-00103:002802.7341:01851
01852:-00227:+00084:+00061:002802.7341:01852
01853:-00348:-00237:-00044:002802.7341:01853
01854:+00020:+00121:-00393:002802.7341:01854
01855:+00219:-00004:+00069:002802.7341:01855
01856:+00055:+00272:-00097:002802.7341:01856
01857:-00198:-00104:-00033:002802.7341:01857
01858:-00122:+00162:-00104:002810.1418:01858
01859:+00121:+00209:+00165:002810.1418:01859
01860:-00121:-00045:+00064:002810.1418:01860
01861:-00135:+00190:+00107:002810.1418:01861
01862:-00210:-00044:+00254:002810.1418:01862
01863:+00007:+00165:-00023:002810.1418:01863
01864:+00124:-00017:+00022:002810.1418:01864
01865:-00229:+00173:-00238:002831.2456:01865
01866:-00333:-00047:+00210:002831.2456:01866
01867:-00008:-00005:-00121:002831.2456:01867
01868:+00322:+00158:+00110:002831.2456:01868
01869:+00083:+00060:-00261:002831.2456:01869
01870:-00479:-00117:-00268:002831.2456:01870
01871:+00085:+00102:+00259:002831.2456:01871
01872:+00388:+00203:+00095:002841.5825:01872
01873:+00073:+00290:+00099:002841.5825:01873
01874:-00228:+00088:-00119:002841.5825:01874
01875:-00255:+00248:-00143:002841.5825:01875
01876:+00338:-00180:+00346:002841.5825:01876
01877:+00209:+00198:-00422:002841.5825:01877
01878:-00422:-00141:+00261:002841.5825:01878
01879:+00035:-00064:-00194:002855.5744:01879
01880:+00233:-00206:-00409:002855.5744:01880
01881:-00075:+00129:-00168:002855.5744:01881
01882:-00271:-00024:-00334:002855.5744:01882
01883:-00143:+00067:-00436:002855.5744:01883
01884:+00244:-00023:-00088:002855.5744:01884
01885:+00226:+00117:-00366:002855.5744:01885
01886:+00089:-00171:-00365:002864.2492:01886
01887:-00126:+00020:-00727:002864.2492:01887
01888:-00003:-00098:-00458:002864.2492:01888
01889:+00231:-00037:-00321:002864.2492:01889
01890:-00010:-00003:-00492:002864.2492:01890
01891:-00366:-00054:-00758:002864.2492:01891
01892:-00132:-00147:-00426:002864.2492:01892
01893:+00200:+00316:-00293:002874.7644:01893
01894:+00089:-00097:-00579:002874.7644:01894
01895:-00531:+00151:-00312:002874.7644:01895
01896:-00513:+00217:-00040:002874.7644:01896
01897:+00229:-00079:-00145:002874.7644:01897
01898:+00113:+00673:-00211:002874.7644:01898
01899:-00437:+00095:-00058:002874.7644:01899
01900:-00295:+00142:-00086:002868.8029:01900
01901:+00262:+00147:+00248:002868.8029:01901
01902:+00524:-00092:+00099:002868.8029:01902
01903:-00464:-00113:-00139:002868.8029:01903
01904:-00435:+00104:+00288:002868.8029:01904
01905:+00404:-00078:+00258:002868.8029:01905
01906:+00318:+00266:+00288:002868.8029:01906
01907:-00081:+00087:+00282:002891.1865:01907
01908:-00276:+00359:+00062:002891.1865:01908
01909:+00216:+00214:+00275:002891.1865:01909
01910:+00075:+00207:-00015:002891.1865:01910
01911:-00444:+00144:+00060:002891.1865:01911
01912:-00543:-00208:+00077:002891.1865:01912
01913:-00027:-00204:+00191:002891.1865:01913
01914:+00123:-00058:+00065:002888.2333:01914
01915:-00195:-00262:-00162:002888.2333:01915
01916:-00539:+00070:+00015:002888.2333:01916
01917:+00234:-00054:+00044:002888.2333:01917
01918:+00515:+00081:+00080:002888.2333:01918
01919:+00218:+00549:+00062:002888.2333:01919
01920:-00241:-00029:+00211:002888.2333:01920
01921:+00022:+00324:+00073:002888.8999:01921
01922:+00523:+00230:+00222:002888.8999:01922
01923:+00385:+00278:+00052:002888.8999:01923
01924:-00132:+00096:+00168:002888.8999:01924
01925:+00048:+00273:-00030:002888.8999:01925
01926:+00231:-00055:-00040:002888.8999:01926
01927:+00001:+00394:+00152:002888.8999:01927
01928:-00391:+00033:-00328:002904.8740:01928
01929:-00346:+00318:-00063:002904.8740:01929
01930:+00479:+00213:+00287:002904.8740:01930
01931:+00341:+00216:-00034:002904.8740:01931
01932:-00406:+00141:-00111:002904.8740:01932
01933:-00244:+00356:-00055:002904.8740:01933
01934:+00209:+00136:+00052:002904.8740:01934
01935:+00346:+00326:-00050:002901.9545:01935
01936:-00277:+00131:-00033:002901.9545:01936
01937:-00203:+00211:-00252:002901.9545:01937
01938:+00498:+00059:+00166:002901.9545:01938
01939:+00339:+00063:-00141:002901.9545:01939
01940:+00003:+00046:-00243:002901.9545:01940
01941:-00017:-00100:-00176:002901.9545:01941
01942:+00222:+00018:+00219:002895.8156:01942
01943:+00344:-00148:+00112:002895.8156:01943
01944:-00009:+00055:+00014:002895.8156:01944
01945:-00306:-00133:+00223:002895.8156:01945
01946:-00224:-00009:-00132:002895.8156:01946
01947:+00182:+00025:+00079:002895.8156:01947
01948:+00240:+00038:-00057:002895.8156:01948
01949:-00282:+00094:-00173:002911.7182:01949
01950:-00175:+00029:+00080:002911.7182:01950
01951:+00258:-00045:+00095:002911.7182:01951
01952:-00049:+00090:+00183:002911.7182:01952
01953:-00286:-00012:-00058:002911.7182:01953
01954:-00101:+00064:+00037:002911.7182:01954
01955:+00263:+00101:+00166:002908.6550:01955
01956:+00134:-00104:+00232:002908.6550:01956
01957:-00213:+00321:-00294:002908.6550:01957
01958:-00180:+00020:+00191:002908.6550:01958
01959:+00195:+00007:+00311:002908.6550:01959
01960:+00167:+00191:-00006:002908.6550:01960
01961:-00075:-00015:-00066:002908.6550:01961
01962:-00277:+00155:-00122:002902.3547:01962
01963:+00387:+00164:+00143:002902.3547:01963
01964:+00333:+00058:+00110:002902.3547:01964
01965:-00313:+00130:-00127:002902.3547:01965
01966:-00498:+00117:+00098:002902.3547:01966
01967:+00157:+00037:+00257:002902.3547:01967
01968:+00241:+00159:-00026:002902.3547:01968
01969:-00053:-00014:-00214:002911.5766:01969
01970:-00350:+00291:-00134:002911.5766:01970
01971:+00384:+00220:+00271:002911.5766:01971
01972:+00286:+00212:-00043:002911.5766:01972
01973:-00190:+00255:-00206:002911.5766:01973
01974:-00237:-00080:+00172:002911.5766:01974
01975:+00174:-00091:+00190:002911.5766:01975
01976:+00350:+00182:-00129:002908.6301:01976
01977:+00083:+00120:-00201:002908.6301:01977
01978:-00405:+00144:-00208:002908.6301:01978
01979:+00358:+00202:+00131:002908.6301:01979
01980:+00536:+00058:+00151:002908.6301:01980
01981:-00021:+00195:-00011:002908.6301:01981
01982:-00380:-00310:+00046:002908.6301:01982
01983:-00062:-00256:+00257:002895.6066:01983
01984:+00477:+00297:-00023:002895.6066:01984
01985:+00256:-00015:+00177:002895.6066:01985
01986:-00424:-00045:-00281:002895.6066:01986
01987:-00047:-00127:+00337:002895.6066:01987
01988:+00146:+00148:-00097:002895.6066:01988
01989:+00146:+00194:+00076:002895.6066:01989
01990:-00377:+00053:-00169:002897.9462:01990
01991:-00262:-00033:+00237:002897.9462:01991
01992:+00296:+00302:+00088:002897.9462:01992
01993:+00048:-00001:+00126:002897.9462:01993
01994:-00195:+00410:-00204:002897.9462:01994
01995:-00114:-00011:+00254:002897.9462:01995
01996:+00115:+00377:-00185:002897.9462:01996
01997:+00260:+00100:+00203:002894.9604:01997
01998:-00405:+00409:-00061:002894.9604:01998
01999:-00366:+00187:+00227:002894.9604:01999
02000:+00336:+00376:+00315:002894.9604:02000
02001:+00302:-00018:+00191:002894.9604:02001
02002:-00009:+00068:+00164:002894.9604:02002
02003:-00348:+00027:-00092:002894.9604:02003
02004:-00137:+00216:+00311:002888.8698:02004
02005:+00331:+00254:-00044:002888.8698:02005
02006:-00052:+00126:+00116:002888.8698:02006
02007:-00497:+00099:+00086:002888.8698:02007
02008:-00130:+00190:+00110:002888.8698:02008
02009:+00305:+00065:+00219:002888.8698:02009
02010:+00203:-00041:+00045:002888.8698:02010
02011:-00387:+00026:-00106:002897.9064:02011
02012:+00028:+00031:+00124:002897.9064:02012
02013:+00160:+00030:-00523:002897.9064:02013
02014:+00007:+00154:-00197:002897.9064:02014
02015:-00299:-00312:-00096:002897.9064:02015
02016:-00034:-00243:-00222:002897.9064:02016
02017:+00333:+00090:-00046:002897.9064:02017
02018:+00057:-00289:-00381:002894.9453:02018
02019:-00400:-00066:-00508:002894.9453:02019
02020:-00097:-00442:-00519:002894.9453:02020
02021:+00157:-00165:-00462:002894.9453:02021
02022:+00092:-00031:-00485:002894.9453:02022
02023:-00009:-00354:-00573:002894.9453:02023
02024:-00028:-00213:-00473:002894.9453:02024
02025:+00125:-00026:-00350:002895.6215:02025
02026:+00016:+00131:-00310:002895.6215:02026
02027:-00408:-00240:-00363:002895.6215:02027
02028:-00191:+00272:-00279:002895.6215:02028
02029:+00146:-00270:-00019:002895.6215:02029
02030:+00129:+00412:-00632:002895.6215:02030
02031:-00295:+00067:-00047:002891.0520:02031
02032:-00359:+00348:-00202:002891.0520:02032
02033:+00044:+00195:+00285:002891.0520:02033
02034:+00274:+00006:+00070:002891.0520:02034
02035:+00255:+00196:+00160:002891.0520:02035
02036:-00173:+00082:+00281:002891.0520:02036
02037:-00028:+00111:+00091:002891.0520:02037
02038:+00406:+00115:+00162:002888.1984:02038
02039:+00143:+00222:+00041:002888.1984:02039
02040:-00316:+00005:-00051:002888.1984:02040
02041:+00123:+00239:+00238:002888.1984:02041
02042:+00440:-00118:+00245:002888.1984:02042
02043:+00593:+00015:+00187:002888.1984:02043
02044:-00611:-00120:-00032:002888.1984:02044
02045:-00776:-00137:-00084:002868.8664:02045
02046:-00156:+00160:-00207:002868.8664:02046
02047:-00053:+00157:+00388:002868.8664:02047
02048:-00280:+00164:+00298:002868.8664:02048
02049:+00180:+00275:+00445:002868.8664:02049
02050:+00082:-00092:+00241:002868.8664:02050
02051:-00215:+00099:+00103:002868.8664:02051
02052:-00744:+00337:+00052:002870.9919:02052
02053:-00432:+00284:+00344:002870.9919:02053
02054:+00331:+00225:-00021:002870.9919:02054
02055:+00356:+00305:+00310:002870.9919:02055
02056:-00129:+00060:-00066:002870.9919:02056
02057:-00153:+00301:+00099:002870.9919:02057
02058:-00087:-00025:+00232:002870.9919:02058
02059:+00026:+00111:+00073:002868.0869:02059
02060:-00172:+00186:+00038:002868.0869:02060
02061:-00057:+00232:-00053:002868.0869:02061
02062:-00054:+00109:-00150:002868.0869:02062
02063:+00176:+00265:-00122:002868.0869:02063
02064:+00051:-00062:-00167:002868.0869:02064
02065:-00377:+00046:-00634:002868.0869:02065
02066:+00051:-00282:-00039:002855.6083:02066
02067:+00434:+00172:+00055:002855.6083:02067
02068:+00168:+00498:+00107:002855.6083:02068
02069:-00061:-00161:+00059:002855.6083:02069
02070:-00067:+00344:-00020:002855.6083:02070
02071:+00009:+00196:+00065:002855.6083:02071
02072:-00062:+00002:-00271:002855.6083:02072
02073:-00172:+00125:-00112:002850.9802:02073
02074:-00158:-00027:+00081:002850.9802:02074
02075:-00033:-00015:-00307:002850.9802:02075
02076:+00301:+00090:+00211:002850.9802:02076
02077:-00191:+00154:+00052:002850.9802:02077
02078:-00386:-00185:-00265:002850.9802:02078
02079:+00128:+00300:+00129:002850.9802:02079
02080:+00287:+00125:+00137:002841.6882:02080
02081:+00113:+00111:-00019:002841.6882:02081
02082:-00004:-00016:+00063:002841.6882:02082
02083:+00043:+00159:+00184:002841.6882:02083
02084:+00240:-00491:+00031:002841.6882:02084
02085:+00027:+00131:-00203:002841.6882:02085
02086:-00224:-00118:-00013:002841.6882:02086
02087:-00087:+00095:-00063:002823.0888:02087
02088:+00334:-00044:+00117:002823.0888:02088
02089:+00232:+00144:+00158:002823.0888:02089
02090:-00387:-00023:+00030:002823.0888:02090
02091:-00333:+00183:-00099:002823.0888:02091
02092:+00274:-00112:+00415:002823.0888:02092
02093:+00332:+00335:+00047:002823.0888:02093
02094:-00161:-00209:+00099:002818.3273:02094
02095:-00181:+00320:+00030:002818.3273:02095
02096:+00544:-00119:+00301:002818.3273:02096
02097:+00476:+00022:-00095:002818.3273:02097
02098:+00176:+00225:+00280:002818.3273:02098
02099:-00137:+00026:+00105:002818.3273:02099
02100:+00035:+00321:-00127:002818.3273:02100
02101:+00550:-00033:+00324:002818.3273:02101
02102:+00410:+00239:-00193:002802.8417:02102
02103:-00368:+00055:+00159:002802.8417:02103
02104:-00030:+00310:-00102:002802.8417:02104
02105:+00447:+00241:+00057:002802.8417:02105
02106:+00145:+00132:+00172:002802.8417:02106
02107:-00308:-00085:-00176:002802.8417:02107
02108:-00188:-00062:+00148:002802.8417:02108
02109:+00460:+00110:+00056:002791.1362:02109
02110:+00416:-00007:+00019:002791.1362:02110
02111:-00042:+00222:+00051:002791.1362:02111
02112:-00095:+00100:+00036:002791.1362:02112
02113:+00098:+00122:+00045:002791.1362:02113
02114:+00233:+00010:-00020:002791.1362:02114
02115:+00041:+00055:+00015:002791.1362:02115
02116:-00074:+00001:-00157:002799.0268:02116
02117:+00041:+00143:+00013:002799.0268:02117
02118:+00188:+00166:+00194:002799.0268:02118
02119:+00026:+00259:-00443:002799.0268:02119
02120:-00237:+00044:+00048:002799.0268:02120
02121:-00257:+00106:+00103:002799.0268:02121
02122:+00128:-00070:-00122:002799.0268:02122
02123:+00083:+00208:-00292:002796.4702:02123
02124:-00019:+00181:-00070:002796.4702:02124
02125:-00148:+00134:+00088:002796.4702:02125
02126:-00088:-00126:+00043:002796.4702:02126
02127:+00202:+00133:+00396:002796.4702:02127
02128:-00023:+00223:-00072:002796.4702:02128
02129:-00181:-00126:+00217:002796.4702:02129
02130:-00142:+00252:-00134:002803.9223:02130
02131:+00068:+00039:+00253:002803.9223:02131
02132:-00015:+00170:+00031:002803.9223:02132
02133:-00221:+00119:-00117:002803.9223:02133
02134:-00057:+00052:+00138:002803.9223:02134
02135:+00058:+00077:-00162:002803.9223:02135
02136:-00012:+00131:+00215:002803.9223:02136
02137:-00169:+00021:-00100:002824.9316:02137
02138:-00234:+00068:-00021:002824.9316:02138
02139:-00114:+00113:-00074:002824.9316:02139
02140:-00230:-00116:+00141:002824.9316:02140
02141:-00163:-00006:+00087:002824.9316:02141
02142:-00172:-00034:-00060:002824.9316:02142
02143:-00125:+00139:+00179:002824.9316:02143
02144:-00052:+00063:+00187:002835.1484:02144
02145:-00056:+00153:-00008:002835.1484:02145
02146:-00184:-00047:+00082:002835.1484:02146
02147:-00069:+00067:+00065:002835.1484:02147
02148:+00117:+00093:+00259:002835.1484:02148
02149:+00103:-00091:-00026:002835.1484:02149
02150:-00283:+00008:-00182:002835.1484:02150
02151:-00229:+00160:+00263:002836.0893:02151
02152:+00201:+00184:+00027:002836.0893:02152
02153:+00248:+00156:+00244:002836.0893:02153
02154:-00175:+00231:-00066:002836.0893:02154
02155:-00360:-00147:-00312:002836.0893:02155
02156:-00251:+00118:-00393:002836.0893:02156
02157:-00017:+00074:-00220:002836.0893:02157
02158:-00092:+00126:-00212:002857.6994:02158
02159:-00197:-00204:-00312:002857.6994:02159
02160:-00065:-00060:-00368:002857.6994:02160
02161:-00042:-00061:-00754:002857.6994:02161
02162:-00124:-00176:-00731:002857.6994:02162
02163:-00256:+00029:-00720:002857.6994:02163
02164:-00113:-00213:-00404:002857.6994:02164
02165:+00539:+00124:-00509:002861.4841:02165
02166:+00321:+00126:-00569:002861.4841:02166
02167:-00080:-00252:-00300:002861.4841:02167
02168:-00071:+00123:-00418:002861.4841:02168
02169:+00356:+00025:-00196:002861.4841:02169
02170:+00113:-00370:-00366:002861.4841:02170
02171:-00036:+00143:-00292:002861.4841:02171
02172:-00033:-00414:-00383:002862.2583:02172
02173:-00176:+00301:-00443:002862.2583:02173
02174:-00056:-00019:+00224:002862.2583:02174
02175:-00085:+00513:-00402:002862.2583:02175
02176:-00342:+00475:+00141:002862.2583:02176
02177:+00364:+00124:+00507:002862.2583:02177
02178:+00240:+00377:+00129:002862.2583:02178
02179:-00241:+00239:+00501:002871.0065:02179
02180:+00025:-00117:+00034:002871.0065:02180
02181:+00265:-00129:+00143:002871.0065:02181
02182:+00184:-00214:+00327:002871.0065:02182
02183:+00145:+00207:+00082:002871.0065:02183
02184:+00167:-00200:+00391:002871.0065:02184
02185:+00254:+00247:+00003:002871.0065:02185
02186:+00498:+00314:+00367:002868.0722:02186
02187:-00027:-00153:+00206:002868.0722:02187
02188:-00350:+00007:-00179:002868.0722:02188
02189:-00153:+00016:+00416:002868.0722:02189
02190:+00126:+00170:+00006:002868.0722:02190
02191:-00049:+00066:+00284:002868.0722:02191
02192:-00403:+00074:+00361:002868.0722:02192
02193:-00075:+00046:+00134:002868.8715:02193
02194:+00023:+00319:+00135:002868.8715:02194
02195:-00370:+00340:+00298:002868.8715:02195
02196:-00442:+00184:+00293:002868.8715:02196
02197:-00178:+00396:-00069:002868.8715:02197
02198:+00290:+00540:+00466:002868.8715:02198
02199:+00031:+00082:+00551:002868.8715:02199
02200:-00136:-00158:-00282:002877.7465:02200
02201:+00113:+00101:+00232:002877.7465:02201
02202:+00322:-00182:+00141:002877.7465:02202
02203:+00386:-00215:-00140:002877.7465:02203
02204:-00064:+00044:+00010:002877.7465:02204
02205:-00138:+00083:-00167:002877.7465:02205
02206:-00017:+00531:-00010:002877.7465:02206
02207:+00156:+00402:-00196:002881.5673:02207
02208:+00223:+00325:-00369:002881.5673:02208
02209:-00142:+00345:-00174:002881.5673:02209
02210:-00299:+00117:-00294:002881.5673:02210
02211:+00168:+00122:-00453:002881.5673:02211
02212:+00186:-00363:-00214:002881.5673:02212
02213:-00240:-00233:-00535:002881.5673:02213
02214:-00276:-00262:+00081:002875.5249:02214
02215:+00060:-00274:-00460:002875.5249:02215
02216:+00168:-00454:-00001:002875.5249:02216
02217:-00256:+00353:-00496:002875.5249:02217
02218:+00120:-00274:-00196:002875.5249:02218
02219:+00373:+00178:+00145:002875.5249:02219
02220:+00228:+00142:-00313:002875.5249:02220
02221:+00048:-00112:-00094:002877.7465:02221
02222:-00083:+00065:+00145:002877.7465:02222
02223:+00333:+00044:+00257:002877.7465:02223
02224:+00241:-00095:-00081:002877.7465:02224
02225:-00069:+00346:+00256:002877.7465:02225
02226:-00140:-00053:+00406:002877.7465:02226
02227:+00036:+00041:+00072:002877.7465:02227
02228:+00157:+00268:+00327:002861.4204:02228
02229:-00121:+00159:+00294:002861.4204:02229
02230:-00357:+00164:-00115:002861.4204:02230
02231:+00038:+00265:+00504:002861.4204:02231
02232:+00160:+00106:+00394:002861.4204:02232
02233:+00020:+00123:+00278:002861.4204:02233
02234:-00526:+00031:-00050:002861.4204:02234
02235:-00295:-00099:+00480:002855.6516:02235
02236:+00240:+00261:+00174:002855.6516:02236
02237:+00121:-00021:+00227:002855.6516:02237
02238:-00180:+00050:-00007:002855.6516:02238
02239:-00185:+00017:-00127:002855.6516:02239
02240:+00277:+00120:+00177:002855.6516:02240
02241:+00478:+00197:-00008:002855.6516:02241
02242:-00261:-00147:-00028:002850.9948:02242
02243:-00257:+00111:-00005:002850.9948:02243
02244:+00318:+00017:+00093:002850.9948:02244
02245:+00242:-00017:-00072:002850.9948:02245
02246:-00020:+00183:+00078:002850.9948:02246
02247:-00219:-00042:+00012:002850.9948:02247
02248:+00060:+00124:-00196:002850.9948:02248
02249:+00285:+00152:-00157:002848.2387:02249
02250:-00190:+00262:-00075:002848.2387:02250
02251:-00321:-00281:-00051:002848.2387:02251
02252:+00055:+00323:-00176:002848.2387:02252
02253:+00366:-00077:+00001:002848.2387:02253
02254:+00153:-00174:-00293:002848.2387:02254
02255:-00299:+00126:-00200:002848.2387:02255
02256:+00214:+00107:+00074:002829.5031:02256
02257:+00368:+00296:-00388:002829.5031:02257
02258:+00177:+00095:+00007:002829.5031:02258
02259:-00098:+00255:+00072:002829.5031:02259
02260:+00170:+00013:+00150:002829.5031:02260
02261:+00263:+00299:-00135:002829.5031:02261
02262:+00102:+00141:+00632:002829.5031:02262
02263:-00219:+00253:-00183:002831.2890:02263
02264:+00100:-00006:+00118:002831.2890:02264
02265:+00075:+00185:-00001:002831.2890:02265
02266:+00040:-00175:-00083:002831.2890:02266
02267:-00235:+00153:-00238:002831.2890:02267
02268:-00295:-00114:-00008:002831.2890:02268
02269:+00005:+00047:+00083:002831.2890:02269
02270:+00190:-00019:-00078:002828.4868:02270
02271:-00027:+00348:+00286:002828.4868:02271
02272:-00271:+00008:+00342:002828.4868:02272
02273:-00268:+00398:+00089:002828.4868:02273
02274:+00212:+00283:+00490:002828.4868:02274
02275:-00003:+00423:+00298:002828.4868:02275
02276:-00328:+00180:-00151:002828.4868:02276
02277:-00218:+00238:+00143:002816.5017:02277
02278:+00098:+00248:+00470:002816.5017:02278
02279:+00205:+00074:+00026:002816.5017:02279
02280:-00274:+00004:-00159:002816.5017:02280
02281:-00393:+00035:+00395:002816.5017:02281
02282:-00075:-00043:-00126:002816.5017:02282
02283:+00054:+00240:+00118:002816.5017:02283
02284:-00062:+00229:+00028:002831.2268:02284
02285:-00254:-00069:-00114:002831.2268:02285
02286:+00058:+00160:+00004:002831.2268:02286
02287:+00123:-00080:+00018:002831.2268:02287
02288:-00078:+00289:-00013:002831.2268:02288
02289:-00314:-00199:-00112:002831.2268:02289
02290:-00155:+00077:-00087:002831.2268:02290
02291:+00149:+00237:+00072:002831.2268:02291
02292:+00067:+00286:-00087:002841.5102:02292
02293:-00304:-00052:-00064:002841.5102:02293
02294:+00082:+00114:+00131:002841.5102:02294
02295:+00199:+00391:-00242:002841.5102:02295
02296:+00087:+00125:+00131:002841.5102:02296
02297:-00074:+00189:-00110:002841.5102:02297
02298:-00218:-00379:-00045:002841.5102:02298
02299:+00017:+00174:-00363:002835.8032:02299
02300:+00014:+00044:-00135:002835.8032:02300
02301:-00139:-00015:+00048:002835.8032:02301
02302:-00039:-00129:-00219:002835.8032:02302
02303:+00029:-00010:-00348:002835.8032:02303
02304:+00031:-00190:-00273:002835.8032:02304
02305:-00147:+00084:-00512:002835.8032:02305
02306:-00086:-00372:-00306:002857.4846:02306
02307:+00160:+00126:-00406:002857.4846:02307
02308:+00106:-00323:-00447:002857.4846:02308
02309:-00136:-00236:-00280:002857.4846:02309
02310:-00402:-00055:-00694:002857.4846:02310
02311:-00038:-00095:-00692:002857.4846:02311
02312:+00400:-00174:-00394:002857.4846:02312
02313:+00025:+00193:-00325:002867.9936:02313
02314:-00327:-00195:-00605:002867.9936:02314
02315:+00102:-00155:-00343:002867.9936:02315
02316:+00458:+00046:-00336:002867.9936:02316
02317:-00242:-00202:-00256:002867.9936:02317
02318:-00804:-00174:-00024:002867.9936:02318
02319:-00321:+00083:-00161:002867.9936:02319
02320:+00237:-00074:+00250:002855.6662:02320
02321:+00152:+00925:+00036:002855.6662:02321
02322:+00013:+00538:+00256:002855.6662:02322
02323:-00426:+00104:+00193:002855.6662:02323
02324:+00151:+00531:+00282:002855.6662:02324
02325:+00435:+00151:+00306:002855.6662:02325
02326:-00003:+00229:-00011:002855.6662:02326
02327:-00136:-00073:+00606:002871.0461:02327
02328:+00014:+00041:+00334:002871.0461:02328
02329:+00417:+00037:+00701:002871.0461:02329
02330:+00430:+00219:+00256:002871.0461:02330
02331:+00070:-00096:+00086:002871.0461:02331
02332:-00049:+00229:+00322:002871.0461:02332
02333:+00153:+00076:+00074:002868.1701:02333
02334:+00210:+00048:+00140:002868.1701:02334
02335:-00253:+00009:-00115:002868.1701:02335
02336:-00335:+00064:+00239:002868.1701:02336
02337:+00136:+00112:+00256:002868.1701:02337
02338:+00076:+00047:+00068:002868.1701:02338
02339:-00341:+00201:-00072:002868.1701:02339
02340:-00432:+00190:-00092:002868.1701:02340
02341:-00082:+00099:-00022:002855.6662:02341
02342:+00308:-00017:+00035:002855.6662:02342
02343:-00316:+00016:-00170:002855.6662:02343
02344:-00443:-00343:+00245:002855.6662:02344
02345:+00262:+00220:-00051:002855.6662:02345
02346:+00396:-00334:+00013:002855.6662:02346
02347:-00026:-00161:-00280:002871.0510:02347
02348:+00003:-00005:+00229:002871.0510:02348
02349:+00160:-00197:+00104:002871.0510:02349
02350:+00338:+00031:+00046:002871.0510:02350
02351:-00064:+00117:-00141:002871.0510:02351
02352:-00262:-00007:+00134:002871.0510:02352
02353:+00136:+00493:+00047:002871.0510:02353
02354:+00222:+00244:-00005:002875.0207:02354
02355:-00012:+00217:-00092:002875.0207:02355
02356:-00430:+00148:-00201:002875.0207:02356
02357:-00067:+00004:-00089:002875.0207:02357
02358:+00517:-00065:+00098:002875.0207:02358
02359:-00085:+00126:-00418:002875.0207:02359
02360:-00489:-00135:-00090:002875.0207:02360
02361:-00299:+00278:+00034:002875.7795:02361
02362:+00390:-00216:+00096:002875.7795:02362
02363:+00377:+00155:+00096:002875.7795:02363
02364:-00341:+00024:-00104:002875.7795:02364
02365:-00397:-00096:-00088:002875.7795:02365
02366:+00320:+00001:+00063:002875.7795:02366
02367:+00322:+00032:+00050:002875.7795:02367
02368:-00031:-00065:-00038:002884.6022:02368
02369:-00265:+00145:-00118:002884.6022:02369
02370:+00216:+00006:+00232:002884.6022:02370
02371:+00164:-00114:+00199:002884.6022:02371
02372:+00018:+00236:-00159:002884.6022:02372
02373:-00113:-00142:+00193:002884.6022:02373
02374:-00001:-00089:-00156:002884.6022:02374
02375:+00309:+00254:-00081:002868.2731:02375
02376:+00063:-00125:+00081:002868.2731:02376
02377:-00329:+00194:+00064:002868.2731:02377
02378:-00006:-00093:+00218:002868.2731:02378
02379:+00267:+00039:+00016:002868.2731:02379
02380:+00048:+00453:+00337:002868.2731:02380
02381:-00279:+00179:+00201:002868.2731:02381
02382:-00102:+00223:-00024:002862.4089:02382
02383:+00195:+00485:+00277:002862.4089:02383
02384:+00154:-00059:+00293:002862.4089:02384
02385:-00061:-00058:+00349:002862.4089:02385
02386:-00139:+00029:+00093:002862.4089:02386
02387:-00022:+00329:+00194:002862.4089:02387
02388:+00296:+00472:-00151:002862.4089:02388
02389:-00111:-00098:+00266:002864.4746:02389
02390:-00279:+00474:+00165:002864.4746:02390
02391:+00173:+00064:+00016:002864.4746:02391
02392:+00446:+00171:-00194:002864.4746:02392
02393:+00369:-00261:-00263:002864.4746:02393
02394:-00225:+00562:-00443:002864.4746:02394
02395:-00137:-00284:-00108:002864.4746:02395
02396:+00422:+00277:-00044:002854.9455:02396
02397:+00254:-00075:-00247:002854.9455:02397
02398:-00344:-00348:-00367:002854.9455:02398
02399:-00123:+00090:-00212:002854.9455:02399
02400:+00456:+00247:-00115:002854.9455:02400
02401:+00262:-00184:+00193:002854.9455:02401
02402:-00423:+00504:-00276:002854.9455:02402
02403:-00051:-00272:-00055:002842.6682:02403
02404:+00407:+00133:+00066:002842.6682:02404
02405:+00265:+00453:-00120:002842.6682:02405
02406:+00094:-00253:-00130:002842.6682:02406
02407:-00197:+00263:-00309:002842.6682:02407
02408:+00402:+00417:+00264:002842.6682:02408
02409:+00003:-00187:-00225:002842.6682:02409
02410:-00012:+00423:+00393:002844.4086:02410
02411:+00059:-00315:+00131:002844.4086:02411
02412:+00023:+00013:-00374:002844.4086:02412
02413:-00100:+00189:+00600:002844.4086:02413
02414:-00073:+00062:+00079:002844.4086:02414
02415:-00130:+00222:+00059:002844.4086:02415
02416:-00019:+00265:+00231:002844.4086:02416
02417:+00061:+00029:+00164:002848.1901:02417
02418:+00028:+00266:+00312:002848.1901:02418
02419:-00323:-00054:-00039:002848.1901:02419
02420:-00196:-00128:+00547:002848.1901:02420
02421:+00323:+00285:+00270:002848.1901:02421
02422:-00070:+00024:-00041:002848.1901:02422
02423:-00285:+00233:+00112:002848.1901:02423
02424:-00233:-00249:-00155:002829.4558:02424
02425:-00067:+00420:+00139:002829.4558:02425
02426:+00248:+00252:+00031:002829.4558:02426
02427:-00151:+00145:-00139:002829.4558:02427
02428:-00381:+00056:+00198:002829.4558:02428
02429:+00117:+00108:-00118:002829.4558:02429
02430:+00153:+00165:-00102:002829.4558:02430
02431:-00264:+00043:-00120:002844.3894:02431
02432:-00560:+00088:-00310:002844.3894:02432
02433:+00178:-00178:+00143:002844.3894:02433
02434:+00228:+00039:-00255:002844.3894:02434
02435:-00013:+00209:-00040:002844.3894:02435
02436:-00276:-00078:-00049:002844.3894:02436
02437:-00137:-00136:-00081:002844.3894:02437
02438:+00213:+00237:-00130:002854.7414:02438
02439:+00125:-00082:-00204:002854.7414:02439
02440:-00362:+00273:-00073:002854.7414:02440
02441:-00047:-00057:-00174:002854.7414:02441
02442:+00121:-00140:-00442:002854.7414:02442
02443:+00061:+00284:-00152:002854.7414:02443
02444:-00294:+00049:-00591:002854.7414:02444
02445:-00198:+00119:-00500:002855.5212:02445
02446:+00151:-00081:+00037:002855.5212:02446
02447:-00012:+00090:-00577:002855.5212:02447
02448:-00282:-00153:-00325:002855.5212:02448
02449:-00306:-00020:-00601:002855.5212:02449
02450:-00023:-00166:-00617:002855.5212:02450
02451:+00373:-00163:-00229:002855.5212:02451
02452:-00138:-00244:-00849:002871.1196:02452
02453:-00384:-00198:-00375:002871.1196:02453
02454:-00067:-00110:-00575:002871.1196:02454
02455:+00340:-00180:-00318:002871.1196:02455
02456:+00356:+00027:-00271:002871.1196:02456
02457:-00492:+00094:-00565:002871.1196:02457
02458:-00428:-00095:+00527:002871.1196:02458
02459:+00120:+00168:-00113:002874.9223:02459
02460:+00066:-00109:+00109:002874.9223:02460
02461:+00028:+00281:+00092:002874.9223:02461
02462:+00012:+00175:-00066:002874.9223:02462
02463:-00224:+00082:+00193:002874.9223:02463
02464:-00450:+00184:+00459:002874.9223:02464
02465:-00289:-00363:+00523:002874.9223:02465
02466:-00086:+00369:+00175:002868.9980:02466
02467:+00600:+00124:+00378:002868.9980:02467
02468:+00117:+00216:+00195:002868.9980:02468
02469:-00353:+00184:+00353:002868.9980:02469
02470:-00656:-00120:+00447:002868.9980:02470
02471:+00597:-00129:+00314:002868.9980:02471
02472:+00595:-00161:+00458:002868.9980:02472
02473:-00069:-00056:+00148:002871.0312:02473
02474:-00270:+00192:+00115:002871.0312:02474
02475:-00046:+00222:+00112:002871.0312:02475
02476:+00254:-00120:+00107:002871.0312:02476
02477:+00179:+00511:-00021:002871.0312:02477
02478:-00251:-00158:+00247:002871.0312:02478
02479:+00297:+00534:+00081:002871.0312:02479
02480:+00499:+00091:+00050:002861.5961:02480
02481:-00162:+00390:-00207:002861.5961:02481
02482:-00300:+00268:+00122:002861.5961:02482
02483:-00020:+00073:+00004:002861.5961:02483
02484:+00282:+00048:-00125:002861.5961:02484
02485:-00003:-00030:+00119:002861.5961:02485
02486:-00326:-00333:-00209:002861.5961:02486
02487:-00002:+00129:+00162:002842.6298:02487
02488:+00297:-00075:+00339:002842.6298:02488
02489:+00377:+00327:-00261:002842.6298:02489
02490:-00142:-00302:-00109:002842.6298:02490
02491:-00304:+00278:-00069:002842.6298:02491
02492:+00209:+00184:+00069:002842.6298:02492
02493:+00331:+00048:-00386:002842.6298:02493
02494:+00114:+00167:-00351:002857.8259:02494
02495:-00049:+00089:+00172:002857.8259:02495
02496:+00074:-00264:-00260:002857.8259:02496
02497:+00193:+00051:-00301:002857.8259:02497
02498:-00241:-00117:-00096:002857.8259:02498
02499:-00408:-00221:-00459:002857.8259:02499
02500:+00235:+00015:+00134:002857.8259:02500
02501:+00428:-00045:-00116:002854.9794:02501
02502:+00261:+00032:-00173:002854.9794:02502
02503:-00617:-00080:-00265:002854.9794:02503
02504:-00306:+00166:-00117:002854.9794:02504
02505:+00362:+00160:+00133:002854.9794:02505
02506:+00010:-00166:-00078:002854.9794:02506
02507:-00341:+00077:-00064:002854.9794:02507
02508:-00150:-00183:+00231:002842.6394:02508
02509:+00320:+00198:+00012:002842.6394:02509
02510:+00282:-00260:+00153:002842.6394:02510
02511:-00459:+00186:-00231:002842.6394:02511
02512:-00326:-00162:+00519:002842.6394:02512
02513:+00277:+00586:+00351:002842.6394:02513
02514:+00232:-00488:+00228:002842.6394:02514
02515:-00161:+00269:-00332:002851.1452:02515
02516:-00486:+00032:+00218:002851.1452:02516
02517:+00224:+00215:+00390:002851.1452:02517
02518:+00385:+00204:+00215:002851.1452:02518
02519:-00155:+00333:+00403:002851.1452:02519
02520:-00543:-00235:+00214:002851.1452:02520
02521:-00005:+00156:+00210:002851.1452:02521
02522:+00361:+00045:+00454:002835.2160:02522
02523:-00002:-00294:+00054:002835.2160:02523
02524:-00463:+00280:-00309:002835.2160:02524
02525:+00211:+00281:+00189:002835.2160:02525
02526:+00517:+00240:+00081:002835.2160:02526
02527:+00057:+00102:-00095:002835.2160:02527
02528:-00487:-00112:-00327:002835.2160:02528
02529:-00173:-00222:+00131:002835.2160:02529
02530:+00536:+00166:-00325:002829.6030:02530
02531:+00425:-00251:+00000:002829.6030:02531
02532:-00311:+00043:-00322:002829.6030:02532
02533:-00089:-00132:-00524:002829.6030:02533
02534:+00295:-00040:-00269:002829.6030:02534
02535:+00220:+00080:-00399:002829.6030:02535
02536:-00264:+00320:-00563:002829.6030:02536
02537:-00236:+00024:-00033:002824.9267:02537
02538:+00138:+00110:+00066:002824.9267:02538
02539:+00247:-00012:-00373:002824.9267:02539
02540:+00052:+00179:+00002:002824.9267:02540
02541:-00147:+00147:+00161:002824.9267:02541
02542:-00051:-00019:-00093:002824.9267:02542
02543:+00264:+00097:+00245:002824.9267:02543
02544:+00080:+00163:+00225:002815.7287:02544
02545:-00160:-00012:-00050:002815.7287:02545
02546:-00167:+00148:+00043:002815.7287:02546
02547:+00214:+00231:-00028:002815.7287:02547
02548:+00202:-00010:-00081:002815.7287:02548
02549:-00110:+00364:+00007:002815.7287:02549
02550:-00271:+00018:+00202:002815.7287:02550
02551:+00116:+00231:+00257:002816.7561:02551
02552:+00130:+00033:+00168:002816.7561:02552
02553:+00020:+00143:+00256:002816.7561:02553
02554:-00205:+00180:+00202:002816.7561:02554
02555:+00112:+00080:+00117:002816.7561:02555
02556:+00096:+00187:+00084:002816.7561:02556
02557:-00114:+00158:+00203:002816.7561:02557
02558:-00248:+00180:+00071:002818.4411:02558
02559:+00052:+00208:+00219:002818.4411:02559
02560:+00187:+00092:+00104:002818.4411:02560
02561:+00104:+00157:+00143:002818.4411:02561
02562:-00202:-00081:+00216:002818.4411:02562
02563:-00132:+00329:+00209:002818.4411:02563
02564:+00144:+00097:+00126:002818.4411:02564
02565:+00138:+00127:-00133:002815.6862:02565
02566:-00153:-00027:+00065:002815.6862:02566
02567:-00284:+00044:-00037:002815.6862:02567
02568:-00018:+00207:+00056:002815.6862:02568
02569:+00074:-00059:+00128:002815.6862:02569
02570:+00046:+00229:+00033:002815.6862:02570
02571:-00290:-00228:-00043:002815.6862:02571
02572:-00146:-00075:-00176:002823.0798:02572
02573:+00110:+00167:-00119:002823.0798:02573
02574:-00135:+00105:+00131:002823.0798:02574
02575:-00258:+00282:-00321:002823.0798:02575
02576:-00189:-00176:+00189:002823.0798:02576
02577:-00031:+00066:-00276:002823.0798:02577
02578:+00154:+00151:+00006:002823.0798:02578
02579:-00028:+00210:-00145:002837.8625:02579
02580:+00036:+00066:-00049:002837.8625:02580
02581:+00235:+00195:+00112:002837.8625:02581
02582:-00070:+00112:-00182:002837.8625:02582
02583:-00203:+00199:+00245:002837.8625:02583
02584:-00078:+00091:+00019:002837.8625:02584
02585:+00324:+00021:+00040:002837.8625:02585
02586:+00312:+00215:-00121:002848.2770:02586
02587:-00160:-00100:-00129:002848.2770:02587
02588:-00308:-00134:-00161:002848.2770:02588
02589:-00175:-00045:-00285:002848.2770:02589
02590:-00021:-00037:-00211:002848.2770:02590
02591:-00065:-00014:-00502:002848.2770:02591
02592:-00296:-00166:-00202:002848.2770:02592
02593:+00000:-00081:-00064:002849.1428:02593
02594:+00090:-00036:-00437:002849.1428:02594
02595:-00071:+00046:-00365:002849.1428:02595
02596:-00277:-00304:-00428:002849.1428:02596
02597:-00082:-00119:-00450:002849.1428:02597
02598:+00370:-00105:-00036:002849.1428:02598
02599:+00394:-00213:-00648:002849.1428:02599
02600:+00002:-00121:-00523:002871.0754:02600
02601:-00063:-00307:-00065:002871.0754:02601
02602:+00112:-00033:-00417:002871.0754:02602
02603:+00238:+00049:-00079:002871.0754:02603
02604:+00074:+00049:-00456:002871.0754:02604
02605:-00005:+00076:-00236:002871.0754:02605
02606:+00009:+00295:+00629:002871.0754:02606
02607:+00331:-00037:-00071:002868.1945:02607
02608:-00209:-00268:-00113:002868.1945:02608
02609:-00374:+00178:-00138:002868.1945:02609
02610:-00067:+00058:+00025:002868.1945:02610
02611:-00229:-00112:+00250:002868.1945:02611
02612:+00058:+00034:+00177:002868.1945:02612
02613:+00205:-00168:+00203:002868.1945:02613
02614:-00392:+00106:+00015:002868.9301:02614
02615:-00470:+00077:+00127:002868.9301:02615
02616:-00380:+00026:+00189:002868.9301:02616
02617:-00220:+00188:+00044:002868.9301:02617
02618:-00027:+00113:+00127:002868.9301:02618
02619:+00245:+00109:+00054:002868.9301:02619
02620:+00360:+00143:+00194:002868.9301:02620
02621:+00047:+00045:-00046:002884.5129:02621
02622:-00306:+00013:+00150:002884.5129:02622
02623:+00117:-00003:+00242:002884.5129:02623
02624:+00335:+00004:+00105:002884.5129:02624
02625:+00116:-00045:+00022:002884.5129:02625
02626:+00000:+00066:-00054:002884.5129:02626
02627:+00059:+00057:-00059:002884.5129:02627
02628:+00219:+00175:+00244:002881.6169:02628
02629:-00030:+00119:+00136:002881.6169:02629
02630:-00157:+00348:+00193:002881.6169:02630
02631:+00177:+00098:+00169:002881.6169:02631
02632:+00213:+00256:-00107:002881.6169:02632
02633:-00197:+00211:+00140:002881.6169:02633
02634:-00357:+00182:+00155:002881.6169:02634
02635:+00070:+00284:+00200:002875.6035:02635
02636:+00358:+00033:+00136:002875.6035:02636
02637:+00178:+00165:-00159:002875.6035:02637
02638:-00398:-00033:-00187:002875.6035:02638
02639:+00029:+00304:-00012:002875.6035:02639
02640:+00446:+00280:+00205:002875.6035:02640
02641:+00243:+00172:+00144:002875.6035:02641
02642:-00363:-00040:+00097:002891.3161:02642
02643:-00120:+00105:+00058:002891.3161:02643
02644:+00389:+00032:-00160:002891.3161:02644
02645:+00232:+00024:-00187:002891.3161:02645
02646:-00446:+00142:-00226:002891.3161:02646
02647:+00144:+00003:+00358:002891.3161:02647
02648:+00571:+00211:-00222:002891.3161:02648
02649:+00062:-00115:-00228:002888.4821:02649
02650:-00645:-00132:-00235:002888.4821:02650
02651:-00252:+00130:+00048:002888.4821:02651
02652:+00707:-00133:+00302:002888.4821:02652
02653:+00716:+00081:-00123:002888.4821:02653
02654:-00307:-00035:+00039:002888.4821:02654
02655:-00437:+00221:-00194:002888.4821:02655
02656:+00126:+00041:+00161:002882.4555:02656
02657:+00448:+00130:+00000:002882.4555:02657
02658:-00153:-00041:-00041:002882.4555:02658
02659:-00251:+00006:-00020:002882.4555:02659
02660:+00264:-00074:+00137:002882.4555:02660
02661:+00188:+00079:+00022:002882.4555:02661
02662:-00030:+00134:+00163:002882.4555:02662
02663:-00296:+00177:+00046:002891.2863:02663
02664:-00079:+00029:+00267:002891.2863:02664
02665:+00353:+00419:+00197:002891.2863:02665
02666:-00073:-00111:+00204:002891.2863:02666
02667:-00296:+00174:-00191:002891.2863:02667
02668:-00115:-00168:+00087:002891.2863:02668
02669:+00242:+00404:+00051:002891.2863:02669
02670:+00181:+00018:+00055:002888.2634:02670
02671:-00303:-00023:-00066:002888.2634:02671
02672:-00345:+00161:+00056:002888.2634:02672
02673:+00178:+00207:+00143:002888.2634:02673
02674:+00256:+00101:-00011:002888.2634:02674
02675:-00024:+00411:+00104:002888.2634:02675
02676:-00236:+00202:+00230:002875.5639:02676
02677:+00352:+00380:+00146:002875.5639:02677
02678:+00339:+00235:-00037:002875.5639:02678
02679:-00229:-00003:-00142:002875.5639:02679
02680:-00160:+00402:+00098:002875.5639:02680
02681:+00251:-00031:+00138:002875.5639:02681
02682:+00228:+00130:-00181:002875.5639:02682
02683:-00116:-00115:+00149:002877.8500:02683
02684:-00135:+00102:+00060:002877.8500:02684
02685:+00281:+00051:+00019:002877.8500:02685
02686:+00215:+00060:+00054:002877.8500:02686
02687:-00217:+00109:-00190:002877.8500:02687
02688:-00097:+00049:-00081:002877.8500:02688
02689:+00049:+00124:+00163:002877.8500:02689
02690:+00239:+00003:+00013:002868.1555:02690
02691:+00186:+00033:-00266:002868.1555:02691
02692:-00218:-00053:+00016:002868.1555:02692
02693:-00052:+00042:+00074:002868.1555:02693
02694:+00220:+00001:-00176:002868.1555:02694
02695:+00114:-00157:-00081:002868.1555:02695
02696:-00141:+00268:-00120:002868.1555:02696
02697:-00152:+00159:-00006:002862.2583:02697
02698:+00083:+00061:+00141:002862.2583:02698
02699:+00061:+00247:-00270:002862.2583:02699
02700:-00148:+00176:-00071:002862.2583:02700
02701:-00200:+00233:+00038:002862.2583:02701
02702:+00061:+00292:+00013:002862.2583:02702
02703:+00188:+00160:+00057:002862.2583:02703
02704:-00297:+00215:-00160:002857.6943:02704
02705:-00353:-00032:+00199:002857.6943:02705
02706:+00181:+00157:+00122:002857.6943:02706
02707:+00203:+00132:-00001:002857.6943:02707
02708:+00013:-00002:+00035:002857.6943:02708
02709:-00191:+00118:-00152:002857.6943:02709
02710:-00098:+00150:+00386:002857.6943:02710
02711:+00119:+00096:-00109:002861.4548:02711
02712:+00016:+00152:-00100:002861.4548:02712
02713:-00167:+00060:+00066:002861.4548:02713
02714:-00057:-00027:-00176:002861.4548:02714
02715:+00231:+00114:-00123:002861.4548:02715
02716:+00155:+00006:-00048:002861.4548:02716
02717:-00335:+00076:+00040:002861.4548:02717
02718:-00195:-00119:+00041:002842.4526:02718
02719:+00172:+00164:+00261:002842.4526:02719
02720:+00107:-00113:-00034:002842.4526:02720
02721:-00079:+00126:-00022:002842.4526:02721
02722:-00162:-00089:-00020:002842.4526:02722
02723:+00067:+00099:+00171:002842.4526:02723
02724:+00093:+00210:-00053:002842.4526:02724
02725:-00041:+00033:+00044:002864.2592:02725
02726:-00198:+00027:+00089:002864.2592:02726
02727:-00145:-00039:-00062:002864.2592:02727
02728:+00063:+00016:-00110:002864.2592:02728
02729:-00030:+00008:-00288:002864.2592:02729
02730:-00342:+00011:-00219:002864.2592:02730
02731:-00098:-00012:+00062:002864.2592:02731
02732:+00079:+00218:-00315:002861.3178:02732
02733:-00003:+00025:-00011:002861.3178:02733
02734:-00284:-00064:-00562:002861.3178:02734
02735:-00220:-00165:-00371:002861.3178:02735
02736:+00040:-00041:-00183:002861.3178:02736
02737:+00154:-00205:-00815:002861.3178:02737
02738:+00128:-00216:-00376:002861.3178:02738
02739:-00051:-00189:-00746:002868.7592:02739
02740:+00117:+00192:-00567:002868.7592:02740
02741:+00246:-00106:-00612:002868.7592:02741
02742:-00043:-00079:-00369:002868.7592:02742
02743:-00140:+00171:-00366:002868.7592:02743
02744:+00274:+00082:+00075:002868.7592:02744
02745:+00012:-00456:+00047:002868.7592:02745
02746:+00038:+00026:+00289:002877.6525:02746
02747:-00222:+00229:-00195:002877.6525:02747
02748:+00044:-00289:+00345:002877.6525:02748
02749:-00041:+00087:-00063:002877.6525:02749
02750:+00012:+00100:+00151:002877.6525:02750
02751:-00264:-00188:+00224:002877.6525:02751
02752:-00232:+00199:-00247:002877.6525:02752
02753:+00152:+00244:+00487:002874.7497:02753
02754:+00146:+00120:-00056:002874.7497:02754
02755:-00564:+00319:+00056:002874.7497:02755
02756:-00072:+00052:+00311:002874.7497:02756
02757:+00163:+00001:+00174:002874.7497:02757
02758:-00016:+00079:+00215:002874.7497:02758
02759:-00293:-00046:+00210:002874.7497:02759
02760:-00179:+00034:+00111:002855.5114:02760
02761:+00364:-00119:+00434:002855.5114:02761
02762:+00323:-00139:+00173:002855.5114:02762
02763:-00322:-00200:+00068:002855.5114:02763
02764:-00273:+00143:+00209:002855.5114:02764
02765:+00133:+00072:+00564:002855.5114:02765
02766:+00353:+00157:+00207:002855.5114:02766
02767:+00144:+00199:+00363:002870.9130:02767
02768:-00212:+00236:+00371:002870.9130:02768
02769:+00257:+00231:+00309:002870.9130:02769
02770:+00254:+00198:+00228:002870.9130:02770
02771:-00105:+00227:+00093:002870.9130:02771
02772:-00238:+00146:+00198:002870.9130:02772
02773:+00063:+00320:+00312:002870.9130:02773
02774:+00533:+00126:+00198:002854.7414:02774
02775:+00167:+00033:+00162:002854.7414:02775
02776:-00232:-00143:-00028:002854.7414:02776
02777:-00163:+00141:+00076:002854.7414:02777
02778:+00236:-00151:-00263:002854.7414:02778
02779:+00187:+00030:-00021:002854.7414:02779
02780:-00331:-00029:-00188:002854.7414:02780
02781:-00272:-00347:-00118:002848.9790:02781
02782:+00437:+00615:-00230:002848.9790:02782
02783:+00253:-00076:-00079:002848.9790:02783
02784:-00221:+00497:-00800:002848.9790:02784
02785:-00020:-00127:+00110:002848.9790:02785
02786:+00440:+00140:-00438:002848.9790:02786
02787:+00411:-00085:-00242:002848.9790:02787
02788:-00350:+00042:-00497:002850.8928:02788
02789:-00200:-00058:-00357:002850.8928:02789
02790:+00237:+00112:-00156:002850.8928:02790
02791:+00419:-00114:-00302:002850.8928:02791
02792:+00376:+00033:-00474:002850.8928:02792
02793:+00068:+00090:+00129:002850.8928:02793
02794:-00048:+00019:-00042:002850.8928:02794
02795:+00149:+00027:-00075:002848.0839:02795
02796:+00233:+00315:+00051:002848.0839:02796
02797:-00064:-00036:+00128:002848.0839:02797
02798:-00180:-00082:+00172:002848.0839:02798
02799:+00224:+00374:+00305:002848.0839:02799
02800:+00082:-00418:+00567:002848.0839:02800
02801:-00526:+00540:-00407:002848.0839:02801
02802:-00159:-00164:+00622:002829.5744:02802
02803:+00116:+00040:+00079:002829.5744:02803
02804:+00071:-00165:+00067:002829.5744:02804
02805:-00137:+00204:+00121:002829.5744:02805
02806:-00224:-00043:+00115:002829.5744:02806
02807:-00032:+00305:+00236:002829.5744:02807
02808:-00001:-00185:+00322:002829.5744:02808
02809:-00136:+00541:+00241:002837.9006:02809
02810:-00151:-00023:+00335:002837.9006:02810
02811:+00042:+00014:-00064:002837.9006:02811
02812:+00310:+00346:+00225:002837.9006:02812
02813:-00013:-00002:+00249:002837.9006:02813
02814:-00208:+00063:+00062:002837.9006:02814
02815:-00010:+00165:+00354:002837.9006:02815
02816:+00044:+00012:+00128:002835.1298:02816
02817:+00020:+00223:-00062:002835.1298:02817
02818:-00427:+00039:-00110:002835.1298:02818
02819:-00324:+00006:-00021:002835.1298:02819
02820:+00208:+00186:+00000:002835.1298:02820
02821:+00029:+00213:-00157:002835.1298:02821
02822:-00227:+00014:-00326:002835.1298:02822
02823:-00310:+00176:-00209:002835.1298:02823
02824:-00145:+00054:-00029:002829.5554:02824
02825:+00314:-00203:-00090:002829.5554:02825
02826:-00016:+00305:-00549:002829.5554:02826
02827:-00203:-00170:+00188:002829.5554:02827
02828:-00036:-00061:-00412:002829.5554:02828
02829:+00229:+00021:-00307:002829.5554:02829
02830:+00152:+00023:-00183:002829.5554:02830
02831:-00184:+00037:-00592:002824.8410:02831
02832:+00066:+00292:-00284:002824.8410:02832
02833:+00179:+00033:-00149:002824.8410:02833
02834:+00016:+00268:-00152:002824.8410:02834
02835:-00229:-00164:-00275:002824.8410:02835
02836:-00224:+00086:+00188:002824.8410:02836
02837:+00205:-00016:+00035:002824.8410:02837
02838:+00197:+00298:-00385:002841.6594:02838
02839:-00248:-00364:+00168:002841.6594:02839
02840:-00040:+00461:+00129:002841.6594:02840
02841:+00070:+00034:+00005:002841.6594:02841
02842:+00119:+00127:+00231:002841.6594:02842
02843:-00007:+00034:+00062:002841.6594:02843
02844:-00213:-00248:+00070:002841.6594:02844
02845:+00208:+00182:+00160:002829.5124:02845
02846:+00346:+00223:+00295:002829.5124:02846
02847:-00159:-00131:+00022:002829.5124:02847
02848:-00338:+00338:+00190:002829.5124:02848
02849:-00112:+00195:+00131:002829.5124:02849
02850:+00260:+00034:+00328:002829.5124:02850
02851:-00003:+00217:-00134:002829.5124:02851
02852:-00319:-00285:+00087:002837.8334:02852
02853:-00169:+00394:+00156:002837.8334:02853
02854:+00046:+00004:+00156:002837.8334:02854
02855:+00089:+00155:+00254:002837.8334:02855
02856:-00281:+00066:-00046:002837.8334:02856
02857:-00149:+00159:+00148:002837.8334:02857
02858:+00260:-00056:+00184:002837.8334:02858
02859:+00124:+00352:+00224:002848.1083:02859
02860:-00192:+00142:-00087:002848.1083:02860
02861:-00166:+00037:+00223:002848.1083:02861
02862:+00353:+00091:-00045:002848.1083:02862
02863:+00335:-00204:+00163:002848.1083:02863
02864:-00175:+00320:-00268:002848.1083:02864
02865:-00333:+00106:-00140:002848.1083:02865
02866:-00023:+00179:-00062:002842.3955:02866
02867:+00447:+00145:+00091:002842.3955:02867
02868:+00219:+00179:-00127:002842.3955:02868
02869:-00338:-00102:-00122:002842.3955:02869
02870:+00083:+00190:-00455:002842.3955:02870
02871:+00305:-00161:-00171:002842.3955:02871
02872:+00065:+00165:-00154:002842.3955:02872
02873:-00276:-00346:-00490:002857.5432:02873
02874:-00054:-00123:-00040:002857.5432:02874
02875:+00432:-00039:-00556:002857.5432:02875
02876:+00292:-00027:-00319:002857.5432:02876
02877:-00438:-00039:-00404:002857.5432:02877
02878:-00044:+00123:-00080:002857.5432:02878
02879:+00261:-00077:-00297:002857.5432:02879
02880:+00305:-00153:-00619:002867.9836:02880
02881:-00178:-00108:-00688:002867.9836:02881
02882:-00170:-00246:-00682:002867.9836:02882
02883:+00193:-00227:-00576:002867.9836:02883
02884:+00306:-00089:-00346:002867.9836:02884
02885:-00064:-00024:-00583:002867.9836:02885
02886:-00118:-00101:-00344:002867.9836:02886
02887:+00048:-00169:-00380:002868.7836:02887
02888:+00013:-00018:-00368:002868.7836:02888
02889:-00385:-00035:-00402:002868.7836:02889
02890:-00415:-00335:-00405:002868.7836:02890
02891:+00337:+00384:+00287:002868.7836:02891
02892:+00467:+00203:+00408:002868.7836:02892
02893:-00078:-00203:+00230:002868.7836:02893
02894:-00607:+00151:-00160:002870.9033:02894
02895:-00340:+00174:+00171:002870.9033:02895
02896:+00085:+00182:-00035:002870.9033:02896
02897:+00137:+00370:+00300:002870.9033:02897
02898:-00095:+00186:+00296:002870.9033:02898
02899:-00046:+00073:+00607:002870.9033:02899
02900:-00214:+00312:+00361:002870.9033:02900
02901:-00278:+00144:+00407:002881.4042:02901
02902:-00413:+00173:+00357:002881.4042:02902
02903:-00378:+00066:+00398:002881.4042:02903
02904:-00155:+00147:+00287:002881.4042:02904
02905:+00072:+00207:+00341:002881.4042:02905
02906:-00227:+00016:+00245:002881.4042:02906
02907:-00465:+00149:+00052:002881.4042:02907
02908:+00029:+00055:+00152:002875.4067:02908
02909:+00107:-00079:-00069:002875.4067:02909
02910:-00098:+00110:-00112:002875.4067:02910
02911:-00286:+00000:-00068:002875.4067:02911
02912:+00142:+00044:-00091:002875.4067:02912
02913:+00452:+00224:-00009:002875.4067:02913
02914:+00210:+00127:-00111:002875.4067:02914
02915:-00115:-00046:-00062:002884.3688:02915
02916:+00320:+00039:-00363:002884.3688:02916
02917:+00464:-00182:-00092:002884.3688:02917
02918:+00022:+00106:-00117:002884.3688:02918
02919:-00108:-00257:-00068:002884.3688:02919
02920:+00024:-00079:-00175:002884.3688:02920
02921:+00383:+00255:-00022:002888.1096:02921
02922:+00081:+00008:-00218:002888.1096:02922
02923:-00321:+00274:-00064:002888.1096:02923
02924:-00106:+00139:-00174:002888.1096:02924
02925:+00244:+00142:-00037:002888.1096:02925
02926:+00019:+00467:-00166:002888.1096:02926
02927:-00263:+00105:-00048:002888.1096:02927
02928:-00234:+00394:-00433:002875.4362:02928
02929:+00384:-00051:+00338:002875.4362:02929
02930:+00416:+00011:-00144:002875.4362:02930
02931:-00203:-00536:-00055:002875.4362:02931
02932:-00329:+00447:-00657:002875.4362:02932
02933:+00216:-00358:+00218:002875.4362:02933
02934:+00376:+00196:-00124:002875.4362:02934
02935:+00157:-00116:-00297:002884.4633:02935
02936:-00104:+00080:+00200:002884.4633:02936
02937:+00251:+00241:-00069:002884.4633:02937
02938:+00185:-00035:+00263:002884.4633:02938
02939:+00218:+00235:+00072:002884.4633:02939
02940:-00187:-00033:+00155:002884.4633:02940
02941:-00073:-00032:+00191:002884.4633:02941
02942:+00222:+00172:+00184:002881.5922:02942
02943:+00099:-00348:+00251:002881.5922:02943
02944:-00212:-00127:-00277:002881.5922:02944
02945:-00285:+00177:+00346:002881.5922:02945
02946:+00234:+00056:+00364:002881.5922:02946
02947:+00162:+00330:+00027:002881.5922:02947
02948:-00401:+00056:+00392:002881.5922:02948
02949:-00348:+00389:+00279:002855.6855:02949
02950:+00371:+00096:+00329:002855.6855:02950
02951:+00170:+00046:+00269:002855.6855:02951
02952:-00152:+00265:+00023:002855.6855:02952
02953:-00248:+00082:+00501:002855.6855:02953
02954:+00152:+00291:+00381:002855.6855:02954
02955:+00330:+00505:+00676:002855.6855:02955
02956:+00013:-00142:-00023:002864.3618:02956
02957:-00291:+00168:+00018:002864.3618:02957
02958:-00025:-00036:+00289:002864.3618:02958
02959:+00160:+00065:-00239:002864.3618:02959
02960:+00194:+00196:+00159:002864.3618:02960
02961:-00406:+00223:-00329:002864.3618:02961
02962:+00014:+00012:-00090:002864.3618:02962
02963:+00274:+00354:-00299:002854.8291:02963
02964:+00106:-00310:-00259:002854.8291:02964
02965:-00319:+00263:-00422:002854.8291:02965
02966:-00115:+00189:-00062:002854.8291:02966
02967:+00397:-00020:-00054:002854.8291:02967
02968:+00382:+00066:-00335:002854.8291:02968
02969:-00102:+00074:-00252:002854.8291:02969
02970:-00037:-00066:-00082:002848.9501:02970
02971:+00338:+00087:-00059:002848.9501:02971
02972:+00302:+00081:-00108:002848.9501:02972
02973:-00286:+00063:-00163:002848.9501:02973
02974:-00328:+00223:-00277:002848.9501:02974
02975:+00235:-00042:+00062:002848.9501:02975
02976:+00057:+00224:-00004:002848.9501:02976
02977:-00263:+00203:-00098:002850.9465:02977
02978:-00423:+00001:-00052:002850.9465:02978
02979:-00113:+00191:+00302:002850.9465:02979
02980:+00107:+00209:+00045:002850.9465:02980
02981:-00283:+00061:+00222:002850.9465:02981
02982:-00260:+00070:+00153:002850.9465:02982
02983:+00004:+00227:-00027:002850.9465:02983
02984:-00114:+00115:+00289:002848.1416:02984
02985:-00101:+00244:+00253:002848.1416:02985
02986:-00051:-00070:+00119:002848.1416:02986
02987:-00006:+00340:+00228:002848.1416:02987
02988:+00204:+00191:+00554:002848.1416:02988
02989:-00118:+00075:+00199:002848.1416:02989
02990:-00330:+00330:+00026:002848.1416:02990
02991:-00315:+00042:+00302:002842.4477:02991
02992:+00332:+00244:+00259:002842.4477:02992
02993:+00280:+00099:+00221:002842.4477:02993
02994:-00383:+00138:+00218:002842.4477:02994
02995:-00207:+00130:+00115:002842.4477:02995
02996:+00238:+00377:+00136:002842.4477:02996
02997:+00123:-00027:-00045:002842.4477:02997
02998:-00238:+00360:-00126:002850.9221:02998
02999:-00238:-00065:-00012:002850.9221:02999
03000:+00374:-00007:+00089:002850.9221:03000
03001:+00367:+00248:+00027:002850.9221:03001
03002:-00093:-00187:-00113:002850.9221:03002
03003:-00287:+00132:-00370:002850.9221:03003
03004:+00083:-00227:+00057:002850.9221:03004
03005:+00253:+00244:-00515:002854.8437:03005
03006:+00110:-00089:+00085:002854.8437:03006
03007:-00277:+00450:-00296:002854.8437:03007
03008:+00112:-00372:-00145:002854.8437:03008
03009:+00386:+00195:-00392:002854.8437:03009
03010:+00041:+00015:-00155:002854.8437:03010
03011:-00430:-00006:-00131:002854.8437:03011
03012:-00298:+00068:-00213:002849.0129:03012
03013:+00317:+00047:+00190:002849.0129:03013
03014:+00070:-00101:-00254:002849.0129:03014
03015:-00166:-00012:-00250:002849.0129:03015
03016:-00150:-00332:-00266:002849.0129:03016
03017:+00003:+00105:-00594:002849.0129:03017
03018:+00168:-00130:-00116:002849.0129:03018
03019:-00126:-00081:-00521:002864.3520:03019
03020:-00221:+00040:-00280:002864.3520:03020
03021:+00060:-00062:-00249:002864.3520:03021
03022:+00314:-00206:-00501:002864.3520:03022
03023:+00095:+00081:-00500:002864.3520:03023
03024:-00375:-00338:-00479:002864.3520:03024
03025:-00186:+00022:-00330:002864.3520:03025
03026:+00322:+00051:-00199:002868.1604:03026
03027:+00066:-00357:-00393:002868.1604:03027
03028:-00158:+00104:-00376:002868.1604:03028
03029:-00286:-00188:-00117:002868.1604:03029
03030:+00167:+00270:-00029:002868.1604:03030
03031:-00034:+00351:-00134:002868.1604:03031
03032:-00170:-00211:+00186:002868.1604:03032
03033:-00050:-00059:-00111:002868.9396:03033
03034:+00418:+00134:+01057:002868.9396:03034
03035:+00161:-00135:+00396:002868.9396:03035
03036:+00255:+00000:+00018:002868.9396:03036
03037:-00564:+00032:+00665:002868.9396:03037
03038:-00160:+00229:+00295:002868.9396:03038
03039:+00223:+00112:+00331:002868.9396:03039
03040:+00046:+00280:+00209:002871.0656:03040
03041:-00360:+00138:+00479:002871.0656:03041
03042:-00133:+00118:+00116:002871.0656:03042
03043:+00291:+00226:+00116:002871.0656:03043
03044:+00032:-00091:+00211:002871.0656:03044
03045:-00612:-00152:+00126:002871.0656:03045
03046:+00112:+00106:+00188:002871.0656:03046
03047:+00375:-00107:-00028:002861.5083:03047
03048:+00118:+00153:+00078:002861.5083:03048
03049:-00494:-00039:+00027:002861.5083:03049
03050:-00203:+00039:+00154:002861.5083:03050
03051:+00480:+00075:-00016:002861.5083:03051
03052:+00472:+00206:-00020:002861.5083:03052
03053:-00232:+00040:-00329:002861.5083:03053
03054:+00078:+00150:+00099:002849.0944:03054
03055:+00286:+00069:+00151:002849.0944:03055
03056:+00508:+00144:-00074:002849.0944:03056
03057:-00211:-00071:+00056:002849.0944:03057
03058:-00297:+00037:+00222:002849.0944:03058
03059:+00291:+00121:-00095:002849.0944:03059
03060:+00386:-00044:+00017:002849.0944:03060
03061:+00121:+00361:-00248:002851.0190:03061
03062:-00343:-00038:+00187:002851.0190:03062
03063:-00062:+00058:-00413:002851.0190:03063
03064:+00306:+00047:+00133:002851.0190:03064
03065:-00247:+00376:-00384:002851.0190:03065
03066:-00421:+00035:-00013:002851.0190:03066
03067:+00165:+00207:+00255:002851.0190:03067
03068:+00435:-00017:-00081:002854.7802:03068
03069:+00131:+00096:+00069:002854.7802:03069
03070:-00369:+00009:-00063:002854.7802:03070
03071:-00094:-00057:+00119:002854.7802:03071
03072:+00539:-00054:-00115:002854.7802:03072
03073:+00200:+00139:+00010:002854.7802:03073
03074:-00228:-00004:-00190:002854.7802:03074
03075:-00049:+00256:-00111:002842.4621:03075
03076:+00336:+00040:+00147:002842.4621:03076
03077:+00206:+00144:+00131:002842.4621:03077
03078:-00296:+00075:-00023:002842.4621:03078
03079:-00085:+00148:+00085:002842.4621:03079
03080:+00170:+00176:+00232:002842.4621:03080
03081:+00097:-00033:+00084:002842.4621:03081
03082:-00127:+00128:-00048:002851.0290:03082
03083:-00342:-00080:+00238:002851.0290:03083
03084:+00075:+00109:+00018:002851.0290:03084
03085:+00171:+00099:+00207:002851.0290:03085
03086:-00112:+00163:+00141:002851.0290:03086
03087:-00194:-00170:+00198:002851.0290:03087
03088:-00058:+00163:+00314:002851.0290:03088
03089:+00337:+00110:+00166:002848.2145:03089
03090:-00186:+00169:-00028:002848.2145:03090
03091:-00394:+00403:-00023:002848.2145:03091
03092:-00057:-00016:+00521:002848.2145:03092
03093:+00146:-00139:-00074:002848.2145:03093
03094:+00122:+00404:+00365:002848.2145:03094
03095:-00350:-00102:+00213:002848.2145:03095
03096:-00103:+00055:-00241:002848.2145:03096
03097:+00197:+00131:+00302:002835.9560:03097
03098:+00024:+00268:+00210:002835.9560:03098
03099:-00101:+00411:-00485:002835.9560:03099
03100:-00128:-00093:+00002:002835.9560:03100
03101:-00145:+00281:-00001:002835.9560:03101
03102:+00226:-00008:-00187:002835.9560:03102
03103:-00033:+00165:-00432:002835.9560:03103
03104:-00168:-00020:+00219:002844.4086:03104
03105:+00042:+00052:-00278:002844.4086:03105
03106:+00193:-00088:-00331:002844.4086:03106
03107:+00051:+00214:+00014:002844.4086:03107
03108:-00232:-00095:-00346:002844.4086:03108
03109:-00052:+00239:-00164:002844.4086:03109
03110:+00358:+00172:+00026:002844.4086:03110
03111:+00033:+00114:-00121:002841.4089:03111
03112:-00295:+00149:-00003:002841.4089:03112
03113:-00068:-00026:+00000:002841.4089:03113
03114:+00412:+00218:+00084:002841.4089:03114
03115:+00125:-00047:+00083:002841.4089:03115
03116:-00436:+00087:-00121:002841.4089:03116
03117:+00050:+00257:+00337:002841.4089:03117
03118:+00221:+00357:-00118:002829.3083:03118
03119:-00022:-00028:+00134:002829.3083:03119
03120:-00243:+00229:-00020:002829.3083:03120
03121:-00309:-00268:+00307:002829.3083:03121
03122:+00170:+00516:+00139:002829.3083:03122
03123:+00199:+00111:+00215:002829.3083:03123
03124:-00247:+00098:+00156:002829.3083:03124
03125:-00222:-00062:+00305:002837.6992:03125
03126:+00017:-00066:+00301:002837.6992:03126
03127:+00223:+00121:-00092:002837.6992:03127
03128:+00009:+00174:+00112:002837.6992:03128
03129:-00309:+00068:+00070:002837.6992:03129
03130:+00075:+00143:+00101:002837.6992:03130
03131:+00259:-00047:-00001:002837.6992:03131
03132:+00001:+00159:+00116:002841.4331:03132
03133:-00308:+00025:-00010:002841.4331:03133
03134:-00131:+00010:-00068:002841.4331:03134
03135:+00363:+00052:+00110:002841.4331:03135
03136:+00098:+00394:-00105:002841.4331:03136
03137:-00304:+00257:-00395:002841.4331:03137
03138:-00106:+00257:+00129:002841.4331:03138
03139:+00124:-00246:+00186:002835.8081:03139
03140:+00388:-00136:+00213:002835.8081:03140
03141:-00304:+00248:-00074:002835.8081:03141
03142:-00346:-00207:+00329:002835.8081:03142
03143:+00197:+00110:-00286:002835.8081:03143
03144:+00265:-00011:+00067:002835.8081:03144
03145:-00066:+00104:+00075:002835.8081:03145
03146:-00220:-00135:-00301:002844.1672:03146
03147:+00033:+00013:-00167:002844.1672:03147
03148:+00132:-00019:-00020:002844.1672:03148
03149:+00019:+00220:-00015:002844.1672:03149
03150:-00115:+00007:-00385:002844.1672:03150
03151:-00162:+00108:+00064:002844.1672:03151
03152:+00151:+00143:+00107:002844.1672:03152
03153:+00060:+00019:+00090:002854.7075:03153
03154:-00024:+00103:-00035:002854.7075:03154
03155:-00056:+00081:-00048:002854.7075:03155
03156:+00073:+00013:+00000:002854.7075:03156
03157:+00074:-00017:-00108:002854.7075:03157
03158:-00113:-00070:-00236:002854.7075:03158
03159:-00285:-00134:-00150:002854.7075:03159
03160:+00078:-00069:-00333:002862.2436:03160
03161:+00211:-00112:-00316:002862.2436:03161
03162:-00060:-00120:-00420:002862.2436:03162
03163:-00101:-00197:-00336:002862.2436:03163
03164:+00025:+00032:-00355:002862.2436:03164
03165:+00194:-00058:-00219:002862.2436:03165
03166:+00083:+00004:-00399:002862.2436:03166
03167:-00072:-00105:-00354:002857.6704:03167
03168:+00115:-00013:-00398:002857.6704:03168
03169:+00149:+00112:-00244:002857.6704:03169
03170:-00129:-00318:-00166:002857.6704:03170
03171:-00192:+00059:-00551:002857.6704:03171
03172:+00085:-00019:+00042:002857.6704:03172
03173:+00280:+00014:-00267:002857.6704:03173
03174:-00036:+00209:+00126:002874.7941:03174
03175:-00228:-00119:+00220:002874.7941:03175
03176:-00086:+00194:-00011:002874.7941:03176
03177:-00135:+00116:+00070:002874.7941:03177
03178:-00367:-00007:-00053:002874.7941:03178
03179:-00436:+00576:+00124:002874.7941:03179
03180:-00202:+00290:+00459:002874.7941:03180
03181:+00356:+00103:+00247:002868.8955:03181
03182:+00054:+00204:+00062:002868.8955:03182
03183:-00273:-00019:+00093:002868.8955:03183
03184:-00518:+00149:-00069:002868.8955:03184
03185:-00252:+00019:+00354:002868.8955:03185
03186:+00209:+00174:+00080:002868.8955:03186
03187:-00047:-00119:+00146:002868.8955:03187
03188:-00258:+00166:-00025:002877.7167:03188
03189:+00024:-00258:+00091:002877.7167:03189
03190:+00257:+00199:-00084:002877.7167:03190
03191:-00021:-00243:+00051:002877.7167:03191
03192:-00361:+00181:-00162:002877.7167:03192
03193:+00316:-00038:+00060:002877.7167:03193
03194:+00525:+00270:+00039:002877.7167:03194
03195:-00062:-00107:+00087:002881.4831:03195
03196:-00456:+00000:-00185:002881.4831:03196
03197:-00015:+00012:+00247:002881.4831:03197
03198:+00598:+00139:+00173:002881.4831:03198
03199:+00308:-00023:+00073:002881.4831:03199
03200:-00357:+00271:+00031:002881.4831:03200
03201:-00070:-00061:-00059:002881.4831:03201
03202:+00314:+00032:+00171:002868.7492:03202
03203:+00301:+00122:+00041:002868.7492:03203
03204:+00076:+00198:-00034:002868.7492:03204
03205:-00276:+00363:-00120:002868.7492:03205
03206:+00264:+00140:+00313:002868.7492:03206
03207:+00423:+00367:+00045:002868.7492:03207
03208:+00032:+00401:+00129:002868.7492:03208
03209:-00362:+00032:+00051:002870.9965:03209
03210:+00049:+00190:-00155:002870.9965:03210
03211:+00454:+00192:+00116:002870.9965:03211
03212:+00315:+00172:-00171:002870.9965:03212
03213:-00207:+00120:-00075:002870.9965:03213
03214:+00141:-00049:-00237:002870.9965:03214
03215:+00312:+00369:-00033:002870.9965:03215
03216:+00074:-00152:-00062:002868.0771:03216
03217:-00136:+00047:-00578:002868.0771:03217
03218:-00075:-00088:+00232:002868.0771:03218
03219:+00361:+00180:-00244:002868.0771:03219
03220:+00000:-00083:+00342:002868.0771:03220
03221:-00253:+00361:-00076:002868.0771:03221
03222:+00102:-00011:+00229:002868.0771:03222
03223:+00340:+00446:+00041:002862.1855:03223
03224:-00075:+00096:-00350:002862.1855:03224
03225:-00121:+00344:+00045:002862.1855:03225
03226:-00007:+00039:+00321:002862.1855:03226
03227:+00238:+00008:+00095:002862.1855:03227
03228:-00002:-00026:-00107:002862.1855:03228
03229:-00165:-00193:+00124:002862.1855:03229
03230:-00085:+00176:+00021:002857.6069:03230
03231:+00187:+00059:+00161:002857.6069:03231
03232:+00036:+00273:-00176:002857.6069:03232
03233:-00161:+00185:+00233:002857.6069:03233
03234:-00162:+00053:-00028:002857.6069:03234
03235:+00123:+00163:+00167:002857.6069:03235
03236:+00002:+00288:+00042:002857.6069:03236
03237:-00196:+00130:+00123:002854.8193:03237
03238:-00148:+00426:+00192:002854.8193:03238
03239:+00124:-00073:+00074:002854.8193:03239
03240:+00070:+00228:+00038:002854.8193:03240
03241:-00013:+00171:+00138:002854.8193:03241
03242:-00076:+00267:+00066:002854.8193:03242
03243:-00041:+00034:-00226:002854.8193:03243
03244:+00150:+00281:-00028:002842.4809:03244
03245:+00137:+00225:+00135:002842.4809:03245
03246:-00047:+00195:+00134:002842.4809:03246
03247:-00018:+00041:+00003:002842.4809:03247
03248:+00032:-00179:+00005:002842.4809:03248
03249:+00079:+00374:-00262:002842.4809:03249
03250:-00042:+00140:+00241:002842.4809:03250
03251:-00163:+00076:-00330:002850.9997:03251
03252:-00030:-00071:-00178:002850.9997:03252
03253:+00059:+00019:-00146:002850.9997:03253
03254:+00045:-00077:-00188:002850.9997:03254
03255:-00119:+00027:-00197:002850.9997:03255
03256:-00072:-00187:-00144:002850.9997:03256
03257:-00003:+00018:-00315:002850.9997:03257
03258:-00046:+00178:-00261:002848.1613:03258
03259:-00116:-00137:+00183:002848.1613:03259
03260:+00134:+00010:+00173:002848.1613:03260
03261:+00148:+00219:-00196:002848.1613:03261
03262:-00185:-00094:+00001:002848.1613:03262
03263:-00316:+00453:-00050:002848.1613:03263
03264:-00235:+00175:+00270:002848.1613:03264
03265:+00223:+00091:+00245:002835.9650:03265
03266:+00001:+00222:-00105:002835.9650:03266
03267:-00218:+00036:-00001:002835.9650:03267
03268:-00138:+00206:+00194:002835.9650:03268
03269:+00078:+00197:+00445:002835.9650:03269
03270:+00034:+00059:+00041:002835.9650:03270
03271:-00296:+00328:+00008:002835.9650:03271
03272:-00342:+00040:+00331:002850.9899:03272
03273:+00073:-00032:+00010:002850.9899:03273
03274:+00249:+00191:+00000:002850.9899:03274
03275:-00028:+00240:+00170:002850.9899:03275
03276:-00384:+00136:-00248:002850.9899:03276
03277:+00026:+00178:+00185:002850.9899:03277
03278:+00283:+00437:+00302:002850.9899:03278
03279:+00013:-00146:+00025:002854.7854:03279
03280:-00127:+00184:-00157:002854.7854:03280
03281:-00110:-00015:+00192:002854.7854:03281
03282:+00381:+00350:+00134:002854.7854:03282
03283:+00257:+00147:-00046:002854.7854:03283
03284:-00367:-00099:+00106:002854.7854:03284
03285:-00150:+00072:+00089:002854.7854:03285
03286:+00217:-00095:+00136:002849.0607:03286
03287:+00246:-00054:-00127:002849.0607:03287
03288:-00024:+00055:-00082:002849.0607:03288
03289:-00354:-00139:+00029:002849.0607:03289
03290:+00162:+00189:+00022:002849.0607:03290
03291:+00270:-00005:-00194:002849.0607:03291
03292:-00029:-00027:-00121:002849.0607:03292
03293:-00213:+00033:+00023:002870.9233:03293
03294:-00059:-00070:-00050:002870.9233:03294
03295:+00359:+00169:+00070:002870.9233:03295
03296:-00031:+00135:-00030:002870.9233:03296
03297:-00341:-00096:-00102:002870.9233:03297
03298:-00097:+00121:+00171:002870.9233:03298
03299:+00385:+00186:+00071:002870.9233:03299
03300:+00275:+00000:-00041:002868.1064:03300
03301:-00451:+00125:-00228:002868.1064:03301
03302:-00387:+00085:+00060:002868.1064:03302
03303:+00264:-00107:-00178:002868.1064:03303
03304:+00178:+00053:-00085:002868.1064:03304
03305:-00108:-00065:-00025:002868.1064:03305
03306:-00255:-00059:-00291:002868.1064:03306
03307:+00002:+00084:-00292:002868.8664:03307
03308:+00254:-00187:-00460:002868.8664:03308
03309:-00089:+00119:-00382:002868.8664:03309
03310:-00260:-00347:-00401:002868.8664:03310
03311:+00135:+00045:-00044:002868.8664:03311
03312:+00404:-00132:-00213:002868.8664:03312
03313:+00231:-00034:-00796:002868.8664:03313
03314:-00623:-00264:-00546:002884.4482:03314
03315:+00181:+00208:-00348:002884.4482:03315
03316:+00578:-00171:-00247:002884.4482:03316
03317:+00106:+00099:-00028:002884.4482:03317
03318:-00337:-00246:-00035:002884.4482:03318
03319:-00150:-00441:-00192:002884.4482:03319
03320:+00274:+00388:-00096:002888.2880:03320
03321:+00125:+00253:-00060:002888.2880:03321
03322:-00251:-00127:+00033:002888.2880:03322
03323:+00120:+00236:+00119:002888.2880:03323
03324:+00218:-00128:+00220:002888.2880:03324
03325:-00163:+00354:+00146:002888.2880:03325
03326:-00260:-00058:+00284:002888.2880:03326
03327:-00213:-00027:+00197:002889.0134:03327
03328:+00003:+00304:+00239:002889.0134:03328
03329:-00142:-00076:+00210:002889.0134:03329
03330:-00319:+00024:-00043:002889.0134:03330
03331:-00201:+00083:+00203:002889.0134:03331
03332:-00057:-00173:+00232:002889.0134:03332
03333:+00054:+00037:+00042:002889.0134:03333
03334:-00185:-00160:+00042:002891.3312:03334
03335:-00277:-00103:+00094:002891.3312:03335
03336:+00092:+00025:+00163:002891.3312:03336
03337:+00190:-00047:+00007:002891.3312:03337
03338:+00004:+00117:-00074:002891.3312:03338
03339:-00072:+00194:-00045:002891.3312:03339
03340:+00102:+00067:+00113:002891.3312:03340
03341:+00161:+00143:+00043:002901.9645:03341
03342:-00212:+00246:-00019:002901.9645:03342
03343:-00293:-00016:+00049:002901.9645:03343
03344:+00267:+00382:+00075:002901.9645:03344
03345:+00127:-00001:+00056:002901.9645:03345
03346:-00083:+00054:+00110:002901.9645:03346
03347:-00280:+00040:-00051:002901.9645:03347
03348:+00085:+00145:-00055:002888.9987:03348
03349:+00331:+00111:-00122:002888.9987:03349
03350:-00173:+00133:-00041:002888.9987:03350
03351:-00356:+00147:+00177:002888.9987:03351
03352:+00208:+00342:+00242:002888.9987:03352
03353:+00331:+00128:+00120:002888.9987:03353
03354:+00223:+00486:-00050:002888.9987:03354
03355:-00354:-00063:-00176:002898.1320:03355
03356:-00282:+00401:-00248:002898.1320:03356
03357:+00191:+00093:+00061:002898.1320:03357
03358:+00190:+00248:-00071:002898.1320:03358
03359:-00228:+00162:+00141:002898.1320:03359
03360:-00099:-00166:+00062:002898.1320:03360
03361:+00284:+00041:+00107:002898.1320:03361
03362:+00355:+00059:-00022:002888.3530:03362
03363:+00096:+00028:-00104:002888.3530:03363
03364:-00126:+00010:+00242:002888.3530:03364
03365:+00111:+00105:-00082:002888.3530:03365
03366:+00347:+00017:-00319:002888.3530:03366
03367:+00336:+00304:-00288:002888.3530:03367
03368:-00093:-00154:+00094:002888.3530:03368
03369:+00062:+00002:-00159:002875.4802:03369
03370:+00275:+00081:+00063:002875.4802:03370
03371:+00148:+00240:-00095:002875.4802:03371
03372:-00205:-00268:+00056:002875.4802:03372
03373:-00064:-00055:+00311:002875.4802:03373
03374:+00173:+00001:-00052:002875.4802:03374
03375:+00121:+00230:-00059:002875.4802:03375
03376:-00253:-00040:-00077:002877.4348:03376
03377:+00004:+00145:+00151:002877.4348:03377
03378:+00065:+00137:-00024:002877.4348:03378
03379:+00052:+00153:+00127:002877.4348:03379
03380:-00333:+00108:-00123:002877.4348:03380
03381:-00089:+00066:+00371:002877.4348:03381
03382:+00241:+00178:+00084:002877.4348:03382
03383:+00172:+00602:-00042:002867.8906:03383
03384:-00090:+00216:+00067:002867.8906:03384
03385:+00278:+00245:+00151:002867.8906:03385
03386:+00325:+00032:+00028:002867.8906:03386
03387:+00025:+00017:+00181:002867.8906:03387
03388:-00105:+00479:+00100:002867.8906:03388
03389:-00231:+00161:+00296:002867.8906:03389
03390:+00137:+00097:+00190:002848.8969:03390
03391:+00153:+00169:+00270:002848.8969:03391
03392:-00112:+00301:-00267:002848.8969:03392
03393:-00366:-00235:-00121:002848.8969:03393
03394:-00110:+00444:+00148:002848.8969:03394
03395:+00158:+00075:-00109:002848.8969:03395
03396:-00172:-00184:-00177:002848.8969:03396
03397:-00312:+00491:-00086:002844.2780:03397
03398:+00147:-00010:+00186:002844.2780:03398
03399:+00272:-00021:-00208:002844.2780:03399
03400:-00021:-00149:-00015:002844.2780:03400
03401:-00494:+00308:-00107:002844.2780:03401
03402:-00256:-00153:+00135:002844.2780:03402
03403:+00441:+00242:+00000:002844.2780:03403
03404:+00067:+00014:+00013:002841.4477:03404
03405:-00221:+00095:+00003:002841.4477:03405
03406:-00131:+00207:-00032:002841.4477:03406
03407:+00168:+00114:+00083:002841.4477:03407
03408:+00060:-00080:+00197:002841.4477:03408
03409:-00166:+00528:-00159:002841.4477:03409
03410:-00224:-00229:+00019:002841.4477:03410
03411:+00057:+00233:+00097:002835.7792:03411
03412:+00294:+00116:-00006:002835.7792:03412
03413:-00043:+00055:-00128:002835.7792:03413
03414:-00497:-00004:+00094:002835.7792:03414
03415:-00105:+00034:-00157:002835.7792:03415
03416:+00103:-00035:+00124:002835.7792:03416
03417:+00211:+00285:-00061:002835.7792:03417
03418:-00099:-00172:-00153:002844.1911:03418
03419:-00074:+00162:+00208:002844.1911:03419
03420:+00115:+00107:+00170:002844.1911:03420
03421:+00232:+00025:+00051:002844.1911:03421
03422:-00091:+00121:+00050:002844.1911:03422
03423:-00160:+00104:+00190:002844.1911:03423
03424:+00022:+00093:+00013:002844.1911:03424
03425:+00186:+00285:-00016:002841.5488:03425
03426:-00302:-00091:+00018:002841.5488:03426
03427:-00449:-00014:+00129:002841.5488:03427
03428:-00020:+00070:+00110:002841.5488:03428
03429:+00040:+00071:-00054:002841.5488:03429
03430:-00099:+00175:-00033:002841.5488:03430
03431:-00254:-00274:+00056:002841.5488:03431
03432:-00063:-00013:-00292:002849.0944:03432
03433:+00231:+00084:+00185:002849.0944:03433
03434:+00011:-00018:+00092:002849.0944:03434
03435:-00061:-00070:-00059:002849.0944:03435
03436:-00046:+00091:+00100:002849.0944:03436
03437:+00050:-00042:-00051:002849.0944:03437
03438:+00130:-00032:-00067:002849.0944:03438
03439:-00204:-00162:-00230:002864.3571:03439
03440:-00198:-00029:-00269:002864.3571:03440
03441:+00113:-00024:+00009:002864.3571:03441
03442:+00353:+00123:-00108:002864.3571:03442
03443:-00020:-00029:-00359:002864.3571:03443
03444:-00518:-00216:-00058:002864.3571:03444
03445:+00296:-00032:-00385:002864.3571:03445
03446:+00379:+00033:-00686:002868.1408:03446
03447:-00312:-00237:-00685:002868.1408:03447
03448:-00008:+00027:-00303:002868.1408:03448
03449:+00392:-00230:-00212:002868.1408:03449
03450:+00481:-00065:-00432:002868.1408:03450
03451:+00062:-00136:-00391:002868.1408:03451
03452:-00474:-00304:-00546:002868.1408:03452
03453:-00005:+00087:-00317:002862.2097:03453
03454:+00258:+00167:-00246:002862.2097:03454
03455:+00119:+00156:-00239:002862.2097:03455
03456:-00191:+00089:-00120:002862.2097:03456
03457:-00147:-00112:-00150:002862.2097:03457
03458:+00253:+00176:-00060:002862.2097:03458
03459:+00095:+00023:-00004:002862.2097:03459
03460:-00294:-00021:-00271:002870.9965:03460
03461:-00489:+00132:-00098:002870.9965:03461
03462:-00365:+00135:+00195:002870.9965:03462
03463:+00111:+00093:+00137:002870.9965:03463
03464:+00053:+00177:+00004:002870.9965:03464
03465:-00216:+00076:+00035:002870.9965:03465
03466:-00157:+00136:+00103:002870.9965:03466
03467:+00007:-00046:+00028:002881.5722:03467
03468:-00194:-00189:+00231:002881.5722:03468
03469:-00637:-00022:+00274:002881.5722:03469
03470:-00043:-00014:+00269:002881.5722:03470
03471:+00639:-00099:+00363:002881.5722:03471
03472:-00329:+00038:+00019:002881.5722:03472
03473:-00657:-00138:+00269:002881.5722:03473
03474:-00041:+00114:+00288:002862.2534:03474
03475:+00403:+00011:+00108:002862.2534:03475
03476:+00004:+00160:-00062:002862.2534:03476
03477:-00308:+00084:+00034:002862.2534:03477
03478:+00256:+00369:+00242:002862.2534:03478
03479:+00383:+00286:+00210:002862.2534:03479
03480:+00085:+00329:+00264:002862.2534:03480
03481:-00190:+00153:+00218:002857.6362:03481
03482:-00235:+00180:+00180:002857.6362:03482
03483:+00273:-00101:+00240:002857.6362:03483
03484:+00330:+00118:-00283:002857.6362:03484
03485:-00219:+00044:-00078:002857.6362:03485
03486:-00361:+00352:+00097:002857.6362:03486
03487:+00061:+00328:-00018:002857.6362:03487
03488:+00419:-00248:+00024:002854.8437:03488
03489:+00051:+00524:-00334:002854.8437:03489
03490:-00432:-00091:-00178:002854.8437:03490
03491:+00319:+00066:-00518:002854.8437:03491
03492:+00551:+00292:-00484:002854.8437:03492
03493:+00083:+00049:+00060:002854.8437:03493
03494:-00238:+00040:-00415:002854.8437:03494
03495:-00041:-00070:-00066:002842.4907:03495
03496:+00211:+00086:-00223:002842.4907:03496
03497:+00188:-00103:+00006:002842.4907:03497
03498:-00036:+00238:-00150:002842.4907:03498
03499:-00066:+00097:-00277:002842.4907:03499
03500:+00181:+00226:+00278:002842.4907:03500
03501:+00477:+00282:-00298:002842.4907:03501
03502:-00231:+00165:-00070:002844.4326:03502
03503:-00309:+00208:-00009:002844.4326:03503
03504:+00212:+00001:-00242:002844.4326:03504
03505:+00137:+00077:+00092:002844.4326:03505
03506:-00138:+00142:-00057:002844.4326:03506
03507:-00063:-00095:+00097:002844.4326:03507
03508:+00132:+00144:-00008:002844.4326:03508
03509:+00237:+00271:-00054:002841.6689:03509
03510:-00307:-00137:+00206:002841.6689:03510
03511:-00450:+00353:+00214:002841.6689:03511
03512:+00001:-00146:+00107:002841.6689:03512
03513:+00321:+00017:+00139:002841.6689:03513
03514:+00184:+00222:+00158:002841.6689:03514
03515:-00426:-00066:-00143:002841.6689:03515
03516:+00130:-00026:+00309:002823.0654:03516
03517:+00357:+00473:+00175:002823.0654:03517
03518:-00068:-00136:+00340:002823.0654:03518
03519:-00186:+00194:+00012:002823.0654:03519
03520:+00119:+00401:+00411:002823.0654:03520
03521:+00254:+00092:+00418:002823.0654:03521
03522:+00137:+00234:-00103:002823.0654:03522
03523:-00356:+00333:+00240:002831.1933:03523
03524:-00001:+00139:+00401:002831.1933:03524
03525:+00270:+00194:+00232:002831.1933:03525
03526:+00214:+00388:+00102:002831.1933:03526
03527:-00212:+00115:+00279:002831.1933:03527
03528:-00318:+00163:-00125:002831.1933:03528
03529:+00418:+00126:+00300:002831.1933:03529
03530:+00283:-00082:-00082:002821.9748:03530
03531:-00365:+00114:-00083:002821.9748:03531
03532:-00138:-00025:+00071:002821.9748:03532
03533:+00194:+00011:+00203:002821.9748:03533
03534:+00383:+00210:-00142:002821.9748:03534
03535:-00241:-00145:-00317:002821.9748:03535
03536:-00270:-00031:-00099:002821.9748:03536
03537:+00059:-00001:-00082:002810.0576:03537
03538:+00344:+00088:-00456:002810.0576:03538
03539:+00178:+00045:-00028:002810.0576:03539
03540:-00151:+00140:-00237:002810.0576:03540
03541:-00059:+00020:-00289:002810.0576:03541
03542:+00226:-00084:+00211:002810.0576:03542
03543:+00202:-00062:-00114:002810.0576:03543
03544:-00084:+00041:-00229:002824.6313:03544
03545:-00189:+00049:+00178:002824.6313:03545
03546:+00100:+00113:-00051:002824.6313:03546
03547:+00258:+00084:-00053:002824.6313:03547
03548:-00299:+00048:+00020:002824.6313:03548
03549:-00573:+00072:-00108:002824.6313:03549
03550:-00106:+00004:+00063:002824.6313:03550
03551:+00445:+00260:-00207:002824.6313:03551
03552:+00187:-00124:+00072:002815.6057:03552
03553:-00362:+00243:-00093:002815.6057:03553
03554:-00006:-00042:+00041:002815.6057:03554
03555:+00324:+00129:+00362:002815.6057:03555
03556:+00073:+00167:+00098:002815.6057:03556
03557:-00219:-00100:+00027:002815.6057:03557
03558:-00315:+00015:+00220:002815.6057:03558
03559:+00269:+00274:+00261:002829.5031:03559
03560:+00339:-00006:+00155:002829.5031:03560
03561:-00176:+00283:+00079:002829.5031:03561
03562:-00284:+00000:+00085:002829.5031:03562
03563:-00079:+00015:+00133:002829.5031:03563
03564:+00263:+00365:+00246:002829.5031:03564
03565:+00027:+00000:+00187:002829.5031:03565
03566:-00286:+00019:+00141:002837.8671:03566
03567:-00064:+00001:-00004:002837.8671:03567
03568:+00089:+00039:+00086:002837.8671:03568
03569:-00092:+00054:+00038:002837.8671:03569
03570:-00357:+00012:-00172:002837.8671:03570
03571:-00253:-00165:+00145:002837.8671:03571
03572:+00284:+00191:+00045:002837.8671:03572
03573:+00107:+00007:+00067:002848.1855:03573
03574:-00131:+00057:+00052:002848.1855:03574
03575:-00120:+00048:-00107:002848.1855:03575
03576:+00131:+00142:+00052:002848.1855:03576
03577:+00211:-00012:+00005:002848.1855:03577
03578:-00198:+00178:-00763:002848.1855:03578
03579:-00257:-00193:+00111:002848.1855:03579
03580:+00094:+00168:+00141:002848.9790:03580
03581:+00252:-00101:-00186:002848.9790:03581
03582:-00028:+00138:+00118:002848.9790:03582
03583:-00403:-00229:-00483:002848.9790:03583
03584:-00160:-00012:-00256:002848.9790:03584
03585:+00279:-00029:-00329:002848.9790:03585
03586:-00067:+00029:-00400:002848.9790:03586
03587:-00303:-00263:-00325:002864.3132:03587
03588:-00087:-00079:-00620:002864.3132:03588
03589:+00162:-00267:-00478:002864.3132:03589
03590:+00007:-00284:-00461:002864.3132:03590
03591:-00292:-00220:-00841:002864.3132:03591
03592:+00307:-00230:-00363:002864.3132:03592
03593:+00351:+00120:-00606:002864.3132:03593
03594:-00070:-00265:-00382:002868.1555:03594
03595:-00215:+00069:-00505:002868.1555:03595
03596:+00136:+00043:-00236:002868.1555:03596
03597:+00308:-00102:-00084:002868.1555:03597
03598:+00256:+00265:-00288:002868.1555:03598
03599:-00074:+00266:+00053:002868.1555:03599
03600:-00073:+00253:+00034:002868.1555:03600
03601:+00090:+00443:+00091:002862.1755:03601
03602:-00153:+00130:+00227:002862.1755:03602
03603:-00427:+00157:-00007:002862.1755:03603
03604:-00574:+00240:+00171:002862.1755:03604
03605:+00166:+00062:+00370:002862.1755:03605
03606:+00374:+00098:+00253:002862.1755:03606
03607:-00061:-00043:+00213:002862.1755:03607
03608:-00846:+00040:+00094:002877.7365:03608
03609:-00765:+00008:+00232:002877.7365:03609
03610:+00078:-00012:+00337:002877.7365:03610
03611:+00327:-00006:+00390:002877.7365:03611
03612:-00272:-00101:+00391:002877.7365:03612
03613:-00069:+00105:+00148:002877.7365:03613
03614:+00352:+00238:+00010:002877.7365:03614
03615:+00208:+00041:+00001:002881.5327:03615
03616:-00577:+00076:+00198:002881.5327:03616
03617:-00448:+00099:+00202:002881.5327:03617
03618:+00463:+00050:+00116:002881.5327:03618
03619:+00411:+00495:+00168:002881.5327:03619
03620:-00173:+00190:-00098:002881.5327:03620
03621:-00339:+00340:+00157:002881.5327:03621
03622:+00042:+00044:+00107:002868.8664:03622
03623:+00274:+00005:-00185:002868.8664:03623
03624:-00412:+00293:+00026:002868.8664:03624
03625:-00464:-00071:-00138:002868.8664:03625
03626:+00048:-00026:-00112:002868.8664:03626
03627:+00369:-00017:+00275:002868.8664:03627
03628:+00043:+00141:-00377:002871.0065:03628
03629:-00190:-00045:+00103:002871.0065:03629
03630:-00097:-00119:-00311:002871.0065:03630
03631:+00339:+00003:-00349:002871.0065:03631
03632:+00281:+00287:-00154:002871.0065:03632
03633:+00059:+00162:-00419:002871.0065:03633
03634:+00108:+00291:+00205:002871.0065:03634
03635:+00205:-00112:-00229:002874.8925:03635
03636:+00163:+00350:-00466:002874.8925:03636
03637:-00093:-00100:+00156:002874.8925:03637
03638:+00295:+00108:-00104:002874.8925:03638
03639:+00426:+00164:+00095:002874.8925:03639
03640:+00067:+00037:-00164:002874.8925:03640
03641:-00102:-00074:+00013:002874.8925:03641
03642:-00253:+00139:+00037:002862.2534:03642
03643:+00220:-00111:+00041:002862.2534:03643
03644:+00234:+00031:-00251:002862.2534:03644
03645:-00127:+00116:-00118:002862.2534:03645
03646:-00084:+00109:+00196:002862.2534:03646
03647:+00121:+00031:+00172:002862.2534:03647
03648:+00122:+00262:+00134:002862.2534:03648
03649:-00066:+00033:+00292:002857.6162:03649
03650:-00136:-00137:+00112:002857.6162:03650
03651:+00313:+00105:+00278:002857.6162:03651
03652:+00430:-00169:+00361:002857.6162:03652
03653:-00025:-00139:-00227:002857.6162:03653
03654:-00209:+00109:+00412:002857.6162:03654
03655:-00060:+00053:+00359:002857.6162:03655
03656:+00311:+00006:+00105:002841.5393:03656
03657:-00178:+00302:+00220:002841.5393:03657
03658:-00403:+00181:+00061:002841.5393:03658
03659:+00161:+00287:+00161:002841.5393:03659
03660:+00422:+00238:+00036:002841.5393:03660
03661:-00117:+00244:+00201:002841.5393:03661
03662:-00256:+00017:+00105:002841.5393:03662
03663:-00041:+00222:+00027:002841.5393:03663
03664:+00316:+00101:+00325:002823.0275:03664
03665:-00074:-00025:-00028:002823.0275:03665
03666:-00206:+00364:+00104:002823.0275:03666
03667:-00141:+00020:+00397:002823.0275:03667
03668:+00202:+00228:+00210:002823.0275:03668
03669:+00303:-00033:-00018:002823.0275:03669
03670:-00194:+00270:-00209:002823.0275:03670
03671:-00444:-00074:+00157:002824.8122:03671
03672:+00257:+00222:-00108:002824.8122:03672
03673:+00521:-00044:-00158:002824.8122:03673
03674:+00192:-00026:-00056:002824.8122:03674
03675:-00286:+00076:-00443:002824.8122:03675
03676:+00230:+00102:-00119:002824.8122:03676
03677:+00478:+00022:-00091:002824.8122:03677
03678:+00170:+00082:-00294:002809.1528:03678
03679:-00230:-00213:-00173:002809.1528:03679
03680:-00176:+00028:-00045:002809.1528:03680
03681:+00430:+00105:-00107:002809.1528:03681
03682:+00243:+00165:-00301:002809.1528:03682
03683:-00211:+00229:-00081:002809.1528:03683
03684:-00094:+00201:+00186:002809.1528:03684
03685:+00240:+00288:+00058:002803.8198:03685
03686:+00215:+00097:+00221:002803.8198:03686
03687:-00217:+00146:+00078:002803.8198:03687
03688:-00498:-00141:-00002:002803.8198:03688
03689:+00068:+00150:+00284:002803.8198:03689
03690:+00334:+00102:+00280:002803.8198:03690
03691:+00225:+00225:+00134:002803.8198:03691
03692:-00344:+00091:+00382:002805.5407:03692
03693:-00395:+00325:-00023:002805.5407:03693
03694:+00126:-00009:+00313:002805.5407:03694
03695:+00031:+00378:-00027:002805.5407:03695
03696:-00327:+00077:-00025:002805.5407:03696
03697:-00140:+00242:+00183:002805.5407:03697
03698:+00040:+00157:+00289:002805.5407:03698
03699:+00241:+00257:+00264:002815.6958:03699
03700:-00335:+00079:-00008:002815.6958:03700
03701:-00479:+00124:+00186:002815.6958:03701
03702:+00006:+00073:+00246:002815.6958:03702
03703:+00231:+00182:+00297:002815.6958:03703
03704:+00068:+00316:-00093:002815.6958:03704
03705:-00312:-00033:+00099:002815.6958:03705
03706:-00218:+00170:+00032:002810.1791:03706
03707:+00137:-00138:+00107:002810.1791:03707
03708:-00015:+00284:-00249:002810.1791:03708
03709:-00202:-00003:+00172:002810.1791:03709
03710:-00100:+00153:-00203:002810.1791:03710
03711:+00250:+00045:-00009:002810.1791:03711
03712:+00245:+00299:+00082:002810.1791:03712
03713:-00151:-00249:-00347:002837.7326:03713
03714:-00012:+00228:+00007:002837.7326:03714
03715:+00150:-00099:-00059:002837.7326:03715
03716:+00103:+00166:-00150:002837.7326:03716
03717:-00103:-00031:-00340:002837.7326:03717
03718:-00235:+00044:-00184:002837.7326:03718
03719:+00231:+00031:+00134:002837.7326:03719
03720:+00250:+00159:-00332:002834.9477:03720
03721:+00035:+00096:-00148:002834.9477:03721
03722:-00194:+00139:-00073:002834.9477:03722
03723:-00107:-00035:-00246:002834.9477:03723
03724:+00319:+00268:-00069:002834.9477:03724
03725:+00213:+00035:-00062:002834.9477:03725
03726:-00357:+00088:-00308:002834.9477:03726
03727:-00260:-00237:-00090:002848.8635:03727
03728:+00085:-00075:-00162:002848.8635:03728
03729:+00094:-00040:-00413:002848.8635:03729
03730:-00291:-00064:-00270:002848.8635:03730
03731:-00269:-00093:-00274:002848.8635:03731
03732:+00099:-00251:-00278:002848.8635:03732
03733:-00056:-00080:-00697:002848.8635:03733
03734:-00120:-00081:-00460:002857.4704:03734
03735:-00038:-00109:-00468:002857.4704:03735
03736:+00077:-00065:-00350:002857.4704:03736
03737:+00310:-00004:-00205:002857.4704:03737
03738:-00024:-00047:-00438:002857.4704:03738
03739:-00194:-00023:-00017:002857.4704:03739
03740:-00046:-00167:-00270:002857.4704:03740
03741:+00112:+00140:-00202:002861.2446:03741
03742:-00037:+00124:+00013:002861.2446:03742
03743:-00129:-00066:-00053:002861.2446:03743
03744:+00059:+00147:+00028:002861.2446:03744
03745:+00140:+00266:+00157:002861.2446:03745
03746:-00327:+00199:+00183:002861.2446:03746
03747:-00440:+00338:+00201:002861.2446:03747
03748:-00352:+00283:+00182:002868.6860:03748
03749:+00066:+00223:+00558:002868.6860:03749
03750:+00101:+00344:+00258:002868.6860:03750
03751:-00112:-00093:+00194:002868.6860:03751
03752:-00156:+00259:+00121:002868.6860:03752
03753:+00045:+00143:+00109:002868.6860:03753
03754:+00019:-00119:-00007:002868.6860:03754
03755:-00246:+00183:+00185:002870.7753:03755
03756:-00284:+00047:+00075:002870.7753:03756
03757:+00381:+00106:+00072:002870.7753:03757
03758:+00321:+00086:+00153:002870.7753:03758
03759:-00163:-00162:-00144:002870.7753:03759
03760:-00290:+00186:-00194:002870.7753:03760
03761:-00085:-00120:+00062:002870.7753:03761
03762:+00186:+00174:-00238:002874.6660:03762
03763:-00006:+00107:-00113:002874.6660:03763
03764:-00338:+00238:+00189:002874.6660:03764
03765:+00117:-00041:+00073:002874.6660:03765
03766:+00325:+00400:-00324:002874.6660:03766
03767:-00062:-00108:+00224:002874.6660:03767
03768:-00420:-00046:-00152:002874.6660:03768
03769:-00126:+00047:-00030:002862.0686:03769
03770:+00307:+00059:+00195:002862.0686:03770
03771:+00162:+00083:+00035:002862.0686:03771
03772:+00003:+00005:-00113:002862.0686:03772
03773:-00023:+00222:-00087:002862.0686:03773
03774:+00318:+00208:+00040:002862.0686:03774
03775:+00225:+00196:+00144:002862.0686:03775
03776:-00216:+00250:+00185:002864.1171:03776
03777:-00188:+00336:+00001:002864.1171:03777
03778:+00189:+00107:+00085:002864.1171:03778
03779:+00169:+00091:+00132:002864.1171:03779
03780:-00029:+00201:-00155:002864.1171:03780
03781:-00184:-00111:-00054:002864.1171:03781
03782:-00054:+00055:+00167:002864.1171:03782
03783:+00129:+00028:-00252:002861.3867:03783
03784:+00047:-00095:-00118:002861.3867:03784
03785:-00189:+00182:-00029:002861.3867:03785
03786:+00130:+00366:-00029:002861.3867:03786
03787:+00297:+00022:+00068:002861.3867:03787
03788:+00154:-00129:+00161:002861.3867:03788
03789:-00039:+00297:-00288:002861.3867:03789
03790:+00214:-00310:-00089:002842.4670:03790
03791:+00332:+00027:+00216:002842.4670:03791
03792:+00013:+00166:-00052:002842.4670:03792
03793:-00158:-00327:-00049:002842.4670:03793
03794:-00137:+00317:+00065:002842.4670:03794
03795:+00249:+00229:+00210:002842.4670:03795
03796:+00101:-00082:-00013:002842.4670:03796
03797:-00147:+00162:+00028:002837.7851:03797
03798:-00201:-00122:+00078:002837.7851:03798
03799:-00003:-00048:+00285:002837.7851:03799
03800:+00189:-00027:+00158:002837.7851:03800
03801:-00007:+00182:-00424:002837.7851:03801
03802:-00192:-00036:+00334:002837.7851:03802
03803:+00465:+00096:+00612:002837.7851:03803
03804:+00511:+00389:+00013:002828.4916:03804
03805:-00159:-00063:+00181:002828.4916:03805
03806:-00053:+00236:+00172:002828.4916:03806
03807:+00163:+00358:+00298:002828.4916:03807
03808:+00290:-00003:+00062:002828.4916:03808
03809:-00127:+00230:-00084:002828.4916:03809
03810:-00343:+00356:-00055:002828.4916:03810
03811:+00100:-00026:-00026:002810.1232:03811
03812:+00323:+00194:-00120:002810.1232:03812
03813:+00196:+00292:+00284:002810.1232:03813
03814:-00410:-00017:-00243:002810.1232:03814
03815:-00264:-00074:+00120:002810.1232:03815
03816:+00314:+00235:-00024:002810.1232:03816
03817:+00229:-00036:+00091:002810.1232:03817
03818:-00099:-00093:-00190:002810.1232:03818
03819:-00200:+00216:-00033:002818.2329:03819
03820:+00146:-00011:+00075:002818.2329:03820
03821:+00437:+00141:-00240:002818.2329:03821
03822:-00107:+00400:+00019:002818.2329:03822
03823:-00337:-00141:+00035:002818.2329:03823
03824:+00175:-00133:+00077:002818.2329:03824
03825:+00284:+00285:-00080:002818.2329:03825
03826:+00098:+00122:+00268:002809.1152:03826
03827:-00274:+00018:-00364:002809.1152:03827
03828:-00004:+00072:+00189:002809.1152:03828
03829:+00021:+00049:+00055:002809.1152:03829
03830:+00087:-00177:+00044:002809.1152:03830
03831:+00014:+00109:-00351:002809.1152:03831
03832:-00297:-00267:+00028:002809.1152:03832
03833:+00095:+00341:-00070:002816.6196:03833
03834:+00224:+00350:+00087:002816.6196:03834
03835:+00008:+00131:+00197:002816.6196:03835
03836:-00345:+00356:+00083:002816.6196:03836
03837:-00213:-00125:+00457:002816.6196:03837
03838:+00234:+00248:-00238:002816.6196:03838
03839:+00202:+00181:+00462:002816.6196:03839
03840:-00347:-00134:+00078:002831.3129:03840
03841:-00061:+00230:+00042:002831.3129:03841
03842:+00185:+00244:+00164:002831.3129:03842
03843:+00110:-00004:-00088:002831.3129:03843
03844:-00264:+00375:+00164:002831.3129:03844
03845:-00329:+00020:-00018:002831.3129:03845
03846:+00144:+00113:+00046:002831.3129:03846
03847:+00072:+00403:+00021:002835.0483:03847
03848:-00135:+00066:+00014:002835.0483:03848
03849:-00213:+00265:+00022:002835.0483:03849
03850:-00027:+00020:+00033:002835.0483:03850
03851:+00187:-00149:+00118:002835.0483:03851
03852:-00142:+00512:-00085:002835.0483:03852
03853:-00324:+00009:+00135:002835.0483:03853
03854:-00029:+00059:-00029:002842.4140:03854
03855:+00295:+00252:-00009:002842.4140:03855
03856:+00170:+00308:-00125:002842.4140:03856
03857:-00213:-00171:-00098:002842.4140:03857
03858:-00213:+00186:+00035:002842.4140:03858
03859:+00217:-00078:+00055:002842.4140:03859
03860:+00232:+00207:-00068:002842.4140:03860
03861:-00050:+00514:-00084:002857.6264:03861
03862:-00286:+00006:+00111:002857.6264:03862
03863:+00158:+00227:+00199:002857.6264:03863
03864:+00153:+00240:+00045:002857.6264:03864
03865:-00112:-00015:-00053:002857.6264:03865
03866:-00150:+00099:-00076:002857.6264:03866
03867:+00063:+00085:+00269:002857.6264:03867
03868:+00179:-00056:+00050:002861.4497:03868
03869:+00187:+00129:+00031:002861.4497:03869
03870:-00321:+00079:-00066:002861.4497:03870
03871:+00030:+00149:-00081:002861.4497:03871
03872:+00258:+00121:+00046:002861.4497:03872
03873:-00002:-00049:-00103:002861.4497:03873
03874:-00404:-00121:-00175:002861.4497:03874
03875:-00160:-00054:-00122:002862.2436:03875
03876:+00338:-00079:-00166:002862.2436:03876
03877:+00328:+00138:-00493:002862.2436:03877
03878:-00333:-00397:-00331:002862.2436:03878
03879:-00184:-00104:-00267:002862.2436:03879
03880:+00038:+00122:-00555:002862.2436:03880
03881:+00075:-00228:-00224:002862.2436:03881
03882:-00339:+00039:-00569:002877.6428:03882
03883:-00203:-00352:-00486:002877.6428:03883
03884:+00296:-00099:-00380:002877.6428:03884
03885:+00196:+00147:-00310:002877.6428:03885
03886:-00166:-00062:-00658:002877.6428:03886
03887:-00212:-00289:-00151:002877.6428:03887
03888:+00069:+00201:-00366:002877.6428:03888
03889:+00202:+00030:-00326:002881.4685:03889
03890:-00234:+00226:-00186:002881.4685:03890
03891:-00344:+00137:-00011:002881.4685:03891
03892:+00011:+00032:-00203:002881.4685:03892
03893:+00127:+00289:-00165:002881.4685:03893
03894:-00151:+00178:+00160:002881.4685:03894
03895:-00229:+00047:+00091:002881.4685:03895
03896:+00028:+00177:+00043:002875.4316:03896
03897:-00026:+00260:-00009:002875.4316:03897
03898:-00156:-00020:+00214:002875.4316:03898
03899:-00083:+00165:-00026:002875.4316:03899
03900:-00087:-00115:+00144:002875.4316:03900
03901:-00024:+00105:+00074:002875.4316:03901
03902:-00033:+00211:+00044:002875.4316:03902
03903:-00277:-00152:+00071:002891.1967:03903
03904:-00041:+00054:-00042:002891.1967:03904
03905:+00083:+00022:+00077:002891.1967:03905
03906:-00023:-00129:+00097:002891.1967:03906
03907:-00089:+00009:-00031:002891.1967:03907
03908:-00017:-00245:+00319:002891.1967:03908
03909:+00091:+00162:-00195:002891.1967:03909
03910:+00062:+00184:+00138:002895.0354:03910
03911:-00409:+00000:+00066:002895.0354:03911
03912:-00242:+00153:+00159:002895.0354:03912
03913:-00013:+00138:+00118:002895.0354:03913
03914:+00189:+00167:+00157:002895.0354:03914
03915:+00091:-00001:+00155:002895.0354:03915
03916:-00014:-00124:+00223:002895.0354:03916
03917:+00242:+00220:-00020:002888.8999:03917
03918:+00180:+00139:+00234:002888.8999:03918
03919:-00327:+00027:+00050:002888.8999:03919
03920:-00036:+00515:+00343:002888.8999:03920
03921:+00333:+00288:+00216:002888.8999:03921
03922:+00413:+00297:+00149:002888.8999:03922
03923:-00516:+00068:-00009:002897.9963:03923
03924:-00490:+00063:-00021:002897.9963:03924
03925:+00397:+00288:+00236:002897.9963:03925
03926:+00474:+00052:+00167:002897.9963:03926
03927:-00349:+00241:+00104:002897.9963:03927
03928:-00660:-00196:-00038:002897.9963:03928
03929:-00163:+00270:-00138:002897.9963:03929
03930:+00377:-00015:-00049:002895.0505:03930
03931:-00180:+00091:-00265:002895.0505:03931
03932:-00206:+00027:+00031:002895.0505:03932
03933:+00252:-00187:-00491:002895.0505:03933
03934:+00369:-00213:-00499:002895.0505:03934
03935:+00121:-00101:+00077:002895.0505:03935
03936:+00107:-00179:-00454:002895.0505:03936
03937:+00108:-00221:-00143:002888.9191:03937
03938:+00248:-00005:-00053:002888.9191:03938
03939:+00352:+00018:-00179:002888.9191:03939
03940:+00133:-00079:-00064:002888.9191:03940
03941:-00093:+00283:-00224:002888.9191:03941
03942:+00314:-00056:+00108:002888.9191:03942
03943:+00427:+00122:-00020:002888.9191:03943
03944:-00140:-00114:+00023:002891.2263:03944
03945:-00318:+00061:-00078:002891.2263:03945
03946:+00117:+00014:+00319:002891.2263:03946
03947:+00107:+00139:+00078:002891.2263:03947
03948:-00092:+00323:-00079:002891.2263:03948
03949:-00490:+00154:+00163:002891.2263:03949
03950:+00299:+00227:+00361:002891.2263:03950
03951:+00252:+00257:+00273:002881.3896:03951
03952:+00038:+00222:+00266:002881.3896:03952
03953:-00165:+00360:+00263:002881.3896:03953
03954:+00008:+00164:+00058:002881.3896:03954
03955:+00400:+00289:+00475:002881.3896:03955
03956:+00226:+00270:+00165:002881.3896:03956
03957:-00121:-00016:+00199:002881.3896:03957
03958:+00045:+00186:+00171:002862.0883:03958
03959:+00356:+00180:+00244:002862.0883:03959
03960:+00388:-00087:+00138:002862.0883:03960
03961:-00374:+00141:-00147:002862.0883:03961
03962:-00342:+00276:+00100:002862.0883:03962
03963:+00308:+00003:-00086:002862.0883:03963
03964:+00445:+00077:+00063:002862.0883:03964
03965:-00207:+00018:-00032:002857.5046:03965
03966:-00250:+00023:-00279:002857.5046:03966
03967:+00085:-00148:-00152:002857.5046:03967
03968:+00293:+00109:-00093:002857.5046:03968
03969:-00202:-00134:-00317:002857.5046:03969
03970:-00362:+00082:-00069:002857.5046:03970
03971:+00164:+00149:+00085:002857.5046:03971
03972:+00378:+00054:-00164:002841.4670:03972
03973:+00262:+00093:+00062:002841.4670:03973
03974:-00335:+00270:-00148:002841.4670:03974
03975:-00255:+00103:+00069:002841.4670:03975
03976:+00393:-00012:+00151:002841.4670:03976
03977:+00215:+00252:-00148:002841.4670:03977
03978:-00298:-00212:+00004:002841.4670:03978
03979:-00236:+00091:-00122:002842.2800:03979
03980:+00221:+00228:+00296:002842.2800:03980
03981:+00126:-00127:-00224:002842.2800:03981
03982:-00195:+00263:-00296:002842.2800:03982
03983:-00216:+00054:+00101:002842.2800:03983
03984:+00173:+00164:+00053:002842.2800:03984
03985:+00244:+00242:-00024:002842.2800:03985
03986:-00191:-00198:-00124:002837.5742:03986
03987:-00544:+00244:-00303:002837.5742:03987
03988:+00322:+00162:+00056:002837.5742:03988
03989:+00417:+00083:+00005:002837.5742:03989
03990:-00098:+00198:+00078:002837.5742:03990
03991:-00277:-00046:+00045:002837.5742:03991
03992:-00074:-00102:-00062:002837.5742:03992
03993:+00025:+00112:+00055:002847.9628:03993
03994:-00169:+00127:-00121:002847.9628:03994
03995:-00411:+00115:-00018:002847.9628:03995
03996:+00121:+00196:+00125:002847.9628:03996
03997:+00285:+00145:+00081:002847.9628:03997
03998:+00067:+00222:+00102:002847.9628:03998
03999:-00398:-00040:-00179:002847.9628:03999
04000:-00260:-00067:+00121:002848.8154:04000
04001:+00206:+00062:+00145:002848.8154:04001
04002:+00182:-00100:-00151:002848.8154:04002
04003:-00304:-00084:+00066:002848.8154:04003
04004:-00274:-00070:-00049:002848.8154:04004
04005:-00037:-00058:+00198:002848.8154:04005
04006:+00086:+00125:+00029:002848.8154:04006
04007:-00272:+00072:-00013:002857.4167:04007
04008:-00357:+00085:-00102:002857.4167:04008
04009:+00077:+00079:+00153:002857.4167:04009
04010:+00117:+00130:-00106:002857.4167:04010
04011:+00025:+00067:-00029:002857.4167:04011
04012:-00305:+00013:-00246:002857.4167:04012
04013:-00235:+00014:-00151:002857.4167:04013
04014:+00281:+00067:-00030:002867.8271:04014
04015:+00205:+00182:-00197:002867.8271:04015
04016:-00062:+00071:-00374:002867.8271:04016
04017:-00182:-00018:-00164:002867.8271:04017
04018:+00154:-00186:-00621:002867.8271:04018
04019:+00118:-00024:-00859:002867.8271:04019
04020:-00265:-00055:-00644:002867.8271:04020
04021:-00173:-00008:-00321:002868.5639:04021
04022:+00563:+00090:-00442:002868.5639:04022
04023:+00252:-00142:-00316:002868.5639:04023
04024:-00253:-00045:-00858:002868.5639:04024
04025:-00469:-00344:-00460:002868.5639:04025
04026:+00422:+00119:-00349:002868.5639:04026
04027:+00530:-00080:-00227:002868.5639:04027
04028:-00059:+00167:-00240:002870.6818:04028
04029:-00218:+00069:-00067:002870.6818:04029
04030:+00052:+00203:+00014:002870.6818:04030
04031:-00029:+00203:-00026:002870.6818:04031
04032:-00480:+00132:+00213:002870.6818:04032
04033:-00638:+00200:+00016:002870.6818:04033
04034:+00345:+00110:+00341:002870.6818:04034
04035:+00386:+00059:+00311:002881.3200:04035
04036:-00145:+00068:+00247:002881.3200:04036
04037:-00324:-00109:+00006:002881.3200:04037
04038:-00046:-00047:+00403:002881.3200:04038
04039:+00318:-00014:+00299:002881.3200:04039
04040:+00251:+00015:+00045:002881.3200:04040
04041:-00211:-00119:+00212:002881.3200:04041
04042:+00002:+00152:+00173:002868.6420:04042
04043:+00310:-00064:+00071:002868.6420:04043
04044:+00262:-00125:+00295:002868.6420:04044
04045:-00459:-00368:-00143:002868.6420:04045
04046:-00390:-00087:+00119:002868.6420:04046
04047:+00223:-00075:+00420:002868.6420:04047
04048:-00066:+00140:+00091:002868.6420:04048
04049:-00338:+00263:-00071:002870.9233:04049
04050:-00215:+00279:+00156:002870.9233:04050
04051:+00087:+00324:+00071:002870.9233:04051
04052:+00176:+00332:-00053:002870.9233:04052
04053:-00351:+00349:+00059:002870.9233:04053
04054:-00628:-00069:+00090:002870.9233:04054
04055:+00028:+00328:-00010:002870.9233:04055
04056:+00216:-00174:+00157:002861.3818:04056
04057:+00035:+00290:+00136:002861.3818:04057
04058:-00151:+00115:+00346:002861.3818:04058
04059:+00341:+00205:+00208:002861.3818:04059
04060:+00527:+00159:-00194:002861.3818:04060
04061:+00296:+00255:-00191:002861.3818:04061
04062:-00316:+00229:-00100:002861.3818:04062
04063:-00148:-00054:+00076:002848.9985:04063
04064:+00325:-00040:-00455:002848.9985:04064
04065:+00231:-00134:-00096:002848.9985:04065
04066:-00354:+00317:-00514:002848.9985:04066
04067:+00171:-00044:-00143:002848.9985:04067
04068:+00627:+00116:-00095:002848.9985:04068
04069:-00162:+00301:-00636:002848.9985:04069
04070:-00555:-00244:-00112:002850.9321:04070
04071:-00086:-00114:+00216:002850.9321:04071
04072:+00504:+00269:-00303:002850.9321:04072
04073:+00193:-00113:-00047:002850.9321:04073
04074:-00380:+00288:-00553:002850.9321:04074
04075:+00236:+00143:+00266:002850.9321:04075
04076:+00384:-00034:+00314:002850.9321:04076
04077:+00124:-00266:-00116:002841.5920:04077
04078:-00189:+00146:-00201:002841.5920:04078
04079:-00136:+00087:+00050:002841.5920:04079
04080:+00135:-00004:+00425:002841.5920:04080
04081:+00298:+00191:+00172:002841.5920:04081
04082:-00040:-00006:+00089:002841.5920:04082
04083:-00235:+00068:+00148:002841.5920:04083
04084:-00190:+00019:+00309:002822.9853:04084
04085:+00235:+00166:+00271:002822.9853:04085
04086:-00021:-00139:+00267:002822.9853:04086
04087:-00265:+00559:-00340:002822.9853:04087
04088:-00075:+00031:+00667:002822.9853:04088
04089:+00289:+00113:+00366:002822.9853:04089
04090:+00410:-00175:+00337:002822.9853:04090
04091:-00304:+00083:-00096:002818.3037:04091
04092:-00386:+00188:+00310:002818.3037:04092
04093:+00209:+00123:+00459:002818.3037:04093
04094:+00443:+00178:-00059:002818.3037:04094
04095:+00152:+00277:-00022:002818.3037:04095
04096:-00458:+00200:+00024:002818.3037:04096
04097:+00136:+00154:+00187:002818.3037:04097
04098:+00377:+00172:+00213:002815.5488:04098
04099:-00092:+00380:-00050:002815.5488:04099
04100:-00440:-00085:-00098:002815.5488:04100
04101:-00082:-00046:+00132:002815.5488:04101
04102:+00440:+00153:+00142:002815.5488:04102
04103:+00098:-00052:-00130:002815.5488:04103
04104:-00371:-00013:-00106:002815.5488:04104
04105:+00112:+00156:+00274:002815.5488:04105
04106:+00226:+00005:-00519:002810.0810:04106
04107:+00230:+00159:-00501:002810.0810:04107
04108:+00054:+00037:-00277:002810.0810:04108
04109:-00032:-00127:-00514:002810.0810:04109
04110:+00386:+00160:-00316:002810.0810:04110
04111:+00351:-00018:-00348:002810.0810:04111
04112:-00095:+00229:-00256:002810.0810:04112
04113:-00230:-00066:-00232:002818.1853:04113
04114:+00085:+00299:-00077:002818.1853:04114
04115:+00307:+00082:+00108:002818.1853:04115
04116:-00255:+00190:-00289:002818.1853:04116
04117:-00518:-00107:+00155:002818.1853:04117
04118:-00122:+00095:+00098:002818.1853:04118
04119:+00148:-00088:-00078:002818.1853:04119
04120:+00080:-00023:+00037:002821.9604:04120
04121:-00355:-00189:-00117:002821.9604:04121
04122:-00136:-00036:+00042:002821.9604:04122
04123:+00282:+00056:-00062:002821.9604:04123
04124:+00075:+00232:+00184:002821.9604:04124
04125:-00096:+00174:+00247:002821.9604:04125
04126:-00111:+00215:+00039:002821.9604:04126
04127:+00184:+00203:+00217:002816.4548:04127
04128:+00308:+00158:+00078:002816.4548:04128
04129:-00078:+00368:+00180:002816.4548:04129
04130:-00298:-00051:+00109:002816.4548:04130
04131:-00001:+00301:+00114:002816.4548:04131
04132:+00170:+00075:+00066:002816.4548:04132
04133:+00030:-00004:+00172:002816.4548:04133
04134:-00331:+00105:+00169:002824.5837:04134
04135:-00093:+00052:-00025:002824.5837:04135
04136:+00059:+00187:+00218:002824.5837:04136
04137:-00089:-00015:+00154:002824.5837:04137
04138:-00263:+00151:-00043:002824.5837:04138
04139:-00228:+00123:+00242:002824.5837:04139
04140:-00015:+00142:+00038:002824.5837:04140
04141:+00024:+00080:+00333:002834.8757:04141
04142:-00173:+00412:-00072:002834.8757:04142
04143:-00156:-00050:+00201:002834.8757:04143
04144:+00076:+00250:+00197:002834.8757:04144
04145:+00331:-00019:+00019:002834.8757:04145
04146:+00374:+00103:+00031:002834.8757:04146
04147:-00306:-00053:-00347:002834.8757:04147
04148:-00118:-00079:-00059:002842.2272:04148
04149:+00229:-00007:+00045:002842.2272:04149
04150:+00328:+00155:+00055:002842.2272:04150
04151:-00312:+00003:-00083:002842.2272:04151
04152:-00228:+00330:+00040:002842.2272:04152
04153:+00232:+00262:+00074:002842.2272:04153
04154:+00089:+00465:-00083:002842.2272:04154
04155:-00292:+00181:-00555:002850.7041:04155
04156:-00091:+00062:-00135:002850.7041:04156
04157:+00115:+00028:-00217:002850.7041:04157
04158:+00100:-00177:-00194:002850.7041:04158
04159:-00382:-00258:-00396:002850.7041:04159
04160:-00227:-00028:-00057:002850.7041:04160
04161:+00325:-00497:-00091:002850.7041:04161
04162:-00014:+00019:-00770:002861.1621:04162
04163:-00273:-00110:-00294:002861.1621:04163
04164:-00085:-00052:-00720:002861.1621:04164
04165:+00134:+00178:-00204:002861.1621:04165
04166:+00520:-00234:-00430:002861.1621:04166
04167:-00281:+00105:-00925:002861.1621:04167
04168:-00443:-00287:+00164:002861.1621:04168
04169:+00237:-00201:-00325:002861.9277:04169
04170:+00393:-00198:-00610:002861.9277:04170
04171:+00096:+00356:-00559:002861.9277:04171
04172:-00284:-00165:-00529:002861.9277:04172
04173:-00003:+00260:+00255:002861.9277:04173
04174:+00186:+00170:+00182:002861.9277:04174
04175:+00037:-00026:-00043:002861.9277:04175
04176:-00282:+00034:-00028:002877.4106:04176
04177:-00197:-00021:+00096:002877.4106:04177
04178:+00105:+00295:-00050:002877.4106:04178
04179:-00086:+00273:+00232:002877.4106:04179
04180:-00330:+00089:-00033:002877.4106:04180
04181:+00149:+00474:+00300:002877.4106:04181
04182:+00324:+00374:+00461:002877.4106:04182
04183:-00098:+00040:+00220:002881.2951:04183
04184:-00493:+00329:+00078:002881.2951:04184
04185:-00182:+00196:+00566:002881.2951:04185
04186:+00331:-00007:+00531:002881.2951:04186
04187:+00215:-00118:+00350:002881.2951:04187
04188:-00326:-00191:+00492:002881.2951:04188
04189:-00324:+00225:+00293:002881.2951:04189
04190:-00078:-00072:+00660:002875.2893:04190
04191:+00155:+00179:+00324:002875.2893:04191
04192:-00091:+00177:+00220:002875.2893:04192
04193:-00320:-00033:-00025:002875.2893:04193
04194:+00046:+00246:+00177:002875.2893:04194
04195:+00149:+00158:+00202:002875.2893:04195
04196:-00167:-00151:+00077:002875.2893:04196
04197:-00577:+00299:-00155:002884.1901:04197
04198:-00339:+00194:+00198:002884.1901:04198
04199:+00342:+00012:+00273:002884.1901:04199
04200:+00139:+00016:-00263:002884.1901:04200
04201:-00133:-00039:-00110:002884.1901:04201
04202:+00107:+00066:-00066:002884.1901:04202
04203:+00339:+00026:-00110:002884.1901:04203
04204:+00145:-00164:-00185:002894.7705:04204
04205:-00123:-00003:-00194:002894.7705:04205
04206:-00004:+00005:-00268:002894.7705:04206
04207:+00381:-00175:-00133:002894.7705:04207
04208:+00068:+00183:-00139:002894.7705:04208
04209:-00162:+00132:-00327:002894.7705:04209
04210:-00218:+00211:-00018:002894.7705:04210
04211:+00156:+00000:-00202:002881.9677:04211
04212:+00236:+00069:-00140:002881.9677:04212
04213:-00102:+00333:-00385:002881.9677:04213
04214:-00220:-00193:+00095:002881.9677:04214
04215:+00129:+00205:-00091:002881.9677:04215
04216:+00370:-00086:-00079:002881.9677:04216
04217:+00066:-00203:-00243:002881.9677:04217
04218:-00252:-00339:-00016:002890.9873:04218
04219:+00302:+00166:+00005:002890.9873:04219
04220:+00413:-00275:-00395:002890.9873:04220
04221:+00004:+00195:-00390:002890.9873:04221
04222:-00157:+00260:+00010:002890.9873:04222
04223:+00003:+00036:-00034:002890.9873:04223
04224:+00436:+00060:+00113:002881.3300:04224
04225:+00193:+00338:+00068:002881.3300:04225
04226:-00221:-00273:-00061:002881.3300:04226
04227:-00068:+00300:+00127:002881.3300:04227
04228:+00227:+00125:+00270:002881.3300:04228
04229:+00025:+00000:+00050:002881.3300:04229
04230:-00271:+00337:+00353:002881.3300:04230
04231:-00275:+00044:+00019:002868.6665:04231
04232:+00141:+00070:+00382:002868.6665:04232
04233:+00131:+00198:+00381:002868.6665:04233
04234:-00009:+00099:+00168:002868.6665:04234
04235:-00284:+00002:+00439:002868.6665:04235
04236:+00036:+00233:+00209:002868.6665:04236
04237:+00224:+00146:+00443:002868.6665:04237
04238:-00154:+00414:+00148:002864.1516:04238
04239:-00259:+00174:+00334:002864.1516:04239
04240:+00213:+00292:+00130:002864.1516:04240
04241:+00277:+00168:+00351:002864.1516:04241
04242:-00022:+00544:+00124:002864.1516:04242
04243:-00332:-00198:+00193:002864.1516:04243
04244:-00011:+00138:+00114:002864.1516:04244
04245:+00183:+00006:+00103:002848.0310:04245
04246:-00116:+00250:-00172:002848.0310:04246
04247:-00256:-00289:-00070:002848.0310:04247
04248:-00042:+00136:-00232:002848.0310:04248
04249:+00100:+00206:-00248:002848.0310:04249
04250:+00089:-00030:-00238:002848.0310:04250
04251:-00056:+00087:-00427:002848.0310:04251
04252:+00045:+00102:-00173:002842.2753:04252
04253:+00127:-00307:-00208:002842.2753:04253
04254:+00240:+00047:-00497:002842.2753:04254
04255:+00073:-00042:-00206:002842.2753:04255
04256:-00126:-00008:-00330:002842.2753:04256
04257:+00258:+00005:-00250:002842.2753:04257
04258:+00261:+00499:-00254:002842.2753:04258
04259:-00072:-00243:-00136:002842.2753:04259
04260:-00047:+00301:-00336:002831.0688:04260
04261:+00168:+00088:+00062:002831.0688:04261
04262:+00005:+00192:-00352:002831.0688:04262
04263:+00030:+00106:+00037:002831.0688:04263
04264:-00230:+00152:-00171:002831.0688:04264
04265:+00050:-00248:+00230:002831.0688:04265
04266:+00244:+00192:-00135:002831.0688:04266
04267:+00057:+00375:+00338:002828.2963:04267
04268:-00417:-00179:+00450:002828.2963:04268
04269:-00272:+00423:-00063:002828.2963:04269
04270:+00150:+00019:+00208:002828.2963:04270
04271:+00202:+00322:+00332:002828.2963:04271
04272:+00038:+00186:+00327:002828.2963:04272
04273:-00150:+00173:+00261:002828.2963:04273
04274:-00040:+00390:+00639:002822.8671:04274
04275:-00028:+00168:-00176:002822.8671:04275
04276:-00122:+00098:+00427:002822.8671:04276
04277:-00286:+00275:+00294:002822.8671:04277
04278:-00075:-00132:+00139:002822.8671:04278
04279:+00068:+00288:-00072:002822.8671:04279
04280:+00002:+00235:+00160:002822.8671:04280
04281:-00230:+00161:+00305:002837.8334:04281
04282:-00266:+00065:+00050:002837.8334:04282
04283:+00203:+00235:+00476:002837.8334:04283
04284:+00048:+00093:-00011:002837.8334:04284
04285:-00145:+00286:-00009:002837.8334:04285
04286:-00173:+00025:+00259:002837.8334:04286
04287:+00281:+00259:+00059:002837.8334:04287
04288:+00150:+00376:+00010:002848.1562:04288
04289:-00198:-00152:+00047:002848.1562:04289
04290:-00029:+00289:-00030:002848.1562:04290
04291:+00175:+00080:+00104:002848.1562:04291
04292:+00056:-00039:-00302:002848.1562:04292
04293:-00103:+00114:-00208:002848.1562:04293
04294:-00220:-00118:+00107:002848.1562:04294
04295:+00198:+00206:-00247:002842.4907:04295
04296:+00434:+00086:-00211:002842.4907:04296
04297:+00004:+00029:-00274:002842.4907:04297
04298:-00426:-00068:-00326:002842.4907:04298
04299:-00222:-00118:-00263:002842.4907:04299
04300:+00176:-00227:-00684:002842.4907:04300
04301:+00137:+00054:-00515:002842.4907:04301
04302:-00093:-00175:-00788:002857.6655:04302
04303:+00097:-00289:-00536:002857.6655:04303
04304:+00158:-00109:-00536:002857.6655:04304
04305:+00065:-00216:-00588:002857.6655:04305
04306:-00086:-00239:-00547:002857.6655:04306
04307:-00021:-00179:-00494:002857.6655:04307
04308:+00389:+00067:-00479:002857.6655:04308
04309:+00215:+00078:-00104:002861.4401:04309
04310:+00037:+00076:-00169:002861.4401:04310
04311:-00014:+00052:-00074:002861.4401:04311
04312:+00121:+00348:-00124:002861.4401:04312
04313:+00088:+00230:-00128:002861.4401:04313
04314:-00134:+00209:-00151:002861.4401:04314
04315:-00352:+00127:+00148:002861.4401:04315
04316:-00087:-00019:+00279:002862.2243:04316
04317:-00013:+00197:+00134:002862.2243:04317
04318:-00095:+00238:+00282:002862.2243:04318
04319:-00345:+00072:+00249:002862.2243:04319
04320:-00262:+00115:+00467:002862.2243:04320
04321:-00071:-00013:+00366:002862.2243:04321
04322:-00101:+00040:+00176:002862.2243:04322
04323:-00292:+00257:+00410:002870.9672:04323
04324:-00244:-00167:+00360:002870.9672:04324
04325:+00238:+00231:+00088:002870.9672:04325
04326:+00372:+00089:+00409:002870.9672:04326
04327:-00273:-00061:+00046:002870.9672:04327
04328:-00148:+00001:+00097:002870.9672:04328
04329:+00192:+00152:+00268:002870.9672:04329
04330:+00288:-00011:+00213:002874.7890:04330
04331:-00065:+00102:-00086:002874.7890:04331
04332:-00259:-00107:+00288:002874.7890:04332
04333:+00240:+00126:-00145:002874.7890:04333
04334:+00118:+00101:-00293:002874.7890:04334
04335:-00489:+00168:-00119:002874.7890:04335
04336:-00185:+00061:+00204:002874.7890:04336
04337:+00301:+00177:+00277:002862.2387:04337
04338:+00391:+00098:+00146:002862.2387:04338
04339:+00210:-00032:-00500:002862.2387:04339
04340:-00622:-00340:-00186:002862.2387:04340
04341:+00053:+00427:+00139:002862.2387:04341
04342:+00335:-00034:-00160:002862.2387:04342
04343:+00119:-00033:-00459:002862.2387:04343
04344:-00041:+00131:-00134:002857.6704:04344
04345:+00029:-00259:-00262:002857.6704:04345
04346:+00287:+00373:-00128:002857.6704:04346
04347:+00039:-00036:+00108:002857.6704:04347
04348:-00158:+00324:-00442:002857.6704:04348
04349:+00007:-00068:+00231:002857.6704:04349
04350:+00476:+00131:+00000:002857.6704:04350
04351:+00232:-00068:-00225:002868.0964:04351
04352:-00468:+00062:-00199:002868.0964:04352
04353:-00265:-00084:+00068:002868.0964:04353
04354:+00224:+00094:-00448:002868.0964:04354
04355:+00203:+00048:-00029:002868.0964:04355
04356:-00030:+00387:-00059:002868.0964:04356
04357:+00036:-00022:-00056:002868.0964:04357
04358:+00152:+00185:-00162:002842.5002:04358
04359:+00131:+00173:+00018:002842.5002:04359
04360:+00000:+00382:-00082:002842.5002:04360
04361:-00123:-00038:-00080:002842.5002:04361
04362:-00021:-00176:+00319:002842.5002:04362
04363:+00316:-00048:+00155:002842.5002:04363
04364:+00268:-00555:+00233:002842.5002:04364
04365:-00011:+00379:-00084:002837.6699:04365
04366:-00222:-00003:+00508:002837.6699:04366
04367:-00133:+00182:-00095:002837.6699:04367
04368:+00085:+00240:+00568:002837.6699:04368
04369:-00017:+00069:+00306:002837.6699:04369
04370:-00162:-00133:+00279:002837.6699:04370
04371:+00151:+00244:+00272:002837.6699:04371
04372:+00073:+00256:+00280:002828.3581:04372
04373:-00325:-00137:+00234:002828.3581:04373
04374:-00109:+00251:+00244:002828.3581:04374
04375:+00070:+00455:+00133:002828.3581:04375
04376:+00283:-00019:+00277:002828.3581:04376
04377:-00222:+00442:-00054:002828.3581:04377
04378:-00358:-00049:-00009:002828.3581:04378
04379:+00039:+00084:+00039:002822.8388:04379
04380:+00348:+00203:+00050:002822.8388:04380
04381:+00102:+00323:+00005:002822.8388:04381
04382:-00267:-00167:-00016:002822.8388:04382
04383:-00308:+00303:-00199:002822.8388:04383
04384:+00342:+00149:+00018:002822.8388:04384
04385:+00074:+00213:-00234:002822.8388:04385
04386:-00021:+00173:-00309:002805.2539:04386
04387:-00158:+00034:-00244:002805.2539:04387
04388:+00053:+00038:+00187:002805.2539:04388
04389:+00337:-00048:-00256:002805.2539:04389
04390:-00164:+00235:-00628:002805.2539:04390
04391:-00301:-00341:+00154:002805.2539:04391
04392:+00156:-00027:-00602:002805.2539:04392
04393:+00404:+00234:-00230:002808.9833:04393
04394:+00057:+00215:-00237:002808.9833:04394
04395:-00206:-00191:-00298:002808.9833:04395
04396:-00150:+00250:-00476:002808.9833:04396
04397:+00078:+00013:+00290:002808.9833:04397
04398:+00094:+00297:-00093:002808.9833:04398
04399:-00037:-00339:+00014:002808.9833:04399
04400:-00153:-00004:+00366:002803.6333:04400
04401:+00205:+00170:+00300:002803.6333:04401
04402:+00247:+00143:+00042:002803.6333:04402
04403:-00176:-00014:+00082:002803.6333:04403
04404:-00296:+00218:+00091:002803.6333:04404
04405:-00160:+00066:+00211:002803.6333:04405
04406:+00187:+00455:+00494:002803.6333:04406
04407:+00012:-00090:+00230:002811.6552:04407
04408:-00263:-00059:+00345:002811.6552:04408
04409:-00041:+00130:+00344:002811.6552:04409
04410:+00103:+00110:+00447:002811.6552:04410
04411:+00066:+00185:+00142:002811.6552:04411
04412:-00226:+00328:+00298:002811.6552:04412
04413:-00160:-00085:+00554:002811.6552:04413
04414:+00277:+00301:-00066:002808.9694:04414
04415:-00003:+00007:+00013:002808.9694:04415
04416:-00171:-00014:+00300:002808.9694:04416
04417:-00004:+00264:+00039:002808.9694:04417
04418:+00073:-00131:+00234:002808.9694:04418
04419:+00128:+00297:+00211:002808.9694:04419
04420:-00333:+00143:+00156:002808.9694:04420
04421:-00323:-00117:+00095:002808.9694:04421
04422:+00257:+00228:-00169:002810.0151:04422
04423:+00304:+00233:+00257:002810.0151:04423
04424:-00139:+00022:-00308:002810.0151:04424
04425:-00282:+00071:-00095:002810.0151:04425
04426:-00052:+00032:-00119:002810.0151:04426
04427:+00273:+00128:-00239:002810.0151:04427
04428:-00005:+00071:-00051:002810.0151:04428
04429:-00138:-00133:-00232:002824.6123:04429
04430:+00007:+00084:+00007:002824.6123:04430
04431:+00264:-00063:-00329:002824.6123:04431
04432:+00178:+00135:-00253:002824.6123:04432
04433:-00225:-00037:+00011:002824.6123:04433
04434:-00028:-00052:-00066:002824.6123:04434
04435:+00259:+00187:+00093:002824.6123:04435
04436:-00006:+00047:+00080:002828.3962:04436
04437:-00141:-00192:-00051:002828.3962:04437
04438:-00042:+00202:-00071:002828.3962:04438
04439:+00248:+00040:+00253:002828.3962:04439
04440:+00233:+00041:+00082:002828.3962:04440
04441:-00152:+00045:-00154:002828.3962:04441
04442:-00180:-00084:+00259:002828.3962:04442
04443:-00055:-00007:-00231:002835.8081:04443
04444:+00183:-00101:-00096:002835.8081:04444
04445:+00099:+00067:-00098:002835.8081:04445
04446:-00257:-00301:-00216:002835.8081:04446
04447:-00077:-00046:-00216:002835.8081:04447
04448:+00126:+00006:-00277:002835.8081:04448
04449:+00070:-00007:+00012:002835.8081:04449
04450:-00369:-00264:-00471:002850.7963:04450
04451:-00290:-00055:-00273:002850.7963:04451
04452:+00229:-00051:-00053:002850.7963:04452
04453:+00359:+00121:-00390:002850.7963:04453
04454:+00163:+00114:-00313:002850.7963:04454
04455:-00361:-00214:-00157:002850.7963:04455
04456:-00130:+00100:-00389:002850.7963:04456
04457:+00322:+00094:-00207:002854.6782:04457
04458:+00149:+00015:-00343:002854.6782:04458
04459:+00008:+00087:-00212:002854.6782:04459
04460:+00182:-00068:-00134:002854.6782:04460
04461:+00233:+00267:-00192:002854.6782:04461
04462:-00049:+00320:-00121:002854.6782:04462
04463:-00507:-00082:-00198:002854.6782:04463
04464:-00271:+00207:-00013:002855.5451:04464
04465:+00352:+00227:+00115:002855.5451:04465
04466:+00083:+00019:+00070:002855.5451:04466
04467:-00213:+00099:+00100:002855.5451:04467
04468:-00450:+00007:-00005:002855.5451:04468
04469:-00054:+00281:+00059:002855.5451:04469
04470:-00070:+00096:+00244:002855.5451:04470
04471:-00324:+00115:-00076:002870.8786:04471
04472:-00160:+00060:+00102:002870.8786:04472
04473:+00020:+00175:+00015:002870.8786:04473
04474:+00077:+00179:+00137:002870.8786:04474
04475:-00071:-00103:+00016:002870.8786:04475
04476:-00205:-00006:+00200:002870.8786:04476
04477:+00178:-00067:+00107:002870.8786:04477
04478:+00283:+00089:+00105:002874.6806:04478
04479:-00056:-00115:+00215:002874.6806:04479
04480:-00307:-00013:-00061:002874.6806:04480
04481:-00049:+00061:+00138:002874.6806:04481
04482:+00420:+00036:+00232:002874.6806:04482
04483:+00163:+00038:-00030:002874.6806:04483
04484:-00387:-00030:+00176:002874.6806:04484
04485:+00076:+00169:-00064:002868.7929:04485
04486:+00338:+00081:+00463:002868.7929:04486
04487:-00216:+00095:+00284:002868.7929:04487
04488:-00379:+00192:+00199:002868.7929:04488
04489:-00008:+00177:+00298:002868.7929:04489
04490:+00390:-00061:+00029:002868.7929:04490
04491:-00327:+00068:+00138:002868.7929:04491
04492:-00507:+00045:+00224:002884.3688:04492
04493:+00067:+00205:+00245:002884.3688:04493
04494:+00468:+00019:+00014:002884.3688:04494
04495:+00187:+00411:+00140:002884.3688:04495
04496:-00510:-00006:+00013:002884.3688:04496
04497:-00321:+00395:+00005:002884.3688:04497
04498:+00464:+00109:+00260:002884.3688:04498
04499:+00272:+00269:-00210:002888.1689:04499
04500:-00078:-00094:-00313:002888.1689:04500
04501:-00322:+00228:-00588:002888.1689:04501
04502:+00537:+00167:+00019:002888.1689:04502
04503:+00507:+00147:-00152:002888.1689:04503
04504:-00277:-00413:-00219:002888.1689:04504
04505:-00558:-00213:-00369:002888.1689:04505
04506:+00388:-00094:+00166:002882.1301:04506
04507:+00515:-00144:-00154:002882.1301:04507
04508:+00307:-00069:-00481:002882.1301:04508
04509:-00285:-00029:-00037:002882.1301:04509
04510:+00251:+00156:-00268:002882.1301:04510
04511:+00368:+00187:-00031:002882.1301:04511
04512:+00218:+00061:+00142:002877.6179:04512
04513:-00240:+00182:-00410:002877.6179:04513
04514:-00072:+00051:+00199:002877.6179:04514
04515:+00358:+00099:+00291:002877.6179:04515
04516:+00292:+00451:-00114:002877.6179:04516
04517:-00421:-00181:+00320:002877.6179:04517
04518:-00124:+00370:+00007:002877.6179:04518
04519:+00244:+00029:+00346:002881.5922:04519
04520:+00200:-00246:+00079:002881.5922:04520
04521:-00466:+00556:-00318:002881.5922:04521
04522:-00402:+00082:+00257:002881.5922:04522
04523:+00365:+00157:+00196:002881.5922:04523
04524:+00320:+00205:+00255:002881.5922:04524
04525:-00452:-00022:+00163:002881.5922:04525
04526:-00221:+00210:+00264:002862.1372:04526
04527:+00273:+00253:+00192:002862.1372:04527
04528:+00179:-00006:+00197:002862.1372:04528
04529:-00359:+00281:+00123:002862.1372:04529
04530:-00369:+00438:-00090:002862.1372:04530
04531:+00325:-00086:+00258:002862.1372:04531
04532:+00498:+00202:+00023:002862.1372:04532
04533:+00061:-00106:+00038:002870.7753:04533
04534:-00235:+00028:-00143:002870.7753:04534
04535:+00115:+00225:+00189:002870.7753:04535
04536:+00171:+00369:-00168:002870.7753:04536
04537:-00128:-00073:+00008:002870.7753:04537
04538:-00204:+00394:-00239:002870.7753:04538
04539:+00165:+00059:+00018:002870.7753:04539
04540:+00193:+00177:-00084:002854.6735:04540
04541:+00071:+00101:-00004:002854.6735:04541
04542:-00425:-00085:-00192:002854.6735:04542
04543:-00227:+00022:-00154:002854.6735:04543
04544:+00228:+00179:-00012:002854.6735:04544
04545:+00205:-00094:+00034:002854.6735:04545
04546:-00204:+00028:-00354:002854.6735:04546
04547:-00069:+00232:+00025:002848.9213:04547
04548:+00195:+00004:+00141:002848.9213:04548
04549:+00115:+00054:-00315:002848.9213:04549
04550:-00391:+00099:-00013:002848.9213:04550
04551:-00077:+00128:+00076:002848.9213:04551
04552:+00239:+00163:+00140:002848.9213:04552
04553:+00258:+00059:-00017:002848.9213:04553
04554:+00099:+00114:+00075:002850.8979:04554
04555:-00408:+00068:-00299:002850.8979:04555
04556:+00031:+00141:+00359:002850.8979:04556
04557:+00255:+00204:-00063:002850.8979:04557
04558:-00099:-00058:-00072:002850.8979:04558
04559:-00389:+00093:-00035:002850.8979:04559
04560:-00043:+00021:+00196:002850.8979:04560
04561:+00295:+00050:+00033:002854.6250:04561
04562:+00053:+00239:-00100:002854.6250:04562
04563:-00447:+00160:+00335:002854.6250:04563
04564:-00099:-00014:+00169:002854.6250:04564
04565:+00141:+00280:+00173:002854.6250:04565
04566:-00038:+00043:+00202:002854.6250:04566
04567:-00287:+00256:+00125:002854.6250:04567
04568:-00161:+00142:+00290:002842.2849:04568
04569:+00198:+00090:+00140:002842.2849:04569
04570:+00010:+00143:+00035:002842.2849:04570
04571:-00241:-00066:+00030:002842.2849:04571
04572:-00195:+00157:+00007:002842.2849:04572
04573:+00073:+00081:+00125:002842.2849:04573
04574:+00201:+00091:-00106:002842.2849:04574
04575:-00179:+00196:+00028:002857.4558:04575
04576:-00310:+00041:+00001:002857.4558:04576
04577:+00082:+00114:+00067:002857.4558:04577
04578:+00166:+00157:+00032:002857.4558:04578
04579:-00005:+00100:-00077:002857.4558:04579
04580:-00358:+00269:-00158:002857.4558:04580
04581:-00189:-00038:+00118:002857.4558:04581
04582:+00284:+00167:-00045:002867.9104:04582
04583:+00011:+00041:-00022:002867.9104:04583
04584:-00237:-00145:-00322:002867.9104:04584
04585:-00092:-00028:-00178:002867.9104:04585
04586:+00272:+00094:-00078:002867.9104:04586
04587:+00160:-00159:-00365:002867.9104:04587
04588:-00261:+00035:-00265:002867.9104:04588
04589:-00057:-00164:-00387:002862.0202:04589
04590:+00197:-00152:-00597:002862.0202:04590
04591:+00276:-00043:-00267:002862.0202:04591
04592:-00015:-00095:-00616:002862.0202:04592
04593:-00242:+00055:-00496:002862.0202:04593
04594:+00140:-00011:-00168:002862.0202:04594
04595:+00169:-00145:-00213:002862.0202:04595
04596:-00051:-00180:-00425:002870.8198:04596
04597:-00141:-00240:-00441:002870.8198:04597
04598:+00176:-00153:-00340:002870.8198:04598
04599:+00376:-00366:-00521:002870.8198:04599
04600:+00190:+00212:-00459:002870.8198:04600
04601:-00447:-00135:-00481:002870.8198:04601
04602:+00086:+00144:-00161:002870.8198:04602
04603:+00317:+00280:+00187:002874.6166:04603
04604:+00130:+00242:-00052:002874.6166:04604
04605:-00435:+00034:-00252:002874.6166:04605
04606:-00293:+00370:+00022:002874.6166:04606
04607:+00009:+00164:+00115:002874.6166:04607
04608:-00046:+00103:+00004:002874.6166:04608
04609:-00222:+00142:+00165:002874.6166:04609
04610:-00140:+00069:+00223:002868.6225:04610
04611:+00134:+00032:+00100:002868.6225:04611
04612:-00065:+00120:+00176:002868.6225:04612
04613:-00508:+00040:+00238:002868.6225:04613
04614:-00514:+00109:+00171:002868.6225:04614
04615:+00222:-00031:+00331:002868.6225:04615
04616:+00101:+00054:+00044:002868.6225:04616
04617:-00103:+00175:-00096:002870.8051:04617
04618:-00463:-00086:+00145:002870.8051:04618
04619:-00126:+00119:+00194:002870.8051:04619
04620:+00236:+00024:+00147:002870.8051:04620
04621:-00107:+00099:+00062:002870.8051:04621
04622:-00274:-00081:+00228:002870.8051:04622
04623:+00162:+00020:+00133:002870.8051:04623
04624:+00325:+00126:-00141:002874.6166:04624
04625:+00096:+00198:-00130:002874.6166:04625
04626:-00264:-00058:-00072:002874.6166:04626
04627:+00329:+00347:+00108:002874.6166:04627
04628:+00378:+00103:+00004:002874.6166:04628
04629:+00164:+00176:+00034:002874.6166:04629
04630:-00144:-00021:+00021:002874.6166:04630
04631:-00075:-00066:+00013:002862.1079:04631
04632:+00209:+00249:+00076:002862.1079:04632
04633:+00185:+00089:+00097:002862.1079:04633
04634:-00254:+00083:-00459:002862.1079:04634
04635:-00020:+00455:+00251:002862.1079:04635
04636:+00234:+00094:-00067:002862.1079:04636
04637:+00509:+00036:-00030:002862.1079:04637
04638:-00244:-00014:-00071:002857.4460:04638
04639:-00203:-00214:+00104:002857.4460:04639
04640:+00410:+00377:-00089:002857.4460:04640
04641:+00594:-00033:+00078:002857.4460:04641
04642:-00016:+00249:+00064:002857.4460:04642
04643:-00169:-00090:-00054:002857.4460:04643
04644:+00080:-00017:-00019:002857.4460:04644
04645:+00450:+00183:+00105:002847.9875:04645
04646:-00006:-00123:+00130:002847.9875:04646
04647:-00216:+00042:-00211:002847.9875:04647
04648:+00097:+00062:+00325:002847.9875:04648
04649:+00255:-00029:+00066:002847.9875:04649
04650:+00254:+00277:+00032:002847.9875:04650
04651:-00295:-00046:+00119:002847.9875:04651
04652:-00245:+00072:-00088:002842.3327:04652
04653:+00096:+00122:+00055:002842.3327:04653
04654:+00095:+00100:+00214:002842.3327:04654
04655:-00185:+00122:-00008:002842.3327:04655
04656:-00121:-00110:+00176:002842.3327:04656
04657:+00306:+00281:+00156:002842.3327:04657
04658:+00299:-00153:+00001:002842.3327:04658
04659:-00108:+00426:-00246:002837.7182:04659
04660:-00293:-00106:+00551:002837.7182:04660
04661:-00050:+00400:-00326:002837.7182:04661
04662:+00194:-00296:+00458:002837.7182:04662
04663:+00089:+00599:-00355:002837.7182:04663
04664:-00092:-00257:+00374:002837.7182:04664
04665:-00041:+00274:-00366:002837.7182:04665
04666:+00186:-00144:+00160:002841.5246:04666
04667:-00094:+00621:-00058:002841.5246:04667
04668:-00297:-00243:+00051:002841.5246:04668
04669:-00076:+00272:+00247:002841.5246:04669
04670:+00324:+00129:+00072:002841.5246:04670
04671:+00080:+00058:-00155:002841.5246:04671
04672:-00321:+00068:-00187:002841.5246:04672
04673:-00127:+00264:+00156:002822.9519:04673
04674:+00084:-00030:-00116:002822.9519:04674
04675:+00073:+00073:-00020:002822.9519:04675
04676:-00308:+00145:-00199:002822.9519:04676
04677:-00286:-00223:-00124:002822.9519:04677
04678:+00374:+00416:-00088:002822.9519:04678
04679:+00345:-00012:-00005:002822.9519:04679
04680:-00299:+00228:-00457:002822.9519:04680
04681:-00180:-00012:+00130:002831.2314:04681
04682:+00113:+00224:-00012:002831.2314:04682
04683:+00220:-00207:-00221:002831.2314:04683
04684:-00304:+00298:-00150:002831.2314:04684
04685:-00317:+00014:-00049:002831.2314:04685
04686:+00174:+00022:+00100:002831.2314:04686
04687:+00285:-00045:-00080:002831.2314:04687
04688:-00216:+00095:-00062:002834.9572:04688
04689:-00330:-00066:+00033:002834.9572:04689
04690:-00044:+00027:+00167:002834.9572:04690
04691:+00272:+00161:+00013:002834.9572:04691
04692:-00288:+00100:-00014:002834.9572:04692
04693:-00413:+00327:+00212:002834.9572:04693
04694:-00049:-00085:+00440:002834.9572:04694
04695:+00227:+00270:+00148:002822.9331:04695
04696:-00094:-00066:-00135:002822.9331:04696
04697:-00375:+00197:-00193:002822.9331:04697
04698:-00147:+00216:+00470:002822.9331:04698
04699:+00186:+00203:+00060:002822.9331:04699
04700:-00141:-00140:+00089:002822.9331:04700
04701:-00294:+00267:-00108:002822.9331:04701
04702:-00112:-00105:-00023:002837.7473:04702
04703:+00233:+00348:-00039:002837.7473:04703
04704:+00274:+00281:+00190:002837.7473:04704
04705:-00271:+00227:-00155:002837.7473:04705
04706:-00398:+00088:+00139:002837.7473:04706
04707:+00103:+00286:+00427:002837.7473:04707
04708:+00360:-00104:+00012:002837.7473:04708
04709:+00204:+00060:-00225:002835.0002:04709
04710:-00348:+00300:+00001:002835.0002:04710
04711:-00099:+00072:+00195:002835.0002:04711
04712:+00248:+00499:+00021:002835.0002:04712
04713:+00279:-00070:+00206:002835.0002:04713
04714:-00354:+00053:-00116:002835.0002:04714
04715:-00215:+00016:+00246:002835.0002:04715
04716:+00243:-00014:-00033:002842.4333:04716
04717:+00436:+00267:+00120:002842.4333:04717
04718:-00263:+00220:-00560:002842.4333:04718
04719:+00020:+00056:+00143:002842.4333:04719
04720:+00091:+00141:+00237:002842.4333:04720
04721:+00280:-00165:-00140:002842.4333:04721
04722:-00074:+00190:-00231:002842.4333:04722
04723:-00164:+00061:-00355:002844.3071:04723
04724:-00019:+00091:-00053:002844.3071:04724
04725:+00089:-00116:+00136:002844.3071:04725
04726:+00110:+00434:+00127:002844.3071:04726
04727:-00122:-00357:-00103:002844.3071:04727
04728:-00042:+00177:-00182:002844.3071:04728
04729:+00113:+00021:+00017:002844.3071:04729
04730:-00012:+00043:-00053:002848.0791:04730
04731:-00107:+00081:-00224:002848.0791:04731
04732:-00221:+00044:-00070:002848.0791:04732
04733:-00018:-00124:-00049:002848.0791:04733
04734:+00086:+00070:-00110:002848.0791:04734
04735:+00077:-00270:-00400:002848.0791:04735
04736:-00084:+00307:-00254:002848.0791:04736
04737:-00099:+00040:-00581:002855.5451:04737
04738:+00258:-00126:-00402:002855.5451:04738
04739:+00158:-00043:-00746:002855.5451:04739
04740:-00095:-00360:-00624:002855.5451:04740
04741:+00374:-00161:-00641:002855.5451:04741
04742:+00500:-00126:-00436:002855.5451:04742
04743:+00091:-00226:-00247:002855.5451:04743
04744:-00121:+00237:-00301:002857.5339:04744
04745:+00037:+00286:-00167:002857.5339:04745
04746:+00314:+00076:-00214:002857.5339:04746
04747:+00167:+00222:-00090:002857.5339:04747
04748:-00374:+00282:-00371:002857.5339:04748
04749:-00208:+00182:-00031:002857.5339:04749
04750:+00022:+00025:+00183:002857.5339:04750
04751:+00020:+00398:-00264:002874.6955:04751
04752:-00378:-00187:+00152:002874.6955:04752
04753:-00433:+00089:+00059:002874.6955:04753
04754:+00027:-00077:+00143:002874.6955:04754
04755:+00130:+00199:+00118:002874.6955:04755
04756:-00229:+00160:-00085:002874.6955:04756
04757:-00467:+00041:+00295:002874.6955:04757
04758:-00213:+00239:+00319:002861.9667:04758
04759:+00411:+00152:+00309:002861.9667:04759
04760:-00087:-00073:+00246:002861.9667:04760
04761:-00356:-00110:+00024:002861.9667:04761
04762:-00021:-00084:+00212:002861.9667:04762
04763:+00285:-00010:+00344:002861.9667:04763
04764:+00208:+00112:-00022:002861.9667:04764
04765:-00235:+00142:+00113:002870.6921:04765
04766:-00150:+00312:+00353:002870.6921:04766
04767:+00337:+00093:+00247:002870.6921:04767
04768:-00213:+00159:+00102:002870.6921:04768
04769:-00393:+00228:+00028:002870.6921:04769
04770:-00151:-00024:-00095:002870.6921:04770
04771:+00420:+00193:+00382:002870.6921:04771
04772:+00170:+00640:+00192:002874.5131:04772
04773:-00362:-00362:+00189:002874.5131:04773
04774:-00231:+00444:-00190:002874.5131:04774
04775:+00229:-00293:-00161:002874.5131:04775
04776:+00078:+00286:-00167:002874.5131:04776
04777:-00040:+00304:-00013:002874.5131:04777
04778:-00106:-00121:+00199:002874.5131:04778
04779:+00288:+00121:-00060:002868.5932:04779
04780:+00232:+00185:+00330:002868.5932:04780
04781:-00243:-00363:-00373:002868.5932:04781
04782:-00218:+00592:-00315:002868.5932:04782
04783:+00135:-00112:+00055:002868.5932:04783
04784:+00261:+00177:-00654:002868.5932:04784
04785:+00067:+00259:-00227:002868.5932:04785
04786:-00115:-00111:+00065:002877.4843:04786
04787:+00243:-00070:-00381:002877.4843:04787
04788:+00193:+00043:+00271:002877.4843:04788
04789:-00214:+00109:-00026:002877.4843:04789
04790:-00138:+00184:-00401:002877.4843:04790
04791:+00059:+00201:+00164:002877.4843:04791
04792:+00286:+00302:-00103:002877.4843:04792
04793:+00264:+00130:+00221:002867.8564:04793
04794:+00101:-00055:+00033:002867.8564:04794
04795:+00223:-00005:+00187:002867.8564:04795
04796:+00326:-00045:-00206:002867.8564:04796
04797:-00104:-00160:+00003:002867.8564:04797
04798:-00114:+00274:+00063:002867.8564:04798
04799:-00159:+00071:-00022:002867.8564:04799
04800:+00179:-00087:+00224:002862.0153:04800
04801:+00199:+00161:-00077:002862.0153:04801
04802:+00006:+00139:+00130:002862.0153:04802
04803:-00255:-00166:+00190:002862.0153:04803
04804:+00002:+00002:+00192:002862.0153:04804
04805:+00011:+00188:-00138:002862.0153:04805
04806:-00149:+00122:+00129:002862.0153:04806
04807:-00223:+00343:+00380:002857.4411:04807
04808:+00169:-00181:+00241:002857.4411:04808
04809:+00020:+00071:-00149:002857.4411:04809
04810:-00025:+00216:+00337:002857.4411:04810
04811:-00202:+00018:+00047:002857.4411:04811
04812:+00063:+00196:+00147:002857.4411:04812
04813:+00335:+00471:+00281:002857.4411:04813
04814:-00170:+00151:+00025:002854.5620:04814
04815:-00315:+00059:+00164:002854.5620:04815
04816:-00043:+00249:+00032:002854.5620:04816
04817:+00128:+00261:+00153:002854.5620:04817
04818:-00114:-00037:-00196:002854.5620:04818
04819:-00371:+00069:-00256:002854.5620:04819
04820:-00398:+00305:+00335:002854.5620:04820
04821:+00009:+00029:-00038:002835.7700:04821
04822:+00018:-00023:-00368:002835.7700:04822
04823:-00187:-00140:-00013:002835.7700:04823
04824:-00378:+00143:-00469:002835.7700:04824
04825:+00284:+00044:+00090:002835.7700:04825
04826:+00298:+00065:-00131:002835.7700:04826
04827:-00071:-00084:-00271:002835.7700:04827
04828:-00201:+00353:-00289:002844.2109:04828
04829:+00076:-00063:-00078:002844.2109:04829
04830:+00262:+00152:-00611:002844.2109:04830
04831:-00017:+00074:+00082:002844.2109:04831
04832:-00281:+00247:-00300:002844.2109:04832
04833:+00154:-00115:-00036:002844.2109:04833
04834:+00364:+00202:-00080:002844.2109:04834
04835:-00069:+00319:-00356:002841.4187:04835
04836:-00532:+00014:-00044:002841.4187:04836
04837:-00210:+00182:-00073:002841.4187:04837
04838:+00256:+00204:-00047:002841.4187:04838
04839:+00126:-00290:+00111:002841.4187:04839
04840:-00219:+00317:-00096:002841.4187:04840
04841:-00182:-00406:+00213:002841.4187:04841
04842:+00010:-00134:-00193:002835.7792:04842
04843:+00191:+00501:+00035:002835.7792:04843
04844:-00124:-00172:+00416:002835.7792:04844
04845:-00273:+00310:-00004:002835.7792:04845
04846:+00174:-00086:+00314:002835.7792:04846
04847:+00188:+00343:-00187:002835.7792:04847
04848:+00079:+00188:-00109:002835.7792:04848
04849:-00379:-00034:-00121:002844.2011:04849
04850:-00222:+00247:+00144:002844.2011:04850
04851:+00103:+00269:-00135:002844.2011:04851
04852:+00035:+00041:+00343:002844.2011:04852
04853:-00135:+00097:+00170:002844.2011:04853
04854:-00091:-00099:-00029:002844.2011:04854
04855:+00031:+00141:-00356:002844.2011:04855
04856:+00111:+00039:-00001:002841.4140:04856
04857:-00131:+00314:+00092:002841.4140:04857
04858:-00327:-00130:+00055:002841.4140:04858
04859:+00104:+00412:+00616:002841.4140:04859
04860:+00355:-00240:+00166:002841.4140:04860
04861:+00120:-00023:+00334:002841.4140:04861
04862:-00341:+00037:-00041:002841.4140:04862
04863:+00161:+00111:+00382:002848.7529:04863
04864:+00416:+00338:+00092:002848.7529:04864
04865:+00097:-00010:-00037:002848.7529:04865
04866:-00300:+00092:+00147:002848.7529:04866
04867:-00091:+00143:+00000:002848.7529:04867
04868:+00243:-00112:+00158:002848.7529:04868
04869:+00203:+00178:-00241:002848.7529:04869
04870:-00279:-00073:+00039:002850.7863:04870
04871:-00045:+00126:-00056:002850.7863:04871
04872:+00184:+00074:-00029:002850.7863:04872
04873:+00019:+00112:-00135:002850.7863:04873
04874:-00492:-00023:-00422:002850.7863:04874
04875:-00381:-00034:-00156:002850.7863:04875
04876:+00250:-00169:-00708:002850.7863:04876
04877:+00357:-00066:-00183:002861.1621:04877
04878:+00056:+00068:-00322:002861.1621:04878
04879:-00304:-00183:-00499:002861.1621:04879
04880:-00015:-00098:-00673:002861.1621:04880
04881:+00344:-00063:-00747:002861.1621:04881
04882:-00054:-00111:-00220:002861.1621:04882
04883:-00249:-00137:-00327:002861.1621:04883
04884:+00301:+00166:-00189:002861.9475:04884
04885:+00335:-00214:-00182:002861.9475:04885
04886:+00276:+00070:-00473:002861.9475:04886
04887:-00228:-00204:-00324:002861.9475:04887
04888:-00210:-00048:+00129:002861.9475:04888
04889:+00358:+00313:-00208:002861.9475:04889
04890:+00278:+00119:+00024:002861.9475:04890
04891:-00025:+00208:-00058:002870.6623:04891
04892:-00319:+00138:-00068:002870.6623:04892
04893:+00068:+00243:+00069:002870.6623:04893
04894:+00079:+00064:+00109:002870.6623:04894
04895:-00321:+00268:-00148:002870.6623:04895
04896:-00520:-00240:+00191:002870.6623:04896
04897:+00001:+00060:+00304:002870.6623:04897
04898:+00051:-00197:+00220:002874.4296:04898
04899:-00090:+00070:+00118:002874.4296:04899
04900:-00412:+00048:+00179:002874.4296:04900
04901:-00044:-00141:+00192:002874.4296:04901
04902:+00192:+00089:+00090:002874.4296:04902
04903:+00160:+00049:+00190:002874.4296:04903
04904:-00077:+00014:+00115:002874.4296:04904
04905:+00104:+00186:+00315:002875.2060:04905
04906:+00339:-00311:+00065:002875.2060:04906
04907:+00223:+00358:+00143:002875.2060:04907
04908:-00493:-00085:+00202:002875.2060:04908
04909:+00044:+00306:+00177:002875.2060:04909
04910:+00371:+00270:+00206:002875.2060:04910
04911:+00194:+00279:+00173:002875.2060:04911
04912:-00583:+00380:+00158:002877.3759:04912
04913:-00346:+00491:+00366:002877.3759:04913
04914:+00253:+00196:+00314:002877.3759:04914
04915:+00316:+00398:+00134:002877.3759:04915
04916:-00361:+00335:-00044:002877.3759:04916
04917:-00226:-00082:+00188:002877.3759:04917
04918:+00138:+00189:-00088:002877.3759:04918
04919:+00284:+00035:-00023:002881.2307:04919
04920:-00393:+00000:+00110:002881.2307:04920
04921:-00390:+00080:+00123:002881.2307:04921
04922:+00227:+00109:+00027:002881.2307:04922
04923:+00269:+00206:-00287:002881.2307:04923
04924:-00144:+00455:-00836:002881.2307:04924
04925:-00119:-00194:+00234:002881.2307:04925
04926:+00072:+00259:-00375:002868.5395:04926
04927:+00536:+00112:+00075:002868.5395:04927
04928:-00229:-00028:-00580:002868.5395:04928
04929:-00216:-00182:+00159:002868.5395:04929
04930:+00084:+00369:-00365:002868.5395:04930
04931:+00217:-00199:-00280:002868.5395:04931
04932:+00122:+00272:-00165:002868.5395:04932
04933:+00025:-00459:-00154:002870.6818:04933
04934:+00128:+00057:-00443:002870.6818:04934
04935:+00378:-00017:+00054:002870.6818:04935
04936:+00166:+00299:-00227:002870.6818:04936
04937:+00072:-00376:-00021:002870.6818:04937
04938:+00156:+00315:+00259:002870.6818:04938
04939:+00224:+00103:+00019:002870.6818:04939
04940:+00056:-00188:+00149:002867.9057:04940
04941:-00130:+00418:+00009:002867.9057:04941
04942:+00012:-00099:+00445:002867.9057:04942
04943:+00184:+00127:+00136:002867.9057:04943
04944:-00062:+00120:+00176:002867.9057:04944
04945:-00238:+00058:+00216:002867.9057:04945
04946:-00344:+00019:+00074:002867.9057:04946
04947:+00044:+00201:+00191:002842.3808:04947
04948:+00147:+00139:+00224:002842.3808:04948
04949:+00036:+00171:+00138:002842.3808:04949
04950:-00218:+00022:+00362:002842.3808:04950
04951:-00025:+00163:+00180:002842.3808:04951
04952:+00176:+00176:+00118:002842.3808:04952
04953:+00061:+00297:+00136:002842.3808:04953
04954:-00157:+00152:-00022:002850.9321:04954
04955:+00107:+00217:-00063:002850.9321:04955
04956:+00278:+00048:+00144:002850.9321:04956
04957:-00059:+00298:+00051:002850.9321:04957
04958:-00319:-00302:-00057:002850.9321:04958
04959:-00217:+00006:-00095:002850.9321:04959
04960:+00135:+00188:+00017:002850.9321:04960
04961:-00144:-00114:-00181:002834.9956:04961
04962:-00217:+00289:-00094:002834.9956:04962
04963:-00223:+00216:+00223:002834.9956:04963
04964:+00090:-00102:+00035:002834.9956:04964
04965:+00314:+00041:-00042:002834.9956:04965
04966:-00372:+00290:-00121:002834.9956:04966
04967:-00503:-00280:+00040:002834.9956:04967
04968:+00417:+00082:-00107:002822.9472:04968
04969:+00364:+00104:-00070:002822.9472:04969
04970:-00125:+00008:+00039:002822.9472:04970
04971:-00300:-00061:-00267:002822.9472:04971
04972:+00232:+00052:+00061:002822.9472:04972
04973:+00333:-00082:-00191:002822.9472:04973
04974:-00104:+00111:-00365:002822.9472:04974
04975:-00267:+00079:-00078:002824.7360:04975
04976:-00037:+00239:-00040:002824.7360:04976
04977:+00238:+00075:-00223:002824.7360:04977
04978:+00100:+00222:-00270:002824.7360:04978
04979:-00401:+00029:+00060:002824.7360:04979
04980:-00162:+00164:-00077:002824.7360:04980
04981:+00127:+00079:+00222:002824.7360:04981
04982:+00150:+00183:+00162:002822.0314:04982
04983:-00106:-00159:+00110:002822.0314:04983
04984:-00157:+00119:+00221:002822.0314:04984
04985:+00113:-00008:+00173:002822.0314:04985
04986:+00117:-00020:+00091:002822.0314:04986
04987:-00168:+00058:-00013:002822.0314:04987
04988:-00165:+00193:+00064:002822.0314:04988
04989:+00113:+00008:+00347:002816.5253:04989
04990:+00337:+00196:+00205:002816.5253:04990
04991:+00001:+00163:+00207:002816.5253:04991
04992:-00375:+00047:-00121:002816.5253:04992
04993:-00250:-00001:+00023:002816.5253:04993
04994:+00052:+00300:+00155:002816.5253:04994
04995:+00139:+00144:-00126:002816.5253:04995
04996:-00182:+00101:+00215:002831.1979:04996
04997:-00175:+00193:-00055:002831.1979:04997
04998:+00148:+00021:+00197:002831.1979:04998
04999:-00020:+00117:-00083:002831.1979:04999
05000:-00206:+00021:-00061:002831.1979:05000
05001:-00086:+00068:+00197:002831.1979:05001
05002:+00060:+00118:+00089:002831.1979:05002
05003:+00309:+00049:+00111:002821.9555:05003
05004:-00061:+00076:-00241:002821.9555:05004
05005:-00311:+00056:+00157:002821.9555:05005
05006:-00095:+00013:+00065:002821.9555:05006
05007:+00298:+00172:-00028:002821.9555:05007
05008:+00197:+00272:-00128:002821.9555:05008
05009:-00309:+00041:-00259:002821.9555:05009
05010:-00023:+00204:-00317:002835.8703:05010
05011:+00044:+00085:-00641:002835.8703:05011
05012:-00040:-00144:-00208:002835.8703:05012
05013:-00055:-00328:-00633:002835.8703:05013
05014:-00090:-00321:-00344:002835.8703:05014
05015:+00081:-00267:-00570:002835.8703:05015
05016:+00203:-00151:-00848:002835.8703:05016
05017:-00180:-00579:-00563:002850.9560:05017
05018:-00229:-00012:-00925:002850.9560:05018
05019:-00017:-00491:-00350:002850.9560:05019
05020:+00351:-00090:-00685:002850.9560:05020
05021:+00137:-00395:-00470:002850.9560:05021
05022:-00240:-00109:-00271:002850.9560:05022
05023:+00098:+00311:-00241:002850.9560:05023
05024:+00408:+00016:-00105:002848.1083:05024
05025:+00071:+00193:-00077:002848.1083:05025
05026:-00371:+00215:+00194:002848.1083:05026
05027:-00223:-00096:+00125:002848.1083:05027
05028:+00318:+00217:+00087:002848.1083:05028
05029:-00011:-00143:+00213:002848.1083:05029
05030:-00377:-00208:+00159:002848.1083:05030
05031:-00464:+00309:+00224:002855.5163:05031
05032:-00057:+00098:+00374:002855.5163:05032
05033:+00082:+00169:+00090:002855.5163:05033
05034:-00137:+00053:+00622:002855.5163:05034
05035:-00384:-00047:+00379:002855.5163:05035
05036:+00317:+00208:+00568:002855.5163:05036
05037:+00247:-00269:+00334:002855.5163:05037
05038:+00002:-00033:-00048:002857.5432:05038
05039:-00276:+00209:+00256:002857.5432:05039
05040:-00161:+00058:+00426:002857.5432:05040
05041:+00456:+00425:+00262:002857.5432:05041
05042:-00074:-00115:-00084:002857.5432:05042
05043:-00295:+00361:-00043:002857.5432:05043
05044:-00040:+00180:+00042:002857.5432:05044
05045:+00298:+00304:+00196:002861.4011:05045
05046:-00004:+00261:+00127:002861.4011:05046
05047:-00326:+00405:+00208:002861.4011:05047
05048:-00115:-00228:-00284:002861.4011:05048
05049:+00082:+00103:+00073:002861.4011:05049
05050:-00186:+00301:-00024:002861.4011:05050
05051:-00197:-00273:+00188:002861.4011:05051
05052:+00091:+00195:-00029:002855.5644:05052
05053:+00328:-00205:+00017:002855.5644:05053
05054:+00155:+00116:-00392:002855.5644:05054
05055:-00301:-00064:-00022:002855.5644:05055
05056:+00128:+00265:-00249:002855.5644:05056
05057:+00292:-00090:+00398:002855.5644:05057
05058:-00048:+00283:-00379:002855.5644:05058
05059:-00130:+00320:-00405:002857.5922:05059
05060:-00313:+00166:-00454:002857.5922:05060
05061:+00387:+00103:-00019:002857.5922:05061
05062:+00482:+00267:-00220:002857.5922:05062
05063:+00098:-00338:-00168:002857.5922:05063
05064:-00507:+00203:-00319:002857.5922:05064
05065:-00056:-00086:+00041:002857.5922:05065
05066:+00169:+00186:-00361:002854.7514:05066
05067:+00014:+00099:-00077:002854.7514:05067
05068:-00127:+00379:-00161:002854.7514:05068
05069:+00168:-00083:+00038:002854.7514:05069
05070:+00263:+00055:-00144:002854.7514:05070
05071:+00149:+00144:+00017:002854.7514:05071
05072:-00180:-00099:+00094:002854.7514:05072
05073:-00140:-00148:+00119:002842.4045:05073
05074:+00249:+00169:+00147:002842.4045:05074
05075:+00322:+00142:+00131:002842.4045:05075
05076:-00031:+00198:-00063:002842.4045:05076
05077:-00311:+00110:+00187:002842.4045:05077
05078:+00302:+00031:+00425:002842.4045:05078
05079:+00273:+00258:-00071:002842.4045:05079
05080:-00268:-00226:+00408:002837.7709:05080
05081:-00313:+00169:+00367:002837.7709:05081
05082:+00091:-00274:+00145:002837.7709:05082
05083:-00078:+00081:+00018:002837.7709:05083
05084:-00194:+00163:+00383:002837.7709:05084
05085:-00199:+00035:-00242:002837.7709:05085
05086:+00237:+00367:+00120:002837.7709:05086
05087:+00323:+00432:+00334:002822.1030:05087
05088:-00164:-00082:-00215:002822.1030:05088
05089:-00235:+00034:-00287:002822.1030:05089
05090:+00031:+00178:+00473:002822.1030:05090
05091:+00306:-00220:+00096:002822.1030:05091
05092:+00043:+00219:-00401:002822.1030:05092
05093:-00233:+00154:+00364:002822.1030:05093
05094:-00056:+00043:+00075:002822.1030:05094
05095:+00254:+00299:+00298:002803.8383:05095
05096:+00080:+00340:+00152:002803.8383:05096
05097:-00321:+00078:-00051:002803.8383:05097
05098:-00289:+00378:-00111:002803.8383:05098
05099:+00467:+00111:+00361:002803.8383:05099
05100:+00384:-00069:-00086:002803.8383:05100
05101:-00087:+00153:-00260:002803.8383:05101
05102:-00111:-00102:+00263:002805.4135:05102
05103:+00079:-00237:+00117:002805.4135:05103
05104:+00286:+00228:-00262:002805.4135:05104
05105:+00069:-00012:+00057:002805.4135:05105
05106:-00177:+00127:-00652:002805.4135:05106
05107:-00019:+00091:-00446:002805.4135:05107
05108:+00273:+00152:-00391:002805.4135:05108
05109:+00155:+00130:-00063:002796.3540:05109
05110:-00314:+00120:-00194:002796.3540:05110
05111:-00320:+00093:-00305:002796.3540:05111
05112:+00247:+00175:+00687:002796.3540:05112
05113:+00065:+00150:+00083:002796.3540:05113
05114:-00162:-00134:-00024:002796.3540:05114
05115:-00190:+00282:+00213:002796.3540:05115
05116:+00019:+00187:+00515:002791.1267:05116
05117:+00251:-00029:-00218:002791.1267:05117
05118:+00055:+00331:+00090:002791.1267:05118
05119:-00211:-00073:+00576:002791.1267:05119
05120:-00257:+00084:+00075:002791.1267:05120
05121:+00234:+00111:-00126:002791.1267:05121
05122:+00300:-00236:+00219:002791.1267:05122
05123:-00114:+00322:-00246:002792.6872:05123
05124:-00089:-00043:+00249:002792.6872:05124
05125:+00163:+00168:+00281:002792.6872:05125
05126:+00184:+00010:+00028:002792.6872:05126
05127:-00184:+00190:-00048:002792.6872:05127
05128:-00277:+00081:+00144:002792.6872:05128
05129:+00317:+00110:+00341:002792.6872:05129
05130:+00259:+00115:+00124:002790.0769:05130
05131:-00226:+00052:+00035:002790.0769:05131
05132:-00359:+00037:-00265:002790.0769:05132
05133:+00066:+00133:+00100:002790.0769:05133
05134:+00314:+00028:+00043:002790.0769:05134
05135:+00194:+00111:-00044:002790.0769:05135
05136:-00120:+00038:+00096:002790.0769:05136
05137:-00207:+00032:-00182:002790.0769:05137
05138:+00011:+00020:+00031:002791.2055:05138
05139:+00074:+00017:+00009:002791.2055:05139
05140:+00059:+00201:-00148:002791.2055:05140
05141:-00113:-00088:-00147:002791.2055:05141
05142:-00064:+00139:-00039:002791.2055:05142
05143:+00042:-00017:+00121:002791.2055:05143
05144:+00081:+00113:-00033:002791.2055:05144
05145:-00299:+00121:+00041:002811.8627:05145
05146:-00226:+00048:-00161:002811.8627:05146
05147:+00043:+00183:-00196:002811.8627:05147
05148:-00048:+00089:+00151:002811.8627:05148
05149:-00269:+00076:-00451:002811.8627:05149
05150:-00266:+00011:+00104:002811.8627:05150
05151:+00196:+00083:-00010:002811.8627:05151
05152:+00228:-00035:-00163:002822.0600:05152
05153:-00093:+00140:+00119:002822.0600:05153
05154:-00260:-00177:-00270:002822.0600:05154
05155:+00014:-00028:+00125:002822.0600:05155
05156:+00258:-00059:+00132:002822.0600:05156
05157:+00098:+00314:-00054:002822.0600:05157
05158:-00254:+00243:-00008:002822.0600:05158
05159:+00059:+00134:+00118:002829.4699:05159
05160:+00182:+00169:+00198:002829.4699:05160
05161:-00023:+00211:+00183:002829.4699:05161
05162:-00273:-00101:-00011:002829.4699:05162
05163:-00242:+00029:+00066:002829.4699:05163
05164:+00069:-00049:-00035:002829.4699:05164
05165:+00154:+00120:-00134:002829.4699:05165
05166:-00219:-00036:-00115:002844.3894:05166
05167:-00100:-00063:-00253:002844.3894:05167
05168:+00128:-00112:-00014:002844.3894:05168
05169:-00018:+00181:-00462:002844.3894:05169
05170:-00257:-00232:-00425:002844.3894:05170
05171:+00018:+00164:-00231:002844.3894:05171
05172:+00432:-00085:-00331:002844.3894:05172
05173:+00265:+00012:-00538:002861.4694:05173
05174:-00135:+00022:-00497:002861.4694:05174
05175:+00055:-00216:-00404:002861.4694:05175
05176:+00206:+00184:-00468:002861.4694:05176
05177:+00095:-00032:-00476:002861.4694:05177
05178:-00352:-00066:-00507:002861.4694:05178
05179:-00250:+00271:-00243:002861.4694:05179
05180:-00149:-00122:-00018:002855.5598:05180
05181:-00089:+00005:-00258:002855.5598:05181
05182:+00076:+00242:-00052:002855.5598:05182
05183:-00132:-00140:-00209:002855.5598:05183
05184:-00153:+00107:+00083:002855.5598:05184
05185:+00086:+00327:+00087:002855.5598:05185
05186:+00097:+00011:+00174:002855.5598:05186
05187:-00068:+00396:+00163:002870.9626:05187
05188:+00127:+00102:+00282:002870.9626:05188
05189:+00363:+00192:+00288:002870.9626:05189
05190:+00367:+00349:+00254:002870.9626:05190
05191:-00061:-00047:+00149:002870.9626:05191
05192:-00150:+00081:+00245:002870.9626:05192
05193:+00034:+00189:+00338:002870.9626:05193
05194:-00002:-00381:+00185:002874.6955:05194
05195:-00206:+00106:-00108:002874.6955:05195
05196:-00546:-00328:+00240:002874.6955:05196
05197:-00084:+00120:+00037:002874.6955:05197
05198:+00110:+00134:+00248:002874.6955:05198
05199:-00260:-00120:-00005:002874.6955:05199
05200:-00355:+00400:+00055:002874.6955:05200
05201:-00084:+00042:+00146:002875.3581:05201
05202:+00406:+00094:+00111:002875.3581:05202
05203:+00387:+00343:+00165:002875.3581:05203
05204:-00131:+00144:+00135:002875.3581:05204
05205:+00049:+00197:+00356:002875.3581:05205
05206:+00239:+00550:+00314:002875.3581:05206
05207:+00090:+00143:+00173:002875.3581:05207
05208:+00046:+00566:+00178:002884.2697:05208
05209:+00088:+00489:+00134:002884.2697:05209
05210:+00119:-00036:+00169:002884.2697:05210
05211:-00112:+00361:-00054:002884.2697:05211
05212:-00301:+00290:-00065:002884.2697:05212
05213:-00018:-00001:+00199:002884.2697:05213
05214:+00136:+00374:-00036:002884.2697:05214
05215:-00167:+00305:-00113:002894.8808:05215
05216:-00272:-00167:-00083:002894.8808:05216
05217:-00072:+00043:-00470:002894.8808:05217
05218:+00135:+00085:-00121:002894.8808:05218
05219:+00168:-00209:-00181:002894.8808:05219
05220:+00092:+00082:-00502:002894.8808:05220
05221:+00047:-00169:+00139:002894.8808:05221
05222:+00284:+00192:-00538:002882.0415:05222
05223:+00461:+00460:-00441:002882.0415:05223
05224:+00064:+00012:-00163:002882.0415:05224
05225:-00003:+00164:-00128:002882.0415:05225
05226:+00390:-00011:+00178:002882.0415:05226
05227:+00085:-00152:-00362:002882.0415:05227
05228:-00097:+00236:-00072:002904.7980:05228
05229:-00217:-00223:+00092:002904.7980:05229
05230:+00271:+00134:+00070:002904.7980:05230
05231:+00384:+00027:-00071:002904.7980:05231
05232:-00093:+00134:-00309:002904.7980:05232
05233:-00482:+00007:+00296:002904.7980:05233
05234:-00199:+00158:+00209:002904.7980:05234
05235:+00356:-00118:+00088:002894.9704:05235
05236:+00203:+00249:+00056:002894.9704:05236
05237:-00539:-00011:+00382:002894.9704:05237
05238:-00058:+00185:+00008:002894.9704:05238
05239:+00442:+00029:+00581:002894.9704:05239
05240:-00112:+00330:-00170:002894.9704:05240
05241:-00493:+00085:+00381:002894.9704:05241
05242:-00147:+00340:+00063:002882.1154:05242
05243:+00508:-00227:+00518:002882.1154:05243
05244:+00320:+00105:-00113:002882.1154:05244
05245:-00123:-00158:+00176:002882.1154:05245
05246:-00167:+00134:+00121:002882.1154:05246
05247:+00207:+00053:+00127:002882.1154:05247
05248:+00353:+00173:+00144:002882.1154:05248
05249:-00344:+00108:-00248:002891.1018:05249
05250:-00328:+00138:+00263:002891.1018:05250
05251:+00345:+00273:-00009:002891.1018:05251
05252:+00236:+00125:-00005:002891.1018:05252
05253:-00307:+00449:-00026:002891.1018:05253
05254:-00170:-00212:+00241:002891.1018:05254
05255:+00153:-00018:+00072:002891.1018:05255
05256:+00238:+00173:-00064:002888.1291:05256
05257:-00244:-00293:-00082:002888.1291:05257
05258:-00252:-00097:-00205:002888.1291:05258
05259:+00270:+00042:-00063:002888.1291:05259
05260:+00439:+00192:-00303:002888.1291:05260
05261:+00196:+00322:-00285:002888.1291:05261
05262:-00316:-00044:-00227:002888.1291:05262
05263:-00065:+00099:+00012:002868.6420:05263
05264:+00566:-00072:+00075:002868.6420:05264
05265:+00115:-00092:-00352:002868.6420:05265
05266:-00264:-00338:-00231:002868.6420:05266
05267:-00088:+00389:-00144:002868.6420:05267
05268:+00255:-00018:+00069:002868.6420:05268
05269:+00215:+00349:-00319:002868.6420:05269
05270:-00287:-00184:+00254:002877.5488:05270
05271:-00386:+00269:-00260:002877.5488:05271
05272:+00081:-00103:+00351:002877.5488:05272
05273:-00076:+00373:-00284:002877.5488:05273
05274:-00204:-00039:+00313:002877.5488:05274
05275:-00159:+00217:-00067:002877.5488:05275
05276:+00357:-00050:-00001:002877.5488:05276
05277:+00284:+00075:+00535:002874.6020:05277
05278:-00233:+00056:-00036:002874.6020:05278
05279:-00215:+00123:+00206:002874.6020:05279
05280:+00065:+00059:+00298:002874.6020:05280
05281:+00387:+00175:+00495:002874.6020:05281
05282:+00167:-00087:-00008:002874.6020:05282
05283:-00286:+00185:+00130:002874.6020:05283
05284:+00025:-00076:+00259:002861.9716:05284
05285:+00288:-00087:-00047:002861.9716:05285
05286:-00184:+00235:+00137:002861.9716:05286
05287:-00355:-00044:+00064:002861.9716:05287
05288:-00120:+00074:-00151:002861.9716:05288
05289:+00252:+00076:+00180:002861.9716:05289
05290:+00047:-00004:-00104:002861.9716:05290
05291:-00267:+00166:-00022:002870.7607:05291
05292:-00161:-00058:-00021:002870.7607:05292
05293:+00059:-00091:+00139:002870.7607:05293
05294:+00007:+00268:-00146:002870.7607:05294
05295:-00202:+00014:-00139:002870.7607:05295
05296:-00088:-00063:+00021:002870.7607:05296
05297:+00206:+00186:-00046:002870.7607:05297
05298:-00071:-00143:-00108:002874.5627:05298
05299:-00265:-00110:-00554:002874.5627:05299
05300:-00187:+00258:-00125:002874.5627:05300
05301:+00073:-00094:-00004:002874.5627:05301
05302:+00270:+00071:-00302:002874.5627:05302
05303:-00319:-00298:-00500:002874.5627:05303
05304:-00589:-00361:-00583:002874.5627:05304
05305:+00090:-00008:-00450:002875.3530:05305
05306:+00371:-00061:-00318:002875.3530:05306
05307:+00262:-00109:-00427:002875.3530:05307
05308:-00224:+00190:-00714:002875.3530:05308
05309:-00215:-00152:-00409:002875.3530:05309
05310:+00048:-00033:-00516:002875.3530:05310
05311:-00399:-00251:-00493:002875.3530:05311
05312:-00555:-00128:-00605:002877.4201:05312
05313:-00046:-00009:-00264:002877.4201:05313
05314:+00161:-00192:-00107:002877.4201:05314
05315:+00132:-00083:-00231:002877.4201:05315
05316:-00215:+00112:-00415:002877.4201:05316
05317:-00270:+00049:+00033:002877.4201:05317
05318:-00098:+00191:+00004:002877.4201:05318
05319:+00095:+00225:+00006:002881.4189:05319
05320:+00057:+00177:+00127:002881.4189:05320
05321:-00108:+00422:+00215:002881.4189:05321
05322:+00404:-00073:+00375:002881.4189:05322
05323:+00360:+00010:+00239:002881.4189:05323
05324:-00115:-00038:+00248:002881.4189:05324
05325:-00197:+00073:+00450:002881.4189:05325
05326:+00154:+00133:+00120:002862.2485:05326
05327:+00361:-00132:+00039:002862.2485:05327
05328:-00283:+00295:+00254:002862.2485:05328
05329:-00549:+00087:-00282:002862.2485:05329
05330:-00136:-00176:-00313:002862.2485:05330
05331:-00006:+00221:-00032:002862.2485:05331
05332:-00121:-00036:+00186:002862.2485:05332
05333:-00157:+00002:-00237:002870.9526:05333
05334:+00220:+00087:+00061:002870.9526:05334
05335:+00204:+00167:-00094:002870.9526:05335
05336:-00419:+00086:+00118:002870.9526:05336
05337:-00423:+00660:+00081:002870.9526:05337
05338:-00046:-00030:+00213:002870.9526:05338
05339:+00209:+00517:-00031:002870.9526:05339
05340:+00199:+00326:-00110:002861.3962:05340
05341:-00174:-00065:-00044:002861.3962:05341
05342:-00206:+00089:+00025:002861.3962:05342
05343:+00157:+00390:+00066:002861.3962:05343
05344:-00104:-00249:+00093:002861.3962:05344
05345:-00160:+00444:-00191:002861.3962:05345
05346:-00182:-00463:+00133:002861.3962:05346
05347:+00266:+00423:+00133:002842.4431:05347
05348:+00128:+00011:-00219:002842.4431:05348
05349:+00121:+00305:-00029:002842.4431:05349
05350:-00137:+00353:+00065:002842.4431:05350
05351:-00124:+00060:-00176:002842.4431:05351
05352:+00338:+00297:-00026:002842.4431:05352
05353:+00311:+00357:+00028:002842.4431:05353
05354:-00231:+00211:-00172:002851.0190:05354
05355:+00121:+00119:+00068:002851.0190:05355
05356:+00271:+00099:-00069:002851.0190:05356
05357:+00006:+00187:-00193:002851.0190:05357
05358:-00371:+00014:+00032:002851.0190:05358
05359:-00178:-00090:-00021:002851.0190:05359
05360:+00369:-00015:-00153:002851.0190:05360
05361:+00188:+00221:-00144:002848.2338:05361
05362:-00254:-00143:+00086:002848.2338:05362
05363:-00114:-00068:-00062:002848.2338:05363
05364:+00165:+00097:+00244:002848.2338:05364
05365:+00078:-00143:+00219:002848.2338:05365
05366:-00226:+00299:-00090:002848.2338:05366
05367:-00244:-00041:-00012:002848.2338:05367
05368:+00295:+00141:+00309:002823.1318:05368
05369:+00270:+00143:+00059:002823.1318:05369
05370:-00082:-00058:+00292:002823.1318:05370
05371:-00128:+00122:+00238:002823.1318:05371
05372:+00004:-00055:+00568:002823.1318:05372
05373:+00373:+00187:-00166:002823.1318:05373
05374:+00027:+00361:+00371:002823.1318:05374
05375:-00288:+00083:-00316:002818.4506:05375
05376:+00035:+00137:-00071:002818.4506:05376
05377:+00454:+00113:+00121:002818.4506:05377
05378:+00242:+00182:+00053:002818.4506:05378
05379:-00287:+00008:-00011:002818.4506:05379
05380:-00276:-00036:+00046:002818.4506:05380
05381:+00600:+00549:+00327:002818.4506:05381
05382:+00254:-00403:+00215:002809.2985:05382
05383:-00282:+00115:-00218:002809.2985:05383
05384:-00062:+00244:+00318:002809.2985:05384
05385:+00361:+00125:-00031:002809.2985:05385
05386:+00195:+00206:-00446:002809.2985:05386
05387:+00102:-00027:+00292:002809.2985:05387
05388:-00013:+00150:-00113:002809.2985:05388
05389:-00001:-00009:+00076:002791.2241:05389
05390:+00216:-00065:-00258:002791.2241:05390
05391:+00352:+00179:+00022:002791.2241:05391
05392:-00164:-00326:-00060:002791.2241:05392
05393:+00012:+00189:-00299:002791.2241:05393
05394:+00408:+00073:+00265:002791.2241:05394
05395:+00374:-00090:-00335:002791.2241:05395
05396:-00022:+00316:-00170:002792.6550:05396
05397:-00285:+00056:+00197:002792.6550:05397
05398:+00202:+00087:-00213:002792.6550:05398
05399:+00177:+00087:+00092:002792.6550:05399
05400:+00006:+00285:+00047:002792.6550:05400
05401:-00103:-00237:+00032:002792.6550:05401
05402:+00054:+00164:+00104:002792.6550:05402
05403:+00287:+00162:-00075:002792.6550:05403
05404:+00046:+00280:-00033:002789.9238:05404
05405:-00266:+00556:-00278:002789.9238:05405
05406:-00048:-00117:+00389:002789.9238:05406
05407:+00040:+00221:+00162:002789.9238:05407
05408:+00023:+00092:+00224:002789.9238:05408
05409:-00170:+00114:-00042:002789.9238:05409
05410:-00075:+00107:+00386:002789.9238:05410
05411:+00043:+00127:-00371:002790.9833:05411
05412:+00201:+00197:+00053:002790.9833:05412
05413:+00035:+00182:+00368:002790.9833:05413
05414:-00268:+00071:-00252:002790.9833:05414
05415:-00203:+00221:+00288:002790.9833:05415
05416:+00073:+00274:-00064:002790.9833:05416
05417:-00081:+00132:+00198:002790.9833:05417
05418:-00246:+00190:-00190:002811.7070:05418
05419:-00186:+00122:+00036:002811.7070:05419
05420:-00021:+00096:+00248:002811.7070:05420
05421:-00040:+00185:-00038:002811.7070:05421
05422:-00246:+00053:+00104:002811.7070:05422
05423:-00247:-00017:+00056:002811.7070:05423
05424:+00020:+00158:+00030:002811.7070:05424
05425:+00034:-00393:+00260:002821.9272:05425
05426:-00082:+00012:-00645:002821.9272:05426
05427:-00267:-00091:+00260:002821.9272:05427
05428:+00056:-00099:+00293:002821.9272:05428
05429:+00227:+00051:-00184:002821.9272:05429
05430:-00071:-00083:+00072:002821.9272:05430
05431:-00290:+00202:-00016:002821.9272:05431
05432:-00159:+00138:+00001:002822.8764:05432
05433:+00241:+00074:+00037:002822.8764:05433
05434:+00187:+00252:-00050:002822.8764:05434
05435:-00298:-00132:-00105:002822.8764:05435
05436:-00216:+00134:+00011:002822.8764:05436
05437:+00042:+00011:+00153:002822.8764:05437
05438:+00098:-00044:-00391:002822.8764:05438
05439:-00219:+00181:+00002:002837.6699:05439
05440:-00282:+00022:-00137:002837.6699:05440
05441:-00037:-00034:-00388:002837.6699:05441
05442:-00058:+00109:-00174:002837.6699:05442
05443:-00334:+00041:-00399:002837.6699:05443
05444:-00230:-00048:-00033:002837.6699:05444
05445:+00078:+00123:-00403:002837.6699:05445
05446:+00184:-00151:-00376:002854.6008:05446
05447:-00253:+00170:-00625:002854.6008:05447
05448:-00348:-00025:-00507:002854.6008:05448
05449:+00085:+00004:-00633:002854.6008:05449
05450:+00464:-00063:-00430:002854.6008:05450
05451:+00376:+00109:-00454:002854.6008:05451
05452:-00075:-00272:-00477:002854.6008:05452
05453:-00051:+00149:-00306:002855.4484:05453
05454:+00266:-00007:-00442:002855.4484:05454
05455:+00163:-00053:-00256:002855.4484:05455
05456:-00127:-00075:-00331:002855.4484:05456
05457:-00110:-00106:-00065:002855.4484:05457
05458:-00064:+00269:-00208:002855.4484:05458
05459:-00042:+00220:+00002:002855.4484:05459
05460:-00106:+00198:-00036:002864.1025:05460
05461:-00288:+00205:+00215:002864.1025:05461
05462:-00136:+00207:+00339:002864.1025:05462
05463:+00448:+00350:+00129:002864.1025:05463
05464:+00002:-00056:+00210:002864.1025:05464
05465:-00412:+00310:+00310:002864.1025:05465
05466:+00338:-00235:+00436:002864.1025:05466
05467:+00592:+00234:+00339:002861.2546:05467
05468:+00256:-00280:+00458:002861.2546:05468
05469:-00287:+00417:+00145:002861.2546:05469
05470:+00203:+00195:+00297:002861.2546:05470
05471:+00370:-00001:+00102:002861.2546:05471
05472:+00149:+00121:+00026:002861.2546:05472
05473:-00289:-00100:+00242:002861.2546:05473
05474:-00056:+00265:+00046:002868.7006:05474
05475:+00222:+00130:+00535:002868.7006:05475
05476:+00033:+00037:+00153:002868.7006:05476
05477:-00817:+00103:+00034:002868.7006:05477
05478:-00695:+00138:+00379:002868.7006:05478
05479:+00183:+00283:-00074:002868.7006:05479
05480:+00124:+00335:-00038:002868.7006:05480
05481:-00376:+00343:-00034:002870.8686:05481
05482:-00305:+00265:+00143:002870.8686:05482
05483:+00060:-00010:+00113:002870.8686:05483
05484:+00340:+00316:+00227:002870.8686:05484
05485:-00182:-00462:+00086:002870.8686:05485
05486:-00060:-00064:-00148:002870.8686:05486
05487:+00614:-00130:+00223:002870.8686:05487
05488:+00495:-00065:+00257:002874.6513:05488
05489:+00261:+00696:-00253:002874.6513:05489
05490:-00427:-00250:+00383:002874.6513:05490
05491:-00233:+00484:-00222:002874.6513:05491
05492:+00536:+00205:+00035:002874.6513:05492
05493:-00132:+00435:-00069:002874.6513:05493
05494:-00545:+00176:+00046:002874.6513:05494
05495:-00065:+00508:-00132:002875.3920:05495
05496:+00635:+00097:+00034:002875.3920:05496
05497:+00268:+00155:-00609:002875.3920:05497
05498:-00804:-00447:-00076:002875.3920:05498
05499:-00134:-00126:-00392:002875.3920:05499
05500:+00424:-00527:+00420:002875.3920:05500
05501:-00032:-00233:-00438:002875.3920:05501
05502:-00295:-00079:-00204:002877.5832:05502
05503:-00232:+00090:-00051:002877.5832:05503
05504:+00566:-00099:-00500:002877.5832:05504
05505:+00576:-00003:-00253:002877.5832:05505
05506:-00392:+00028:-00248:002877.5832:05506
05507:-00100:-00095:+00043:002877.5832:05507
05508:+00441:+00089:+00373:002877.5832:05508
05509:+00426:-00081:+00238:002867.9497:05509
05510:-00035:-00039:-00113:002867.9497:05510
05511:-00133:+00122:+00254:002867.9497:05511
05512:+00273:+00068:+00377:002867.9497:05512
05513:+00145:-00087:+00106:002867.9497:05513
05514:-00208:+00258:+00073:002867.9497:05514
05515:-00297:+00119:+00499:002867.9497:05515
05516:+00005:+00217:+00457:002848.8828:05516
05517:+00297:+00215:+00395:002848.8828:05517
05518:-00232:+00280:+00331:002848.8828:05518
05519:-00362:+00071:+00021:002848.8828:05519
05520:-00012:+00245:+00210:002848.8828:05520
05521:+00178:+00211:+00531:002848.8828:05521
05522:-00047:+00220:+00020:002848.8828:05522
05523:-00312:+00022:+00096:002850.8442:05523
05524:-00197:-00002:+00399:002850.8442:05524
05525:+00288:+00238:-00014:002850.8442:05525
05526:+00184:-00094:+00256:002850.8442:05526
05527:-00085:+00220:-00100:002850.8442:05527
05528:-00016:-00052:+00206:002850.8442:05528
05529:+00213:+00228:-00148:002850.8442:05529
05530:+00454:+00025:+00114:002854.6154:05530
05531:-00085:+00045:-00163:002854.6154:05531
05532:-00134:+00035:-00250:002854.6154:05532
05533:+00247:+00010:+00095:002854.6154:05533
05534:+00332:+00101:-00115:002854.6154:05534
05535:+00003:+00221:-00210:002854.6154:05535
05536:-00312:+00153:+00008:002854.6154:05536
05537:+00213:-00502:+00183:002829.2658:05537
05538:+00352:+00201:+00121:002829.2658:05538
05539:+00047:-00182:-00078:002829.2658:05539
05540:-00212:+00509:-00654:002829.2658:05540
05541:-00226:+00379:+00048:002829.2658:05541
05542:+00433:+00117:+00311:002829.2658:05542
05543:+00160:+00248:-00167:002829.2658:05543
05544:-00391:+00104:-00082:002831.2553:05544
05545:+00165:+00341:+00163:002831.2553:05545
05546:+00615:-00213:-00139:002831.2553:05546
05547:+00350:+00350:-00525:002831.2553:05547
05548:-00084:-00042:+00405:002831.2553:05548
05549:-00258:+00316:-00129:002831.2553:05549
05550:+00535:-00156:+00090:002831.2553:05550
05551:+00467:+00242:-00079:002828.4677:05551
05552:-00029:-00063:-00209:002828.4677:05552
05553:-00170:+00156:-00063:002828.4677:05553
05554:+00115:+00173:+00067:002828.4677:05554
05555:+00060:+00083:-00034:002828.4677:05555
05556:-00383:+00131:-00233:002828.4677:05556
05557:-00497:+00201:+00272:002828.4677:05557
05558:+00190:+00198:+00482:002816.5585:05558
05559:+00268:+00096:+00090:002816.5585:05559
05560:-00097:+00149:+00261:002816.5585:05560
05561:-00418:+00226:+00175:002816.5585:05561
05562:-00247:+00093:+00244:002816.5585:05562
05563:+00214:+00202:+00345:002816.5585:05563
05564:+00042:+00169:+00290:002816.5585:05564
05565:-00042:+00087:+00026:002824.7836:05565
05566:-00102:+00028:-00123:002824.7836:05566
05567:-00045:+00155:+00454:002824.7836:05567
05568:+00023:-00025:+00040:002824.7836:05568
05569:-00181:+00140:-00065:002824.7836:05569
05570:-00229:+00183:+00146:002824.7836:05570
05571:-00027:-00016:+00053:002824.7836:05571
05572:+00085:+00107:+00056:002828.5776:05572
05573:+00019:+00083:-00202:002828.5776:05573
05574:-00395:+00078:+00036:002828.5776:05574
05575:-00123:-00068:+00021:002828.5776:05575
05576:+00014:+00057:+00154:002828.5776:05576
05577:-00066:+00243:+00051:002828.5776:05577
05578:-00311:-00065:-00062:002828.5776:05578
05579:-00266:+00247:+00001:002829.5222:05579
05580:+00178:+00179:+00183:002829.5222:05580
05581:+00146:+00103:+00008:002829.5222:05581
05582:-00305:+00273:-00085:002829.5222:05582
05583:-00097:+00100:-00080:002829.5222:05583
05584:+00253:+00006:-00115:002829.5222:05584
05585:+00219:+00272:-00108:002829.5222:05585
05586:-00059:-00184:+00009:002844.4470:05586
05587:-00343:-00260:-00045:002844.4470:05587
05588:+00077:-00015:-00638:002844.4470:05588
05589:+00099:-00253:-00241:002844.4470:05589
05590:-00186:-00003:-00304:002844.4470:05590
05591:-00041:-00183:-00526:002844.4470:05591
05592:+00204:-00149:+00056:002844.4470:05592
05593:+00340:+00080:-00469:002848.2192:05593
05594:-00285:-00288:-00595:002848.2192:05594
05595:-00492:-00339:-00429:002848.2192:05595
05596:-00118:-00076:-00648:002848.2192:05596
05597:+00250:-00060:-00381:002848.2192:05597
05598:+00125:+00004:-00707:002848.2192:05598
05599:-00145:-00137:-00641:002848.2192:05599
05600:-00264:-00204:-00565:002855.6369:05600
05601:+00044:-00238:-00462:002855.6369:05601
05602:-00022:-00228:-00546:002855.6369:05602
05603:-00142:-00210:-00617:002855.6369:05603
05604:+00002:+00360:+00174:002855.6369:05604
05605:+00054:-00235:-00132:002855.6369:05605
05606:-00218:+00332:+00124:002855.6369:05606
05607:-00624:+00477:+00187:002871.0412:05607
05608:-00169:+00532:+00285:002871.0412:05608
05609:+00417:+00258:+00122:002871.0412:05609
05610:+00053:+00590:+00222:002871.0412:05610
05611:-00158:-00046:+00285:002871.0412:05611
05612:-00193:+00251:-00006:002871.0412:05612
05613:+00284:+00018:+00546:002871.0412:05613
05614:+00298:-00066:+00581:002861.3571:05614
05615:+00105:-00009:+00348:002861.3571:05615
05616:+00007:+00159:+00568:002861.3571:05616
05617:+00313:+00355:+00378:002861.3571:05617
05618:+00359:-00051:+00463:002861.3571:05618
05619:+00202:+00294:+00095:002861.3571:05619
05620:-00340:-00192:+00226:002861.3571:05620
05621:-00178:+00388:-00190:002855.5546:05621
05622:+00017:+00103:+00240:002855.5546:05622
05623:+00010:-00037:+00179:002855.5546:05623
05624:-00154:-00278:-00029:002855.5546:05624
05625:-00510:-00057:+00265:002855.5546:05625
05626:+00010:+00186:+00181:002855.5546:05626
05627:+00426:+00348:-00021:002855.5546:05627
05628:+00052:+00066:-00113:002857.6162:05628
05629:-00530:+00204:+00061:002857.6162:05629
05630:-00167:+00016:-00343:002857.6162:05630
05631:+00624:+00004:-00136:002857.6162:05631
05632:-00064:-00414:-00037:002857.6162:05632
05633:-00254:-00258:+00127:002857.6162:05633
05634:+00124:-00083:-00048:002857.6162:05634
05635:+00478:+00098:+00020:002854.7902:05635
05636:+00145:+00136:-00290:002854.7902:05636
05637:-00258:+00168:-00107:002854.7902:05637
05638:-00036:+00278:+00192:002854.7902:05638
05639:+00846:+00337:+00000:002854.7902:05639
05640:+00268:+00303:-00162:002854.7902:05640
05641:-00169:+00285:-00173:002854.7902:05641
05642:-00192:+00107:-00027:002855.4919:05642
05643:+00287:+00286:-00109:002855.4919:05643
05644:-00039:+00018:+00169:002855.4919:05644
05645:-00591:+00011:-00283:002855.4919:05645
05646:-00547:-00226:+00079:002855.4919:05646
05647:+00126:+00176:-00118:002855.4919:05647
05648:+00119:-00286:+00101:002855.4919:05648
05649:+00019:+00299:-00022:002864.0781:05649
05650:-00113:-00243:+00141:002864.0781:05650
05651:+00072:+00153:-00040:002864.0781:05651
05652:+00212:+00182:+00037:002864.0781:05652
05653:-00205:-00030:+00117:002864.0781:05653
05654:-00352:+00039:+00048:002864.0781:05654
05655:+00173:-00087:+00109:002864.0781:05655
05656:+00534:-00089:-00025:002867.8564:05656
05657:+00310:-00106:+00186:002867.8564:05657
05658:-00257:-00278:-00116:002867.8564:05658
05659:-00038:+00172:-00009:002867.8564:05659
05660:+00185:+00205:+00228:002867.8564:05660
05661:+00087:+00056:+00227:002867.8564:05661
05662:-00167:+00175:-00025:002867.8564:05662
05663:-00221:+00111:+00424:002842.2416:05663
05664:+00118:+00209:+00250:002842.2416:05664
05665:+00110:+00082:+00253:002842.2416:05665
05666:-00384:+00167:+00109:002842.2416:05666
05667:-00141:+00125:+00481:002842.2416:05667
05668:+00145:+00216:+00405:002842.2416:05668
05669:+00209:-00080:+00054:002842.2416:05669
05670:-00190:+00180:+00122:002850.7619:05670
05671:-00204:+00122:+00163:002850.7619:05671
05672:+00265:+00357:+00075:002850.7619:05672
05673:+00311:-00053:+00158:002850.7619:05673
05674:+00060:+00479:-00124:002850.7619:05674
05675:-00098:+00045:+00006:002850.7619:05675
05676:+00079:+00310:-00247:002850.7619:05676
05677:+00536:-00123:+00055:002841.2697:05677
05678:+00043:+00389:-00406:002841.2697:05678
05679:-00289:-00166:-00325:002841.2697:05679
05680:-00021:+00033:-00002:002841.2697:05680
05681:+00365:-00283:-00282:002841.2697:05681
05682:+00312:-00418:-00096:002841.2697:05682
05683:-00457:+00030:-00463:002841.2697:05683
05684:-00349:-00358:-00023:002835.7221:05684
05685:+00310:+00096:-00467:002835.7221:05685
05686:+00016:+00015:-00323:002835.7221:05686
05687:-00223:+00272:-00367:002835.7221:05687
05688:-00119:-00028:-00177:002835.7221:05688
05689:+00278:+00270:-00278:002835.7221:05689
05690:+00431:+00074:+00216:002835.7221:05690
05691:-00095:+00123:-00485:002835.7221:05691
05692:-00138:+00244:+00523:002831.0019:05692
05693:+00025:+00170:+00107:002831.0019:05693
05694:+00229:+00205:+00385:002831.0019:05694
05695:+00198:+00267:+00008:002831.0019:05695
05696:-00338:-00125:-00425:002831.0019:05696
05697:+00101:+00297:+00164:002831.0019:05697
05698:+00249:-00015:+00236:002831.0019:05698
05699:+00120:+00570:+00634:002828.2912:05699
05700:-00432:-00430:+00179:002828.2912:05700
05701:-00271:+00400:+00272:002828.2912:05701
05702:+00184:+00152:+00308:002828.2912:05702
05703:+00195:+00016:+00276:002828.2912:05703
05704:-00278:+00186:+00140:002828.2912:05704
05705:-00160:+00266:+00425:002828.2912:05705
05706:+00039:+00048:-00057:002822.8906:05706
05707:+00202:+00066:+00092:002822.8906:05707
05708:+00012:-00036:+00265:002822.8906:05708
05709:-00385:-00042:-00140:002822.8906:05709
05710:+00047:+00055:+00183:002822.8906:05710
05711:+00165:+00115:-00260:002822.8906:05711
05712:-00116:+00302:-00071:002822.8906:05712
05713:-00187:-00001:-00084:002831.1118:05713
05714:+00000:+00211:+00026:002831.1118:05714
05715:+00200:+00247:+00064:002831.1118:05715
05716:-00103:+00131:-00137:002831.1118:05716
05717:-00296:+00127:-00293:002831.1118:05717
05718:-00243:-00021:+00069:002831.1118:05718
05719:-00008:+00028:-00200:002831.1118:05719
05720:+00113:+00034:+00010:002841.4624:05720
05721:-00253:-00050:-00167:002841.4624:05721
05722:-00241:-00075:+00121:002841.4624:05722
05723:+00051:+00127:-00085:002841.4624:05723
05724:+00112:-00183:-00038:002841.4624:05724
05725:+00036:+00079:-00038:002841.4624:05725
05726:-00089:+00063:-00043:002841.4624:05726
05727:-00020:+00225:-00097:002835.7604:05727
05728:+00059:+00098:-00742:002835.7604:05728
05729:-00103:+00182:-00092:002835.7604:05729
05730:-00194:-00118:-00411:002835.7604:05730
05731:+00005:-00277:-00341:002835.7604:05731
05732:-00112:-00069:-00475:002835.7604:05732
05733:-00232:-00258:-00773:002835.7604:05733
05734:-00190:-00074:-00547:002857.5046:05734
05735:+00065:-00191:-00532:002857.5046:05735
05736:+00094:-00222:-00505:002857.5046:05736
05737:-00001:+00115:-00594:002857.5046:05737
05738:-00135:-00282:-00566:002857.5046:05738
05739:-00079:-00222:-00468:002857.5046:05739
05740:+00094:+00132:-00106:002857.5046:05740
05741:+00151:+00334:-00139:002867.9738:05741
05742:+00025:-00047:+00103:002867.9738:05742
05743:-00136:-00176:+00000:002867.9738:05743
05744:-00036:+00053:+00091:002867.9738:05744
05745:+00396:+00305:+00220:002867.9738:05745
05746:+00229:-00088:+00019:002867.9738:05746
05747:-00328:+00512:+00289:002867.9738:05747
05748:-00301:-00264:+00081:002862.0737:05748
05749:-00265:+00459:+00312:002862.0737:05749
05750:-00433:-00127:+00690:002862.0737:05750
05751:+00309:+00505:+00132:002862.0737:05751
05752:+00394:+00113:+00629:002862.0737:05752
05753:+00102:+00349:+00361:002862.0737:05753
05754:-00332:-00309:+00539:002862.0737:05754
05755:-00445:-00094:+00374:002864.2839:05755
05756:+00066:+00023:+00266:002864.2839:05756
05757:+00350:+00093:+00191:002864.2839:05757
05758:+00136:+00022:+00280:002864.2839:05758
05759:-00492:+00023:+00253:002864.2839:05759
05760:-00167:-00019:+00154:002864.2839:05760
05761:+00349:+00097:+00061:002864.2839:05761
05762:+00274:+00055:+00188:002868.1162:05762
05763:-00043:+00181:-00130:002868.1162:05763
05764:-00165:+00197:+00069:002868.1162:05764
05765:+00033:+00333:-00063:002868.1162:05765
05766:+00304:+00190:-00652:002868.1162:05766
05767:-00095:+00163:-00141:002868.1162:05767
05768:-00362:+00200:-00011:002868.1162:05768
05769:+00074:-00100:-00261:002848.9116:05769
05770:+00241:-00017:-00129:002848.9116:05770
05771:-00012:+00005:-00110:002848.9116:05771
05772:-00108:-00213:-00291:002848.9116:05772
05773:+00298:+00053:+00005:002848.9116:05773
05774:+00257:+00071:+00013:002848.9116:05774
05775:+00113:-00033:-00011:002848.9116:05775
05776:-00040:+00224:-00169:002857.6362:05776
05777:-00048:+00086:-00183:002857.6362:05777
05778:+00199:+00171:-00018:002857.6362:05778
05779:+00214:+00282:-00186:002857.6362:05779
05780:+00018:+00240:-00051:002857.6362:05780
05781:+00053:-00034:-00120:002857.6362:05781
05782:+00264:-00144:+00056:002857.6362:05782
05783:+00033:+00094:-00167:002861.4450:05783
05784:-00299:-00144:-00233:002861.4450:05784
05785:-00335:+00155:+00182:002861.4450:05785
05786:+00315:-00124:+00183:002861.4450:05786
05787:+00331:+00253:-00111:002861.4450:05787
05788:-00188:+00370:-00058:002861.4450:05788
05789:-00277:+00151:+00226:002861.4450:05789
05790:+00011:+00347:+00004:002849.0705:05790
05791:+00419:+00169:+00178:002849.0705:05791
05792:-00194:-00012:+00072:002849.0705:05792
05793:-00349:-00188:-00020:002849.0705:05793
05794:+00138:-00003:+00233:002849.0705:05794
05795:+00205:+00132:+00359:002849.0705:05795
05796:+00047:+00210:-00018:002849.0705:05796
05797:-00131:-00147:+00308:002850.9851:05797
05798:-00068:+00200:+00427:002850.9851:05798
05799:+00202:-00084:+00295:002850.9851:05799
05800:-00045:+00226:+00122:002850.9851:05800
05801:-00268:-00034:-00052:002850.9851:05801
05802:-00178:+00075:-00074:002850.9851:05802
05803:+00139:+00043:+00096:002850.9851:05803
05804:+00109:+00375:+00098:002841.6450:05804
05805:-00342:-00198:-00159:002841.6450:05805
05806:-00270:+00279:-00226:002841.6450:05806
05807:+00198:-00151:+00445:002841.6450:05807
05808:+00100:+00170:-00113:002841.6450:05808
05809:-00090:+00347:-00225:002841.6450:05809
05810:-00227:+00167:+00384:002841.6450:05810
05811:+00409:-00052:+00290:002829.5031:05811
05812:+00383:+00350:-00010:002829.5031:05812
05813:+00056:+00316:+00139:002829.5031:05813
05814:-00154:+00196:-00113:002829.5031:05814
05815:+00153:+00400:-00140:002829.5031:05815
05816:+00307:+00002:+00533:002829.5031:05816
05817:+00042:+00169:-00213:002829.5031:05817
05818:-00151:-00122:-00020:002831.2744:05818
05819:+00164:+00330:+00072:002831.2744:05819
05820:+00243:-00094:-00483:002831.2744:05820
05821:+00032:+00245:-00299:002831.2744:05821
05822:-00097:-00046:+00037:002831.2744:05822
05823:-00103:-00006:-00340:002831.2744:05823
05824:+00105:+00116:-00136:002831.2744:05824
05825:+00123:+00126:+00001:002822.0839:05825
05826:-00131:-00059:-00513:002822.0839:05826
05827:+00019:+00059:-00061:002822.0839:05827
05828:+00170:+00101:-00219:002822.0839:05828
05829:+00211:+00211:-00112:002822.0839:05829
05830:-00068:+00105:-00081:002822.0839:05830
05831:-00208:+00048:+00149:002822.0839:05831
05832:-00018:+00069:+00383:002810.2075:05832
05833:+00136:+00137:+00015:002810.2075:05833
05834:-00052:+00168:-00034:002810.2075:05834
05835:-00185:+00071:+00090:002810.2075:05835
05836:+00004:+00146:+00127:002810.2075:05836
05837:+00225:+00257:+00355:002810.2075:05837
05838:-00186:+00112:+00087:002810.2075:05838
05839:-00126:+00231:+00263:002811.8581:05839
05840:-00058:+00052:+00370:002811.8581:05840
05841:+00105:+00177:+00369:002811.8581:05841
05842:+00147:+00154:+00307:002811.8581:05842
05843:-00030:+00290:+00062:002811.8581:05843
05844:-00237:+00061:+00317:002811.8581:05844
05845:-00005:+00211:+00201:002811.8581:05845
05846:+00221:+00099:+00230:002809.0871:05846
05847:+00068:+00132:-00185:002809.0871:05847
05848:-00258:+00005:-00071:002809.0871:05848
05849:-00093:+00320:+00076:002809.0871:05849
05850:+00151:+00135:+00072:002809.0871:05850
05851:+00228:+00333:-00143:002809.0871:05851
05852:+00046:+00039:+00103:002809.0871:05852
05853:-00276:+00354:-00011:002809.0871:05853
05854:+00114:-00250:+00245:002810.0854:05854
05855:+00176:+00331:-00280:002810.0854:05855
05856:-00156:-00218:+00105:002810.0854:05856
05857:-00166:+00091:-00158:002810.0854:05857
05858:+00114:-00039:-00023:002810.0854:05858
05859:+00187:+00136:-00272:002810.0854:05859
05860:-00167:+00103:-00104:002810.0854:05860
05861:-00250:-00109:+00114:002824.7741:05861
05862:+00018:-00009:-00456:002824.7741:05862
05863:+00183:+00380:-00043:002824.7741:05863
05864:-00034:+00230:-00138:002824.7741:05864
05865:-00100:+00006:-00158:002824.7741:05865
05866:-00087:+00123:-00362:002824.7741:05866
05867:-00019:+00121:-00078:002824.7741:05867
05868:+00010:+00041:+00150:002841.4331:05868
05869:-00069:+00147:-00130:002841.4331:05869
05870:-00031:+00024:+00211:002841.4331:05870
05871:+00002:+00299:+00011:002841.4331:05871
05872:+00062:+00109:-00249:002841.4331:05872
05873:-00192:+00000:+00166:002841.4331:05873
05874:-00256:+00246:-00077:002841.4331:05874
05875:-00039:-00091:+00136:002835.9560:05875
05876:+00027:+00042:-00203:002835.9560:05876
05877:-00040:+00097:-00279:002835.9560:05877
05878:-00286:-00066:-00092:002835.9560:05878
05879:-00027:-00110:-00106:002835.9560:05879
05880:+00144:-00159:-00103:002835.9560:05880
05881:+00022:-00064:-00388:002835.9560:05881
05882:-00270:-00169:-00224:002857.6457:05882
05883:-00294:-00098:-00400:002857.6457:05883
05884:+00226:+00008:-00403:002857.6457:05884
05885:+00353:+00159:-00276:002857.6457:05885
05886:-00041:-00158:-00260:002857.6457:05886
05887:+00017:-00212:-00486:002857.6457:05887
05888:+00219:+00228:-00148:002857.6457:05888
05889:+00135:-00312:-00463:002861.4255:05889
05890:+00074:+00021:-00402:002861.4255:05890
05891:-00166:-00152:-00376:002861.4255:05891
05892:+00315:-00064:-00062:002861.4255:05892
05893:+00520:+00156:-00302:002861.4255:05893
05894:-00019:-00207:-00203:002861.4255:05894
05895:-00577:+00056:+00159:002861.4255:05895
05896:-00178:+00277:+00131:002862.1657:05896
05897:+00265:+00050:+00411:002862.1657:05897
05898:-00420:+00223:-00136:002862.1657:05898
05899:-00539:+00196:+00029:002862.1657:05899
05900:+00009:+00193:+00271:002862.1657:05900
05901:+00106:+00090:+00237:002862.1657:05901
05902:-00245:-00028:+00207:002862.1657:05902
05903:-00364:+00052:-00043:002877.7514:05903
05904:-00097:+00092:+00282:002877.7514:05904
05905:+00196:-00117:+00174:002877.7514:05905
05906:-00046:+00274:-00004:002877.7514:05906
05907:-00188:-00159:+00279:002877.7514:05907
05908:+00061:+00277:-00014:002877.7514:05908
05909:+00387:-00137:+00209:002877.7514:05909
05910:+00157:-00070:+00180:002874.8188:05910
05911:-00218:+00092:+00028:002874.8188:05911
05912:-00175:-00089:+00123:002874.8188:05912
05913:+00420:-00027:+00074:002874.8188:05913
05914:+00202:+00052:+00187:002874.8188:05914
05915:-00168:+00022:+00058:002874.8188:05915
05916:-00199:-00048:+00138:002874.8188:05916
05917:+00363:-00102:-00069:002868.8471:05917
05918:+00235:-00087:+00278:002868.8471:05918
05919:-00292:+00123:+00100:002868.8471:05919
05920:-00195:-00008:-00100:002868.8471:05920
05921:-00022:+00234:+00230:002868.8471:05921
05922:+00140:+00055:+00037:002868.8471:05922
05923:+00139:+00332:-00052:002868.8471:05923
05924:-00245:+00027:+00107:002870.9033:05924
05925:+00100:+00202:+00069:002870.9033:05925
05926:+00372:+00271:+00191:002870.9033:05926
05927:+00007:+00292:+00007:002870.9033:05927
05928:-00241:+00095:-00173:002870.9033:05928
05929:-00074:+00142:+00106:002870.9033:05929
05930:+00563:+00200:-00147:002867.9985:05930
05931:+00336:-00057:-00058:002867.9985:05931
05932:-00573:+00233:-00169:002867.9985:05932
05933:-00049:-00137:+00107:002867.9985:05933
05934:+00410:+00079:-00565:002867.9985:05934
05935:+00199:-00313:-00551:002867.9985:05935
05936:-00334:+00446:-00136:002867.9985:05936
05937:-00320:-00064:-00525:002868.8762:05937
05938:+00497:+00145:-00049:002868.8762:05938
05939:+00461:-00221:-00017:002868.8762:05939
05940:-00145:+00091:-00318:002868.8762:05940
05941:-00287:-00215:-00100:002868.8762:05941
05942:+00246:+00046:-00193:002868.8762:05942
05943:+00487:-00078:+00042:002868.8762:05943
05944:-00349:+00059:-00362:002877.7416:05944
05945:-00416:+00186:+00222:002877.7416:05945
05946:+00291:+00167:+00175:002877.7416:05946
05947:+00360:+00132:+00217:002877.7416:05947
05948:-00099:+00256:+00130:002877.7416:05948
05949:-00270:-00035:+00143:002877.7416:05949
05950:+00011:+00313:+00336:002877.7416:05950
05951:+00264:+00073:+00051:002868.1359:05951
05952:-00129:+00214:+00196:002868.1359:05952
05953:-00282:+00277:+00319:002868.1359:05953
05954:-00085:+00008:+00103:002868.1359:05954
05955:+00097:+00349:+00244:002868.1359:05955
05956:-00012:+00240:+00184:002868.1359:05956
05957:-00213:+00085:-00093:002868.1359:05957
05958:-00065:+00355:+00283:002862.2534:05958
05959:+00140:+00313:-00012:002862.2534:05959
05960:-00059:-00138:-00009:002862.2534:05960
05961:-00116:+00353:+00000:002862.2534:05961
05962:-00144:-00359:+00001:002862.2534:05962
05963:+00262:+00376:-00223:002862.2534:05963
05964:+00222:+00111:+00007:002862.2534:05964
05965:-00014:+00301:-00077:002864.3132:05965
05966:-00087:-00209:+00110:002864.3132:05966
05967:+00065:+00403:-00110:002864.3132:05967
05968:+00030:-00084:+00229:002864.3132:05968
05969:+00100:+00257:-00065:002864.3132:05969
05970:-00048:-00004:-00070:002864.3132:05970
05971:+00008:+00092:-00322:002864.3132:05971
05972:+00141:+00198:-00209:002861.4548:05972
05973:-00040:+00282:-00082:002861.4548:05973
05974:-00203:-00301:-00203:002861.4548:05974
05975:-00070:+00221:+00184:002861.4548:05975
05976:+00180:+00086:+00161:002861.4548:05976
05977:+00107:+00184:-00102:002861.4548:05977
05978:-00177:+00194:-00149:002861.4548:05978
05979:-00061:+00156:+00236:002842.4526:05979
05980:+00072:+00261:-00071:002842.4526:05980
05981:+00137:+00062:+00216:002842.4526:05981
05982:-00242:+00021:+00072:002842.4526:05982
05983:-00060:+00111:-00178:002842.4526:05983
05984:+00256:+00188:+00061:002842.4526:05984
05985:+00194:+00184:+00074:002842.4526:05985
05986:-00141:-00027:-00094:002851.0722:05986
05987:-00125:+00158:+00158:002851.0722:05987
05988:-00013:-00019:+00089:002851.0722:05988
05989:+00069:+00113:-00062:002851.0722:05989
05990:-00095:-00070:+00148:002851.0722:05990
05991:-00199:+00020:+00011:002851.0722:05991
05992:+00068:+00005:+00235:002851.0722:05992
05993:+00087:+00176:+00054:002841.6496:05993
05994:-00020:+00212:+00015:002841.6496:05994
05995:-00343:+00233:-00025:002841.6496:05995
05996:-00128:+00171:+00280:002841.6496:05996
05997:+00257:+00276:+00065:002841.6496:05997
05998:-00095:+00146:+00088:002841.6496:05998
05999:-00324:+00082:+00002:002841.6496:05999
06000:-00056:+00161:+00053:002841.6496:06000
06001:+00314:+00080:+00154:002835.9750:06001
06002:+00283:+00124:-00043:002835.9750:06002
06003:-00264:+00010:+00054:002835.9750:06003
06004:-00128:+00161:-00021:002835.9750:06004
06005:+00023:+00127:-00126:002835.9750:06005
06006:+00204:+00089:+00256:002835.9750:06006
06007:+00027:+00051:-00155:002835.9750:06007
06008:-00267:-00050:-00082:002844.4619:06008
06009:+00048:+00063:-00026:002844.4619:06009
06010:+00216:+00043:+00066:002844.4619:06010
06011:-00048:+00125:+00110:002844.4619:06011
06012:-00339:-00074:-00182:002844.4619:06012
06013:-00163:+00116:+00108:002844.4619:06013
06014:+00154:-00101:-00140:002844.4619:06014
06015:+00079:+00116:-00196:002848.1127:06015
06016:-00345:-00109:-00316:002848.1127:06016
06017:-00205:+00032:-00269:002848.1127:06017
06018:-00005:+00101:+00053:002848.1127:06018
06019:+00102:-00051:-00027:002848.1127:06019
06020:-00152:-00018:-00453:002848.1127:06020
06021:-00212:-00165:-00310:002848.1127:06021
06022:-00080:-00001:-00609:002855.4870:06022
06023:+00327:+00104:-00259:002855.4870:06023
06024:+00227:-00072:-00649:002855.4870:06024
06025:-00041:-00031:-00395:002855.4870:06025
06026:-00104:-00267:-00339:002855.4870:06026
06027:+00278:-00205:-00359:002855.4870:06027
06028:+00170:+00000:-00544:002855.4870:06028
06029:-00092:-00095:-00498:002857.4558:06029
06030:+00028:-00050:-00287:002857.4558:06030
06031:+00350:+00052:-00250:002857.4558:06031
06032:+00290:+00149:+00102:002857.4558:06032
06033:-00439:-00069:-00127:002857.4558:06033
06034:-00221:+00126:+00027:002857.4558:06034
06035:+00197:-00077:-00139:002874.6313:06035
06036:-00258:-00179:-00241:002874.6313:06036
06037:-00673:-00316:-00308:002874.6313:06037
06038:-00243:+00143:+00013:002874.6313:06038
06039:+00446:+00021:+00254:002874.6313:06039
06040:+00196:+00335:-00052:002874.6313:06040
06041:-00614:-00124:+00388:002874.6313:06041
06042:-00224:+00625:+00010:002874.6313:06042
06043:+00262:+00169:+00196:002862.0642:06043
06044:+00054:+00034:+00144:002862.0642:06044
06045:-00268:+00029:+00022:002862.0642:06045
06046:-00294:-00274:+00730:002862.0642:06046
06047:+00138:+00220:-00076:002862.0642:06047
06048:+00348:+00009:+00568:002862.0642:06048
06049:+00006:-00026:+00286:002870.8198:06049
06050:-00230:-00017:+00420:002870.8198:06050
06051:-00149:-00086:+00401:002870.8198:06051
06052:+00280:+00107:-00076:002870.8198:06052
06053:+00139:-00004:+00360:002870.8198:06053
06054:-00293:+00084:-00007:002870.8198:06054
06055:-00060:+00090:+00153:002870.8198:06055
06056:+00257:+00309:+00327:002867.9104:06056
06057:+00086:+00257:-00132:002867.9104:06057
06058:-00277:+00301:+00271:002867.9104:06058
06059:-00214:+00106:+00079:002867.9104:06059
06060:+00488:+00329:+00229:002867.9104:06060
06061:+00251:-00001:+00063:002867.9104:06061
06062:-00089:+00156:-00227:002867.9104:06062
06063:-00103:-00101:+00067:002855.5212:06063
06064:+00062:+00389:-00152:002855.5212:06064
06065:+00362:+00094:+00268:002855.5212:06065
06066:-00085:+00029:-00282:002855.5212:06066
06067:-00088:+00380:-00206:002855.5212:06067
06068:+00101:-00504:+00259:002855.5212:06068
06069:+00091:+00583:-00771:002855.5212:06069
06070:-00143:-00075:+00122:002864.2739:06070
06071:-00401:+00388:-00591:002864.2739:06071
06072:-00033:-00211:+00095:002864.2739:06072
06073:+00300:-00022:+00258:002864.2739:06073
06074:+00043:-00251:-00613:002864.2739:06074
06075:-00377:-00277:-00372:002864.2739:06075
06076:+00003:-00003:-00281:002864.2739:06076
06077:+00711:+00273:+00000:002861.3669:06077
06078:+00296:+00202:-00263:002861.3669:06078
06079:-00445:+00085:-00311:002861.3669:06079
06080:+00360:+00299:+00212:002861.3669:06080
06081:+00595:+00150:-00335:002861.3669:06081
06082:+00279:+00033:-00215:002861.3669:06082
06083:-00105:+00276:-00169:002861.3669:06083
06084:-00100:+00032:-00196:002849.0275:06084
06085:+00445:-00060:+00150:002849.0275:06085
06086:+00429:+00070:+00023:002849.0275:06086
06087:-00284:-00147:-00163:002849.0275:06087
06088:-00348:+00168:-00218:002849.0275:06088
06089:+00031:+00103:+00270:002849.0275:06089
06090:+00335:+00242:+00093:002849.0275:06090
06091:-00015:+00014:+00035:002850.9753:06091
06092:-00637:+00193:+00257:002850.9753:06092
06093:+00019:+00008:+00106:002850.9753:06093
06094:+00218:+00088:+00100:002850.9753:06094
06095:-00204:+00171:+00174:002850.9753:06095
06096:-00275:+00139:+00230:002850.9753:06096
06097:+00010:+00509:+00138:002850.9753:06097
06098:+00365:+00160:+00533:002854.7121:06098
06099:-00112:-00018:+00219:002854.7121:06099
06100:-00330:+00391:+00083:002854.7121:06100
06101:+00041:+00285:+00289:002854.7121:06101
06102:+00374:+00481:+00358:002854.7121:06102
06103:+00133:+00323:-00010:002854.7121:06103
06104:-00420:+00094:+00162:002854.7121:06104
06105:-00312:+00185:+00270:002854.7121:06105
06106:+00189:-00097:+00024:002835.9033:06106
06107:+00093:+00068:-00040:002835.9033:06107
06108:-00246:+00016:-00073:002835.9033:06108
06109:-00386:-00111:-00258:002835.9033:06109
06110:-00124:+00084:-00064:002835.9033:06110
06111:+00086:+00287:-00274:002835.9033:06111
06112:-00224:-00138:-00115:002835.9033:06112
06113:-00254:-00021:-00152:002850.8881:06113
06114:+00126:+00066:-00157:002850.8881:06114
06115:+00017:-00078:-00248:002850.8881:06115
06116:+00034:-00075:-00151:002850.8881:06116
06117:-00139:+00301:-00250:002850.8881:06117
06118:+00152:-00113:-00047:002850.8881:06118
06119:+00352:+00150:-00021:002850.8881:06119
06120:+00116:+00240:-00268:002841.6064:06120
06121:-00232:-00028:-00086:002841.6064:06121
06122:-00041:+00127:+00105:002841.6064:06122
06123:+00279:+00270:-00054:002841.6064:06123
06124:+00049:+00084:-00221:002841.6064:06124
06125:-00258:+00319:+00125:002841.6064:06125
06126:-00032:-00021:+00238:002841.6064:06126
06127:+00091:-00220:-00040:002835.8750:06127
06128:-00058:+00344:-00277:002835.8750:06128
06129:-00293:-00064:+00298:002835.8750:06129
06130:-00145:+00118:-00305:002835.8750:06130
06131:+00315:-00024:+00004:002835.8750:06131
06132:+00191:+00404:-00050:002835.8750:06132
06133:-00138:-00180:+00176:002835.8750:06133
06134:-00165:+00135:-00263:002844.2590:06134
06135:+00055:-00132:+00142:002844.2590:06135
06136:+00244:+00355:+00113:002844.2590:06136
06137:-00059:-00156:+00197:002844.2590:06137
06138:-00251:+00142:+00216:002844.2590:06138
06139:+00026:+00069:+00294:002844.2590:06139
06140:+00456:-00042:-00143:002844.2590:06140
06141:+00084:-00116:+00133:002848.1127:06141
06142:-00522:+00311:+00204:002848.1127:06142
06143:-00481:-00203:+00053:002848.1127:06143
06144:+00388:+00418:+00475:002848.1127:06144
06145:+00121:-00222:+00082:002848.1127:06145
06146:-00304:-00105:-00215:002848.1127:06146
06147:-00290:+00140:+00207:002848.1127:06147
06148:-00020:+00071:+00232:002842.4140:06148
06149:+00341:+00200:+00041:002842.4140:06149
06150:-00238:-00158:+00162:002842.4140:06150
06151:-00299:+00189:+00085:002842.4140:06151
06152:+00092:-00030:+00187:002842.4140:06152
06153:+00244:+00105:-00068:002842.4140:06153
06154:+00042:+00130:+00176:002842.4140:06154
06155:-00305:-00007:-00035:002857.5578:06155
06156:+00053:+00048:-00115:002857.5578:06156
06157:+00272:+00204:+00276:002857.5578:06157
06158:+00020:+00360:+00005:002857.5578:06158
06159:-00183:-00011:+00056:002857.5578:06159
06160:-00049:+00184:+00064:002857.5578:06160
06161:+00403:+00054:-00128:002857.5578:06161
06162:+00340:+00016:-00448:002868.0524:06162
06163:-00126:-00114:-00297:002868.0524:06163
06164:-00145:-00225:-00089:002868.0524:06164
06165:+00059:-00101:-00141:002868.0524:06165
06166:+00174:-00059:-00150:002868.0524:06166
06167:+00026:-00261:-00572:002868.0524:06167
06168:-00151:-00142:-00735:002868.0524:06168
06169:+00284:-00147:-00588:002862.2001:06169
06170:+00328:-00267:-00662:002862.2001:06170
06171:-00136:+00041:-00821:002862.2001:06171
06172:-00327:-00284:-00336:002862.2001:06172
06173:-00038:-00129:-00567:002862.2001:06173
06174:+00439:+00048:-00587:002862.2001:06174
06175:-00253:-00493:-00734:002862.2001:06175
06176:-00452:-00487:-00657:002877.7019:06176
06177:+00186:+00024:-00621:002877.7019:06177
06178:+00347:-00179:-00158:002877.7019:06178
06179:-00086:-00186:+00154:002877.7019:06179
06180:-00181:-00302:-00247:002877.7019:06180
06181:-00128:-00446:+00036:002877.7019:06181
06182:+00271:+00347:+00009:002877.7019:06182
06183:-00032:+00031:+00121:002874.7102:06183
06184:-00300:+00280:+00293:002874.7102:06184
06185:-00373:+00390:+00264:002874.7102:06185
06186:+00035:+00227:+00541:002874.7102:06186
06187:+00218:+00310:+00184:002874.7102:06187
06188:-00214:+00084:+00208:002874.7102:06188
06189:-00297:+00102:+00347:002874.7102:06189
06190:-00060:+00155:+00326:002875.4514:06190
06191:-00110:-00176:+00446:002875.4514:06191
06192:-00254:+00047:+00141:002875.4514:06192
06193:-00501:+00161:+00359:002875.4514:06193
06194:+00066:+00139:+00446:002875.4514:06194
06195:+00089:+00111:+00257:002875.4514:06195
06196:-00257:+00123:+00483:002877.6672:06196
06197:-00542:+00178:+00230:002877.6672:06197
06198:+00092:+00278:+00332:002877.6672:06198
06199:+00319:+00039:+00327:002877.6672:06199
06200:+00070:+00451:+00190:002877.6672:06200
06201:-00544:+00102:+00428:002877.6672:06201
06202:+00213:+00502:+00068:002877.6672:06202
06203:+00655:+00440:+00449:002881.5180:06203
06204:+00344:+00375:+00208:002881.5180:06204
06205:-00136:-00020:+00099:002881.5180:06205
06206:+00011:+00123:+00034:002881.5180:06206
06207:+00269:-00216:-00401:002881.5180:06207
06208:+00090:+00052:+00061:002881.5180:06208
06209:-00280:-00080:-00370:002881.5180:06209
06210:-00120:-00168:-00060:002875.5048:06210
06211:+00024:+00229:-00188:002875.5048:06211
06212:+00151:-00208:+00011:002875.5048:06212
06213:-00242:+00282:-00699:002875.5048:06213
06214:-00252:-00211:-00132:002875.5048:06214
06215:+00233:+00338:-00568:002875.5048:06215
06216:+00424:+00273:-00307:002875.5048:06216
06217:+00010:+00342:-00549:002870.9426:06217
06218:+00182:+00145:-00213:002870.9426:06218
06219:+00278:+00168:-00243:002870.9426:06219
06220:+00491:-00016:-00291:002870.9426:06220
06221:-00057:+00077:-00017:002870.9426:06221
06222:-00024:-00004:-00248:002870.9426:06222
06223:+00493:+00000:-00059:002870.9426:06223
06224:+00509:+00212:-00109:002874.7302:06224
06225:+00032:-00020:-00260:002874.7302:06225
06226:-00249:+00157:+00013:002874.7302:06226
06227:-00093:-00031:+00249:002874.7302:06227
06228:+00300:-00058:-00091:002874.7302:06228
06229:+00008:+00502:-00047:002874.7302:06229
06230:-00298:+00059:+00270:002874.7302:06230
06231:-00153:+00167:+00215:002862.1464:06231
06232:+00007:-00044:+00387:002862.1464:06232
06233:-00052:-00049:+00373:002862.1464:06233
06234:-00332:+00314:+00170:002862.1464:06234
06235:-00371:+00115:+00768:002862.1464:06235
06236:+00165:+00233:+00131:002862.1464:06236
06237:+00214:+00020:+00393:002862.1464:06237
06238:-00061:+00088:+00354:002857.6018:06238
06239:-00344:-00156:+00088:002857.6018:06239
06240:+00313:+00334:+00392:002857.6018:06240
06241:+00285:-00074:+00316:002857.6018:06241
06242:-00213:+00280:+00051:002857.6018:06242
06243:+00004:+00015:+00499:002857.6018:06243
06244:+00294:+00096:+00165:002857.6018:06244
06245:+00146:+00050:+00013:002848.1372:06245
06246:-00250:+00027:+00016:002848.1372:06246
06247:-00385:+00101:+00130:002848.1372:06247
06248:+00116:+00351:+00087:002848.1372:06248
06249:+00120:+00048:-00039:002848.1372:06249
06250:-00181:+00349:+00135:002848.1372:06250
06251:-00289:-00029:+00052:002848.1372:06251
06252:-00179:+00130:+00017:002842.4621:06252
06253:+00222:+00166:+00203:002842.4621:06253
06254:+00021:+00177:-00058:002842.4621:06254
06255:-00278:+00169:-00449:002842.4621:06255
06256:+00068:+00209:+00177:002842.4621:06256
06257:+00167:+00057:-00167:002842.4621:06257
06258:+00150:-00100:-00279:002842.4621:06258
06259:+00010:+00065:-00300:002837.7998:06259
06260:-00020:-00155:-00442:002837.7998:06260
06261:+00180:+00058:-00277:002837.7998:06261
06262:+00247:+00034:-00309:002837.7998:06262
06263:+00023:+00220:-00591:002837.7998:06263
06264:-00205:-00184:-00219:002837.7998:06264
06265:+00049:+00040:-00498:002837.7998:06265
06266:+00416:+00052:-00122:002835.0437:06266
06267:-00360:+00266:-00234:002835.0437:06267
06268:-00402:-00249:+00190:002835.0437:06268
06269:+00050:+00531:-00171:002835.0437:06269
06270:-00080:-00486:+00176:002835.0437:06270
06271:-00208:-00014:+00111:002835.0437:06271
06272:-00178:-00017:-00097:002835.0437:06272
06273:-00029:+00183:+00072:002835.0437:06273
06274:+00052:+00272:-00185:002822.9946:06274
06275:+00166:+00025:+00488:002822.9946:06275
06276:-00114:+00041:-00384:002822.9946:06276
06277:-00101:+00337:+00363:002822.9946:06277
06278:+00071:+00039:+00385:002822.9946:06278
06279:+00150:+00128:-00090:002822.9946:06279
06280:-00235:+00031:+00438:002822.9946:06280
06281:-00323:+00275:+00150:002844.3842:06281
06282:+00225:+00086:+00382:002844.3842:06282
06283:+00151:+00148:+00049:002844.3842:06283
06284:-00143:+00277:+00329:002844.3842:06284
06285:-00585:+00098:+00110:002844.3842:06285
06286:+00088:+00097:+00279:002844.3842:06286
06287:+00243:+00278:+00207:002844.3842:06287
06288:+00066:+00165:+00047:002835.0866:06288
06289:-00349:+00091:+00091:002835.0866:06289
06290:-00029:+00564:+00126:002835.0866:06290
06291:+00185:-00094:+00253:002835.0866:06291
06292:+00086:+00486:+00013:002835.0866:06292
06293:-00186:+00080:+00029:002835.0866:06293
06294:-00052:+00130:+00082:002835.0866:06294
06295:-00003:+00171:+00133:002835.9321:06295
06296:+00251:+00010:+00243:002835.9321:06296
06297:-00073:-00074:-00455:002835.9321:06297
06298:-00175:+00043:-00125:002835.9321:06298
06299:+00037:-00075:-00130:002835.9321:06299
06300:+00263:+00026:-00240:002835.9321:06300
06301:-00110:-00105:-00362:002835.9321:06301
06302:-00289:+00003:-00650:002850.9753:06302
06303:-00098:-00276:-00179:002850.9753:06303
06304:+00245:-00297:-00744:002850.9753:06304
06305:+00186:+00100:-00601:002850.9753:06305
06306:-00062:-00021:-00535:002850.9753:06306
06307:-00024:-00193:-00768:002850.9753:06307
06308:+00368:-00050:-00467:002850.9753:06308
06309:+00406:+00103:-00771:002861.4011:06309
06310:-00173:-00155:-00743:002861.4011:06310
06311:-00220:+00183:-00596:002861.4011:06311
06312:+00044:-00252:-00525:002861.4011:06312
06313:+00434:+00212:+00066:002861.4011:06313
06314:+00156:+00123:-00301:002861.4011:06314
06315:-00204:+00088:+00098:002861.4011:06315
06316:-00041:-00426:+00164:002855.5693:06316
06317:+00226:+00072:+00075:002855.5693:06317
06318:-00047:-00085:+00356:002855.5693:06318
06319:-00239:+00082:+00273:002855.5693:06319
06320:-00225:+00108:+00241:002855.5693:06320
06321:+00324:+00579:+00428:002855.5693:06321
06322:+00211:+00240:+00599:002855.5693:06322
06323:-00157:+00470:+00078:002864.2248:06323
06324:-00194:+00173:+00260:002864.2248:06324
06325:+00068:+00522:+00437:002864.2248:06325
06326:-00137:+00152:+00349:002864.2248:06326
06327:-00350:-00183:+00440:002864.2248:06327
06328:-00228:-00292:+00606:002864.2248:06328
06329:+00254:+00164:+00385:002864.2248:06329
06330:+00147:-00046:+00410:002854.7368:06330
06331:-00389:+00448:+00017:002854.7368:06331
06332:-00093:-00008:+00610:002854.7368:06332
06333:+00159:+00466:+00244:002854.7368:06333
06334:+00163:-00129:+00489:002854.7368:06334
06335:-00317:+00486:+00026:002854.7368:06335
06336:-00232:+00302:+00083:002854.7368:06336
06337:+00106:-00132:+00093:002848.9645:06337
06338:+00410:+00219:-00158:002848.9645:06338
06339:+00048:+00292:+00169:002848.9645:06339
06340:-00134:+00030:+00038:002848.9645:06340
06341:+00074:+00080:+00010:002848.9645:06341
06342:+00479:+00083:-00083:002848.9645:06342
06343:+00006:+00261:-00206:002848.9645:06343
06344:-00268:+00136:-00321:002850.8979:06344
06345:-00084:-00290:+00027:002850.8979:06345
06346:+00318:+00183:-00096:002850.8979:06346
06347:+00128:+00209:-00353:002850.8979:06347
06348:-00165:-00074:-00143:002850.8979:06348
06349:-00114:+00450:-00154:002850.8979:06349
06350:+00248:+00134:-00171:002850.8979:06350
06351:+00002:+00111:-00634:002854.7514:06351
06352:-00197:+00251:-00134:002854.7514:06352
06353:-00196:+00032:-00219:002854.7514:06353
06354:+00511:+00166:-00248:002854.7514:06354
06355:+00433:+00344:-00178:002854.7514:06355
06356:-00135:-00315:-00365:002854.7514:06356
06357:+00020:+00209:-00194:002854.7514:06357
06358:+00329:-00241:+00130:002835.9418:06358
06359:+00168:+00060:-00345:002835.9418:06359
06360:-00071:-00003:-00026:002835.9418:06360
06361:-00220:-00207:+00080:002835.9418:06361
06362:+00306:+00319:-00190:002835.9418:06362
06363:+00296:-00023:+00130:002835.9418:06363
06364:-00071:+00268:-00060:002835.9418:06364
06365:-00136:+00030:+00349:002851.0043:06365
06366:-00087:+00026:+00228:002851.0043:06366
06367:+00093:+00211:+00146:002851.0043:06367
06368:-00121:+00096:+00426:002851.0043:06368
06369:-00275:-00108:+00125:002851.0043:06369
06370:+00058:+00316:+00422:002851.0043:06370
06371:+00178:-00014:+00196:002851.0043:06371
06372:-00072:-00015:+00022:002841.5585:06372
06373:-00171:+00167:+00403:002841.5585:06373
06374:-00170:+00109:+00308:002841.5585:06374
06375:+00148:+00046:+00389:002841.5585:06375
06376:-00019:+00316:+00147:002841.5585:06376
06377:-00059:+00106:+00354:002841.5585:06377
06378:-00249:+00142:+00095:002841.5585:06378
06379:+00020:+00034:+00261:002829.4699:06379
06380:+00118:+00249:+00253:002829.4699:06380
06381:-00124:+00097:+00096:002829.4699:06381
06382:-00353:+00189:-00038:002829.4699:06382
06383:-00011:+00075:+00187:002829.4699:06383
06384:+00150:+00344:-00232:002829.4699:06384
06385:+00074:+00060:-00120:002829.4699:06385
06386:-00276:+00245:-00222:002831.3129:06386
06387:-00309:+00004:-00179:002831.3129:06387
06388:+00277:+00146:+00038:002831.3129:06388
06389:+00175:-00027:-00238:002831.3129:06389
06390:-00144:+00110:-00318:002831.3129:06390
06391:-00187:-00157:-00221:002831.3129:06391
06392:+00536:+00271:-00060:002831.3129:06392
06393:+00289:+00042:-00212:002828.5632:06393
06394:-00206:-00190:-00346:002828.5632:06394
06395:+00040:+00142:-00261:002828.5632:06395
06396:+00297:-00164:-00477:002828.5632:06396
06397:+00196:-00059:-00505:002828.5632:06397
06398:+00061:+00077:-00491:002828.5632:06398
06399:-00098:-00259:+00180:002828.5632:06399
06400:+00139:+00032:-00375:002816.6384:06400
06401:+00235:+00182:-00528:002816.6384:06401
06402:-00137:-00052:+00175:002816.6384:06402
06403:-00180:+00161:-00022:002816.6384:06403
06404:+00016:-00015:+00356:002816.6384:06404
06405:+00121:+00152:+00106:002816.6384:06405
06406:-00243:+00058:+00183:002816.6384:06406
06407:-00318:-00102:+00180:002824.8076:06407
06408:-00016:+00328:+00275:002824.8076:06408
06409:+00094:+00125:+00361:002824.8076:06409
06410:-00155:-00025:-00140:002824.8076:06410
06411:-00117:+00432:+00220:002824.8076:06411
06412:-00183:+00069:+00456:002824.8076:06412
06413:+00304:+00311:+00432:002824.8076:06413
06414:+00116:+00210:+00240:002822.0361:06414
06415:-00189:+00060:+00041:002822.0361:06415
06416:-00353:+00316:+00212:002822.0361:06416
06417:-00157:+00082:+00394:002822.0361:06417
06418:+00324:+00231:+00418:002822.0361:06418
06419:-00070:+00234:+00115:002822.0361:06419
06420:-00332:+00041:-00036:002822.0361:06420
06421:-00296:+00070:+00093:002822.9946:06421
06422:+00265:+00466:-00052:002822.9946:06422
06423:+00179:-00005:+00252:002822.9946:06423
06424:-00286:+00443:-00017:002822.9946:06424
06425:-00100:-00326:+00137:002822.9946:06425
06426:+00327:+00303:+00405:002822.9946:06426
06427:+00323:+00050:-00032:002822.9946:06427
06428:+00056:+00117:-00169:002837.8576:06428
06429:-00366:+00123:-00343:002837.8576:06429
06430:+00394:+00206:+00512:002837.8576:06430
06431:+00399:+00225:-00244:002837.8576:06431
06432:+00031:-00318:-00162:002837.8576:06432
06433:-00376:+00135:-00384:002837.8576:06433
06434:-00160:-00283:-00320:002837.8576:06434
06435:+00379:+00140:-00252:002841.6257:06435
06436:+00325:-00045:-00365:002841.6257:06436
06437:-00319:-00010:-00031:002841.6257:06437
06438:-00015:+00099:-00262:002841.6257:06438
06439:+00227:+00196:-00135:002841.6257:06439
06440:+00205:+00079:+00043:002841.6257:06440
06441:-00261:+00118:-00030:002841.6257:06441
06442:-00199:-00111:-00121:002842.5148:06442
06443:+00258:-00030:-00124:002842.5148:06443
06444:+00224:-00256:-00223:002842.5148:06444
06445:-00057:-00094:-00145:002842.5148:06445
06446:-00361:-00151:-00176:002842.5148:06446
06447:-00088:+00005:-00187:002842.5148:06447
06448:+00265:-00021:-00331:002842.5148:06448
06449:-00200:-00101:-00353:002857.6604:06449
06450:-00433:-00191:-00526:002857.6604:06450
06451:+00019:-00115:-00461:002857.6604:06451
06452:+00196:-00117:-00470:002857.6604:06452
06453:+00006:-00099:-00390:002857.6604:06453
06454:-00219:-00142:-00651:002857.6604:06454
06455:+00061:-00093:-00247:002857.6604:06455
06456:+00187:+00096:-00368:002868.1848:06456
06457:-00246:+00042:-00197:002868.1848:06457
06458:-00164:-00083:-00215:002868.1848:06458
06459:+00478:+00087:-00075:002868.1848:06459
06460:+00282:+00427:+00338:002868.1848:06460
06461:-00026:+00345:+00467:002868.1848:06461
06462:-00334:-00033:+00085:002868.1848:06462
06463:-00115:+00139:-00069:002862.2875:06463
06464:-00313:+00088:+00067:002862.2875:06464
06465:-00466:-00029:-00027:002862.2875:06465
06466:-00182:+00147:+00272:002862.2875:06466
06467:+00294:+00109:+00343:002862.2875:06467
06468:-00191:+00066:+00129:002862.2875:06468
06469:-00429:+00176:+00215:002862.2875:06469
06470:-00411:+00206:+00326:002871.0461:06470
06471:-00347:+00038:+00326:002871.0461:06471
06472:-00199:+00143:+00356:002871.0461:06472
06473:+00173:+00120:+00291:002871.0461:06473
06474:+00275:+00075:+00076:002871.0461:06474
06475:-00221:-00028:+00286:002871.0461:06475
06476:-00231:+00166:+00139:002871.0461:06476
06477:+00168:-00017:+00124:002881.6315:06477
06478:+00345:+00184:+00141:002881.6315:06478
06479:-00139:-00183:+00022:002881.6315:06479
06480:-00077:+00010:+00090:002881.6315:06480
06481:+00304:+00023:-00073:002881.6315:06481
06482:+00156:+00165:-00066:002881.6315:06482
06483:-00343:+00090:-00374:002881.6315:06483
06484:+00000:+00163:+00127:002868.9301:06484
06485:+00228:+00037:-00112:002868.9301:06485
06486:+00330:+00109:-00032:002868.9301:06486
06487:-00455:-00045:-00176:002868.9301:06487
06488:-00305:-00015:+00012:002868.9301:06488
06489:+00170:-00088:-00104:002868.9301:06489
06490:+00186:+00097:-00064:002868.9301:06490
06491:-00035:+00033:-00029:002877.7514:06491
06492:+00036:-00052:-00077:002877.7514:06492
06493:+00143:+00174:-00034:002877.7514:06493
06494:+00140:+00320:+00061:002877.7514:06494
06495:+00040:+00218:+00003:002877.7514:06495
06496:+00155:+00294:+00039:002877.7514:06496
06497:+00218:+00303:+00049:002877.7514:06497
06498:+00228:+00270:-00025:002868.1652:06498
06499:+00185:+00190:-00132:002868.1652:06499
06500:-00146:+00042:-00079:002868.1652:06500
06501:+00144:+00100:-00023:002868.1652:06501
06502:+00207:-00075:+00008:002868.1652:06502
06503:+00094:+00346:-00149:002868.1652:06503
06504:-00182:-00441:+00259:002868.1652:06504
06505:-00055:+00293:-00292:002855.6999:06505
06506:+00406:-00085:+00276:002855.6999:06506
06507:+00293:+00004:-00373:002855.6999:06507
06508:-00148:+00005:-00021:002855.6999:06508
06509:-00076:+00231:+00296:002855.6999:06509
06510:+00234:+00284:-00009:002855.6999:06510
06511:+00333:+00054:+00239:002855.6999:06511
06512:-00050:+00024:+00083:002857.6943:06512
06513:-00309:+00026:-00096:002857.6943:06513
06514:+00437:+00113:+00403:002857.6943:06514
06515:+00385:-00231:+00210:002857.6943:06515
06516:-00286:+00113:-00294:002857.6943:06516
06517:-00218:+00303:+00242:002857.6943:06517
06518:+00243:+00037:+00414:002857.6943:06518
06519:+00432:+00156:-00182:002848.2531:06519
06520:-00402:+00223:+00027:002848.2531:06520
06521:-00429:-00136:+00256:002848.2531:06521
06522:+00213:+00091:-00150:002848.2531:06522
06523:+00223:+00147:+00102:002848.2531:06523
06524:-00156:+00216:+00408:002848.2531:06524
06525:-00133:+00060:-00059:002848.2531:06525
06526:+00006:+00277:-00078:002829.4318:06526
06527:+00007:+00153:+00194:002829.4318:06527
06528:-00014:+00339:+00074:002829.4318:06528
06529:-00164:+00324:-00085:002829.4318:06529
06530:-00049:+00163:+00315:002829.4318:06530
06531:+00114:+00111:+00073:002829.4318:06531
06532:+00211:+00078:-00020:002829.4318:06532
06533:-00209:-00017:-00156:002831.3317:06533
06534:-00295:+00218:+00090:002831.3317:06534
06535:+00216:+00250:-00239:002831.3317:06535
06536:+00178:-00303:+00007:002831.3317:06536
06537:-00078:+00135:-00241:002831.3317:06537
06538:-00330:-00246:-00306:002831.3317:06538
06539:+00163:+00102:-00222:002831.3317:06539
06540:+00382:+00048:-00235:002828.5727:06540
06541:-00014:+00525:-00467:002828.5727:06541
06542:-00173:-00273:+00016:002828.5727:06542
06543:-00039:+00062:+00118:002828.5727:06543
06544:+00240:+00100:-00187:002828.5727:06544
06545:+00037:-00114:-00331:002828.5727:06545
06546:-00131:+00130:+00045:002828.5727:06546
06547:+00289:-00029:+00310:002828.5727:06547
06548:+00262:+00020:+00031:002823.0515:06548
06549:-00201:+00247:+00367:002823.0515:06549
06550:-00446:-00043:+00228:002823.0515:06550
06551:-00356:-00087:+00063:002823.0515:06551
06552:+00304:+00440:+00369:002823.0515:06552
06553:+00305:+00060:+00254:002823.0515:06553
06554:-00239:+00242:-00169:002823.0515:06554
06555:-00357:+00152:+00365:002824.7929:06555
06556:-00124:+00068:+00204:002824.7929:06556
06557:+00192:+00120:+00081:002824.7929:06557
06558:+00014:+00120:+00204:002824.7929:06558
06559:-00232:+00026:+00039:002824.7929:06559
06560:-00199:+00229:+00034:002824.7929:06560
06561:+00059:+00079:+00122:002824.7929:06561
06562:+00153:+00242:+00300:002835.0722:06562
06563:-00334:-00142:-00040:002835.0722:06563
06564:-00158:+00165:-00044:002835.0722:06564
06565:+00271:+00263:+00207:002835.0722:06565
06566:+00004:+00040:-00035:002835.0722:06566
06567:-00231:+00107:+00033:002835.0722:06567
06568:-00205:+00011:+00278:002835.0722:06568
06569:+00009:-00045:-00064:002822.9711:06569
06570:+00387:+00040:-00085:002822.9711:06570
06571:-00189:-00001:-00273:002822.9711:06571
06572:-00371:+00024:+00069:002822.9711:06572
06573:+00002:+00183:-00048:002822.9711:06573
06574:+00285:+00044:-00119:002822.9711:06574
06575:+00137:+00074:-00092:002822.9711:06575
06576:-00296:+00084:-00227:002850.8881:06576
06577:+00053:+00042:-00018:002850.8881:06577
06578:+00305:+00211:-00052:002850.8881:06578
06579:+00079:+00174:+00017:002850.8881:06579
06580:-00186:-00014:-00148:002850.8881:06580
06581:-00219:+00075:+00089:002850.8881:06581
06582:+00218:-00015:-00128:002850.8881:06582
06583:+00248:+00030:+00091:002854.8046:06583
06584:-00097:+00055:-00044:002854.8046:06584
06585:-00253:+00178:-00103:002854.8046:06585
06586:-00050:+00227:+00200:002854.8046:06586
06587:+00213:+00031:+00224:002854.8046:06587
06588:+00094:+00130:-00174:002854.8046:06588
06589:-00326:-00046:-00014:002854.8046:06589
06590:-00043:-00028:-00238:002855.6176:06590
06591:+00145:+00098:-00205:002855.6176:06591
06592:+00095:+00016:-00081:002855.6176:06592
06593:-00155:-00189:-00177:002855.6176:06593
06594:-00136:-00109:-00241:002855.6176:06594
06595:+00131:-00045:-00180:002855.6176:06595
06596:-00047:-00071:-00433:002855.6176:06596
06597:-00345:-00211:-00630:002870.9526:06597
06598:-00213:-00224:-00559:002870.9526:06598
06599:+00172:+00152:-00335:002870.9526:06599
06600:+00379:-00221:-00381:002870.9526:06600
06601:-00329:+00076:-00520:002870.9526:06601
06602:-00348:-00018:-00336:002870.9526:06602
06603:+00142:+00006:-00311:002870.9526:06603
06604:+00284:-00086:-00340:002874.7890:06604
06605:+00128:-00185:-00205:002874.7890:06605
06606:-00165:+00151:-00059:002874.7890:06606
06607:+00038:-00217:+00013:002874.7890:06607
06608:+00223:-00266:+00009:002874.7890:06608
06609:-00255:+00270:-00270:002874.7890:06609
06610:-00378:+00253:+00044:002874.7890:06610
06611:-00226:+00052:-00046:002875.5195:06611
06612:+00126:+00480:+00311:002875.5195:06612
06613:+00113:+00295:+00069:002875.5195:06613
06614:-00191:+00199:-00059:002875.5195:06614
06615:-00222:+00092:+00312:002875.5195:06615
06616:-00190:+00128:+00114:002875.5195:06616
06617:-00131:+00045:+00190:002875.5195:06617
06618:-00203:-00050:+00120:002884.4580:06618
06619:-00210:-00097:-00011:002884.4580:06619
06620:+00008:-00056:+00242:002884.4580:06620
06621:+00032:+00051:-00138:002884.4580:06621
06622:-00112:+00003:-00020:002884.4580:06622
06623:+00116:-00008:+00091:002884.4580:06623
06624:+00234:+00026:-00065:002884.4580:06624
06625:-00057:-00030:+00200:002888.2880:06625
06626:-00256:-00006:-00001:002888.2880:06626
06627:+00034:+00198:-00042:002888.2880:06627
06628:+00573:+00182:+00196:002888.2880:06628
06629:+00371:+00078:+00044:002888.2880:06629
06630:-00589:+00099:+00023:002888.2880:06630
06631:-00152:+00242:+00139:002882.1699:06631
06632:+00357:+00109:+00129:002882.1699:06632
06633:+00370:+00090:+00035:002882.1699:06633
06634:-00577:+00037:-00006:002882.1699:06634
06635:-00537:-00057:+00311:002882.1699:06635
06636:+00481:+00111:+00262:002882.1699:06636
06637:+00645:+00235:+00060:002882.1699:06637
06638:-00205:+00292:+00226:002891.1713:06638
06639:-00312:+00210:+00107:002891.1713:06639
06640:+00134:+00189:+00111:002891.1713:06640
06641:+00402:+00265:+00310:002891.1713:06641
06642:-00102:+00247:+00052:002891.1713:06642
06643:-00232:+00049:+00143:002891.1713:06643
06644:-00007:+00053:-00104:002891.1713:06644
06645:+00320:+00149:-00222:002888.2385:06645
06646:-00067:+00071:-00170:002888.2385:06646
06647:-00342:-00135:-00347:002888.2385:06647
06648:-00015:+00070:-00373:002888.2385:06648
06649:+00669:+00119:-00087:002888.2385:06649
06650:-00013:-00316:-00014:002888.2385:06650
06651:-00374:+00212:-00107:002888.2385:06651
06652:+00211:+00065:+00107:002868.7929:06652
06653:+00521:+00062:+00007:002868.7929:06653
06654:+00313:+00069:-00267:002868.7929:06654
06655:-00192:+00077:+00251:002868.7929:06655
06656:-00047:+00001:-00152:002868.7929:06656
06657:+00439:-00014:+00022:002868.7929:06657
06658:+00108:+00231:+00087:002868.7929:06658
06659:-00061:-00222:+00231:002877.6230:06659
06660:+00047:+00366:-00088:002877.6230:06660
06661:+00465:-00086:+00338:002877.6230:06661
06662:+00204:+00089:-00210:002877.6230:06662
06663:-00414:+00087:+00020:002877.6230:06663
06664:-00462:+00116:+00134:002877.6230:06664
06665:+00072:-00117:+00076:002877.6230:06665
06666:+00154:+00341:+00256:002861.2985:06666
06667:-00100:+00139:+00085:002861.2985:06667
06668:-00334:+00085:+00017:002861.2985:06668
06669:+00125:+00295:+00390:002861.2985:06669
06670:+00303:+00156:+00287:002861.2985:06670
06671:+00084:+00128:-00055:002861.2985:06671
06672:-00400:+00268:+00138:002861.2985:06672
06673:-00008:+00009:+00275:002848.7817:06673
06674:+00709:+00160:+00137:002848.7817:06674
06675:+00350:+00126:-00052:002848.7817:06675
06676:-00606:+00072:-00111:002848.7817:06676
06677:+00115:+00086:+00229:002848.7817:06677
06678:+00561:+00479:-00253:002848.7817:06678
06679:+00080:-00104:+00187:002848.7817:06679
06680:-00552:+00363:-00043:002837.5742:06680
06681:-00328:+00186:-00190:002837.5742:06681
06682:+00280:+00015:+00232:002837.5742:06682
06683:+00369:+00037:-00035:002837.5742:06683
06684:-00139:+00271:-00227:002837.5742:06684
06685:-00291:-00188:+00215:002837.5742:06685
06686:-00035:+00054:+00199:002837.5742:06686
06687:+00672:+00211:-00090:002841.3466:06687
06688:-00239:-00020:-00259:002841.3466:06688
06689:-00580:-00249:-00392:002841.3466:06689
06690:-00053:+00260:-00280:002841.3466:06690
06691:+00418:+00128:-00164:002841.3466:06691
06692:+00136:+00041:-00123:002841.3466:06692
06693:-00274:+00130:-00407:002841.3466:06693
06694:-00163:-00212:-00043:002829.1708:06694
06695:+00449:+00036:+00208:002829.1708:06695
06696:-00033:+00320:-00103:002829.1708:06696
06697:-00319:-00233:-00097:002829.1708:06697
06698:-00430:+00235:+00013:002829.1708:06698
06699:+00100:+00247:+00115:002829.1708:06699
06700:+00234:+00088:+00182:002829.1708:06700
06701:+00127:+00497:+00005:002831.0063:06701
06702:-00427:-00161:+00191:002831.0063:06702
06703:-00255:+00049:+00131:002831.0063:06703
06704:+00237:+00244:+00138:002831.0063:06704
06705:+00153:+00126:+00294:002831.0063:06705
06706:-00335:-00049:-00178:002831.0063:06706
06707:+00102:+00257:+00205:002831.0063:06707
06708:+00259:+00257:+00070:002841.3227:06708
06709:-00032:+00044:-00092:002841.3227:06709
06710:-00333:+00185:-00011:002841.3227:06710
06711:-00279:-00197:+00072:002841.3227:06711
06712:+00326:+00344:+00008:002841.3227:06712
06713:+00350:-00061:+00014:002841.3227:06713
06714:-00192:-00110:+00015:002841.3227:06714
06715:-00252:+00100:+00009:002841.3227:06715
06716:-00025:+00041:+00107:002842.2324:06716
06717:+00080:-00152:-00008:002842.2324:06717
06718:-00393:+00272:-00391:002842.2324:06718
06719:-00421:-00174:+00038:002842.2324:06719
06720:+00214:+00087:+00095:002842.2324:06720
06721:+00356:-00018:-00001:002842.2324:06721
06722:-00046:-00113:+00196:002842.2324:06722
06723:-00184:+00210:-00279:002857.5483:06723
06724:+00005:-00007:+00212:002857.5483:06724
06725:+00235:+00106:+00179:002857.5483:06725
06726:-00022:+00429:-00214:002857.5483:06726
06727:-00300:-00045:-00263:002857.5483:06727
06728:-00219:-00082:-00147:002857.5483:06728
06729:+00078:+00288:-00158:002857.5483:06729
06730:+00105:-00060:-00255:002867.9057:06730
06731:-00216:+00106:-00247:002867.9057:06731
06732:-00216:-00198:-00030:002867.9057:06732
06733:+00232:-00114:+00046:002867.9057:06733
06734:+00063:+00243:-00310:002867.9057:06734
06735:-00170:+00044:-00458:002867.9057:06735
06736:-00270:-00161:-00515:002867.9057:06736
06737:+00305:+00091:-00291:002862.0593:06737
06738:+00456:-00136:-00592:002862.0593:06738
06739:+00010:-00130:-00678:002862.0593:06739
06740:-00365:-00314:-00598:002862.0593:06740
06741:-00087:-00402:-00304:002862.0593:06741
06742:+00396:+00059:-00390:002862.0593:06742
06743:+00232:+00097:-00424:002877.5290:06743
06744:-00218:-00033:-00249:002877.5290:06744
06745:+00163:+00156:-00081:002877.5290:06745
06746:+00185:+00101:-00050:002877.5290:06746
06747:-00255:+00158:-00093:002877.5290:06747
06748:-00405:+00166:+00139:002877.5290:06748
06749:-00073:+00065:+00226:002877.5290:06749
06750:+00368:+00261:+00117:002881.4831:06750
06751:+00197:-00005:+00167:002881.4831:06751
06752:-00553:-00071:+00097:002881.4831:06752
06753:-00209:+00157:+00354:002881.4831:06753
06754:+00046:-00070:+00209:002881.4831:06754
06755:+00051:+00250:+00240:002881.4831:06755
06756:-00467:-00050:+00333:002881.4831:06756
06757:-00221:+00036:+00232:002875.5297:06757
06758:+00200:+00184:+00302:002875.5297:06758
06759:+00215:-00130:+00222:002875.5297:06759
06760:-00292:-00083:+00072:002875.5297:06760
06761:-00142:+00050:+00400:002875.5297:06761
06762:+00218:-00161:+00143:002875.5297:06762
06763:+00250:+00104:+00005:002875.5297:06763
06764:-00455:-00130:+00098:002864.2102:06764
06765:-00455:+00089:-00097:002864.2102:06765
06766:+00290:-00035:+00238:002864.2102:06766
06767:+00371:+00188:-00030:002864.2102:06767
06768:-00026:+00348:-00101:002864.2102:06768
06769:-00296:+00233:+00113:002864.2102:06769
06770:-00055:+00292:+00174:002864.2102:06770
06771:+00377:+00369:+00090:002874.7595:06771
06772:-00020:+00169:+00095:002874.7595:06772
06773:-00253:+00175:-00037:002874.7595:06773
06774:-00082:+00076:+00161:002874.7595:06774
06775:+00432:+00158:+00061:002874.7595:06775
06776:+00377:+00297:-00162:002874.7595:06776
06777:-00619:+00192:-00238:002874.7595:06777
06778:-00593:+00022:+00383:002848.9545:06778
06779:+00908:+00262:+00121:002848.9545:06779
06780:+00214:+00318:-00005:002848.9545:06780
06781:-00397:+00353:+00165:002848.9545:06781
06782:-00091:+00115:-00070:002848.9545:06782
06783:+00438:+00269:+00126:002848.9545:06783
06784:+00301:+00027:-00114:002848.9545:06784
06785:-00144:+00075:-00338:002857.4558:06785
06786:+00091:+00119:+00245:002857.4558:06786
06787:+00330:+00051:-00184:002857.4558:06787
06788:-00076:-00360:-00020:002857.4558:06788
06789:-00230:+00184:-00069:002857.4558:06789
06790:+00104:-00497:-00176:002857.4558:06790
06791:+00617:+00171:-00217:002857.4558:06791
06792:+00328:+00034:-00011:002847.9582:06792
06793:-00302:-00152:-00257:002847.9582:06793
06794:+00086:+00275:-00139:002847.9582:06794
06795:+00208:+00351:+00265:002847.9582:06795
06796:+00030:+00056:+00031:002847.9582:06796
06797:-00163:+00207:-00162:002847.9582:06797
06798:+00020:+00325:+00185:002847.9582:06798
06799:+00096:-00171:+00202:002829.3037:06799
06800:+00132:-00073:+00245:002829.3037:06800
06801:+00170:+00394:+00159:002829.3037:06801
06802:-00164:-00230:+00274:002829.3037:06802
06803:-00147:+00178:-00007:002829.3037:06803
06804:+00183:+00032:+00399:002829.3037:06804
06805:+00111:-00010:+00417:002829.3037:06805
06806:-00088:+00315:+00008:002837.6845:06806
06807:-00202:+00195:+00060:002837.6845:06807
06808:+00101:+00176:+00265:002837.6845:06808
06809:+00432:+00005:+00007:002837.6845:06809
06810:-00238:+00221:-00256:002837.6845:06810
06811:-00448:-00130:+00314:002837.6845:06811
06812:-00012:+00157:-00024:002837.6845:06812
06813:+00294:+00162:-00031:002837.6845:06813
06814:+00108:+00050:+00140:002828.4533:06814
06815:-00351:+00383:-00144:002828.4533:06815
06816:-00209:+00172:+00025:002828.4533:06816
06817:+00384:+00110:+00033:002828.4533:06817
06818:+00076:+00300:+00219:002828.4533:06818
06819:-00512:-00136:-00142:002828.4533:06819
06820:-00102:+00039:+00204:002828.4533:06820
06821:+00573:+00365:+00084:002822.9472:06821
06822:+00173:+00152:+00116:002822.9472:06822
06823:-00168:+00209:+00246:002822.9472:06823
06824:-00088:-00253:+00232:002822.9472:06824
06825:+00172:+00220:+00007:002822.9472:06825
06826:+00118:-00061:+00109:002822.9472:06826
06827:+00133:+00229:+00064:002822.9472:06827
06828:-00096:-00261:-00096:002837.7373:06828
06829:+00110:+00210:-00238:002837.7373:06829
06830:+00272:+00120:+00119:002837.7373:06830
06831:+00029:+00087:-00227:002837.7373:06831
06832:-00455:-00149:-00047:002837.7373:06832
06833:-00205:+00158:+00094:002837.7373:06833
06834:+00442:-00045:-00091:002837.7373:06834
06835:+00371:+00082:-00073:002834.9572:06835
06836:-00258:+00228:+00092:002834.9572:06836
06837:-00263:+00019:+00073:002834.9572:06837
06838:-00011:+00165:-00065:002834.9572:06838
06839:+00040:+00198:-00084:002834.9572:06839
06840:-00148:+00105:+00074:002834.9572:06840
06841:-00202:+00177:-00066:002834.9572:06841
06842:+00251:+00079:+00097:002829.3037:06842
06843:+00113:+00098:+00112:002829.3037:06843
06844:-00156:+00253:-00082:002829.3037:06844
06845:-00352:-00080:+00115:002829.3037:06845
06846:-00132:+00181:+00119:002829.3037:06846
06847:+00187:+00004:+00043:002829.3037:06847
06848:+00086:+00333:+00114:002829.3037:06848
06849:-00097:+00261:+00122:002850.8588:06849
06850:-00110:+00000:+00120:002850.8588:06850
06851:+00089:+00247:-00024:002850.8588:06851
06852:+00007:+00179:+00040:002850.8588:06852
06853:-00285:-00070:-00157:002850.8588:06853
06854:-00219:+00289:+00136:002850.8588:06854
06855:+00184:+00043:+00207:002850.8588:06855
06856:+00155:+00102:-00139:002861.3571:06856
06857:-00103:+00173:+00082:002861.3571:06857
06858:-00317:-00102:+00062:002861.3571:06858
06859:+00147:+00168:+00185:002861.3571:06859
06860:+00249:+00173:+00104:002861.3571:06860
06861:-00029:+00009:-00053:002861.3571:06861
06862:-00180:+00110:+00191:002861.3571:06862
06863:-00071:+00036:+00169:002855.5400:06863
06864:+00280:+00019:+00141:002855.5400:06864
06865:+00242:+00069:-00360:002855.5400:06865
06866:-00263:-00085:+00063:002855.5400:06866
06867:-00006:+00114:+00311:002855.5400:06867
06868:+00239:+00002:+00053:002855.5400:06868
06869:+00060:+00188:+00053:002855.5400:06869
06870:-00447:-00096:-00064:002870.9626:06870
06871:-00247:-00046:-00030:002870.9626:06871
06872:+00293:-00057:-00094:002870.9626:06872
06873:+00231:+00149:-00427:002870.9626:06873
06874:-00248:-00195:-00307:002870.9626:06874
06875:-00095:+00099:-00223:002870.9626:06875
06876:+00120:+00009:-00211:002870.9626:06876
06877:+00045:-00210:-00357:002874.7841:06877
06878:-00412:-00239:-00726:002874.7841:06878
06879:-00308:-00380:-00832:002874.7841:06879
06880:+00267:-00148:-00764:002874.7841:06880
06881:+00361:-00302:-00596:002874.7841:06881
06882:+00126:-00139:-00686:002874.7841:06882
06883:-00224:-00180:-00440:002874.7841:06883
06884:-00069:-00040:-00575:002875.5048:06884
06885:+00218:-00219:-00530:002875.5048:06885
06886:-00088:+00102:-00632:002875.5048:06886
06887:-00178:+00153:-00263:002875.5048:06887
06888:+00250:+00352:+00019:002875.5048:06888
06889:+00285:+00108:-00078:002875.5048:06889
06890:+00075:+00146:+00004:002875.5048:06890
06891:-00285:+00209:-00132:002891.2263:06891
06892:-00304:+00091:-00018:002891.2263:06892
06893:-00390:-00136:+00060:002891.2263:06893
06894:-00277:+00277:+00203:002891.2263:06894
06895:-00137:-00017:+00346:002891.2263:06895
06896:+00113:+00056:+00184:002891.2263:06896
06897:-00092:+00090:+00164:002891.2263:06897
06898:-00469:-00091:+00168:002881.5031:06898
06899:-00759:-00057:+00081:002881.5031:06899
06900:-00006:+00148:+00302:002881.5031:06900
06901:+00430:+00111:+00432:002881.5031:06901
06902:+00346:+00191:+00140:002881.5031:06902
06903:+00083:-00061:+00084:002881.5031:06903
06904:-00545:+00095:+00311:002882.1791:06904
06905:+00076:-00138:+00515:002882.1791:06905
06906:+00386:+00121:+00282:002882.1791:06906
06907:-00032:+00004:+00616:002882.1791:06907
06908:-00237:+00169:+00162:002882.1791:06908
06909:+00165:+00447:+00161:002882.1791:06909
06910:+00115:+00195:+00379:002882.1791:06910
06911:-00115:+00183:+00180:002884.3239:06911
06912:-00353:+00082:+00182:002884.3239:06912
06913:+00113:+00030:+00366:002884.3239:06913
06914:+00203:-00031:+00069:002884.3239:06914
06915:-00008:+00346:+00194:002884.3239:06915
06916:-00088:+00051:+00131:002884.3239:06916
06917:+00033:+00081:+00003:002884.3239:06917
06918:+00041:-00093:-00298:002874.5427:06918
06919:-00001:-00046:-00165:002874.5427:06919
06920:+00067:+00352:-00041:002874.5427:06920
06921:+00567:+00203:+00112:002874.5427:06921
06922:+00454:+00225:-00225:002874.5427:06922
06923:-00017:-00060:-00279:002874.5427:06923
06924:-00001:+00052:-00193:002874.5427:06924
06925:+00183:+00247:-00235:002855.3903:06925
06926:+00364:+00277:-00023:002855.3903:06926
06927:+00053:-00141:+00009:002855.3903:06927
06928:-00174:+00321:-00376:002855.3903:06928
06929:+00014:+00066:+00156:002855.3903:06929
06930:+00166:+00091:-00183:002855.3903:06930
06931:+00256:+00018:-00151:002855.3903:06931
06932:-00122:+00126:-00191:002864.1025:06932
06933:-00207:-00076:+00020:002864.1025:06933
06934:+00123:+00011:-00015:002864.1025:06934
06935:+00086:+00141:-00114:002864.1025:06935
06936:+00125:-00317:+00064:002864.1025:06936
06937:-00080:+00067:-00295:002864.1025:06937
06938:+00061:+00046:+00261:002864.1025:06938
06939:+00139:+00086:-00049:002854.6977:06939
06940:+00206:+00009:+00014:002854.6977:06940
06941:-00059:-00098:+00009:002854.6977:06941
06942:-00172:-00165:+00258:002854.6977:06942
06943:+00325:+00183:+00125:002854.6977:06943
06944:+00403:+00177:+00085:002854.6977:06944
06945:-00351:-00128:+00160:002854.6977:06945
06946:-00189:+00277:+00245:002835.9174:06946
06947:+00189:+00100:+00280:002835.9174:06947
06948:+00405:+00138:+00307:002835.9174:06948
06949:-00553:+00183:+00376:002835.9174:06949
06950:-00458:+00020:+00350:002835.9174:06950
06951:+00419:+00261:+00349:002835.9174:06951
06952:+00444:+00387:+00501:002835.9174:06952
06953:-00341:+00244:+00203:002831.2841:06953
06954:-00093:+00284:+00400:002831.2841:06954
06955:+00235:+00208:+00360:002831.2841:06955
06956:+00204:+00187:-00015:002831.2841:06956
06957:-00226:+00150:+00300:002831.2841:06957
06958:-00250:+00131:-00285:002831.2841:06958
06959:-00094:-00045:-00167:002831.2841:06959
06960:+00250:+00205:-00006:002831.2841:06960
06961:+00200:+00020:-00095:002822.0507:06961
06962:-00216:-00042:-00272:002822.0507:06962
06963:-00143:+00087:-00175:002822.0507:06963
06964:+00246:-00042:-00116:002822.0507:06964
06965:+00114:+00147:-00229:002822.0507:06965
06966:-00049:+00037:-00392:002822.0507:06966
06967:-00110:+00041:-00162:002822.0507:06967
06968:+00199:+00124:-00286:002803.8244:06968
06969:+00128:-00002:-00061:002803.8244:06969
06970:-00061:+00328:-00259:002803.8244:06970
06971:-00136:-00002:+00007:002803.8244:06971
06972:-00092:-00156:-00186:002803.8244:06972
06973:+00223:+00215:+00007:002803.8244:06973
06974:+00194:+00081:-00169:002803.8244:06974
06975:-00185:-00081:-00378:002811.8159:06975
06976:-00061:+00055:+00049:002811.8159:06976
06977:+00182:+00430:-00286:002811.8159:06977
06978:+00101:-00221:+00179:002811.8159:06978
06979:-00150:+00273:-00064:002811.8159:06979
06980:-00124:-00199:+00170:002811.8159:06980
06981:-00006:+00197:-00202:002811.8159:06981
06982:+00094:+00109:+00256:002815.5727:06982
06983:-00150:+00192:-00117:002815.5727:06983
06984:-00200:-00264:+00265:002815.5727:06984
06985:-00049:+00310:-00099:002815.5727:06985
06986:+00252:-00017:+00287:002815.5727:06986
06987:-00009:+00424:+00136:002815.5727:06987
06988:-00173:+00363:+00077:002815.5727:06988
06989:-00281:+00305:+00321:002810.1608:06989
06990:-00179:+00314:+00365:002810.1608:06990
06991:-00005:+00028:+00571:002810.1608:06991
06992:-00109:+00227:-00241:002810.1608:06992
06993:-00194:+00086:+00637:002810.1608:06993
06994:+00119:+00204:-00013:002810.1608:06994
06995:+00142:-00011:+00325:002810.1608:06995
06996:-00171:+00529:+00197:002831.2648:06996
06997:-00480:-00404:+00077:002831.2648:06997
06998:+00182:+00528:-00048:002831.2648:06998
06999:+00251:-00081:+00082:002831.2648:06999
07000:-00082:+00266:+00038:002831.2648:07000
07001:-00355:-00076:+00024:002831.2648:07001
07002:+00000:+00034:+00148:002831.2648:07002
07003:+00298:+00024:-00010:002834.9956:07003
07004:+00071:+00339:-00095:002834.9956:07004
07005:-00372:-00322:-00040:002834.9956:07005
07006:+00283:+00380:+00071:002834.9956:07006
07007:+00399:+00082:-00037:002834.9956:07007
07008:-00155:-00084:-00244:002834.9956:07008
07009:-00312:+00171:-00037:002834.9956:07009
07010:-00020:-00037:+00056:002842.3762:07010
07011:+00394:+00381:-00133:002842.3762:07011
07012:+00177:+00319:-00029:002842.3762:07012
07013:-00256:-00064:-00223:002842.3762:07013
07014:-00117:+00072:-00353:002842.3762:07014
07015:+00083:-00027:-00140:002842.3762:07015
07016:-00046:-00341:-00300:002842.3762:07016
07017:-00159:-00021:-00689:002850.9611:07017
07018:-00181:-00382:-00264:002850.9611:07018
07019:+00011:-00277:-00724:002850.9611:07019
07020:+00180:-00204:-00511:002850.9611:07020
07021:-00127:-00114:-00717:002850.9611:07021
07022:-00275:-00211:-00524:002850.9611:07022
07023:+00068:+00045:-00670:002850.9611:07023
07024:+00500:-00226:-00534:002861.3818:07024
07025:+00013:+00201:-00429:002861.3818:07025
07026:-00320:-00229:-00715:002861.3818:07026
07027:+00125:+00079:-00221:002861.3818:07027
07028:+00189:+00017:-00181:002861.3818:07028
07029:-00154:+00083:-00119:002861.3818:07029
07030:-00009:+00294:+00213:002861.3818:07030
07031:+00284:+00171:+00218:002868.6613:07031
07032:+00309:+00280:-00231:002868.6613:07032
07033:-00335:+00474:+00283:002868.6613:07033
07034:-00665:+00212:-00170:002868.6613:07034
07035:-00396:+00282:+00267:002868.6613:07035
07036:+00046:+00166:+00525:002868.6613:07036
07037:+00229:+00055:+00425:002868.6613:07037
07038:+00143:+00257:+00224:002870.7116:07038
07039:-00193:-00068:+00356:002870.7116:07039
07040:-00290:+00072:+00541:002870.7116:07040
07041:-00082:+00265:+00356:002870.7116:07041
07042:+00008:-00147:+00533:002870.7116:07042
07043:-00034:+00152:+00161:002870.7116:07043
07044:+00193:+00074:+00497:002870.7116:07044
07045:+00146:-00008:+00140:002874.5920:07045
07046:-00198:+00189:-00101:002874.5920:07046
07047:-00436:-00061:+00179:002874.5920:07047
07048:-00107:-00045:-00027:002874.5920:07048
07049:+00281:+00133:+00016:002874.5920:07049
07050:+00116:-00004:-00153:002874.5920:07050
07051:-00421:+00029:-00228:002874.5920:07051
07052:-00087:+00012:-00279:002855.3806:07052
07053:+00091:-00244:+00014:002855.3806:07053
07054:+00060:+00432:-00184:002855.3806:07054
07055:-00252:-00293:-00086:002855.3806:07055
07056:-00158:+00059:+00012:002855.3806:07056
07057:+00325:+00117:-00015:002855.3806:07057
07058:+00366:+00147:-00120:002855.3806:07058
07059:+00018:+00042:-00086:002877.5683:07059
07060:-00038:+00178:-00131:002877.5683:07060
07061:+00177:-00026:-00241:002877.5683:07061
07062:+00194:+00242:-00036:002877.5683:07062
07063:-00119:+00114:-00109:002877.5683:07063
07064:-00178:-00014:-00056:002877.5683:07064
07065:+00417:+00129:+00058:002877.5683:07065
07066:+00531:+00207:-00069:002854.6782:07066
07067:-00140:+00076:-00323:002854.6782:07067
07068:-00526:+00085:-00051:002854.6782:07068
07069:-00252:+00095:+00048:002854.6782:07069
07070:+00391:-00075:-00198:002854.6782:07070
07071:-00117:-00001:-00212:002854.6782:07071
07072:-00401:+00103:-00132:002854.6782:07072
07073:+00150:+00004:+00000:002848.9260:07073
07074:+00353:+00035:-00011:002848.9260:07074
07075:+00261:+00191:+00066:002848.9260:07075
07076:-00344:-00073:-00321:002848.9260:07076
07077:-00083:+00180:-00104:002848.9260:07077
07078:+00438:+00228:+00307:002848.9260:07078
07079:+00261:-00045:+00060:002848.9260:07079
07080:-00093:+00038:-00023:002844.2639:07080
07081:-00063:+00120:+00168:002844.2639:07081
07082:+00155:+00089:+00006:002844.2639:07082
07083:+00118:-00204:+00410:002844.2639:07083
07084:-00260:+00184:+00158:002844.2639:07084
07085:-00383:-00118:+00306:002844.2639:07085
07086:+00042:+00202:+00216:002844.2639:07086
07087:+00210:+00203:+00233:002841.3947:07087
07088:+00016:+00306:+00020:002841.3947:07088
07089:-00463:-00173:+00324:002841.3947:07089
07090:+00225:+00352:+00239:002841.3947:07090
07091:+00433:+00266:+00397:002841.3947:07091
07092:+00105:+00043:+00355:002841.3947:07092
07093:-00273:+00254:+00177:002841.3947:07093
07094:-00124:+00092:+00097:002822.7631:07094
07095:+00486:+00031:+00085:002822.7631:07095
07096:+00436:+00414:+00236:002822.7631:07096
07097:-00435:+00156:-00127:002822.7631:07097
07098:-00105:-00003:-00136:002822.7631:07098
07099:+00379:+00349:-00203:002822.7631:07099
07100:+00117:+00286:-00099:002822.7631:07100
07101:-00282:-00154:-00076:002824.6169:07101
07102:-00323:+00250:-00162:002824.6169:07102
07103:+00177:+00011:+00233:002824.6169:07103
07104:+00345:+00078:-00326:002824.6169:07104
07105:+00089:+00186:-00078:002824.6169:07105
07106:-00458:+00032:-00124:002824.6169:07106
07107:-00159:-00161:+00061:002824.6169:07107
07108:+00608:+00005:+00014:002821.8750:07108
07109:+00093:+00242:-00417:002821.8750:07109
07110:-00300:-00432:-00160:002821.8750:07110
07111:+00075:+00143:-00249:002821.8750:07111
07112:+00371:+00019:-00004:002821.8750:07112
07113:+00162:-00177:-00256:002821.8750:07113
07114:-00173:+00195:-00255:002821.8750:07114
07115:-00183:+00030:-00097:002821.8750:07115
07116:+00199:-00163:+00159:002809.9875:07116
07117:+00184:+00352:-00093:002809.9875:07117
07118:-00108:+00050:+00148:002809.9875:07118
07119:-00427:+00227:-00236:002809.9875:07119
07120:+00156:+00101:+00413:002809.9875:07120
07121:+00122:+00183:+00128:002809.9875:07121
07122:-00080:+00296:+00099:002809.9875:07122
07123:-00274:+00204:+00441:002824.6218:07123
07124:-00018:-00033:-00173:002824.6218:07124
07125:+00097:+00221:+00424:002824.6218:07125
07126:-00134:+00183:-00210:002824.6218:07126
07127:-00420:-00053:-00067:002824.6218:07127
07128:-00008:+00362:+00257:002824.6218:07128
07129:+00136:+00201:-00049:002824.6218:07129
07130:+00296:+00303:+00373:002834.8662:07130
07131:-00081:+00042:+00008:002834.8662:07131
07132:-00306:+00063:+00197:002834.8662:07132
07133:+00130:+00226:+00181:002834.8662:07133
07134:+00261:+00233:+00158:002834.8662:07134
07135:-00180:+00047:+00023:002834.8662:07135
07136:-00223:+00270:-00101:002834.8662:07136
07137:-00048:-00030:+00114:002835.7651:07137
07138:+00245:+00033:+00021:002835.7651:07138
07139:-00249:+00238:-00438:002835.7651:07139
07140:-00417:-00221:-00165:002835.7651:07140
07141:+00103:+00122:+00033:002835.7651:07141
07142:+00309:-00041:-00089:002835.7651:07142
07143:+00083:-00047:+00095:002835.7651:07143
07144:-00261:+00187:-00334:002850.8395:07144
07145:-00177:-00016:+00122:002850.8395:07145
07146:+00265:+00033:-00118:002850.8395:07146
07147:+00238:+00323:+00012:002850.8395:07147
07148:-00053:+00256:-00116:002850.8395:07148
07149:-00056:-00001:-00239:002850.8395:07149
07150:+00112:+00289:+00123:002850.8395:07150
07151:+00220:+00278:+00003:002867.8662:07151
07152:-00315:-00014:-00223:002867.8662:07152
07153:-00358:+00163:+00185:002867.8662:07153
07154:+00110:-00024:-00004:002867.8662:07154
07155:+00359:+00184:+00098:002867.8662:07155
07156:+00041:+00295:-00226:002867.8662:07156
07157:-00393:-00109:-00200:002867.8662:07157
07158:+00337:+00245:+00363:002855.3999:07158
07159:+00382:+00057:+00289:002855.3999:07159
07160:-00319:-00012:-00171:002855.3999:07160
07161:-00508:-00006:-00192:002855.3999:07161
07162:-00053:-00098:-00120:002855.3999:07162
07163:+00215:+00041:+00013:002855.3999:07163
07164:+00044:+00069:-00075:002855.3999:07164
07165:-00142:-00096:-00155:002877.5043:07165
07166:-00098:-00115:-00247:002877.5043:07166
07167:+00011:-00101:-00217:002877.5043:07167
07168:+00000:-00150:-00306:002877.5043:07168
07169:-00249:-00294:-00443:002877.5043:07169
07170:-00311:-00232:-00267:002877.5043:07170
07171:+00339:+00071:-00396:002877.5043:07171
07172:+00382:+00086:-00372:002881.2458:07172
07173:-00154:-00239:-00359:002881.2458:07173
07174:-00033:-00033:-00329:002881.2458:07174
07175:+00227:-00047:-00213:002881.2458:07175
07176:+00158:-00132:-00342:002881.2458:07176
07177:-00347:-00123:-00352:002881.2458:07177
07178:-00311:-00139:-00286:002881.2458:07178
07179:+00245:+00120:-00090:002875.2893:07179
07180:+00220:+00134:-00090:002875.2893:07180
07181:-00235:+00051:-00149:002875.2893:07181
07182:-00310:+00269:+00091:002875.2893:07182
07183:-00093:+00247:+00064:002875.2893:07183
07184:+00145:+00328:+00119:002875.2893:07184
07185:-00229:+00253:+00005:002891.0668:07185
07186:-00283:+00092:-00022:002891.0668:07186
07187:+00133:+00016:+00281:002891.0668:07187
07188:+00187:-00019:-00065:002891.0668:07188
07189:-00162:+00114:+00228:002891.0668:07189
07190:-00236:-00026:+00122:002891.0668:07190
07191:-00007:-00010:+00122:002891.0668:07191
07192:+00266:+00068:+00258:002894.8854:07192
07193:-00147:-00113:-00003:002894.8854:07193
07194:-00341:-00073:-00040:002894.8854:07194
07195:-00074:-00101:+00191:002894.8854:07195
07196:+00235:+00032:+00023:002894.8854:07196
07197:+00199:+00030:+00109:002894.8854:07197
07198:-00469:+00000:+00077:002894.8854:07198
07199:-00491:+00005:+00219:002888.7512:07199
07200:+00044:+00344:+00004:002888.7512:07200
07201:+00205:+00277:+00223:002888.7512:07201
07202:-00075:+00245:-00071:002888.7512:07202
07203:-00316:+00178:+00112:002888.7512:07203
07204:+00115:+00480:+00275:002888.7512:07204
07205:+00128:+00194:+00044:002888.7512:07205
07206:-00132:+00091:+00372:002904.7175:07206
07207:-00191:-00190:+00118:002904.7175:07207
07208:+00432:-00217:+00293:002904.7175:07208
07209:+00417:-00037:+00017:002904.7175:07209
07210:-00080:+00135:+00181:002904.7175:07210
07211:-00699:-00002:+00209:002904.7175:07211
07212:+00199:+00483:-00015:002904.7175:07212
07213:+00419:+00169:-00211:002901.7390:07213
07214:-00201:+00019:-00224:002901.7390:07214
07215:-00387:+00508:-00342:002901.7390:07215
07216:-00083:+00033:-00064:002901.7390:07216
07217:+00660:+00163:-00278:002901.7390:07217
07218:+00377:+00007:-00145:002901.7390:07218
07219:-00363:-00026:-00421:002901.7390:07219
07220:+00054:+00001:-00247:002895.5024:07220
07221:+00345:+00054:-00013:002895.5024:07221
07222:+00260:-00509:-00240:002895.5024:07222
07223:-00213:+00126:-00577:002895.5024:07223
07224:+00024:-00035:+00148:002895.5024:07224
07225:+00430:+00105:-00442:002895.5024:07225
07226:+00354:+00248:-00294:002895.5024:07226
07227:-00105:+00175:-00244:002891.0817:07227
07228:+00125:+00083:-00237:002891.0817:07228
07229:+00249:+00063:+00124:002891.0817:07229
07230:+00219:-00176:+00130:002891.0817:07230
07231:+00006:-00017:-00194:002891.0817:07231
07232:-00207:-00038:+00492:002891.0817:07232
07233:+00261:+00141:+00087:002891.0817:07233
07234:+00273:-00157:+00097:002888.0842:07234
07235:-00467:+00139:+00181:002888.0842:07235
07236:-00310:+00033:+00125:002888.0842:07236
07237:+00061:+00185:+00056:002888.0842:07237
07238:+00273:-00011:+00475:002888.0842:07238
07239:-00282:+00391:-00088:002888.0842:07239
07240:-00276:+00094:+00347:002888.0842:07240
07241:+00030:+00175:+00273:002868.6613:07241
07242:+00338:+00266:+00201:002868.6613:07242
07243:+00158:+00024:+00344:002868.6613:07243
07244:-00184:+00082:-00010:002868.6613:07244
07245:-00138:+00317:+00387:002868.6613:07245
07246:+00473:+00220:+00241:002868.6613:07246
07247:+00187:+00259:+00104:002868.6613:07247
07248:-00313:+00456:+00149:002857.4118:07248
07249:-00057:-00066:+00084:002857.4118:07249
07250:+00355:+00095:+00042:002857.4118:07250
07251:+00274:-00044:+00137:002857.4118:07251
07252:-00269:+00084:-00341:002857.4118:07252
07253:-00254:+00064:-00011:002857.4118:07253
07254:+00218:+00168:+00010:002857.4118:07254
07255:+00203:+00229:-00311:002847.8999:07255
07256:-00246:-00081:-00078:002847.8999:07256
07257:-00211:+00116:+00146:002847.8999:07257
07258:+00426:+00043:-00313:002847.8999:07258
07259:+00405:-00176:-00056:002847.8999:07259
07260:-00176:+00326:-00090:002847.8999:07260
07261:+00085:-00114:-00203:002847.8999:07261
07262:+00141:-00167:+00025:002842.2463:07262
07263:+00074:+00269:-00157:002842.2463:07263
07264:-00027:-00037:-00193:002842.2463:07264
07265:-00055:-00002:-00142:002842.2463:07265
07266:+00177:+00395:+00315:002842.2463:07266
07267:+00148:+00144:+00116:002842.2463:07267
07268:-00058:-00014:-00053:002842.2463:07268
07269:-00299:+00247:-00039:002831.0305:07269
07270:-00196:-00142:-00040:002831.0305:07270
07271:+00164:+00165:-00110:002831.0305:07271
07272:+00203:+00428:+00213:002831.0305:07272
07273:-00154:+00161:-00390:002831.0305:07273
07274:-00092:-00026:+00146:002831.0305:07274
07275:+00110:+00270:+00101:002831.0305:07275
07276:+00089:-00191:+00090:002841.3754:07276
07277:-00175:+00348:-00133:002841.3754:07277
07278:-00273:+00238:+00215:002841.3754:07278
07279:-00006:+00073:+00170:002841.3754:07279
07280:+00089:+00417:+00062:002841.3754:07280
07281:-00201:+00137:+00290:002841.3754:07281
07282:-00392:+00069:-00041:002841.3754:07282
07283:-00169:+00249:+00239:002842.2131:07283
07284:+00228:+00170:+00308:002842.2131:07284
07285:-00031:+00311:+00050:002842.2131:07285
07286:-00340:+00204:+00208:002842.2131:07286
07287:-00101:-00121:+00258:002842.2131:07287
07288:+00222:+00188:+00119:002842.2131:07288
07289:+00112:-00042:+00124:002842.2131:07289
07290:-00405:+00053:-00103:002857.3532:07290
07291:-00264:-00006:+00241:002857.3532:07291
07292:+00190:-00076:+00121:002857.3532:07292
07293:-00066:+00210:-00097:002857.3532:07293
07294:-00317:+00189:-00041:002857.3532:07294
07295:-00260:-00172:-00073:002857.3532:07295
07296:+00400:+00476:+00235:002857.3532:07296
07297:+00264:+00353:-00073:002867.7390:07297
07298:-00226:-00091:-00449:002867.7390:07298
07299:-00135:+00289:+00001:002867.7390:07299
07300:+00121:-00218:+00048:002867.7390:07300
07301:+00188:-00214:-00303:002867.7390:07301
07302:-00038:-00201:-00805:002867.7390:07302
07303:-00296:-00421:-00168:002867.7390:07303
07304:+00388:+00047:-00149:002855.3666:07304
07305:+00483:+00044:-00566:002855.3666:07305
07306:-00260:-00325:-00301:002855.3666:07306
07307:-00344:+00096:-00849:002855.3666:07307
07308:-00056:-00161:-00508:002855.3666:07308
07309:+00445:+00065:-00137:002855.3666:07309
07310:+00315:+00035:-00783:002855.3666:07310
07311:-00280:-00316:-00226:002877.6132:07311
07312:+00109:+00083:-00232:002877.6132:07312
07313:+00230:-00161:-00449:002877.6132:07313
07314:-00153:-00312:-00188:002877.6132:07314
07315:-00335:+00035:-00419:002877.6132:07315
07316:+00082:+00059:+00048:002877.6132:07316
07317:+00496:+00040:-00114:002877.6132:07317
07318:-00018:+00306:+00091:002881.4685:07318
07319:-00322:+00001:-00123:002881.4685:07319
07320:-00207:+00400:+00019:002881.4685:07320
07321:-00129:+00097:+00291:002881.4685:07321
07322:-00254:-00040:-00132:002881.4685:07322
07323:-00348:+00351:+00145:002881.4685:07323
07324:-00218:+00040:+00538:002881.4685:07324
07325:+00303:-00083:+00223:002882.1450:07325
07326:+00049:-00140:+00109:002882.1450:07326
07327:-00155:-00049:+00313:002882.1450:07327
07328:-00309:+00072:+00153:002882.1450:07328
07329:-00014:-00127:+00192:002882.1450:07329
07330:+00316:+00124:+00087:002882.1450:07330
07331:+00112:+00038:+00160:002882.1450:07331
07332:-00245:+00116:+00109:002877.5585:07332
07333:-00077:+00273:+00022:002877.5585:07333
07334:+00367:+00087:+00161:002877.5585:07334
07335:+00327:+00096:-00037:002877.5585:07335
07336:-00464:+00033:-00200:002877.5585:07336
07337:-00104:-00037:+00140:002877.5585:07337
07338:+00231:+00111:+00086:002877.5585:07338
07339:+00229:+00027:+00133:002881.4685:07339
07340:-00329:+00209:-00075:002881.4685:07340
07341:-00482:+00282:+00027:002881.4685:07341
07342:+00329:+00010:+00132:002881.4685:07342
07343:+00223:+00016:-00266:002881.4685:07343
07344:-00423:-00218:-00162:002881.4685:07344
07345:-00022:+00187:-00334:002881.4685:07345
07346:+00312:+00080:+00054:002862.1562:07346
07347:+00370:+00326:-00185:002862.1562:07347
07348:+00062:+00172:-00118:002862.1562:07348
07349:-00232:+00217:+00049:002862.1562:07349
07350:+00350:+00115:+00274:002862.1562:07350
07351:+00467:+00052:-00023:002862.1562:07351
07352:-00128:+00104:-00078:002862.1562:07352
07353:-00266:+00166:+00037:002870.9721:07353
07354:+00039:+00023:+00150:002870.9721:07354
07355:+00264:+00004:+00019:002870.9721:07355
07356:-00136:+00290:-00078:002870.9721:07356
07357:-00374:-00218:-00268:002870.9721:07357
07358:-00013:+00247:-00108:002870.9721:07358
07359:+00266:-00006:+00074:002870.9721:07359
07360:+00057:+00040:-00040:002867.9689:07360
07361:-00377:-00050:-00100:002867.9689:07361
07362:-00134:+00289:-00064:002867.9689:07362
07363:+00426:-00025:+00264:002867.9689:07363
07364:+00180:+00314:+00376:002867.9689:07364
07365:-00074:+00142:-00071:002867.9689:07365
07366:-00301:+00034:-00080:002867.9689:07366
07367:-00006:+00012:+00187:002842.4045:07367
07368:+00478:+00423:+00220:002842.4045:07368
07369:-00046:+00023:+00431:002842.4045:07369
07370:-00259:+00181:+00170:002842.4045:07370
07371:+00054:-00072:+00182:002842.4045:07371
07372:+00200:+00255:+00285:002842.4045:07372
07373:+00036:-00004:+00149:002842.4045:07373
07374:-00342:-00286:-00068:002844.3510:07374
07375:+00120:-00043:+00309:002844.3510:07375
07376:+00320:+00238:+00218:002844.3510:07376
07377:-00010:+00117:+00179:002844.3510:07377
07378:-00298:-00015:+00236:002844.3510:07378
07379:-00052:+00189:+00179:002844.3510:07379
07380:+00288:+00115:+00043:002844.3510:07380
07381:+00176:+00102:+00001:002828.4582:07381
07382:-00273:+00173:-00157:002828.4582:07382
07383:+00069:+00116:-00059:002828.4582:07383
07384:+00357:+00184:+00232:002828.4582:07384
07385:+00129:-00017:-00085:002828.4582:07385
07386:-00125:-00039:-00181:002828.4582:07386
07387:-00093:-00201:+00135:002828.4582:07387
07388:+00249:+00220:-00151:002810.0671:07388
07389:+00361:-00133:-00177:002810.0671:07389
07390:+00067:+00187:+00168:002810.0671:07390
07391:-00173:+00210:-00266:002810.0671:07391
07392:-00264:-00036:-00278:002810.0671:07392
07393:+00194:+00106:+00316:002810.0671:07393
07394:+00219:+00067:+00049:002810.0671:07394
07395:-00035:-00025:-00133:002824.7407:07395
07396:-00169:-00019:-00167:002824.7407:07396
07397:+00167:+00283:+00187:002824.7407:07397
07398:+00124:-00028:-00475:002824.7407:07398
07399:-00218:-00142:-00119:002824.7407:07399
07400:-00129:+00140:-00146:002824.7407:07400
07401:+00248:-00271:-00062:002824.7407:07401
07402:+00056:-00006:-00434:002815.5634:07402
07403:-00016:+00126:+00010:002815.5634:07403
07404:-00085:+00060:+00213:002815.5634:07404
07405:-00008:+00249:+00073:002815.5634:07405
07406:+00064:+00097:+00193:002815.5634:07406
07407:-00130:+00186:+00154:002815.5634:07407
07408:-00323:+00003:+00028:002815.5634:07408
07409:-00158:-00004:+00079:002822.9995:07409
07410:+00220:+00288:+00179:002822.9995:07410
07411:+00154:-00037:+00138:002822.9995:07411
07412:-00277:+00083:+00028:002822.9995:07412
07413:-00166:+00088:+00169:002822.9995:07413
07414:+00054:+00144:+00275:002822.9995:07414
07415:+00044:+00174:+00149:002822.9995:07415
07416:-00049:+00194:+00136:002831.2170:07416
07417:-00063:+00208:+00093:002831.2170:07417
07418:+00308:+00353:+00205:002831.2170:07418
07419:+00241:+00322:+00205:002831.2170:07419
07420:-00088:+00179:-00045:002831.2170:07420
07421:-00235:+00267:+00152:002831.2170:07421
07422:-00107:+00180:+00169:002831.2170:07422
07423:+00125:+00137:+00085:002848.1274:07423
07424:+00043:+00081:-00024:002848.1274:07424
07425:-00284:-00029:+00165:002848.1274:07425
07426:-00008:+00072:+00028:002848.1274:07426
07427:+00282:+00173:+00016:002848.1274:07427
07428:-00074:-00046:-00021:002848.1274:07428
07429:-00447:+00163:-00035:002848.1274:07429
07430:-00360:+00091:-00001:002842.4333:07430
07431:+00300:+00116:+00052:002842.4333:07431
07432:+00327:+00127:+00052:002842.4333:07432
07433:+00027:-00065:-00012:002842.4333:07433
07434:-00092:+00099:-00185:002842.4333:07434
07435:+00217:-00067:+00165:002842.4333:07435
07436:+00249:-00097:+00089:002842.4333:07436
07437:-00257:+00030:-00181:002864.3032:07437
07438:-00338:-00112:-00013:002864.3032:07438
07439:+00214:-00035:-00115:002864.3032:07439
07440:+00293:+00089:-00161:002864.3032:07440
07441:+00050:-00044:+00112:002864.3032:07441
07442:-00319:+00148:-00110:002864.3032:07442
07443:-00161:-00124:-00182:002864.3032:07443
07444:-00028:-00009:-00282:002868.0429:07444
07445:-00079:+00178:-00236:002868.0429:07445
07446:-00172:-00119:-00128:002868.0429:07446
07447:+00127:-00256:-00289:002868.0429:07447
07448:+00107:+00203:-00374:002868.0429:07448
07449:-00126:-00430:-00367:002868.0429:07449
07450:-00226:+00154:-00389:002868.0429:07450
07451:+00177:-00361:-00438:002868.7543:07451
07452:+00355:-00191:-00437:002868.7543:07452
07453:+00244:+00001:-00294:002868.7543:07453
07454:+00006:-00158:-00744:002868.7543:07454
07455:-00011:+00071:-00532:002868.7543:07455
07456:+00126:-00031:-00294:002868.7543:07456
07457:+00142:-00023:-00512:002868.7543:07457
07458:+00126:+00101:-00198:002884.3542:07458
07459:-00134:-00091:-00319:002884.3542:07459
07460:-00070:-00042:-00346:002884.3542:07460
07461:+00160:+00354:-00265:002884.3542:07461
07462:-00173:-00041:-00094:002884.3542:07462
07463:-00335:+00214:-00221:002884.3542:07463
07464:-00086:-00059:+00175:002884.3542:07464
07465:+00045:+00087:+00068:002888.2385:07465
07466:-00028:+00246:+00058:002888.2385:07466
07467:-00379:+00006:+00202:002888.2385:07467
07468:-00129:+00185:+00325:002888.2385:07468
07469:+00266:+00191:+00260:002888.2385:07469
07470:-00126:+00117:+00042:002888.2385:07470
07471:-00306:+00126:+00150:002888.2385:07471
07472:-00009:-00088:+00227:002882.2436:07472
07473:+00140:+00124:+00203:002882.2436:07473
07474:-00023:+00031:+00367:002882.2436:07474
07475:-00251:-00039:+00052:002882.2436:07475
07476:-00026:+00029:+00236:002882.2436:07476
07477:+00163:-00008:+00173:002882.2436:07477
07478:-00120:+00074:+00148:002882.2436:07478
07479:-00243:+00092:+00218:002891.2062:07479
07480:-00031:+00041:+00140:002891.2062:07480
07481:+00133:+00345:+00126:002891.2062:07481
07482:-00082:+00192:+00231:002891.2062:07482
07483:-00616:+00173:+00119:002891.2062:07483
07484:-00506:+00263:+00296:002891.2062:07484
07485:+00021:+00225:+00313:002891.2062:07485
07486:+00151:+00169:+00099:002901.8444:07486
07487:-00058:+00071:+00140:002901.8444:07487
07488:-00093:-00008:+00135:002901.8444:07488
07489:+00319:+00397:+00182:002901.8444:07489
07490:+00292:+00121:-00074:002901.8444:07490
07491:-00040:+00122:+00086:002901.8444:07491
07492:-00201:-00001:-00022:002901.8444:07492
07493:+00100:-00146:+00031:002895.7561:07493
07494:+00313:+00480:-00091:002895.7561:07494
07495:+00167:+00108:-00056:002895.7561:07495
07496:-00152:-00148:-00243:002895.7561:07496
07497:+00086:+00016:-00057:002895.7561:07497
07498:+00132:+00056:-00181:002895.7561:07498
07499:+00049:+00326:-00309:002895.7561:07499
07500:-00158:+00098:+00126:002898.1264:07500
07501:-00059:-00049:-00425:002898.1264:07501
07502:+00121:+00304:-00362:002898.1264:07502
07503:-00018:+00052:-00200:002898.1264:07503
07504:-00329:-00029:-00389:002898.1264:07504
07505:+00103:-00263:-00003:002898.1264:07505
07506:+00274:+00118:-00417:002902.0000:07506
07507:+00231:-00294:-00127:002902.0000:07507
07508:-00295:+00254:-00371:002902.0000:07508
07509:-00059:-00422:+00096:002902.0000:07509
07510:+00403:+00343:-00276:002902.0000:07510
07511:+00455:+00030:-00024:002902.0000:07511
07512:-00225:+00114:-00213:002902.0000:07512
07513:-00117:+00056:+00086:002882.3566:07513
07514:+00056:+00092:-00023:002882.3566:07514
07515:+00365:-00012:+00065:002882.3566:07515
07516:-00200:+00208:-00069:002882.3566:07516
07517:-00222:-00117:+00114:002882.3566:07517
07518:+00025:+00068:+00281:002882.3566:07518
07519:+00252:+00067:+00228:002882.3566:07519
07520:+00013:+00043:+00128:002891.3161:07520
07521:-00251:+00015:+00190:002891.3161:07521
07522:-00222:-00030:-00006:002891.3161:07522
07523:+00233:-00012:+00412:002891.3161:07523
07524:-00093:+00302:+00244:002891.3161:07524
07525:-00251:+00123:+00090:002891.3161:07525
07526:+00024:+00083:+00358:002891.3161:07526
07527:+00344:+00458:+00129:002881.5771:07527
07528:+00040:+00187:+00193:002881.5771:07528
07529:-00282:+00211:+00143:002881.5771:07529
07530:-00156:+00323:+00311:002881.5771:07530
07531:+00222:+00266:-00089:002881.5771:07531
07532:-00032:+00036:+00145:002881.5771:07532
07533:-00183:+00061:+00187:002881.5771:07533
07534:+00014:-00242:+00295:002862.2973:07534
07535:+00206:+00257:+00028:002862.2973:07535
07536:-00013:+00028:+00215:002862.2973:07536
07537:-00386:+00098:-00252:002862.2973:07537
07538:-00008:+00379:+00291:002862.2973:07538
07539:+00202:+00112:-00241:002862.2973:07539
07540:+00091:-00208:-00214:002862.2973:07540
07541:-00017:+00257:-00109:002857.8503:07541
07542:-00036:-00107:-00207:002857.8503:07542
07543:+00235:+00226:-00277:002857.8503:07543
07544:+00230:-00019:-00037:002857.8503:07544
07545:-00200:+00019:-00495:002857.8503:07545
07546:+00110:-00164:-00275:002857.8503:07546
07547:+00451:+00270:-00386:002857.8503:07547
07548:+00192:-00109:-00060:002861.5620:07548
07549:-00298:+00156:-00293:002861.5620:07549
07550:-00226:+00089:-00115:002861.5620:07550
07551:+00171:+00035:+00028:002861.5620:07551
07552:+00275:+00070:-00251:002861.5620:07552
07553:+00032:-00010:+00205:002861.5620:07553
07554:-00282:+00105:+00034:002861.5620:07554
07555:-00203:+00146:-00121:002836.0607:07555
07556:+00121:+00119:+00133:002836.0607:07556
07557:+00125:+00364:+00079:002836.0607:07557
07558:-00113:+00268:-00232:002836.0607:07558
07559:-00075:-00015:+00307:002836.0607:07559
07560:+00004:+00388:+00114:002836.0607:07560
07561:+00147:-00228:+00172:002836.0607:07561
07562:-00098:+00328:-00260:002844.4904:07562
07563:-00102:+00152:+00470:002844.4904:07563
07564:+00060:+00128:+00077:002844.4904:07564
07565:+00049:+00068:+00183:002844.4904:07565
07566:-00011:+00290:+00019:002844.4904:07566
07567:-00209:-00101:-00123:002844.4904:07567
07568:+00029:+00190:+00241:002844.4904:07568
07569:+00111:-00020:+00131:002848.1323:07569
07570:-00048:+00164:-00061:002848.1323:07570
07571:-00190:-00132:-00021:002848.1323:07571
07572:-00165:+00106:+00264:002848.1323:07572
07573:+00141:+00150:+00282:002848.1323:07573
07574:+00068:+00092:+00063:002848.1323:07574
07575:-00319:+00059:-00064:002848.1323:07575
07576:-00090:+00141:+00371:002848.9790:07576
07577:+00102:+00039:+00126:002848.9790:07577
07578:+00180:+00118:+00118:002848.9790:07578
07579:-00041:+00061:+00005:002848.9790:07579
07580:-00317:-00138:+00020:002848.9790:07580
07581:+00165:+00168:+00129:002848.9790:07581
07582:+00235:+00170:+00108:002848.9790:07582
07583:-00140:+00069:-00068:002857.6162:07583
07584:-00173:+00176:-00055:002857.6162:07584
07585:+00017:-00054:-00211:002857.6162:07585
07586:+00043:+00157:-00332:002857.6162:07586
07587:-00369:+00216:-00171:002857.6162:07587
07588:-00553:-00047:-00564:002857.6162:07588
07589:-00015:-00149:-00227:002857.6162:07589
07590:+00229:+00039:-00546:002861.4011:07590
07591:+00114:-00035:-00799:002861.4011:07591
07592:-00249:-00428:-00620:002861.4011:07592
07593:-00087:+00053:-00766:002861.4011:07593
07594:+00224:-00412:-00161:002861.4011:07594
07595:+00243:+00019:-00711:002861.4011:07595
07596:+00122:+00056:-00674:002861.4011:07596
07597:+00048:-00222:-00402:002862.2048:07597
07598:+00203:+00143:-00343:002862.2048:07598
07599:+00459:-00101:-00060:002862.2048:07599
07600:-00188:-00093:-00676:002862.2048:07600
07601:-00125:+00317:-00080:002862.2048:07601
07602:+00260:+00006:-00071:002862.2048:07602
07603:+00148:+00415:-00106:002862.2048:07603
07604:-00238:+00355:+00031:002877.7067:07604
07605:-00543:+00000:-00085:002877.7067:07605
07606:+00110:+00248:+00243:002877.7067:07606
07607:+00300:+00124:+00074:002877.7067:07607
07608:-00381:+00061:-00091:002877.7067:07608
07609:-00578:+00197:+00212:002877.7067:07609
07610:-00323:+00161:+00185:002877.7067:07610
07611:+00204:+00177:+00413:002874.8137:07611
07612:-00011:+00219:+00351:002874.8137:07612
07613:-00363:-00063:+00094:002874.8137:07613
07614:+00009:+00290:+00343:002874.8137:07614
07615:+00208:+00024:+00172:002874.8137:07615
07616:+00189:+00099:+00200:002874.8137:07616
07617:+00066:-00151:+00331:002874.8137:07617
07618:-00053:+00035:+00284:002862.1901:07618
07619:+00500:-00125:+00617:002862.1901:07619
07620:+00488:+00101:+00237:002862.1901:07620
07621:-00031:+00096:+00194:002862.1901:07621
07622:-00316:+00256:+00289:002862.1901:07622
07623:-00080:-00058:+00625:002862.1901:07623
07624:+00233:+00052:-00025:002862.1901:07624
07625:-00158:+00170:-00260:002864.2839:07625
07626:-00384:+00386:+00216:002864.2839:07626
07627:-00210:+00240:+00283:002864.2839:07627
07628:-00029:+00099:+00103:002864.2839:07628
07629:-00162:+00290:+00378:002864.2839:07629
07630:-00493:-00068:+00087:002864.2839:07630
07631:-00304:+00028:-00001:002864.2839:07631
07632:+00251:+00226:+00118:002861.3376:07632
07633:-00056:+00006:-00137:002861.3376:07633
07634:-00212:-00037:+00029:002861.3376:07634
07635:+00136:+00006:-00306:002861.3376:07635
07636:+00403:+00391:+00004:002861.3376:07636
07637:+00237:+00223:-00158:002861.3376:07637
07638:-00114:-00172:-00483:002861.3376:07638
07639:+00004:-00006:-00188:002842.4577:07639
07640:+00536:+00024:-00165:002842.4577:07640
07641:+00325:-00104:-00313:002842.4577:07641
07642:-00052:-00069:-00226:002842.4577:07642
07643:-00312:-00059:-00535:002842.4577:07643
07644:+00378:+00046:-00275:002842.4577:07644
07645:+00351:+00105:-00361:002842.4577:07645
07646:-00045:-00017:-00375:002844.3798:07646
07647:-00261:+00027:-00334:002844.3798:07647
07648:+00110:+00284:-00146:002844.3798:07648
07649:+00370:+00144:+00168:002844.3798:07649
07650:+00060:+00252:-00257:002844.3798:07650
07651:-00236:+00305:+00427:002844.3798:07651
07652:+00141:-00276:+00461:002844.3798:07652
07653:+00371:-00288:+00315:002834.9814:07653
07654:-00002:+00289:+00181:002834.9814:07654
07655:-00336:-00136:+00131:002834.9814:07655
07656:-00105:+00198:+00074:002834.9814:07656
07657:+00391:+00029:+00343:002834.9814:07657
07658:+00156:+00092:+00013:002834.9814:07658
07659:-00542:-00047:+00122:002834.9814:07659
07660:-00041:+00121:+00294:002816.5395:07660
07661:+00265:-00090:+00462:002816.5395:07661
07662:+00203:+00450:+00247:002816.5395:07662
07663:-00512:-00059:+00102:002816.5395:07663
07664:-00376:-00208:+00358:002816.5395:07664
07665:+00290:+00096:+00077:002816.5395:07665
07666:+00256:+00027:+00063:002816.5395:07666
07667:-00129:-00008:+00374:002816.5395:07667
07668:-00238:+00314:+00052:002811.8535:07668
07669:+00014:+00272:+00056:002811.8535:07669
07670:+00067:+00255:+00215:002811.8535:07670
07671:-00035:+00156:+00241:002811.8535:07671
07672:-00291:+00498:-00210:002811.8535:07672
07673:-00024:-00003:+00291:002811.8535:07673
07674:+00248:+00225:-00051:002811.8535:07674
07675:+00122:+00296:-00399:002809.1198:07675
07676:-00315:-00142:+00076:002809.1198:07676
07677:-00134:+00260:-00015:002809.1198:07677
07678:+00190:+00000:-00312:002809.1198:07678
07679:+00070:+00001:-00276:002809.1198:07679
07680:+00086:-00027:-00027:002809.1198:07680
07681:+00036:+00209:-00625:002809.1198:07681
07682:+00148:-00189:-00047:002803.7595:07682
07683:+00108:+00123:-00409:002803.7595:07683
07684:-00013:+00160:-00360:002803.7595:07684
07685:-00107:-00201:-00491:002803.7595:07685
07686:+00142:+00005:+00027:002803.7595:07686
07687:+00078:+00330:-00395:002803.7595:07687
07688:+00040:-00044:-00078:002803.7595:07688
07689:-00283:+00366:-00014:002805.4187:07689
07690:-00148:-00019:+00032:002805.4187:07690
07691:-00052:-00312:+00251:002805.4187:07691
07692:+00249:-00037:-00134:002805.4187:07692
07693:+00046:+00317:-00138:002805.4187:07693
07694:-00293:-00271:+00122:002805.4187:07694
07695:+00273:+00242:+00383:002805.4187:07695
07696:+00053:-00165:+00098:002809.1574:07696
07697:-00363:-00286:+00355:002809.1574:07697
07698:-00078:+00281:+00216:002809.1574:07698
07699:+00176:-00135:+00614:002809.1574:07699
07700:+00173:+00297:-00083:002809.1574:07700
07701:-00109:+00335:+00366:002809.1574:07701
07702:-00154:-00008:+00122:002809.1574:07702
07703:+00064:+00132:+00334:002810.1838:07703
07704:+00173:+00210:+00093:002810.1838:07704
07705:-00123:-00245:+00220:002810.1838:07705
07706:-00250:+00581:-00334:002810.1838:07706
07707:-00139:+00009:+00281:002810.1838:07707
07708:+00178:+00216:+00287:002810.1838:07708
07709:+00103:+00050:-00002:002810.1838:07709
07710:-00123:-00175:+00448:002818.3178:07710
07711:-00262:+00322:-00043:002818.3178:07711
07712:-00030:+00075:+00450:002818.3178:07712
07713:+00234:+00167:-00098:002818.3178:07713
07714:+00003:+00292:+00213:002818.3178:07714
07715:-00221:+00166:-00027:002818.3178:07715
07716:+00030:-00022:-00006:002818.3178:07716
07717:+00272:+00271:+00043:002835.0817:07717
07718:+00129:+00241:-00286:002835.0817:07718
07719:-00276:-00031:-00108:002835.0817:07719
07720:+00118:+00101:-00045:002835.0817:07720
07721:+00388:-00185:+00154:002835.0817:07721
07722:+00045:+00024:+00059:002835.0817:07722
07723:-00218:-00284:-00562:002835.0817:07723
07724:-00116:-00187:+00035:002823.0561:07724
07725:+00360:+00329:+00105:002823.0561:07725
07726:+00277:+00273:-00050:002823.0561:07726
07727:-00219:-00085:-00042:002823.0561:07727
07728:-00091:+00385:-00363:002823.0561:07728
07729:+00128:+00082:-00023:002823.0561:07729
07730:+00193:-00132:-00128:002823.0561:07730
07731:-00053:-00149:-00309:002850.9465:07731
07732:-00335:-00412:-00247:002850.9465:07732
07733:+00154:-00097:-00351:002850.9465:07733
07734:+00274:-00200:-00272:002850.9465:07734
07735:-00155:-00373:-00237:002850.9465:07735
07736:-00176:-00182:-00365:002850.9465:07736
07737:-00027:-00063:-00551:002850.9465:07737
07738:+00131:-00077:-00614:002854.7463:07738
07739:+00042:+00018:-00263:002854.7463:07739
07740:-00094:-00275:-00506:002854.7463:07740
07741:+00089:-00156:-00293:002854.7463:07741
07742:+00337:-00310:-00785:002854.7463:07742
07743:+00106:-00096:-00179:002854.7463:07743
07744:-00330:+00031:-00070:002854.7463:07744
07745:-00192:-00022:+00097:002855.5598:07745
07746:+00524:+00164:+00412:002855.5598:07746
07747:+00113:+00057:-00150:002855.5598:07747
07748:-00269:+00008:-00283:002855.5598:07748
07749:-00068:+00591:+00053:002855.5598:07749
07750:+00254:+00200:+00317:002855.5598:07750
07751:+00172:+00091:+00153:002855.5598:07751
07752:-00368:+00391:+00018:002870.9379:07752
07753:-00421:+00212:+00308:002870.9379:07753
07754:-00044:+00059:+00159:002870.9379:07754
07755:-00073:+00164:+00329:002870.9379:07755
07756:-00324:+00061:+00095:002870.9379:07756
07757:-00528:+00073:-00038:002870.9379:07757
07758:-00057:+00130:+00529:002870.9379:07758
07759:+00074:+00129:+00148:002881.4782:07759
07760:+00048:+00137:+00187:002881.4782:07760
07761:-00230:+00025:-00021:002881.4782:07761
07762:-00237:+00042:+00178:002881.4782:07762
07763:+00284:+00184:+00283:002881.4782:07763
07764:+00314:+00036:+00089:002881.4782:07764
07765:-00142:+00226:-00060:002881.4782:07765
07766:-00059:+00105:+00172:002868.7690:07766
07767:+00130:-00115:+00233:002868.7690:07767
07768:+00178:+00169:-00041:002868.7690:07768
07769:-00076:-00214:-00094:002868.7690:07769
07770:-00174:-00009:+00112:002868.7690:07770
07771:+00334:+00175:+00087:002868.7690:07771
07772:+00293:-00057:+00040:002868.7690:07772
07773:-00244:+00349:-00089:002891.1667:07773
07774:-00329:-00006:+00099:002891.1667:07774
07775:+00046:-00030:+00010:002891.1667:07775
07776:+00295:+00025:-00117:002891.1667:07776
07777:-00240:+00053:-00166:002891.1667:07777
07778:-00285:-00219:-00177:002891.1667:07778
07779:+00279:+00418:+00070:002891.1667:07779
07780:+00289:-00406:+00144:002888.1689:07780
07781:+00045:+00237:+00141:002888.1689:07781
07782:-00144:+00053:+00094:002888.1689:07782
07783:+00006:-00455:+00077:002888.1689:07783
07784:+00167:+00480:-00420:002888.1689:07784
07785:+00073:+00243:+00208:002888.1689:07785
07786:-00112:-00040:-00246:002888.1689:07786
07787:+00151:+00205:-00107:002888.8303:07787
07788:+00173:-00097:-00038:002888.8303:07788
07789:-00015:-00338:-00430:002888.8303:07789
07790:-00297:+00225:-00013:002888.8303:07790
07791:-00119:-00207:+00022:002888.8303:07791
07792:+00291:+00111:-00052:002888.8303:07792
07793:-00006:-00144:-00010:002888.8303:07793
07794:-00158:+00108:-00072:002891.1518:07794
07795:-00196:+00102:-00040:002891.1518:07795
07796:+00302:+00225:+00043:002891.1518:07796
07797:+00589:+00000:-00135:002891.1518:07797
07798:-00003:+00315:-00462:002891.1518:07798
07799:-00437:+00039:+00345:002891.1518:07799
07800:+00190:-00046:-00040:002891.1518:07800
07801:+00435:-00152:-00082:002888.0595:07801
07802:+00068:-00088:-00032:002888.0595:07802
07803:-00281:+00147:+00099:002888.0595:07803
07804:+00290:+00022:+00056:002888.0595:07804
07805:+00289:-00028:+00243:002888.0595:07805
07806:-00040:+00352:+00066:002888.0595:07806
07807:-00245:-00057:+00090:002888.0595:07807
07808:-00157:+00255:+00122:002868.6274:07808
07809:+00328:+00009:+00301:002868.6274:07809
07810:+00001:+00204:-00323:002868.6274:07810
07811:-00333:+00386:+00181:002868.6274:07811
07812:+00100:+00141:+00228:002868.6274:07812
07813:+00326:+00299:+00032:002868.6274:07813
07814:-00023:+00272:+00447:002868.6274:07814
07815:-00376:-00290:-00167:002877.4006:07815
07816:-00143:-00183:+00409:002877.4006:07816
07817:+00354:+00201:+00150:002877.4006:07817
07818:+00225:+00507:-00063:002877.4006:07818
07819:-00258:+00215:-00146:002877.4006:07819
07820:+00127:+00245:+00213:002877.4006:07820
07821:+00292:+00432:+00045:002877.4006:07821
07822:+00142:-00184:-00104:002867.8906:07822
07823:-00295:+00255:-00284:002867.8906:07823
07824:-00173:-00198:-00095:002867.8906:07824
07825:+00350:+00146:-00251:002867.8906:07825
07826:+00221:+00049:-00246:002867.8906:07826
07827:-00152:+00304:-00298:002867.8906:07827
07828:-00123:-00262:-00151:002867.8906:07828
07829:+00121:+00281:-00148:002848.9406:07829
07830:+00313:+00086:-00139:002848.9406:07830
07831:-00277:+00075:-00407:002848.9406:07831
07832:-00286:+00163:+00010:002848.9406:07832
07833:+00161:+00104:+00200:002848.9406:07833
07834:+00281:+00059:-00223:002848.9406:07834
07835:-00164:+00169:-00172:002848.9406:07835
07836:-00518:-00159:+00084:002850.9802:07836
07837:-00175:+00096:-00048:002850.9802:07837
07838:+00376:+00180:+00251:002850.9802:07838
07839:-00149:+00176:+00041:002850.9802:07839
07840:-00389:-00100:-00034:002850.9802:07840
07841:-00111:+00253:+00175:002850.9802:07841
07842:+00187:+00186:+00299:002850.9802:07842
07843:+00080:+00015:+00259:002848.1225:07843
07844:-00357:+00073:-00083:002848.1225:07844
07845:-00157:+00155:+00236:002848.1225:07845
07846:+00007:+00047:+00066:002848.1225:07846
07847:+00248:+00168:+00243:002848.1225:07847
07848:+00067:+00020:+00038:002848.1225:07848
07849:-00418:+00096:-00091:002848.1225:07849
07850:+00034:-00008:+00037:002842.4287:07850
07851:+00202:+00068:+00184:002842.4287:07851
07852:+00003:+00179:-00023:002842.4287:07852
07853:-00319:+00041:-00063:002842.4287:07853
07854:-00088:+00139:+00192:002842.4287:07854
07855:+00192:+00007:-00068:002842.4287:07855
07856:+00081:+00193:-00043:002842.4287:07856
07857:-00370:-00055:-00118:002857.6362:07857
07858:+00071:+00132:+00000:002857.6362:07858
07859:+00271:-00006:+00028:002857.6362:07859
07860:+00129:+00184:-00045:002857.6362:07860
07861:-00373:-00107:-00041:002857.6362:07861
07862:-00200:+00070:-00071:002857.6362:07862
07863:+00194:+00123:-00030:002857.6362:07863
07864:+00056:+00209:-00112:002854.6445:07864
07865:-00176:+00218:-00154:002854.6445:07865
07866:-00176:+00046:+00069:002854.6445:07866
07867:-00005:+00146:+00053:002854.6445:07867
07868:+00178:+00147:-00009:002854.6445:07868
07869:-00234:+00036:-00279:002854.6445:07869
07870:-00275:-00022:+00076:002854.6445:07870
07871:+00046:+00077:+00033:002862.1855:07871
07872:+00127:-00007:-00218:002862.1855:07872
07873:-00015:+00160:+00059:002862.1855:07873
07874:-00294:-00201:-00353:002862.1855:07874
07875:-00187:+00040:-00279:002862.1855:07875
07876:+00103:-00148:-00326:002862.1855:07876
07877:+00116:-00077:-00473:002862.1855:07877
07878:-00047:-00102:-00430:002870.9426:07878
07879:-00095:-00146:-00289:002870.9426:07879
07880:+00110:-00253:-00399:002870.9426:07880
07881:+00151:-00066:-00649:002870.9426:07881
07882:-00250:-00315:-00442:002870.9426:07882
07883:+00017:-00137:-00375:002870.9426:07883
07884:+00262:+00044:-00346:002870.9426:07884
07885:+00400:-00082:-00239:002874.7595:07885
07886:+00109:-00114:-00326:002874.7595:07886
07887:-00200:+00048:-00237:002874.7595:07887
07888:+00154:+00022:+00118:002874.7595:07888
07889:+00340:+00212:+00053:002874.7595:07889
07890:-00053:-00013:-00077:002874.7595:07890
07891:-00285:+00236:+00143:002874.7595:07891
07892:-00202:+00169:-00021:002868.8618:07892
07893:+00049:+00284:+00030:002868.8618:07893
07894:-00059:+00244:+00234:002868.8618:07894
07895:-00404:+00034:-00080:002868.8618:07895
07896:-00094:+00284:+00331:002868.8618:07896
07897:+00108:+00042:+00257:002868.8618:07897
07898:-00116:+00100:+00248:002868.8618:07898
07899:-00371:+00087:+00180:002877.6918:07899
07900:-00230:+00031:+00241:002877.6918:07900
07901:+00075:+00054:+00301:002877.6918:07901
07902:-00078:+00023:+00107:002877.6918:07902
07903:-00177:+00006:-00079:002877.6918:07903
07904:-00127:-00026:+00306:002877.6918:07904
07905:-00008:-00016:+00087:002877.6918:07905
07906:+00096:+00017:+00244:002874.7841:07906
07907:-00213:+00141:+00026:002874.7841:07907
07908:-00135:+00005:+00278:002874.7841:07908
07909:+00232:-00004:+00156:002874.7841:07909
07910:+00276:-00012:+00110:002874.7841:07910
07911:+00100:+00186:+00242:002874.7841:07911
07912:-00053:+00107:+00099:002874.7841:07912
07913:+00217:-00088:+00000:002862.1804:07913
07914:+00224:+00393:+00190:002862.1804:07914
07915:-00157:-00104:+00173:002862.1804:07915
07916:-00091:+00341:-00289:002862.1804:07916
07917:+00141:-00199:-00083:002862.1804:07917
07918:+00237:+00203:-00177:002862.1804:07918
07919:-00001:-00083:-00004:002862.1804:07919
07920:-00159:+00314:-00011:002864.2346:07920
07921:+00435:-00275:+00045:002864.2346:07921
07922:+00595:+00359:-00023:002864.2346:07922
07923:+00053:+00144:+00122:002864.2346:07923
07924:-00133:+00232:-00071:002864.2346:07924
07925:+00028:+00288:-00337:002864.2346:07925
07926:+00382:+00252:+00127:002864.2346:07926
07927:+00175:+00138:+00090:002854.7558:07927
07928:-00019:-00121:-00220:002854.7558:07928
07929:+00148:+00177:-00191:002854.7558:07929
07930:+00400:-00142:-00228:002854.7558:07930
07931:+00370:-00071:-00243:002854.7558:07931
07932:+00060:+00012:-00320:002854.7558:07932
07933:-00025:+00097:+00020:002854.7558:07933
07934:+00368:-00176:-00022:002835.8889:07934
07935:+00312:+00170:-00124:002835.8889:07935
07936:-00042:-00022:+00126:002835.8889:07936
07937:-00086:+00310:-00258:002835.8889:07937
07938:+00108:+00194:+00049:002835.8889:07938
07939:-00047:+00139:+00156:002835.8889:07939
07940:-00201:+00162:+00136:002835.8889:07940
07941:-00294:+00021:+00282:002837.7565:07941
07942:-00027:+00129:+00181:002837.7565:07942
07943:+00035:+00356:+00350:002837.7565:07943
07944:+00063:+00353:-00204:002837.7565:07944
07945:-00117:+00199:+00399:002837.7565:07945
07946:-00162:+00587:+00259:002837.7565:07946
07947:+00052:-00208:+00604:002837.7565:07947
07948:+00016:+00121:+00149:002828.5014:07948
07949:-00153:-00089:+00254:002828.5014:07949
07950:-00086:+00173:+00043:002828.5014:07950
07951:+00264:+00261:+00499:002828.5014:07951
07952:+00180:+00572:-00474:002828.5014:07952
07953:-00250:-00159:+00193:002828.5014:07953
07954:-00461:+00397:-00051:002828.5014:07954
07955:+00127:-00018:+00052:002810.1232:07955
07956:+00081:+00412:-00148:002810.1232:07956
07957:+00033:+00234:+00100:002810.1232:07957
07958:-00366:+00074:-00042:002810.1232:07958
07959:+00000:-00128:-00257:002810.1232:07959
07960:+00110:+00115:+00360:002810.1232:07960
07961:+00011:-00081:-00178:002810.1232:07961
07962:-00171:+00191:-00155:002824.5695:07962
07963:-00147:+00363:+00167:002824.5695:07963
07964:+00237:-00005:+00223:002824.5695:07964
07965:+00218:+00138:-00177:002824.5695:07965
07966:-00222:+00178:-00233:002824.5695:07966
07967:-00080:+00184:-00067:002824.5695:07967
07968:+00197:-00018:-00238:002824.5695:07968
07969:+00090:+00274:-00309:002815.4216:07969
07970:-00212:-00168:-00110:002815.4216:07970
07971:-00412:-00015:-00131:002815.4216:07971
07972:+00225:-00001:+00017:002815.4216:07972
07973:+00210:-00124:-00391:002815.4216:07973
07974:-00175:+00039:+00076:002815.4216:07974
07975:-00321:+00143:+00064:002815.4216:07975
07976:-00079:+00077:+00122:002810.1279:07976
07977:-00020:+00133:-00032:002810.1279:07977
07978:-00192:+00147:+00001:002810.1279:07978
07979:-00140:-00137:+00271:002810.1279:07979
07980:+00221:+00202:+00249:002810.1279:07980
07981:+00190:-00117:-00058:002810.1279:07981
07982:-00187:+00210:+00102:002810.1279:07982
07983:-00178:-00002:+00366:002818.2753:07983
07984:-00137:+00030:+00282:002818.2753:07984
07985:+00144:+00056:+00396:002818.2753:07985
07986:-00062:+00157:-00009:002818.2753:07986
07987:-00048:-00069:+00266:002818.2753:07987
07988:-00298:+00172:-00021:002818.2753:07988
07989:-00116:-00187:+00402:002818.2753:07989
07990:+00104:+00367:-00098:002822.0124:07990
07991:-00019:+00171:+00130:002822.0124:07991
07992:-00215:+00163:-00299:002822.0124:07992
07993:-00107:+00045:+00079:002822.0124:07993
07994:+00222:+00295:+00049:002822.0124:07994
07995:+00191:+00015:-00128:002822.0124:07995
07996:-00264:+00396:-00130:002822.0124:07996
07997:+00065:-00171:+00243:002822.0124:07997
07998:+00166:+00109:+00025:002816.5253:07998
07999:+00360:+00205:+00256:002816.5253:07999
08000:+00159:+00004:-00116:002816.5253:08000
08001:-00170:-00039:-00185:002816.5253:08001
08002:+00232:+00338:+00312:002816.5253:08002
08003:+00246:+00305:+00020:002816.5253:08003
08004:+00129:+00074:+00102:002816.5253:08004
08005:-00124:+00087:+00040:002831.2600:08005
08006:+00101:-00196:-00041:002831.2600:08006
08007:+00184:+00194:-00156:002831.2600:08007
08008:-00158:+00044:-00005:002831.2600:08008
08009:-00245:+00067:+00000:002831.2600:08009
08010:+00007:-00072:-00048:002831.2600:08010
08011:+00199:+00177:-00254:002831.2600:08011
08012:+00075:-00109:-00022:002835.0053:08012
08013:-00263:+00283:-00185:002835.0053:08013
08014:-00246:-00064:+00095:002835.0053:08014
08015:+00262:+00267:+00111:002835.0053:08015
08016:+00225:-00226:-00086:002835.0053:08016
08017:-00078:-00098:-00143:002835.0053:08017
08018:-00319:-00076:-00214:002835.0053:08018
08019:-00192:+00051:-00075:002835.9467:08019
08020:+00150:-00021:-00318:002835.9467:08020
08021:+00071:+00029:-00075:002835.9467:08021
08022:-00137:-00228:-00398:002835.9467:08022
08023:-00076:-00173:-00422:002835.9467:08023
08024:+00133:-00081:-00327:002835.9467:08024
08025:+00154:-00181:-00164:002835.9467:08025
08026:-00209:-00090:-00398:002844.3652:08026
08027:-00078:-00297:-00196:002844.3652:08027
08028:+00261:-00041:-00405:002844.3652:08028
08029:+00425:-00276:-00427:002844.3652:08029
08030:+00220:-00244:-00656:002844.3652:08030
08031:-00193:-00226:-00384:002844.3652:08031
08032:+00162:+00337:-00303:002844.3652:08032
08033:+00190:-00215:+00197:002861.4057:08033
08034:+00136:+00421:+00059:002861.4057:08034
08035:-00157:-00058:-00196:002861.4057:08035
08036:-00184:+00190:-00127:002861.4057:08036
08037:-00095:+00598:+00029:002861.4057:08037
08038:-00174:-00118:+00243:002861.4057:08038
08039:-00272:+00115:+00105:002861.4057:08039
08040:-00140:+00163:+00155:002855.5163:08040
08041:-00105:-00165:+00257:002855.5163:08041
08042:-00184:+00229:+00104:002855.5163:08042
08043:-00467:-00115:+00151:002855.5163:08043
08044:-00327:-00112:+00182:002855.5163:08044
08045:+00160:+00246:+00099:002855.5163:08045
08046:+00093:-00044:+00113:002855.5163:08046
08047:-00141:+00214:-00223:002864.0974:08047
08048:+00060:-00094:+00209:002864.0974:08048
08049:+00113:-00079:-00018:002864.0974:08049
08050:+00128:-00015:+00325:002864.0974:08050
08051:-00263:-00264:-00106:002864.0974:08051
08052:+00002:-00098:+00164:002864.0974:08052
08053:+00477:+00237:+00041:002864.0974:08053
08054:-00029:-00097:-00050:002874.6264:08054
08055:-00422:+00168:-00076:002874.6264:08055
08056:-00090:+00014:+00240:002874.6264:08056
08057:+00329:-00018:-00200:002874.6264:08057
08058:+00282:-00020:+00236:002874.6264:08058
08059:-00494:-00083:-00331:002874.6264:08059
08060:-00403:-00282:+00310:002874.6264:08060
08061:+00276:+00549:-00011:002868.6518:08061
08062:+00232:-00150:+00204:002868.6518:08062
08063:-00014:+00582:-00207:002868.6518:08063
08064:-00135:-00245:+00104:002868.6518:08064
08065:+00238:+00393:+00072:002868.6518:08065
08066:+00389:+00260:+00263:002868.6518:08066
08067:-00001:+00039:+00228:002868.6518:08067
08068:-00159:+00109:-00274:002870.8198:08068
08069:-00004:+00154:+00259:002870.8198:08069
08070:+00299:+00075:+00036:002870.8198:08070
08071:+00249:+00171:-00214:002870.8198:08071
08072:-00316:+00061:+00158:002870.8198:08072
08073:+00041:+00397:-00090:002870.8198:08073
08074:+00227:+00204:-00323:002870.8198:08074
08075:+00119:+00224:+00007:002874.7006:08075
08076:-00172:-00134:-00431:002874.7006:08076
08077:-00184:-00099:-00008:002874.7006:08077
08078:+00192:-00373:-00073:002874.7006:08078
08079:+00352:-00390:-00306:002874.7006:08079
08080:-00011:+00099:-00167:002874.7006:08080
08081:-00115:-00008:-00137:002874.7006:08081
08082:+00077:+00206:+00214:002855.5498:08082
08083:+00417:+00193:+00116:002855.5498:08083
08084:-00220:+00131:-00110:002855.5498:08084
08085:-00144:-00098:+00137:002855.5498:08085
08086:+00224:+00292:-00251:002855.5498:08086
08087:+00434:-00068:+00154:002855.5498:08087
08088:-00069:+00299:-00032:002855.5498:08088
08089:-00275:-00312:+00019:002857.6018:08089
08090:-00095:+00118:+00011:002857.6018:08090
08091:+00282:+00024:+00156:002857.6018:08091
08092:-00210:+00194:-00082:002857.6018:08092
08093:-00273:-00063:+00113:002857.6018:08093
08094:-00049:+00321:+00041:002857.6018:08094
08095:+00150:+00190:+00186:002857.6018:08095
08096:+00039:+00324:+00070:002854.7414:08096
08097:-00310:+00025:+00167:002854.7414:08097
08098:-00200:+00194:+00035:002854.7414:08098
08099:+00344:-00012:+00138:002854.7414:08099
08100:+00233:+00189:-00049:002854.7414:08100
08101:-00051:+00195:+00039:002854.7414:08101
08102:-00237:-00071:+00279:002854.7414:08102
08103:+00163:+00008:-00128:002842.4045:08103
08104:+00228:+00215:+00147:002842.4045:08104
08105:-00211:-00033:-00116:002842.4045:08105
08106:-00223:+00190:-00026:002842.4045:08106
08107:-00010:+00104:-00001:002842.4045:08107
08108:+00119:+00120:-00055:002842.4045:08108
08109:+00035:+00176:-00257:002842.4045:08109
08110:-00435:-00130:-00186:002851.0290:08110
08111:-00121:+00162:-00302:002851.0290:08111
08112:+00193:-00053:+00178:002851.0290:08112
08113:+00071:+00147:-00187:002851.0290:08113
08114:-00208:-00368:-00055:002851.0290:08114
08115:-00263:+00099:+00006:002851.0290:08115
08116:+00234:+00013:+00136:002851.0290:08116
08117:+00215:+00048:-00321:002848.1323:08117
08118:-00252:+00039:-00016:002848.1323:08118
08119:-00039:+00377:+00174:002848.1323:08119
08120:+00094:+00292:+00050:002848.1323:08120
08121:+00297:+00016:+00458:002848.1323:08121
08122:-00365:-00032:-00180:002848.1323:08122
08123:-00383:-00308:+00192:002848.1323:08123
08124:+00004:+00163:-00112:002835.8937:08124
08125:+00314:+00352:+00026:002835.8937:08125
08126:-00165:+00210:-00262:002835.8937:08126
08127:-00296:-00057:+00275:002835.8937:08127
08128:-00145:+00414:+00117:002835.8937:08128
08129:+00233:-00031:+00091:002835.8937:08129
08130:-00336:+00515:-00254:002835.8937:08130
08131:-00395:-00058:-00294:002844.3120:08131
08132:-00119:+00378:-00025:002844.3120:08132
08133:+00262:+00024:+00101:002844.3120:08133
08134:+00169:+00089:-00128:002844.3120:08134
08135:-00407:-00215:-00181:002844.3120:08135
08136:-00291:+00097:-00277:002844.3120:08136
08137:+00264:+00221:+00166:002844.3120:08137
08138:+00155:+00262:-00157:002854.7607:08138
08139:-00129:+00044:-00274:002854.7607:08139
08140:-00135:+00364:+00613:002854.7607:08140
08141:+00300:-00097:+00068:002854.7607:08141
08142:+00289:+00024:+00122:002854.7607:08142
08143:-00269:+00168:-00077:002854.7607:08143
08144:-00402:+00139:+00360:002854.7607:08144
08145:+00132:+00102:-00169:002842.4333:08145
08146:+00215:+00046:+00022:002842.4333:08146
08147:-00074:+00009:+00179:002842.4333:08147
08148:-00282:-00006:-00121:002842.4333:08148
08149:+00066:-00133:-00011:002842.4333:08149
08150:+00295:-00023:-00037:002842.4333:08150
08151:+00057:+00021:-00133:002842.4333:08151
08152:-00187:+00059:-00023:002857.6264:08152
08153:-00168:+00133:+00075:002857.6264:08153
08154:+00327:-00018:-00285:002857.6264:08154
08155:+00276:-00020:+00068:002857.6264:08155
08156:-00297:+00069:-00088:002857.6264:08156
08157:-00130:-00059:+00078:002857.6264:08157
08158:+00224:+00130:-00108:002857.6264:08158
08159:+00145:+00013:-00244:002861.4255:08159
08160:-00476:+00011:-00378:002861.4255:08160
08161:-00437:+00175:-00142:002861.4255:08161
08162:+00186:-00196:-00009:002861.4255:08162
08163:+00311:+00149:-00305:002861.4255:08163
08164:-00154:-00033:-00307:002861.4255:08164
08165:-00337:-00133:-00310:002861.4255:08165
08166:-00027:+00036:-00514:002862.1657:08166
08167:+00330:+00046:-00512:002862.1657:08167
08168:-00104:-00215:-00835:002862.1657:08168
08169:-00202:-00202:-00560:002862.1657:08169
08170:+00278:-00090:-00325:002862.1657:08170
08171:+00402:-00060:-00371:002862.1657:08171
08172:-00038:-00126:-00368:002862.1657:08172
08173:-00244:-00172:-00538:002870.9426:08173
08174:+00057:+00185:-00437:002870.9426:08174
08175:+00372:-00029:-00127:002870.9426:08175
08176:+00052:+00111:-00116:002870.9426:08176
08177:-00103:+00167:-00044:002870.9426:08177
08178:-00170:+00043:-00052:002870.9426:08178
08179:+00164:+00217:+00140:002870.9426:08179
08180:+00130:+00505:-00010:002881.5278:08180
08181:-00356:-00193:+00126:002881.5278:08181
08182:-00379:+00367:+00039:002881.5278:08182
08183:-00059:+00060:+00354:002881.5278:08183
08184:-00041:-00077:+00264:002881.5278:08184
08185:-00145:+00248:+00076:002881.5278:08185
08186:-00362:-00074:+00277:002881.5278:08186
08187:+00157:-00051:+00452:002875.5297:08187
08188:+00318:+00316:+00020:002875.5297:08188
08189:+00170:-00258:+00197:002875.5297:08189
08190:+00056:+00162:-00104:002875.5297:08190
08191:-00102:-00164:+00232:002875.5297:08191
08192:+00229:+00148:+00305:002875.5297:08192
08193:+00115:+00123:-00081:002875.5297:08193
08194:-00243:-00079:+00297:002870.9721:08194
08195:+00098:-00073:-00103:002870.9721:08195
08196:+00306:+00078:+00131:002870.9721:08196
08197:-00033:+00106:+00112:002870.9721:08197
08198:-00266:+00320:+00102:002870.9721:08198
08199:-00289:+00069:+00187:002870.9721:08199
08200:+00182:+00592:+00146:002870.9721:08200
08201:+00093:+00000:+00354:002881.5078:08201
08202:-00074:+00334:+00067:002881.5078:08202
08203:-00102:-00130:+00088:002881.5078:08203
08204:+00271:+00181:-00160:002881.5078:08204
08205:+00297:+00037:+00005:002881.5078:08205
08206:-00218:+00278:+00129:002881.5078:08206
08207:-00327:-00143:+00074:002881.5078:08207
08208:+00213:+00076:-00129:002868.8618:08208
08209:+00160:+00146:-00241:002868.8618:08209
08210:-00343:-00056:-00451:002868.8618:08210
08211:+00031:+00309:-00035:002868.8618:08211
08212:+00366:-00397:+00058:002868.8618:08212
08213:+00275:+00385:-00790:002868.8618:08213
08214:-00361:+00079:-00199:002868.8618:08214
08215:-00321:+00186:-00035:002864.2839:08215
08216:+00607:-00064:+00017:002864.2839:08216
08217:+00096:+00323:-00448:002864.2839:08217
08218:-00226:+00227:-00174:002864.2839:08218
08219:-00174:-00039:-00242:002864.2839:08219
08220:+00218:-00143:-00183:002864.2839:08220
08221:+00362:+00238:+00214:002861.4401:08221
08222:+00039:-00410:-00069:002861.4401:08222
08223:+00010:+00008:-00464:002861.4401:08223
08224:+00242:+00081:+00350:002861.4401:08224
08225:+00228:+00145:+00128:002861.4401:08225
08226:+00142:+00174:-00086:002861.4401:08226
08227:-00296:+00079:+00203:002861.4401:08227
08228:-00381:+00148:+00252:002861.4401:08228
08229:+00208:+00093:+00095:002849.0175:08229
08230:+00254:+00079:-00009:002849.0175:08230
08231:-00063:+00010:+00321:002849.0175:08231
08232:-00316:+00079:-00060:002849.0175:08232
08233:+00125:-00059:+00177:002849.0175:08233
08234:+00204:+00021:+00373:002849.0175:08234
08235:-00166:-00053:-00211:002849.0175:08235
08236:-00109:+00219:+00039:002844.3701:08236
08237:+00122:+00045:+00354:002844.3701:08237
08238:+00234:+00063:-00111:002844.3701:08238
08239:-00020:+00354:+00022:002844.3701:08239
08240:-00495:+00214:+00108:002844.3701:08240
08241:+00106:+00296:+00177:002844.3701:08241
08242:+00326:+00394:+00043:002844.3701:08242
08243:+00082:+00123:+00150:002828.5156:08243
08244:-00559:+00163:-00117:002828.5156:08244
08245:-00394:+00203:+00118:002828.5156:08245
08246:+00102:+00040:+00265:002828.5156:08246
08247:+00165:+00089:+00024:002828.5156:08247
08248:-00254:-00011:-00009:002828.5156:08248
08249:-00272:+00191:+00072:002828.5156:08249
08250:-00070:+00322:+00275:002829.4699:08250
08251:+00350:+00396:-00163:002829.4699:08251
08252:-00067:+00191:+00088:002829.4699:08252
08253:-00456:+00119:+00174:002829.4699:08253
08254:+00006:-00060:+00088:002829.4699:08254
08255:+00564:+00116:+00104:002829.4699:08255
08256:+00367:-00211:-00374:002829.4699:08256
08257:-00426:+00046:-00589:002818.2705:08257
08258:-00249:-00194:-00026:002818.2705:08258
08259:+00293:+00150:-00139:002818.2705:08259
08260:+00144:-00117:-00139:002818.2705:08260
08261:-00293:+00360:-00500:002818.2705:08261
08262:-00159:-00029:+00218:002818.2705:08262
08263:+00328:+00472:-00175:002818.2705:08263
08264:+00205:+00164:+00122:002822.0507:08264
08265:-00260:+00312:+00064:002822.0507:08265
08266:-00412:+00017:+00144:002822.0507:08266
08267:-00003:-00017:+00194:002822.0507:08267
08268:+00321:+00164:+00143:002822.0507:08268
08269:+00118:+00331:-00041:002822.0507:08269
08270:-00412:-00053:-00230:002822.0507:08270
08271:+00215:+00262:+00213:002816.5585:08271
08272:+00258:+00187:+00182:002816.5585:08272
08273:-00053:+00048:-00191:002816.5585:08273
08274:-00289:+00132:+00078:002816.5585:08274
08275:-00032:-00160:+00210:002816.5585:08275
08276:+00511:+00107:-00039:002816.5585:08276
08277:+00177:+00135:-00003:002816.5585:08277
08278:-00453:+00154:+00146:002818.2849:08278
08279:+00050:+00080:+00088:002818.2849:08279
08280:+00266:+00225:+00106:002818.2849:08280
08281:+00080:+00115:+00317:002818.2849:08281
08282:-00326:+00120:-00244:002818.2849:08282
08283:-00241:-00213:+00006:002818.2849:08283
08284:+00163:+00235:+00171:002818.2849:08284
08285:+00250:-00145:-00041:002828.5346:08285
08286:-00047:+00028:+00128:002828.5346:08286
08287:-00293:-00085:-00048:002828.5346:08287
08288:-00040:+00011:+00323:002828.5346:08288
08289:+00340:-00010:+00064:002828.5346:08289
08290:+00015:+00102:+00028:002828.5346:08290
08291:-00230:-00117:+00033:002828.5346:08291
08292:-00071:+00035:-00028:002822.9902:08292
08293:+00260:-00001:+00091:002822.9902:08293
08294:+00205:+00063:-00060:002822.9902:08294
08295:-00297:+00029:-00133:002822.9902:08295
08296:-00305:-00005:-00203:002822.9902:08296
08297:+00104:+00005:-00272:002822.9902:08297
08298:-00054:-00032:-00644:002822.9902:08298
08299:-00264:-00069:-00203:002837.7758:08299
08300:-00178:-00034:-00168:002837.7758:08300
08301:+00368:-00036:-00271:002837.7758:08301
08302:+00230:-00003:-00504:002837.7758:08302
08303:-00289:-00103:-00806:002837.7758:08303
08304:-00506:-00278:-00473:002837.7758:08304
08305:+00246:+00192:-00426:002837.7758:08305
08306:+00485:-00165:-00189:002848.1662:08306
08307:+00300:+00041:-00595:002848.1662:08307
08308:-00380:-00254:-00504:002848.1662:08308
08309:+00028:+00030:-00306:002848.1662:08309
08310:+00156:+00045:-00412:002848.1662:08310
08311:+00111:+00165:-00246:002848.1662:08311
08312:-00240:-00014:-00206:002848.1662:08312
08313:-00047:+00254:-00058:002848.9116:08313
08314:+00113:+00133:+00036:002848.9116:08314
08315:+00106:+00240:+00301:002848.9116:08315
08316:-00183:+00317:-00256:002848.9116:08316
08317:-00390:-00081:+00245:002848.9116:08317
08318:-00372:+00188:+00198:002848.9116:08318
08319:+00255:-00104:+00323:002848.9116:08319
08320:-00085:+00166:-00092:002864.2102:08320
08321:-00086:+00022:+00140:002864.2102:08321
08322:-00094:+00008:+00147:002864.2102:08322
08323:+00072:+00082:+00538:002864.2102:08323
08324:+00060:+00217:+00191:002864.2102:08324
08325:-00343:-00043:+00079:002864.2102:08325
08326:-00234:+00230:+00323:002864.2102:08326
08327:+00420:+00106:+00218:002854.7221:08327
08328:+00095:+00264:+00224:002854.7221:08328
08329:-00332:+00162:+00252:002854.7221:08329
08330:-00016:+00193:+00355:002854.7221:08330
08331:+00169:+00051:+00297:002854.7221:08331
08332:-00011:+00223:+00410:002854.7221:08332
08333:-00542:-00010:+00119:002854.7221:08333
08334:-00163:+00321:+00365:002848.9406:08334
08335:+00233:-00117:-00273:002848.9406:08335
08336:+00053:+00646:+00248:002848.9406:08336
08337:-00221:+00428:+00606:002848.9406:08337
08338:+00340:+00298:+00067:002848.9406:08338
08339:+00141:+00440:+00186:002848.9406:08339
08340:+00033:-00070:-00329:002848.9406:08340
08341:-00114:+00450:-00274:002857.5239:08341
08342:-00070:+00065:+00303:002857.5239:08342
08343:+00240:+00176:-00579:002857.5239:08343
08344:+00120:-00135:-00354:002857.5239:08344
08345:-00138:-00038:-00452:002857.5239:08345
08346:+00085:-00005:-00178:002857.5239:08346
08347:+00194:+00289:-00271:002857.5239:08347
08348:+00072:+00099:-00045:002841.4575:08348
08349:-00161:+00405:-00277:002841.4575:08349
08350:-00187:-00016:-00223:002841.4575:08350
08351:-00024:+00045:-00001:002841.4575:08351
08352:+00516:-00114:-00124:002841.4575:08352
08353:+00352:+00342:-00535:002841.4575:08353
08354:-00138:-00355:-00043:002841.4575:08354
08355:+00106:+00313:-00124:002835.9130:08355
08356:+00411:+00317:-00025:002835.9130:08356
08357:+00086:-00166:-00048:002835.9130:08357
08358:-00202:+00286:-00064:002835.9130:08358
08359:-00045:-00012:+00073:002835.9130:08359
08360:+00304:+00063:-00156:002835.9130:08360
08361:+00148:+00225:+00213:002835.9130:08361
08362:-00208:+00165:-00303:002837.8190:08362
08363:-00201:-00106:+00035:002837.8190:08363
08364:-00040:+00207:+00332:002837.8190:08364
08365:+00151:-00072:+00005:002837.8190:08365
08366:-00258:+00073:-00093:002837.8190:08366
08367:-00407:+00221:+00270:002837.8190:08367
08368:+00148:+00001:+00463:002837.8190:08368
08369:+00368:-00005:-00047:002837.8190:08369
08370:-00004:+00338:+00471:002815.5678:08370
08371:-00493:+00039:+00441:002815.5678:08371
08372:-00112:+00242:+00260:002815.5678:08372
08373:+00524:+00366:+00616:002815.5678:08373
08374:+00010:+00254:+00609:002815.5678:08374
08375:-00303:+00357:+00091:002815.5678:08375
08376:-00118:-00020:+00653:002815.5678:08376
08377:+00397:+00354:+00449:002803.7875:08377
08378:+00106:+00014:-00059:002803.7875:08378
08379:-00490:+00177:-00057:002803.7875:08379
08380:-00513:+00354:+00521:002803.7875:08380
08381:+00014:+00157:-00417:002803.7875:08381
08382:+00267:-00040:-00156:002803.7875:08382
08383:-00063:+00412:-00117:002803.7875:08383
08384:-00678:-00215:-00418:002805.3715:08384
08385:+00017:+00016:-00276:002805.3715:08385
08386:+00438:+00089:+00011:002805.3715:08386
08387:+00158:+00093:-00479:002805.3715:08387
08388:-00315:-00190:-00520:002805.3715:08388
08389:-00077:+00081:+00043:002805.3715:08389
08390:+00386:+00067:-00259:002805.3715:08390
08391:+00370:-00066:-00542:002790.0629:08391
08392:-00014:+00321:-00008:002790.0629:08392
08393:+00006:+00148:+00096:002790.0629:08393
08394:+00160:-00043:-00023:002790.0629:08394
08395:+00256:+00071:+00087:002790.0629:08395
08396:-00052:-00014:+00044:002790.0629:08396
08397:-00250:-00331:-00296:002790.0629:08397
08398:-00100:+00312:-00253:002778.6125:08398
08399:+00055:+00059:+00207:002778.6125:08399
08400:-00002:+00196:-00365:002778.6125:08400
08401:-00255:-00052:-00421:002778.6125:08401
08402:-00106:+00151:-00073:002778.6125:08402
08403:+00296:+00008:+00122:002778.6125:08403
08404:+00026:+00137:-00355:002778.6125:08404
08405:-00091:-00117:-00017:002792.5202:08405
08406:-00097:+00298:+00073:002792.5202:08406
08407:+00038:-00053:+00314:002792.5202:08407
08408:+00081:+00128:+00551:002792.5202:08408
08409:+00084:+00007:+00342:002792.5202:08409
08410:+00037:+00063:+00274:002792.5202:08410
08411:-00090:+00149:+00047:002792.5202:08411
08412:+00013:-00046:+00475:002792.5202:08412
08413:+00140:+00054:+00015:002783.5600:08413
08414:-00133:+00018:-00120:002783.5600:08414
08415:-00065:+00143:+00084:002783.5600:08415
08416:+00171:+00115:+00190:002783.5600:08416
08417:+00106:+00125:+00104:002783.5600:08417
08418:-00103:+00062:-00044:002783.5600:08418
08419:-00319:+00075:+00215:002783.5600:08419
08420:+00042:+00064:-00013:002778.4338:08420
08421:+00243:+00108:-00071:002778.4338:08421
08422:-00004:+00121:+00022:002778.4338:08422
08423:-00199:+00113:-00194:002778.4338:08423
08424:-00143:-00031:+00143:002778.4338:08424
08425:+00163:+00155:+00091:002778.4338:08425
08426:+00022:+00201:-00113:002778.4338:08426
08427:-00196:+00014:-00512:002798.8447:08427
08428:-00118:+00224:-00074:002798.8447:08428
08429:+00035:+00027:+00025:002798.8447:08429
08430:+00256:+00097:-00005:002798.8447:08430
08431:-00182:+00032:-00160:002798.8447:08431
08432:-00286:+00086:-00342:002798.8447:08432
08433:-00079:+00132:+00084:002798.8447:08433
08434:+00105:+00286:-00104:002815.3461:08434
08435:-00086:+00051:-00379:002815.3461:08435
08436:-00233:+00108:-00100:002815.3461:08436
08437:-00220:+00057:-00013:002815.3461:08437
08438:+00115:-00094:+00033:002815.3461:08438
08439:+00051:+00081:-00229:002815.3461:08439
08440:-00211:-00263:-00088:002815.3461:08440
08441:-00188:+00004:+00059:002816.3891:08441
08442:+00308:+00168:+00084:002816.3891:08442
08443:+00264:+00060:+00109:002816.3891:08443
08444:-00186:+00033:-00179:002816.3891:08444
08445:-00087:+00048:+00121:002816.3891:08445
08446:+00119:-00025:+00105:002816.3891:08446
08447:+00056:+00261:+00012:002816.3891:08447
08448:-00161:-00155:+00231:002837.5981:08448
08449:-00222:+00011:+00053:002837.5981:08449
08450:+00289:-00089:+00018:002837.5981:08450
08451:+00128:-00200:-00220:002837.5981:08451
08452:-00308:+00094:-00197:002837.5981:08452
08453:-00257:-00147:-00040:002837.5981:08453
08454:-00079:-00149:-00104:002837.5981:08454
08455:+00240:+00182:-00005:002847.9438:08455
08456:+00112:-00193:-00200:002847.9438:08456
08457:-00300:-00298:-00434:002847.9438:08457
08458:+00130:+00014:-00424:002847.9438:08458
08459:+00304:-00131:-00514:002847.9438:08459
08460:+00084:-00027:-00569:002847.9438:08460
08461:-00241:-00165:-00550:002847.9438:08461
08462:-00043:-00138:-00445:002848.8200:08462
08463:+00174:+00167:-00457:002848.8200:08463
08464:-00266:+00186:-00351:002848.8200:08464
08465:-00551:-00114:-00691:002848.8200:08465
08466:-00005:-00006:-00083:002848.8200:08466
08467:+00190:+00069:-00302:002848.8200:08467
08468:-00120:-00223:-00265:002848.8200:08468
08469:-00295:+00299:-00378:002864.0681:08469
08470:-00082:+00150:+00089:002864.0681:08470
08471:+00233:+00075:+00169:002864.0681:08471
08472:+00014:+00263:-00123:002864.0681:08472
08473:-00068:+00020:+00038:002864.0681:08473
08474:-00088:+00403:+00135:002864.0681:08474
08475:+00091:+00087:+00352:002864.0681:08475
08476:+00430:-00003:+00344:002874.6760:08476
08477:+00104:+00393:+00289:002874.6760:08477
08478:+00027:+00016:+00329:002874.6760:08478
08479:-00032:-00023:+00225:002874.6760:08479
08480:+00010:+00194:-00071:002874.6760:08480
08481:-00204:-00150:-00082:002874.6760:08481
08482:-00592:+00077:+00039:002874.6760:08482
08483:-00162:-00164:+00180:002868.8908:08483
08484:+00078:-00005:+00122:002868.8908:08484
08485:-00215:+00270:+00071:002868.8908:08485
08486:-00470:-00181:+00053:002868.8908:08486
08487:-00139:+00056:+00093:002868.8908:08487
08488:+00395:+00117:+00173:002868.8908:08488
08489:+00259:-00087:-00239:002868.8908:08489
08490:-00250:+00072:-00053:002884.5026:08490
08491:+00072:+00050:+00310:002884.5026:08491
08492:+00282:+00062:+00216:002884.5026:08492
08493:+00344:+00371:+00263:002884.5026:08493
08494:+00147:+00096:+00211:002884.5026:08494
08495:+00044:+00119:+00079:002884.5026:08495
08496:+00210:+00312:-00039:002884.5026:08496
08497:+00080:+00219:+00201:002894.9553:08497
08498:-00277:+00128:+00159:002894.9553:08498
08499:-00055:+00228:-00179:002894.9553:08499
08500:+00074:+00265:+00157:002894.9553:08500
08501:-00009:+00107:+00178:002894.9553:08501
08502:-00274:+00250:-00336:002894.9553:08502
08503:-00376:+00072:+00204:002894.9553:08503
08504:-00241:+00274:-00037:002882.1350:08504
08505:+00105:+00026:-00293:002882.1350:08505
08506:+00297:-00014:-00173:002882.1350:08506
08507:-00195:-00043:-00430:002882.1350:08507
08508:-00029:+00020:-00195:002882.1350:08508
08509:+00414:-00212:+00105:002882.1350:08509
08510:+00254:-00277:-00170:002882.1350:08510
08511:+00163:-00053:-00334:002898.0012:08511
08512:+00149:+00006:-00087:002898.0012:08512
08513:+00460:+00090:-00162:002898.0012:08513
08514:+00593:+00223:-00209:002898.0012:08514
08515:-00200:-00076:-00124:002898.0012:08515
08516:-00639:-00030:-00176:002898.0012:08516
08517:+00051:+00253:+00049:002898.0012:08517
08518:+00345:+00252:-00013:002901.8139:08518
08519:+00028:-00104:+00109:002901.8139:08519
08520:-00324:+00304:+00210:002901.8139:08520
08521:+00277:-00109:+00265:002901.8139:08521
08522:+00179:+00001:-00201:002901.8139:08522
08523:-00372:+00303:+00188:002901.8139:08523
08524:-00530:-00162:+00174:002901.8139:08524
08525:+00220:+00067:+00363:002888.9045:08525
08526:+00173:+00067:+00226:002888.9045:08526
08527:-00043:+00055:-00099:002888.9045:08527
08528:-00383:+00118:+00218:002888.9045:08528
08529:+00351:+00549:+00384:002888.9045:08529
08530:+00264:+00093:-00141:002888.9045:08530
08531:+00156:+00497:+00377:002904.7932:08531
08532:-00257:-00206:+00431:002904.7932:08532
08533:+00090:-00072:+00211:002904.7932:08533
08534:+00303:+00019:+00245:002904.7932:08534
08535:+00324:+00141:+00079:002904.7932:08535
08536:-00455:-00167:+00137:002904.7932:08536
08537:+00026:+00001:+00051:002904.7932:08537
08538:+00317:+00196:+00008:002894.7456:08538
08539:+00098:-00033:+00004:002894.7456:08539
08540:-00445:+00079:-00162:002894.7456:08540
08541:-00104:+00103:+00140:002894.7456:08541
08542:+00194:+00225:-00142:002894.7456:08542
08543:+00099:+00134:-00271:002894.7456:08543
08544:-00146:+00272:+00071:002894.7456:08544
08545:+00105:-00183:+00092:002881.8693:08545
08546:+00300:+00131:-00232:002881.8693:08546
08547:+00158:-00142:+00069:002881.8693:08547
08548:-00083:+00094:-00381:002881.8693:08548
08549:+00014:-00280:-00032:002881.8693:08549
08550:+00293:+00426:-00271:002881.8693:08550
08551:+00442:-00350:+00239:002881.8693:08551
08552:+00176:+00355:-00285:002877.4348:08552
08553:-00135:-00304:+00051:002877.4348:08553
08554:-00218:+00361:-00536:002877.4348:08554
08555:+00322:-00131:+00006:002877.4348:08555
08556:-00049:+00498:-00440:002877.4348:08556
08557:-00362:-00145:+00135:002877.4348:08557
08558:-00045:+00241:+00049:002877.4348:08558
08559:+00179:-00022:-00100:002881.2553:08559
08560:-00017:-00043:+00203:002881.2553:08560
08561:-00287:+00236:+00191:002881.2553:08561
08562:-00009:+00245:+00227:002881.2553:08562
08563:+00224:+00256:-00373:002881.2553:08563
08564:+00061:+00139:+00691:002881.2553:08564
08565:-00241:+00217:+00080:002881.2553:08565
08566:-00073:-00127:+00208:002868.5446:08566
08567:+00135:+00175:-00185:002868.5446:08567
08568:+00228:+00018:+00051:002868.5446:08568
08569:-00147:+00225:+00018:002868.5446:08569
08570:-00159:+00089:+00164:002868.5446:08570
08571:+00132:+00363:+00480:002868.5446:08571
08572:+00174:+00007:+00064:002868.5446:08572
08573:-00179:+00102:+00278:002877.3859:08573
08574:-00340:-00061:+00311:002877.3859:08574
08575:+00185:+00207:-00308:002877.3859:08575
08576:+00195:-00022:+00343:002877.3859:08576
08577:-00176:+00110:+00022:002877.3859:08577
08578:-00182:-00134:+00041:002877.3859:08578
08579:-00030:+00131:+00443:002877.3859:08579
08580:+00009:-00001:-00292:002881.2211:08580
08581:+00015:+00166:+00149:002881.2211:08581
08582:-00278:+00098:-00179:002881.2211:08582
08583:+00089:+00099:+00103:002881.2211:08583
08584:+00184:+00108:-00033:002881.2211:08584
08585:+00033:+00126:-00301:002881.2211:08585
08586:-00304:+00003:-00142:002881.2211:08586
08587:-00196:-00084:-00167:002868.5932:08587
08588:+00054:-00085:-00622:002868.5932:08588
08589:+00180:+00262:+00040:002868.5932:08589
08590:-00113:-00084:-00336:002868.5932:08590
08591:-00184:-00207:-00575:002868.5932:08591
08592:+00091:-00097:-00397:002868.5932:08592
08593:+00116:-00175:-00617:002868.5932:08593
08594:-00204:-00046:-00184:002891.0219:08594
08595:-00192:-00068:-00515:002891.0219:08595
08596:-00101:-00166:-00433:002891.0219:08596
08597:-00140:-00202:-00274:002891.0219:08597
08598:-00213:+00129:-00653:002891.0219:08598
08599:-00107:-00167:-00207:002891.0219:08599
08600:+00148:+00279:-00150:002891.0219:08600
08601:+00206:+00279:-00351:002881.2307:08601
08602:-00271:+00041:-00188:002881.2307:08602
08603:-00351:+00181:-00004:002881.2307:08603
08604:-00036:+00110:-00164:002881.2307:08604
08605:+00250:+00208:-00121:002881.2307:08605
08606:+00026:+00132:-00014:002881.2307:08606
08607:-00288:-00152:+00025:002881.2307:08607
08608:+00120:+00124:+00239:002875.2060:08608
08609:+00279:+00038:+00217:002875.2060:08609
08610:+00035:+00137:+00094:002875.2060:08610
08611:-00169:-00070:+00143:002875.2060:08611
08612:+00092:+00093:+00482:002875.2060:08612
08613:+00408:-00066:+00287:002875.2060:08613
08614:+00343:+00215:-00057:002875.2060:08614
08615:-00396:-00066:+00144:002870.6477:08615
08616:-00237:-00015:-00287:002870.6477:08616
08617:-00012:-00028:+00107:002870.6477:08617
08618:-00082:+00043:+00390:002870.6477:08618
08619:-00435:-00100:+00041:002870.6477:08619
08620:-00045:+00070:+00253:002870.6477:08620
08621:+00289:+00047:+00272:002870.6477:08621
08622:+00211:+00241:+00210:002861.1179:08622
08623:-00508:+00047:-00208:002861.1179:08623
08624:-00090:+00681:+00288:002861.1179:08624
08625:+00105:+00486:+00480:002861.1179:08625
08626:+00291:+00263:+00042:002861.1179:08626
08627:-00206:+00304:-00055:002861.1179:08627
08628:-00184:+00029:-00049:002861.1179:08628
08629:+00063:-00201:-00164:002855.3081:08629
08630:+00406:+00386:-00128:002855.3081:08630
08631:-00046:-00202:-00150:002855.3081:08631
08632:-00469:-00088:-00192:002855.3081:08632
08633:-00294:+00238:-00088:002855.3081:08633
08634:+00407:-00263:+00106:002855.3081:08634
08635:-00040:+00467:-00215:002855.3081:08635
08636:-00398:+00218:-00146:002857.3291:08636
08637:-00199:+00267:+00031:002857.3291:08637
08638:+00184:+00135:-00122:002857.3291:08638
08639:+00247:+00206:-00024:002857.3291:08639
08640:-00231:+00270:-00223:002857.3291:08640
08641:-00158:-00021:+00046:002857.3291:08641
08642:+00340:+00473:-00039:002857.3291:08642
08643:+00014:+00055:+00212:002847.9050:08643
08644:-00193:+00148:-00122:002847.9050:08644
08645:-00093:+00296:+00032:002847.9050:08645
08646:+00444:+00215:+00220:002847.9050:08646
08647:+00348:-00122:-00083:002847.9050:08647
08648:-00179:+00109:+00002:002847.9050:08648
08649:-00438:+00031:+00305:002847.9050:08649
08650:-00127:-00008:-00125:002835.6647:08650
08651:+00196:+00034:+00246:002835.6647:08651
08652:-00014:+00195:+00156:002835.6647:08652
08653:-00465:-00207:-00073:002835.6647:08653
08654:-00068:+00361:+00059:002835.6647:08654
08655:+00196:-00084:-00003:002835.6647:08655
08656:+00072:+00100:-00200:002835.6647:08656
08657:-00173:-00213:-00030:002824.5026:08657
08658:-00076:+00164:+00212:002824.5026:08658
08659:+00455:-00165:+00075:002824.5026:08659
08660:+00491:+00152:-00158:002824.5026:08660
08661:+00081:+00057:+00301:002824.5026:08661
08662:-00029:+00272:+00092:002824.5026:08662
08663:+00140:+00113:+00103:002824.5026:08663
08664:+00368:+00279:+00303:002821.7517:08664
08665:-00071:+00035:+00205:002821.7517:08665
08666:-00339:+00301:-00103:002821.7517:08666
08667:+00028:-00146:+00176:002821.7517:08667
08668:+00357:+00286:+00254:002821.7517:08668
08669:+00175:+00029:+00084:002821.7517:08669
08670:-00585:-00058:-00179:002821.7517:08670
08671:-00147:+00400:+00149:002797.1596:08671
08672:+00620:-00054:+00111:002797.1596:08672
08673:+00033:+00146:-00325:002797.1596:08673
08674:-00248:+00117:+00130:002797.1596:08674
08675:+00068:+00232:-00083:002797.1596:08675
08676:+00366:+00132:+00104:002797.1596:08676
08677:+00416:+00031:+00170:002797.1596:08677
08678:-00080:+00231:-00166:002805.1411:08678
08679:-00128:-00079:+00109:002805.1411:08679
08680:+00209:-00014:-00314:002805.1411:08680
08681:+00501:+00226:+00219:002805.1411:08681
08682:+00326:+00196:-00143:002805.1411:08682
08683:-00271:-00174:-00253:002805.1411:08683
08684:+00063:+00125:+00161:002805.1411:08684
08685:+00216:+00120:-00083:002802.5280:08685
08686:+00010:+00118:-00101:002802.5280:08686
08687:-00235:+00151:-00249:002802.5280:08687
08688:-00077:+00066:-00264:002802.5280:08688
08689:+00289:+00101:+00204:002802.5280:08689
08690:+00128:+00314:-00234:002802.5280:08690
08691:-00102:-00355:+00176:002802.5280:08691
08692:-00124:+00219:-00162:002802.5280:08692
08693:-00074:-00134:+00062:002790.9238:08693
08694:-00160:+00154:+00036:002790.9238:08694
08695:+00021:-00093:+00027:002790.9238:08695
08696:+00129:+00129:+00132:002790.9238:08696
08697:+00178:+00164:+00178:002790.9238:08697
08698:+00132:-00017:+00241:002790.9238:08698
08699:+00008:+00273:-00024:002790.9238:08699
08700:-00247:+00147:+00271:002818.0666:08700
08701:-00323:+00099:-00130:002818.0666:08701
08702:+00009:+00194:+00083:002818.0666:08702
08703:-00037:+00434:+00141:002818.0666:08703
08704:-00388:+00143:-00178:002818.0666:08704
08705:-00302:+00244:+00338:002818.0666:08705
08706:-00055:+00195:-00069:002818.0666:08706
08707:+00106:-00024:+00040:002828.3200:08707
08708:-00252:+00180:+00051:002828.3200:08708
08709:-00407:-00070:+00044:002828.3200:08709
08710:+00038:+00152:+00072:002828.3200:08710
08711:+00262:+00010:-00099:002828.3200:08711
08712:+00070:+00042:+00079:002828.3200:08712
08713:-00270:+00099:+00123:002828.3200:08713
08714:-00230:-00068:+00193:002829.2705:08714
08715:+00300:+00196:-00029:002829.2705:08715
08716:+00130:+00196:+00180:002829.2705:08716
08717:-00242:-00074:-00150:002829.2705:08717
08718:-00200:+00051:+00006:002829.2705:08718
08719:+00183:-00022:+00048:002829.2705:08719
08720:+00142:+00073:+00059:002829.2705:08720
08721:-00329:+00150:+00002:002850.8395:08721
08722:-00016:+00045:+00160:002850.8395:08722
08723:+00192:+00029:-00314:002850.8395:08723
08724:+00042:+00203:-00158:002850.8395:08724
08725:-00305:-00188:-00317:002850.8395:08725
08726:-00356:-00034:-00219:002850.8395:08726
08727:+00294:+00074:-00014:002850.8395:08727
08728:+00234:-00146:-00409:002861.3818:08728
08729:-00389:+00157:-00267:002861.3818:08729
08730:-00171:-00186:-00174:002861.3818:08730
08731:+00191:-00074:-00209:002861.3818:08731
08732:+00131:+00024:-00211:002861.3818:08732
08733:-00252:-00194:-00483:002861.3818:08733
08734:-00436:-00199:-00524:002861.3818:08734
08735:+00317:+00072:-00376:002855.5498:08735
08736:+00453:-00113:-00279:002855.5498:08736
08737:+00075:+00060:-00611:002855.5498:08737
08738:-00204:-00078:-00395:002855.5498:08738
08739:-00133:-00312:-00192:002855.5498:08739
08740:+00418:+00085:-00533:002855.5498:08740
08741:+00112:-00046:-00215:002855.5498:08741
08742:-00170:+00091:-00412:002877.6918:08742
08743:-00175:-00075:-00324:002877.6918:08743
08744:+00094:+00371:+00039:002877.6918:08744
08745:+00253:+00415:-00113:002877.6918:08745
08746:-00339:+00186:-00085:002877.6918:08746
08747:-00403:+00177:+00071:002877.6918:08747
08748:+00211:+00290:+00224:002877.6918:08748
08749:+00104:+00120:-00021:002881.5126:08749
08750:-00119:+00145:+00007:002881.5126:08750
08751:-00430:-00026:+00267:002881.5126:08751
08752:-00176:-00070:+00307:002881.5126:08752
08753:+00538:-00027:+00337:002881.5126:08753
08754:-00031:-00060:+00080:002881.5126:08754
08755:-00340:+00136:+00202:002881.5126:08755
08756:-00082:+00135:+00087:002875.5048:08756
08757:+00272:+00060:+00133:002875.5048:08757
08758:+00110:+00189:+00030:002875.5048:08758
08759:-00197:-00043:-00025:002875.5048:08759
08760:+00433:+00051:+00132:002875.5048:08760
08761:+00571:+00168:+00297:002875.5048:08761
08762:-00240:-00171:+00131:002875.5048:08762
08763:-00679:+00151:-00028:002891.1865:08763
08764:-00281:+00136:+00022:002891.1865:08764
08765:+00386:+00087:+00066:002891.1865:08765
08766:+00254:+00121:+00160:002891.1865:08766
08767:-00513:+00149:+00168:002891.1865:08767
08768:-00262:+00184:+00007:002891.1865:08768
08769:+00003:+00506:+00217:002891.1865:08769
08770:+00092:-00044:+00210:002894.9953:08770
08771:-00098:+00326:-00304:002894.9953:08771
08772:+00157:+00491:-00047:002894.9953:08772
08773:+00488:+00045:+00254:002894.9953:08773
08774:+00207:+00352:+00277:002894.9953:08774
08775:-00291:+00020:+00052:002894.9953:08775
08776:+00100:+00229:-00191:002894.9953:08776
08777:+00509:+00392:+00398:002888.8403:08777
08778:+00298:+00004:+00057:002888.8403:08778
08779:-00125:+00077:+00017:002888.8403:08779
08780:-00175:+00133:-00078:002888.8403:08780
08781:+00066:+00087:-00177:002888.8403:08781
08782:+00165:+00382:+00012:002888.8403:08782
08783:+00047:+00066:+00053:002904.8032:08783
08784:-00195:+00327:+00199:002904.8032:08784
08785:-00057:+00477:+00037:002904.8032:08785
08786:-00063:+00087:-00113:002904.8032:08786
08787:-00170:-00064:+00035:002904.8032:08787
08788:-00168:+00090:-00131:002904.8032:08788
08789:-00019:-00310:+00069:002904.8032:08789
08790:+00142:+00009:-00233:002895.0102:08790
08791:+00196:-00364:+00136:002895.0102:08791
08792:-00256:-00148:-00333:002895.0102:08792
08793:-00228:+00136:-00027:002895.0102:08793
08794:+00093:+00119:-00283:002895.0102:08794
08795:+00344:+00032:+00036:002895.0102:08795
08796:-00203:+00275:+00014:002895.0102:08796
08797:-00235:-00191:+00182:002888.7414:08797
08798:+00329:+00399:-00026:002888.7414:08798
08799:+00498:+00006:-00014:002888.7414:08799
08800:-00265:+00037:-00132:002888.7414:08800
08801:-00318:-00088:+00076:002888.7414:08801
08802:+00291:-00014:+00441:002888.7414:08802
08803:+00232:+00053:-00163:002888.7414:08803
08804:-00075:+00092:+00023:002891.0971:08804
08805:-00139:+00165:+00252:002891.0971:08805
08806:+00256:+00252:+00074:002891.0971:08806
08807:+00188:+00274:+00174:002891.0971:08807
08808:-00262:+00260:+00150:002891.0971:08808
08809:-00375:+00110:+00228:002891.0971:08809
08810:+00117:+00166:+00303:002891.0971:08810
08811:+00278:+00184:+00143:002881.4484:08811
08812:+00032:+00111:+00124:002881.4484:08812
08813:-00330:+00120:-00028:002881.4484:08813
08814:+00197:+00209:+00330:002881.4484:08814
08815:+00266:+00248:+00187:002881.4484:08815
08816:+00010:+00120:+00097:002881.4484:08816
08817:-00236:+00054:+00111:002881.4484:08817
08818:+00017:-00123:+00128:002868.8618:08818
08819:+00307:+00316:-00118:002868.8618:08819
08820:+00270:+00057:+00422:002868.8618:08820
08821:-00359:+00324:-00425:002868.8618:08821
08822:+00135:-00041:+00392:002868.8618:08822
08823:+00255:+00140:-00013:002868.8618:08823
08824:+00189:-00359:+00051:002868.8618:08824
08825:-00327:+00187:-00524:002870.8737:08825
08826:-00098:-00648:+00191:002870.8737:08826
08827:+00192:+00477:-00574:002870.8737:08827
08828:+00313:-00224:+00234:002870.8737:08828
08829:-00298:+00544:-00474:002870.8737:08829
08830:-00052:-00572:+00178:002870.8737:08830
08831:-00009:+00327:-00466:002870.8737:08831
08832:+00335:-00301:+00027:002868.0478:08832
08833:-00224:+00308:-00535:002868.0478:08833
08834:-00174:-00165:+00143:002868.0478:08834
08835:+00177:+00391:+00062:002868.0478:08835
08836:+00344:-00488:-00087:002868.0478:08836
08837:+00027:+00349:+00123:002868.0478:08837
08838:-00084:-00272:+00126:002868.0478:08838
08839:+00149:+00478:-00235:002842.4045:08839
08840:+00421:+00465:+00089:002842.4045:08840
08841:-00055:+00197:+00358:002842.4045:08841
08842:-00261:+00473:-00257:002842.4045:08842
08843:-00039:+00134:+00476:002842.4045:08843
08844:+00121:+00125:-00113:002842.4045:08844
08845:+00127:+00129:-00114:002842.4045:08845
08846:-00107:+00107:+00060:002857.5385:08846
08847:+00073:+00341:+00006:002857.5385:08847
08848:+00096:+00230:+00028:002857.5385:08848
08849:-00058:+00081:+00143:002857.5385:08849
08850:-00114:+00131:+00252:002857.5385:08850
08851:-00069:+00076:+00044:002857.5385:08851
08852:+00176:+00208:-00032:002857.5385:08852
08853:+00161:+00015:+00174:002848.1755:08853
08854:-00157:+00124:-00096:002848.1755:08854
08855:-00175:-00009:+00176:002848.1755:08855
08856:-00040:+00136:+00224:002848.1755:08856
08857:+00143:+00013:+00022:002848.1755:08857
08858:+00130:+00029:+00042:002848.1755:08858
08859:-00341:-00158:-00053:002848.1755:08859
08860:-00082:+00157:+00210:002842.4187:08860
08861:+00059:-00046:-00128:002842.4187:08861
08862:-00092:+00183:+00130:002842.4187:08862
08863:-00338:-00168:+00156:002842.4187:08863
08864:-00237:+00083:-00144:002842.4187:08864
08865:+00136:+00234:+00312:002842.4187:08865
08866:-00006:+00118:+00092:002842.4187:08866
08867:-00204:+00121:-00083:002850.7863:08867
08868:-00231:+00089:+00134:002850.7863:08868
08869:-00023:+00140:+00105:002850.7863:08869
08870:+00108:+00227:+00117:002850.7863:08870
08871:-00222:+00117:+00083:002850.7863:08871
08872:-00205:+00180:+00091:002850.7863:08872
08873:+00033:+00279:-00046:002850.7863:08873
08874:-00035:+00145:+00136:002861.3376:08874
08875:+00003:+00140:-00044:002861.3376:08875
08876:-00253:-00039:-00538:002861.3376:08876
08877:-00274:+00149:+00003:002861.3376:08877
08878:+00155:+00202:-00231:002861.3376:08878
08879:+00123:+00018:-00427:002861.3376:08879
08880:-00273:-00385:-00379:002861.3376:08880
08881:-00120:-00007:-00511:002862.2048:08881
08882:-00037:-00323:-00728:002862.2048:08882
08883:-00074:-00153:-00415:002862.2048:08883
08884:-00207:-00211:-00640:002862.2048:08884
08885:-00001:-00352:-00512:002862.2048:08885
08886:+00119:+00044:-00537:002862.2048:08886
08887:+00002:-00485:-00440:002862.2048:08887
08888:-00150:-00081:-00831:002870.9082:08888
[truncated: 50,041 more chars]
