# Supplementary material for: Suboptimal Omnidirectional Wheel Design and Implementation
Source: Sensors (Basel). 2021 Jan 28;21(3):865. doi: 10.3390/s21030865 (PMC7865864; doi:10.3390/s21030865)
Supplement: Supplementary file 1 [file sensors-21-00865-s001.zip › 3.-Data 30 Fixed Wheel/ACDATA01.TXT]

00001:+00040:+00017:+00017:000201.8202:00001
00002:+00044:+00038:-00017:000201.8202:00002
00003:+00049:+00032:-00009:000201.8202:00003
00004:+00036:+00058:-00022:000201.8202:00004
00005:+00032:+00030:+00031:000201.8202:00005
00006:+00027:+00058:-00013:000201.8202:00006
00007:+00037:+00035:-00017:000201.8202:00007
00008:+00035:+00022:-00007:000201.8202:00008
00009:+00035:+00040:-00003:000201.8202:00009
00010:+00034:+00022:+00001:000201.8202:00010
00011:+00026:+00024:-00003:000201.8202:00011
00012:+00048:+00046:+00008:000201.8202:00012
00013:+00024:+00036:-00017:000201.8202:00013
00014:+00029:+00037:+00000:000201.8202:00014
00015:+00033:+00059:+00011:000201.8202:00015
00016:+00036:+00036:-00008:000201.8202:00016
00017:+00037:+00032:-00018:000201.8202:00017
00018:+00009:+00044:+00004:000201.8202:00018
00019:-00004:+00028:-00009:000201.8202:00019
00020:+00000:+00024:-00013:000201.8202:00020
00021:-00007:+00023:-00001:000201.8202:00021
00022:-00015:+00022:-00009:000201.8202:00022
00023:-00011:+00041:-00016:000201.8202:00023
00024:-00015:+00022:+00002:000201.8202:00024
00025:-00014:+00040:-00020:000201.8202:00025
00026:-00024:+00026:+00000:000201.8202:00026
00027:-00047:+00023:+00003:000201.8202:00027
00028:-00025:+00042:-00021:000201.8202:00028
00029:-00051:+00023:-00012:000201.8202:00029
00030:-00041:+00027:-00033:000201.8202:00030
00031:-00110:+00026:-00014:000201.8202:00031
00032:-00075:+00027:+00004:000201.8202:00032
00033:-00022:+00025:-00001:000176.2745:00033
00034:+00040:+00009:+00022:000176.2745:00034
00035:-00068:+00028:-00029:000176.2745:00035
00036:-00058:+00009:+00025:000176.2745:00036
00037:-00003:+00107:-00086:000176.2745:00037
00038:-00022:+00007:+00053:000176.2745:00038
00039:-00018:+00001:+00001:000176.2745:00039
00040:-00023:+00055:-00065:000176.2745:00040
00041:-00024:+00047:-00013:000176.2745:00041
00042:+00028:+00049:+00002:000176.2745:00042
00043:-00010:+00015:-00019:000176.2745:00043
00044:-00027:+00059:-00028:000176.2745:00044
00045:-00010:+00041:-00024:000176.2745:00045
00046:-00017:+00052:+00006:000176.2745:00046
00047:-00006:+00035:-00053:000176.2745:00047
00048:-00021:+00044:-00013:000176.2745:00048
00049:+00003:+00045:+00005:000176.2745:00049
00050:-00010:+00043:-00007:000176.2745:00050
00051:+00001:+00029:-00009:000176.2745:00051
00052:+00020:+00044:-00052:000176.2745:00052
00053:-00078:+00024:-00013:000176.2745:00053
00054:+00020:+00016:-00003:000176.2745:00054
00055:+00079:+00073:+00000:000176.2745:00055
00056:-00031:+00006:-00016:000176.2745:00056
00057:-00061:+00035:-00001:000176.2745:00057
00058:-00001:+00006:-00001:000176.2745:00058
00059:-00015:+00030:-00011:000176.2745:00059
00060:+00019:+00058:+00021:000176.2745:00060
00061:+00067:+00063:+00011:000176.2745:00061
00062:-00004:+00018:-00012:000176.2745:00062
00063:+00021:+00046:+00021:000176.2745:00063
00064:+00112:+00037:+00033:000176.2745:00064
00065:+00067:+00041:-00037:000176.2745:00065
00066:+00035:+00034:-00038:000176.2745:00066
00067:+00062:+00020:+00023:000176.2745:00067
00068:+00068:+00045:-00022:000176.2745:00068
00069:+00034:+00038:+00004:000176.2745:00069
00070:+00034:+00045:+00031:000176.2745:00070
00071:+00001:+00019:-00009:000176.2745:00071
00072:+00014:+00058:+00001:000176.2745:00072
00073:+00046:+00044:-00002:000176.2745:00073
00074:+00013:+00046:-00018:000176.2745:00074
00075:+00014:+00036:-00017:000176.2745:00075
00076:+00063:+00022:+00017:000176.2745:00076
00077:+00039:+00035:-00018:000176.2745:00077
00078:+00033:+00046:-00014:000176.2745:00078
00079:+00009:+00044:+00005:000176.2745:00079
00080:+00018:+00041:-00003:000176.2745:00080
00081:+00001:+00042:+00003:000176.2745:00081
00082:-00021:+00045:-00009:000176.2745:00082
00083:-00036:+00044:-00017:000176.2745:00083
00084:-00040:+00030:-00036:000176.2745:00084
00085:-00067:+00032:-00051:000176.2745:00085
00086:-00124:+00042:-00014:000176.2745:00086
00087:-00098:+00047:+00007:000176.2745:00087
00088:+00039:+00026:+00034:000176.2745:00088
00089:+00008:+00062:-00008:000176.2745:00089
00090:-00039:+00022:-00036:000176.2745:00090
00091:-00065:+00036:-00036:000176.2745:00091
00092:+00069:+00021:+00031:000176.2745:00092
00093:+00084:+00023:-00025:000176.2745:00093
00094:-00022:+00048:+00018:000176.2745:00094
00095:+00002:+00031:-00018:000176.2745:00095
00096:+00007:+00031:-00052:000176.2745:00096
00097:+00019:+00035:-00013:000176.2745:00097
00098:+00020:+00019:+00010:000176.2745:00098
00099:-00069:+00043:-00018:000176.2745:00099
00100:-00057:+00021:-00032:000176.2745:00100
00101:+00004:+00030:-00007:000176.2745:00101
00102:+00002:+00021:+00002:000176.2745:00102
00103:-00036:+00032:-00034:000176.2745:00103
00104:-00024:+00025:-00023:000176.2745:00104
00105:+00002:+00024:-00001:000176.2745:00105
00106:-00007:+00047:-00019:000176.2745:00106
00107:+00022:+00032:+00005:000176.2745:00107
00108:+00001:+00032:+00017:000176.2745:00108
00109:-00006:+00022:+00001:000176.2745:00109
00110:+00009:+00021:+00001:000176.2745:00110
00111:-00024:+00032:-00017:000176.2745:00111
00112:-00044:+00024:+00007:000176.2745:00112
00113:-00017:+00022:+00001:000176.2745:00113
00114:-00003:+00025:-00017:000176.2745:00114
00115:-00051:+00027:-00047:000176.2745:00115
00116:-00091:+00026:-00051:000176.2745:00116
00117:-00068:+00014:+00017:000176.2745:00117
00118:+00087:+00037:+00021:000176.2745:00118
00119:-00003:-00005:-00040:000176.2745:00119
00120:-00116:+00072:-00020:000176.2745:00120
00121:+00019:+00027:+00082:000176.2745:00121
00122:+00014:+00023:-00083:000176.2745:00122
00123:-00011:+00050:-00021:000176.2745:00123
00124:-00005:+00023:-00005:000176.2745:00124
00125:-00030:+00028:+00000:000176.2745:00125
00126:-00006:+00076:-00008:000176.2745:00126
00127:+00079:+00025:+00013:000176.2745:00127
00128:+00014:+00062:-00012:000211.3807:00128
00129:+00001:+00040:+00007:000211.3807:00129
00130:+00029:+00022:+00037:000211.3807:00130
00131:+00068:+00035:+00000:000211.3807:00131
00132:+00079:+00033:-00031:000211.3807:00132
00133:+00052:+00046:+00022:000211.3807:00133
00134:+00050:+00045:+00021:000211.3807:00134
00135:+00035:+00046:-00032:000211.3807:00135
00136:+00038:+00035:-00002:000211.3807:00136
00137:+00037:+00041:-00005:000211.3807:00137
00138:-00005:+00056:-00019:000211.3807:00138
00139:+00010:+00041:+00007:000211.3807:00139
00140:+00033:+00046:+00010:000211.3807:00140
00141:+00012:+00046:-00012:000211.3807:00141
00142:+00013:+00021:-00017:000211.3807:00142
00143:+00015:+00033:-00007:000211.3807:00143
00144:-00001:+00033:-00021:000211.3807:00144
00145:+00014:+00037:-00017:000211.3807:00145
00146:-00002:+00046:+00018:000211.3807:00146
00147:+00001:+00043:-00006:000211.3807:00147
00148:+00002:+00043:-00017:000211.3807:00148
00149:-00019:+00038:+00006:000211.3807:00149
00150:-00009:+00036:+00000:000211.3807:00150
00151:-00018:+00042:-00008:000211.3807:00151
00152:-00034:+00044:+00002:000211.3807:00152
00153:-00023:+00025:+00000:000211.3807:00153
00154:-00031:+00022:-00037:000211.3807:00154
00155:-00037:+00044:+00002:000211.3807:00155
00156:-00018:+00043:-00018:000211.3807:00156
00157:-00022:+00031:-00012:000211.3807:00157
00158:-00021:+00043:-00031:000211.3807:00158
00159:+00001:+00032:-00006:000211.3807:00159
00160:-00022:+00023:-00035:000211.3807:00160
00161:-00033:+00018:-00013:000211.3807:00161
00162:-00019:+00042:-00015:000211.3807:00162
00163:-00009:+00030:-00022:000211.3807:00163
00164:-00019:+00021:-00018:000211.3807:00164
00165:-00021:+00042:+00002:000211.3807:00165
00166:-00021:+00029:-00016:000211.3807:00166
00167:-00023:+00019:-00013:000211.3807:00167
00168:-00019:+00020:+00004:000211.3807:00168
00169:-00017:+00029:-00017:000211.3807:00169
00170:-00021:+00025:-00023:000211.3807:00170
00171:-00007:+00044:+00005:000211.3807:00171
00172:+00003:+00042:-00018:000211.3807:00172
00173:+00007:+00035:-00031:000211.3807:00173
00174:+00016:+00021:+00004:000211.3807:00174
00175:+00009:+00044:+00006:000211.3807:00175
00176:-00004:+00044:-00007:000211.3807:00176
00177:+00008:+00017:-00023:000211.3807:00177
00178:+00066:+00055:+00013:000211.3807:00178
00179:-00007:+00044:-00023:000211.3807:00179
00180:+00008:+00034:-00035:000211.3807:00180
00181:+00062:+00004:+00011:000211.3807:00181
00182:+00062:+00055:-00022:000211.3807:00182
00183:+00016:+00034:-00024:000211.3807:00183
00184:+00031:+00033:+00019:000211.3807:00184
00185:+00013:+00036:+00001:000211.3807:00185
00186:+00011:+00057:-00017:000211.3807:00186
00187:+00038:+00025:-00006:000211.3807:00187
00188:+00011:+00042:+00003:000211.3807:00188
00189:+00038:+00038:-00014:000211.3807:00189
00190:+00029:+00040:+00015:000211.3807:00190
00191:+00034:+00057:+00005:000211.3807:00191
00192:+00023:+00034:-00013:000211.3807:00192
00193:+00013:+00056:+00017:000211.3807:00193
00194:+00014:+00060:-00003:000211.3807:00194
00195:+00020:+00036:-00021:000211.3807:00195
00196:+00012:+00058:+00002:000211.3807:00196
00197:+00015:+00037:+00018:000211.3807:00197
00198:-00001:+00021:-00018:000211.3807:00198
00199:-00002:+00042:+00002:000211.3807:00199
00200:-00007:+00032:-00019:000211.3807:00200
00201:+00001:+00034:-00009:000211.3807:00201
00202:-00006:+00044:-00022:000211.3807:00202
00203:-00033:+00034:-00002:000211.3807:00203
00204:-00047:+00034:-00021:000211.3807:00204
00205:-00029:+00043:+00002:000211.3807:00205
00206:-00024:+00042:-00007:000211.3807:00206
00207:-00052:+00020:-00015:000211.3807:00207
00208:-00068:+00018:-00027:000211.3807:00208
00209:-00097:+00021:-00014:000211.3807:00209
00210:-00078:+00030:-00018:000211.3807:00210
00211:-00021:+00017:+00007:000211.3807:00211
00212:+00014:+00087:-00016:000211.3807:00212
00213:-00009:+00030:-00023:000211.3807:00213
00214:-00063:+00062:-00018:000211.3807:00214
00215:-00027:+00044:-00012:000211.3807:00215
00216:+00029:+00024:+00031:000211.3807:00216
00217:+00019:+00009:+00006:000211.3807:00217
00218:-00012:+00028:+00002:000211.3807:00218
00219:-00011:+00047:-00023:000211.3807:00219
00220:+00007:+00043:+00005:000211.3807:00220
00221:+00032:+00046:-00016:000211.3807:00221
00222:-00042:+00019:+00007:000211.3807:00222
00223:-00067:+00022:-00037:000211.3807:00223
00224:-00019:+00018:+00002:000211.3807:00224
00225:+00016:+00029:-00008:000211.3807:00225
00226:-00019:+00041:-00008:000211.3807:00226
00227:-00027:+00016:-00041:000211.3807:00227
00228:-00051:+00047:+00003:000199.4953:00228
00229:+00032:+00034:+00023:000199.4953:00229
00230:+00079:+00021:-00032:000199.4953:00230
00231:-00004:+00045:-00080:000199.4953:00231
00232:-00141:+00025:-00010:000199.4953:00232
00233:+00110:+00050:+00000:000199.4953:00233
00234:+00120:+00017:-00026:000199.4953:00234
00235:-00048:+00061:-00004:000199.4953:00235
00236:-00046:+00001:+00007:000199.4953:00236
00237:-00015:+00035:-00018:000199.4953:00237
00238:+00062:+00065:-00018:000199.4953:00238
00239:+00071:+00010:+00013:000199.4953:00239
00240:-00037:+00048:-00010:000199.4953:00240
00241:+00018:+00038:+00002:000199.4953:00241
00242:+00073:+00032:-00003:000199.4953:00242
00243:+00043:+00047:+00007:000199.4953:00243
00244:-00007:+00042:+00004:000199.4953:00244
00245:+00004:+00028:-00021:000199.4953:00245
00246:+00024:+00056:+00002:000199.4953:00246
00247:+00035:+00044:-00020:000199.4953:00247
00248:+00007:+00034:-00001:000199.4953:00248
00249:-00002:+00045:+00009:000199.4953:00249
00250:-00002:+00043:-00009:000199.4953:00250
00251:+00018:+00045:+00000:000199.4953:00251
00252:-00001:+00044:+00000:000199.4953:00252
00253:+00019:+00025:-00009:000199.4953:00253
00254:+00033:+00036:-00011:000199.4953:00254
00255:+00019:+00044:-00009:000199.4953:00255
00256:-00015:+00058:-00018:000199.4953:00256
00257:+00016:+00040:+00006:000199.4953:00257
00258:-00005:+00045:-00011:000199.4953:00258
00259:-00021:+00041:+00005:000199.4953:00259
00260:+00000:+00025:+00001:000199.4953:00260
00261:-00016:+00030:-00018:000199.4953:00261
00262:-00037:+00041:-00014:000199.4953:00262
00263:-00061:+00047:-00021:000199.4953:00263
00264:-00043:+00043:-00006:000199.4953:00264
00265:+00035:+00025:-00006:000199.4953:00265
00266:+00016:+00042:-00011:000199.4953:00266
00267:-00014:+00035:-00032:000199.4953:00267
00268:-00028:+00021:-00029:000199.4953:00268
00269:-00010:+00018:-00007:000199.4953:00269
00270:+00012:+00004:+00016:000199.4953:00270
00271:+00007:+00031:-00009:000199.4953:00271
00272:-00009:+00024:-00012:000199.4953:00272
00273:-00005:+00019:+00017:000199.4953:00273
00274:+00033:+00078:-00042:000199.4953:00274
00275:+00016:+00041:+00018:000199.4953:00275
00276:-00013:+00061:-00025:000199.4953:00276
00277:-00050:+00030:+00003:000199.4953:00277
00278:+00003:+00018:-00022:000199.4953:00278
00279:+00012:+00019:+00008:000199.4953:00279
00280:-00005:+00025:-00021:000199.4953:00280
00281:-00035:+00018:-00019:000199.4953:00281
00282:-00009:+00032:-00018:000199.4953:00282
00283:-00004:+00042:+00005:000199.4953:00283
00284:-00007:+00041:+00000:000199.4953:00284
00285:+00004:+00034:-00009:000199.4953:00285
00286:+00018:+00034:+00005:000199.4953:00286
00287:+00004:+00025:-00023:000199.4953:00287
00288:+00002:+00046:-00010:000199.4953:00288
00289:-00025:+00030:-00021:000199.4953:00289
00290:+00048:+00041:+00021:000199.4953:00290
00291:+00049:+00041:-00012:000199.4953:00291
00292:-00068:-00007:+00036:000199.4953:00292
00293:+00101:+00074:-00044:000199.4953:00293
00294:+00006:-00055:-00055:000199.4953:00294
00295:-00169:+00059:-00002:000199.4953:00295
00296:-00005:+00022:-00006:000199.4953:00296
00297:+00039:+00000:-00038:000199.4953:00297
00298:-00066:+00064:-00019:000199.4953:00298
00299:+00022:+00029:+00038:000199.4953:00299
00300:+00008:+00077:-00016:000199.4953:00300
00301:+00009:-00028:-00047:000199.4953:00301
00302:-00029:+00042:+00044:000199.4953:00302
00303:+00032:+00000:+00073:000199.4953:00303
00304:+00070:+00046:-00067:000199.4953:00304
00305:+00050:+00021:-00010:000199.4953:00305
00306:+00055:+00057:+00013:000199.4953:00306
00307:+00049:+00056:-00038:000199.4953:00307
00308:+00036:+00057:-00018:000199.4953:00308
00309:+00083:+00025:+00012:000199.4953:00309
00310:+00029:+00046:-00038:000199.4953:00310
00311:+00036:+00047:-00011:000199.4953:00311
00312:+00064:+00031:+00018:000199.4953:00312
00313:+00034:+00044:-00007:000199.4953:00313
00314:+00012:+00035:-00014:000199.4953:00314
00315:+00048:+00045:+00006:000199.4953:00315
00316:+00024:+00034:+00020:000199.4953:00316
00317:+00026:+00036:-00022:000199.4953:00317
00318:+00028:+00038:-00001:000199.4953:00318
00319:+00051:+00035:+00016:000199.4953:00319
00320:+00017:+00044:-00003:000199.4953:00320
00321:+00021:+00042:-00009:000199.4953:00321
00322:+00027:+00047:+00003:000199.4953:00322
00323:+00031:+00033:-00013:000199.4953:00323
00324:+00011:+00043:-00015:000199.4953:00324
00325:-00006:+00046:-00016:000199.4953:00325
00326:-00016:+00034:-00016:000199.4953:00326
00327:+00003:+00019:+00001:000199.4953:00327
00328:-00016:+00055:-00018:000199.4953:00328
00329:+00001:+00021:-00018:000199.4953:00329
00330:-00020:+00020:-00023:000199.4953:00330
00331:-00038:+00045:+00006:000199.4953:00331
00332:-00014:+00007:-00019:000199.4953:00332
00333:-00063:+00054:-00014:000190.5170:00333
00334:-00029:+00016:+00000:000190.5170:00334
00335:-00014:+00047:-00005:000190.5170:00335
00336:-00066:+00021:-00038:000190.5170:00336
00337:-00079:+00034:-00004:000190.5170:00337
00338:-00053:+00030:+00009:000190.5170:00338
00339:+00017:+00021:+00002:000190.5170:00339
00340:+00019:+00025:+00000:000190.5170:00340
00341:-00027:+00021:-00020:000190.5170:00341
00342:-00028:+00021:-00011:000190.5170:00342
00343:+00007:+00024:-00049:000190.5170:00343
00344:-00007:+00044:-00003:000190.5170:00344
00345:+00001:+00031:-00022:000190.5170:00345
00346:-00038:+00032:-00020:000190.5170:00346
00347:-00005:+00044:-00023:000190.5170:00347
00348:-00002:+00021:-00024:000190.5170:00348
00349:-00057:+00025:-00008:000190.5170:00349
00350:+00018:+00038:-00017:000190.5170:00350
00351:+00031:+00022:+00003:000190.5170:00351
00352:-00076:+00041:-00098:000190.5170:00352
00353:-00141:-00010:+00050:000190.5170:00353
00354:+00048:+00077:+00012:000190.5170:00354
00355:+00025:-00003:-00035:000190.5170:00355
00356:-00027:+00059:+00016:000190.5170:00356
00357:-00002:+00063:+00025:000190.5170:00357
00358:+00031:+00033:-00050:000190.5170:00358
00359:+00004:+00028:-00060:000190.5170:00359
00360:+00011:+00118:+00027:000190.5170:00360
00361:+00068:+00041:-00030:000190.5170:00361
00362:-00005:+00035:-00051:000190.5170:00362
00363:+00025:+00061:+00018:000190.5170:00363
00364:+00050:+00040:-00004:000190.5170:00364
00365:-00001:+00035:-00036:000190.5170:00365
00366:+00069:+00046:+00031:000190.5170:00366
00367:+00054:+00044:-00001:000190.5170:00367
00368:+00002:+00059:-00032:000190.5170:00368
00369:+00056:+00033:+00016:000190.5170:00369
00370:+00054:+00034:+00013:000190.5170:00370
00371:-00020:+00035:+00002:000190.5170:00371
00372:+00003:+00043:+00000:000190.5170:00372
00373:+00039:+00025:+00014:000190.5170:00373
00374:-00006:+00046:-00020:000190.5170:00374
00375:-00001:+00034:+00004:000190.5170:00375
00376:+00037:+00033:-00001:000190.5170:00376
00377:+00022:+00035:-00018:000190.5170:00377
00378:+00018:+00046:-00011:000190.5170:00378
00379:-00004:+00045:+00006:000190.5170:00379
00380:+00005:+00042:-00016:000190.5170:00380
00381:+00006:+00045:+00002:000190.5170:00381
00382:+00002:+00025:+00002:000190.5170:00382
00383:-00046:+00045:+00005:000190.5170:00383
00384:-00049:+00019:+00002:000190.5170:00384
00385:-00046:+00043:-00018:000190.5170:00385
00386:-00043:+00026:-00051:000190.5170:00386
00387:-00118:+00026:-00025:000190.5170:00387
00388:-00067:+00025:-00003:000190.5170:00388
00389:-00006:+00046:-00005:000190.5170:00389
00390:+00033:+00019:-00012:000190.5170:00390
00391:-00037:+00043:-00014:000190.5170:00391
00392:-00046:+00047:-00018:000190.5170:00392
00393:+00021:+00028:-00037:000190.5170:00393
00394:+00025:+00025:-00022:000190.5170:00394
00395:+00010:+00003:-00005:000190.5170:00395
00396:-00009:+00022:-00035:000190.5170:00396
00397:+00003:+00024:-00052:000190.5170:00397
00398:+00009:+00019:-00020:000190.5170:00398
00399:-00002:+00040:-00021:000190.5170:00399
00400:-00024:+00024:+00006:000190.5170:00400
00401:-00029:+00022:-00014:000190.5170:00401
00402:-00052:+00026:-00017:000190.5170:00402
00403:+00002:+00041:-00009:000190.5170:00403
00404:+00018:+00032:-00006:000190.5170:00404
00405:+00006:+00027:-00012:000190.5170:00405
00406:-00025:+00020:-00017:000190.5170:00406
00407:+00015:+00043:+00000:000190.5170:00407
00408:+00020:+00042:-00015:000190.5170:00408
00409:-00005:+00059:+00007:000190.5170:00409
00410:+00019:+00032:-00001:000190.5170:00410
00411:+00016:+00044:+00003:000190.5170:00411
00412:-00002:+00044:-00021:000190.5170:00412
00413:+00017:+00041:-00017:000190.5170:00413
00414:-00028:+00025:-00040:000190.5170:00414
00415:-00009:+00033:-00001:000190.5170:00415
00416:+00028:+00058:-00010:000190.5170:00416
00417:-00061:+00018:+00008:000190.5170:00417
00418:-00051:+00076:-00010:000190.5170:00418
00419:+00124:+00049:+00049:000190.5170:00419
00420:-00094:+00003:-00121:000190.5170:00420
00421:-00167:+00072:+00085:000190.5170:00421
00422:+00121:+00018:+00082:000190.5170:00422
00423:+00040:+00034:-00034:000190.5170:00423
00424:-00030:+00025:-00023:000190.5170:00424
00425:+00029:+00033:+00038:000190.5170:00425
00426:+00000:+00038:-00028:000190.5170:00426
00427:+00026:+00061:-00034:000190.5170:00427
00428:+00024:+00042:+00050:000190.5170:00428
00429:-00019:+00049:-00014:000210.4842:00429
00430:+00006:+00033:-00032:000210.4842:00430
00431:+00070:+00041:+00038:000210.4842:00431
00432:+00054:+00046:-00013:000210.4842:00432
00433:+00007:+00023:-00052:000210.4842:00433
00434:+00044:+00040:+00032:000210.4842:00434
00435:+00042:+00045:+00033:000210.4842:00435
00436:+00023:+00044:-00045:000210.4842:00436
00437:+00036:+00035:+00000:000210.4842:00437
00438:+00052:+00035:+00017:000210.4842:00438
00439:+00003:+00023:-00031:000210.4842:00439
00440:+00017:+00047:+00004:000210.4842:00440
00441:+00009:+00044:+00035:000210.4842:00441
00442:+00016:+00044:-00034:000210.4842:00442
00443:+00010:+00043:-00014:000210.4842:00443
00444:+00020:+00045:+00005:000210.4842:00444
00445:+00006:+00025:+00007:000210.4842:00445
00446:+00013:+00032:-00022:000210.4842:00446
00447:-00016:+00057:-00004:000210.4842:00447
00448:+00003:+00020:-00007:000210.4842:00448
00449:+00001:+00022:-00010:000210.4842:00449
00450:-00034:+00021:+00004:000210.4842:00450
00451:-00016:+00035:+00003:000210.4842:00451
00452:-00006:+00041:+00002:000210.4842:00452
00453:-00047:+00045:-00015:000210.4842:00453
00454:-00047:+00043:+00001:000210.4842:00454
00455:-00018:+00030:-00018:000210.4842:00455
00456:-00009:+00031:-00021:000210.4842:00456
00457:-00022:+00028:+00002:000210.4842:00457
00458:+00002:+00018:-00019:000210.4842:00458
00459:-00002:+00006:-00033:000210.4842:00459
00460:-00016:+00021:-00029:000210.4842:00460
00461:+00017:+00019:-00022:000210.4842:00461
00462:+00021:+00024:-00034:000210.4842:00462
00463:-00021:+00021:-00020:000210.4842:00463
00464:-00005:+00018:-00012:000210.4842:00464
00465:-00018:+00042:-00011:000210.4842:00465
00466:-00016:+00019:-00011:000210.4842:00466
00467:+00006:+00020:-00019:000210.4842:00467
00468:-00048:+00029:+00006:000210.4842:00468
00469:-00005:+00023:-00008:000210.4842:00469
00470:+00017:+00010:+00003:000210.4842:00470
00471:-00015:+00024:-00017:000210.4842:00471
00472:-00034:+00045:+00002:000210.4842:00472
00473:+00009:+00036:-00007:000210.4842:00473
00474:+00028:+00056:-00007:000210.4842:00474
00475:+00032:+00036:+00006:000210.4842:00475
00476:-00005:+00021:+00015:000210.4842:00476
00477:+00037:+00074:+00021:000210.4842:00477
00478:+00039:+00044:-00018:000210.4842:00478
00479:+00037:+00039:-00019:000210.4842:00479
00480:+00015:+00041:+00008:000210.4842:00480
00481:+00025:+00042:-00018:000210.4842:00481
00482:+00036:+00044:+00003:000210.4842:00482
00483:+00024:+00058:+00006:000210.4842:00483
00484:+00011:+00057:-00016:000210.4842:00484
00485:+00034:+00060:+00002:000210.4842:00485
00486:+00048:+00033:+00019:000210.4842:00486
00487:+00013:+00032:-00020:000210.4842:00487
00488:+00035:+00045:+00006:000210.4842:00488
00489:+00026:+00043:-00003:000210.4842:00489
00490:+00036:+00032:+00021:000210.4842:00490
00491:+00010:+00036:+00000:000210.4842:00491
00492:+00034:+00034:+00017:000210.4842:00492
00493:+00024:+00057:+00006:000210.4842:00493
00494:+00010:+00046:+00004:000210.4842:00494
00495:+00008:+00034:+00006:000210.4842:00495
00496:+00011:+00045:-00003:000210.4842:00496
00497:+00021:+00042:-00010:000210.4842:00497
00498:+00018:+00042:+00003:000210.4842:00498
00499:+00007:+00045:-00022:000210.4842:00499
00500:-00008:+00042:-00015:000210.4842:00500
00501:-00036:+00024:-00016:000210.4842:00501
00502:-00031:+00029:-00022:000210.4842:00502
00503:-00067:+00027:-00017:000210.4842:00503
00504:-00010:+00003:+00001:000210.4842:00504
00505:-00036:+00040:-00068:000210.4842:00505
00506:-00073:-00010:-00007:000210.4842:00506
00507:-00115:+00021:+00003:000210.4842:00507
00508:-00025:+00024:+00007:000210.4842:00508
00509:+00037:+00019:-00026:000210.4842:00509
00510:+00010:+00022:+00002:000210.4842:00510
00511:-00051:+00020:-00011:000210.4842:00511
00512:-00048:+00009:-00026:000210.4842:00512
00513:-00009:+00018:-00011:000210.4842:00513
00514:+00008:+00027:+00035:000210.4842:00514
00515:-00011:+00021:-00048:000210.4842:00515
00516:-00033:+00019:-00030:000210.4842:00516
00517:-00002:+00042:-00009:000210.4842:00517
00518:+00016:+00044:-00019:000210.4842:00518
00519:-00010:+00042:+00000:000210.4842:00519
00520:-00048:+00047:-00018:000210.4842:00520
00521:-00036:+00027:-00017:000210.4842:00521
00522:-00020:+00019:-00009:000210.4842:00522
00523:-00009:+00018:+00000:000210.4842:00523
00524:-00012:+00022:-00002:000210.4842:00524
00525:+00003:+00031:-00017:000207.2540:00525
00526:-00008:+00043:-00013:000207.2540:00526
00527:-00019:+00039:-00019:000207.2540:00527
00528:-00031:+00044:-00029:000207.2540:00528
00529:-00015:+00024:+00023:000207.2540:00529
00530:+00024:+00025:-00011:000207.2540:00530
00531:-00023:+00035:-00019:000207.2540:00531
00532:-00015:-00006:+00004:000207.2540:00532
00533:-00001:+00035:-00028:000207.2540:00533
00534:-00042:+00031:+00003:000207.2540:00534
00535:-00028:+00041:-00020:000207.2540:00535
00536:+00029:+00044:+00003:000207.2540:00536
00537:+00028:+00047:-00021:000207.2540:00537
00538:+00001:+00061:-00002:000207.2540:00538
00539:+00011:+00047:+00004:000207.2540:00539
00540:+00023:+00044:-00011:000207.2540:00540
00541:+00031:+00047:+00034:000207.2540:00541
00542:+00014:+00045:-00004:000207.2540:00542
00543:+00016:+00033:-00004:000207.2540:00543
00544:+00028:+00025:-00020:000207.2540:00544
00545:+00015:+00042:+00017:000207.2540:00545
00546:-00007:+00032:-00003:000207.2540:00546
00547:+00006:+00032:-00016:000207.2540:00547
00548:+00008:+00042:-00002:000207.2540:00548
00549:+00009:+00034:-00005:000207.2540:00549
00550:-00006:+00046:+00002:000207.2540:00550
00551:-00002:+00043:-00022:000207.2540:00551
00552:+00013:+00044:+00007:000207.2540:00552
00553:+00021:+00022:+00005:000207.2540:00553
00554:-00021:+00020:-00034:000207.2540:00554
00555:-00036:+00023:-00031:000207.2540:00555
00556:-00061:+00059:-00031:000207.2540:00556
00557:-00026:+00023:-00006:000207.2540:00557
00558:+00043:+00024:+00002:000207.2540:00558
00559:+00022:+00022:-00035:000207.2540:00559
00560:-00030:+00019:-00037:000207.2540:00560
00561:-00018:+00047:-00017:000207.2540:00561
00562:+00003:+00020:-00035:000207.2540:00562
00563:-00006:+00042:-00012:000207.2540:00563
00564:+00008:+00027:-00019:000207.2540:00564
00565:+00008:+00040:+00005:000207.2540:00565
00566:+00032:+00029:-00031:000207.2540:00566
00567:+00033:+00041:-00014:000207.2540:00567
00568:-00011:+00023:+00019:000207.2540:00568
00569:-00015:+00023:-00016:000207.2540:00569
00570:-00006:+00041:-00019:000207.2540:00570
00571:-00004:+00042:-00020:000207.2540:00571
00572:-00009:+00041:-00019:000207.2540:00572
00573:+00001:+00021:+00004:000207.2540:00573
00574:-00031:+00023:-00019:000207.2540:00574
00575:-00009:+00019:-00016:000207.2540:00575
00576:-00004:+00021:-00004:000207.2540:00576
00577:+00004:+00020:+00003:000207.2540:00577
00578:+00002:+00029:-00013:000207.2540:00578
00579:+00019:+00044:-00009:000207.2540:00579
00580:+00010:+00024:+00002:000207.2540:00580
00581:+00006:+00024:-00022:000207.2540:00581
00582:+00005:+00043:-00001:000207.2540:00582
00583:-00004:+00046:+00002:000207.2540:00583
00584:-00006:+00043:+00004:000207.2540:00584
00585:-00022:+00032:-00031:000207.2540:00585
00586:-00023:+00023:+00014:000207.2540:00586
00587:+00014:+00017:-00019:000207.2540:00587
00588:-00052:+00025:-00049:000207.2540:00588
00589:-00054:+00020:+00020:000207.2540:00589
00590:+00054:+00023:+00002:000207.2540:00590
00591:+00058:+00024:-00028:000207.2540:00591
00592:-00098:+00020:-00053:000207.2540:00592
00593:-00010:+00062:+00041:000207.2540:00593
00594:+00077:+00025:-00037:000207.2540:00594
00595:+00047:+00033:-00020:000207.2540:00595
00596:-00020:+00050:+00012:000207.2540:00596
00597:-00021:+00025:+00021:000207.2540:00597
00598:+00038:+00076:-00030:000207.2540:00598
00599:+00058:+00033:+00008:000207.2540:00599
00600:+00008:+00042:+00002:000207.2540:00600
00601:+00004:+00025:+00005:000207.2540:00601
00602:+00019:+00045:-00021:000207.2540:00602
00603:+00051:+00029:+00009:000207.2540:00603
00604:+00065:+00051:-00019:000207.2540:00604
00605:+00068:+00045:+00005:000207.2540:00605
00606:+00026:+00041:-00008:000207.2540:00606
00607:+00034:+00046:-00005:000207.2540:00607
00608:+00029:+00036:-00016:000207.2540:00608
00609:+00025:+00035:-00018:000207.2540:00609
00610:+00015:+00046:+00005:000207.2540:00610
00611:-00001:+00037:+00003:000207.2540:00611
00612:+00037:+00034:+00007:000207.2540:00612
00613:+00035:+00059:+00002:000207.2540:00613
00614:+00021:+00035:+00021:000207.2540:00614
00615:+00021:+00035:-00009:000207.2540:00615
00616:+00009:+00034:+00007:000207.2540:00616
00617:+00035:+00045:+00005:000207.2540:00617
00618:+00011:+00045:-00020:000207.2540:00618
00619:+00000:+00045:+00001:000207.2540:00619
00620:+00005:+00042:+00008:000207.2540:00620
00621:+00003:+00024:+00005:000207.2540:00621
00622:+00000:+00042:-00007:000207.2540:00622
00623:-00012:+00041:+00006:000207.2540:00623
00624:-00037:+00046:+00005:000207.2540:00624
00625:-00031:+00028:+00002:000199.4154:00625
00626:-00032:+00020:-00016:000199.4154:00626
00627:-00037:+00024:-00016:000199.4154:00627
00628:-00012:+00023:-00010:000199.4154:00628
00629:-00035:+00023:-00017:000199.4154:00629
00630:-00012:+00024:-00018:000199.4154:00630
00631:-00018:+00034:-00011:000199.4154:00631
00632:-00005:+00025:-00011:000199.4154:00632
00633:-00012:+00022:-00012:000199.4154:00633
00634:-00021:+00030:-00011:000199.4154:00634
00635:-00013:+00019:-00014:000199.4154:00635
00636:-00035:+00021:-00020:000199.4154:00636
00637:-00036:+00025:-00034:000199.4154:00637
00638:-00009:+00020:+00008:000199.4154:00638
00639:-00034:+00028:-00031:000199.4154:00639
00640:-00028:+00018:-00017:000199.4154:00640
00641:-00008:+00031:-00013:000199.4154:00641
00642:-00011:+00031:-00012:000199.4154:00642
00643:-00020:+00022:-00027:000199.4154:00643
00644:-00017:+00026:-00017:000199.4154:00644
00645:-00037:+00024:-00022:000199.4154:00645
00646:-00024:+00003:-00015:000199.4154:00646
00647:+00049:+00052:-00001:000199.4154:00647
00648:+00054:+00044:-00044:000199.4154:00648
00649:-00019:+00039:-00010:000199.4154:00649
00650:+00033:-00002:+00005:000199.4154:00650
00651:-00005:+00046:+00001:000199.4154:00651
00652:+00043:+00030:-00004:000199.4154:00652
00653:+00028:+00033:-00010:000199.4154:00653
00654:+00004:+00033:+00006:000199.4154:00654
00655:+00027:+00037:+00005:000199.4154:00655
00656:+00041:+00046:-00006:000199.4154:00656
00657:+00021:+00040:-00019:000199.4154:00657
00658:+00023:+00034:-00005:000199.4154:00658
00659:+00017:+00042:+00016:000199.4154:00659
00660:+00012:+00039:+00020:000199.4154:00660
00661:+00023:+00040:-00020:000199.4154:00661
00662:+00038:+00036:-00022:000199.4154:00662
00663:+00011:+00036:+00018:000199.4154:00663
00664:+00007:+00040:-00021:000199.4154:00664
00665:+00013:+00057:-00006:000199.4154:00665
00666:+00015:+00057:+00006:000199.4154:00666
00667:+00016:+00042:-00007:000199.4154:00667
00668:+00021:+00044:-00007:000199.4154:00668
00669:-00006:+00044:-00004:000199.4154:00669
00670:+00000:+00043:-00016:000199.4154:00670
00671:+00005:+00044:-00001:000199.4154:00671
00672:-00008:+00042:-00018:000199.4154:00672
00673:-00038:+00043:-00023:000199.4154:00673
00674:-00029:+00021:+00019:000199.4154:00674
00675:-00039:+00032:-00039:000199.4154:00675
00676:-00137:+00032:-00034:000199.4154:00676
00677:-00058:+00018:+00023:000199.4154:00677
00678:+00012:+00059:+00005:000199.4154:00678
00679:+00023:+00019:-00051:000199.4154:00679
00680:-00074:+00025:-00014:000199.4154:00680
00681:-00054:+00022:+00004:000199.4154:00681
00682:-00005:+00026:-00023:000199.4154:00682
00683:+00051:+00004:-00008:000199.4154:00683
00684:+00022:+00023:-00024:000199.4154:00684
00685:-00066:-00009:-00008:000199.4154:00685
00686:-00023:+00040:-00009:000199.4154:00686
00687:+00098:+00026:+00020:000199.4154:00687
00688:-00050:+00046:-00038:000199.4154:00688
00689:-00072:+00047:+00003:000199.4154:00689
00690:-00034:+00022:-00015:000199.4154:00690
00691:-00008:+00023:-00032:000199.4154:00691
00692:-00022:+00023:-00009:000199.4154:00692
00693:-00036:+00022:-00003:000199.4154:00693
00694:-00061:+00016:-00037:000199.4154:00694
00695:-00032:+00025:-00012:000199.4154:00695
00696:+00037:+00041:+00022:000199.4154:00696
00697:+00014:+00024:-00021:000199.4154:00697
00698:-00001:+00047:-00014:000199.4154:00698
00699:+00021:+00037:-00006:000199.4154:00699
00700:+00008:+00044:-00018:000199.4154:00700
00701:+00024:+00023:+00000:000199.4154:00701
00702:+00011:+00022:-00008:000199.4154:00702
00703:-00012:+00030:-00023:000199.4154:00703
00704:+00004:+00024:+00001:000199.4154:00704
00705:-00021:+00047:+00000:000199.4154:00705
00706:-00038:+00030:-00008:000199.4154:00706
00707:-00034:+00071:-00046:000199.4154:00707
00708:+00006:+00037:+00011:000199.4154:00708
00709:-00005:+00036:-00014:000199.4154:00709
00710:+00007:+00007:+00017:000199.4154:00710
00711:+00025:+00056:+00007:000199.4154:00711
00712:+00008:+00035:+00004:000199.4154:00712
00713:-00003:+00030:+00016:000199.4154:00713
00714:+00049:+00038:-00020:000199.4154:00714
00715:+00010:+00035:-00004:000199.4154:00715
00716:+00023:+00037:+00019:000199.4154:00716
00717:+00012:+00037:+00005:000199.4154:00717
00718:+00006:+00040:-00018:000199.4154:00718
00719:+00002:+00034:-00010:000212.6842:00719
00720:-00002:+00033:+00008:000212.6842:00720
00721:+00004:+00045:+00001:000212.6842:00721
00722:-00011:+00020:+00001:000212.6842:00722
00723:-00015:+00043:-00007:000212.6842:00723
00724:+00020:+00024:-00005:000212.6842:00724
00725:+00012:+00040:-00018:000212.6842:00725
00726:+00018:+00021:+00001:000212.6842:00726
00727:+00020:+00043:-00009:000212.6842:00727
00728:+00015:+00023:-00021:000212.6842:00728
00729:+00031:+00037:-00016:000212.6842:00729
00730:+00013:+00047:+00003:000212.6842:00730
00731:+00012:+00046:-00010:000212.6842:00731
00732:+00013:+00046:+00000:000212.6842:00732
00733:+00017:+00046:-00018:000212.6842:00733
00734:-00022:+00020:-00015:000212.6842:00734
00735:-00009:+00047:-00021:000212.6842:00735
00736:+00004:+00024:-00023:000212.6842:00736
00737:-00003:+00008:+00000:000212.6842:00737
00738:-00016:+00047:-00036:000212.6842:00738
00739:+00006:+00023:+00007:000212.6842:00739
00740:-00001:+00032:-00010:000212.6842:00740
00741:+00014:+00041:-00015:000212.6842:00741
00742:+00021:+00041:-00006:000212.6842:00742
00743:+00019:+00024:-00034:000212.6842:00743
00744:+00020:+00041:+00005:000212.6842:00744
00745:+00012:+00044:-00016:000212.6842:00745
00746:-00001:+00041:-00022:000212.6842:00746
00747:-00007:+00018:+00004:000212.6842:00747
00748:-00019:+00040:-00022:000212.6842:00748
00749:-00022:+00022:-00020:000212.6842:00749
00750:-00002:+00021:+00007:000212.6842:00750
00751:+00011:+00021:+00004:000212.6842:00751
00752:+00008:+00040:-00034:000212.6842:00752
00753:-00005:+00022:+00002:000212.6842:00753
00754:+00021:+00023:-00021:000212.6842:00754
00755:+00006:+00025:-00008:000212.6842:00755
00756:-00017:+00035:-00009:000212.6842:00756
00757:+00018:+00023:-00002:000212.6842:00757
00758:+00024:+00034:-00005:000212.6842:00758
00759:+00048:+00056:-00016:000212.6842:00759
00760:+00010:+00045:-00020:000212.6842:00760
00761:+00004:+00054:+00006:000212.6842:00761
00762:-00013:+00001:-00008:000212.6842:00762
00763:-00054:+00077:-00069:000212.6842:00763
00764:-00094:+00012:+00066:000212.6842:00764
00765:+00010:+00019:-00015:000212.6842:00765
00766:+00009:+00031:-00035:000212.6842:00766
00767:-00024:+00056:+00010:000212.6842:00767
00768:+00020:+00019:+00033:000212.6842:00768
00769:+00008:+00004:+00009:000212.6842:00769
00770:+00010:+00062:+00000:000212.6842:00770
00771:+00030:+00042:+00016:000212.6842:00771
00772:+00024:+00028:-00018:000212.6842:00772
00773:+00053:+00059:-00008:000212.6842:00773
00774:+00053:+00025:+00000:000212.6842:00774
00775:+00028:+00046:-00020:000212.6842:00775
00776:+00017:+00045:+00003:000212.6842:00776
00777:+00037:+00033:+00015:000212.6842:00777
00778:+00025:+00023:+00002:000212.6842:00778
00779:+00008:+00056:-00018:000212.6842:00779
00780:+00040:+00034:-00017:000212.6842:00780
00781:+00028:+00019:+00006:000212.6842:00781
00782:+00012:+00033:-00020:000212.6842:00782
00783:+00036:+00039:+00005:000212.6842:00783
00784:+00024:+00043:-00021:000212.6842:00784
00785:+00018:+00039:-00022:000212.6842:00785
00786:-00020:+00075:-00003:000212.6842:00786
00787:+00016:+00044:+00010:000212.6842:00787
00788:-00001:+00047:-00026:000212.6842:00788
00789:-00024:+00046:-00003:000212.6842:00789
00790:-00033:+00019:-00035:000212.6842:00790
00791:-00038:+00020:+00001:000212.6842:00791
00792:-00053:+00033:-00015:000212.6842:00792
00793:-00043:+00042:-00016:000212.6842:00793
00794:-00066:+00036:-00013:000212.6842:00794
00795:-00077:+00051:-00008:000212.6842:00795
00796:+00010:+00025:+00015:000212.6842:00796
00797:+00012:+00044:-00015:000212.6842:00797
00798:-00033:+00024:-00018:000212.6842:00798
00799:+00005:+00025:-00022:000212.6842:00799
00800:+00007:+00020:+00004:000212.6842:00800
00801:+00019:+00025:-00034:000212.6842:00801
00802:+00021:+00021:-00008:000212.6842:00802
00803:-00017:+00040:-00022:000212.6842:00803
00804:-00032:+00025:-00012:000212.6842:00804
00805:-00017:+00023:-00018:000212.6842:00805
00806:-00018:+00024:-00011:000212.6842:00806
00807:-00027:+00022:-00020:000212.6842:00807
00808:-00028:+00019:-00016:000212.6842:00808
00809:-00027:+00008:-00012:000212.6842:00809
00810:+00018:+00042:-00019:000220.6233:00810
00811:+00014:+00028:+00005:000220.6233:00811
00812:-00003:+00030:-00013:000220.6233:00812
00813:+00005:+00039:+00003:000220.6233:00813
00814:-00017:+00012:+00011:000220.6233:00814
00815:+00020:+00064:-00053:000220.6233:00815
00816:+00042:+00057:+00035:000220.6233:00816
00817:+00008:+00038:-00020:000220.6233:00817
00818:-00008:+00024:-00016:000220.6233:00818
00819:+00007:+00025:-00042:000220.6233:00819
00820:+00029:+00037:+00022:000220.6233:00820
00821:+00005:+00030:+00000:000220.6233:00821
00822:-00003:+00033:+00034:000220.6233:00822
00823:+00009:+00031:-00012:000220.6233:00823
00824:+00009:+00022:+00006:000220.6233:00824
00825:+00037:+00044:+00006:000220.6233:00825
00826:+00020:+00035:+00019:000220.6233:00826
00827:+00008:+00034:-00025:000220.6233:00827
00828:+00024:+00036:-00003:000220.6233:00828
00829:+00010:+00036:+00001:000220.6233:00829
00830:-00016:+00033:-00033:000220.6233:00830
00831:+00006:+00044:+00000:000220.6233:00831
00832:+00006:+00041:-00007:000220.6233:00832
00833:-00014:+00041:+00000:000220.6233:00833
00834:-00012:+00043:+00005:000220.6233:00834
00835:-00008:+00039:+00006:000220.6233:00835
00836:-00008:+00034:-00032:000220.6233:00836
00837:-00046:+00046:-00011:000220.6233:00837
00838:-00063:+00044:+00000:000220.6233:00838
00839:-00052:+00045:-00007:000220.6233:00839
00840:+00010:+00045:+00001:000220.6233:00840
00841:+00037:+00024:+00005:000220.6233:00841
00842:-00052:+00044:-00020:000220.6233:00842
00843:-00028:+00045:+00000:000220.6233:00843
00844:+00023:+00044:-00005:000220.6233:00844
00845:+00020:+00010:-00019:000220.6233:00845
00846:+00004:+00025:-00037:000220.6233:00846
00847:-00066:+00025:-00002:000220.6233:00847
00848:-00051:+00033:-00014:000220.6233:00848
00849:+00026:+00043:-00027:000220.6233:00849
00850:+00002:+00034:-00005:000220.6233:00850
00851:-00046:+00024:-00014:000220.6233:00851
00852:-00028:+00018:-00012:000220.6233:00852
00853:+00023:+00022:-00008:000220.6233:00853
00854:+00022:+00029:+00002:000220.6233:00854
00855:-00019:+00021:+00005:000220.6233:00855
00856:-00031:+00029:-00035:000220.6233:00856
00857:-00016:+00021:-00011:000220.6233:00857
00858:+00011:+00040:-00020:000220.6233:00858
00859:+00011:+00043:-00009:000220.6233:00859
00860:-00008:+00024:-00009:000220.6233:00860
00861:-00012:+00020:-00019:000220.6233:00861
00862:+00022:+00043:+00003:000220.6233:00862
00863:-00001:+00029:-00010:000220.6233:00863
00864:-00034:+00029:-00020:000220.6233:00864
00865:-00018:+00019:+00000:000220.6233:00865
00866:-00006:+00019:+00001:000220.6233:00866
00867:-00004:+00043:-00011:000220.6233:00867
00868:+00005:+00044:+00016:000220.6233:00868
00869:-00006:+00020:+00003:000220.6233:00869
00870:+00007:+00041:-00016:000220.6233:00870
00871:+00012:+00044:+00002:000220.6233:00871
00872:-00018:+00044:-00022:000220.6233:00872
00873:+00005:+00026:-00020:000220.6233:00873
00874:+00019:+00038:-00022:000220.6233:00874
00875:+00004:+00024:-00020:000220.6233:00875
00876:-00032:+00043:-00052:000220.6233:00876
00877:-00010:+00050:+00027:000220.6233:00877
00878:-00011:+00051:-00051:000220.6233:00878
00879:+00043:+00116:+00001:000220.6233:00879
00880:+00031:+00047:-00031:000220.6233:00880
00881:-00063:+00067:-00012:000220.6233:00881
00882:-00057:+00028:-00040:000220.6233:00882
00883:+00044:+00046:+00038:000220.6233:00883
00884:+00051:+00044:-00011:000220.6233:00884
00885:+00031:+00024:+00022:000220.6233:00885
00886:+00000:+00035:-00036:000220.6233:00886
00887:+00032:+00046:+00013:000220.6233:00887
00888:+00017:+00058:-00023:000220.6233:00888
00889:-00015:+00026:+00053:000220.6233:00889
00890:+00029:+00065:+00000:000220.6233:00890
00891:+00011:+00021:-00023:000220.6233:00891
00892:+00005:+00060:+00001:000220.6233:00892
00893:+00049:+00047:+00000:000220.6233:00893
00894:+00032:+00047:-00025:000220.6233:00894
00895:+00008:+00032:+00009:000220.6233:00895
00896:+00032:+00025:+00004:000220.6233:00896
00897:+00018:+00046:+00005:000220.6233:00897
00898:+00043:+00037:-00022:000220.6233:00898
00899:+00038:+00047:-00021:000220.6233:00899
00900:+00018:+00033:-00014:000220.6233:00900
00901:+00018:+00025:-00017:000220.6233:00901
00902:+00015:+00047:+00001:000220.6233:00902
00903:-00018:+00021:-00047:000220.6233:00903
00904:-00028:+00052:-00018:000220.6233:00904
00905:+00008:+00006:-00004:000220.6233:00905
00906:+00000:+00046:-00008:000220.6233:00906
00907:-00037:+00020:+00002:000220.6233:00907
00908:-00019:+00044:+00022:000220.6233:00908
00909:-00002:+00023:-00009:000220.6233:00909
00910:-00016:+00046:-00009:000199.7196:00910
00911:+00016:+00035:-00007:000199.7196:00911
00912:-00019:+00044:+00001:000199.7196:00912
00913:-00020:+00042:-00019:000199.7196:00913
00914:+00000:+00045:+00021:000199.7196:00914
00915:-00013:+00040:-00016:000199.7196:00915
00916:-00031:+00025:-00021:000199.7196:00916
00917:-00001:+00023:-00006:000199.7196:00917
00918:-00022:+00019:-00012:000199.7196:00918
00919:-00023:+00027:-00032:000199.7196:00919
00920:-00001:+00032:-00008:000199.7196:00920
00921:+00003:+00031:-00021:000199.7196:00921
00922:-00020:+00010:-00048:000199.7196:00922
00923:-00001:+00043:+00008:000199.7196:00923
00924:+00008:+00018:-00015:000199.7196:00924
00925:-00020:+00037:-00033:000199.7196:00925
00926:-00035:+00029:-00011:000199.7196:00926
00927:-00035:+00022:-00008:000199.7196:00927
00928:-00006:+00007:-00035:000199.7196:00928
00929:+00038:+00027:-00016:000199.7196:00929
00930:+00034:+00023:-00019:000199.7196:00930
00931:-00018:+00043:-00015:000199.7196:00931
00932:-00078:+00055:-00008:000199.7196:00932
00933:+00024:+00073:+00045:000199.7196:00933
00934:+00045:+00072:-00050:000199.7196:00934
00935:+00020:+00025:-00019:000199.7196:00935
00936:+00010:+00048:-00008:000199.7196:00936
00937:+00053:+00032:+00011:000199.7196:00937
00938:+00036:+00046:-00038:000199.7196:00938
00939:+00062:+00057:+00034:000199.7196:00939
00940:+00013:+00058:-00020:000199.7196:00940
00941:+00018:+00035:+00018:000199.7196:00941
00942:+00047:+00039:+00007:000199.7196:00942
00943:+00048:+00041:-00005:000199.7196:00943
00944:+00000:+00043:-00032:000199.7196:00944
00945:+00011:+00042:+00013:000199.7196:00945
00946:+00038:+00034:-00004:000199.7196:00946
00947:+00017:+00043:-00010:000199.7196:00947
00948:+00040:+00035:+00003:000199.7196:00948
00949:+00025:+00045:+00016:000199.7196:00949
00950:+00002:+00035:+00005:000199.7196:00950
00951:-00007:+00044:+00018:000199.7196:00951
00952:+00014:+00042:-00005:000199.7196:00952
00953:-00020:+00040:+00000:000199.7196:00953
00954:+00004:+00034:-00004:000199.7196:00954
00955:-00009:+00042:-00016:000199.7196:00955
00956:-00051:+00035:+00001:000199.7196:00956
00957:-00049:+00040:-00009:000199.7196:00957
00958:-00107:+00036:+00048:000199.7196:00958
00959:-00105:+00078:-00095:000199.7196:00959
00960:-00021:+00068:+00051:000199.7196:00960
00961:+00061:-00004:+00050:000199.7196:00961
00962:-00065:+00030:-00132:000199.7196:00962
00963:-00100:+00026:+00049:000199.7196:00963
00964:+00080:+00073:-00010:000199.7196:00964
00965:+00047:+00006:-00020:000199.7196:00965
00966:-00017:+00024:-00065:000199.7196:00966
00967:-00014:+00027:+00018:000199.7196:00967
00968:-00003:+00007:-00018:000199.7196:00968
00969:+00039:+00025:-00049:000199.7196:00969
00970:-00001:+00046:-00005:000199.7196:00970
00971:-00053:+00041:-00012:000199.7196:00971
00972:-00014:+00027:-00032:000199.7196:00972
00973:-00012:+00028:-00010:000199.7196:00973
00974:-00013:+00031:-00036:000199.7196:00974
00975:+00000:+00021:-00015:000199.7196:00975
00976:-00018:+00031:-00008:000199.7196:00976
00977:-00047:+00018:-00013:000199.7196:00977
00978:-00021:+00025:-00022:000199.7196:00978
00979:+00030:+00045:+00002:000199.7196:00979
00980:-00021:+00042:-00021:000199.7196:00980
00981:-00023:+00033:+00000:000199.7196:00981
00982:+00033:+00045:+00020:000199.7196:00982
00983:+00032:+00041:-00031:000199.7196:00983
00984:-00021:+00047:-00007:000199.7196:00984
00985:-00035:+00042:+00001:000199.7196:00985
00986:-00033:+00023:+00001:000199.7196:00986
00987:+00006:+00025:-00018:000199.7196:00987
00988:-00010:+00021:-00004:000199.7196:00988
00989:-00012:+00024:-00019:000199.7196:00989
00990:-00007:+00020:-00034:000199.7196:00990
00991:-00007:+00058:-00006:000199.7196:00991
00992:+00017:-00009:-00022:000199.7196:00992
00993:+00034:+00055:-00027:000199.7196:00993
00994:+00013:+00035:-00001:000199.7196:00994
00995:+00010:+00052:+00017:000199.7196:00995
00996:-00019:+00037:-00028:000199.7196:00996
00997:-00009:+00044:+00017:000199.7196:00997
00998:+00012:+00034:+00004:000199.7196:00998
00999:+00005:+00021:+00008:000199.7196:00999
01000:-00016:+00025:-00011:000199.7196:01000
01001:-00022:+00041:-00004:000199.7196:01001
01002:-00003:+00039:-00016:000199.7196:01002
01003:+00018:+00060:+00017:000199.7196:01003
01004:-00001:+00034:+00003:000214.1982:01004
01005:-00018:+00041:+00004:000214.1982:01005
01006:+00006:+00033:-00001:000214.1982:01006
01007:+00026:+00043:-00006:000214.1982:01007
01008:-00006:+00019:-00021:000214.1982:01008
01009:+00007:+00020:-00022:000214.1982:01009
01010:+00017:+00042:-00003:000214.1982:01010
01011:+00008:+00026:-00022:000214.1982:01011
01012:-00006:+00023:-00011:000214.1982:01012
01013:-00011:+00023:-00011:000214.1982:01013
01014:-00021:+00037:-00012:000214.1982:01014
01015:+00012:+00045:-00016:000214.1982:01015
01016:-00004:+00030:-00009:000214.1982:01016
01017:-00037:+00007:-00031:000214.1982:01017
01018:+00033:+00021:+00017:000214.1982:01018
01019:+00048:+00013:-00011:000214.1982:01019
01020:-00034:+00033:-00049:000214.1982:01020
01021:-00006:+00028:-00003:000214.1982:01021
01022:+00027:+00042:-00001:000214.1982:01022
01023:-00002:+00019:-00009:000214.1982:01023
01024:+00002:+00022:-00021:000214.1982:01024
01025:+00003:+00020:+00014:000214.1982:01025
01026:+00021:+00044:-00009:000214.1982:01026
01027:+00005:+00020:+00001:000214.1982:01027
01028:-00020:+00024:-00018:000214.1982:01028
01029:-00004:+00020:-00009:000214.1982:01029
01030:+00017:+00032:-00038:000214.1982:01030
01031:+00004:+00025:+00002:000214.1982:01031
01032:-00011:+00018:-00009:000214.1982:01032
01033:-00020:+00029:-00028:000214.1982:01033
01034:+00018:+00019:+00006:000214.1982:01034
01035:-00005:+00031:+00002:000214.1982:01035
01036:-00012:+00029:-00019:000214.1982:01036
01037:+00020:+00041:-00006:000214.1982:01037
01038:+00010:+00019:+00003:000214.1982:01038
01039:-00005:+00025:-00035:000214.1982:01039
01040:-00054:+00044:-00010:000214.1982:01040
01041:-00045:+00006:+00003:000214.1982:01041
01042:+00044:+00038:+00019:000214.1982:01042
01043:+00045:+00049:-00032:000214.1982:01043
01044:-00067:+00035:-00016:000214.1982:01044
01045:+00010:+00077:+00010:000214.1982:01045
01046:+00051:+00044:-00044:000214.1982:01046
01047:+00004:+00069:+00017:000214.1982:01047
01048:+00016:+00013:+00023:000214.1982:01048
01049:-00036:+00051:+00016:000214.1982:01049
01050:-00012:+00018:-00054:000214.1982:01050
01051:+00008:+00037:+00004:000214.1982:01051
01052:+00003:+00043:-00021:000214.1982:01052
01053:-00008:+00048:+00016:000214.1982:01053
01054:-00023:+00018:-00049:000214.1982:01054
01055:-00081:+00041:-00006:000214.1982:01055
01056:+00112:+00029:-00003:000214.1982:01056
01057:+00066:+00010:-00019:000214.1982:01057
01058:-00039:+00061:-00018:000214.1982:01058
01059:+00052:+00023:-00005:000214.1982:01059
01060:+00039:+00047:+00005:000214.1982:01060
01061:+00033:+00032:-00019:000214.1982:01061
01062:+00009:+00040:-00007:000214.1982:01062
01063:+00015:+00046:-00023:000214.1982:01063
01064:+00039:+00038:-00023:000214.1982:01064
01065:+00025:+00046:+00020:000214.1982:01065
01066:+00007:+00023:-00008:000214.1982:01066
01067:+00005:+00006:-00037:000214.1982:01067
01068:+00008:+00046:+00006:000214.1982:01068
01069:+00038:+00004:-00001:000214.1982:01069
01070:+00002:+00020:-00028:000214.1982:01070
01071:+00020:+00024:-00023:000214.1982:01071
01072:+00014:+00043:+00003:000214.1982:01072
01073:+00006:+00024:-00009:000214.1982:01073
01074:-00004:+00047:-00019:000214.1982:01074
01075:+00022:+00043:+00003:000214.1982:01075
01076:+00008:+00025:-00027:000214.1982:01076
01077:-00014:+00019:-00031:000214.1982:01077
01078:-00009:+00024:-00002:000214.1982:01078
01079:-00018:+00029:+00007:000214.1982:01079
01080:+00006:+00018:-00031:000214.1982:01080
01081:-00009:+00045:-00003:000214.1982:01081
01082:+00002:+00031:-00007:000214.1982:01082
01083:+00020:+00040:-00028:000214.1982:01083
01084:-00003:+00032:+00004:000214.1982:01084
01085:-00016:+00023:-00020:000214.1982:01085
01086:+00015:+00021:-00014:000214.1982:01086
01087:+00027:+00042:-00034:000214.1982:01087
01088:+00017:+00040:-00017:000214.1982:01088
01089:-00018:+00025:-00008:000214.1982:01089
01090:-00020:+00037:-00016:000214.1982:01090
01091:+00037:+00033:-00007:000214.1982:01091
01092:+00016:+00003:-00014:000224.4140:01092
01093:-00018:+00047:+00031:000224.4140:01093
01094:+00033:+00041:+00001:000224.4140:01094
01095:+00018:+00035:-00013:000224.4140:01095
01096:-00038:+00024:-00013:000224.4140:01096
01097:-00047:+00036:+00034:000224.4140:01097
01098:+00052:+00021:-00018:000224.4140:01098
01099:+00008:+00046:-00020:000224.4140:01099
01100:-00018:+00034:+00004:000224.4140:01100
01101:+00021:+00032:+00016:000224.4140:01101
01102:+00026:+00033:+00005:000224.4140:01102
01103:+00037:+00041:+00005:000224.4140:01103
01104:-00004:+00046:-00002:000224.4140:01104
01105:+00012:+00036:-00020:000224.4140:01105
01106:+00023:+00042:+00004:000224.4140:01106
01107:+00009:+00041:-00016:000224.4140:01107
01108:-00007:+00042:+00007:000224.4140:01108
01109:-00005:+00042:+00001:000224.4140:01109
01110:-00002:+00047:+00002:000224.4140:01110
01111:-00001:+00020:+00001:000224.4140:01111
01112:+00005:+00045:-00033:000224.4140:01112
01113:-00004:+00032:+00007:000224.4140:01113
01114:+00016:+00040:+00003:000224.4140:01114
01115:+00017:+00041:+00000:000224.4140:01115
01116:-00006:+00041:-00021:000224.4140:01116
01117:-00012:+00037:+00018:000224.4140:01117
01118:+00017:+00038:-00003:000224.4140:01118
01119:-00002:+00014:-00032:000224.4140:01119
01120:-00025:+00039:-00048:000224.4140:01120
01121:-00065:+00044:+00002:000224.4140:01121
01122:-00036:+00024:+00007:000224.4140:01122
01123:+00033:+00043:-00018:000224.4140:01123
01124:-00018:+00044:-00022:000224.4140:01124
01125:-00046:+00042:+00007:000224.4140:01125
01126:-00024:+00026:-00027:000224.4140:01126
01127:-00049:+00032:-00031:000224.4140:01127
01128:+00006:+00030:-00001:000224.4140:01128
01129:+00011:+00046:-00016:000224.4140:01129
01130:+00006:+00020:-00014:000224.4140:01130
01131:-00012:+00040:-00028:000224.4140:01131
01132:+00008:+00025:+00007:000224.4140:01132
01133:+00032:+00032:-00021:000224.4140:01133
01134:-00020:+00024:+00000:000224.4140:01134
01135:-00009:+00022:-00019:000224.4140:01135
01136:-00012:+00024:-00015:000224.4140:01136
01137:-00006:+00022:-00009:000224.4140:01137
01138:-00004:+00021:+00007:000224.4140:01138
01139:-00018:+00020:+00020:000224.4140:01139
01140:-00009:+00041:-00011:000224.4140:01140
01141:-00017:+00023:-00021:000224.4140:01141
01142:+00001:+00040:-00021:000224.4140:01142
01143:-00004:+00032:-00008:000224.4140:01143
01144:+00017:+00029:-00038:000224.4140:01144
01145:-00016:+00042:+00008:000224.4140:01145
01146:+00005:+00018:+00000:000224.4140:01146
01147:-00003:+00025:+00001:000224.4140:01147
01148:+00007:+00041:-00021:000224.4140:01148
01149:+00002:+00040:+00004:000224.4140:01149
01150:-00002:+00025:+00003:000224.4140:01150
01151:+00006:+00042:+00002:000224.4140:01151
01152:+00005:+00040:+00003:000224.4140:01152
01153:-00020:+00034:-00021:000224.4140:01153
01154:+00003:+00021:-00021:000224.4140:01154
01155:-00018:+00037:-00011:000224.4140:01155
01156:+00018:+00047:-00003:000224.4140:01156
01157:+00004:+00030:-00020:000224.4140:01157
01158:+00006:+00034:+00005:000224.4140:01158
01159:-00005:+00041:-00034:000224.4140:01159
01160:-00038:+00039:-00034:000224.4140:01160
01161:+00012:+00031:-00001:000224.4140:01161
01162:+00054:+00046:-00019:000224.4140:01162
01163:-00006:+00029:-00021:000224.4140:01163
01164:-00017:+00050:-00011:000224.4140:01164
01165:+00036:+00031:+00017:000224.4140:01165
01166:+00034:+00041:-00023:000224.4140:01166
01167:+00004:+00035:-00004:000224.4140:01167
01168:-00023:+00026:-00015:000224.4140:01168
01169:-00025:+00021:+00003:000224.4140:01169
01170:+00083:+00062:-00021:000224.4140:01170
01171:+00026:+00024:-00012:000224.4140:01171
01172:-00071:+00050:-00021:000224.4140:01172
01173:+00004:+00025:+00030:000224.4140:01173
01174:+00067:+00027:+00004:000224.4140:01174
01175:-00009:+00046:-00011:000224.4140:01175
01176:-00004:+00023:+00018:000224.4140:01176
01177:+00010:+00021:-00016:000224.4140:01177
01178:+00031:+00044:+00002:000224.4140:01178
01179:+00044:+00032:-00006:000224.4140:01179
01180:-00019:+00025:-00015:000224.4140:01180
01181:+00004:+00024:-00035:000224.4140:01181
01182:+00014:+00047:-00017:000224.4140:01182
01183:-00007:+00023:+00007:000224.4140:01183
01184:-00020:+00041:-00021:000224.4140:01184
01185:-00022:+00022:+00004:000224.4140:01185
01186:-00021:+00026:+00005:000224.4140:01186
01187:-00010:+00027:-00020:000224.4140:01187
01188:-00037:+00044:-00015:000224.4140:01188
01189:-00008:+00022:+00001:000224.4140:01189
01190:-00035:+00023:-00027:000204.6203:01190
01191:+00001:+00023:-00019:000204.6203:01191
01192:-00007:+00041:-00010:000204.6203:01192
01193:-00011:+00019:-00022:000204.6203:01193
01194:-00022:+00041:-00016:000204.6203:01194
01195:+00005:+00023:+00003:000204.6203:01195
01196:+00018:+00021:-00028:000204.6203:01196
01197:-00008:+00024:-00018:000204.6203:01197
01198:-00009:+00032:-00016:000204.6203:01198
01199:-00028:+00044:-00008:000204.6203:01199
01200:-00009:+00025:-00022:000204.6203:01200
01201:-00032:+00043:-00011:000204.6203:01201
01202:-00049:+00035:+00004:000204.6203:01202
01203:-00020:+00022:-00012:000204.6203:01203
01204:-00018:+00025:-00004:000204.6203:01204
01205:-00013:+00046:-00007:000204.6203:01205
01206:+00005:+00025:+00003:000204.6203:01206
01207:-00037:+00011:-00049:000204.6203:01207
01208:-00014:+00041:+00014:000204.6203:01208
01209:+00034:+00028:+00023:000204.6203:01209
01210:+00023:+00047:+00012:000204.6203:01210
01211:+00017:+00049:-00011:000204.6203:01211
01212:-00007:+00055:-00005:000204.6203:01212
01213:+00008:+00047:-00021:000204.6203:01213
01214:+00023:+00043:-00005:000204.6203:01214
01215:+00015:+00021:-00013:000204.6203:01215
01216:+00043:+00042:-00004:000204.6203:01216
01217:+00029:+00040:-00017:000204.6203:01217
01218:+00042:+00020:-00016:000204.6203:01218
01219:+00041:+00021:+00004:000204.6203:01219
01220:+00047:+00034:-00022:000204.6203:01220
01221:+00029:+00044:-00007:000204.6203:01221
01222:+00031:+00044:+00017:000204.6203:01222
01223:+00036:+00033:+00021:000204.6203:01223
01224:+00011:+00042:-00010:000204.6203:01224
01225:+00023:+00045:+00000:000204.6203:01225
01226:+00010:+00044:+00003:000204.6203:01226
01227:+00017:+00033:-00018:000204.6203:01227
01228:+00037:+00047:+00001:000204.6203:01228
01229:+00037:+00041:+00023:000204.6203:01229
01230:+00034:+00042:+00002:000204.6203:01230
01231:+00030:+00034:+00001:000204.6203:01231
01232:+00051:+00037:+00006:000204.6203:01232
01233:+00032:+00037:+00003:000204.6203:01233
01234:-00001:+00040:+00007:000204.6203:01234
01235:-00005:+00037:+00003:000204.6203:01235
01236:-00005:+00046:+00003:000204.6203:01236
01237:-00013:+00042:-00012:000204.6203:01237
01238:-00036:+00018:-00005:000204.6203:01238
01239:-00025:+00022:-00015:000204.6203:01239
01240:-00109:+00041:-00008:000204.6203:01240
01241:-00139:-00011:-00057:000204.6203:01241
01242:-00061:+00101:-00051:000204.6203:01242
01243:+00072:+00067:-00031:000204.6203:01243
01244:-00014:+00047:-00058:000204.6203:01244
01245:-00127:+00052:-00043:000204.6203:01245
01246:-00059:+00044:+00032:000204.6203:01246
01247:+00108:+00029:+00018:000204.6203:01247
01248:-00009:+00024:+00004:000204.6203:01248
01249:-00041:+00031:-00012:000204.6203:01249
01250:+00017:+00028:-00031:000204.6203:01250
01251:+00060:+00039:-00031:000204.6203:01251
01252:+00026:+00019:-00008:000204.6203:01252
01253:-00065:+00035:+00004:000204.6203:01253
01254:-00027:+00020:-00015:000204.6203:01254
01255:-00021:+00025:-00037:000204.6203:01255
01256:-00037:+00022:+00005:000204.6203:01256
01257:-00047:+00041:-00024:000204.6203:01257
01258:-00032:+00009:-00036:000204.6203:01258
01259:-00009:+00031:+00000:000204.6203:01259
01260:-00021:+00021:-00020:000204.6203:01260
01261:+00033:+00023:-00050:000204.6203:01261
01262:+00016:+00021:-00018:000204.6203:01262
01263:+00011:+00032:-00018:000204.6203:01263
01264:+00014:+00043:-00031:000204.6203:01264
01265:+00027:+00044:-00017:000204.6203:01265
01266:+00010:+00038:+00000:000204.6203:01266
01267:+00003:+00026:-00018:000204.6203:01267
01268:-00032:+00062:-00021:000204.6203:01268
01269:-00018:+00019:+00005:000204.6203:01269
01270:-00002:+00042:+00007:000204.6203:01270
01271:-00021:+00026:+00004:000204.6203:01271
01272:-00039:+00038:-00051:000204.6203:01272
01273:-00038:+00040:+00012:000204.6203:01273
01274:+00077:+00022:+00053:000204.6203:01274
01275:-00019:+00036:-00048:000204.6203:01275
01276:-00051:+00039:+00016:000204.6203:01276
01277:+00053:+00035:-00002:000204.6203:01277
01278:+00044:+00033:+00022:000204.6203:01278
01279:+00011:+00045:-00021:000204.6203:01279
01280:-00011:+00046:+00004:000204.6203:01280
01281:+00014:+00045:-00005:000204.6203:01281
01282:+00036:+00018:-00004:000204.6203:01282
01283:-00022:+00042:-00008:000204.6203:01283
01284:-00026:+00035:-00018:000204.6203:01284
01285:-00015:+00042:-00031:000212.2492:01285
01286:+00020:+00021:-00001:000212.2492:01286
01287:+00036:+00042:-00023:000212.2492:01287
01288:-00007:+00031:-00007:000212.2492:01288
01289:+00011:+00033:+00000:000212.2492:01289
01290:+00017:+00044:-00021:000212.2492:01290
01291:+00013:+00025:-00017:000212.2492:01291
01292:+00014:+00042:+00000:000212.2492:01292
01293:+00031:+00023:+00020:000212.2492:01293
01294:-00004:+00019:-00018:000212.2492:01294
01295:-00019:+00024:-00011:000212.2492:01295
01296:+00003:+00023:-00002:000212.2492:01296
01297:+00022:+00027:+00004:000212.2492:01297
01298:-00017:+00008:-00012:000212.2492:01298
01299:-00053:+00037:-00035:000212.2492:01299
01300:-00013:+00026:+00006:000212.2492:01300
01301:-00002:+00024:-00033:000212.2492:01301
01302:-00021:+00031:-00006:000212.2492:01302
01303:-00016:+00042:-00022:000212.2492:01303
01304:+00016:+00026:+00004:000212.2492:01304
01305:+00027:+00046:+00001:000212.2492:01305
01306:+00032:+00044:-00009:000212.2492:01306
01307:+00003:+00020:-00033:000212.2492:01307
01308:-00007:+00033:-00022:000212.2492:01308
01309:-00005:+00023:+00007:000212.2492:01309
01310:-00015:+00045:-00024:000212.2492:01310
01311:-00011:+00024:-00022:000212.2492:01311
01312:-00009:+00018:-00021:000212.2492:01312
01313:-00014:+00021:-00022:000212.2492:01313
01314:-00031:+00045:-00010:000212.2492:01314
01315:-00020:+00025:-00021:000212.2492:01315
01316:-00016:+00019:-00015:000212.2492:01316
01317:-00016:+00019:-00022:000212.2492:01317
01318:+00020:+00038:-00017:000212.2492:01318
01319:+00016:+00024:+00002:000212.2492:01319
01320:-00018:+00023:-00048:000212.2492:01320
01321:-00081:+00022:-00021:000212.2492:01321
01322:-00008:+00035:+00037:000212.2492:01322
01323:+00113:+00031:+00005:000212.2492:01323
01324:-00107:+00015:-00063:000212.2492:01324
01325:-00149:+00046:-00002:000212.2492:01325
01326:+00083:+00028:+00083:000212.2492:01326
01327:+00014:+00022:-00050:000212.2492:01327
01328:-00112:+00038:-00042:000212.2492:01328
01329:-00027:+00028:+00046:000212.2492:01329
01330:+00056:+00042:-00002:000212.2492:01330
01331:+00060:+00009:-00027:000212.2492:01331
01332:-00177:+00013:-00082:000212.2492:01332
01333:-00157:+00045:+00049:000212.2492:01333
01334:+00150:-00011:+00002:000212.2492:01334
01335:-00003:+00045:-00012:000212.2492:01335
01336:-00069:+00062:-00021:000212.2492:01336
01337:+00021:+00030:+00031:000212.2492:01337
01338:+00034:+00050:-00051:000212.2492:01338
01339:+00035:+00062:+00036:000212.2492:01339
01340:-00016:+00027:-00032:000212.2492:01340
01341:-00024:+00042:-00019:000212.2492:01341
01342:+00073:+00026:-00002:000212.2492:01342
01343:+00046:+00035:-00002:000212.2492:01343
01344:+00022:+00024:-00033:000212.2492:01344
01345:+00027:+00044:+00005:000212.2492:01345
01346:+00006:+00024:-00019:000212.2492:01346
01347:-00031:+00035:-00013:000212.2492:01347
01348:+00048:+00044:-00048:000212.2492:01348
01349:+00049:+00032:-00001:000212.2492:01349
01350:+00000:+00047:+00001:000212.2492:01350
01351:+00005:+00041:-00016:000212.2492:01351
01352:+00022:+00033:+00007:000212.2492:01352
01353:+00011:+00047:-00018:000212.2492:01353
01354:+00003:+00032:-00008:000212.2492:01354
01355:+00000:+00062:-00022:000212.2492:01355
01356:+00019:+00046:-00022:000212.2492:01356
01357:-00006:+00042:+00005:000212.2492:01357
01358:+00002:+00043:+00022:000212.2492:01358
01359:-00035:+00023:-00017:000212.2492:01359
01360:-00036:+00021:-00008:000212.2492:01360
01361:-00018:+00042:+00002:000212.2492:01361
01362:-00032:+00047:-00008:000212.2492:01362
01363:-00038:+00018:-00024:000212.2492:01363
01364:-00039:+00021:-00033:000212.2492:01364
01365:-00046:+00024:-00018:000212.2492:01365
01366:-00013:+00031:-00037:000212.2492:01366
01367:+00009:+00022:-00020:000212.2492:01367
01368:+00005:+00034:-00016:000212.2492:01368
01369:-00012:+00043:-00018:000212.2492:01369
01370:+00017:+00041:-00021:000212.2492:01370
01371:+00015:+00023:-00017:000212.2492:01371
01372:-00005:+00043:-00033:000212.2492:01372
01373:-00012:+00020:-00018:000212.2492:01373
01374:-00017:+00034:-00016:000212.2492:01374
01375:+00014:+00036:-00017:000212.2492:01375
01376:+00029:+00030:+00013:000217.4523:01376
01377:-00032:+00047:+00000:000217.4523:01377
01378:-00090:+00041:-00040:000217.4523:01378
01379:-00008:+00045:+00079:000217.4523:01379
01380:+00078:+00042:+00006:000217.4523:01380
01381:-00030:+00045:-00014:000217.4523:01381
01382:-00035:+00061:-00014:000217.4523:01382
01383:+00029:+00019:+00022:000217.4523:01383
01384:+00036:+00058:-00032:000217.4523:01384
01385:+00034:+00036:-00014:000217.4523:01385
01386:+00000:+00056:-00005:000217.4523:01386
01387:+00021:+00031:+00003:000217.4523:01387
01388:+00050:+00019:+00006:000217.4523:01388
01389:+00011:+00044:-00016:000217.4523:01389
01390:+00003:+00047:-00010:000217.4523:01390
01391:+00017:+00032:-00010:000217.4523:01391
01392:+00018:+00041:-00007:000217.4523:01392
01393:+00007:+00042:-00010:000217.4523:01393
01394:-00004:+00022:-00032:000217.4523:01394
01395:+00017:+00043:-00006:000217.4523:01395
01396:+00002:+00024:-00023:000217.4523:01396
01397:+00006:+00040:-00017:000217.4523:01397
01398:+00008:+00024:-00004:000217.4523:01398
01399:+00011:+00025:+00002:000217.4523:01399
01400:-00002:+00041:-00033:000217.4523:01400
01401:-00005:+00046:-00020:000217.4523:01401
01402:-00003:+00025:-00016:000217.4523:01402
01403:-00016:+00042:-00013:000217.4523:01403
01404:-00014:+00040:-00009:000217.4523:01404
01405:-00056:+00009:-00011:000217.4523:01405
01406:-00080:+00025:-00007:000217.4523:01406
01407:+00027:+00021:+00021:000217.4523:01407
01408:-00017:+00042:-00024:000217.4523:01408
01409:-00050:+00042:-00047:000217.4523:01409
01410:-00022:+00046:-00005:000217.4523:01410
01411:+00007:+00034:-00011:000217.4523:01411
01412:-00028:+00010:-00042:000217.4523:01412
01413:-00019:+00042:-00002:000217.4523:01413
01414:+00020:+00022:-00032:000217.4523:01414
01415:+00016:+00022:-00026:000217.4523:01415
01416:-00006:+00045:-00006:000217.4523:01416
01417:+00008:+00041:-00017:000217.4523:01417
01418:+00002:+00018:-00024:000217.4523:01418
01419:+00005:+00044:-00016:000217.4523:01419
01420:+00003:+00025:+00017:000217.4523:01420
01421:-00012:+00031:-00029:000217.4523:01421
01422:-00011:+00018:-00011:000217.4523:01422
01423:-00009:+00042:+00002:000217.4523:01423
01424:-00019:+00030:-00016:000217.4523:01424
01425:+00000:+00042:-00031:000217.4523:01425
01426:-00002:+00042:-00005:000217.4523:01426
01427:+00007:+00044:-00034:000217.4523:01427
01428:+00006:+00040:-00011:000217.4523:01428
01429:+00016:+00024:-00019:000217.4523:01429
01430:+00003:+00032:+00003:000217.4523:01430
01431:+00007:+00019:-00018:000217.4523:01431
01432:-00016:+00025:-00017:000217.4523:01432
01433:-00032:+00029:+00003:000217.4523:01433
01434:+00001:+00033:-00017:000217.4523:01434
01435:-00006:+00046:+00017:000217.4523:01435
01436:+00003:+00025:-00012:000217.4523:01436
01437:-00020:+00041:-00022:000217.4523:01437
01438:-00004:+00020:-00023:000217.4523:01438
01439:+00003:+00033:-00024:000217.4523:01439
01440:+00012:+00022:+00014:000217.4523:01440
01441:+00015:-00027:+00004:000217.4523:01441
01442:-00016:+00060:-00064:000217.4523:01442
01443:+00013:+00028:+00038:000217.4523:01443
01444:+00027:+00035:-00044:000217.4523:01444
01445:-00099:+00046:-00039:000217.4523:01445
01446:+00039:+00062:+00036:000217.4523:01446
01447:+00116:+00032:+00022:000217.4523:01447
01448:-00051:+00032:-00025:000217.4523:01448
01449:-00076:+00054:-00002:000217.4523:01449
01450:+00064:+00025:+00044:000217.4523:01450
01451:+00029:+00028:-00053:000217.4523:01451
01452:-00095:+00023:-00013:000217.4523:01452
01453:-00061:+00085:+00092:000217.4523:01453
01454:+00173:-00006:+00004:000217.4523:01454
01455:+00069:+00043:-00045:000217.4523:01455
01456:-00045:+00035:+00026:000217.4523:01456
01457:-00017:+00031:-00001:000217.4523:01457
01458:-00007:+00033:-00050:000217.4523:01458
01459:+00093:+00025:+00051:000217.4523:01459
01460:+00063:+00018:-00015:000217.4523:01460
01461:-00035:+00046:-00038:000217.4523:01461
01462:+00109:+00029:+00012:000217.4523:01462
01463:+00092:+00029:-00007:000217.4523:01463
01464:+00002:+00047:-00024:000217.4523:01464
01465:-00038:+00005:-00009:000217.4523:01465
01466:+00017:+00054:+00008:000217.4523:01466
01467:+00026:+00041:-00038:000217.4523:01467
01468:+00000:+00031:+00004:000217.4523:01468
01469:+00003:+00058:+00003:000217.4523:01469
01470:+00001:+00025:+00017:000217.4523:01470
01471:-00021:+00042:-00029:000217.4523:01471
01472:+00009:+00025:+00035:000217.4523:01472
01473:-00016:+00044:-00035:000217.4523:01473
01474:-00018:+00033:-00009:000217.4523:01474
01475:+00032:+00036:-00017:000217.4523:01475
01476:+00018:+00037:+00004:000217.4523:01476
01477:-00019:+00038:-00022:000197.8879:01477
01478:-00018:+00024:-00006:000197.8879:01478
01479:-00020:+00044:-00023:000197.8879:01479
01480:-00021:+00040:-00008:000197.8879:01480
01481:-00018:+00023:-00016:000197.8879:01481
01482:-00012:+00043:-00019:000197.8879:01482
01483:-00015:+00023:-00022:000197.8879:01483
01484:-00031:+00040:-00019:000197.8879:01484
01485:-00014:+00023:-00016:000197.8879:01485
01486:-00008:+00031:-00023:000197.8879:01486
01487:-00021:+00024:-00020:000197.8879:01487
01488:+00000:+00020:-00020:000197.8879:01488
01489:-00021:+00047:-00018:000197.8879:01489
01490:-00007:+00021:-00019:000197.8879:01490
01491:+00003:+00021:-00023:000197.8879:01491
01492:-00011:+00041:-00017:000197.8879:01492
01493:+00006:+00041:+00003:000197.8879:01493
01494:+00016:+00028:-00009:000197.8879:01494
01495:-00007:+00047:-00004:000197.8879:01495
01496:+00006:+00024:+00021:000197.8879:01496
01497:-00068:+00051:-00016:000197.8879:01497
01498:+00003:+00052:+00010:000197.8879:01498
01499:+00012:+00043:+00023:000197.8879:01499
01500:-00008:+00036:+00004:000197.8879:01500
01501:+00020:+00043:-00022:000197.8879:01501
01502:+00036:+00021:+00018:000197.8879:01502
01503:+00019:+00037:-00031:000197.8879:01503
01504:+00040:+00044:+00000:000197.8879:01504
01505:+00034:+00033:-00009:000197.8879:01505
01506:+00034:+00047:+00002:000197.8879:01506
01507:+00053:+00045:-00006:000197.8879:01507
01508:+00029:+00041:+00009:000197.8879:01508
01509:+00038:+00051:-00023:000197.8879:01509
01510:+00036:+00045:-00009:000197.8879:01510
01511:+00016:+00040:-00003:000197.8879:01511
01512:-00002:+00042:+00006:000197.8879:01512
01513:-00006:+00022:-00023:000197.8879:01513
01514:+00018:+00036:-00006:000197.8879:01514
01515:+00010:+00029:+00002:000197.8879:01515
01516:+00023:+00024:-00011:000197.8879:01516
01517:+00032:+00055:-00004:000197.8879:01517
01518:+00025:+00044:-00003:000197.8879:01518
01519:+00036:+00037:-00031:000197.8879:01519
01520:+00033:+00039:-00022:000197.8879:01520
01521:-00019:+00036:-00016:000197.8879:01521
01522:-00006:+00030:+00002:000197.8879:01522
01523:+00000:+00035:+00002:000197.8879:01523
01524:-00025:+00022:+00003:000197.8879:01524
01525:-00029:+00034:-00018:000197.8879:01525
01526:-00022:+00021:+00003:000197.8879:01526
01527:-00060:+00034:-00024:000197.8879:01527
01528:-00103:-00016:-00049:000197.8879:01528
01529:-00102:+00037:-00036:000197.8879:01529
01530:-00052:+00006:+00008:000197.8879:01530
01531:+00066:+00037:-00036:000197.8879:01531
01532:-00039:+00008:-00027:000197.8879:01532
01533:-00090:+00045:-00009:000197.8879:01533
01534:-00010:+00019:-00017:000197.8879:01534
01535:+00041:+00024:-00018:000197.8879:01535
01536:+00022:+00040:+00001:000197.8879:01536
01537:-00033:+00018:-00027:000197.8879:01537
01538:+00012:+00022:-00024:000197.8879:01538
01539:+00025:+00024:-00014:000197.8879:01539
01540:-00007:+00041:-00021:000197.8879:01540
01541:-00034:+00021:-00012:000197.8879:01541
01542:-00049:+00043:-00015:000197.8879:01542
01543:-00018:+00023:-00008:000197.8879:01543
01544:-00010:+00047:-00012:000197.8879:01544
01545:-00030:+00024:+00013:000197.8879:01545
01546:-00001:+00004:+00005:000197.8879:01546
01547:+00005:+00024:+00005:000197.8879:01547
01548:-00023:+00044:-00011:000197.8879:01548
01549:-00018:+00046:-00011:000197.8879:01549
01550:+00013:+00057:+00007:000197.8879:01550
01551:+00010:+00042:-00004:000197.8879:01551
01552:+00008:+00045:-00019:000197.8879:01552
01553:+00003:+00022:+00006:000197.8879:01553
01554:+00025:+00047:+00006:000197.8879:01554
01555:+00009:+00023:-00011:000197.8879:01555
01556:-00051:+00036:-00011:000197.8879:01556
01557:+00000:+00021:-00008:000197.8879:01557
01558:+00018:+00051:-00047:000197.8879:01558
01559:-00021:+00015:+00007:000197.8879:01559
01560:-00024:+00045:-00017:000197.8879:01560
01561:-00001:+00031:-00018:000197.8879:01561
01562:+00009:+00046:-00018:000197.8879:01562
01563:+00030:+00043:-00003:000197.8879:01563
01564:+00021:+00041:+00003:000197.8879:01564
01565:+00005:+00040:-00014:000197.8879:01565
01566:+00032:+00041:-00022:000197.8879:01566
01567:+00023:+00034:-00008:000197.8879:01567
01568:+00020:+00022:-00022:000197.8879:01568
01569:-00007:+00025:+00007:000197.8879:01569
01570:-00019:+00042:-00016:000197.8879:01570
01571:-00020:+00019:+00007:000197.8879:01571
01572:-00005:+00030:-00020:000212.1514:01572
01573:+00003:+00047:+00003:000212.1514:01573
01574:-00009:+00008:-00037:000212.1514:01574
01575:-00032:+00040:+00004:000212.1514:01575
01576:+00005:+00022:+00017:000212.1514:01576
01577:+00042:+00036:-00039:000212.1514:01577
01578:-00020:+00020:+00020:000212.1514:01578
01579:+00002:+00039:+00002:000212.1514:01579
01580:+00016:-00005:-00022:000212.1514:01580
01581:+00012:+00074:+00005:000212.1514:01581
01582:+00023:+00020:+00003:000212.1514:01582
01583:-00016:+00047:-00034:000212.1514:01583
01584:+00005:+00042:-00018:000212.1514:01584
01585:+00021:+00046:-00005:000212.1514:01585
01586:-00019:+00020:-00010:000212.1514:01586
01587:-00011:+00045:-00007:000212.1514:01587
01588:-00018:+00040:+00006:000212.1514:01588
01589:+00005:+00042:-00008:000212.1514:01589
01590:+00014:+00043:-00019:000212.1514:01590
01591:+00017:+00025:+00002:000212.1514:01591
01592:+00003:+00047:-00011:000212.1514:01592
01593:+00016:+00042:-00017:000212.1514:01593
01594:+00012:+00042:+00004:000212.1514:01594
01595:-00007:+00044:-00008:000212.1514:01595
01596:-00007:+00045:-00001:000212.1514:01596
01597:-00003:+00042:-00016:000212.1514:01597
01598:+00006:+00042:-00022:000212.1514:01598
01599:+00004:+00044:-00020:000212.1514:01599
01600:-00035:+00047:-00012:000212.1514:01600
01601:-00011:+00023:-00011:000212.1514:01601
01602:-00001:+00040:-00020:000212.1514:01602
01603:+00000:+00041:+00001:000212.1514:01603
01604:-00011:+00022:-00031:000212.1514:01604
01605:+00001:+00032:-00004:000212.1514:01605
01606:-00005:+00037:+00019:000212.1514:01606
01607:+00050:+00007:+00021:000212.1514:01607
01608:+00020:+00074:-00051:000212.1514:01608
01609:-00031:+00019:+00019:000212.1514:01609
01610:-00007:+00074:+00000:000212.1514:01610
01611:-00052:+00025:-00071:000212.1514:01611
01612:-00113:+00040:-00010:000212.1514:01612
01613:+00057:+00020:+00020:000212.1514:01613
01614:+00088:+00013:-00018:000212.1514:01614
01615:-00057:+00033:-00055:000212.1514:01615
01616:+00009:+00031:+00043:000212.1514:01616
01617:+00048:+00023:-00034:000212.1514:01617
01618:-00007:+00040:-00010:000212.1514:01618
01619:+00053:+00023:-00023:000212.1514:01619
01620:+00036:+00044:+00003:000212.1514:01620
01621:+00029:+00042:-00034:000212.1514:01621
01622:+00042:+00019:+00007:000212.1514:01622
01623:+00029:+00039:+00018:000212.1514:01623
01624:+00015:+00047:-00022:000212.1514:01624
01625:+00032:+00046:+00000:000212.1514:01625
01626:+00025:+00036:-00003:000212.1514:01626
01627:+00013:+00042:-00018:000212.1514:01627
01628:+00033:+00018:-00031:000212.1514:01628
01629:+00028:+00045:+00009:000212.1514:01629
01630:+00004:+00022:+00002:000212.1514:01630
01631:+00008:+00033:-00035:000212.1514:01631
01632:+00035:+00040:+00005:000212.1514:01632
01633:+00024:+00040:-00003:000212.1514:01633
01634:+00023:+00036:-00009:000212.1514:01634
01635:+00011:+00038:+00008:000212.1514:01635
01636:+00029:+00056:-00016:000212.1514:01636
01637:+00023:+00047:-00036:000212.1514:01637
01638:+00004:+00046:+00001:000212.1514:01638
01639:-00006:+00035:+00005:000212.1514:01639
01640:-00018:+00024:-00013:000212.1514:01640
01641:-00021:+00042:+00003:000212.1514:01641
01642:-00021:+00044:+00018:000212.1514:01642
01643:-00034:+00025:-00012:000212.1514:01643
01644:-00023:+00033:+00000:000212.1514:01644
01645:-00018:+00029:+00010:000212.1514:01645
01646:-00060:+00045:-00029:000212.1514:01646
01647:-00057:+00049:-00047:000212.1514:01647
01648:-00047:+00025:-00016:000212.1514:01648
01649:-00018:+00031:+00021:000212.1514:01649
01650:+00015:+00047:-00097:000212.1514:01650
01651:-00019:+00044:+00028:000212.1514:01651
01652:+00002:+00019:-00023:000212.1514:01652
01653:-00016:+00030:-00032:000212.1514:01653
01654:+00008:+00045:-00018:000212.1514:01654
01655:-00005:+00025:+00009:000212.1514:01655
01656:-00015:+00040:-00031:000212.1514:01656
01657:-00016:+00044:-00032:000212.1514:01657
01658:+00001:+00033:-00002:000212.1514:01658
01659:+00005:+00022:-00021:000212.1514:01659
01660:-00010:+00034:-00007:000212.1514:01660
01661:-00027:+00041:-00007:000212.1514:01661
01662:-00026:+00043:-00007:000212.1514:01662
01663:-00005:+00018:-00009:000212.1514:01663
01664:+00020:+00057:-00051:000217.2602:01664
01665:-00026:+00024:-00019:000217.2602:01665
01666:-00020:+00036:-00003:000217.2602:01666
01667:+00007:+00020:-00015:000217.2602:01667
01668:-00021:+00038:+00001:000217.2602:01668
01669:+00014:+00036:+00016:000217.2602:01669
01670:-00005:+00023:-00015:000217.2602:01670
01671:-00020:+00041:-00008:000217.2602:01671
01672:+00007:+00044:-00001:000217.2602:01672
01673:-00016:+00022:-00003:000217.2602:01673
01674:-00008:+00029:-00025:000217.2602:01674
01675:+00003:+00020:-00017:000217.2602:01675
01676:+00002:+00041:+00002:000217.2602:01676
01677:-00017:+00043:-00012:000217.2602:01677
01678:-00006:+00045:-00020:000217.2602:01678
01679:-00003:+00025:-00006:000217.2602:01679
01680:-00006:+00044:+00006:000217.2602:01680
01681:+00017:+00025:+00006:000217.2602:01681
01682:+00022:+00024:+00007:000217.2602:01682
01683:-00018:+00008:-00036:000217.2602:01683
01684:+00019:+00025:+00023:000217.2602:01684
01685:+00014:+00043:-00002:000217.2602:01685
01686:+00006:+00022:-00009:000217.2602:01686
01687:+00003:+00047:-00011:000217.2602:01687
01688:-00009:+00040:-00006:000217.2602:01688
01689:-00012:+00040:-00031:000217.2602:01689
01690:-00012:+00011:+00001:000217.2602:01690
01691:+00009:+00008:-00016:000217.2602:01691
01692:-00014:+00047:-00033:000217.2602:01692
01693:-00017:+00029:-00018:000217.2602:01693
01694:-00006:+00018:-00027:000217.2602:01694
01695:-00021:+00024:+00021:000217.2602:01695
01696:+00021:+00021:-00017:000217.2602:01696
01697:-00018:+00019:-00016:000217.2602:01697
01698:-00036:+00046:-00033:000217.2602:01698
01699:-00006:+00031:-00020:000217.2602:01699
01700:+00008:+00042:-00007:000217.2602:01700
01701:-00007:+00044:-00012:000217.2602:01701
01702:-00015:+00025:-00012:000217.2602:01702
01703:+00005:+00041:-00018:000217.2602:01703
01704:-00016:+00034:+00001:000217.2602:01704
01705:-00016:+00038:-00015:000217.2602:01705
01706:-00002:+00031:+00002:000217.2602:01706
01707:+00006:+00018:-00009:000217.2602:01707
01708:-00031:+00024:-00012:000217.2602:01708
01709:-00021:+00023:+00006:000217.2602:01709
01710:+00020:+00043:+00000:000217.2602:01710
01711:+00004:+00041:-00013:000217.2602:01711
01712:-00023:+00033:-00019:000217.2602:01712
01713:-00021:+00043:-00017:000217.2602:01713
01714:-00020:+00023:-00023:000217.2602:01714
01715:+00007:+00042:+00002:000217.2602:01715
01716:-00012:+00044:+00000:000217.2602:01716
01717:-00031:+00023:-00020:000217.2602:01717
01718:+00005:+00043:-00009:000217.2602:01718
01719:+00002:+00024:+00015:000217.2602:01719
01720:+00005:+00021:-00018:000217.2602:01720
01721:-00016:+00061:-00031:000217.2602:01721
01722:-00001:+00023:+00020:000217.2602:01722
01723:-00013:+00025:-00011:000217.2602:01723
01724:+00006:+00018:-00022:000217.2602:01724
01725:+00009:+00035:-00004:000217.2602:01725
01726:+00017:+00006:+00033:000217.2602:01726
01727:-00028:+00041:-00031:000217.2602:01727
01728:-00012:+00025:+00004:000217.2602:01728
01729:-00001:+00033:-00011:000217.2602:01729
01730:+00000:+00020:+00004:000217.2602:01730
01731:-00007:+00039:-00011:000217.2602:01731
01732:-00012:+00028:-00014:000217.2602:01732
01733:-00018:+00042:-00016:000217.2602:01733
01734:+00008:+00030:-00016:000217.2602:01734
01735:-00080:+00030:-00038:000217.2602:01735
01736:-00055:+00032:+00015:000217.2602:01736
01737:+00098:+00034:-00005:000217.2602:01737
01738:+00040:+00042:-00010:000217.2602:01738
01739:-00014:+00059:-00026:000217.2602:01739
01740:-00012:+00037:+00016:000217.2602:01740
01741:-00003:+00042:-00032:000217.2602:01741
01742:+00026:+00024:+00020:000217.2602:01742
01743:+00007:+00056:-00012:000217.2602:01743
01744:-00008:+00027:+00006:000217.2602:01744
01745:+00025:+00042:-00009:000217.2602:01745
01746:+00037:+00040:+00003:000217.2602:01746
01747:-00017:+00031:-00033:000217.2602:01747
01748:+00001:+00037:+00018:000217.2602:01748
01749:+00030:+00022:-00019:000217.2602:01749
01750:-00006:+00044:-00028:000217.2602:01750
01751:-00004:+00036:+00006:000217.2602:01751
01752:+00034:+00021:-00003:000217.2602:01752
01753:+00033:+00020:-00019:000217.2602:01753
01754:-00003:+00043:+00003:000217.2602:01754
01755:+00008:+00023:-00004:000217.2602:01755
01756:+00022:+00043:+00001:000217.2602:01756
01757:+00008:+00042:+00003:000217.2602:01757
01758:+00012:+00035:+00002:000217.2602:01758
01759:+00007:+00024:-00019:000217.2602:01759
01760:-00003:+00040:+00001:000208.8511:01760
01761:+00016:+00043:-00004:000208.8511:01761
01762:+00006:+00042:+00004:000208.8511:01762
01763:+00002:+00045:+00003:000208.8511:01763
01764:+00034:+00044:+00010:000208.8511:01764
01765:+00017:+00040:+00003:000208.8511:01765
01766:+00016:+00031:-00008:000208.8511:01766
01767:+00019:+00035:+00003:000208.8511:01767
01768:+00018:+00042:-00005:000208.8511:01768
01769:-00003:+00039:-00012:000208.8511:01769
01770:+00019:+00041:-00016:000208.8511:01770
01771:-00002:+00040:-00019:000208.8511:01771
01772:+00006:+00044:-00006:000208.8511:01772
01773:-00002:+00032:-00016:000208.8511:01773
01774:-00021:+00031:+00020:000208.8511:01774
01775:+00027:+00003:-00006:000208.8511:01775
01776:+00006:+00037:-00028:000208.8511:01776
01777:-00013:+00047:-00015:000208.8511:01777
01778:-00017:+00026:+00031:000208.8511:01778
01779:+00034:+00021:-00035:000208.8511:01779
01780:+00031:+00057:-00013:000208.8511:01780
01781:+00002:+00026:-00024:000208.8511:01781
01782:-00080:+00043:-00018:000208.8511:01782
01783:-00006:+00060:+00030:000208.8511:01783
01784:+00130:+00023:+00017:000208.8511:01784
01785:+00009:+00015:-00021:000208.8511:01785
01786:-00053:+00051:-00008:000208.8511:01786
01787:+00011:+00014:+00031:000208.8511:01787
01788:+00027:+00046:-00035:000208.8511:01788
01789:+00008:+00019:+00018:000208.8511:01789
01790:-00003:+00037:+00001:000208.8511:01790
01791:+00023:+00031:-00003:000208.8511:01791
01792:+00046:+00028:-00023:000208.8511:01792
01793:+00029:+00024:+00007:000208.8511:01793
01794:+00005:+00018:-00034:000208.8511:01794
01795:+00037:+00024:-00001:000208.8511:01795
01796:+00051:+00025:+00018:000208.8511:01796
01797:+00021:+00021:-00011:000208.8511:01797
01798:-00001:+00046:-00033:000208.8511:01798
01799:+00008:+00032:+00003:000208.8511:01799
01800:+00019:+00045:-00007:000208.8511:01800
01801:-00005:+00047:-00034:000208.8511:01801
01802:-00003:+00047:-00006:000208.8511:01802
01803:-00006:+00040:-00021:000208.8511:01803
01804:+00005:+00043:+00006:000208.8511:01804
01805:+00003:+00047:-00019:000208.8511:01805
01806:-00023:+00024:-00019:000208.8511:01806
01807:-00008:+00042:-00021:000208.8511:01807
01808:-00033:+00020:+00017:000208.8511:01808
01809:-00038:+00032:-00019:000208.8511:01809
01810:-00029:+00023:-00014:000208.8511:01810
01811:-00079:+00019:-00008:000208.8511:01811
01812:-00074:+00042:+00006:000208.8511:01812
01813:-00022:+00061:+00007:000208.8511:01813
01814:+00011:+00023:-00017:000208.8511:01814
01815:-00012:+00042:-00024:000208.8511:01815
01816:-00080:+00010:-00023:000208.8511:01816
01817:-00051:+00043:-00033:000208.8511:01817
01818:+00033:+00027:-00021:000208.8511:01818
01819:-00016:+00032:-00017:000208.8511:01819
01820:-00021:+00043:-00014:000208.8511:01820
01821:-00018:+00045:-00036:000208.8511:01821
01822:+00021:+00032:-00010:000208.8511:01822
01823:+00019:+00033:-00006:000208.8511:01823
01824:-00027:+00024:+00005:000208.8511:01824
01825:-00043:+00023:-00015:000208.8511:01825
01826:-00015:+00031:-00004:000208.8511:01826
01827:+00003:+00019:+00006:000208.8511:01827
01828:-00034:+00018:-00018:000208.8511:01828
01829:-00026:+00022:+00006:000208.8511:01829
01830:-00013:+00046:-00017:000208.8511:01830
01831:-00021:+00018:-00021:000208.8511:01831
01832:+00022:+00041:-00005:000208.8511:01832
01833:-00070:+00029:-00039:000208.8511:01833
01834:-00096:+00061:-00013:000208.8511:01834
01835:+00078:+00018:-00002:000208.8511:01835
01836:+00061:+00008:-00044:000208.8511:01836
01837:-00148:+00011:-00073:000208.8511:01837
01838:+00016:+00042:+00023:000208.8511:01838
01839:+00095:-00011:-00015:000208.8511:01839
01840:-00008:+00047:-00042:000208.8511:01840
01841:-00031:+00025:+00020:000208.8511:01841
01842:+00015:+00025:+00025:000208.8511:01842
01843:+00042:+00024:-00049:000208.8511:01843
01844:+00059:+00037:+00010:000208.8511:01844
01845:+00051:+00022:+00009:000208.8511:01845
01846:+00018:+00046:-00010:000208.8511:01846
01847:+00041:+00025:+00018:000208.8511:01847
01848:+00064:+00042:+00025:000208.8511:01848
01849:-00019:+00036:-00022:000208.8511:01849
01850:+00017:+00047:-00023:000208.8511:01850
01851:+00012:+00023:+00022:000219.9109:01851
01852:+00007:+00035:-00009:000219.9109:01852
01853:+00004:+00031:-00015:000219.9109:01853
01854:+00015:+00055:-00002:000219.9109:01854
01855:+00013:+00019:-00004:000219.9109:01855
01856:-00007:+00024:-00011:000219.9109:01856
01857:+00033:+00033:-00018:000219.9109:01857
01858:+00032:+00025:-00021:000219.9109:01858
01859:-00003:+00018:-00013:000219.9109:01859
01860:+00009:+00043:+00006:000219.9109:01860
01861:+00023:+00019:+00001:000219.9109:01861
01862:-00012:+00025:-00023:000219.9109:01862
01863:-00016:+00040:+00005:000219.9109:01863
01864:-00019:+00046:-00004:000219.9109:01864
01865:-00013:+00025:-00009:000219.9109:01865
01866:-00021:+00046:+00005:000219.9109:01866
01867:-00023:+00034:-00006:000219.9109:01867
01868:-00012:+00036:-00020:000219.9109:01868
01869:-00016:+00047:-00016:000219.9109:01869
01870:-00021:+00034:-00019:000219.9109:01870
01871:-00015:+00044:-00022:000219.9109:01871
01872:-00019:+00043:-00014:000219.9109:01872
01873:-00012:+00046:+00003:000219.9109:01873
01874:-00035:+00020:-00008:000219.9109:01874
01875:-00036:+00023:-00011:000219.9109:01875
01876:-00024:+00025:+00005:000219.9109:01876
01877:-00047:+00021:-00021:000219.9109:01877
01878:-00033:+00032:-00035:000219.9109:01878
01879:-00030:+00034:-00025:000219.9109:01879
01880:-00046:+00021:-00008:000219.9109:01880
01881:-00009:+00019:-00033:000219.9109:01881
01882:+00005:+00040:-00022:000219.9109:01882
01883:+00002:+00043:-00031:000219.9109:01883
01884:-00023:+00030:-00011:000219.9109:01884
01885:-00014:+00045:-00016:000219.9109:01885
01886:+00018:+00043:-00009:000219.9109:01886
01887:-00014:+00029:-00035:000219.9109:01887
01888:-00027:+00040:-00016:000219.9109:01888
01889:+00001:+00020:-00019:000219.9109:01889
01890:+00003:+00022:+00002:000219.9109:01890
01891:-00017:+00042:+00004:000219.9109:01891
01892:-00025:+00004:-00013:000219.9109:01892
01893:-00082:+00001:+00001:000219.9109:01893
01894:+00028:+00031:+00023:000219.9109:01894
01895:+00010:+00030:-00015:000219.9109:01895
01896:+00000:+00032:-00036:000219.9109:01896
01897:+00024:+00040:+00005:000219.9109:01897
01898:+00046:+00021:+00006:000219.9109:01898
01899:+00035:+00025:-00028:000219.9109:01899
01900:+00027:+00033:-00002:000219.9109:01900
01901:+00053:+00021:-00007:000219.9109:01901
01902:+00027:+00042:-00018:000219.9109:01902
01903:+00024:+00044:-00011:000219.9109:01903
01904:+00049:+00041:+00035:000219.9109:01904
01905:+00055:+00030:+00013:000219.9109:01905
01906:+00034:+00030:-00022:000219.9109:01906
01907:+00029:+00025:+00003:000219.9109:01907
01908:+00048:+00042:+00003:000219.9109:01908
01909:+00039:+00022:+00006:000219.9109:01909
01910:+00030:+00043:+00037:000219.9109:01910
01911:+00030:+00024:+00007:000219.9109:01911
01912:+00036:+00044:+00001:000219.9109:01912
01913:+00044:+00038:+00035:000219.9109:01913
01914:+00035:+00020:+00000:000219.9109:01914
01915:+00022:+00046:-00008:000219.9109:01915
01916:+00011:+00025:-00003:000219.9109:01916
01917:+00031:+00059:-00001:000219.9109:01917
01918:+00039:+00007:-00012:000219.9109:01918
01919:+00035:+00034:+00016:000219.9109:01919
01920:+00017:+00042:-00016:000219.9109:01920
01921:+00004:+00045:-00002:000219.9109:01921
01922:+00021:+00019:-00011:000219.9109:01922
01923:+00000:+00022:+00002:000219.9109:01923
01924:+00002:+00041:-00051:000219.9109:01924
01925:+00010:+00035:-00019:000219.9109:01925
01926:+00012:+00056:-00033:000219.9109:01926
01927:-00008:+00032:-00009:000219.9109:01927
01928:-00030:+00037:-00012:000219.9109:01928
01929:+00000:+00046:+00002:000219.9109:01929
01930:+00021:+00042:-00033:000219.9109:01930
01931:+00004:+00041:-00021:000219.9109:01931
01932:-00046:+00028:+00000:000219.9109:01932
01933:-00055:+00027:-00037:000219.9109:01933
01934:-00072:+00021:-00036:000219.9109:01934
01935:-00081:+00035:+00007:000219.9109:01935
01936:-00047:+00022:-00007:000219.9109:01936
01937:+00051:+00020:-00007:000219.9109:01937
01938:-00027:+00048:-00032:000219.9109:01938
01939:-00083:+00063:-00007:000219.9109:01939
01940:+00005:+00024:+00018:000219.9109:01940
01941:+00028:+00023:-00020:000219.9109:01941
01942:+00006:+00025:+00018:000219.9109:01942
01943:-00017:+00041:+00006:000219.9109:01943
01944:+00012:+00040:-00013:000219.9109:01944
01945:+00025:+00047:-00011:000219.9109:01945
01946:+00006:+00046:-00018:000219.9109:01946
01947:-00010:+00045:+00001:000219.9109:01947
01948:-00048:+00032:-00009:000219.9109:01948
01949:-00017:+00059:-00011:000219.9109:01949
01950:+00009:+00047:-00001:000219.9109:01950
01951:-00009:+00021:-00031:000219.9109:01951
01952:-00018:+00042:-00032:000219.9109:01952
01953:+00003:+00009:+00022:000219.9109:01953
01954:-00012:+00024:-00014:000193.0071:01954
01955:-00009:+00029:-00062:000193.0071:01955
01956:-00096:+00025:-00045:000193.0071:01956
01957:+00032:+00059:+00023:000193.0071:01957
01958:+00096:+00010:-00013:000193.0071:01958
01959:-00034:+00021:-00033:000193.0071:01959
01960:-00034:+00024:-00007:000193.0071:01960
01961:+00020:+00024:-00003:000193.0071:01961
01962:+00015:+00022:-00012:000193.0071:01962
01963:+00000:+00043:+00022:000193.0071:01963
01964:-00005:+00028:-00007:000193.0071:01964
01965:+00036:+00042:-00012:000193.0071:01965
01966:+00040:+00021:-00006:000193.0071:01966
01967:+00041:+00031:+00006:000193.0071:01967
01968:+00000:+00035:-00021:000193.0071:01968
01969:+00023:+00020:-00004:000193.0071:01969
01970:+00062:+00033:+00021:000193.0071:01970
01971:+00013:+00036:-00013:000193.0071:01971
01972:+00038:+00045:-00018:000193.0071:01972
01973:+00036:+00044:+00006:000193.0071:01973
01974:+00023:+00042:-00019:000193.0071:01974
01975:-00006:+00046:+00016:000193.0071:01975
01976:+00021:+00043:+00004:000193.0071:01976
01977:-00007:+00022:-00008:000193.0071:01977
01978:+00018:+00061:+00006:000193.0071:01978
01979:-00022:+00034:-00007:000193.0071:01979
01980:+00000:+00042:-00011:000193.0071:01980
01981:+00010:+00045:+00000:000193.0071:01981
01982:+00018:+00038:+00001:000193.0071:01982
01983:-00019:+00058:-00023:000193.0071:01983
01984:+00012:+00044:+00021:000193.0071:01984
01985:+00022:+00033:-00017:000193.0071:01985
01986:-00023:+00021:-00001:000193.0071:01986
01987:-00017:+00047:+00004:000193.0071:01987
01988:+00005:+00035:+00005:000193.0071:01988
01989:+00002:+00040:-00034:000193.0071:01989
01990:-00009:+00056:-00007:000193.0071:01990
01991:-00010:+00040:+00004:000193.0071:01991
01992:-00008:+00044:-00012:000193.0071:01992
01993:-00022:+00022:-00023:000193.0071:01993
01994:-00024:+00023:-00020:000193.0071:01994
01995:-00013:+00022:+00001:000193.0071:01995
01996:-00032:+00032:+00002:000193.0071:01996
01997:-00025:+00025:+00004:000193.0071:01997
01998:-00034:+00032:-00010:000193.0071:01998
01999:-00036:+00023:-00017:000193.0071:01999
02000:-00014:+00025:-00014:000193.0071:02000
02001:-00036:+00042:-00010:000193.0071:02001
02002:-00019:+00031:-00015:000193.0071:02002
02003:-00021:+00047:-00006:000193.0071:02003
02004:+00000:+00040:-00015:000193.0071:02004
02005:-00011:+00023:-00009:000193.0071:02005
02006:-00010:+00024:-00021:000193.0071:02006
02007:-00022:+00026:-00017:000193.0071:02007
02008:-00008:+00040:-00023:000193.0071:02008
02009:-00016:+00042:-00019:000193.0071:02009
02010:-00018:+00024:-00021:000193.0071:02010
02011:-00031:+00041:-00012:000193.0071:02011
02012:-00013:+00018:+00000:000193.0071:02012
02013:-00017:+00025:-00019:000193.0071:02013
02014:-00032:+00029:-00014:000193.0071:02014
02015:-00018:+00028:-00020:000193.0071:02015
02016:-00016:+00023:-00008:000193.0071:02016
02017:+00001:+00017:-00008:000193.0071:02017
02018:-00022:+00031:-00020:000193.0071:02018
02019:-00022:+00026:-00022:000193.0071:02019
02020:-00020:+00040:-00017:000193.0071:02020
02021:+00032:+00027:+00021:000193.0071:02021
02022:+00002:+00025:-00035:000193.0071:02022
02023:-00058:-00007:-00020:000193.0071:02023
02024:+00024:+00037:+00011:000193.0071:02024
02025:+00081:+00030:-00020:000193.0071:02025
02026:+00032:+00061:-00054:000193.0071:02026
02027:-00024:+00029:-00050:000193.0071:02027
02028:+00015:+00046:+00027:000193.0071:02028
02029:+00055:+00014:+00020:000193.0071:02029
02030:-00017:+00044:+00005:000193.0071:02030
02031:-00007:+00044:+00007:000193.0071:02031
02032:+00045:+00039:-00032:000193.0071:02032
02033:+00030:+00046:-00022:000193.0071:02033
02034:+00035:+00041:+00023:000193.0071:02034
02035:+00025:+00030:-00001:000193.0071:02035
02036:+00067:+00037:+00003:000193.0071:02036
02037:+00060:+00058:+00006:000193.0071:02037
02038:+00026:+00042:+00018:000193.0071:02038
02039:+00024:+00040:+00022:000193.0071:02039
02040:+00041:+00047:+00027:000193.0071:02040
02041:+00023:+00047:-00002:000193.0071:02041
02042:-00001:+00036:-00007:000193.0071:02042
02043:+00037:+00047:+00009:000193.0071:02043
02044:+00029:+00046:+00002:000193.0071:02044
02045:+00011:+00056:+00003:000193.0071:02045
02046:+00009:+00037:-00006:000193.0071:02046
02047:+00011:+00008:+00022:000193.0071:02047
02048:+00031:+00025:-00003:000193.0071:02048
02049:-00002:+00007:-00004:000193.0071:02049
02050:-00001:+00057:-00008:000193.0071:02050
02051:+00030:+00030:+00019:000193.0071:02051
02052:+00012:+00021:-00023:000193.0071:02052
02053:+00018:+00024:-00013:000193.0071:02053
02054:+00016:+00025:-00022:000193.0071:02054
02055:+00019:+00034:-00015:000193.0071:02055
02056:+00021:+00058:-00013:000193.0071:02056
02057:+00000:+00037:-00024:000193.0071:02057
02058:-00020:+00040:+00001:000193.0071:02058
02059:-00010:+00023:+00003:000193.0071:02059
02060:-00023:+00019:-00016:000193.0071:02060
02061:-00020:+00024:-00034:000193.0071:02061
02062:-00027:+00057:-00035:000193.0071:02062
02063:-00025:+00003:-00017:000193.0071:02063
02064:-00028:+00040:-00020:000193.0071:02064
02065:-00034:+00029:-00021:000193.0071:02065
02066:-00028:+00046:-00032:000193.0071:02066
02067:-00050:+00034:+00007:000193.0071:02067
02068:-00028:+00041:-00031:000193.0071:02068
02069:-00041:+00023:-00032:000193.0071:02069
02070:-00089:+00042:-00036:000193.0071:02070
02071:-00049:+00047:-00016:000193.0071:02071
02072:-00001:+00028:-00014:000193.0071:02072
02073:+00007:+00047:-00021:000193.0071:02073
02074:-00049:+00019:-00031:000166.4257:02074
02075:-00045:+00056:-00030:000166.4257:02075
02076:-00020:+00022:-00016:000166.4257:02076
02077:-00007:+00023:+00005:000166.4257:02077
02078:+00001:+00021:+00007:000166.4257:02078
02079:-00015:+00045:-00014:000166.4257:02079
02080:+00004:+00047:-00016:000166.4257:02080
02081:+00012:+00032:-00022:000166.4257:02081
02082:-00015:+00033:-00015:000166.4257:02082
02083:-00018:+00034:-00018:000166.4257:02083
02084:-00027:+00024:-00011:000166.4257:02084
02085:-00013:+00022:+00003:000166.4257:02085
02086:+00002:+00044:-00021:000166.4257:02086
02087:-00002:+00041:-00004:000166.4257:02087
02088:+00002:+00029:-00025:000166.4257:02088
02089:-00069:+00024:-00009:000166.4257:02089
02090:-00098:-00008:-00036:000166.4257:02090
02091:-00030:+00037:-00034:000166.4257:02091
02092:+00060:+00012:+00032:000166.4257:02092
02093:+00002:+00032:-00038:000166.4257:02093
02094:-00064:+00021:-00003:000166.4257:02094
02095:+00009:+00022:-00005:000166.4257:02095
02096:+00047:+00036:-00006:000166.4257:02096
02097:+00030:+00042:-00019:000166.4257:02097
02098:+00019:+00031:+00015:000166.4257:02098
02099:+00010:+00024:-00009:000166.4257:02099
02100:+00061:+00023:-00007:000166.4257:02100
02101:+00049:+00035:-00015:000166.4257:02101
02102:+00012:+00049:-00030:000166.4257:02102
02103:+00037:+00024:-00010:000166.4257:02103
02104:+00044:+00003:+00029:000166.4257:02104
02105:+00054:+00003:+00022:000166.4257:02105
02106:+00008:+00025:-00014:000166.4257:02106
02107:+00041:+00040:-00020:000166.4257:02107
02108:+00027:+00041:-00009:000166.4257:02108
02109:+00014:+00026:-00002:000166.4257:02109
02110:+00038:+00034:+00021:000166.4257:02110
02111:+00043:+00042:-00020:000166.4257:02111
02112:+00026:+00035:-00031:000166.4257:02112
02113:+00027:+00038:-00004:000166.4257:02113
02114:+00010:+00027:+00021:000166.4257:02114
02115:+00016:+00025:-00018:000166.4257:02115
02116:+00029:+00020:-00006:000166.4257:02116
02117:+00000:+00018:+00008:000166.4257:02117
02118:-00001:+00021:-00002:000166.4257:02118
02119:+00035:+00019:-00002:000166.4257:02119
02120:+00021:+00039:+00002:000166.4257:02120
02121:-00017:+00034:-00038:000166.4257:02121
02122:-00003:+00056:+00006:000166.4257:02122
02123:+00036:+00035:-00015:000166.4257:02123
02124:+00000:+00044:-00015:000166.4257:02124
02125:-00017:+00034:-00004:000166.4257:02125
02126:+00016:+00041:-00004:000166.4257:02126
02127:-00004:+00025:-00052:000166.4257:02127
02128:-00008:+00044:+00001:000166.4257:02128
02129:+00005:+00023:-00005:000166.4257:02129
02130:-00025:+00018:-00032:000166.4257:02130
02131:-00030:+00030:-00019:000166.4257:02131
02132:-00038:+00042:+00020:000166.4257:02132
02133:-00040:+00031:-00021:000166.4257:02133
02134:-00049:+00058:-00009:000166.4257:02134
02135:-00063:+00028:+00007:000166.4257:02135
02136:-00101:+00044:-00038:000166.4257:02136
02137:-00071:+00019:-00021:000166.4257:02137
02138:+00040:+00045:+00007:000166.4257:02138
02139:+00052:+00045:-00022:000166.4257:02139
02140:-00041:+00034:-00029:000166.4257:02140
02141:-00025:+00035:+00004:000166.4257:02141
02142:-00005:+00043:-00003:000166.4257:02142
02143:+00012:+00046:+00007:000166.4257:02143
02144:-00008:+00046:-00019:000166.4257:02144
02145:-00023:+00044:-00033:000166.4257:02145
02146:+00016:+00034:-00011:000166.4257:02146
02147:+00014:+00045:+00008:000166.4257:02147
02148:+00001:+00037:-00017:000166.4257:02148
02149:-00049:+00046:-00030:000166.4257:02149
02150:-00033:+00023:+00004:000166.4257:02150
02151:-00017:+00023:+00000:000166.4257:02151
02152:+00002:+00024:-00018:000166.4257:02152
02153:+00020:+00042:-00018:000166.4257:02153
02154:-00014:+00019:+00005:000166.4257:02154
02155:+00000:+00058:-00006:000166.4257:02155
02156:+00046:+00039:-00007:000166.4257:02156
02157:-00005:+00033:-00031:000166.4257:02157
02158:-00022:+00040:+00022:000166.4257:02158
02159:+00030:+00056:-00001:000166.4257:02159
02160:-00132:+00000:-00066:000166.4257:02160
02161:-00199:+00017:-00004:000166.4257:02161
02162:+00060:+00067:+00049:000166.4257:02162
02163:+00000:-00040:+00001:000166.4257:02163
02164:-00115:+00063:-00094:000166.4257:02164
02165:-00030:+00030:+00077:000166.4257:02165
02166:+00033:+00040:-00053:000166.4257:02166
02167:+00028:+00057:-00026:000166.4257:02167
02168:+00030:+00043:-00007:000166.4257:02168
02169:+00008:+00041:+00003:000166.4257:02169
02170:+00062:+00046:-00008:000166.4257:02170
02171:+00120:+00042:-00004:000166.4257:02171
02172:+00068:+00051:-00064:000166.4257:02172
02173:-00023:+00033:-00029:000166.4257:02173
02174:+00071:+00029:+00026:000166.4257:02174
02175:+00072:+00016:+00031:000166.4257:02175
02176:-00004:+00034:-00014:000166.4257:02176
02177:+00035:+00025:-00015:000166.4257:02177
02178:+00062:+00035:+00023:000192.5065:02178
02179:+00035:+00027:-00002:000192.5065:02179
02180:+00037:+00032:+00017:000192.5065:02180
02181:+00069:+00036:+00013:000192.5065:02181
02182:+00048:+00040:-00034:000192.5065:02182
02183:+00036:+00019:-00015:000192.5065:02183
02184:+00030:+00062:+00031:000192.5065:02184
02185:+00052:+00034:-00020:000192.5065:02185
02186:+00012:+00021:-00036:000192.5065:02186
02187:-00003:+00044:+00008:000192.5065:02187
02188:-00003:+00046:-00006:000192.5065:02188
02189:+00013:+00041:+00006:000192.5065:02189
02190:+00013:+00044:+00020:000192.5065:02190
02191:+00018:+00035:-00004:000192.5065:02191
02192:+00019:+00018:-00009:000192.5065:02192
02193:+00038:+00034:+00002:000192.5065:02193
02194:+00011:+00060:-00013:000192.5065:02194
02195:-00001:+00037:-00027:000192.5065:02195
02196:-00005:+00018:+00005:000192.5065:02196
02197:-00012:+00033:+00018:000192.5065:02197
02198:-00020:+00043:-00022:000192.5065:02198
02199:-00016:+00033:-00012:000192.5065:02199
02200:-00013:+00043:+00002:000192.5065:02200
02201:-00049:+00025:-00022:000192.5065:02201
02202:-00036:+00025:+00002:000192.5065:02202
02203:-00011:+00025:+00001:000192.5065:02203
02204:-00011:+00044:-00020:000192.5065:02204
02205:-00010:+00028:-00007:000192.5065:02205
02206:-00012:+00019:+00005:000192.5065:02206
02207:-00013:+00023:-00021:000192.5065:02207
02208:-00026:+00020:-00008:000192.5065:02208
02209:-00023:+00045:-00020:000192.5065:02209
02210:-00033:+00043:-00018:000192.5065:02210
02211:-00034:+00021:-00011:000192.5065:02211
02212:-00046:+00024:-00010:000192.5065:02212
02213:-00026:+00025:-00009:000192.5065:02213
02214:-00025:+00018:-00025:000192.5065:02214
02215:-00027:+00024:-00022:000192.5065:02215
02216:-00047:+00019:-00011:000192.5065:02216
02217:-00029:+00042:-00038:000192.5065:02217
02218:-00014:+00025:-00010:000192.5065:02218
02219:-00009:+00019:-00014:000192.5065:02219
02220:-00033:+00022:-00038:000192.5065:02220
02221:-00012:+00022:-00037:000192.5065:02221
02222:-00019:+00031:-00016:000192.5065:02222
02223:-00008:+00042:-00011:000192.5065:02223
02224:-00031:+00045:-00033:000192.5065:02224
02225:-00024:+00023:-00001:000192.5065:02225
02226:-00048:+00007:+00018:000192.5065:02226
02227:-00021:+00036:-00006:000192.5065:02227
02228:-00001:+00024:-00010:000192.5065:02228
02229:+00005:+00038:-00005:000192.5065:02229
02230:-00004:+00030:+00016:000192.5065:02230
02231:+00009:+00040:+00006:000192.5065:02231
02232:+00027:+00039:+00004:000192.5065:02232
02233:+00042:+00033:-00012:000192.5065:02233
02234:+00052:+00043:-00006:000192.5065:02234
02235:+00030:+00042:+00003:000192.5065:02235
02236:+00030:+00046:-00013:000192.5065:02236
02237:+00056:+00039:-00005:000192.5065:02237
02238:+00049:+00018:+00005:000192.5065:02238
02239:+00020:+00018:+00001:000192.5065:02239
02240:+00009:+00029:-00003:000192.5065:02240
02241:+00049:+00038:+00004:000192.5065:02241
02242:+00014:+00045:-00016:000192.5065:02242
02243:+00037:+00046:-00002:000192.5065:02243
02244:+00038:+00041:-00002:000192.5065:02244
02245:+00033:+00023:-00016:000192.5065:02245
02246:+00023:+00041:+00001:000192.5065:02246
02247:+00016:+00025:+00020:000192.5065:02247
02248:+00034:+00058:+00016:000192.5065:02248
02249:+00033:+00035:+00003:000192.5065:02249
02250:+00007:+00021:+00008:000192.5065:02250
02251:+00005:+00060:-00022:000192.5065:02251
02252:+00019:+00043:-00004:000192.5065:02252
02253:-00002:+00058:+00002:000192.5065:02253
02254:+00019:+00047:-00006:000192.5065:02254
02255:+00021:+00058:-00034:000192.5065:02255
02256:+00035:+00044:-00022:000192.5065:02256
02257:+00005:+00020:-00021:000192.5065:02257
02258:-00010:+00021:+00005:000192.5065:02258
02259:+00004:+00040:-00017:000192.5065:02259
02260:-00021:+00047:-00035:000192.5065:02260
02261:-00020:+00024:-00031:000192.5065:02261
02262:-00038:+00024:-00017:000192.5065:02262
02263:-00042:+00043:-00017:000192.5065:02263
02264:-00030:+00022:-00021:000192.5065:02264
02265:-00022:+00030:+00001:000192.5065:02265
02266:-00048:+00020:-00035:000192.5065:02266
02267:-00048:+00027:-00035:000192.5065:02267
02268:-00029:+00020:-00010:000192.5065:02268
02269:-00030:+00041:-00010:000192.5065:02269
02270:-00052:+00022:-00035:000192.5065:02270
02271:-00025:+00033:+00029:000192.5065:02271
02272:-00008:+00090:-00093:000192.5065:02272
02273:-00063:+00062:-00003:000192.5065:02273
02274:+00040:+00015:+00028:000192.5065:02274
02275:-00020:+00017:-00117:000192.5065:02275
02276:-00090:+00030:+00027:000192.5065:02276
02277:+00024:+00020:+00001:000192.5065:02277
02278:+00011:+00044:-00033:000192.5065:02278
02279:-00026:+00044:-00058:000192.5065:02279
02280:-00027:+00026:+00035:000192.5065:02280
02281:-00066:+00020:+00020:000192.5065:02281
02282:-00004:+00038:-00039:000192.5065:02282
02283:+00017:+00045:+00021:000192.5065:02283
02284:-00045:+00026:-00007:000192.5065:02284
02285:-00012:+00031:-00012:000192.5065:02285
02286:+00052:+00031:-00019:000192.5065:02286
02287:+00013:+00023:+00019:000192.5065:02287
02288:-00048:+00062:-00035:000192.5065:02288
02289:-00009:+00029:+00036:000180.2659:02289
02290:-00007:+00057:+00001:000180.2659:02290
02291:+00009:+00035:+00000:000180.2659:02291
02292:+00027:+00040:-00018:000180.2659:02292
02293:-00001:+00047:+00018:000180.2659:02293
02294:+00021:+00041:-00008:000180.2659:02294
02295:+00041:+00023:-00005:000180.2659:02295
02296:+00050:+00039:-00017:000180.2659:02296
02297:+00048:+00034:-00018:000180.2659:02297
02298:+00052:+00023:-00017:000180.2659:02298
02299:+00029:+00035:+00004:000180.2659:02299
02300:+00027:+00023:-00021:000180.2659:02300
02301:+00011:+00040:-00018:000180.2659:02301
02302:+00047:+00043:+00002:000180.2659:02302
02303:+00030:+00022:+00005:000180.2659:02303
02304:+00011:+00036:-00022:000180.2659:02304
02305:+00025:+00039:+00004:000180.2659:02305
02306:+00032:+00021:+00005:000180.2659:02306
02307:+00015:+00042:+00004:000180.2659:02307
02308:+00023:+00037:+00013:000180.2659:02308
02309:+00019:+00023:-00004:000180.2659:02309
02310:+00017:+00023:-00018:000180.2659:02310
02311:+00024:+00022:+00019:000180.2659:02311
02312:-00006:+00023:-00006:000180.2659:02312
02313:+00011:+00057:-00006:000180.2659:02313
02314:+00026:+00037:-00010:000180.2659:02314
02315:+00020:+00040:-00005:000180.2659:02315
02316:+00008:+00047:-00036:000180.2659:02316
02317:+00009:+00043:-00001:000180.2659:02317
02318:+00017:+00034:-00016:000180.2659:02318
02319:+00017:+00043:-00007:000180.2659:02319
02320:-00002:+00021:-00016:000180.2659:02320
02321:-00003:+00025:-00015:000180.2659:02321
02322:+00000:+00040:-00008:000180.2659:02322
02323:+00004:+00047:-00016:000180.2659:02323
02324:+00001:+00044:+00001:000180.2659:02324
02325:-00034:+00046:-00012:000180.2659:02325
02326:-00012:+00042:+00008:000180.2659:02326
02327:-00008:+00018:-00020:000180.2659:02327
02328:-00031:+00018:-00020:000180.2659:02328
02329:-00008:+00023:-00019:000180.2659:02329
02330:-00006:+00035:+00017:000180.2659:02330
02331:-00017:-00003:-00028:000180.2659:02331
02332:-00049:+00088:-00079:000180.2659:02332
02333:-00013:-00004:+00044:000180.2659:02333
02334:-00047:+00062:-00034:000180.2659:02334
02335:-00031:+00057:-00048:000180.2659:02335
02336:+00008:+00044:-00007:000180.2659:02336
02337:-00005:+00059:-00022:000180.2659:02337
02338:-00018:+00029:-00053:000180.2659:02338
02339:-00033:+00060:-00001:000180.2659:02339
02340:+00002:+00028:-00014:000180.2659:02340
02341:-00003:+00040:-00011:000180.2659:02341
02342:-00014:+00022:-00019:000180.2659:02342
02343:-00023:+00022:-00014:000180.2659:02343
02344:-00018:+00046:-00020:000180.2659:02344
02345:+00020:+00045:+00005:000180.2659:02345
02346:+00004:+00041:-00002:000180.2659:02346
02347:-00021:+00040:-00010:000180.2659:02347
02348:-00018:+00022:-00019:000180.2659:02348
02349:-00024:+00018:-00040:000180.2659:02349
02350:-00082:+00028:-00020:000180.2659:02350
02351:-00007:+00021:+00018:000180.2659:02351
02352:+00017:+00030:-00013:000180.2659:02352
02353:-00027:+00046:+00002:000180.2659:02353
02354:-00035:+00036:-00007:000180.2659:02354
02355:+00006:+00025:-00004:000180.2659:02355
02356:-00009:+00057:+00008:000180.2659:02356
02357:+00005:+00032:+00034:000180.2659:02357
02358:-00015:+00053:-00018:000180.2659:02358
02359:+00010:+00020:-00001:000180.2659:02359
02360:+00009:+00043:-00035:000180.2659:02360
02361:+00003:+00044:+00004:000180.2659:02361
02362:+00033:+00044:-00019:000180.2659:02362
02363:+00054:+00039:-00004:000180.2659:02363
02364:+00047:+00034:-00011:000180.2659:02364
02365:+00034:+00034:-00009:000180.2659:02365
02366:+00033:+00042:-00010:000180.2659:02366
02367:+00069:+00055:-00002:000180.2659:02367
02368:+00045:+00013:-00003:000180.2659:02368
02369:-00035:+00020:-00011:000180.2659:02369
02370:-00002:+00024:+00006:000180.2659:02370
02371:+00048:+00042:-00024:000180.2659:02371
02372:+00062:+00058:+00008:000180.2659:02372
02373:+00031:+00026:-00004:000180.2659:02373
02374:+00012:+00060:+00022:000180.2659:02374
02375:+00066:+00025:+00021:000180.2659:02375
02376:+00045:+00036:-00003:000180.2659:02376
02377:+00034:+00022:-00007:000180.2659:02377
02378:+00036:+00042:+00020:000180.2659:02378
02379:+00046:+00043:+00020:000180.2659:02379
02380:+00028:+00032:+00006:000180.2659:02380
02381:+00008:+00035:+00017:000180.2659:02381
02382:+00022:+00043:-00007:000180.2659:02382
02383:-00007:+00025:+00016:000180.2659:02383
02384:+00048:+00061:-00006:000180.2659:02384
02385:+00017:+00026:-00001:000180.2659:02385
02386:+00005:+00008:-00017:000180.2659:02386
02387:+00013:+00004:-00005:000180.2659:02387
02388:+00020:+00024:-00020:000180.2659:02388
02389:-00007:+00034:-00026:000180.2659:02389
02390:+00020:+00023:+00006:000180.2659:02390
02391:+00008:+00037:+00000:000180.2659:02391
02392:+00034:+00034:-00022:000180.2659:02392
02393:-00006:+00045:-00035:000180.2659:02393
02394:-00016:+00038:-00006:000180.2659:02394
02395:-00022:+00022:-00018:000180.2659:02395
02396:-00010:+00047:-00009:000180.2659:02396
02397:-00022:+00057:-00013:000180.2659:02397
02398:+00007:+00039:-00021:000180.2659:02398
02399:+00005:+00022:-00020:000180.2659:02399
02400:-00035:+00044:-00007:000180.2659:02400
02401:-00010:+00046:-00016:000180.2659:02401
02402:-00008:+00024:-00014:000180.2659:02402
02403:-00032:+00046:-00017:000180.2659:02403
02404:-00052:+00024:-00023:000180.2659:02404
02405:-00043:+00023:-00017:000180.2659:02405
02406:-00045:+00025:-00033:000180.2659:02406
02407:-00065:+00043:-00010:000180.2659:02407
02408:-00068:+00024:-00013:000180.2659:02408
02409:-00059:+00025:-00019:000180.2659:02409
02410:-00056:+00024:-00032:000180.2659:02410
02411:-00042:+00010:-00023:000163.3569:02411
02412:-00025:+00008:-00013:000163.3569:02412
02413:-00033:+00046:-00021:000163.3569:02413
02414:-00022:+00018:-00009:000163.3569:02414
02415:-00037:+00057:-00028:000163.3569:02415
02416:-00013:+00029:-00004:000163.3569:02416
02417:-00013:+00036:-00030:000163.3569:02417
02418:-00024:+00020:-00019:000163.3569:02418
02419:-00033:+00023:-00013:000163.3569:02419
02420:-00035:+00023:-00014:000163.3569:02420
02421:-00025:+00028:-00021:000163.3569:02421
02422:-00033:+00033:-00015:000163.3569:02422
02423:-00013:+00022:-00017:000163.3569:02423
02424:-00031:+00034:+00001:000163.3569:02424
02425:-00012:+00022:+00007:000163.3569:02425
02426:-00022:+00039:+00002:000163.3569:02426
02427:-00015:+00008:-00006:000163.3569:02427
02428:-00005:+00044:+00019:000163.3569:02428
02429:-00004:+00011:-00032:000163.3569:02429
02430:-00008:+00029:-00018:000163.3569:02430
02431:+00019:+00034:-00003:000163.3569:02431
02432:+00014:+00015:-00017:000163.3569:02432
02433:+00032:+00045:-00008:000163.3569:02433
02434:+00047:+00047:-00020:000163.3569:02434
02435:+00009:+00057:-00039:000163.3569:02435
02436:+00026:+00037:-00019:000163.3569:02436
02437:+00055:+00020:+00021:000163.3569:02437
02438:+00041:+00008:+00018:000163.3569:02438
02439:+00047:+00021:-00005:000163.3569:02439
02440:+00049:+00007:-00018:000163.3569:02440
02441:+00011:+00045:-00048:000163.3569:02441
02442:+00031:+00060:+00015:000163.3569:02442
02443:+00051:+00033:+00007:000163.3569:02443
02444:+00017:+00062:+00004:000163.3569:02444
02445:+00033:+00047:+00004:000163.3569:02445
02446:+00040:+00034:+00019:000163.3569:02446
02447:+00024:+00025:-00005:000163.3569:02447
02448:+00029:+00019:-00002:000163.3569:02448
02449:+00043:+00042:+00018:000163.3569:02449
02450:+00034:+00040:+00005:000163.3569:02450
02451:+00023:+00033:+00001:000163.3569:02451
02452:+00009:+00040:+00000:000163.3569:02452
02453:+00025:+00042:-00004:000163.3569:02453
02454:+00022:+00033:-00023:000163.3569:02454
02455:-00001:+00035:+00016:000163.3569:02455
02456:+00023:+00023:-00003:000163.3569:02456
02457:+00037:+00047:+00001:000163.3569:02457
02458:+00026:+00056:-00037:000163.3569:02458
02459:+00012:+00034:-00031:000163.3569:02459
02460:+00005:+00041:-00016:000163.3569:02460
02461:+00015:+00031:-00007:000163.3569:02461
02462:+00010:+00018:+00002:000163.3569:02462
02463:-00022:+00023:-00048:000163.3569:02463
02464:+00001:+00022:+00007:000163.3569:02464
02465:-00021:+00030:+00000:000163.3569:02465
02466:-00043:+00041:+00001:000163.3569:02466
02467:-00030:+00040:-00018:000163.3569:02467
02468:-00033:+00044:-00012:000163.3569:02468
02469:-00030:+00034:-00034:000163.3569:02469
02470:-00025:+00045:+00004:000163.3569:02470
02471:-00064:+00029:-00021:000163.3569:02471
02472:-00114:+00013:-00032:000163.3569:02472
02473:-00144:+00013:-00067:000163.3569:02473
02474:-00005:+00025:+00114:000163.3569:02474
02475:+00046:+00005:-00044:000163.3569:02475
02476:-00052:+00048:-00026:000163.3569:02476
02477:-00074:+00030:-00027:000163.3569:02477
02478:-00054:+00092:-00083:000163.3569:02478
02479:+00011:+00025:+00018:000163.3569:02479
02480:+00023:+00059:-00009:000163.3569:02480
02481:-00008:+00040:+00001:000163.3569:02481
02482:+00003:+00040:-00023:000163.3569:02482
02483:+00027:+00027:+00003:000163.3569:02483
02484:+00015:+00030:-00016:000163.3569:02484
02485:-00019:+00061:-00006:000163.3569:02485
02486:-00003:+00040:-00020:000163.3569:02486
02487:-00034:+00035:-00020:000163.3569:02487
02488:-00009:+00044:-00017:000163.3569:02488
02489:+00022:+00036:-00016:000163.3569:02489
02490:-00018:+00044:+00006:000163.3569:02490
02491:-00048:+00042:-00021:000163.3569:02491
02492:-00032:+00047:+00016:000163.3569:02492
02493:+00021:+00025:-00021:000163.3569:02493
02494:+00020:+00045:+00007:000163.3569:02494
02495:+00034:+00056:-00006:000163.3569:02495
02496:+00000:+00059:-00006:000163.3569:02496
02497:+00009:+00043:-00035:000163.3569:02497
02498:+00048:+00047:-00003:000163.3569:02498
02499:+00036:+00032:-00017:000163.3569:02499
02500:-00008:+00021:-00012:000163.3569:02500
02501:+00009:+00058:-00003:000163.3569:02501
02502:+00012:+00033:-00031:000163.3569:02502
02503:-00019:+00041:-00020:000163.3569:02503
02504:+00024:+00027:+00014:000163.3569:02504
02505:+00032:+00041:-00025:000163.3569:02505
02506:-00020:+00004:-00038:000163.3569:02506
02507:+00005:+00008:-00045:000163.3569:02507
02508:-00110:-00008:-00051:000163.3569:02508
02509:-00037:-00021:+00002:000163.3569:02509
02510:+00126:+00021:-00025:000163.3569:02510
02511:-00045:-00012:-00044:000163.3569:02511
02512:-00125:+00038:+00051:000163.3569:02512
02513:+00073:+00074:+00048:000163.3569:02513
02514:+00074:+00021:-00049:000163.3569:02514
02515:-00020:+00054:+00006:000163.3569:02515
02516:+00025:+00029:+00036:000163.3569:02516
02517:-00006:+00023:-00017:000163.3569:02517
02518:+00026:+00028:+00006:000163.3569:02518
02519:+00140:+00047:-00017:000163.3569:02519
02520:-00011:+00058:-00051:000163.3569:02520
02521:-00019:+00024:-00004:000163.3569:02521
02522:+00121:+00005:+00041:000163.3569:02522
02523:+00056:+00042:+00031:000163.3569:02523
02524:+00010:+00035:-00036:000178.0881:02524
02525:+00027:+00039:-00019:000178.0881:02525
02526:+00035:+00044:-00020:000178.0881:02526
02527:+00007:+00037:-00024:000178.0881:02527
02528:+00034:+00021:+00011:000178.0881:02528
02529:+00028:+00041:-00017:000178.0881:02529
02530:+00032:+00059:-00012:000178.0881:02530
02531:+00053:+00049:+00004:000178.0881:02531
02532:+00042:+00045:+00018:000178.0881:02532
02533:+00034:+00036:-00018:000178.0881:02533
02534:+00039:+00042:-00001:000178.0881:02534
02535:+00040:+00039:+00023:000178.0881:02535
02536:+00018:+00043:-00004:000178.0881:02536
02537:+00009:+00046:-00003:000178.0881:02537
02538:+00010:+00055:+00023:000178.0881:02538
02539:-00020:+00034:-00019:000178.0881:02539
02540:-00015:+00042:-00017:000178.0881:02540
02541:-00003:+00059:+00000:000178.0881:02541
02542:-00021:+00033:-00018:000178.0881:02542
02543:-00008:+00046:-00036:000178.0881:02543
02544:+00006:+00045:+00001:000178.0881:02544
02545:+00001:+00030:-00009:000178.0881:02545
02546:-00020:+00022:-00027:000178.0881:02546
02547:-00019:+00030:+00002:000178.0881:02547
02548:-00014:+00022:-00021:000178.0881:02548
02549:-00037:+00023:-00021:000178.0881:02549
02550:-00016:+00025:-00020:000178.0881:02550
02551:-00021:+00041:-00011:000178.0881:02551
02552:-00026:+00020:-00034:000178.0881:02552
02553:-00033:+00019:-00017:000178.0881:02553
02554:-00012:+00018:+00007:000178.0881:02554
02555:-00015:+00021:-00037:000178.0881:02555
02556:-00008:+00022:+00004:000178.0881:02556
02557:-00033:+00044:-00022:000178.0881:02557
02558:-00024:+00019:-00022:000178.0881:02558
02559:-00010:+00031:-00020:000178.0881:02559
02560:-00031:+00019:+00017:000178.0881:02560
02561:-00030:+00023:-00034:000178.0881:02561
02562:-00038:+00021:-00012:000178.0881:02562
02563:-00015:+00022:-00033:000178.0881:02563
02564:-00048:+00025:-00023:000178.0881:02564
02565:-00049:+00019:-00020:000178.0881:02565
02566:-00039:+00036:-00017:000178.0881:02566
02567:-00008:+00042:+00003:000178.0881:02567
02568:-00022:+00029:-00026:000178.0881:02568
02569:-00047:+00046:-00011:000178.0881:02569
02570:-00017:+00028:+00005:000178.0881:02570
02571:+00014:+00019:-00012:000178.0881:02571
02572:+00003:+00038:-00036:000178.0881:02572
02573:+00008:+00045:-00005:000178.0881:02573
02574:+00034:+00024:-00024:000178.0881:02574
02575:+00013:+00047:-00007:000178.0881:02575
02576:+00051:+00022:-00015:000178.0881:02576
02577:+00019:+00042:-00007:000178.0881:02577
02578:+00011:+00047:+00005:000178.0881:02578
02579:+00048:+00043:-00004:000178.0881:02579
02580:-00004:+00036:-00011:000178.0881:02580
02581:-00003:+00059:+00004:000178.0881:02581
02582:+00011:+00047:+00003:000178.0881:02582
02583:+00012:+00040:-00005:000178.0881:02583
02584:+00047:+00032:+00013:000178.0881:02584
02585:+00026:+00057:-00007:000178.0881:02585
02586:+00036:+00034:+00019:000178.0881:02586
02587:+00023:+00037:-00020:000178.0881:02587
02588:+00006:+00040:+00001:000178.0881:02588
02589:+00021:+00023:-00017:000178.0881:02589
02590:-00005:+00018:+00022:000178.0881:02590
02591:+00006:+00033:-00017:000178.0881:02591
02592:+00003:+00042:-00011:000178.0881:02592
02593:-00021:+00047:+00006:000178.0881:02593
02594:-00015:+00046:+00003:000178.0881:02594
02595:+00002:+00024:-00006:000178.0881:02595
02596:-00007:+00046:+00000:000178.0881:02596
02597:+00000:+00033:-00017:000178.0881:02597
02598:+00011:+00033:-00035:000178.0881:02598
02599:+00020:+00045:-00021:000178.0881:02599
02600:+00016:+00033:-00011:000178.0881:02600
02601:-00032:+00024:-00018:000178.0881:02601
02602:-00010:+00044:-00020:000178.0881:02602
02603:-00013:+00034:+00002:000178.0881:02603
02604:-00023:+00019:-00031:000178.0881:02604
02605:-00027:+00018:-00017:000178.0881:02605
02606:-00030:+00025:-00017:000178.0881:02606
02607:-00038:+00042:-00013:000178.0881:02607
02608:-00028:+00043:-00010:000178.0881:02608
02609:-00015:+00031:+00000:000178.0881:02609
02610:-00043:+00020:-00033:000178.0881:02610
02611:-00048:+00019:-00015:000178.0881:02611
02612:-00049:+00020:+00001:000178.0881:02612
02613:-00028:+00021:-00020:000178.0881:02613
02614:-00035:+00018:-00009:000178.0881:02614
02615:-00066:+00032:-00010:000178.0881:02615
02616:-00045:+00028:-00015:000178.0881:02616
02617:-00028:+00032:-00012:000178.0881:02617
02618:-00032:+00022:-00011:000178.0881:02618
02619:-00015:+00043:-00034:000178.0881:02619
02620:-00034:+00027:-00011:000178.0881:02620
02621:-00049:+00023:-00023:000178.0881:02621
02622:-00011:+00024:+00004:000178.0881:02622
02623:+00001:+00018:-00038:000178.0881:02623
02624:+00007:+00045:-00006:000178.0881:02624
02625:-00021:+00009:-00008:000178.0881:02625
02626:-00037:+00034:-00010:000178.0881:02626
02627:-00019:+00025:-00014:000178.0881:02627
02628:-00005:+00074:-00008:000178.0881:02628
02629:+00003:+00028:-00014:000178.0881:02629
02630:-00026:+00043:+00004:000178.0881:02630
02631:-00024:+00041:-00014:000178.0881:02631
02632:-00033:+00021:+00021:000178.0881:02632
02633:+00008:+00024:+00007:000178.0881:02633
02634:-00004:+00034:+00017:000181.8118:02634
02635:+00022:+00041:-00016:000181.8118:02635
02636:+00041:+00061:+00004:000181.8118:02636
02637:+00031:+00045:+00002:000181.8118:02637
02638:+00023:+00023:-00007:000181.8118:02638
02639:+00049:+00056:+00020:000181.8118:02639
02640:+00064:+00055:+00003:000181.8118:02640
02641:+00040:+00041:-00005:000181.8118:02641
02642:+00047:+00042:-00006:000181.8118:02642
02643:+00028:+00040:+00002:000181.8118:02643
02644:+00031:+00035:-00003:000181.8118:02644
02645:+00029:+00037:+00005:000181.8118:02645
02646:+00031:+00037:-00005:000181.8118:02646
02647:+00035:+00045:+00007:000181.8118:02647
02648:+00043:+00047:-00007:000181.8118:02648
02649:+00060:+00044:+00010:000181.8118:02649
02650:+00026:+00035:+00001:000181.8118:02650
02651:+00032:+00025:+00017:000181.8118:02651
02652:+00053:+00038:+00005:000181.8118:02652
02653:+00049:+00035:+00003:000181.8118:02653
02654:+00012:+00046:-00013:000181.8118:02654
02655:+00014:+00046:-00006:000181.8118:02655
02656:+00032:+00038:+00003:000181.8118:02656
02657:+00019:+00033:-00022:000181.8118:02657
02658:+00008:+00034:+00006:000181.8118:02658
02659:+00017:+00044:+00005:000181.8118:02659
02660:+00022:+00041:-00018:000181.8118:02660
02661:+00033:+00023:+00003:000181.8118:02661
02662:+00009:+00019:-00012:000181.8118:02662
02663:+00011:+00021:-00036:000181.8118:02663
02664:+00026:+00040:+00004:000181.8118:02664
02665:+00058:+00046:+00018:000181.8118:02665
02666:+00044:+00023:-00021:000181.8118:02666
02667:+00022:+00045:-00009:000181.8118:02667
02668:-00005:+00058:-00023:000181.8118:02668
02669:+00034:+00003:-00013:000181.8118:02669
02670:-00005:+00029:+00003:000181.8118:02670
02671:-00042:+00019:+00016:000181.8118:02671
02672:-00037:+00031:-00021:000181.8118:02672
02673:-00009:+00031:-00017:000181.8118:02673
02674:-00030:+00024:-00021:000181.8118:02674
02675:-00080:+00029:-00035:000181.8118:02675
02676:-00128:+00042:-00010:000181.8118:02676
02677:-00015:+00036:+00008:000181.8118:02677
02678:+00043:+00045:+00022:000181.8118:02678
02679:+00011:+00042:+00005:000181.8118:02679
02680:-00083:+00033:-00008:000181.8118:02680
02681:-00062:+00045:-00019:000181.8118:02681
02682:+00054:+00032:+00007:000181.8118:02682
02683:+00035:+00043:-00001:000181.8118:02683
02684:-00012:+00043:+00016:000181.8118:02684
02685:-00049:+00039:-00044:000181.8118:02685
02686:+00005:+00027:-00003:000181.8118:02686
02687:+00013:+00035:+00019:000181.8118:02687
02688:-00027:+00047:+00002:000181.8118:02688
02689:-00050:+00033:-00021:000181.8118:02689
02690:-00014:+00036:+00002:000181.8118:02690
02691:-00021:+00047:-00013:000181.8118:02691
02692:-00019:+00060:-00010:000181.8118:02692
02693:-00005:+00022:+00002:000181.8118:02693
02694:-00017:+00044:-00018:000181.8118:02694
02695:-00016:+00045:+00016:000181.8118:02695
02696:+00008:+00034:-00017:000181.8118:02696
02697:-00005:+00046:+00000:000181.8118:02697
02698:+00016:+00048:-00009:000181.8118:02698
02699:+00007:+00032:-00018:000181.8118:02699
02700:-00024:+00038:-00039:000181.8118:02700
02701:-00016:+00018:+00015:000181.8118:02701
02702:+00025:+00024:-00013:000181.8118:02702
02703:-00044:+00004:-00068:000181.8118:02703
02704:-00176:+00034:-00017:000181.8118:02704
02705:-00055:+00003:+00014:000181.8118:02705
02706:+00040:-00009:-00035:000181.8118:02706
02707:-00114:+00033:-00013:000181.8118:02707
02708:-00084:+00058:+00054:000181.8118:02708
02709:+00079:+00008:+00001:000181.8118:02709
02710:+00064:+00062:-00014:000181.8118:02710
02711:+00082:+00046:+00012:000181.8118:02711
02712:+00012:+00025:-00012:000181.8118:02712
02713:+00009:+00024:-00014:000181.8118:02713
02714:+00073:+00063:-00024:000181.8118:02714
02715:+00030:+00045:-00006:000181.8118:02715
02716:+00009:+00035:-00020:000181.8118:02716
02717:+00029:+00003:+00023:000181.8118:02717
02718:+00050:+00023:-00006:000181.8118:02718
02719:+00053:+00023:+00004:000181.8118:02719
02720:+00051:+00035:-00029:000181.8118:02720
02721:+00024:+00043:-00005:000181.8118:02721
02722:+00035:+00025:-00003:000181.8118:02722
02723:+00084:+00033:+00027:000181.8118:02723
02724:+00086:+00019:+00005:000181.8118:02724
02725:+00045:+00067:+00001:000181.8118:02725
02726:+00042:+00033:-00001:000181.8118:02726
02727:+00042:+00052:+00010:000181.8118:02727
02728:+00020:+00027:-00006:000181.8118:02728
02729:+00008:+00034:-00005:000181.8118:02729
02730:+00034:+00024:+00019:000181.8118:02730
02731:+00022:+00042:-00008:000181.8118:02731
02732:+00008:+00038:-00005:000181.8118:02732
02733:+00020:+00020:+00007:000181.8118:02733
02734:-00004:+00045:+00002:000181.8118:02734
02735:+00013:+00022:+00017:000181.8118:02735
02736:+00009:+00023:-00003:000181.8118:02736
02737:+00008:+00047:-00031:000181.8118:02737
02738:+00013:+00057:-00009:000181.8118:02738
02739:-00004:+00040:-00020:000181.8118:02739
02740:-00011:+00033:+00001:000181.8118:02740
02741:-00018:+00036:-00001:000181.8118:02741
02742:-00009:+00041:-00012:000181.8118:02742
02743:-00024:+00021:-00038:000181.8118:02743
02744:-00011:+00046:-00015:000181.8118:02744
02745:-00021:+00024:-00017:000181.8118:02745
02746:-00015:+00021:-00022:000181.8118:02746
02747:-00026:+00040:-00018:000181.8118:02747
02748:-00009:+00044:-00020:000181.8118:02748
02749:-00029:+00046:-00035:000181.8118:02749
02750:-00045:+00042:-00022:000181.8118:02750
02751:-00040:+00021:-00004:000181.8118:02751
02752:-00030:+00023:-00016:000181.8118:02752
02753:-00054:+00020:-00017:000181.8118:02753
02754:-00041:+00019:-00020:000181.8118:02754
02755:-00043:+00032:-00033:000181.8118:02755
02756:-00053:+00018:-00013:000181.8118:02756
02757:-00052:+00034:-00032:000181.8118:02757
02758:-00061:+00022:-00022:000161.3027:02758
02759:-00054:+00019:-00031:000161.3027:02759
02760:-00061:+00043:-00006:000161.3027:02760
02761:-00062:+00030:-00034:000161.3027:02761
02762:-00064:+00022:-00034:000161.3027:02762
02763:-00027:+00040:-00011:000161.3027:02763
02764:-00028:+00025:-00013:000161.3027:02764
02765:-00046:+00004:-00023:000161.3027:02765
02766:-00032:+00025:-00009:000161.3027:02766
02767:-00009:+00029:-00014:000161.3027:02767
02768:-00049:+00043:-00030:000161.3027:02768
02769:-00021:+00029:-00004:000161.3027:02769
02770:-00036:+00021:-00024:000161.3027:02770
02771:-00041:+00034:-00010:000161.3027:02771
02772:-00038:+00027:+00007:000161.3027:02772
02773:-00042:+00046:-00016:000161.3027:02773
02774:-00051:+00022:-00015:000161.3027:02774
02775:-00015:+00036:+00006:000161.3027:02775
02776:+00003:+00046:-00021:000161.3027:02776
02777:+00036:+00038:-00009:000161.3027:02777
02778:+00026:+00033:+00002:000161.3027:02778
02779:+00025:+00057:-00005:000161.3027:02779
02780:+00064:+00045:+00001:000161.3027:02780
02781:+00045:+00036:+00004:000161.3027:02781
02782:+00056:+00039:+00013:000161.3027:02782
02783:+00053:+00036:-00009:000161.3027:02783
02784:+00036:+00052:-00022:000161.3027:02784
02785:+00054:+00039:-00004:000161.3027:02785
02786:+00066:+00044:+00020:000161.3027:02786
02787:+00038:+00019:+00018:000161.3027:02787
02788:+00015:+00043:-00003:000161.3027:02788
02789:+00049:+00044:+00005:000161.3027:02789
02790:+00064:+00038:+00007:000161.3027:02790
02791:+00027:+00044:+00013:000161.3027:02791
02792:+00015:+00055:+00015:000161.3027:02792
02793:+00030:+00034:+00021:000161.3027:02793
02794:+00033:+00010:-00008:000161.3027:02794
02795:+00009:+00056:-00003:000161.3027:02795
02796:+00028:+00026:+00018:000161.3027:02796
02797:+00032:+00033:+00007:000161.3027:02797
02798:+00029:+00055:-00017:000161.3027:02798
02799:+00022:+00040:+00003:000161.3027:02799
02800:+00015:+00047:+00006:000161.3027:02800
02801:+00037:+00043:+00003:000161.3027:02801
02802:+00008:+00025:-00021:000161.3027:02802
02803:+00012:+00043:-00018:000161.3027:02803
02804:+00048:+00035:-00013:000161.3027:02804
02805:+00008:+00042:-00026:000161.3027:02805
02806:-00017:+00034:-00020:000161.3027:02806
02807:+00020:+00020:-00008:000161.3027:02807
02808:+00017:+00029:-00012:000161.3027:02808
02809:-00016:+00040:-00035:000161.3027:02809
02810:-00014:+00040:-00016:000161.3027:02810
02811:-00031:+00027:-00035:000161.3027:02811
02812:-00023:+00030:-00019:000161.3027:02812
02813:-00025:+00022:-00012:000161.3027:02813
02814:-00051:+00047:-00033:000161.3027:02814
02815:-00029:+00022:-00009:000161.3027:02815
02816:-00038:+00044:+00001:000161.3027:02816
02817:-00015:+00024:-00008:000161.3027:02817
02818:-00013:+00043:-00011:000161.3027:02818
02819:-00036:+00047:-00012:000161.3027:02819
02820:-00058:+00008:-00051:000161.3027:02820
02821:-00102:+00020:-00015:000161.3027:02821
02822:-00059:+00042:+00006:000161.3027:02822
02823:+00050:+00023:-00001:000161.3027:02823
02824:+00030:+00025:-00033:000161.3027:02824
02825:-00079:+00041:-00005:000161.3027:02825
02826:-00042:+00021:-00020:000161.3027:02826
02827:-00015:+00041:-00014:000161.3027:02827
02828:+00019:+00043:+00033:000161.3027:02828
02829:-00033:+00040:-00015:000161.3027:02829
02830:-00033:+00040:-00009:000161.3027:02830
02831:+00032:+00046:-00008:000161.3027:02831
02832:+00024:+00036:-00008:000161.3027:02832
02833:-00004:+00033:-00011:000161.3027:02833
02834:-00023:+00059:-00006:000161.3027:02834
02835:-00017:+00043:+00002:000161.3027:02835
02836:+00003:+00035:+00002:000161.3027:02836
02837:-00005:+00042:+00006:000161.3027:02837
02838:+00003:+00046:+00002:000161.3027:02838
02839:-00035:+00024:+00001:000161.3027:02839
02840:-00035:+00046:-00003:000161.3027:02840
02841:-00019:+00023:+00005:000161.3027:02841
02842:-00006:+00036:-00011:000161.3027:02842
02843:-00006:+00033:-00008:000161.3027:02843
02844:-00019:+00043:-00034:000161.3027:02844
02845:-00014:+00005:-00024:000161.3027:02845
02846:-00043:+00004:-00036:000161.3027:02846
02847:-00012:+00005:+00001:000161.3027:02847
02848:+00032:+00009:-00032:000161.3027:02848
02849:-00012:+00004:-00008:000161.3027:02849
02850:-00040:+00041:-00008:000161.3027:02850
02851:-00023:+00035:+00015:000161.3027:02851
02852:+00014:+00047:-00011:000161.3027:02852
02853:+00033:+00044:+00004:000161.3027:02853
02854:+00013:+00023:-00019:000161.3027:02854
02855:+00048:+00040:-00013:000161.3027:02855
02856:+00056:+00056:-00014:000161.3027:02856
02857:+00039:+00019:-00046:000161.3027:02857
02858:+00013:+00034:+00017:000161.3027:02858
02859:+00056:+00010:+00032:000161.3027:02859
02860:+00062:+00028:+00031:000161.3027:02860
02861:+00046:+00043:-00011:000161.3027:02861
02862:+00030:+00037:-00023:000161.3027:02862
02863:+00047:+00043:+00003:000161.3027:02863
02864:+00032:+00022:+00012:000161.3027:02864
02865:+00067:+00041:+00022:000161.3027:02865
02866:+00064:+00025:+00001:000161.3027:02866
02867:+00069:+00058:-00008:000161.3027:02867
02868:+00078:+00038:+00004:000161.3027:02868
02869:+00030:+00007:-00004:000180.3202:02869
02870:+00015:+00043:-00002:000180.3202:02870
02871:+00060:+00018:+00047:000180.3202:02871
02872:+00009:+00027:-00007:000180.3202:02872
02873:-00004:+00047:+00000:000180.3202:02873
02874:+00040:+00021:-00004:000180.3202:02874
02875:+00034:+00034:+00004:000180.3202:02875
02876:+00013:+00024:-00008:000180.3202:02876
02877:+00008:+00024:-00005:000180.3202:02877
02878:+00051:+00055:-00006:000180.3202:02878
02879:+00051:+00034:-00024:000180.3202:02879
02880:+00028:+00033:-00006:000180.3202:02880
02881:+00032:+00037:-00007:000180.3202:02881
02882:+00025:+00023:+00000:000180.3202:02882
02883:+00011:+00044:-00018:000180.3202:02883
02884:+00031:+00033:-00020:000180.3202:02884
02885:+00016:+00040:+00001:000180.3202:02885
02886:+00018:+00034:-00008:000180.3202:02886
02887:+00010:+00040:-00023:000180.3202:02887
02888:+00002:+00037:-00021:000180.3202:02888
02889:-00016:+00041:-00010:000180.3202:02889
02890:-00008:+00021:-00002:000180.3202:02890
02891:-00013:+00019:+00002:000180.3202:02891
02892:-00033:+00031:-00019:000180.3202:02892
02893:-00023:+00028:-00011:000180.3202:02893
02894:-00048:+00024:-00018:000180.3202:02894
02895:-00051:+00025:-00015:000180.3202:02895
02896:-00034:+00045:-00008:000180.3202:02896
02897:-00020:+00032:-00008:000180.3202:02897
02898:-00026:+00041:-00039:000180.3202:02898
02899:-00028:+00025:-00007:000180.3202:02899
02900:-00050:+00021:-00023:000180.3202:02900
02901:-00051:+00032:-00014:000180.3202:02901
02902:-00043:+00021:+00008:000180.3202:02902
02903:-00050:+00003:-00014:000180.3202:02903
02904:-00045:+00021:-00040:000180.3202:02904
02905:-00053:+00028:+00000:000180.3202:02905
02906:-00023:+00020:-00031:000180.3202:02906
02907:-00052:+00024:-00030:000180.3202:02907
02908:-00050:+00042:-00012:000180.3202:02908
02909:-00013:+00046:-00008:000180.3202:02909
02910:-00014:+00033:-00050:000180.3202:02910
02911:-00032:+00043:-00006:000180.3202:02911
02912:-00019:+00043:-00004:000180.3202:02912
02913:-00036:+00039:-00050:000180.3202:02913
02914:-00013:+00039:-00019:000180.3202:02914
02915:-00026:+00019:+00008:000180.3202:02915
02916:-00068:+00040:-00012:000180.3202:02916
02917:-00053:+00045:-00018:000180.3202:02917
02918:-00037:+00045:+00018:000180.3202:02918
02919:-00042:+00045:-00007:000180.3202:02919
02920:-00066:+00025:+00003:000180.3202:02920
02921:+00021:+00051:+00020:000180.3202:02921
02922:+00035:+00037:-00018:000180.3202:02922
02923:+00028:+00056:-00015:000180.3202:02923
02924:+00030:+00035:-00007:000180.3202:02924
02925:+00025:+00035:-00008:000180.3202:02925
02926:+00029:+00040:-00013:000180.3202:02926
02927:+00025:+00038:+00000:000180.3202:02927
02928:+00027:+00025:-00003:000180.3202:02928
02929:+00000:+00059:-00038:000180.3202:02929
02930:+00014:+00038:-00010:000180.3202:02930
02931:+00038:+00034:+00005:000180.3202:02931
02932:+00053:+00032:-00004:000180.3202:02932
02933:+00048:+00022:+00006:000180.3202:02933
02934:+00023:+00041:-00007:000180.3202:02934
02935:+00039:+00044:-00021:000180.3202:02935
02936:+00062:+00042:+00017:000180.3202:02936
02937:-00013:+00022:+00006:000180.3202:02937
02938:+00004:+00060:+00036:000180.3202:02938
02939:+00045:+00050:-00005:000180.3202:02939
02940:+00017:+00034:-00008:000180.3202:02940
02941:+00017:+00034:-00013:000180.3202:02941
02942:+00009:+00042:-00007:000180.3202:02942
02943:+00008:+00019:-00007:000180.3202:02943
02944:+00017:+00022:-00014:000180.3202:02944
02945:+00022:+00045:+00020:000180.3202:02945
02946:+00017:+00045:+00002:000180.3202:02946
02947:+00026:+00022:+00005:000180.3202:02947
02948:+00015:+00041:-00009:000180.3202:02948
02949:+00018:+00041:-00022:000180.3202:02949
02950:+00037:+00046:-00026:000180.3202:02950
02951:+00005:+00023:-00012:000180.3202:02951
02952:-00019:+00043:-00018:000180.3202:02952
02953:+00002:+00044:-00015:000180.3202:02953
02954:+00019:+00033:-00022:000180.3202:02954
02955:-00015:+00062:-00036:000180.3202:02955
02956:-00013:+00023:+00006:000180.3202:02956
02957:-00021:+00021:+00006:000180.3202:02957
02958:-00025:+00042:+00009:000180.3202:02958
02959:-00009:+00044:-00021:000180.3202:02959
02960:-00019:+00036:+00007:000180.3202:02960
02961:-00028:+00043:-00021:000180.3202:02961
02962:-00040:+00021:-00006:000180.3202:02962
02963:-00032:+00042:-00003:000180.3202:02963
02964:-00029:+00033:-00021:000180.3202:02964
02965:-00023:+00043:+00006:000180.3202:02965
02966:-00013:+00025:+00000:000180.3202:02966
02967:-00047:+00040:+00020:000180.3202:02967
02968:-00033:-00012:-00052:000180.3202:02968
02969:-00037:+00074:-00021:000180.3202:02969
02970:-00008:+00015:+00001:000180.3202:02970
02971:-00026:+00039:-00026:000180.3202:02971
02972:-00061:+00031:-00009:000180.3202:02972
02973:-00037:+00035:-00038:000180.3202:02973
02974:-00036:+00032:-00021:000180.3202:02974
02975:-00010:+00044:-00009:000180.3202:02975
02976:-00019:+00041:-00010:000180.3202:02976
02977:-00005:+00049:-00022:000180.3202:02977
02978:-00018:+00029:-00009:000180.3202:02978
02979:-00041:+00034:-00036:000180.3202:02979
02980:-00008:+00030:-00022:000180.3202:02980
02981:-00031:+00024:-00020:000180.3202:02981
02982:-00013:+00020:+00020:000180.3202:02982
02983:+00005:+00040:-00010:000180.3202:02983
02984:-00021:+00025:-00022:000180.3202:02984
02985:+00004:+00033:-00008:000180.3202:02985
02986:+00003:+00046:+00019:000169.8761:02986
02987:-00015:+00025:-00033:000169.8761:02987
02988:-00015:+00041:-00007:000169.8761:02988
02989:-00006:+00025:+00006:000169.8761:02989
02990:-00009:+00041:-00007:000169.8761:02990
02991:+00014:+00046:-00018:000169.8761:02991
02992:+00026:+00044:+00000:000169.8761:02992
02993:+00012:+00035:-00016:000169.8761:02993
02994:+00018:+00040:-00016:000169.8761:02994
02995:+00013:+00041:+00001:000169.8761:02995
02996:+00034:+00033:-00037:000169.8761:02996
02997:+00038:+00025:+00003:000169.8761:02997
02998:+00029:+00035:+00000:000169.8761:02998
02999:+00027:+00034:-00016:000169.8761:02999
03000:+00027:+00046:-00008:000169.8761:03000
03001:+00039:+00059:+00008:000169.8761:03001
03002:+00035:+00020:-00021:000169.8761:03002
03003:-00005:+00044:+00006:000169.8761:03003
03004:+00009:-00002:-00003:000169.8761:03004
03005:+00051:+00043:-00004:000169.8761:03005
03006:+00028:+00006:-00006:000169.8761:03006
03007:-00021:+00032:-00001:000169.8761:03007
03008:-00002:+00034:-00023:000169.8761:03008
03009:+00023:+00042:-00011:000169.8761:03009
03010:+00018:+00036:+00006:000169.8761:03010
03011:+00021:+00021:+00018:000169.8761:03011
03012:+00000:+00024:+00006:000169.8761:03012
03013:+00038:+00047:+00004:000169.8761:03013
03014:+00023:+00043:-00006:000169.8761:03014
03015:+00010:+00021:-00031:000169.8761:03015
03016:+00027:+00046:-00018:000169.8761:03016
03017:+00047:+00025:-00017:000169.8761:03017
03018:+00037:+00033:-00020:000169.8761:03018
03019:+00015:+00022:-00022:000169.8761:03019
03020:-00001:+00035:+00002:000169.8761:03020
03021:+00032:+00042:+00007:000169.8761:03021
03022:+00019:+00038:-00022:000169.8761:03022
03023:-00006:+00036:-00008:000169.8761:03023
03024:+00003:+00046:-00017:000169.8761:03024
03025:-00009:+00045:-00020:000169.8761:03025
03026:-00019:+00045:-00016:000169.8761:03026
03027:-00032:+00021:-00017:000169.8761:03027
03028:-00023:+00031:-00018:000169.8761:03028
03029:-00015:+00018:+00005:000169.8761:03029
03030:-00022:+00043:-00001:000169.8761:03030
03031:-00020:-00009:-00014:000169.8761:03031
03032:-00012:+00032:-00006:000169.8761:03032
03033:-00017:+00044:-00009:000169.8761:03033
03034:-00018:+00025:-00001:000169.8761:03034
03035:+00006:+00037:-00050:000169.8761:03035
03036:-00009:+00039:-00022:000169.8761:03036
03037:+00007:+00022:+00007:000169.8761:03037
03038:+00018:+00042:-00017:000169.8761:03038
03039:-00004:+00018:-00017:000169.8761:03039
03040:-00021:+00043:-00018:000169.8761:03040
03041:+00007:+00047:+00006:000169.8761:03041
03042:+00006:+00036:-00033:000169.8761:03042
03043:+00002:+00045:+00001:000169.8761:03043
03044:-00020:+00057:-00017:000169.8761:03044
03045:-00037:+00045:-00023:000169.8761:03045
03046:-00036:+00022:-00019:000169.8761:03046
03047:-00005:+00043:-00005:000169.8761:03047
03048:+00006:+00010:+00003:000169.8761:03048
03049:-00008:+00023:-00018:000169.8761:03049
03050:-00018:+00022:+00018:000169.8761:03050
03051:-00012:+00048:-00012:000169.8761:03051
03052:-00002:+00034:-00003:000169.8761:03052
03053:-00022:+00035:-00012:000169.8761:03053
03054:-00062:+00019:+00002:000169.8761:03054
03055:-00022:+00048:+00005:000169.8761:03055
03056:+00005:+00047:+00005:000169.8761:03056
03057:-00022:+00035:+00006:000169.8761:03057
03058:+00019:+00043:+00002:000169.8761:03058
03059:+00003:+00025:-00009:000169.8761:03059
03060:+00008:+00047:+00003:000169.8761:03060
03061:+00063:+00026:-00018:000169.8761:03061
03062:+00022:+00061:-00025:000169.8761:03062
03063:-00009:+00072:-00036:000169.8761:03063
03064:+00045:+00036:+00002:000169.8761:03064
03065:+00055:+00048:-00038:000169.8761:03065
03066:+00022:+00038:-00033:000169.8761:03066
03067:-00007:+00044:-00007:000169.8761:03067
03068:+00016:+00029:+00008:000169.8761:03068
03069:+00033:+00037:-00021:000169.8761:03069
03070:+00047:+00022:-00021:000169.8761:03070
03071:+00036:+00059:-00037:000169.8761:03071
03072:+00013:+00022:+00017:000169.8761:03072
03073:+00065:+00040:+00012:000169.8761:03073
03074:+00070:+00039:+00025:000169.8761:03074
03075:+00051:+00035:-00008:000169.8761:03075
03076:+00033:+00049:-00022:000169.8761:03076
03077:+00024:+00061:+00021:000169.8761:03077
03078:+00063:+00006:+00012:000169.8761:03078
03079:+00030:+00062:-00037:000169.8761:03079
03080:-00007:+00043:-00004:000169.8761:03080
03081:+00007:+00046:-00004:000169.8761:03081
03082:+00020:+00020:-00004:000169.8761:03082
03083:+00012:+00033:-00003:000169.8761:03083
03084:+00009:+00041:-00006:000169.8761:03084
03085:+00023:+00019:+00003:000169.8761:03085
03086:+00052:+00040:+00017:000169.8761:03086
03087:+00053:+00047:-00007:000169.8761:03087
03088:+00032:+00047:-00015:000169.8761:03088
03089:+00011:+00041:-00018:000169.8761:03089
03090:+00016:+00040:+00001:000169.8761:03090
03091:-00002:+00040:-00021:000169.8761:03091
03092:-00007:+00036:-00010:000169.8761:03092
03093:-00018:+00034:+00003:000169.8761:03093
03094:+00001:+00024:-00020:000169.8761:03094
03095:-00017:+00042:-00016:000169.8761:03095
03096:+00001:+00041:-00004:000169.8761:03096
03097:-00017:+00021:-00011:000169.8761:03097
03098:-00020:+00025:-00012:000169.8761:03098
03099:-00019:+00024:-00012:000169.8761:03099
03100:-00022:+00019:-00038:000169.8761:03100
03101:-00012:+00023:+00002:000169.8761:03101
03102:-00050:+00021:-00022:000169.8761:03102
03103:-00060:+00043:+00004:000169.8761:03103
03104:-00066:+00031:-00017:000169.8761:03104
03105:-00028:+00021:-00016:000169.8761:03105
03106:-00057:+00029:-00029:000169.8761:03106
03107:-00083:+00047:-00012:000169.8761:03107
03108:-00047:+00025:-00015:000169.8761:03108
03109:-00043:+00041:-00031:000169.8761:03109
03110:-00044:+00024:-00011:000161.9427:03110
03111:-00042:+00028:-00015:000161.9427:03111
03112:-00011:+00043:-00009:000161.9427:03112
03113:-00032:+00022:-00027:000161.9427:03113
03114:-00032:+00045:-00022:000161.9427:03114
03115:-00033:+00032:-00026:000161.9427:03115
03116:-00025:+00040:-00008:000161.9427:03116
03117:-00034:+00039:-00023:000161.9427:03117
03118:-00053:+00034:-00016:000161.9427:03118
03119:-00025:+00023:-00009:000161.9427:03119
03120:-00025:+00032:-00021:000161.9427:03120
03121:-00048:+00021:-00023:000161.9427:03121
03122:-00048:+00047:+00003:000161.9427:03122
03123:-00013:+00023:+00021:000161.9427:03123
03124:-00011:+00023:+00005:000161.9427:03124
03125:-00008:+00045:+00007:000161.9427:03125
03126:-00032:+00023:+00003:000161.9427:03126
03127:-00031:+00046:-00004:000161.9427:03127
03128:+00032:+00037:-00009:000161.9427:03128
03129:+00013:+00043:+00019:000161.9427:03129
03130:+00012:+00042:+00007:000161.9427:03130
03131:+00014:+00024:-00007:000161.9427:03131
03132:+00021:+00035:-00019:000161.9427:03132
03133:+00012:+00037:+00006:000161.9427:03133
03134:+00031:+00044:-00034:000161.9427:03134
03135:+00005:+00059:-00025:000161.9427:03135
03136:+00023:+00048:-00013:000161.9427:03136
03137:+00041:+00024:-00017:000161.9427:03137
03138:+00067:+00020:+00005:000161.9427:03138
03139:+00012:+00027:-00009:000161.9427:03139
03140:+00025:+00040:+00006:000161.9427:03140
03141:+00029:+00023:+00004:000161.9427:03141
03142:+00045:+00039:+00021:000161.9427:03142
03143:+00049:+00059:+00007:000161.9427:03143
03144:+00032:+00033:+00004:000161.9427:03144
03145:+00011:+00039:-00035:000161.9427:03145
03146:+00007:+00061:+00021:000161.9427:03146
03147:+00038:+00042:+00021:000161.9427:03147
03148:+00018:+00028:-00003:000161.9427:03148
03149:+00020:+00010:-00031:000161.9427:03149
03150:+00012:+00022:-00016:000161.9427:03150
03151:+00010:+00023:+00003:000161.9427:03151
03152:+00014:+00046:+00016:000161.9427:03152
03153:+00015:+00042:-00003:000161.9427:03153
03154:+00020:+00035:-00020:000161.9427:03154
03155:+00008:+00047:+00004:000161.9427:03155
03156:+00051:+00036:+00004:000161.9427:03156
03157:+00025:+00036:-00013:000161.9427:03157
03158:-00005:+00044:-00015:000161.9427:03158
03159:-00001:+00045:-00001:000161.9427:03159
03160:+00031:+00045:-00017:000161.9427:03160
03161:-00004:+00056:-00028:000161.9427:03161
03162:+00003:+00040:-00013:000161.9427:03162
03163:-00005:+00041:+00000:000161.9427:03163
03164:-00026:+00021:-00022:000161.9427:03164
03165:-00012:+00041:+00003:000161.9427:03165
03166:-00035:+00036:-00019:000161.9427:03166
03167:-00050:+00047:-00008:000161.9427:03167
03168:-00029:+00025:-00007:000161.9427:03168
03169:-00037:+00025:+00012:000161.9427:03169
03170:-00036:+00032:-00012:000161.9427:03170
03171:-00033:+00040:-00016:000161.9427:03171
03172:-00033:+00047:+00001:000161.9427:03172
03173:-00039:+00009:-00035:000161.9427:03173
03174:-00099:+00009:+00001:000161.9427:03174
03175:-00066:+00044:-00013:000161.9427:03175
03176:-00010:+00056:+00013:000161.9427:03176
03177:+00012:+00022:-00006:000161.9427:03177
03178:-00064:+00062:-00015:000161.9427:03178
03179:-00077:+00047:-00052:000161.9427:03179
03180:-00009:+00043:+00001:000161.9427:03180
03181:+00013:+00022:+00001:000161.9427:03181
03182:-00019:+00025:-00031:000161.9427:03182
03183:-00018:+00023:-00023:000161.9427:03183
03184:+00019:+00045:-00032:000161.9427:03184
03185:+00027:+00042:-00021:000161.9427:03185
03186:-00002:+00038:-00020:000161.9427:03186
03187:+00004:+00037:-00005:000161.9427:03187
03188:+00006:+00038:-00027:000161.9427:03188
03189:-00007:+00058:-00008:000161.9427:03189
03190:-00001:+00032:-00018:000161.9427:03190
03191:-00017:+00034:+00000:000161.9427:03191
03192:+00002:+00019:-00018:000161.9427:03192
03193:+00001:+00046:-00021:000161.9427:03193
03194:-00010:+00023:+00002:000161.9427:03194
03195:-00022:+00026:-00008:000161.9427:03195
03196:+00038:+00047:+00022:000161.9427:03196
03197:+00008:+00033:-00012:000161.9427:03197
03198:+00003:+00025:-00032:000161.9427:03198
03199:-00009:+00033:+00002:000161.9427:03199
03200:+00017:+00042:-00005:000161.9427:03200
03201:+00039:+00040:+00003:000161.9427:03201
03202:-00066:+00057:-00075:000161.9427:03202
03203:-00202:+00016:+00084:000161.9427:03203
03204:-00003:-00008:+00057:000161.9427:03204
03205:+00107:+00037:-00001:000161.9427:03205
03206:+00011:+00027:-00069:000161.9427:03206
03207:-00037:+00037:-00023:000161.9427:03207
03208:+00011:+00015:+00000:000161.9427:03208
03209:+00018:+00033:-00030:000161.9427:03209
03210:+00083:+00043:+00009:000161.9427:03210
03211:+00055:+00049:-00035:000161.9427:03211
03212:+00020:+00039:-00017:000161.9427:03212
03213:+00066:+00003:-00007:000161.9427:03213
03214:+00085:+00022:+00050:000161.9427:03214
03215:+00044:+00008:-00020:000161.9427:03215
03216:+00010:+00066:+00004:000161.9427:03216
03217:+00049:+00025:+00019:000161.9427:03217
03218:+00049:+00036:-00032:000161.9427:03218
03219:+00021:+00025:-00022:000161.9427:03219
03220:+00026:+00003:+00036:000161.9427:03220
03221:+00033:+00061:-00002:000180.5836:03221
03222:+00009:+00025:-00013:000180.5836:03222
03223:+00042:+00039:-00002:000180.5836:03223
03224:+00025:+00042:+00002:000180.5836:03224
03225:+00024:+00045:-00013:000180.5836:03225
03226:+00045:+00044:+00007:000180.5836:03226
03227:+00033:+00025:+00007:000180.5836:03227
03228:+00009:+00033:-00009:000180.5836:03228
03229:+00028:+00043:-00004:000180.5836:03229
03230:+00051:+00044:-00007:000180.5836:03230
03231:+00033:+00024:-00022:000180.5836:03231
03232:+00032:+00046:-00001:000180.5836:03232
03233:+00024:+00047:-00003:000180.5836:03233
03234:+00022:+00038:-00012:000180.5836:03234
03235:+00023:+00037:-00022:000180.5836:03235
03236:+00038:+00055:+00007:000180.5836:03236
03237:+00012:+00041:+00002:000180.5836:03237
03238:+00011:+00019:-00016:000180.5836:03238
03239:+00016:+00037:+00021:000180.5836:03239
03240:+00005:+00044:-00016:000180.5836:03240
03241:+00002:+00037:+00000:000180.5836:03241
03242:+00005:+00034:+00021:000180.5836:03242
03243:-00013:+00032:-00020:000180.5836:03243
03244:-00015:+00046:-00019:000180.5836:03244
03245:-00016:+00058:+00005:000180.5836:03245
03246:-00031:+00046:+00003:000180.5836:03246
03247:-00019:+00032:+00005:000180.5836:03247
03248:-00019:+00025:-00005:000180.5836:03248
03249:-00022:+00032:+00000:000180.5836:03249
03250:-00022:+00046:+00005:000180.5836:03250
03251:-00015:+00043:+00006:000180.5836:03251
03252:-00027:+00024:+00004:000180.5836:03252
03253:-00049:+00023:+00006:000180.5836:03253
03254:-00049:+00046:+00003:000180.5836:03254
03255:-00042:+00043:-00018:000180.5836:03255
03256:-00041:+00019:-00010:000180.5836:03256
03257:-00040:+00046:-00019:000180.5836:03257
03258:-00038:+00024:+00000:000180.5836:03258
03259:-00031:+00019:-00015:000180.5836:03259
03260:-00017:+00018:-00028:000180.5836:03260
03261:-00040:+00032:-00030:000180.5836:03261
03262:-00021:+00032:-00015:000180.5836:03262
03263:-00006:+00023:-00013:000180.5836:03263
03264:-00029:+00031:-00033:000180.5836:03264
03265:-00054:+00022:-00038:000180.5836:03265
03266:-00037:+00018:-00031:000180.5836:03266
03267:-00053:+00020:-00032:000180.5836:03267
03268:-00064:+00029:+00006:000180.5836:03268
03269:-00043:+00041:-00012:000180.5836:03269
03270:-00022:+00039:-00022:000180.5836:03270
03271:+00020:+00030:-00035:000180.5836:03271
03272:-00007:+00035:-00019:000180.5836:03272
03273:+00018:+00041:+00002:000180.5836:03273
03274:+00019:+00037:-00027:000180.5836:03274
03275:+00051:+00055:-00022:000180.5836:03275
03276:+00043:+00032:+00002:000180.5836:03276
03277:+00007:+00023:-00020:000180.5836:03277
03278:+00011:+00036:-00005:000180.5836:03278
03279:+00042:+00045:-00008:000180.5836:03279
03280:-00007:+00034:-00029:000180.5836:03280
03281:+00020:+00061:-00022:000180.5836:03281
03282:+00025:+00020:+00002:000180.5836:03282
03283:+00025:+00060:-00004:000180.5836:03283
03284:+00040:+00019:-00003:000180.5836:03284
03285:+00012:+00034:+00001:000180.5836:03285
03286:+00053:+00047:+00004:000180.5836:03286
03287:+00053:+00043:+00006:000180.5836:03287
03288:+00034:+00024:+00030:000180.5836:03288
03289:+00012:+00034:-00007:000180.5836:03289
03290:+00020:+00042:-00005:000180.5836:03290
03291:+00022:+00045:-00018:000180.5836:03291
03292:+00000:+00035:-00002:000180.5836:03292
03293:-00004:+00033:-00007:000180.5836:03293
03294:+00011:+00036:+00018:000180.5836:03294
03295:+00022:+00047:-00016:000180.5836:03295
03296:+00009:+00033:+00005:000180.5836:03296
03297:+00015:+00041:-00001:000180.5836:03297
03298:+00014:+00046:+00003:000180.5836:03298
03299:+00000:+00038:-00008:000180.5836:03299
03300:+00034:+00059:-00022:000180.5836:03300
03301:+00014:+00041:-00014:000180.5836:03301
03302:-00013:+00024:+00001:000180.5836:03302
03303:-00015:+00036:+00003:000180.5836:03303
03304:-00007:+00032:-00009:000180.5836:03304
03305:-00034:+00036:-00037:000180.5836:03305
03306:-00011:+00047:+00001:000180.5836:03306
03307:-00034:+00019:-00018:000180.5836:03307
03308:-00014:+00025:-00012:000180.5836:03308
03309:-00018:+00047:-00010:000180.5836:03309
03310:-00034:+00046:-00008:000180.5836:03310
03311:-00009:+00043:+00000:000180.5836:03311
03312:-00026:+00034:-00005:000180.5836:03312
03313:-00024:+00021:+00003:000180.5836:03313
03314:-00036:+00044:+00003:000180.5836:03314
03315:-00027:+00042:+00004:000180.5836:03315
03316:-00041:+00021:-00017:000180.5836:03316
03317:-00050:+00029:+00001:000180.5836:03317
03318:-00053:+00043:-00009:000180.5836:03318
03319:-00040:+00030:+00002:000180.5836:03319
03320:-00029:+00042:-00028:000180.5836:03320
03321:-00077:+00022:-00006:000180.5836:03321
03322:-00065:+00029:+00001:000180.5836:03322
03323:-00020:+00022:-00021:000180.5836:03323
03324:+00001:+00042:-00017:000180.5836:03324
03325:-00008:+00047:-00020:000180.5836:03325
03326:-00010:+00030:-00016:000180.5836:03326
03327:+00018:+00043:+00003:000180.5836:03327
03328:+00038:+00025:+00003:000180.5836:03328
03329:-00007:+00044:-00035:000180.5836:03329
03330:-00036:+00021:-00023:000180.5836:03330
03331:-00041:+00040:-00032:000180.5836:03331
03332:-00002:+00019:-00022:000180.5836:03332
03333:+00020:+00025:-00008:000180.5836:03333
03334:-00051:+00021:-00020:000180.5836:03334
03335:-00031:+00043:-00016:000180.5836:03335
03336:-00032:+00046:-00016:000180.5836:03336
03337:+00000:+00046:-00006:000180.5836:03337
03338:+00018:+00025:-00006:000171.0115:03338
03339:+00007:+00038:+00000:000171.0115:03339
03340:+00056:+00039:-00010:000171.0115:03340
03341:+00063:+00022:+00001:000171.0115:03341
03342:+00048:+00057:+00007:000171.0115:03342
03343:+00008:+00019:-00007:000171.0115:03343
03344:+00023:+00044:-00035:000171.0115:03344
03345:+00050:+00048:+00004:000171.0115:03345
03346:+00065:+00041:-00023:000171.0115:03346
03347:-00007:+00033:-00029:000171.0115:03347
03348:+00051:+00033:+00014:000171.0115:03348
03349:+00067:+00035:-00032:000171.0115:03349
03350:+00032:+00040:-00011:000171.0115:03350
03351:+00039:+00034:-00007:000171.0115:03351
03352:+00038:+00042:+00003:000171.0115:03352
03353:+00009:+00019:-00025:000171.0115:03353
03354:+00056:+00032:-00016:000171.0115:03354
03355:+00043:+00025:-00006:000171.0115:03355
03356:+00022:+00058:-00009:000171.0115:03356
03357:+00034:+00033:+00007:000171.0115:03357
03358:+00010:+00056:-00016:000171.0115:03358
03359:+00011:+00043:-00003:000171.0115:03359
03360:+00009:+00025:-00001:000171.0115:03360
03361:+00009:+00034:+00008:000171.0115:03361
03362:+00011:+00046:-00018:000171.0115:03362
03363:+00011:+00034:-00019:000171.0115:03363
03364:+00037:+00036:-00001:000171.0115:03364
03365:+00012:+00038:-00021:000171.0115:03365
03366:+00035:+00036:+00005:000171.0115:03366
03367:+00027:+00047:+00005:000171.0115:03367
03368:+00037:+00041:+00001:000171.0115:03368
03369:+00011:+00043:-00016:000171.0115:03369
03370:+00021:+00047:+00016:000171.0115:03370
03371:+00021:+00046:-00022:000171.0115:03371
03372:-00006:+00035:-00018:000171.0115:03372
03373:-00006:+00046:-00015:000171.0115:03373
03374:-00009:+00023:-00017:000171.0115:03374
03375:-00013:+00042:+00007:000171.0115:03375
03376:-00034:+00023:-00006:000171.0115:03376
03377:-00008:+00023:-00020:000171.0115:03377
03378:-00009:+00044:-00019:000171.0115:03378
03379:-00019:+00024:-00020:000171.0115:03379
03380:-00034:+00019:-00027:000171.0115:03380
03381:-00082:+00042:-00015:000171.0115:03381
03382:-00054:+00041:-00020:000171.0115:03382
03383:+00040:+00045:+00011:000171.0115:03383
03384:+00061:+00025:-00008:000171.0115:03384
03385:-00047:+00036:-00016:000171.0115:03385
03386:-00043:+00025:+00003:000171.0115:03386
03387:+00016:+00025:-00011:000171.0115:03387
03388:+00023:+00021:-00001:000171.0115:03388
03389:-00015:+00019:-00018:000171.0115:03389
03390:-00049:+00044:-00010:000171.0115:03390
03391:+00008:+00045:-00034:000171.0115:03391
03392:+00048:+00041:+00003:000171.0115:03392
03393:+00021:+00040:+00000:000171.0115:03393
03394:-00047:+00039:-00009:000171.0115:03394
03395:-00036:+00042:-00020:000171.0115:03395
03396:+00020:+00045:+00008:000171.0115:03396
03397:+00018:+00033:-00017:000171.0115:03397
03398:+00000:+00034:+00001:000171.0115:03398
03399:-00012:+00019:+00020:000171.0115:03399
03400:+00006:+00056:-00020:000171.0115:03400
03401:+00017:+00025:+00003:000171.0115:03401
03402:-00006:+00051:-00011:000171.0115:03402
03403:+00006:+00033:+00007:000171.0115:03403
03404:-00033:+00056:-00047:000171.0115:03404
03405:+00008:+00033:-00003:000171.0115:03405
03406:+00018:+00044:-00009:000171.0115:03406
03407:-00046:+00025:-00009:000171.0115:03407
03408:-00042:+00047:-00009:000171.0115:03408
03409:+00005:+00031:+00019:000171.0115:03409
03410:-00034:+00018:-00027:000171.0115:03410
03411:-00068:+00022:+00019:000171.0115:03411
03412:-00051:+00041:+00050:000171.0115:03412
03413:+00018:+00045:+00001:000171.0115:03413
03414:+00014:+00038:-00019:000171.0115:03414
03415:+00039:+00023:+00020:000171.0115:03415
03416:+00010:+00020:+00001:000171.0115:03416
03417:+00030:+00033:-00006:000171.0115:03417
03418:+00073:+00050:+00004:000171.0115:03418
03419:+00041:+00060:-00010:000171.0115:03419
03420:-00010:+00039:-00051:000171.0115:03420
03421:+00054:+00038:+00035:000171.0115:03421
03422:+00063:+00006:+00007:000171.0115:03422
03423:+00017:+00046:+00001:000171.0115:03423
03424:+00042:+00039:-00017:000171.0115:03424
03425:+00045:+00048:+00001:000171.0115:03425
03426:+00014:+00035:-00034:000171.0115:03426
03427:+00021:+00017:+00008:000171.0115:03427
03428:+00026:+00050:-00007:000171.0115:03428
03429:+00082:+00052:-00023:000171.0115:03429
03430:+00063:+00038:-00019:000171.0115:03430
03431:+00008:+00036:+00006:000171.0115:03431
03432:+00029:+00030:+00021:000171.0115:03432
03433:+00025:+00042:-00009:000171.0115:03433
03434:+00031:+00046:+00011:000171.0115:03434
03435:-00006:+00023:+00001:000171.0115:03435
03436:+00021:+00035:+00005:000171.0115:03436
03437:+00052:+00038:+00004:000171.0115:03437
03438:+00034:+00045:+00005:000171.0115:03438
03439:+00022:+00035:+00001:000171.0115:03439
03440:+00038:+00046:-00002:000171.0115:03440
03441:+00024:+00025:-00006:000171.0115:03441
03442:+00037:+00041:+00002:000171.0115:03442
03443:+00010:+00025:+00001:000171.0115:03443
03444:+00018:+00024:-00017:000171.0115:03444
03445:+00017:+00045:-00015:000171.0115:03445
03446:+00006:+00035:-00019:000171.0115:03446
03447:-00018:+00032:-00021:000171.0115:03447
03448:-00005:+00033:-00014:000171.0115:03448
03449:+00005:+00040:+00001:000171.0115:03449
03450:-00020:+00022:-00021:000171.0115:03450
03451:-00020:+00020:-00017:000171.0115:03451
03452:-00005:+00041:-00021:000171.0115:03452
03453:-00023:+00044:-00022:000171.0115:03453
03454:-00028:+00042:+00006:000171.0115:03454
03455:-00030:+00047:-00019:000171.0115:03455
03456:-00063:+00022:-00018:000171.0115:03456
03457:-00055:+00044:-00016:000171.0115:03457
03458:-00082:+00030:-00005:000171.0115:03458
03459:-00068:+00025:+00001:000171.0115:03459
03460:-00044:+00032:-00021:000171.0115:03460
03461:-00062:+00022:+00000:000162.0120:03461
03462:-00027:+00042:-00033:000162.0120:03462
03463:-00024:+00045:-00014:000162.0120:03463
03464:-00036:+00045:-00014:000162.0120:03464
03465:-00052:+00025:-00012:000162.0120:03465
03466:-00013:+00045:-00032:000162.0120:03466
03467:-00020:+00042:-00009:000162.0120:03467
03468:-00029:+00023:-00023:000162.0120:03468
03469:-00041:+00056:-00027:000162.0120:03469
03470:-00013:+00006:+00023:000162.0120:03470
03471:-00029:+00046:-00058:000162.0120:03471
03472:-00060:+00042:-00013:000162.0120:03472
03473:-00026:+00023:-00015:000162.0120:03473
03474:-00049:+00047:-00032:000162.0120:03474
03475:-00030:+00045:-00014:000162.0120:03475
03476:-00011:+00040:+00003:000162.0120:03476
03477:+00006:+00041:+00004:000162.0120:03477
03478:-00020:+00043:-00038:000162.0120:03478
03479:-00033:+00044:-00003:000162.0120:03479
03480:-00008:+00044:-00021:000162.0120:03480
03481:+00025:+00045:+00004:000162.0120:03481
03482:+00048:+00039:-00015:000162.0120:03482
03483:-00017:+00036:-00003:000162.0120:03483
03484:+00003:+00025:+00019:000162.0120:03484
03485:+00010:+00046:+00007:000162.0120:03485
03486:+00025:+00034:+00003:000162.0120:03486
03487:+00038:+00037:-00004:000162.0120:03487
03488:+00025:+00041:+00012:000162.0120:03488
03489:+00028:+00047:-00036:000162.0120:03489
03490:+00062:+00024:+00003:000162.0120:03490
03491:+00077:+00053:+00002:000162.0120:03491
03492:+00068:+00038:-00021:000162.0120:03492
03493:+00000:+00005:-00035:000162.0120:03493
03494:+00000:+00074:+00016:000162.0120:03494
03495:+00064:+00031:-00018:000162.0120:03495
03496:+00039:+00033:+00000:000162.0120:03496
03497:-00021:+00044:-00006:000162.0120:03497
03498:-00007:+00033:-00013:000162.0120:03498
03499:+00026:+00037:-00017:000162.0120:03499
03500:+00038:+00047:+00017:000162.0120:03500
03501:+00018:+00047:+00018:000162.0120:03501
03502:+00021:+00046:-00006:000162.0120:03502
03503:+00027:+00044:-00003:000162.0120:03503
03504:+00029:+00034:+00000:000162.0120:03504
03505:+00022:+00059:-00006:000162.0120:03505
03506:+00029:+00056:-00017:000162.0120:03506
03507:+00023:+00034:-00033:000162.0120:03507
03508:+00018:+00044:-00006:000162.0120:03508
03509:+00032:+00047:+00006:000162.0120:03509
03510:+00015:+00047:-00022:000162.0120:03510
03511:+00034:+00039:-00019:000162.0120:03511
03512:+00019:+00062:-00017:000162.0120:03512
03513:+00001:+00043:-00016:000162.0120:03513
03514:+00002:+00044:-00019:000162.0120:03514
03515:-00018:+00024:+00003:000162.0120:03515
03516:-00034:+00042:-00016:000162.0120:03516
03517:-00036:+00045:+00003:000162.0120:03517
03518:-00008:+00041:-00004:000162.0120:03518
03519:-00011:+00045:-00016:000162.0120:03519
03520:-00026:+00058:-00035:000162.0120:03520
03521:-00037:+00043:-00001:000162.0120:03521
03522:-00026:+00047:-00017:000162.0120:03522
03523:-00057:+00022:+00001:000162.0120:03523
03524:-00096:+00027:-00021:000162.0120:03524
03525:-00093:+00019:+00007:000162.0120:03525
03526:+00022:+00028:-00002:000162.0120:03526
03527:+00027:+00009:-00017:000162.0120:03527
03528:-00014:+00025:-00013:000162.0120:03528
03529:-00051:+00018:-00027:000162.0120:03529
03530:-00009:+00043:-00023:000162.0120:03530
03531:+00031:+00041:-00021:000162.0120:03531
03532:-00001:+00024:-00017:000162.0120:03532
03533:+00006:+00042:-00027:000162.0120:03533
03534:+00007:+00025:-00025:000162.0120:03534
03535:+00023:+00036:-00012:000162.0120:03535
03536:+00009:+00035:-00020:000162.0120:03536
03537:+00004:+00035:-00021:000162.0120:03537
03538:-00021:+00045:-00011:000162.0120:03538
03539:+00002:+00043:+00018:000162.0120:03539
03540:+00018:+00063:-00012:000162.0120:03540
03541:-00005:+00035:+00007:000162.0120:03541
03542:-00017:+00039:-00019:000162.0120:03542
03543:+00004:+00040:-00005:000162.0120:03543
03544:+00017:+00033:+00005:000162.0120:03544
03545:+00033:+00049:-00008:000162.0120:03545
03546:-00001:+00059:-00022:000162.0120:03546
03547:-00018:+00062:-00014:000162.0120:03547
03548:-00018:+00038:-00005:000162.0120:03548
03549:-00003:+00037:-00005:000162.0120:03549
03550:+00010:+00042:+00003:000162.0120:03550
03551:-00003:+00047:-00008:000162.0120:03551
03552:-00003:+00046:-00016:000162.0120:03552
03553:+00012:+00031:-00064:000162.0120:03553
03554:-00156:+00046:+00018:000162.0120:03554
03555:-00097:+00007:+00012:000162.0120:03555
03556:+00123:+00063:-00009:000162.0120:03556
03557:+00039:+00046:-00008:000162.0120:03557
03558:-00052:+00062:+00005:000162.0120:03558
03559:+00019:-00009:+00014:000162.0120:03559
03560:+00033:+00034:-00019:000162.0120:03560
03561:+00024:+00045:+00019:000162.0120:03561
03562:+00014:+00037:+00002:000162.0120:03562
03563:+00020:+00034:-00022:000162.0120:03563
03564:+00060:+00061:+00003:000162.0120:03564
03565:+00072:+00019:-00011:000162.0120:03565
03566:-00033:+00041:-00012:000162.0120:03566
03567:+00063:+00044:+00032:000162.0120:03567
03568:+00075:+00039:-00020:000162.0120:03568
03569:+00024:+00043:-00009:000162.0120:03569
03570:+00035:+00044:-00034:000184.5446:03570
03571:+00049:+00023:+00006:000184.5446:03571
03572:+00010:+00041:-00021:000184.5446:03572
03573:+00016:+00031:-00002:000184.5446:03573
03574:+00008:+00024:-00031:000184.5446:03574
03575:+00013:+00039:-00009:000184.5446:03575
03576:+00029:+00035:-00018:000184.5446:03576
03577:+00048:+00047:-00018:000184.5446:03577
03578:+00013:+00056:-00023:000184.5446:03578
03579:+00015:+00037:+00001:000184.5446:03579
03580:+00051:+00042:-00016:000184.5446:03580
03581:+00033:+00044:-00021:000184.5446:03581
03582:+00014:+00045:-00021:000184.5446:03582
03583:+00035:+00043:-00021:000184.5446:03583
03584:+00024:+00037:+00000:000184.5446:03584
03585:-00006:+00047:-00021:000184.5446:03585
03586:-00007:+00033:-00021:000184.5446:03586
03587:+00019:+00043:-00017:000184.5446:03587
03588:-00001:+00035:-00011:000184.5446:03588
03589:-00001:+00033:-00011:000184.5446:03589
03590:+00005:+00036:+00000:000184.5446:03590
03591:-00007:+00045:+00005:000184.5446:03591
03592:-00006:+00042:+00005:000184.5446:03592
03593:-00022:+00032:-00016:000184.5446:03593
03594:-00011:+00034:+00002:000184.5446:03594
03595:-00024:+00031:-00003:000184.5446:03595
03596:-00036:+00025:+00007:000184.5446:03596
03597:-00024:+00041:+00002:000184.5446:03597
03598:-00035:+00025:-00016:000184.5446:03598
03599:-00023:+00024:+00002:000184.5446:03599
03600:-00015:+00034:+00003:000184.5446:03600
03601:-00047:+00019:-00037:000184.5446:03601
03602:-00028:+00038:-00005:000184.5446:03602
03603:-00031:+00026:+00023:000184.5446:03603
03604:-00022:+00018:+00001:000184.5446:03604
03605:-00027:+00053:-00052:000184.5446:03605
03606:-00047:+00021:+00020:000184.5446:03606
03607:-00034:+00043:-00035:000184.5446:03607
03608:-00034:+00008:-00033:000184.5446:03608
03609:-00033:+00036:-00014:000184.5446:03609
03610:-00053:+00010:-00026:000184.5446:03610
03611:-00042:+00036:-00024:000184.5446:03611
03612:-00023:+00043:-00015:000184.5446:03612
03613:-00036:+00026:-00032:000184.5446:03613
03614:-00027:+00020:-00021:000184.5446:03614
03615:-00037:+00025:+00018:000184.5446:03615
03616:+00020:+00045:-00036:000184.5446:03616
03617:+00009:+00032:-00036:000184.5446:03617
03618:+00009:+00046:-00008:000184.5446:03618
03619:+00007:+00025:-00012:000184.5446:03619
03620:-00006:+00044:-00021:000184.5446:03620
03621:+00014:+00023:-00023:000184.5446:03621
03622:+00022:+00047:+00004:000184.5446:03622
03623:+00020:+00034:-00007:000184.5446:03623
03624:+00048:+00059:-00017:000184.5446:03624
03625:+00028:+00022:-00038:000184.5446:03625
03626:+00026:+00061:-00004:000184.5446:03626
03627:-00022:-00006:-00032:000184.5446:03627
03628:-00067:+00032:-00014:000184.5446:03628
03629:+00068:+00004:+00032:000184.5446:03629
03630:+00070:+00045:-00014:000184.5446:03630
03631:+00001:+00009:-00018:000184.5446:03631
03632:+00017:+00024:+00023:000184.5446:03632
03633:+00035:+00024:-00007:000184.5446:03633
03634:+00037:+00036:-00036:000184.5446:03634
03635:+00033:+00031:+00008:000184.5446:03635
03636:+00011:+00024:+00000:000184.5446:03636
03637:+00020:+00021:+00003:000184.5446:03637
03638:+00036:+00046:+00017:000184.5446:03638
03639:+00010:+00036:+00021:000184.5446:03639
03640:-00018:+00038:-00017:000184.5446:03640
03641:+00004:+00039:-00003:000184.5446:03641
03642:+00020:+00056:+00026:000184.5446:03642
03643:-00003:+00044:-00031:000184.5446:03643
03644:+00000:+00035:-00033:000184.5446:03644
03645:+00015:+00022:+00001:000184.5446:03645
03646:-00013:+00043:-00014:000184.5446:03646
03647:-00033:+00023:-00019:000184.5446:03647
03648:+00007:+00057:-00016:000184.5446:03648
03649:+00007:+00033:-00009:000184.5446:03649
03650:+00001:+00038:-00021:000184.5446:03650
03651:-00028:+00045:-00007:000184.5446:03651
03652:-00052:+00044:-00016:000184.5446:03652
03653:-00023:+00040:-00023:000184.5446:03653
03654:-00038:+00044:-00021:000184.5446:03654
03655:-00041:+00022:-00020:000184.5446:03655
03656:-00047:+00058:-00012:000184.5446:03656
03657:-00034:+00032:-00018:000184.5446:03657
03658:-00009:+00040:-00022:000184.5446:03658
03659:-00037:+00028:-00034:000184.5446:03659
03660:-00012:+00025:-00010:000184.5446:03660
03661:-00038:+00027:-00039:000184.5446:03661
03662:-00008:+00041:-00008:000184.5446:03662
03663:+00007:+00019:-00010:000184.5446:03663
03664:-00048:+00032:-00028:000184.5446:03664
03665:-00063:+00024:-00012:000184.5446:03665
03666:-00037:+00041:-00003:000184.5446:03666
03667:-00026:+00019:-00033:000184.5446:03667
03668:-00036:+00040:-00022:000184.5446:03668
03669:-00013:+00021:-00018:000184.5446:03669
03670:-00036:+00020:-00019:000184.5446:03670
03671:-00009:+00041:-00032:000184.5446:03671
03672:+00006:+00033:-00019:000184.5446:03672
03673:+00005:+00038:-00016:000184.5446:03673
03674:+00005:+00035:-00006:000184.5446:03674
03675:+00021:+00032:-00003:000184.5446:03675
03676:+00020:+00036:+00002:000184.5446:03676
03677:-00006:+00033:+00000:000185.1571:03677
03678:-00008:+00042:+00020:000185.1571:03678
03679:+00005:+00036:-00004:000185.1571:03679
03680:+00020:+00033:-00018:000185.1571:03680
03681:-00020:+00060:+00020:000185.1571:03681
03682:+00009:+00040:-00001:000185.1571:03682
03683:+00024:+00034:-00015:000185.1571:03683
03684:+00033:+00062:+00016:000185.1571:03684
03685:+00045:+00033:+00022:000185.1571:03685
03686:+00051:+00036:+00007:000185.1571:03686
03687:+00044:+00035:-00003:000185.1571:03687
03688:+00039:+00060:+00021:000185.1571:03688
03689:-00020:+00056:-00008:000185.1571:03689
03690:-00021:+00041:-00021:000185.1571:03690
03691:+00055:+00038:+00011:000185.1571:03691
03692:+00049:+00066:-00025:000185.1571:03692
03693:-00020:+00060:+00006:000185.1571:03693
03694:+00026:+00061:-00019:000185.1571:03694
03695:+00015:+00041:-00010:000185.1571:03695
03696:+00013:+00060:-00009:000185.1571:03696
03697:+00012:+00019:+00000:000185.1571:03697
03698:+00021:+00025:-00020:000185.1571:03698
03699:+00052:+00045:+00007:000185.1571:03699
03700:+00052:+00044:+00001:000185.1571:03700
03701:+00000:+00045:-00012:000185.1571:03701
03702:+00011:+00043:+00003:000185.1571:03702
03703:+00033:+00047:-00007:000185.1571:03703
03704:+00008:+00042:+00000:000185.1571:03704
03705:-00004:+00043:-00023:000185.1571:03705
03706:+00004:+00041:+00006:000185.1571:03706
03707:+00019:+00025:-00009:000185.1571:03707
03708:+00005:+00060:-00033:000185.1571:03708
03709:-00001:+00042:-00019:000185.1571:03709
03710:-00018:+00024:-00015:000185.1571:03710
03711:-00034:+00018:-00019:000185.1571:03711
03712:-00007:+00025:-00020:000185.1571:03712
03713:+00007:+00024:-00011:000185.1571:03713
03714:-00010:+00018:-00010:000185.1571:03714
03715:-00050:+00030:-00020:000185.1571:03715
03716:-00040:+00031:-00032:000185.1571:03716
03717:+00002:+00031:-00017:000185.1571:03717
03718:+00045:+00018:+00003:000185.1571:03718
03719:-00004:+00020:-00015:000185.1571:03719
03720:-00041:+00019:-00031:000185.1571:03720
03721:+00003:+00020:-00011:000185.1571:03721
03722:+00012:+00009:+00004:000185.1571:03722
03723:+00008:+00023:-00019:000185.1571:03723
03724:-00035:+00024:+00003:000185.1571:03724
03725:-00011:+00034:-00011:000185.1571:03725
03726:+00038:+00046:-00021:000185.1571:03726
03727:+00014:+00022:+00000:000185.1571:03727
03728:-00021:+00022:-00008:000185.1571:03728
03729:-00030:+00045:+00005:000185.1571:03729
03730:-00022:+00056:-00004:000185.1571:03730
03731:+00011:+00061:+00005:000185.1571:03731
03732:+00004:+00039:-00009:000185.1571:03732
03733:+00006:+00076:+00000:000185.1571:03733
03734:-00033:+00041:-00016:000185.1571:03734
03735:-00019:+00050:-00012:000185.1571:03735
03736:+00006:+00058:+00001:000185.1571:03736
03737:-00020:+00038:-00004:000185.1571:03737
03738:-00020:+00037:-00022:000185.1571:03738
03739:+00018:+00038:-00002:000185.1571:03739
03740:+00012:+00046:-00006:000185.1571:03740
03741:+00018:+00046:-00022:000185.1571:03741
03742:-00004:+00056:-00031:000185.1571:03742
03743:-00004:+00023:-00018:000185.1571:03743
03744:-00031:+00042:-00066:000185.1571:03744
03745:-00127:+00004:+00019:000185.1571:03745
03746:+00052:+00019:+00007:000185.1571:03746
03747:+00012:+00032:-00029:000185.1571:03747
03748:-00075:+00048:+00004:000185.1571:03748
03749:-00039:+00022:+00032:000185.1571:03749
03750:+00067:+00042:-00018:000185.1571:03750
03751:+00057:+00038:-00021:000185.1571:03751
03752:+00044:+00019:+00021:000185.1571:03752
03753:-00017:+00026:-00032:000185.1571:03753
03754:+00041:+00037:-00010:000185.1571:03754
03755:+00098:+00038:+00020:000185.1571:03755
03756:+00051:+00046:+00004:000185.1571:03756
03757:+00011:+00056:-00033:000185.1571:03757
03758:+00027:+00034:+00032:000185.1571:03758
03759:+00048:+00022:-00002:000185.1571:03759
03760:+00064:+00091:-00016:000185.1571:03760
03761:+00041:+00025:+00016:000185.1571:03761
03762:-00001:+00005:+00017:000185.1571:03762
03763:-00003:+00029:-00020:000185.1571:03763
03764:+00043:+00044:-00003:000185.1571:03764
03765:+00052:+00040:-00018:000185.1571:03765
03766:+00014:+00063:-00037:000185.1571:03766
03767:+00029:+00024:+00021:000185.1571:03767
03768:+00029:+00038:-00007:000185.1571:03768
03769:+00029:+00042:-00008:000185.1571:03769
03770:+00026:+00043:+00002:000185.1571:03770
03771:+00013:+00040:+00004:000185.1571:03771
03772:+00033:+00040:+00002:000185.1571:03772
03773:+00031:+00043:+00006:000185.1571:03773
03774:+00009:+00047:-00022:000185.1571:03774
03775:-00007:+00042:-00023:000185.1571:03775
03776:-00005:+00033:-00021:000185.1571:03776
03777:+00018:+00046:-00015:000185.1571:03777
03778:+00008:+00047:-00012:000185.1571:03778
03779:+00010:+00044:-00010:000185.1571:03779
03780:-00005:+00035:-00010:000185.1571:03780
03781:-00018:+00034:-00010:000185.1571:03781
03782:-00023:+00056:+00002:000185.1571:03782
03783:-00018:+00033:-00016:000185.1571:03783
03784:-00013:+00046:-00020:000185.1571:03784
03785:-00031:+00033:-00004:000185.1571:03785
03786:-00024:+00018:-00006:000185.1571:03786
03787:-00043:+00019:-00017:000185.1571:03787
03788:-00049:+00037:-00007:000185.1571:03788
03789:-00050:+00028:+00001:000185.1571:03789
03790:-00053:+00040:-00053:000185.1571:03790
03791:-00030:+00045:+00011:000176.4141:03791
03792:-00033:+00025:-00019:000176.4141:03792
03793:-00062:+00047:-00035:000176.4141:03793
03794:-00023:+00024:+00000:000176.4141:03794
03795:-00022:+00042:-00011:000176.4141:03795
03796:-00066:+00009:-00015:000176.4141:03796
03797:-00047:+00022:+00002:000176.4141:03797
03798:-00031:+00018:-00024:000176.4141:03798
03799:-00030:+00036:-00030:000176.4141:03799
03800:-00042:+00023:-00014:000176.4141:03800
03801:-00047:+00025:-00019:000176.4141:03801
03802:-00038:+00032:-00028:000176.4141:03802
03803:-00038:+00019:-00010:000176.4141:03803
03804:-00030:+00042:-00009:000176.4141:03804
03805:-00046:+00032:-00038:000176.4141:03805
03806:-00012:+00025:-00015:000176.4141:03806
03807:-00013:+00023:-00006:000176.4141:03807
03808:-00024:+00042:-00013:000176.4141:03808
03809:-00034:+00024:-00023:000176.4141:03809
03810:-00010:+00040:+00001:000176.4141:03810
03811:-00032:+00057:-00017:000176.4141:03811
03812:-00019:+00039:-00012:000176.4141:03812
03813:+00000:+00063:+00004:000176.4141:03813
03814:+00012:+00043:+00002:000176.4141:03814
03815:+00008:+00045:-00021:000176.4141:03815
03816:+00000:+00056:-00004:000176.4141:03816
03817:+00013:+00024:-00016:000176.4141:03817
03818:+00036:+00036:+00001:000176.4141:03818
03819:+00042:+00058:+00017:000176.4141:03819
03820:+00063:+00039:-00019:000176.4141:03820
03821:+00033:+00060:-00018:000176.4141:03821
03822:+00010:+00055:-00003:000176.4141:03822
03823:+00051:+00074:+00005:000176.4141:03823
03824:+00028:+00050:-00022:000176.4141:03824
03825:+00014:+00035:+00003:000176.4141:03825
03826:+00036:+00043:+00006:000176.4141:03826
03827:+00026:+00031:-00017:000176.4141:03827
03828:+00028:+00044:-00021:000176.4141:03828
03829:+00021:+00041:-00003:000176.4141:03829
03830:+00021:+00041:+00001:000176.4141:03830
03831:+00022:+00036:+00018:000176.4141:03831
03832:+00033:+00038:+00004:000176.4141:03832
03833:+00018:+00036:+00000:000176.4141:03833
03834:+00022:+00055:+00005:000176.4141:03834
03835:+00022:+00036:-00019:000176.4141:03835
03836:+00019:+00037:-00014:000176.4141:03836
03837:+00012:+00055:-00017:000176.4141:03837
03838:+00033:+00042:+00000:000176.4141:03838
03839:-00003:+00045:-00036:000176.4141:03839
03840:+00007:+00047:-00002:000176.4141:03840
03841:+00007:+00037:-00018:000176.4141:03841
03842:+00006:+00047:+00003:000176.4141:03842
03843:-00017:+00056:-00016:000176.4141:03843
03844:-00012:+00047:+00003:000176.4141:03844
03845:-00027:+00019:-00031:000176.4141:03845
03846:-00036:+00022:-00020:000176.4141:03846
03847:-00017:+00041:-00008:000176.4141:03847
03848:-00054:+00020:-00013:000176.4141:03848
03849:-00042:+00023:-00021:000176.4141:03849
03850:-00039:+00020:+00001:000176.4141:03850
03851:-00069:+00027:-00051:000176.4141:03851
03852:-00099:+00027:-00022:000176.4141:03852
03853:-00068:+00031:+00010:000176.4141:03853
03854:+00040:+00043:-00014:000176.4141:03854
03855:+00036:+00017:-00014:000176.4141:03855
03856:-00049:+00041:-00050:000176.4141:03856
03857:-00045:+00029:+00000:000176.4141:03857
03858:+00009:+00025:-00023:000176.4141:03858
03859:+00010:+00043:-00016:000176.4141:03859
03860:-00004:+00024:-00020:000176.4141:03860
03861:+00003:+00040:-00009:000176.4141:03861
03862:+00015:+00037:-00018:000176.4141:03862
03863:+00014:+00043:-00017:000176.4141:03863
03864:-00016:+00038:+00004:000176.4141:03864
03865:-00008:+00037:-00016:000176.4141:03865
03866:-00035:+00047:-00020:000176.4141:03866
03867:-00014:+00038:-00017:000176.4141:03867
03868:-00020:+00041:-00001:000176.4141:03868
03869:-00001:+00023:-00005:000176.4141:03869
03870:-00008:+00032:+00002:000176.4141:03870
03871:+00001:+00057:-00005:000176.4141:03871
03872:+00018:+00037:-00012:000176.4141:03872
03873:+00014:+00062:+00002:000176.4141:03873
03874:+00036:+00050:+00016:000176.4141:03874
03875:+00013:+00040:+00005:000176.4141:03875
03876:+00015:+00060:+00007:000176.4141:03876
03877:+00013:+00062:-00003:000176.4141:03877
03878:-00025:+00022:+00006:000176.4141:03878
03879:-00071:+00049:-00046:000176.4141:03879
03880:-00068:+00053:+00056:000176.4141:03880
03881:+00124:-00009:+00016:000176.4141:03881
03882:+00030:+00040:-00034:000176.4141:03882
03883:-00053:+00061:-00019:000176.4141:03883
03884:+00002:-00010:+00021:000176.4141:03884
03885:-00034:-00007:-00004:000176.4141:03885
03886:+00045:+00088:+00050:000176.4141:03886
03887:+00061:+00004:-00011:000176.4141:03887
03888:+00032:+00036:-00016:000176.4141:03888
03889:+00078:+00026:+00003:000176.4141:03889
03890:+00043:-00024:-00021:000176.4141:03890
03891:+00017:+00069:-00004:000176.4141:03891
03892:+00070:+00047:+00004:000176.4141:03892
03893:+00038:+00042:-00017:000176.4141:03893
03894:+00014:+00050:-00002:000176.4141:03894
03895:+00063:+00043:-00018:000192.9035:03895
03896:+00043:+00022:-00017:000192.9035:03896
03897:+00024:+00037:+00000:000192.9035:03897
03898:+00036:+00021:+00005:000192.9035:03898
03899:+00012:+00043:-00011:000192.9035:03899
03900:+00066:+00058:-00033:000192.9035:03900
03901:+00054:+00037:-00014:000192.9035:03901
03902:+00037:+00058:-00016:000192.9035:03902
03903:+00031:+00044:-00006:000192.9035:03903
03904:+00037:+00056:-00003:000192.9035:03904
03905:+00038:+00025:+00000:000192.9035:03905
03906:+00035:+00036:-00012:000192.9035:03906
03907:+00010:+00033:-00003:000192.9035:03907
03908:+00013:+00059:-00019:000192.9035:03908
03909:+00010:+00058:-00013:000192.9035:03909
03910:+00033:+00039:-00012:000192.9035:03910
03911:+00020:+00037:-00017:000192.9035:03911
03912:+00006:+00034:-00016:000192.9035:03912
03913:+00017:+00044:-00002:000192.9035:03913
03914:-00003:+00025:-00021:000192.9035:03914
03915:-00016:+00045:-00008:000192.9035:03915
03916:-00016:+00040:-00004:000192.9035:03916
03917:-00008:+00041:-00016:000192.9035:03917
03918:-00022:+00034:+00006:000192.9035:03918
03919:-00015:+00035:+00001:000192.9035:03919
03920:-00038:+00057:-00020:000192.9035:03920
03921:-00048:+00041:+00016:000192.9035:03921
03922:-00029:+00040:+00009:000192.9035:03922
03923:-00032:+00028:+00008:000192.9035:03923
03924:-00036:+00021:+00003:000192.9035:03924
03925:-00021:+00032:-00007:000192.9035:03925
03926:-00036:+00042:+00000:000192.9035:03926
03927:-00031:+00043:-00016:000192.9035:03927
03928:-00017:+00047:-00019:000192.9035:03928
03929:-00034:+00045:+00003:000192.9035:03929
03930:-00032:+00023:-00009:000192.9035:03930
03931:-00014:+00036:-00017:000192.9035:03931
03932:-00009:+00022:-00021:000192.9035:03932
03933:-00024:+00047:-00012:000192.9035:03933
03934:-00033:+00023:-00014:000192.9035:03934
03935:-00015:+00009:-00016:000192.9035:03935
03936:-00035:+00025:-00025:000192.9035:03936
03937:-00025:+00041:-00010:000192.9035:03937
03938:-00034:+00022:-00008:000192.9035:03938
03939:-00009:+00034:-00034:000192.9035:03939
03940:-00007:+00056:-00033:000192.9035:03940
03941:+00007:+00043:-00013:000192.9035:03941
03942:+00020:+00024:-00014:000192.9035:03942
03943:+00035:+00044:-00022:000192.9035:03943
03944:+00014:+00033:-00016:000192.9035:03944
03945:+00032:+00032:-00013:000192.9035:03945
03946:+00027:+00032:-00017:000192.9035:03946
03947:+00029:+00034:-00019:000192.9035:03947
03948:+00025:+00036:+00006:000192.9035:03948
03949:+00034:+00029:-00013:000192.9035:03949
03950:-00011:+00008:-00005:000192.9035:03950
03951:+00027:+00027:+00020:000192.9035:03951
03952:+00055:+00023:-00034:000192.9035:03952
03953:+00005:+00019:-00007:000192.9035:03953
03954:+00033:+00029:-00007:000192.9035:03954
03955:+00026:+00058:+00003:000192.9035:03955
03956:+00033:+00038:-00017:000192.9035:03956
03957:+00029:+00018:+00003:000192.9035:03957
03958:+00017:+00022:+00000:000192.9035:03958
03959:+00013:+00046:+00017:000192.9035:03959
03960:+00026:+00021:+00007:000192.9035:03960
03961:+00011:+00025:+00004:000192.9035:03961
03962:+00020:+00034:-00005:000192.9035:03962
03963:+00021:+00044:-00004:000192.9035:03963
03964:+00031:+00036:+00004:000192.9035:03964
03965:-00003:+00039:+00001:000192.9035:03965
03966:-00007:+00037:-00018:000192.9035:03966
03967:+00010:+00046:-00012:000192.9035:03967
03968:+00023:+00045:-00019:000192.9035:03968
03969:-00006:+00025:-00016:000192.9035:03969
03970:+00004:+00034:-00006:000192.9035:03970
03971:-00017:+00033:-00005:000192.9035:03971
03972:+00002:+00038:+00004:000192.9035:03972
03973:-00036:+00042:-00018:000192.9035:03973
03974:-00037:+00058:+00005:000192.9035:03974
03975:-00034:+00025:-00017:000192.9035:03975
03976:-00036:+00043:-00009:000192.9035:03976
03977:-00013:+00045:+00020:000192.9035:03977
03978:-00026:+00022:-00016:000192.9035:03978
03979:-00041:+00041:-00008:000192.9035:03979
03980:-00026:+00019:+00002:000192.9035:03980
03981:-00051:+00023:-00014:000192.9035:03981
03982:-00050:+00024:-00023:000192.9035:03982
03983:-00038:+00046:-00033:000192.9035:03983
03984:-00052:+00023:-00031:000192.9035:03984
03985:-00040:+00042:-00044:000192.9035:03985
03986:-00048:+00022:-00019:000192.9035:03986
03987:-00027:+00020:-00013:000192.9035:03987
03988:-00034:+00021:-00010:000192.9035:03988
03989:-00013:+00021:-00038:000192.9035:03989
03990:-00014:+00047:-00013:000192.9035:03990
03991:+00005:+00026:-00035:000192.9035:03991
03992:-00021:+00045:-00026:000192.9035:03992
03993:-00018:+00043:+00000:000192.9035:03993
03994:-00006:+00021:-00032:000192.9035:03994
03995:-00020:+00022:-00049:000192.9035:03995
03996:-00078:+00024:-00031:000192.9035:03996
03997:-00003:+00035:+00019:000192.9035:03997
03998:+00065:+00061:-00011:000192.9035:03998
03999:-00046:+00023:-00009:000190.9072:03999
04000:-00078:+00022:+00003:000190.9072:04000
04001:-00019:+00029:+00015:000190.9072:04001
04002:+00048:+00047:-00035:000190.9072:04002
04003:+00000:+00043:+00009:000190.9072:04003
04004:+00002:+00034:+00032:000190.9072:04004
04005:-00017:+00022:+00004:000190.9072:04005
04006:+00016:+00057:+00003:000190.9072:04006
04007:+00040:+00059:+00012:000190.9072:04007
04008:+00017:+00035:-00009:000190.9072:04008
04009:-00010:+00074:-00023:000190.9072:04009
04010:+00015:+00032:+00011:000190.9072:04010
04011:+00050:+00035:-00005:000190.9072:04011
04012:+00030:+00024:+00001:000190.9072:04012
04013:+00013:+00045:-00016:000190.9072:04013
04014:-00002:+00056:+00005:000190.9072:04014
04015:+00035:+00046:-00010:000190.9072:04015
04016:+00028:+00033:-00020:000190.9072:04016
04017:+00030:+00061:-00007:000190.9072:04017
04018:+00003:+00035:-00013:000190.9072:04018
04019:+00000:+00033:-00020:000190.9072:04019
04020:+00025:+00039:+00008:000190.9072:04020
04021:+00020:+00021:-00018:000190.9072:04021
04022:-00003:+00033:+00000:000190.9072:04022
04023:+00020:+00058:+00021:000190.9072:04023
04024:+00032:+00055:-00017:000190.9072:04024
04025:+00037:+00039:+00002:000190.9072:04025
04026:+00012:+00047:-00002:000190.9072:04026
04027:+00015:+00034:-00016:000190.9072:04027
04028:+00037:+00034:+00001:000190.9072:04028
04029:+00035:+00056:-00021:000190.9072:04029
04030:+00020:+00046:-00017:000190.9072:04030
04031:+00001:+00044:+00007:000190.9072:04031
04032:-00021:+00034:+00016:000190.9072:04032
04033:-00013:+00056:-00017:000190.9072:04033
04034:-00038:+00032:-00020:000190.9072:04034
04035:-00049:+00023:-00018:000190.9072:04035
04036:-00059:+00030:-00018:000190.9072:04036
04037:-00064:+00022:+00005:000190.9072:04037
04038:+00051:+00034:-00005:000190.9072:04038
04039:+00040:+00045:+00006:000190.9072:04039
04040:-00024:+00047:-00037:000190.9072:04040
04041:-00038:+00041:+00006:000190.9072:04041
04042:+00034:+00041:-00015:000190.9072:04042
04043:+00030:+00024:+00003:000190.9072:04043
04044:+00034:+00019:-00021:000190.9072:04044
04045:-00008:+00025:-00014:000190.9072:04045
04046:+00014:+00020:-00016:000190.9072:04046
04047:+00028:+00039:-00020:000190.9072:04047
04048:-00005:+00041:+00005:000190.9072:04048
04049:-00037:+00034:-00031:000190.9072:04049
04050:-00035:+00040:+00007:000190.9072:04050
04051:-00005:+00023:+00003:000190.9072:04051
04052:+00003:+00019:+00000:000190.9072:04052
04053:+00018:+00024:-00003:000190.9072:04053
04054:-00017:+00022:-00022:000190.9072:04054
04055:-00008:+00043:-00021:000190.9072:04055
04056:+00019:+00045:+00005:000190.9072:04056
04057:+00008:+00058:-00003:000190.9072:04057
04058:-00002:+00059:-00036:000190.9072:04058
04059:+00005:+00061:-00023:000190.9072:04059
04060:+00016:+00035:+00006:000190.9072:04060
04061:+00015:+00044:+00006:000190.9072:04061
04062:+00007:+00042:-00009:000190.9072:04062
04063:+00000:+00046:+00003:000190.9072:04063
04064:+00017:+00046:-00027:000190.9072:04064
04065:+00031:+00033:-00022:000190.9072:04065
04066:+00036:+00036:+00006:000190.9072:04066
04067:-00061:+00020:-00041:000190.9072:04067
04068:-00089:+00008:+00010:000190.9072:04068
04069:+00079:+00078:+00007:000190.9072:04069
04070:-00081:-00004:-00020:000190.9072:04070
04071:-00108:+00025:-00017:000190.9072:04071
04072:+00094:+00011:+00034:000190.9072:04072
04073:-00052:+00072:-00053:000190.9072:04073
04074:-00068:+00047:-00012:000190.9072:04074
04075:+00024:+00023:+00050:000190.9072:04075
04076:+00082:+00055:-00043:000190.9072:04076
04077:+00021:+00047:-00053:000190.9072:04077
04078:+00031:+00024:+00030:000190.9072:04078
04079:+00025:+00019:+00022:000190.9072:04079
04080:+00062:+00030:-00021:000190.9072:04080
04081:+00059:+00057:+00021:000190.9072:04081
04082:+00052:+00018:-00009:000190.9072:04082
04083:+00015:+00034:-00049:000190.9072:04083
04084:+00078:+00037:+00031:000190.9072:04084
04085:+00063:+00036:+00016:000190.9072:04085
04086:+00006:+00047:-00049:000190.9072:04086
04087:+00009:+00023:+00010:000190.9072:04087
04088:+00039:+00019:+00031:000190.9072:04088
04089:+00013:+00047:-00022:000190.9072:04089
04090:+00024:+00033:+00001:000190.9072:04090
04091:+00040:+00056:+00010:000190.9072:04091
04092:+00035:+00060:-00008:000190.9072:04092
04093:+00032:+00056:-00012:000190.9072:04093
04094:+00031:+00045:+00002:000190.9072:04094
04095:+00016:+00025:-00013:000190.9072:04095
04096:+00012:+00035:-00019:000190.9072:04096
04097:+00013:+00036:-00016:000190.9072:04097
04098:-00007:+00045:-00035:000190.9072:04098
04099:+00021:+00037:-00011:000190.9072:04099
04100:-00004:+00033:+00005:000190.9072:04100
04101:+00003:+00047:-00011:000190.9072:04101
04102:+00005:+00055:-00020:000190.9072:04102
04103:+00000:+00039:-00019:000190.9072:04103
04104:-00019:+00037:-00023:000190.9072:04104
04105:-00013:+00045:-00010:000190.9072:04105
04106:-00035:+00044:-00004:000190.9072:04106
04107:-00036:+00025:-00006:000190.9072:04107
04108:-00022:+00047:-00023:000183.1306:04108
04109:-00013:+00018:-00018:000183.1306:04109
04110:-00048:+00045:-00009:000183.1306:04110
04111:-00024:+00031:-00020:000183.1306:04111
04112:-00032:+00036:-00020:000183.1306:04112
04113:-00044:+00026:-00009:000183.1306:04113
04114:-00063:+00031:-00020:000183.1306:04114
04115:-00046:+00031:+00017:000183.1306:04115
04116:-00010:+00041:-00015:000183.1306:04116
04117:-00032:+00029:-00015:000183.1306:04117
04118:-00014:+00023:+00005:000183.1306:04118
04119:-00020:+00022:-00013:000183.1306:04119
04120:-00014:+00007:-00024:000183.1306:04120
04121:-00033:+00042:-00008:000183.1306:04121
04122:-00022:+00018:-00018:000183.1306:04122
04123:-00034:+00031:-00052:000183.1306:04123
04124:-00028:+00025:-00008:000183.1306:04124
04125:-00033:+00022:-00013:000183.1306:04125
04126:-00065:+00033:-00035:000183.1306:04126
04127:-00031:+00030:+00003:000183.1306:04127
04128:-00022:+00043:-00008:000183.1306:04128
04129:-00033:+00022:-00032:000183.1306:04129
04130:+00017:+00033:-00022:000183.1306:04130
04131:+00010:+00044:-00006:000183.1306:04131
04132:+00019:+00033:-00031:000183.1306:04132
04133:+00033:+00025:+00004:000183.1306:04133
04134:+00052:+00065:+00007:000183.1306:04134
04135:+00028:+00039:-00008:000183.1306:04135
04136:-00027:+00005:-00016:000183.1306:04136
04137:+00009:+00092:+00039:000183.1306:04137
04138:+00083:+00020:-00020:000183.1306:04138
04139:+00015:+00078:-00045:000183.1306:04139
04140:-00004:+00033:-00017:000183.1306:04140
04141:+00009:+00047:+00005:000183.1306:04141
04142:+00022:+00040:-00014:000183.1306:04142
04143:+00026:+00059:-00005:000183.1306:04143
04144:+00036:+00021:+00005:000183.1306:04144
04145:-00005:+00060:-00018:000183.1306:04145
04146:+00053:+00037:+00003:000183.1306:04146
04147:+00047:+00037:+00005:000183.1306:04147
04148:-00007:+00044:-00022:000183.1306:04148
04149:-00001:+00059:-00006:000183.1306:04149
04150:+00013:+00037:-00001:000183.1306:04150
04151:-00001:+00036:-00014:000183.1306:04151
04152:-00007:+00046:+00005:000183.1306:04152
04153:+00013:+00034:-00002:000183.1306:04153
04154:+00021:+00025:-00016:000183.1306:04154
04155:-00002:+00044:+00003:000183.1306:04155
04156:-00006:+00045:-00003:000183.1306:04156
04157:-00009:+00034:-00009:000183.1306:04157
04158:-00031:+00036:-00020:000183.1306:04158
04159:-00038:+00047:+00006:000183.1306:04159
04160:-00039:+00024:+00000:000183.1306:04160
04161:-00042:+00032:+00001:000183.1306:04161
04162:-00051:+00046:-00016:000183.1306:04162
04163:-00039:+00019:-00032:000183.1306:04163
04164:-00085:+00028:-00013:000183.1306:04164
04165:-00097:+00018:-00006:000183.1306:04165
04166:-00037:+00033:+00004:000183.1306:04166
04167:+00053:+00029:-00022:000183.1306:04167
04168:-00051:+00044:-00034:000183.1306:04168
04169:-00079:+00029:-00010:000183.1306:04169
04170:-00019:+00038:-00049:000183.1306:04170
04171:+00024:-00007:+00016:000183.1306:04171
04172:+00023:+00025:-00027:000183.1306:04172
04173:-00023:+00029:+00001:000183.1306:04173
04174:+00001:+00028:-00049:000183.1306:04174
04175:+00035:+00044:-00008:000183.1306:04175
04176:-00015:+00022:-00026:000183.1306:04176
04177:-00012:+00037:-00014:000183.1306:04177
04178:-00033:+00021:-00037:000183.1306:04178
04179:-00012:+00044:-00014:000183.1306:04179
04180:-00013:+00047:-00005:000183.1306:04180
04181:-00020:+00033:-00022:000183.1306:04181
04182:-00023:+00044:-00017:000183.1306:04182
04183:-00007:+00024:+00001:000183.1306:04183
04184:-00005:+00037:+00004:000183.1306:04184
04185:+00009:+00025:-00010:000183.1306:04185
04186:+00034:+00059:+00008:000183.1306:04186
04187:+00038:+00035:+00019:000183.1306:04187
04188:+00009:+00033:-00021:000183.1306:04188
04189:+00000:+00048:-00010:000183.1306:04189
04190:-00007:+00028:-00011:000183.1306:04190
04191:-00076:+00022:-00024:000183.1306:04191
04192:-00008:+00023:+00032:000183.1306:04192
04193:+00058:+00060:+00006:000183.1306:04193
04194:+00019:+00036:-00018:000183.1306:04194
04195:-00043:+00039:-00023:000183.1306:04195
04196:+00022:+00046:+00018:000183.1306:04196
04197:+00031:+00038:-00034:000183.1306:04197
04198:+00025:+00045:-00014:000183.1306:04198
04199:-00153:-00017:-00036:000183.1306:04199
04200:+00186:+00110:+00049:000183.1306:04200
04201:+00216:-00038:-00029:000183.1306:04201
04202:-00059:+00068:+00007:000183.1306:04202
04203:+00011:+00060:+00011:000183.1306:04203
04204:+00053:+00030:-00002:000183.1306:04204
04205:+00020:+00056:+00000:000183.1306:04205
04206:+00035:+00043:+00028:000205.0882:04206
04207:-00037:+00003:-00018:000205.0882:04207
04208:+00031:+00056:-00004:000205.0882:04208
04209:+00089:+00032:+00009:000205.0882:04209
04210:+00023:+00041:+00017:000205.0882:04210
04211:+00016:+00059:-00013:000205.0882:04211
04212:+00040:+00034:+00013:000205.0882:04212
04213:+00079:+00060:+00007:000205.0882:04213
04214:+00035:+00057:-00010:000205.0882:04214
04215:+00027:+00060:-00008:000205.0882:04215
04216:+00047:+00025:+00005:000205.0882:04216
04217:+00011:+00037:-00030:000205.0882:04217
04218:-00001:+00036:-00032:000205.0882:04218
04219:+00038:+00033:+00004:000205.0882:04219
04220:+00020:+00036:-00013:000205.0882:04220
04221:+00018:+00037:-00006:000205.0882:04221
04222:+00037:+00056:+00003:000205.0882:04222
04223:+00032:+00046:-00019:000205.0882:04223
04224:+00010:+00023:-00034:000205.0882:04224
04225:+00004:+00045:+00022:000205.0882:04225
04226:+00009:+00044:+00006:000205.0882:04226
04227:-00010:+00025:-00009:000205.0882:04227
04228:-00038:+00056:+00012:000205.0882:04228
04229:+00023:+00009:+00036:000205.0882:04229
04230:-00028:+00035:-00013:000205.0882:04230
04231:-00049:+00047:+00000:000205.0882:04231
04232:-00012:+00047:-00004:000205.0882:04232
04233:-00011:+00044:-00031:000205.0882:04233
04234:-00032:+00044:-00038:000205.0882:04234
04235:+00004:+00047:+00008:000205.0882:04235
04236:-00005:+00021:+00003:000205.0882:04236
04237:+00016:+00025:-00035:000205.0882:04237
04238:+00003:+00023:-00002:000205.0882:04238
04239:+00000:+00025:+00002:000205.0882:04239
04240:+00018:+00022:-00012:000205.0882:04240
04241:-00017:+00024:+00003:000205.0882:04241
04242:-00019:+00036:+00002:000205.0882:04242
04243:+00001:+00040:-00021:000205.0882:04243
04244:-00019:+00024:-00010:000205.0882:04244
04245:-00018:+00035:+00018:000205.0882:04245
04246:+00002:+00040:-00011:000205.0882:04246
04247:-00028:+00006:-00037:000205.0882:04247
04248:-00051:+00042:-00012:000205.0882:04248
04249:+00009:+00021:+00004:000205.0882:04249
04250:+00053:+00035:-00009:000205.0882:04250
04251:+00022:+00041:+00002:000205.0882:04251
04252:-00011:+00075:-00017:000205.0882:04252
04253:+00035:+00058:+00000:000205.0882:04253
04254:+00003:+00014:-00055:000205.0882:04254
04255:-00092:+00115:+00036:000205.0882:04255
04256:+00080:+00018:+00072:000205.0882:04256
04257:+00026:+00035:-00039:000205.0882:04257
04258:-00014:+00043:-00033:000205.0882:04258
04259:+00027:+00061:+00004:000205.0882:04259
04260:+00023:+00025:-00038:000205.0882:04260
04261:-00001:+00053:-00038:000205.0882:04261
04262:+00065:+00043:+00026:000205.0882:04262
04263:+00035:+00055:-00012:000205.0882:04263
04264:+00016:+00057:-00002:000205.0882:04264
04265:+00064:+00023:-00003:000205.0882:04265
04266:+00024:+00041:-00020:000205.0882:04266
04267:-00002:+00045:+00002:000205.0882:04267
04268:+00035:+00042:-00003:000205.0882:04268
04269:+00035:+00034:-00004:000205.0882:04269
04270:+00018:+00060:-00022:000205.0882:04270
04271:+00037:+00044:-00022:000205.0882:04271
04272:+00009:+00047:-00019:000205.0882:04272
04273:+00007:+00044:+00006:000205.0882:04273
04274:+00023:+00047:+00005:000205.0882:04274
04275:-00002:+00044:+00000:000205.0882:04275
04276:-00003:+00045:+00002:000205.0882:04276
04277:-00005:+00046:-00003:000205.0882:04277
04278:+00002:+00019:+00004:000205.0882:04278
04279:-00028:+00034:-00006:000205.0882:04279
04280:-00014:+00023:+00000:000205.0882:04280
04281:-00042:+00046:-00023:000205.0882:04281
04282:-00040:+00010:+00020:000205.0882:04282
04283:-00013:+00028:+00006:000205.0882:04283
04284:-00083:+00024:-00014:000205.0882:04284
04285:-00086:+00006:-00017:000205.0882:04285
04286:-00052:+00056:+00017:000205.0882:04286
04287:-00010:+00029:-00034:000205.0882:04287
04288:-00010:+00034:-00011:000205.0882:04288
04289:-00022:+00016:-00023:000205.0882:04289
04290:-00036:+00031:-00028:000205.0882:04290
04291:-00019:+00029:-00028:000205.0882:04291
04292:+00035:+00023:-00019:000205.0882:04292
04293:-00005:+00031:-00038:000205.0882:04293
04294:-00013:+00047:-00031:000205.0882:04294
04295:+00019:+00022:-00021:000205.0882:04295
04296:-00005:+00021:-00032:000205.0882:04296
04297:-00011:+00036:-00013:000205.0882:04297
04298:-00033:+00022:+00006:000205.0882:04298
04299:-00052:+00025:-00011:000205.0882:04299
04300:-00010:+00043:-00013:000205.0882:04300
04301:+00007:+00040:+00004:000205.0882:04301
04302:-00011:+00047:-00022:000207.7888:04302
04303:-00005:+00022:+00006:000207.7888:04303
04304:+00019:+00024:-00022:000207.7888:04304
04305:+00018:+00057:-00001:000207.7888:04305
04306:+00037:+00048:+00002:000207.7888:04306
04307:+00025:+00050:-00018:000207.7888:04307
04308:-00002:+00047:+00017:000207.7888:04308
04309:-00018:+00010:-00022:000207.7888:04309
04310:-00071:-00009:-00002:000207.7888:04310
04311:+00042:+00051:+00036:000207.7888:04311
04312:+00064:-00004:-00021:000207.7888:04312
04313:-00060:+00060:-00017:000207.7888:04313
04314:+00006:+00042:-00002:000207.7888:04314
04315:+00028:+00025:+00000:000207.7888:04315
04316:-00007:+00046:+00007:000207.7888:04316
04317:-00003:+00035:-00006:000207.7888:04317
04318:+00016:+00033:-00009:000207.7888:04318
04319:+00028:+00034:+00001:000207.7888:04319
04320:+00046:+00042:-00003:000207.7888:04320
04321:+00006:+00024:+00004:000207.7888:04321
04322:-00021:+00047:-00019:000207.7888:04322
04323:-00003:+00047:-00006:000207.7888:04323
04324:-00007:+00021:-00019:000207.7888:04324
04325:+00005:+00040:+00007:000207.7888:04325
04326:-00004:+00022:-00015:000207.7888:04326
04327:-00010:+00044:-00005:000207.7888:04327
04328:-00014:+00045:+00004:000207.7888:04328
04329:+00005:+00060:-00006:000207.7888:04329
04330:+00023:+00035:+00000:000207.7888:04330
04331:-00004:+00036:-00011:000207.7888:04331
04332:-00022:+00033:-00005:000207.7888:04332
04333:-00012:+00024:+00000:000207.7888:04333
04334:-00020:+00024:-00007:000207.7888:04334
04335:+00025:+00040:-00007:000207.7888:04335
04336:+00035:+00041:-00015:000207.7888:04336
04337:-00027:+00030:-00045:000207.7888:04337
04338:-00034:+00041:-00006:000207.7888:04338
04339:+00018:+00055:-00023:000207.7888:04339
04340:+00019:+00031:-00019:000207.7888:04340
04341:-00034:+00022:-00027:000207.7888:04341
04342:-00020:+00023:-00016:000207.7888:04342
04343:+00025:+00029:-00029:000207.7888:04343
04344:+00016:+00036:-00014:000207.7888:04344
04345:+00013:+00025:-00007:000207.7888:04345
04346:+00009:+00043:-00031:000207.7888:04346
04347:-00004:+00047:-00028:000207.7888:04347
04348:-00017:+00058:-00007:000207.7888:04348
04349:+00019:+00045:+00001:000207.7888:04349
04350:-00001:+00043:-00013:000207.7888:04350
04351:-00019:+00045:+00005:000207.7888:04351
04352:-00014:+00034:-00007:000207.7888:04352
04353:-00022:+00034:-00005:000207.7888:04353
04354:-00004:+00058:+00000:000207.7888:04354
04355:+00007:+00045:+00022:000207.7888:04355
04356:+00005:+00038:+00022:000207.7888:04356
04357:+00000:+00034:+00020:000207.7888:04357
04358:+00017:+00044:-00002:000207.7888:04358
04359:-00002:+00036:+00020:000207.7888:04359
04360:+00020:+00035:-00018:000207.7888:04360
04361:-00002:+00040:-00004:000207.7888:04361
04362:-00016:+00018:+00006:000207.7888:04362
04363:-00029:+00046:-00031:000207.7888:04363
04364:-00049:+00040:+00007:000207.7888:04364
04365:+00014:+00034:-00012:000207.7888:04365
04366:+00029:+00060:-00019:000207.7888:04366
04367:-00003:+00035:-00037:000207.7888:04367
04368:+00016:+00022:+00007:000207.7888:04368
04369:+00003:+00023:-00109:000207.7888:04369
04370:-00084:+00013:+00014:000207.7888:04370
04371:+00041:+00028:+00004:000207.7888:04371
04372:+00081:+00055:-00021:000207.7888:04372
04373:-00013:+00020:-00053:000207.7888:04373
04374:-00034:+00029:+00052:000207.7888:04374
04375:+00035:+00002:+00028:000207.7888:04375
04376:-00032:+00074:-00036:000207.7888:04376
04377:-00004:+00033:+00020:000207.7888:04377
04378:+00038:+00042:-00021:000207.7888:04378
04379:+00007:+00020:-00009:000207.7888:04379
04380:+00051:+00033:-00032:000207.7888:04380
04381:+00046:+00046:+00007:000207.7888:04381
04382:+00051:+00037:-00033:000207.7888:04382
04383:+00039:+00046:-00015:000207.7888:04383
04384:+00047:+00041:+00019:000207.7888:04384
04385:+00037:+00033:-00024:000207.7888:04385
04386:+00041:+00047:-00031:000207.7888:04386
04387:+00052:+00047:+00020:000207.7888:04387
04388:+00036:+00047:-00008:000207.7888:04388
04389:+00006:+00044:-00031:000207.7888:04389
04390:+00030:+00046:+00000:000207.7888:04390
04391:+00038:+00055:-00010:000207.7888:04391
04392:+00019:+00057:-00021:000207.7888:04392
04393:+00013:+00057:+00006:000207.7888:04393
04394:+00036:+00037:-00001:000207.7888:04394
04395:+00036:+00057:-00022:000207.7888:04395
04396:+00013:+00023:+00008:000207.7888:04396
04397:-00006:+00047:-00006:000207.7888:04397
04398:-00005:+00033:+00007:000207.7888:04398
04399:-00003:+00047:-00021:000207.7888:04399
04400:-00008:+00059:-00001:000207.7888:04400
04401:-00032:+00038:+00007:000207.7888:04401
04402:-00028:+00062:+00003:000207.7888:04402
04403:-00032:+00041:+00006:000199.0135:04403
04404:-00038:+00039:+00002:000199.0135:04404
04405:-00029:+00020:+00002:000199.0135:04405
04406:-00025:+00041:+00007:000199.0135:04406
04407:-00024:+00047:-00016:000199.0135:04407
04408:-00023:+00040:-00038:000199.0135:04408
04409:-00016:+00046:+00003:000199.0135:04409
04410:-00001:+00046:-00016:000199.0135:04410
04411:-00009:+00019:-00018:000199.0135:04411
04412:-00010:+00019:-00035:000199.0135:04412
04413:+00004:+00041:-00007:000199.0135:04413
04414:+00003:+00019:-00034:000199.0135:04414
04415:-00015:+00040:-00024:000199.0135:04415
04416:+00005:+00021:+00004:000199.0135:04416
04417:+00003:+00047:-00012:000199.0135:04417
04418:+00001:+00019:-00014:000199.0135:04418
04419:-00046:+00020:-00046:000199.0135:04419
04420:-00094:+00050:+00000:000199.0135:04420
04421:-00002:+00006:-00032:000199.0135:04421
04422:+00018:+00033:-00020:000199.0135:04422
04423:-00030:+00041:-00006:000199.0135:04423
04424:-00010:+00055:+00004:000199.0135:04424
04425:+00016:+00036:-00014:000199.0135:04425
04426:+00010:+00053:+00017:000199.0135:04426
04427:+00024:+00046:-00011:000199.0135:04427
04428:-00021:-00010:-00013:000199.0135:04428
04429:-00017:+00032:-00009:000199.0135:04429
04430:+00053:+00010:+00037:000199.0135:04430
04431:+00043:+00035:-00012:000199.0135:04431
04432:+00020:+00058:-00007:000199.0135:04432
04433:+00025:+00021:+00022:000199.0135:04433
04434:+00030:+00043:-00019:000199.0135:04434
04435:+00036:+00057:-00017:000199.0135:04435
04436:+00029:+00019:+00007:000199.0135:04436
04437:+00009:+00041:+00005:000199.0135:04437
04438:+00017:+00041:-00018:000199.0135:04438
04439:+00015:+00045:-00007:000199.0135:04439
04440:+00031:+00032:-00019:000199.0135:04440
04441:+00008:+00037:-00001:000199.0135:04441
04442:+00022:+00037:-00003:000199.0135:04442
04443:+00021:+00060:-00005:000199.0135:04443
04444:+00008:+00057:-00007:000199.0135:04444
04445:+00013:+00039:+00000:000199.0135:04445
04446:+00021:+00035:-00006:000199.0135:04446
04447:+00007:+00023:-00016:000199.0135:04447
04448:+00001:+00035:-00016:000199.0135:04448
04449:-00013:+00042:+00017:000199.0135:04449
04450:-00014:+00038:+00023:000199.0135:04450
04451:-00031:-00009:-00012:000199.0135:04451
04452:-00055:+00034:+00011:000199.0135:04452
04453:-00045:+00002:-00050:000199.0135:04453
04454:-00104:+00044:-00049:000199.0135:04454
04455:-00087:+00023:-00016:000199.0135:04455
04456:-00013:+00071:+00005:000199.0135:04456
04457:+00013:+00024:-00022:000199.0135:04457
04458:-00023:+00020:-00050:000199.0135:04458
04459:-00076:+00033:-00011:000199.0135:04459
04460:+00013:+00009:-00012:000199.0135:04460
04461:+00062:+00024:-00008:000199.0135:04461
04462:+00016:+00007:-00021:000199.0135:04462
04463:-00012:+00046:-00035:000199.0135:04463
04464:+00022:+00032:-00028:000199.0135:04464
04465:+00051:+00037:-00021:000199.0135:04465
04466:-00002:+00044:-00038:000199.0135:04466
04467:-00066:+00049:-00024:000199.0135:04467
04468:-00013:+00045:+00004:000199.0135:04468
04469:-00022:+00043:-00032:000199.0135:04469
04470:-00053:+00023:-00018:000199.0135:04470
04471:-00014:+00028:+00000:000199.0135:04471
04472:-00013:+00019:+00004:000199.0135:04472
04473:-00015:+00018:+00002:000199.0135:04473
04474:+00005:+00032:-00007:000199.0135:04474
04475:+00019:+00063:-00001:000199.0135:04475
04476:+00012:+00037:-00010:000199.0135:04476
04477:+00020:+00061:-00003:000199.0135:04477
04478:+00018:+00051:-00003:000199.0135:04478
04479:+00022:+00033:-00004:000199.0135:04479
04480:+00020:+00045:-00017:000199.0135:04480
04481:-00036:+00056:-00009:000199.0135:04481
04482:-00001:+00008:-00005:000199.0135:04482
04483:+00006:+00021:-00008:000199.0135:04483
04484:-00034:+00030:+00017:000199.0135:04484
04485:-00052:+00032:-00026:000199.0135:04485
04486:-00016:+00072:+00001:000199.0135:04486
04487:+00032:+00022:+00005:000199.0135:04487
04488:-00005:+00037:-00031:000199.0135:04488
04489:-00032:+00009:-00051:000199.0135:04489
04490:+00030:+00058:+00012:000199.0135:04490
04491:+00067:+00032:-00016:000199.0135:04491
04492:-00018:+00045:-00027:000199.0135:04492
04493:+00038:+00018:-00004:000199.0135:04493
04494:+00054:+00027:+00008:000199.0135:04494
04495:+00017:+00035:-00018:000199.0135:04495
04496:+00007:+00033:-00016:000199.0135:04496
04497:+00023:+00044:+00005:000212.2280:04497
04498:+00020:+00041:-00009:000212.2280:04498
04499:+00010:+00034:-00022:000212.2280:04499
04500:-00037:+00046:-00014:000212.2280:04500
04501:-00004:+00039:-00006:000212.2280:04501
04502:+00041:+00053:-00016:000212.2280:04502
04503:+00010:+00030:+00006:000212.2280:04503
04504:-00019:+00040:-00023:000212.2280:04504
04505:+00000:+00047:+00020:000212.2280:04505
04506:+00049:+00044:-00020:000212.2280:04506
04507:+00039:+00042:+00007:000212.2280:04507
04508:+00011:+00024:-00001:000212.2280:04508
04509:+00031:+00036:-00018:000212.2280:04509
04510:+00024:+00018:-00014:000212.2280:04510
04511:+00037:+00063:-00017:000212.2280:04511
04512:+00013:+00044:-00022:000212.2280:04512
04513:+00008:+00042:-00029:000212.2280:04513
04514:+00006:+00024:+00004:000212.2280:04514
04515:+00017:+00031:-00016:000212.2280:04515
04516:-00018:+00023:-00018:000212.2280:04516
04517:+00002:+00023:-00004:000212.2280:04517
04518:+00003:+00045:+00003:000212.2280:04518
04519:-00032:+00023:-00038:000212.2280:04519
04520:+00007:+00047:-00005:000212.2280:04520
04521:+00010:+00043:-00003:000212.2280:04521
04522:+00003:+00044:-00009:000212.2280:04522
04523:-00001:+00035:+00005:000212.2280:04523
04524:-00002:+00039:+00007:000212.2280:04524
04525:-00007:+00035:-00020:000212.2280:04525
04526:+00017:+00047:+00007:000212.2280:04526
04527:-00006:+00045:-00017:000212.2280:04527
04528:+00005:+00034:-00018:000212.2280:04528
04529:-00006:+00043:+00001:000212.2280:04529
04530:-00034:+00043:-00013:000212.2280:04530
04531:-00043:+00056:-00019:000212.2280:04531
04532:-00003:+00042:+00006:000212.2280:04532
04533:-00015:+00039:-00022:000212.2280:04533
04534:-00025:+00042:-00019:000212.2280:04534
04535:-00008:+00044:-00021:000212.2280:04535
04536:+00012:+00047:+00004:000212.2280:04536
04537:+00020:+00062:-00031:000212.2280:04537
04538:-00054:+00018:-00031:000212.2280:04538
04539:+00052:+00025:+00040:000212.2280:04539
04540:+00062:+00015:-00036:000212.2280:04540
04541:+00008:+00047:-00014:000212.2280:04541
04542:-00007:+00054:-00006:000212.2280:04542
04543:+00016:-00023:+00000:000212.2280:04543
04544:-00004:+00050:-00026:000212.2280:04544
04545:+00056:+00050:+00014:000212.2280:04545
04546:+00014:+00027:-00033:000212.2280:04546
04547:-00004:+00041:-00006:000212.2280:04547
04548:+00050:+00040:+00016:000212.2280:04548
04549:+00012:+00021:-00017:000212.2280:04549
04550:-00004:+00039:-00013:000212.2280:04550
04551:+00024:+00033:+00019:000212.2280:04551
04552:+00019:+00046:-00002:000212.2280:04552
04553:+00017:+00037:-00011:000212.2280:04553
04554:+00041:+00044:+00004:000212.2280:04554
04555:+00048:+00047:+00003:000212.2280:04555
04556:+00036:+00047:-00006:000212.2280:04556
04557:+00014:+00058:+00001:000212.2280:04557
04558:+00027:+00059:-00007:000212.2280:04558
04559:+00028:+00035:-00038:000212.2280:04559
04560:+00010:+00023:+00001:000212.2280:04560
04561:+00023:+00057:-00001:000212.2280:04561
04562:+00015:+00042:+00007:000212.2280:04562
04563:+00018:+00040:-00013:000212.2280:04563
04564:+00005:+00052:+00009:000212.2280:04564
04565:-00006:+00034:-00011:000212.2280:04565
04566:-00008:+00047:-00017:000212.2280:04566
04567:-00021:+00046:+00002:000212.2280:04567
04568:-00009:+00023:-00017:000212.2280:04568
04569:-00015:+00029:-00022:000212.2280:04569
04570:-00046:+00042:-00011:000212.2280:04570
04571:-00086:+00047:-00016:000212.2280:04571
04572:-00096:+00035:+00017:000212.2280:04572
04573:+00048:+00049:+00024:000212.2280:04573
04574:-00036:+00023:-00036:000212.2280:04574
04575:-00096:+00034:-00025:000212.2280:04575
04576:-00026:+00020:-00016:000212.2280:04576
04577:-00001:+00019:-00007:000212.2280:04577
04578:+00047:+00027:+00002:000212.2280:04578
04579:-00013:+00022:+00001:000212.2280:04579
04580:-00008:+00032:-00012:000212.2280:04580
04581:+00025:+00042:-00031:000212.2280:04581
04582:+00032:+00036:+00005:000212.2280:04582
04583:+00002:+00047:-00022:000212.2280:04583
04584:-00027:+00038:-00009:000212.2280:04584
04585:-00011:+00042:+00003:000212.2280:04585
04586:-00009:+00021:-00005:000212.2280:04586
04587:-00032:+00024:-00011:000212.2280:04587
04588:-00036:+00019:+00005:000212.2280:04588
04589:-00032:+00032:+00003:000212.2280:04589
04590:-00032:+00034:+00003:000212.2280:04590
04591:-00007:+00033:+00007:000212.4619:04591
04592:+00010:+00025:-00008:000212.4619:04592
04593:-00001:+00059:-00010:000212.4619:04593
04594:+00021:+00059:+00001:000212.4619:04594
04595:-00002:+00057:-00016:000212.4619:04595
04596:+00005:+00035:+00017:000212.4619:04596
04597:+00016:+00044:+00000:000212.4619:04597
04598:-00020:+00024:-00008:000212.4619:04598
04599:-00018:+00030:-00007:000212.4619:04599
04600:-00023:+00043:-00013:000212.4619:04600
04601:-00032:+00036:+00000:000212.4619:04601
04602:+00008:+00044:-00013:000212.4619:04602
04603:-00012:+00043:-00020:000212.4619:04603
04604:+00007:+00045:-00019:000212.4619:04604
04605:-00006:+00040:-00012:000212.4619:04605
04606:+00018:+00044:+00005:000212.4619:04606
04607:+00020:+00023:+00018:000212.4619:04607
04608:+00021:+00047:-00017:000212.4619:04608
04609:+00022:+00047:+00006:000212.4619:04609
04610:+00037:+00043:-00007:000212.4619:04610
04611:+00004:+00023:-00013:000212.4619:04611
04612:-00016:+00046:+00001:000212.4619:04612
04613:+00000:+00042:+00006:000212.4619:04613
04614:-00017:+00034:-00001:000212.4619:04614
04615:-00020:+00036:-00010:000212.4619:04615
04616:-00021:+00061:+00016:000212.4619:04616
04617:+00007:+00034:+00002:000212.4619:04617
04618:+00003:+00046:-00020:000212.4619:04618
04619:+00007:+00022:-00020:000212.4619:04619
04620:+00006:+00042:+00005:000212.4619:04620
04621:+00009:+00025:-00022:000212.4619:04621
04622:+00008:+00045:-00008:000212.4619:04622
04623:+00000:+00041:-00016:000212.4619:04623
04624:-00016:+00041:-00011:000212.4619:04624
04625:+00003:+00046:-00035:000212.4619:04625
04626:+00002:+00047:-00016:000212.4619:04626
04627:-00018:+00021:-00017:000212.4619:04627
04628:+00006:+00044:-00009:000212.4619:04628
04629:-00019:+00021:-00031:000212.4619:04629
04630:-00016:+00041:-00026:000212.4619:04630
04631:-00004:+00021:-00020:000212.4619:04631
04632:+00020:+00024:-00012:000212.4619:04632
04633:-00003:+00042:-00016:000212.4619:04633
04634:+00007:+00044:-00019:000212.4619:04634
04635:+00004:+00037:+00001:000212.4619:04635
04636:+00022:+00042:-00016:000212.4619:04636
04637:+00021:+00034:-00007:000212.4619:04637
04638:+00004:+00044:+00008:000212.4619:04638
04639:-00023:+00046:-00015:000212.4619:04639
04640:-00019:+00037:-00016:000212.4619:04640
04641:-00004:+00046:+00001:000212.4619:04641
04642:-00005:+00045:-00016:000212.4619:04642
04643:-00018:+00044:-00012:000212.4619:04643
04644:-00018:+00037:-00008:000212.4619:04644
04645:-00017:+00041:-00016:000212.4619:04645
04646:-00021:+00042:-00012:000212.4619:04646
04647:-00038:+00028:-00021:000212.4619:04647
04648:-00053:+00025:+00003:000212.4619:04648
04649:+00009:+00018:-00021:000212.4619:04649
04650:-00030:+00019:-00009:000212.4619:04650
04651:-00039:+00009:-00006:000212.4619:04651
04652:-00015:+00019:-00010:000212.4619:04652
04653:-00036:+00024:-00001:000212.4619:04653
04654:-00036:+00058:+00007:000212.4619:04654
04655:+00038:+00071:-00004:000212.4619:04655
04656:+00065:+00036:-00013:000212.4619:04656
04657:+00014:+00036:-00027:000212.4619:04657
04658:-00042:+00016:+00008:000212.4619:04658
04659:+00003:+00018:+00010:000212.4619:04659
04660:+00123:+00028:+00013:000212.4619:04660
04661:+00086:+00049:-00026:000212.4619:04661
04662:+00016:+00059:+00001:000212.4619:04662
04663:+00023:+00022:+00023:000212.4619:04663
04664:+00057:+00038:+00003:000212.4619:04664
04665:+00041:+00039:-00020:000212.4619:04665
04666:+00002:+00040:-00006:000212.4619:04666
04667:+00002:+00046:-00022:000212.4619:04667
04668:+00050:+00042:-00008:000212.4619:04668
04669:+00050:+00022:-00016:000212.4619:04669
04670:+00023:+00037:-00010:000212.4619:04670
04671:+00021:+00034:-00006:000212.4619:04671
04672:+00026:+00057:+00016:000212.4619:04672
04673:+00030:+00037:-00007:000212.4619:04673
04674:+00014:+00045:-00021:000212.4619:04674
04675:+00028:+00038:-00002:000212.4619:04675
04676:+00023:+00043:-00022:000212.4619:04676
04677:+00008:+00034:-00008:000212.4619:04677
04678:+00024:+00052:-00018:000212.4619:04678
04679:+00049:+00037:+00005:000212.4619:04679
04680:+00024:+00047:-00021:000212.4619:04680
04681:+00015:+00055:+00010:000212.4619:04681
04682:+00013:+00041:-00007:000212.4619:04682
04683:-00005:+00038:-00007:000212.4619:04683
04684:+00012:+00045:-00018:000212.4619:04684
04685:-00011:+00038:-00008:000212.4619:04685
04686:-00035:+00027:-00021:000212.4619:04686
04687:-00023:+00035:+00002:000212.4619:04687
04688:-00026:+00044:+00005:000212.4619:04688
04689:-00030:+00035:-00021:000212.4619:04689
04690:-00023:+00025:-00018:000212.4619:04690
04691:-00045:+00022:-00019:000212.4619:04691
04692:-00061:+00029:-00022:000212.4619:04692
04693:-00076:+00024:+00001:000212.4619:04693
04694:-00093:+00025:+00007:000212.4619:04694
04695:-00018:+00035:-00021:000192.7839:04695
04696:+00001:+00025:-00018:000192.7839:04696
04697:-00026:+00042:-00026:000192.7839:04697
04698:-00048:+00024:+00000:000192.7839:04698
04699:-00004:+00019:-00023:000192.7839:04699
04700:+00025:+00043:+00019:000192.7839:04700
04701:+00007:+00019:-00031:000192.7839:04701
04702:-00006:+00040:-00014:000192.7839:04702
04703:+00022:+00024:-00021:000192.7839:04703
04704:+00015:+00046:-00018:000192.7839:04704
04705:-00001:+00022:+00000:000192.7839:04705
04706:-00053:+00045:-00012:000192.7839:04706
04707:-00041:+00034:-00009:000192.7839:04707
04708:+00007:+00023:-00038:000192.7839:04708
04709:-00010:+00043:-00018:000192.7839:04709
04710:-00036:+00047:+00005:000192.7839:04710
04711:+00008:+00044:+00007:000192.7839:04711
04712:+00020:+00044:-00013:000192.7839:04712
04713:-00006:+00048:+00003:000192.7839:04713
04714:-00016:+00021:-00023:000192.7839:04714
04715:+00001:+00043:-00008:000192.7839:04715
04716:+00025:+00040:+00006:000192.7839:04716
04717:+00040:+00057:-00020:000192.7839:04717
04718:+00037:+00039:+00005:000192.7839:04718
04719:-00026:+00034:-00045:000192.7839:04719
04720:+00018:+00054:+00017:000192.7839:04720
04721:+00030:+00017:+00003:000192.7839:04721
04722:-00059:+00061:-00016:000192.7839:04722
04723:+00029:+00055:+00002:000192.7839:04723
04724:+00054:+00055:-00037:000192.7839:04724
04725:-00006:+00073:+00006:000192.7839:04725
04726:+00006:+00041:+00033:000192.7839:04726
04727:+00050:+00034:+00023:000192.7839:04727
04728:+00029:+00038:+00007:000192.7839:04728
04729:+00029:+00059:+00012:000192.7839:04729
04730:+00014:+00041:+00031:000192.7839:04730
04731:+00066:+00032:+00021:000192.7839:04731
04732:+00027:+00009:+00007:000192.7839:04732
04733:+00002:+00021:+00033:000192.7839:04733
04734:+00006:+00047:-00021:000192.7839:04734
04735:+00019:+00047:-00017:000192.7839:04735
04736:+00012:+00045:-00016:000192.7839:04736
04737:+00004:+00033:-00020:000192.7839:04737
04738:-00006:+00042:-00009:000192.7839:04738
04739:+00028:+00044:+00002:000192.7839:04739
04740:+00024:+00035:-00010:000192.7839:04740
04741:+00006:+00043:-00033:000192.7839:04741
04742:+00004:+00031:-00016:000192.7839:04742
04743:-00014:+00037:-00012:000192.7839:04743
04744:-00070:+00020:-00012:000192.7839:04744
04745:-00080:+00052:+00001:000192.7839:04745
04746:+00049:+00034:+00029:000192.7839:04746
04747:-00007:+00035:-00030:000192.7839:04747
04748:-00068:+00021:-00010:000192.7839:04748
04749:-00062:+00043:-00009:000192.7839:04749
04750:+00020:+00020:-00021:000192.7839:04750
04751:+00022:+00024:-00025:000192.7839:04751
04752:+00001:+00018:+00005:000192.7839:04752
04753:-00018:+00025:-00030:000192.7839:04753
04754:+00008:+00040:-00043:000192.7839:04754
04755:+00027:+00044:+00020:000192.7839:04755
04756:+00023:+00035:-00020:000192.7839:04756
04757:-00012:+00042:-00032:000192.7839:04757
04758:-00019:+00034:+00002:000192.7839:04758
04759:-00008:+00025:-00034:000192.7839:04759
04760:-00035:+00021:-00025:000192.7839:04760
04761:-00019:+00041:+00002:000192.7839:04761
04762:-00012:+00044:-00005:000192.7839:04762
04763:-00047:+00043:-00011:000192.7839:04763
04764:-00027:+00041:+00000:000192.7839:04764
04765:-00004:+00035:+00007:000192.7839:04765
04766:-00001:+00023:-00003:000192.7839:04766
04767:+00018:+00047:+00004:000192.7839:04767
04768:+00016:+00043:+00010:000192.7839:04768
04769:-00006:+00043:+00003:000192.7839:04769
04770:-00004:+00034:+00004:000192.7839:04770
04771:+00004:+00046:+00016:000192.7839:04771
04772:-00031:+00047:-00018:000192.7839:04772
04773:-00034:+00022:-00013:000192.7839:04773
04774:-00010:+00056:+00000:000192.7839:04774
04775:+00006:+00034:+00023:000192.7839:04775
04776:-00027:-00036:+00003:000192.7839:04776
04777:-00017:+00108:-00024:000192.7839:04777
04778:-00034:-00040:+00021:000192.7839:04778
04779:-00025:+00078:-00040:000192.7839:04779
04780:+00066:-00007:+00004:000192.7839:04780
04781:+00021:+00038:-00009:000192.7839:04781
04782:-00036:+00041:+00017:000192.7839:04782
04783:+00008:+00022:-00034:000192.7839:04783
04784:+00032:+00043:-00031:000192.7839:04784
04785:-00005:+00037:+00003:000192.7839:04785
04786:+00012:+00043:+00003:000192.7839:04786
04787:-00003:+00037:-00027:000218.5976:04787
04788:+00028:+00045:+00005:000218.5976:04788
04789:+00043:+00035:-00002:000218.5976:04789
04790:+00007:+00043:-00020:000218.5976:04790
04791:+00006:+00044:-00016:000218.5976:04791
04792:+00049:+00047:+00007:000218.5976:04792
04793:+00023:+00044:+00008:000218.5976:04793
04794:-00004:+00043:-00020:000218.5976:04794
04795:+00062:+00038:-00002:000218.5976:04795
04796:+00025:+00033:+00006:000218.5976:04796
04797:+00012:+00035:+00004:000218.5976:04797
04798:+00014:+00038:-00020:000218.5976:04798
04799:+00011:+00046:+00008:000218.5976:04799
04800:+00023:+00034:-00032:000218.5976:04800
04801:-00015:+00018:+00002:000218.5976:04801
04802:+00016:+00047:-00004:000218.5976:04802
04803:+00026:+00025:+00017:000218.5976:04803
04804:-00031:+00047:-00022:000218.5976:04804
04805:-00031:+00037:+00016:000218.5976:04805
04806:-00002:+00041:+00003:000218.5976:04806
04807:-00019:+00037:-00008:000218.5976:04807
04808:-00014:+00039:+00017:000218.5976:04808
04809:-00036:+00043:-00014:000218.5976:04809
04810:-00028:+00036:+00007:000218.5976:04810
04811:-00003:+00036:+00007:000218.5976:04811
04812:-00003:+00024:+00016:000218.5976:04812
04813:+00001:+00037:-00009:000218.5976:04813
04814:-00005:+00044:-00004:000218.5976:04814
04815:+00016:+00043:-00018:000218.5976:04815
04816:+00004:+00057:-00011:000218.5976:04816
04817:-00005:+00037:+00001:000218.5976:04817
04818:+00017:+00025:-00019:000218.5976:04818
04819:-00004:+00046:-00018:000218.5976:04819
04820:-00017:+00032:-00015:000218.5976:04820
04821:-00017:+00036:-00003:000218.5976:04821
04822:+00003:+00046:-00018:000218.5976:04822
04823:-00017:+00055:-00015:000218.5976:04823
04824:-00008:+00031:-00027:000218.5976:04824
04825:-00029:+00061:-00033:000218.5976:04825
04826:-00004:+00026:+00003:000218.5976:04826
04827:+00012:+00036:-00014:000218.5976:04827
04828:+00034:+00037:-00013:000218.5976:04828
04829:+00020:+00038:-00005:000218.5976:04829
04830:-00030:+00002:-00039:000218.5976:04830
04831:-00020:+00083:+00063:000218.5976:04831
04832:+00099:+00020:-00025:000218.5976:04832
04833:+00008:+00047:-00040:000218.5976:04833
04834:-00022:+00055:-00020:000218.5976:04834
04835:+00049:+00018:+00015:000218.5976:04835
04836:+00008:+00041:-00025:000218.5976:04836
04837:+00000:+00037:+00019:000218.5976:04837
04838:+00050:+00024:+00036:000218.5976:04838
04839:+00002:+00033:-00021:000218.5976:04839
04840:+00032:+00042:+00006:000218.5976:04840
04841:+00044:+00046:+00021:000218.5976:04841
04842:+00006:+00048:+00004:000218.5976:04842
04843:+00023:+00043:-00020:000218.5976:04843
04844:+00017:+00043:+00010:000218.5976:04844
04845:+00016:+00034:+00006:000218.5976:04845
04846:+00000:+00025:-00025:000218.5976:04846
04847:+00023:+00036:+00023:000218.5976:04847
04848:+00014:+00045:-00007:000218.5976:04848
04849:+00000:+00020:+00003:000218.5976:04849
04850:+00035:+00034:-00007:000218.5976:04850
04851:+00038:+00042:-00017:000218.5976:04851
04852:-00002:+00024:-00025:000218.5976:04852
04853:-00005:+00027:-00017:000218.5976:04853
04854:-00037:+00004:-00009:000218.5976:04854
04855:-00013:+00059:-00023:000218.5976:04855
04856:+00015:+00050:+00002:000218.5976:04856
04857:-00037:+00046:-00034:000218.5976:04857
04858:-00086:+00039:-00046:000218.5976:04858
04859:-00073:+00040:+00002:000218.5976:04859
04860:-00048:+00047:+00000:000218.5976:04860
04861:-00001:+00023:-00001:000218.5976:04861
04862:+00003:+00024:+00007:000218.5976:04862
04863:-00080:+00025:-00024:000218.5976:04863
04864:-00082:+00029:-00032:000218.5976:04864
04865:+00009:+00020:-00013:000218.5976:04865
04866:+00021:+00024:-00034:000218.5976:04866
04867:-00018:+00025:-00012:000218.5976:04867
04868:-00003:+00019:-00009:000218.5976:04868
04869:+00010:+00058:-00048:000218.5976:04869
04870:+00019:+00041:+00000:000218.5976:04870
04871:-00002:+00046:+00000:000218.5976:04871
04872:-00012:+00025:-00031:000218.5976:04872
04873:-00052:+00022:-00032:000218.5976:04873
04874:-00011:+00025:+00005:000218.5976:04874
04875:-00013:+00022:-00018:000218.5976:04875
04876:-00033:+00023:-00009:000218.5976:04876
04877:-00032:+00043:+00000:000218.5976:04877
04878:-00008:+00024:+00019:000218.5976:04878
04879:+00018:+00046:-00012:000218.5976:04879
04880:+00019:+00041:+00019:000212.3547:04880
04881:+00005:+00037:-00005:000212.3547:04881
04882:+00016:+00035:+00003:000212.3547:04882
04883:+00013:+00039:+00005:000212.3547:04883
04884:-00004:+00043:+00025:000212.3547:04884
04885:-00023:+00078:-00043:000212.3547:04885
04886:-00001:+00086:+00056:000212.3547:04886
04887:-00007:+00018:+00001:000212.3547:04887
04888:-00038:+00018:-00023:000212.3547:04888
04889:-00031:+00007:-00016:000212.3547:04889
04890:+00000:+00037:-00020:000212.3547:04890
04891:-00007:+00027:+00003:000212.3547:04891
04892:+00001:+00035:-00030:000212.3547:04892
04893:+00008:+00025:+00001:000212.3547:04893
04894:+00023:+00045:-00010:000212.3547:04894
04895:+00033:+00023:+00006:000212.3547:04895
04896:-00006:+00045:+00000:000212.3547:04896
04897:+00017:+00037:+00007:000212.3547:04897
04898:+00037:+00044:-00011:000212.3547:04898
04899:-00005:+00039:+00002:000212.3547:04899
04900:+00004:+00035:-00018:000212.3547:04900
04901:+00004:+00042:-00016:000212.3547:04901
04902:-00016:+00033:+00005:000212.3547:04902
04903:-00017:+00056:+00018:000212.3547:04903
04904:+00005:+00035:-00009:000212.3547:04904
04905:+00001:+00044:-00018:000212.3547:04905
04906:-00005:+00047:-00001:000212.3547:04906
04907:+00010:+00033:-00017:000212.3547:04907
04908:+00010:+00031:-00018:000212.3547:04908
04909:+00007:+00033:-00021:000212.3547:04909
04910:+00007:+00044:+00003:000212.3547:04910
04911:+00012:+00021:-00010:000212.3547:04911
04912:+00009:+00034:+00003:000212.3547:04912
04913:+00023:+00039:-00001:000212.3547:04913
04914:+00004:+00019:-00002:000212.3547:04914
04915:-00019:+00036:-00009:000212.3547:04915
04916:+00001:+00025:+00003:000212.3547:04916
04917:-00003:+00045:-00008:000212.3547:04917
04918:-00018:+00043:-00018:000212.3547:04918
04919:-00032:+00024:-00016:000212.3547:04919
04920:+00002:+00044:-00020:000212.3547:04920
04921:-00004:+00036:-00003:000212.3547:04921
04922:+00012:+00025:+00006:000212.3547:04922
04923:+00002:+00044:+00004:000212.3547:04923
04924:+00000:+00038:+00001:000212.3547:04924
04925:+00018:+00042:-00031:000212.3547:04925
04926:+00008:+00044:-00018:000212.3547:04926
04927:+00022:+00054:+00015:000212.3547:04927
04928:-00016:+00046:+00019:000212.3547:04928
04929:+00001:+00047:-00006:000212.3547:04929
04930:-00004:+00038:+00009:000212.3547:04930
04931:-00018:+00034:-00022:000212.3547:04931
04932:-00010:+00037:+00000:000212.3547:04932
04933:-00004:+00036:+00020:000212.3547:04933
04934:+00005:+00046:-00020:000212.3547:04934
04935:-00018:+00044:-00009:000212.3547:04935
04936:+00016:+00035:-00017:000212.3547:04936
04937:-00007:+00033:-00022:000212.3547:04937
04938:-00003:+00042:-00009:000212.3547:04938
04939:+00001:+00033:+00004:000212.3547:04939
04940:-00007:+00041:-00019:000212.3547:04940
04941:+00000:+00060:-00021:000212.3547:04941
04942:+00003:+00019:-00019:000212.3547:04942
04943:-00009:+00059:-00005:000212.3547:04943
04944:-00016:+00017:+00022:000212.3547:04944
04945:+00033:+00092:-00064:000212.3547:04945
04946:+00021:+00025:+00020:000212.3547:04946
04947:-00036:+00039:-00037:000212.3547:04947
04948:-00009:+00029:-00022:000212.3547:04948
04949:-00023:+00023:-00034:000212.3547:04949
04950:-00020:+00047:+00000:000212.3547:04950
04951:+00037:+00034:-00018:000212.3547:04951
04952:+00036:+00035:-00031:000212.3547:04952
04953:-00051:+00041:-00026:000212.3547:04953
04954:-00037:+00034:-00015:000212.3547:04954
04955:+00030:+00041:+00007:000212.3547:04955
04956:+00010:+00042:-00033:000212.3547:04956
04957:-00008:+00041:-00002:000212.3547:04957
04958:-00018:+00021:-00037:000212.3547:04958
04959:-00036:+00019:-00018:000212.3547:04959
04960:+00013:+00042:+00003:000212.3547:04960
04961:+00014:+00010:+00018:000212.3547:04961
04962:-00020:+00023:-00030:000212.3547:04962
04963:+00007:+00030:+00000:000212.3547:04963
04964:+00037:+00043:-00019:000212.3547:04964
04965:+00005:+00025:-00014:000212.3547:04965
04966:+00011:+00057:+00008:000212.3547:04966
04967:+00029:+00025:+00006:000212.3547:04967
04968:+00003:+00024:-00015:000212.3547:04968
04969:+00005:+00032:-00004:000212.3547:04969
04970:+00034:+00044:+00018:000212.3547:04970
04971:-00016:+00034:-00023:000212.3547:04971
04972:+00003:+00025:+00002:000212.3547:04972
04973:-00006:+00039:+00005:000212.3547:04973
04974:+00004:+00047:+00002:000212.3547:04974
04975:-00016:+00033:-00010:000210.9739:04975
04976:-00002:+00045:+00015:000210.9739:04976
04977:+00005:+00047:+00001:000210.9739:04977
04978:+00001:+00043:-00020:000210.9739:04978
04979:+00015:+00044:+00004:000210.9739:04979
04980:-00004:+00043:-00018:000210.9739:04980
04981:+00003:+00025:-00035:000210.9739:04981
04982:+00015:+00036:+00006:000210.9739:04982
04983:+00007:+00044:-00020:000210.9739:04983
04984:-00011:+00037:-00029:000210.9739:04984
04985:+00007:+00045:+00005:000210.9739:04985
04986:-00004:+00046:-00016:000210.9739:04986
04987:-00010:+00023:-00011:000210.9739:04987
04988:-00064:+00028:-00012:000210.9739:04988
04989:-00014:+00023:+00022:000210.9739:04989
04990:+00064:+00017:-00017:000210.9739:04990
04991:-00029:+00036:-00013:000210.9739:04991
04992:-00014:+00032:+00002:000210.9739:04992
04993:-00002:+00025:+00003:000210.9739:04993
04994:-00001:+00037:+00000:000210.9739:04994
04995:+00032:+00040:+00021:000210.9739:04995
04996:-00015:+00029:+00000:000210.9739:04996
04997:-00015:+00024:-00020:000210.9739:04997
04998:+00067:+00028:+00035:000210.9739:04998
04999:-00005:+00044:-00012:000210.9739:04999
05000:-00012:+00020:-00018:000210.9739:05000
05001:+00052:+00021:+00002:000210.9739:05001
05002:+00046:+00043:-00021:000210.9739:05002
05003:+00034:+00042:-00026:000210.9739:05003
05004:+00049:+00045:-00002:000210.9739:05004
05005:+00046:+00046:+00004:000210.9739:05005
05006:+00010:+00036:+00000:000210.9739:05006
05007:+00012:+00044:+00002:000210.9739:05007
05008:+00009:+00038:+00003:000210.9739:05008
05009:+00012:+00036:-00012:000210.9739:05009
05010:+00011:+00036:-00004:000210.9739:05010
05011:+00009:+00034:-00005:000210.9739:05011
05012:-00006:+00035:-00022:000210.9739:05012
05013:-00001:+00035:-00001:000210.9739:05013
05014:+00032:+00034:+00004:000210.9739:05014
05015:+00018:+00038:+00007:000210.9739:05015
05016:+00026:+00056:+00002:000210.9739:05016
05017:+00012:+00046:-00001:000210.9739:05017
05018:-00005:+00033:+00001:000210.9739:05018
05019:-00006:+00057:-00007:000210.9739:05019
05020:+00004:+00061:-00007:000210.9739:05020
05021:-00035:+00041:-00018:000210.9739:05021
05022:-00025:+00043:+00010:000210.9739:05022
05023:-00047:+00022:+00003:000210.9739:05023
05024:-00042:+00024:-00034:000210.9739:05024
05025:-00076:+00063:+00007:000210.9739:05025
05026:-00116:-00071:-00048:000210.9739:05026
05027:-00057:+00096:-00195:000210.9739:05027
05028:+00111:+00060:+00040:000210.9739:05028
05029:-00130:+00049:-00110:000210.9739:05029
05030:-00120:+00079:-00105:000210.9739:05030
05031:+00024:-00012:+00023:000210.9739:05031
05032:+00074:+00005:+00004:000210.9739:05032
05033:-00025:+00043:-00072:000210.9739:05033
05034:+00003:+00038:-00003:000210.9739:05034
05035:+00043:+00019:-00024:000210.9739:05035
05036:+00038:+00058:-00015:000210.9739:05036
05037:-00067:+00042:-00049:000210.9739:05037
05038:-00060:+00021:-00012:000210.9739:05038
05039:+00018:+00034:+00004:000210.9739:05039
05040:+00009:+00031:-00033:000210.9739:05040
05041:-00072:+00055:+00003:000210.9739:05041
05042:-00026:+00030:-00022:000210.9739:05042
05043:+00020:+00023:+00006:000210.9739:05043
05044:+00006:+00027:-00004:000210.9739:05044
05045:-00014:+00060:-00017:000210.9739:05045
05046:+00013:+00047:+00004:000210.9739:05046
05047:+00027:+00037:+00000:000210.9739:05047
05048:-00001:+00058:+00000:000210.9739:05048
05049:+00010:+00058:-00038:000210.9739:05049
05050:+00035:+00025:+00018:000210.9739:05050
05051:+00004:+00049:-00048:000210.9739:05051
05052:-00036:+00037:+00004:000210.9739:05052
05053:-00001:+00041:+00002:000210.9739:05053
05054:+00004:+00075:-00002:000210.9739:05054
05055:-00027:+00020:+00001:000210.9739:05055
05056:+00008:+00046:+00012:000210.9739:05056
05057:+00036:+00022:-00016:000210.9739:05057
05058:+00002:+00041:-00026:000210.9739:05058
05059:+00006:+00035:+00012:000210.9739:05059
05060:+00034:+00020:-00019:000210.9739:05060
05061:+00034:+00036:-00017:000210.9739:05061
05062:+00025:+00046:+00023:000210.9739:05062
05063:+00010:+00056:+00000:000210.9739:05063
05064:-00002:+00044:-00031:000210.9739:05064
05065:+00016:+00034:-00007:000210.9739:05065
05066:+00016:+00047:+00011:000210.9739:05066
05067:+00005:+00046:-00010:000210.9739:05067
05068:-00021:+00035:-00010:000210.9739:05068
05069:-00007:+00041:+00020:000214.3919:05069
05070:-00016:+00042:-00011:000214.3919:05070
05071:+00006:+00024:-00022:000214.3919:05071
05072:+00015:+00036:+00000:000214.3919:05072
05073:+00033:+00044:-00011:000214.3919:05073
05074:+00021:+00046:-00009:000214.3919:05074
05075:+00028:+00042:+00007:000214.3919:05075
05076:+00009:+00030:-00018:000214.3919:05076
05077:-00001:+00059:-00008:000214.3919:05077
05078:+00000:+00033:+00001:000214.3919:05078
05079:-00001:+00043:-00010:000214.3919:05079
05080:-00005:+00025:-00031:000214.3919:05080
05081:+00018:+00044:+00001:000214.3919:05081
05082:-00008:+00020:-00020:000214.3919:05082
05083:-00020:+00047:-00033:000214.3919:05083
05084:-00017:+00045:-00014:000214.3919:05084
05085:+00005:+00046:+00007:000214.3919:05085
05086:+00004:+00025:-00022:000214.3919:05086
05087:+00018:+00047:-00005:000214.3919:05087
05088:+00000:+00041:+00005:000214.3919:05088
05089:-00005:+00041:-00020:000214.3919:05089
05090:+00010:+00046:-00017:000214.3919:05090
05091:+00017:+00039:-00006:000214.3919:05091
05092:-00001:+00024:-00013:000214.3919:05092
05093:+00022:+00037:+00004:000214.3919:05093
05094:+00002:+00045:-00021:000214.3919:05094
05095:-00024:+00041:-00015:000214.3919:05095
05096:-00010:+00043:-00002:000214.3919:05096
05097:-00022:+00041:+00003:000214.3919:05097
05098:-00032:+00023:-00016:000214.3919:05098
05099:-00019:+00034:+00003:000214.3919:05099
05100:+00023:+00033:-00017:000214.3919:05100
05101:+00004:+00037:-00008:000214.3919:05101
05102:+00004:+00043:+00003:000214.3919:05102
05103:+00016:+00060:-00007:000214.3919:05103
05104:+00001:+00042:-00018:000214.3919:05104
05105:+00002:+00038:+00000:000214.3919:05105
05106:+00030:+00031:+00022:000214.3919:05106
05107:-00037:+00045:-00011:000214.3919:05107
05108:-00043:+00041:+00005:000214.3919:05108
05109:-00003:+00030:+00017:000214.3919:05109
05110:-00021:+00062:-00049:000214.3919:05110
05111:-00014:+00044:-00035:000214.3919:05111
05112:-00021:+00041:+00021:000214.3919:05112
05113:-00018:+00041:-00047:000214.3919:05113
05114:-00048:+00019:-00047:000214.3919:05114
05115:-00034:+00024:+00011:000214.3919:05115
05116:+00006:+00031:-00011:000214.3919:05116
05117:+00037:+00042:-00038:000214.3919:05117
05118:+00021:+00019:+00002:000214.3919:05118
05119:+00019:+00022:+00005:000214.3919:05119
05120:+00017:+00042:-00010:000214.3919:05120
05121:+00018:+00038:-00020:000214.3919:05121
05122:+00020:+00025:-00005:000214.3919:05122
05123:+00008:+00021:-00011:000214.3919:05123
05124:-00004:+00024:-00015:000214.3919:05124
05125:+00000:+00005:+00017:000214.3919:05125
05126:-00016:+00025:-00012:000214.3919:05126
05127:-00027:+00001:-00029:000214.3919:05127
05128:+00022:+00054:-00004:000214.3919:05128
05129:+00025:+00003:-00016:000214.3919:05129
05130:-00020:+00047:-00046:000214.3919:05130
05131:-00004:+00039:-00016:000214.3919:05131
05132:+00065:+00036:-00003:000214.3919:05132
05133:+00011:+00047:-00026:000214.3919:05133
05134:-00006:+00021:-00006:000214.3919:05134
05135:+00010:+00043:-00021:000214.3919:05135
05136:+00006:+00014:-00022:000214.3919:05136
05137:+00008:+00037:-00005:000214.3919:05137
05138:+00009:+00025:-00004:000214.3919:05138
05139:-00036:+00045:-00036:000214.3919:05139
05140:-00001:+00040:+00003:000214.3919:05140
05141:+00021:+00047:-00002:000214.3919:05141
05142:-00022:+00045:-00017:000214.3919:05142
05143:+00003:+00045:-00022:000214.3919:05143
05144:+00007:+00038:-00001:000214.3919:05144
05145:+00002:+00033:+00001:000214.3919:05145
05146:-00004:+00032:-00020:000214.3919:05146
05147:+00032:+00037:+00019:000214.3919:05147
05148:+00000:+00036:+00001:000214.3919:05148
05149:-00002:+00045:+00005:000214.3919:05149
05150:+00011:+00037:-00007:000214.3919:05150
05151:-00007:+00034:-00008:000214.3919:05151
05152:+00006:+00035:-00016:000214.3919:05152
05153:+00018:+00059:+00006:000214.3919:05153
05154:+00020:+00038:+00003:000214.3919:05154
05155:-00018:+00033:-00032:000214.3919:05155
05156:-00008:+00035:-00008:000214.3919:05156
05157:-00001:+00043:-00018:000225.7278:05157
05158:+00023:+00031:+00021:000225.7278:05158
05159:-00001:+00034:-00010:000225.7278:05159
05160:+00009:+00046:+00002:000225.7278:05160
05161:+00031:+00052:-00022:000225.7278:05161
05162:+00038:+00062:+00006:000225.7278:05162
05163:+00037:+00061:+00016:000225.7278:05163
05164:+00006:+00029:-00032:000225.7278:05164
05165:+00034:+00044:+00005:000225.7278:05165
05166:+00027:+00018:+00002:000225.7278:05166
05167:-00002:+00057:+00005:000225.7278:05167
05168:+00010:+00046:+00002:000225.7278:05168
05169:+00014:+00032:-00005:000225.7278:05169
05170:-00004:+00041:-00008:000225.7278:05170
05171:-00001:+00041:+00023:000225.7278:05171
05172:+00023:+00035:+00005:000225.7278:05172
05173:-00006:+00040:+00005:000225.7278:05173
05174:+00018:+00025:-00004:000225.7278:05174
05175:-00004:+00025:+00003:000225.7278:05175
05176:-00002:+00025:-00013:000225.7278:05176
05177:+00019:+00043:+00008:000225.7278:05177
05178:-00005:+00041:+00006:000225.7278:05178
05179:-00013:+00037:-00035:000225.7278:05179
05180:-00005:+00045:-00004:000225.7278:05180
05181:-00001:+00023:+00004:000225.7278:05181
05182:-00035:+00026:-00020:000225.7278:05182
05183:-00080:+00041:-00015:000225.7278:05183
05184:-00071:+00025:+00021:000225.7278:05184
05185:+00014:+00037:-00035:000225.7278:05185
05186:+00014:+00045:-00012:000225.7278:05186
05187:-00031:+00022:-00013:000225.7278:05187
05188:-00055:+00041:-00016:000225.7278:05188
05189:-00014:+00023:-00018:000225.7278:05189
05190:+00029:+00018:+00012:000225.7278:05190
05191:-00038:+00023:-00047:000225.7278:05191
05192:-00054:+00040:-00015:000225.7278:05192
05193:+00018:+00023:+00006:000225.7278:05193
05194:+00048:+00035:-00036:000225.7278:05194
05195:-00005:+00046:-00008:000225.7278:05195
05196:-00030:+00038:-00018:000225.7278:05196
05197:-00049:+00043:-00011:000225.7278:05197
05198:+00002:+00033:-00034:000225.7278:05198
05199:+00006:+00045:+00002:000225.7278:05199
05200:-00018:+00020:-00015:000225.7278:05200
05201:-00010:+00040:-00011:000225.7278:05201
05202:-00036:+00033:-00010:000225.7278:05202
05203:-00035:+00041:-00002:000225.7278:05203
05204:-00004:+00034:-00022:000225.7278:05204
05205:+00020:+00038:+00002:000225.7278:05205
05206:+00001:+00037:-00018:000225.7278:05206
05207:-00010:+00036:-00020:000225.7278:05207
05208:+00004:+00034:+00006:000225.7278:05208
05209:+00018:+00045:+00003:000225.7278:05209
05210:-00013:+00034:-00022:000225.7278:05210
05211:+00000:+00035:-00005:000225.7278:05211
05212:-00007:+00041:-00006:000225.7278:05212
05213:-00003:+00033:-00008:000225.7278:05213
05214:+00018:+00038:+00007:000225.7278:05214
05215:-00018:+00042:+00002:000225.7278:05215
05216:-00016:+00033:-00009:000225.7278:05216
05217:+00007:+00047:+00023:000225.7278:05217
05218:-00004:+00061:-00027:000225.7278:05218
05219:-00017:+00033:+00022:000225.7278:05219
05220:+00014:+00028:+00031:000225.7278:05220
05221:-00009:+00047:-00035:000225.7278:05221
05222:-00011:+00010:-00014:000225.7278:05222
05223:+00031:+00043:+00014:000225.7278:05223
05224:+00025:+00016:-00007:000225.7278:05224
05225:-00029:+00039:-00056:000225.7278:05225
05226:-00010:+00026:+00038:000225.7278:05226
05227:+00011:+00019:-00016:000225.7278:05227
05228:-00008:+00026:-00011:000225.7278:05228
05229:-00028:+00022:-00020:000225.7278:05229
05230:-00015:+00043:+00010:000225.7278:05230
05231:+00035:+00043:+00022:000225.7278:05231
05232:+00048:+00006:+00007:000225.7278:05232
05233:+00047:+00025:-00002:000225.7278:05233
05234:-00008:+00041:-00044:000225.7278:05234
05235:-00019:+00019:+00030:000225.7278:05235
05236:+00082:+00023:+00010:000225.7278:05236
05237:+00014:+00004:-00015:000225.7278:05237
05238:+00001:+00041:-00028:000225.7278:05238
05239:+00001:+00058:+00032:000225.7278:05239
05240:+00038:+00020:-00018:000225.7278:05240
05241:+00003:+00023:-00063:000225.7278:05241
05242:-00050:+00047:-00011:000225.7278:05242
05243:-00037:+00058:-00020:000225.7278:05243
05244:+00047:+00041:+00008:000225.7278:05244
05245:-00018:+00024:-00031:000225.7278:05245
05246:-00029:+00042:+00005:000225.7278:05246
05247:-00003:+00018:-00020:000225.7278:05247
05248:+00046:+00035:+00021:000225.7278:05248
05249:+00033:+00043:+00004:000225.7278:05249
05250:-00019:+00037:+00001:000225.7278:05250
05251:+00023:+00039:+00005:000225.7278:05251
05252:+00011:+00039:-00006:000225.7278:05252
05253:+00004:+00038:-00016:000225.7278:05253
05254:-00015:+00044:-00007:000206.7636:05254
05255:-00004:+00033:-00004:000206.7636:05255
05256:-00031:+00041:-00017:000206.7636:05256
05257:-00022:+00032:+00000:000206.7636:05257
05258:+00005:+00024:-00006:000206.7636:05258
05259:-00018:+00019:-00014:000206.7636:05259
05260:-00020:+00041:-00018:000206.7636:05260
05261:-00007:+00021:+00006:000206.7636:05261
05262:-00017:+00022:-00013:000206.7636:05262
05263:+00011:+00043:-00023:000206.7636:05263
05264:-00006:+00041:+00005:000206.7636:05264
05265:-00022:+00021:-00020:000206.7636:05265
05266:+00016:+00040:-00019:000206.7636:05266
05267:+00011:+00033:+00004:000206.7636:05267
05268:-00006:+00032:+00005:000206.7636:05268
05269:-00019:+00042:+00002:000206.7636:05269
05270:-00005:+00046:-00032:000206.7636:05270
05271:+00003:+00045:-00016:000206.7636:05271
05272:-00021:+00025:-00018:000206.7636:05272
05273:-00037:+00025:-00020:000206.7636:05273
05274:-00017:+00023:-00024:000206.7636:05274
05275:+00043:+00045:+00026:000206.7636:05275
05276:+00010:+00029:-00034:000206.7636:05276
05277:-00047:+00058:-00015:000206.7636:05277
05278:+00026:+00040:-00003:000206.7636:05278
05279:+00031:+00031:+00005:000206.7636:05279
05280:-00011:+00041:-00011:000206.7636:05280
05281:-00018:+00033:-00016:000206.7636:05281
05282:-00002:+00033:+00018:000206.7636:05282
05283:+00005:+00025:-00021:000206.7636:05283
05284:-00009:+00043:-00012:000206.7636:05284
05285:-00023:+00035:-00021:000206.7636:05285
05286:+00017:+00023:-00011:000206.7636:05286
05287:+00019:+00029:-00048:000206.7636:05287
05288:-00015:+00043:-00016:000206.7636:05288
05289:-00021:+00024:-00011:000206.7636:05289
05290:-00001:+00021:-00049:000206.7636:05290
05291:-00016:+00031:+00019:000206.7636:05291
05292:-00022:+00044:-00032:000206.7636:05292
05293:-00016:+00040:-00011:000206.7636:05293
05294:+00022:+00047:+00006:000206.7636:05294
05295:-00005:+00020:-00014:000206.7636:05295
05296:-00022:+00025:-00030:000206.7636:05296
05297:+00008:+00025:-00005:000206.7636:05297
05298:-00001:+00023:-00020:000206.7636:05298
05299:-00018:+00044:-00033:000206.7636:05299
05300:+00008:+00044:-00021:000206.7636:05300
05301:+00005:+00034:+00017:000206.7636:05301
05302:-00003:+00021:-00021:000206.7636:05302
05303:+00000:+00022:+00005:000206.7636:05303
05304:-00006:+00021:-00007:000206.7636:05304
05305:-00001:+00033:-00014:000206.7636:05305
05306:+00004:+00018:-00006:000206.7636:05306
05307:+00018:+00047:-00022:000206.7636:05307
05308:+00016:+00059:-00002:000206.7636:05308
05309:+00009:+00038:+00002:000206.7636:05309
05310:+00004:+00043:+00006:000206.7636:05310
05311:-00017:+00043:-00021:000206.7636:05311
05312:+00032:+00038:+00000:000206.7636:05312
05313:+00000:+00037:+00022:000206.7636:05313
05314:-00021:+00021:-00016:000206.7636:05314
05315:-00009:+00043:-00036:000206.7636:05315
05316:+00034:+00038:+00001:000206.7636:05316
05317:+00031:+00044:+00006:000206.7636:05317
05318:-00016:+00025:-00031:000206.7636:05318
05319:-00023:+00057:-00009:000206.7636:05319
05320:+00009:+00035:+00002:000206.7636:05320
05321:+00010:+00040:+00007:000206.7636:05321
05322:+00013:+00056:+00001:000206.7636:05322
05323:+00021:+00041:-00009:000206.7636:05323
05324:+00018:+00034:-00027:000206.7636:05324
05325:+00011:+00040:+00018:000206.7636:05325
05326:-00004:+00034:-00018:000206.7636:05326
05327:-00025:+00009:-00031:000206.7636:05327
05328:+00010:+00051:-00027:000206.7636:05328
05329:+00037:+00029:+00036:000206.7636:05329
05330:-00043:-00006:-00040:000206.7636:05330
05331:+00001:+00052:+00003:000206.7636:05331
05332:+00034:+00029:+00031:000206.7636:05332
05333:+00017:+00042:-00018:000206.7636:05333
05334:-00035:+00041:-00029:000206.7636:05334
05335:+00008:+00023:+00010:000206.7636:05335
05336:+00021:+00024:-00016:000206.7636:05336
05337:+00008:+00046:+00007:000206.7636:05337
05338:+00001:+00022:-00012:000206.7636:05338
05339:-00023:+00018:-00017:000206.7636:05339
05340:+00015:+00018:-00018:000206.7636:05340
05341:-00002:+00024:-00005:000230.9605:05341
05342:-00002:+00042:-00004:000230.9605:05342
05343:+00008:+00031:-00015:000230.9605:05343
05344:-00019:+00042:-00016:000230.9605:05344
05345:-00029:+00032:-00010:000230.9605:05345
05346:+00007:+00030:-00019:000230.9605:05346
05347:+00015:+00042:-00007:000230.9605:05347
05348:-00033:+00026:+00001:000230.9605:05348
05349:-00030:+00033:-00016:000230.9605:05349
05350:-00004:+00006:-00014:000230.9605:05350
05351:+00036:+00059:+00017:000230.9605:05351
05352:-00006:+00005:-00017:000230.9605:05352
05353:-00029:+00036:-00020:000230.9605:05353
05354:+00004:+00041:-00034:000230.9605:05354
05355:+00002:+00037:-00028:000230.9605:05355
05356:-00016:+00025:+00003:000230.9605:05356
05357:-00008:+00043:+00000:000230.9605:05357
05358:-00023:+00019:+00000:000230.9605:05358
05359:-00018:+00043:-00014:000230.9605:05359
05360:-00003:+00025:+00001:000230.9605:05360
05361:-00001:+00041:-00031:000230.9605:05361
05362:+00001:+00046:-00016:000230.9605:05362
05363:-00015:+00036:-00020:000230.9605:05363
05364:+00003:+00044:+00006:000230.9605:05364
05365:-00007:+00043:-00008:000230.9605:05365
05366:+00008:+00040:+00006:000230.9605:05366
05367:-00033:+00031:-00012:000230.9605:05367
05368:-00046:+00028:-00017:000230.9605:05368
05369:+00016:+00045:-00008:000230.9605:05369
05370:-00015:+00043:-00023:000230.9605:05370
05371:-00011:+00032:-00013:000230.9605:05371
05372:-00001:+00059:+00000:000230.9605:05372
05373:+00000:+00043:-00010:000230.9605:05373
05374:+00001:+00058:-00013:000230.9605:05374
05375:+00010:+00044:-00006:000230.9605:05375
05376:+00038:+00041:-00065:000230.9605:05376
05377:-00124:+00022:-00073:000230.9605:05377
05378:-00007:+00058:+00027:000230.9605:05378
05379:+00131:+00032:-00034:000230.9605:05379
05380:-00085:-00036:-00113:000230.9605:05380
05381:-00061:+00042:+00045:000230.9605:05381
05382:+00026:-00011:+00064:000230.9605:05382
05383:-00020:+00020:-00014:000230.9605:05383
05384:-00018:+00049:-00012:000230.9605:05384
05385:+00049:+00072:+00028:000230.9605:05385
05386:+00022:+00056:-00065:000230.9605:05386
05387:+00030:+00036:+00010:000230.9605:05387
05388:+00084:+00004:+00012:000230.9605:05388
05389:-00002:+00034:-00019:000230.9605:05389
05390:+00037:+00022:-00032:000230.9605:05390
05391:+00057:+00020:-00006:000230.9605:05391
05392:+00050:+00059:+00001:000230.9605:05392
05393:+00015:+00035:-00053:000230.9605:05393
05394:+00025:+00046:+00032:000230.9605:05394
05395:+00019:+00041:-00018:000230.9605:05395
05396:-00010:+00042:-00022:000230.9605:05396
05397:+00030:+00034:+00016:000230.9605:05397
05398:+00030:+00056:+00020:000230.9605:05398
05399:+00032:+00042:-00032:000230.9605:05399
05400:+00036:+00052:+00016:000230.9605:05400
05401:+00028:+00041:+00033:000230.9605:05401
05402:+00020:+00040:-00033:000230.9605:05402
05403:-00004:+00024:+00006:000230.9605:05403
05404:+00009:+00048:+00004:000230.9605:05404
05405:+00020:+00041:-00017:000230.9605:05405
05406:+00020:+00048:-00004:000230.9605:05406
05407:+00011:+00036:+00009:000230.9605:05407
05408:-00002:+00052:-00032:000230.9605:05408
05409:+00021:+00048:-00010:000230.9605:05409
05410:+00020:+00056:+00003:000230.9605:05410
05411:-00031:+00039:-00007:000230.9605:05411
05412:+00004:+00046:+00006:000230.9605:05412
05413:-00003:+00042:-00019:000230.9605:05413
05414:+00005:+00023:-00022:000230.9605:05414
05415:-00021:+00040:-00008:000230.9605:05415
05416:-00024:+00041:-00007:000230.9605:05416
05417:-00028:+00034:-00019:000230.9605:05417
05418:-00010:+00038:-00017:000230.9605:05418
05419:-00022:+00038:+00002:000230.9605:05419
05420:-00033:+00041:+00005:000230.9605:05420
05421:-00048:+00022:-00019:000230.9605:05421
05422:-00052:+00025:-00017:000230.9605:05422
05423:-00014:+00045:-00016:000230.9605:05423
05424:-00062:+00043:+00000:000230.9605:05424
05425:-00044:+00022:+00004:000230.9605:05425
05426:-00027:+00045:+00003:000230.9605:05426
05427:+00002:+00042:-00011:000230.9605:05427
05428:+00004:+00037:-00012:000230.9605:05428
05429:-00026:+00031:+00003:000230.9605:05429
05430:-00042:+00041:-00010:000230.9605:05430
05431:-00009:+00018:-00007:000230.9605:05431
05432:+00022:+00041:-00021:000230.9605:05432
05433:+00003:+00019:-00008:000230.9605:05433
05434:-00032:+00029:-00034:000230.9605:05434
05435:-00001:+00028:-00018:000230.9605:05435
05436:+00017:+00017:-00032:000230.9605:05436
05437:-00009:+00023:-00021:000230.9605:05437
05438:-00052:+00019:-00045:000230.9605:05438
05439:-00082:+00009:-00016:000230.9605:05439
05440:+00019:+00026:-00038:000200.9017:05440
05441:-00022:+00046:-00036:000200.9017:05441
05442:+00003:+00038:+00025:000200.9017:05442
05443:+00009:+00013:-00003:000200.9017:05443
05444:+00007:+00043:-00008:000200.9017:05444
05445:+00029:+00062:+00007:000200.9017:05445
05446:+00026:+00045:+00007:000200.9017:05446
05447:+00014:+00048:-00018:000200.9017:05447
05448:+00041:+00046:+00019:000200.9017:05448
05449:+00028:+00035:-00020:000200.9017:05449
05450:+00026:+00037:+00003:000200.9017:05450
05451:+00040:+00034:+00003:000200.9017:05451
05452:+00036:+00044:-00007:000200.9017:05452
05453:+00038:+00033:-00006:000200.9017:05453
05454:+00039:+00046:+00007:000200.9017:05454
05455:+00047:+00036:+00000:000200.9017:05455
05456:+00027:+00041:-00003:000200.9017:05456
05457:+00010:+00038:+00001:000200.9017:05457
05458:+00038:+00035:+00002:000200.9017:05458
05459:+00034:+00044:-00022:000200.9017:05459
05460:+00022:+00032:+00004:000200.9017:05460
05461:+00020:+00034:+00006:000200.9017:05461
05462:+00022:+00040:+00006:000200.9017:05462
05463:+00031:+00032:-00003:000200.9017:05463
05464:+00013:+00034:-00004:000200.9017:05464
05465:+00009:+00060:+00001:000200.9017:05465
05466:+00025:+00043:-00005:000200.9017:05466
05467:+00011:+00038:-00008:000200.9017:05467
05468:+00002:+00044:-00013:000200.9017:05468
05469:-00005:+00046:+00018:000200.9017:05469
05470:+00009:+00024:+00005:000200.9017:05470
05471:-00006:+00024:+00003:000200.9017:05471
05472:-00018:+00025:+00006:000200.9017:05472
05473:-00009:+00035:-00004:000200.9017:05473
05474:-00014:+00025:-00013:000200.9017:05474
05475:-00024:+00040:-00017:000200.9017:05475
05476:-00049:+00044:+00001:000200.9017:05476
05477:-00045:+00023:-00020:000200.9017:05477
05478:-00046:+00020:-00029:000200.9017:05478
05479:-00083:+00023:-00032:000200.9017:05479
05480:-00078:+00026:-00021:000200.9017:05480
05481:+00044:+00020:-00007:000200.9017:05481
05482:+00061:+00041:-00021:000200.9017:05482
05483:-00029:+00018:-00034:000200.9017:05483
05484:-00009:+00031:-00021:000200.9017:05484
05485:+00034:+00028:-00020:000200.9017:05485
05486:+00022:+00025:-00020:000200.9017:05486
05487:+00002:+00024:-00012:000200.9017:05487
05488:-00023:+00018:+00000:000200.9017:05488
05489:+00008:+00021:-00033:000200.9017:05489
05490:+00007:+00018:-00016:000200.9017:05490
05491:-00020:+00021:-00018:000200.9017:05491
05492:-00040:+00025:-00012:000200.9017:05492
05493:-00046:+00025:-00026:000200.9017:05493
05494:-00006:+00021:-00017:000200.9017:05494
05495:-00003:+00023:-00020:000200.9017:05495
05496:-00009:+00030:-00037:000200.9017:05496
05497:-00019:+00045:-00016:000200.9017:05497
05498:-00022:+00025:-00020:000200.9017:05498
05499:-00012:+00040:-00009:000200.9017:05499
05500:-00027:+00042:-00012:000200.9017:05500
05501:-00037:+00042:+00005:000200.9017:05501
05502:-00014:+00020:-00062:000200.9017:05502
05503:-00075:+00027:-00021:000200.9017:05503
05504:-00044:+00025:+00000:000200.9017:05504
05505:-00016:+00005:-00019:000200.9017:05505
05506:-00046:+00030:-00009:000200.9017:05506
05507:-00045:+00044:+00010:000200.9017:05507
05508:-00011:+00046:+00020:000200.9017:05508
05509:+00000:+00054:-00019:000200.9017:05509
05510:+00061:+00090:-00003:000200.9017:05510
05511:+00025:+00024:-00014:000200.9017:05511
05512:-00031:+00009:-00065:000200.9017:05512
05513:+00027:+00059:-00027:000200.9017:05513
05514:+00057:+00044:-00020:000200.9017:05514
05515:+00047:+00044:+00003:000200.9017:05515
05516:+00016:+00006:-00001:000200.9017:05516
05517:+00008:+00033:+00047:000200.9017:05517
05518:+00058:+00045:-00005:000200.9017:05518
05519:+00043:+00065:-00032:000200.9017:05519
05520:+00029:+00075:+00001:000200.9017:05520
05521:+00033:+00033:-00015:000200.9017:05521
05522:+00060:+00020:-00001:000200.9017:05522
05523:+00085:+00047:+00018:000200.9017:05523
05524:+00066:+00046:+00016:000200.9017:05524
05525:+00049:+00036:+00007:000200.9017:05525
05526:+00067:+00060:+00026:000200.9017:05526
05527:+00050:+00035:-00002:000200.9017:05527
05528:+00023:+00034:+00015:000200.9017:05528
05529:+00048:+00039:+00023:000200.9017:05529
05530:+00013:+00032:+00022:000200.9017:05530
05531:+00011:+00040:-00004:000200.9017:05531
05532:+00028:+00038:+00001:000200.9017:05532
05533:+00024:+00060:+00008:000200.9017:05533
05534:+00012:+00038:-00037:000200.9017:05534
05535:+00033:+00042:+00032:000200.9017:05535
05536:+00026:+00029:-00005:000200.9017:05536
05537:+00015:+00032:+00006:000200.9017:05537
05538:+00009:+00021:-00018:000200.9017:05538
05539:+00015:+00025:+00004:000200.9017:05539
05540:+00024:+00043:-00043:000200.9017:05540
05541:-00017:+00050:-00015:000200.9017:05541
05542:-00018:+00045:-00016:000200.9017:05542
05543:-00003:+00046:-00010:000200.9017:05543
05544:+00003:+00041:-00031:000200.9017:05544
05545:-00010:+00041:-00013:000200.9017:05545
05546:+00008:+00016:-00009:000200.9017:05546
05547:-00007:+00007:-00013:000200.9017:05547
05548:-00015:+00030:-00006:000200.9017:05548
05549:-00023:+00032:-00026:000200.9017:05549
05550:-00026:+00030:-00038:000200.9017:05550
05551:-00007:+00034:-00019:000200.9017:05551
05552:-00012:+00041:-00035:000200.9017:05552
05553:-00089:+00046:-00025:000200.9017:05553
05554:-00054:+00038:-00020:000200.9017:05554
05555:-00024:+00032:-00031:000200.9017:05555
05556:-00073:+00020:-00028:000200.9017:05556
05557:-00124:+00032:+00000:000200.9017:05557
05558:-00063:-00011:-00043:000200.9017:05558
05559:-00014:+00059:-00047:000200.9017:05559
05560:-00014:+00019:+00031:000200.9017:05560
05561:-00051:+00033:+00002:000200.9017:05561
05562:-00074:+00032:-00052:000163.6637:05562
05563:-00040:+00051:+00031:000163.6637:05563
05564:+00015:+00057:+00000:000163.6637:05564
05565:-00049:+00052:-00034:000163.6637:05565
05566:-00024:+00040:-00005:000163.6637:05566
05567:-00038:+00011:-00005:000163.6637:05567
05568:+00001:+00015:-00012:000163.6637:05568
05569:-00031:+00011:-00038:000163.6637:05569
05570:-00049:+00026:+00021:000163.6637:05570
05571:-00051:+00025:-00009:000163.6637:05571
05572:-00014:+00033:-00008:000163.6637:05572
05573:-00032:+00035:-00012:000163.6637:05573
05574:-00055:+00033:-00009:000163.6637:05574
05575:-00081:+00033:-00029:000163.6637:05575
05576:-00018:+00025:+00008:000163.6637:05576
05577:-00032:+00007:-00038:000163.6637:05577
05578:-00030:+00042:+00020:000163.6637:05578
05579:-00003:+00043:+00007:000163.6637:05579
05580:-00001:+00038:-00021:000163.6637:05580
05581:+00054:+00063:-00005:000163.6637:05581
05582:+00043:+00016:-00036:000163.6637:05582
05583:+00010:+00092:+00022:000163.6637:05583
05584:+00112:+00028:-00015:000163.6637:05584
05585:+00041:+00105:-00064:000163.6637:05585
05586:-00017:+00056:-00054:000163.6637:05586
05587:+00055:+00035:+00047:000163.6637:05587
05588:+00068:+00008:+00051:000163.6637:05588
05589:+00024:+00046:+00003:000163.6637:05589
05590:+00039:+00041:-00022:000163.6637:05590
05591:+00083:+00062:-00048:000163.6637:05591
05592:+00070:+00032:-00002:000163.6637:05592
05593:+00042:+00031:+00034:000163.6637:05593
05594:+00046:+00043:+00046:000163.6637:05594
05595:+00040:+00049:-00031:000163.6637:05595
05596:+00064:+00071:-00013:000163.6637:05596
05597:+00079:+00073:+00016:000163.6637:05597
05598:+00052:+00034:+00008:000163.6637:05598
05599:+00012:+00035:-00019:000163.6637:05599
05600:+00011:+00027:+00022:000163.6637:05600
05601:+00000:+00025:+00007:000163.6637:05601
05602:+00008:+00004:+00015:000163.6637:05602
05603:+00011:+00024:+00017:000163.6637:05603
05604:+00020:+00032:-00017:000163.6637:05604
05605:+00034:+00044:+00018:000163.6637:05605
05606:+00023:+00041:-00005:000163.6637:05606
05607:+00017:+00022:-00004:000163.6637:05607
05608:+00052:+00034:-00019:000163.6637:05608
05609:+00056:+00055:-00031:000163.6637:05609
05610:+00023:+00045:-00015:000163.6637:05610
05611:+00016:+00006:-00002:000163.6637:05611
05612:+00033:+00025:+00021:000163.6637:05612
05613:+00018:+00028:+00010:000163.6637:05613
05614:-00012:+00025:-00047:000163.6637:05614
05615:-00022:+00033:-00035:000163.6637:05615
05616:-00035:+00025:-00037:000163.6637:05616
05617:-00045:+00020:+00004:000163.6637:05617
05618:-00062:+00025:+00002:000163.6637:05618
05619:-00054:+00036:+00003:000163.6637:05619
05620:-00042:+00047:-00050:000163.6637:05620
05621:-00033:+00034:-00034:000163.6637:05621
05622:-00063:+00042:-00012:000163.6637:05622
05623:-00060:+00045:-00026:000163.6637:05623
05624:-00079:+00026:-00035:000163.6637:05624
05625:-00080:+00020:-00048:000163.6637:05625
05626:-00060:+00024:-00013:000163.6637:05626
05627:+00047:+00033:+00009:000163.6637:05627
05628:+00040:+00023:-00037:000163.6637:05628
05629:-00020:+00003:-00051:000163.6637:05629
05630:-00031:+00045:+00006:000163.6637:05630
05631:-00033:-00007:-00032:000163.6637:05631
05632:-00039:+00040:-00015:000163.6637:05632
05633:-00016:+00012:-00010:000163.6637:05633
05634:-00015:+00006:-00010:000163.6637:05634
05635:-00021:+00003:-00035:000163.6637:05635
05636:-00005:+00020:-00032:000163.6637:05636
05637:-00008:+00042:-00003:000163.6637:05637
05638:-00026:+00045:-00010:000163.6637:05638
05639:-00049:+00044:-00017:000163.6637:05639
05640:+00004:+00047:-00009:000163.6637:05640
05641:+00017:+00036:-00009:000163.6637:05641
05642:+00020:+00042:+00004:000163.6637:05642
05643:+00002:+00058:+00016:000163.6637:05643
05644:-00015:+00046:+00002:000163.6637:05644
05645:-00029:+00034:-00033:000163.6637:05645
05646:-00028:+00039:+00015:000163.6637:05646
05647:-00030:+00056:-00003:000163.6637:05647
05648:-00028:+00036:+00011:000163.6637:05648
05649:+00004:+00038:+00007:000163.6637:05649
05650:-00007:+00044:+00006:000163.6637:05650
05651:-00012:+00023:-00047:000163.6637:05651
05652:-00003:+00035:+00016:000163.6637:05652
05653:+00017:+00042:+00003:000163.6637:05653
05654:+00025:+00041:-00013:000163.6637:05654
05655:+00010:+00026:-00014:000163.6637:05655
05656:-00069:+00018:-00009:000163.6637:05656
05657:+00036:+00035:+00022:000163.6637:05657
05658:+00060:+00032:-00031:000163.6637:05658
05659:+00010:+00050:-00046:000163.6637:05659
05660:+00016:+00054:-00026:000163.6637:05660
05661:+00013:+00052:-00024:000163.6637:05661
05662:+00029:+00073:-00027:000163.6637:05662
05663:+00063:+00028:+00021:000163.6637:05663
05664:+00052:+00012:+00010:000163.6637:05664
05665:+00021:+00003:-00018:000163.6637:05665
05666:+00033:+00046:-00016:000163.6637:05666
05667:+00097:+00014:-00011:000163.6637:05667
05668:+00076:+00090:+00002:000163.6637:05668
05669:+00038:+00023:-00009:000163.6637:05669
05670:+00006:+00072:+00007:000163.6637:05670
05671:+00070:+00046:+00012:000163.6637:05671
05672:+00046:+00039:-00012:000163.6637:05672
05673:+00010:+00033:-00006:000163.6637:05673
05674:+00010:+00030:-00002:000163.6637:05674
05675:+00057:+00008:+00000:000163.6637:05675
05676:+00079:+00020:+00025:000163.6637:05676
05677:+00077:+00022:-00003:000163.6637:05677
05678:+00035:+00024:-00003:000163.6637:05678
05679:+00068:+00043:+00019:000163.6637:05679
05680:+00056:+00033:-00005:000163.6637:05680
05681:+00028:+00022:+00012:000163.6637:05681
05682:+00021:+00034:+00005:000163.6637:05682
05683:+00032:+00042:+00031:000163.6637:05683
05684:-00004:+00025:+00005:000163.6637:05684
05685:-00018:+00029:+00005:000163.3981:05685
05686:+00006:+00020:+00001:000163.3981:05686
05687:+00020:+00029:-00001:000163.3981:05687
05688:+00022:+00007:-00038:000163.3981:05688
05689:+00008:+00031:-00007:000163.3981:05689
05690:+00036:+00024:-00001:000163.3981:05690
05691:+00013:+00042:-00021:000163.3981:05691
05692:+00035:+00047:-00038:000163.3981:05692
05693:+00011:+00038:+00005:000163.3981:05693
05694:-00007:+00041:+00002:000163.3981:05694
05695:+00020:+00044:+00003:000163.3981:05695
05696:+00023:+00030:-00009:000163.3981:05696
05697:-00017:+00034:-00048:000163.3981:05697
05698:-00008:+00021:-00033:000163.3981:05698
05699:-00021:+00021:-00021:000163.3981:05699
05700:-00031:+00046:+00002:000163.3981:05700
05701:-00032:+00036:-00012:000163.3981:05701
05702:-00024:+00037:-00015:000163.3981:05702
05703:-00022:+00039:-00031:000163.3981:05703
05704:-00031:+00039:-00008:000163.3981:05704
05705:-00035:+00044:+00004:000163.3981:05705
05706:-00035:+00045:-00014:000163.3981:05706
05707:-00013:+00019:-00035:000163.3981:05707
05708:-00051:+00036:-00013:000163.3981:05708
05709:-00029:+00046:-00019:000163.3981:05709
05710:-00008:+00035:-00024:000163.3981:05710
05711:-00024:+00039:+00001:000163.3981:05711
05712:-00050:+00037:-00018:000163.3981:05712
05713:-00045:+00044:-00018:000163.3981:05713
05714:-00054:+00047:+00001:000163.3981:05714
05715:-00065:+00044:-00017:000163.3981:05715
05716:-00059:+00028:-00010:000163.3981:05716
05717:-00059:+00020:-00016:000163.3981:05717
05718:-00067:+00032:+00001:000163.3981:05718
05719:-00045:+00028:-00021:000163.3981:05719
05720:-00053:+00031:+00001:000163.3981:05720
05721:-00051:+00021:-00022:000163.3981:05721
05722:-00014:+00029:-00010:000163.3981:05722
05723:-00014:+00022:-00020:000163.3981:05723
05724:-00009:+00022:+00017:000163.3981:05724
05725:-00018:+00023:-00010:000163.3981:05725
05726:+00004:+00030:-00023:000163.3981:05726
05727:-00003:+00041:-00009:000163.3981:05727
05728:-00018:+00047:+00001:000163.3981:05728
05729:-00017:+00022:-00014:000163.3981:05729
05730:-00012:+00008:-00021:000163.3981:05730
05731:+00001:+00014:-00023:000163.3981:05731
05732:-00031:+00025:-00022:000163.3981:05732
05733:-00026:+00041:-00001:000163.3981:05733
05734:-00016:+00021:-00009:000163.3981:05734
05735:-00016:+00025:-00009:000163.3981:05735
05736:+00004:+00059:-00014:000163.3981:05736
05737:+00013:+00060:+00001:000163.3981:05737
05738:+00016:+00033:-00035:000163.3981:05738
05739:-00005:+00023:-00003:000163.3981:05739
05740:+00027:+00049:-00020:000163.3981:05740
05741:+00062:+00037:-00012:000163.3981:05741
05742:+00063:+00059:-00048:000163.3981:05742
05743:+00052:+00058:-00007:000163.3981:05743
05744:+00024:+00030:-00033:000163.3981:05744
05745:+00009:+00023:-00014:000163.3981:05745
05746:-00022:+00022:-00012:000163.3981:05746
05747:-00021:+00023:+00003:000163.3981:05747
05748:+00041:+00035:-00010:000163.3981:05748
05749:-00018:+00071:-00012:000163.3981:05749
05750:-00029:+00054:+00022:000163.3981:05750
05751:+00059:+00038:+00035:000163.3981:05751
05752:+00054:+00060:+00005:000163.3981:05752
05753:+00009:+00056:-00024:000163.3981:05753
05754:+00009:+00046:+00033:000163.3981:05754
05755:+00063:+00031:+00017:000163.3981:05755
05756:+00051:+00025:+00013:000163.3981:05756
05757:+00012:+00043:-00003:000163.3981:05757
05758:-00004:+00041:-00002:000163.3981:05758
05759:+00014:+00040:-00005:000163.3981:05759
05760:+00068:+00045:+00011:000163.3981:05760
05761:+00053:+00025:+00000:000163.3981:05761
05762:+00014:+00044:+00004:000163.3981:05762
05763:+00015:+00025:-00006:000163.3981:05763
05764:+00029:+00022:-00001:000163.3981:05764
05765:+00015:+00040:-00020:000163.3981:05765
05766:+00009:+00019:-00001:000163.3981:05766
05767:+00036:+00047:+00014:000163.3981:05767
05768:+00021:+00041:-00009:000163.3981:05768
05769:-00005:+00041:+00017:000163.3981:05769
05770:+00030:+00034:-00002:000163.3981:05770
05771:-00003:+00044:-00038:000163.3981:05771
05772:-00012:+00026:-00030:000163.3981:05772
05773:+00017:+00056:-00008:000163.3981:05773
05774:+00037:+00034:-00015:000163.3981:05774
05775:-00017:+00046:-00038:000163.3981:05775
05776:-00021:+00045:-00012:000163.3981:05776
05777:+00006:+00043:-00022:000163.3981:05777
05778:-00009:+00032:-00014:000163.3981:05778
05779:-00021:+00041:+00004:000163.3981:05779
05780:-00034:+00022:-00038:000163.3981:05780
05781:-00023:+00035:-00042:000163.3981:05781
05782:-00034:+00040:-00036:000163.3981:05782
05783:-00025:+00021:-00015:000163.3981:05783
05784:-00067:+00042:-00038:000163.3981:05784
05785:-00052:+00024:-00008:000163.3981:05785
05786:-00029:+00039:-00014:000163.3981:05786
05787:-00035:+00041:-00013:000163.3981:05787
05788:-00031:+00041:-00010:000163.3981:05788
05789:-00037:+00033:-00004:000163.3981:05789
05790:-00037:+00046:-00012:000163.3981:05790
05791:-00047:+00034:-00022:000163.3981:05791
05792:-00063:+00105:+00030:000163.3981:05792
05793:-00039:+00044:-00033:000163.3981:05793
05794:-00077:+00049:-00066:000163.3981:05794
05795:-00027:+00000:+00015:000163.3981:05795
05796:-00009:-00006:-00020:000163.3981:05796
05797:-00018:-00047:+00010:000163.3981:05797
05798:-00060:+00137:-00104:000163.3981:05798
05799:-00057:+00011:+00064:000163.3981:05799
05800:+00004:+00003:-00083:000163.3981:05800
05801:+00021:+00012:+00009:000163.3981:05801
05802:+00002:+00041:-00034:000163.3981:05802
05803:-00010:-00010:+00007:000163.3981:05803
05804:-00008:+00037:-00041:000163.3981:05804
05805:+00032:+00029:-00001:000163.3981:05805
05806:-00048:+00062:-00029:000163.3981:05806
05807:-00028:+00059:+00022:000163.3981:05807
05808:-00004:+00060:-00006:000163.3981:05808
05809:-00031:+00036:-00033:000163.3981:05809
05810:-00008:+00063:-00011:000163.3981:05810
05811:+00006:+00025:+00001:000163.3981:05811
05812:-00009:+00043:+00002:000163.3981:05812
05813:+00009:+00018:-00018:000163.3981:05813
05814:+00021:+00035:-00007:000163.3981:05814
05815:+00011:+00056:+00000:000163.3981:05815
05816:+00043:+00047:-00027:000163.3981:05816
05817:+00032:+00064:+00003:000163.3981:05817
05818:+00058:+00050:+00001:000150.3807:05818
05819:+00050:+00063:-00053:000150.3807:05819
05820:+00049:+00063:-00009:000150.3807:05820
05821:+00040:+00057:-00033:000150.3807:05821
05822:+00029:+00023:-00004:000150.3807:05822
05823:+00014:+00022:-00007:000150.3807:05823
05824:+00069:+00025:+00008:000150.3807:05824
05825:+00051:+00022:-00037:000150.3807:05825
05826:+00042:+00037:-00005:000150.3807:05826
05827:+00054:+00043:+00023:000150.3807:05827
05828:+00028:+00039:+00011:000150.3807:05828
05829:+00041:+00061:+00017:000150.3807:05829
05830:+00042:+00056:+00022:000150.3807:05830
05831:+00047:+00048:+00015:000150.3807:05831
05832:+00025:+00056:+00048:000150.3807:05832
05833:+00026:+00046:+00034:000150.3807:05833
05834:+00023:+00042:+00009:000150.3807:05834
05835:+00032:+00020:+00017:000150.3807:05835
05836:+00008:+00030:+00032:000150.3807:05836
05837:+00012:+00025:+00018:000150.3807:05837
05838:+00018:+00022:-00004:000150.3807:05838
05839:-00002:+00040:-00004:000150.3807:05839
05840:+00016:+00022:-00017:000150.3807:05840
05841:+00013:+00024:-00003:000150.3807:05841
05842:+00014:+00040:-00021:000150.3807:05842
05843:+00022:+00029:-00018:000150.3807:05843
05844:+00013:+00031:-00035:000150.3807:05844
05845:+00012:+00028:-00031:000150.3807:05845
05846:+00021:+00027:-00040:000150.3807:05846
05847:+00006:+00022:-00012:000150.3807:05847
05848:-00003:+00042:-00012:000150.3807:05848
05849:-00003:+00024:-00032:000150.3807:05849
05850:+00002:+00042:-00036:000150.3807:05850
05851:-00009:+00037:-00014:000150.3807:05851
05852:-00034:+00019:-00013:000150.3807:05852
05853:-00035:+00019:-00009:000150.3807:05853
05854:-00026:+00021:-00003:000150.3807:05854
05855:-00012:+00047:-00037:000150.3807:05855
05856:-00012:+00041:-00013:000150.3807:05856
05857:-00035:+00035:-00013:000150.3807:05857
05858:-00029:+00034:+00004:000150.3807:05858
05859:-00024:+00033:-00019:000150.3807:05859
05860:-00046:+00052:-00020:000150.3807:05860
05861:-00044:+00043:+00000:000150.3807:05861
05862:-00097:+00021:-00010:000150.3807:05862
05863:+00000:+00031:+00018:000150.3807:05863
05864:-00002:-00025:-00083:000150.3807:05864
05865:-00031:-00011:+00035:000150.3807:05865
05866:-00053:-00005:-00019:000150.3807:05866
05867:-00078:-00036:-00006:000150.3807:05867
05868:-00063:+00030:-00042:000150.3807:05868
05869:+00019:+00019:+00034:000150.3807:05869
05870:-00004:+00005:-00004:000150.3807:05870
05871:-00040:+00025:-00025:000150.3807:05871
05872:+00001:+00034:-00003:000150.3807:05872
05873:+00010:+00025:-00001:000150.3807:05873
05874:-00009:+00008:+00016:000150.3807:05874
05875:-00028:+00047:+00005:000150.3807:05875
05876:-00025:+00005:+00018:000150.3807:05876
05877:-00023:+00029:-00018:000150.3807:05877
05878:+00007:+00029:-00007:000150.3807:05878
05879:-00058:+00039:+00007:000150.3807:05879
05880:-00061:+00039:-00023:000150.3807:05880
05881:-00003:+00051:+00005:000150.3807:05881
05882:-00008:+00048:-00005:000150.3807:05882
05883:-00031:+00055:-00029:000150.3807:05883
05884:-00040:+00059:-00051:000150.3807:05884
05885:-00006:+00047:+00016:000150.3807:05885
05886:+00013:+00022:-00018:000150.3807:05886
05887:-00010:+00030:-00031:000150.3807:05887
05888:-00029:+00024:+00001:000150.3807:05888
05889:-00004:+00025:+00007:000150.3807:05889
05890:-00003:+00056:-00031:000150.3807:05890
05891:+00011:+00061:+00008:000150.3807:05891
05892:+00010:+00051:-00029:000150.3807:05892
05893:+00033:+00041:-00037:000150.3807:05893
05894:+00053:+00036:-00034:000150.3807:05894
05895:+00051:+00021:+00003:000150.3807:05895
05896:+00049:+00052:-00054:000150.3807:05896
05897:+00047:+00038:-00033:000150.3807:05897
05898:+00038:+00040:-00012:000150.3807:05898
05899:+00021:-00006:+00037:000150.3807:05899
05900:+00030:+00005:+00037:000150.3807:05900
05901:+00041:+00044:+00006:000150.3807:05901
05902:+00015:+00020:-00036:000150.3807:05902
05903:+00025:+00086:-00031:000150.3807:05903
05904:+00043:+00035:-00017:000150.3807:05904
05905:-00005:+00047:-00017:000150.3807:05905
05906:+00068:+00042:+00030:000150.3807:05906
05907:+00079:+00034:-00007:000150.3807:05907
05908:+00046:+00025:+00002:000150.3807:05908
05909:+00062:+00024:-00001:000150.3807:05909
05910:+00043:+00026:+00031:000150.3807:05910
05911:+00026:+00027:+00003:000150.3807:05911
05912:+00032:+00025:+00005:000150.3807:05912
05913:+00024:+00059:-00005:000150.3807:05913
05914:+00031:+00059:-00005:000150.3807:05914
05915:+00033:+00035:-00003:000150.3807:05915
05916:+00020:+00038:+00021:000150.3807:05916
05917:-00006:+00030:-00003:000150.3807:05917
05918:+00004:+00022:-00008:000150.3807:05918
05919:+00021:+00019:+00015:000150.3807:05919
05920:+00018:+00040:-00006:000150.3807:05920
05921:+00023:+00029:-00018:000150.3807:05921
05922:+00014:+00057:+00006:000150.3807:05922
05923:+00008:+00044:-00007:000150.3807:05923
05924:+00010:+00058:-00037:000150.3807:05924
05925:+00017:+00059:-00013:000150.3807:05925
05926:-00021:+00060:-00012:000150.3807:05926
05927:+00001:+00035:-00009:000150.3807:05927
05928:+00021:+00041:-00022:000150.3807:05928
05929:+00003:+00034:-00038:000150.3807:05929
05930:-00021:+00042:-00048:000150.3807:05930
05931:+00002:+00041:-00011:000150.3807:05931
05932:-00022:+00043:-00036:000150.3807:05932
05933:-00013:+00033:-00032:000150.3807:05933
05934:-00008:+00058:-00009:000150.3807:05934
05935:-00017:+00061:-00033:000150.3807:05935
05936:-00018:+00038:-00009:000150.3807:05936
05937:-00014:+00037:+00000:000150.3807:05937
05938:-00038:+00036:+00008:000150.3807:05938
05939:-00037:+00043:-00014:000150.3807:05939
05940:-00036:+00038:-00020:000150.3807:05940
05941:-00052:+00021:-00020:000150.3807:05941
05942:-00069:+00019:-00017:000150.3807:05942
05943:-00055:+00009:+00004:000150.3807:05943
05944:-00068:+00024:+00003:000150.3807:05944
05945:-00046:+00045:-00008:000150.3807:05945
05946:-00062:+00030:-00013:000150.3807:05946
05947:-00081:+00022:+00004:000150.3807:05947
05948:-00079:+00026:-00037:000150.3807:05948
05949:-00046:+00032:-00017:000150.3807:05949
05950:-00012:+00061:-00032:000150.3807:05950
05951:-00015:+00061:-00009:000150.3807:05951
05952:-00019:+00001:+00016:000148.7667:05952
05953:-00019:+00010:-00025:000148.7667:05953
05954:-00037:-00011:-00020:000148.7667:05954
05955:+00017:+00017:+00004:000148.7667:05955
05956:+00035:+00027:-00009:000148.7667:05956
05957:-00013:+00045:-00013:000148.7667:05957
05958:-00021:+00044:-00010:000148.7667:05958
05959:+00007:+00060:-00008:000148.7667:05959
05960:-00040:+00061:-00030:000148.7667:05960
05961:-00078:+00034:-00001:000148.7667:05961
05962:-00048:+00045:-00004:000148.7667:05962
05963:-00032:+00020:-00031:000148.7667:05963
05964:-00049:+00028:-00017:000148.7667:05964
05965:-00014:+00028:-00004:000148.7667:05965
05966:+00005:+00031:-00031:000148.7667:05966
05967:+00005:+00020:-00021:000148.7667:05967
05968:+00009:+00061:-00001:000148.7667:05968
05969:+00009:+00059:+00005:000148.7667:05969
05970:+00049:+00075:-00046:000148.7667:05970
05971:+00058:+00036:-00003:000148.7667:05971
05972:+00068:+00039:-00010:000148.7667:05972
05973:+00012:+00043:-00021:000148.7667:05973
05974:+00024:+00049:-00011:000148.7667:05974
05975:+00055:+00052:+00004:000148.7667:05975
05976:+00045:+00031:-00035:000148.7667:05976
05977:+00038:+00025:-00007:000148.7667:05977
05978:+00065:+00030:+00022:000148.7667:05978
05979:+00058:+00019:-00022:000148.7667:05979
05980:+00065:+00063:+00001:000148.7667:05980
05981:+00067:+00053:-00004:000148.7667:05981
05982:+00064:+00059:-00002:000148.7667:05982
05983:+00039:+00060:+00020:000148.7667:05983
05984:+00067:+00037:+00052:000148.7667:05984
05985:+00053:+00033:-00008:000148.7667:05985
05986:+00027:+00047:+00016:000148.7667:05986
05987:+00026:+00030:+00010:000148.7667:05987
05988:+00032:+00020:+00014:000148.7667:05988
05989:+00029:+00022:+00021:000148.7667:05989
05990:+00031:+00045:+00012:000148.7667:05990
05991:+00011:+00041:-00003:000148.7667:05991
05992:+00015:+00040:-00016:000148.7667:05992
05993:+00021:+00059:+00021:000148.7667:05993
05994:+00029:+00047:+00012:000148.7667:05994
05995:+00068:+00024:-00019:000148.7667:05995
05996:-00020:+00044:-00022:000148.7667:05996
05997:+00019:+00035:-00013:000148.7667:05997
05998:+00053:+00043:-00048:000148.7667:05998
05999:+00014:+00031:-00021:000148.7667:05999
06000:-00006:+00044:-00011:000148.7667:06000
06001:+00002:+00024:-00016:000148.7667:06001
06002:+00007:+00019:-00025:000148.7667:06002
06003:-00004:+00036:-00031:000148.7667:06003
06004:-00035:+00024:-00026:000148.7667:06004
06005:-00049:+00045:-00013:000148.7667:06005
06006:-00024:+00025:+00004:000148.7667:06006
06007:-00023:+00057:-00011:000148.7667:06007
06008:-00062:+00059:-00028:000148.7667:06008
06009:-00075:+00038:-00067:000148.7667:06009
06010:-00143:+00031:-00011:000148.7667:06010
06011:-00138:+00042:-00020:000148.7667:06011
06012:+00056:+00064:-00005:000148.7667:06012
06013:+00140:+00072:-00009:000148.7667:06013
06014:-00052:+00019:-00015:000148.7667:06014
06015:-00069:+00006:-00018:000148.7667:06015
06016:-00018:+00024:-00031:000148.7667:06016
06017:+00073:+00007:+00011:000148.7667:06017
06018:+00024:+00041:-00041:000148.7667:06018
06019:-00110:+00032:-00037:000148.7667:06019
06020:+00007:+00044:-00037:000148.7667:06020
06021:+00062:+00043:+00000:000148.7667:06021
06022:-00017:+00057:-00053:000148.7667:06022
06023:-00087:+00035:-00018:000148.7667:06023
06024:-00066:+00034:+00000:000148.7667:06024
06025:-00007:+00024:-00017:000148.7667:06025
06026:+00006:+00040:+00006:000148.7667:06026
06027:-00010:+00047:+00021:000148.7667:06027
06028:-00019:+00020:-00007:000148.7667:06028
06029:-00033:+00043:+00005:000148.7667:06029
06030:+00007:+00039:+00010:000148.7667:06030
06031:+00020:+00062:+00000:000148.7667:06031
06032:+00016:+00057:-00018:000148.7667:06032
06033:+00004:+00050:+00007:000148.7667:06033
06034:-00009:+00033:+00005:000148.7667:06034
06035:+00002:+00041:+00005:000148.7667:06035
06036:+00000:+00045:+00022:000148.7667:06036
06037:-00007:+00025:-00020:000148.7667:06037
06038:-00031:+00018:-00010:000148.7667:06038
06039:+00006:+00043:-00012:000148.7667:06039
06040:-00019:+00044:-00010:000148.7667:06040
06041:+00002:+00038:-00003:000148.7667:06041
06042:+00034:+00045:-00026:000148.7667:06042
06043:-00012:+00039:-00030:000148.7667:06043
06044:-00043:+00033:-00043:000148.7667:06044
06045:-00023:+00021:-00005:000148.7667:06045
06046:+00053:+00025:-00054:000148.7667:06046
06047:-00202:+00006:-00030:000148.7667:06047
06048:-00122:+00047:+00012:000148.7667:06048
06049:+00118:+00009:+00001:000148.7667:06049
06050:-00060:+00044:-00042:000148.7667:06050
06051:-00069:+00071:-00003:000148.7667:06051
06052:+00006:+00045:+00046:000148.7667:06052
06053:-00015:+00068:-00035:000148.7667:06053
06054:+00105:+00071:+00016:000148.7667:06054
06055:+00043:+00020:+00008:000148.7667:06055
06056:-00015:+00042:-00046:000148.7667:06056
06057:+00113:+00043:-00005:000148.7667:06057
06058:+00123:+00019:+00015:000148.7667:06058
06059:+00043:+00024:-00015:000148.7667:06059
06060:+00012:+00043:+00000:000148.7667:06060
06061:+00045:+00023:+00008:000148.7667:06061
06062:+00055:+00020:-00006:000182.8034:06062
06063:+00049:+00040:+00003:000182.8034:06063
06064:+00051:+00042:+00032:000182.8034:06064
06065:+00049:+00004:+00022:000182.8034:06065
06066:+00065:+00035:+00006:000182.8034:06066
06067:+00040:+00021:+00007:000182.8034:06067
06068:+00051:+00039:-00023:000182.8034:06068
06069:+00069:+00058:+00021:000182.8034:06069
06070:+00067:+00035:-00005:000182.8034:06070
06071:-00006:+00034:+00015:000182.8034:06071
06072:+00016:+00033:-00016:000182.8034:06072
06073:+00029:+00033:-00005:000182.8034:06073
06074:+00008:+00025:+00004:000182.8034:06074
06075:-00006:+00047:-00011:000182.8034:06075
06076:-00002:+00062:-00005:000182.8034:06076
06077:+00069:+00041:+00007:000182.8034:06077
06078:+00042:+00034:-00019:000182.8034:06078
06079:-00021:+00034:+00015:000182.8034:06079
06080:-00035:+00046:-00008:000182.8034:06080
06081:+00016:+00047:-00011:000182.8034:06081
06082:-00018:+00042:-00021:000182.8034:06082
06083:-00046:+00024:-00016:000182.8034:06083
06084:-00065:+00029:+00001:000182.8034:06084
06085:-00022:+00023:-00017:000182.8034:06085
06086:-00009:+00045:-00013:000182.8034:06086
06087:-00044:+00047:-00034:000182.8034:06087
06088:-00049:+00042:-00014:000182.8034:06088
06089:-00025:+00034:-00013:000182.8034:06089
06090:-00047:+00047:-00041:000182.8034:06090
06091:-00040:+00017:-00033:000182.8034:06091
06092:-00038:+00018:-00035:000182.8034:06092
06093:-00001:-00006:+00007:000182.8034:06093
06094:+00000:+00027:-00036:000182.8034:06094
06095:+00001:+00019:-00005:000182.8034:06095
06096:+00012:+00041:+00002:000182.8034:06096
06097:+00019:+00019:+00003:000182.8034:06097
06098:-00056:+00027:-00021:000182.8034:06098
06099:-00062:+00020:-00014:000182.8034:06099
06100:-00004:+00006:-00013:000182.8034:06100
06101:-00035:+00042:-00032:000182.8034:06101
06102:-00057:+00008:-00032:000182.8034:06102
06103:-00078:+00036:-00033:000182.8034:06103
06104:-00018:+00044:+00020:000182.8034:06104
06105:-00011:+00024:-00034:000182.8034:06105
06106:-00081:+00056:-00042:000182.8034:06106
06107:-00008:+00029:+00000:000182.8034:06107
06108:-00033:+00027:-00042:000182.8034:06108
06109:-00042:+00037:+00005:000182.8034:06109
06110:-00026:+00031:+00002:000182.8034:06110
06111:-00007:+00025:-00002:000182.8034:06111
06112:+00016:+00037:-00019:000182.8034:06112
06113:+00021:+00071:-00019:000182.8034:06113
06114:+00013:+00047:-00035:000182.8034:06114
06115:+00034:+00040:-00023:000182.8034:06115
06116:+00013:+00046:+00007:000182.8034:06116
06117:+00000:+00022:+00002:000182.8034:06117
06118:+00038:+00059:+00001:000182.8034:06118
06119:+00039:+00062:-00003:000182.8034:06119
06120:+00035:+00036:+00007:000182.8034:06120
06121:+00037:+00058:-00017:000182.8034:06121
06122:+00024:+00058:+00007:000182.8034:06122
06123:+00028:+00057:-00002:000182.8034:06123
06124:+00029:+00033:+00005:000182.8034:06124
06125:+00054:+00035:-00017:000182.8034:06125
06126:+00041:+00044:+00007:000182.8034:06126
06127:+00035:+00021:-00010:000182.8034:06127
06128:+00033:+00073:-00003:000182.8034:06128
06129:+00050:+00038:+00007:000182.8034:06129
06130:+00032:+00035:+00005:000182.8034:06130
06131:+00028:+00047:-00016:000182.8034:06131
06132:+00025:+00038:+00000:000182.8034:06132
06133:+00027:+00046:-00016:000182.8034:06133
06134:+00036:+00042:+00003:000182.8034:06134
06135:+00036:+00034:-00007:000182.8034:06135
06136:+00000:+00040:-00032:000182.8034:06136
06137:+00018:+00045:-00002:000182.8034:06137
06138:+00010:+00040:+00003:000182.8034:06138
06139:+00018:+00024:-00016:000182.8034:06139
06140:-00004:+00021:-00016:000182.8034:06140
06141:-00014:+00019:-00006:000182.8034:06141
06142:-00037:+00018:+00001:000182.8034:06142
06143:-00031:+00022:+00005:000182.8034:06143
06144:-00036:+00019:-00016:000182.8034:06144
06145:-00049:+00042:-00009:000182.8034:06145
06146:-00025:+00021:-00017:000182.8034:06146
06147:-00041:+00025:-00035:000182.8034:06147
06148:-00073:+00029:-00011:000182.8034:06148
06149:-00097:+00041:-00016:000182.8034:06149
06150:-00014:+00021:-00011:000182.8034:06150
06151:-00002:+00059:-00046:000182.8034:06151
06152:-00022:+00025:-00006:000182.8034:06152
06153:-00029:+00009:-00023:000182.8034:06153
06154:-00049:+00027:-00049:000182.8034:06154
06155:-00007:+00034:+00003:000182.8034:06155
06156:+00035:+00039:+00007:000182.8034:06156
06157:-00006:+00029:-00034:000182.8034:06157
06158:-00032:+00032:-00019:000182.8034:06158
06159:+00013:+00046:+00005:000182.8034:06159
06160:+00032:+00041:-00023:000182.8034:06160
06161:-00034:+00047:-00022:000182.8034:06161
06162:-00020:+00033:+00002:000182.8034:06162
06163:-00013:+00008:+00021:000182.8034:06163
06164:-00012:+00065:-00078:000182.8034:06164
06165:-00033:+00030:+00068:000182.8034:06165
06166:-00026:+00046:-00033:000182.8034:06166
06167:-00042:+00042:-00031:000189.9999:06167
06168:-00099:+00020:-00013:000189.9999:06168
06169:-00008:+00053:+00009:000189.9999:06169
06170:+00027:+00041:-00008:000189.9999:06170
06171:+00004:+00039:-00013:000189.9999:06171
06172:-00033:+00040:-00017:000189.9999:06172
06173:-00005:+00023:-00034:000189.9999:06173
06174:+00038:+00024:-00007:000189.9999:06174
06175:+00026:+00032:+00010:000189.9999:06175
06176:+00017:+00025:-00004:000189.9999:06176
06177:+00029:+00058:+00005:000189.9999:06177
06178:+00063:+00038:+00001:000189.9999:06178
06179:+00047:+00037:-00032:000189.9999:06179
06180:+00013:+00035:+00000:000189.9999:06180
06181:+00036:+00034:+00002:000189.9999:06181
06182:+00036:+00046:-00005:000189.9999:06182
06183:+00030:+00046:-00007:000189.9999:06183
06184:+00028:+00047:+00013:000189.9999:06184
06185:+00050:+00006:-00001:000189.9999:06185
06186:+00048:+00035:+00007:000189.9999:06186
06187:+00024:+00025:+00013:000189.9999:06187
06188:+00007:+00041:-00011:000189.9999:06188
06189:+00012:+00053:-00001:000189.9999:06189
06190:+00029:+00044:+00001:000189.9999:06190
06191:+00013:+00037:-00016:000189.9999:06191
06192:+00025:+00060:-00035:000189.9999:06192
06193:+00032:+00041:+00017:000189.9999:06193
06194:+00031:+00031:-00020:000189.9999:06194
06195:+00035:+00018:-00021:000189.9999:06195
06196:+00008:+00024:+00001:000189.9999:06196
06197:-00007:+00024:+00002:000189.9999:06197
06198:-00002:+00024:-00020:000189.9999:06198
06199:-00021:+00033:-00022:000189.9999:06199
06200:-00021:+00035:-00016:000189.9999:06200
06201:-00033:+00025:-00014:000189.9999:06201
06202:-00036:+00019:-00034:000189.9999:06202
06203:-00093:+00031:-00033:000189.9999:06203
06204:-00045:+00025:+00004:000189.9999:06204
06205:+00031:+00044:+00016:000189.9999:06205
06206:+00037:+00029:+00007:000189.9999:06206
06207:-00084:+00042:-00025:000189.9999:06207
06208:-00056:+00034:+00003:000189.9999:06208
06209:+00027:+00023:-00016:000189.9999:06209
06210:+00038:+00056:+00000:000189.9999:06210
06211:-00018:+00020:+00007:000189.9999:06211
06212:-00033:+00034:-00012:000189.9999:06212
06213:-00001:+00022:+00001:000189.9999:06213
06214:+00049:+00044:-00017:000189.9999:06214
06215:-00031:+00047:+00007:000189.9999:06215
06216:-00029:+00031:-00047:000189.9999:06216
06217:+00001:+00023:+00006:000189.9999:06217
06218:-00004:+00025:+00004:000189.9999:06218
06219:-00022:+00020:-00031:000189.9999:06219
06220:-00033:+00023:-00013:000189.9999:06220
06221:-00033:+00025:-00016:000189.9999:06221
06222:+00001:+00041:+00006:000189.9999:06222
06223:+00005:+00034:-00017:000189.9999:06223
06224:-00006:+00038:-00016:000189.9999:06224
06225:-00016:+00036:-00031:000189.9999:06225
06226:-00015:+00024:+00007:000189.9999:06226
06227:+00012:+00061:-00006:000189.9999:06227
06228:+00024:+00046:-00038:000189.9999:06228
06229:-00053:+00008:-00026:000189.9999:06229
06230:-00118:+00052:+00037:000189.9999:06230
06231:+00031:+00026:-00024:000189.9999:06231
06232:-00017:+00042:+00004:000189.9999:06232
06233:-00042:+00051:+00001:000189.9999:06233
06234:-00050:+00027:+00030:000189.9999:06234
06235:-00016:+00063:+00006:000189.9999:06235
06236:+00050:+00053:-00023:000189.9999:06236
06237:+00022:+00048:-00015:000189.9999:06237
06238:+00024:+00035:-00051:000189.9999:06238
06239:+00093:+00041:-00018:000189.9999:06239
06240:+00059:+00061:-00047:000189.9999:06240
06241:+00050:+00071:-00026:000189.9999:06241
06242:+00043:+00018:-00019:000189.9999:06242
06243:+00047:+00018:+00038:000189.9999:06243
06244:+00031:+00041:-00010:000189.9999:06244
06245:+00054:+00038:-00010:000189.9999:06245
06246:+00068:+00060:-00009:000189.9999:06246
06247:+00009:+00040:-00023:000189.9999:06247
06248:+00009:+00018:+00020:000189.9999:06248
06249:+00064:+00022:+00048:000189.9999:06249
06250:+00081:+00046:-00006:000189.9999:06250
06251:+00045:+00062:-00021:000189.9999:06251
06252:+00062:+00025:+00018:000189.9999:06252
06253:+00048:+00056:+00015:000189.9999:06253
06254:+00032:+00022:+00021:000189.9999:06254
06255:-00005:+00046:-00016:000189.9999:06255
06256:-00001:+00046:-00005:000189.9999:06256
06257:+00015:+00025:-00008:000189.9999:06257
06258:+00014:+00043:+00032:000189.9999:06258
06259:+00029:+00041:+00007:000189.9999:06259
06260:+00016:+00022:+00005:000189.9999:06260
06261:+00035:+00046:+00004:000189.9999:06261
06262:+00053:+00045:+00005:000189.9999:06262
06263:+00038:+00024:-00036:000189.9999:06263
06264:+00033:+00043:-00009:000189.9999:06264
06265:+00050:+00041:-00021:000189.9999:06265
06266:+00020:+00046:-00014:000189.9999:06266
06267:+00019:+00040:-00018:000189.9999:06267
06268:+00005:+00040:-00010:000189.9999:06268
06269:-00010:+00042:-00015:000189.9999:06269
06270:-00012:+00024:-00014:000189.9999:06270
06271:-00028:+00041:+00007:000189.9999:06271
06272:-00052:+00029:-00013:000189.9999:06272
06273:-00048:+00023:+00003:000189.9999:06273
06274:-00038:+00043:-00020:000189.9999:06274
06275:-00027:+00046:-00015:000189.9999:06275
06276:-00024:+00034:-00035:000189.9999:06276
06277:-00034:+00056:-00004:000189.9999:06277
06278:-00028:+00041:-00013:000189.9999:06278
06279:-00067:+00010:-00008:000189.9999:06279
06280:-00082:+00029:+00005:000176.3923:06280
06281:-00077:+00025:-00022:000176.3923:06281
06282:-00033:+00041:+00018:000176.3923:06282
06283:-00008:+00016:-00038:000176.3923:06283
06284:-00048:+00063:-00050:000176.3923:06284
06285:-00071:+00031:-00014:000176.3923:06285
06286:-00054:+00046:+00007:000176.3923:06286
06287:+00004:+00047:-00011:000176.3923:06287
06288:-00018:+00059:-00004:000176.3923:06288
06289:-00023:+00043:-00032:000176.3923:06289
06290:+00003:+00045:-00035:000176.3923:06290
06291:-00006:+00019:-00021:000176.3923:06291
06292:+00001:+00041:-00016:000176.3923:06292
06293:-00029:+00025:-00022:000176.3923:06293
06294:-00059:+00040:+00002:000176.3923:06294
06295:-00065:+00038:+00023:000176.3923:06295
06296:-00027:-00006:-00039:000176.3923:06296
06297:-00042:+00068:-00015:000176.3923:06297
06298:-00063:+00026:+00039:000176.3923:06298
06299:-00057:+00036:-00016:000176.3923:06299
06300:-00023:+00025:-00022:000176.3923:06300
06301:+00019:+00037:+00000:000176.3923:06301
06302:+00035:+00041:+00019:000176.3923:06302
06303:+00024:+00024:-00029:000176.3923:06303
06304:+00048:+00032:+00022:000176.3923:06304
06305:+00056:+00027:-00023:000176.3923:06305
06306:+00033:+00032:-00018:000176.3923:06306
06307:+00042:+00032:+00004:000176.3923:06307
06308:+00040:+00051:-00019:000176.3923:06308
06309:+00048:+00054:-00029:000176.3923:06309
06310:+00024:+00057:-00014:000176.3923:06310
06311:+00032:+00038:-00005:000176.3923:06311
06312:+00038:+00027:+00001:000176.3923:06312
06313:+00039:+00028:-00017:000176.3923:06313
06314:+00027:+00025:-00019:000176.3923:06314
06315:+00069:+00024:+00003:000176.3923:06315
06316:+00068:+00029:+00004:000176.3923:06316
06317:+00042:+00056:+00023:000176.3923:06317
06318:+00014:+00036:-00010:000176.3923:06318
06319:+00017:+00045:-00024:000176.3923:06319
06320:+00010:+00046:+00008:000176.3923:06320
06321:-00003:+00054:+00000:000176.3923:06321
06322:+00012:+00045:+00000:000176.3923:06322
06323:+00015:+00033:-00017:000176.3923:06323
06324:+00022:+00035:+00000:000176.3923:06324
06325:+00026:+00021:-00005:000176.3923:06325
06326:+00037:+00034:-00004:000176.3923:06326
06327:+00032:+00039:+00006:000176.3923:06327
06328:+00027:+00046:+00003:000176.3923:06328
06329:+00012:+00035:+00007:000176.3923:06329
06330:-00003:+00043:-00016:000176.3923:06330
06331:-00017:+00023:-00015:000176.3923:06331
06332:-00015:+00047:+00004:000176.3923:06332
06333:-00036:+00047:-00018:000176.3923:06333
06334:-00039:+00043:-00019:000176.3923:06334
06335:-00064:+00037:-00018:000176.3923:06335
06336:-00067:+00051:-00014:000176.3923:06336
06337:-00119:+00030:-00040:000176.3923:06337
06338:-00173:+00020:-00027:000176.3923:06338
06339:-00040:+00023:+00006:000176.3923:06339
06340:+00028:+00002:-00008:000176.3923:06340
06341:+00046:+00035:-00013:000176.3923:06341
06342:-00078:+00010:+00016:000176.3923:06342
06343:-00058:+00048:-00019:000176.3923:06343
06344:+00068:+00025:+00000:000176.3923:06344
06345:+00048:+00046:-00006:000176.3923:06345
06346:+00003:+00042:+00002:000176.3923:06346
06347:-00009:+00041:-00015:000176.3923:06347
06348:+00025:+00045:-00031:000176.3923:06348
06349:+00014:+00034:-00010:000176.3923:06349
06350:-00039:+00032:-00016:000176.3923:06350
06351:-00064:+00021:-00009:000176.3923:06351
06352:-00037:+00032:-00012:000176.3923:06352
06353:+00003:+00029:-00008:000176.3923:06353
06354:+00001:+00029:-00008:000176.3923:06354
06355:-00022:+00025:-00027:000176.3923:06355
06356:-00011:+00021:-00011:000176.3923:06356
06357:+00005:+00042:-00020:000176.3923:06357
06358:+00016:+00034:-00010:000176.3923:06358
06359:+00012:+00062:-00009:000176.3923:06359
06360:+00023:+00049:+00005:000176.3923:06360
06361:+00024:+00059:-00012:000176.3923:06361
06362:+00035:+00059:+00010:000176.3923:06362
06363:+00002:-00011:+00012:000176.3923:06363
06364:+00008:+00059:-00009:000176.3923:06364
06365:+00031:-00013:+00030:000176.3923:06365
06366:-00008:+00022:-00032:000176.3923:06366
06367:-00024:+00058:-00011:000176.3923:06367
06368:-00009:+00062:-00019:000176.3923:06368
06369:-00022:+00038:-00018:000176.3923:06369
06370:-00028:+00036:-00019:000176.3923:06370
06371:-00027:+00043:-00016:000176.3923:06371
06372:-00061:+00016:-00017:000176.3923:06372
06373:-00038:+00062:-00003:000176.3923:06373
06374:+00077:+00013:-00005:000176.3923:06374
06375:-00022:+00035:-00034:000176.3923:06375
06376:+00000:+00021:-00020:000176.3923:06376
06377:-00005:+00022:-00008:000176.3923:06377
06378:+00009:+00024:+00021:000176.3923:06378
06379:+00068:+00040:+00006:000176.3923:06379
06380:+00011:+00040:-00002:000176.3923:06380
06381:+00012:+00045:-00019:000176.3923:06381
06382:+00067:+00021:+00022:000176.3923:06382
06383:+00012:+00036:-00033:000194.4555:06383
06384:+00006:+00072:+00000:000194.4555:06384
06385:+00023:-00002:+00015:000194.4555:06385
06386:+00008:+00072:-00005:000194.4555:06386
06387:+00042:+00049:+00026:000194.4555:06387
06388:+00050:+00012:-00017:000194.4555:06388
06389:+00039:+00053:+00023:000194.4555:06389
06390:+00051:+00007:+00035:000194.4555:06390
06391:+00008:+00034:-00007:000194.4555:06391
06392:+00027:+00058:-00016:000194.4555:06392
06393:+00039:+00035:-00004:000194.4555:06393
06394:+00012:+00060:-00021:000194.4555:06394
06395:+00034:+00062:-00038:000194.4555:06395
06396:+00050:+00047:+00006:000194.4555:06396
06397:+00023:+00018:+00006:000194.4555:06397
06398:-00001:+00029:+00000:000194.4555:06398
06399:+00034:+00022:-00015:000194.4555:06399
06400:+00036:+00043:-00023:000194.4555:06400
06401:+00009:+00043:-00016:000194.4555:06401
06402:-00006:+00044:+00000:000194.4555:06402
06403:-00006:+00045:+00004:000194.4555:06403
06404:+00001:+00044:-00017:000194.4555:06404
06405:-00015:+00046:+00001:000194.4555:06405
06406:-00016:+00046:-00016:000194.4555:06406
06407:-00010:+00044:+00001:000194.4555:06407
06408:-00014:+00023:+00000:000194.4555:06408
06409:-00027:+00043:+00004:000194.4555:06409
06410:-00023:+00041:+00004:000194.4555:06410
06411:-00013:+00043:-00017:000194.4555:06411
06412:-00012:+00022:-00022:000194.4555:06412
06413:-00013:+00033:-00021:000194.4555:06413
06414:-00009:+00041:-00015:000194.4555:06414
06415:-00008:+00041:-00036:000194.4555:06415
06416:-00013:+00046:-00010:000194.4555:06416
06417:-00033:+00047:-00020:000194.4555:06417
06418:-00013:+00032:-00021:000194.4555:06418
06419:-00009:+00020:-00018:000194.4555:06419
06420:-00031:+00028:-00008:000194.4555:06420
06421:-00047:+00057:-00048:000194.4555:06421
06422:-00057:-00018:-00050:000194.4555:06422
06423:-00020:+00060:+00021:000194.4555:06423
06424:-00002:+00060:-00030:000194.4555:06424
06425:-00064:+00034:-00014:000194.4555:06425
06426:-00020:+00048:-00003:000194.4555:06426
06427:-00004:+00024:+00002:000194.4555:06427
06428:-00010:+00038:-00008:000194.4555:06428
06429:+00037:+00045:+00008:000194.4555:06429
06430:+00016:+00023:-00037:000194.4555:06430
06431:-00007:+00034:-00038:000194.4555:06431
06432:+00051:+00022:-00005:000194.4555:06432
06433:+00034:+00033:-00006:000194.4555:06433
06434:+00000:+00047:-00013:000194.4555:06434
06435:+00011:+00036:+00004:000194.4555:06435
06436:+00031:+00037:-00003:000194.4555:06436
06437:+00014:+00042:-00021:000194.4555:06437
06438:+00015:+00042:+00000:000194.4555:06438
06439:+00035:+00036:+00018:000194.4555:06439
06440:+00038:+00037:-00008:000194.4555:06440
06441:+00025:+00042:+00001:000194.4555:06441
06442:+00050:+00032:+00000:000194.4555:06442
06443:+00024:+00057:-00019:000194.4555:06443
06444:+00003:+00032:-00039:000194.4555:06444
06445:+00014:+00088:+00015:000194.4555:06445
06446:+00039:+00004:-00014:000194.4555:06446
06447:+00007:+00038:-00020:000194.4555:06447
06448:+00023:+00060:-00019:000194.4555:06448
06449:+00019:+00042:+00005:000194.4555:06449
06450:-00002:+00045:-00022:000194.4555:06450
06451:+00036:+00046:-00006:000194.4555:06451
06452:-00002:+00044:-00003:000194.4555:06452
06453:+00006:+00043:-00011:000194.4555:06453
06454:-00006:+00041:+00001:000194.4555:06454
06455:-00007:+00045:-00017:000194.4555:06455
06456:-00021:+00035:-00021:000194.4555:06456
06457:-00016:+00046:-00016:000194.4555:06457
06458:-00024:+00033:+00007:000194.4555:06458
06459:-00026:+00043:-00017:000194.4555:06459
06460:-00035:+00034:+00004:000194.4555:06460
06461:-00030:+00041:-00007:000194.4555:06461
06462:-00047:+00025:-00010:000194.4555:06462
06463:-00048:+00031:-00014:000194.4555:06463
06464:-00039:+00040:-00015:000194.4555:06464
06465:-00067:+00005:-00011:000194.4555:06465
06466:-00071:+00020:-00012:000194.4555:06466
06467:-00100:+00004:+00005:000194.4555:06467
06468:-00057:+00027:-00035:000194.4555:06468
06469:+00001:+00059:-00013:000194.4555:06469
06470:+00016:-00096:-00038:000194.4555:06470
06471:-00058:+00132:-00123:000194.4555:06471
06472:-00044:-00054:+00066:000194.4555:06472
06473:-00019:+00011:-00076:000194.4555:06473
06474:+00016:+00072:+00011:000194.4555:06474
06475:+00016:+00025:-00018:000194.4555:06475
06476:+00034:+00053:-00008:000194.4555:06476
06477:+00007:+00022:-00052:000194.4555:06477
06478:+00021:+00020:+00005:000194.4555:06478
06479:+00000:+00034:+00003:000194.4555:06479
06480:-00014:+00034:+00007:000194.4555:06480
06481:-00025:+00034:-00030:000194.4555:06481
06482:-00013:+00075:+00017:000194.4555:06482
06483:-00032:+00043:-00035:000194.4555:06483
06484:-00081:+00022:-00028:000194.4555:06484
06485:-00098:+00044:-00001:000194.4555:06485
06486:+00021:+00049:+00004:000193.4627:06486
06487:-00004:+00030:-00035:000193.4627:06487
06488:-00015:+00077:-00009:000193.4627:06488
06489:+00022:+00047:-00005:000193.4627:06489
06490:+00020:+00029:-00042:000193.4627:06490
06491:+00048:+00046:+00014:000193.4627:06491
06492:+00042:+00025:-00006:000193.4627:06492
06493:+00009:+00018:+00006:000193.4627:06493
06494:+00040:+00033:+00004:000193.4627:06494
06495:+00069:+00038:+00020:000193.4627:06495
06496:+00036:+00055:-00031:000193.4627:06496
06497:+00020:+00049:+00002:000193.4627:06497
06498:+00035:+00056:+00021:000193.4627:06498
06499:+00027:+00057:+00015:000193.4627:06499
06500:+00053:+00044:+00001:000193.4627:06500
06501:+00067:+00057:+00032:000193.4627:06501
06502:+00042:+00023:-00002:000193.4627:06502
06503:+00025:+00045:+00019:000193.4627:06503
06504:+00063:+00044:+00036:000193.4627:06504
06505:+00008:+00044:-00019:000193.4627:06505
06506:+00006:+00023:-00019:000193.4627:06506
06507:+00048:+00018:+00010:000193.4627:06507
06508:+00048:+00054:-00020:000193.4627:06508
06509:+00000:+00034:-00035:000193.4627:06509
06510:+00026:+00046:+00017:000193.4627:06510
06511:+00037:+00043:-00014:000193.4627:06511
06512:-00008:+00027:-00032:000193.4627:06512
06513:+00027:+00047:-00006:000193.4627:06513
06514:+00065:+00028:-00022:000193.4627:06514
06515:+00007:+00033:-00025:000193.4627:06515
06516:-00047:+00047:-00006:000193.4627:06516
06517:-00020:+00037:-00022:000193.4627:06517
06518:-00072:+00044:-00041:000193.4627:06518
06519:-00130:+00024:-00019:000193.4627:06519
06520:-00067:+00043:+00016:000193.4627:06520
06521:+00059:+00009:-00019:000193.4627:06521
06522:+00046:+00027:-00030:000193.4627:06522
06523:-00071:+00045:-00020:000193.4627:06523
06524:+00003:+00041:-00007:000193.4627:06524
06525:+00060:+00008:+00006:000193.4627:06525
06526:+00038:+00030:-00009:000193.4627:06526
06527:-00010:+00032:-00010:000193.4627:06527
06528:+00009:+00041:-00035:000193.4627:06528
06529:+00073:+00041:+00003:000193.4627:06529
06530:+00054:+00034:+00000:000193.4627:06530
06531:-00015:+00045:+00007:000193.4627:06531
06532:-00020:+00040:-00008:000193.4627:06532
06533:-00022:+00041:+00000:000193.4627:06533
06534:-00034:+00032:-00017:000193.4627:06534
06535:-00023:+00021:-00022:000193.4627:06535
06536:-00010:+00019:-00013:000193.4627:06536
06537:-00012:+00018:+00001:000193.4627:06537
06538:-00008:+00041:+00001:000193.4627:06538
06539:-00020:+00037:-00032:000193.4627:06539
06540:+00020:+00058:-00023:000193.4627:06540
06541:+00031:+00052:+00007:000193.4627:06541
06542:+00018:+00034:-00003:000193.4627:06542
06543:+00009:+00038:-00019:000193.4627:06543
06544:+00033:+00047:-00005:000193.4627:06544
06545:-00001:+00046:+00001:000193.4627:06545
06546:-00016:+00040:-00010:000193.4627:06546
06547:+00006:+00040:-00011:000193.4627:06547
06548:+00004:+00049:-00003:000193.4627:06548
06549:-00008:+00047:-00018:000193.4627:06549
06550:-00051:+00048:-00010:000193.4627:06550
06551:-00002:+00048:-00020:000193.4627:06551
06552:+00017:+00056:+00005:000193.4627:06552
06553:-00019:+00036:-00047:000193.4627:06553
06554:+00006:+00047:-00009:000193.4627:06554
06555:+00016:+00044:-00017:000193.4627:06555
06556:+00026:+00035:-00021:000193.4627:06556
06557:+00033:+00033:-00018:000193.4627:06557
06558:+00003:+00035:-00009:000193.4627:06558
06559:+00001:+00033:+00001:000193.4627:06559
06560:+00023:+00042:+00016:000193.4627:06560
06561:+00000:+00019:-00020:000193.4627:06561
06562:-00075:+00036:-00032:000193.4627:06562
06563:-00030:+00040:-00035:000193.4627:06563
06564:-00065:+00001:+00008:000193.4627:06564
06565:-00029:+00049:+00006:000193.4627:06565
06566:+00059:-00024:+00003:000193.4627:06566
06567:-00015:+00075:-00020:000193.4627:06567
06568:+00009:+00037:+00050:000193.4627:06568
06569:+00062:+00030:-00005:000193.4627:06569
06570:+00022:+00065:-00005:000193.4627:06570
06571:+00052:+00043:-00007:000193.4627:06571
06572:+00038:+00026:-00020:000193.4627:06572
06573:+00050:+00036:-00017:000193.4627:06573
06574:+00064:+00019:-00007:000193.4627:06574
06575:+00025:+00039:-00020:000193.4627:06575
06576:+00026:+00044:+00003:000193.4627:06576
06577:+00053:+00031:-00008:000193.4627:06577
06578:+00027:+00042:+00006:000193.4627:06578
06579:+00029:+00046:-00016:000193.4627:06579
06580:+00035:+00046:+00017:000193.4627:06580
06581:+00013:+00025:+00004:000193.4627:06581
06582:+00017:+00043:+00001:000193.4627:06582
06583:+00017:+00045:-00022:000193.4627:06583
06584:-00001:+00045:-00017:000193.4627:06584
06585:+00018:+00046:-00010:000193.4627:06585
06586:+00000:+00058:+00003:000193.4627:06586
06587:+00020:+00035:+00004:000193.4627:06587
06588:-00017:+00035:-00017:000193.4627:06588
06589:+00002:+00025:+00008:000194.9828:06589
06590:+00005:+00021:-00006:000194.9828:06590
06591:-00022:+00032:-00020:000194.9828:06591
06592:-00016:+00057:-00022:000194.9828:06592
06593:-00018:+00022:-00007:000194.9828:06593
06594:-00027:+00059:-00036:000194.9828:06594
06595:-00023:+00042:+00005:000194.9828:06595
06596:-00012:+00043:-00020:000194.9828:06596
06597:-00033:+00029:+00004:000194.9828:06597
06598:-00011:+00027:-00033:000194.9828:06598
06599:-00008:+00030:+00017:000194.9828:06599
06600:-00009:+00055:-00025:000194.9828:06600
06601:-00012:+00041:-00021:000194.9828:06601
06602:-00029:+00034:-00013:000194.9828:06602
06603:-00053:+00046:-00022:000194.9828:06603
06604:-00032:+00041:-00019:000194.9828:06604
06605:-00024:+00042:-00008:000194.9828:06605
06606:-00028:+00027:+00001:000194.9828:06606
06607:-00031:+00032:-00022:000194.9828:06607
06608:-00015:+00018:-00018:000194.9828:06608
06609:-00024:+00022:+00001:000194.9828:06609
06610:-00010:+00040:-00009:000194.9828:06610
06611:+00019:+00043:-00022:000194.9828:06611
06612:+00022:+00045:-00008:000194.9828:06612
06613:+00023:+00041:-00009:000194.9828:06613
06614:+00023:+00025:-00017:000194.9828:06614
06615:+00021:+00033:-00017:000194.9828:06615
06616:+00016:+00045:-00019:000194.9828:06616
06617:+00012:+00058:+00005:000194.9828:06617
06618:+00010:+00042:-00005:000194.9828:06618
06619:-00021:+00035:-00008:000194.9828:06619
06620:+00020:+00061:-00005:000194.9828:06620
06621:+00030:+00061:-00007:000194.9828:06621
06622:+00013:+00038:-00017:000194.9828:06622
06623:+00033:+00038:-00004:000194.9828:06623
06624:+00018:+00057:-00005:000194.9828:06624
06625:+00006:+00043:-00017:000194.9828:06625
06626:+00013:+00024:-00017:000194.9828:06626
06627:+00033:+00039:-00015:000194.9828:06627
06628:+00009:+00022:+00004:000194.9828:06628
06629:-00005:+00046:-00033:000194.9828:06629
06630:+00009:+00037:-00019:000194.9828:06630
06631:+00031:+00034:+00005:000194.9828:06631
06632:-00001:+00033:-00033:000194.9828:06632
06633:-00002:+00041:-00016:000194.9828:06633
06634:-00002:+00061:-00020:000194.9828:06634
06635:+00019:+00036:+00004:000194.9828:06635
06636:+00020:+00059:-00017:000194.9828:06636
06637:-00018:+00036:+00017:000194.9828:06637
06638:-00036:+00045:+00001:000194.9828:06638
06639:-00037:+00042:-00005:000194.9828:06639
06640:-00046:+00046:+00000:000194.9828:06640
06641:-00047:+00005:+00001:000194.9828:06641
06642:-00046:+00047:-00008:000194.9828:06642
06643:-00116:+00012:-00038:000194.9828:06643
06644:-00160:+00025:+00003:000194.9828:06644
06645:-00109:+00029:+00017:000194.9828:06645
06646:+00050:+00041:+00000:000194.9828:06646
06647:+00015:+00045:-00053:000194.9828:06647
06648:-00106:+00028:-00033:000194.9828:06648
06649:-00012:+00028:-00018:000194.9828:06649
06650:+00052:+00028:-00011:000194.9828:06650
06651:+00038:+00029:-00035:000194.9828:06651
06652:-00007:+00021:-00016:000194.9828:06652
06653:+00005:+00030:-00034:000194.9828:06653
06654:+00030:+00022:-00026:000194.9828:06654
06655:+00054:+00046:+00000:000194.9828:06655
06656:-00006:+00044:+00008:000194.9828:06656
06657:-00049:+00045:-00024:000194.9828:06657
06658:-00050:+00035:-00011:000194.9828:06658
06659:-00014:+00043:+00005:000194.9828:06659
06660:-00038:+00046:-00019:000194.9828:06660
06661:-00028:+00041:-00012:000194.9828:06661
06662:-00047:+00044:-00007:000194.9828:06662
06663:-00043:+00028:-00018:000194.9828:06663
06664:+00002:+00039:+00003:000194.9828:06664
06665:+00021:+00055:-00010:000194.9828:06665
06666:+00005:+00055:-00039:000194.9828:06666
06667:+00038:+00044:+00003:000194.9828:06667
06668:+00035:+00042:-00053:000194.9828:06668
06669:-00064:+00025:-00039:000194.9828:06669
06670:-00027:+00034:-00017:000194.9828:06670
06671:+00011:+00044:+00003:000194.9828:06671
06672:-00019:+00026:-00010:000194.9828:06672
06673:-00042:+00060:-00006:000194.9828:06673
06674:-00007:+00046:+00000:000194.9828:06674
06675:-00001:+00056:-00058:000194.9828:06675
06676:-00002:+00047:+00008:000194.9828:06676
06677:+00037:+00046:+00031:000194.9828:06677
06678:+00013:+00020:+00001:000194.9828:06678
06679:+00046:+00060:-00002:000194.9828:06679
06680:+00094:+00056:+00035:000194.9828:06680
06681:+00050:+00053:-00007:000194.9828:06681
06682:+00063:+00050:-00002:000194.9828:06682
06683:+00064:+00047:+00026:000194.9828:06683
06684:+00036:+00058:+00006:000194.9828:06684
06685:+00028:+00042:+00004:000194.9828:06685
06686:+00046:+00046:+00019:000194.9828:06686
06687:+00039:+00037:+00019:000194.9828:06687
06688:+00060:+00035:-00012:000194.9828:06688
06689:+00069:+00047:+00021:000194.9828:06689
06690:+00054:+00039:-00012:000198.6450:06690
06691:+00014:+00035:-00016:000198.6450:06691
06692:+00060:+00061:+00023:000198.6450:06692
06693:+00082:+00036:-00022:000198.6450:06693
06694:+00031:+00056:-00029:000198.6450:06694
06695:+00011:+00034:+00002:000198.6450:06695
06696:+00031:+00036:-00021:000198.6450:06696
06697:-00001:+00025:-00029:000198.6450:06697
06698:+00017:+00046:+00004:000198.6450:06698
06699:+00047:+00025:+00016:000198.6450:06699
06700:+00030:+00041:-00010:000198.6450:06700
06701:+00037:+00046:-00012:000198.6450:06701
06702:+00020:+00028:-00008:000198.6450:06702
06703:+00002:+00031:-00007:000198.6450:06703
06704:-00001:+00031:+00023:000198.6450:06704
06705:+00006:+00043:+00003:000198.6450:06705
06706:-00010:+00021:-00014:000198.6450:06706
06707:-00020:+00040:+00004:000198.6450:06707
06708:-00026:+00030:+00007:000198.6450:06708
06709:-00043:+00028:+00001:000198.6450:06709
06710:-00028:+00046:-00034:000198.6450:06710
06711:-00113:+00023:-00022:000198.6450:06711
06712:-00106:+00033:+00000:000198.6450:06712
06713:+00012:+00046:-00001:000198.6450:06713
06714:+00051:+00022:-00011:000198.6450:06714
06715:-00009:+00033:-00010:000198.6450:06715
06716:-00048:+00022:+00005:000198.6450:06716
06717:+00000:+00023:-00012:000198.6450:06717
06718:+00049:+00029:+00004:000198.6450:06718
06719:+00004:+00031:-00016:000198.6450:06719
06720:-00024:+00024:-00013:000198.6450:06720
06721:-00035:+00034:-00036:000198.6450:06721
06722:+00011:+00047:+00002:000198.6450:06722
06723:+00006:+00062:+00007:000198.6450:06723
06724:-00070:+00046:-00032:000198.6450:06724
06725:-00076:+00035:-00008:000198.6450:06725
06726:-00038:+00020:+00008:000198.6450:06726
06727:-00017:+00022:-00019:000198.6450:06727
06728:-00034:+00019:-00011:000198.6450:06728
06729:-00006:+00028:-00006:000198.6450:06729
06730:-00009:+00057:-00021:000198.6450:06730
06731:+00002:+00023:+00001:000198.6450:06731
06732:+00017:+00062:-00009:000198.6450:06732
06733:-00033:+00060:-00036:000198.6450:06733
06734:-00095:+00024:-00042:000198.6450:06734
06735:-00115:+00041:+00000:000198.6450:06735
06736:-00011:+00032:-00018:000198.6450:06736
06737:+00024:+00005:-00008:000198.6450:06737
06738:-00119:+00043:-00036:000198.6450:06738
06739:-00085:+00025:+00024:000198.6450:06739
06740:+00003:+00041:+00016:000198.6450:06740
06741:+00026:+00061:+00004:000198.6450:06741
06742:+00046:+00048:-00003:000198.6450:06742
06743:+00037:+00025:-00013:000198.6450:06743
06744:+00051:+00025:+00002:000198.6450:06744
06745:+00096:+00021:+00014:000198.6450:06745
06746:+00061:+00061:-00005:000198.6450:06746
06747:+00053:+00041:-00012:000198.6450:06747
06748:+00079:+00048:+00050:000198.6450:06748
06749:+00002:+00034:-00018:000198.6450:06749
06750:+00001:+00059:+00002:000198.6450:06750
06751:+00048:+00056:-00010:000198.6450:06751
06752:+00042:+00019:+00022:000198.6450:06752
06753:+00021:+00021:-00034:000198.6450:06753
06754:+00032:+00008:+00030:000198.6450:06754
06755:+00063:+00038:-00012:000198.6450:06755
06756:+00065:+00039:-00022:000198.6450:06756
06757:+00051:+00035:+00005:000198.6450:06757
06758:+00048:+00057:+00022:000198.6450:06758
06759:+00049:+00022:-00022:000198.6450:06759
06760:+00042:+00035:-00007:000198.6450:06760
06761:+00063:+00040:-00006:000198.6450:06761
06762:+00016:+00044:-00022:000198.6450:06762
06763:+00015:+00031:-00016:000198.6450:06763
06764:+00012:+00045:-00007:000198.6450:06764
06765:+00006:+00043:+00006:000198.6450:06765
06766:+00001:+00035:-00019:000198.6450:06766
06767:-00001:+00037:-00002:000198.6450:06767
06768:+00000:+00025:-00014:000198.6450:06768
06769:-00021:+00021:-00015:000198.6450:06769
06770:-00027:+00023:-00023:000198.6450:06770
06771:-00030:+00028:+00002:000198.6450:06771
06772:-00011:+00022:-00032:000198.6450:06772
06773:-00025:+00040:-00001:000198.6450:06773
06774:-00029:+00044:+00003:000198.6450:06774
06775:-00040:+00020:-00008:000198.6450:06775
06776:-00026:+00032:-00012:000198.6450:06776
06777:-00030:+00036:-00023:000198.6450:06777
06778:-00039:+00018:-00030:000198.6450:06778
06779:-00059:+00024:-00035:000198.6450:06779
06780:-00062:+00019:-00019:000198.6450:06780
06781:+00002:+00019:-00020:000198.6450:06781
06782:+00020:+00037:-00015:000198.6450:06782
06783:-00035:+00047:+00017:000198.6450:06783
06784:-00065:+00031:-00053:000198.6450:06784
06785:-00034:+00090:-00003:000198.6450:06785
06786:+00021:+00003:+00037:000198.6450:06786
06787:-00046:+00055:-00015:000198.6450:06787
06788:-00029:+00020:-00033:000198.6450:06788
06789:-00058:+00056:-00009:000198.6450:06789
06790:-00040:+00055:-00029:000198.6450:06790
06791:-00019:+00023:-00013:000198.6450:06791
06792:-00041:+00046:-00034:000195.9014:06792
06793:-00065:+00046:+00031:000195.9014:06793
06794:+00001:+00044:-00004:000195.9014:06794
06795:+00002:+00036:+00002:000195.9014:06795
06796:-00005:+00041:+00003:000195.9014:06796
06797:-00018:+00023:-00038:000195.9014:06797
06798:+00003:+00061:+00007:000195.9014:06798
06799:+00011:+00041:-00017:000195.9014:06799
06800:-00001:+00062:-00021:000195.9014:06800
06801:+00003:+00046:+00007:000195.9014:06801
06802:+00015:+00049:-00008:000195.9014:06802
06803:+00011:+00047:-00020:000195.9014:06803
06804:+00020:+00034:-00006:000195.9014:06804
06805:+00030:+00024:+00020:000195.9014:06805
06806:+00038:+00050:-00035:000195.9014:06806
06807:+00043:+00040:+00013:000195.9014:06807
06808:+00031:+00020:-00031:000195.9014:06808
06809:+00007:+00049:-00006:000195.9014:06809
06810:+00045:+00040:-00001:000195.9014:06810
06811:+00023:+00057:-00007:000195.9014:06811
06812:-00002:+00035:-00015:000195.9014:06812
06813:+00032:+00045:+00009:000195.9014:06813
06814:+00016:+00046:-00020:000195.9014:06814
06815:+00021:+00021:-00006:000195.9014:06815
06816:+00022:+00027:-00019:000195.9014:06816
06817:+00018:+00032:+00007:000195.9014:06817
06818:+00011:+00044:+00001:000195.9014:06818
06819:+00035:+00025:-00010:000195.9014:06819
06820:+00038:+00024:-00003:000195.9014:06820
06821:+00036:+00041:-00020:000195.9014:06821
06822:-00005:+00022:-00004:000195.9014:06822
06823:+00018:+00045:-00006:000195.9014:06823
06824:+00007:+00042:-00019:000195.9014:06824
06825:-00018:+00040:-00022:000195.9014:06825
06826:-00013:+00047:+00006:000195.9014:06826
06827:-00029:+00042:-00010:000195.9014:06827
06828:-00049:+00022:-00023:000195.9014:06828
06829:-00043:+00028:-00029:000195.9014:06829
06830:-00101:+00025:-00034:000195.9014:06830
06831:-00086:+00030:+00006:000195.9014:06831
06832:+00028:+00032:+00006:000195.9014:06832
06833:-00005:+00047:-00010:000195.9014:06833
06834:-00034:+00023:-00027:000195.9014:06834
06835:-00014:+00021:-00024:000195.9014:06835
06836:+00024:+00025:+00003:000195.9014:06836
06837:+00026:+00025:+00006:000195.9014:06837
06838:-00006:+00044:-00006:000195.9014:06838
06839:-00015:+00039:-00012:000195.9014:06839
06840:-00001:+00044:-00013:000195.9014:06840
06841:-00003:+00036:-00006:000195.9014:06841
06842:+00003:+00038:+00006:000195.9014:06842
06843:-00052:+00036:-00011:000195.9014:06843
06844:-00029:+00039:+00007:000195.9014:06844
06845:-00012:+00039:+00005:000195.9014:06845
06846:-00015:+00043:-00016:000195.9014:06846
06847:-00016:+00047:-00015:000195.9014:06847
06848:-00020:+00035:+00016:000195.9014:06848
06849:-00022:+00045:-00019:000195.9014:06849
06850:-00001:+00039:-00004:000195.9014:06850
06851:+00067:+00055:-00006:000195.9014:06851
06852:-00044:+00029:-00078:000195.9014:06852
06853:-00071:+00051:-00031:000195.9014:06853
06854:+00043:+00019:+00016:000195.9014:06854
06855:+00069:+00010:-00010:000195.9014:06855
06856:-00023:+00019:-00037:000195.9014:06856
06857:+00018:+00047:+00030:000195.9014:06857
06858:+00015:+00040:-00064:000195.9014:06858
06859:-00020:+00018:-00052:000195.9014:06859
06860:-00141:-00008:+00036:000195.9014:06860
06861:-00039:+00040:-00002:000195.9014:06861
06862:+00124:+00014:-00049:000195.9014:06862
06863:+00028:+00066:-00036:000195.9014:06863
06864:+00034:+00021:-00004:000195.9014:06864
06865:+00009:+00008:-00002:000195.9014:06865
06866:+00026:+00043:+00002:000195.9014:06866
06867:+00070:+00047:+00048:000195.9014:06867
06868:+00028:+00047:-00024:000195.9014:06868
06869:+00009:+00042:+00003:000195.9014:06869
06870:+00061:+00021:+00036:000195.9014:06870
06871:+00060:+00045:-00002:000195.9014:06871
06872:+00057:+00047:-00019:000195.9014:06872
06873:+00012:+00042:-00008:000195.9014:06873
06874:+00036:+00031:+00001:000195.9014:06874
06875:+00015:+00027:-00035:000195.9014:06875
06876:+00044:+00033:-00005:000195.9014:06876
06877:+00078:+00038:+00006:000195.9014:06877
06878:+00016:+00042:+00004:000195.9014:06878
06879:+00024:+00032:+00005:000195.9014:06879
06880:+00040:+00023:+00002:000195.9014:06880
06881:+00034:+00057:-00023:000195.9014:06881
06882:+00013:+00056:+00007:000195.9014:06882
06883:-00002:+00034:+00003:000195.9014:06883
06884:+00021:+00063:-00009:000195.9014:06884
06885:+00014:+00036:-00018:000195.9014:06885
06886:+00036:+00059:+00007:000195.9014:06886
06887:+00012:+00043:-00013:000195.9014:06887
06888:+00031:+00025:-00016:000195.9014:06888
06889:+00004:+00042:+00007:000195.9014:06889
06890:+00002:+00034:+00003:000195.9014:06890
06891:+00004:+00038:+00000:000195.9014:06891
06892:+00006:+00035:-00011:000195.9014:06892
06893:-00010:+00042:-00017:000195.9014:06893
06894:-00026:+00041:-00023:000195.9014:06894
06895:-00046:+00033:-00006:000195.9014:06895
06896:-00025:+00036:-00018:000195.9014:06896
06897:-00048:+00041:-00023:000195.9014:06897
06898:-00040:+00025:-00006:000195.9014:06898
06899:-00041:+00019:+00002:000195.9014:06899
06900:-00033:+00044:-00018:000195.9014:06900
06901:-00027:+00035:-00012:000195.9014:06901
06902:-00039:+00045:-00021:000181.5298:06902
06903:-00061:+00043:-00032:000181.5298:06903
06904:-00059:+00045:-00019:000181.5298:06904
06905:-00015:+00018:-00009:000181.5298:06905
06906:-00009:+00024:-00018:000181.5298:06906
06907:-00036:+00003:-00034:000181.5298:06907
06908:-00068:+00020:-00030:000181.5298:06908
06909:-00033:+00031:-00014:000181.5298:06909
06910:+00000:+00045:-00033:000181.5298:06910
06911:-00036:+00009:-00011:000181.5298:06911
06912:-00062:+00061:-00023:000181.5298:06912
06913:-00051:-00022:-00035:000181.5298:06913
06914:+00003:+00087:-00012:000181.5298:06914
06915:+00002:-00025:-00037:000181.5298:06915
06916:-00044:+00071:-00028:000181.5298:06916
06917:-00036:+00027:-00038:000181.5298:06917
06918:-00008:+00004:-00035:000181.5298:06918
06919:-00027:+00027:-00021:000181.5298:06919
06920:-00036:+00024:-00010:000181.5298:06920
06921:-00029:+00022:-00008:000181.5298:06921
06922:+00007:+00033:+00003:000181.5298:06922
06923:+00017:+00034:+00002:000181.5298:06923
06924:+00032:+00024:-00016:000181.5298:06924
06925:+00028:+00059:+00003:000181.5298:06925
06926:+00040:+00034:+00005:000181.5298:06926
06927:+00030:+00056:-00014:000181.5298:06927
06928:+00030:+00037:+00007:000181.5298:06928
06929:+00039:+00040:+00007:000181.5298:06929
06930:+00062:+00056:-00005:000181.5298:06930
06931:+00062:+00045:-00010:000181.5298:06931
06932:+00068:+00058:+00021:000181.5298:06932
06933:+00041:+00040:+00002:000181.5298:06933
06934:+00023:+00062:-00006:000181.5298:06934
06935:+00048:+00040:+00017:000181.5298:06935
06936:+00035:+00042:-00007:000181.5298:06936
06937:+00041:+00050:-00002:000181.5298:06937
06938:+00052:+00036:-00005:000181.5298:06938
06939:+00031:+00062:-00021:000181.5298:06939
06940:+00032:+00025:-00037:000181.5298:06940
06941:+00000:+00039:+00035:000181.5298:06941
06942:+00000:+00046:-00003:000181.5298:06942
06943:+00021:+00061:-00004:000181.5298:06943
06944:+00024:+00056:+00000:000181.5298:06944
06945:+00030:+00050:+00005:000181.5298:06945
06946:+00026:+00024:-00031:000181.5298:06946
06947:+00020:+00056:-00005:000181.5298:06947
06948:+00021:+00041:+00016:000181.5298:06948
06949:+00023:+00038:-00008:000181.5298:06949
06950:-00002:+00041:-00009:000181.5298:06950
06951:-00008:+00024:-00021:000181.5298:06951
06952:-00040:+00031:+00003:000181.5298:06952
06953:-00048:+00020:-00016:000181.5298:06953
06954:-00025:+00043:-00001:000181.5298:06954
06955:-00063:+00045:-00023:000181.5298:06955
06956:-00045:+00042:+00002:000181.5298:06956
06957:-00051:+00045:-00028:000181.5298:06957
06958:-00096:+00019:-00033:000181.5298:06958
06959:-00130:+00024:-00008:000181.5298:06959
06960:+00040:+00035:+00032:000181.5298:06960
06961:+00075:+00008:-00046:000181.5298:06961
06962:-00063:+00040:-00026:000181.5298:06962
06963:-00065:+00025:-00007:000181.5298:06963
06964:-00004:+00009:-00025:000181.5298:06964
06965:+00047:+00021:-00032:000181.5298:06965
06966:-00037:+00020:-00006:000181.5298:06966
06967:-00065:+00003:-00009:000181.5298:06967
06968:+00007:+00041:-00028:000181.5298:06968
06969:+00039:+00019:-00022:000181.5298:06969
06970:-00016:+00042:-00022:000181.5298:06970
06971:-00078:+00029:-00013:000181.5298:06971
06972:-00028:+00033:-00003:000181.5298:06972
06973:-00003:+00030:+00003:000181.5298:06973
06974:-00017:+00037:-00014:000181.5298:06974
06975:+00005:+00059:-00004:000181.5298:06975
06976:-00036:+00006:-00010:000181.5298:06976
06977:-00052:+00059:-00021:000181.5298:06977
06978:-00017:+00024:+00024:000181.5298:06978
06979:+00011:+00082:-00036:000181.5298:06979
06980:-00016:+00037:+00022:000181.5298:06980
06981:+00002:+00055:+00005:000181.5298:06981
06982:+00016:+00045:-00017:000181.5298:06982
06983:-00006:+00046:-00010:000181.5298:06983
06984:+00014:+00034:+00006:000181.5298:06984
06985:-00007:+00057:-00007:000181.5298:06985
06986:-00038:+00031:-00021:000181.5298:06986
06987:-00105:+00045:-00044:000181.5298:06987
06988:-00074:+00024:+00048:000181.5298:06988
06989:+00128:+00061:-00031:000181.5298:06989
06990:-00046:+00031:-00047:000181.5298:06990
06991:-00105:+00055:-00005:000181.5298:06991
06992:+00050:+00023:+00011:000181.5298:06992
06993:+00017:+00036:-00093:000181.5298:06993
06994:-00032:+00024:+00026:000181.5298:06994
06995:+00047:+00044:-00005:000181.5298:06995
06996:+00032:+00039:-00034:000181.5298:06996
06997:+00048:+00072:-00013:000181.5298:06997
06998:+00062:+00043:+00033:000181.5298:06998
06999:+00017:+00028:-00009:000181.5298:06999
07000:+00008:+00033:+00003:000181.5298:07000
07001:+00060:+00022:+00012:000181.5298:07001
07002:+00027:-00001:-00022:000181.5298:07002
07003:+00034:+00067:-00031:000197.7251:07003
07004:+00050:+00023:+00005:000197.7251:07004
07005:+00011:+00024:-00009:000197.7251:07005
07006:+00050:+00055:-00031:000197.7251:07006
07007:+00077:+00046:-00001:000197.7251:07007
07008:+00039:+00022:-00004:000197.7251:07008
07009:+00024:+00035:-00018:000197.7251:07009
07010:+00048:+00033:+00000:000197.7251:07010
07011:+00048:+00021:+00002:000197.7251:07011
07012:+00019:+00043:-00009:000197.7251:07012
07013:+00000:+00023:-00006:000197.7251:07013
07014:+00023:+00045:-00021:000197.7251:07014
07015:+00011:+00063:-00019:000197.7251:07015
07016:+00025:+00040:+00001:000197.7251:07016
07017:+00019:+00025:+00000:000197.7251:07017
07018:+00008:+00047:+00005:000197.7251:07018
07019:-00006:+00035:+00009:000197.7251:07019
07020:-00001:+00034:+00001:000197.7251:07020
07021:-00002:+00052:+00004:000197.7251:07021
07022:-00006:+00045:+00007:000197.7251:07022
07023:-00010:+00024:+00006:000197.7251:07023
07024:-00036:+00047:+00001:000197.7251:07024
07025:+00007:+00038:-00018:000197.7251:07025
07026:-00016:+00042:-00019:000197.7251:07026
07027:-00037:+00037:-00016:000197.7251:07027
07028:-00047:+00033:+00019:000197.7251:07028
07029:-00010:+00061:-00015:000197.7251:07029
07030:-00033:+00012:-00024:000197.7251:07030
07031:-00017:+00028:+00048:000197.7251:07031
07032:-00031:-00007:-00017:000197.7251:07032
07033:-00064:+00056:+00006:000197.7251:07033
07034:-00021:+00029:-00008:000197.7251:07034
07035:+00018:+00039:-00015:000197.7251:07035
07036:-00052:+00009:-00012:000197.7251:07036
07037:-00036:+00062:-00003:000197.7251:07037
07038:-00032:+00014:-00020:000197.7251:07038
07039:-00021:+00059:+00000:000197.7251:07039
07040:+00016:+00020:+00018:000197.7251:07040
07041:-00059:+00041:-00036:000197.7251:07041
07042:-00060:+00041:-00033:000197.7251:07042
07043:-00004:+00045:+00007:000197.7251:07043
07044:-00023:+00024:-00016:000197.7251:07044
07045:-00040:+00046:-00036:000197.7251:07045
07046:-00007:+00047:-00017:000197.7251:07046
07047:-00004:+00043:+00005:000197.7251:07047
07048:-00017:+00045:-00019:000197.7251:07048
07049:+00008:+00037:+00001:000197.7251:07049
07050:+00021:+00057:-00011:000197.7251:07050
07051:+00014:+00022:-00024:000197.7251:07051
07052:-00001:+00044:-00002:000197.7251:07052
07053:+00000:+00024:+00002:000197.7251:07053
07054:+00012:+00021:-00022:000197.7251:07054
07055:+00052:+00045:+00006:000197.7251:07055
07056:+00025:+00040:+00007:000197.7251:07056
07057:+00022:+00026:-00035:000197.7251:07057
07058:+00051:+00040:-00016:000197.7251:07058
07059:+00052:+00045:-00003:000197.7251:07059
07060:+00009:+00035:-00011:000197.7251:07060
07061:+00010:+00006:+00007:000197.7251:07061
07062:+00037:+00035:+00007:000197.7251:07062
07063:+00048:+00021:-00007:000197.7251:07063
07064:+00030:+00058:+00000:000197.7251:07064
07065:+00010:+00024:+00032:000197.7251:07065
07066:+00014:+00042:+00005:000197.7251:07066
07067:+00009:+00047:-00019:000197.7251:07067
07068:+00037:+00033:+00008:000197.7251:07068
07069:+00021:+00047:+00005:000197.7251:07069
07070:+00012:+00036:+00001:000197.7251:07070
07071:+00031:+00035:-00023:000197.7251:07071
07072:+00048:+00047:-00019:000197.7251:07072
07073:+00011:+00024:-00019:000197.7251:07073
07074:+00016:+00045:+00020:000197.7251:07074
07075:+00019:+00025:-00012:000197.7251:07075
07076:+00007:+00035:-00017:000197.7251:07076
07077:-00012:+00035:-00021:000197.7251:07077
07078:-00038:+00044:-00003:000197.7251:07078
07079:-00062:+00020:+00003:000197.7251:07079
07080:-00062:+00058:+00006:000197.7251:07080
07081:-00026:+00038:-00023:000197.7251:07081
07082:-00083:+00059:-00036:000197.7251:07082
07083:-00108:+00046:+00001:000197.7251:07083
07084:-00083:+00040:-00019:000197.7251:07084
07085:+00028:+00021:-00009:000197.7251:07085
07086:+00028:+00023:-00014:000197.7251:07086
07087:-00063:+00029:-00019:000197.7251:07087
07088:-00056:+00018:-00028:000197.7251:07088
07089:+00019:+00027:-00020:000197.7251:07089
07090:+00031:+00028:-00021:000197.7251:07090
07091:+00001:+00026:-00013:000197.7251:07091
07092:-00048:+00024:-00026:000197.7251:07092
07093:+00020:+00039:-00026:000197.7251:07093
07094:-00018:+00009:-00040:000197.7251:07094
07095:-00027:+00077:-00033:000197.7251:07095
07096:-00017:+00031:-00008:000197.7251:07096
07097:-00051:+00018:-00033:000197.7251:07097
07098:-00040:+00042:+00000:000197.7251:07098
07099:-00032:+00044:+00016:000197.7251:07099
07100:+00016:+00026:-00003:000197.7251:07100
07101:-00014:+00045:-00008:000197.7251:07101
07102:-00012:+00034:-00007:000197.7251:07102
07103:+00013:+00033:-00014:000197.7251:07103
07104:+00011:+00039:-00022:000197.3285:07104
07105:+00011:+00059:-00017:000197.3285:07105
07106:-00018:+00038:-00016:000197.3285:07106
07107:-00006:+00044:-00014:000197.3285:07107
07108:-00034:+00020:-00049:000197.3285:07108
07109:-00068:-00006:-00004:000197.3285:07109
07110:-00018:+00031:-00009:000197.3285:07110
07111:+00049:+00028:+00022:000197.3285:07111
07112:-00033:+00041:-00013:000197.3285:07112
07113:-00018:+00036:+00004:000197.3285:07113
07114:+00044:+00045:-00011:000197.3285:07114
07115:+00053:+00019:-00008:000197.3285:07115
07116:+00036:+00049:-00010:000197.3285:07116
07117:+00065:+00046:+00032:000197.3285:07117
07118:+00068:+00028:-00036:000197.3285:07118
07119:+00023:+00025:+00008:000197.3285:07119
07120:+00023:+00061:-00003:000197.3285:07120
07121:+00013:+00029:+00002:000197.3285:07121
07122:-00007:+00031:+00003:000197.3285:07122
07123:-00006:+00038:-00004:000197.3285:07123
07124:-00020:+00042:+00002:000197.3285:07124
07125:+00022:+00047:-00020:000197.3285:07125
07126:+00032:+00037:-00007:000197.3285:07126
07127:+00012:+00045:+00006:000197.3285:07127
07128:+00035:+00034:+00007:000197.3285:07128
07129:+00050:+00032:+00017:000197.3285:07129
07130:+00028:+00036:-00002:000197.3285:07130
07131:+00053:+00039:+00005:000197.3285:07131
07132:+00040:+00036:+00002:000197.3285:07132
07133:+00001:+00021:+00002:000197.3285:07133
07134:-00020:+00046:-00022:000197.3285:07134
07135:+00007:+00046:+00017:000197.3285:07135
07136:-00010:+00045:-00017:000197.3285:07136
07137:-00041:+00035:-00010:000197.3285:07137
07138:-00052:+00037:-00016:000197.3285:07138
07139:-00002:+00041:-00018:000197.3285:07139
07140:+00012:+00022:+00000:000197.3285:07140
07141:+00017:+00047:-00009:000197.3285:07141
07142:+00004:+00044:+00000:000197.3285:07142
07143:+00017:+00025:-00025:000197.3285:07143
07144:+00029:+00019:+00001:000197.3285:07144
07145:+00024:+00041:+00001:000197.3285:07145
07146:+00003:+00019:+00006:000197.3285:07146
07147:+00018:+00044:-00021:000197.3285:07147
07148:-00007:+00041:-00018:000197.3285:07148
07149:-00020:+00020:-00015:000197.3285:07149
07150:-00023:+00047:-00012:000197.3285:07150
07151:-00014:+00022:-00010:000197.3285:07151
07152:-00059:+00021:-00032:000197.3285:07152
07153:-00018:+00036:+00000:000197.3285:07153
07154:+00026:+00023:+00006:000197.3285:07154
07155:-00067:+00038:-00028:000197.3285:07155
07156:-00025:+00062:-00003:000197.3285:07156
07157:+00015:+00018:+00022:000197.3285:07157
07158:+00003:+00051:-00036:000197.3285:07158
07159:+00016:+00033:+00004:000197.3285:07159
07160:-00019:+00047:-00019:000197.3285:07160
07161:-00050:+00020:-00051:000197.3285:07161
07162:-00059:+00047:+00016:000197.3285:07162
07163:-00005:+00043:+00037:000197.3285:07163
07164:-00036:+00041:-00032:000197.3285:07164
07165:-00049:+00062:-00023:000197.3285:07165
07166:+00036:+00019:+00019:000197.3285:07166
07167:+00011:+00036:-00034:000197.3285:07167
07168:-00002:+00026:+00001:000197.3285:07168
07169:+00024:+00038:+00015:000197.3285:07169
07170:+00032:+00037:-00017:000197.3285:07170
07171:+00057:+00050:-00026:000197.3285:07171
07172:+00060:+00034:+00005:000197.3285:07172
07173:+00009:+00035:-00007:000197.3285:07173
07174:+00021:+00029:-00037:000197.3285:07174
07175:+00032:+00043:-00018:000197.3285:07175
07176:+00033:+00034:-00006:000197.3285:07176
07177:+00048:+00020:-00017:000197.3285:07177
07178:+00027:+00028:-00016:000197.3285:07178
07179:+00053:+00062:+00008:000197.3285:07179
07180:+00051:+00059:-00038:000197.3285:07180
07181:+00021:+00076:+00004:000197.3285:07181
07182:+00025:+00031:-00004:000197.3285:07182
07183:+00035:+00075:+00019:000197.3285:07183
07184:+00064:+00023:+00004:000197.3285:07184
07185:+00015:+00059:+00000:000197.3285:07185
07186:+00014:+00024:-00021:000197.3285:07186
07187:+00033:+00041:-00005:000197.3285:07187
07188:+00021:+00045:+00003:000197.3285:07188
07189:+00016:+00041:-00019:000197.3285:07189
07190:+00032:+00046:+00004:000197.3285:07190
07191:+00032:+00046:-00005:000197.3285:07191
07192:+00034:+00024:-00006:000197.3285:07192
07193:+00010:+00039:+00004:000197.3285:07193
07194:+00036:+00032:+00003:000197.3285:07194
07195:+00027:+00036:-00010:000197.3285:07195
07196:+00000:+00045:-00009:000197.3285:07196
07197:+00021:+00040:-00021:000197.3285:07197
07198:+00016:+00023:+00002:000197.3285:07198
07199:+00016:+00042:-00012:000197.3285:07199
07200:-00013:+00034:+00001:000197.3285:07200
07201:-00013:+00044:-00018:000197.3285:07201
07202:-00035:+00047:-00017:000197.3285:07202
07203:-00020:+00033:+00016:000197.3285:07203
07204:-00018:+00038:-00014:000197.3285:07204
07205:-00012:+00045:-00013:000197.3285:07205
07206:-00030:+00036:-00020:000197.3285:07206
07207:-00023:+00045:-00005:000197.3285:07207
07208:-00048:+00047:-00034:000197.3285:07208
07209:-00063:+00036:+00007:000197.3285:07209
07210:-00042:+00029:+00001:000197.3285:07210
07211:-00054:+00020:+00004:000197.3285:07211
07212:-00068:+00024:+00000:000197.3285:07212
07213:-00056:+00040:-00020:000197.3285:07213
07214:-00041:+00009:-00037:000182.6473:07214
07215:-00055:+00042:-00036:000182.6473:07215
07216:-00066:+00022:-00004:000182.6473:07216
07217:-00028:+00043:-00027:000182.6473:07217
07218:-00027:+00018:-00023:000182.6473:07218
07219:-00025:+00032:-00036:000182.6473:07219
07220:-00033:+00004:-00011:000182.6473:07220
07221:-00012:+00020:-00028:000182.6473:07221
07222:-00035:+00041:-00009:000182.6473:07222
07223:-00049:+00007:-00024:000182.6473:07223
07224:-00064:+00043:-00029:000182.6473:07224
07225:-00028:+00046:-00011:000182.6473:07225
07226:-00035:+00032:-00037:000182.6473:07226
07227:-00043:+00040:-00034:000182.6473:07227
07228:-00027:+00046:-00033:000182.6473:07228
07229:-00027:+00030:+00000:000182.6473:07229
07230:-00011:+00036:-00021:000182.6473:07230
07231:-00021:+00043:-00001:000182.6473:07231
07232:-00018:+00036:-00007:000182.6473:07232
07233:+00019:+00047:-00018:000182.6473:07233
07234:+00025:+00059:+00000:000182.6473:07234
07235:+00015:+00044:+00001:000182.6473:07235
07236:+00037:+00045:+00001:000182.6473:07236
07237:+00037:+00033:-00003:000182.6473:07237
07238:+00031:+00038:+00006:000182.6473:07238
07239:+00052:+00033:-00004:000182.6473:07239
07240:+00041:+00056:+00003:000182.6473:07240
07241:+00025:+00038:+00007:000182.6473:07241
07242:+00023:+00056:+00003:000182.6473:07242
07243:+00027:+00049:+00001:000182.6473:07243
07244:+00095:+00021:-00001:000182.6473:07244
07245:+00078:+00046:-00018:000182.6473:07245
07246:+00034:+00029:+00032:000182.6473:07246
07247:+00051:+00043:+00003:000182.6473:07247
07248:+00026:+00030:+00006:000182.6473:07248
07249:+00026:+00056:-00006:000182.6473:07249
07250:-00007:+00040:+00008:000182.6473:07250
07251:+00000:+00036:-00011:000182.6473:07251
07252:+00014:+00043:+00002:000182.6473:07252
07253:+00022:+00043:+00001:000182.6473:07253
07254:+00000:+00025:-00016:000182.6473:07254
07255:+00011:+00043:+00001:000182.6473:07255
07256:+00051:+00046:+00006:000182.6473:07256
07257:+00064:+00020:+00000:000182.6473:07257
07258:+00019:+00046:-00017:000182.6473:07258
07259:+00016:+00041:+00000:000182.6473:07259
07260:+00009:+00056:-00031:000182.6473:07260
07261:+00019:+00036:-00009:000182.6473:07261
07262:+00010:+00036:-00035:000182.6473:07262
07263:-00014:+00024:-00019:000182.6473:07263
07264:-00034:+00021:-00016:000182.6473:07264
07265:-00009:+00042:+00009:000182.6473:07265
07266:-00027:+00043:-00011:000182.6473:07266
07267:-00050:+00041:+00006:000182.6473:07267
07268:-00024:+00047:+00022:000182.6473:07268
07269:-00040:+00024:-00047:000182.6473:07269
07270:-00101:+00025:-00043:000182.6473:07270
07271:-00128:+00019:-00022:000182.6473:07271
07272:-00008:+00056:+00022:000182.6473:07272
07273:+00097:+00030:-00034:000182.6473:07273
07274:-00074:+00024:-00041:000182.6473:07274
07275:-00109:+00028:+00003:000182.6473:07275
07276:-00001:+00029:-00019:000182.6473:07276
07277:+00043:+00031:-00021:000182.6473:07277
07278:+00031:+00029:-00004:000182.6473:07278
07279:-00036:+00019:-00039:000182.6473:07279
07280:-00012:+00061:-00031:000182.6473:07280
07281:+00040:+00034:+00007:000182.6473:07281
07282:+00033:+00051:-00001:000182.6473:07282
07283:-00011:+00038:-00015:000182.6473:07283
07284:-00027:+00060:-00002:000182.6473:07284
07285:-00008:+00046:+00007:000182.6473:07285
07286:-00010:+00047:-00020:000182.6473:07286
07287:+00022:+00037:+00022:000182.6473:07287
07288:-00008:+00034:-00001:000182.6473:07288
07289:-00035:+00041:+00016:000182.6473:07289
07290:-00023:+00050:-00009:000182.6473:07290
07291:-00002:+00057:+00008:000182.6473:07291
07292:-00002:+00048:+00001:000182.6473:07292
07293:+00021:+00059:+00004:000182.6473:07293
07294:+00012:+00061:-00007:000182.6473:07294
07295:+00004:+00037:-00009:000182.6473:07295
07296:+00034:+00060:-00016:000182.6473:07296
07297:+00026:+00034:-00009:000182.6473:07297
07298:+00004:+00040:-00027:000182.6473:07298
07299:+00012:+00024:-00018:000182.6473:07299
07300:+00031:+00038:-00019:000182.6473:07300
07301:+00000:+00022:-00008:000182.6473:07301
07302:+00000:+00034:-00013:000182.6473:07302
07303:-00006:+00037:+00012:000182.6473:07303
07304:+00016:+00041:-00020:000182.6473:07304
07305:-00004:+00041:-00016:000182.6473:07305
07306:+00031:+00040:-00021:000182.6473:07306
07307:+00015:+00032:-00006:000182.6473:07307
07308:+00025:+00018:-00015:000182.6473:07308
07309:+00015:+00046:-00007:000182.6473:07309
07310:+00018:+00042:+00000:000182.6473:07310
07311:+00000:+00046:-00011:000182.6473:07311
07312:+00005:+00019:-00021:000182.6473:07312
07313:-00051:+00060:+00008:000182.6473:07313
07314:+00015:+00011:+00022:000182.6473:07314
07315:+00083:+00050:+00005:000182.6473:07315
07316:+00002:+00014:-00030:000182.6473:07316
07317:-00063:+00038:-00042:000182.6473:07317
07318:+00062:+00012:+00013:000182.6473:07318
07319:+00024:+00023:-00010:000182.6473:07319
07320:+00009:+00018:+00021:000189.6406:07320
07321:+00030:+00045:-00035:000189.6406:07321
07322:-00006:+00032:-00010:000189.6406:07322
07323:+00030:+00005:+00018:000189.6406:07323
07324:+00020:+00039:-00020:000189.6406:07324
07325:+00028:+00038:+00013:000189.6406:07325
07326:+00056:+00026:-00017:000189.6406:07326
07327:+00017:+00031:-00002:000189.6406:07327
07328:+00018:+00062:-00011:000189.6406:07328
07329:+00037:+00019:+00004:000189.6406:07329
07330:+00036:+00045:-00009:000189.6406:07330
07331:+00021:+00022:+00010:000189.6406:07331
07332:+00009:+00042:-00021:000189.6406:07332
07333:+00031:+00043:-00010:000189.6406:07333
07334:+00029:+00047:-00009:000189.6406:07334
07335:+00033:+00035:-00017:000189.6406:07335
07336:+00018:+00032:-00013:000189.6406:07336
07337:-00001:+00036:+00002:000189.6406:07337
07338:+00018:+00039:+00004:000189.6406:07338
07339:+00002:+00038:-00014:000189.6406:07339
07340:+00000:+00034:-00018:000189.6406:07340
07341:-00018:+00022:-00023:000189.6406:07341
07342:-00015:+00045:+00007:000189.6406:07342
07343:-00009:+00044:-00018:000189.6406:07343
07344:+00001:+00044:+00003:000189.6406:07344
07345:-00021:+00047:-00033:000189.6406:07345
07346:+00003:+00025:-00018:000189.6406:07346
07347:-00005:+00039:-00006:000189.6406:07347
07348:-00034:+00061:-00010:000189.6406:07348
07349:-00021:+00035:+00007:000189.6406:07349
07350:-00031:+00052:-00018:000189.6406:07350
07351:-00035:+00044:-00018:000189.6406:07351
07352:-00010:+00038:-00011:000189.6406:07352
07353:-00047:+00041:+00006:000189.6406:07353
07354:-00027:+00019:-00015:000189.6406:07354
07355:-00032:+00020:-00020:000189.6406:07355
07356:-00036:+00041:-00013:000189.6406:07356
07357:-00023:+00040:-00021:000189.6406:07357
07358:+00007:+00022:-00008:000189.6406:07358
07359:+00002:+00040:-00018:000189.6406:07359
07360:-00005:+00024:-00016:000189.6406:07360
07361:-00002:+00044:-00023:000189.6406:07361
07362:+00013:+00025:-00003:000189.6406:07362
07363:+00015:+00018:-00016:000189.6406:07363
07364:+00003:+00047:-00016:000189.6406:07364
07365:+00023:+00044:-00006:000189.6406:07365
07366:+00019:+00056:-00006:000189.6406:07366
07367:+00004:+00029:-00018:000189.6406:07367
07368:+00011:+00047:+00008:000189.6406:07368
07369:+00065:+00033:-00011:000189.6406:07369
07370:+00040:+00041:-00023:000189.6406:07370
07371:+00011:+00005:-00054:000189.6406:07371
07372:+00016:+00003:+00034:000189.6406:07372
07373:+00029:+00002:-00033:000189.6406:07373
07374:+00030:+00016:+00033:000189.6406:07374
07375:+00027:+00049:-00040:000189.6406:07375
07376:-00020:+00032:-00034:000189.6406:07376
07377:+00023:+00046:-00020:000189.6406:07377
07378:+00050:+00018:+00000:000189.6406:07378
07379:+00005:+00023:+00004:000189.6406:07379
07380:+00005:+00025:-00001:000189.6406:07380
07381:+00017:+00034:-00021:000189.6406:07381
07382:+00013:+00046:-00025:000189.6406:07382
07383:+00014:+00038:+00001:000189.6406:07383
07384:+00011:+00060:-00019:000189.6406:07384
07385:-00001:+00038:+00001:000189.6406:07385
07386:+00019:+00046:-00019:000189.6406:07386
07387:+00000:+00063:+00032:000189.6406:07387
07388:-00003:+00043:-00020:000189.6406:07388
07389:+00002:+00033:-00022:000189.6406:07389
07390:-00022:+00034:-00007:000189.6406:07390
07391:-00025:+00058:-00007:000189.6406:07391
07392:-00028:+00038:-00006:000189.6406:07392
07393:-00028:+00058:+00004:000189.6406:07393
07394:-00054:+00040:+00000:000189.6406:07394
07395:-00045:+00037:-00023:000189.6406:07395
07396:-00047:+00044:-00007:000189.6406:07396
07397:-00039:+00055:-00017:000189.6406:07397
07398:-00060:+00044:-00021:000189.6406:07398
07399:-00023:+00043:+00005:000189.6406:07399
07400:-00029:+00031:-00036:000189.6406:07400
07401:-00067:+00028:-00012:000189.6406:07401
07402:-00081:+00020:-00029:000189.6406:07402
07403:-00079:+00020:-00023:000189.6406:07403
07404:-00011:+00019:-00036:000189.6406:07404
07405:+00007:+00025:-00011:000189.6406:07405
07406:-00037:+00026:-00038:000189.6406:07406
07407:-00051:+00047:-00013:000189.6406:07407
07408:-00020:+00018:-00023:000189.6406:07408
07409:-00008:+00022:-00010:000189.6406:07409
07410:-00013:+00029:-00023:000189.6406:07410
07411:-00011:+00041:-00021:000189.6406:07411
07412:-00012:+00043:-00027:000189.6406:07412
07413:-00019:+00039:-00014:000189.6406:07413
07414:-00016:+00046:-00009:000189.6406:07414
07415:-00018:+00038:-00016:000189.6406:07415
07416:-00022:+00023:-00031:000189.6406:07416
07417:-00014:+00043:-00043:000189.6406:07417
07418:-00070:+00039:+00015:000189.6406:07418
07419:-00035:+00003:-00047:000200.2852:07419
07420:+00067:+00036:-00019:000200.2852:07420
07421:-00038:+00059:-00009:000200.2852:07421
07422:-00027:+00062:-00001:000200.2852:07422
07423:+00038:+00044:+00003:000200.2852:07423
07424:+00041:+00039:-00002:000200.2852:07424
07425:+00050:+00059:+00008:000200.2852:07425
07426:+00005:+00043:+00022:000200.2852:07426
07427:+00027:+00074:+00022:000200.2852:07427
07428:+00114:+00036:-00047:000200.2852:07428
07429:+00046:+00033:-00004:000200.2852:07429
07430:+00041:+00071:-00004:000200.2852:07430
07431:+00036:+00015:-00007:000200.2852:07431
07432:+00016:+00074:+00015:000200.2852:07432
07433:+00061:+00017:+00052:000200.2852:07433
07434:-00003:+00035:-00020:000200.2852:07434
07435:+00009:+00025:+00012:000200.2852:07435
07436:+00039:+00044:+00021:000200.2852:07436
07437:+00023:+00032:+00006:000200.2852:07437
07438:+00047:+00038:+00007:000200.2852:07438
07439:+00020:+00026:+00020:000200.2852:07439
07440:+00000:+00035:+00005:000200.2852:07440
07441:+00025:+00033:-00022:000200.2852:07441
07442:+00011:+00034:+00021:000200.2852:07442
07443:+00023:+00045:-00002:000200.2852:07443
07444:-00023:+00023:+00002:000200.2852:07444
07445:-00030:+00043:-00017:000200.2852:07445
07446:-00011:+00023:-00022:000200.2852:07446
07447:-00014:+00040:-00051:000200.2852:07447
07448:-00075:+00019:-00040:000200.2852:07448
07449:-00111:+00020:-00033:000200.2852:07449
07450:-00018:+00033:-00005:000200.2852:07450
07451:+00056:+00043:-00009:000200.2852:07451
07452:+00033:+00038:-00015:000200.2852:07452
07453:-00062:+00024:-00016:000200.2852:07453
07454:-00036:+00021:-00012:000200.2852:07454
07455:+00056:+00018:+00000:000200.2852:07455
07456:+00033:+00018:-00015:000200.2852:07456
07457:-00023:+00027:-00006:000200.2852:07457
07458:-00016:+00030:-00048:000200.2852:07458
07459:+00035:+00040:-00034:000200.2852:07459
07460:+00047:+00034:-00010:000200.2852:07460
07461:-00035:+00035:+00007:000200.2852:07461
07462:-00037:+00022:-00031:000200.2852:07462
07463:-00035:+00040:-00029:000200.2852:07463
07464:-00017:+00036:-00002:000200.2852:07464
07465:-00005:+00042:-00011:000200.2852:07465
07466:+00004:+00032:-00035:000200.2852:07466
07467:-00037:+00039:-00019:000200.2852:07467
07468:-00019:+00056:+00002:000200.2852:07468
07469:+00015:+00056:+00001:000200.2852:07469
07470:+00021:+00048:-00005:000200.2852:07470
07471:-00009:+00039:-00003:000200.2852:07471
07472:-00007:+00089:-00009:000200.2852:07472
07473:-00006:+00060:+00008:000200.2852:07473
07474:-00031:+00062:+00001:000200.2852:07474
07475:+00001:+00018:-00002:000200.2852:07475
07476:-00008:+00037:-00003:000200.2852:07476
07477:-00016:+00045:-00002:000200.2852:07477
07478:-00011:+00059:-00010:000200.2852:07478
07479:-00016:+00060:+00001:000200.2852:07479
07480:+00020:+00033:-00001:000200.2852:07480
07481:+00020:+00041:+00005:000200.2852:07481
07482:+00005:+00025:+00002:000200.2852:07482
07483:+00018:+00033:+00002:000200.2852:07483
07484:+00013:+00046:-00011:000200.2852:07484
07485:-00006:+00032:-00013:000200.2852:07485
07486:-00004:+00036:-00012:000200.2852:07486
07487:-00006:+00044:-00010:000200.2852:07487
07488:-00002:+00021:-00011:000200.2852:07488
07489:+00005:+00025:-00005:000200.2852:07489
07490:+00022:+00030:-00019:000200.2852:07490
07491:-00010:+00047:-00015:000200.2852:07491
07492:-00012:+00020:+00005:000200.2852:07492
07493:+00020:+00045:-00024:000200.2852:07493
07494:+00046:+00006:+00018:000200.2852:07494
07495:+00042:+00039:+00017:000200.2852:07495
07496:-00071:-00021:-00044:000200.2852:07496
07497:+00006:+00004:+00046:000200.2852:07497
07498:+00103:-00015:+00064:000200.2852:07498
07499:-00024:+00048:-00039:000200.2852:07499
07500:-00022:+00017:+00007:000200.2852:07500
07501:+00083:+00061:+00013:000200.2852:07501
07502:+00000:+00009:-00013:000200.2852:07502
07503:+00011:+00062:-00019:000200.2852:07503
07504:-00091:+00004:+00005:000200.2852:07504
07505:-00061:+00064:-00010:000200.2852:07505
07506:+00108:+00042:+00000:000200.2852:07506
07507:-00024:+00038:-00017:000200.2852:07507
07508:-00067:+00036:+00020:000200.2852:07508
07509:+00045:+00029:+00020:000200.2852:07509
07510:+00056:+00037:-00019:000200.2852:07510
07511:+00029:+00045:-00001:000200.2852:07511
07512:+00032:+00040:-00014:000200.2852:07512
07513:+00043:+00056:+00008:000200.2852:07513
07514:+00068:+00045:-00021:000200.2852:07514
07515:+00014:+00034:-00006:000200.2852:07515
07516:-00006:+00032:+00007:000200.2852:07516
07517:-00018:+00057:+00007:000200.2852:07517
07518:-00007:+00046:-00004:000200.2852:07518
07519:+00017:+00058:-00002:000200.2852:07519
07520:-00022:+00047:+00007:000198.4010:07520
07521:+00006:+00039:+00000:000198.4010:07521
07522:+00020:+00047:+00010:000198.4010:07522
07523:+00004:+00037:-00004:000198.4010:07523
07524:-00019:+00058:-00006:000198.4010:07524
07525:-00008:+00016:-00018:000198.4010:07525
07526:+00008:+00105:+00007:000198.4010:07526
07527:+00047:+00017:-00009:000198.4010:07527
07528:-00037:+00076:-00032:000198.4010:07528
07529:-00012:+00032:-00011:000198.4010:07529
07530:-00005:+00045:+00002:000198.4010:07530
07531:-00031:+00030:-00009:000198.4010:07531
07532:-00012:+00047:-00010:000198.4010:07532
07533:-00008:+00029:+00007:000198.4010:07533
07534:-00024:+00023:-00028:000198.4010:07534
07535:-00011:+00033:+00004:000198.4010:07535
07536:-00012:+00022:-00010:000198.4010:07536
07537:-00012:+00061:-00011:000198.4010:07537
07538:-00003:+00023:-00021:000198.4010:07538
07539:+00004:+00044:-00019:000198.4010:07539
07540:+00008:+00026:-00008:000198.4010:07540
07541:+00022:+00042:-00025:000198.4010:07541
07542:+00011:+00007:-00019:000198.4010:07542
07543:+00020:+00043:-00012:000198.4010:07543
07544:+00020:+00019:+00023:000198.4010:07544
07545:+00013:+00039:+00004:000198.4010:07545
07546:+00034:+00034:-00006:000198.4010:07546
07547:+00049:+00064:-00002:000198.4010:07547
07548:-00013:+00011:-00052:000198.4010:07548
07549:-00058:+00040:-00043:000198.4010:07549
07550:+00067:+00013:+00052:000198.4010:07550
07551:+00085:+00025:-00038:000198.4010:07551
07552:-00046:+00020:-00028:000198.4010:07552
07553:+00017:+00031:+00036:000198.4010:07553
07554:+00021:+00042:-00012:000198.4010:07554
07555:-00005:+00046:-00036:000198.4010:07555
07556:+00023:+00025:+00012:000198.4010:07556
07557:-00022:+00024:+00005:000198.4010:07557
07558:-00002:+00038:-00035:000198.4010:07558
07559:+00033:+00042:-00016:000198.4010:07559
07560:+00035:+00032:+00006:000198.4010:07560
07561:-00007:+00033:-00038:000198.4010:07561
07562:+00003:+00045:-00007:000198.4010:07562
07563:+00003:+00040:-00006:000198.4010:07563
07564:-00007:+00042:+00001:000198.4010:07564
07565:-00022:+00033:-00020:000198.4010:07565
07566:-00035:+00035:+00021:000198.4010:07566
07567:-00028:+00038:-00017:000198.4010:07567
07568:-00030:+00036:-00012:000198.4010:07568
07569:-00063:+00048:-00012:000198.4010:07569
07570:-00090:+00039:-00020:000198.4010:07570
07571:-00100:+00038:-00035:000198.4010:07571
07572:+00003:+00037:+00016:000198.4010:07572
07573:-00001:+00044:-00038:000198.4010:07573
07574:-00084:+00030:-00022:000198.4010:07574
07575:-00057:+00030:-00018:000198.4010:07575
07576:-00012:+00021:-00034:000198.4010:07576
07577:+00034:+00022:-00014:000198.4010:07577
07578:+00002:+00023:+00003:000198.4010:07578
07579:-00006:+00026:-00021:000198.4010:07579
07580:-00022:+00031:-00088:000198.4010:07580
07581:-00026:+00035:+00013:000198.4010:07581
07582:+00052:+00012:+00036:000198.4010:07582
07583:-00008:+00024:-00065:000198.4010:07583
07584:-00057:+00047:+00002:000198.4010:07584
07585:-00028:+00015:+00032:000198.4010:07585
07586:-00033:+00021:-00065:000198.4010:07586
07587:-00032:+00043:-00030:000198.4010:07587
07588:-00030:+00032:+00007:000198.4010:07588
07589:-00058:+00037:-00015:000198.4010:07589
07590:-00028:+00038:-00048:000198.4010:07590
07591:+00052:+00052:+00020:000198.4010:07591
07592:+00036:+00046:-00021:000198.4010:07592
07593:-00023:+00040:-00023:000198.4010:07593
07594:+00050:+00035:-00005:000198.4010:07594
07595:+00042:+00037:+00001:000198.4010:07595
07596:+00011:+00057:-00020:000198.4010:07596
07597:+00008:+00033:-00021:000198.4010:07597
07598:+00032:+00034:+00016:000198.4010:07598
07599:+00011:+00036:-00009:000198.4010:07599
07600:+00023:+00049:-00001:000198.4010:07600
07601:-00010:+00054:-00013:000198.4010:07601
07602:+00016:+00076:+00009:000198.4010:07602
07603:+00014:+00029:+00018:000198.4010:07603
07604:+00037:+00033:+00019:000198.4010:07604
07605:-00014:+00004:-00024:000198.4010:07605
07606:-00064:+00042:+00017:000198.4010:07606
07607:+00053:+00040:-00003:000198.4010:07607
07608:+00091:+00004:+00008:000198.4010:07608
07609:+00034:+00062:-00021:000198.4010:07609
07610:+00047:+00028:+00028:000198.4010:07610
07611:+00053:+00054:-00050:000198.4010:07611
07612:+00049:+00031:-00010:000198.4010:07612
07613:+00053:+00059:+00026:000198.4010:07613
07614:+00017:+00005:-00022:000198.4010:07614
07615:+00038:+00037:-00036:000198.4010:07615
07616:+00067:+00009:+00005:000209.5251:07616
07617:+00050:+00019:-00004:000209.5251:07617
07618:+00010:+00020:+00006:000209.5251:07618
07619:+00011:+00025:-00021:000209.5251:07619
07620:-00004:+00035:-00007:000209.5251:07620
07621:+00035:+00020:-00019:000209.5251:07621
07622:+00013:+00041:-00010:000209.5251:07622
07623:+00024:+00023:-00001:000209.5251:07623
07624:-00003:+00032:-00026:000209.5251:07624
07625:-00003:+00043:-00012:000209.5251:07625
07626:+00036:+00036:-00019:000209.5251:07626
07627:+00021:+00046:-00009:000209.5251:07627
07628:+00003:+00047:-00034:000209.5251:07628
07629:-00010:+00038:-00021:000209.5251:07629
07630:-00041:+00033:-00019:000209.5251:07630
07631:-00066:+00033:-00001:000209.5251:07631
07632:-00002:+00048:-00013:000209.5251:07632
07633:+00008:+00051:+00010:000209.5251:07633
07634:-00027:+00041:-00034:000209.5251:07634
07635:-00053:+00041:-00018:000209.5251:07635
07636:-00018:+00047:-00012:000209.5251:07636
07637:+00036:+00035:-00004:000209.5251:07637
07638:+00036:+00032:+00007:000209.5251:07638
07639:+00005:+00041:+00002:000209.5251:07639
07640:+00010:+00032:-00018:000209.5251:07640
07641:+00029:+00021:-00006:000209.5251:07641
07642:+00050:+00005:+00014:000209.5251:07642
07643:-00013:+00038:-00032:000209.5251:07643
07644:-00032:+00016:+00021:000209.5251:07644
07645:-00019:+00077:-00032:000209.5251:07645
07646:-00022:+00041:-00018:000209.5251:07646
07647:-00029:+00035:-00036:000209.5251:07647
07648:-00028:+00022:+00016:000209.5251:07648
07649:-00035:+00028:-00023:000209.5251:07649
07650:-00037:+00018:-00019:000209.5251:07650
07651:+00005:+00043:-00007:000209.5251:07651
07652:+00016:+00023:+00008:000209.5251:07652
07653:+00008:+00057:-00037:000209.5251:07653
07654:+00017:+00060:-00016:000209.5251:07654
07655:+00022:+00051:+00004:000209.5251:07655
07656:+00021:+00061:-00022:000209.5251:07656
07657:+00011:+00062:-00008:000209.5251:07657
07658:-00037:+00051:-00044:000209.5251:07658
07659:-00100:+00022:+00004:000209.5251:07659
07660:-00012:+00050:-00016:000209.5251:07660
07661:+00094:+00044:+00010:000209.5251:07661
07662:-00111:+00017:-00068:000209.5251:07662
07663:-00119:+00074:-00083:000209.5251:07663
07664:+00030:+00039:+00051:000209.5251:07664
07665:+00082:+00034:-00048:000209.5251:07665
07666:+00019:+00039:-00006:000209.5251:07666
07667:-00015:+00027:-00016:000209.5251:07667
07668:+00011:+00054:+00022:000209.5251:07668
07669:+00067:+00028:-00034:000209.5251:07669
07670:+00030:+00087:+00027:000209.5251:07670
07671:+00032:+00030:-00049:000209.5251:07671
07672:+00020:+00021:-00023:000209.5251:07672
07673:+00052:+00028:-00003:000209.5251:07673
07674:+00036:+00028:-00016:000209.5251:07674
07675:+00026:+00043:-00034:000209.5251:07675
07676:+00053:+00022:+00009:000209.5251:07676
07677:+00037:+00047:+00021:000209.5251:07677
07678:+00012:+00044:-00020:000209.5251:07678
07679:+00039:+00035:+00003:000209.5251:07679
07680:+00050:+00037:-00007:000209.5251:07680
07681:+00019:+00047:+00002:000209.5251:07681
07682:+00020:+00024:+00000:000209.5251:07682
07683:+00014:+00047:-00017:000209.5251:07683
07684:+00010:+00027:-00021:000209.5251:07684
07685:+00000:+00022:+00002:000209.5251:07685
07686:-00009:+00020:-00005:000209.5251:07686
07687:-00019:+00019:+00006:000209.5251:07687
07688:+00007:+00040:-00023:000209.5251:07688
07689:-00021:+00046:+00022:000209.5251:07689
07690:-00037:+00033:-00013:000209.5251:07690
07691:-00014:+00058:-00008:000209.5251:07691
07692:-00031:+00056:-00009:000209.5251:07692
07693:-00051:+00046:+00001:000209.5251:07693
07694:-00060:+00033:-00037:000209.5251:07694
07695:-00015:+00038:+00021:000209.5251:07695
07696:+00024:+00041:+00005:000209.5251:07696
07697:-00040:+00041:-00010:000209.5251:07697
07698:-00062:+00041:-00037:000209.5251:07698
07699:+00001:+00043:-00017:000209.5251:07699
07700:+00014:+00027:-00022:000209.5251:07700
07701:+00002:+00021:-00019:000209.5251:07701
07702:-00029:+00047:-00035:000209.5251:07702
07703:-00035:+00045:-00038:000209.5251:07703
07704:+00010:+00043:-00020:000209.5251:07704
07705:-00023:+00044:-00014:000209.5251:07705
07706:-00025:+00044:-00021:000209.5251:07706
07707:-00023:+00021:-00010:000209.5251:07707
07708:-00023:+00027:-00037:000209.5251:07708
07709:-00067:+00021:-00013:000212.9084:07709
07710:-00025:+00026:-00011:000212.9084:07710
07711:+00016:+00046:+00002:000212.9084:07711
07712:+00003:+00043:+00004:000212.9084:07712
07713:-00058:+00048:-00028:000212.9084:07713
07714:-00029:+00038:-00005:000212.9084:07714
07715:+00040:+00034:+00016:000212.9084:07715
07716:-00020:+00036:-00013:000212.9084:07716
07717:-00022:+00072:+00028:000212.9084:07717
07718:+00053:+00019:+00010:000212.9084:07718
07719:-00004:+00042:-00035:000212.9084:07719
07720:-00002:+00046:-00016:000212.9084:07720
07721:+00012:+00003:+00017:000212.9084:07721
07722:+00000:+00050:-00022:000212.9084:07722
07723:+00022:+00030:+00035:000212.9084:07723
07724:-00003:+00033:-00004:000212.9084:07724
07725:+00006:+00041:-00019:000212.9084:07725
07726:+00018:+00042:-00017:000212.9084:07726
07727:+00011:+00019:-00007:000212.9084:07727
07728:-00002:+00041:-00027:000212.9084:07728
07729:+00014:+00037:-00016:000212.9084:07729
07730:+00033:+00018:-00006:000212.9084:07730
07731:+00019:+00047:-00008:000212.9084:07731
07732:+00009:+00024:-00022:000212.9084:07732
07733:+00009:+00047:+00007:000212.9084:07733
07734:+00006:+00043:+00000:000212.9084:07734
07735:+00006:+00032:-00008:000212.9084:07735
07736:+00007:+00045:+00001:000212.9084:07736
07737:-00008:+00040:-00033:000212.9084:07737
07738:-00045:+00027:-00046:000212.9084:07738
07739:-00064:+00025:-00017:000212.9084:07739
07740:-00051:+00022:-00001:000212.9084:07740
07741:-00005:+00043:-00031:000212.9084:07741
07742:+00005:+00041:+00003:000212.9084:07742
07743:-00050:+00023:-00021:000212.9084:07743
07744:-00050:+00018:-00037:000212.9084:07744
07745:+00008:+00041:+00002:000212.9084:07745
07746:+00035:+00047:+00002:000212.9084:07746
07747:+00033:+00042:+00003:000212.9084:07747
07748:+00007:+00034:-00034:000212.9084:07748
07749:-00002:+00023:-00008:000212.9084:07749
07750:+00037:+00046:-00016:000212.9084:07750
07751:+00022:+00043:-00005:000212.9084:07751
07752:-00002:+00025:-00046:000212.9084:07752
07753:-00054:+00011:-00022:000212.9084:07753
07754:-00006:+00046:-00007:000212.9084:07754
07755:+00018:+00042:-00021:000212.9084:07755
07756:-00031:+00045:+00000:000212.9084:07756
07757:-00022:+00059:+00001:000212.9084:07757
07758:+00005:+00033:+00002:000212.9084:07758
07759:+00001:+00033:-00032:000212.9084:07759
07760:-00006:+00035:+00007:000212.9084:07760
07761:+00015:+00056:-00005:000212.9084:07761
07762:+00020:+00032:+00006:000212.9084:07762
07763:+00010:+00034:-00016:000212.9084:07763
07764:+00017:+00040:-00021:000212.9084:07764
07765:+00033:+00035:-00002:000212.9084:07765
07766:+00036:+00057:+00007:000212.9084:07766
07767:-00019:+00056:+00002:000212.9084:07767
07768:-00015:+00039:+00000:000212.9084:07768
07769:+00017:+00057:-00004:000212.9084:07769
07770:-00004:+00040:+00005:000212.9084:07770
07771:-00011:+00047:+00002:000212.9084:07771
07772:-00015:+00034:+00016:000212.9084:07772
07773:+00021:+00040:-00009:000212.9084:07773
07774:+00010:+00046:+00004:000212.9084:07774
07775:-00002:+00045:-00004:000212.9084:07775
07776:-00002:+00060:-00020:000212.9084:07776
07777:+00032:+00047:-00019:000212.9084:07777
07778:+00036:+00045:+00000:000212.9084:07778
07779:+00008:+00072:-00036:000212.9084:07779
07780:-00007:+00043:+00015:000212.9084:07780
07781:-00002:+00025:-00034:000212.9084:07781
07782:+00017:+00056:-00017:000212.9084:07782
07783:+00005:+00017:-00015:000212.9084:07783
07784:-00006:+00061:-00004:000212.9084:07784
07785:+00009:+00026:+00006:000212.9084:07785
07786:-00013:+00060:-00048:000212.9084:07786
07787:+00007:+00003:+00014:000212.9084:07787
07788:+00013:+00037:+00008:000212.9084:07788
07789:-00027:+00044:+00016:000212.9084:07789
07790:-00044:+00036:-00004:000212.9084:07790
07791:+00078:+00034:+00015:000212.9084:07791
07792:+00068:+00019:-00035:000212.9084:07792
07793:-00014:+00038:-00036:000212.9084:07793
07794:-00015:+00023:-00003:000212.9084:07794
07795:+00025:+00044:-00040:000212.9084:07795
07796:+00066:+00035:-00016:000212.9084:07796
07797:-00040:+00041:+00022:000212.9084:07797
07798:-00045:+00025:-00027:000212.9084:07798
07799:+00040:+00038:-00035:000212.9084:07799
07800:+00001:+00046:+00035:000212.9084:07800
07801:-00040:+00047:-00020:000212.9084:07801
07802:-00018:+00046:-00011:000212.9084:07802
07803:-00002:+00047:-00019:000212.9084:07803
07804:-00019:+00035:+00001:000212.9084:07804
07805:-00007:+00021:-00009:000212.9084:07805
07806:+00009:+00040:-00007:000205.7000:07806
07807:-00003:+00022:+00006:000205.7000:07807
07808:+00016:+00033:-00006:000205.7000:07808
07809:+00021:+00025:-00005:000205.7000:07809
07810:+00008:+00024:-00011:000205.7000:07810
07811:+00014:+00038:+00000:000205.7000:07811
07812:+00018:+00022:+00008:000205.7000:07812
07813:+00001:+00036:-00004:000205.7000:07813
07814:-00005:+00043:-00015:000205.7000:07814
07815:+00003:+00036:-00016:000205.7000:07815
07816:-00012:+00023:-00005:000205.7000:07816
07817:-00013:+00023:-00031:000205.7000:07817
07818:-00007:+00044:-00019:000205.7000:07818
07819:+00020:+00033:-00003:000205.7000:07819
07820:-00001:+00041:+00006:000205.7000:07820
07821:+00002:+00057:-00014:000205.7000:07821
07822:-00018:+00037:+00007:000205.7000:07822
07823:-00018:+00036:-00064:000205.7000:07823
07824:-00078:+00035:-00016:000205.7000:07824
07825:-00019:+00057:+00000:000205.7000:07825
07826:+00078:+00008:+00001:000205.7000:07826
07827:-00084:+00056:-00015:000205.7000:07827
07828:-00032:+00056:-00012:000205.7000:07828
07829:-00077:+00022:-00024:000205.7000:07829
07830:+00066:+00039:+00001:000205.7000:07830
07831:+00110:+00008:-00006:000205.7000:07831
07832:-00039:+00023:-00008:000205.7000:07832
07833:-00062:+00046:-00004:000205.7000:07833
07834:+00066:+00009:+00030:000205.7000:07834
07835:+00022:+00046:-00037:000205.7000:07835
07836:+00014:+00018:-00001:000205.7000:07836
07837:+00003:+00030:-00009:000205.7000:07837
07838:+00027:+00046:-00001:000205.7000:07838
07839:+00065:+00040:+00001:000205.7000:07839
07840:+00036:+00043:+00006:000205.7000:07840
07841:-00003:+00009:-00007:000205.7000:07841
07842:+00019:+00009:+00005:000205.7000:07842
07843:+00026:+00033:-00004:000205.7000:07843
07844:+00050:+00026:-00018:000205.7000:07844
07845:+00021:+00036:-00010:000205.7000:07845
07846:+00034:+00047:+00015:000205.7000:07846
07847:+00033:+00025:-00001:000205.7000:07847
07848:-00006:+00033:-00008:000205.7000:07848
07849:-00003:+00046:+00017:000205.7000:07849
07850:-00007:+00042:+00004:000205.7000:07850
07851:+00002:+00047:-00015:000205.7000:07851
07852:+00004:+00032:-00018:000205.7000:07852
07853:-00041:+00046:-00027:000205.7000:07853
07854:-00110:+00046:+00004:000205.7000:07854
07855:-00039:+00034:+00011:000205.7000:07855
07856:+00050:+00039:-00003:000205.7000:07856
07857:-00007:+00012:-00048:000205.7000:07857
07858:-00080:+00066:-00060:000205.7000:07858
07859:-00096:+00021:+00012:000205.7000:07859
07860:-00017:+00025:+00000:000205.7000:07860
07861:+00057:+00022:+00004:000205.7000:07861
07862:-00043:+00023:+00002:000205.7000:07862
07863:-00043:+00040:-00012:000205.7000:07863
07864:+00024:+00032:-00035:000205.7000:07864
07865:+00029:+00041:+00006:000205.7000:07865
07866:-00007:+00042:-00036:000205.7000:07866
07867:-00064:+00036:-00010:000205.7000:07867
07868:-00022:+00044:-00035:000205.7000:07868
07869:-00006:+00044:-00013:000205.7000:07869
07870:-00008:+00024:-00013:000205.7000:07870
07871:-00030:+00018:-00023:000205.7000:07871
07872:-00041:+00005:-00016:000205.7000:07872
07873:-00019:+00025:+00000:000205.7000:07873
07874:+00008:+00025:-00017:000205.7000:07874
07875:+00019:+00033:-00037:000205.7000:07875
07876:+00000:+00043:-00016:000205.7000:07876
07877:+00005:+00047:+00005:000205.7000:07877
07878:+00012:+00039:-00020:000205.7000:07878
07879:+00014:+00025:-00018:000205.7000:07879
07880:-00022:+00036:-00007:000205.7000:07880
07881:+00000:+00020:+00000:000205.7000:07881
07882:-00002:+00022:+00000:000205.7000:07882
07883:-00001:+00025:-00002:000205.7000:07883
07884:-00018:+00041:-00021:000205.7000:07884
07885:-00014:+00040:-00021:000205.7000:07885
07886:-00012:+00020:+00000:000205.7000:07886
07887:-00023:+00014:+00000:000205.7000:07887
07888:+00032:+00019:+00008:000205.7000:07888
07889:+00077:+00050:+00018:000205.7000:07889
07890:+00049:+00023:-00017:000205.7000:07890
07891:-00063:+00035:-00053:000205.7000:07891
07892:+00065:+00039:+00008:000205.7000:07892
07893:+00041:+00031:-00012:000205.7000:07893
07894:-00020:+00022:+00010:000205.7000:07894
07895:+00015:+00019:-00010:000205.7000:07895
07896:+00037:+00044:-00017:000205.7000:07896
07897:+00035:+00047:-00010:000221.7702:07897
07898:+00023:+00046:+00006:000221.7702:07898
07899:-00062:+00025:-00010:000221.7702:07899
07900:-00001:+00041:+00005:000221.7702:07900
07901:+00024:+00025:-00003:000221.7702:07901
07902:+00022:+00034:+00003:000221.7702:07902
07903:+00013:+00023:-00012:000221.7702:07903
07904:+00010:+00020:-00021:000221.7702:07904
07905:-00003:+00033:-00003:000221.7702:07905
07906:+00007:+00024:-00010:000221.7702:07906
07907:-00007:+00019:-00006:000221.7702:07907
07908:-00016:+00037:+00001:000221.7702:07908
07909:+00019:+00018:+00002:000221.7702:07909
07910:-00001:+00044:-00014:000221.7702:07910
07911:-00040:+00032:-00004:000221.7702:07911
07912:-00029:+00047:-00006:000221.7702:07912
07913:+00022:+00046:+00001:000221.7702:07913
07914:-00035:+00045:-00033:000221.7702:07914
07915:-00051:+00047:-00008:000221.7702:07915
07916:+00009:+00045:+00005:000221.7702:07916
07917:+00034:+00034:+00001:000221.7702:07917
07918:+00017:+00021:-00019:000221.7702:07918
07919:+00007:+00040:+00002:000221.7702:07919
07920:+00006:+00047:+00000:000221.7702:07920
07921:+00020:+00043:-00016:000221.7702:07921
07922:+00016:+00023:+00006:000221.7702:07922
07923:-00006:+00022:+00002:000221.7702:07923
07924:-00017:+00021:-00011:000221.7702:07924
07925:+00003:+00041:-00017:000221.7702:07925
07926:-00017:+00036:-00002:000221.7702:07926
07927:-00014:+00040:-00018:000221.7702:07927
07928:+00003:+00034:+00000:000221.7702:07928
07929:+00003:+00024:+00022:000221.7702:07929
07930:+00004:+00043:+00005:000221.7702:07930
07931:+00000:+00025:-00020:000221.7702:07931
07932:+00022:+00042:-00016:000221.7702:07932
07933:+00019:+00025:-00029:000221.7702:07933
07934:-00070:+00007:-00047:000221.7702:07934
07935:-00021:+00033:+00011:000221.7702:07935
07936:+00075:+00026:+00012:000221.7702:07936
07937:+00010:+00043:-00035:000221.7702:07937
07938:-00053:+00072:+00015:000221.7702:07938
07939:+00034:+00056:-00001:000221.7702:07939
07940:+00025:+00034:-00049:000221.7702:07940
07941:-00038:+00043:-00061:000221.7702:07941
07942:-00091:+00035:-00002:000221.7702:07942
07943:+00055:+00092:+00032:000221.7702:07943
07944:+00118:-00030:-00010:000221.7702:07944
07945:-00015:+00085:-00024:000221.7702:07945
07946:-00003:+00032:+00038:000221.7702:07946
07947:+00012:+00026:-00023:000221.7702:07947
07948:+00012:+00057:-00012:000221.7702:07948
07949:+00023:+00034:+00011:000221.7702:07949
07950:-00020:+00021:-00007:000221.7702:07950
07951:+00026:+00058:-00020:000221.7702:07951
07952:+00060:+00029:-00011:000221.7702:07952
07953:+00018:+00048:-00022:000221.7702:07953
07954:+00017:+00033:+00022:000221.7702:07954
07955:+00037:+00033:-00006:000221.7702:07955
07956:+00034:+00057:-00022:000221.7702:07956
07957:+00015:+00047:+00007:000221.7702:07957
07958:+00023:+00032:+00007:000221.7702:07958
07959:+00017:+00020:-00009:000221.7702:07959
07960:+00004:+00044:-00015:000221.7702:07960
07961:-00005:+00043:+00007:000221.7702:07961
07962:+00022:+00040:+00000:000221.7702:07962
07963:-00018:+00019:-00009:000221.7702:07963
07964:-00016:+00037:+00003:000221.7702:07964
07965:-00014:+00024:-00016:000221.7702:07965
07966:-00041:+00024:-00037:000221.7702:07966
07967:-00059:+00036:+00000:000221.7702:07967
07968:+00048:+00038:-00007:000221.7702:07968
07969:+00064:+00045:-00013:000221.7702:07969
07970:-00030:+00029:-00025:000221.7702:07970
07971:-00052:+00043:+00018:000221.7702:07971
07972:-00010:+00041:+00002:000221.7702:07972
07973:-00034:+00044:-00009:000221.7702:07973
07974:-00004:+00047:+00007:000221.7702:07974
07975:+00032:+00023:-00016:000221.7702:07975
07976:+00005:+00022:-00033:000221.7702:07976
07977:+00019:+00029:-00023:000221.7702:07977
07978:+00000:+00045:-00006:000221.7702:07978
07979:-00006:+00021:-00020:000221.7702:07979
07980:+00018:+00040:-00013:000221.7702:07980
07981:-00046:+00042:+00003:000221.7702:07981
07982:-00048:+00034:-00010:000221.7702:07982
07983:+00013:+00043:+00006:000221.7702:07983
07984:-00009:+00041:+00001:000221.7702:07984
07985:-00054:+00032:-00022:000221.7702:07985
07986:-00022:+00028:-00036:000221.7702:07986
07987:+00017:+00041:+00001:000221.7702:07987
07988:+00020:+00040:-00021:000219.6059:07988
07989:+00007:+00043:-00031:000219.6059:07989
07990:+00017:+00036:-00023:000219.6059:07990
07991:-00017:+00056:-00021:000219.6059:07991
07992:+00017:+00037:+00002:000219.6059:07992
07993:+00011:+00033:-00009:000219.6059:07993
07994:+00001:+00074:+00002:000219.6059:07994
07995:+00018:+00026:+00000:000219.6059:07995
07996:-00033:-00022:-00037:000219.6059:07996
07997:-00003:+00067:+00011:000219.6059:07997
07998:+00045:+00035:-00031:000219.6059:07998
07999:-00008:+00038:-00062:000219.6059:07999
08000:-00031:+00059:-00035:000219.6059:08000
08001:+00016:+00040:+00035:000219.6059:08001
08002:+00032:+00027:-00007:000219.6059:08002
08003:-00003:+00062:-00017:000219.6059:08003
08004:+00006:+00023:-00005:000219.6059:08004
08005:+00023:+00040:-00013:000219.6059:08005
08006:+00020:+00043:+00004:000219.6059:08006
08007:-00007:+00040:-00020:000219.6059:08007
08008:-00014:+00046:-00018:000219.6059:08008
08009:+00005:+00041:-00021:000219.6059:08009
08010:+00021:+00023:+00006:000219.6059:08010
08011:-00015:+00040:-00018:000219.6059:08011
08012:-00031:+00042:-00012:000219.6059:08012
08013:-00003:+00043:+00016:000219.6059:08013
08014:-00004:+00040:+00003:000219.6059:08014
08015:+00007:+00024:+00003:000219.6059:08015
08016:+00019:+00034:-00021:000219.6059:08016
08017:-00016:+00032:+00000:000219.6059:08017
08018:+00008:+00033:-00021:000219.6059:08018
08019:+00031:+00041:+00022:000219.6059:08019
08020:+00020:+00019:-00020:000219.6059:08020
08021:+00007:+00036:+00005:000219.6059:08021
08022:+00014:+00025:+00002:000219.6059:08022
08023:+00016:+00044:+00000:000219.6059:08023
08024:-00009:+00035:-00020:000219.6059:08024
08025:-00004:+00019:+00003:000219.6059:08025
08026:-00007:+00043:+00005:000219.6059:08026
08027:+00008:+00027:-00012:000219.6059:08027
08028:-00007:+00064:-00031:000219.6059:08028
08029:+00001:+00030:+00008:000219.6059:08029
08030:-00021:+00037:-00037:000219.6059:08030
08031:-00005:+00041:+00008:000219.6059:08031
08032:+00011:+00019:+00008:000219.6059:08032
08033:+00020:+00047:-00013:000219.6059:08033
08034:+00008:+00019:-00003:000219.6059:08034
08035:-00016:+00032:-00013:000219.6059:08035
08036:-00015:+00040:+00003:000219.6059:08036
08037:+00020:+00023:-00014:000219.6059:08037
08038:-00008:+00024:-00003:000219.6059:08038
08039:-00036:+00018:-00023:000219.6059:08039
08040:+00019:+00041:-00017:000219.6059:08040
08041:+00020:+00040:+00001:000219.6059:08041
08042:-00006:+00024:-00012:000219.6059:08042
08043:+00002:+00041:-00017:000219.6059:08043
08044:-00004:+00041:-00009:000219.6059:08044
08045:+00002:+00045:-00015:000219.6059:08045
08046:+00000:+00042:+00005:000219.6059:08046
08047:-00006:+00033:-00008:000219.6059:08047
08048:+00002:+00018:-00016:000219.6059:08048
08049:-00006:+00043:-00021:000219.6059:08049
08050:-00007:+00042:+00001:000219.6059:08050
08051:+00021:+00044:-00015:000219.6059:08051
08052:-00009:+00041:-00034:000219.6059:08052
08053:-00017:+00074:-00011:000219.6059:08053
08054:-00004:-00023:+00013:000219.6059:08054
08055:+00019:+00084:-00027:000219.6059:08055
08056:+00004:+00015:+00060:000219.6059:08056
08057:-00029:+00050:-00043:000219.6059:08057
08058:-00017:+00059:+00008:000219.6059:08058
08059:+00011:+00023:-00013:000219.6059:08059
08060:-00004:+00021:+00024:000219.6059:08060
08061:-00004:+00029:+00021:000219.6059:08061
08062:-00007:+00036:-00017:000219.6059:08062
08063:-00005:+00035:-00023:000219.6059:08063
08064:+00021:+00058:-00048:000219.6059:08064
08065:+00006:+00021:+00012:000219.6059:08065
08066:+00000:+00028:-00034:000219.6059:08066
08067:+00003:+00043:-00005:000219.6059:08067
08068:-00001:+00024:-00013:000219.6059:08068
08069:+00002:+00040:+00004:000219.6059:08069
08070:+00001:+00043:-00034:000219.6059:08070
08071:+00007:+00043:-00016:000219.6059:08071
08072:-00005:+00042:-00017:000219.6059:08072
08073:+00003:+00043:-00021:000219.6059:08073
08074:-00007:+00044:-00009:000219.6059:08074
08075:-00019:+00024:-00017:000219.6059:08075
08076:+00019:+00020:-00017:000219.6059:08076
08077:+00007:+00043:-00005:000219.6059:08077
08078:+00000:+00040:+00010:000219.6059:08078
08079:+00018:+00045:-00037:000219.6059:08079
08080:-00004:+00045:+00007:000219.6059:08080
08081:+00011:+00049:-00030:000214.7324:08081
08082:-00006:+00004:+00028:000214.7324:08082
08083:-00008:+00006:-00021:000214.7324:08083
08084:+00007:+00062:+00019:000214.7324:08084
08085:+00017:+00005:-00015:000214.7324:08085
08086:-00005:+00057:-00012:000214.7324:08086
08087:+00002:+00021:+00021:000214.7324:08087
08088:-00005:+00019:-00047:000214.7324:08088
08089:-00005:+00042:+00007:000214.7324:08089
08090:+00003:+00047:-00011:000214.7324:08090
08091:-00022:+00046:-00016:000214.7324:08091
08092:+00007:+00033:-00009:000214.7324:08092
08093:-00001:+00042:-00007:000214.7324:08093
08094:+00022:+00042:+00004:000214.7324:08094
08095:+00017:+00042:+00006:000214.7324:08095
08096:-00006:+00024:-00010:000214.7324:08096
08097:+00000:+00025:-00013:000214.7324:08097
08098:+00002:+00026:+00005:000214.7324:08098
08099:+00018:+00047:-00009:000214.7324:08099
08100:+00005:+00027:-00022:000214.7324:08100
08101:-00018:+00047:+00001:000214.7324:08101
08102:-00001:+00021:+00005:000214.7324:08102
08103:+00016:+00038:-00018:000214.7324:08103
08104:-00006:+00025:+00006:000214.7324:08104
08105:-00023:+00026:+00020:000214.7324:08105
08106:+00023:+00092:-00066:000214.7324:08106
08107:+00021:+00076:+00008:000214.7324:08107
08108:-00017:+00012:+00003:000214.7324:08108
08109:-00025:+00025:-00013:000214.7324:08109
08110:-00017:+00029:-00009:000214.7324:08110
08111:+00032:+00056:+00013:000214.7324:08111
08112:+00010:+00006:-00024:000214.7324:08112
08113:-00014:+00035:-00035:000214.7324:08113
08114:-00007:+00033:+00006:000214.7324:08114
08115:+00011:+00034:+00012:000214.7324:08115
08116:+00018:+00028:-00005:000214.7324:08116
08117:-00013:+00033:-00014:000214.7324:08117
08118:-00015:+00043:+00007:000214.7324:08118
08119:+00009:+00022:+00001:000214.7324:08119
08120:+00000:+00024:-00016:000214.7324:08120
08121:-00023:+00034:-00010:000214.7324:08121
08122:+00016:+00041:-00007:000214.7324:08122
08123:+00011:+00041:-00021:000214.7324:08123
08124:-00017:+00037:+00002:000214.7324:08124
08125:-00006:+00041:+00005:000214.7324:08125
08126:+00014:+00033:+00006:000214.7324:08126
08127:-00005:+00034:-00012:000214.7324:08127
08128:-00018:+00040:+00002:000214.7324:08128
08129:-00001:+00056:+00021:000214.7324:08129
08130:+00024:+00044:-00002:000214.7324:08130
08131:+00034:+00047:+00006:000214.7324:08131
08132:+00012:+00035:+00018:000214.7324:08132
08133:+00016:+00041:-00019:000214.7324:08133
08134:+00009:+00057:-00019:000214.7324:08134
08135:+00031:+00021:+00033:000214.7324:08135
08136:+00012:+00035:-00005:000214.7324:08136
08137:+00002:+00020:-00018:000214.7324:08137
08138:+00024:+00033:+00036:000214.7324:08138
08139:+00050:+00024:+00022:000214.7324:08139
08140:+00018:+00034:+00005:000214.7324:08140
08141:+00017:+00047:+00032:000214.7324:08141
08142:+00008:+00046:+00008:000214.7324:08142
08143:+00011:+00032:-00019:000214.7324:08143
08144:-00019:+00062:+00023:000214.7324:08144
08145:-00081:-00011:-00039:000214.7324:08145
08146:-00059:+00105:-00032:000214.7324:08146
08147:+00010:+00006:-00024:000214.7324:08147
08148:-00111:+00003:-00045:000214.7324:08148
08149:-00135:+00042:+00004:000214.7324:08149
08150:-00079:+00012:-00063:000214.7324:08150
08151:-00052:+00009:-00009:000214.7324:08151
08152:-00099:+00004:-00063:000214.7324:08152
08153:-00072:+00007:-00048:000214.7324:08153
08154:+00018:+00032:-00052:000214.7324:08154
08155:+00020:+00042:-00051:000214.7324:08155
08156:-00017:+00042:-00027:000214.7324:08156
08157:+00029:+00041:-00015:000214.7324:08157
08158:+00066:+00061:-00039:000214.7324:08158
08159:+00000:+00017:+00003:000214.7324:08159
08160:+00010:+00073:-00028:000214.7324:08160
08161:+00014:+00057:-00022:000214.7324:08161
08162:-00020:+00004:+00001:000214.7324:08162
08163:-00047:+00019:-00024:000214.7324:08163
08164:-00043:+00024:-00031:000214.7324:08164
08165:-00038:+00042:-00032:000214.7324:08165
08166:-00011:+00043:+00004:000214.7324:08166
08167:-00038:+00041:-00023:000214.7324:08167
08168:-00012:+00025:-00013:000231.7889:08168
08169:+00022:+00022:-00022:000231.7889:08169
08170:+00037:+00025:-00023:000231.7889:08170
08171:+00026:+00030:-00011:000231.7889:08171
08172:+00030:+00026:+00002:000231.7889:08172
08173:+00051:+00018:-00033:000231.7889:08173
08174:+00024:+00019:-00021:000231.7889:08174
08175:+00020:+00032:+00000:000231.7889:08175
08176:-00003:+00046:-00008:000231.7889:08176
08177:-00007:+00040:-00017:000231.7889:08177
08178:-00006:+00018:-00007:000231.7889:08178
08179:+00001:+00024:+00005:000231.7889:08179
08180:-00018:+00042:-00027:000231.7889:08180
08181:-00019:+00047:+00018:000231.7889:08181
08182:+00000:+00023:+00007:000231.7889:08182
08183:-00003:+00034:+00016:000231.7889:08183
08184:+00032:+00032:+00034:000231.7889:08184
08185:+00034:+00037:+00019:000231.7889:08185
08186:+00009:+00019:+00012:000231.7889:08186
08187:+00043:+00054:-00001:000231.7889:08187
08188:+00064:+00059:+00050:000231.7889:08188
08189:+00014:+00044:+00008:000231.7889:08189
08190:+00010:+00062:-00006:000231.7889:08190
08191:+00038:+00038:+00023:000231.7889:08191
08192:+00014:+00063:+00022:000231.7889:08192
08193:+00038:+00074:+00019:000231.7889:08193
08194:-00037:+00018:-00052:000231.7889:08194
08195:-00041:+00076:-00017:000231.7889:08195
08196:+00011:+00044:+00014:000231.7889:08196
08197:+00082:+00023:+00006:000231.7889:08197
08198:-00034:+00047:-00024:000231.7889:08198
08199:-00017:+00023:-00027:000231.7889:08199
08200:+00081:+00056:-00006:000231.7889:08200
08201:+00032:+00039:-00030:000231.7889:08201
08202:-00021:+00062:-00053:000231.7889:08202
08203:+00019:+00033:+00001:000231.7889:08203
08204:+00029:+00043:-00013:000231.7889:08204
08205:+00038:+00031:-00010:000231.7889:08205
08206:+00004:+00042:-00021:000231.7889:08206
08207:-00018:+00019:-00032:000231.7889:08207
08208:-00004:+00042:-00025:000231.7889:08208
08209:-00007:+00009:-00015:000231.7889:08209
08210:-00022:+00039:-00014:000231.7889:08210
08211:-00016:+00002:+00037:000231.7889:08211
08212:+00027:+00040:-00040:000231.7889:08212
08213:-00012:+00028:+00016:000231.7889:08213
08214:-00017:+00048:-00007:000231.7889:08214
08215:+00033:+00047:+00004:000231.7889:08215
08216:-00006:+00020:-00009:000231.7889:08216
08217:-00016:+00042:+00005:000231.7889:08217
08218:+00000:+00028:+00017:000231.7889:08218
08219:+00022:+00047:-00010:000231.7889:08219
08220:-00003:+00026:-00017:000231.7889:08220
08221:-00013:+00024:+00003:000231.7889:08221
08222:-00012:+00018:-00004:000231.7889:08222
08223:-00033:+00044:+00000:000231.7889:08223
08224:-00026:+00008:-00017:000231.7889:08224
08225:-00013:+00047:-00004:000231.7889:08225
08226:-00036:+00031:-00017:000231.7889:08226
08227:-00011:+00045:-00012:000231.7889:08227
08228:-00022:+00025:-00005:000231.7889:08228
08229:+00008:+00046:+00001:000231.7889:08229
08230:+00005:+00031:-00013:000231.7889:08230
08231:-00022:+00027:+00004:000231.7889:08231
08232:-00013:+00026:-00012:000231.7889:08232
08233:-00018:+00041:-00001:000231.7889:08233
08234:+00008:+00025:-00004:000231.7889:08234
08235:-00006:+00046:-00021:000231.7889:08235
08236:-00030:+00044:-00037:000231.7889:08236
08237:-00030:+00025:-00021:000231.7889:08237
08238:-00018:+00035:+00007:000231.7889:08238
08239:-00006:+00025:+00003:000231.7889:08239
08240:-00003:+00042:-00021:000231.7889:08240
08241:-00001:+00036:+00023:000231.7889:08241
08242:+00020:+00034:-00026:000231.7889:08242
08243:-00011:+00034:-00009:000231.7889:08243
08244:-00012:+00025:-00033:000231.7889:08244
08245:-00011:+00016:-00001:000231.7889:08245
08246:+00065:+00030:+00000:000231.7889:08246
08247:+00022:+00018:-00029:000231.7889:08247
08248:-00011:+00030:-00017:000231.7889:08248
08249:+00041:+00059:-00024:000231.7889:08249
08250:-00039:+00028:-00050:000231.7889:08250
08251:-00122:+00042:-00025:000231.7889:08251
08252:+00232:+00046:+00071:000231.7889:08252
08253:+00298:+00098:-00028:000231.7889:08253
08254:-00086:+00015:-00070:000231.1822:08254
08255:-00113:+00006:+00051:000231.1822:08255
08256:+00073:+00043:+00042:000231.1822:08256
08257:+00098:+00024:-00004:000231.1822:08257
08258:+00050:+00004:-00008:000231.1822:08258
08259:-00070:+00038:+00038:000231.1822:08259
08260:+00023:-00015:-00050:000231.1822:08260
08261:+00110:+00080:+00018:000231.1822:08261
08262:+00022:+00012:+00040:000231.1822:08262
08263:-00114:+00072:-00032:000231.1822:08263
08264:-00022:+00045:+00032:000231.1822:08264
08265:+00084:+00038:-00037:000231.1822:08265
08266:-00008:+00041:+00004:000231.1822:08266
08267:-00034:+00057:-00024:000231.1822:08267
08268:+00018:+00023:+00005:000231.1822:08268
08269:-00009:+00067:+00002:000231.1822:08269
08270:-00024:+00027:+00005:000231.1822:08270
08271:+00063:+00022:-00022:000231.1822:08271
08272:+00040:+00019:-00008:000231.1822:08272
08273:+00019:+00021:-00049:000231.1822:08273
08274:+00028:+00025:+00020:000231.1822:08274
08275:+00036:+00033:-00019:000231.1822:08275
08276:-00014:+00026:-00009:000231.1822:08276
08277:-00031:+00029:-00009:000231.1822:08277
08278:-00019:+00023:-00003:000231.1822:08278
08279:+00017:+00028:-00022:000231.1822:08279
08280:-00006:+00047:+00003:000231.1822:08280
08281:-00014:+00046:+00016:000231.1822:08281
08282:-00019:+00025:-00006:000231.1822:08282
08283:+00020:+00035:-00001:000231.1822:08283
08284:-00005:+00045:-00019:000231.1822:08284
08285:-00037:+00030:-00024:000231.1822:08285
08286:-00022:+00018:-00026:000231.1822:08286
08287:+00009:+00014:+00021:000231.1822:08287
08288:-00001:+00059:-00032:000231.1822:08288
08289:-00012:+00015:+00001:000231.1822:08289
08290:+00002:+00044:-00010:000231.1822:08290
08291:+00004:+00027:-00015:000231.1822:08291
08292:-00032:+00021:-00052:000231.1822:08292
08293:-00026:+00024:+00002:000231.1822:08293
08294:-00023:+00023:+00001:000231.1822:08294
08295:-00029:+00007:-00037:000231.1822:08295
08296:-00052:+00027:-00038:000231.1822:08296
08297:-00047:+00020:-00015:000231.1822:08297
08298:-00029:+00006:-00033:000231.1822:08298
08299:-00034:+00032:-00012:000231.1822:08299
08300:-00031:+00018:-00006:000231.1822:08300
08301:-00028:+00040:-00038:000231.1822:08301
08302:-00015:+00041:-00034:000231.1822:08302
08303:-00021:+00042:-00010:000231.1822:08303
08304:-00037:+00037:-00035:000231.1822:08304
08305:-00035:+00020:-00009:000231.1822:08305
08306:-00012:+00057:-00007:000231.1822:08306
08307:-00008:+00031:+00022:000231.1822:08307
08308:-00015:+00038:+00005:000231.1822:08308
08309:-00010:+00025:-00024:000231.1822:08309
08310:-00035:+00025:+00016:000231.1822:08310
08311:+00064:+00004:+00015:000231.1822:08311
08312:-00055:+00077:-00024:000231.1822:08312
08313:-00052:-00042:+00019:000231.1822:08313
08314:+00054:+00121:-00062:000231.1822:08314
08315:+00042:+00001:+00006:000231.1822:08315
08316:+00001:+00084:-00052:000231.1822:08316
08317:+00068:+00004:+00053:000231.1822:08317
08318:+00028:+00043:-00057:000231.1822:08318
08319:+00010:+00055:+00035:000231.1822:08319
08320:+00033:+00041:-00034:000231.1822:08320
08321:+00020:+00042:-00007:000231.1822:08321
08322:+00011:+00032:-00036:000231.1822:08322
08323:-00004:+00030:-00018:000231.1822:08323
08324:-00009:+00025:-00001:000231.1822:08324
08325:-00006:-00003:+00018:000231.1822:08325
08326:-00016:+00013:-00064:000231.1822:08326
08327:+00017:+00087:-00015:000231.1822:08327
08328:+00042:+00029:+00021:000231.1822:08328
08329:+00012:+00062:-00034:000231.1822:08329
08330:-00012:+00023:-00015:000231.1822:08330
08331:+00024:+00046:+00016:000231.1822:08331
08332:+00030:+00025:+00021:000231.1822:08332
08333:+00047:+00032:-00006:000231.1822:08333
08334:+00029:+00034:-00012:000231.1822:08334
08335:-00052:+00050:-00029:000231.1822:08335
08336:+00033:+00022:+00033:000231.1822:08336
08337:+00066:+00043:+00007:000231.1822:08337
08338:-00016:+00019:-00020:000231.1822:08338
08339:-00005:+00048:+00000:000235.0364:08339
08340:+00012:+00033:+00018:000235.0364:08340
08341:+00009:+00041:-00022:000235.0364:08341
08342:+00018:+00044:-00019:000235.0364:08342
08343:-00006:+00042:-00021:000235.0364:08343
08344:-00019:+00044:+00003:000235.0364:08344
08345:+00005:+00024:-00022:000235.0364:08345
08346:+00017:+00034:-00017:000235.0364:08346
08347:+00001:+00033:-00021:000235.0364:08347
08348:-00018:+00025:-00025:000235.0364:08348
08349:+00003:+00025:-00017:000235.0364:08349
08350:+00001:+00022:-00010:000235.0364:08350
08351:-00032:+00023:-00017:000235.0364:08351
08352:+00012:+00047:+00013:000235.0364:08352
08353:-00033:+00133:-00016:000235.0364:08353
08354:-00001:-00037:-00034:000235.0364:08354
08355:+00037:+00015:-00030:000235.0364:08355
08356:+00017:+00012:+00034:000235.0364:08356
08357:+00032:+00013:-00021:000235.0364:08357
08358:+00031:+00017:-00007:000235.0364:08358
08359:+00023:+00076:-00035:000235.0364:08359
08360:+00005:+00009:-00037:000235.0364:08360
08361:-00033:-00021:-00031:000235.0364:08361
08362:-00010:+00058:+00001:000235.0364:08362
08363:-00006:-00007:-00003:000235.0364:08363
08364:+00019:+00041:-00011:000235.0364:08364
08365:+00019:+00013:+00006:000235.0364:08365
08366:-00002:+00047:+00003:000235.0364:08366
08367:+00023:+00026:-00038:000235.0364:08367
08368:+00002:+00062:-00034:000235.0364:08368
08369:-00017:+00033:+00002:000235.0364:08369
08370:+00004:+00047:-00032:000235.0364:08370
08371:-00005:+00036:-00019:000235.0364:08371
08372:+00016:+00050:-00007:000235.0364:08372
08373:+00007:+00022:+00021:000235.0364:08373
08374:+00018:+00033:-00021:000235.0364:08374
08375:+00007:+00035:-00023:000235.0364:08375
08376:-00015:+00025:+00006:000235.0364:08376
08377:-00017:+00022:-00018:000235.0364:08377
08378:+00002:+00025:-00012:000235.0364:08378
08379:-00019:+00017:-00027:000235.0364:08379
08380:-00012:+00037:-00018:000235.0364:08380
08381:+00002:+00032:+00016:000235.0364:08381
08382:+00000:+00019:-00010:000235.0364:08382
08383:+00016:+00033:-00022:000235.0364:08383
08384:-00018:+00045:+00000:000235.0364:08384
08385:+00015:+00022:-00016:000235.0364:08385
08386:+00011:+00032:-00032:000235.0364:08386
08387:-00011:+00031:-00014:000235.0364:08387
08388:-00038:+00042:+00001:000235.0364:08388
08389:+00012:+00020:+00017:000235.0364:08389
08390:+00021:+00024:-00031:000235.0364:08390
08391:-00013:+00040:+00003:000235.0364:08391
08392:-00019:+00020:-00002:000235.0364:08392
08393:+00053:+00046:+00020:000235.0364:08393
08394:+00018:+00020:-00025:000235.0364:08394
08395:-00060:+00043:-00009:000235.0364:08395
08396:+00020:+00018:+00001:000235.0364:08396
08397:+00000:+00021:+00001:000235.0364:08397
08398:-00033:+00023:-00011:000235.0364:08398
08399:-00013:+00020:-00007:000235.0364:08399
08400:+00002:+00024:+00000:000235.0364:08400
08401:+00006:+00044:+00001:000235.0364:08401
08402:-00005:+00033:+00003:000235.0364:08402
08403:-00026:+00022:-00035:000235.0364:08403
08404:-00004:+00041:-00017:000235.0364:08404
08405:+00011:+00024:-00012:000235.0364:08405
08406:+00003:+00042:+00003:000235.0364:08406
08407:+00004:+00031:+00000:000235.0364:08407
08408:+00020:+00034:+00019:000235.0364:08408
08409:-00004:+00008:+00004:000235.0364:08409
08410:-00038:+00018:-00050:000235.0364:08410
08411:-00037:+00023:+00011:000235.0364:08411
08412:+00015:+00025:+00004:000235.0364:08412
08413:+00008:+00014:-00018:000235.0364:08413
08414:-00026:+00018:-00051:000235.0364:08414
08415:-00052:+00034:-00008:000235.0364:08415
08416:+00021:+00005:+00019:000235.0364:08416
08417:+00012:+00033:-00016:000235.0364:08417
08418:-00016:+00038:-00012:000235.0364:08418
08419:-00028:+00044:+00006:000235.0364:08419
08420:+00017:+00025:+00004:000235.0364:08420
08421:-00002:+00021:-00019:000235.0364:08421
08422:-00008:+00046:-00009:000240.1314:08422
08423:+00003:+00044:+00007:000240.1314:08423
08424:+00005:+00045:-00017:000240.1314:08424
08425:-00011:+00032:-00037:000240.1314:08425
08426:-00032:+00025:-00017:000240.1314:08426
08427:-00031:+00032:-00022:000240.1314:08427
08428:-00018:+00032:-00023:000240.1314:08428
08429:+00005:+00024:-00022:000240.1314:08429
08430:-00008:+00030:-00033:000240.1314:08430
08431:+00004:+00031:-00014:000240.1314:08431
08432:+00006:+00046:-00013:000240.1314:08432
08433:-00002:+00041:-00007:000240.1314:08433
08434:+00005:+00042:-00037:000240.1314:08434
08435:-00022:+00035:+00000:000240.1314:08435
08436:-00035:+00044:-00011:000240.1314:08436
08437:-00009:+00035:+00003:000240.1314:08437
08438:+00020:+00046:-00021:000240.1314:08438
08439:-00010:+00018:-00022:000240.1314:08439
08440:-00032:+00030:-00037:000240.1314:08440
08441:-00017:+00043:-00020:000240.1314:08441
08442:+00000:+00021:-00022:000240.1314:08442
08443:-00012:+00044:-00029:000240.1314:08443
08444:-00032:+00020:+00004:000240.1314:08444
08445:-00010:+00041:-00012:000240.1314:08445
08446:+00002:+00009:-00017:000240.1314:08446
08447:-00021:+00042:-00011:000240.1314:08447
08448:-00016:+00040:+00004:000240.1314:08448
08449:-00007:+00023:-00019:000240.1314:08449
08450:+00005:+00041:-00014:000240.1314:08450
08451:+00007:+00034:-00020:000240.1314:08451
08452:-00003:+00032:+00004:000240.1314:08452
08453:+00021:+00024:-00021:000240.1314:08453
08454:-00006:+00046:-00002:000240.1314:08454
08455:-00006:+00025:+00004:000240.1314:08455
08456:-00007:+00040:+00001:000240.1314:08456
08457:+00009:+00021:-00003:000240.1314:08457
08458:-00019:+00043:-00012:000240.1314:08458
08459:-00035:+00031:-00012:000240.1314:08459
08460:+00002:+00026:-00018:000240.1314:08460
08461:+00010:+00019:+00004:000240.1314:08461
08462:+00002:+00018:-00025:000240.1314:08462
08463:+00003:+00041:-00006:000240.1314:08463
08464:-00002:-00005:-00013:000240.1314:08464
08465:+00000:+00050:-00035:000240.1314:08465
08466:+00016:-00024:+00038:000240.1314:08466
08467:+00006:+00029:-00015:000240.1314:08467
08468:+00021:+00005:-00035:000240.1314:08468
08469:+00037:+00053:-00018:000240.1314:08469
08470:+00012:+00042:+00005:000240.1314:08470
08471:-00048:+00023:-00027:000240.1314:08471
08472:-00036:+00035:-00005:000240.1314:08472
08473:+00014:+00030:+00010:000240.1314:08473
08474:+00033:+00026:+00002:000240.1314:08474
08475:+00017:+00034:-00013:000240.1314:08475
08476:-00019:+00021:+00016:000240.1314:08476
08477:+00022:+00031:-00017:000240.1314:08477
08478:+00026:+00041:-00014:000240.1314:08478
08479:+00010:+00023:+00002:000240.1314:08479
08480:+00000:+00024:-00033:000240.1314:08480
08481:-00021:+00024:-00023:000240.1314:08481
08482:+00034:+00037:-00002:000240.1314:08482
08483:+00037:+00041:-00003:000240.1314:08483
08484:+00002:+00043:-00018:000240.1314:08484
08485:+00000:+00046:-00005:000240.1314:08485
08486:+00020:+00046:-00020:000240.1314:08486
08487:-00007:+00021:-00010:000240.1314:08487
08488:+00021:+00029:-00005:000240.1314:08488
08489:+00018:+00024:+00018:000240.1314:08489
08490:+00005:+00041:-00036:000240.1314:08490
08491:+00002:+00035:-00020:000240.1314:08491
08492:-00016:+00047:-00022:000240.1314:08492
08493:+00031:+00041:-00003:000240.1314:08493
08494:+00035:+00036:-00018:000240.1314:08494
08495:-00007:+00025:+00004:000240.1314:08495
08496:-00003:+00018:-00022:000240.1314:08496
08497:+00022:+00023:-00017:000240.1314:08497
08498:+00009:+00022:-00018:000240.1314:08498
08499:+00003:+00021:-00016:000240.1314:08499
08500:-00003:+00040:-00017:000240.1314:08500
08501:+00009:+00020:+00001:000240.1314:08501
08502:+00009:+00025:-00017:000240.1314:08502
08503:-00002:+00022:+00004:000240.1314:08503
08504:+00020:+00047:-00004:000240.1314:08504
08505:+00018:+00040:-00014:000240.1314:08505
08506:+00007:+00020:-00022:000240.1314:08506
08507:+00006:+00030:-00012:000240.1314:08507
08508:+00003:+00018:+00001:000233.4483:08508
08509:+00019:+00022:-00011:000233.4483:08509
08510:-00002:+00032:-00010:000233.4483:08510
08511:-00016:+00042:-00018:000233.4483:08511
08512:+00022:+00017:+00019:000233.4483:08512
08513:+00035:+00003:-00027:000233.4483:08513
08514:+00022:+00036:+00001:000233.4483:08514
08515:-00047:+00005:+00002:000233.4483:08515
08516:-00006:+00059:-00007:000233.4483:08516
08517:+00032:+00019:-00014:000233.4483:08517
08518:+00006:+00025:-00019:000233.4483:08518
08519:-00017:+00023:+00016:000233.4483:08519
08520:+00021:+00023:-00031:000233.4483:08520
08521:+00001:+00041:-00014:000233.4483:08521
08522:+00017:+00030:+00016:000233.4483:08522
08523:+00023:+00045:+00018:000233.4483:08523
08524:+00020:+00042:-00012:000233.4483:08524
08525:-00005:+00046:+00001:000233.4483:08525
08526:+00009:+00023:+00004:000233.4483:08526
08527:+00008:+00024:-00028:000233.4483:08527
08528:-00018:+00022:+00003:000233.4483:08528
08529:-00006:+00046:+00003:000233.4483:08529
08530:+00002:+00020:-00018:000233.4483:08530
08531:+00004:+00043:+00001:000233.4483:08531
08532:-00015:+00020:-00017:000233.4483:08532
08533:+00008:+00020:-00032:000233.4483:08533
08534:-00005:+00021:+00005:000233.4483:08534
08535:-00016:+00023:+00003:000233.4483:08535
08536:-00032:+00046:-00022:000233.4483:08536
08537:+00004:+00046:+00002:000233.4483:08537
08538:+00013:+00040:-00007:000233.4483:08538
08539:-00011:+00023:-00023:000233.4483:08539
08540:-00023:+00043:-00019:000233.4483:08540
08541:+00017:+00046:+00000:000233.4483:08541
08542:-00004:+00029:+00000:000233.4483:08542
08543:-00016:+00023:-00021:000233.4483:08543
08544:-00005:+00041:-00020:000233.4483:08544
08545:+00002:+00044:-00008:000233.4483:08545
08546:+00004:+00033:+00000:000233.4483:08546
08547:-00006:+00041:-00019:000233.4483:08547
08548:-00015:+00041:-00010:000233.4483:08548
08549:-00023:+00040:-00033:000233.4483:08549
08550:-00020:+00009:+00000:000233.4483:08550
08551:+00025:+00042:+00014:000233.4483:08551
08552:+00025:+00018:+00000:000233.4483:08552
08553:-00073:+00026:-00026:000233.4483:08553
08554:-00060:+00041:-00037:000233.4483:08554
08555:+00046:+00028:+00016:000233.4483:08555
08556:+00048:+00025:-00027:000233.4483:08556
08557:-00049:+00019:-00020:000233.4483:08557
08558:-00034:+00019:-00015:000233.4483:08558
08559:+00032:+00020:-00005:000233.4483:08559
08560:+00056:+00026:-00026:000233.4483:08560
08561:-00052:+00034:-00033:000233.4483:08561
08562:-00053:+00042:-00036:000233.4483:08562
08563:+00033:+00022:+00002:000233.4483:08563
08564:+00048:+00005:-00017:000233.4483:08564
08565:-00047:+00020:-00017:000233.4483:08565
08566:-00006:+00029:-00007:000233.4483:08566
08567:+00044:+00032:-00008:000233.4483:08567
08568:-00006:+00031:+00014:000233.4483:08568
08569:-00065:+00067:-00074:000233.4483:08569
08570:-00023:+00060:+00020:000233.4483:08570
08571:+00016:+00033:-00061:000233.4483:08571
08572:-00017:+00056:+00008:000233.4483:08572
08573:+00019:+00027:-00051:000233.4483:08573
08574:-00023:+00037:+00008:000233.4483:08574
08575:-00035:+00008:-00039:000233.4483:08575
08576:-00035:+00030:-00030:000233.4483:08576
08577:-00006:+00062:-00014:000233.4483:08577
08578:-00039:+00012:-00065:000233.4483:08578
08579:-00185:-00020:-00052:000233.4483:08579
08580:+00062:+00021:+00032:000233.4483:08580
08581:+00165:+00041:+00036:000233.4483:08581
08582:+00040:+00028:-00008:000233.4483:08582
08583:-00077:+00062:-00081:000233.4483:08583
08584:-00140:-00021:+00018:000233.4483:08584
08585:-00114:+00056:-00073:000233.4483:08585
08586:+00071:+00068:+00090:000233.4483:08586
08587:+00219:+00071:+00011:000233.4483:08587
08588:-00127:+00017:-00075:000233.4483:08588
08589:-00081:+00032:-00040:000233.4483:08589
08590:+00188:-00021:+00095:000233.4483:08590
08591:+00110:+00059:-00048:000233.4483:08591
08592:-00078:+00025:-00036:000233.4483:08592
08593:-00061:+00034:+00020:000233.4483:08593
08594:-00036:+00008:-00047:000233.4483:08594
08595:+00040:+00022:+00001:000233.4483:08595
08596:+00016:+00044:+00012:000233.4483:08596
08597:-00066:+00042:-00023:000233.4483:08597
08598:-00010:+00035:-00020:000233.4483:08598
08599:+00055:+00044:+00010:000233.4483:08599
08600:+00027:+00038:+00003:000217.5248:08600
08601:-00004:+00042:-00027:000217.5248:08601
08602:+00015:+00041:+00014:000217.5248:08602
08603:+00021:+00019:+00011:000217.5248:08603
08604:-00021:+00025:-00034:000217.5248:08604
08605:-00005:+00040:-00001:000217.5248:08605
08606:-00008:+00025:+00002:000217.5248:08606
08607:-00036:+00041:-00015:000217.5248:08607
08608:-00018:+00033:-00011:000217.5248:08608
08609:-00009:+00042:+00004:000217.5248:08609
08610:-00035:+00040:-00021:000217.5248:08610
08611:-00022:+00032:+00000:000217.5248:08611
08612:+00004:+00008:-00008:000217.5248:08612
08613:-00017:+00009:-00009:000217.5248:08613
08614:+00009:+00028:-00009:000217.5248:08614
08615:+00001:+00041:-00018:000217.5248:08615
08616:-00022:+00023:-00026:000217.5248:08616
08617:+00002:+00046:-00010:000217.5248:08617
08618:-00001:+00047:+00003:000217.5248:08618
08619:-00008:+00041:-00038:000217.5248:08619
08620:+00021:+00023:+00017:000217.5248:08620
08621:+00034:+00020:-00005:000217.5248:08621
08622:+00009:+00020:+00006:000217.5248:08622
08623:+00021:+00006:-00018:000217.5248:08623
08624:-00025:-00022:-00020:000217.5248:08624
08625:+00021:+00038:-00035:000217.5248:08625
08626:+00059:+00041:+00000:000217.5248:08626
08627:+00021:+00025:-00035:000217.5248:08627
08628:-00035:+00041:-00037:000217.5248:08628
08629:+00008:+00044:-00001:000217.5248:08629
08630:+00037:+00018:-00018:000217.5248:08630
08631:+00011:+00041:-00008:000217.5248:08631
08632:+00031:+00022:+00000:000217.5248:08632
08633:+00032:+00042:+00000:000217.5248:08633
08634:+00048:+00025:-00022:000217.5248:08634
08635:+00050:+00043:+00006:000217.5248:08635
08636:+00010:+00035:-00016:000217.5248:08636
08637:-00006:+00043:-00021:000217.5248:08637
08638:+00012:+00046:-00017:000217.5248:08638
08639:+00017:+00024:+00000:000217.5248:08639
08640:+00005:+00044:-00017:000217.5248:08640
08641:-00007:+00022:+00007:000217.5248:08641
08642:+00016:+00023:+00019:000217.5248:08642
08643:-00005:+00025:-00010:000217.5248:08643
08644:+00016:+00029:-00006:000217.5248:08644
08645:-00003:+00047:+00004:000217.5248:08645
08646:-00005:+00032:+00004:000217.5248:08646
08647:-00001:+00045:-00032:000217.5248:08647
08648:+00004:+00043:+00005:000217.5248:08648
08649:+00005:+00040:+00000:000217.5248:08649
08650:-00022:+00023:-00018:000217.5248:08650
08651:-00021:+00025:-00016:000217.5248:08651
08652:-00023:+00043:+00005:000217.5248:08652
08653:-00013:+00042:-00035:000217.5248:08653
08654:-00011:+00037:-00009:000217.5248:08654
08655:-00022:+00056:-00008:000217.5248:08655
08656:-00012:+00040:-00010:000217.5248:08656
08657:-00010:+00036:-00008:000217.5248:08657
08658:-00033:+00045:-00017:000217.5248:08658
08659:-00048:+00021:-00021:000217.5248:08659
08660:-00047:+00025:-00022:000217.5248:08660
08661:-00054:+00023:+00005:000217.5248:08661
08662:-00053:+00026:-00012:000217.5248:08662
08663:-00046:+00031:-00014:000217.5248:08663
08664:-00054:+00030:-00008:000217.5248:08664
08665:-00078:+00029:-00013:000217.5248:08665
08666:-00050:+00022:+00000:000217.5248:08666
08667:-00029:+00023:-00012:000217.5248:08667
08668:-00025:+00019:-00020:000217.5248:08668
08669:-00034:+00021:-00021:000217.5248:08669
08670:+00000:+00019:-00021:000217.5248:08670
08671:-00008:+00042:-00018:000217.5248:08671
08672:-00012:+00041:-00008:000217.5248:08672
08673:+00001:+00043:-00018:000217.5248:08673
08674:-00008:+00022:-00022:000217.5248:08674
08675:-00031:+00019:-00013:000217.5248:08675
08676:-00031:+00021:+00000:000217.5248:08676
08677:-00018:+00031:-00019:000217.5248:08677
08678:-00034:+00019:-00013:000217.5248:08678
08679:+00008:+00025:-00022:000217.5248:08679
08680:-00004:+00041:-00008:000217.5248:08680
08681:-00006:+00019:-00036:000217.5248:08681
08682:+00019:+00045:-00007:000217.5248:08682
08683:+00014:+00043:+00007:000217.5248:08683
08684:+00009:+00041:-00012:000217.5248:08684
08685:+00015:+00040:-00001:000217.5248:08685
08686:+00033:+00044:+00000:000217.5248:08686
08687:+00018:+00043:-00016:000217.5248:08687
08688:-00003:+00043:+00003:000217.5248:08688
08689:+00023:+00036:-00009:000217.5248:08689
08690:+00010:+00045:-00026:000217.5248:08690
08691:+00019:+00042:-00017:000217.5248:08691
08692:+00020:+00030:+00019:000217.5248:08692
08693:-00007:-00006:-00008:000217.5248:08693
08694:+00033:+00046:+00003:000217.5248:08694
08695:+00045:+00018:-00022:000217.5248:08695
08696:-00050:+00047:-00030:000217.5248:08696
08697:-00024:+00045:+00017:000217.5248:08697
08698:+00062:+00025:+00006:000217.5248:08698
08699:-00019:+00043:-00036:000217.5248:08699
08700:-00031:+00034:-00035:000217.5248:08700
08701:+00056:+00035:+00004:000217.5248:08701
08702:+00063:+00045:-00033:000217.5248:08702
08703:+00036:+00043:+00001:000217.5248:08703
08704:+00053:+00022:+00018:000217.5248:08704
08705:+00039:+00037:+00004:000217.5248:08705
08706:+00039:+00027:-00016:000217.5248:08706
08707:+00016:+00008:-00017:000217.5248:08707
08708:+00004:+00024:-00010:000217.5248:08708
08709:+00037:+00018:+00018:000217.5248:08709
08710:+00035:+00024:+00017:000217.5248:08710
08711:+00007:+00032:+00006:000217.5248:08711
08712:+00006:+00019:+00003:000217.5248:08712
08713:+00012:+00033:-00002:000217.5248:08713
08714:+00030:+00025:+00000:000217.5248:08714
08715:+00009:+00030:-00006:000217.5248:08715
08716:+00018:+00042:+00006:000217.5248:08716
08717:+00033:+00019:-00009:000217.5248:08717
08718:+00033:+00041:+00003:000217.5248:08718
08719:+00015:+00045:+00006:000217.5248:08719
08720:+00021:+00029:+00004:000217.5248:08720
08721:+00023:+00024:+00002:000217.5248:08721
08722:-00005:+00034:+00006:000163.7692:08722
08723:-00001:+00042:+00006:000163.7692:08723
08724:-00004:+00025:-00016:000163.7692:08724
08725:+00018:+00022:+00016:000163.7692:08725
08726:-00006:+00041:-00020:000163.7692:08726
08727:-00004:+00021:+00003:000163.7692:08727
08728:+00011:+00043:-00004:000163.7692:08728
08729:+00020:+00024:+00004:000163.7692:08729
08730:-00001:+00047:+00001:000163.7692:08730
08731:+00020:+00042:-00001:000163.7692:08731
08732:+00016:+00020:-00023:000163.7692:08732
08733:-00004:+00045:-00016:000163.7692:08733
08734:+00035:+00034:+00003:000163.7692:08734
08735:+00020:+00037:-00011:000163.7692:08735
08736:-00007:+00021:-00019:000163.7692:08736
08737:+00008:+00047:-00022:000163.7692:08737
08738:-00006:+00026:-00032:000163.7692:08738
08739:+00022:+00047:-00033:000163.7692:08739
08740:+00021:+00025:-00019:000163.7692:08740
08741:+00001:+00023:-00014:000163.7692:08741
08742:-00018:+00023:-00019:000163.7692:08742
08743:-00020:+00024:-00008:000163.7692:08743
08744:-00051:+00043:+00000:000163.7692:08744
08745:-00050:+00025:-00021:000163.7692:08745
08746:-00023:+00044:-00017:000163.7692:08746
08747:-00035:+00020:-00008:000163.7692:08747
08748:-00033:+00041:-00031:000163.7692:08748
08749:-00036:+00041:+00005:000163.7692:08749
08750:-00010:+00040:-00011:000163.7692:08750
08751:-00028:+00022:-00021:000163.7692:08751
08752:+00001:+00023:-00001:000163.7692:08752
08753:-00032:+00022:-00019:000163.7692:08753
08754:-00014:+00031:-00009:000163.7692:08754
08755:-00019:+00041:+00003:000163.7692:08755
08756:-00032:+00031:-00019:000163.7692:08756
08757:-00035:+00022:-00023:000163.7692:08757
08758:-00033:+00041:+00005:000163.7692:08758
08759:-00012:+00023:+00000:000163.7692:08759
08760:-00015:+00024:-00019:000163.7692:08760
08761:-00019:+00023:+00000:000163.7692:08761
08762:-00022:+00019:-00017:000163.7692:08762
08763:-00004:+00019:+00002:000163.7692:08763
08764:-00002:+00044:+00005:000163.7692:08764
08765:+00018:+00021:-00007:000163.7692:08765
08766:+00017:+00023:-00033:000163.7692:08766
08767:-00004:+00043:+00004:000163.7692:08767
08768:-00005:+00047:+00004:000163.7692:08768
08769:-00002:+00043:-00007:000163.7692:08769
08770:+00010:+00041:-00019:000163.7692:08770
08771:+00017:+00024:+00003:000163.7692:08771
08772:+00013:+00041:+00003:000163.7692:08772
08773:+00015:+00038:-00019:000163.7692:08773
08774:+00016:+00046:-00020:000163.7692:08774
08775:-00002:+00048:-00027:000163.7692:08775
08776:+00011:+00033:-00022:000163.7692:08776
08777:+00037:+00036:+00005:000163.7692:08777
08778:+00036:+00030:+00017:000163.7692:08778
08779:+00052:+00024:-00016:000163.7692:08779
08780:+00047:+00002:-00020:000163.7692:08780
08781:+00035:+00045:-00027:000163.7692:08781
08782:-00012:+00030:-00016:000163.7692:08782
08783:+00007:+00031:+00019:000163.7692:08783
08784:+00041:+00039:-00008:000163.7692:08784
08785:+00017:+00021:+00004:000163.7692:08785
08786:-00006:+00025:-00005:000163.7692:08786
08787:+00033:+00026:-00006:000163.7692:08787
08788:+00015:+00023:+00006:000163.7692:08788
08789:+00033:+00020:+00022:000163.7692:08789
08790:+00011:+00019:-00009:000163.7692:08790
08791:+00032:+00018:+00002:000163.7692:08791
08792:+00051:+00023:-00019:000163.7692:08792
08793:+00011:+00042:-00003:000163.7692:08793
08794:+00009:+00032:-00005:000163.7692:08794
08795:-00007:+00042:-00002:000163.7692:08795
08796:+00016:+00021:+00004:000163.7692:08796
08797:-00001:+00022:-00004:000163.7692:08797
08798:+00019:+00031:+00019:000163.7692:08798
08799:-00004:+00029:-00023:000163.7692:08799
08800:-00001:+00028:+00007:000163.7692:08800
08801:+00017:+00045:+00005:000163.7692:08801
08802:-00002:+00023:+00005:000163.7692:08802
08803:+00011:+00024:-00016:000163.7692:08803
08804:+00019:+00018:-00006:000163.7692:08804
08805:+00023:+00044:-00023:000163.7692:08805
08806:+00003:+00020:+00003:000163.7692:08806
08807:-00004:+00047:-00019:000163.7692:08807
08808:-00021:+00022:-00011:000163.7692:08808
08809:-00034:+00023:-00033:000163.7692:08809
08810:-00024:+00022:-00009:000163.7692:08810
08811:-00014:+00016:-00022:000163.7692:08811
08812:-00009:+00044:-00015:000163.7692:08812
08813:-00047:+00026:-00038:000163.7692:08813
08814:-00039:+00040:-00012:000163.7692:08814
08815:+00000:+00022:-00016:000163.7692:08815
08816:+00020:+00028:-00012:000163.7692:08816
08817:-00045:+00041:-00028:000163.7692:08817
08818:-00046:+00018:-00008:000163.7692:08818
08819:-00048:+00041:-00011:000163.7692:08819
08820:-00061:+00044:-00019:000163.7692:08820
08821:-00069:+00024:-00015:000163.7692:08821
08822:-00057:+00040:-00022:000163.7692:08822
08823:-00062:+00019:-00015:000163.7692:08823
08824:-00042:+00019:-00021:000163.7692:08824
08825:-00039:+00044:-00031:000163.7692:08825
08826:-00027:+00040:-00016:000163.7692:08826
08827:-00032:+00031:-00024:000163.7692:08827
08828:-00012:+00024:-00010:000163.7692:08828
08829:-00012:+00047:-00010:000163.7692:08829
08830:-00032:+00042:-00033:000163.7692:08830
08831:-00013:+00019:-00009:000163.7692:08831
08832:-00023:+00021:-00016:000163.7692:08832
08833:-00006:+00008:-00004:000163.7692:08833
08834:-00032:+00021:-00020:000163.7692:08834
08835:-00038:+00022:+00004:000163.7692:08835
08836:-00021:+00030:-00034:000163.7692:08836
08837:-00002:+00018:-00007:000163.7692:08837
08838:+00004:+00022:+00003:000163.7692:08838
08839:-00034:+00022:-00022:000163.7692:08839
08840:-00010:+00021:+00004:000163.7692:08840
08841:+00018:+00034:+00031:000163.7692:08841
08842:-00005:+00041:-00018:000163.7692:08842
08843:+00001:+00038:-00007:000163.7692:08843
08844:+00037:+00057:+00035:000163.7692:08844
08845:+00050:+00023:+00001:000163.7692:08845
08846:+00024:+00040:-00019:000163.7692:08846
08847:+00045:+00036:-00007:000159.3669:08847
08848:+00058:+00036:-00020:000159.3669:08848
08849:+00043:+00058:-00029:000159.3669:08849
08850:+00045:+00034:+00021:000159.3669:08850
08851:+00028:+00043:-00005:000159.3669:08851
08852:+00035:+00058:-00001:000159.3669:08852
08853:+00041:+00046:-00008:000159.3669:08853
08854:+00033:+00039:-00017:000159.3669:08854
08855:+00012:+00025:-00011:000159.3669:08855
08856:+00028:+00046:+00016:000159.3669:08856
08857:+00030:+00020:-00004:000159.3669:08857
08858:+00027:+00034:-00013:000159.3669:08858
08859:+00051:+00033:-00007:000159.3669:08859
08860:+00030:+00035:+00005:000159.3669:08860
08861:+00019:+00021:+00007:000159.3669:08861
08862:+00016:+00044:+00004:000159.3669:08862
08863:+00020:+00041:+00031:000159.3669:08863
08864:+00016:+00027:-00006:000159.3669:08864
08865:+00016:+00021:-00003:000159.3669:08865
08866:+00021:+00045:-00007:000159.3669:08866
08867:-00003:+00044:+00000:000159.3669:08867
08868:+00014:+00021:+00006:000159.3669:08868
08869:-00004:+00024:-00003:000159.3669:08869
08870:+00019:+00029:-00017:000159.3669:08870
08871:+00021:+00042:-00021:000159.3669:08871
08872:-00003:+00047:-00016:000159.3669:08872
08873:+00002:+00046:-00021:000159.3669:08873
08874:-00005:+00047:-00019:000159.3669:08874
08875:+00005:+00035:-00008:000159.3669:08875
08876:-00022:+00044:-00010:000159.3669:08876
08877:-00036:+00025:-00031:000159.3669:08877
08878:-00020:+00028:+00004:000159.3669:08878
08879:-00002:+00023:-00010:000159.3669:08879
08880:-00017:+00042:-00015:000159.3669:08880
08881:+00002:+00044:-00016:000159.3669:08881
08882:-00004:+00025:+00001:000159.3669:08882
08883:-00019:+00025:-00014:000159.3669:08883
08884:-00019:+00046:-00008:000159.3669:08884
08885:-00005:+00044:-00020:000159.3669:08885
08886:-00018:+00046:-00009:000159.3669:08886
08887:-00016:+00043:-00032:000159.3669:08887
08888:-00026:+00034:+00005:000159.3669:08888
[truncated: 50,041 more chars]
