# Supplementary material for: Suboptimal Omnidirectional Wheel Design and Implementation
Source: Sensors (Basel). 2021 Jan 28;21(3):865. doi: 10.3390/s21030865 (PMC7865864; doi:10.3390/s21030865)
Supplement: Supplementary file 1 [file sensors-21-00865-s001.zip › 3.-Data 30 Fixed Wheel/ACDATA21.TXT]

00001:-00048:+00064:-00013:000277.1780:00001
00002:-00049:+00064:-00018:000277.1780:00002
00003:-00035:+00075:-00012:000277.1780:00003
00004:-00013:+00065:+00000:000277.1780:00004
00005:-00009:+00072:-00036:000277.1780:00005
00006:-00032:+00066:-00020:000277.1780:00006
00007:-00012:+00087:-00012:000277.1780:00007
00008:-00038:+00075:-00037:000277.1780:00008
00009:-00032:+00067:-00026:000277.1780:00009
00010:-00003:+00066:+00000:000277.1780:00010
00011:+00006:+00095:-00028:000277.1780:00011
00012:+00016:+00056:+00019:000277.1780:00012
00013:-00020:+00065:-00008:000277.1780:00013
00014:-00009:+00064:-00013:000277.1780:00014
00015:-00004:+00072:+00009:000277.1780:00015
00016:-00003:+00087:-00030:000277.1780:00016
00017:-00023:+00075:+00019:000277.1780:00017
00018:-00035:+00073:-00003:000277.1780:00018
00019:-00007:+00067:-00019:000277.1780:00019
00020:+00005:+00065:+00018:000277.1780:00020
00021:-00022:+00074:-00017:000283.3408:00021
00022:-00002:+00071:+00014:000283.3408:00022
00023:+00021:+00061:-00001:000283.3408:00023
00024:-00005:+00087:-00014:000283.3408:00024
00025:+00007:+00068:+00014:000283.3408:00025
00026:+00016:+00081:-00003:000283.3408:00026
00027:-00004:+00068:-00002:000283.3408:00027
00028:-00005:+00068:-00024:000283.3408:00028
00029:+00005:+00065:-00012:000283.3408:00029
00030:+00020:+00067:+00015:000283.3408:00030
00031:+00004:+00075:-00002:000283.3408:00031
00032:+00004:+00063:-00003:000283.3408:00032
00033:+00003:+00087:+00006:000283.3408:00033
00034:-00033:+00064:-00046:000283.3408:00034
00035:-00021:+00066:+00016:000283.3408:00035
00036:-00006:+00067:-00023:000283.3408:00036
00037:-00023:+00088:-00030:000283.3408:00037
00038:-00014:+00086:+00015:000283.3408:00038
00039:-00010:+00065:-00015:000283.3408:00039
00040:-00023:+00063:-00020:000283.3408:00040
00041:-00032:+00062:-00017:000283.3408:00041
00042:-00020:+00064:-00013:000283.3408:00042
00043:-00024:+00067:-00012:000283.3408:00043
00044:-00033:+00062:-00040:000283.3408:00044
00045:-00034:+00085:-00024:000283.3408:00045
00046:-00010:+00066:-00026:000283.3408:00046
00047:-00009:+00075:-00013:000283.3408:00047
00048:-00019:+00067:+00016:000283.3408:00048
00049:-00020:+00068:-00022:000283.3408:00049
00050:-00036:+00062:-00015:000283.3408:00050
00051:-00009:+00089:-00016:000283.3408:00051
00052:-00018:+00084:-00003:000283.3408:00052
00053:+00003:+00086:-00032:000283.3408:00053
00054:-00008:+00078:-00024:000283.3408:00054
00055:+00003:+00080:-00001:000283.3408:00055
00056:-00010:+00065:-00026:000283.3408:00056
00057:-00002:+00072:+00009:000283.3408:00057
00058:+00002:+00067:-00024:000283.3408:00058
00059:-00019:+00084:-00012:000283.3408:00059
00060:+00011:+00085:+00012:000283.3408:00060
00061:+00031:+00079:-00042:000283.3408:00061
00062:-00022:+00062:-00008:000283.3408:00062
00063:+00015:+00087:-00020:000283.3408:00063
00064:+00031:+00078:-00015:000283.3408:00064
00065:+00011:+00085:+00017:000283.3408:00065
00066:-00007:+00078:-00016:000283.3408:00066
00067:-00002:+00066:-00005:000283.3408:00067
00068:+00019:+00078:+00000:000283.3408:00068
00069:-00005:+00090:+00003:000283.3408:00069
00070:-00002:+00064:+00012:000283.3408:00070
00071:+00022:+00086:-00001:000283.3408:00071
00072:+00020:+00061:-00004:000283.3408:00072
00073:+00014:+00086:-00010:000283.3408:00073
00074:-00019:+00087:-00003:000283.3408:00074
00075:-00011:+00089:-00022:000283.3408:00075
00076:-00002:+00078:-00024:000283.3408:00076
00077:-00005:+00075:-00004:000283.3408:00077
00078:+00001:+00086:-00026:000283.3408:00078
00079:+00002:+00085:+00002:000283.3408:00079
00080:+00003:+00068:-00026:000283.3408:00080
00081:-00021:+00090:+00016:000283.3408:00081
00082:-00011:+00091:-00027:000283.3408:00082
00083:-00032:+00086:-00018:000283.3408:00083
00084:-00033:+00091:-00023:000283.3408:00084
00085:-00038:+00088:-00012:000283.3408:00085
00086:+00000:+00088:+00003:000283.3408:00086
00087:-00009:+00084:-00010:000283.3408:00087
00088:-00014:+00065:-00021:000283.3408:00088
00089:-00011:+00067:-00020:000283.3408:00089
00090:-00012:+00068:-00023:000288.1072:00090
00091:-00013:+00069:-00022:000288.1072:00091
00092:-00018:+00052:-00050:000288.1072:00092
00093:+00002:+00061:-00037:000288.1072:00093
00094:+00000:+00078:+00019:000288.1072:00094
00095:-00050:+00056:-00053:000288.1072:00095
00096:-00025:+00091:-00008:000288.1072:00096
00097:+00011:+00066:+00006:000288.1072:00097
00098:-00014:+00066:-00036:000288.1072:00098
00099:-00034:+00047:-00004:000288.1072:00099
00100:+00015:+00068:-00006:000288.1072:00100
00101:+00005:+00061:-00010:000288.1072:00101
00102:-00025:+00068:-00023:000288.1072:00102
00103:+00001:+00062:+00003:000288.1072:00103
00104:-00004:+00087:-00001:000288.1072:00104
00105:+00005:+00061:-00039:000288.1072:00105
00106:-00003:+00063:+00011:000288.1072:00106
00107:-00001:+00073:+00002:000288.1072:00107
00108:-00017:+00060:+00001:000288.1072:00108
00109:-00017:+00067:+00003:000288.1072:00109
00110:-00007:+00076:-00004:000288.1072:00110
00111:+00016:+00067:-00018:000288.1072:00111
00112:-00017:+00071:-00005:000288.1072:00112
00113:+00017:+00087:-00023:000288.1072:00113
00114:-00014:+00069:-00016:000288.1072:00114
00115:-00031:+00065:-00035:000288.1072:00115
00116:-00017:+00086:+00017:000288.1072:00116
00117:-00019:+00070:-00035:000288.1072:00117
00118:-00033:+00074:-00020:000288.1072:00118
00119:-00015:+00069:+00012:000288.1072:00119
00120:-00027:+00075:-00034:000288.1072:00120
00121:-00051:+00075:-00015:000288.1072:00121
00122:-00031:+00066:-00035:000288.1072:00122
00123:-00025:+00073:-00015:000288.1072:00123
00124:-00030:+00072:-00016:000288.1072:00124
00125:-00025:+00063:-00017:000288.1072:00125
00126:-00036:+00076:-00022:000288.1072:00126
00127:-00047:+00073:-00037:000288.1072:00127
00128:-00038:+00068:-00017:000288.1072:00128
00129:-00033:+00063:-00004:000288.1072:00129
00130:-00012:+00070:-00052:000288.1072:00130
00131:-00034:+00066:-00023:000288.1072:00131
00132:-00034:+00075:-00025:000288.1072:00132
00133:-00024:+00061:-00026:000288.1072:00133
00134:-00034:+00100:-00010:000288.1072:00134
00135:-00009:+00063:+00002:000288.1072:00135
00136:-00033:+00067:-00023:000288.1072:00136
00137:-00009:+00099:-00039:000288.1072:00137
00138:-00022:+00060:+00020:000288.1072:00138
00139:-00008:+00087:-00024:000288.1072:00139
00140:-00001:+00076:+00002:000288.1072:00140
00141:-00007:+00063:-00009:000288.1072:00141
00142:-00001:+00066:-00008:000288.1072:00142
00143:+00005:+00070:-00005:000288.1072:00143
00144:+00014:+00091:-00010:000288.1072:00144
00145:+00008:+00062:+00011:000288.1072:00145
00146:-00004:+00062:+00014:000288.1072:00146
00147:+00032:+00066:-00007:000288.1072:00147
00148:+00032:+00076:+00017:000288.1072:00148
00149:-00007:+00086:-00001:000288.1072:00149
00150:-00003:+00065:+00000:000288.1072:00150
00151:-00006:+00087:-00010:000288.1072:00151
00152:-00006:+00068:-00007:000288.1072:00152
00153:-00008:+00075:-00001:000288.1072:00153
00154:+00020:+00067:-00003:000288.1072:00154
00155:+00002:+00085:-00001:000288.1072:00155
00156:-00012:+00053:+00002:000288.1072:00156
00157:+00022:+00086:-00006:000288.1072:00157
00158:+00011:+00061:+00012:000293.6604:00158
00159:+00015:+00062:-00001:000293.6604:00159
00160:+00000:+00051:+00000:000293.6604:00160
00161:-00007:+00091:-00027:000293.6604:00161
00162:+00001:+00086:-00025:000293.6604:00162
00163:-00030:+00085:-00040:000293.6604:00163
00164:-00030:+00086:-00025:000293.6604:00164
00165:-00010:+00067:-00025:000293.6604:00165
00166:-00037:+00076:-00042:000293.6604:00166
00167:-00028:+00063:-00012:000293.6604:00167
00168:-00033:+00068:-00009:000293.6604:00168
00169:-00014:+00076:-00013:000293.6604:00169
00170:-00013:+00072:-00010:000293.6604:00170
00171:-00014:+00072:-00012:000293.6604:00171
00172:-00010:+00065:-00018:000293.6604:00172
00173:-00009:+00088:-00012:000293.6604:00173
00174:-00021:+00051:-00003:000293.6604:00174
00175:-00015:+00086:-00022:000293.6604:00175
00176:-00012:+00070:-00016:000293.6604:00176
00177:+00016:+00065:-00015:000293.6604:00177
00178:+00010:+00065:-00025:000293.6604:00178
00179:-00021:+00075:-00001:000293.6604:00179
00180:-00013:+00073:-00021:000293.6604:00180
00181:-00013:+00088:+00003:000293.6604:00181
00182:-00023:+00064:-00020:000293.6604:00182
00183:-00011:+00087:-00001:000293.6604:00183
00184:-00006:+00065:-00020:000293.6604:00184
00185:+00015:+00066:-00008:000293.6604:00185
00186:-00021:+00065:-00008:000293.6604:00186
00187:+00001:+00061:-00011:000293.6604:00187
00188:+00006:+00077:-00011:000293.6604:00188
00189:+00006:+00064:-00004:000293.6604:00189
00190:+00019:+00087:-00007:000293.6604:00190
00191:+00013:+00072:-00005:000293.6604:00191
00192:-00002:+00064:-00008:000293.6604:00192
00193:-00009:+00064:-00018:000293.6604:00193
00194:-00024:+00063:-00001:000293.6604:00194
00195:+00002:+00067:-00006:000293.6604:00195
00196:+00000:+00061:-00001:000293.6604:00196
00197:+00003:+00063:-00003:000293.6604:00197
00198:-00010:+00067:-00005:000293.6604:00198
00199:-00022:+00062:-00027:000293.6604:00199
00200:-00010:+00063:-00024:000293.6604:00200
00201:-00015:+00076:-00015:000293.6604:00201
00202:-00028:+00065:-00017:000293.6604:00202
00203:-00023:+00084:-00025:000293.6604:00203
00204:-00015:+00074:-00002:000293.6604:00204
00205:-00033:+00083:-00040:000293.6604:00205
00206:-00033:+00076:-00035:000293.6604:00206
00207:-00017:+00072:-00016:000293.6604:00207
00208:+00000:+00072:-00022:000293.6604:00208
00209:-00018:+00062:-00018:000293.6604:00209
00210:-00023:+00072:-00015:000293.6604:00210
00211:+00002:+00061:-00018:000293.6604:00211
00212:-00019:+00085:-00017:000293.6604:00212
00213:-00007:+00060:+00002:000293.6604:00213
00214:-00032:+00090:-00036:000293.6604:00214
00215:-00011:+00052:-00024:000293.6604:00215
00216:+00016:+00075:-00012:000293.6604:00216
00217:+00014:+00064:-00001:000293.6604:00217
00218:+00007:+00050:-00002:000293.6604:00218
00219:+00003:+00052:-00022:000293.6604:00219
00220:-00002:+00073:+00002:000293.6604:00220
00221:+00005:+00076:-00022:000293.6604:00221
00222:+00003:+00076:-00035:000293.6604:00222
00223:+00017:+00065:+00015:000293.6604:00223
00224:+00015:+00072:+00003:000307.0444:00224
00225:+00009:+00051:+00017:000307.0444:00225
00226:+00020:+00061:-00007:000307.0444:00226
00227:+00016:+00052:-00010:000307.0444:00227
00228:-00001:+00077:-00026:000307.0444:00228
00229:+00008:+00075:-00008:000307.0444:00229
00230:+00015:+00073:-00008:000307.0444:00230
00231:-00017:+00087:-00008:000307.0444:00231
00232:+00008:+00049:+00000:000307.0444:00232
00233:-00002:+00078:-00009:000307.0444:00233
00234:-00035:+00066:-00022:000307.0444:00234
00235:-00034:+00069:-00001:000307.0444:00235
00236:+00015:+00075:-00013:000307.0444:00236
00237:+00001:+00066:-00008:000307.0444:00237
00238:-00009:+00070:-00017:000307.0444:00238
00239:-00015:+00072:-00012:000307.0444:00239
00240:-00014:+00068:-00004:000307.0444:00240
00241:-00015:+00062:-00034:000307.0444:00241
00242:-00012:+00063:-00014:000307.0444:00242
00243:-00036:+00074:-00036:000307.0444:00243
00244:-00036:+00064:-00016:000307.0444:00244
00245:-00036:+00064:-00018:000307.0444:00245
00246:-00033:+00066:-00016:000307.0444:00246
00247:-00039:+00064:-00018:000307.0444:00247
00248:-00012:+00074:-00013:000307.0444:00248
00249:-00020:+00089:-00016:000307.0444:00249
00250:-00038:+00074:-00024:000307.0444:00250
00251:-00038:+00070:-00035:000307.0444:00251
00252:-00033:+00076:+00015:000307.0444:00252
00253:-00019:+00045:-00040:000307.0444:00253
00254:-00039:+00056:-00058:000307.0444:00254
00255:-00010:+00077:-00003:000307.0444:00255
00256:-00018:+00046:-00027:000307.0444:00256
00257:+00001:+00067:-00028:000307.0444:00257
00258:-00008:+00075:-00004:000307.0444:00258
00259:-00007:+00086:-00001:000307.0444:00259
00260:-00021:+00067:-00040:000307.0444:00260
00261:-00007:+00053:+00015:000307.0444:00261
00262:+00005:+00067:-00022:000307.0444:00262
00263:+00005:+00069:-00005:000307.0444:00263
00264:-00008:+00065:-00003:000307.0444:00264
00265:+00013:+00063:+00014:000307.0444:00265
00266:+00022:+00063:+00010:000307.0444:00266
00267:+00002:+00063:-00002:000307.0444:00267
00268:+00003:+00066:-00007:000307.0444:00268
00269:-00002:+00085:+00000:000307.0444:00269
00270:+00001:+00063:+00003:000307.0444:00270
00271:+00004:+00046:+00000:000307.0444:00271
00272:+00003:+00066:-00013:000307.0444:00272
00273:-00021:+00062:+00001:000307.0444:00273
00274:-00004:+00065:+00003:000307.0444:00274
00275:+00000:+00053:-00015:000307.0444:00275
00276:-00022:+00052:-00007:000307.0444:00276
00277:+00003:+00046:-00023:000307.0444:00277
00278:-00020:+00072:-00037:000307.0444:00278
00279:-00013:+00072:-00025:000307.0444:00279
00280:-00012:+00071:-00029:000307.0444:00280
00281:-00021:+00062:-00042:000307.0444:00281
00282:-00026:+00062:-00036:000307.0444:00282
00283:-00043:+00076:-00031:000307.0444:00283
00284:-00028:+00086:-00018:000307.0444:00284
00285:-00043:+00074:-00016:000307.0444:00285
00286:-00039:+00073:-00032:000307.0444:00286
00287:-00026:+00065:-00019:000307.0444:00287
00288:-00025:+00074:-00038:000307.0444:00288
00289:-00055:+00061:-00028:000307.0444:00289
00290:-00039:+00073:-00016:000299.9050:00290
00291:-00039:+00077:-00031:000299.9050:00291
00292:-00015:+00036:-00025:000299.9050:00292
00293:-00070:+00072:-00061:000299.9050:00293
00294:-00025:+00070:-00007:000299.9050:00294
00295:-00019:+00087:-00037:000299.9050:00295
00296:-00032:+00071:-00052:000299.9050:00296
00297:-00049:+00064:+00001:000299.9050:00297
00298:-00046:+00075:-00039:000299.9050:00298
00299:-00052:+00074:-00026:000299.9050:00299
00300:-00027:+00070:-00015:000299.9050:00300
00301:-00054:+00054:-00041:000299.9050:00301
00302:-00027:+00076:-00023:000299.9050:00302
00303:-00011:+00071:-00025:000299.9050:00303
00304:-00016:+00071:-00025:000299.9050:00304
00305:-00025:+00073:-00017:000299.9050:00305
00306:-00025:+00062:-00003:000299.9050:00306
00307:-00009:+00065:+00000:000299.9050:00307
00308:-00024:+00063:-00023:000299.9050:00308
00309:-00023:+00050:-00024:000299.9050:00309
00310:-00033:+00068:+00003:000299.9050:00310
00311:-00017:+00069:-00007:000299.9050:00311
00312:-00029:+00086:-00026:000299.9050:00312
00313:-00039:+00052:-00002:000299.9050:00313
00314:-00036:+00060:-00002:000299.9050:00314
00315:-00009:+00066:-00014:000299.9050:00315
00316:-00020:+00052:+00017:000299.9050:00316
00317:-00009:+00067:-00022:000299.9050:00317
00318:-00032:+00070:-00038:000299.9050:00318
00319:-00013:+00063:-00025:000299.9050:00319
00320:-00037:+00065:-00042:000299.9050:00320
00321:-00023:+00072:-00002:000299.9050:00321
00322:+00001:+00074:-00036:000299.9050:00322
00323:+00004:+00063:+00002:000299.9050:00323
00324:-00024:+00064:-00038:000299.9050:00324
00325:-00013:+00062:-00051:000299.9050:00325
00326:-00038:+00064:-00037:000299.9050:00326
00327:-00053:+00068:-00031:000299.9050:00327
00328:-00030:+00067:-00031:000299.9050:00328
00329:+00002:+00063:-00004:000299.9050:00329
00330:-00018:+00064:-00013:000299.9050:00330
00331:+00001:+00075:-00021:000299.9050:00331
00332:-00001:+00064:-00004:000299.9050:00332
00333:+00007:+00050:+00016:000299.9050:00333
00334:-00019:+00117:-00046:000299.9050:00334
00335:-00014:+00044:+00060:000299.9050:00335
00336:-00057:+00068:-00033:000299.9050:00336
00337:-00017:+00075:-00022:000299.9050:00337
00338:+00025:+00053:+00015:000299.9050:00338
00339:+00014:+00090:-00046:000299.9050:00339
00340:+00052:+00061:+00073:000299.9050:00340
00341:+00020:+00085:-00059:000299.9050:00341
00342:-00017:+00086:-00009:000299.9050:00342
00343:-00017:+00067:+00017:000299.9050:00343
00344:-00011:+00052:-00018:000299.9050:00344
00345:-00001:+00064:+00009:000299.9050:00345
00346:+00007:+00072:-00002:000299.9050:00346
00347:+00027:+00075:-00029:000299.9050:00347
00348:+00049:+00074:+00046:000299.9050:00348
00349:+00050:+00071:-00009:000299.9050:00349
00350:+00013:+00069:-00009:000299.9050:00350
00351:+00024:+00063:+00010:000299.9050:00351
00352:+00036:+00062:+00002:000299.9050:00352
00353:+00021:+00085:-00057:000299.9050:00353
00354:-00008:+00066:-00002:000299.9050:00354
00355:+00006:+00030:-00011:000299.9050:00355
00356:+00017:+00066:-00033:000299.9050:00356
00357:+00034:+00059:+00007:000299.9050:00357
00358:+00014:+00047:+00015:000299.9050:00358
00359:+00013:+00075:-00020:000299.9050:00359
00360:+00009:+00062:-00003:000299.9050:00360
00361:+00010:+00085:-00023:000299.9050:00361
00362:+00016:+00050:+00013:000278.2999:00362
00363:-00001:+00050:+00003:000278.2999:00363
00364:+00020:+00061:-00039:000278.2999:00364
00365:+00022:+00072:-00005:000278.2999:00365
00366:+00020:+00073:-00030:000278.2999:00366
00367:+00017:+00074:-00002:000278.2999:00367
00368:+00020:+00073:-00014:000278.2999:00368
00369:+00020:+00050:-00040:000278.2999:00369
00370:-00001:+00074:+00001:000278.2999:00370
00371:+00016:+00073:-00026:000278.2999:00371
00372:+00016:+00071:-00002:000278.2999:00372
00373:+00011:+00072:-00003:000278.2999:00373
00374:+00034:+00074:-00002:000278.2999:00374
00375:+00032:+00071:+00003:000278.2999:00375
00376:+00030:+00067:+00000:000278.2999:00376
00377:+00030:+00087:+00005:000278.2999:00377
00378:-00002:+00103:-00017:000278.2999:00378
00379:+00002:+00047:+00050:000278.2999:00379
00380:-00004:+00090:-00019:000278.2999:00380
00381:+00021:+00072:+00031:000278.2999:00381
00382:+00020:+00075:+00012:000278.2999:00382
00383:+00008:+00076:+00002:000278.2999:00383
00384:-00005:+00042:+00013:000278.2999:00384
00385:+00002:+00057:+00026:000278.2999:00385
00386:+00010:+00053:-00034:000278.2999:00386
00387:+00029:+00102:+00014:000278.2999:00387
00388:-00016:+00046:-00053:000278.2999:00388
00389:-00001:+00090:+00005:000278.2999:00389
00390:+00004:+00066:-00002:000278.2999:00390
00391:-00020:+00091:-00033:000278.2999:00391
00392:-00005:+00076:+00043:000278.2999:00392
00393:+00005:+00085:+00002:000278.2999:00393
00394:-00004:+00065:+00001:000278.2999:00394
00395:-00022:+00106:+00014:000278.2999:00395
00396:-00064:+00001:-00085:000278.2999:00396
00397:+00009:+00115:-00049:000278.2999:00397
00398:+00062:+00102:-00005:000278.2999:00398
00399:-00042:-00004:-00044:000278.2999:00399
00400:-00048:+00117:-00031:000278.2999:00400
00401:-00033:+00089:-00059:000278.2999:00401
00402:-00018:+00092:-00071:000278.2999:00402
00403:-00082:+00025:+00029:000278.2999:00403
00404:-00044:+00066:-00016:000278.2999:00404
00405:+00025:+00048:-00005:000278.2999:00405
00406:+00030:+00064:-00040:000278.2999:00406
00407:-00067:+00073:-00063:000278.2999:00407
00408:-00032:+00077:+00023:000278.2999:00408
00409:+00002:+00087:-00069:000278.2999:00409
00410:-00061:+00016:-00068:000278.2999:00410
00411:-00037:+00092:-00026:000278.2999:00411
00412:+00018:+00085:-00001:000278.2999:00412
00413:+00031:+00091:-00028:000278.2999:00413
00414:-00019:+00069:-00020:000278.2999:00414
00415:-00069:+00062:-00026:000278.2999:00415
00416:-00017:+00072:-00015:000278.2999:00416
00417:-00002:+00066:-00001:000278.2999:00417
00418:-00042:+00073:+00004:000278.2999:00418
00419:-00032:+00061:-00023:000278.2999:00419
00420:+00020:+00068:-00007:000278.2999:00420
00421:-00017:+00084:-00036:000278.2999:00421
00422:-00030:+00063:-00002:000278.2999:00422
00423:-00033:+00087:+00000:000278.2999:00423
00424:-00010:+00075:-00013:000278.2999:00424
00425:-00017:+00068:+00002:000278.2999:00425
00426:-00020:+00090:+00015:000278.2999:00426
00427:+00001:+00073:-00006:000278.2999:00427
00428:-00016:+00086:+00000:000278.2999:00428
00429:-00020:+00052:+00017:000278.2999:00429
00430:-00040:+00089:-00030:000278.2999:00430
00431:-00052:+00081:-00040:000278.2999:00431
00432:-00017:+00073:-00007:000278.2999:00432
00433:-00049:+00118:+00006:000278.2999:00433
00434:-00096:+00053:-00052:000278.2999:00434
00435:-00012:+00095:-00028:000278.2999:00435
00436:+00096:+00105:+00164:000278.2999:00436
00437:+00157:+00099:+00023:000278.2999:00437
00438:-00176:+00048:-00083:000278.2999:00438
00439:-00196:+00099:+00062:000278.2999:00439
00440:-00002:+00076:-00070:000278.2999:00440
00441:+00043:+00080:-00026:000278.2999:00441
00442:-00036:+00042:+00000:000278.2999:00442
00443:+00032:+00082:-00034:000278.2999:00443
00444:+00096:+00058:-00027:000278.2999:00444
00445:+00022:+00077:-00060:000278.2999:00445
00446:-00122:+00062:-00014:000237.9546:00446
00447:-00106:+00072:-00024:000237.9546:00447
00448:+00049:+00049:-00001:000237.9546:00448
00449:+00074:+00065:+00005:000237.9546:00449
00450:+00044:+00073:-00031:000237.9546:00450
00451:-00018:+00063:-00035:000237.9546:00451
00452:-00065:+00074:-00029:000237.9546:00452
00453:-00063:+00052:-00035:000237.9546:00453
00454:-00019:+00085:-00048:000237.9546:00454
00455:+00020:+00075:+00015:000237.9546:00455
00456:+00042:+00088:-00008:000237.9546:00456
00457:+00018:+00047:+00002:000237.9546:00457
00458:+00007:+00076:-00016:000237.9546:00458
00459:-00051:+00085:-00028:000237.9546:00459
00460:-00014:+00052:-00003:000237.9546:00460
00461:+00007:+00074:-00010:000237.9546:00461
00462:+00013:+00064:+00017:000237.9546:00462
00463:+00004:+00065:-00011:000237.9546:00463
00464:-00005:+00063:-00021:000237.9546:00464
00465:-00023:+00064:+00031:000237.9546:00465
00466:-00016:+00074:-00013:000237.9546:00466
00467:-00008:+00074:-00007:000237.9546:00467
00468:+00009:+00062:+00012:000237.9546:00468
00469:+00003:+00062:-00004:000237.9546:00469
00470:+00003:+00071:+00001:000237.9546:00470
00471:+00016:+00075:+00000:000237.9546:00471
00472:-00005:+00075:-00009:000237.9546:00472
00473:-00012:+00071:-00036:000237.9546:00473
00474:-00021:+00069:+00002:000237.9546:00474
00475:+00002:+00076:+00012:000237.9546:00475
00476:-00005:+00053:-00023:000237.9546:00476
00477:+00006:+00061:-00020:000237.9546:00477
00478:-00024:+00073:+00014:000237.9546:00478
00479:-00021:+00073:-00024:000237.9546:00479
00480:-00006:+00050:-00020:000237.9546:00480
00481:+00018:+00069:-00018:000237.9546:00481
00482:+00015:+00074:-00023:000237.9546:00482
00483:-00049:+00050:-00059:000237.9546:00483
00484:-00080:+00070:-00005:000237.9546:00484
00485:+00016:+00052:+00028:000237.9546:00485
00486:+00204:+00089:+00004:000237.9546:00486
00487:-00008:+00060:-00035:000237.9546:00487
00488:-00159:+00057:-00049:000237.9546:00488
00489:-00157:+00065:-00003:000237.9546:00489
00490:+00092:+00086:-00027:000237.9546:00490
00491:+00103:+00099:-00075:000237.9546:00491
00492:+00006:+00032:+00028:000237.9546:00492
00493:-00053:+00072:-00029:000237.9546:00493
00494:-00007:+00069:-00022:000237.9546:00494
00495:+00030:+00079:-00011:000237.9546:00495
00496:-00035:+00079:-00056:000237.9546:00496
00497:-00098:+00021:-00005:000237.9546:00497
00498:-00025:+00071:-00026:000237.9546:00498
00499:+00009:+00066:-00004:000237.9546:00499
00500:-00009:+00066:-00016:000237.9546:00500
00501:-00051:+00037:+00011:000237.9546:00501
00502:+00014:+00035:+00067:000237.9546:00502
00503:+00059:+00063:-00066:000237.9546:00503
00504:+00030:+00063:-00005:000237.9546:00504
00505:-00080:+00072:-00017:000237.9546:00505
00506:-00037:+00072:+00015:000237.9546:00506
00507:+00007:+00050:-00001:000237.9546:00507
00508:+00011:+00076:-00003:000237.9546:00508
00509:-00024:+00071:-00012:000237.9546:00509
00510:-00030:+00075:-00025:000237.9546:00510
00511:-00006:+00091:+00002:000237.9546:00511
00512:-00009:+00069:+00001:000237.9546:00512
00513:-00030:+00087:-00038:000237.9546:00513
00514:+00010:+00063:+00032:000237.9546:00514
00515:+00023:+00076:-00026:000237.9546:00515
00516:+00005:+00050:-00041:000237.9546:00516
00517:-00039:+00075:+00017:000237.9546:00517
00518:-00019:+00072:-00019:000237.9546:00518
00519:+00017:+00071:-00058:000237.9546:00519
00520:-00043:+00117:-00007:000237.9546:00520
00521:-00064:+00072:-00041:000237.9546:00521
00522:+00114:+00079:+00001:000237.9546:00522
00523:+00100:+00079:-00043:000237.9546:00523
00524:-00117:+00062:-00066:000237.9546:00524
00525:-00095:+00074:+00011:000237.9546:00525
00526:+00047:+00104:-00012:000237.9546:00526
00527:+00140:+00056:+00031:000237.9546:00527
00528:-00057:+00077:-00043:000237.9546:00528
00529:-00110:+00061:-00057:000237.9546:00529
00530:+00015:+00068:+00002:000237.9546:00530
00531:+00035:+00099:-00013:000237.9546:00531
00532:+00000:+00052:-00026:000237.9546:00532
00533:+00055:+00084:-00019:000237.9546:00533
00534:+00057:+00061:-00010:000237.9546:00534
00535:-00013:+00046:-00018:000237.9546:00535
00536:-00030:+00081:-00022:000237.9546:00536
00537:-00009:+00076:-00021:000237.9546:00537
00538:+00021:+00052:-00082:000217.7407:00538
00539:-00085:+00049:-00015:000217.7407:00539
00540:-00075:+00094:+00027:000217.7407:00540
00541:-00022:+00022:+00031:000217.7407:00541
00542:+00094:+00099:+00016:000217.7407:00542
00543:+00123:+00067:+00054:000217.7407:00543
00544:+00032:+00089:-00021:000217.7407:00544
00545:-00005:+00049:-00023:000217.7407:00545
00546:-00078:+00049:-00042:000217.7407:00546
00547:-00060:+00076:-00038:000217.7407:00547
00548:-00034:+00049:+00023:000217.7407:00548
00549:+00076:+00088:-00007:000217.7407:00549
00550:+00107:+00085:+00002:000217.7407:00550
00551:-00034:+00064:-00032:000217.7407:00551
00552:-00080:+00080:-00002:000217.7407:00552
00553:-00028:+00070:-00007:000217.7407:00553
00554:+00009:+00059:-00010:000217.7407:00554
00555:+00031:+00061:+00001:000217.7407:00555
00556:+00034:+00069:+00017:000217.7407:00556
00557:+00017:+00087:-00018:000217.7407:00557
00558:-00014:+00064:-00027:000217.7407:00558
00559:-00032:+00085:+00003:000217.7407:00559
00560:-00035:+00065:-00035:000217.7407:00560
00561:-00008:+00085:-00016:000217.7407:00561
00562:+00017:+00078:+00014:000217.7407:00562
00563:-00005:+00064:-00018:000217.7407:00563
00564:-00019:+00062:-00022:000217.7407:00564
00565:-00020:+00050:-00026:000217.7407:00565
00566:-00015:+00085:-00014:000217.7407:00566
00567:-00011:+00052:-00038:000217.7407:00567
00568:+00005:+00077:-00040:000217.7407:00568
00569:+00018:+00075:-00020:000217.7407:00569
00570:-00015:+00065:-00022:000217.7407:00570
00571:-00037:+00063:-00024:000217.7407:00571
00572:-00024:+00067:-00020:000217.7407:00572
00573:-00023:+00075:-00019:000217.7407:00573
00574:+00003:+00062:+00001:000217.7407:00574
00575:-00007:+00064:-00020:000217.7407:00575
00576:-00022:+00061:-00017:000217.7407:00576
00577:-00014:+00069:-00019:000217.7407:00577
00578:-00033:+00061:-00022:000217.7407:00578
00579:-00023:+00076:-00020:000217.7407:00579
00580:-00022:+00065:-00023:000217.7407:00580
00581:-00018:+00064:-00001:000217.7407:00581
00582:-00024:+00065:-00011:000217.7407:00582
00583:-00013:+00072:-00003:000217.7407:00583
00584:-00010:+00075:-00021:000217.7407:00584
00585:-00016:+00066:+00014:000217.7407:00585
00586:-00020:+00075:-00026:000217.7407:00586
00587:-00015:+00047:-00021:000217.7407:00587
00588:-00035:+00074:-00001:000217.7407:00588
00589:-00029:+00072:-00023:000217.7407:00589
00590:-00033:+00073:-00014:000217.7407:00590
00591:-00013:+00071:-00024:000217.7407:00591
00592:-00015:+00067:-00024:000217.7407:00592
00593:-00035:+00056:-00037:000217.7407:00593
00594:-00035:+00068:-00028:000217.7407:00594
00595:-00022:+00036:+00047:000217.7407:00595
00596:-00034:+00075:-00055:000217.7407:00596
00597:-00003:+00068:+00000:000217.7407:00597
00598:+00013:+00068:+00012:000217.7407:00598
00599:-00006:+00051:-00023:000217.7407:00599
00600:-00013:+00047:-00021:000217.7407:00600
00601:-00002:+00063:-00002:000217.7407:00601
00602:+00006:+00075:-00022:000217.7407:00602
00603:-00031:+00050:-00016:000217.7407:00603
00604:-00034:+00070:-00023:000217.7407:00604
00605:-00008:+00090:+00000:000217.7407:00605
00606:+00009:+00073:-00045:000217.7407:00606
00607:+00016:+00072:-00020:000217.7407:00607
00608:+00032:+00050:-00027:000217.7407:00608
00609:+00020:+00070:-00016:000217.7407:00609
00610:-00007:+00074:-00036:000217.7407:00610
00611:+00003:+00053:-00002:000217.7407:00611
00612:-00020:+00061:-00035:000217.7407:00612
00613:-00009:+00049:-00014:000217.7407:00613
00614:+00005:+00050:-00039:000217.7407:00614
00615:-00018:+00049:-00026:000217.7407:00615
00616:+00006:+00058:-00029:000217.7407:00616
00617:-00003:+00048:-00014:000217.7407:00617
00618:-00008:+00070:-00003:000217.7407:00618
00619:+00004:+00073:-00011:000217.7407:00619
00620:+00013:+00069:-00002:000217.7407:00620
00621:+00010:+00085:-00001:000217.7407:00621
00622:+00012:+00076:-00011:000217.7407:00622
00623:+00036:+00074:-00023:000217.7407:00623
00624:+00027:+00072:+00010:000217.7407:00624
00625:-00022:+00066:-00005:000217.7407:00625
00626:-00002:+00070:-00012:000217.7407:00626
00627:+00015:+00080:+00009:000217.7407:00627
00628:-00034:+00050:-00023:000217.7407:00628
00629:-00037:+00088:+00015:000217.7407:00629
00630:-00001:+00051:+00007:000217.7407:00630
00631:-00024:+00066:-00008:000217.7407:00631
00632:-00017:+00074:+00015:000217.7407:00632
00633:-00001:+00074:+00001:000217.7407:00633
00634:+00003:+00068:-00010:000217.7407:00634
00635:-00007:+00086:+00001:000217.7407:00635
00636:+00014:+00061:-00022:000217.7407:00636
00637:-00004:+00063:-00009:000217.7407:00637
00638:+00001:+00063:+00000:000217.7407:00638
00639:+00004:+00068:-00013:000217.7407:00639
00640:-00004:+00066:-00009:000195.2648:00640
00641:-00007:+00077:+00004:000195.2648:00641
00642:+00000:+00065:-00001:000195.2648:00642
00643:+00000:+00064:-00024:000195.2648:00643
00644:+00002:+00063:-00012:000195.2648:00644
00645:-00010:+00065:-00012:000195.2648:00645
00646:+00001:+00085:-00003:000195.2648:00646
00647:-00008:+00066:-00016:000195.2648:00647
00648:-00032:+00089:-00019:000195.2648:00648
00649:-00016:+00066:-00068:000195.2648:00649
00650:+00017:+00088:+00031:000195.2648:00650
00651:+00002:+00065:-00052:000195.2648:00651
00652:-00039:+00067:-00037:000195.2648:00652
00653:-00018:+00065:-00001:000195.2648:00653
00654:+00004:+00076:-00027:000195.2648:00654
00655:+00004:+00068:-00015:000195.2648:00655
00656:-00011:+00062:-00017:000195.2648:00656
00657:+00000:+00077:-00003:000195.2648:00657
00658:+00019:+00051:-00021:000195.2648:00658
00659:+00013:+00089:-00013:000195.2648:00659
00660:-00003:+00085:+00027:000195.2648:00660
00661:-00005:+00063:-00023:000195.2648:00661
00662:+00004:+00076:+00000:000195.2648:00662
00663:-00001:+00061:+00001:000195.2648:00663
00664:-00015:+00048:-00040:000195.2648:00664
00665:-00032:+00049:-00015:000195.2648:00665
00666:+00015:+00102:-00036:000195.2648:00666
00667:+00017:+00071:-00021:000195.2648:00667
00668:-00023:+00062:-00025:000195.2648:00668
00669:+00020:+00086:+00003:000195.2648:00669
00670:+00032:+00068:-00001:000195.2648:00670
00671:+00016:+00072:-00026:000195.2648:00671
00672:-00003:+00063:+00003:000195.2648:00672
00673:+00013:+00063:-00014:000195.2648:00673
00674:+00017:+00089:-00027:000195.2648:00674
00675:-00003:+00062:-00001:000195.2648:00675
00676:+00007:+00067:-00027:000195.2648:00676
00677:-00006:+00086:-00020:000195.2648:00677
00678:-00005:+00075:-00023:000195.2648:00678
00679:+00021:+00064:-00009:000195.2648:00679
00680:+00015:+00088:+00001:000195.2648:00680
00681:+00001:+00071:-00025:000195.2648:00681
00682:-00005:+00063:-00021:000195.2648:00682
00683:+00017:+00074:+00002:000195.2648:00683
00684:+00020:+00067:-00032:000195.2648:00684
00685:-00007:+00066:-00002:000195.2648:00685
00686:+00016:+00067:-00023:000195.2648:00686
00687:-00004:+00066:-00001:000195.2648:00687
00688:+00021:+00086:-00023:000195.2648:00688
00689:+00017:+00067:+00004:000195.2648:00689
00690:-00006:+00075:+00003:000195.2648:00690
00691:+00004:+00089:-00016:000195.2648:00691
00692:+00002:+00071:-00022:000195.2648:00692
00693:-00001:+00062:-00027:000195.2648:00693
00694:+00021:+00073:-00025:000195.2648:00694
00695:+00017:+00064:-00012:000195.2648:00695
00696:-00021:+00066:-00012:000195.2648:00696
00697:-00024:+00084:+00000:000195.2648:00697
00698:-00038:+00086:-00023:000195.2648:00698
00699:+00000:+00084:-00009:000195.2648:00699
00700:-00008:+00070:-00020:000195.2648:00700
00701:-00024:+00065:-00016:000195.2648:00701
00702:-00053:+00064:-00023:000195.2648:00702
00703:-00025:+00065:-00021:000195.2648:00703
00704:-00009:+00072:-00038:000195.2648:00704
00705:-00032:+00076:-00020:000195.2648:00705
00706:-00037:+00076:-00021:000195.2648:00706
00707:-00030:+00076:-00038:000195.2648:00707
00708:-00039:+00069:-00018:000195.2648:00708
00709:-00038:+00067:-00012:000195.2648:00709
00710:-00026:+00070:-00022:000195.2648:00710
00711:-00037:+00052:-00025:000195.2648:00711
00712:-00016:+00069:+00013:000195.2648:00712
00713:-00029:+00072:-00014:000195.2648:00713
00714:-00031:+00071:-00023:000195.2648:00714
00715:-00037:+00064:-00024:000195.2648:00715
00716:-00038:+00070:-00020:000195.2648:00716
00717:-00015:+00071:-00012:000195.2648:00717
00718:-00024:+00062:+00008:000195.2648:00718
00719:-00039:+00052:-00010:000195.2648:00719
00720:-00037:+00071:+00003:000195.2648:00720
00721:-00007:+00063:+00002:000195.2648:00721
00722:-00016:+00071:-00011:000195.2648:00722
00723:-00019:+00073:-00019:000195.2648:00723
00724:-00011:+00069:+00000:000195.2648:00724
00725:+00001:+00072:+00001:000195.2648:00725
00726:-00021:+00069:-00038:000195.2648:00726
00727:+00006:+00073:-00016:000195.2648:00727
00728:-00007:+00076:-00026:000195.2648:00728
00729:-00023:+00071:-00021:000195.2648:00729
00730:-00010:+00051:-00022:000195.2648:00730
00731:-00005:+00071:+00015:000195.2648:00731
00732:-00008:+00069:-00003:000195.2648:00732
00733:+00004:+00059:-00024:000195.2648:00733
00734:+00005:+00092:-00026:000195.2648:00734
00735:+00000:+00046:-00024:000195.2648:00735
00736:-00016:+00071:-00032:000195.2648:00736
00737:+00002:+00064:+00009:000195.2648:00737
00738:-00006:+00073:-00012:000195.2648:00738
00739:-00022:+00054:-00036:000195.2648:00739
00740:+00000:+00078:-00018:000195.2648:00740
00741:+00001:+00076:+00003:000195.2648:00741
00742:-00021:+00052:-00052:000195.2648:00742
00743:+00049:+00067:+00016:000195.2648:00743
00744:+00077:+00062:-00010:000195.2648:00744
00745:+00014:+00065:-00014:000195.2648:00745
00746:+00017:+00086:-00021:000195.2648:00746
00747:+00007:+00075:+00000:000195.2648:00747
00748:+00036:+00064:+00000:000195.2648:00748
00749:+00031:+00064:-00021:000195.2648:00749
00750:+00020:+00059:-00007:000195.2648:00750
00751:+00001:+00079:-00024:000195.2648:00751
00752:+00004:+00057:-00024:000195.2648:00752
00753:+00031:+00086:-00021:000195.2648:00753
00754:+00039:+00074:-00010:000176.7600:00754
00755:+00023:+00072:-00023:000176.7600:00755
00756:-00005:+00064:-00016:000176.7600:00756
00757:-00004:+00062:-00007:000176.7600:00757
00758:+00034:+00071:+00001:000176.7600:00758
00759:+00028:+00062:-00009:000176.7600:00759
00760:+00050:+00074:-00004:000176.7600:00760
00761:+00036:+00066:-00011:000176.7600:00761
00762:+00033:+00072:-00009:000176.7600:00762
00763:+00034:+00086:-00008:000176.7600:00763
00764:+00011:+00067:-00011:000176.7600:00764
00765:+00018:+00075:+00014:000176.7600:00765
00766:+00018:+00053:+00027:000176.7600:00766
00767:+00013:+00088:+00000:000176.7600:00767
00768:+00030:+00050:+00003:000176.7600:00768
00769:+00009:+00085:-00022:000176.7600:00769
00770:+00000:+00065:-00010:000176.7600:00770
00771:+00007:+00064:-00025:000176.7600:00771
00772:-00003:+00088:-00019:000176.7600:00772
00773:-00004:+00069:-00002:000176.7600:00773
00774:+00002:+00065:-00024:000176.7600:00774
00775:+00001:+00068:-00013:000176.7600:00775
00776:-00006:+00068:-00004:000176.7600:00776
00777:+00003:+00089:-00027:000176.7600:00777
00778:-00020:+00074:-00003:000176.7600:00778
00779:-00018:+00066:-00025:000176.7600:00779
00780:-00009:+00066:-00010:000176.7600:00780
00781:-00034:+00065:-00027:000176.7600:00781
00782:-00013:+00065:-00014:000176.7600:00782
00783:-00018:+00087:-00001:000176.7600:00783
00784:-00023:+00085:-00026:000176.7600:00784
00785:-00026:+00067:-00024:000176.7600:00785
00786:-00046:+00068:+00000:000176.7600:00786
00787:-00043:+00075:-00001:000176.7600:00787
00788:-00010:+00086:-00003:000176.7600:00788
00789:+00000:+00068:-00020:000176.7600:00789
00790:-00035:+00064:-00023:000176.7600:00790
00791:-00041:+00066:-00038:000176.7600:00791
00792:-00010:+00087:-00004:000176.7600:00792
00793:-00021:+00068:+00004:000176.7600:00793
00794:-00013:+00064:-00016:000176.7600:00794
00795:-00034:+00065:-00023:000176.7600:00795
00796:-00035:+00086:-00002:000176.7600:00796
00797:-00017:+00061:-00001:000176.7600:00797
00798:-00021:+00066:-00003:000176.7600:00798
00799:-00026:+00075:+00017:000176.7600:00799
00800:-00011:+00066:-00022:000176.7600:00800
00801:-00016:+00084:+00001:000176.7600:00801
00802:-00012:+00055:-00014:000176.7600:00802
00803:-00031:+00121:-00052:000176.7600:00803
00804:-00021:+00075:+00014:000176.7600:00804
00805:-00037:+00089:-00012:000176.7600:00805
00806:-00014:+00090:+00013:000176.7600:00806
00807:+00015:+00062:+00016:000176.7600:00807
00808:-00011:+00086:-00053:000176.7600:00808
00809:-00031:+00100:+00014:000176.7600:00809
00810:-00034:+00046:-00013:000176.7600:00810
00811:+00022:+00090:-00023:000176.7600:00811
00812:+00037:+00066:+00007:000176.7600:00812
00813:+00003:+00085:-00053:000176.7600:00813
00814:-00022:+00068:-00004:000176.7600:00814
00815:-00017:+00082:-00001:000176.7600:00815
00816:+00013:+00064:-00025:000176.7600:00816
00817:+00035:+00075:+00003:000176.7600:00817
00818:-00007:+00068:-00001:000176.7600:00818
00819:+00030:+00064:-00020:000176.7600:00819
00820:+00033:+00085:-00025:000176.7600:00820
00821:+00015:+00067:-00021:000176.7600:00821
00822:+00007:+00067:+00000:000176.7600:00822
00823:+00034:+00063:-00001:000176.7600:00823
00824:+00018:+00066:-00006:000176.7600:00824
00825:-00019:+00048:-00027:000176.7600:00825
00826:-00010:+00082:-00029:000176.7600:00826
00827:+00019:+00048:+00028:000176.7600:00827
00828:+00015:+00067:-00025:000176.7600:00828
00829:-00004:+00071:-00011:000176.7600:00829
00830:-00005:+00067:-00013:000176.7600:00830
00831:+00003:+00062:-00017:000176.7600:00831
00832:+00002:+00086:+00002:000176.7600:00832
00833:+00004:+00084:-00020:000176.7600:00833
00834:+00018:+00062:-00008:000176.7600:00834
00835:-00001:+00074:-00013:000176.7600:00835
00836:-00006:+00063:-00020:000176.7600:00836
00837:-00022:+00052:+00004:000176.7600:00837
00838:+00005:+00053:-00016:000176.7600:00838
00839:-00006:+00075:-00020:000176.7600:00839
00840:+00007:+00073:-00024:000176.7600:00840
00841:-00025:+00072:+00003:000176.7600:00841
00842:-00015:+00061:+00013:000176.7600:00842
00843:-00020:+00074:-00010:000176.7600:00843
00844:-00009:+00071:-00004:000176.7600:00844
00845:-00048:+00075:-00022:000176.7600:00845
00846:-00035:+00075:+00004:000176.7600:00846
00847:-00039:+00073:-00018:000176.7600:00847
00848:-00041:+00051:-00026:000176.7600:00848
00849:-00029:+00068:-00024:000176.7600:00849
00850:-00032:+00075:-00002:000176.7600:00850
00851:-00018:+00064:-00017:000176.7600:00851
00852:-00013:+00062:+00001:000176.7600:00852
00853:-00031:+00063:-00003:000176.7600:00853
00854:-00009:+00063:-00023:000176.7600:00854
00855:-00007:+00067:+00000:000176.7600:00855
00856:-00009:+00073:+00000:000176.7600:00856
00857:-00017:+00064:-00023:000176.7600:00857
00858:+00002:+00087:-00001:000176.7600:00858
00859:-00005:+00020:-00010:000190.7612:00859
00860:-00025:+00077:-00048:000190.7612:00860
00861:+00000:+00067:+00008:000190.7612:00861
00862:-00051:+00051:-00017:000190.7612:00862
00863:-00012:+00062:+00018:000190.7612:00863
00864:+00047:+00066:+00029:000190.7612:00864
00865:-00016:+00066:-00052:000190.7612:00865
00866:-00026:+00074:+00027:000190.7612:00866
00867:-00022:+00071:+00000:000190.7612:00867
00868:+00046:+00073:-00001:000190.7612:00868
00869:+00022:+00072:-00008:000190.7612:00869
00870:-00011:+00065:-00041:000190.7612:00870
00871:-00021:+00063:+00013:000190.7612:00871
00872:+00006:+00065:-00023:000190.7612:00872
00873:+00008:+00072:-00004:000190.7612:00873
00874:+00008:+00067:-00024:000190.7612:00874
00875:-00023:+00076:-00014:000190.7612:00875
00876:-00008:+00088:-00025:000190.7612:00876
00877:-00006:+00089:-00024:000190.7612:00877
00878:-00003:+00088:+00002:000190.7612:00878
00879:-00017:+00066:-00021:000190.7612:00879
00880:-00009:+00074:-00015:000190.7612:00880
00881:-00008:+00067:-00004:000190.7612:00881
00882:-00002:+00073:+00002:000190.7612:00882
00883:+00021:+00087:-00010:000190.7612:00883
00884:+00006:+00063:+00015:000190.7612:00884
00885:+00003:+00046:-00030:000190.7612:00885
00886:-00017:+00074:-00053:000190.7612:00886
00887:-00016:+00087:+00016:000190.7612:00887
00888:-00038:+00069:-00008:000190.7612:00888
00889:-00004:+00052:-00028:000190.7612:00889
00890:-00006:+00083:-00012:000190.7612:00890
00891:-00030:+00069:+00002:000190.7612:00891
00892:-00022:+00077:-00036:000190.7612:00892
00893:+00046:+00053:+00013:000190.7612:00893
00894:+00029:+00077:-00026:000190.7612:00894
00895:-00017:+00064:-00036:000190.7612:00895
00896:-00033:+00063:-00009:000190.7612:00896
00897:-00001:+00063:-00023:000190.7612:00897
00898:+00017:+00065:-00021:000190.7612:00898
00899:+00007:+00087:+00001:000190.7612:00899
00900:-00005:+00084:-00013:000190.7612:00900
00901:-00002:+00068:-00002:000190.7612:00901
00902:-00011:+00086:-00023:000190.7612:00902
00903:-00023:+00086:-00023:000190.7612:00903
00904:-00022:+00064:-00003:000190.7612:00904
00905:+00002:+00087:-00025:000190.7612:00905
00906:+00016:+00064:-00010:000190.7612:00906
00907:+00009:+00067:-00005:000190.7612:00907
00908:+00018:+00088:-00028:000190.7612:00908
00909:+00021:+00076:-00036:000190.7612:00909
00910:-00022:+00100:-00057:000190.7612:00910
00911:-00034:+00063:+00007:000190.7612:00911
00912:-00007:+00068:-00026:000190.7612:00912
00913:+00022:+00089:-00003:000190.7612:00913
00914:-00005:+00063:-00016:000190.7612:00914
00915:+00017:+00092:-00012:000190.7612:00915
00916:-00001:+00070:+00003:000190.7612:00916
00917:-00008:+00077:-00041:000190.7612:00917
00918:-00004:+00063:-00014:000190.7612:00918
00919:+00000:+00088:+00014:000190.7612:00919
00920:-00019:+00089:-00002:000190.7612:00920
00921:+00003:+00073:+00006:000190.7612:00921
00922:+00016:+00115:-00044:000190.7612:00922
00923:+00015:+00099:+00019:000190.7612:00923
00924:-00026:+00070:+00005:000190.7612:00924
00925:-00038:+00061:-00038:000190.7612:00925
00926:-00002:+00064:+00036:000190.7612:00926
00927:+00048:+00088:-00037:000190.7612:00927
00928:+00024:+00069:-00006:000190.7612:00928
00929:-00015:+00064:+00011:000190.7612:00929
00930:-00010:+00085:-00051:000190.7612:00930
00931:-00007:+00086:+00027:000190.7612:00931
00932:-00002:+00066:+00016:000190.7612:00932
00933:-00004:+00077:-00024:000190.7612:00933
00934:-00004:+00090:+00018:000190.7612:00934
00935:-00006:+00089:-00021:000190.7612:00935
00936:+00003:+00088:-00005:000190.7612:00936
00937:+00007:+00067:+00009:000190.7612:00937
00938:-00002:+00085:-00011:000190.7612:00938
00939:-00008:+00081:-00004:000190.7612:00939
00940:+00002:+00065:+00012:000190.7612:00940
00941:+00010:+00068:+00002:000190.7612:00941
00942:+00022:+00068:-00022:000190.7612:00942
00943:-00010:+00046:-00024:000190.7612:00943
00944:-00023:+00094:-00050:000190.7612:00944
00945:+00002:+00075:+00001:000190.7612:00945
00946:+00018:+00085:-00024:000190.7612:00946
00947:+00021:+00066:-00025:000190.7612:00947
00948:-00004:+00078:+00008:000190.7612:00948
00949:-00013:+00074:-00031:000190.7612:00949
00950:-00019:+00064:-00012:000190.7612:00950
00951:-00021:+00066:-00007:000190.7612:00951
00952:-00010:+00074:-00041:000190.7612:00952
00953:+00002:+00066:-00005:000190.7612:00953
00954:-00007:+00062:-00016:000190.7612:00954
00955:-00014:+00064:-00001:000206.0254:00955
00956:-00019:+00064:-00010:000206.0254:00956
00957:-00005:+00066:-00003:000206.0254:00957
00958:+00017:+00061:-00023:000206.0254:00958
00959:-00039:+00063:-00023:000206.0254:00959
00960:-00013:+00067:+00003:000206.0254:00960
00961:-00023:+00084:-00026:000206.0254:00961
00962:-00023:+00076:-00036:000206.0254:00962
00963:-00008:+00074:+00000:000206.0254:00963
00964:-00005:+00075:-00012:000206.0254:00964
00965:-00012:+00088:-00038:000206.0254:00965
00966:-00024:+00066:-00020:000206.0254:00966
00967:-00020:+00085:-00021:000206.0254:00967
00968:+00011:+00066:-00009:000206.0254:00968
00969:+00009:+00047:-00023:000206.0254:00969
00970:+00005:+00088:-00042:000206.0254:00970
00971:-00010:+00085:+00000:000206.0254:00971
00972:-00034:+00065:-00018:000206.0254:00972
00973:+00007:+00087:+00001:000206.0254:00973
00974:-00005:+00103:-00017:000206.0254:00974
00975:-00007:+00093:-00086:000206.0254:00975
00976:-00032:+00075:+00045:000206.0254:00976
00977:-00035:+00085:-00026:000206.0254:00977
00978:-00005:+00064:+00015:000206.0254:00978
00979:+00003:+00064:-00014:000206.0254:00979
00980:-00010:+00062:-00008:000206.0254:00980
00981:-00039:+00073:-00007:000206.0254:00981
00982:-00008:+00064:-00022:000206.0254:00982
00983:+00007:+00065:-00010:000206.0254:00983
00984:+00001:+00065:-00036:000206.0254:00984
00985:-00013:+00074:-00004:000206.0254:00985
00986:-00028:+00063:+00000:000206.0254:00986
00987:+00001:+00065:-00025:000206.0254:00987
00988:+00020:+00087:-00011:000206.0254:00988
00989:-00002:+00068:+00014:000206.0254:00989
00990:-00014:+00062:-00022:000206.0254:00990
00991:-00032:+00085:-00023:000206.0254:00991
00992:+00019:+00088:-00013:000206.0254:00992
00993:+00008:+00067:-00002:000206.0254:00993
00994:+00002:+00068:-00035:000206.0254:00994
00995:-00016:+00058:-00009:000206.0254:00995
00996:+00001:+00112:-00045:000206.0254:00996
00997:+00006:+00057:-00004:000206.0254:00997
00998:-00012:+00088:-00038:000206.0254:00998
00999:-00035:+00068:-00026:000206.0254:00999
01000:-00003:+00074:-00004:000206.0254:01000
01001:+00015:+00063:-00028:000206.0254:01001
01002:+00005:+00074:-00014:000206.0254:01002
01003:-00034:+00068:-00020:000206.0254:01003
01004:-00023:+00067:-00019:000206.0254:01004
01005:-00010:+00089:+00008:000206.0254:01005
01006:-00049:+00076:-00018:000206.0254:01006
01007:-00029:+00065:-00011:000206.0254:01007
01008:+00000:+00085:+00007:000206.0254:01008
01009:+00017:+00067:-00003:000206.0254:01009
01010:-00003:+00063:-00017:000206.0254:01010
01011:-00017:+00067:+00000:000206.0254:01011
01012:+00004:+00062:-00011:000206.0254:01012
01013:-00020:+00069:+00001:000206.0254:01013
01014:+00007:+00052:+00002:000206.0254:01014
01015:+00000:+00068:-00014:000206.0254:01015
01016:-00051:+00074:-00001:000206.0254:01016
01017:-00015:+00062:-00011:000206.0254:01017
01018:+00009:+00084:-00023:000206.0254:01018
01019:+00015:+00085:-00013:000206.0254:01019
01020:-00037:+00086:-00004:000206.0254:01020
01021:-00020:+00091:-00006:000206.0254:01021
01022:+00016:+00079:-00011:000206.0254:01022
01023:+00019:+00066:-00011:000206.0254:01023
01024:+00003:+00064:+00011:000206.0254:01024
01025:+00006:+00062:-00003:000206.0254:01025
01026:+00005:+00064:-00011:000206.0254:01026
01027:+00011:+00052:-00005:000206.0254:01027
01028:-00006:+00091:-00015:000206.0254:01028
01029:+00003:+00075:-00022:000206.0254:01029
01030:-00028:+00036:-00004:000206.0254:01030
01031:+00015:+00106:-00063:000206.0254:01031
01032:-00007:+00056:+00047:000206.0254:01032
01033:-00011:+00099:-00055:000206.0254:01033
01034:+00005:+00092:+00019:000206.0254:01034
01035:+00007:+00069:+00015:000206.0254:01035
01036:-00036:+00089:-00055:000206.0254:01036
01037:+00001:+00068:+00008:000206.0254:01037
01038:+00019:+00066:-00016:000206.0254:01038
01039:+00005:+00065:-00008:000206.0254:01039
01040:-00006:+00064:+00012:000206.0254:01040
01041:+00015:+00084:-00038:000206.0254:01041
01042:+00000:+00078:-00021:000206.0254:01042
01043:-00026:+00069:-00027:000206.0254:01043
01044:-00008:+00067:-00002:000206.0254:01044
01045:+00012:+00068:+00000:000206.0254:01045
01046:+00029:+00065:-00026:000221.1152:01046
01047:-00015:+00087:-00007:000221.1152:01047
01048:-00025:+00090:-00017:000221.1152:01048
01049:-00008:+00087:-00011:000221.1152:01049
01050:+00017:+00065:+00001:000221.1152:01050
01051:+00006:+00067:+00001:000221.1152:01051
01052:+00019:+00088:-00009:000221.1152:01052
01053:+00016:+00041:-00008:000221.1152:01053
01054:+00002:+00115:-00018:000221.1152:01054
01055:-00002:+00075:+00046:000221.1152:01055
01056:+00008:+00090:-00015:000221.1152:01056
01057:+00001:+00088:-00014:000221.1152:01057
01058:-00010:+00085:-00007:000221.1152:01058
01059:+00000:+00079:-00038:000221.1152:01059
01060:-00002:+00064:+00004:000221.1152:01060
01061:-00005:+00087:-00017:000221.1152:01061
01062:-00005:+00084:-00036:000221.1152:01062
01063:+00004:+00078:-00009:000221.1152:01063
01064:-00013:+00063:-00023:000221.1152:01064
01065:-00016:+00082:-00003:000221.1152:01065
01066:-00007:+00091:+00013:000221.1152:01066
01067:+00004:+00086:-00020:000221.1152:01067
01068:-00022:+00065:-00002:000221.1152:01068
01069:-00019:+00085:-00025:000221.1152:01069
01070:-00016:+00064:-00023:000221.1152:01070
01071:+00007:+00067:-00022:000221.1152:01071
01072:-00007:+00087:-00001:000221.1152:01072
01073:-00014:+00089:-00027:000221.1152:01073
01074:-00012:+00066:-00024:000221.1152:01074
01075:+00004:+00085:-00021:000221.1152:01075
01076:+00015:+00073:-00010:000221.1152:01076
01077:-00030:+00080:-00039:000221.1152:01077
01078:-00052:+00054:-00006:000221.1152:01078
01079:+00015:+00102:-00053:000221.1152:01079
01080:+00014:+00086:+00002:000221.1152:01080
01081:+00003:+00087:-00038:000221.1152:01081
01082:-00040:+00063:+00001:000221.1152:01082
01083:-00035:+00064:-00011:000221.1152:01083
01084:+00017:+00072:-00026:000221.1152:01084
01085:-00005:+00067:+00001:000221.1152:01085
01086:-00009:+00064:-00017:000221.1152:01086
01087:-00039:+00006:-00057:000221.1152:01087
01088:-00015:+00103:-00078:000221.1152:01088
01089:-00022:+00051:+00006:000221.1152:01089
01090:-00008:+00072:-00024:000221.1152:01090
01091:+00012:+00070:-00027:000221.1152:01091
01092:+00011:+00079:-00007:000221.1152:01092
01093:-00014:+00073:-00039:000221.1152:01093
01094:+00005:+00066:+00003:000221.1152:01094
01095:+00037:+00062:+00009:000221.1152:01095
01096:+00017:+00061:-00024:000221.1152:01096
01097:-00003:+00087:+00001:000221.1152:01097
01098:+00010:+00068:-00003:000221.1152:01098
01099:+00034:+00086:-00020:000221.1152:01099
01100:+00009:+00089:-00036:000221.1152:01100
01101:+00015:+00065:+00015:000221.1152:01101
01102:+00020:+00066:+00001:000221.1152:01102
01103:+00032:+00064:-00022:000221.1152:01103
01104:+00008:+00065:+00001:000221.1152:01104
01105:+00018:+00064:-00010:000221.1152:01105
01106:+00011:+00076:-00025:000221.1152:01106
01107:+00033:+00062:-00011:000221.1152:01107
01108:+00033:+00064:-00007:000221.1152:01108
01109:-00005:+00071:-00035:000221.1152:01109
01110:-00001:+00101:-00036:000221.1152:01110
01111:+00016:+00117:-00008:000221.1152:01111
01112:+00001:+00072:+00014:000221.1152:01112
01113:+00006:+00091:-00025:000221.1152:01113
01114:+00035:+00062:+00013:000221.1152:01114
01115:-00017:+00091:-00027:000221.1152:01115
01116:+00002:+00084:-00031:000221.1152:01116
01117:+00018:+00086:+00012:000221.1152:01117
01118:-00007:+00085:-00017:000221.1152:01118
01119:-00035:+00087:+00000:000221.1152:01119
01120:-00010:+00077:-00024:000221.1152:01120
01121:+00000:+00100:-00024:000221.1152:01121
01122:+00001:+00090:-00004:000221.1152:01122
01123:-00020:+00079:-00018:000221.1152:01123
01124:-00020:+00089:+00000:000221.1152:01124
01125:-00038:+00077:+00001:000221.1152:01125
01126:-00022:+00085:-00026:000221.1152:01126
01127:-00021:+00091:-00002:000221.1152:01127
01128:-00013:+00067:-00013:000221.1152:01128
01129:-00039:+00064:-00004:000221.1152:01129
01130:-00035:+00064:+00003:000221.1152:01130
01131:-00025:+00052:-00003:000221.1152:01131
01132:-00048:+00056:+00002:000221.1152:01132
01133:-00026:+00051:+00003:000221.1152:01133
01134:+00004:+00051:-00008:000221.1152:01134
01135:+00006:+00074:-00019:000221.1152:01135
01136:-00025:+00072:-00015:000221.1152:01136
01137:-00042:+00073:-00023:000221.1152:01137
01138:-00030:+00071:+00000:000221.1152:01138
01139:-00010:+00064:-00021:000221.1152:01139
01140:-00011:+00085:-00021:000221.1152:01140
01141:-00036:+00086:-00026:000221.1152:01141
01142:-00023:+00064:-00001:000221.1152:01142
01143:+00004:+00066:-00023:000221.1152:01143
01144:+00000:+00088:+00011:000221.1152:01144
01145:-00049:+00044:-00016:000221.1152:01145
01146:-00015:+00091:-00011:000221.1152:01146
01147:-00014:+00069:+00019:000198.8345:01147
01148:-00016:+00048:-00016:000198.8345:01148
01149:-00028:+00070:-00035:000198.8345:01149
01150:-00024:+00091:-00023:000198.8345:01150
01151:-00019:+00072:-00015:000198.8345:01151
01152:-00019:+00057:+00001:000198.8345:01152
01153:-00002:+00079:-00024:000198.8345:01153
01154:+00008:+00068:+00003:000198.8345:01154
01155:+00002:+00061:-00010:000198.8345:01155
01156:-00018:+00068:+00000:000198.8345:01156
01157:-00004:+00067:-00010:000198.8345:01157
01158:+00001:+00065:-00024:000198.8345:01158
01159:-00009:+00068:-00021:000198.8345:01159
01160:+00004:+00065:+00012:000198.8345:01160
01161:+00017:+00067:-00003:000198.8345:01161
01162:+00000:+00064:-00020:000198.8345:01162
01163:+00005:+00087:-00020:000198.8345:01163
01164:-00002:+00089:-00009:000198.8345:01164
01165:-00003:+00077:-00021:000198.8345:01165
01166:+00016:+00087:-00020:000198.8345:01166
01167:+00018:+00085:-00010:000198.8345:01167
01168:+00018:+00090:-00003:000198.8345:01168
01169:+00007:+00077:-00024:000198.8345:01169
01170:+00015:+00086:-00015:000198.8345:01170
01171:+00006:+00080:-00022:000198.8345:01171
01172:-00008:+00091:+00000:000198.8345:01172
01173:+00007:+00077:+00003:000198.8345:01173
01174:+00020:+00081:+00002:000198.8345:01174
01175:-00023:+00077:-00012:000198.8345:01175
01176:-00023:+00091:+00003:000198.8345:01176
01177:+00019:+00081:-00014:000198.8345:01177
01178:+00021:+00090:-00005:000198.8345:01178
01179:+00004:+00091:-00016:000198.8345:01179
01180:+00002:+00077:+00005:000198.8345:01180
01181:-00007:+00081:-00025:000198.8345:01181
01182:-00024:+00085:-00025:000198.8345:01182
01183:-00009:+00077:-00010:000198.8345:01183
01184:-00018:+00090:+00000:000198.8345:01184
01185:+00003:+00069:-00015:000198.8345:01185
01186:-00013:+00085:-00023:000198.8345:01186
01187:-00011:+00091:-00021:000198.8345:01187
01188:-00010:+00066:+00000:000198.8345:01188
01189:-00024:+00086:-00024:000198.8345:01189
01190:-00026:+00080:+00015:000198.8345:01190
01191:-00011:+00090:-00021:000198.8345:01191
01192:-00013:+00088:-00026:000198.8345:01192
01193:-00022:+00085:-00027:000198.8345:01193
01194:-00047:+00089:-00026:000198.8345:01194
01195:-00033:+00065:-00036:000198.8345:01195
01196:-00009:+00068:-00015:000198.8345:01196
01197:-00033:+00068:-00023:000198.8345:01197
01198:-00027:+00064:-00003:000198.8345:01198
01199:-00012:+00085:-00017:000198.8345:01199
01200:-00021:+00063:-00024:000198.8345:01200
01201:-00033:+00067:-00027:000198.8345:01201
01202:-00011:+00063:-00003:000198.8345:01202
01203:+00006:+00065:-00012:000198.8345:01203
01204:-00035:+00087:-00016:000198.8345:01204
01205:-00036:+00069:-00016:000198.8345:01205
01206:-00012:+00064:-00020:000198.8345:01206
01207:+00003:+00076:-00013:000198.8345:01207
01208:-00014:+00070:-00023:000198.8345:01208
01209:-00010:+00075:-00025:000198.8345:01209
01210:-00004:+00066:-00012:000198.8345:01210
01211:+00013:+00050:-00013:000198.8345:01211
01212:-00020:+00053:-00044:000198.8345:01212
01213:-00028:+00099:-00066:000198.8345:01213
01214:-00035:+00056:-00020:000198.8345:01214
01215:+00020:+00071:-00002:000198.8345:01215
01216:+00010:+00072:-00002:000198.8345:01216
01217:-00006:+00099:-00009:000198.8345:01217
01218:+00007:+00068:-00004:000198.8345:01218
01219:+00029:+00087:-00006:000198.8345:01219
01220:+00027:+00062:+00003:000198.8345:01220
01221:+00019:+00075:+00000:000198.8345:01221
01222:+00009:+00086:-00026:000198.8345:01222
01223:+00014:+00080:+00015:000198.8345:01223
01224:+00009:+00086:-00024:000198.8345:01224
01225:+00009:+00089:-00022:000198.8345:01225
01226:+00014:+00092:-00003:000198.8345:01226
01227:+00010:+00087:+00002:000198.8345:01227
01228:+00049:+00103:-00002:000198.8345:01228
01229:+00011:+00072:+00000:000198.8345:01229
01230:+00019:+00068:-00020:000198.8345:01230
01231:+00010:+00078:-00011:000198.8345:01231
01232:+00036:+00066:-00007:000198.8345:01232
01233:+00036:+00089:+00001:000198.8345:01233
01234:+00029:+00087:-00024:000198.8345:01234
01235:+00033:+00084:+00003:000198.8345:01235
01236:+00013:+00083:-00018:000198.8345:01236
01237:+00006:+00101:-00042:000198.8345:01237
01238:-00004:+00083:-00006:000198.8345:01238
01239:+00023:+00069:+00018:000198.8345:01239
01240:+00034:+00088:-00024:000198.8345:01240
01241:+00010:+00066:-00009:000198.8345:01241
01242:-00014:+00086:-00003:000198.8345:01242
01243:-00005:+00086:-00025:000198.8345:01243
01244:+00022:+00082:-00006:000198.8345:01244
01245:-00007:+00085:-00026:000198.8345:01245
01246:-00009:+00086:-00014:000198.8345:01246
01247:-00023:+00090:-00012:000198.8345:01247
01248:-00033:+00089:-00022:000198.8345:01248
01249:-00035:+00070:-00004:000198.8345:01249
01250:-00050:+00061:+00003:000198.8345:01250
01251:-00045:+00075:-00002:000198.8345:01251
01252:-00052:+00075:-00039:000198.8345:01252
01253:-00014:+00064:-00032:000198.8345:01253
01254:-00051:+00074:-00037:000185.8309:01254
01255:-00070:+00050:-00022:000185.8309:01255
01256:-00055:+00063:+00002:000185.8309:01256
01257:-00053:+00091:+00012:000185.8309:01257
01258:-00007:+00062:-00010:000185.8309:01258
01259:+00015:+00087:+00000:000185.8309:01259
01260:+00031:+00100:+00001:000185.8309:01260
01261:+00038:+00080:-00006:000185.8309:01261
01262:-00011:-00012:-00033:000185.8309:01262
01263:-00077:+00082:+00109:000185.8309:01263
01264:-00124:+00032:+00048:000185.8309:01264
01265:-00039:+00141:+00042:000185.8309:01265
01266:+00054:+00106:-00140:000185.8309:01266
01267:-00030:+00099:-00001:000185.8309:01267
01268:-00089:+00072:+00076:000185.8309:01268
01269:+00037:+00085:-00024:000185.8309:01269
01270:+00067:+00066:+00017:000185.8309:01270
01271:+00036:+00087:-00015:000185.8309:01271
01272:-00049:+00073:-00017:000185.8309:01272
01273:-00015:+00052:-00012:000185.8309:01273
01274:-00010:+00083:-00002:000185.8309:01274
01275:-00006:+00060:-00021:000185.8309:01275
01276:+00018:+00099:-00045:000185.8309:01276
01277:-00013:+00055:-00038:000185.8309:01277
01278:-00068:+00083:-00024:000185.8309:01278
01279:-00029:+00079:-00024:000185.8309:01279
01280:+00026:+00088:+00017:000185.8309:01280
01281:+00000:+00065:-00043:000185.8309:01281
01282:-00037:+00087:-00018:000185.8309:01282
01283:-00005:+00086:-00002:000185.8309:01283
01284:-00001:+00079:-00035:000185.8309:01284
01285:+00000:+00088:-00007:000185.8309:01285
01286:-00014:+00069:+00014:000185.8309:01286
01287:+00003:+00088:-00024:000185.8309:01287
01288:+00020:+00091:-00009:000185.8309:01288
01289:-00004:+00080:-00025:000185.8309:01289
01290:+00019:+00089:-00010:000185.8309:01290
01291:+00009:+00067:-00012:000185.8309:01291
01292:-00002:+00078:-00031:000185.8309:01292
01293:+00000:+00074:+00016:000185.8309:01293
01294:-00017:+00064:-00026:000185.8309:01294
01295:-00008:+00079:-00023:000185.8309:01295
01296:-00017:+00061:+00006:000185.8309:01296
01297:+00003:+00088:-00052:000185.8309:01297
01298:+00022:+00068:+00005:000185.8309:01298
01299:-00024:+00080:+00008:000185.8309:01299
01300:-00020:+00091:+00003:000185.8309:01300
01301:-00007:+00080:+00005:000185.8309:01301
01302:-00006:+00081:-00014:000185.8309:01302
01303:-00006:+00085:+00017:000185.8309:01303
01304:-00004:+00088:-00015:000185.8309:01304
01305:-00001:+00089:-00005:000185.8309:01305
01306:+00019:+00089:-00010:000185.8309:01306
01307:-00003:+00065:+00002:000185.8309:01307
01308:-00005:+00091:-00009:000185.8309:01308
01309:+00002:+00088:-00002:000185.8309:01309
01310:+00005:+00090:-00039:000185.8309:01310
01311:+00018:+00089:-00011:000185.8309:01311
01312:+00013:+00086:-00020:000185.8309:01312
01313:+00004:+00076:-00020:000185.8309:01313
01314:+00004:+00061:-00021:000185.8309:01314
01315:+00005:+00072:-00007:000185.8309:01315
01316:+00007:+00087:+00002:000185.8309:01316
01317:+00019:+00093:-00035:000185.8309:01317
01318:+00020:+00045:+00010:000185.8309:01318
01319:-00017:+00099:-00053:000185.8309:01319
01320:-00023:+00069:+00003:000185.8309:01320
01321:+00018:+00093:-00015:000185.8309:01321
01322:-00004:+00051:+00002:000185.8309:01322
01323:+00003:+00085:-00035:000185.8309:01323
01324:-00008:+00087:-00001:000185.8309:01324
01325:+00016:+00067:-00010:000185.8309:01325
01326:-00002:+00047:-00035:000185.8309:01326
01327:-00003:+00088:-00038:000185.8309:01327
01328:-00020:+00062:+00013:000185.8309:01328
01329:-00021:+00069:-00002:000185.8309:01329
01330:+00026:+00073:-00036:000185.8309:01330
01331:+00026:+00085:-00025:000185.8309:01331
01332:-00030:+00066:-00035:000185.8309:01332
01333:-00050:+00085:-00024:000185.8309:01333
01334:-00014:+00078:+00003:000185.8309:01334
01335:+00032:+00091:-00012:000185.8309:01335
01336:+00033:+00086:-00020:000185.8309:01336
01337:-00005:+00068:+00017:000185.8309:01337
01338:-00012:+00061:-00020:000185.8309:01338
01339:-00024:+00076:-00003:000185.8309:01339
01340:-00005:+00087:-00025:000185.8309:01340
01341:-00004:+00064:-00004:000185.8309:01341
01342:+00002:+00064:-00038:000185.8309:01342
01343:-00019:+00084:+00013:000185.8309:01343
01344:-00012:+00089:-00021:000185.8309:01344
01345:-00014:+00076:-00026:000185.8309:01345
01346:-00018:+00085:-00020:000185.8309:01346
01347:-00017:+00077:-00002:000215.6293:01347
01348:-00003:+00091:+00000:000215.6293:01348
01349:+00021:+00062:+00000:000215.6293:01349
01350:-00005:+00080:-00022:000215.6293:01350
01351:-00036:+00062:-00009:000215.6293:01351
01352:-00023:+00080:-00017:000215.6293:01352
01353:-00036:+00085:+00002:000215.6293:01353
01354:-00007:+00069:-00007:000215.6293:01354
01355:+00015:+00067:-00055:000215.6293:01355
01356:-00021:+00091:-00003:000215.6293:01356
01357:-00047:+00089:+00013:000215.6293:01357
01358:-00023:+00088:-00019:000215.6293:01358
01359:+00031:+00066:+00014:000215.6293:01359
01360:+00022:+00077:-00037:000215.6293:01360
01361:-00033:+00065:-00050:000215.6293:01361
01362:-00036:+00089:-00024:000215.6293:01362
01363:-00034:+00090:-00025:000215.6293:01363
01364:-00017:+00061:-00005:000215.6293:01364
01365:+00020:+00066:-00025:000215.6293:01365
01366:+00019:+00073:+00003:000215.6293:01366
01367:-00032:+00099:-00031:000215.6293:01367
01368:-00035:+00074:+00003:000215.6293:01368
01369:-00022:+00079:+00000:000215.6293:01369
01370:-00003:+00085:-00003:000215.6293:01370
01371:+00021:+00064:+00000:000215.6293:01371
01372:-00007:+00063:-00010:000215.6293:01372
01373:-00015:+00075:-00016:000215.6293:01373
01374:-00038:+00064:-00024:000215.6293:01374
01375:-00023:+00068:-00003:000215.6293:01375
01376:+00017:+00085:-00007:000215.6293:01376
01377:+00020:+00075:-00036:000215.6293:01377
01378:-00020:+00085:-00016:000215.6293:01378
01379:-00022:+00091:-00020:000215.6293:01379
01380:-00010:+00067:-00020:000215.6293:01380
01381:+00016:+00085:-00021:000215.6293:01381
01382:-00002:+00074:-00003:000215.6293:01382
01383:+00005:+00082:-00040:000215.6293:01383
01384:-00017:+00068:+00029:000215.6293:01384
01385:+00015:+00088:-00035:000215.6293:01385
01386:-00004:+00073:-00019:000215.6293:01386
01387:-00022:+00062:-00001:000215.6293:01387
01388:-00035:+00061:-00003:000215.6293:01388
01389:-00034:+00086:-00002:000215.6293:01389
01390:-00021:+00078:-00022:000215.6293:01390
01391:+00012:+00082:-00022:000215.6293:01391
01392:-00006:+00068:-00006:000215.6293:01392
01393:-00018:+00066:-00003:000215.6293:01393
01394:+00000:+00088:-00011:000215.6293:01394
01395:-00017:+00086:-00015:000215.6293:01395
01396:+00005:+00089:-00025:000215.6293:01396
01397:+00001:+00087:+00013:000215.6293:01397
01398:-00020:+00085:-00014:000215.6293:01398
01399:+00000:+00086:-00021:000215.6293:01399
01400:+00006:+00085:-00013:000215.6293:01400
01401:+00001:+00067:-00021:000215.6293:01401
01402:+00001:+00063:-00002:000215.6293:01402
01403:-00005:+00086:-00023:000215.6293:01403
01404:+00012:+00067:-00035:000215.6293:01404
01405:-00017:+00074:-00036:000215.6293:01405
01406:-00011:+00096:-00050:000215.6293:01406
01407:-00021:+00047:-00028:000215.6293:01407
01408:+00013:+00102:-00018:000215.6293:01408
01409:-00014:+00051:-00022:000215.6293:01409
01410:-00045:+00080:+00001:000215.6293:01410
01411:+00018:+00090:+00013:000215.6293:01411
01412:+00036:+00078:-00025:000215.6293:01412
01413:+00003:+00086:-00006:000215.6293:01413
01414:-00016:+00079:-00025:000215.6293:01414
01415:-00004:+00090:-00022:000215.6293:01415
01416:-00019:+00067:-00006:000215.6293:01416
01417:-00019:+00085:-00021:000215.6293:01417
01418:-00002:+00090:-00014:000215.6293:01418
01419:+00001:+00064:-00013:000215.6293:01419
01420:-00022:+00069:-00025:000215.6293:01420
01421:+00002:+00079:-00002:000215.6293:01421
01422:-00004:+00086:+00003:000215.6293:01422
01423:-00007:+00082:-00027:000215.6293:01423
01424:-00019:+00086:+00004:000215.6293:01424
01425:+00001:+00099:-00020:000215.6293:01425
01426:-00023:+00088:-00011:000215.6293:01426
01427:+00001:+00080:-00020:000215.6293:01427
01428:-00022:+00091:-00018:000215.6293:01428
01429:-00036:+00067:-00015:000215.6293:01429
01430:+00021:+00090:+00007:000215.6293:01430
01431:+00026:+00082:-00008:000215.6293:01431
01432:-00006:+00065:+00015:000215.6293:01432
01433:-00029:+00077:-00037:000215.6293:01433
01434:-00036:+00091:+00033:000215.6293:01434
01435:+00063:+00083:+00018:000215.6293:01435
01436:+00019:+00047:-00035:000215.6293:01436
01437:-00036:+00060:+00018:000215.6293:01437
01438:-00092:+00105:-00049:000220.4803:01438
01439:-00053:+00069:+00028:000220.4803:01439
01440:+00067:+00077:+00012:000220.4803:01440
01441:+00008:+00070:-00040:000220.4803:01441
01442:+00006:+00072:+00015:000220.4803:01442
01443:+00028:+00084:-00014:000220.4803:01443
01444:-00021:+00067:-00041:000220.4803:01444
01445:-00071:+00063:-00014:000220.4803:01445
01446:-00098:+00085:-00013:000220.4803:01446
01447:-00008:+00089:+00044:000220.4803:01447
01448:+00133:+00085:-00001:000220.4803:01448
01449:-00012:+00088:+00005:000220.4803:01449
01450:-00073:+00050:-00034:000220.4803:01450
01451:-00039:+00061:-00026:000220.4803:01451
01452:+00045:+00098:-00004:000220.4803:01452
01453:+00034:+00081:-00008:000220.4803:01453
01454:-00014:+00070:-00020:000220.4803:01454
01455:-00004:+00082:-00001:000220.4803:01455
01456:+00033:+00083:-00018:000220.4803:01456
01457:-00033:+00045:-00009:000220.4803:01457
01458:-00049:+00114:-00087:000220.4803:01458
01459:+00035:+00077:+00010:000220.4803:01459
01460:-00017:+00069:-00025:000220.4803:01460
01461:-00060:+00106:-00036:000220.4803:01461
01462:-00022:+00075:+00040:000220.4803:01462
01463:+00036:+00084:-00070:000220.4803:01463
01464:+00032:+00072:-00028:000220.4803:01464
01465:-00033:+00073:+00009:000220.4803:01465
01466:+00001:+00088:-00039:000220.4803:01466
01467:+00006:+00089:+00013:000220.4803:01467
01468:-00001:+00090:-00028:000220.4803:01468
01469:-00017:+00089:+00012:000220.4803:01469
01470:+00006:+00063:-00011:000220.4803:01470
01471:+00063:+00128:+00044:000220.4803:01471
01472:+00096:+00092:+00016:000220.4803:01472
01473:-00025:+00039:-00055:000220.4803:01473
01474:-00018:+00106:-00055:000220.4803:01474
01475:-00068:-00003:-00039:000220.4803:01475
01476:-00108:+00106:-00069:000220.4803:01476
01477:-00011:+00063:+00059:000220.4803:01477
01478:+00118:+00032:+00005:000220.4803:01478
01479:-00037:+00094:-00024:000220.4803:01479
01480:-00059:+00115:-00006:000220.4803:01480
01481:-00008:+00036:-00070:000220.4803:01481
01482:+00151:+00225:+00125:000220.4803:01482
01483:+00148:+00077:+00015:000220.4803:01483
01484:-00218:+00041:-00203:000220.4803:01484
01485:-00200:+00121:+00040:000220.4803:01485
01486:-00003:+00123:+00063:000220.4803:01486
01487:+00261:+00025:-00008:000220.4803:01487
01488:+00226:+00104:+00032:000220.4803:01488
01489:-00014:+00000:+00029:000220.4803:01489
01490:-00185:+00101:-00076:000220.4803:01490
01491:-00143:+00067:+00021:000220.4803:01491
01492:+00001:+00066:-00014:000220.4803:01492
01493:+00080:+00066:-00014:000220.4803:01493
01494:+00074:+00109:+00007:000220.4803:01494
01495:+00042:+00064:+00001:000220.4803:01495
01496:-00002:+00073:+00003:000220.4803:01496
01497:-00026:+00086:+00003:000220.4803:01497
01498:-00034:+00077:-00013:000220.4803:01498
01499:-00009:+00068:-00010:000220.4803:01499
01500:-00032:+00091:-00009:000220.4803:01500
01501:+00019:+00088:+00001:000220.4803:01501
01502:+00027:+00063:+00003:000220.4803:01502
01503:-00007:+00090:-00019:000220.4803:01503
01504:-00040:+00074:+00001:000220.4803:01504
01505:-00053:+00087:-00004:000220.4803:01505
01506:+00002:+00092:-00015:000220.4803:01506
01507:-00020:+00091:-00011:000220.4803:01507
01508:-00029:+00092:-00024:000220.4803:01508
01509:-00039:+00069:-00005:000220.4803:01509
01510:-00016:+00087:-00018:000220.4803:01510
01511:+00021:+00088:+00000:000220.4803:01511
01512:+00018:+00066:-00023:000220.4803:01512
01513:-00019:+00071:-00024:000220.4803:01513
01514:+00019:+00086:-00010:000220.4803:01514
01515:+00016:+00075:-00023:000220.4803:01515
01516:+00001:+00063:-00023:000220.4803:01516
01517:-00048:+00078:+00003:000220.4803:01517
01518:-00036:+00085:-00013:000220.4803:01518
01519:-00032:+00089:-00012:000220.4803:01519
01520:-00035:+00067:+00003:000220.4803:01520
01521:-00033:+00086:-00014:000220.4803:01521
01522:-00023:+00075:-00022:000220.4803:01522
01523:-00004:+00067:-00003:000220.4803:01523
01524:-00003:+00065:-00003:000220.4803:01524
01525:+00006:+00077:-00026:000220.4803:01525
01526:+00006:+00063:-00005:000220.4803:01526
01527:-00018:+00066:-00004:000223.7168:01527
01528:-00021:+00089:+00002:000223.7168:01528
01529:-00021:+00086:-00023:000223.7168:01529
01530:+00002:+00088:+00003:000223.7168:01530
01531:+00001:+00085:-00027:000223.7168:01531
01532:-00024:+00087:-00014:000223.7168:01532
01533:-00023:+00082:-00026:000223.7168:01533
01534:-00015:+00087:-00025:000223.7168:01534
01535:-00013:+00078:-00016:000223.7168:01535
01536:-00021:+00078:+00002:000223.7168:01536
01537:-00035:+00080:-00014:000223.7168:01537
01538:-00016:+00091:-00020:000223.7168:01538
01539:-00034:+00066:-00024:000223.7168:01539
01540:-00016:+00092:+00012:000223.7168:01540
01541:+00009:+00052:+00013:000223.7168:01541
01542:-00008:+00088:-00036:000223.7168:01542
01543:-00032:+00063:-00012:000223.7168:01543
01544:-00032:+00065:-00018:000223.7168:01544
01545:-00039:+00100:-00035:000223.7168:01545
01546:-00015:+00091:+00003:000223.7168:01546
01547:-00032:+00088:-00019:000223.7168:01547
01548:-00019:+00078:+00002:000223.7168:01548
01549:+00015:+00066:+00045:000223.7168:01549
01550:-00005:+00068:-00015:000223.7168:01550
01551:-00018:+00087:+00001:000223.7168:01551
01552:-00022:+00087:+00002:000223.7168:01552
01553:-00022:+00062:+00003:000223.7168:01553
01554:-00018:+00088:-00004:000223.7168:01554
01555:-00015:+00090:-00001:000223.7168:01555
01556:+00004:+00081:-00020:000223.7168:01556
01557:+00006:+00071:+00014:000223.7168:01557
01558:-00017:+00063:-00020:000223.7168:01558
01559:-00019:+00085:-00009:000223.7168:01559
01560:+00000:+00076:-00012:000223.7168:01560
01561:-00001:+00087:-00010:000223.7168:01561
01562:+00017:+00066:+00000:000223.7168:01562
01563:-00024:+00087:-00033:000223.7168:01563
01564:+00001:+00086:+00001:000223.7168:01564
01565:+00005:+00068:-00022:000223.7168:01565
01566:-00010:+00086:-00017:000223.7168:01566
01567:-00021:+00066:-00025:000223.7168:01567
01568:-00018:+00067:-00004:000223.7168:01568
01569:+00004:+00086:-00025:000223.7168:01569
01570:+00001:+00085:-00014:000223.7168:01570
01571:-00023:+00066:-00016:000223.7168:01571
01572:-00015:+00064:-00021:000223.7168:01572
01573:-00020:+00067:-00017:000223.7168:01573
01574:-00024:+00066:-00002:000223.7168:01574
01575:-00011:+00066:-00013:000223.7168:01575
01576:-00011:+00066:-00013:000223.7168:01576
01577:+00000:+00068:-00002:000223.7168:01577
01578:+00000:+00085:-00025:000223.7168:01578
01579:-00023:+00066:-00014:000223.7168:01579
01580:-00013:+00067:-00020:000223.7168:01580
01581:-00001:+00068:-00020:000223.7168:01581
01582:-00023:+00085:-00019:000223.7168:01582
01583:-00009:+00064:-00022:000223.7168:01583
01584:-00014:+00080:-00016:000223.7168:01584
01585:-00022:+00062:+00001:000223.7168:01585
01586:+00004:+00063:-00020:000223.7168:01586
01587:+00004:+00066:+00017:000223.7168:01587
01588:-00023:+00068:-00024:000223.7168:01588
01589:-00012:+00088:-00014:000223.7168:01589
01590:+00004:+00068:-00023:000223.7168:01590
01591:-00018:+00086:-00027:000223.7168:01591
01592:-00020:+00066:-00017:000223.7168:01592
01593:+00006:+00067:-00008:000223.7168:01593
01594:-00003:+00070:+00001:000223.7168:01594
01595:-00003:+00065:-00007:000223.7168:01595
01596:-00003:+00065:+00001:000223.7168:01596
01597:-00007:+00090:-00001:000223.7168:01597
01598:-00008:+00074:-00018:000223.7168:01598
01599:-00007:+00077:-00013:000223.7168:01599
01600:+00013:+00091:-00012:000223.7168:01600
01601:-00001:+00073:-00013:000223.7168:01601
01602:+00004:+00099:-00003:000223.7168:01602
01603:+00014:+00085:+00032:000265.3976:01603
01604:+00021:+00085:+00004:000265.3976:01604
01605:-00006:+00092:+00013:000265.3976:01605
01606:-00002:+00081:+00015:000265.3976:01606
01607:+00017:+00084:-00024:000265.3976:01607
01608:+00011:+00075:+00001:000265.3976:01608
01609:+00011:+00076:-00022:000265.3976:01609
01610:+00012:+00087:+00001:000265.3976:01610
01611:-00008:+00088:-00022:000265.3976:01611
01612:-00008:+00086:-00013:000265.3976:01612
01613:-00004:+00068:-00007:000265.3976:01613
01614:+00015:+00075:-00023:000265.3976:01614
01615:+00018:+00091:-00024:000265.3976:01615
01616:+00017:+00085:-00021:000265.3976:01616
01617:+00004:+00064:-00012:000265.3976:01617
01618:+00003:+00065:-00027:000265.3976:01618
01619:+00003:+00087:-00021:000265.3976:01619
01620:-00023:+00065:-00018:000265.3976:01620
01621:-00032:+00063:-00025:000265.3976:01621
01622:+00004:+00089:-00007:000265.3976:01622
01623:-00021:+00068:-00026:000265.3976:01623
01624:-00028:+00069:-00024:000265.3976:01624
01625:-00034:+00073:-00026:000265.3976:01625
01626:-00007:+00092:-00020:000265.3976:01626
01627:-00018:+00057:-00015:000265.3976:01627
01628:-00016:+00085:-00018:000265.3976:01628
01629:+00006:+00074:+00015:000265.3976:01629
01630:-00009:+00089:-00036:000265.3976:01630
01631:-00015:+00090:+00002:000265.3976:01631
01632:-00011:+00075:-00001:000265.3976:01632
01633:+00004:+00076:-00002:000265.3976:01633
01634:-00033:+00077:-00020:000265.3976:01634
01635:-00033:+00086:-00025:000265.3976:01635
01636:-00032:+00077:-00040:000265.3976:01636
01637:-00006:+00075:-00004:000265.3976:01637
01638:-00003:+00066:-00003:000265.3976:01638
01639:-00008:+00068:-00003:000265.3976:01639
01640:-00009:+00086:-00003:000265.3976:01640
01641:-00017:+00089:-00023:000265.3976:01641
01642:+00000:+00086:-00003:000265.3976:01642
01643:+00005:+00062:-00023:000265.3976:01643
01644:+00000:+00084:-00012:000265.3976:01644
01645:+00021:+00103:+00013:000265.3976:01645
01646:+00010:+00076:+00018:000265.3976:01646
01647:-00003:+00063:-00017:000265.3976:01647
01648:+00019:+00086:-00002:000265.3976:01648
01649:+00021:+00052:+00003:000265.3976:01649
01650:-00019:+00063:-00051:000265.3976:01650
01651:+00006:+00066:+00018:000265.3976:01651
01652:+00009:+00087:+00002:000265.3976:01652
01653:+00000:+00077:-00024:000265.3976:01653
01654:+00000:+00085:-00006:000265.3976:01654
01655:+00001:+00064:+00000:000265.3976:01655
01656:+00019:+00078:-00011:000265.3976:01656
01657:-00006:+00066:+00002:000265.3976:01657
01658:-00018:+00092:-00025:000265.3976:01658
01659:-00024:+00080:-00011:000265.3976:01659
01660:-00017:+00078:-00025:000265.3976:01660
01661:-00020:+00090:+00001:000265.3976:01661
01662:+00001:+00069:-00027:000265.3976:01662
01663:-00019:+00078:-00014:000265.3976:01663
01664:-00013:+00087:-00008:000265.3976:01664
01665:-00014:+00082:-00024:000265.3976:01665
01666:-00011:+00068:+00002:000265.3976:01666
01667:-00011:+00053:-00023:000265.3976:01667
01668:-00027:+00091:+00000:000265.3976:01668
01669:-00050:+00077:-00023:000265.3976:01669
01670:-00037:+00062:+00001:000265.3976:01670
01671:-00032:+00086:-00002:000265.3976:01671
01672:-00023:+00068:+00013:000265.3976:01672
01673:-00023:+00065:-00029:000265.3976:01673
01674:-00049:+00086:-00026:000277.5697:01674
01675:-00037:+00063:-00025:000277.5697:01675
01676:-00010:+00064:-00001:000277.5697:01676
01677:-00011:+00086:-00027:000277.5697:01677
01678:-00012:+00063:+00003:000277.5697:01678
01679:-00022:+00066:-00039:000277.5697:01679
01680:-00017:+00084:-00005:000277.5697:01680
01681:-00010:+00065:-00026:000277.5697:01681
01682:-00035:+00076:-00016:000277.5697:01682
01683:-00024:+00068:+00001:000277.5697:01683
01684:-00021:+00067:-00023:000277.5697:01684
01685:+00003:+00063:-00017:000277.5697:01685
01686:-00010:+00085:-00001:000277.5697:01686
01687:+00019:+00076:+00003:000277.5697:01687
01688:-00017:+00079:-00019:000277.5697:01688
01689:-00032:+00074:-00022:000277.5697:01689
01690:-00020:+00075:+00032:000277.5697:01690
01691:-00008:+00063:-00012:000277.5697:01691
01692:+00002:+00075:+00013:000277.5697:01692
01693:+00004:+00064:-00020:000277.5697:01693
01694:-00012:+00085:-00027:000277.5697:01694
01695:-00009:+00075:-00022:000277.5697:01695
01696:+00005:+00067:-00019:000277.5697:01696
01697:-00017:+00067:-00002:000277.5697:01697
01698:-00035:+00075:-00001:000277.5697:01698
01699:-00018:+00067:-00023:000277.5697:01699
01700:+00006:+00063:+00002:000277.5697:01700
01701:-00013:+00064:-00023:000277.5697:01701
01702:-00034:+00085:-00021:000277.5697:01702
01703:-00019:+00075:-00024:000277.5697:01703
01704:-00012:+00065:-00022:000277.5697:01704
01705:-00014:+00069:-00013:000277.5697:01705
01706:-00034:+00062:-00017:000277.5697:01706
01707:-00032:+00088:-00017:000277.5697:01707
01708:-00027:+00062:-00021:000277.5697:01708
01709:-00010:+00089:+00000:000277.5697:01709
01710:-00033:+00088:+00001:000277.5697:01710
01711:-00028:+00073:-00021:000277.5697:01711
01712:-00038:+00085:-00012:000277.5697:01712
01713:-00011:+00066:-00037:000277.5697:01713
01714:-00029:+00066:-00013:000277.5697:01714
01715:-00037:+00073:-00023:000277.5697:01715
01716:-00018:+00067:-00013:000277.5697:01716
01717:-00020:+00064:+00003:000277.5697:01717
01718:-00024:+00069:-00038:000277.5697:01718
01719:-00026:+00091:-00027:000277.5697:01719
01720:-00032:+00068:-00002:000277.5697:01720
01721:-00023:+00069:-00013:000277.5697:01721
01722:-00010:+00064:-00026:000277.5697:01722
01723:+00002:+00063:+00005:000277.5697:01723
01724:-00005:+00067:-00015:000277.5697:01724
01725:-00007:+00063:-00023:000277.5697:01725
01726:-00019:+00085:-00012:000277.5697:01726
01727:-00011:+00076:+00000:000277.5697:01727
01728:-00005:+00063:-00020:000277.5697:01728
01729:+00020:+00087:-00005:000277.5697:01729
01730:+00017:+00090:-00004:000277.5697:01730
01731:-00017:+00054:+00012:000277.5697:01731
01732:+00035:+00100:-00008:000277.5697:01732
01733:+00034:+00089:-00004:000277.5697:01733
01734:-00020:+00099:+00005:000277.5697:01734
01735:+00020:+00059:-00009:000277.5697:01735
01736:+00008:+00057:-00007:000277.5697:01736
01737:+00031:+00069:-00011:000277.5697:01737
01738:+00011:+00063:-00036:000277.5697:01738
01739:-00020:+00062:-00001:000277.5697:01739
01740:-00019:+00066:+00003:000277.5697:01740
01741:+00037:+00071:-00007:000277.5697:01741
01742:+00034:+00087:-00001:000277.5697:01742
01743:+00001:+00065:-00026:000277.5697:01743
01744:-00019:+00062:-00002:000277.5697:01744
01745:+00015:+00088:-00003:000277.5697:01745
01746:-00008:+00062:+00002:000277.5697:01746
01747:+00002:+00075:-00001:000275.7610:01747
01748:+00006:+00088:-00001:000275.7610:01748
01749:-00003:+00089:-00003:000275.7610:01749
01750:+00002:+00068:-00016:000275.7610:01750
01751:-00020:+00063:-00006:000275.7610:01751
01752:+00004:+00089:-00016:000275.7610:01752
01753:-00004:+00080:-00002:000275.7610:01753
01754:+00003:+00061:-00026:000275.7610:01754
01755:-00025:+00062:-00013:000275.7610:01755
01756:-00029:+00078:-00032:000275.7610:01756
01757:-00017:+00074:+00014:000275.7610:01757
01758:-00016:+00066:-00035:000275.7610:01758
01759:-00013:+00068:-00010:000275.7610:01759
01760:-00007:+00064:-00038:000275.7610:01760
01761:-00009:+00087:-00024:000275.7610:01761
01762:-00029:+00089:+00001:000275.7610:01762
01763:-00024:+00065:-00022:000275.7610:01763
01764:+00007:+00090:-00001:000275.7610:01764
01765:+00019:+00075:-00009:000275.7610:01765
01766:+00016:+00068:-00015:000275.7610:01766
01767:-00003:+00080:-00027:000275.7610:01767
01768:-00007:+00063:-00004:000275.7610:01768
01769:+00000:+00088:-00025:000275.7610:01769
01770:+00011:+00062:+00018:000275.7610:01770
01771:+00031:+00068:-00004:000275.7610:01771
01772:+00016:+00049:-00007:000275.7610:01772
01773:+00006:+00101:-00018:000275.7610:01773
01774:-00006:+00067:+00001:000275.7610:01774
01775:+00004:+00068:+00003:000275.7610:01775
01776:+00003:+00070:-00006:000275.7610:01776
01777:-00003:+00069:+00002:000275.7610:01777
01778:+00007:+00063:-00009:000275.7610:01778
01779:+00015:+00065:-00023:000275.7610:01779
01780:-00012:+00087:+00013:000275.7610:01780
01781:+00021:+00062:+00003:000275.7610:01781
01782:+00008:+00084:-00023:000275.7610:01782
01783:-00005:+00067:-00009:000275.7610:01783
01784:+00006:+00068:+00001:000275.7610:01784
01785:-00004:+00089:-00016:000275.7610:01785
01786:-00006:+00086:+00010:000275.7610:01786
01787:-00009:+00069:-00019:000275.7610:01787
01788:-00015:+00087:-00022:000275.7610:01788
01789:-00017:+00087:-00026:000275.7610:01789
01790:-00019:+00088:-00004:000275.7610:01790
01791:-00011:+00063:-00036:000275.7610:01791
01792:-00038:+00068:-00035:000275.7610:01792
01793:-00027:+00068:-00025:000275.7610:01793
01794:-00035:+00089:-00013:000275.7610:01794
01795:-00032:+00065:-00004:000275.7610:01795
01796:-00036:+00089:-00036:000275.7610:01796
01797:-00048:+00085:-00038:000275.7610:01797
01798:-00041:+00079:-00021:000275.7610:01798
01799:-00016:+00087:+00001:000275.7610:01799
01800:-00008:+00072:-00026:000275.7610:01800
01801:+00005:+00075:-00016:000275.7610:01801
01802:-00013:+00062:+00000:000275.7610:01802
01803:-00035:+00088:-00038:000275.7610:01803
01804:-00015:+00090:-00053:000275.7610:01804
01805:+00000:+00064:-00020:000275.7610:01805
01806:-00022:+00073:-00014:000275.7610:01806
01807:-00011:+00069:+00002:000275.7610:01807
01808:+00005:+00087:-00012:000275.7610:01808
01809:+00005:+00085:-00020:000275.7610:01809
01810:-00019:+00072:-00026:000275.7610:01810
01811:-00012:+00086:-00026:000275.7610:01811
01812:-00017:+00065:-00001:000275.7610:01812
01813:-00018:+00064:-00002:000275.7610:01813
01814:-00006:+00084:-00008:000275.7610:01814
01815:-00020:+00046:+00032:000275.7610:01815
01816:+00005:+00090:-00016:000275.7610:01816
01817:+00010:+00081:-00024:000287.2380:01817
01818:-00010:+00075:+00014:000287.2380:01818
01819:+00016:+00086:-00005:000287.2380:01819
01820:+00030:+00075:+00014:000287.2380:01820
01821:-00007:+00085:-00021:000287.2380:01821
01822:-00020:+00053:-00010:000287.2380:01822
01823:-00017:+00086:-00017:000287.2380:01823
01824:+00000:+00065:+00013:000287.2380:01824
01825:+00005:+00076:-00023:000287.2380:01825
01826:+00000:+00070:-00019:000287.2380:01826
01827:+00004:+00066:-00011:000287.2380:01827
01828:+00004:+00063:-00025:000287.2380:01828
01829:-00023:+00063:-00016:000287.2380:01829
01830:-00020:+00075:-00023:000287.2380:01830
01831:+00003:+00065:-00020:000287.2380:01831
01832:-00019:+00064:-00022:000287.2380:01832
01833:+00001:+00062:-00021:000287.2380:01833
01834:-00009:+00084:-00007:000287.2380:01834
01835:-00011:+00066:-00027:000287.2380:01835
01836:+00004:+00092:-00001:000287.2380:01836
01837:-00023:+00056:+00013:000287.2380:01837
01838:-00015:+00087:-00042:000287.2380:01838
01839:-00035:+00072:-00012:000287.2380:01839
01840:-00042:+00079:-00038:000287.2380:01840
01841:-00048:+00065:-00023:000287.2380:01841
01842:-00007:+00049:-00025:000287.2380:01842
01843:-00021:+00066:-00002:000287.2380:01843
01844:-00024:+00062:-00026:000287.2380:01844
01845:-00024:+00076:-00024:000287.2380:01845
01846:-00035:+00085:-00035:000287.2380:01846
01847:-00034:+00066:-00022:000287.2380:01847
01848:-00013:+00073:-00032:000287.2380:01848
01849:+00001:+00090:-00024:000287.2380:01849
01850:+00005:+00063:-00008:000287.2380:01850
01851:-00022:+00067:-00028:000287.2380:01851
01852:+00001:+00074:-00023:000287.2380:01852
01853:-00010:+00086:-00012:000287.2380:01853
01854:+00006:+00087:-00020:000287.2380:01854
01855:+00008:+00084:+00016:000287.2380:01855
01856:-00006:+00076:+00009:000287.2380:01856
01857:+00021:+00103:-00011:000287.2380:01857
01858:+00010:+00065:-00001:000287.2380:01858
01859:-00036:+00084:-00015:000287.2380:01859
01860:-00029:+00049:-00005:000287.2380:01860
01861:+00031:+00021:-00006:000287.2380:01861
01862:-00005:+00113:-00035:000287.2380:01862
01863:-00006:+00051:+00023:000287.2380:01863
01864:-00018:+00069:-00019:000287.2380:01864
01865:-00032:+00090:-00002:000287.2380:01865
01866:-00020:+00085:+00002:000287.2380:01866
01867:-00007:+00072:-00034:000287.2380:01867
01868:+00001:+00063:+00009:000287.2380:01868
01869:+00005:+00063:+00012:000287.2380:01869
01870:-00008:+00085:-00035:000287.2380:01870
01871:+00000:+00091:+00003:000287.2380:01871
01872:-00035:+00086:-00022:000287.2380:01872
01873:+00003:+00076:-00006:000287.2380:01873
01874:-00003:+00087:-00003:000287.2380:01874
01875:-00006:+00068:+00013:000287.2380:01875
01876:-00022:+00071:-00007:000287.2380:01876
01877:-00023:+00084:-00012:000287.2380:01877
01878:-00026:+00088:+00006:000287.2380:01878
01879:-00040:+00062:-00017:000287.2380:01879
01880:-00034:+00070:-00053:000287.2380:01880
01881:-00004:+00065:+00014:000287.2380:01881
01882:+00004:+00068:-00024:000287.2380:01882
01883:-00040:+00090:-00023:000287.2380:01883
01884:-00037:+00067:-00003:000287.2380:01884
01885:-00016:+00067:-00023:000287.2380:01885
01886:-00035:+00068:-00035:000290.0124:01886
01887:-00020:+00074:+00000:000290.0124:01887
01888:+00018:+00073:-00012:000290.0124:01888
01889:-00005:+00063:-00014:000290.0124:01889
01890:-00008:+00066:-00021:000290.0124:01890
01891:+00005:+00076:+00003:000290.0124:01891
01892:-00019:+00064:+00000:000290.0124:01892
01893:+00002:+00068:-00035:000290.0124:01893
01894:+00005:+00073:-00007:000290.0124:01894
01895:+00015:+00074:-00016:000290.0124:01895
01896:-00007:+00038:+00014:000290.0124:01896
01897:+00001:+00076:+00015:000290.0124:01897
01898:-00020:+00061:+00003:000290.0124:01898
01899:-00017:+00101:-00034:000290.0124:01899
01900:+00033:+00063:+00020:000290.0124:01900
01901:+00018:+00067:-00001:000290.0124:01901
01902:-00007:+00065:-00018:000290.0124:01902
01903:+00009:+00085:+00017:000290.0124:01903
01904:-00007:+00085:-00004:000290.0124:01904
01905:+00006:+00075:-00010:000290.0124:01905
01906:+00015:+00062:+00000:000290.0124:01906
01907:+00011:+00075:-00026:000290.0124:01907
01908:+00003:+00088:-00022:000290.0124:01908
01909:-00019:+00068:+00000:000290.0124:01909
01910:+00006:+00085:+00014:000290.0124:01910
01911:-00001:+00065:-00012:000290.0124:01911
01912:+00000:+00068:+00000:000290.0124:01912
01913:+00004:+00087:+00017:000290.0124:01913
01914:-00018:+00066:-00014:000290.0124:01914
01915:-00022:+00063:+00001:000290.0124:01915
01916:-00009:+00069:-00013:000290.0124:01916
01917:-00012:+00101:-00021:000290.0124:01917
01918:-00018:+00063:-00041:000290.0124:01918
01919:-00016:+00082:-00019:000290.0124:01919
01920:-00022:+00068:+00003:000290.0124:01920
01921:-00043:+00068:-00053:000290.0124:01921
01922:-00030:+00088:-00040:000290.0124:01922
01923:-00024:+00066:-00027:000290.0124:01923
01924:-00006:+00053:-00025:000290.0124:01924
01925:-00021:+00070:-00023:000290.0124:01925
01926:+00006:+00086:-00025:000290.0124:01926
01927:-00016:+00065:-00027:000290.0124:01927
01928:-00027:+00087:-00029:000290.0124:01928
01929:-00035:+00077:+00015:000290.0124:01929
01930:-00012:+00074:-00017:000290.0124:01930
01931:-00020:+00064:-00024:000290.0124:01931
01932:+00006:+00068:+00018:000290.0124:01932
01933:+00002:+00065:-00014:000290.0124:01933
01934:+00006:+00073:+00002:000290.0124:01934
01935:-00023:+00090:-00001:000290.0124:01935
01936:-00022:+00086:-00003:000290.0124:01936
01937:+00003:+00085:-00021:000290.0124:01937
01938:-00008:+00059:-00008:000290.0124:01938
01939:+00004:+00086:-00024:000290.0124:01939
01940:-00012:+00073:+00029:000290.0124:01940
01941:-00010:+00087:-00038:000290.0124:01941
01942:+00018:+00086:+00027:000290.0124:01942
01943:+00009:+00071:-00025:000290.0124:01943
01944:-00009:+00072:-00001:000290.0124:01944
01945:+00015:+00085:+00009:000290.0124:01945
01946:-00002:+00065:-00012:000290.0124:01946
01947:-00006:+00073:-00007:000290.0124:01947
01948:-00016:+00075:+00010:000290.0124:01948
01949:+00015:+00063:-00001:000290.0124:01949
01950:+00015:+00053:+00015:000290.0124:01950
01951:-00002:+00074:-00021:000290.0124:01951
01952:+00001:+00067:-00004:000290.0124:01952
01953:+00006:+00074:-00036:000290.0124:01953
01954:+00001:+00066:-00013:000290.0582:01954
01955:-00019:+00076:+00003:000290.0582:01955
01956:-00011:+00075:-00002:000290.0582:01956
01957:+00004:+00067:-00014:000290.0582:01957
01958:-00017:+00063:+00002:000290.0582:01958
01959:-00010:+00070:-00017:000290.0582:01959
01960:-00032:+00067:-00013:000290.0582:01960
01961:-00033:+00074:-00015:000290.0582:01961
01962:-00026:+00089:-00017:000290.0582:01962
01963:-00013:+00075:-00015:000290.0582:01963
01964:-00019:+00064:-00014:000290.0582:01964
01965:-00017:+00067:-00023:000290.0582:01965
01966:-00032:+00075:-00014:000290.0582:01966
01967:-00012:+00072:+00001:000290.0582:01967
01968:-00032:+00075:-00016:000290.0582:01968
01969:-00025:+00073:-00038:000290.0582:01969
01970:-00014:+00065:-00017:000290.0582:01970
01971:-00017:+00076:-00004:000290.0582:01971
01972:-00007:+00066:-00024:000290.0582:01972
01973:-00005:+00062:-00003:000290.0582:01973
01974:-00017:+00067:-00015:000290.0582:01974
01975:-00016:+00062:-00001:000290.0582:01975
01976:-00008:+00087:-00007:000290.0582:01976
01977:+00018:+00047:-00025:000290.0582:01977
01978:+00016:+00097:-00002:000290.0582:01978
01979:-00011:+00037:+00008:000290.0582:01979
01980:-00024:+00072:-00041:000290.0582:01980
01981:+00012:+00067:+00012:000290.0582:01981
01982:+00008:+00074:-00009:000290.0582:01982
01983:-00018:+00073:-00013:000290.0582:01983
01984:-00018:+00088:-00006:000290.0582:01984
01985:-00005:+00071:+00001:000290.0582:01985
01986:+00006:+00065:-00028:000290.0582:01986
01987:-00014:+00069:-00011:000290.0582:01987
01988:-00010:+00048:-00007:000290.0582:01988
01989:-00001:+00090:+00004:000290.0582:01989
01990:+00001:+00050:+00017:000290.0582:01990
01991:+00004:+00074:-00022:000290.0582:01991
01992:+00004:+00063:-00009:000290.0582:01992
01993:-00014:+00062:-00016:000290.0582:01993
01994:-00009:+00064:+00001:000290.0582:01994
01995:+00005:+00072:-00026:000290.0582:01995
01996:+00018:+00071:-00021:000290.0582:01996
01997:-00017:+00064:-00020:000290.0582:01997
01998:-00027:+00067:-00012:000290.0582:01998
01999:-00012:+00067:-00025:000290.0582:01999
02000:-00025:+00076:-00022:000290.0582:02000
02001:-00040:+00089:-00030:000290.0582:02001
02002:-00039:+00062:-00018:000290.0582:02002
02003:-00032:+00064:-00040:000290.0582:02003
02004:-00052:+00070:-00024:000290.0582:02004
02005:-00009:+00048:-00001:000290.0582:02005
02006:-00034:+00064:-00032:000290.0582:02006
02007:-00035:+00058:-00020:000290.0582:02007
02008:-00015:+00074:-00036:000290.0582:02008
02009:-00014:+00068:-00024:000290.0582:02009
02010:-00038:+00074:-00023:000290.0582:02010
02011:-00012:+00086:-00013:000290.0582:02011
02012:+00006:+00066:-00020:000290.0582:02012
02013:-00001:+00085:-00027:000290.0582:02013
02014:-00017:+00068:-00025:000290.0582:02014
02015:-00022:+00065:-00022:000290.0582:02015
02016:-00018:+00049:-00014:000290.0582:02016
02017:+00010:+00063:-00001:000290.0582:02017
02018:+00012:+00047:-00016:000290.0582:02018
02019:-00032:+00048:-00036:000290.0582:02019
02020:-00034:+00085:-00033:000290.0582:02020
02021:+00004:+00073:-00012:000302.6892:02021
02022:+00019:+00047:-00021:000302.6892:02022
02023:+00000:+00072:+00000:000302.6892:02023
02024:-00020:+00064:+00017:000302.6892:02024
02025:-00035:+00063:-00037:000302.6892:02025
02026:-00035:+00065:-00003:000302.6892:02026
02027:-00013:+00070:-00012:000302.6892:02027
02028:-00014:+00076:-00011:000302.6892:02028
02029:-00020:+00075:+00003:000302.6892:02029
02030:-00022:+00064:-00026:000302.6892:02030
02031:-00021:+00067:-00022:000302.6892:02031
02032:-00030:+00091:-00020:000302.6892:02032
02033:-00012:+00085:-00020:000302.6892:02033
02034:-00010:+00085:+00015:000302.6892:02034
02035:-00018:+00064:-00024:000302.6892:02035
02036:-00014:+00084:-00016:000302.6892:02036
02037:-00024:+00088:-00022:000302.6892:02037
02038:-00019:+00068:-00023:000302.6892:02038
02039:-00015:+00071:-00025:000302.6892:02039
02040:-00033:+00067:-00027:000302.6892:02040
02041:-00025:+00075:-00016:000302.6892:02041
02042:-00047:+00052:-00050:000302.6892:02042
02043:-00026:+00073:-00012:000302.6892:02043
02044:-00038:+00074:-00041:000302.6892:02044
02045:-00050:+00052:-00037:000302.6892:02045
02046:-00036:+00073:-00019:000302.6892:02046
02047:-00039:+00053:-00041:000302.6892:02047
02048:-00026:+00070:-00032:000302.6892:02048
02049:-00052:+00075:-00038:000302.6892:02049
02050:-00028:+00050:-00015:000302.6892:02050
02051:-00041:+00052:-00058:000302.6892:02051
02052:-00010:+00053:-00025:000302.6892:02052
02053:-00012:+00072:-00012:000302.6892:02053
02054:-00022:+00052:-00003:000302.6892:02054
02055:+00017:+00075:+00017:000302.6892:02055
02056:-00005:+00073:-00024:000302.6892:02056
02057:+00001:+00064:-00014:000302.6892:02057
02058:-00022:+00047:+00001:000302.6892:02058
02059:-00008:+00064:-00037:000302.6892:02059
02060:-00015:+00090:-00032:000302.6892:02060
02061:-00035:+00073:+00012:000302.6892:02061
02062:+00003:+00066:+00012:000302.6892:02062
02063:+00014:+00073:+00002:000302.6892:02063
02064:+00021:+00075:-00020:000302.6892:02064
02065:-00021:+00075:+00011:000302.6892:02065
02066:-00021:+00051:+00001:000302.6892:02066
02067:-00017:+00049:-00026:000302.6892:02067
02068:+00003:+00065:-00026:000302.6892:02068
02069:+00002:+00072:-00012:000302.6892:02069
02070:+00006:+00063:-00030:000302.6892:02070
02071:+00007:+00063:+00019:000302.6892:02071
02072:+00013:+00085:-00023:000302.6892:02072
02073:-00005:+00063:+00000:000302.6892:02073
02074:-00004:+00085:-00002:000302.6892:02074
02075:-00003:+00066:-00026:000302.6892:02075
02076:-00008:+00074:-00039:000302.6892:02076
02077:-00004:+00087:-00025:000302.6892:02077
02078:-00008:+00058:-00001:000302.6892:02078
02079:-00017:+00081:-00024:000302.6892:02079
02080:-00019:+00065:-00003:000302.6892:02080
02081:-00031:+00089:-00021:000302.6892:02081
02082:-00026:+00085:-00024:000302.6892:02082
02083:-00036:+00085:-00013:000302.6892:02083
02084:-00004:+00065:-00026:000302.6892:02084
02085:-00011:+00067:-00022:000302.6892:02085
02086:-00023:+00086:-00041:000302.6892:02086
02087:+00005:+00074:-00004:000302.6892:02087
02088:+00006:+00066:-00023:000302.6892:02088
02089:-00021:+00063:-00034:000291.2439:02089
02090:-00019:+00051:-00016:000291.2439:02090
02091:+00002:+00053:-00001:000291.2439:02091
02092:-00017:+00050:+00001:000291.2439:02092
02093:+00000:+00072:-00021:000291.2439:02093
02094:+00017:+00071:-00005:000291.2439:02094
02095:+00019:+00072:-00001:000291.2439:02095
02096:+00018:+00072:-00006:000291.2439:02096
02097:+00011:+00086:+00012:000291.2439:02097
02098:-00003:+00062:+00000:000291.2439:02098
02099:+00016:+00085:-00037:000291.2439:02099
02100:+00005:+00066:+00007:000291.2439:02100
02101:-00013:+00050:-00020:000291.2439:02101
02102:-00026:+00050:-00010:000291.2439:02102
02103:-00001:+00071:-00007:000291.2439:02103
02104:+00018:+00072:-00023:000291.2439:02104
02105:+00007:+00047:-00020:000291.2439:02105
02106:+00008:+00085:-00011:000291.2439:02106
02107:-00004:+00053:-00023:000291.2439:02107
02108:-00011:+00053:-00015:000291.2439:02108
02109:-00019:+00062:-00002:000291.2439:02109
02110:-00021:+00061:-00021:000291.2439:02110
02111:+00003:+00051:-00021:000291.2439:02111
02112:-00018:+00073:-00020:000291.2439:02112
02113:+00005:+00069:-00026:000291.2439:02113
02114:-00021:+00055:-00013:000291.2439:02114
02115:-00008:+00076:-00013:000291.2439:02115
02116:+00015:+00065:+00002:000291.2439:02116
02117:-00019:+00063:-00023:000291.2439:02117
02118:-00015:+00087:-00023:000291.2439:02118
02119:+00007:+00067:+00008:000291.2439:02119
02120:+00003:+00074:-00027:000291.2439:02120
02121:-00012:+00074:-00020:000291.2439:02121
02122:-00010:+00064:-00012:000291.2439:02122
02123:-00022:+00067:-00001:000291.2439:02123
02124:-00010:+00069:-00013:000291.2439:02124
02125:-00011:+00085:-00013:000291.2439:02125
02126:-00006:+00062:+00002:000291.2439:02126
02127:+00000:+00068:-00001:000291.2439:02127
02128:-00034:+00064:-00012:000291.2439:02128
02129:-00033:+00089:-00002:000291.2439:02129
02130:+00002:+00084:-00015:000291.2439:02130
02131:-00016:+00061:-00025:000291.2439:02131
02132:+00005:+00085:-00027:000291.2439:02132
02133:+00001:+00068:-00020:000291.2439:02133
02134:+00016:+00064:+00000:000291.2439:02134
02135:+00022:+00088:+00000:000291.2439:02135
02136:+00007:+00086:-00001:000291.2439:02136
02137:-00001:+00069:+00002:000291.2439:02137
02138:+00016:+00065:-00020:000291.2439:02138
02139:-00008:+00063:+00000:000291.2439:02139
02140:+00001:+00071:-00015:000291.2439:02140
02141:-00019:+00063:-00027:000291.2439:02141
02142:+00003:+00064:+00015:000291.2439:02142
02143:+00017:+00076:-00012:000291.2439:02143
02144:+00012:+00062:-00011:000291.2439:02144
02145:+00019:+00067:+00004:000291.2439:02145
02146:-00020:+00091:-00010:000291.2439:02146
02147:-00013:+00059:-00021:000291.2439:02147
02148:-00017:+00051:-00014:000291.2439:02148
02149:+00043:+00071:+00050:000291.2439:02149
02150:+00020:+00049:+00002:000291.2439:02150
02151:+00008:+00064:+00008:000291.2439:02151
02152:+00006:+00051:+00058:000291.2439:02152
02153:+00016:+00084:-00047:000291.2439:02153
02154:+00019:+00071:+00029:000291.2439:02154
02155:-00007:+00063:-00066:000291.2439:02155
02156:-00020:+00099:+00003:000291.2439:02156
02157:-00020:+00079:-00038:000291.2439:02157
02158:+00021:+00103:-00027:000291.2439:02158
02159:+00016:+00076:+00032:000291.2439:02159
02160:+00018:+00005:+00000:000291.2439:02160
02161:-00036:+00048:-00085:000291.2439:02161
02162:-00029:+00075:-00011:000291.2439:02162
02163:+00010:+00118:-00022:000291.2439:02163
02164:+00004:+00040:-00036:000291.2439:02164
02165:-00050:+00049:-00006:000291.2439:02165
02166:-00020:+00080:-00058:000291.2439:02166
02167:+00013:+00063:-00010:000291.2439:02167
02168:+00006:+00072:-00037:000291.2439:02168
02169:-00024:+00073:+00018:000291.2439:02169
02170:-00008:+00065:-00035:000291.2439:02170
02171:-00006:+00076:-00006:000245.8723:02171
02172:-00012:+00073:-00008:000245.8723:02172
02173:-00022:+00048:+00002:000245.8723:02173
02174:-00006:+00088:-00019:000245.8723:02174
02175:-00019:+00105:+00012:000245.8723:02175
02176:-00048:+00038:-00100:000245.8723:02176
02177:+00014:+00112:+00003:000245.8723:02177
02178:+00037:+00050:+00008:000245.8723:02178
02179:-00019:+00073:-00041:000245.8723:02179
02180:-00058:+00047:-00038:000245.8723:02180
02181:-00041:+00086:+00002:000245.8723:02181
02182:+00013:+00067:-00022:000245.8723:02182
02183:+00004:+00053:-00003:000245.8723:02183
02184:-00022:+00075:-00006:000245.8723:02184
02185:+00003:+00085:-00006:000245.8723:02185
02186:-00001:+00063:-00002:000245.8723:02186
02187:-00011:+00064:-00009:000245.8723:02187
02188:-00032:+00069:-00021:000245.8723:02188
02189:-00027:+00086:-00001:000245.8723:02189
02190:+00004:+00086:+00017:000245.8723:02190
02191:-00021:+00062:-00024:000245.8723:02191
02192:-00011:+00047:-00040:000245.8723:02192
02193:-00022:+00132:+00004:000245.8723:02193
02194:-00034:+00014:-00004:000245.8723:02194
02195:-00033:+00035:-00035:000245.8723:02195
02196:+00059:+00090:-00027:000245.8723:02196
02197:+00082:+00078:+00048:000245.8723:02197
02198:-00024:+00018:-00083:000245.8723:02198
02199:-00124:+00090:-00043:000245.8723:02199
02200:-00127:+00115:-00037:000245.8723:02200
02201:+00015:+00022:-00069:000245.8723:02201
02202:+00069:+00095:+00001:000245.8723:02202
02203:+00040:+00116:+00016:000245.8723:02203
02204:-00067:+00059:-00013:000245.8723:02204
02205:-00043:+00087:-00021:000245.8723:02205
02206:+00079:+00106:+00033:000245.8723:02206
02207:-00032:+00038:-00049:000245.8723:02207
02208:-00111:+00038:+00004:000245.8723:02208
02209:-00041:+00081:+00044:000245.8723:02209
02210:+00072:+00047:-00001:000245.8723:02210
02211:+00058:+00086:-00013:000245.8723:02211
02212:-00027:+00046:-00002:000245.8723:02212
02213:-00040:+00090:-00016:000245.8723:02213
02214:-00049:+00091:-00013:000245.8723:02214
02215:-00036:+00086:-00023:000245.8723:02215
02216:-00009:+00071:-00007:000245.8723:02216
02217:+00035:+00053:-00011:000245.8723:02217
02218:+00004:+00048:+00000:000245.8723:02218
02219:-00022:+00050:+00019:000245.8723:02219
02220:+00017:+00049:-00016:000245.8723:02220
02221:-00004:+00075:-00009:000245.8723:02221
02222:-00006:+00075:-00011:000245.8723:02222
02223:-00034:+00085:-00021:000245.8723:02223
02224:+00001:+00068:+00005:000245.8723:02224
02225:+00011:+00090:+00016:000245.8723:02225
02226:+00016:+00064:-00010:000245.8723:02226
02227:-00017:+00063:-00022:000245.8723:02227
02228:+00002:+00064:+00012:000245.8723:02228
02229:-00007:+00073:-00006:000245.8723:02229
02230:-00007:+00066:-00014:000245.8723:02230
02231:+00001:+00070:-00008:000245.8723:02231
02232:-00007:+00070:-00025:000245.8723:02232
02233:-00001:+00073:-00029:000245.8723:02233
02234:-00006:+00076:-00002:000245.8723:02234
02235:-00017:+00089:-00001:000245.8723:02235
02236:-00001:+00074:-00016:000245.8723:02236
02237:-00008:+00065:-00010:000245.8723:02237
02238:+00015:+00091:+00000:000245.8723:02238
02239:+00014:+00065:-00013:000245.8723:02239
02240:+00010:+00075:-00012:000245.8723:02240
02241:+00018:+00066:-00004:000245.8723:02241
02242:-00009:+00053:-00001:000245.8723:02242
02243:-00022:+00090:-00028:000245.8723:02243
02244:-00015:+00060:-00039:000245.8723:02244
02245:+00005:+00106:-00027:000245.8723:02245
02246:+00046:+00032:-00006:000245.8723:02246
02247:+00049:+00076:-00027:000245.8723:02247
02248:-00044:+00068:-00037:000245.8723:02248
02249:-00047:+00084:-00067:000245.8723:02249
02250:-00006:+00053:+00002:000245.8723:02250
02251:+00004:+00073:-00039:000245.8723:02251
02252:-00012:+00072:-00020:000245.8723:02252
02253:+00001:+00076:+00005:000245.8723:02253
02254:-00037:+00034:-00049:000245.8723:02254
02255:-00050:+00045:+00029:000245.8723:02255
02256:+00081:+00067:+00031:000245.8723:02256
02257:+00101:+00047:-00054:000245.8723:02257
02258:-00049:+00065:-00019:000245.8723:02258
02259:-00126:+00086:-00020:000227.4497:02259
02260:-00049:+00075:-00038:000227.4497:02260
02261:-00001:+00104:+00031:000227.4497:02261
02262:+00034:+00039:+00001:000227.4497:02262
02263:+00047:+00087:+00009:000227.4497:02263
02264:-00027:+00047:+00016:000227.4497:02264
02265:-00028:+00059:-00028:000227.4497:02265
02266:-00026:+00062:-00055:000227.4497:02266
02267:-00010:+00074:+00005:000227.4497:02267
02268:+00002:+00048:+00002:000227.4497:02268
02269:-00013:+00082:+00018:000227.4497:02269
02270:-00053:+00059:-00003:000227.4497:02270
02271:+00003:+00101:-00071:000227.4497:02271
02272:+00027:+00069:+00005:000227.4497:02272
02273:-00023:+00071:+00017:000227.4497:02273
02274:-00049:+00089:-00024:000227.4497:02274
02275:+00043:+00065:-00009:000227.4497:02275
02276:+00028:+00053:-00052:000227.4497:02276
02277:-00055:+00075:-00013:000227.4497:02277
02278:-00018:+00075:-00006:000227.4497:02278
02279:+00045:+00071:-00015:000227.4497:02279
02280:-00020:+00079:-00040:000227.4497:02280
02281:-00045:+00089:+00003:000227.4497:02281
02282:+00011:+00084:+00019:000227.4497:02282
02283:+00013:+00086:-00036:000227.4497:02283
02284:-00031:+00048:-00006:000227.4497:02284
02285:-00040:+00064:-00013:000227.4497:02285
02286:+00001:+00063:-00039:000227.4497:02286
02287:+00017:+00067:-00019:000227.4497:02287
02288:-00021:+00048:+00000:000227.4497:02288
02289:-00066:+00077:-00016:000227.4497:02289
02290:+00015:+00050:+00010:000227.4497:02290
02291:+00049:+00099:-00033:000227.4497:02291
02292:-00023:+00052:+00001:000227.4497:02292
02293:-00073:+00050:-00005:000227.4497:02293
02294:+00019:+00087:-00012:000227.4497:02294
02295:+00046:+00072:+00007:000227.4497:02295
02296:+00019:+00076:-00013:000227.4497:02296
02297:-00040:+00068:-00005:000227.4497:02297
02298:-00042:+00075:-00049:000227.4497:02298
02299:-00028:+00090:-00025:000227.4497:02299
02300:-00013:+00076:-00006:000227.4497:02300
02301:-00005:+00091:+00011:000227.4497:02301
02302:+00044:+00063:+00013:000227.4497:02302
02303:+00046:+00064:-00022:000227.4497:02303
02304:+00001:+00058:-00005:000227.4497:02304
02305:-00028:+00070:-00019:000227.4497:02305
02306:-00009:+00064:-00001:000227.4497:02306
02307:-00003:+00067:-00001:000227.4497:02307
02308:+00003:+00076:+00015:000227.4497:02308
02309:+00002:+00075:-00038:000227.4497:02309
02310:+00017:+00075:+00001:000227.4497:02310
02311:-00038:+00083:-00042:000227.4497:02311
02312:-00109:+00051:-00039:000227.4497:02312
02313:+00007:+00051:-00019:000227.4497:02313
02314:+00047:+00076:-00015:000227.4497:02314
02315:+00023:+00069:-00020:000227.4497:02315
02316:-00014:+00069:-00038:000227.4497:02316
02317:+00006:+00067:-00004:000227.4497:02317
02318:+00027:+00064:-00036:000227.4497:02318
02319:+00026:+00076:-00016:000227.4497:02319
02320:+00000:+00069:-00003:000227.4497:02320
02321:-00020:+00074:-00012:000227.4497:02321
02322:-00006:+00061:+00002:000227.4497:02322
02323:+00008:+00068:+00014:000227.4497:02323
02324:-00007:+00063:-00015:000227.4497:02324
02325:-00002:+00066:+00000:000227.4497:02325
02326:+00021:+00068:-00024:000227.4497:02326
02327:+00015:+00065:-00002:000227.4497:02327
02328:-00004:+00063:-00013:000227.4497:02328
02329:-00011:+00073:-00011:000227.4497:02329
02330:-00020:+00070:+00000:000227.4497:02330
02331:+00002:+00070:+00000:000227.4497:02331
02332:-00004:+00063:-00011:000227.4497:02332
02333:+00005:+00063:-00001:000227.4497:02333
02334:-00007:+00064:-00039:000227.4497:02334
02335:-00002:+00075:+00014:000227.4497:02335
02336:+00007:+00073:+00000:000227.4497:02336
02337:+00015:+00063:-00021:000227.4497:02337
02338:+00008:+00075:-00009:000227.4497:02338
02339:-00005:+00067:+00001:000227.4497:02339
02340:+00000:+00052:-00026:000227.4497:02340
02341:-00011:+00074:-00037:000227.4497:02341
02342:-00021:+00075:+00026:000227.4497:02342
02343:-00010:+00066:-00016:000227.4497:02343
02344:-00010:+00067:-00025:000227.4497:02344
02345:-00005:+00066:-00006:000227.4497:02345
02346:+00001:+00073:-00039:000227.4497:02346
02347:-00016:+00053:-00002:000227.4497:02347
02348:-00016:+00066:+00003:000227.4497:02348
02349:-00013:+00076:-00002:000227.4497:02349
02350:-00006:+00065:-00001:000227.4497:02350
02351:-00003:+00074:+00002:000227.4497:02351
02352:-00007:+00070:-00020:000227.4497:02352
02353:+00002:+00075:-00001:000227.4497:02353
02354:-00006:+00075:-00023:000210.2886:02354
02355:-00008:+00052:-00021:000210.2886:02355
02356:-00016:+00075:-00035:000210.2886:02356
02357:-00021:+00088:-00021:000210.2886:02357
02358:-00020:+00069:-00023:000210.2886:02358
02359:+00006:+00052:-00004:000210.2886:02359
02360:+00002:+00073:-00022:000210.2886:02360
02361:+00005:+00072:-00007:000210.2886:02361
02362:-00020:+00062:-00017:000210.2886:02362
02363:-00022:+00066:-00002:000210.2886:02363
02364:-00020:+00049:+00000:000210.2886:02364
02365:-00014:+00076:-00021:000210.2886:02365
02366:-00022:+00065:+00000:000210.2886:02366
02367:-00036:+00074:-00035:000210.2886:02367
02368:-00015:+00088:-00014:000210.2886:02368
02369:-00018:+00075:+00002:000210.2886:02369
02370:-00008:+00063:-00002:000210.2886:02370
02371:+00016:+00068:-00010:000210.2886:02371
02372:+00005:+00075:-00021:000210.2886:02372
02373:+00006:+00074:-00023:000210.2886:02373
02374:-00005:+00072:-00002:000210.2886:02374
02375:+00001:+00076:-00035:000210.2886:02375
02376:+00002:+00075:+00001:000210.2886:02376
02377:+00002:+00073:+00004:000210.2886:02377
02378:+00002:+00061:-00025:000210.2886:02378
02379:-00005:+00074:+00001:000210.2886:02379
02380:-00021:+00066:-00024:000210.2886:02380
02381:-00019:+00068:-00022:000210.2886:02381
02382:+00002:+00067:-00022:000210.2886:02382
02383:+00006:+00073:-00023:000210.2886:02383
02384:-00016:+00063:-00023:000210.2886:02384
02385:+00001:+00071:+00013:000210.2886:02385
02386:+00000:+00064:+00000:000210.2886:02386
02387:-00018:+00066:+00000:000210.2886:02387
02388:-00003:+00063:-00001:000210.2886:02388
02389:-00019:+00085:-00011:000210.2886:02389
02390:+00001:+00065:-00013:000210.2886:02390
02391:-00007:+00068:-00009:000210.2886:02391
02392:+00002:+00085:-00020:000210.2886:02392
02393:-00036:+00085:-00022:000210.2886:02393
02394:-00015:+00061:+00000:000210.2886:02394
02395:-00023:+00085:-00010:000210.2886:02395
02396:+00001:+00072:+00000:000210.2886:02396
02397:-00036:+00067:-00024:000210.2886:02397
02398:-00032:+00064:-00012:000210.2886:02398
02399:-00009:+00085:-00022:000210.2886:02399
02400:-00013:+00069:-00024:000210.2886:02400
02401:-00034:+00068:-00003:000210.2886:02401
02402:-00021:+00068:-00003:000210.2886:02402
02403:-00020:+00067:-00026:000210.2886:02403
02404:-00010:+00067:-00012:000210.2886:02404
02405:-00028:+00067:-00003:000210.2886:02405
02406:-00034:+00076:-00011:000210.2886:02406
02407:+00018:+00063:-00021:000210.2886:02407
02408:-00034:+00074:+00001:000210.2886:02408
02409:-00039:+00064:-00024:000210.2886:02409
02410:-00019:+00066:-00002:000210.2886:02410
02411:-00007:+00068:-00023:000210.2886:02411
02412:-00034:+00063:-00022:000210.2886:02412
02413:-00014:+00068:+00002:000210.2886:02413
02414:-00019:+00065:+00001:000210.2886:02414
02415:-00008:+00069:-00012:000210.2886:02415
02416:-00026:+00086:-00021:000210.2886:02416
02417:-00033:+00073:-00040:000210.2886:02417
02418:-00011:+00077:-00042:000210.2886:02418
02419:+00005:+00070:-00008:000210.2886:02419
02420:+00002:+00064:-00014:000210.2886:02420
02421:-00014:+00063:-00026:000210.2886:02421
02422:-00014:+00061:-00021:000210.2886:02422
02423:+00004:+00065:-00023:000210.2886:02423
02424:-00012:+00065:-00021:000210.2886:02424
02425:-00035:+00070:-00014:000210.2886:02425
02426:+00006:+00066:-00017:000210.2886:02426
02427:+00017:+00072:-00006:000210.2886:02427
02428:-00008:+00051:-00016:000210.2886:02428
02429:+00001:+00075:+00000:000210.2886:02429
02430:+00021:+00067:-00020:000210.2886:02430
02431:+00006:+00075:-00023:000210.2886:02431
02432:-00003:+00062:-00009:000210.2886:02432
02433:-00002:+00053:-00021:000210.2886:02433
02434:+00008:+00072:-00025:000210.2886:02434
02435:+00023:+00061:+00001:000210.2886:02435
02436:+00050:+00072:+00003:000210.2886:02436
02437:+00036:+00073:-00001:000210.2886:02437
02438:+00036:+00069:+00015:000210.2886:02438
02439:+00024:+00072:+00002:000210.2886:02439
02440:+00013:+00063:+00003:000210.2886:02440
02441:-00003:+00073:-00024:000210.2886:02441
02442:+00022:+00075:-00011:000210.2886:02442
02443:+00030:+00092:+00013:000210.2886:02443
02444:-00006:+00046:-00037:000210.2886:02444
02445:-00004:+00086:-00021:000210.2886:02445
02446:+00024:+00076:+00022:000210.2886:02446
02447:+00037:+00063:-00023:000210.2886:02447
02448:+00009:+00063:-00006:000210.2886:02448
02449:+00019:+00072:-00026:000210.2886:02449
02450:+00011:+00053:-00024:000210.2886:02450
02451:+00030:+00074:-00001:000210.2886:02451
02452:+00030:+00073:-00001:000210.2886:02452
02453:+00013:+00069:-00008:000210.2886:02453
02454:+00013:+00064:+00001:000210.2886:02454
02455:+00023:+00076:+00004:000210.2886:02455
02456:+00019:+00074:-00003:000210.2886:02456
02457:+00033:+00067:-00021:000210.2886:02457
02458:+00038:+00062:+00001:000210.2886:02458
02459:+00007:+00061:-00022:000210.2886:02459
02460:+00005:+00086:-00002:000210.2886:02460
02461:-00003:+00065:-00022:000210.2886:02461
02462:-00001:+00068:-00009:000210.2886:02462
02463:-00004:+00064:-00003:000210.2886:02463
02464:-00017:+00063:-00002:000210.2886:02464
02465:+00003:+00066:-00020:000210.2886:02465
02466:+00000:+00066:-00013:000210.2886:02466
02467:-00018:+00061:-00032:000210.2886:02467
02468:-00023:+00064:-00002:000210.2886:02468
02469:-00021:+00065:-00021:000210.2886:02469
02470:-00022:+00063:-00041:000210.2886:02470
02471:-00033:+00075:-00017:000210.2886:02471
02472:-00047:+00068:-00025:000210.2886:02472
02473:-00032:+00075:+00000:000210.2886:02473
02474:-00033:+00065:-00020:000165.9115:02474
02475:-00018:+00066:-00011:000165.9115:02475
02476:-00033:+00061:-00017:000165.9115:02476
02477:-00036:+00062:-00022:000165.9115:02477
02478:-00027:+00066:-00015:000165.9115:02478
02479:-00054:+00076:-00012:000165.9115:02479
02480:-00039:+00067:-00019:000165.9115:02480
02481:-00024:+00070:+00013:000165.9115:02481
02482:-00047:+00075:-00021:000165.9115:02482
02483:-00047:+00052:-00001:000165.9115:02483
02484:-00020:+00066:-00024:000165.9115:02484
02485:-00014:+00061:-00025:000165.9115:02485
02486:-00047:+00076:-00027:000165.9115:02486
02487:-00033:+00085:-00004:000165.9115:02487
02488:+00005:+00076:+00001:000165.9115:02488
02489:-00015:+00062:-00018:000165.9115:02489
02490:-00036:+00064:-00001:000165.9115:02490
02491:-00038:+00090:-00011:000165.9115:02491
02492:-00013:+00063:-00001:000165.9115:02492
02493:-00036:+00064:+00002:000165.9115:02493
02494:-00032:+00086:-00007:000165.9115:02494
02495:-00033:+00065:-00019:000165.9115:02495
02496:-00026:+00087:-00020:000165.9115:02496
02497:-00028:+00064:-00020:000165.9115:02497
02498:-00032:+00065:-00003:000165.9115:02498
02499:-00001:+00065:-00041:000165.9115:02499
02500:-00021:+00066:+00003:000165.9115:02500
02501:-00019:+00072:-00020:000165.9115:02501
02502:-00017:+00065:-00024:000165.9115:02502
02503:+00011:+00068:+00001:000165.9115:02503
02504:+00031:+00071:-00004:000165.9115:02504
02505:+00048:+00061:-00016:000165.9115:02505
02506:-00002:+00048:-00025:000165.9115:02506
02507:-00007:+00114:-00014:000165.9115:02507
02508:-00021:+00065:-00024:000165.9115:02508
02509:+00016:+00078:-00001:000165.9115:02509
02510:+00054:+00081:+00014:000165.9115:02510
02511:+00035:+00076:+00000:000165.9115:02511
02512:+00004:+00067:-00002:000165.9115:02512
02513:-00019:+00087:+00010:000165.9115:02513
02514:+00033:+00068:-00019:000165.9115:02514
02515:+00008:+00064:-00013:000165.9115:02515
02516:-00002:+00067:-00001:000165.9115:02516
02517:+00000:+00064:-00003:000165.9115:02517
02518:+00023:+00091:-00009:000165.9115:02518
02519:+00014:+00089:+00014:000165.9115:02519
02520:+00007:+00082:-00004:000165.9115:02520
02521:-00004:+00066:+00002:000165.9115:02521
02522:+00031:+00067:+00004:000165.9115:02522
02523:+00035:+00067:-00006:000165.9115:02523
02524:+00014:+00061:-00024:000165.9115:02524
02525:-00004:+00076:-00020:000165.9115:02525
02526:+00009:+00084:+00001:000165.9115:02526
02527:-00001:+00068:-00021:000165.9115:02527
02528:-00005:+00068:-00022:000165.9115:02528
02529:-00010:+00091:-00011:000165.9115:02529
02530:-00015:+00084:-00011:000165.9115:02530
02531:-00010:+00085:+00002:000165.9115:02531
02532:-00019:+00067:+00019:000165.9115:02532
02533:-00029:+00062:-00019:000165.9115:02533
02534:-00048:+00074:-00042:000165.9115:02534
02535:-00038:+00085:-00027:000165.9115:02535
02536:-00054:+00084:-00012:000165.9115:02536
02537:-00068:+00065:-00039:000165.9115:02537
02538:-00045:+00063:-00015:000165.9115:02538
02539:-00029:+00064:-00020:000165.9115:02539
02540:-00022:+00062:-00001:000165.9115:02540
02541:-00017:+00065:+00012:000165.9115:02541
02542:+00009:+00077:-00047:000165.9115:02542
02543:+00014:+00057:-00023:000165.9115:02543
02544:+00007:+00091:+00018:000165.9115:02544
02545:-00007:+00072:-00041:000165.9115:02545
02546:+00003:+00066:+00017:000165.9115:02546
02547:-00031:+00051:-00038:000165.9115:02547
02548:-00031:+00072:-00028:000165.9115:02548
02549:-00014:+00065:-00020:000165.9115:02549
02550:-00021:+00052:-00025:000165.9115:02550
02551:-00016:+00064:+00014:000165.9115:02551
02552:+00013:+00063:+00001:000165.9115:02552
02553:+00024:+00085:+00001:000165.9115:02553
02554:+00015:+00048:-00010:000165.9115:02554
02555:-00028:+00065:-00018:000165.9115:02555
02556:-00029:+00051:-00003:000165.9115:02556
02557:-00022:+00073:-00018:000165.9115:02557
02558:+00015:+00074:+00003:000165.9115:02558
02559:+00015:+00071:-00003:000165.9115:02559
02560:-00033:+00076:-00018:000165.9115:02560
02561:-00034:+00066:-00024:000165.9115:02561
02562:+00002:+00068:+00012:000165.9115:02562
02563:-00008:+00074:-00035:000165.9115:02563
02564:+00004:+00086:+00002:000165.9115:02564
02565:-00018:+00068:-00010:000165.9115:02565
02566:-00023:+00071:-00006:000165.9115:02566
02567:-00003:+00069:+00002:000165.9115:02567
02568:-00021:+00052:-00021:000165.9115:02568
02569:-00010:+00092:+00001:000165.9115:02569
02570:-00012:+00068:+00017:000165.9115:02570
02571:+00015:+00086:+00007:000165.9115:02571
02572:+00019:+00099:+00002:000165.9115:02572
02573:-00013:+00066:-00012:000165.9115:02573
02574:+00001:+00077:+00004:000165.9115:02574
02575:+00022:+00066:-00008:000199.8201:02575
02576:-00002:+00073:-00035:000199.8201:02576
02577:+00001:+00075:-00008:000199.8201:02577
02578:-00021:+00063:-00017:000199.8201:02578
02579:-00005:+00065:-00011:000199.8201:02579
02580:+00004:+00064:-00001:000199.8201:02580
02581:-00004:+00063:+00015:000199.8201:02581
02582:+00006:+00068:-00023:000199.8201:02582
02583:+00006:+00088:-00013:000199.8201:02583
02584:-00019:+00088:-00004:000199.8201:02584
02585:-00023:+00066:-00001:000199.8201:02585
02586:+00015:+00076:-00013:000199.8201:02586
02587:+00015:+00076:+00002:000199.8201:02587
02588:+00002:+00063:-00023:000199.8201:02588
02589:-00038:+00061:-00003:000199.8201:02589
02590:-00017:+00063:-00026:000199.8201:02590
02591:-00006:+00063:+00001:000199.8201:02591
02592:+00005:+00076:-00036:000199.8201:02592
02593:-00016:+00069:-00001:000199.8201:02593
02594:-00001:+00064:-00003:000199.8201:02594
02595:-00006:+00064:-00021:000199.8201:02595
02596:+00003:+00063:-00002:000199.8201:02596
02597:+00002:+00087:+00015:000199.8201:02597
02598:+00019:+00066:-00025:000199.8201:02598
02599:-00006:+00066:-00002:000199.8201:02599
02600:+00006:+00063:+00019:000199.8201:02600
02601:+00001:+00069:-00002:000199.8201:02601
02602:+00005:+00088:-00030:000199.8201:02602
02603:-00004:+00064:+00013:000199.8201:02603
02604:+00007:+00073:+00002:000199.8201:02604
02605:-00002:+00063:-00043:000199.8201:02605
02606:-00032:+00067:-00010:000199.8201:02606
02607:-00037:+00062:+00000:000199.8201:02607
02608:-00007:+00071:-00020:000199.8201:02608
02609:+00022:+00075:-00004:000199.8201:02609
02610:-00007:+00075:-00012:000199.8201:02610
02611:+00000:+00066:-00025:000199.8201:02611
02612:+00008:+00063:-00022:000199.8201:02612
02613:+00011:+00077:-00013:000199.8201:02613
02614:-00009:+00064:-00001:000199.8201:02614
02615:-00009:+00063:+00003:000199.8201:02615
02616:+00010:+00086:+00009:000199.8201:02616
02617:-00002:+00085:-00020:000199.8201:02617
02618:-00011:+00069:-00020:000199.8201:02618
02619:-00006:+00077:-00001:000199.8201:02619
02620:+00009:+00067:-00004:000199.8201:02620
02621:+00018:+00086:-00037:000199.8201:02621
02622:+00020:+00079:-00006:000199.8201:02622
02623:+00012:+00066:-00007:000199.8201:02623
02624:-00006:+00090:-00040:000199.8201:02624
02625:-00017:+00078:-00002:000199.8201:02625
02626:-00012:+00120:-00036:000199.8201:02626
02627:-00013:+00076:-00066:000199.8201:02627
02628:-00001:+00091:-00011:000199.8201:02628
02629:+00016:+00088:-00024:000199.8201:02629
02630:+00020:+00065:-00036:000199.8201:02630
02631:+00002:+00087:-00027:000199.8201:02631
02632:-00017:+00079:-00016:000199.8201:02632
02633:-00006:+00078:+00018:000199.8201:02633
02634:+00018:+00086:-00017:000199.8201:02634
02635:+00021:+00077:+00004:000199.8201:02635
02636:+00002:+00089:-00001:000199.8201:02636
02637:-00015:+00065:-00020:000199.8201:02637
02638:-00005:+00089:-00007:000199.8201:02638
02639:+00016:+00067:-00013:000199.8201:02639
02640:-00003:+00076:-00018:000199.8201:02640
02641:-00010:+00086:-00020:000199.8201:02641
02642:+00005:+00085:+00003:000199.8201:02642
02643:+00001:+00090:+00003:000199.8201:02643
02644:+00006:+00084:-00023:000199.8201:02644
02645:-00016:+00090:-00008:000199.8201:02645
02646:-00022:+00072:-00001:000199.8201:02646
02647:-00008:+00089:-00018:000199.8201:02647
02648:-00002:+00085:-00003:000199.8201:02648
02649:-00033:+00088:-00019:000199.8201:02649
02650:-00021:+00067:-00002:000199.8201:02650
02651:+00006:+00084:+00001:000199.8201:02651
02652:-00019:+00066:-00016:000199.8201:02652
02653:-00012:+00088:-00016:000199.8201:02653
02654:-00020:+00067:+00005:000199.8201:02654
02655:+00000:+00062:-00023:000199.8201:02655
02656:-00019:+00073:-00008:000199.8201:02656
02657:-00019:+00068:-00022:000199.8201:02657
02658:-00036:+00062:-00016:000199.8201:02658
02659:-00036:+00074:-00025:000199.8201:02659
02660:-00017:+00061:-00021:000199.8201:02660
02661:+00007:+00074:+00001:000199.8201:02661
02662:-00023:+00064:+00002:000199.8201:02662
02663:-00018:+00089:-00001:000199.8201:02663
02664:+00002:+00076:-00010:000199.8201:02664
02665:+00003:+00087:-00016:000199.8201:02665
02666:-00011:+00065:-00011:000199.8201:02666
02667:+00001:+00062:-00002:000214.8974:02667
02668:-00007:+00074:-00002:000214.8974:02668
02669:-00012:+00073:-00024:000214.8974:02669
02670:-00010:+00066:-00025:000214.8974:02670
02671:-00016:+00071:+00012:000214.8974:02671
02672:+00007:+00063:-00003:000214.8974:02672
02673:-00005:+00075:+00001:000214.8974:02673
02674:-00016:+00076:-00017:000214.8974:02674
02675:-00028:+00076:-00003:000214.8974:02675
02676:+00005:+00075:-00023:000214.8974:02676
02677:-00021:+00072:-00003:000214.8974:02677
02678:-00021:+00074:-00024:000214.8974:02678
02679:-00016:+00052:-00016:000214.8974:02679
02680:-00010:+00068:-00020:000214.8974:02680
02681:-00010:+00064:-00025:000214.8974:02681
02682:-00001:+00076:+00000:000214.8974:02682
02683:-00006:+00068:-00016:000214.8974:02683
02684:+00001:+00063:-00025:000214.8974:02684
02685:-00020:+00065:-00007:000214.8974:02685
02686:-00005:+00066:-00025:000214.8974:02686
02687:-00006:+00073:-00025:000214.8974:02687
02688:-00008:+00065:-00025:000214.8974:02688
02689:-00008:+00089:-00003:000214.8974:02689
02690:-00011:+00062:-00010:000214.8974:02690
02691:-00032:+00066:-00026:000214.8974:02691
02692:-00005:+00062:+00013:000214.8974:02692
02693:+00003:+00084:-00024:000214.8974:02693
02694:-00033:+00076:-00026:000214.8974:02694
02695:-00022:+00067:+00001:000214.8974:02695
02696:-00017:+00066:-00001:000214.8974:02696
02697:+00006:+00075:-00005:000214.8974:02697
02698:-00006:+00062:-00001:000214.8974:02698
02699:-00017:+00067:-00001:000214.8974:02699
02700:-00022:+00063:+00002:000214.8974:02700
02701:-00014:+00064:-00029:000214.8974:02701
02702:-00023:+00062:-00002:000214.8974:02702
02703:-00032:+00065:-00021:000214.8974:02703
02704:-00029:+00075:-00003:000214.8974:02704
02705:-00038:+00068:-00025:000214.8974:02705
02706:-00033:+00072:-00012:000214.8974:02706
02707:-00007:+00086:-00013:000214.8974:02707
02708:+00005:+00088:-00013:000214.8974:02708
02709:-00009:+00074:-00021:000214.8974:02709
02710:-00026:+00065:-00017:000214.8974:02710
02711:-00019:+00089:-00001:000214.8974:02711
02712:-00019:+00068:-00006:000214.8974:02712
02713:-00018:+00067:-00011:000214.8974:02713
02714:+00006:+00068:+00006:000214.8974:02714
02715:-00017:+00063:+00000:000214.8974:02715
02716:-00007:+00085:-00012:000214.8974:02716
02717:+00005:+00063:-00004:000214.8974:02717
02718:+00001:+00068:-00015:000214.8974:02718
02719:-00023:+00074:+00000:000214.8974:02719
02720:-00021:+00088:-00038:000214.8974:02720
02721:+00002:+00066:-00009:000214.8974:02721
02722:+00006:+00065:+00000:000214.8974:02722
02723:-00005:+00076:-00024:000214.8974:02723
02724:-00003:+00062:+00003:000214.8974:02724
02725:-00005:+00067:-00006:000214.8974:02725
02726:+00007:+00064:-00004:000214.8974:02726
02727:+00006:+00075:+00001:000214.8974:02727
02728:-00004:+00087:-00027:000214.8974:02728
02729:+00001:+00067:-00013:000214.8974:02729
02730:-00014:+00065:-00032:000214.8974:02730
02731:-00033:+00079:-00027:000214.8974:02731
02732:-00010:+00076:+00015:000214.8974:02732
02733:-00004:+00095:-00021:000214.8974:02733
02734:+00038:+00053:+00034:000214.8974:02734
02735:+00029:+00067:-00032:000214.8974:02735
02736:+00011:+00063:-00037:000214.8974:02736
02737:+00006:+00076:-00012:000214.8974:02737
02738:+00020:+00089:+00004:000214.8974:02738
02739:+00018:+00047:-00008:000214.8974:02739
02740:+00019:+00066:-00011:000214.8974:02740
02741:-00008:+00064:-00037:000214.8974:02741
02742:+00008:+00069:+00015:000214.8974:02742
02743:+00036:+00079:-00031:000214.8974:02743
02744:+00031:+00067:+00003:000214.8974:02744
02745:+00019:+00067:+00001:000214.8974:02745
02746:+00021:+00068:-00027:000214.8974:02746
02747:+00031:+00067:+00012:000214.8974:02747
02748:+00019:+00087:-00003:000214.8974:02748
02749:+00021:+00086:+00002:000214.8974:02749
02750:-00008:+00085:+00000:000214.8974:02750
02751:-00017:+00083:-00010:000214.8974:02751
02752:-00008:+00075:+00005:000214.8974:02752
02753:+00009:+00081:-00036:000214.8974:02753
02754:+00009:+00090:+00015:000214.8974:02754
02755:+00001:+00088:-00016:000214.8974:02755
02756:-00010:+00086:+00003:000214.8974:02756
02757:+00003:+00085:+00006:000214.8974:02757
02758:-00008:+00064:-00040:000214.8974:02758
02759:-00018:+00067:-00021:000214.8974:02759
02760:-00019:+00078:-00007:000214.8974:02760
02761:+00005:+00066:-00025:000214.8974:02761
02762:+00001:+00069:+00001:000214.8974:02762
02763:-00016:+00087:+00015:000214.8974:02763
02764:-00018:+00086:-00024:000207.0736:02764
02765:+00003:+00063:-00025:000207.0736:02765
02766:-00032:+00083:-00015:000207.0736:02766
02767:-00046:+00089:-00004:000207.0736:02767
02768:-00050:+00099:-00057:000207.0736:02768
02769:+00001:+00088:+00028:000207.0736:02769
02770:-00017:+00084:-00015:000207.0736:02770
02771:-00009:+00074:-00027:000207.0736:02771
02772:-00006:+00061:+00012:000207.0736:02772
02773:+00011:+00086:-00131:000207.0736:02773
02774:-00013:+00069:+00019:000207.0736:02774
02775:-00054:+00062:+00012:000207.0736:02775
02776:-00031:+00089:-00056:000207.0736:02776
02777:-00008:+00079:+00019:000207.0736:02777
02778:-00003:+00085:-00033:000207.0736:02778
02779:+00003:+00061:-00039:000207.0736:02779
02780:+00000:+00087:+00015:000207.0736:02780
02781:-00023:+00076:-00017:000207.0736:02781
02782:+00006:+00088:-00010:000207.0736:02782
02783:-00016:+00066:-00021:000207.0736:02783
02784:-00037:+00069:-00029:000207.0736:02784
02785:-00021:+00088:+00002:000207.0736:02785
02786:-00024:+00065:-00017:000207.0736:02786
02787:-00013:+00072:-00022:000207.0736:02787
02788:-00006:+00065:-00022:000207.0736:02788
02789:-00007:+00065:+00000:000207.0736:02789
02790:+00005:+00085:-00007:000207.0736:02790
02791:+00016:+00065:+00000:000207.0736:02791
02792:+00010:+00066:+00001:000207.0736:02792
02793:-00005:+00092:+00001:000207.0736:02793
02794:-00023:+00062:-00006:000207.0736:02794
02795:+00000:+00086:-00002:000207.0736:02795
02796:+00023:+00090:+00002:000207.0736:02796
02797:+00034:+00065:+00011:000207.0736:02797
02798:+00019:+00076:-00025:000207.0736:02798
02799:+00003:+00086:-00003:000207.0736:02799
02800:+00003:+00073:-00011:000207.0736:02800
02801:+00009:+00062:-00015:000207.0736:02801
02802:+00022:+00090:+00018:000207.0736:02802
02803:-00007:+00065:-00025:000207.0736:02803
02804:-00004:+00063:-00016:000207.0736:02804
02805:-00005:+00066:-00010:000207.0736:02805
02806:-00021:+00077:-00003:000207.0736:02806
02807:-00007:+00066:-00013:000207.0736:02807
02808:-00007:+00067:-00003:000207.0736:02808
02809:+00002:+00065:-00021:000207.0736:02809
02810:+00005:+00068:-00001:000207.0736:02810
02811:+00017:+00088:+00002:000207.0736:02811
02812:+00004:+00085:-00021:000207.0736:02812
02813:-00017:+00089:-00015:000207.0736:02813
02814:-00022:+00087:-00026:000207.0736:02814
02815:-00016:+00084:-00016:000207.0736:02815
02816:-00051:+00068:-00004:000207.0736:02816
02817:-00033:+00089:+00002:000207.0736:02817
02818:-00006:+00052:+00043:000207.0736:02818
02819:-00017:+00094:-00015:000207.0736:02819
02820:-00063:+00066:+00020:000207.0736:02820
02821:-00080:+00055:-00040:000207.0736:02821
02822:-00053:+00070:+00019:000207.0736:02822
02823:-00026:+00068:+00017:000207.0736:02823
02824:-00020:+00077:-00040:000207.0736:02824
02825:-00018:+00077:-00008:000207.0736:02825
02826:+00014:+00047:-00041:000207.0736:02826
02827:+00037:+00072:-00031:000207.0736:02827
02828:-00039:+00070:+00028:000207.0736:02828
02829:-00079:+00074:-00055:000207.0736:02829
02830:-00036:+00070:-00001:000207.0736:02830
02831:-00005:+00091:+00017:000207.0736:02831
02832:+00002:+00034:-00039:000207.0736:02832
02833:-00006:+00075:-00023:000207.0736:02833
02834:-00005:+00085:-00017:000207.0736:02834
02835:-00038:+00061:-00004:000207.0736:02835
02836:-00029:+00073:-00003:000207.0736:02836
02837:+00014:+00067:-00004:000207.0736:02837
02838:+00025:+00072:-00041:000207.0736:02838
02839:-00037:+00066:-00023:000207.0736:02839
02840:-00029:+00067:+00017:000207.0736:02840
02841:-00016:+00074:-00013:000207.0736:02841
02842:+00018:+00087:-00003:000207.0736:02842
02843:-00024:+00067:-00014:000207.0736:02843
02844:-00028:+00061:-00039:000207.0736:02844
02845:+00002:+00066:-00012:000207.0736:02845
02846:-00005:+00076:-00023:000207.0736:02846
02847:-00006:+00063:+00000:000207.0736:02847
02848:+00016:+00074:+00004:000207.0736:02848
02849:+00032:+00102:-00036:000207.0736:02849
02850:-00008:+00068:+00021:000207.0736:02850
02851:-00020:+00073:-00023:000207.0736:02851
02852:+00020:+00071:-00014:000207.0736:02852
02853:+00016:+00076:-00022:000207.0736:02853
02854:-00017:+00078:-00024:000207.0736:02854
02855:-00011:+00079:-00039:000207.0736:02855
02856:+00006:+00079:-00004:000207.0736:02856
02857:-00009:+00064:-00002:000207.0736:02857
02858:+00007:+00068:-00007:000213.7320:02858
02859:+00001:+00065:-00022:000213.7320:02859
02860:-00017:+00090:-00001:000213.7320:02860
02861:-00008:+00065:-00009:000213.7320:02861
02862:+00022:+00089:-00023:000213.7320:02862
02863:-00005:+00087:-00022:000213.7320:02863
02864:-00006:+00085:-00011:000213.7320:02864
02865:-00006:+00089:-00009:000213.7320:02865
02866:+00018:+00081:-00020:000213.7320:02866
02867:-00021:+00087:-00025:000213.7320:02867
02868:-00001:+00081:-00021:000213.7320:02868
02869:-00016:+00088:-00013:000213.7320:02869
02870:+00015:+00066:+00002:000213.7320:02870
02871:+00010:+00090:-00007:000213.7320:02871
02872:+00011:+00068:+00003:000213.7320:02872
02873:+00019:+00087:-00025:000213.7320:02873
02874:-00018:+00068:+00000:000213.7320:02874
02875:-00033:+00087:-00023:000213.7320:02875
02876:-00022:+00067:+00002:000213.7320:02876
02877:+00016:+00089:-00004:000213.7320:02877
02878:+00012:+00057:+00016:000213.7320:02878
02879:+00033:+00099:-00019:000213.7320:02879
02880:-00017:+00087:-00050:000213.7320:02880
02881:-00066:+00086:+00026:000213.7320:02881
02882:-00029:+00087:-00008:000213.7320:02882
02883:+00069:+00092:-00017:000213.7320:02883
02884:+00074:+00089:-00002:000213.7320:02884
02885:-00020:+00076:-00037:000213.7320:02885
02886:-00050:+00086:-00010:000213.7320:02886
02887:-00004:+00084:-00025:000213.7320:02887
02888:+00012:+00087:-00027:000213.7320:02888
02889:-00015:+00073:-00026:000213.7320:02889
02890:-00014:+00065:-00027:000213.7320:02890
02891:+00010:+00085:-00011:000213.7320:02891
02892:+00016:+00081:-00036:000213.7320:02892
02893:-00008:+00088:-00021:000213.7320:02893
02894:-00017:+00085:+00018:000213.7320:02894
02895:+00003:+00066:-00020:000213.7320:02895
02896:+00019:+00087:-00002:000213.7320:02896
02897:-00008:+00078:-00010:000213.7320:02897
02898:-00019:+00066:-00013:000213.7320:02898
02899:+00005:+00076:-00002:000213.7320:02899
02900:-00019:+00090:-00002:000213.7320:02900
02901:-00009:+00087:-00017:000213.7320:02901
02902:+00002:+00089:-00026:000213.7320:02902
02903:+00022:+00069:-00023:000213.7320:02903
02904:+00013:+00065:-00012:000213.7320:02904
02905:-00014:+00084:-00013:000213.7320:02905
02906:-00037:+00080:+00000:000213.7320:02906
02907:-00008:+00031:+00044:000213.7320:02907
02908:+00030:+00077:-00085:000213.7320:02908
02909:-00004:+00055:+00031:000213.7320:02909
02910:-00069:+00077:-00028:000213.7320:02910
02911:-00045:+00067:-00008:000213.7320:02911
02912:-00006:+00079:+00018:000213.7320:02912
02913:+00018:+00077:-00021:000213.7320:02913
02914:+00005:+00076:+00017:000213.7320:02914
02915:-00012:+00072:+00001:000213.7320:02915
02916:-00003:+00090:-00022:000213.7320:02916
02917:-00005:+00086:+00003:000213.7320:02917
02918:-00013:+00064:-00029:000213.7320:02918
02919:+00003:+00062:-00001:000213.7320:02919
02920:-00002:+00080:-00020:000213.7320:02920
02921:-00036:+00086:-00026:000213.7320:02921
02922:-00048:+00079:-00023:000213.7320:02922
02923:+00000:+00091:-00004:000213.7320:02923
02924:-00005:+00090:-00011:000213.7320:02924
02925:-00023:+00067:+00001:000213.7320:02925
02926:+00003:+00089:+00002:000213.7320:02926
02927:+00006:+00084:-00020:000213.7320:02927
02928:-00019:+00064:-00038:000213.7320:02928
02929:-00015:+00086:-00012:000213.7320:02929
02930:-00018:+00064:-00023:000213.7320:02930
02931:-00018:+00088:-00025:000213.7320:02931
02932:+00007:+00073:+00002:000213.7320:02932
02933:-00016:+00105:-00055:000213.7320:02933
02934:-00004:+00069:-00024:000213.7320:02934
02935:-00020:+00103:-00023:000213.7320:02935
02936:-00022:+00087:+00002:000213.7320:02936
02937:-00032:+00067:+00008:000213.7320:02937
02938:-00005:+00062:-00013:000213.7320:02938
02939:+00020:+00063:-00017:000213.7320:02939
02940:-00012:+00066:-00012:000213.7320:02940
02941:-00054:+00065:-00013:000213.7320:02941
02942:+00001:+00087:-00006:000213.7320:02942
02943:+00025:+00088:+00001:000213.7320:02943
02944:+00031:+00068:-00011:000213.7320:02944
02945:-00032:+00085:+00001:000213.7320:02945
02946:+00004:+00087:-00008:000213.7320:02946
02947:+00016:+00068:-00023:000213.7320:02947
02948:-00005:+00084:-00012:000213.7320:02948
02949:-00015:+00075:-00022:000218.2101:02949
02950:-00036:+00063:+00002:000218.2101:02950
02951:+00002:+00065:-00040:000218.2101:02951
02952:+00007:+00065:+00000:000218.2101:02952
02953:-00009:+00089:-00007:000218.2101:02953
02954:-00007:+00086:-00013:000218.2101:02954
02955:+00016:+00074:-00015:000218.2101:02955
02956:-00004:+00090:-00037:000218.2101:02956
02957:-00020:+00067:+00020:000218.2101:02957
02958:-00022:+00089:-00012:000218.2101:02958
02959:+00022:+00075:-00002:000218.2101:02959
02960:+00010:+00080:-00029:000218.2101:02960
02961:-00020:+00050:-00076:000218.2101:02961
02962:-00032:+00087:+00024:000218.2101:02962
02963:-00032:+00064:-00054:000218.2101:02963
02964:-00008:+00066:-00005:000218.2101:02964
02965:+00037:+00074:-00021:000218.2101:02965
02966:+00010:+00076:-00012:000218.2101:02966
02967:-00017:+00067:-00008:000218.2101:02967
02968:-00014:+00047:-00062:000218.2101:02968
02969:-00013:+00086:-00008:000218.2101:02969
02970:-00026:+00061:-00007:000218.2101:02970
02971:-00001:+00066:-00022:000218.2101:02971
02972:+00027:+00089:+00035:000218.2101:02972
02973:-00017:+00061:-00042:000218.2101:02973
02974:-00032:+00065:-00006:000218.2101:02974
02975:-00021:+00076:-00023:000218.2101:02975
02976:-00020:+00085:-00017:000218.2101:02976
02977:-00023:+00068:-00017:000218.2101:02977
02978:-00012:+00087:+00002:000218.2101:02978
02979:+00009:+00067:-00010:000218.2101:02979
02980:+00014:+00076:-00010:000218.2101:02980
02981:-00022:+00089:-00030:000218.2101:02981
02982:-00031:+00066:-00002:000218.2101:02982
02983:-00012:+00087:-00002:000218.2101:02983
02984:+00012:+00065:+00000:000218.2101:02984
02985:+00024:+00088:-00006:000218.2101:02985
02986:-00003:+00084:-00023:000218.2101:02986
02987:-00019:+00090:-00020:000218.2101:02987
02988:+00017:+00095:+00007:000218.2101:02988
02989:+00052:+00061:+00004:000218.2101:02989
02990:-00002:+00081:-00087:000218.2101:02990
02991:-00092:+00071:+00004:000218.2101:02991
02992:-00035:+00105:+00042:000218.2101:02992
02993:+00061:+00076:-00036:000218.2101:02993
02994:-00006:+00063:-00002:000218.2101:02994
02995:-00028:+00090:-00024:000218.2101:02995
02996:+00006:+00087:-00011:000218.2101:02996
02997:+00013:+00067:-00008:000218.2101:02997
02998:-00016:+00064:-00005:000218.2101:02998
02999:-00023:+00066:-00005:000218.2101:02999
03000:+00008:+00083:-00004:000218.2101:03000
03001:+00046:+00049:-00028:000218.2101:03001
03002:-00031:+00067:-00026:000218.2101:03002
03003:-00050:+00089:-00010:000218.2101:03003
03004:-00006:+00086:+00014:000218.2101:03004
03005:+00038:+00091:+00026:000218.2101:03005
03006:-00006:+00065:+00014:000218.2101:03006
03007:-00022:+00061:-00002:000218.2101:03007
03008:+00004:+00081:-00039:000218.2101:03008
03009:+00003:+00068:-00021:000218.2101:03009
03010:-00046:+00090:-00054:000218.2101:03010
03011:-00031:+00066:-00020:000218.2101:03011
03012:+00004:+00089:+00000:000218.2101:03012
03013:+00011:+00061:-00025:000218.2101:03013
03014:-00023:+00082:-00056:000218.2101:03014
03015:-00011:+00067:+00046:000218.2101:03015
03016:+00037:+00101:+00059:000218.2101:03016
03017:+00047:+00038:-00014:000218.2101:03017
03018:-00003:+00080:-00023:000218.2101:03018
03019:-00069:+00092:-00015:000218.2101:03019
03020:-00052:+00091:-00002:000218.2101:03020
03021:-00010:+00064:-00003:000218.2101:03021
03022:-00036:+00079:-00014:000218.2101:03022
03023:-00016:+00065:-00007:000218.2101:03023
03024:+00008:+00090:-00012:000218.2101:03024
03025:-00005:+00087:+00002:000218.2101:03025
03026:-00002:+00077:+00018:000218.2101:03026
03027:-00007:+00089:-00021:000218.2101:03027
03028:+00002:+00091:-00026:000218.2101:03028
03029:-00014:+00099:-00001:000218.2101:03029
03030:-00038:+00086:-00030:000218.2101:03030
03031:-00033:+00091:-00003:000218.2101:03031
03032:-00019:+00082:-00015:000218.2101:03032
03033:-00010:+00086:-00024:000218.2101:03033
03034:+00007:+00078:+00032:000218.2101:03034
03035:+00049:+00080:+00010:000218.2101:03035
03036:-00037:+00069:-00022:000218.2101:03036
03037:-00060:+00090:-00032:000218.2101:03037
03038:-00004:+00080:-00026:000218.2101:03038
03039:+00047:+00161:+00104:000218.2101:03039
03040:+00079:+00087:-00064:000218.2101:03040
03041:-00164:+00068:-00048:000216.8174:03041
03042:-00170:+00130:+00015:000216.8174:03042
03043:+00118:+00069:+00018:000216.8174:03043
03044:+00018:+00066:-00069:000216.8174:03044
03045:-00075:+00090:+00047:000216.8174:03045
03046:-00001:+00069:-00005:000216.8174:03046
03047:+00070:+00101:-00016:000216.8174:03047
03048:+00082:+00076:-00017:000216.8174:03048
03049:+00046:+00184:-00052:000216.8174:03049
03050:-00093:+00004:+00015:000216.8174:03050
03051:-00176:+00142:-00118:000216.8174:03051
03052:+00189:+00052:+00005:000216.8174:03052
03053:+00182:+00007:-00103:000216.8174:03053
03054:-00036:+00101:+00000:000216.8174:03054
03055:-00034:+00047:+00062:000216.8174:03055
03056:-00019:+00067:+00000:000216.8174:03056
03057:-00057:+00077:-00038:000216.8174:03057
03058:-00067:+00078:+00017:000216.8174:03058
03059:+00050:+00051:-00048:000216.8174:03059
03060:+00045:+00065:+00009:000216.8174:03060
03061:-00001:+00064:-00036:000216.8174:03061
03062:-00055:+00077:-00051:000216.8174:03062
03063:+00058:+00079:+00017:000216.8174:03063
03064:+00096:+00082:-00020:000216.8174:03064
03065:+00039:+00052:-00002:000216.8174:03065
03066:+00010:+00089:-00003:000216.8174:03066
03067:+00003:+00090:+00003:000216.8174:03067
03068:-00099:+00032:-00072:000216.8174:03068
03069:-00074:+00088:-00035:000216.8174:03069
03070:+00028:+00087:+00004:000216.8174:03070
03071:+00051:+00062:-00001:000216.8174:03071
03072:+00011:+00068:-00026:000216.8174:03072
03073:-00019:+00080:-00006:000216.8174:03073
03074:+00019:+00095:+00000:000216.8174:03074
03075:+00008:+00084:-00002:000216.8174:03075
03076:+00020:+00060:-00040:000216.8174:03076
03077:+00020:+00059:+00006:000216.8174:03077
03078:+00064:+00035:+00091:000216.8174:03078
03079:-00052:+00063:-00044:000216.8174:03079
03080:-00051:+00063:+00026:000216.8174:03080
03081:-00012:+00092:-00001:000216.8174:03081
03082:-00020:+00091:-00012:000216.8174:03082
03083:-00015:+00088:-00002:000216.8174:03083
03084:-00038:+00089:-00073:000216.8174:03084
03085:-00018:+00089:+00024:000216.8174:03085
03086:-00004:+00084:+00018:000216.8174:03086
03087:-00011:+00075:-00001:000216.8174:03087
03088:-00022:+00062:+00012:000216.8174:03088
03089:-00024:+00074:-00007:000216.8174:03089
03090:+00007:+00053:+00028:000216.8174:03090
03091:-00008:+00062:+00000:000216.8174:03091
03092:-00001:+00068:+00018:000216.8174:03092
03093:-00020:+00091:+00003:000216.8174:03093
03094:+00007:+00067:+00002:000216.8174:03094
03095:+00004:+00081:-00004:000216.8174:03095
03096:+00004:+00067:-00005:000216.8174:03096
03097:-00015:+00061:-00040:000216.8174:03097
03098:-00007:+00062:+00004:000216.8174:03098
03099:+00004:+00063:+00002:000216.8174:03099
03100:-00039:+00062:-00021:000216.8174:03100
03101:-00025:+00087:-00002:000216.8174:03101
03102:-00028:+00091:-00020:000216.8174:03102
03103:-00050:+00088:-00017:000216.8174:03103
03104:-00042:+00091:-00018:000216.8174:03104
03105:-00025:+00078:-00013:000216.8174:03105
03106:-00015:+00085:-00024:000216.8174:03106
03107:-00014:+00064:-00027:000216.8174:03107
03108:-00035:+00065:-00009:000216.8174:03108
03109:-00047:+00089:-00015:000216.8174:03109
03110:-00052:+00087:-00012:000216.8174:03110
03111:-00035:+00088:-00016:000216.8174:03111
03112:-00039:+00091:-00012:000216.8174:03112
03113:-00039:+00089:-00031:000216.8174:03113
03114:+00005:+00080:-00017:000216.8174:03114
03115:-00019:+00086:-00037:000216.8174:03115
03116:-00031:+00080:-00038:000216.8174:03116
03117:-00017:+00091:-00007:000216.8174:03117
03118:-00001:+00088:-00029:000216.8174:03118
03119:-00033:+00067:-00033:000216.8174:03119
03120:-00023:+00085:+00002:000216.8174:03120
03121:+00002:+00069:-00037:000216.8174:03121
03122:-00038:+00075:-00015:000216.8174:03122
03123:-00025:+00068:-00036:000216.8174:03123
03124:-00016:+00078:-00014:000241.5879:03124
03125:-00001:+00089:-00008:000241.5879:03125
03126:-00017:+00066:-00017:000241.5879:03126
03127:+00000:+00067:+00012:000241.5879:03127
03128:+00001:+00069:+00002:000241.5879:03128
03129:+00004:+00086:-00025:000241.5879:03129
03130:+00003:+00086:+00001:000241.5879:03130
03131:-00018:+00086:-00008:000241.5879:03131
03132:+00004:+00085:-00010:000241.5879:03132
03133:+00006:+00066:-00011:000241.5879:03133
03134:-00017:+00086:-00023:000241.5879:03134
03135:+00003:+00088:+00004:000241.5879:03135
03136:+00004:+00065:-00026:000241.5879:03136
03137:+00000:+00089:-00003:000241.5879:03137
03138:-00020:+00078:-00013:000241.5879:03138
03139:-00013:+00090:-00004:000241.5879:03139
03140:-00034:+00086:-00023:000241.5879:03140
03141:+00006:+00066:+00016:000241.5879:03141
03142:+00007:+00065:-00027:000241.5879:03142
03143:-00020:+00067:-00026:000241.5879:03143
03144:-00017:+00086:-00001:000241.5879:03144
03145:-00022:+00066:-00026:000241.5879:03145
03146:-00017:+00079:-00036:000241.5879:03146
03147:-00021:+00089:+00001:000241.5879:03147
03148:-00023:+00090:-00013:000241.5879:03148
03149:-00023:+00065:-00013:000241.5879:03149
03150:-00020:+00085:-00022:000241.5879:03150
03151:-00011:+00085:-00013:000241.5879:03151
03152:-00018:+00065:-00016:000241.5879:03152
03153:+00003:+00086:-00020:000241.5879:03153
03154:+00000:+00090:-00035:000241.5879:03154
03155:-00022:+00088:-00038:000241.5879:03155
03156:+00003:+00082:-00015:000241.5879:03156
03157:+00000:+00080:-00017:000241.5879:03157
03158:+00000:+00085:-00023:000241.5879:03158
03159:+00002:+00088:-00002:000241.5879:03159
03160:+00022:+00085:+00016:000241.5879:03160
03161:+00020:+00090:-00024:000241.5879:03161
03162:+00008:+00064:-00023:000241.5879:03162
03163:+00018:+00096:-00024:000241.5879:03163
03164:+00004:+00076:-00022:000241.5879:03164
03165:-00007:+00064:-00011:000241.5879:03165
03166:+00032:+00088:-00007:000241.5879:03166
03167:+00026:+00083:-00005:000241.5879:03167
03168:+00015:+00091:-00013:000241.5879:03168
03169:-00007:+00063:+00013:000241.5879:03169
03170:+00016:+00078:+00003:000241.5879:03170
03171:+00034:+00065:-00014:000241.5879:03171
03172:+00025:+00087:+00015:000241.5879:03172
03173:+00044:+00066:-00005:000241.5879:03173
03174:+00018:+00068:+00012:000241.5879:03174
03175:-00004:+00090:+00001:000241.5879:03175
03176:+00016:+00079:+00014:000241.5879:03176
03177:+00031:+00078:+00002:000241.5879:03177
03178:+00021:+00088:-00010:000241.5879:03178
03179:+00036:+00090:+00023:000241.5879:03179
03180:+00030:+00072:+00012:000241.5879:03180
03181:+00014:+00086:-00022:000241.5879:03181
03182:+00014:+00072:-00005:000241.5879:03182
03183:-00004:+00081:-00015:000241.5879:03183
03184:-00014:+00089:-00013:000241.5879:03184
03185:+00018:+00064:-00015:000241.5879:03185
03186:+00025:+00085:-00010:000241.5879:03186
03187:+00018:+00075:-00008:000241.5879:03187
03188:-00019:+00065:-00019:000241.5879:03188
03189:+00015:+00065:-00021:000241.5879:03189
03190:+00004:+00080:-00056:000241.5879:03190
03191:-00032:+00085:+00002:000241.5879:03191
03192:-00006:+00083:-00026:000241.5879:03192
03193:+00015:+00068:-00023:000241.5879:03193
03194:+00001:+00086:-00015:000241.5879:03194
03195:-00014:+00089:+00000:000241.5879:03195
03196:-00017:+00086:-00021:000241.5879:03196
03197:-00032:+00074:-00036:000241.5879:03197
03198:+00003:+00091:-00023:000241.5879:03198
03199:+00005:+00062:-00021:000241.5879:03199
03200:-00036:+00074:-00052:000241.5879:03200
03201:-00016:+00091:-00023:000260.2699:03201
03202:-00006:+00089:-00023:000260.2699:03202
03203:+00003:+00081:-00041:000260.2699:03203
03204:-00033:+00078:+00019:000260.2699:03204
03205:-00016:+00055:+00007:000260.2699:03205
03206:-00003:+00069:+00027:000260.2699:03206
03207:-00016:+00071:-00018:000260.2699:03207
03208:+00005:+00066:+00006:000260.2699:03208
03209:-00002:+00075:-00051:000260.2699:03209
03210:-00018:+00091:-00001:000260.2699:03210
03211:+00015:+00076:+00009:000260.2699:03211
03212:-00004:+00068:-00030:000260.2699:03212
03213:+00004:+00063:+00017:000260.2699:03213
03214:-00014:+00087:+00010:000260.2699:03214
03215:+00006:+00061:-00026:000260.2699:03215
03216:-00006:+00063:+00015:000260.2699:03216
03217:+00015:+00064:-00021:000260.2699:03217
03218:-00009:+00085:-00008:000260.2699:03218
03219:-00022:+00069:-00013:000260.2699:03219
03220:+00002:+00091:-00025:000260.2699:03220
03221:-00009:+00086:-00002:000260.2699:03221
03222:-00027:+00068:-00026:000260.2699:03222
03223:+00004:+00085:-00011:000260.2699:03223
03224:+00015:+00087:-00002:000260.2699:03224
03225:-00016:+00085:-00012:000260.2699:03225
03226:-00013:+00089:+00000:000260.2699:03226
03227:+00004:+00090:-00008:000260.2699:03227
03228:-00006:+00080:-00023:000260.2699:03228
03229:-00033:+00090:-00039:000260.2699:03229
03230:-00050:+00085:-00012:000260.2699:03230
03231:-00014:+00077:-00023:000260.2699:03231
03232:-00023:+00079:-00014:000260.2699:03232
03233:-00019:+00087:-00008:000260.2699:03233
03234:-00029:+00069:-00018:000260.2699:03234
03235:-00050:+00075:-00002:000260.2699:03235
03236:-00034:+00081:-00037:000260.2699:03236
03237:-00028:+00089:-00026:000260.2699:03237
03238:-00031:+00068:-00025:000260.2699:03238
03239:-00014:+00085:-00024:000260.2699:03239
03240:-00029:+00089:-00018:000260.2699:03240
03241:-00063:+00089:-00014:000260.2699:03241
03242:-00041:+00089:-00040:000260.2699:03242
03243:-00031:+00079:-00027:000260.2699:03243
03244:-00024:+00078:-00035:000260.2699:03244
03245:-00052:+00088:-00014:000260.2699:03245
03246:-00027:+00068:-00021:000260.2699:03246
03247:-00027:+00068:-00014:000260.2699:03247
03248:-00016:+00091:-00021:000260.2699:03248
03249:-00028:+00067:-00025:000260.2699:03249
03250:-00048:+00086:-00016:000260.2699:03250
03251:-00053:+00090:-00004:000260.2699:03251
03252:-00014:+00065:-00011:000260.2699:03252
03253:-00015:+00065:-00002:000260.2699:03253
03254:-00035:+00074:-00026:000260.2699:03254
03255:-00001:+00085:+00012:000260.2699:03255
03256:-00018:+00067:-00014:000260.2699:03256
03257:-00035:+00090:-00006:000260.2699:03257
03258:+00003:+00091:+00014:000260.2699:03258
03259:-00021:+00063:-00026:000260.2699:03259
03260:-00035:+00077:-00009:000260.2699:03260
03261:+00001:+00071:-00021:000260.2699:03261
03262:+00018:+00079:-00021:000260.2699:03262
03263:+00001:+00088:-00011:000260.2699:03263
03264:-00020:+00063:-00004:000260.2699:03264
03265:-00006:+00065:-00010:000260.2699:03265
03266:+00009:+00087:+00007:000260.2699:03266
03267:+00007:+00068:-00015:000260.2699:03267
03268:+00018:+00088:-00022:000260.2699:03268
03269:-00006:+00085:+00002:000260.2699:03269
03270:+00007:+00067:-00026:000260.2699:03270
03271:+00016:+00065:-00022:000260.2699:03271
03272:-00003:+00078:+00018:000260.2699:03272
03273:+00017:+00086:+00002:000260.2699:03273
03274:+00021:+00063:+00002:000260.2699:03274
03275:+00011:+00082:-00013:000260.2699:03275
03276:+00020:+00089:-00002:000260.2699:03276
03277:-00018:+00087:-00013:000260.2699:03277
03278:+00015:+00087:-00023:000260.2699:03278
03279:+00020:+00086:-00010:000260.2699:03279
03280:+00005:+00086:-00038:000260.2699:03280
03281:+00006:+00066:+00014:000251.0943:03281
03282:-00005:+00078:+00002:000251.0943:03282
03283:+00015:+00085:-00012:000251.0943:03283
03284:-00003:+00068:-00020:000251.0943:03284
03285:-00009:+00081:+00000:000251.0943:03285
03286:-00019:+00077:-00020:000251.0943:03286
03287:+00004:+00078:-00021:000251.0943:03287
03288:+00004:+00079:-00024:000251.0943:03288
03289:-00023:+00085:-00021:000251.0943:03289
03290:-00014:+00087:-00031:000251.0943:03290
03291:-00011:+00067:+00018:000251.0943:03291
03292:-00019:+00067:-00002:000251.0943:03292
03293:-00011:+00069:-00023:000251.0943:03293
03294:-00020:+00087:-00003:000251.0943:03294
03295:-00022:+00066:-00003:000251.0943:03295
03296:-00009:+00062:-00041:000251.0943:03296
03297:-00014:+00062:-00026:000251.0943:03297
03298:-00016:+00078:-00026:000251.0943:03298
03299:+00007:+00062:-00004:000251.0943:03299
03300:-00003:+00070:-00003:000251.0943:03300
03301:+00005:+00075:+00044:000251.0943:03301
03302:-00015:+00068:-00033:000251.0943:03302
03303:-00007:+00063:+00012:000251.0943:03303
03304:+00010:+00076:-00006:000251.0943:03304
03305:+00001:+00073:-00005:000251.0943:03305
03306:-00007:+00055:+00000:000251.0943:03306
03307:+00030:+00096:-00028:000251.0943:03307
03308:+00008:+00046:+00008:000251.0943:03308
03309:-00050:+00087:-00057:000251.0943:03309
03310:+00014:+00070:-00026:000251.0943:03310
03311:+00046:+00087:-00023:000251.0943:03311
03312:+00002:+00074:-00042:000251.0943:03312
03313:+00000:+00073:+00004:000251.0943:03313
03314:+00019:+00075:-00040:000251.0943:03314
03315:+00031:+00065:-00019:000251.0943:03315
03316:-00008:+00068:-00002:000251.0943:03316
03317:-00003:+00084:-00038:000251.0943:03317
03318:-00002:+00086:+00012:000251.0943:03318
03319:+00017:+00076:-00015:000251.0943:03319
03320:-00008:+00104:+00003:000251.0943:03320
03321:-00006:+00066:+00005:000251.0943:03321
03322:-00013:+00089:-00037:000251.0943:03322
03323:-00011:+00069:-00005:000251.0943:03323
03324:-00018:+00088:-00003:000251.0943:03324
03325:+00001:+00091:-00048:000251.0943:03325
03326:-00019:+00068:+00017:000251.0943:03326
03327:-00018:+00074:-00025:000251.0943:03327
03328:-00023:+00062:-00013:000251.0943:03328
03329:-00020:+00067:-00003:000251.0943:03329
03330:-00032:+00067:-00018:000251.0943:03330
03331:-00032:+00066:+00001:000251.0943:03331
03332:-00009:+00086:-00019:000251.0943:03332
03333:-00022:+00088:-00020:000251.0943:03333
03334:-00038:+00077:-00025:000251.0943:03334
03335:-00016:+00089:-00026:000251.0943:03335
03336:-00022:+00090:-00016:000251.0943:03336
03337:-00033:+00085:-00035:000251.0943:03337
03338:-00034:+00088:-00021:000251.0943:03338
03339:+00007:+00091:+00012:000251.0943:03339
03340:+00004:+00088:-00012:000251.0943:03340
03341:-00015:+00087:-00026:000251.0943:03341
03342:-00011:+00078:-00015:000251.0943:03342
03343:+00000:+00087:-00027:000251.0943:03343
03344:-00021:+00088:-00020:000251.0943:03344
03345:+00015:+00093:-00013:000251.0943:03345
03346:-00019:+00063:-00009:000251.0943:03346
03347:-00025:+00085:-00018:000251.0943:03347
03348:-00002:+00081:-00013:000251.0943:03348
03349:+00008:+00088:-00007:000251.0943:03349
03350:-00016:+00102:-00029:000251.0943:03350
03351:+00004:+00065:-00008:000251.0943:03351
03352:+00015:+00080:-00039:000251.0943:03352
03353:-00007:+00062:-00023:000251.0943:03353
03354:-00014:+00066:-00017:000251.0943:03354
03355:-00016:+00065:-00038:000251.0943:03355
03356:+00017:+00078:+00003:000251.0943:03356
03357:-00002:+00087:-00022:000264.3124:03357
03358:+00020:+00090:-00020:000264.3124:03358
03359:-00004:+00089:-00011:000264.3124:03359
03360:-00005:+00086:-00022:000264.3124:03360
03361:-00001:+00090:-00006:000264.3124:03361
03362:+00019:+00085:-00010:000264.3124:03362
03363:+00018:+00086:-00004:000264.3124:03363
03364:+00017:+00066:-00010:000264.3124:03364
03365:+00009:+00084:-00002:000264.3124:03365
03366:+00016:+00087:-00006:000264.3124:03366
03367:+00001:+00067:-00020:000264.3124:03367
03368:+00006:+00086:+00003:000264.3124:03368
03369:+00003:+00081:-00021:000264.3124:03369
03370:+00006:+00085:-00004:000264.3124:03370
03371:-00007:+00086:-00023:000264.3124:03371
03372:-00005:+00085:+00009:000264.3124:03372
03373:-00016:+00062:-00027:000264.3124:03373
03374:-00010:+00087:-00014:000264.3124:03374
03375:-00022:+00081:-00003:000264.3124:03375
03376:-00011:+00089:-00027:000264.3124:03376
03377:-00021:+00081:-00031:000264.3124:03377
03378:-00034:+00088:-00001:000264.3124:03378
03379:-00034:+00078:-00013:000264.3124:03379
03380:-00039:+00084:-00021:000264.3124:03380
03381:-00036:+00085:-00036:000264.3124:03381
03382:-00025:+00090:-00017:000264.3124:03382
03383:-00010:+00075:-00040:000264.3124:03383
03384:-00010:+00065:-00023:000264.3124:03384
03385:-00007:+00077:-00022:000264.3124:03385
03386:-00023:+00086:-00025:000264.3124:03386
03387:-00009:+00090:-00015:000264.3124:03387
03388:-00033:+00084:-00004:000264.3124:03388
03389:-00016:+00089:-00022:000264.3124:03389
03390:-00019:+00100:-00016:000264.3124:03390
03391:-00016:+00071:-00025:000264.3124:03391
03392:-00021:+00083:-00017:000264.3124:03392
03393:+00007:+00085:-00033:000264.3124:03393
03394:-00018:+00087:-00014:000264.3124:03394
03395:-00015:+00085:-00026:000264.3124:03395
03396:-00009:+00089:-00029:000264.3124:03396
03397:-00017:+00067:-00022:000264.3124:03397
03398:-00018:+00086:-00003:000264.3124:03398
03399:-00010:+00065:+00001:000264.3124:03399
03400:-00016:+00066:-00021:000264.3124:03400
03401:-00004:+00066:+00001:000264.3124:03401
03402:+00006:+00066:-00001:000264.3124:03402
03403:-00002:+00067:-00007:000264.3124:03403
03404:+00001:+00088:-00002:000264.3124:03404
03405:+00005:+00064:+00000:000264.3124:03405
03406:-00017:+00066:-00012:000264.3124:03406
03407:-00018:+00065:-00026:000264.3124:03407
03408:+00003:+00087:+00011:000264.3124:03408
03409:+00005:+00063:-00004:000264.3124:03409
03410:+00002:+00086:+00003:000264.3124:03410
03411:-00021:+00085:+00003:000264.3124:03411
03412:-00023:+00072:-00010:000264.3124:03412
03413:+00003:+00084:-00020:000264.3124:03413
03414:-00003:+00072:+00016:000264.3124:03414
03415:-00004:+00071:+00012:000264.3124:03415
03416:-00011:+00076:-00018:000264.3124:03416
03417:-00011:+00066:-00006:000264.3124:03417
03418:-00010:+00063:-00023:000264.3124:03418
03419:-00032:+00062:-00022:000264.3124:03419
03420:-00020:+00064:-00036:000264.3124:03420
03421:-00012:+00064:-00020:000264.3124:03421
03422:-00038:+00063:-00017:000264.3124:03422
03423:-00033:+00064:-00017:000264.3124:03423
03424:-00021:+00067:-00025:000264.3124:03424
03425:-00016:+00073:-00014:000264.3124:03425
03426:-00012:+00069:-00012:000264.3124:03426
03427:-00011:+00066:-00010:000264.3124:03427
03428:-00010:+00061:-00035:000264.3124:03428
03429:-00038:+00063:-00013:000264.3124:03429
03430:-00017:+00087:-00025:000273.2456:03430
03431:+00000:+00090:-00013:000273.2456:03431
03432:-00010:+00062:-00030:000273.2456:03432
03433:-00032:+00067:-00031:000273.2456:03433
03434:-00002:+00062:-00003:000273.2456:03434
03435:-00003:+00088:-00024:000273.2456:03435
03436:-00003:+00052:-00023:000273.2456:03436
03437:+00007:+00062:+00031:000273.2456:03437
03438:+00001:+00075:-00019:000273.2456:03438
03439:+00002:+00076:-00001:000273.2456:03439
03440:-00003:+00086:-00005:000273.2456:03440
03441:-00020:+00065:-00022:000273.2456:03441
03442:+00000:+00073:+00001:000273.2456:03442
03443:+00020:+00076:-00001:000273.2456:03443
03444:+00020:+00076:-00010:000273.2456:03444
03445:+00003:+00067:-00025:000273.2456:03445
03446:-00019:+00067:+00003:000273.2456:03446
03447:+00005:+00067:+00002:000273.2456:03447
03448:-00007:+00066:-00002:000273.2456:03448
03449:+00017:+00086:-00007:000273.2456:03449
03450:+00022:+00084:+00001:000273.2456:03450
03451:+00015:+00084:+00014:000273.2456:03451
03452:+00004:+00092:+00008:000273.2456:03452
03453:-00024:+00097:-00036:000273.2456:03453
03454:-00017:+00065:+00015:000273.2456:03454
03455:+00001:+00084:+00000:000273.2456:03455
03456:-00004:+00085:-00004:000273.2456:03456
03457:-00004:+00086:+00015:000273.2456:03457
03458:-00020:+00076:-00012:000273.2456:03458
03459:-00009:+00066:-00023:000273.2456:03459
03460:-00015:+00063:+00001:000273.2456:03460
03461:-00016:+00062:-00051:000273.2456:03461
03462:-00010:+00085:-00025:000273.2456:03462
03463:-00010:+00086:-00035:000273.2456:03463
03464:-00038:+00091:-00035:000273.2456:03464
03465:-00038:+00087:-00025:000273.2456:03465
03466:-00037:+00086:-00018:000273.2456:03466
03467:-00026:+00075:-00016:000273.2456:03467
03468:-00035:+00085:-00016:000273.2456:03468
03469:-00023:+00086:-00012:000273.2456:03469
03470:-00034:+00067:-00016:000273.2456:03470
03471:-00010:+00063:-00037:000273.2456:03471
03472:-00021:+00086:-00024:000273.2456:03472
03473:-00013:+00086:-00040:000273.2456:03473
03474:-00034:+00085:-00041:000273.2456:03474
03475:-00012:+00087:-00037:000273.2456:03475
03476:-00007:+00083:-00027:000273.2456:03476
03477:-00023:+00033:-00014:000273.2456:03477
03478:-00021:+00095:-00027:000273.2456:03478
03479:+00015:+00059:+00029:000273.2456:03479
03480:+00000:+00069:-00036:000273.2456:03480
03481:+00014:+00081:+00003:000273.2456:03481
03482:+00016:+00061:+00012:000273.2456:03482
03483:-00015:+00092:-00019:000273.2456:03483
03484:+00001:+00090:+00016:000273.2456:03484
03485:+00014:+00065:-00019:000273.2456:03485
03486:+00018:+00082:-00016:000273.2456:03486
03487:-00004:+00075:+00010:000273.2456:03487
03488:+00019:+00065:-00025:000273.2456:03488
03489:+00038:+00089:+00028:000273.2456:03489
03490:+00017:+00087:+00001:000273.2456:03490
03491:-00001:+00088:-00024:000273.2456:03491
03492:+00008:+00091:+00018:000273.2456:03492
03493:+00020:+00085:+00001:000273.2456:03493
03494:+00011:+00090:-00016:000273.2456:03494
03495:+00018:+00088:+00018:000273.2456:03495
03496:-00005:+00089:+00012:000273.2456:03496
03497:-00017:+00084:-00023:000273.2456:03497
03498:-00001:+00085:+00000:000273.2456:03498
03499:+00015:+00063:+00002:000273.2456:03499
03500:-00004:+00090:-00027:000273.2456:03500
03501:+00010:+00065:+00003:000273.2456:03501
03502:+00008:+00100:-00026:000274.2264:03502
03503:-00023:+00089:-00025:000274.2264:03503
03504:-00013:+00088:-00012:000274.2264:03504
03505:+00005:+00101:-00001:000274.2264:03505
03506:+00003:+00067:+00004:000274.2264:03506
03507:-00013:+00087:-00018:000274.2264:03507
03508:-00018:+00091:-00016:000274.2264:03508
03509:-00009:+00091:-00015:000274.2264:03509
03510:-00016:+00085:-00028:000274.2264:03510
03511:-00035:+00090:-00025:000274.2264:03511
03512:-00021:+00063:-00018:000274.2264:03512
03513:-00032:+00087:-00030:000274.2264:03513
03514:-00019:+00086:-00020:000274.2264:03514
03515:-00010:+00063:-00016:000274.2264:03515
03516:-00014:+00073:-00013:000274.2264:03516
03517:-00023:+00085:-00021:000274.2264:03517
03518:-00024:+00068:-00034:000274.2264:03518
03519:-00009:+00074:-00026:000274.2264:03519
03520:-00014:+00086:-00038:000274.2264:03520
03521:-00033:+00064:-00055:000274.2264:03521
03522:-00021:+00084:-00006:000274.2264:03522
03523:-00020:+00072:-00013:000274.2264:03523
03524:+00020:+00053:+00004:000274.2264:03524
03525:-00009:+00087:-00036:000274.2264:03525
03526:-00030:+00049:-00002:000274.2264:03526
03527:-00017:+00061:+00002:000274.2264:03527
03528:-00008:+00069:-00022:000274.2264:03528
03529:+00005:+00053:-00018:000274.2264:03529
03530:-00007:+00073:-00003:000274.2264:03530
03531:+00007:+00074:-00008:000274.2264:03531
03532:-00001:+00066:-00009:000274.2264:03532
03533:-00009:+00073:-00011:000274.2264:03533
03534:-00009:+00074:-00008:000274.2264:03534
03535:-00016:+00071:-00023:000274.2264:03535
03536:+00018:+00066:+00013:000274.2264:03536
03537:+00007:+00074:-00024:000274.2264:03537
03538:-00006:+00072:+00001:000274.2264:03538
03539:+00003:+00067:-00040:000274.2264:03539
03540:-00015:+00068:-00038:000274.2264:03540
03541:-00019:+00064:+00017:000274.2264:03541
03542:+00000:+00062:-00029:000274.2264:03542
03543:+00015:+00062:-00024:000274.2264:03543
03544:-00020:+00088:-00040:000274.2264:03544
03545:-00014:+00064:-00023:000274.2264:03545
03546:-00012:+00075:-00011:000274.2264:03546
03547:-00032:+00063:-00012:000274.2264:03547
03548:-00016:+00067:-00006:000274.2264:03548
03549:-00023:+00086:-00017:000274.2264:03549
03550:+00000:+00088:-00003:000274.2264:03550
03551:-00021:+00088:-00011:000274.2264:03551
03552:-00025:+00087:-00054:000274.2264:03552
03553:-00031:+00064:-00024:000274.2264:03553
03554:-00052:+00064:-00019:000274.2264:03554
03555:-00054:+00066:-00013:000274.2264:03555
03556:-00027:+00087:-00012:000274.2264:03556
03557:-00024:+00074:-00016:000274.2264:03557
03558:-00035:+00062:-00018:000274.2264:03558
03559:-00034:+00086:-00012:000274.2264:03559
03560:-00028:+00086:-00035:000274.2264:03560
03561:-00027:+00066:-00015:000274.2264:03561
03562:-00013:+00071:-00024:000274.2264:03562
03563:+00015:+00087:+00005:000274.2264:03563
03564:-00018:+00084:-00049:000274.2264:03564
03565:-00055:+00069:-00033:000274.2264:03565
03566:+00008:+00067:+00045:000274.2264:03566
03567:+00013:+00062:-00044:000274.2264:03567
03568:-00018:+00065:-00025:000274.2264:03568
03569:-00026:+00074:-00019:000274.2264:03569
03570:-00022:+00065:-00057:000274.2264:03570
03571:+00003:+00068:+00011:000274.2264:03571
03572:-00019:+00069:-00035:000274.2264:03572
03573:-00014:+00085:+00003:000274.2264:03573
03574:+00001:+00053:-00009:000274.2264:03574
03575:-00007:+00062:+00003:000276.0640:03575
03576:+00019:+00065:+00034:000276.0640:03576
03577:+00005:+00066:-00002:000276.0640:03577
03578:+00000:+00073:-00010:000276.0640:03578
03579:-00006:+00067:-00008:000276.0640:03579
03580:+00013:+00088:-00001:000276.0640:03580
03581:+00005:+00052:-00025:000276.0640:03581
03582:+00003:+00072:-00026:000276.0640:03582
03583:+00016:+00044:+00013:000276.0640:03583
03584:+00015:+00047:+00006:000276.0640:03584
03585:+00000:+00067:-00017:000276.0640:03585
03586:-00005:+00048:+00012:000276.0640:03586
03587:-00008:+00089:-00018:000276.0640:03587
03588:-00002:+00066:-00006:000276.0640:03588
03589:+00017:+00068:-00005:000276.0640:03589
03590:-00015:+00066:-00029:000276.0640:03590
03591:-00021:+00090:+00002:000276.0640:03591
03592:+00022:+00085:+00003:000276.0640:03592
03593:-00020:+00080:-00003:000276.0640:03593
03594:-00035:+00089:-00001:000276.0640:03594
03595:+00001:+00064:-00025:000276.0640:03595
03596:-00022:+00079:-00003:000276.0640:03596
03597:-00032:+00080:-00028:000276.0640:03597
03598:-00012:+00063:-00025:000276.0640:03598
03599:-00023:+00080:-00017:000276.0640:03599
03600:-00039:+00086:-00016:000276.0640:03600
03601:-00038:+00081:-00013:000276.0640:03601
03602:-00033:+00087:-00021:000276.0640:03602
03603:-00010:+00088:-00024:000276.0640:03603
03604:-00032:+00089:-00021:000276.0640:03604
03605:-00001:+00086:-00021:000276.0640:03605
03606:-00022:+00089:-00037:000276.0640:03606
03607:-00014:+00082:-00029:000276.0640:03607
03608:-00016:+00071:-00024:000276.0640:03608
03609:-00014:+00099:-00028:000276.0640:03609
03610:-00030:+00075:-00015:000276.0640:03610
03611:-00003:+00084:+00044:000276.0640:03611
03612:+00026:+00089:-00012:000276.0640:03612
03613:+00012:+00061:+00005:000276.0640:03613
03614:-00010:+00102:-00011:000276.0640:03614
03615:+00006:+00090:+00000:000276.0640:03615
03616:+00008:+00068:-00004:000276.0640:03616
03617:+00006:+00085:-00015:000276.0640:03617
03618:+00001:+00090:-00006:000276.0640:03618
03619:+00006:+00064:-00010:000276.0640:03619
03620:+00012:+00066:-00017:000276.0640:03620
03621:+00021:+00087:-00006:000276.0640:03621
03622:-00008:+00088:-00024:000276.0640:03622
03623:+00017:+00062:+00004:000276.0640:03623
03624:+00014:+00068:-00003:000276.0640:03624
03625:-00001:+00086:-00005:000276.0640:03625
03626:+00008:+00053:+00003:000276.0640:03626
03627:+00010:+00070:+00011:000276.0640:03627
03628:+00006:+00091:-00036:000276.0640:03628
03629:-00009:+00071:+00008:000276.0640:03629
03630:+00033:+00065:+00015:000276.0640:03630
03631:+00014:+00084:+00014:000276.0640:03631
03632:-00005:+00070:-00011:000276.0640:03632
03633:-00012:+00090:-00013:000276.0640:03633
03634:+00007:+00076:+00013:000276.0640:03634
03635:+00007:+00086:-00035:000276.0640:03635
03636:-00023:+00051:-00003:000276.0640:03636
03637:-00018:+00067:-00011:000276.0640:03637
03638:-00006:+00066:-00014:000276.0640:03638
03639:-00014:+00068:-00002:000276.0640:03639
03640:-00014:+00088:-00028:000276.0640:03640
03641:-00024:+00091:-00007:000276.0640:03641
03642:-00036:+00075:-00024:000276.0640:03642
03643:-00009:+00061:-00027:000276.0640:03643
03644:-00008:+00065:+00008:000276.0640:03644
03645:-00012:+00076:-00012:000276.0640:03645
03646:-00010:+00069:-00015:000276.0640:03646
03647:-00022:+00069:+00002:000276.0640:03647
03648:-00038:+00072:-00013:000276.0640:03648
03649:-00051:+00066:-00034:000271.6751:03649
03650:-00017:+00062:+00013:000271.6751:03650
03651:-00014:+00063:-00032:000271.6751:03651
03652:-00027:+00085:-00027:000271.6751:03652
03653:-00006:+00064:+00000:000271.6751:03653
03654:+00010:+00069:-00024:000271.6751:03654
03655:+00006:+00089:+00001:000271.6751:03655
03656:-00038:+00052:-00040:000271.6751:03656
03657:-00033:+00084:-00037:000271.6751:03657
03658:-00002:+00066:-00009:000271.6751:03658
03659:+00005:+00075:-00035:000271.6751:03659
03660:-00021:+00084:-00013:000271.6751:03660
03661:-00018:+00064:-00003:000271.6751:03661
03662:-00017:+00076:+00003:000271.6751:03662
03663:+00005:+00069:-00004:000271.6751:03663
03664:+00004:+00065:-00005:000271.6751:03664
03665:-00008:+00063:-00004:000271.6751:03665
03666:+00004:+00076:-00011:000271.6751:03666
03667:+00007:+00073:-00001:000271.6751:03667
03668:+00001:+00051:-00006:000271.6751:03668
03669:+00021:+00062:-00029:000271.6751:03669
03670:+00021:+00064:-00023:000271.6751:03670
03671:-00031:+00068:-00028:000271.6751:03671
03672:-00036:+00074:-00005:000271.6751:03672
03673:+00002:+00062:-00040:000271.6751:03673
03674:-00008:+00067:-00016:000271.6751:03674
03675:-00023:+00069:-00022:000271.6751:03675
03676:-00032:+00073:-00038:000271.6751:03676
03677:-00020:+00076:-00010:000271.6751:03677
03678:-00012:+00070:-00017:000271.6751:03678
03679:-00016:+00064:-00028:000271.6751:03679
03680:-00034:+00065:-00011:000271.6751:03680
03681:-00012:+00071:-00028:000271.6751:03681
03682:-00009:+00064:-00022:000271.6751:03682
03683:+00000:+00067:-00012:000271.6751:03683
03684:-00019:+00075:-00015:000271.6751:03684
03685:-00033:+00053:-00038:000271.6751:03685
03686:-00033:+00067:-00019:000271.6751:03686
03687:-00018:+00065:-00017:000271.6751:03687
03688:-00035:+00069:-00019:000271.6751:03688
03689:-00010:+00063:-00023:000271.6751:03689
03690:+00001:+00064:-00002:000271.6751:03690
03691:-00014:+00072:-00013:000271.6751:03691
03692:-00010:+00085:-00037:000271.6751:03692
03693:-00016:+00072:+00017:000271.6751:03693
03694:-00022:+00066:-00022:000271.6751:03694
03695:-00013:+00035:-00009:000271.6751:03695
03696:-00030:+00079:-00030:000271.6751:03696
03697:-00019:+00053:+00012:000271.6751:03697
03698:+00009:+00051:-00015:000271.6751:03698
03699:+00003:+00062:-00008:000271.6751:03699
03700:+00003:+00053:-00006:000271.6751:03700
03701:-00017:+00070:-00027:000271.6751:03701
03702:-00007:+00066:-00016:000271.6751:03702
03703:-00004:+00053:-00023:000271.6751:03703
03704:-00005:+00067:-00035:000271.6751:03704
03705:+00004:+00073:-00005:000271.6751:03705
03706:+00020:+00063:-00002:000271.6751:03706
03707:+00007:+00068:-00002:000271.6751:03707
03708:-00006:+00066:-00024:000271.6751:03708
03709:-00001:+00065:-00010:000271.6751:03709
03710:+00011:+00062:+00001:000271.6751:03710
03711:+00007:+00069:-00012:000271.6751:03711
03712:+00008:+00083:+00017:000271.6751:03712
03713:-00018:+00053:+00000:000271.6751:03713
03714:-00013:+00103:-00053:000271.6751:03714
03715:+00021:+00070:+00022:000271.6751:03715
03716:+00005:+00076:-00042:000271.6751:03716
03717:+00005:+00084:-00028:000271.6751:03717
03718:+00003:+00066:+00010:000271.6751:03718
03719:+00004:+00068:-00024:000271.6751:03719
03720:-00018:+00076:+00004:000280.1432:03720
03721:-00036:+00067:-00052:000280.1432:03721
03722:-00034:+00074:-00009:000280.1432:03722
03723:-00012:+00062:-00019:000280.1432:03723
03724:-00015:+00067:-00028:000280.1432:03724
03725:-00016:+00065:-00020:000280.1432:03725
03726:-00027:+00061:-00035:000280.1432:03726
03727:-00028:+00089:-00017:000280.1432:03727
03728:-00048:+00077:+00019:000280.1432:03728
03729:-00033:+00089:-00017:000280.1432:03729
03730:-00022:+00084:-00001:000280.1432:03730
03731:+00006:+00085:-00008:000280.1432:03731
03732:-00022:+00076:-00020:000280.1432:03732
03733:-00019:+00069:-00016:000280.1432:03733
03734:-00036:+00120:-00032:000280.1432:03734
03735:-00024:+00050:+00008:000280.1432:03735
03736:-00040:+00077:-00056:000280.1432:03736
03737:+00000:+00075:+00031:000280.1432:03737
03738:+00013:+00063:-00007:000280.1432:03738
03739:-00022:+00063:-00056:000280.1432:03739
03740:-00016:+00052:+00009:000280.1432:03740
03741:-00037:+00063:-00052:000280.1432:03741
03742:+00001:+00063:-00033:000280.1432:03742
03743:+00000:+00068:-00025:000280.1432:03743
03744:-00008:+00073:-00039:000280.1432:03744
03745:-00006:+00088:+00017:000280.1432:03745
03746:+00018:+00069:-00020:000280.1432:03746
03747:+00013:+00062:+00019:000280.1432:03747
03748:+00016:+00061:+00016:000280.1432:03748
03749:+00000:+00073:-00004:000280.1432:03749
03750:+00019:+00068:+00014:000280.1432:03750
03751:+00033:+00075:+00013:000280.1432:03751
03752:+00020:+00076:-00025:000280.1432:03752
03753:+00000:+00047:-00004:000280.1432:03753
03754:+00006:+00076:-00018:000280.1432:03754
03755:+00001:+00075:-00005:000280.1432:03755
03756:+00007:+00064:-00021:000280.1432:03756
03757:-00006:+00062:-00005:000280.1432:03757
03758:-00005:+00085:-00009:000280.1432:03758
03759:-00009:+00067:-00018:000280.1432:03759
03760:+00006:+00067:-00010:000280.1432:03760
03761:+00001:+00074:-00012:000280.1432:03761
03762:-00019:+00063:-00040:000280.1432:03762
03763:-00014:+00067:-00003:000280.1432:03763
03764:-00023:+00062:-00013:000280.1432:03764
03765:-00010:+00068:-00013:000280.1432:03765
03766:-00017:+00065:-00027:000280.1432:03766
03767:-00012:+00088:+00001:000280.1432:03767
03768:-00012:+00068:-00025:000280.1432:03768
03769:-00032:+00067:-00013:000280.1432:03769
03770:-00021:+00065:-00021:000280.1432:03770
03771:-00022:+00073:-00023:000280.1432:03771
03772:-00018:+00075:-00030:000280.1432:03772
03773:-00016:+00067:-00011:000280.1432:03773
03774:-00003:+00047:-00035:000280.1432:03774
03775:-00035:+00077:-00051:000280.1432:03775
03776:-00013:+00051:-00025:000280.1432:03776
03777:-00036:+00063:-00015:000280.1432:03777
03778:-00017:+00088:-00018:000280.1432:03778
03779:+00017:+00069:-00010:000280.1432:03779
03780:+00021:+00062:-00023:000280.1432:03780
03781:+00002:+00061:-00009:000280.1432:03781
03782:-00013:+00061:-00023:000280.1432:03782
03783:-00012:+00049:-00039:000280.1432:03783
03784:-00006:+00072:-00011:000280.1432:03784
03785:-00018:+00071:-00028:000280.1432:03785
03786:-00021:+00060:-00009:000280.1432:03786
03787:-00020:+00066:-00017:000280.1432:03787
03788:-00007:+00070:-00022:000294.7400:03788
03789:+00000:+00075:-00022:000294.7400:03789
03790:+00001:+00061:-00021:000294.7400:03790
03791:-00015:+00071:-00023:000294.7400:03791
03792:+00004:+00074:+00001:000294.7400:03792
03793:-00008:+00046:-00035:000294.7400:03793
03794:-00022:+00061:-00038:000294.7400:03794
03795:-00033:+00056:-00002:000294.7400:03795
03796:-00036:+00074:-00021:000294.7400:03796
03797:+00003:+00073:-00010:000294.7400:03797
03798:+00005:+00047:-00003:000294.7400:03798
03799:-00018:+00065:-00041:000294.7400:03799
03800:-00024:+00072:-00004:000294.7400:03800
03801:-00009:+00074:-00015:000294.7400:03801
03802:+00000:+00050:-00025:000294.7400:03802
03803:+00002:+00049:-00042:000294.7400:03803
03804:-00009:+00058:-00019:000294.7400:03804
03805:-00032:+00052:-00042:000294.7400:03805
03806:-00016:+00048:-00017:000294.7400:03806
03807:-00011:+00049:-00017:000294.7400:03807
03808:-00024:+00047:-00017:000294.7400:03808
03809:-00028:+00072:-00041:000294.7400:03809
03810:-00042:+00075:-00021:000294.7400:03810
03811:-00053:+00075:-00034:000294.7400:03811
03812:-00053:+00053:-00038:000294.7400:03812
03813:-00027:+00074:-00038:000294.7400:03813
03814:-00025:+00070:-00038:000294.7400:03814
03815:-00026:+00074:-00051:000294.7400:03815
03816:-00026:+00062:-00013:000294.7400:03816
03817:-00047:+00068:-00025:000294.7400:03817
03818:-00030:+00071:-00028:000294.7400:03818
03819:-00037:+00050:-00042:000294.7400:03819
03820:-00010:+00074:-00024:000294.7400:03820
03821:-00004:+00061:-00039:000294.7400:03821
03822:-00007:+00076:+00001:000294.7400:03822
03823:+00007:+00071:-00004:000294.7400:03823
03824:-00015:+00072:-00031:000294.7400:03824
03825:-00013:+00074:-00021:000294.7400:03825
03826:-00014:+00076:-00014:000294.7400:03826
03827:-00036:+00058:-00022:000294.7400:03827
03828:-00038:+00052:-00021:000294.7400:03828
03829:+00005:+00075:+00014:000294.7400:03829
03830:+00005:+00068:+00000:000294.7400:03830
03831:+00001:+00053:-00012:000294.7400:03831
03832:+00005:+00076:+00001:000294.7400:03832
03833:+00017:+00060:-00003:000294.7400:03833
03834:+00000:+00065:-00014:000294.7400:03834
03835:-00019:+00050:-00011:000294.7400:03835
03836:+00002:+00091:-00017:000294.7400:03836
03837:+00002:+00073:-00027:000294.7400:03837
03838:+00007:+00090:-00008:000294.7400:03838
03839:+00007:+00067:-00020:000294.7400:03839
03840:-00006:+00064:-00015:000294.7400:03840
03841:-00005:+00105:+00017:000294.7400:03841
03842:+00020:+00084:-00021:000294.7400:03842
03843:-00037:+00090:-00001:000294.7400:03843
03844:-00033:+00066:-00001:000294.7400:03844
03845:-00003:+00076:+00029:000294.7400:03845
03846:-00020:+00086:-00019:000294.7400:03846
03847:-00018:+00089:-00011:000294.7400:03847
03848:+00005:+00067:-00004:000294.7400:03848
03849:-00019:+00085:-00020:000294.7400:03849
03850:-00016:+00075:+00003:000294.7400:03850
03851:-00022:+00075:-00024:000294.7400:03851
03852:+00000:+00063:+00011:000294.7400:03852
03853:-00019:+00074:-00013:000294.7400:03853
03854:+00016:+00068:+00012:000294.7400:03854
03855:+00008:+00063:+00015:000294.7400:03855
03856:+00017:+00072:-00020:000294.7400:03856
03857:+00006:+00081:-00021:000290.0872:03857
03858:-00004:+00062:+00008:000290.0872:03858
03859:-00019:+00089:-00023:000290.0872:03859
03860:+00015:+00063:-00011:000290.0872:03860
03861:+00022:+00080:-00024:000290.0872:03861
03862:+00022:+00067:+00000:000290.0872:03862
03863:+00017:+00064:-00025:000290.0872:03863
03864:+00018:+00073:-00007:000290.0872:03864
03865:-00002:+00084:-00022:000290.0872:03865
03866:-00018:+00051:+00001:000290.0872:03866
03867:-00004:+00073:-00022:000290.0872:03867
03868:-00017:+00074:-00013:000290.0872:03868
03869:-00020:+00071:-00028:000290.0872:03869
03870:+00006:+00073:-00023:000290.0872:03870
03871:+00019:+00052:-00021:000290.0872:03871
03872:+00017:+00071:-00025:000290.0872:03872
03873:+00035:+00065:-00012:000290.0872:03873
03874:+00025:+00053:+00001:000290.0872:03874
03875:+00015:+00069:-00006:000290.0872:03875
03876:-00019:+00071:-00026:000290.0872:03876
03877:-00019:+00052:+00002:000290.0872:03877
03878:+00001:+00063:+00002:000290.0872:03878
03879:-00019:+00046:-00025:000290.0872:03879
03880:+00016:+00072:-00012:000290.0872:03880
03881:-00008:+00073:-00004:000290.0872:03881
03882:+00004:+00063:-00021:000290.0872:03882
03883:-00021:+00066:+00015:000290.0872:03883
03884:-00019:+00076:-00013:000290.0872:03884
03885:-00018:+00072:-00022:000290.0872:03885
03886:-00006:+00086:+00001:000290.0872:03886
03887:+00003:+00051:+00000:000290.0872:03887
03888:+00000:+00070:-00019:000290.0872:03888
03889:+00001:+00062:-00023:000290.0872:03889
03890:-00010:+00072:-00002:000290.0872:03890
03891:-00013:+00063:-00036:000290.0872:03891
03892:-00013:+00064:-00018:000290.0872:03892
03893:-00023:+00074:-00002:000290.0872:03893
03894:-00007:+00069:-00025:000290.0872:03894
03895:-00007:+00065:-00003:000290.0872:03895
03896:+00001:+00063:-00024:000290.0872:03896
03897:-00013:+00062:-00020:000290.0872:03897
03898:-00009:+00076:-00002:000290.0872:03898
03899:-00019:+00068:+00001:000290.0872:03899
03900:-00034:+00062:+00000:000290.0872:03900
03901:-00034:+00072:-00003:000290.0872:03901
03902:-00007:+00075:+00017:000290.0872:03902
03903:-00002:+00075:+00000:000290.0872:03903
03904:+00006:+00072:+00000:000290.0872:03904
03905:+00018:+00067:-00009:000290.0872:03905
03906:-00002:+00087:-00001:000290.0872:03906
03907:+00001:+00062:-00003:000290.0872:03907
03908:+00003:+00089:+00003:000290.0872:03908
03909:+00005:+00065:-00011:000290.0872:03909
03910:-00006:+00079:+00001:000290.0872:03910
03911:-00054:+00106:-00005:000290.0872:03911
03912:-00015:+00036:+00043:000290.0872:03912
03913:+00065:+00068:+00053:000290.0872:03913
03914:-00004:+00032:-00020:000290.0872:03914
03915:+00006:+00091:-00020:000290.0872:03915
03916:-00017:+00056:+00027:000290.0872:03916
03917:-00005:+00085:-00030:000290.0872:03917
03918:-00022:+00054:+00001:000290.0872:03918
03919:-00026:+00113:+00003:000290.0872:03919
03920:-00094:+00016:-00072:000290.0872:03920
03921:-00027:+00126:-00065:000290.0872:03921
03922:+00080:+00043:+00115:000290.0872:03922
03923:+00054:+00018:-00046:000290.0872:03923
03924:+00049:+00084:-00030:000290.0872:03924
03925:+00016:+00074:+00033:000290.0872:03925
03926:-00025:+00051:-00069:000290.0872:03926
03927:-00051:+00050:+00001:000290.0872:03927
03928:-00014:+00067:-00029:000290.0872:03928
03929:-00016:+00061:-00017:000290.0872:03929
03930:+00004:+00043:-00002:000290.0872:03930
03931:+00008:+00083:-00070:000290.0872:03931
03932:+00037:+00060:+00030:000290.0872:03932
03933:-00060:+00067:-00057:000290.0872:03933
03934:-00046:+00064:+00016:000290.0872:03934
03935:+00018:+00050:+00058:000290.0872:03935
03936:-00039:+00047:-00071:000290.0872:03936
03937:-00024:+00050:-00001:000290.0872:03937
03938:-00004:+00049:-00003:000290.0872:03938
03939:+00013:+00065:-00008:000241.4046:03939
03940:-00007:+00070:-00007:000241.4046:03940
03941:-00018:+00067:-00026:000241.4046:03941
03942:-00005:+00066:+00014:000241.4046:03942
03943:+00006:+00075:-00021:000241.4046:03943
03944:+00000:+00075:-00020:000241.4046:03944
03945:-00019:+00074:+00004:000241.4046:03945
03946:+00005:+00053:-00035:000241.4046:03946
03947:+00001:+00071:-00006:000241.4046:03947
03948:+00002:+00076:-00008:000241.4046:03948
03949:-00034:+00067:-00022:000241.4046:03949
03950:-00032:+00068:-00005:000241.4046:03950
03951:+00001:+00086:-00005:000241.4046:03951
03952:-00004:+00072:-00006:000241.4046:03952
03953:+00018:+00068:-00002:000241.4046:03953
03954:+00008:+00076:+00015:000241.4046:03954
03955:+00008:+00089:-00035:000241.4046:03955
03956:+00002:+00036:-00037:000241.4046:03956
03957:-00014:+00092:-00042:000241.4046:03957
03958:-00046:+00082:+00018:000241.4046:03958
03959:+00015:+00123:-00117:000241.4046:03959
03960:+00051:+00036:+00080:000241.4046:03960
03961:-00016:+00078:-00074:000241.4046:03961
03962:-00051:+00050:-00019:000241.4046:03962
03963:-00005:+00064:-00011:000241.4046:03963
03964:+00017:+00065:-00052:000241.4046:03964
03965:-00014:+00074:+00033:000241.4046:03965
03966:-00028:+00053:-00049:000241.4046:03966
03967:-00005:+00050:-00017:000241.4046:03967
03968:-00017:+00070:-00020:000241.4046:03968
03969:-00037:+00076:-00035:000241.4046:03969
03970:-00025:+00090:+00031:000241.4046:03970
03971:+00016:+00076:+00003:000241.4046:03971
03972:+00022:+00068:+00004:000241.4046:03972
03973:+00017:+00074:+00004:000241.4046:03973
03974:-00033:+00091:-00030:000241.4046:03974
03975:-00011:+00076:-00023:000241.4046:03975
03976:-00020:+00064:-00023:000241.4046:03976
03977:-00033:+00073:-00039:000241.4046:03977
03978:-00042:+00068:+00000:000241.4046:03978
03979:-00029:+00046:-00019:000241.4046:03979
03980:-00010:+00068:+00028:000241.4046:03980
03981:+00029:+00092:-00037:000241.4046:03981
03982:+00032:+00050:+00009:000241.4046:03982
03983:-00017:+00067:-00022:000241.4046:03983
03984:-00047:+00050:-00035:000241.4046:03984
03985:-00019:+00067:-00012:000241.4046:03985
03986:+00020:+00063:-00014:000241.4046:03986
03987:+00007:+00053:-00012:000241.4046:03987
03988:-00020:+00072:-00014:000241.4046:03988
03989:-00008:+00085:+00012:000241.4046:03989
03990:+00010:+00068:+00003:000241.4046:03990
03991:+00000:+00075:-00027:000241.4046:03991
03992:-00005:+00068:-00020:000241.4046:03992
03993:+00015:+00074:-00012:000241.4046:03993
03994:-00017:+00053:-00023:000241.4046:03994
03995:-00023:+00052:-00021:000241.4046:03995
03996:+00014:+00062:-00037:000241.4046:03996
03997:+00008:+00050:-00020:000241.4046:03997
03998:+00002:+00075:-00028:000241.4046:03998
03999:-00022:+00062:+00000:000241.4046:03999
04000:+00006:+00052:-00020:000241.4046:04000
04001:-00006:+00062:-00025:000241.4046:04001
04002:+00006:+00061:-00010:000241.4046:04002
04003:-00032:+00085:-00010:000241.4046:04003
04004:-00008:+00072:+00001:000241.4046:04004
04005:+00010:+00077:-00014:000241.4046:04005
04006:+00009:+00065:-00011:000241.4046:04006
04007:+00011:+00063:-00004:000241.4046:04007
04008:+00009:+00066:-00003:000241.4046:04008
04009:-00003:+00086:-00013:000241.4046:04009
04010:-00016:+00053:+00000:000241.4046:04010
04011:-00012:+00063:+00006:000241.4046:04011
04012:+00017:+00081:-00052:000241.4046:04012
04013:+00021:+00065:-00048:000241.4046:04013
04014:-00018:+00091:+00012:000241.4046:04014
04015:-00007:+00075:-00023:000241.4046:04015
04016:+00034:+00031:+00032:000241.4046:04016
04017:+00027:+00083:-00075:000241.4046:04017
04018:-00022:+00064:+00027:000241.4046:04018
04019:-00062:+00053:+00022:000241.4046:04019
04020:-00005:+00064:-00054:000241.4046:04020
04021:+00050:+00071:+00034:000241.4046:04021
04022:+00015:+00081:-00054:000241.4046:04022
04023:-00028:+00076:-00004:000241.4046:04023
04024:-00036:+00065:+00010:000241.4046:04024
04025:-00004:+00067:-00032:000241.4046:04025
04026:+00017:+00065:+00016:000241.4046:04026
04027:+00002:+00065:+00009:000229.4925:04027
04028:+00006:+00056:-00026:000229.4925:04028
04029:+00018:+00059:-00007:000229.4925:04029
04030:+00044:+00072:-00021:000229.4925:04030
04031:-00042:+00037:-00057:000229.4925:04031
04032:-00117:+00042:-00025:000229.4925:04032
04033:-00012:+00052:-00017:000229.4925:04033
04034:+00098:+00069:-00017:000229.4925:04034
04035:+00010:+00086:+00004:000229.4925:04035
04036:-00040:+00075:-00008:000229.4925:04036
04037:-00027:+00072:-00012:000229.4925:04037
04038:-00033:+00059:+00008:000229.4925:04038
04039:-00049:+00088:-00001:000229.4925:04039
04040:-00005:+00058:+00031:000229.4925:04040
04041:+00028:+00071:-00011:000229.4925:04041
04042:+00013:+00047:-00017:000229.4925:04042
04043:-00023:+00052:-00007:000229.4925:04043
04044:-00040:+00064:-00040:000229.4925:04044
04045:-00069:+00062:-00012:000229.4925:04045
04046:+00003:+00088:+00003:000229.4925:04046
04047:+00009:+00053:-00009:000229.4925:04047
04048:+00021:+00062:-00014:000229.4925:04048
04049:-00038:+00061:-00027:000229.4925:04049
04050:-00010:+00061:-00010:000229.4925:04050
04051:+00005:+00065:-00003:000229.4925:04051
04052:+00052:+00085:-00021:000229.4925:04052
04053:+00047:+00057:-00013:000229.4925:04053
04054:-00008:+00070:-00039:000229.4925:04054
04055:-00077:+00064:-00023:000229.4925:04055
04056:-00077:+00073:-00031:000229.4925:04056
04057:-00028:+00065:-00012:000229.4925:04057
04058:+00028:+00071:-00024:000229.4925:04058
04059:+00024:+00050:+00000:000229.4925:04059
04060:-00017:+00065:+00044:000229.4925:04060
04061:-00034:+00050:-00039:000229.4925:04061
04062:-00039:+00074:-00019:000229.4925:04062
04063:-00051:+00053:+00006:000229.4925:04063
04064:-00017:+00058:-00003:000229.4925:04064
04065:+00065:+00085:-00027:000229.4925:04065
04066:+00024:+00068:+00028:000229.4925:04066
04067:+00018:+00063:+00004:000229.4925:04067
04068:-00031:+00083:-00059:000229.4925:04068
04069:-00032:+00051:+00049:000229.4925:04069
04070:-00024:+00097:-00047:000229.4925:04070
04071:+00012:+00044:-00025:000229.4925:04071
04072:-00018:+00080:-00034:000229.4925:04072
04073:-00026:+00047:-00012:000229.4925:04073
04074:-00119:+00063:-00035:000229.4925:04074
04075:-00094:+00046:-00029:000229.4925:04075
04076:+00074:+00099:+00004:000229.4925:04076
04077:+00114:+00061:-00005:000229.4925:04077
04078:+00032:+00073:-00017:000229.4925:04078
04079:-00061:+00072:+00009:000229.4925:04079
04080:-00066:+00060:-00067:000229.4925:04080
04081:-00045:+00050:-00053:000229.4925:04081
04082:-00044:+00165:+00033:000229.4925:04082
04083:-00038:-00025:+00054:000229.4925:04083
04084:-00039:+00055:-00102:000229.4925:04084
04085:+00080:+00121:+00039:000229.4925:04085
04086:+00051:+00082:-00056:000229.4925:04086
04087:-00035:+00091:-00115:000229.4925:04087
04088:+00036:+00072:+00010:000229.4925:04088
04089:+00033:+00018:-00103:000229.4925:04089
04090:-00039:+00059:-00036:000229.4925:04090
04091:-00039:+00059:-00007:000229.4925:04091
04092:-00009:+00073:-00028:000229.4925:04092
04093:+00003:+00062:+00020:000229.4925:04093
04094:-00004:+00061:-00068:000229.4925:04094
04095:-00007:+00089:-00016:000229.4925:04095
04096:-00008:+00072:-00009:000229.4925:04096
04097:-00019:+00073:-00035:000229.4925:04097
04098:+00004:+00070:+00009:000229.4925:04098
04099:-00022:+00070:-00013:000229.4925:04099
04100:-00007:+00069:-00031:000229.4925:04100
04101:+00003:+00074:-00011:000229.4925:04101
04102:-00007:+00085:-00026:000229.4925:04102
04103:+00002:+00063:-00018:000229.4925:04103
04104:+00005:+00065:-00021:000229.4925:04104
04105:+00003:+00066:-00023:000229.4925:04105
04106:-00023:+00074:-00004:000229.4925:04106
04107:+00004:+00064:-00014:000229.4925:04107
04108:-00003:+00073:+00002:000229.4925:04108
04109:-00020:+00062:-00018:000229.4925:04109
04110:-00012:+00064:-00002:000229.4925:04110
04111:-00018:+00085:+00002:000229.4925:04111
04112:+00004:+00064:-00012:000229.4925:04112
04113:-00007:+00089:-00004:000229.4925:04113
04114:-00007:+00089:+00014:000229.4925:04114
04115:-00019:+00089:-00010:000229.4925:04115
04116:-00021:+00085:+00008:000229.4925:04116
04117:+00034:+00090:+00017:000229.4925:04117
04118:+00021:+00090:+00028:000229.4925:04118
04119:+00017:+00064:-00021:000229.4925:04119
04120:+00002:+00077:-00020:000214.1894:04120
04121:+00017:+00066:+00029:000214.1894:04121
04122:+00003:+00036:+00018:000214.1894:04122
04123:-00035:+00067:-00027:000214.1894:04123
04124:+00005:+00086:+00029:000214.1894:04124
04125:+00017:+00072:-00023:000214.1894:04125
04126:+00000:+00065:+00047:000214.1894:04126
04127:-00023:+00067:-00021:000214.1894:04127
04128:-00004:+00068:-00040:000214.1894:04128
04129:+00008:+00065:+00020:000214.1894:04129
04130:+00019:+00090:-00001:000214.1894:04130
04131:+00006:+00066:+00013:000214.1894:04131
04132:-00003:+00075:-00001:000214.1894:04132
04133:-00002:+00061:-00003:000214.1894:04133
04134:+00018:+00053:-00025:000214.1894:04134
04135:+00000:+00073:-00018:000214.1894:04135
04136:+00017:+00074:-00037:000214.1894:04136
04137:+00009:+00063:-00014:000214.1894:04137
04138:+00021:+00071:-00028:000214.1894:04138
04139:+00003:+00071:-00019:000214.1894:04139
04140:+00002:+00047:-00015:000214.1894:04140
04141:+00006:+00069:-00053:000214.1894:04141
04142:+00007:+00063:-00038:000214.1894:04142
04143:+00018:+00052:-00053:000214.1894:04143
04144:+00001:+00047:-00055:000214.1894:04144
04145:+00005:+00052:-00035:000214.1894:04145
04146:+00012:+00052:-00018:000214.1894:04146
04147:-00005:+00075:-00056:000214.1894:04147
04148:-00005:+00058:-00018:000214.1894:04148
04149:+00020:+00102:-00059:000214.1894:04149
04150:+00003:+00034:-00040:000214.1894:04150
04151:-00017:+00062:-00057:000214.1894:04151
04152:-00003:+00073:-00035:000214.1894:04152
04153:+00008:+00053:-00018:000214.1894:04153
04154:+00001:+00050:-00035:000214.1894:04154
04155:-00032:+00069:-00024:000214.1894:04155
04156:-00006:+00050:-00012:000214.1894:04156
04157:+00020:+00047:-00032:000214.1894:04157
04158:-00003:+00048:-00025:000214.1894:04158
04159:-00019:+00069:-00015:000214.1894:04159
04160:-00033:+00069:-00023:000214.1894:04160
04161:+00006:+00052:+00003:000214.1894:04161
04162:-00020:+00069:-00004:000214.1894:04162
04163:-00014:+00050:+00012:000214.1894:04163
04164:-00011:+00075:-00010:000214.1894:04164
04165:+00005:+00062:+00012:000214.1894:04165
04166:-00035:+00088:-00009:000214.1894:04166
04167:-00015:+00068:-00021:000214.1894:04167
04168:-00014:+00086:-00011:000214.1894:04168
04169:-00025:+00075:+00016:000214.1894:04169
04170:-00029:+00068:+00007:000214.1894:04170
04171:+00001:+00065:+00007:000214.1894:04171
04172:-00037:+00066:-00006:000214.1894:04172
04173:-00053:+00064:+00015:000214.1894:04173
04174:-00028:+00066:+00019:000214.1894:04174
04175:-00018:+00064:+00006:000214.1894:04175
04176:-00017:+00068:+00010:000214.1894:04176
04177:-00014:+00068:-00007:000214.1894:04177
04178:-00013:+00085:-00021:000214.1894:04178
04179:-00009:+00086:+00000:000214.1894:04179
04180:-00014:+00086:-00015:000214.1894:04180
04181:-00015:+00067:-00008:000214.1894:04181
04182:-00021:+00065:-00006:000214.1894:04182
04183:-00009:+00064:-00004:000214.1894:04183
04184:-00033:+00065:-00012:000214.1894:04184
04185:-00024:+00067:+00003:000214.1894:04185
04186:-00011:+00062:-00018:000214.1894:04186
04187:-00022:+00064:-00026:000214.1894:04187
04188:-00014:+00071:-00019:000214.1894:04188
04189:-00037:+00105:-00035:000214.1894:04189
04190:-00016:+00059:-00032:000214.1894:04190
04191:-00007:+00084:-00040:000214.1894:04191
04192:-00005:+00054:-00018:000214.1894:04192
04193:+00004:+00022:-00015:000214.1894:04193
04194:-00036:+00077:-00038:000214.1894:04194
04195:-00025:+00038:-00003:000214.1894:04195
04196:-00020:+00084:-00100:000214.1894:04196
04197:+00025:+00050:+00015:000214.1894:04197
04198:+00036:+00070:-00023:000214.1894:04198
04199:-00005:+00075:-00029:000214.1894:04199
04200:+00007:+00072:-00002:000214.1894:04200
04201:-00003:+00066:-00031:000214.1894:04201
04202:+00005:+00050:-00011:000214.1894:04202
04203:+00020:+00076:-00017:000214.1894:04203
04204:+00029:+00073:-00003:000214.1894:04204
04205:+00022:+00069:+00003:000214.1894:04205
04206:-00001:+00049:-00022:000214.1894:04206
04207:+00019:+00053:+00013:000214.1894:04207
04208:+00017:+00053:-00008:000214.1894:04208
04209:+00012:+00075:-00017:000214.1894:04209
04210:+00031:+00075:+00007:000214.1894:04210
04211:+00010:+00072:-00023:000214.1894:04211
04212:+00007:+00070:+00003:000214.1894:04212
04213:+00020:+00072:+00016:000214.1894:04213
04214:+00013:+00069:-00007:000214.1894:04214
04215:+00012:+00063:+00011:000214.1894:04215
04216:+00009:+00032:-00021:000214.1894:04216
04217:-00005:+00086:+00001:000214.1894:04217
04218:-00008:+00072:+00016:000214.1894:04218
04219:+00006:+00064:-00015:000214.1894:04219
04220:+00030:+00084:+00007:000214.1894:04220
04221:+00026:+00071:+00034:000214.1894:04221
04222:+00005:+00053:-00019:000214.1894:04222
04223:-00022:+00067:+00000:000214.1894:04223
04224:-00003:+00075:-00006:000214.1894:04224
04225:-00002:+00064:-00026:000214.1894:04225
04226:+00007:+00067:-00009:000214.1894:04226
04227:+00001:+00066:-00014:000214.1894:04227
04228:-00007:+00084:-00004:000214.1894:04228
04229:+00016:+00066:-00032:000214.1894:04229
04230:+00000:+00068:-00017:000214.1894:04230
04231:-00036:+00065:-00012:000214.1894:04231
04232:-00013:+00067:-00028:000214.1894:04232
04233:+00002:+00063:-00025:000176.6118:04233
04234:+00003:+00066:-00011:000176.6118:04234
04235:-00012:+00066:-00041:000176.6118:04235
04236:-00032:+00085:-00018:000176.6118:04236
04237:-00027:+00091:-00018:000176.6118:04237
04238:-00028:+00068:-00017:000176.6118:04238
04239:-00016:+00064:-00040:000176.6118:04239
04240:-00012:+00065:-00022:000176.6118:04240
04241:-00024:+00076:-00015:000176.6118:04241
04242:-00030:+00074:-00012:000176.6118:04242
04243:-00015:+00075:-00016:000176.6118:04243
04244:-00032:+00065:-00013:000176.6118:04244
04245:-00049:+00074:-00041:000176.6118:04245
04246:-00035:+00063:+00000:000176.6118:04246
04247:-00019:+00061:+00003:000176.6118:04247
04248:-00010:+00071:-00027:000176.6118:04248
04249:-00011:+00073:-00001:000176.6118:04249
04250:-00024:+00065:+00009:000176.6118:04250
04251:-00022:+00071:-00007:000176.6118:04251
04252:-00024:+00087:-00005:000176.6118:04252
04253:-00029:+00106:-00025:000176.6118:04253
04254:-00016:+00085:+00009:000176.6118:04254
04255:-00016:+00074:-00018:000176.6118:04255
04256:+00003:+00065:-00009:000176.6118:04256
04257:-00009:+00073:-00008:000176.6118:04257
04258:-00028:+00062:-00037:000176.6118:04258
04259:-00018:+00075:+00019:000176.6118:04259
04260:+00002:+00072:-00010:000176.6118:04260
04261:-00008:+00052:+00001:000176.6118:04261
04262:+00003:+00075:-00009:000176.6118:04262
04263:+00015:+00066:+00011:000176.6118:04263
04264:+00009:+00070:+00016:000176.6118:04264
04265:-00001:+00074:-00002:000176.6118:04265
04266:+00016:+00087:-00004:000176.6118:04266
04267:-00003:+00051:-00001:000176.6118:04267
04268:+00016:+00084:-00021:000176.6118:04268
04269:+00033:+00061:+00005:000176.6118:04269
04270:+00009:+00071:-00022:000176.6118:04270
04271:-00002:+00060:-00020:000176.6118:04271
04272:+00012:+00063:+00000:000176.6118:04272
04273:+00031:+00072:-00004:000176.6118:04273
04274:+00011:+00072:-00019:000176.6118:04274
04275:+00007:+00074:-00015:000176.6118:04275
04276:+00006:+00091:-00019:000176.6118:04276
04277:+00003:+00075:-00025:000176.6118:04277
04278:+00007:+00074:-00026:000176.6118:04278
04279:+00009:+00076:+00001:000176.6118:04279
04280:+00018:+00065:-00015:000176.6118:04280
04281:+00002:+00088:-00016:000176.6118:04281
04282:+00019:+00086:-00026:000176.6118:04282
04283:+00020:+00066:-00018:000176.6118:04283
04284:-00002:+00065:-00035:000176.6118:04284
04285:-00001:+00084:+00001:000176.6118:04285
04286:-00006:+00065:-00025:000176.6118:04286
04287:-00018:+00064:-00019:000176.6118:04287
04288:-00011:+00084:-00014:000176.6118:04288
04289:-00004:+00069:-00023:000176.6118:04289
04290:+00004:+00064:-00020:000176.6118:04290
04291:-00024:+00063:-00021:000176.6118:04291
04292:-00035:+00063:-00002:000176.6118:04292
04293:-00013:+00089:-00018:000176.6118:04293
04294:-00021:+00067:-00024:000176.6118:04294
04295:-00037:+00063:+00001:000176.6118:04295
04296:-00035:+00064:+00001:000176.6118:04296
04297:-00036:+00086:-00025:000176.6118:04297
04298:-00013:+00071:-00009:000176.6118:04298
04299:-00011:+00062:+00002:000176.6118:04299
04300:-00022:+00064:-00009:000176.6118:04300
04301:+00006:+00065:-00010:000176.6118:04301
04302:-00019:+00086:-00011:000176.6118:04302
04303:-00011:+00065:+00000:000176.6118:04303
04304:-00013:+00063:-00008:000176.6118:04304
04305:-00018:+00085:+00003:000176.6118:04305
04306:-00024:+00066:-00011:000176.6118:04306
04307:-00032:+00087:-00011:000176.6118:04307
04308:-00016:+00087:-00004:000176.6118:04308
04309:-00020:+00068:-00008:000176.6118:04309
04310:+00004:+00066:-00007:000176.6118:04310
04311:-00007:+00063:+00001:000176.6118:04311
04312:-00006:+00066:-00020:000176.6118:04312
04313:-00019:+00076:-00032:000176.6118:04313
04314:-00025:+00109:-00013:000176.6118:04314
04315:-00025:+00043:-00018:000176.6118:04315
04316:-00032:+00063:-00045:000176.6118:04316
04317:-00020:+00064:-00012:000176.6118:04317
04318:+00007:+00076:+00014:000176.6118:04318
04319:+00002:+00073:-00033:000176.6118:04319
04320:-00021:+00075:+00002:000176.6118:04320
04321:+00004:+00073:-00006:000176.6118:04321
04322:-00006:+00064:-00018:000176.6118:04322
04323:-00007:+00075:-00009:000176.6118:04323
04324:+00006:+00064:-00018:000176.6118:04324
04325:-00001:+00066:-00027:000176.6118:04325
04326:+00017:+00075:-00039:000176.6118:04326
04327:+00022:+00063:-00018:000176.6118:04327
04328:-00005:+00063:-00020:000176.6118:04328
04329:-00008:+00053:-00025:000176.6118:04329
04330:+00019:+00085:-00025:000176.6118:04330
04331:+00009:+00067:+00001:000176.6118:04331
04332:+00008:+00073:-00036:000203.3063:04332
04333:+00023:+00065:+00002:000203.3063:04333
04334:+00027:+00087:-00021:000203.3063:04334
04335:-00007:+00074:-00015:000203.3063:04335
04336:-00002:+00085:-00006:000203.3063:04336
04337:+00010:+00065:+00014:000203.3063:04337
04338:+00021:+00062:-00003:000203.3063:04338
04339:+00000:+00085:-00020:000203.3063:04339
04340:-00002:+00053:+00016:000203.3063:04340
04341:-00008:+00077:-00037:000203.3063:04341
04342:-00001:+00062:-00003:000203.3063:04342
04343:+00021:+00088:-00001:000203.3063:04343
04344:+00017:+00085:-00011:000203.3063:04344
04345:+00006:+00068:-00001:000203.3063:04345
04346:+00016:+00080:-00012:000203.3063:04346
04347:+00016:+00085:-00009:000203.3063:04347
04348:+00001:+00062:-00011:000203.3063:04348
04349:-00009:+00067:-00025:000203.3063:04349
04350:-00023:+00066:+00000:000203.3063:04350
04351:-00008:+00067:-00039:000203.3063:04351
04352:-00007:+00087:+00001:000203.3063:04352
04353:-00017:+00089:-00022:000203.3063:04353
04354:-00037:+00068:-00003:000203.3063:04354
04355:-00013:+00068:-00005:000203.3063:04355
04356:-00021:+00083:+00018:000203.3063:04356
04357:-00013:+00062:-00001:000203.3063:04357
04358:-00048:+00075:-00023:000203.3063:04358
04359:-00013:+00068:-00020:000203.3063:04359
04360:-00037:+00087:-00025:000203.3063:04360
04361:-00009:+00063:-00035:000203.3063:04361
04362:-00022:+00073:-00020:000203.3063:04362
04363:-00010:+00068:-00013:000203.3063:04363
04364:-00039:+00076:-00028:000203.3063:04364
04365:-00049:+00062:-00022:000203.3063:04365
04366:-00031:+00065:-00021:000203.3063:04366
04367:-00012:+00051:+00001:000203.3063:04367
04368:-00017:+00076:-00003:000203.3063:04368
04369:+00002:+00069:-00004:000203.3063:04369
04370:-00031:+00072:-00025:000203.3063:04370
04371:-00032:+00053:-00025:000203.3063:04371
04372:+00004:+00073:-00001:000203.3063:04372
04373:-00022:+00075:-00025:000203.3063:04373
04374:-00016:+00052:-00016:000203.3063:04374
04375:-00015:+00062:-00007:000203.3063:04375
04376:-00016:+00070:-00021:000203.3063:04376
04377:-00009:+00049:-00025:000203.3063:04377
04378:+00002:+00085:-00012:000203.3063:04378
04379:-00038:+00052:-00009:000203.3063:04379
04380:-00044:+00077:-00045:000203.3063:04380
04381:-00027:+00047:+00018:000203.3063:04381
04382:+00005:+00077:-00020:000203.3063:04382
04383:+00020:+00050:-00039:000203.3063:04383
04384:-00008:+00067:-00022:000203.3063:04384
04385:-00017:+00076:-00020:000203.3063:04385
04386:-00003:+00071:-00011:000203.3063:04386
04387:-00001:+00071:-00012:000203.3063:04387
04388:-00001:+00061:+00015:000203.3063:04388
04389:-00006:+00075:-00008:000203.3063:04389
04390:+00012:+00067:-00012:000203.3063:04390
04391:+00031:+00077:-00002:000203.3063:04391
04392:+00021:+00052:-00014:000203.3063:04392
04393:+00003:+00085:-00018:000203.3063:04393
04394:+00006:+00062:+00016:000203.3063:04394
04395:+00023:+00070:-00020:000203.3063:04395
04396:+00010:+00062:-00022:000203.3063:04396
04397:-00003:+00075:+00001:000203.3063:04397
04398:+00015:+00068:+00001:000203.3063:04398
04399:+00012:+00072:-00014:000203.3063:04399
04400:+00024:+00062:-00007:000203.3063:04400
04401:+00012:+00067:+00000:000203.3063:04401
04402:-00006:+00049:+00002:000203.3063:04402
04403:+00004:+00089:-00035:000203.3063:04403
04404:-00001:+00067:-00011:000203.3063:04404
04405:+00010:+00085:-00025:000203.3063:04405
04406:+00028:+00063:-00026:000203.3063:04406
04407:+00045:+00085:-00020:000203.3063:04407
04408:+00003:+00076:-00014:000203.3063:04408
04409:-00018:+00087:+00002:000203.3063:04409
04410:-00001:+00078:-00025:000203.3063:04410
04411:+00020:+00062:-00026:000203.3063:04411
04412:+00003:+00086:-00025:000203.3063:04412
04413:+00001:+00067:+00019:000203.3063:04413
04414:+00006:+00068:-00001:000203.3063:04414
04415:+00004:+00065:-00003:000203.3063:04415
04416:-00008:+00068:-00021:000203.3063:04416
04417:-00012:+00067:-00002:000203.3063:04417
04418:-00009:+00068:-00019:000203.3063:04418
04419:-00017:+00087:-00001:000203.3063:04419
04420:-00021:+00090:-00022:000203.3063:04420
04421:-00036:+00064:-00024:000203.3063:04421
04422:-00039:+00063:-00002:000203.3063:04422
04423:-00032:+00061:+00002:000203.3063:04423
04424:-00012:+00084:-00021:000203.3063:04424
04425:-00034:+00063:-00015:000203.3063:04425
04426:-00009:+00065:-00021:000203.3063:04426
04427:-00035:+00064:-00035:000203.3063:04427
04428:-00027:+00064:-00017:000203.3063:04428
04429:-00031:+00084:-00004:000203.3063:04429
04430:-00034:+00062:+00001:000203.3063:04430
04431:-00010:+00085:-00003:000203.3063:04431
04432:+00000:+00063:+00002:000203.3063:04432
04433:-00039:+00072:-00010:000203.3063:04433
04434:-00025:+00076:-00003:000203.3063:04434
04435:-00022:+00067:-00011:000203.3063:04435
04436:+00017:+00089:-00010:000203.3063:04436
04437:-00021:+00070:+00011:000203.3063:04437
04438:-00055:+00073:-00033:000203.3063:04438
04439:-00020:+00091:-00006:000186.4657:04439
04440:+00005:+00064:-00020:000186.4657:04440
04441:-00020:+00064:-00029:000186.4657:04441
04442:-00035:+00074:-00004:000186.4657:04442
04443:-00010:+00087:-00003:000186.4657:04443
04444:+00017:+00062:-00020:000186.4657:04444
04445:+00015:+00074:-00004:000186.4657:04445
04446:-00017:+00062:-00009:000186.4657:04446
04447:-00001:+00075:-00022:000186.4657:04447
04448:-00006:+00065:-00021:000186.4657:04448
04449:+00019:+00063:-00025:000186.4657:04449
04450:-00002:+00068:-00004:000186.4657:04450
04451:-00002:+00066:-00040:000186.4657:04451
04452:+00006:+00068:+00003:000186.4657:04452
04453:+00005:+00066:-00014:000186.4657:04453
04454:-00018:+00067:+00000:000186.4657:04454
04455:+00014:+00086:-00011:000186.4657:04455
04456:+00012:+00088:-00023:000186.4657:04456
04457:-00005:+00063:-00017:000186.4657:04457
04458:+00003:+00086:-00023:000186.4657:04458
04459:+00020:+00068:+00001:000186.4657:04459
04460:+00009:+00087:-00017:000186.4657:04460
04461:+00007:+00090:-00025:000186.4657:04461
04462:-00005:+00063:+00003:000186.4657:04462
04463:-00018:+00090:-00017:000186.4657:04463
04464:+00001:+00075:+00003:000186.4657:04464
04465:+00031:+00092:+00010:000186.4657:04465
04466:+00014:+00068:-00001:000186.4657:04466
04467:-00002:+00063:-00020:000186.4657:04467
04468:-00021:+00080:-00014:000186.4657:04468
04469:+00001:+00088:-00023:000186.4657:04469
04470:+00007:+00068:-00016:000186.4657:04470
04471:-00005:+00067:-00006:000186.4657:04471
04472:+00005:+00068:-00002:000186.4657:04472
04473:-00016:+00062:-00025:000186.4657:04473
04474:-00009:+00084:-00003:000186.4657:04474
04475:-00013:+00085:+00001:000186.4657:04475
04476:-00009:+00076:-00037:000186.4657:04476
04477:-00001:+00086:-00002:000186.4657:04477
04478:-00008:+00084:-00021:000186.4657:04478
04479:-00011:+00085:-00022:000186.4657:04479
04480:-00009:+00062:-00022:000186.4657:04480
04481:-00032:+00087:-00008:000186.4657:04481
04482:-00023:+00088:-00011:000186.4657:04482
04483:-00020:+00068:+00001:000186.4657:04483
04484:-00021:+00068:-00002:000186.4657:04484
04485:-00026:+00061:-00023:000186.4657:04485
04486:-00039:+00071:-00030:000186.4657:04486
04487:+00000:+00075:-00004:000186.4657:04487
04488:+00008:+00076:-00010:000186.4657:04488
04489:-00009:+00052:-00039:000186.4657:04489
04490:-00012:+00064:-00021:000186.4657:04490
04491:-00015:+00075:-00003:000186.4657:04491
04492:-00009:+00070:+00001:000186.4657:04492
04493:+00005:+00063:-00005:000186.4657:04493
04494:+00020:+00074:-00020:000186.4657:04494
04495:-00015:+00064:-00002:000186.4657:04495
04496:-00037:+00071:-00002:000186.4657:04496
04497:-00017:+00076:-00003:000186.4657:04497
04498:+00001:+00065:-00024:000186.4657:04498
04499:+00004:+00070:-00027:000186.4657:04499
04500:-00018:+00063:-00011:000186.4657:04500
04501:-00004:+00049:-00002:000186.4657:04501
04502:+00005:+00053:-00015:000186.4657:04502
04503:+00002:+00084:-00014:000186.4657:04503
04504:-00050:+00085:+00000:000186.4657:04504
04505:-00037:+00068:+00003:000186.4657:04505
04506:+00010:+00072:+00001:000186.4657:04506
04507:+00021:+00066:-00018:000186.4657:04507
04508:+00016:+00086:-00024:000186.4657:04508
04509:+00007:+00065:-00012:000186.4657:04509
04510:+00014:+00064:-00023:000186.4657:04510
04511:+00009:+00074:+00002:000186.4657:04511
04512:-00004:+00063:-00012:000186.4657:04512
04513:+00017:+00071:-00004:000186.4657:04513
04514:+00008:+00068:+00018:000186.4657:04514
04515:+00031:+00062:-00018:000186.4657:04515
04516:+00022:+00068:-00019:000186.4657:04516
04517:+00019:+00068:-00022:000186.4657:04517
04518:+00009:+00078:-00020:000186.4657:04518
04519:+00012:+00065:-00025:000186.4657:04519
04520:+00031:+00067:+00001:000186.4657:04520
04521:+00034:+00088:-00002:000186.4657:04521
04522:+00013:+00074:-00009:000186.4657:04522
04523:+00013:+00090:-00003:000186.4657:04523
04524:+00007:+00063:-00004:000186.4657:04524
04525:+00017:+00089:-00037:000186.4657:04525
04526:-00016:+00084:-00024:000186.4657:04526
04527:+00006:+00087:-00025:000186.4657:04527
04528:+00021:+00088:-00008:000186.4657:04528
04529:+00033:+00088:-00027:000186.4657:04529
04530:+00007:+00080:-00001:000186.4657:04530
04531:+00004:+00091:-00004:000186.4657:04531
04532:-00020:+00085:-00020:000186.4657:04532
04533:+00022:+00089:-00022:000186.4657:04533
04534:+00003:+00068:-00022:000186.4657:04534
04535:-00018:+00061:-00039:000186.4657:04535
04536:-00020:+00064:-00021:000186.4657:04536
04537:+00001:+00077:-00020:000186.4657:04537
04538:-00022:+00085:-00023:000186.4657:04538
04539:-00017:+00088:-00021:000186.4657:04539
04540:-00013:+00065:-00021:000186.4657:04540
04541:-00036:+00076:-00023:000186.4657:04541
04542:-00029:+00064:-00027:000193.7707:04542
04543:-00012:+00065:-00003:000193.7707:04543
04544:-00011:+00065:-00004:000193.7707:04544
04545:-00050:+00071:-00017:000193.7707:04545
04546:-00063:+00064:-00020:000193.7707:04546
04547:-00043:+00074:-00026:000193.7707:04547
04548:-00053:+00070:-00022:000193.7707:04548
04549:-00036:+00071:-00022:000193.7707:04549
04550:-00013:+00065:-00010:000193.7707:04550
04551:-00018:+00048:-00001:000193.7707:04551
04552:+00005:+00087:-00011:000193.7707:04552
04553:+00005:+00071:+00009:000193.7707:04553
04554:+00007:+00101:-00034:000193.7707:04554
04555:+00001:+00088:+00028:000193.7707:04555
04556:-00069:+00048:-00016:000193.7707:04556
04557:-00049:+00059:-00018:000193.7707:04557
04558:+00005:+00053:+00017:000193.7707:04558
04559:+00006:+00086:-00072:000193.7707:04559
04560:+00002:+00086:+00015:000193.7707:04560
04561:+00000:+00086:-00030:000193.7707:04561
04562:+00006:+00063:-00007:000193.7707:04562
04563:-00041:+00073:-00006:000193.7707:04563
04564:-00026:+00076:-00013:000193.7707:04564
04565:-00001:+00068:+00002:000193.7707:04565
04566:+00009:+00067:-00017:000193.7707:04566
04567:-00001:+00065:-00024:000193.7707:04567
04568:-00019:+00076:-00026:000193.7707:04568
04569:-00016:+00068:-00027:000193.7707:04569
04570:-00012:+00052:-00007:000193.7707:04570
04571:+00003:+00089:-00022:000193.7707:04571
04572:+00003:+00063:-00001:000193.7707:04572
04573:-00018:+00087:-00013:000193.7707:04573
04574:-00018:+00088:-00013:000193.7707:04574
04575:-00021:+00066:-00001:000193.7707:04575
04576:+00004:+00080:-00020:000193.7707:04576
04577:+00018:+00091:-00025:000193.7707:04577
04578:-00007:+00067:+00000:000193.7707:04578
04579:-00018:+00086:-00023:000193.7707:04579
04580:+00020:+00062:-00008:000193.7707:04580
04581:+00023:+00051:-00067:000193.7707:04581
04582:-00012:+00087:-00017:000193.7707:04582
04583:-00018:+00065:-00010:000193.7707:04583
04584:+00005:+00087:-00023:000193.7707:04584
04585:+00019:+00070:+00032:000193.7707:04585
04586:-00005:+00090:-00033:000193.7707:04586
04587:+00000:+00087:-00056:000193.7707:04587
04588:-00013:+00078:+00012:000193.7707:04588
04589:-00009:+00085:-00041:000193.7707:04589
04590:-00003:+00076:-00006:000193.7707:04590
04591:-00002:+00067:+00012:000193.7707:04591
04592:+00007:+00067:-00011:000193.7707:04592
04593:-00019:+00071:-00011:000193.7707:04593
04594:-00005:+00082:+00000:000193.7707:04594
04595:+00012:+00062:-00023:000193.7707:04595
04596:+00010:+00083:-00032:000193.7707:04596
04597:-00019:+00065:-00009:000193.7707:04597
04598:-00031:+00086:+00013:000193.7707:04598
04599:+00007:+00074:-00009:000193.7707:04599
04600:+00008:+00065:-00010:000193.7707:04600
04601:-00003:+00072:+00015:000193.7707:04601
04602:-00021:+00063:-00019:000193.7707:04602
04603:-00002:+00089:+00014:000193.7707:04603
04604:+00060:+00058:-00001:000193.7707:04604
04605:+00029:+00094:-00039:000193.7707:04605
04606:-00053:+00083:+00017:000193.7707:04606
04607:-00037:+00076:+00000:000193.7707:04607
04608:-00006:+00088:-00021:000193.7707:04608
04609:+00019:+00090:-00004:000193.7707:04609
04610:-00014:+00087:-00037:000193.7707:04610
04611:-00024:+00065:+00028:000193.7707:04611
04612:+00022:+00074:-00019:000193.7707:04612
04613:+00016:+00063:-00041:000193.7707:04613
04614:+00003:+00077:+00030:000193.7707:04614
04615:+00011:+00046:-00006:000193.7707:04615
04616:+00032:+00074:-00023:000193.7707:04616
04617:-00007:+00072:+00046:000193.7707:04617
04618:-00038:+00091:-00014:000193.7707:04618
04619:+00017:+00062:+00009:000193.7707:04619
04620:+00013:+00081:+00004:000193.7707:04620
04621:-00035:+00064:-00027:000193.7707:04621
04622:-00018:+00064:+00029:000193.7707:04622
04623:+00030:+00087:-00040:000193.7707:04623
04624:+00028:+00075:+00013:000193.7707:04624
04625:-00036:+00063:-00040:000193.7707:04625
04626:+00000:+00061:-00012:000193.7707:04626
04627:+00022:+00068:-00018:000193.7707:04627
04628:-00001:+00046:-00034:000193.7707:04628
04629:-00011:+00085:+00015:000193.7707:04629
04630:+00004:+00085:-00037:000193.7707:04630
04631:-00007:+00089:-00034:000193.7707:04631
04632:-00033:+00091:-00013:000193.7707:04632
04633:-00023:+00086:-00042:000193.7707:04633
04634:+00015:+00081:-00009:000217.4553:04634
04635:+00007:+00051:-00012:000217.4553:04635
04636:+00021:+00101:-00010:000217.4553:04636
04637:+00006:+00068:+00004:000217.4553:04637
04638:-00010:+00050:-00009:000217.4553:04638
04639:+00009:+00133:-00043:000217.4553:04639
04640:-00019:+00048:+00054:000217.4553:04640
04641:-00022:+00062:-00010:000217.4553:04641
04642:+00019:+00065:-00017:000217.4553:04642
04643:-00018:+00064:+00028:000217.4553:04643
04644:-00050:+00065:-00046:000217.4553:04644
04645:-00034:+00085:+00002:000217.4553:04645
04646:-00020:+00064:-00004:000217.4553:04646
04647:+00004:+00065:-00042:000217.4553:04647
04648:-00019:+00081:+00005:000217.4553:04648
04649:+00017:+00060:+00001:000217.4553:04649
04650:-00005:+00095:-00043:000217.4553:04650
04651:-00040:+00051:+00007:000217.4553:04651
04652:-00053:+00087:-00041:000217.4553:04652
04653:+00003:+00086:-00008:000217.4553:04653
04654:+00007:+00092:-00020:000217.4553:04654
04655:-00004:+00088:-00001:000217.4553:04655
04656:-00015:+00086:+00017:000217.4553:04656
04657:-00016:+00076:-00036:000217.4553:04657
04658:+00005:+00064:-00025:000217.4553:04658
04659:-00006:+00087:-00008:000217.4553:04659
04660:-00020:+00068:-00057:000217.4553:04660
04661:-00039:+00068:-00009:000217.4553:04661
04662:-00010:+00085:-00021:000217.4553:04662
04663:+00003:+00087:-00023:000217.4553:04663
04664:+00001:+00064:-00004:000217.4553:04664
04665:-00032:+00066:-00016:000217.4553:04665
04666:-00028:+00062:-00003:000217.4553:04666
04667:+00005:+00064:-00025:000217.4553:04667
04668:+00008:+00062:+00003:000217.4553:04668
04669:+00005:+00079:-00016:000217.4553:04669
04670:-00015:+00048:+00004:000217.4553:04670
04671:+00009:+00088:+00006:000217.4553:04671
04672:+00036:+00062:-00014:000217.4553:04672
04673:+00023:+00079:-00014:000217.4553:04673
04674:-00025:+00084:-00051:000217.4553:04674
04675:-00050:+00065:+00029:000217.4553:04675
04676:-00066:+00064:-00052:000217.4553:04676
04677:+00000:+00071:-00018:000217.4553:04677
04678:+00023:+00087:+00000:000217.4553:04678
04679:+00014:+00064:-00048:000217.4553:04679
04680:+00006:+00064:-00005:000217.4553:04680
04681:-00021:+00067:-00041:000217.4553:04681
04682:-00024:+00070:-00020:000217.4553:04682
04683:+00016:+00090:-00004:000217.4553:04683
04684:-00006:+00072:-00011:000217.4553:04684
04685:-00008:+00068:-00003:000217.4553:04685
04686:-00015:+00066:-00014:000217.4553:04686
04687:-00023:+00066:-00005:000217.4553:04687
04688:+00019:+00090:-00010:000217.4553:04688
04689:+00034:+00075:-00022:000217.4553:04689
04690:+00035:+00065:+00003:000217.4553:04690
04691:-00011:+00087:-00016:000217.4553:04691
04692:-00011:+00025:+00043:000217.4553:04692
04693:+00044:+00111:+00020:000217.4553:04693
04694:-00015:+00022:+00006:000217.4553:04694
04695:-00051:+00060:-00026:000217.4553:04695
04696:-00003:+00065:-00048:000217.4553:04696
04697:-00017:+00086:+00024:000217.4553:04697
04698:-00026:+00060:+00007:000217.4553:04698
04699:-00036:+00085:-00048:000217.4553:04699
04700:-00002:+00069:+00029:000217.4553:04700
04701:-00018:+00087:-00039:000217.4553:04701
04702:-00019:+00088:+00015:000217.4553:04702
04703:+00005:+00086:-00023:000217.4553:04703
04704:+00016:+00078:-00042:000217.4553:04704
04705:-00022:+00066:+00015:000217.4553:04705
04706:+00002:+00085:-00039:000217.4553:04706
04707:+00004:+00067:-00027:000217.4553:04707
04708:+00000:+00089:-00017:000217.4553:04708
04709:-00022:+00089:-00016:000217.4553:04709
04710:-00019:+00086:-00007:000217.4553:04710
04711:-00019:+00090:-00037:000217.4553:04711
04712:-00005:+00087:-00026:000217.4553:04712
04713:-00021:+00086:-00020:000217.4553:04713
04714:-00012:+00064:-00023:000217.4553:04714
04715:-00016:+00076:-00020:000217.4553:04715
04716:-00024:+00068:-00027:000217.4553:04716
04717:-00038:+00085:-00005:000217.4553:04717
04718:-00008:+00085:+00001:000217.4553:04718
04719:+00019:+00087:-00021:000217.4553:04719
04720:+00001:+00084:-00024:000217.4553:04720
04721:-00025:+00019:-00023:000217.4553:04721
04722:+00003:+00107:-00091:000217.4553:04722
04723:-00002:+00042:+00031:000217.4553:04723
04724:-00012:+00083:-00086:000217.4553:04724
04725:-00015:+00046:-00008:000217.4553:04725
04726:-00009:+00090:+00012:000218.4446:04726
04727:+00004:+00068:-00054:000218.4446:04727
04728:+00002:+00087:+00001:000218.4446:04728
04729:+00016:+00064:-00027:000218.4446:04729
04730:+00004:+00087:-00014:000218.4446:04730
04731:-00046:+00062:-00040:000218.4446:04731
04732:-00048:+00090:-00007:000218.4446:04732
04733:-00003:+00076:+00016:000218.4446:04733
04734:+00041:+00063:+00003:000218.4446:04734
04735:+00018:+00069:-00041:000218.4446:04735
04736:-00042:+00070:-00013:000218.4446:04736
04737:-00059:+00086:-00025:000218.4446:04737
04738:-00003:+00087:-00007:000218.4446:04738
04739:+00023:+00100:-00057:000218.4446:04739
04740:+00009:+00068:-00004:000218.4446:04740
04741:-00008:+00090:-00053:000218.4446:04741
04742:-00017:+00062:+00004:000218.4446:04742
04743:+00005:+00065:+00003:000218.4446:04743
04744:+00004:+00073:+00014:000218.4446:04744
04745:+00007:+00093:-00005:000218.4446:04745
04746:-00002:+00107:-00031:000218.4446:04746
04747:-00010:+00082:-00049:000218.4446:04747
04748:-00001:+00057:+00029:000218.4446:04748
04749:-00007:+00088:-00030:000218.4446:04749
04750:+00001:+00064:-00037:000218.4446:04750
04751:-00005:+00079:-00018:000218.4446:04751
04752:-00005:+00064:-00018:000218.4446:04752
04753:-00023:+00064:+00010:000218.4446:04753
04754:-00035:+00066:-00028:000218.4446:04754
04755:-00009:+00063:+00006:000218.4446:04755
04756:-00017:+00068:-00018:000218.4446:04756
04757:-00017:+00068:-00037:000218.4446:04757
04758:-00021:+00087:-00016:000218.4446:04758
04759:-00051:+00067:-00036:000218.4446:04759
04760:-00030:+00074:+00000:000218.4446:04760
04761:-00022:+00064:+00020:000218.4446:04761
04762:+00020:+00080:-00022:000218.4446:04762
04763:+00005:+00091:-00007:000218.4446:04763
04764:-00008:+00077:-00021:000218.4446:04764
04765:-00001:+00087:-00002:000218.4446:04765
04766:-00002:+00086:-00033:000218.4446:04766
04767:-00022:+00061:-00004:000218.4446:04767
04768:-00012:+00064:-00024:000218.4446:04768
04769:-00038:+00073:-00003:000218.4446:04769
04770:-00018:+00087:-00015:000218.4446:04770
04771:+00004:+00088:-00001:000218.4446:04771
04772:-00003:+00091:-00001:000218.4446:04772
04773:-00008:+00086:-00008:000218.4446:04773
04774:+00021:+00086:+00001:000218.4446:04774
04775:+00023:+00083:-00008:000218.4446:04775
04776:+00021:+00028:-00027:000218.4446:04776
04777:-00008:+00071:-00023:000218.4446:04777
04778:-00065:+00091:-00013:000218.4446:04778
04779:-00082:+00066:-00004:000218.4446:04779
04780:-00033:+00089:-00009:000218.4446:04780
04781:+00080:+00099:+00015:000218.4446:04781
04782:+00079:+00051:-00001:000218.4446:04782
04783:+00018:+00104:-00061:000218.4446:04783
04784:-00038:+00085:+00010:000218.4446:04784
04785:-00030:+00063:-00009:000218.4446:04785
04786:-00006:+00049:-00004:000218.4446:04786
04787:+00031:+00080:+00004:000218.4446:04787
04788:+00009:+00087:-00019:000218.4446:04788
04789:-00014:+00075:-00016:000218.4446:04789
04790:-00012:+00088:-00004:000218.4446:04790
04791:+00019:+00078:-00003:000218.4446:04791
04792:+00008:+00088:+00003:000218.4446:04792
04793:-00005:+00089:+00003:000218.4446:04793
04794:-00023:+00089:+00014:000218.4446:04794
04795:-00017:+00063:-00040:000218.4446:04795
04796:+00001:+00090:-00023:000218.4446:04796
04797:+00004:+00071:-00002:000218.4446:04797
04798:-00024:+00088:-00015:000218.4446:04798
04799:+00003:+00062:+00007:000218.4446:04799
04800:+00004:+00100:-00038:000218.4446:04800
04801:-00006:+00077:-00009:000218.4446:04801
04802:-00004:+00068:+00034:000218.4446:04802
04803:+00001:+00079:-00040:000218.4446:04803
04804:+00004:+00038:+00026:000218.4446:04804
04805:-00002:+00084:-00061:000218.4446:04805
04806:-00008:+00091:-00014:000218.4446:04806
04807:-00011:+00067:+00002:000218.4446:04807
04808:-00035:+00064:-00029:000218.4446:04808
04809:-00009:+00064:-00005:000218.4446:04809
04810:-00007:+00085:-00010:000218.4446:04810
04811:+00004:+00085:-00001:000218.4446:04811
04812:+00006:+00087:-00016:000218.4446:04812
04813:-00010:+00086:+00014:000218.4446:04813
04814:-00018:+00089:-00003:000218.4446:04814
04815:-00022:+00067:+00001:000218.4446:04815
04816:-00003:+00069:-00022:000218.4446:04816
04817:+00005:+00068:-00004:000218.4446:04817
04818:-00018:+00084:-00029:000218.4446:04818
04819:+00002:+00086:+00002:000218.4446:04819
04820:-00017:+00069:-00019:000212.3251:04820
04821:-00020:+00089:+00000:000212.3251:04821
04822:-00003:+00065:-00014:000212.3251:04822
04823:+00004:+00063:-00025:000212.3251:04823
04824:-00010:+00068:-00015:000212.3251:04824
04825:-00023:+00063:-00002:000212.3251:04825
04826:-00004:+00087:-00021:000212.3251:04826
04827:-00021:+00074:-00003:000212.3251:04827
04828:+00001:+00087:-00012:000212.3251:04828
04829:-00023:+00075:+00000:000212.3251:04829
04830:-00036:+00089:-00029:000212.3251:04830
04831:-00018:+00074:-00006:000212.3251:04831
04832:-00017:+00118:+00031:000212.3251:04832
04833:-00036:+00021:+00018:000212.3251:04833
04834:-00020:+00065:+00029:000212.3251:04834
04835:+00047:+00070:-00017:000212.3251:04835
04836:+00041:+00100:-00010:000212.3251:04836
04837:-00021:+00086:-00044:000212.3251:04837
04838:-00027:+00085:-00022:000212.3251:04838
04839:-00016:+00066:+00001:000212.3251:04839
04840:-00021:+00072:-00037:000212.3251:04840
04841:-00020:+00077:-00023:000212.3251:04841
04842:+00002:+00087:+00000:000212.3251:04842
04843:+00025:+00066:-00017:000212.3251:04843
04844:-00007:+00066:-00023:000212.3251:04844
04845:-00021:+00088:-00022:000212.3251:04845
04846:+00020:+00067:-00025:000212.3251:04846
04847:+00030:+00083:-00056:000212.3251:04847
04848:-00063:+00088:-00032:000212.3251:04848
04849:-00087:+00063:-00038:000212.3251:04849
04850:-00048:+00091:-00012:000212.3251:04850
04851:+00079:+00038:+00024:000212.3251:04851
04852:+00001:+00064:-00029:000212.3251:04852
04853:-00038:+00017:+00039:000212.3251:04853
04854:+00002:+00114:-00021:000212.3251:04854
04855:+00041:+00051:+00011:000212.3251:04855
04856:+00025:+00130:-00065:000212.3251:04856
04857:-00080:+00051:+00064:000212.3251:04857
04858:-00080:+00104:+00032:000212.3251:04858
04859:+00113:+00051:-00003:000212.3251:04859
04860:-00029:+00059:-00018:000212.3251:04860
04861:-00117:+00081:-00044:000212.3251:04861
04862:-00047:+00070:-00010:000212.3251:04862
04863:+00045:+00076:-00001:000212.3251:04863
04864:+00017:+00053:-00003:000212.3251:04864
04865:-00036:+00083:-00001:000212.3251:04865
04866:+00030:+00090:+00006:000212.3251:04866
04867:+00063:+00120:-00008:000212.3251:04867
04868:-00072:+00053:-00001:000212.3251:04868
04869:-00098:+00093:-00010:000212.3251:04869
04870:+00026:+00065:+00009:000212.3251:04870
04871:+00057:+00069:+00003:000212.3251:04871
04872:+00047:+00064:-00007:000212.3251:04872
04873:-00034:+00078:-00002:000212.3251:04873
04874:-00038:+00064:+00000:000212.3251:04874
04875:-00005:+00077:+00031:000212.3251:04875
04876:+00020:+00027:-00039:000212.3251:04876
04877:-00024:+00098:-00087:000212.3251:04877
04878:-00094:+00086:+00019:000212.3251:04878
04879:+00011:+00066:+00012:000212.3251:04879
04880:+00064:+00064:-00002:000212.3251:04880
04881:+00023:+00087:-00006:000212.3251:04881
04882:-00042:+00081:-00034:000212.3251:04882
04883:-00048:+00099:-00051:000212.3251:04883
04884:-00016:+00091:+00041:000212.3251:04884
04885:+00024:+00041:-00019:000212.3251:04885
04886:+00028:+00102:+00008:000212.3251:04886
04887:-00024:+00067:+00012:000212.3251:04887
04888:-00035:+00050:-00037:000212.3251:04888
04889:+00021:+00052:+00018:000212.3251:04889
04890:-00011:+00077:-00031:000212.3251:04890
04891:-00020:+00077:+00030:000212.3251:04891
04892:+00037:+00044:-00022:000212.3251:04892
04893:+00016:+00100:-00066:000212.3251:04893
04894:-00045:+00091:-00020:000212.3251:04894
04895:-00028:+00091:-00033:000212.3251:04895
04896:+00007:+00070:+00004:000212.3251:04896
04897:+00009:+00052:+00026:000212.3251:04897
04898:+00022:+00100:-00001:000212.3251:04898
04899:+00013:+00041:-00040:000212.3251:04899
04900:-00044:+00118:-00083:000212.3251:04900
04901:-00061:+00052:+00006:000212.3251:04901
04902:-00009:+00084:+00018:000212.3251:04902
04903:+00109:+00077:-00004:000212.3251:04903
04904:+00095:+00087:+00004:000212.3251:04904
04905:-00041:+00103:-00042:000212.3251:04905
04906:-00083:+00084:-00052:000212.3251:04906
04907:-00067:+00091:-00051:000228.8876:04907
04908:+00040:+00039:+00089:000228.8876:04908
04909:+00028:+00020:-00107:000228.8876:04909
04910:-00086:-00076:+00017:000228.8876:04910
04911:-00077:+00154:+00027:000228.8876:04911
04912:+00279:+00075:+00080:000228.8876:04912
04913:+00168:+00025:+00025:000228.8876:04913
04914:-00208:+00075:-00057:000228.8876:04914
04915:-00233:+00115:+00015:000228.8876:04915
04916:-00018:+00067:-00036:000228.8876:04916
04917:+00008:+00101:-00039:000228.8876:04917
04918:-00037:+00061:-00002:000228.8876:04918
04919:-00031:+00075:-00035:000228.8876:04919
04920:+00044:+00071:-00009:000228.8876:04920
04921:+00067:+00068:-00025:000228.8876:04921
04922:+00066:+00098:+00044:000228.8876:04922
04923:+00052:+00064:+00001:000228.8876:04923
04924:-00038:+00053:-00017:000228.8876:04924
04925:-00080:+00075:+00002:000228.8876:04925
04926:-00070:+00063:-00051:000228.8876:04926
04927:+00012:+00083:-00038:000228.8876:04927
04928:+00007:+00103:-00027:000228.8876:04928
04929:+00004:+00087:-00053:000228.8876:04929
04930:+00033:+00038:-00014:000228.8876:04930
04931:-00006:+00098:-00016:000228.8876:04931
04932:-00031:+00039:+00055:000228.8876:04932
04933:-00085:+00089:-00044:000228.8876:04933
04934:-00041:+00087:+00022:000228.8876:04934
04935:-00002:+00068:+00028:000228.8876:04935
04936:-00034:+00064:-00053:000228.8876:04936
04937:-00039:+00085:+00008:000228.8876:04937
04938:-00037:+00088:-00016:000228.8876:04938
04939:+00001:+00091:-00009:000228.8876:04939
04940:+00017:+00099:+00004:000228.8876:04940
04941:-00018:+00086:-00016:000228.8876:04941
04942:-00006:+00064:+00005:000228.8876:04942
04943:+00008:+00064:+00015:000228.8876:04943
04944:+00007:+00062:+00003:000228.8876:04944
04945:-00017:+00068:+00000:000228.8876:04945
04946:-00021:+00088:-00026:000228.8876:04946
04947:-00035:+00077:-00011:000228.8876:04947
04948:-00037:+00085:-00040:000228.8876:04948
04949:-00016:+00089:+00000:000228.8876:04949
04950:-00009:+00079:-00022:000228.8876:04950
04951:-00024:+00089:-00023:000228.8876:04951
04952:-00009:+00088:+00000:000228.8876:04952
04953:-00032:+00088:-00022:000228.8876:04953
04954:-00049:+00073:+00000:000228.8876:04954
04955:-00048:+00071:-00012:000228.8876:04955
04956:-00010:+00068:+00014:000228.8876:04956
04957:-00033:+00060:+00013:000228.8876:04957
04958:-00022:+00080:-00012:000228.8876:04958
04959:+00004:+00081:-00011:000228.8876:04959
04960:-00023:+00090:-00021:000228.8876:04960
04961:-00010:+00061:+00000:000228.8876:04961
04962:+00008:+00067:+00005:000228.8876:04962
04963:+00036:+00076:-00002:000228.8876:04963
04964:+00021:+00074:-00002:000228.8876:04964
04965:+00005:+00068:-00014:000228.8876:04965
04966:-00023:+00085:-00021:000228.8876:04966
04967:-00020:+00075:-00026:000228.8876:04967
04968:-00021:+00066:-00012:000228.8876:04968
04969:-00021:+00067:-00015:000228.8876:04969
04970:-00022:+00090:-00013:000228.8876:04970
04971:-00023:+00086:-00051:000228.8876:04971
04972:-00012:+00076:-00022:000228.8876:04972
04973:-00029:+00063:-00026:000228.8876:04973
04974:-00049:+00073:-00019:000228.8876:04974
04975:-00026:+00076:-00018:000228.8876:04975
04976:-00034:+00088:-00010:000228.8876:04976
04977:-00032:+00063:-00015:000228.8876:04977
04978:-00033:+00076:-00016:000228.8876:04978
04979:-00009:+00068:-00023:000228.8876:04979
04980:-00034:+00071:-00002:000228.8876:04980
04981:-00009:+00066:-00041:000228.8876:04981
04982:-00016:+00068:-00023:000228.8876:04982
04983:-00033:+00061:-00012:000228.8876:04983
04984:-00011:+00068:-00042:000228.8876:04984
04985:-00005:+00062:-00010:000228.8876:04985
04986:+00005:+00076:-00026:000228.8876:04986
04987:-00011:+00086:-00053:000228.8876:04987
04988:-00015:+00081:-00008:000228.8876:04988
04989:-00029:+00089:-00042:000244.7681:04989
04990:-00048:+00078:-00004:000244.7681:04990
04991:-00028:+00065:-00024:000244.7681:04991
04992:-00011:+00090:-00025:000244.7681:04992
04993:+00006:+00067:+00009:000244.7681:04993
04994:-00017:+00086:+00002:000244.7681:04994
04995:+00000:+00088:+00034:000244.7681:04995
04996:-00023:+00061:+00003:000244.7681:04996
04997:-00022:+00066:-00004:000244.7681:04997
04998:+00007:+00084:+00002:000244.7681:04998
04999:+00022:+00068:-00007:000244.7681:04999
05000:-00002:+00075:-00019:000244.7681:05000
05001:+00019:+00089:-00005:000244.7681:05001
05002:+00013:+00064:-00022:000244.7681:05002
05003:+00004:+00071:+00013:000244.7681:05003
05004:-00007:+00087:-00002:000244.7681:05004
05005:+00019:+00075:-00006:000244.7681:05005
05006:+00023:+00074:-00026:000244.7681:05006
05007:+00002:+00065:-00013:000244.7681:05007
05008:+00006:+00090:-00023:000244.7681:05008
05009:+00017:+00068:-00004:000244.7681:05009
05010:+00019:+00087:-00012:000244.7681:05010
05011:+00007:+00081:+00006:000244.7681:05011
05012:+00016:+00089:-00016:000244.7681:05012
05013:-00003:+00068:+00002:000244.7681:05013
05014:+00031:+00085:+00016:000244.7681:05014
05015:+00017:+00067:-00025:000244.7681:05015
05016:+00019:+00072:-00020:000244.7681:05016
05017:+00007:+00068:-00014:000244.7681:05017
05018:+00014:+00069:-00002:000244.7681:05018
05019:+00016:+00066:-00016:000244.7681:05019
05020:+00005:+00064:-00012:000244.7681:05020
05021:+00004:+00086:-00001:000244.7681:05021
05022:+00001:+00069:-00026:000244.7681:05022
05023:-00002:+00086:-00026:000244.7681:05023
05024:+00018:+00099:-00002:000244.7681:05024
05025:+00003:+00052:-00028:000244.7681:05025
05026:+00000:+00079:-00036:000244.7681:05026
05027:-00018:+00078:-00035:000244.7681:05027
05028:-00037:+00067:+00000:000244.7681:05028
05029:-00019:+00072:-00002:000244.7681:05029
05030:+00008:+00067:-00007:000244.7681:05030
05031:+00016:+00067:-00023:000244.7681:05031
05032:+00002:+00065:-00001:000244.7681:05032
05033:+00001:+00085:+00016:000244.7681:05033
05034:+00005:+00084:-00024:000244.7681:05034
05035:+00005:+00066:-00021:000244.7681:05035
05036:+00001:+00063:-00001:000244.7681:05036
05037:+00002:+00085:-00025:000244.7681:05037
05038:-00017:+00068:-00014:000244.7681:05038
05039:+00007:+00068:-00009:000244.7681:05039
05040:-00001:+00067:+00017:000244.7681:05040
05041:-00004:+00066:-00007:000244.7681:05041
05042:+00005:+00088:-00003:000244.7681:05042
05043:+00006:+00077:+00017:000244.7681:05043
05044:+00015:+00084:-00024:000244.7681:05044
05045:+00034:+00061:-00003:000244.7681:05045
05046:+00034:+00087:+00034:000244.7681:05046
05047:-00009:+00076:-00025:000244.7681:05047
05048:-00015:+00100:+00014:000244.7681:05048
05049:+00008:+00100:-00023:000244.7681:05049
05050:+00035:+00091:-00002:000244.7681:05050
05051:-00003:+00085:+00001:000244.7681:05051
05052:-00008:+00064:+00000:000244.7681:05052
05053:-00001:+00080:-00011:000244.7681:05053
05054:+00015:+00077:-00016:000244.7681:05054
05055:-00007:+00085:+00000:000244.7681:05055
05056:+00001:+00080:-00027:000244.7681:05056
05057:-00017:+00067:-00016:000244.7681:05057
05058:+00004:+00085:-00019:000244.7681:05058
05059:+00005:+00079:-00023:000244.7681:05059
05060:-00008:+00090:-00020:000244.7681:05060
05061:-00004:+00050:+00000:000244.7681:05061
05062:+00007:+00091:-00038:000271.7840:05062
05063:-00014:+00074:-00013:000271.7840:05063
05064:-00011:+00089:-00041:000271.7840:05064
05065:-00020:+00092:-00035:000271.7840:05065
05066:-00037:+00085:-00001:000271.7840:05066
05067:-00032:+00077:-00035:000271.7840:05067
05068:-00020:+00085:+00013:000271.7840:05068
05069:-00035:+00091:-00014:000271.7840:05069
05070:-00051:+00101:+00002:000271.7840:05070
05071:-00048:+00064:-00021:000271.7840:05071
05072:-00041:+00088:-00054:000271.7840:05072
05073:-00013:+00064:-00027:000271.7840:05073
05074:-00017:+00063:-00026:000271.7840:05074
05075:-00014:+00067:-00006:000271.7840:05075
05076:-00035:+00064:-00009:000271.7840:05076
05077:-00017:+00089:-00018:000271.7840:05077
05078:-00016:+00084:+00002:000271.7840:05078
05079:-00045:+00061:-00013:000271.7840:05079
05080:-00025:+00061:-00023:000271.7840:05080
05081:-00001:+00072:+00000:000271.7840:05081
05082:-00022:+00061:-00024:000271.7840:05082
05083:+00005:+00064:+00016:000271.7840:05083
05084:+00020:+00087:+00004:000271.7840:05084
05085:-00035:+00066:-00015:000271.7840:05085
05086:-00026:+00087:-00023:000271.7840:05086
05087:-00032:+00085:+00001:000271.7840:05087
05088:-00005:+00033:+00001:000271.7840:05088
05089:-00010:+00088:-00045:000271.7840:05089
05090:-00019:+00052:+00012:000271.7840:05090
05091:+00005:+00067:-00047:000271.7840:05091
05092:-00001:+00074:-00030:000271.7840:05092
05093:+00016:+00065:+00020:000271.7840:05093
05094:-00021:+00088:-00044:000271.7840:05094
05095:-00020:+00068:+00002:000271.7840:05095
05096:-00006:+00086:-00035:000271.7840:05096
05097:-00007:+00067:+00001:000271.7840:05097
05098:+00005:+00067:+00005:000271.7840:05098
05099:+00000:+00085:-00042:000271.7840:05099
05100:+00020:+00064:+00013:000271.7840:05100
05101:-00020:+00100:-00018:000271.7840:05101
05102:-00024:+00087:-00001:000271.7840:05102
05103:-00010:+00102:+00005:000271.7840:05103
05104:-00035:+00092:-00036:000271.7840:05104
05105:-00035:+00062:-00005:000271.7840:05105
05106:-00013:+00066:-00008:000271.7840:05106
05107:-00014:+00091:-00019:000271.7840:05107
05108:-00034:+00065:-00022:000271.7840:05108
05109:-00036:+00090:-00015:000271.7840:05109
05110:-00023:+00077:+00012:000271.7840:05110
05111:-00021:+00085:-00013:000271.7840:05111
05112:-00017:+00077:-00024:000271.7840:05112
05113:-00011:+00077:+00004:000271.7840:05113
05114:-00025:+00088:-00036:000271.7840:05114
05115:-00012:+00101:-00002:000271.7840:05115
05116:-00035:+00087:-00003:000271.7840:05116
05117:-00054:+00090:-00051:000271.7840:05117
05118:-00051:+00086:+00003:000271.7840:05118
05119:-00013:+00067:-00025:000271.7840:05119
05120:-00015:+00075:-00016:000271.7840:05120
05121:-00038:+00066:-00026:000271.7840:05121
05122:-00025:+00086:+00002:000271.7840:05122
05123:-00028:+00077:-00041:000271.7840:05123
05124:-00043:+00062:-00035:000271.7840:05124
05125:-00038:+00067:-00011:000271.7840:05125
05126:-00022:+00065:-00001:000271.7840:05126
05127:-00015:+00076:-00001:000271.7840:05127
05128:-00022:+00066:-00022:000271.7840:05128
05129:+00006:+00068:-00011:000271.7840:05129
05130:+00006:+00068:-00017:000271.7840:05130
05131:-00020:+00073:+00001:000271.7840:05131
05132:-00014:+00062:-00013:000271.7840:05132
05133:-00036:+00073:-00017:000271.7840:05133
05134:+00006:+00089:-00026:000271.7840:05134
05135:+00014:+00050:-00004:000271.7840:05135
05136:-00013:+00085:-00022:000271.7840:05136
05137:-00037:+00055:+00032:000271.7840:05137
05138:-00004:+00068:-00051:000271.7840:05138
05139:-00002:+00087:-00001:000263.0215:05139
05140:-00023:+00061:-00020:000263.0215:05140
05141:-00021:+00076:-00017:000263.0215:05141
05142:+00009:+00066:+00007:000263.0215:05142
05143:-00001:+00067:-00041:000263.0215:05143
05144:-00016:+00064:-00015:000263.0215:05144
05145:-00006:+00068:+00000:000263.0215:05145
05146:-00007:+00064:-00020:000263.0215:05146
05147:-00002:+00085:-00009:000263.0215:05147
05148:+00004:+00066:-00009:000263.0215:05148
05149:-00008:+00064:-00005:000263.0215:05149
05150:+00008:+00088:-00007:000263.0215:05150
05151:+00001:+00088:-00024:000263.0215:05151
05152:-00013:+00087:-00001:000263.0215:05152
05153:+00002:+00089:+00002:000263.0215:05153
05154:-00005:+00068:-00011:000263.0215:05154
05155:-00003:+00068:-00001:000263.0215:05155
05156:+00003:+00089:+00002:000263.0215:05156
05157:+00003:+00077:+00002:000263.0215:05157
05158:-00019:+00086:-00026:000263.0215:05158
05159:-00008:+00086:-00012:000263.0215:05159
05160:-00005:+00081:-00001:000263.0215:05160
05161:-00001:+00066:+00001:000263.0215:05161
05162:-00014:+00077:-00002:000263.0215:05162
05163:+00000:+00062:-00012:000263.0215:05163
05164:-00033:+00089:-00015:000263.0215:05164
05165:-00038:+00066:-00012:000263.0215:05165
05166:-00034:+00082:-00004:000263.0215:05166
05167:+00004:+00066:-00010:000263.0215:05167
05168:+00001:+00091:-00026:000263.0215:05168
05169:-00019:+00053:-00021:000263.0215:05169
05170:+00004:+00091:+00000:000263.0215:05170
05171:+00002:+00066:-00018:000263.0215:05171
05172:-00011:+00067:-00035:000263.0215:05172
05173:-00011:+00085:-00013:000263.0215:05173
05174:+00006:+00068:-00021:000263.0215:05174
05175:-00008:+00069:-00026:000263.0215:05175
05176:+00001:+00062:-00002:000263.0215:05176
05177:+00008:+00066:+00018:000263.0215:05177
05178:+00010:+00071:-00014:000263.0215:05178
05179:-00002:+00067:-00025:000263.0215:05179
05180:-00001:+00065:+00001:000263.0215:05180
05181:+00004:+00067:-00024:000263.0215:05181
05182:+00033:+00064:+00001:000263.0215:05182
05183:+00022:+00089:+00019:000263.0215:05183
05184:-00008:+00051:-00011:000263.0215:05184
05185:+00015:+00072:+00001:000263.0215:05185
05186:+00035:+00075:-00025:000263.0215:05186
05187:+00023:+00046:+00031:000263.0215:05187
05188:+00035:+00094:+00014:000263.0215:05188
05189:-00018:+00057:-00008:000263.0215:05189
05190:-00020:+00062:+00003:000263.0215:05190
05191:+00049:+00061:-00013:000263.0215:05191
05192:+00029:+00099:-00001:000263.0215:05192
05193:-00035:+00088:-00027:000263.0215:05193
05194:-00007:+00068:-00008:000263.0215:05194
05195:+00023:+00087:-00010:000263.0215:05195
05196:+00046:+00073:+00013:000263.0215:05196
05197:+00002:+00067:-00025:000263.0215:05197
05198:+00000:+00085:-00011:000263.0215:05198
05199:+00007:+00091:-00011:000263.0215:05199
05200:+00016:+00087:-00001:000263.0215:05200
05201:+00004:+00085:-00040:000263.0215:05201
05202:-00018:+00089:+00000:000263.0215:05202
05203:-00001:+00088:-00004:000263.0215:05203
05204:+00002:+00074:+00001:000263.0215:05204
05205:+00000:+00085:-00023:000263.0215:05205
05206:-00034:+00080:-00038:000263.0215:05206
05207:-00034:+00048:-00017:000263.0215:05207
05208:-00033:+00105:-00040:000263.0215:05208
05209:-00011:+00068:+00002:000263.0215:05209
05210:-00014:+00078:-00039:000263.0215:05210
05211:-00020:+00087:-00002:000263.0215:05211
05212:+00003:+00082:-00007:000263.0215:05212
05213:-00014:+00087:-00016:000263.0215:05213
05214:-00014:+00084:-00004:000263.0215:05214
05215:+00001:+00087:+00002:000263.0215:05215
05216:-00021:+00084:-00018:000259.4438:05216
05217:-00016:+00088:-00014:000259.4438:05217
05218:-00022:+00089:-00022:000259.4438:05218
05219:+00003:+00090:-00023:000259.4438:05219
05220:+00001:+00065:-00017:000259.4438:05220
05221:+00001:+00084:+00003:000259.4438:05221
05222:-00020:+00067:-00023:000259.4438:05222
05223:-00014:+00064:-00020:000259.4438:05223
05224:+00004:+00065:+00002:000259.4438:05224
05225:-00003:+00087:+00001:000259.4438:05225
05226:+00002:+00046:-00057:000259.4438:05226
05227:-00012:+00085:-00030:000259.4438:05227
05228:-00038:+00063:-00017:000259.4438:05228
05229:-00017:+00084:+00013:000259.4438:05229
05230:+00019:+00046:-00014:000259.4438:05230
05231:+00008:+00079:+00015:000259.4438:05231
05232:-00018:+00065:+00017:000259.4438:05232
05233:-00009:+00051:-00012:000259.4438:05233
05234:+00002:+00065:-00005:000259.4438:05234
05235:-00010:+00061:-00020:000259.4438:05235
05236:-00001:+00076:-00021:000259.4438:05236
05237:-00003:+00065:-00003:000259.4438:05237
05238:+00000:+00065:-00024:000259.4438:05238
05239:-00020:+00063:-00002:000259.4438:05239
05240:-00010:+00065:+00013:000259.4438:05240
05241:-00022:+00065:-00025:000259.4438:05241
05242:-00023:+00068:-00023:000259.4438:05242
05243:-00019:+00063:-00010:000259.4438:05243
05244:-00021:+00065:-00004:000259.4438:05244
05245:-00021:+00061:-00025:000259.4438:05245
05246:-00033:+00084:-00021:000259.4438:05246
05247:-00039:+00062:-00012:000259.4438:05247
05248:-00028:+00075:-00019:000259.4438:05248
05249:-00028:+00063:-00022:000259.4438:05249
05250:-00016:+00063:-00025:000259.4438:05250
05251:-00015:+00073:-00016:000259.4438:05251
05252:-00038:+00063:-00024:000259.4438:05252
05253:-00040:+00067:-00002:000259.4438:05253
05254:-00064:+00068:-00027:000259.4438:05254
05255:-00024:+00085:+00003:000259.4438:05255
05256:+00002:+00065:-00031:000259.4438:05256
05257:-00023:+00074:-00024:000259.4438:05257
05258:-00016:+00064:+00000:000259.4438:05258
05259:-00035:+00088:+00000:000259.4438:05259
05260:-00038:+00082:-00019:000259.4438:05260
05261:-00025:+00068:-00037:000259.4438:05261
05262:-00021:+00087:-00022:000259.4438:05262
05263:-00010:+00086:-00013:000259.4438:05263
05264:-00033:+00074:-00037:000259.4438:05264
05265:-00016:+00084:-00004:000259.4438:05265
05266:-00001:+00076:-00023:000259.4438:05266
05267:+00000:+00063:-00013:000259.4438:05267
05268:+00000:+00085:-00022:000259.4438:05268
05269:-00019:+00064:+00000:000259.4438:05269
05270:+00006:+00076:+00013:000259.4438:05270
05271:+00016:+00065:+00000:000259.4438:05271
05272:-00007:+00068:+00008:000259.4438:05272
05273:-00036:+00091:-00017:000259.4438:05273
05274:-00032:+00071:+00000:000259.4438:05274
05275:+00014:+00066:+00004:000259.4438:05275
05276:+00026:+00062:-00004:000259.4438:05276
05277:+00033:+00076:-00003:000259.4438:05277
05278:-00019:+00068:-00007:000259.4438:05278
05279:-00013:+00073:+00013:000259.4438:05279
05280:+00005:+00065:+00002:000259.4438:05280
05281:-00002:+00073:-00001:000259.4438:05281
05282:+00007:+00052:-00010:000259.4438:05282
05283:-00006:+00064:-00035:000259.4438:05283
05284:-00004:+00073:-00011:000259.4438:05284
05285:+00017:+00089:-00009:000259.4438:05285
05286:-00019:+00062:-00020:000259.4438:05286
05287:+00004:+00065:-00010:000259.4438:05287
05288:+00001:+00066:+00017:000259.4438:05288
05289:+00007:+00073:+00002:000271.6208:05289
05290:-00022:+00064:-00013:000271.6208:05290
05291:-00002:+00065:-00026:000271.6208:05291
05292:-00006:+00089:-00004:000271.6208:05292
05293:-00001:+00055:-00029:000271.6208:05293
05294:-00009:+00081:-00019:000271.6208:05294
05295:-00010:+00075:-00013:000271.6208:05295
05296:-00037:+00085:-00053:000271.6208:05296
05297:-00016:+00068:-00037:000271.6208:05297
05298:-00013:+00071:-00003:000271.6208:05298
05299:-00012:+00053:-00017:000271.6208:05299
05300:-00012:+00076:-00016:000271.6208:05300
05301:-00013:+00074:-00022:000271.6208:05301
05302:-00032:+00074:-00041:000271.6208:05302
05303:-00010:+00085:-00025:000271.6208:05303
05304:-00020:+00063:-00015:000271.6208:05304
05305:-00034:+00064:-00017:000271.6208:05305
05306:-00021:+00065:-00021:000271.6208:05306
05307:+00001:+00063:-00006:000271.6208:05307
05308:+00005:+00075:+00003:000271.6208:05308
05309:-00020:+00075:+00002:000271.6208:05309
05310:-00007:+00065:-00004:000271.6208:05310
05311:+00000:+00078:+00000:000271.6208:05311
05312:-00006:+00084:-00025:000271.6208:05312
05313:+00016:+00067:+00011:000271.6208:05313
05314:+00019:+00087:-00026:000271.6208:05314
05315:-00038:+00048:-00035:000271.6208:05315
05316:-00001:+00088:+00015:000271.6208:05316
05317:+00031:+00066:+00001:000271.6208:05317
05318:-00002:+00086:-00007:000271.6208:05318
05319:-00021:+00075:-00001:000271.6208:05319
05320:-00023:+00063:+00011:000271.6208:05320
05321:+00007:+00085:-00021:000271.6208:05321
05322:+00012:+00086:+00004:000271.6208:05322
05323:+00012:+00088:+00013:000271.6208:05323
05324:-00018:+00089:+00000:000271.6208:05324
05325:-00002:+00090:+00002:000271.6208:05325
05326:-00002:+00091:+00006:000271.6208:05326
05327:-00005:+00086:-00014:000271.6208:05327
05328:+00001:+00085:-00010:000271.6208:05328
05329:-00007:+00085:-00004:000271.6208:05329
05330:-00019:+00088:-00025:000271.6208:05330
05331:-00019:+00064:-00025:000271.6208:05331
05332:-00024:+00087:-00026:000271.6208:05332
05333:-00013:+00085:-00020:000271.6208:05333
05334:-00033:+00061:-00042:000271.6208:05334
05335:-00011:+00067:-00036:000271.6208:05335
05336:+00001:+00067:-00018:000271.6208:05336
05337:-00052:+00063:-00036:000271.6208:05337
05338:-00054:+00067:-00027:000271.6208:05338
05339:-00029:+00089:-00030:000271.6208:05339
05340:-00014:+00067:-00045:000271.6208:05340
05341:-00038:+00064:-00013:000271.6208:05341
05342:-00023:+00066:-00015:000271.6208:05342
05343:-00022:+00076:+00000:000271.6208:05343
05344:-00020:+00067:-00026:000271.6208:05344
05345:-00012:+00086:-00010:000271.6208:05345
05346:-00023:+00068:-00023:000271.6208:05346
05347:-00034:+00090:-00016:000271.6208:05347
05348:-00017:+00073:+00003:000271.6208:05348
05349:-00012:+00066:-00027:000271.6208:05349
05350:-00023:+00074:-00013:000271.6208:05350
05351:+00006:+00065:+00015:000271.6208:05351
05352:-00003:+00073:-00024:000271.6208:05352
05353:-00036:+00087:-00017:000271.6208:05353
05354:-00019:+00091:+00017:000271.6208:05354
05355:-00001:+00059:+00000:000271.6208:05355
05356:+00000:+00053:-00023:000271.6208:05356
05357:+00000:+00077:-00036:000271.6208:05357
05358:-00033:+00030:+00016:000271.6208:05358
05359:-00017:+00102:-00017:000286.8818:05359
05360:+00007:+00059:-00008:000286.8818:05360
05361:+00014:+00065:-00006:000286.8818:05361
05362:-00020:+00067:-00022:000286.8818:05362
05363:-00020:+00071:+00015:000286.8818:05363
05364:+00015:+00086:+00015:000286.8818:05364
05365:+00017:+00061:-00003:000286.8818:05365
05366:-00009:+00062:-00021:000286.8818:05366
05367:-00008:+00063:-00022:000286.8818:05367
05368:+00015:+00074:-00011:000286.8818:05368
05369:-00004:+00074:-00015:000286.8818:05369
05370:-00019:+00064:-00014:000286.8818:05370
05371:-00020:+00086:-00025:000286.8818:05371
05372:-00015:+00065:-00031:000286.8818:05372
05373:-00017:+00062:-00026:000286.8818:05373
05374:-00017:+00065:-00018:000286.8818:05374
05375:-00014:+00075:-00017:000286.8818:05375
05376:-00018:+00063:-00001:000286.8818:05376
05377:-00024:+00060:-00036:000286.8818:05377
05378:-00022:+00088:-00041:000286.8818:05378
05379:-00033:+00065:-00037:000286.8818:05379
05380:-00025:+00084:-00039:000286.8818:05380
05381:-00014:+00087:-00035:000286.8818:05381
05382:-00023:+00065:-00039:000286.8818:05382
05383:-00012:+00085:+00003:000286.8818:05383
05384:-00023:+00064:-00024:000286.8818:05384
05385:-00009:+00066:+00003:000286.8818:05385
05386:-00018:+00088:-00024:000286.8818:05386
05387:-00033:+00062:-00016:000286.8818:05387
05388:-00033:+00074:-00019:000286.8818:05388
05389:-00036:+00066:-00038:000286.8818:05389
05390:-00020:+00064:-00010:000286.8818:05390
05391:-00011:+00088:-00041:000286.8818:05391
05392:-00021:+00050:-00021:000286.8818:05392
05393:+00003:+00064:+00003:000286.8818:05393
05394:+00003:+00075:-00022:000286.8818:05394
05395:+00005:+00046:+00002:000286.8818:05395
05396:-00032:+00051:-00019:000286.8818:05396
05397:+00011:+00051:-00023:000286.8818:05397
05398:-00037:+00070:-00004:000286.8818:05398
05399:-00026:+00065:-00037:000286.8818:05399
05400:+00035:+00069:+00009:000286.8818:05400
05401:+00037:+00070:-00014:000286.8818:05401
05402:-00019:+00063:+00011:000286.8818:05402
05403:-00008:+00063:-00008:000286.8818:05403
05404:-00008:+00063:-00020:000286.8818:05404
05405:+00015:+00069:+00008:000286.8818:05405
05406:-00023:+00051:-00016:000286.8818:05406
05407:-00004:+00070:-00027:000286.8818:05407
05408:+00017:+00062:+00000:000286.8818:05408
05409:-00004:+00068:-00020:000286.8818:05409
05410:+00000:+00075:-00022:000286.8818:05410
05411:+00006:+00063:-00012:000286.8818:05411
05412:+00007:+00076:-00009:000286.8818:05412
05413:-00021:+00069:-00011:000286.8818:05413
05414:+00016:+00066:-00025:000286.8818:05414
05415:-00004:+00053:-00020:000286.8818:05415
05416:-00002:+00050:-00031:000286.8818:05416
05417:-00009:+00074:-00023:000286.8818:05417
05418:-00016:+00051:-00039:000286.8818:05418
05419:-00035:+00088:-00017:000286.8818:05419
05420:-00022:+00070:-00035:000286.8818:05420
05421:-00015:+00066:-00002:000286.8818:05421
05422:-00011:+00072:-00003:000286.8818:05422
05423:+00001:+00075:-00018:000286.8818:05423
05424:-00018:+00072:-00010:000286.8818:05424
05425:-00034:+00073:-00014:000286.8818:05425
05426:-00032:+00053:-00014:000286.8818:05426
05427:-00021:+00076:-00022:000296.3119:05427
05428:-00009:+00071:-00013:000296.3119:05428
05429:-00021:+00051:-00028:000296.3119:05429
05430:+00003:+00063:-00008:000296.3119:05430
05431:-00008:+00074:-00024:000296.3119:05431
05432:-00006:+00049:+00000:000296.3119:05432
05433:+00017:+00069:-00022:000296.3119:05433
05434:+00006:+00052:-00023:000296.3119:05434
05435:+00016:+00075:-00039:000296.3119:05435
05436:-00016:+00067:+00000:000296.3119:05436
05437:-00033:+00069:-00029:000296.3119:05437
05438:+00021:+00063:+00003:000296.3119:05438
05439:+00032:+00065:-00040:000296.3119:05439
05440:-00018:+00086:-00020:000296.3119:05440
05441:-00008:+00074:+00005:000296.3119:05441
05442:+00003:+00074:-00014:000296.3119:05442
05443:+00006:+00085:+00032:000296.3119:05443
05444:-00017:+00076:-00019:000296.3119:05444
05445:+00004:+00064:-00021:000296.3119:05445
05446:-00004:+00074:-00004:000296.3119:05446
05447:-00007:+00065:-00023:000296.3119:05447
05448:+00002:+00087:-00026:000296.3119:05448
05449:-00020:+00067:-00012:000296.3119:05449
05450:+00005:+00072:+00000:000296.3119:05450
05451:-00024:+00075:+00000:000296.3119:05451
05452:+00002:+00074:-00013:000296.3119:05452
05453:-00023:+00070:-00003:000296.3119:05453
05454:+00003:+00071:-00052:000296.3119:05454
05455:-00009:+00065:-00036:000296.3119:05455
05456:-00025:+00063:-00025:000296.3119:05456
05457:-00016:+00074:-00017:000296.3119:05457
05458:-00013:+00067:-00051:000296.3119:05458
05459:-00033:+00068:-00042:000296.3119:05459
05460:-00025:+00061:-00028:000296.3119:05460
05461:-00025:+00071:-00027:000296.3119:05461
05462:-00034:+00068:-00011:000296.3119:05462
05463:-00023:+00070:-00027:000296.3119:05463
05464:-00020:+00052:-00004:000296.3119:05464
05465:-00022:+00066:-00035:000296.3119:05465
05466:-00034:+00075:-00012:000296.3119:05466
05467:-00038:+00075:-00041:000296.3119:05467
05468:-00032:+00066:-00012:000296.3119:05468
05469:-00023:+00062:-00026:000296.3119:05469
05470:-00016:+00062:-00037:000296.3119:05470
05471:-00020:+00068:-00023:000296.3119:05471
05472:+00005:+00065:-00012:000296.3119:05472
05473:+00015:+00069:+00000:000296.3119:05473
05474:+00001:+00068:+00002:000296.3119:05474
05475:-00010:+00053:-00007:000296.3119:05475
05476:+00020:+00056:-00020:000296.3119:05476
05477:+00012:+00099:-00058:000296.3119:05477
05478:-00031:+00063:-00016:000296.3119:05478
05479:-00001:+00066:+00015:000296.3119:05479
05480:+00031:+00068:-00036:000296.3119:05480
05481:+00019:+00076:+00029:000296.3119:05481
05482:+00005:+00068:+00001:000296.3119:05482
05483:-00008:+00074:-00016:000296.3119:05483
05484:+00002:+00087:+00012:000296.3119:05484
05485:-00034:+00075:-00013:000296.3119:05485
05486:-00008:+00069:+00015:000296.3119:05486
05487:+00019:+00063:+00015:000296.3119:05487
05488:+00004:+00071:-00020:000296.3119:05488
05489:+00000:+00073:+00001:000296.3119:05489
05490:-00001:+00088:-00003:000296.3119:05490
05491:-00019:+00072:-00018:000296.3119:05491
05492:+00002:+00069:-00024:000296.3119:05492
05493:+00001:+00073:-00037:000301.5591:05493
05494:-00022:+00046:-00018:000301.5591:05494
05495:-00032:+00076:-00045:000301.5591:05495
05496:-00015:+00052:-00001:000301.5591:05496
05497:-00040:+00071:-00052:000301.5591:05497
05498:-00026:+00064:-00052:000301.5591:05498
05499:-00018:+00062:-00034:000301.5591:05499
05500:-00047:+00062:-00049:000301.5591:05500
05501:-00051:+00067:-00040:000301.5591:05501
05502:-00028:+00062:-00032:000301.5591:05502
05503:-00015:+00064:-00030:000301.5591:05503
05504:-00030:+00070:-00030:000301.5591:05504
05505:-00053:+00073:-00030:000301.5591:05505
05506:-00029:+00070:-00015:000301.5591:05506
05507:-00051:+00073:-00033:000301.5591:05507
05508:-00027:+00052:-00037:000301.5591:05508
05509:-00049:+00075:-00036:000301.5591:05509
05510:-00029:+00073:-00053:000301.5591:05510
05511:-00012:+00070:-00021:000301.5591:05511
05512:+00006:+00063:+00000:000301.5591:05512
05513:-00017:+00049:-00003:000301.5591:05513
05514:-00049:+00052:-00053:000301.5591:05514
05515:-00039:+00050:-00021:000301.5591:05515
05516:-00052:+00037:-00046:000301.5591:05516
05517:-00015:+00069:-00022:000301.5591:05517
05518:+00015:+00074:-00001:000301.5591:05518
05519:+00016:+00052:+00013:000301.5591:05519
05520:-00009:+00053:+00009:000301.5591:05520
05521:-00008:+00050:-00011:000301.5591:05521
05522:+00006:+00066:-00021:000301.5591:05522
05523:-00036:+00069:-00021:000301.5591:05523
05524:-00032:+00053:-00035:000301.5591:05524
05525:+00000:+00073:-00007:000301.5591:05525
05526:-00018:+00050:-00003:000301.5591:05526
05527:-00021:+00070:-00002:000301.5591:05527
05528:+00001:+00073:+00004:000301.5591:05528
05529:+00001:+00061:-00001:000301.5591:05529
05530:-00023:+00066:+00000:000301.5591:05530
05531:-00014:+00076:-00003:000301.5591:05531
05532:-00015:+00074:-00022:000301.5591:05532
05533:+00004:+00069:-00037:000301.5591:05533
05534:+00006:+00063:-00013:000301.5591:05534
05535:-00022:+00075:+00001:000301.5591:05535
05536:-00051:+00069:-00018:000301.5591:05536
05537:-00054:+00074:-00027:000301.5591:05537
05538:+00003:+00062:+00017:000301.5591:05538
05539:-00018:+00066:-00053:000301.5591:05539
05540:-00012:+00089:-00016:000301.5591:05540
05541:-00014:+00067:-00016:000301.5591:05541
05542:-00027:+00062:-00036:000301.5591:05542
05543:+00006:+00073:-00027:000301.5591:05543
05544:+00002:+00065:-00023:000301.5591:05544
05545:+00002:+00086:-00015:000301.5591:05545
05546:-00017:+00065:-00027:000301.5591:05546
05547:-00022:+00089:-00016:000301.5591:05547
05548:-00013:+00067:-00024:000301.5591:05548
05549:-00020:+00076:-00036:000301.5591:05549
05550:-00022:+00074:-00012:000301.5591:05550
05551:-00017:+00074:-00001:000301.5591:05551
05552:+00008:+00061:-00004:000301.5591:05552
05553:+00030:+00060:+00009:000301.5591:05553
05554:+00047:+00060:-00007:000301.5591:05554
05555:+00011:+00051:+00017:000301.5591:05555
05556:+00018:+00050:+00006:000301.5591:05556
05557:-00018:+00053:+00019:000301.5591:05557
05558:-00003:+00074:-00021:000301.5591:05558
05559:+00010:+00052:+00034:000301.5591:05559
05560:+00021:+00068:-00016:000297.0222:05560
05561:+00007:+00086:+00008:000297.0222:05561
05562:+00035:+00085:-00001:000297.0222:05562
05563:+00025:+00063:+00004:000297.0222:05563
05564:+00031:+00061:+00017:000297.0222:05564
05565:+00002:+00072:+00014:000297.0222:05565
05566:-00003:+00069:+00005:000297.0222:05566
05567:-00002:+00074:-00005:000297.0222:05567
05568:+00000:+00052:-00012:000297.0222:05568
05569:-00010:+00049:+00002:000297.0222:05569
05570:+00003:+00062:-00022:000297.0222:05570
05571:+00003:+00070:-00009:000297.0222:05571
05572:-00004:+00061:-00023:000297.0222:05572
05573:-00004:+00064:+00012:000297.0222:05573
05574:-00006:+00073:-00020:000297.0222:05574
05575:+00001:+00063:-00026:000297.0222:05575
05576:-00004:+00070:-00024:000297.0222:05576
05577:+00018:+00052:-00019:000297.0222:05577
05578:+00007:+00069:-00041:000297.0222:05578
05579:-00021:+00074:-00042:000297.0222:05579
05580:-00014:+00086:-00037:000297.0222:05580
05581:-00023:+00092:-00044:000297.0222:05581
05582:+00005:+00070:-00023:000297.0222:05582
05583:-00021:+00067:-00041:000297.0222:05583
05584:-00006:+00061:+00000:000297.0222:05584
05585:-00016:+00084:-00028:000297.0222:05585
05586:-00020:+00087:-00022:000297.0222:05586
05587:-00022:+00085:-00008:000297.0222:05587
05588:+00003:+00074:-00014:000297.0222:05588
05589:+00019:+00067:-00004:000297.0222:05589
05590:-00004:+00065:+00001:000297.0222:05590
05591:-00008:+00075:+00001:000297.0222:05591
05592:+00033:+00085:+00029:000297.0222:05592
05593:+00009:+00068:-00013:000297.0222:05593
05594:+00004:+00066:-00009:000297.0222:05594
05595:+00005:+00065:+00003:000297.0222:05595
05596:-00024:+00088:+00003:000297.0222:05596
05597:-00012:+00063:-00007:000297.0222:05597
05598:-00013:+00068:+00003:000297.0222:05598
05599:-00007:+00099:+00014:000297.0222:05599
05600:-00003:+00062:-00001:000297.0222:05600
05601:+00004:+00088:-00015:000297.0222:05601
05602:-00012:+00066:-00017:000297.0222:05602
05603:-00038:+00069:-00006:000297.0222:05603
05604:-00033:+00051:+00001:000297.0222:05604
05605:-00009:+00058:-00018:000297.0222:05605
05606:-00052:+00074:-00005:000297.0222:05606
05607:-00033:+00066:-00031:000297.0222:05607
05608:+00001:+00065:+00012:000297.0222:05608
05609:+00018:+00086:+00003:000297.0222:05609
05610:-00006:+00077:-00025:000297.0222:05610
05611:+00014:+00076:-00021:000297.0222:05611
05612:+00009:+00089:+00002:000297.0222:05612
05613:+00002:+00069:-00020:000297.0222:05613
05614:-00024:+00081:-00004:000297.0222:05614
05615:-00016:+00089:-00005:000297.0222:05615
05616:+00002:+00101:+00015:000297.0222:05616
05617:+00037:+00099:+00020:000297.0222:05617
05618:-00050:+00028:-00036:000297.0222:05618
05619:-00034:+00100:-00055:000297.0222:05619
05620:+00015:+00069:+00032:000297.0222:05620
05621:+00018:+00064:-00043:000297.0222:05621
05622:-00034:+00061:-00017:000297.0222:05622
05623:-00035:+00064:-00033:000297.0222:05623
05624:-00014:+00050:-00020:000297.0222:05624
05625:-00033:+00068:+00003:000297.0222:05625
05626:-00025:+00053:-00054:000297.0222:05626
05627:-00010:+00071:-00034:000297.0222:05627
05628:+00001:+00074:-00026:000297.0222:05628
05629:-00038:+00047:-00015:000297.0222:05629
05630:-00036:+00086:-00052:000297.0222:05630
05631:+00004:+00089:+00001:000297.0222:05631
05632:-00004:+00073:+00002:000297.0222:05632
05633:-00009:+00037:-00002:000297.0222:05633
05634:+00003:+00050:-00018:000297.0222:05634
05635:-00007:+00070:-00001:000297.0222:05635
05636:+00016:+00070:-00013:000297.0222:05636
05637:+00002:+00074:+00013:000297.0222:05637
05638:-00002:+00052:+00016:000297.0222:05638
05639:+00021:+00072:-00004:000297.0222:05639
05640:+00016:+00068:-00012:000297.0222:05640
05641:-00025:+00085:+00012:000246.1087:05641
05642:-00050:+00087:+00002:000246.1087:05642
05643:-00030:+00064:-00005:000246.1087:05643
05644:-00003:+00090:-00004:000246.1087:05644
05645:+00001:+00064:+00017:000246.1087:05645
05646:-00022:+00062:+00001:000246.1087:05646
05647:+00002:+00063:-00008:000246.1087:05647
05648:+00007:+00088:+00019:000246.1087:05648
05649:-00034:+00076:-00022:000246.1087:05649
05650:+00000:+00075:+00003:000246.1087:05650
05651:+00003:+00067:-00026:000246.1087:05651
05652:-00023:+00057:-00016:000246.1087:05652
05653:-00015:+00063:-00018:000246.1087:05653
05654:-00022:+00052:-00009:000246.1087:05654
05655:-00003:+00071:+00013:000246.1087:05655
05656:+00002:+00070:-00057:000246.1087:05656
05657:+00007:+00066:-00023:000246.1087:05657
05658:+00017:+00069:-00001:000246.1087:05658
05659:+00021:+00072:-00017:000246.1087:05659
05660:+00017:+00076:+00012:000246.1087:05660
05661:+00006:+00046:-00028:000246.1087:05661
05662:-00024:+00071:-00023:000246.1087:05662
05663:-00021:+00071:-00027:000246.1087:05663
05664:+00001:+00072:-00016:000246.1087:05664
05665:+00004:+00050:-00038:000246.1087:05665
05666:-00003:+00076:-00019:000246.1087:05666
05667:-00004:+00075:-00021:000246.1087:05667
05668:-00023:+00074:-00004:000246.1087:05668
05669:-00023:+00072:-00014:000246.1087:05669
05670:-00017:+00065:-00005:000246.1087:05670
05671:+00002:+00048:-00036:000246.1087:05671
05672:-00022:+00049:+00002:000246.1087:05672
05673:-00002:+00072:+00003:000246.1087:05673
05674:+00008:+00075:+00003:000246.1087:05674
05675:-00007:+00062:-00012:000246.1087:05675
05676:-00016:+00065:+00013:000246.1087:05676
05677:+00004:+00075:-00007:000246.1087:05677
05678:-00023:+00065:-00019:000246.1087:05678
05679:+00003:+00073:-00010:000246.1087:05679
05680:+00001:+00071:-00007:000246.1087:05680
05681:+00000:+00085:-00037:000246.1087:05681
05682:-00037:+00073:+00004:000246.1087:05682
05683:-00009:+00074:+00011:000246.1087:05683
05684:-00018:+00051:-00021:000246.1087:05684
05685:+00018:+00071:+00014:000246.1087:05685
05686:+00005:+00086:-00012:000246.1087:05686
05687:-00018:+00061:-00039:000246.1087:05687
05688:-00036:+00063:-00022:000246.1087:05688
05689:-00016:+00073:-00013:000246.1087:05689
05690:-00023:+00060:-00025:000246.1087:05690
05691:-00021:+00063:-00004:000246.1087:05691
05692:-00021:+00075:-00023:000246.1087:05692
05693:-00017:+00076:+00016:000246.1087:05693
05694:-00004:+00075:-00012:000246.1087:05694
05695:+00017:+00064:-00022:000246.1087:05695
05696:-00001:+00051:-00022:000246.1087:05696
05697:+00008:+00058:-00034:000246.1087:05697
05698:-00006:+00088:-00001:000246.1087:05698
05699:-00013:+00071:+00007:000246.1087:05699
05700:-00012:+00065:-00032:000246.1087:05700
05701:-00038:+00052:-00041:000246.1087:05701
05702:-00007:+00068:-00025:000246.1087:05702
05703:-00002:+00075:-00024:000246.1087:05703
05704:-00007:+00053:-00038:000246.1087:05704
05705:+00018:+00064:-00023:000246.1087:05705
05706:+00011:+00067:-00018:000246.1087:05706
05707:-00037:+00070:-00013:000246.1087:05707
05708:-00051:+00048:-00041:000246.1087:05708
05709:-00010:+00033:+00021:000246.1087:05709
05710:-00049:+00062:-00090:000246.1087:05710
05711:-00063:+00001:+00027:000246.1087:05711
05712:+00056:+00101:-00038:000246.1087:05712
05713:-00018:+00078:-00013:000246.1087:05713
05714:-00075:+00092:-00048:000246.1087:05714
05715:+00028:+00072:+00014:000246.1087:05715
05716:+00079:+00082:-00017:000246.1087:05716
05717:+00005:+00074:+00002:000246.1087:05717
05718:-00158:+00082:-00023:000246.1087:05718
05719:-00110:+00046:+00064:000246.1087:05719
05720:+00087:+00059:+00014:000246.1087:05720
05721:+00070:+00092:-00050:000246.1087:05721
05722:-00023:+00071:+00004:000246.1087:05722
05723:-00134:+00088:-00041:000246.1087:05723
05724:+00023:+00068:+00004:000246.1087:05724
05725:+00067:+00068:-00022:000246.1087:05725
05726:+00003:+00063:-00010:000246.1087:05726
05727:-00026:+00076:-00030:000246.1087:05727
05728:-00016:+00115:-00021:000246.1087:05728
05729:-00009:+00038:+00014:000246.1087:05729
05730:-00021:+00073:-00015:000246.1087:05730
05731:+00011:+00065:+00016:000246.1087:05731
05732:+00016:+00084:+00001:000220.8669:05732
05733:-00013:+00066:-00001:000220.8669:05733
05734:-00026:+00085:-00041:000220.8669:05734
05735:+00009:+00053:+00004:000220.8669:05735
05736:+00011:+00050:+00001:000220.8669:05736
05737:-00017:+00064:-00069:000220.8669:05737
05738:-00017:+00085:+00017:000220.8669:05738
05739:-00022:+00092:-00018:000220.8669:05739
05740:+00017:+00059:-00006:000220.8669:05740
05741:+00049:+00081:-00021:000220.8669:05741
05742:+00010:+00085:-00021:000220.8669:05742
05743:-00087:+00074:-00031:000220.8669:05743
05744:-00046:+00065:-00007:000220.8669:05744
05745:+00106:+00065:+00017:000220.8669:05745
05746:+00128:+00068:-00004:000220.8669:05746
05747:-00033:+00047:-00036:000220.8669:05747
05748:-00030:+00067:-00015:000220.8669:05748
05749:-00027:+00096:+00023:000220.8669:05749
05750:+00019:+00084:-00033:000220.8669:05750
05751:+00072:+00081:-00020:000220.8669:05751
05752:+00055:+00083:+00027:000220.8669:05752
05753:-00030:+00057:-00033:000220.8669:05753
05754:-00041:+00078:-00020:000220.8669:05754
05755:-00007:+00069:+00004:000220.8669:05755
05756:+00046:+00066:-00055:000220.8669:05756
05757:+00008:+00059:-00007:000220.8669:05757
05758:-00010:+00050:+00007:000220.8669:05758
05759:-00055:+00137:+00079:000220.8669:05759
05760:-00013:+00033:+00055:000220.8669:05760
05761:+00120:+00095:-00075:000220.8669:05761
05762:+00055:+00098:+00031:000220.8669:05762
05763:-00079:+00082:-00071:000220.8669:05763
05764:-00115:+00045:-00016:000220.8669:05764
05765:+00074:+00064:+00000:000220.8669:05765
05766:+00096:+00076:-00018:000220.8669:05766
05767:-00101:+00098:+00049:000220.8669:05767
05768:-00115:+00041:+00068:000220.8669:05768
05769:+00055:+00047:+00011:000220.8669:05769
05770:+00149:+00063:+00021:000220.8669:05770
05771:+00070:+00085:-00034:000220.8669:05771
05772:-00155:+00060:-00046:000220.8669:05772
05773:-00031:+00037:-00011:000220.8669:05773
05774:+00032:+00075:-00003:000220.8669:05774
05775:+00047:+00073:+00013:000220.8669:05775
05776:-00006:+00049:-00013:000220.8669:05776
05777:+00001:+00050:-00031:000220.8669:05777
05778:-00018:+00079:-00007:000220.8669:05778
05779:-00027:+00085:-00041:000220.8669:05779
05780:-00015:+00074:-00020:000220.8669:05780
05781:+00028:+00076:-00001:000220.8669:05781
05782:+00033:+00074:-00024:000220.8669:05782
05783:-00011:+00050:-00023:000220.8669:05783
05784:+00000:+00048:-00039:000220.8669:05784
05785:+00022:+00073:-00014:000220.8669:05785
05786:+00001:+00051:-00029:000220.8669:05786
05787:-00033:+00085:-00002:000220.8669:05787
05788:-00005:+00064:+00018:000220.8669:05788
05789:+00033:+00066:-00028:000220.8669:05789
05790:-00005:+00066:-00011:000220.8669:05790
05791:-00028:+00070:-00005:000220.8669:05791
05792:-00024:+00071:-00014:000220.8669:05792
05793:-00024:+00047:-00022:000220.8669:05793
05794:-00011:+00053:-00025:000220.8669:05794
05795:-00026:+00075:-00023:000220.8669:05795
05796:-00025:+00062:-00017:000220.8669:05796
05797:+00002:+00061:-00017:000220.8669:05797
05798:-00022:+00062:-00026:000220.8669:05798
05799:-00024:+00051:-00020:000220.8669:05799
05800:-00014:+00064:+00002:000220.8669:05800
05801:-00007:+00062:-00009:000220.8669:05801
05802:-00016:+00050:-00017:000220.8669:05802
05803:-00021:+00080:-00003:000220.8669:05803
05804:+00002:+00069:-00005:000220.8669:05804
05805:+00005:+00066:-00015:000220.8669:05805
05806:-00007:+00076:+00015:000220.8669:05806
05807:+00004:+00047:+00007:000220.8669:05807
05808:-00039:+00069:-00035:000220.8669:05808
05809:-00029:+00073:-00008:000220.8669:05809
05810:-00011:+00053:-00014:000220.8669:05810
05811:+00000:+00068:-00007:000220.8669:05811
05812:+00000:+00053:-00024:000220.8669:05812
05813:-00007:+00063:-00037:000220.8669:05813
05814:-00001:+00076:-00004:000220.8669:05814
05815:+00007:+00052:-00020:000220.8669:05815
05816:-00021:+00063:-00034:000220.8669:05816
05817:-00022:+00088:-00026:000220.8669:05817
05818:-00023:+00099:-00055:000220.8669:05818
05819:-00018:+00056:-00009:000220.8669:05819
05820:-00032:+00088:-00038:000220.8669:05820
05821:+00006:+00075:+00027:000220.8669:05821
05822:-00005:+00067:-00053:000221.4801:05822
05823:+00005:+00046:-00035:000221.4801:05823
05824:-00004:+00067:-00007:000221.4801:05824
05825:+00004:+00073:-00018:000221.4801:05825
05826:+00002:+00061:+00000:000221.4801:05826
05827:+00001:+00074:-00023:000221.4801:05827
05828:-00020:+00064:-00020:000221.4801:05828
05829:-00023:+00053:-00001:000221.4801:05829
05830:+00002:+00064:-00037:000221.4801:05830
05831:+00001:+00068:+00001:000221.4801:05831
05832:-00020:+00075:-00028:000221.4801:05832
05833:-00021:+00074:-00023:000221.4801:05833
05834:+00004:+00076:-00022:000221.4801:05834
05835:-00023:+00073:-00038:000221.4801:05835
05836:-00011:+00065:-00022:000221.4801:05836
05837:-00020:+00076:-00005:000221.4801:05837
05838:+00004:+00052:-00023:000221.4801:05838
05839:+00001:+00073:-00001:000221.4801:05839
05840:+00004:+00065:-00008:000221.4801:05840
05841:-00018:+00063:-00003:000221.4801:05841
05842:+00001:+00075:-00020:000221.4801:05842
05843:-00001:+00065:-00023:000221.4801:05843
05844:-00014:+00076:-00022:000221.4801:05844
05845:-00014:+00065:-00019:000221.4801:05845
05846:+00006:+00072:-00011:000221.4801:05846
05847:-00017:+00069:-00003:000221.4801:05847
05848:-00037:+00071:+00000:000221.4801:05848
05849:-00014:+00065:+00001:000221.4801:05849
05850:-00012:+00066:-00001:000221.4801:05850
05851:-00013:+00065:-00022:000221.4801:05851
05852:-00023:+00087:-00020:000221.4801:05852
05853:+00002:+00085:-00004:000221.4801:05853
05854:-00021:+00084:-00015:000221.4801:05854
05855:-00010:+00088:-00002:000221.4801:05855
05856:-00024:+00086:-00005:000221.4801:05856
05857:-00020:+00064:-00024:000221.4801:05857
05858:+00003:+00064:+00001:000221.4801:05858
05859:-00002:+00076:-00013:000221.4801:05859
05860:-00036:+00066:+00002:000221.4801:05860
05861:-00036:+00075:-00019:000221.4801:05861
05862:-00017:+00076:-00025:000221.4801:05862
05863:+00015:+00064:+00003:000221.4801:05863
05864:+00004:+00064:-00023:000221.4801:05864
05865:+00001:+00071:-00011:000221.4801:05865
05866:+00000:+00065:+00001:000221.4801:05866
05867:+00006:+00051:-00023:000221.4801:05867
05868:-00006:+00075:-00025:000221.4801:05868
05869:+00020:+00072:-00001:000221.4801:05869
05870:-00007:+00073:-00015:000221.4801:05870
05871:+00007:+00073:-00022:000221.4801:05871
05872:+00004:+00063:+00001:000221.4801:05872
05873:-00016:+00085:-00019:000221.4801:05873
05874:-00033:+00050:-00013:000221.4801:05874
05875:-00020:+00062:+00002:000221.4801:05875
05876:+00001:+00073:-00014:000221.4801:05876
05877:+00016:+00071:-00001:000221.4801:05877
05878:+00019:+00075:-00013:000221.4801:05878
05879:+00022:+00072:-00007:000221.4801:05879
05880:+00018:+00072:-00021:000221.4801:05880
05881:+00018:+00063:-00004:000221.4801:05881
05882:-00005:+00031:-00013:000221.4801:05882
05883:-00008:+00089:-00024:000221.4801:05883
05884:+00005:+00060:+00012:000221.4801:05884
05885:+00016:+00064:-00020:000221.4801:05885
05886:-00005:+00065:-00016:000221.4801:05886
05887:-00002:+00074:+00018:000221.4801:05887
05888:+00009:+00065:-00036:000221.4801:05888
05889:+00013:+00072:+00008:000221.4801:05889
05890:-00006:+00068:-00013:000221.4801:05890
05891:+00000:+00065:-00038:000221.4801:05891
05892:+00014:+00072:+00016:000221.4801:05892
05893:+00009:+00074:-00021:000221.4801:05893
05894:+00020:+00072:-00011:000221.4801:05894
05895:+00008:+00064:+00016:000221.4801:05895
05896:+00022:+00063:-00021:000221.4801:05896
05897:+00016:+00069:+00012:000221.4801:05897
05898:+00021:+00067:-00026:000221.4801:05898
05899:+00020:+00063:-00011:000221.4801:05899
05900:+00021:+00072:-00024:000221.4801:05900
05901:+00020:+00074:-00004:000221.4801:05901
05902:+00017:+00071:+00001:000221.4801:05902
05903:+00006:+00064:-00036:000221.4801:05903
05904:-00005:+00062:+00000:000221.4801:05904
05905:-00006:+00086:-00001:000221.4801:05905
05906:+00007:+00074:-00020:000221.4801:05906
05907:+00004:+00076:+00003:000221.4801:05907
05908:+00017:+00063:+00017:000221.4801:05908
05909:-00005:+00073:-00004:000221.4801:05909
05910:+00001:+00052:-00020:000221.4801:05910
05911:-00001:+00085:-00001:000221.4801:05911
05912:+00003:+00065:-00004:000221.4801:05912
05913:-00017:+00063:-00019:000221.4801:05913
05914:-00009:+00053:-00008:000221.4801:05914
05915:-00018:+00072:-00003:000221.4801:05915
05916:+00003:+00053:+00001:000221.4801:05916
05917:-00013:+00074:-00014:000221.4801:05917
05918:-00038:+00075:-00010:000221.4801:05918
05919:-00017:+00072:-00013:000221.4801:05919
05920:-00002:+00070:-00025:000221.4801:05920
05921:-00003:+00074:-00001:000221.4801:05921
05922:-00032:+00072:-00004:000221.4801:05922
05923:-00014:+00069:-00024:000221.4801:05923
05924:+00001:+00075:+00016:000221.4801:05924
05925:-00010:+00075:-00013:000221.4801:05925
05926:-00047:+00063:-00003:000221.4801:05926
05927:-00022:+00074:-00021:000221.4801:05927
05928:-00004:+00072:-00003:000221.4801:05928
05929:+00002:+00053:-00039:000221.4801:05929
05930:-00026:+00073:-00015:000221.4801:05930
05931:-00014:+00062:-00026:000221.4801:05931
05932:-00023:+00076:-00028:000221.4801:05932
05933:+00003:+00074:-00020:000221.4801:05933
05934:+00001:+00064:-00023:000221.4801:05934
05935:+00000:+00050:-00025:000221.4801:05935
05936:+00001:+00084:-00023:000221.4801:05936
05937:+00000:+00075:-00015:000173.9829:05937
05938:-00014:+00065:-00015:000173.9829:05938
05939:-00022:+00049:-00022:000173.9829:05939
05940:-00011:+00090:-00025:000173.9829:05940
05941:-00003:+00085:+00000:000173.9829:05941
05942:+00007:+00073:-00015:000173.9829:05942
05943:-00005:+00076:-00009:000173.9829:05943
05944:+00018:+00064:-00007:000173.9829:05944
05945:+00004:+00072:-00001:000173.9829:05945
05946:-00017:+00065:-00009:000173.9829:05946
05947:-00002:+00051:+00013:000173.9829:05947
05948:+00016:+00075:-00027:000173.9829:05948
05949:-00001:+00077:-00024:000173.9829:05949
05950:-00006:+00061:-00005:000173.9829:05950
05951:-00019:+00071:-00014:000173.9829:05951
05952:+00005:+00068:-00026:000173.9829:05952
05953:+00001:+00076:-00011:000173.9829:05953
05954:-00016:+00076:-00025:000173.9829:05954
05955:+00005:+00067:-00001:000173.9829:05955
05956:-00002:+00085:-00004:000173.9829:05956
05957:+00005:+00084:-00025:000173.9829:05957
05958:-00018:+00072:-00014:000173.9829:05958
05959:-00021:+00066:-00021:000173.9829:05959
05960:+00006:+00088:-00020:000173.9829:05960
05961:+00007:+00069:-00024:000173.9829:05961
05962:+00018:+00069:+00001:000173.9829:05962
05963:-00008:+00085:+00001:000173.9829:05963
05964:-00005:+00061:-00023:000173.9829:05964
05965:-00003:+00063:-00024:000173.9829:05965
05966:-00003:+00076:-00001:000173.9829:05966
05967:+00018:+00062:+00003:000173.9829:05967
05968:+00015:+00074:-00002:000173.9829:05968
05969:-00005:+00085:-00020:000173.9829:05969
05970:-00008:+00063:-00020:000173.9829:05970
05971:+00000:+00061:-00041:000173.9829:05971
05972:+00001:+00088:-00003:000173.9829:05972
05973:-00008:+00085:-00011:000173.9829:05973
05974:+00002:+00064:+00002:000173.9829:05974
05975:+00002:+00066:-00022:000173.9829:05975
05976:-00033:+00068:+00015:000173.9829:05976
05977:-00024:+00075:-00014:000173.9829:05977
05978:-00022:+00062:+00002:000173.9829:05978
05979:+00001:+00086:-00004:000173.9829:05979
05980:-00016:+00065:-00003:000173.9829:05980
05981:-00015:+00064:-00013:000173.9829:05981
05982:-00033:+00069:+00014:000173.9829:05982
05983:-00036:+00067:-00002:000173.9829:05983
05984:-00023:+00072:-00004:000173.9829:05984
05985:-00009:+00068:-00003:000173.9829:05985
05986:-00032:+00088:-00020:000173.9829:05986
05987:-00014:+00071:-00039:000173.9829:05987
05988:-00013:+00065:-00020:000173.9829:05988
05989:-00017:+00065:-00021:000173.9829:05989
05990:-00026:+00066:-00024:000173.9829:05990
05991:-00013:+00065:-00002:000173.9829:05991
05992:-00018:+00063:+00007:000173.9829:05992
05993:-00018:+00073:-00021:000173.9829:05993
05994:-00037:+00073:-00026:000173.9829:05994
05995:-00014:+00066:+00008:000173.9829:05995
05996:+00001:+00064:+00003:000173.9829:05996
05997:+00005:+00075:-00022:000173.9829:05997
05998:-00016:+00076:-00015:000173.9829:05998
05999:-00052:+00065:-00024:000173.9829:05999
06000:-00050:+00062:-00036:000173.9829:06000
06001:-00015:+00061:-00012:000173.9829:06001
06002:-00016:+00066:-00003:000173.9829:06002
06003:-00011:+00075:-00021:000173.9829:06003
06004:-00007:+00076:-00002:000173.9829:06004
06005:-00007:+00064:-00012:000173.9829:06005
06006:-00028:+00075:-00023:000173.9829:06006
06007:-00037:+00062:-00022:000173.9829:06007
06008:-00010:+00065:-00024:000173.9829:06008
06009:+00001:+00074:-00022:000173.9829:06009
06010:-00016:+00074:-00014:000173.9829:06010
06011:-00034:+00066:-00020:000173.9829:06011
06012:-00023:+00076:-00004:000173.9829:06012
06013:-00023:+00073:-00002:000173.9829:06013
06014:-00020:+00076:+00003:000173.9829:06014
06015:+00006:+00075:-00001:000173.9829:06015
06016:-00005:+00075:-00002:000173.9829:06016
06017:-00007:+00063:-00026:000173.9829:06017
06018:+00003:+00076:-00021:000173.9829:06018
06019:-00017:+00062:-00021:000173.9829:06019
06020:-00008:+00074:-00013:000173.9829:06020
06021:+00022:+00076:-00002:000173.9829:06021
06022:+00021:+00068:-00002:000173.9829:06022
06023:+00021:+00073:+00001:000173.9829:06023
06024:+00015:+00063:-00021:000173.9829:06024
06025:+00030:+00062:-00005:000173.9829:06025
06026:+00034:+00074:-00021:000173.9829:06026
06027:+00034:+00052:+00001:000173.9829:06027
06028:+00046:+00091:+00003:000173.9829:06028
06029:+00036:+00048:-00027:000173.9829:06029
06030:+00000:+00062:-00017:000173.9829:06030
06031:-00004:+00081:+00002:000173.9829:06031
06032:+00019:+00073:-00005:000173.9829:06032
06033:+00014:+00071:+00000:000173.9829:06033
06034:+00035:+00073:-00001:000173.9829:06034
06035:+00007:+00053:-00010:000173.9829:06035
06036:+00030:+00066:-00030:000173.9829:06036
06037:+00037:+00070:-00007:000173.9829:06037
06038:+00036:+00064:+00002:000173.9829:06038
06039:+00020:+00075:-00025:000173.9829:06039
06040:+00022:+00072:-00008:000173.9829:06040
06041:+00030:+00063:-00008:000173.9829:06041
06042:+00033:+00053:+00002:000173.9829:06042
06043:+00013:+00067:-00003:000173.9829:06043
06044:+00048:+00062:-00001:000173.9829:06044
06045:+00010:+00076:-00002:000173.9829:06045
06046:+00019:+00070:-00016:000173.9829:06046
06047:+00011:+00063:+00002:000173.9829:06047
06048:+00027:+00062:+00003:000173.9829:06048
06049:+00018:+00075:-00041:000173.9829:06049
06050:+00019:+00065:+00002:000173.9829:06050
06051:+00007:+00062:-00020:000173.9829:06051
06052:+00022:+00070:-00003:000173.9829:06052
06053:+00007:+00061:-00002:000173.9829:06053
06054:+00034:+00067:-00001:000173.9829:06054
06055:+00016:+00063:-00022:000173.9829:06055
06056:-00008:+00067:-00021:000173.9829:06056
06057:+00017:+00080:-00020:000173.9829:06057
06058:+00006:+00068:-00020:000173.9829:06058
06059:+00017:+00068:-00024:000173.9829:06059
06060:+00018:+00067:+00018:000173.9829:06060
06061:-00022:+00067:+00001:000173.9829:06061
06062:-00039:+00073:+00000:000173.9829:06062
06063:-00009:+00068:+00000:000173.9829:06063
06064:-00009:+00086:-00008:000157.0257:06064
06065:-00009:+00075:-00015:000157.0257:06065
06066:-00021:+00074:-00012:000157.0257:06066
06067:-00022:+00068:-00025:000157.0257:06067
06068:-00024:+00066:-00021:000157.0257:06068
06069:-00038:+00088:-00023:000157.0257:06069
06070:-00013:+00064:+00002:000157.0257:06070
06071:-00009:+00076:+00002:000157.0257:06071
06072:-00033:+00067:-00027:000157.0257:06072
06073:-00010:+00063:+00003:000157.0257:06073
06074:-00021:+00073:-00022:000157.0257:06074
06075:-00017:+00062:-00023:000157.0257:06075
06076:-00012:+00064:+00000:000157.0257:06076
06077:-00031:+00063:-00013:000157.0257:06077
06078:-00028:+00065:-00001:000157.0257:06078
06079:+00004:+00066:+00014:000157.0257:06079
06080:-00012:+00076:-00026:000157.0257:06080
06081:-00035:+00063:-00014:000157.0257:06081
06082:-00020:+00076:-00022:000157.0257:06082
06083:-00019:+00069:+00001:000157.0257:06083
06084:-00014:+00061:-00018:000157.0257:06084
06085:-00027:+00076:-00021:000157.0257:06085
06086:-00038:+00090:-00026:000157.0257:06086
06087:-00024:+00066:-00002:000157.0257:06087
06088:-00014:+00076:-00036:000157.0257:06088
06089:-00035:+00066:-00003:000157.0257:06089
06090:-00015:+00075:-00011:000157.0257:06090
06091:-00036:+00067:-00015:000157.0257:06091
06092:+00001:+00074:+00014:000157.0257:06092
06093:-00003:+00086:-00003:000157.0257:06093
06094:+00006:+00076:-00018:000157.0257:06094
06095:-00024:+00076:-00002:000157.0257:06095
06096:-00016:+00082:-00067:000157.0257:06096
06097:-00048:+00069:+00010:000157.0257:06097
06098:+00015:+00085:-00010:000157.0257:06098
06099:-00005:+00076:-00025:000157.0257:06099
06100:-00016:+00071:+00017:000157.0257:06100
06101:+00018:+00091:-00034:000157.0257:06101
06102:-00005:+00062:+00018:000157.0257:06102
06103:-00006:+00085:-00037:000157.0257:06103
06104:-00021:+00062:-00042:000157.0257:06104
06105:+00018:+00065:+00012:000157.0257:06105
06106:+00016:+00075:-00003:000157.0257:06106
06107:+00017:+00087:-00023:000157.0257:06107
06108:-00007:+00064:-00009:000157.0257:06108
06109:+00006:+00068:-00023:000157.0257:06109
06110:-00008:+00087:-00012:000157.0257:06110
06111:+00016:+00065:-00004:000157.0257:06111
06112:+00007:+00065:-00007:000157.0257:06112
06113:+00016:+00066:-00020:000157.0257:06113
06114:+00019:+00085:+00003:000157.0257:06114
06115:+00004:+00065:+00003:000157.0257:06115
06116:-00023:+00066:-00022:000157.0257:06116
06117:-00005:+00088:+00002:000157.0257:06117
06118:+00007:+00084:-00020:000157.0257:06118
06119:-00021:+00062:+00003:000157.0257:06119
06120:-00017:+00088:+00002:000157.0257:06120
06121:+00017:+00073:+00000:000157.0257:06121
06122:+00003:+00075:-00001:000157.0257:06122
06123:-00024:+00065:-00024:000157.0257:06123
06124:-00020:+00068:+00000:000157.0257:06124
06125:-00008:+00068:-00020:000157.0257:06125
06126:+00003:+00064:-00017:000157.0257:06126
06127:-00011:+00069:-00021:000157.0257:06127
06128:-00034:+00087:-00013:000157.0257:06128
06129:-00016:+00064:-00014:000157.0257:06129
06130:-00013:+00084:-00023:000157.0257:06130
06131:-00013:+00068:+00017:000157.0257:06131
06132:-00033:+00062:-00026:000157.0257:06132
06133:-00010:+00070:-00002:000157.0257:06133
06134:-00039:+00074:-00027:000157.0257:06134
06135:-00052:+00074:-00020:000157.0257:06135
06136:-00022:+00071:-00006:000157.0257:06136
06137:+00002:+00075:+00013:000157.0257:06137
06138:-00021:+00073:-00002:000157.0257:06138
06139:-00035:+00072:-00003:000157.0257:06139
06140:-00021:+00066:-00003:000157.0257:06140
06141:-00018:+00067:-00020:000157.0257:06141
06142:-00021:+00072:-00030:000157.0257:06142
06143:-00012:+00065:-00026:000157.0257:06143
06144:-00013:+00074:-00022:000157.0257:06144
06145:-00013:+00072:-00035:000157.0257:06145
06146:-00011:+00076:-00003:000157.0257:06146
06147:-00034:+00063:-00024:000157.0257:06147
06148:-00014:+00069:-00003:000157.0257:06148
06149:-00024:+00064:-00021:000157.0257:06149
06150:-00006:+00062:+00015:000157.0257:06150
06151:-00016:+00073:+00001:000157.0257:06151
06152:-00017:+00070:-00025:000157.0257:06152
06153:-00001:+00061:-00024:000157.0257:06153
06154:-00023:+00076:-00026:000157.0257:06154
06155:-00022:+00071:-00034:000157.0257:06155
06156:-00003:+00061:-00012:000157.0257:06156
06157:+00017:+00074:-00010:000157.0257:06157
06158:+00001:+00049:-00014:000157.0257:06158
06159:-00014:+00073:-00027:000157.0257:06159
06160:+00002:+00071:-00020:000157.0257:06160
06161:+00020:+00074:-00037:000157.0257:06161
06162:+00022:+00064:+00003:000157.0257:06162
06163:+00032:+00068:-00010:000157.0257:06163
06164:+00011:+00064:-00024:000157.0257:06164
06165:+00022:+00052:-00003:000157.0257:06165
06166:+00002:+00081:-00020:000157.0257:06166
06167:+00016:+00073:+00006:000157.0257:06167
06168:+00015:+00076:-00019:000157.0257:06168
06169:+00032:+00062:+00001:000157.0257:06169
06170:+00008:+00062:+00016:000157.0257:06170
06171:+00007:+00075:-00039:000157.0257:06171
06172:+00007:+00091:-00007:000157.0257:06172
06173:+00008:+00086:-00003:000184.4998:06173
06174:+00017:+00065:-00019:000184.4998:06174
06175:+00018:+00084:-00005:000184.4998:06175
06176:+00009:+00085:-00021:000184.4998:06176
06177:+00021:+00063:+00003:000184.4998:06177
06178:+00011:+00092:-00020:000184.4998:06178
06179:+00010:+00066:+00002:000184.4998:06179
06180:+00008:+00068:+00001:000184.4998:06180
06181:+00031:+00063:+00002:000184.4998:06181
06182:+00028:+00087:+00000:000184.4998:06182
06183:+00010:+00065:+00000:000184.4998:06183
06184:+00019:+00066:+00001:000184.4998:06184
06185:+00022:+00078:+00011:000184.4998:06185
06186:+00016:+00067:-00023:000184.4998:06186
06187:+00006:+00086:+00003:000184.4998:06187
06188:+00020:+00068:+00002:000184.4998:06188
06189:+00016:+00069:-00001:000184.4998:06189
06190:+00006:+00070:-00019:000184.4998:06190
06191:-00016:+00066:-00004:000184.4998:06191
06192:-00005:+00084:-00023:000184.4998:06192
06193:+00000:+00062:-00040:000184.4998:06193
06194:-00010:+00085:-00013:000184.4998:06194
06195:-00011:+00090:-00023:000184.4998:06195
06196:-00010:+00086:-00002:000184.4998:06196
06197:-00034:+00066:-00002:000184.4998:06197
06198:-00034:+00087:-00002:000184.4998:06198
06199:-00029:+00064:-00005:000184.4998:06199
06200:-00022:+00075:-00022:000184.4998:06200
06201:-00004:+00061:-00021:000184.4998:06201
06202:-00015:+00051:-00040:000184.4998:06202
06203:-00011:+00069:-00013:000184.4998:06203
06204:+00009:+00090:-00005:000184.4998:06204
06205:+00001:+00069:+00002:000184.4998:06205
06206:-00038:+00070:-00013:000184.4998:06206
06207:-00017:+00076:-00017:000184.4998:06207
06208:+00007:+00061:-00011:000184.4998:06208
06209:+00021:+00076:-00019:000184.4998:06209
06210:-00020:+00071:-00029:000184.4998:06210
06211:-00034:+00076:-00020:000184.4998:06211
06212:-00036:+00072:-00026:000184.4998:06212
06213:+00001:+00066:-00013:000184.4998:06213
06214:-00018:+00086:+00002:000184.4998:06214
06215:-00009:+00085:-00013:000184.4998:06215
06216:-00019:+00086:-00022:000184.4998:06216
06217:-00005:+00085:-00001:000184.4998:06217
06218:+00001:+00087:+00001:000184.4998:06218
06219:-00015:+00062:-00021:000184.4998:06219
06220:-00037:+00091:-00025:000184.4998:06220
06221:-00037:+00063:-00011:000184.4998:06221
06222:-00033:+00065:-00019:000184.4998:06222
06223:-00011:+00088:-00016:000184.4998:06223
06224:+00006:+00085:+00012:000184.4998:06224
06225:-00004:+00084:-00024:000184.4998:06225
06226:+00018:+00084:+00003:000184.4998:06226
06227:-00008:+00077:-00023:000184.4998:06227
06228:-00020:+00087:+00019:000184.4998:06228
06229:-00024:+00063:-00007:000184.4998:06229
06230:+00018:+00089:-00023:000184.4998:06230
06231:-00003:+00075:+00001:000184.4998:06231
06232:+00005:+00089:-00051:000184.4998:06232
06233:+00006:+00062:+00012:000184.4998:06233
06234:-00021:+00066:-00009:000184.4998:06234
06235:+00000:+00084:-00009:000184.4998:06235
06236:+00016:+00065:-00025:000184.4998:06236
06237:+00015:+00088:-00026:000184.4998:06237
06238:-00019:+00066:+00000:000184.4998:06238
06239:-00020:+00063:-00022:000184.4998:06239
06240:+00020:+00068:-00024:000184.4998:06240
06241:-00007:+00065:-00001:000184.4998:06241
06242:-00006:+00066:-00017:000184.4998:06242
06243:-00016:+00088:-00004:000184.4998:06243
06244:-00016:+00088:-00016:000184.4998:06244
06245:-00010:+00067:-00036:000184.4998:06245
06246:+00002:+00066:+00003:000184.4998:06246
06247:+00003:+00068:-00021:000184.4998:06247
06248:-00021:+00065:-00018:000184.4998:06248
06249:-00013:+00064:-00002:000184.4998:06249
06250:-00021:+00074:-00022:000184.4998:06250
06251:-00023:+00085:-00035:000184.4998:06251
06252:-00017:+00085:-00009:000184.4998:06252
06253:+00000:+00081:-00009:000184.4998:06253
06254:-00022:+00070:-00022:000184.4998:06254
06255:-00019:+00085:-00017:000184.4998:06255
06256:-00018:+00067:-00007:000184.4998:06256
06257:-00020:+00066:-00022:000184.4998:06257
06258:+00001:+00069:-00024:000184.4998:06258
06259:-00007:+00068:+00031:000184.4998:06259
06260:-00008:+00051:-00022:000184.4998:06260
06261:+00004:+00073:-00028:000184.4998:06261
06262:-00002:+00075:+00007:000184.4998:06262
06263:+00017:+00066:-00011:000184.4998:06263
06264:-00020:+00086:+00013:000184.4998:06264
06265:-00002:+00045:-00022:000184.4998:06265
06266:-00004:+00084:-00038:000184.4998:06266
06267:-00054:+00060:+00002:000184.4998:06267
06268:-00028:+00086:+00000:000184.4998:06268
06269:+00030:+00063:-00020:000184.4998:06269
06270:+00040:+00087:+00017:000184.4998:06270
06271:+00031:+00053:-00024:000184.4998:06271
06272:-00032:+00073:+00003:000184.4998:06272
06273:-00012:+00072:-00013:000198.8626:06273
06274:-00016:+00049:-00007:000198.8626:06274
06275:+00000:+00067:+00003:000198.8626:06275
06276:+00004:+00074:-00022:000198.8626:06276
06277:+00007:+00075:-00016:000198.8626:06277
06278:-00004:+00089:-00021:000198.8626:06278
06279:+00011:+00067:-00001:000198.8626:06279
06280:+00002:+00083:-00027:000198.8626:06280
06281:-00023:+00059:+00043:000198.8626:06281
06282:-00004:+00061:-00039:000198.8626:06282
06283:+00019:+00085:-00023:000198.8626:06283
06284:-00038:+00066:+00023:000198.8626:06284
06285:-00001:+00092:-00015:000198.8626:06285
06286:+00010:+00062:+00013:000198.8626:06286
06287:-00012:+00086:-00036:000198.8626:06287
06288:-00001:+00087:-00015:000198.8626:06288
06289:+00008:+00090:+00002:000198.8626:06289
06290:+00024:+00087:-00025:000198.8626:06290
06291:+00017:+00065:+00018:000198.8626:06291
06292:-00018:+00063:-00037:000198.8626:06292
06293:-00009:+00074:+00002:000198.8626:06293
06294:-00006:+00062:+00002:000198.8626:06294
06295:-00008:+00063:-00020:000198.8626:06295
06296:+00006:+00075:-00012:000198.8626:06296
06297:+00001:+00066:-00003:000198.8626:06297
06298:+00004:+00091:-00004:000198.8626:06298
06299:-00018:+00086:+00000:000198.8626:06299
06300:-00002:+00092:-00023:000198.8626:06300
06301:-00004:+00089:-00011:000198.8626:06301
06302:-00009:+00089:-00009:000198.8626:06302
06303:-00020:+00048:-00004:000198.8626:06303
06304:+00017:+00067:-00013:000198.8626:06304
06305:-00018:+00065:-00024:000198.8626:06305
06306:-00006:+00078:+00003:000198.8626:06306
06307:+00018:+00083:-00006:000198.8626:06307
06308:-00001:+00067:-00002:000198.8626:06308
06309:-00017:+00090:-00011:000198.8626:06309
06310:-00022:+00079:+00011:000198.8626:06310
06311:-00005:+00062:-00007:000198.8626:06311
06312:+00016:+00080:-00007:000198.8626:06312
06313:+00017:+00062:-00005:000198.8626:06313
06314:-00024:+00087:-00021:000198.8626:06314
06315:-00010:+00072:-00016:000198.8626:06315
06316:-00017:+00085:-00011:000198.8626:06316
06317:+00008:+00085:-00023:000198.8626:06317
06318:+00020:+00069:+00002:000198.8626:06318
06319:+00018:+00075:-00020:000198.8626:06319
06320:-00008:+00065:+00002:000198.8626:06320
06321:-00021:+00063:-00027:000198.8626:06321
06322:-00010:+00065:-00020:000198.8626:06322
06323:-00005:+00087:-00009:000198.8626:06323
06324:+00015:+00068:-00011:000198.8626:06324
06325:+00046:+00047:-00036:000198.8626:06325
06326:-00004:+00065:-00040:000198.8626:06326
06327:-00060:+00063:-00018:000198.8626:06327
06328:-00053:+00090:-00004:000198.8626:06328
06329:+00057:+00088:-00020:000198.8626:06329
06330:+00027:+00068:+00000:000198.8626:06330
06331:-00022:+00076:-00019:000198.8626:06331
06332:-00009:+00086:-00027:000198.8626:06332
06333:+00016:+00091:-00026:000198.8626:06333
06334:-00018:+00085:-00002:000198.8626:06334
06335:-00036:+00065:-00011:000198.8626:06335
06336:+00007:+00080:+00001:000198.8626:06336
06337:-00002:+00067:-00010:000198.8626:06337
06338:+00021:+00094:-00016:000198.8626:06338
06339:+00002:+00065:+00048:000198.8626:06339
06340:-00007:+00105:-00019:000198.8626:06340
06341:+00006:+00085:-00009:000198.8626:06341
06342:-00005:+00082:-00003:000198.8626:06342
06343:-00034:+00066:-00038:000198.8626:06343
06344:-00013:+00088:+00006:000198.8626:06344
06345:-00016:+00078:-00019:000198.8626:06345
06346:+00005:+00091:+00017:000198.8626:06346
06347:-00019:+00089:-00024:000198.8626:06347
06348:+00009:+00089:-00026:000198.8626:06348
06349:+00007:+00079:+00015:000198.8626:06349
06350:+00001:+00066:-00025:000198.8626:06350
06351:-00008:+00069:-00011:000198.8626:06351
06352:-00022:+00069:-00020:000198.8626:06352
06353:-00011:+00087:-00013:000198.8626:06353
06354:-00012:+00068:-00009:000198.8626:06354
06355:-00012:+00085:-00035:000198.8626:06355
06356:-00030:+00062:-00013:000198.8626:06356
06357:-00035:+00084:+00003:000198.8626:06357
06358:-00032:+00089:-00039:000198.8626:06358
06359:-00010:+00079:-00021:000198.8626:06359
06360:+00014:+00061:+00017:000198.8626:06360
06361:+00048:+00082:-00047:000198.8626:06361
06362:-00019:+00064:-00013:000198.8626:06362
06363:-00070:+00077:-00003:000198.8626:06363
06364:-00041:+00068:-00039:000198.8626:06364
06365:+00019:+00088:-00022:000217.3988:06365
06366:-00004:+00087:-00025:000217.3988:06366
06367:-00018:+00076:-00019:000217.3988:06367
06368:-00020:+00067:-00015:000217.3988:06368
06369:-00015:+00075:+00000:000217.3988:06369
06370:+00004:+00068:-00023:000217.3988:06370
06371:-00020:+00063:+00002:000217.3988:06371
06372:-00009:+00064:-00025:000217.3988:06372
06373:-00022:+00066:-00024:000217.3988:06373
06374:-00020:+00086:-00023:000217.3988:06374
06375:-00036:+00068:-00021:000217.3988:06375
06376:-00019:+00064:-00019:000217.3988:06376
06377:-00019:+00067:-00004:000217.3988:06377
06378:+00006:+00076:-00025:000217.3988:06378
06379:-00003:+00064:-00008:000217.3988:06379
06380:+00010:+00064:-00020:000217.3988:06380
06381:+00018:+00075:-00027:000217.3988:06381
06382:-00039:+00099:-00043:000217.3988:06382
06383:-00042:+00060:-00017:000217.3988:06383
06384:-00023:+00076:-00011:000217.3988:06384
06385:+00007:+00037:+00001:000217.3988:06385
06386:+00011:+00066:-00008:000217.3988:06386
06387:-00036:+00087:-00020:000217.3988:06387
06388:-00013:+00048:+00032:000217.3988:06388
06389:-00004:+00068:+00013:000217.3988:06389
06390:+00025:+00115:+00005:000217.3988:06390
06391:-00006:+00090:+00017:000217.3988:06391
06392:-00034:+00088:-00011:000217.3988:06392
06393:-00036:+00051:-00004:000217.3988:06393
06394:-00019:+00069:+00006:000217.3988:06394
06395:-00025:+00090:-00033:000217.3988:06395
06396:-00038:+00080:+00003:000217.3988:06396
06397:-00004:+00077:-00004:000217.3988:06397
06398:+00021:+00088:-00014:000217.3988:06398
06399:+00016:+00066:-00009:000217.3988:06399
06400:-00002:+00075:-00009:000217.3988:06400
06401:+00005:+00061:-00003:000217.3988:06401
06402:-00009:+00062:-00012:000217.3988:06402
06403:-00052:+00086:-00025:000217.3988:06403
06404:-00054:+00075:-00011:000217.3988:06404
06405:-00008:+00075:-00009:000217.3988:06405
06406:+00013:+00088:-00012:000217.3988:06406
06407:+00018:+00065:-00027:000217.3988:06407
06408:-00031:+00067:-00015:000217.3988:06408
06409:+00004:+00087:-00011:000217.3988:06409
06410:+00020:+00090:-00025:000217.3988:06410
06411:-00004:+00075:-00013:000217.3988:06411
06412:-00023:+00072:-00002:000217.3988:06412
06413:-00020:+00075:-00013:000217.3988:06413
06414:+00003:+00086:-00017:000217.3988:06414
06415:+00005:+00062:-00013:000217.3988:06415
06416:-00019:+00088:-00012:000217.3988:06416
06417:+00005:+00065:-00008:000217.3988:06417
06418:+00003:+00086:+00002:000217.3988:06418
06419:+00016:+00065:+00017:000217.3988:06419
06420:+00005:+00066:-00009:000217.3988:06420
06421:-00001:+00074:-00002:000217.3988:06421
06422:-00014:+00061:-00020:000217.3988:06422
06423:-00016:+00076:-00010:000217.3988:06423
06424:+00003:+00064:-00016:000217.3988:06424
06425:-00003:+00088:-00008:000217.3988:06425
06426:+00002:+00068:+00000:000217.3988:06426
06427:-00016:+00064:+00001:000217.3988:06427
06428:-00001:+00068:-00008:000217.3988:06428
06429:+00019:+00088:-00021:000217.3988:06429
06430:-00020:+00065:-00042:000217.3988:06430
06431:-00013:+00088:-00011:000217.3988:06431
06432:+00020:+00069:-00001:000217.3988:06432
06433:+00037:+00062:-00008:000217.3988:06433
06434:+00023:+00087:-00001:000217.3988:06434
06435:-00023:+00088:+00014:000217.3988:06435
06436:-00032:+00089:-00026:000217.3988:06436
06437:-00013:+00068:-00007:000217.3988:06437
06438:-00001:+00086:-00007:000217.3988:06438
06439:-00012:+00063:-00027:000217.3988:06439
06440:-00016:+00061:-00069:000217.3988:06440
06441:-00050:+00127:-00028:000217.3988:06441
06442:+00045:+00038:+00019:000217.3988:06442
06443:+00074:+00079:+00003:000217.3988:06443
06444:+00028:+00050:-00053:000217.3988:06444
06445:-00041:+00131:-00067:000217.3988:06445
06446:-00113:+00033:-00037:000217.3988:06446
06447:+00007:+00111:-00042:000217.3988:06447
06448:+00015:+00077:+00024:000217.3988:06448
06449:+00006:+00086:+00029:000217.3988:06449
06450:+00067:+00066:-00032:000217.3988:06450
06451:+00081:+00090:-00017:000217.3988:06451
06452:-00070:+00085:-00042:000217.3988:06452
06453:-00090:+00066:-00004:000217.3988:06453
06454:+00013:+00068:+00026:000227.6372:06454
06455:+00092:+00089:-00021:000227.6372:06455
06456:+00036:+00085:-00001:000227.6372:06456
06457:-00034:+00066:-00013:000227.6372:06457
06458:+00023:+00088:-00003:000227.6372:06458
06459:+00030:+00063:-00042:000227.6372:06459
06460:-00049:+00075:-00012:000227.6372:06460
06461:-00002:+00080:-00010:000227.6372:06461
06462:+00012:+00081:-00025:000227.6372:06462
06463:-00023:+00068:-00015:000227.6372:06463
06464:-00040:+00088:-00021:000227.6372:06464
06465:-00047:+00074:-00001:000227.6372:06465
06466:+00013:+00063:+00001:000227.6372:06466
06467:+00048:+00088:-00019:000227.6372:06467
06468:+00005:+00077:-00010:000227.6372:06468
06469:-00012:+00091:-00025:000227.6372:06469
06470:-00023:+00083:-00016:000227.6372:06470
06471:-00014:+00065:+00006:000227.6372:06471
06472:-00009:+00087:-00024:000227.6372:06472
06473:+00012:+00077:+00006:000227.6372:06473
06474:-00008:+00087:-00027:000227.6372:06474
06475:-00036:+00062:+00004:000227.6372:06475
06476:-00009:+00065:+00018:000227.6372:06476
06477:+00017:+00091:-00026:000227.6372:06477
06478:+00014:+00066:-00020:000227.6372:06478
06479:-00010:+00086:-00026:000227.6372:06479
06480:-00027:+00087:-00020:000227.6372:06480
06481:-00014:+00084:-00027:000227.6372:06481
06482:-00001:+00085:-00014:000227.6372:06482
06483:-00005:+00090:-00025:000227.6372:06483
06484:-00035:+00067:-00022:000227.6372:06484
06485:-00022:+00065:-00022:000227.6372:06485
06486:-00001:+00068:-00001:000227.6372:06486
06487:+00002:+00069:-00020:000227.6372:06487
06488:-00022:+00063:-00026:000227.6372:06488
06489:+00004:+00064:-00021:000227.6372:06489
06490:-00007:+00064:-00022:000227.6372:06490
06491:+00018:+00087:-00015:000227.6372:06491
06492:-00001:+00085:-00004:000227.6372:06492
06493:+00001:+00066:-00023:000227.6372:06493
06494:-00009:+00063:-00012:000227.6372:06494
06495:-00002:+00076:+00000:000227.6372:06495
06496:-00018:+00060:-00034:000227.6372:06496
06497:-00026:+00089:-00052:000227.6372:06497
06498:+00003:+00017:+00052:000227.6372:06498
06499:+00027:+00101:-00082:000227.6372:06499
06500:+00009:+00063:-00069:000227.6372:06500
06501:-00016:+00086:-00038:000227.6372:06501
06502:-00013:+00082:-00045:000227.6372:06502
06503:-00003:+00071:+00019:000227.6372:06503
06504:+00020:+00047:-00014:000227.6372:06504
06505:+00006:+00062:+00016:000227.6372:06505
06506:-00021:+00091:-00004:000227.6372:06506
06507:+00012:+00085:-00012:000227.6372:06507
06508:+00049:+00081:-00012:000227.6372:06508
06509:+00019:+00076:-00006:000227.6372:06509
06510:+00009:+00087:-00023:000227.6372:06510
06511:-00002:+00066:+00004:000227.6372:06511
06512:+00005:+00088:-00003:000227.6372:06512
06513:-00018:+00088:-00007:000227.6372:06513
06514:+00018:+00084:+00003:000227.6372:06514
06515:-00003:+00086:+00002:000227.6372:06515
06516:+00002:+00061:-00023:000227.6372:06516
06517:+00004:+00067:-00022:000227.6372:06517
06518:-00004:+00085:-00021:000227.6372:06518
06519:+00004:+00090:-00003:000227.6372:06519
06520:+00004:+00085:-00004:000227.6372:06520
06521:+00006:+00086:+00002:000227.6372:06521
06522:-00006:+00079:-00021:000227.6372:06522
06523:+00005:+00091:-00021:000227.6372:06523
06524:+00005:+00080:-00012:000227.6372:06524
06525:-00009:+00053:-00007:000227.6372:06525
06526:-00034:+00069:-00012:000227.6372:06526
06527:-00023:+00071:+00008:000227.6372:06527
06528:-00016:+00086:-00040:000227.6372:06528
06529:-00032:+00066:-00022:000227.6372:06529
06530:-00021:+00092:-00001:000227.6372:06530
06531:-00022:+00066:-00035:000227.6372:06531
06532:-00026:+00075:-00001:000227.6372:06532
06533:-00048:+00065:-00016:000227.6372:06533
06534:-00023:+00067:-00006:000227.6372:06534
06535:-00010:+00086:-00031:000227.6372:06535
06536:-00036:+00064:-00019:000227.6372:06536
06537:-00016:+00085:-00004:000227.6372:06537
06538:-00036:+00064:-00013:000227.6372:06538
06539:-00038:+00065:-00016:000227.6372:06539
06540:-00024:+00064:-00005:000227.6372:06540
06541:+00018:+00088:+00028:000227.6372:06541
06542:-00017:+00090:-00040:000227.6372:06542
06543:-00025:+00073:+00013:000227.6372:06543
06544:-00043:+00075:+00019:000227.6372:06544
06545:-00013:+00065:-00028:000227.6372:06545
06546:-00006:+00068:-00007:000227.6372:06546
06547:+00019:+00073:-00012:000227.6372:06547
06548:-00010:+00076:-00041:000210.5787:06548
06549:-00029:+00062:+00015:000210.5787:06549
06550:-00013:+00076:-00037:000210.5787:06550
06551:+00005:+00073:+00014:000210.5787:06551
06552:+00004:+00076:-00020:000210.5787:06552
06553:+00002:+00089:+00019:000210.5787:06553
06554:-00019:+00070:+00018:000210.5787:06554
06555:-00019:+00115:-00044:000210.5787:06555
06556:-00020:+00061:+00025:000210.5787:06556
06557:-00018:+00081:+00013:000210.5787:06557
06558:+00001:+00047:-00050:000210.5787:06558
06559:+00000:+00078:+00005:000210.5787:06559
06560:-00023:+00063:-00016:000210.5787:06560
06561:+00004:+00066:-00007:000210.5787:06561
06562:+00003:+00065:-00035:000210.5787:06562
06563:-00020:+00088:-00016:000210.5787:06563
06564:+00020:+00086:+00000:000210.5787:06564
06565:+00010:+00068:-00017:000210.5787:06565
06566:-00004:+00068:+00000:000210.5787:06566
06567:-00037:+00077:-00022:000210.5787:06567
06568:-00006:+00077:-00013:000210.5787:06568
06569:+00011:+00090:+00004:000210.5787:06569
06570:+00010:+00077:-00016:000210.5787:06570
06571:-00034:+00068:-00012:000210.5787:06571
06572:-00014:+00089:-00023:000210.5787:06572
06573:-00022:+00087:-00024:000210.5787:06573
06574:+00002:+00079:+00002:000210.5787:06574
06575:+00003:+00078:-00001:000210.5787:06575
06576:-00019:+00073:-00035:000210.5787:06576
06577:-00009:+00102:-00042:000210.5787:06577
06578:-00033:+00089:-00002:000210.5787:06578
06579:-00032:+00081:-00003:000210.5787:06579
06580:-00005:+00065:+00005:000210.5787:06580
06581:-00004:+00067:-00036:000210.5787:06581
06582:-00020:+00088:+00015:000210.5787:06582
06583:-00003:+00091:-00014:000210.5787:06583
06584:-00006:+00048:-00025:000210.5787:06584
06585:-00022:+00099:+00001:000210.5787:06585
06586:-00016:+00068:-00001:000210.5787:06586
06587:+00018:+00081:-00053:000210.5787:06587
06588:+00013:+00080:+00018:000210.5787:06588
06589:-00003:+00086:-00040:000210.5787:06589
06590:-00037:+00090:-00021:000210.5787:06590
06591:+00004:+00081:-00012:000210.5787:06591
06592:-00007:+00086:+00001:000210.5787:06592
06593:-00003:+00088:+00002:000210.5787:06593
06594:+00009:+00086:+00001:000210.5787:06594
06595:+00037:+00089:-00024:000210.5787:06595
06596:+00001:+00085:-00010:000210.5787:06596
06597:-00009:+00068:-00027:000210.5787:06597
06598:-00001:+00080:+00018:000210.5787:06598
06599:-00007:+00091:-00004:000210.5787:06599
06600:+00002:+00088:+00000:000210.5787:06600
06601:+00020:+00088:+00004:000210.5787:06601
06602:-00002:+00088:-00025:000210.5787:06602
06603:+00019:+00068:-00025:000210.5787:06603
06604:+00019:+00065:-00024:000210.5787:06604
06605:+00018:+00068:-00020:000210.5787:06605
06606:-00019:+00076:-00039:000210.5787:06606
06607:+00001:+00064:-00027:000210.5787:06607
06608:-00017:+00067:-00024:000210.5787:06608
06609:-00019:+00053:+00000:000210.5787:06609
06610:-00005:+00064:-00015:000210.5787:06610
06611:+00015:+00075:-00033:000210.5787:06611
06612:+00000:+00080:-00077:000210.5787:06612
06613:+00005:+00071:+00038:000210.5787:06613
06614:+00007:+00089:+00010:000210.5787:06614
06615:+00026:+00105:-00054:000210.5787:06615
06616:+00030:+00051:+00004:000210.5787:06616
06617:-00028:+00088:-00027:000210.5787:06617
06618:+00004:+00063:+00006:000210.5787:06618
06619:-00003:+00067:-00027:000210.5787:06619
06620:+00018:+00068:-00029:000210.5787:06620
06621:-00015:+00086:+00013:000210.5787:06621
06622:-00014:+00072:-00019:000210.5787:06622
06623:-00008:+00068:-00006:000210.5787:06623
06624:-00005:+00080:+00014:000210.5787:06624
06625:-00018:+00080:-00023:000210.5787:06625
06626:+00021:+00075:-00001:000210.5787:06626
06627:-00004:+00088:-00025:000210.5787:06627
06628:-00011:+00073:-00019:000210.5787:06628
06629:-00010:+00063:+00003:000210.5787:06629
06630:-00017:+00087:-00005:000210.5787:06630
06631:+00003:+00066:-00006:000210.5787:06631
06632:+00021:+00101:-00007:000210.5787:06632
06633:+00061:+00096:-00007:000210.5787:06633
06634:+00004:+00069:-00033:000210.5787:06634
06635:-00096:+00068:-00043:000210.5787:06635
06636:-00107:+00066:+00048:000210.5787:06636
06637:+00102:+00080:+00028:000210.5787:06637
06638:+00144:+00052:-00007:000210.5787:06638
06639:+00010:+00084:-00014:000210.5787:06639
06640:-00094:+00069:-00016:000210.5787:06640
06641:-00059:+00061:-00026:000210.5787:06641
06642:-00003:+00068:-00004:000213.1267:06642
06643:+00003:+00079:-00023:000213.1267:06643
06644:+00003:+00088:-00015:000213.1267:06644
06645:+00022:+00065:-00004:000213.1267:06645
06646:+00016:+00087:+00013:000213.1267:06646
06647:+00028:+00089:+00018:000213.1267:06647
06648:-00027:+00064:-00052:000213.1267:06648
06649:-00092:+00062:-00012:000213.1267:06649
06650:-00110:+00074:-00005:000213.1267:06650
06651:+00106:+00067:+00012:000213.1267:06651
06652:+00147:+00086:+00016:000213.1267:06652
06653:+00006:+00072:-00014:000213.1267:06653
06654:-00085:+00062:-00004:000213.1267:06654
06655:-00039:+00090:-00007:000213.1267:06655
06656:-00007:+00068:-00037:000213.1267:06656
06657:-00024:+00064:+00012:000213.1267:06657
06658:-00032:+00086:-00005:000213.1267:06658
06659:+00041:+00062:-00010:000213.1267:06659
06660:+00030:+00063:-00003:000213.1267:06660
06661:-00033:+00061:-00023:000213.1267:06661
06662:-00027:+00067:-00003:000213.1267:06662
06663:-00034:+00064:-00030:000213.1267:06663
06664:-00016:+00078:-00009:000213.1267:06664
06665:+00006:+00050:+00012:000213.1267:06665
06666:+00009:+00103:-00028:000213.1267:06666
06667:+00022:+00051:+00023:000213.1267:06667
06668:+00005:+00084:-00056:000213.1267:06668
06669:-00048:+00063:+00003:000213.1267:06669
06670:-00018:+00062:+00016:000213.1267:06670
06671:+00003:+00077:-00035:000213.1267:06671
06672:-00018:+00084:-00011:000213.1267:06672
06673:-00025:+00085:-00021:000213.1267:06673
06674:+00019:+00091:-00016:000213.1267:06674
06675:+00036:+00068:+00021:000213.1267:06675
06676:+00019:+00090:-00021:000213.1267:06676
06677:-00012:+00063:-00026:000213.1267:06677
06678:-00017:+00068:-00008:000213.1267:06678
06679:-00018:+00086:-00013:000213.1267:06679
06680:-00020:+00086:-00023:000213.1267:06680
06681:-00023:+00084:-00026:000213.1267:06681
06682:-00022:+00068:-00011:000213.1267:06682
06683:+00016:+00100:-00003:000213.1267:06683
06684:+00017:+00075:-00018:000213.1267:06684
06685:-00049:+00051:-00001:000213.1267:06685
06686:-00049:+00086:-00051:000213.1267:06686
06687:+00002:+00076:+00018:000213.1267:06687
06688:+00027:+00073:+00018:000213.1267:06688
06689:+00008:+00081:-00024:000213.1267:06689
06690:+00006:+00103:-00016:000213.1267:06690
06691:-00036:+00080:-00001:000213.1267:06691
06692:-00026:+00085:-00035:000213.1267:06692
06693:-00011:+00068:-00005:000213.1267:06693
06694:-00003:+00089:-00006:000213.1267:06694
06695:+00013:+00082:-00001:000213.1267:06695
06696:+00034:+00090:+00003:000213.1267:06696
06697:-00032:+00073:-00052:000213.1267:06697
06698:-00041:+00068:-00038:000213.1267:06698
06699:-00009:+00070:-00041:000213.1267:06699
06700:+00023:+00082:-00007:000213.1267:06700
06701:+00030:+00088:-00010:000213.1267:06701
06702:-00016:+00078:-00021:000213.1267:06702
06703:+00000:+00085:-00003:000213.1267:06703
06704:-00016:+00077:-00021:000213.1267:06704
06705:-00035:+00068:-00024:000213.1267:06705
06706:-00021:+00078:-00022:000213.1267:06706
06707:+00008:+00079:+00014:000213.1267:06707
06708:+00031:+00105:-00005:000213.1267:06708
06709:+00010:+00090:-00024:000213.1267:06709
06710:-00035:+00090:-00024:000213.1267:06710
06711:-00029:+00067:-00011:000213.1267:06711
06712:+00017:+00063:-00003:000213.1267:06712
06713:+00018:+00068:-00010:000213.1267:06713
06714:+00001:+00070:-00010:000213.1267:06714
06715:-00039:+00067:-00001:000213.1267:06715
06716:-00008:+00069:-00013:000213.1267:06716
06717:+00004:+00105:-00012:000213.1267:06717
06718:-00023:+00077:-00024:000213.1267:06718
06719:-00018:+00055:+00017:000213.1267:06719
06720:+00017:+00099:-00036:000213.1267:06720
06721:+00012:+00072:+00014:000213.1267:06721
06722:+00002:+00086:-00031:000213.1267:06722
06723:-00026:+00086:-00014:000213.1267:06723
06724:+00007:+00090:+00029:000213.1267:06724
06725:-00017:+00079:-00031:000213.1267:06725
06726:-00007:+00074:-00011:000213.1267:06726
06727:-00025:+00082:-00030:000213.1267:06727
06728:-00013:+00088:-00046:000213.1267:06728
06729:-00001:+00082:+00017:000213.1267:06729
06730:+00019:+00063:-00002:000229.3512:06730
06731:+00019:+00085:-00020:000229.3512:06731
06732:+00016:+00089:-00015:000229.3512:06732
06733:+00004:+00068:-00008:000229.3512:06733
06734:-00023:+00062:+00003:000229.3512:06734
06735:-00019:+00088:-00037:000229.3512:06735
06736:+00003:+00064:-00005:000229.3512:06736
06737:+00046:+00101:+00045:000229.3512:06737
06738:-00034:+00047:-00019:000229.3512:06738
06739:-00082:+00090:-00010:000229.3512:06739
06740:-00058:+00072:-00012:000229.3512:06740
06741:+00000:+00081:-00031:000229.3512:06741
06742:+00023:+00088:-00001:000229.3512:06742
06743:+00005:+00069:+00030:000229.3512:06743
06744:-00019:+00073:-00025:000229.3512:06744
06745:+00028:+00065:-00005:000229.3512:06745
06746:-00028:+00080:-00035:000229.3512:06746
06747:-00043:+00068:+00009:000229.3512:06747
06748:+00017:+00062:+00004:000229.3512:06748
06749:+00082:+00112:-00022:000229.3512:06749
06750:+00022:+00039:-00044:000229.3512:06750
06751:-00115:+00120:-00050:000229.3512:06751
06752:-00070:+00067:+00022:000229.3512:06752
06753:+00108:+00085:+00014:000229.3512:06753
06754:-00028:+00049:-00057:000229.3512:06754
06755:-00085:+00074:+00018:000229.3512:06755
06756:-00034:+00089:-00014:000229.3512:06756
06757:+00081:+00070:+00012:000229.3512:06757
06758:+00093:+00067:+00093:000229.3512:06758
06759:+00044:+00076:-00034:000229.3512:06759
06760:-00101:+00062:-00137:000229.3512:06760
06761:-00286:+00101:-00033:000229.3512:06761
06762:+00156:+00064:+00092:000229.3512:06762
06763:+00336:+00086:-00056:000229.3512:06763
06764:+00079:+00019:-00036:000229.3512:06764
06765:-00181:+00079:-00002:000229.3512:06765
06766:-00065:+00102:+00011:000229.3512:06766
06767:+00094:+00087:+00003:000229.3512:06767
06768:-00143:+00085:-00044:000229.3512:06768
06769:-00137:+00053:-00012:000229.3512:06769
06770:+00080:+00120:-00004:000229.3512:06770
06771:+00074:+00015:+00014:000229.3512:06771
06772:-00009:+00071:+00044:000229.3512:06772
06773:+00043:+00072:-00025:000229.3512:06773
06774:+00096:+00094:-00039:000229.3512:06774
06775:-00009:+00051:+00050:000229.3512:06775
06776:-00072:+00055:-00003:000229.3512:06776
06777:-00026:+00088:+00047:000229.3512:06777
06778:+00067:+00066:-00004:000229.3512:06778
06779:+00024:+00077:-00005:000229.3512:06779
06780:-00056:+00078:-00004:000229.3512:06780
06781:-00009:+00079:-00021:000229.3512:06781
06782:+00049:+00078:-00006:000229.3512:06782
06783:+00014:+00087:+00001:000229.3512:06783
06784:-00014:+00065:+00018:000229.3512:06784
06785:-00004:+00077:+00003:000229.3512:06785
06786:+00039:+00070:+00003:000229.3512:06786
06787:-00016:+00064:-00006:000229.3512:06787
06788:-00048:+00070:-00008:000229.3512:06788
06789:-00036:+00076:-00019:000229.3512:06789
06790:+00003:+00088:-00001:000229.3512:06790
06791:-00021:+00079:-00035:000229.3512:06791
06792:-00028:+00083:-00019:000229.3512:06792
06793:-00013:+00062:-00026:000229.3512:06793
06794:+00053:+00164:-00023:000229.3512:06794
06795:+00052:+00016:+00121:000229.3512:06795
06796:+00016:+00105:-00070:000229.3512:06796
06797:+00015:+00037:+00070:000229.3512:06797
06798:+00015:+00083:-00032:000229.3512:06798
06799:-00023:+00074:-00116:000229.3512:06799
06800:-00026:+00082:+00055:000229.3512:06800
06801:-00049:+00090:-00089:000229.3512:06801
06802:-00034:+00068:-00022:000229.3512:06802
06803:-00020:+00102:-00012:000229.3512:06803
06804:-00034:+00077:+00002:000229.3512:06804
06805:-00019:+00085:+00011:000229.3512:06805
06806:+00001:+00064:-00030:000229.3512:06806
06807:+00003:+00076:-00015:000229.3512:06807
06808:-00040:+00073:-00026:000229.3512:06808
06809:-00030:+00065:-00037:000229.3512:06809
06810:-00009:+00086:+00010:000229.3512:06810
06811:-00022:+00068:-00036:000229.3512:06811
06812:-00012:+00088:+00013:000229.3512:06812
06813:-00002:+00090:-00003:000229.3512:06813
06814:+00017:+00088:-00025:000229.3512:06814
06815:+00012:+00067:+00002:000229.3512:06815
06816:-00018:+00071:-00025:000230.4928:06816
06817:-00020:+00062:-00026:000230.4928:06817
06818:-00034:+00068:+00017:000230.4928:06818
06819:-00035:+00068:-00019:000230.4928:06819
06820:-00011:+00085:-00023:000230.4928:06820
06821:+00000:+00091:-00016:000230.4928:06821
06822:-00005:+00084:-00001:000230.4928:06822
06823:+00019:+00079:-00014:000230.4928:06823
06824:-00018:+00068:-00022:000230.4928:06824
06825:-00010:+00076:+00002:000230.4928:06825
06826:-00021:+00087:-00013:000230.4928:06826
06827:-00022:+00067:-00002:000230.4928:06827
06828:-00036:+00068:-00037:000230.4928:06828
06829:-00023:+00087:-00039:000230.4928:06829
06830:-00021:+00084:-00021:000230.4928:06830
06831:-00015:+00087:-00014:000230.4928:06831
06832:-00018:+00090:-00021:000230.4928:06832
06833:-00002:+00066:+00003:000230.4928:06833
06834:-00005:+00066:+00003:000230.4928:06834
06835:-00003:+00086:-00009:000230.4928:06835
06836:-00005:+00091:-00001:000230.4928:06836
06837:+00002:+00067:+00002:000230.4928:06837
06838:-00023:+00089:-00016:000230.4928:06838
06839:-00017:+00081:-00007:000230.4928:06839
06840:+00006:+00066:-00025:000230.4928:06840
06841:-00033:+00091:-00026:000230.4928:06841
06842:-00032:+00092:+00003:000230.4928:06842
06843:-00011:+00085:+00008:000230.4928:06843
06844:-00013:+00077:-00017:000230.4928:06844
06845:-00023:+00091:-00015:000230.4928:06845
06846:-00020:+00068:-00003:000230.4928:06846
06847:-00009:+00086:-00020:000230.4928:06847
06848:-00019:+00088:-00015:000230.4928:06848
06849:-00034:+00086:-00010:000230.4928:06849
06850:-00013:+00087:-00003:000230.4928:06850
06851:-00039:+00084:-00025:000230.4928:06851
06852:-00025:+00089:-00016:000230.4928:06852
06853:-00036:+00077:-00026:000230.4928:06853
06854:+00007:+00063:-00032:000230.4928:06854
06855:+00002:+00084:-00015:000230.4928:06855
06856:+00001:+00063:-00026:000230.4928:06856
06857:-00036:+00090:-00012:000230.4928:06857
06858:-00034:+00089:-00014:000230.4928:06858
06859:-00014:+00091:-00006:000230.4928:06859
06860:-00010:+00087:-00023:000230.4928:06860
06861:-00038:+00088:-00013:000230.4928:06861
06862:-00017:+00066:-00009:000230.4928:06862
06863:-00023:+00066:-00027:000230.4928:06863
06864:-00013:+00073:-00041:000230.4928:06864
06865:-00033:+00082:-00010:000230.4928:06865
06866:-00014:+00076:-00001:000230.4928:06866
06867:-00012:+00098:-00037:000230.4928:06867
06868:-00018:+00036:+00038:000230.4928:06868
06869:-00009:+00053:-00043:000230.4928:06869
06870:+00000:+00070:+00030:000230.4928:06870
06871:-00017:+00062:-00003:000230.4928:06871
06872:+00008:+00071:-00011:000230.4928:06872
06873:+00034:+00052:+00020:000230.4928:06873
06874:+00004:+00072:-00035:000230.4928:06874
06875:-00023:+00085:+00002:000230.4928:06875
06876:+00003:+00064:-00025:000230.4928:06876
06877:+00003:+00064:-00020:000230.4928:06877
06878:+00008:+00089:+00015:000230.4928:06878
06879:+00017:+00062:+00003:000230.4928:06879
06880:-00002:+00069:-00009:000230.4928:06880
06881:+00033:+00064:-00002:000230.4928:06881
06882:+00019:+00074:+00012:000230.4928:06882
06883:-00006:+00062:-00021:000230.4928:06883
06884:+00018:+00084:+00003:000230.4928:06884
06885:+00012:+00087:-00020:000230.4928:06885
06886:+00022:+00065:-00023:000230.4928:06886
06887:+00016:+00068:-00013:000230.4928:06887
06888:+00009:+00051:+00007:000230.4928:06888
06889:+00022:+00089:-00001:000230.4928:06889
06890:+00022:+00086:-00006:000230.4928:06890
06891:+00032:+00049:-00022:000230.4928:06891
06892:+00006:+00105:-00053:000230.4928:06892
06893:+00037:+00074:+00004:000230.4928:06893
06894:+00012:+00091:-00022:000230.4928:06894
06895:-00005:+00088:+00003:000230.4928:06895
06896:-00018:+00081:-00025:000250.9143:06896
06897:-00004:+00068:-00038:000250.9143:06897
06898:+00018:+00092:+00029:000250.9143:06898
06899:+00019:+00089:-00013:000250.9143:06899
06900:-00024:+00064:+00000:000250.9143:06900
06901:-00003:+00080:-00010:000250.9143:06901
06902:-00002:+00081:-00026:000250.9143:06902
06903:-00022:+00071:+00004:000250.9143:06903
06904:-00038:+00092:-00037:000250.9143:06904
06905:-00023:+00086:-00020:000250.9143:06905
06906:+00000:+00065:-00040:000250.9143:06906
06907:+00001:+00067:-00026:000250.9143:06907
06908:+00006:+00086:+00003:000250.9143:06908
06909:+00001:+00075:-00012:000250.9143:06909
06910:-00016:+00086:+00000:000250.9143:06910
06911:-00015:+00076:+00016:000250.9143:06911
06912:-00021:+00099:-00038:000250.9143:06912
06913:+00005:+00066:+00016:000250.9143:06913
06914:-00012:+00087:-00032:000250.9143:06914
06915:-00019:+00076:-00005:000250.9143:06915
06916:+00009:+00066:-00024:000250.9143:06916
06917:+00017:+00088:+00013:000250.9143:06917
06918:-00020:+00053:+00016:000250.9143:06918
06919:-00038:+00076:-00015:000250.9143:06919
06920:-00007:+00085:-00010:000250.9143:06920
06921:+00016:+00067:-00022:000250.9143:06921
06922:-00008:+00061:-00037:000250.9143:06922
06923:-00010:+00065:-00007:000250.9143:06923
06924:+00004:+00062:-00024:000250.9143:06924
06925:+00007:+00068:-00007:000250.9143:06925
06926:+00019:+00074:-00022:000250.9143:06926
06927:-00018:+00066:+00009:000250.9143:06927
06928:+00002:+00089:-00022:000250.9143:06928
06929:-00021:+00062:+00003:000250.9143:06929
06930:+00020:+00075:+00009:000250.9143:06930
06931:-00008:+00068:-00026:000250.9143:06931
06932:+00017:+00069:-00022:000250.9143:06932
06933:+00018:+00061:-00007:000250.9143:06933
06934:-00035:+00067:-00003:000250.9143:06934
06935:-00030:+00087:-00021:000250.9143:06935
06936:-00004:+00076:-00002:000250.9143:06936
06937:-00002:+00092:-00008:000250.9143:06937
06938:+00003:+00066:-00007:000250.9143:06938
06939:-00018:+00086:-00018:000250.9143:06939
06940:-00020:+00078:+00004:000250.9143:06940
06941:-00015:+00067:-00016:000250.9143:06941
06942:-00037:+00088:-00017:000250.9143:06942
06943:-00011:+00079:-00024:000250.9143:06943
06944:-00032:+00064:-00013:000250.9143:06944
06945:-00024:+00090:-00021:000250.9143:06945
06946:-00036:+00090:+00003:000250.9143:06946
06947:-00028:+00088:-00014:000250.9143:06947
06948:-00044:+00068:-00027:000250.9143:06948
06949:-00049:+00087:-00012:000250.9143:06949
06950:-00047:+00090:-00002:000250.9143:06950
06951:-00031:+00085:-00016:000250.9143:06951
06952:-00026:+00091:-00017:000250.9143:06952
06953:-00012:+00086:-00025:000250.9143:06953
06954:-00020:+00091:-00001:000250.9143:06954
06955:-00019:+00088:-00016:000250.9143:06955
06956:-00022:+00077:+00000:000250.9143:06956
06957:-00038:+00065:-00024:000250.9143:06957
06958:-00024:+00091:-00019:000250.9143:06958
06959:+00005:+00081:-00004:000250.9143:06959
06960:-00033:+00074:-00024:000250.9143:06960
06961:-00023:+00079:-00012:000250.9143:06961
06962:-00002:+00078:-00004:000250.9143:06962
06963:-00004:+00087:-00021:000250.9143:06963
06964:-00022:+00065:+00003:000250.9143:06964
06965:-00034:+00076:-00041:000250.9143:06965
06966:-00021:+00089:-00007:000250.9143:06966
06967:+00001:+00062:-00004:000250.9143:06967
06968:-00016:+00074:-00027:000250.9143:06968
06969:-00013:+00061:+00000:000250.9143:06969
06970:-00021:+00087:-00022:000250.9143:06970
06971:-00022:+00072:-00014:000250.9143:06971
06972:+00002:+00089:+00000:000264.7267:06972
06973:+00019:+00068:-00001:000264.7267:06973
06974:+00005:+00085:-00010:000264.7267:06974
06975:+00004:+00066:-00009:000264.7267:06975
06976:+00005:+00066:+00029:000264.7267:06976
06977:+00015:+00074:-00025:000264.7267:06977
06978:-00002:+00087:-00007:000264.7267:06978
06979:+00009:+00067:-00010:000264.7267:06979
06980:-00040:+00074:-00015:000264.7267:06980
06981:-00031:+00085:-00032:000264.7267:06981
06982:+00028:+00085:+00016:000264.7267:06982
06983:+00001:+00065:-00030:000264.7267:06983
06984:-00031:+00064:-00002:000264.7267:06984
06985:-00012:+00062:+00000:000264.7267:06985
06986:+00001:+00085:-00008:000264.7267:06986
06987:-00017:+00062:+00002:000264.7267:06987
06988:-00035:+00068:-00017:000264.7267:06988
06989:-00023:+00067:+00002:000264.7267:06989
06990:-00020:+00071:-00003:000264.7267:06990
06991:-00024:+00064:-00018:000264.7267:06991
06992:-00017:+00085:-00003:000264.7267:06992
06993:-00022:+00074:-00042:000264.7267:06993
06994:-00011:+00090:-00025:000264.7267:06994
06995:-00019:+00063:+00000:000264.7267:06995
06996:-00015:+00087:-00022:000264.7267:06996
06997:-00036:+00090:-00023:000264.7267:06997
06998:-00015:+00066:-00021:000264.7267:06998
06999:+00003:+00075:-00012:000264.7267:06999
07000:-00019:+00086:-00012:000264.7267:07000
07001:+00004:+00062:-00018:000264.7267:07001
07002:+00000:+00064:-00036:000264.7267:07002
07003:+00002:+00073:-00005:000264.7267:07003
07004:-00016:+00050:-00055:000264.7267:07004
07005:+00002:+00100:-00003:000264.7267:07005
07006:-00037:+00089:-00002:000264.7267:07006
07007:+00004:+00074:-00008:000264.7267:07007
07008:-00006:+00069:-00009:000264.7267:07008
07009:+00021:+00064:-00016:000264.7267:07009
07010:-00022:+00088:+00002:000264.7267:07010
07011:-00020:+00069:-00028:000264.7267:07011
07012:-00008:+00074:-00007:000264.7267:07012
07013:-00007:+00088:-00013:000264.7267:07013
07014:+00001:+00069:-00037:000264.7267:07014
07015:-00019:+00065:+00007:000264.7267:07015
07016:-00017:+00062:+00003:000264.7267:07016
07017:+00011:+00074:+00014:000264.7267:07017
07018:+00010:+00064:-00003:000264.7267:07018
07019:+00031:+00073:+00017:000264.7267:07019
07020:+00016:+00065:-00004:000264.7267:07020
07021:+00021:+00063:-00003:000264.7267:07021
07022:+00009:+00065:-00005:000264.7267:07022
07023:-00001:+00069:-00018:000264.7267:07023
07024:+00006:+00088:-00017:000264.7267:07024
07025:+00004:+00063:-00015:000264.7267:07025
07026:-00002:+00074:-00021:000264.7267:07026
07027:-00008:+00063:-00022:000264.7267:07027
07028:+00020:+00075:-00010:000264.7267:07028
07029:-00002:+00062:+00001:000264.7267:07029
07030:-00003:+00065:-00016:000264.7267:07030
07031:-00001:+00063:-00022:000264.7267:07031
07032:+00006:+00065:-00013:000264.7267:07032
07033:-00002:+00067:+00001:000264.7267:07033
07034:-00006:+00063:-00015:000264.7267:07034
07035:+00016:+00064:-00001:000264.7267:07035
07036:-00005:+00075:-00022:000264.7267:07036
07037:-00017:+00066:-00023:000264.7267:07037
07038:-00017:+00066:-00015:000264.7267:07038
07039:-00034:+00086:+00000:000264.7267:07039
07040:-00014:+00072:-00013:000264.7267:07040
07041:-00018:+00075:-00023:000264.7267:07041
07042:-00005:+00068:-00023:000264.7267:07042
07043:-00009:+00065:-00022:000264.7267:07043
07044:-00015:+00084:-00003:000264.7267:07044
07045:-00023:+00070:+00016:000264.7267:07045
07046:-00018:+00069:-00023:000266.3219:07046
07047:-00016:+00086:+00013:000266.3219:07047
07048:-00034:+00070:-00026:000266.3219:07048
07049:-00012:+00084:-00008:000266.3219:07049
07050:+00019:+00085:-00041:000266.3219:07050
07051:+00021:+00068:-00022:000266.3219:07051
07052:+00021:+00063:+00000:000266.3219:07052
07053:-00015:+00049:-00021:000266.3219:07053
07054:-00015:+00087:-00022:000266.3219:07054
07055:-00005:+00088:+00017:000266.3219:07055
07056:+00022:+00090:-00014:000266.3219:07056
07057:+00006:+00091:+00000:000266.3219:07057
07058:-00017:+00086:-00009:000266.3219:07058
07059:+00006:+00086:-00002:000266.3219:07059
07060:-00002:+00065:+00000:000266.3219:07060
07061:+00019:+00089:+00000:000266.3219:07061
07062:-00022:+00089:-00011:000266.3219:07062
07063:-00036:+00088:-00008:000266.3219:07063
07064:-00019:+00090:-00002:000266.3219:07064
07065:+00005:+00067:-00008:000266.3219:07065
07066:+00007:+00088:+00017:000266.3219:07066
07067:-00005:+00074:-00011:000266.3219:07067
07068:+00021:+00084:-00026:000266.3219:07068
07069:-00010:+00087:-00040:000266.3219:07069
07070:-00014:+00078:+00006:000266.3219:07070
07071:+00001:+00080:+00000:000266.3219:07071
07072:-00006:+00063:-00012:000266.3219:07072
07073:-00019:+00065:-00025:000266.3219:07073
07074:-00009:+00088:-00017:000266.3219:07074
07075:-00011:+00085:+00013:000266.3219:07075
07076:-00013:+00074:-00027:000266.3219:07076
07077:-00032:+00084:-00017:000266.3219:07077
07078:-00033:+00064:-00001:000266.3219:07078
07079:-00037:+00086:-00038:000266.3219:07079
07080:-00027:+00075:-00039:000266.3219:07080
07081:-00034:+00069:-00018:000266.3219:07081
07082:-00010:+00086:-00038:000266.3219:07082
07083:-00038:+00062:-00038:000266.3219:07083
07084:-00036:+00065:-00018:000266.3219:07084
07085:-00050:+00087:-00012:000266.3219:07085
07086:-00029:+00068:-00036:000266.3219:07086
07087:-00039:+00066:-00013:000266.3219:07087
07088:-00024:+00066:-00005:000266.3219:07088
07089:-00014:+00064:-00013:000266.3219:07089
07090:-00011:+00073:-00020:000266.3219:07090
07091:-00021:+00086:-00013:000266.3219:07091
07092:-00023:+00067:-00027:000266.3219:07092
07093:-00034:+00052:-00024:000266.3219:07093
07094:-00039:+00086:-00001:000266.3219:07094
07095:-00012:+00072:-00003:000266.3219:07095
07096:-00027:+00071:-00017:000266.3219:07096
07097:-00007:+00090:-00011:000266.3219:07097
07098:+00019:+00062:+00016:000266.3219:07098
07099:-00019:+00069:-00036:000266.3219:07099
07100:-00030:+00069:+00003:000266.3219:07100
07101:-00019:+00087:+00000:000266.3219:07101
07102:-00016:+00063:-00042:000266.3219:07102
07103:-00016:+00084:-00009:000266.3219:07103
07104:-00022:+00063:+00018:000266.3219:07104
07105:+00005:+00062:-00003:000266.3219:07105
07106:+00019:+00073:+00012:000266.3219:07106
07107:+00009:+00087:-00007:000266.3219:07107
07108:+00004:+00076:+00002:000266.3219:07108
07109:+00003:+00047:-00007:000266.3219:07109
07110:-00004:+00086:-00020:000266.3219:07110
07111:+00038:+00031:+00011:000266.3219:07111
07112:-00007:+00089:-00040:000266.3219:07112
07113:-00021:+00072:+00013:000266.3219:07113
07114:+00007:+00100:-00005:000266.3219:07114
07115:+00016:+00066:-00016:000266.3219:07115
07116:+00004:+00050:+00013:000266.3219:07116
07117:-00019:+00102:-00005:000266.3219:07117
07118:+00030:+00073:-00005:000266.3219:07118
07119:-00016:+00089:-00041:000266.3219:07119
07120:-00029:+00091:-00037:000270.0130:07120
07121:-00001:+00062:+00005:000270.0130:07121
07122:+00020:+00090:-00041:000270.0130:07122
07123:-00004:+00089:+00011:000270.0130:07123
07124:-00015:+00065:-00035:000270.0130:07124
07125:-00026:+00075:-00021:000270.0130:07125
07126:-00018:+00068:+00027:000270.0130:07126
07127:-00023:+00064:-00034:000270.0130:07127
07128:-00016:+00071:-00017:000270.0130:07128
07129:-00027:+00075:-00035:000270.0130:07129
07130:-00021:+00087:-00026:000270.0130:07130
07131:-00015:+00072:-00030:000270.0130:07131
07132:-00011:+00072:-00026:000270.0130:07132
07133:-00011:+00075:-00024:000270.0130:07133
07134:-00018:+00089:-00009:000270.0130:07134
07135:-00016:+00032:+00002:000270.0130:07135
07136:-00051:+00101:-00040:000270.0130:07136
07137:-00005:+00064:+00012:000270.0130:07137
07138:+00005:+00076:-00017:000270.0130:07138
07139:+00016:+00087:-00016:000270.0130:07139
07140:-00006:+00084:-00007:000270.0130:07140
07141:+00006:+00065:-00003:000270.0130:07141
07142:+00003:+00089:-00007:000270.0130:07142
07143:-00022:+00067:-00037:000270.0130:07143
07144:-00012:+00050:+00005:000270.0130:07144
07145:+00009:+00065:+00018:000270.0130:07145
07146:-00017:+00064:-00021:000270.0130:07146
07147:-00024:+00075:+00001:000270.0130:07147
07148:-00003:+00085:-00010:000270.0130:07148
07149:+00021:+00076:+00019:000270.0130:07149
07150:-00002:+00074:+00002:000270.0130:07150
07151:-00005:+00062:-00021:000270.0130:07151
07152:+00016:+00046:-00010:000270.0130:07152
07153:+00004:+00072:+00003:000270.0130:07153
07154:-00005:+00075:+00016:000270.0130:07154
07155:-00008:+00071:-00022:000270.0130:07155
07156:+00019:+00085:-00035:000270.0130:07156
07157:+00031:+00062:+00006:000270.0130:07157
07158:+00034:+00065:-00023:000270.0130:07158
07159:-00003:+00067:-00010:000270.0130:07159
07160:+00004:+00087:-00036:000270.0130:07160
07161:-00022:+00065:-00018:000270.0130:07161
07162:+00004:+00066:+00000:000270.0130:07162
07163:-00011:+00053:-00041:000270.0130:07163
07164:-00003:+00068:-00015:000270.0130:07164
07165:-00020:+00067:-00024:000270.0130:07165
07166:-00010:+00070:-00051:000270.0130:07166
07167:-00013:+00087:-00025:000270.0130:07167
07168:-00009:+00068:-00017:000270.0130:07168
07169:-00015:+00067:-00036:000270.0130:07169
07170:-00033:+00089:-00037:000270.0130:07170
07171:-00026:+00068:-00014:000270.0130:07171
07172:-00014:+00065:-00015:000270.0130:07172
07173:-00022:+00069:-00021:000270.0130:07173
07174:-00005:+00066:-00025:000270.0130:07174
07175:+00005:+00087:-00025:000270.0130:07175
07176:-00017:+00087:-00036:000270.0130:07176
07177:-00023:+00051:-00022:000270.0130:07177
07178:-00036:+00081:-00031:000270.0130:07178
07179:-00038:+00068:+00011:000270.0130:07179
07180:-00008:+00089:+00002:000270.0130:07180
07181:+00004:+00062:-00011:000270.0130:07181
07182:-00007:+00068:-00009:000270.0130:07182
07183:+00003:+00067:-00040:000270.0130:07183
07184:-00019:+00068:+00019:000270.0130:07184
07185:-00009:+00087:-00013:000270.0130:07185
07186:+00004:+00066:+00002:000270.0130:07186
07187:-00006:+00089:+00012:000270.0130:07187
07188:+00001:+00063:-00020:000270.0130:07188
07189:-00020:+00088:-00014:000270.0130:07189
07190:-00022:+00086:-00021:000270.0130:07190
07191:+00005:+00086:-00020:000284.5837:07191
07192:+00019:+00074:-00004:000284.5837:07192
07193:+00035:+00066:-00011:000284.5837:07193
07194:-00003:+00063:-00023:000284.5837:07194
07195:-00003:+00089:+00001:000284.5837:07195
07196:+00019:+00060:-00023:000284.5837:07196
07197:+00002:+00077:-00040:000284.5837:07197
07198:-00015:+00071:+00014:000284.5837:07198
07199:+00005:+00067:-00018:000284.5837:07199
07200:+00022:+00069:-00010:000284.5837:07200
07201:-00004:+00074:-00027:000284.5837:07201
07202:-00001:+00067:-00027:000284.5837:07202
07203:-00016:+00073:+00012:000284.5837:07203
07204:-00022:+00068:-00012:000284.5837:07204
07205:-00019:+00065:-00013:000284.5837:07205
07206:-00019:+00067:-00025:000284.5837:07206
07207:-00017:+00068:-00013:000284.5837:07207
07208:-00011:+00066:-00039:000284.5837:07208
07209:-00012:+00090:-00026:000284.5837:07209
07210:-00024:+00085:-00014:000284.5837:07210
07211:-00033:+00074:-00013:000284.5837:07211
07212:-00015:+00076:-00037:000284.5837:07212
07213:-00036:+00067:-00015:000284.5837:07213
07214:-00024:+00062:-00042:000284.5837:07214
07215:-00029:+00062:-00015:000284.5837:07215
07216:-00012:+00075:-00015:000284.5837:07216
07217:-00036:+00061:-00002:000284.5837:07217
07218:-00024:+00068:-00003:000284.5837:07218
07219:-00014:+00071:-00004:000284.5837:07219
07220:-00013:+00089:-00012:000284.5837:07220
07221:-00039:+00053:-00027:000284.5837:07221
07222:-00032:+00068:-00001:000284.5837:07222
07223:+00002:+00085:+00002:000284.5837:07223
07224:+00002:+00050:-00015:000284.5837:07224
07225:-00020:+00076:-00020:000284.5837:07225
07226:-00009:+00071:-00024:000284.5837:07226
07227:-00023:+00073:-00037:000284.5837:07227
07228:-00019:+00063:-00001:000284.5837:07228
07229:-00020:+00066:-00004:000284.5837:07229
07230:+00005:+00075:-00009:000284.5837:07230
07231:-00017:+00062:+00004:000284.5837:07231
07232:-00009:+00061:+00027:000284.5837:07232
07233:-00016:+00067:-00007:000284.5837:07233
07234:-00006:+00063:-00009:000284.5837:07234
07235:+00019:+00065:-00011:000284.5837:07235
07236:-00005:+00075:-00010:000284.5837:07236
07237:+00000:+00071:-00021:000284.5837:07237
07238:+00011:+00066:+00009:000284.5837:07238
07239:+00006:+00068:-00027:000284.5837:07239
07240:-00024:+00063:-00026:000284.5837:07240
07241:+00018:+00073:-00011:000284.5837:07241
07242:+00016:+00050:-00027:000284.5837:07242
07243:+00016:+00067:-00024:000284.5837:07243
07244:+00001:+00070:-00012:000284.5837:07244
07245:+00004:+00068:-00015:000284.5837:07245
07246:-00019:+00061:-00001:000284.5837:07246
07247:-00006:+00076:-00027:000284.5837:07247
07248:-00018:+00076:-00010:000284.5837:07248
07249:-00021:+00071:+00000:000284.5837:07249
07250:+00004:+00062:-00017:000284.5837:07250
07251:+00002:+00076:-00006:000284.5837:07251
07252:-00035:+00062:-00038:000284.5837:07252
07253:-00024:+00071:-00018:000284.5837:07253
07254:-00037:+00065:-00027:000284.5837:07254
07255:-00014:+00061:-00014:000284.5837:07255
07256:-00021:+00051:-00042:000284.5837:07256
07257:-00018:+00062:-00013:000284.5837:07257
07258:-00013:+00061:-00006:000284.5837:07258
07259:-00021:+00056:-00018:000284.5837:07259
07260:-00029:+00067:-00046:000284.5837:07260
07261:-00026:+00057:-00015:000286.4387:07261
07262:-00022:+00063:-00035:000286.4387:07262
07263:-00005:+00048:-00015:000286.4387:07263
07264:+00003:+00077:-00011:000286.4387:07264
07265:+00006:+00051:+00014:000286.4387:07265
07266:+00005:+00065:-00023:000286.4387:07266
07267:-00025:+00089:-00014:000286.4387:07267
07268:+00000:+00062:-00009:000286.4387:07268
07269:-00021:+00048:-00004:000286.4387:07269
07270:+00004:+00061:-00011:000286.4387:07270
07271:+00000:+00071:+00001:000286.4387:07271
07272:-00019:+00075:-00011:000286.4387:07272
07273:-00022:+00066:-00008:000286.4387:07273
07274:+00017:+00072:-00011:000286.4387:07274
07275:+00021:+00084:+00012:000286.4387:07275
07276:+00005:+00067:-00014:000286.4387:07276
07277:+00002:+00060:+00014:000286.4387:07277
07278:+00022:+00066:+00000:000286.4387:07278
07279:-00024:+00052:-00026:000286.4387:07279
07280:-00030:+00050:-00026:000286.4387:07280
07281:-00002:+00085:-00006:000286.4387:07281
07282:+00015:+00048:-00015:000286.4387:07282
07283:-00021:+00069:-00029:000286.4387:07283
07284:+00004:+00063:-00016:000286.4387:07284
07285:-00021:+00076:-00012:000286.4387:07285
07286:-00023:+00073:-00037:000286.4387:07286
07287:-00013:+00069:-00036:000286.4387:07287
07288:-00020:+00071:-00030:000286.4387:07288
07289:-00035:+00066:-00051:000286.4387:07289
07290:-00038:+00068:-00030:000286.4387:07290
07291:-00047:+00064:-00028:000286.4387:07291
07292:-00034:+00069:-00018:000286.4387:07292
07293:-00022:+00061:-00036:000286.4387:07293
07294:-00012:+00066:-00040:000286.4387:07294
07295:-00027:+00073:-00057:000286.4387:07295
07296:-00031:+00063:-00036:000286.4387:07296
07297:-00027:+00072:-00038:000286.4387:07297
07298:-00014:+00076:-00019:000286.4387:07298
07299:-00010:+00061:-00027:000286.4387:07299
07300:-00011:+00066:-00007:000286.4387:07300
07301:-00020:+00075:-00019:000286.4387:07301
07302:-00015:+00068:-00029:000286.4387:07302
07303:-00051:+00064:-00012:000286.4387:07303
07304:-00078:+00065:-00030:000286.4387:07304
07305:-00025:+00077:-00040:000286.4387:07305
07306:-00032:+00072:+00007:000286.4387:07306
07307:-00027:+00089:-00019:000286.4387:07307
07308:-00016:+00070:+00019:000286.4387:07308
07309:+00001:+00086:-00003:000286.4387:07309
07310:-00019:+00072:+00016:000286.4387:07310
07311:-00037:+00075:+00001:000286.4387:07311
07312:-00010:+00069:-00022:000286.4387:07312
07313:-00018:+00052:+00001:000286.4387:07313
07314:-00037:+00072:-00035:000286.4387:07314
07315:-00038:+00064:+00007:000286.4387:07315
07316:+00003:+00067:-00007:000286.4387:07316
07317:+00019:+00071:-00001:000286.4387:07317
07318:+00008:+00053:+00006:000286.4387:07318
07319:-00005:+00054:+00013:000286.4387:07319
07320:+00006:+00100:-00017:000286.4387:07320
07321:-00003:+00049:+00007:000286.4387:07321
07322:-00035:+00071:-00051:000286.4387:07322
07323:-00024:+00091:-00010:000286.4387:07323
07324:-00006:+00062:-00025:000286.4387:07324
07325:+00016:+00077:-00015:000286.4387:07325
07326:-00007:+00086:-00008:000286.4387:07326
07327:+00001:+00075:-00026:000286.4387:07327
07328:-00011:+00088:-00026:000286.4387:07328
07329:-00001:+00066:-00024:000286.4387:07329
07330:+00004:+00076:-00054:000286.8220:07330
07331:-00024:+00063:-00023:000286.8220:07331
07332:-00003:+00077:-00025:000286.8220:07332
07333:-00004:+00064:-00038:000286.8220:07333
07334:-00008:+00089:-00018:000286.8220:07334
07335:-00010:+00082:+00003:000286.8220:07335
07336:-00009:+00067:-00026:000286.8220:07336
07337:-00021:+00087:-00039:000286.8220:07337
07338:+00004:+00066:-00017:000286.8220:07338
07339:-00013:+00087:-00017:000286.8220:07339
07340:-00024:+00066:-00052:000286.8220:07340
07341:-00005:+00085:-00022:000286.8220:07341
07342:+00019:+00074:-00025:000286.8220:07342
07343:-00005:+00100:-00001:000286.8220:07343
07344:-00003:+00038:+00030:000286.8220:07344
07345:-00017:+00089:-00002:000286.8220:07345
07346:+00003:+00075:-00001:000286.8220:07346
07347:-00007:+00073:+00001:000286.8220:07347
07348:+00019:+00073:+00003:000286.8220:07348
07349:+00030:+00070:+00005:000286.8220:07349
07350:+00022:+00074:-00013:000286.8220:07350
07351:+00024:+00064:+00000:000286.8220:07351
07352:+00014:+00061:-00005:000286.8220:07352
07353:+00005:+00061:-00003:000286.8220:07353
07354:+00005:+00065:+00001:000286.8220:07354
07355:-00022:+00064:-00012:000286.8220:07355
07356:-00034:+00072:-00011:000286.8220:07356
07357:-00016:+00076:-00008:000286.8220:07357
07358:-00008:+00070:-00010:000286.8220:07358
07359:+00017:+00073:+00017:000286.8220:07359
07360:+00038:+00073:+00018:000286.8220:07360
07361:+00031:+00065:+00003:000286.8220:07361
07362:+00016:+00072:-00022:000286.8220:07362
07363:-00033:+00060:-00018:000286.8220:07363
07364:-00015:+00073:-00023:000286.8220:07364
07365:-00008:+00085:-00012:000286.8220:07365
07366:+00003:+00052:-00012:000286.8220:07366
07367:-00018:+00075:-00023:000286.8220:07367
07368:-00007:+00075:-00008:000286.8220:07368
07369:+00008:+00073:-00012:000286.8220:07369
07370:+00016:+00075:-00025:000286.8220:07370
07371:-00006:+00070:-00022:000286.8220:07371
07372:-00023:+00070:-00026:000286.8220:07372
07373:+00000:+00070:-00003:000286.8220:07373
07374:-00016:+00049:-00011:000286.8220:07374
07375:+00002:+00063:-00037:000286.8220:07375
07376:-00022:+00073:-00016:000286.8220:07376
07377:-00001:+00076:-00014:000286.8220:07377
07378:-00019:+00068:-00027:000286.8220:07378
07379:+00001:+00070:-00039:000286.8220:07379
07380:-00018:+00073:-00027:000286.8220:07380
07381:-00007:+00073:-00025:000286.8220:07381
07382:-00010:+00061:-00037:000286.8220:07382
07383:-00010:+00074:-00001:000286.8220:07383
07384:-00015:+00076:+00002:000286.8220:07384
07385:-00010:+00071:+00002:000286.8220:07385
07386:+00002:+00076:+00000:000286.8220:07386
07387:-00008:+00063:+00018:000286.8220:07387
07388:+00012:+00075:-00001:000286.8220:07388
07389:+00013:+00057:+00000:000286.8220:07389
07390:+00006:+00083:+00001:000286.8220:07390
07391:+00002:+00069:+00018:000286.8220:07391
07392:-00019:+00057:-00028:000286.8220:07392
07393:-00003:+00067:-00006:000286.8220:07393
07394:+00016:+00076:-00020:000286.8220:07394
07395:-00033:+00062:-00016:000286.8220:07395
07396:+00003:+00089:+00013:000286.8220:07396
07397:+00004:+00075:-00013:000286.8220:07397
07398:-00020:+00066:-00039:000286.8220:07398
07399:-00022:+00064:+00001:000286.8220:07399
07400:-00010:+00068:-00024:000286.8220:07400
07401:-00024:+00072:-00013:000286.8220:07401
07402:-00026:+00081:+00014:000286.8220:07402
07403:+00002:+00065:+00006:000286.8220:07403
07404:-00022:+00064:-00040:000286.8220:07404
07405:-00032:+00090:-00006:000286.8220:07405
07406:-00017:+00061:+00014:000286.8220:07406
07407:-00032:+00062:-00017:000260.6469:07407
07408:-00019:+00062:+00001:000260.6469:07408
07409:+00033:+00047:-00018:000260.6469:07409
07410:+00021:+00091:-00044:000260.6469:07410
07411:-00018:+00070:-00014:000260.6469:07411
07412:-00004:+00091:-00029:000260.6469:07412
07413:+00015:+00049:+00002:000260.6469:07413
07414:+00018:+00063:-00010:000260.6469:07414
07415:+00002:+00036:-00016:000260.6469:07415
07416:+00003:+00064:-00012:000260.6469:07416
07417:-00023:+00073:-00027:000260.6469:07417
07418:-00018:+00061:-00016:000260.6469:07418
07419:-00017:+00071:-00008:000260.6469:07419
07420:-00038:+00072:-00037:000260.6469:07420
07421:-00039:+00073:+00000:000260.6469:07421
07422:-00012:+00072:+00018:000260.6469:07422
07423:-00022:+00069:-00026:000260.6469:07423
07424:-00033:+00050:-00022:000260.6469:07424
07425:-00034:+00067:+00002:000260.6469:07425
07426:-00049:+00045:-00024:000260.6469:07426
07427:-00038:+00052:-00039:000260.6469:07427
07428:+00011:+00066:+00030:000260.6469:07428
07429:+00037:+00070:-00001:000260.6469:07429
07430:+00010:+00071:-00015:000260.6469:07430
07431:-00007:+00085:-00001:000260.6469:07431
07432:-00018:+00066:-00004:000260.6469:07432
07433:+00002:+00076:+00001:000260.6469:07433
07434:+00007:+00065:-00005:000260.6469:07434
07435:+00024:+00067:+00012:000260.6469:07435
07436:+00006:+00090:+00015:000260.6469:07436
07437:-00034:+00073:-00037:000260.6469:07437
07438:-00035:+00046:-00004:000260.6469:07438
07439:-00003:+00061:-00008:000260.6469:07439
07440:-00018:+00121:-00080:000260.6469:07440
07441:+00002:+00084:-00015:000260.6469:07441
07442:-00004:+00101:+00020:000260.6469:07442
07443:+00011:+00079:-00023:000260.6469:07443
07444:+00028:+00072:+00031:000260.6469:07444
07445:-00031:+00067:-00007:000260.6469:07445
07446:-00051:+00108:-00037:000260.6469:07446
07447:+00002:+00069:+00045:000260.6469:07447
07448:-00013:+00094:-00032:000260.6469:07448
07449:+00007:+00070:-00007:000260.6469:07449
07450:+00057:+00084:-00027:000260.6469:07450
07451:+00033:+00062:-00029:000260.6469:07451
07452:-00065:+00063:+00000:000260.6469:07452
07453:-00026:+00075:-00028:000260.6469:07453
07454:+00016:+00053:+00002:000260.6469:07454
07455:+00022:+00064:-00023:000260.6469:07455
07456:+00001:+00087:-00032:000260.6469:07456
07457:-00012:+00072:+00003:000260.6469:07457
07458:-00053:+00037:-00095:000260.6469:07458
07459:-00040:+00150:-00023:000260.6469:07459
07460:+00040:+00034:+00004:000260.6469:07460
07461:-00018:+00074:-00045:000260.6469:07461
07462:-00060:+00055:-00033:000260.6469:07462
07463:+00004:+00102:-00034:000260.6469:07463
07464:+00014:+00073:+00048:000260.6469:07464
07465:-00016:+00053:-00021:000260.6469:07465
07466:-00036:+00089:-00017:000260.6469:07466
07467:+00031:+00072:+00005:000260.6469:07467
07468:+00020:+00086:-00020:000260.6469:07468
07469:-00051:+00072:-00012:000260.6469:07469
07470:-00038:+00085:-00011:000260.6469:07470
07471:-00018:+00063:-00002:000260.6469:07471
07472:-00019:+00070:-00011:000260.6469:07472
07473:+00004:+00076:-00013:000260.6469:07473
07474:-00008:+00070:-00026:000260.6469:07474
07475:-00021:+00062:-00017:000260.6469:07475
07476:-00020:+00062:-00013:000260.6469:07476
07477:-00020:+00074:-00004:000260.6469:07477
07478:-00014:+00072:-00038:000260.6469:07478
07479:-00004:+00053:-00020:000260.6469:07479
07480:-00004:+00073:-00006:000260.6469:07480
07481:+00001:+00053:-00024:000260.6469:07481
07482:+00006:+00073:+00000:000260.6469:07482
07483:-00004:+00073:-00025:000260.6469:07483
07484:+00005:+00069:-00021:000260.6469:07484
07485:-00036:+00061:-00013:000260.6469:07485
07486:-00094:+00054:-00047:000260.6469:07486
07487:-00086:+00020:-00025:000260.6469:07487
07488:+00061:+00063:+00030:000260.6469:07488
07489:+00123:+00068:-00010:000260.6469:07489
07490:+00052:+00059:-00016:000260.6469:07490
07491:-00053:+00078:-00067:000260.6469:07491
07492:+00003:+00068:+00016:000260.6469:07492
07493:+00063:+00063:+00025:000260.6469:07493
07494:-00081:+00071:-00018:000260.6469:07494
07495:-00057:+00048:-00015:000227.0072:07495
07496:+00075:+00106:-00013:000227.0072:07496
07497:+00054:+00043:-00025:000227.0072:07497
07498:-00090:+00083:-00019:000227.0072:07498
07499:-00073:+00033:+00044:000227.0072:07499
07500:+00026:+00034:+00002:000227.0072:07500
07501:+00148:+00051:-00012:000227.0072:07501
07502:-00012:+00089:+00003:000227.0072:07502
07503:-00187:+00067:-00060:000227.0072:07503
07504:-00125:+00042:+00013:000227.0072:07504
07505:+00145:+00104:-00010:000227.0072:07505
07506:+00158:+00059:-00020:000227.0072:07506
07507:-00095:+00061:-00051:000227.0072:07507
07508:-00122:+00082:-00012:000227.0072:07508
07509:-00002:+00083:+00010:000227.0072:07509
07510:-00020:+00078:-00019:000227.0072:07510
07511:-00020:+00059:+00058:000227.0072:07511
07512:+00078:+00061:+00022:000227.0072:07512
07513:+00095:+00087:-00038:000227.0072:07513
07514:-00008:+00086:+00012:000227.0072:07514
07515:-00147:+00073:-00054:000227.0072:07515
07516:-00118:+00079:+00046:000227.0072:07516
07517:+00046:+00079:-00005:000227.0072:07517
07518:+00020:+00063:-00004:000227.0072:07518
07519:+00028:+00070:+00026:000227.0072:07519
07520:+00016:+00069:-00070:000227.0072:07520
07521:-00071:+00068:+00018:000227.0072:07521
07522:-00073:+00085:-00015:000227.0072:07522
07523:+00019:+00057:-00070:000227.0072:07523
07524:+00015:+00050:+00009:000227.0072:07524
07525:-00022:+00047:-00026:000227.0072:07525
07526:-00003:+00053:-00016:000227.0072:07526
07527:+00008:+00063:-00014:000227.0072:07527
07528:-00016:+00065:-00029:000227.0072:07528
07529:+00004:+00048:+00016:000227.0072:07529
07530:+00010:+00071:-00039:000227.0072:07530
07531:+00010:+00063:+00002:000227.0072:07531
07532:+00004:+00053:-00012:000227.0072:07532
07533:+00000:+00073:-00015:000227.0072:07533
07534:-00002:+00062:-00020:000227.0072:07534
07535:-00022:+00052:-00018:000227.0072:07535
07536:-00038:+00048:-00034:000227.0072:07536
07537:-00021:+00076:+00001:000227.0072:07537
07538:+00003:+00068:-00026:000227.0072:07538
07539:-00021:+00076:-00025:000227.0072:07539
07540:-00027:+00074:-00001:000227.0072:07540
07541:-00031:+00079:-00001:000227.0072:07541
07542:-00009:+00047:-00002:000227.0072:07542
07543:+00037:+00067:-00005:000227.0072:07543
07544:+00049:+00068:+00003:000227.0072:07544
07545:-00023:+00068:-00036:000227.0072:07545
07546:-00036:+00089:-00009:000227.0072:07546
07547:+00000:+00085:+00013:000227.0072:07547
07548:+00006:+00072:-00004:000227.0072:07548
07549:-00012:+00066:-00004:000227.0072:07549
07550:-00004:+00063:-00007:000227.0072:07550
07551:+00033:+00089:-00009:000227.0072:07551
07552:+00027:+00062:+00012:000227.0072:07552
07553:-00058:+00045:-00041:000227.0072:07553
07554:-00099:+00046:-00015:000227.0072:07554
07555:-00065:+00006:+00080:000227.0072:07555
07556:+00104:+00103:+00024:000227.0072:07556
07557:+00164:+00074:-00013:000227.0072:07557
07558:-00030:+00034:-00100:000227.0072:07558
07559:-00133:+00134:+00004:000227.0072:07559
07560:-00062:+00010:+00018:000227.0072:07560
07561:+00122:+00079:-00091:000227.0072:07561
07562:-00160:+00136:-00004:000227.0072:07562
07563:-00236:+00088:-00085:000227.0072:07563
07564:-00022:+00068:-00009:000227.0072:07564
07565:+00154:+00091:+00022:000227.0072:07565
07566:+00092:+00075:-00042:000227.0072:07566
07567:-00137:+00062:-00030:000227.0072:07567
07568:-00099:+00084:-00012:000227.0072:07568
07569:+00125:+00067:-00032:000227.0072:07569
07570:-00033:+00069:-00009:000227.0072:07570
07571:-00070:+00051:-00020:000227.0072:07571
07572:+00036:+00067:-00010:000227.0072:07572
07573:+00027:+00087:-00006:000227.0072:07573
07574:-00035:+00087:-00029:000227.0072:07574
07575:-00025:+00063:-00009:000227.0072:07575
07576:-00002:+00064:-00014:000227.0072:07576
07577:+00031:+00067:-00018:000227.0072:07577
07578:-00025:+00052:-00023:000227.0072:07578
07579:-00037:+00072:-00021:000227.0072:07579
07580:+00015:+00048:-00020:000227.0072:07580
07581:-00007:+00069:-00025:000227.0072:07581
07582:+00001:+00065:-00015:000227.0072:07582
07583:-00038:+00072:-00012:000227.0072:07583
07584:+00002:+00088:-00036:000227.0072:07584
07585:+00013:+00064:-00006:000227.0072:07585
07586:-00020:+00064:-00016:000227.0072:07586
07587:-00016:+00062:-00021:000227.0072:07587
07588:+00008:+00063:-00003:000214.3256:07588
07589:+00018:+00075:-00025:000214.3256:07589
07590:-00007:+00069:-00015:000214.3256:07590
07591:+00003:+00071:-00003:000214.3256:07591
07592:+00005:+00072:-00023:000214.3256:07592
07593:+00000:+00065:-00037:000214.3256:07593
07594:-00017:+00065:-00003:000214.3256:07594
07595:-00009:+00063:-00020:000214.3256:07595
07596:-00024:+00075:+00002:000214.3256:07596
07597:+00002:+00074:+00001:000214.3256:07597
07598:+00006:+00064:+00000:000214.3256:07598
07599:-00034:+00061:-00019:000214.3256:07599
07600:-00014:+00088:-00003:000214.3256:07600
07601:-00003:+00089:+00001:000214.3256:07601
07602:-00017:+00064:-00026:000214.3256:07602
07603:+00005:+00062:-00008:000214.3256:07603
07604:+00022:+00073:+00032:000214.3256:07604
07605:+00017:+00071:-00024:000214.3256:07605
07606:+00005:+00074:-00011:000214.3256:07606
07607:+00005:+00076:+00019:000214.3256:07607
07608:-00018:+00064:-00021:000214.3256:07608
07609:-00018:+00052:-00015:000214.3256:07609
07610:-00017:+00067:-00037:000214.3256:07610
07611:-00023:+00072:-00025:000214.3256:07611
07612:-00024:+00073:-00041:000214.3256:07612
07613:+00007:+00073:-00008:000214.3256:07613
07614:-00003:+00075:+00002:000214.3256:07614
07615:+00004:+00047:-00021:000214.3256:07615
07616:-00010:+00072:-00020:000214.3256:07616
07617:-00012:+00072:-00024:000214.3256:07617
07618:-00022:+00051:-00034:000214.3256:07618
07619:-00023:+00063:-00027:000214.3256:07619
07620:-00024:+00071:-00012:000214.3256:07620
07621:-00015:+00069:-00015:000214.3256:07621
07622:-00011:+00073:-00020:000214.3256:07622
07623:+00005:+00086:-00022:000214.3256:07623
07624:+00021:+00070:-00002:000214.3256:07624
07625:+00010:+00069:-00004:000214.3256:07625
07626:+00022:+00071:-00006:000214.3256:07626
07627:-00003:+00073:-00003:000214.3256:07627
07628:+00019:+00069:-00017:000214.3256:07628
07629:+00003:+00047:-00022:000214.3256:07629
07630:-00018:+00048:-00022:000214.3256:07630
07631:+00017:+00052:-00028:000214.3256:07631
07632:+00016:+00069:-00020:000214.3256:07632
07633:-00001:+00072:+00000:000214.3256:07633
07634:+00002:+00076:-00002:000214.3256:07634
07635:+00000:+00063:-00021:000214.3256:07635
07636:-00018:+00065:-00013:000214.3256:07636
07637:-00023:+00051:-00036:000214.3256:07637
07638:-00018:+00063:-00004:000214.3256:07638
07639:-00021:+00070:-00024:000214.3256:07639
07640:-00023:+00070:-00036:000214.3256:07640
07641:+00005:+00061:-00003:000214.3256:07641
07642:-00007:+00075:-00025:000214.3256:07642
07643:-00015:+00075:-00012:000214.3256:07643
07644:-00012:+00088:-00022:000214.3256:07644
07645:+00007:+00064:-00005:000214.3256:07645
07646:+00021:+00061:-00012:000214.3256:07646
07647:-00004:+00063:-00003:000214.3256:07647
07648:+00000:+00074:-00009:000214.3256:07648
07649:-00011:+00066:-00022:000214.3256:07649
07650:-00007:+00062:-00020:000214.3256:07650
07651:-00005:+00063:-00007:000214.3256:07651
07652:+00006:+00072:-00001:000214.3256:07652
07653:-00009:+00084:-00002:000214.3256:07653
07654:+00002:+00066:-00011:000214.3256:07654
07655:+00002:+00065:+00000:000214.3256:07655
07656:+00001:+00064:-00019:000214.3256:07656
07657:-00014:+00067:-00004:000214.3256:07657
07658:-00001:+00065:-00024:000214.3256:07658
07659:-00022:+00066:-00015:000214.3256:07659
07660:-00022:+00063:-00026:000214.3256:07660
07661:-00023:+00068:-00020:000214.3256:07661
07662:-00009:+00075:-00023:000214.3256:07662
07663:-00020:+00063:-00021:000214.3256:07663
07664:-00001:+00068:-00008:000214.3256:07664
07665:-00024:+00072:-00025:000214.3256:07665
07666:-00022:+00070:-00022:000214.3256:07666
07667:+00007:+00075:-00003:000214.3256:07667
07668:+00003:+00061:-00022:000214.3256:07668
07669:-00010:+00062:-00033:000214.3256:07669
07670:-00008:+00073:-00006:000214.3256:07670
07671:-00002:+00070:-00013:000214.3256:07671
07672:-00019:+00075:-00016:000214.3256:07672
07673:-00010:+00072:-00026:000214.3256:07673
07674:-00012:+00102:-00037:000214.3256:07674
07675:-00022:+00072:-00026:000214.3256:07675
07676:-00021:+00069:-00016:000214.3256:07676
07677:+00015:+00068:-00035:000214.3256:07677
07678:-00022:+00062:-00025:000214.3256:07678
07679:-00022:+00063:-00023:000214.3256:07679
07680:-00006:+00064:+00014:000214.3256:07680
07681:-00001:+00062:-00014:000214.3256:07681
07682:+00006:+00066:-00012:000214.3256:07682
07683:-00001:+00062:+00015:000214.3256:07683
07684:+00019:+00064:-00023:000214.3256:07684
07685:-00002:+00070:-00001:000214.3256:07685
07686:-00005:+00087:-00013:000214.3256:07686
07687:+00015:+00066:-00005:000214.3256:07687
07688:-00008:+00085:-00039:000214.3256:07688
07689:-00006:+00066:-00010:000214.3256:07689
07690:+00005:+00084:+00002:000214.3256:07690
07691:+00003:+00076:-00023:000214.3256:07691
07692:+00019:+00068:-00004:000214.3256:07692
07693:+00016:+00090:-00007:000214.3256:07693
07694:+00018:+00073:-00014:000190.6728:07694
07695:+00015:+00084:-00001:000190.6728:07695
07696:+00011:+00090:-00002:000190.6728:07696
07697:-00006:+00076:-00002:000190.6728:07697
07698:+00015:+00053:-00024:000190.6728:07698
07699:-00003:+00083:-00009:000190.6728:07699
07700:-00008:+00053:+00015:000190.6728:07700
07701:-00012:+00065:-00015:000190.6728:07701
07702:+00014:+00065:-00011:000190.6728:07702
07703:+00010:+00065:-00025:000190.6728:07703
07704:-00004:+00066:-00051:000190.6728:07704
07705:+00006:+00065:-00011:000190.6728:07705
07706:-00006:+00072:-00013:000190.6728:07706
07707:+00002:+00061:-00024:000190.6728:07707
07708:-00008:+00065:-00022:000190.6728:07708
07709:+00001:+00064:+00002:000190.6728:07709
07710:-00008:+00063:-00001:000190.6728:07710
07711:+00004:+00066:-00016:000190.6728:07711
07712:-00004:+00066:-00011:000190.6728:07712
07713:-00010:+00076:-00004:000190.6728:07713
07714:+00004:+00064:-00026:000190.6728:07714
07715:-00005:+00067:+00003:000190.6728:07715
07716:-00021:+00065:-00017:000190.6728:07716
07717:-00035:+00064:-00023:000190.6728:07717
07718:-00016:+00064:-00021:000190.6728:07718
07719:-00012:+00064:-00023:000190.6728:07719
07720:-00010:+00070:+00000:000190.6728:07720
07721:-00010:+00064:-00023:000190.6728:07721
07722:-00013:+00068:+00001:000190.6728:07722
07723:-00033:+00067:-00024:000190.6728:07723
07724:-00025:+00075:-00022:000190.6728:07724
07725:-00035:+00084:-00003:000190.6728:07725
07726:-00024:+00075:-00010:000190.6728:07726
07727:+00005:+00070:-00019:000190.6728:07727
07728:-00020:+00062:+00003:000190.6728:07728
07729:-00025:+00061:+00001:000190.6728:07729
07730:-00035:+00072:-00003:000190.6728:07730
07731:-00018:+00075:+00002:000190.6728:07731
07732:-00002:+00070:+00001:000190.6728:07732
07733:-00006:+00073:-00040:000190.6728:07733
07734:-00020:+00072:-00013:000190.6728:07734
07735:-00018:+00051:-00023:000190.6728:07735
07736:-00012:+00076:-00014:000190.6728:07736
07737:+00003:+00072:-00022:000190.6728:07737
07738:-00018:+00063:+00016:000190.6728:07738
07739:-00023:+00051:-00021:000190.6728:07739
07740:+00000:+00065:-00024:000190.6728:07740
07741:-00017:+00061:+00016:000190.6728:07741
07742:-00009:+00053:-00031:000190.6728:07742
07743:-00008:+00075:+00012:000190.6728:07743
07744:-00020:+00057:-00026:000190.6728:07744
07745:-00024:+00060:-00014:000190.6728:07745
07746:-00039:+00073:-00004:000190.6728:07746
07747:-00007:+00076:-00028:000190.6728:07747
07748:+00016:+00091:-00013:000190.6728:07748
07749:-00015:+00071:+00002:000190.6728:07749
07750:-00032:+00075:-00002:000190.6728:07750
07751:+00021:+00074:+00014:000190.6728:07751
07752:+00018:+00074:-00012:000190.6728:07752
07753:+00004:+00075:-00026:000190.6728:07753
07754:-00007:+00064:+00002:000190.6728:07754
07755:-00004:+00076:-00024:000190.6728:07755
07756:-00006:+00062:-00016:000190.6728:07756
07757:+00000:+00067:-00024:000190.6728:07757
07758:-00018:+00068:-00012:000190.6728:07758
07759:+00009:+00062:-00010:000190.6728:07759
07760:+00032:+00066:-00021:000190.6728:07760
07761:+00021:+00091:+00012:000190.6728:07761
07762:+00017:+00075:-00021:000190.6728:07762
07763:+00016:+00069:-00003:000190.6728:07763
07764:-00017:+00088:-00025:000190.6728:07764
07765:+00004:+00089:-00014:000190.6728:07765
07766:+00002:+00067:-00020:000190.6728:07766
07767:+00020:+00087:+00001:000190.6728:07767
07768:+00014:+00051:+00003:000190.6728:07768
07769:+00015:+00074:-00007:000190.6728:07769
07770:+00004:+00064:+00010:000190.6728:07770
07771:+00018:+00066:-00017:000190.6728:07771
07772:+00007:+00073:-00004:000190.6728:07772
07773:-00001:+00065:+00003:000190.6728:07773
07774:-00005:+00076:-00001:000190.6728:07774
07775:-00003:+00076:-00012:000190.6728:07775
07776:+00017:+00064:+00002:000190.6728:07776
07777:-00003:+00069:+00002:000190.6728:07777
07778:-00011:+00084:-00021:000190.6728:07778
07779:-00021:+00067:-00027:000190.6728:07779
07780:+00002:+00084:-00001:000190.6728:07780
07781:-00007:+00069:-00014:000190.6728:07781
07782:-00021:+00088:-00003:000190.6728:07782
07783:+00000:+00086:-00021:000190.6728:07783
07784:-00014:+00086:-00018:000190.6728:07784
07785:-00014:+00087:-00003:000190.6728:07785
07786:+00000:+00086:+00002:000190.6728:07786
07787:+00000:+00076:-00023:000190.6728:07787
07788:-00009:+00068:-00026:000190.6728:07788
07789:-00009:+00085:+00018:000190.6728:07789
07790:+00002:+00069:-00026:000190.6728:07790
07791:-00007:+00068:-00038:000190.6728:07791
07792:-00006:+00063:-00009:000190.6728:07792
07793:-00005:+00064:+00000:000190.6728:07793
07794:+00010:+00074:-00012:000190.6728:07794
07795:-00005:+00078:-00035:000190.6728:07795
07796:+00005:+00087:+00007:000190.6728:07796
07797:-00022:+00074:+00002:000190.6728:07797
07798:+00016:+00075:-00017:000191.6032:07798
07799:-00003:+00089:-00026:000191.6032:07799
07800:-00020:+00050:-00043:000191.6032:07800
07801:-00019:+00066:-00010:000191.6032:07801
07802:+00016:+00089:+00002:000191.6032:07802
07803:-00002:+00069:-00003:000191.6032:07803
07804:-00005:+00089:-00035:000191.6032:07804
07805:-00034:+00067:-00020:000191.6032:07805
07806:-00019:+00062:+00000:000191.6032:07806
07807:+00007:+00065:-00022:000191.6032:07807
07808:+00017:+00076:+00019:000191.6032:07808
07809:-00017:+00075:-00015:000191.6032:07809
07810:+00003:+00063:-00014:000191.6032:07810
07811:-00017:+00089:-00026:000191.6032:07811
07812:-00032:+00086:-00002:000191.6032:07812
07813:+00002:+00082:-00014:000191.6032:07813
07814:+00018:+00067:-00003:000191.6032:07814
07815:+00016:+00090:-00023:000191.6032:07815
07816:-00018:+00086:+00002:000191.6032:07816
07817:-00020:+00065:-00020:000191.6032:07817
07818:-00006:+00046:-00037:000191.6032:07818
07819:+00000:+00078:-00047:000191.6032:07819
07820:-00020:+00087:-00005:000191.6032:07820
07821:-00013:+00077:-00037:000191.6032:07821
07822:-00018:+00088:+00013:000191.6032:07822
07823:+00007:+00090:-00015:000191.6032:07823
07824:-00008:+00090:-00019:000191.6032:07824
07825:-00050:+00088:+00000:000191.6032:07825
07826:-00049:+00066:-00015:000191.6032:07826
07827:+00007:+00091:-00011:000191.6032:07827
07828:-00005:+00087:-00021:000191.6032:07828
07829:+00000:+00062:-00037:000191.6032:07829
07830:-00019:+00089:-00001:000191.6032:07830
07831:-00025:+00085:-00015:000191.6032:07831
07832:-00028:+00087:-00019:000191.6032:07832
07833:-00032:+00065:+00001:000191.6032:07833
07834:-00021:+00065:+00001:000191.6032:07834
07835:-00001:+00076:-00007:000191.6032:07835
07836:-00038:+00062:-00016:000191.6032:07836
07837:-00009:+00063:-00003:000191.6032:07837
07838:-00022:+00062:-00040:000191.6032:07838
07839:-00019:+00061:+00003:000191.6032:07839
07840:-00022:+00065:+00001:000191.6032:07840
07841:-00025:+00075:-00001:000191.6032:07841
07842:-00024:+00076:-00002:000191.6032:07842
07843:-00020:+00063:+00006:000191.6032:07843
07844:+00003:+00061:-00006:000191.6032:07844
07845:-00013:+00071:-00022:000191.6032:07845
07846:-00019:+00073:-00020:000191.6032:07846
07847:-00009:+00066:-00003:000191.6032:07847
07848:-00023:+00073:-00040:000191.6032:07848
07849:-00009:+00063:-00003:000191.6032:07849
07850:+00000:+00075:-00023:000191.6032:07850
07851:-00010:+00071:+00002:000191.6032:07851
07852:-00019:+00073:-00025:000191.6032:07852
07853:-00007:+00067:-00004:000191.6032:07853
07854:-00008:+00085:+00003:000191.6032:07854
07855:-00022:+00071:-00024:000191.6032:07855
07856:+00002:+00036:-00071:000191.6032:07856
07857:-00026:+00076:-00002:000191.6032:07857
07858:-00024:+00038:+00009:000191.6032:07858
07859:+00003:+00088:-00038:000191.6032:07859
07860:+00033:+00072:+00016:000191.6032:07860
07861:+00005:+00063:-00051:000191.6032:07861
07862:-00029:+00066:-00029:000191.6032:07862
07863:-00002:+00062:+00009:000191.6032:07863
07864:+00014:+00070:-00017:000191.6032:07864
07865:+00036:+00074:-00010:000191.6032:07865
07866:+00008:+00061:+00018:000191.6032:07866
07867:+00017:+00071:-00031:000191.6032:07867
07868:+00017:+00087:-00007:000191.6032:07868
07869:-00002:+00065:-00015:000191.6032:07869
07870:-00007:+00066:-00014:000191.6032:07870
07871:+00012:+00062:-00024:000191.6032:07871
07872:+00036:+00066:+00000:000191.6032:07872
07873:+00034:+00067:-00005:000191.6032:07873
07874:+00007:+00062:+00001:000191.6032:07874
07875:+00037:+00063:-00005:000191.6032:07875
07876:+00012:+00063:-00023:000191.6032:07876
07877:+00016:+00073:-00023:000191.6032:07877
07878:+00001:+00046:-00023:000191.6032:07878
07879:+00018:+00090:-00021:000191.6032:07879
07880:+00022:+00046:-00001:000191.6032:07880
07881:+00006:+00067:-00032:000191.6032:07881
07882:+00006:+00068:+00014:000191.6032:07882
07883:+00004:+00072:-00039:000191.6032:07883
07884:+00006:+00089:-00012:000191.6032:07884
07885:+00006:+00065:+00014:000191.6032:07885
07886:+00005:+00066:-00024:000191.6032:07886
07887:-00005:+00089:+00014:000191.6032:07887
07888:+00018:+00084:-00016:000191.6032:07888
07889:+00017:+00067:-00014:000191.6032:07889
07890:+00006:+00088:-00013:000191.6032:07890
07891:-00019:+00067:-00020:000191.6032:07891
07892:-00008:+00062:+00002:000191.6032:07892
07893:-00002:+00066:-00001:000191.6032:07893
07894:+00019:+00075:-00002:000191.6032:07894
07895:-00020:+00086:-00006:000191.6032:07895
07896:-00023:+00063:-00019:000202.3751:07896
07897:+00001:+00068:-00022:000202.3751:07897
07898:-00003:+00067:+00000:000202.3751:07898
07899:+00001:+00075:-00025:000202.3751:07899
07900:-00037:+00061:-00027:000202.3751:07900
07901:-00032:+00086:-00002:000202.3751:07901
07902:-00023:+00085:-00016:000202.3751:07902
07903:-00038:+00065:-00026:000202.3751:07903
07904:-00038:+00087:-00011:000202.3751:07904
07905:-00032:+00066:+00000:000202.3751:07905
07906:-00023:+00065:-00023:000202.3751:07906
07907:-00037:+00064:-00021:000202.3751:07907
07908:-00027:+00066:-00004:000202.3751:07908
07909:-00014:+00064:-00024:000202.3751:07909
07910:+00000:+00074:-00020:000202.3751:07910
07911:-00019:+00064:-00021:000202.3751:07911
07912:-00014:+00079:-00021:000202.3751:07912
07913:-00013:+00064:-00024:000202.3751:07913
07914:-00032:+00103:-00025:000202.3751:07914
07915:-00017:+00071:-00004:000202.3751:07915
07916:-00002:+00057:+00022:000202.3751:07916
07917:+00004:+00079:-00017:000202.3751:07917
07918:-00001:+00071:+00007:000202.3751:07918
07919:-00038:+00066:-00071:000202.3751:07919
07920:+00007:+00075:+00013:000202.3751:07920
07921:+00008:+00066:-00014:000202.3751:07921
07922:+00004:+00061:-00040:000202.3751:07922
07923:-00006:+00084:+00016:000202.3751:07923
07924:+00003:+00066:-00039:000202.3751:07924
07925:+00002:+00063:-00038:000202.3751:07925
07926:-00022:+00066:-00017:000202.3751:07926
07927:-00006:+00087:-00038:000202.3751:07927
07928:-00001:+00090:+00001:000202.3751:07928
07929:+00003:+00067:-00037:000202.3751:07929
07930:-00020:+00089:+00002:000202.3751:07930
07931:-00002:+00084:-00023:000202.3751:07931
07932:+00001:+00092:-00011:000202.3751:07932
07933:+00015:+00063:+00010:000202.3751:07933
07934:-00005:+00090:-00026:000202.3751:07934
07935:-00001:+00084:-00020:000202.3751:07935
07936:-00018:+00064:-00036:000202.3751:07936
07937:-00016:+00118:-00055:000202.3751:07937
07938:-00009:+00068:-00019:000202.3751:07938
07939:-00004:+00089:-00009:000202.3751:07939
07940:-00004:+00064:-00006:000202.3751:07940
07941:+00018:+00072:+00004:000202.3751:07941
07942:-00019:+00087:-00029:000202.3751:07942
07943:+00000:+00089:+00013:000202.3751:07943
07944:-00008:+00086:-00012:000202.3751:07944
07945:-00007:+00084:-00025:000202.3751:07945
07946:+00019:+00081:-00005:000202.3751:07946
07947:-00008:+00088:-00016:000202.3751:07947
07948:+00004:+00077:-00024:000202.3751:07948
07949:-00012:+00081:+00014:000202.3751:07949
07950:+00001:+00067:-00022:000202.3751:07950
07951:+00006:+00084:+00002:000202.3751:07951
07952:+00006:+00086:-00013:000202.3751:07952
07953:-00027:+00087:-00026:000202.3751:07953
07954:-00027:+00068:-00016:000202.3751:07954
07955:-00020:+00063:-00024:000202.3751:07955
07956:-00002:+00065:+00001:000202.3751:07956
07957:-00032:+00086:-00018:000202.3751:07957
07958:-00010:+00075:-00024:000202.3751:07958
07959:-00016:+00068:-00020:000202.3751:07959
07960:-00024:+00071:-00002:000202.3751:07960
07961:-00033:+00066:-00003:000202.3751:07961
07962:-00010:+00066:-00011:000202.3751:07962
07963:-00012:+00066:+00011:000202.3751:07963
07964:-00009:+00072:+00001:000202.3751:07964
07965:+00001:+00062:-00001:000202.3751:07965
07966:-00011:+00075:-00020:000202.3751:07966
07967:-00011:+00071:-00024:000202.3751:07967
07968:-00014:+00066:+00016:000202.3751:07968
07969:-00011:+00066:+00000:000202.3751:07969
07970:-00009:+00052:-00022:000202.3751:07970
07971:-00008:+00076:-00024:000202.3751:07971
07972:-00014:+00076:+00002:000202.3751:07972
07973:-00016:+00076:-00036:000202.3751:07973
07974:-00032:+00062:-00026:000202.3751:07974
07975:-00022:+00076:-00011:000202.3751:07975
07976:-00020:+00068:-00039:000202.3751:07976
07977:+00016:+00070:-00024:000202.3751:07977
07978:-00004:+00086:+00002:000202.3751:07978
07979:-00009:+00047:-00016:000202.3751:07979
07980:-00035:+00114:-00030:000202.3751:07980
07981:-00020:+00063:+00024:000202.3751:07981
07982:-00005:+00074:-00010:000202.3751:07982
07983:+00007:+00069:-00022:000202.3751:07983
07984:+00031:+00068:-00024:000202.3751:07984
07985:-00009:+00074:-00028:000202.3751:07985
07986:-00037:+00070:-00023:000202.3751:07986
07987:-00004:+00063:+00005:000202.3751:07987
07988:+00019:+00053:-00012:000202.3751:07988
07989:+00006:+00072:-00001:000202.3751:07989
07990:+00010:+00064:-00013:000202.3751:07990
07991:+00014:+00064:-00026:000202.3751:07991
07992:+00019:+00063:-00036:000202.3751:07992
07993:+00000:+00072:-00038:000202.3751:07993
07994:-00004:+00102:+00007:000202.3751:07994
07995:+00005:+00043:+00018:000202.3751:07995
07996:+00021:+00087:-00036:000202.3751:07996
07997:+00010:+00069:+00012:000202.3751:07997
07998:+00035:+00069:+00002:000202.3751:07998
07999:+00014:+00083:-00016:000202.3751:07999
08000:+00051:+00086:+00007:000193.7209:08000
08001:+00035:+00075:-00027:000193.7209:08001
08002:+00002:+00083:-00007:000193.7209:08002
08003:-00019:+00086:-00005:000193.7209:08003
08004:-00006:+00115:-00051:000193.7209:08004
08005:+00001:+00053:+00034:000193.7209:08005
08006:+00008:+00072:+00034:000193.7209:08006
08007:+00036:+00063:+00000:000193.7209:08007
08008:+00021:+00071:+00012:000193.7209:08008
08009:-00006:+00085:-00029:000193.7209:08009
08010:+00016:+00063:+00010:000193.7209:08010
08011:+00020:+00084:-00020:000193.7209:08011
08012:+00022:+00075:-00026:000193.7209:08012
08013:+00017:+00086:+00012:000193.7209:08013
08014:+00019:+00085:-00023:000193.7209:08014
08015:-00002:+00090:-00014:000193.7209:08015
08016:-00004:+00065:+00000:000193.7209:08016
08017:-00019:+00063:-00023:000193.7209:08017
08018:+00002:+00075:+00014:000193.7209:08018
08019:-00001:+00067:-00025:000193.7209:08019
08020:-00024:+00065:-00013:000193.7209:08020
08021:-00019:+00087:-00014:000193.7209:08021
08022:+00004:+00088:-00022:000193.7209:08022
08023:-00018:+00068:+00000:000193.7209:08023
08024:-00036:+00084:-00038:000193.7209:08024
08025:-00027:+00066:-00013:000193.7209:08025
08026:-00037:+00087:-00024:000193.7209:08026
08027:-00011:+00085:-00002:000193.7209:08027
08028:+00006:+00084:-00002:000193.7209:08028
08029:-00021:+00066:-00010:000193.7209:08029
08030:-00023:+00064:-00022:000193.7209:08030
08031:-00019:+00086:-00004:000193.7209:08031
08032:+00008:+00068:-00020:000193.7209:08032
08033:+00020:+00065:-00023:000193.7209:08033
08034:+00002:+00066:-00038:000193.7209:08034
08035:-00021:+00069:-00021:000193.7209:08035
08036:-00004:+00065:-00021:000193.7209:08036
08037:+00003:+00074:-00003:000193.7209:08037
08038:-00019:+00063:+00001:000193.7209:08038
08039:-00001:+00086:-00007:000193.7209:08039
08040:+00003:+00043:-00014:000193.7209:08040
08041:+00006:+00101:-00011:000193.7209:08041
08042:-00021:+00060:+00018:000193.7209:08042
08043:-00032:+00091:-00036:000193.7209:08043
08044:-00019:+00090:-00023:000193.7209:08044
08045:-00023:+00063:+00010:000193.7209:08045
08046:-00020:+00085:-00050:000193.7209:08046
08047:-00015:+00085:-00020:000193.7209:08047
08048:+00006:+00099:-00010:000193.7209:08048
08049:+00001:+00085:-00007:000193.7209:08049
08050:-00017:+00085:-00002:000193.7209:08050
08051:-00008:+00087:-00027:000193.7209:08051
08052:-00007:+00084:-00023:000193.7209:08052
08053:+00004:+00081:-00013:000193.7209:08053
08054:-00008:+00092:+00002:000193.7209:08054
08055:+00015:+00078:-00005:000193.7209:08055
08056:-00002:+00099:-00004:000193.7209:08056
08057:+00002:+00091:-00026:000193.7209:08057
08058:-00003:+00115:-00009:000193.7209:08058
08059:+00002:+00055:+00028:000193.7209:08059
08060:-00027:+00061:-00011:000193.7209:08060
08061:+00007:+00096:-00024:000193.7209:08061
08062:+00052:+00103:-00007:000193.7209:08062
08063:-00005:+00080:-00081:000193.7209:08063
08064:-00019:+00090:+00020:000193.7209:08064
08065:+00004:+00078:-00014:000193.7209:08065
08066:-00019:+00089:-00014:000193.7209:08066
08067:+00004:+00085:-00020:000193.7209:08067
08068:+00019:+00084:-00024:000193.7209:08068
08069:+00022:+00091:-00014:000193.7209:08069
08070:-00014:+00076:-00013:000193.7209:08070
08071:-00017:+00085:-00013:000193.7209:08071
08072:-00005:+00086:-00003:000193.7209:08072
08073:+00019:+00087:-00017:000193.7209:08073
08074:-00003:+00077:-00024:000193.7209:08074
08075:+00007:+00087:-00025:000193.7209:08075
08076:+00005:+00064:-00021:000193.7209:08076
08077:-00008:+00068:+00017:000193.7209:08077
08078:+00000:+00084:-00020:000193.7209:08078
08079:-00032:+00067:-00002:000193.7209:08079
08080:-00023:+00067:-00003:000193.7209:08080
08081:-00004:+00089:-00022:000193.7209:08081
08082:+00000:+00066:-00035:000193.7209:08082
08083:-00010:+00086:-00001:000193.7209:08083
08084:-00012:+00086:-00003:000193.7209:08084
08085:-00016:+00061:-00002:000193.7209:08085
08086:-00035:+00066:-00020:000193.7209:08086
08087:-00011:+00066:+00001:000193.7209:08087
08088:-00036:+00070:-00014:000193.7209:08088
08089:-00026:+00051:-00002:000193.7209:08089
08090:+00000:+00063:-00020:000193.7209:08090
08091:-00003:+00065:-00003:000193.7209:08091
08092:-00004:+00076:-00022:000193.7209:08092
08093:-00010:+00070:-00007:000193.7209:08093
08094:-00032:+00101:-00019:000193.7209:08094
08095:-00039:+00067:+00004:000193.7209:08095
08096:-00004:+00075:+00006:000193.7209:08096
08097:-00017:+00065:-00003:000193.7209:08097
08098:-00009:+00065:-00021:000203.1144:08098
08099:+00004:+00074:-00013:000203.1144:08099
08100:+00005:+00052:+00002:000203.1144:08100
08101:-00037:+00076:-00041:000203.1144:08101
08102:-00024:+00073:-00020:000203.1144:08102
08103:+00004:+00064:-00023:000203.1144:08103
08104:+00004:+00051:-00020:000203.1144:08104
08105:-00018:+00065:-00041:000203.1144:08105
08106:-00013:+00063:+00001:000203.1144:08106
08107:-00001:+00063:-00041:000203.1144:08107
08108:+00004:+00068:-00023:000203.1144:08108
08109:+00017:+00062:-00001:000203.1144:08109
08110:-00002:+00088:-00020:000203.1144:08110
08111:-00006:+00076:-00001:000203.1144:08111
08112:+00000:+00063:-00005:000203.1144:08112
08113:-00006:+00068:+00000:000203.1144:08113
08114:-00007:+00085:-00009:000203.1144:08114
08115:+00018:+00064:-00024:000203.1144:08115
08116:+00001:+00091:-00002:000203.1144:08116
08117:-00014:+00053:-00037:000203.1144:08117
08118:-00020:+00102:-00027:000203.1144:08118
08119:-00007:+00062:+00019:000203.1144:08119
08120:+00003:+00089:-00002:000203.1144:08120
08121:-00008:+00069:-00023:000203.1144:08121
08122:-00016:+00085:-00021:000203.1144:08122
08123:+00005:+00067:-00013:000203.1144:08123
08124:-00002:+00085:+00012:000203.1144:08124
08125:+00015:+00087:-00020:000203.1144:08125
08126:-00022:+00067:-00025:000203.1144:08126
08127:-00032:+00092:+00000:000203.1144:08127
08128:+00002:+00090:-00027:000203.1144:08128
08129:+00000:+00087:-00025:000203.1144:08129
08130:+00005:+00051:-00004:000203.1144:08130
08131:+00006:+00051:+00014:000203.1144:08131
08132:-00021:+00062:-00027:000203.1144:08132
08133:-00021:+00069:+00032:000203.1144:08133
08134:+00002:+00049:-00015:000203.1144:08134
08135:+00007:+00087:-00042:000203.1144:08135
08136:+00000:+00053:+00009:000203.1144:08136
08137:-00025:+00074:-00038:000203.1144:08137
08138:-00022:+00072:+00017:000203.1144:08138
08139:-00010:+00085:+00015:000203.1144:08139
08140:-00002:+00064:-00036:000203.1144:08140
08141:+00005:+00084:-00011:000203.1144:08141
08142:+00004:+00067:-00017:000203.1144:08142
08143:-00008:+00075:-00007:000203.1144:08143
08144:+00008:+00062:-00003:000203.1144:08144
08145:+00006:+00064:-00002:000203.1144:08145
08146:+00007:+00063:-00021:000203.1144:08146
08147:+00006:+00067:-00027:000203.1144:08147
08148:+00000:+00076:+00002:000203.1144:08148
08149:-00023:+00063:-00012:000203.1144:08149
08150:-00002:+00091:-00002:000203.1144:08150
08151:+00000:+00070:+00012:000203.1144:08151
08152:-00017:+00088:-00029:000203.1144:08152
08153:+00000:+00063:-00027:000203.1144:08153
08154:+00006:+00086:-00007:000203.1144:08154
08155:-00003:+00062:-00016:000203.1144:08155
08156:+00016:+00087:-00004:000203.1144:08156
08157:-00006:+00053:-00001:000203.1144:08157
08158:+00000:+00073:-00010:000203.1144:08158
08159:-00018:+00078:-00029:000203.1144:08159
08160:+00015:+00085:+00002:000203.1144:08160
08161:+00001:+00084:-00001:000203.1144:08161
08162:-00022:+00070:-00026:000203.1144:08162
08163:+00003:+00089:-00018:000203.1144:08163
08164:-00005:+00064:-00007:000203.1144:08164
08165:+00019:+00088:-00023:000203.1144:08165
08166:+00008:+00085:-00022:000203.1144:08166
08167:+00009:+00079:-00003:000203.1144:08167
08168:+00003:+00085:-00019:000203.1144:08168
08169:-00039:+00085:-00023:000203.1144:08169
08170:-00013:+00086:+00013:000203.1144:08170
08171:-00004:+00090:-00008:000203.1144:08171
08172:+00027:+00091:+00002:000203.1144:08172
08173:+00018:+00086:-00012:000203.1144:08173
08174:-00020:+00080:+00002:000203.1144:08174
08175:-00005:+00078:-00027:000203.1144:08175
08176:+00033:+00088:-00011:000203.1144:08176
08177:+00034:+00087:+00000:000203.1144:08177
08178:-00008:+00096:-00027:000203.1144:08178
08179:+00016:+00063:-00004:000203.1144:08179
08180:+00020:+00103:-00005:000203.1144:08180
08181:+00010:+00065:-00011:000203.1144:08181
08182:-00007:+00087:-00015:000203.1144:08182
08183:+00002:+00068:-00027:000203.1144:08183
08184:+00002:+00078:-00002:000203.1144:08184
08185:-00001:+00077:-00019:000203.1144:08185
08186:+00007:+00087:+00002:000203.1144:08186
08187:+00002:+00067:-00027:000203.1144:08187
08188:-00021:+00065:-00022:000203.1144:08188
08189:+00015:+00091:-00002:000203.1144:08189
08190:+00002:+00078:-00003:000203.1144:08190
08191:-00019:+00088:+00002:000203.1144:08191
08192:+00007:+00087:-00002:000203.1144:08192
08193:+00034:+00077:-00022:000203.1144:08193
08194:-00017:+00087:-00013:000207.7746:08194
08195:-00020:+00079:-00024:000207.7746:08195
08196:-00008:+00091:+00000:000207.7746:08196
08197:-00007:+00078:+00001:000207.7746:08197
08198:-00011:+00076:-00015:000207.7746:08198
08199:-00037:+00067:-00021:000207.7746:08199
08200:-00016:+00065:-00023:000207.7746:08200
08201:-00033:+00064:-00020:000207.7746:08201
08202:-00012:+00087:-00025:000207.7746:08202
08203:-00016:+00065:+00002:000207.7746:08203
08204:-00018:+00091:-00035:000207.7746:08204
08205:-00033:+00064:-00004:000207.7746:08205
08206:-00014:+00086:-00001:000207.7746:08206
08207:-00012:+00062:-00004:000207.7746:08207
08208:-00023:+00053:-00016:000207.7746:08208
08209:-00021:+00104:-00037:000207.7746:08209
08210:+00004:+00064:-00037:000207.7746:08210
08211:-00006:+00086:+00000:000207.7746:08211
08212:+00006:+00066:-00021:000207.7746:08212
08213:-00014:+00085:-00013:000207.7746:08213
08214:-00026:+00064:-00018:000207.7746:08214
08215:-00011:+00087:-00025:000207.7746:08215
08216:-00003:+00064:-00004:000207.7746:08216
08217:-00022:+00074:-00020:000207.7746:08217
08218:-00013:+00062:-00007:000207.7746:08218
08219:+00002:+00084:-00022:000207.7746:08219
08220:+00006:+00062:-00004:000207.7746:08220
08221:-00034:+00074:-00013:000207.7746:08221
08222:+00005:+00087:+00000:000207.7746:08222
08223:+00016:+00068:-00010:000207.7746:08223
08224:-00008:+00065:-00014:000207.7746:08224
08225:-00018:+00068:-00011:000207.7746:08225
08226:+00007:+00062:+00000:000207.7746:08226
08227:+00015:+00067:-00036:000207.7746:08227
08228:+00011:+00067:+00003:000207.7746:08228
08229:-00001:+00067:-00021:000207.7746:08229
08230:-00011:+00072:-00021:000207.7746:08230
08231:-00003:+00120:-00022:000207.7746:08231
08232:-00003:+00037:+00006:000207.7746:08232
08233:+00001:+00068:-00026:000207.7746:08233
08234:+00017:+00064:+00013:000207.7746:08234
08235:-00007:+00091:-00018:000207.7746:08235
08236:-00013:+00063:+00000:000207.7746:08236
08237:-00021:+00085:-00005:000207.7746:08237
08238:+00019:+00068:+00001:000207.7746:08238
08239:+00018:+00082:-00004:000207.7746:08239
08240:+00000:+00080:-00023:000207.7746:08240
08241:-00011:+00091:+00003:000207.7746:08241
08242:-00017:+00088:-00025:000207.7746:08242
08243:+00001:+00063:-00042:000207.7746:08243
08244:-00020:+00085:-00002:000207.7746:08244
08245:-00038:+00066:-00023:000207.7746:08245
08246:-00012:+00068:-00035:000207.7746:08246
08247:-00009:+00066:-00012:000207.7746:08247
08248:-00013:+00068:-00023:000207.7746:08248
08249:-00051:+00062:-00003:000207.7746:08249
08250:-00049:+00064:-00023:000207.7746:08250
08251:-00033:+00075:-00004:000207.7746:08251
08252:-00012:+00090:-00012:000207.7746:08252
08253:-00019:+00064:+00001:000207.7746:08253
08254:+00005:+00068:-00022:000207.7746:08254
08255:+00006:+00067:-00004:000207.7746:08255
08256:-00018:+00076:-00024:000207.7746:08256
08257:-00015:+00068:-00005:000207.7746:08257
08258:-00035:+00065:+00002:000207.7746:08258
08259:-00035:+00069:+00003:000207.7746:08259
08260:-00010:+00083:-00017:000207.7746:08260
08261:-00018:+00067:+00014:000207.7746:08261
08262:-00009:+00048:-00022:000207.7746:08262
08263:+00002:+00077:-00027:000207.7746:08263
08264:+00018:+00063:+00001:000207.7746:08264
08265:-00009:+00088:-00041:000207.7746:08265
08266:-00019:+00056:-00026:000207.7746:08266
08267:+00022:+00073:+00026:000207.7746:08267
08268:-00001:+00076:-00017:000207.7746:08268
08269:-00020:+00053:-00012:000207.7746:08269
08270:-00034:+00092:-00008:000207.7746:08270
08271:+00002:+00065:-00026:000207.7746:08271
08272:-00004:+00072:-00020:000207.7746:08272
08273:-00001:+00085:-00021:000207.7746:08273
08274:-00023:+00085:-00012:000207.7746:08274
08275:-00018:+00069:-00037:000207.7746:08275
08276:-00005:+00073:-00001:000207.7746:08276
08277:+00007:+00084:-00023:000207.7746:08277
08278:-00018:+00072:+00002:000207.7746:08278
08279:+00003:+00086:-00014:000207.7746:08279
08280:+00001:+00076:-00005:000207.7746:08280
08281:+00018:+00080:-00038:000207.7746:08281
08282:-00006:+00076:+00000:000207.7746:08282
08283:+00013:+00081:-00003:000207.7746:08283
08284:+00015:+00076:+00001:000207.7746:08284
08285:+00007:+00068:-00023:000207.7746:08285
08286:+00001:+00063:+00023:000218.6483:08286
08287:+00032:+00053:-00018:000218.6483:08287
08288:+00016:+00087:-00036:000218.6483:08288
08289:-00023:+00072:+00016:000218.6483:08289
08290:+00002:+00104:-00051:000218.6483:08290
08291:+00010:+00066:-00036:000218.6483:08291
08292:-00008:+00083:-00010:000218.6483:08292
08293:-00023:+00087:-00018:000218.6483:08293
08294:-00016:+00080:+00001:000218.6483:08294
08295:-00023:+00079:-00025:000218.6483:08295
08296:-00015:+00068:+00030:000218.6483:08296
08297:+00002:+00064:+00031:000218.6483:08297
08298:+00033:+00087:-00039:000218.6483:08298
08299:+00031:+00086:+00014:000218.6483:08299
08300:-00023:+00079:-00022:000218.6483:08300
08301:+00000:+00087:+00002:000218.6483:08301
08302:+00021:+00080:-00010:000218.6483:08302
08303:+00016:+00089:-00015:000218.6483:08303
08304:-00018:+00079:+00000:000218.6483:08304
08305:-00008:+00077:+00018:000218.6483:08305
08306:+00010:+00091:+00003:000218.6483:08306
08307:+00016:+00065:-00026:000218.6483:08307
08308:-00001:+00090:-00013:000218.6483:08308
08309:-00007:+00081:-00001:000218.6483:08309
08310:-00005:+00076:-00052:000218.6483:08310
08311:+00002:+00077:-00040:000218.6483:08311
08312:-00005:+00090:-00025:000218.6483:08312
08313:+00005:+00088:-00023:000218.6483:08313
08314:+00021:+00084:+00003:000218.6483:08314
08315:-00004:+00078:-00015:000218.6483:08315
08316:-00021:+00062:-00003:000218.6483:08316
08317:+00000:+00078:-00017:000218.6483:08317
08318:-00004:+00090:-00008:000218.6483:08318
08319:+00019:+00077:+00004:000218.6483:08319
08320:-00007:+00062:-00023:000218.6483:08320
08321:+00022:+00051:+00004:000218.6483:08321
08322:+00037:+00078:-00069:000218.6483:08322
08323:-00008:+00077:+00029:000218.6483:08323
08324:-00019:+00068:+00003:000218.6483:08324
08325:-00022:+00062:-00022:000218.6483:08325
08326:+00004:+00078:-00010:000218.6483:08326
08327:+00021:+00073:-00034:000218.6483:08327
08328:+00003:+00084:+00000:000218.6483:08328
08329:-00022:+00089:-00003:000218.6483:08329
08330:-00022:+00070:-00003:000218.6483:08330
08331:+00021:+00086:-00008:000218.6483:08331
08332:+00018:+00085:-00003:000218.6483:08332
08333:+00001:+00065:-00042:000218.6483:08333
08334:-00019:+00090:-00011:000218.6483:08334
08335:-00017:+00078:-00003:000218.6483:08335
08336:+00000:+00063:-00011:000218.6483:08336
08337:+00005:+00088:-00014:000218.6483:08337
08338:+00003:+00088:+00015:000218.6483:08338
08339:+00005:+00063:-00024:000218.6483:08339
08340:+00006:+00082:-00022:000218.6483:08340
08341:+00003:+00101:+00008:000218.6483:08341
08342:+00005:+00075:-00008:000218.6483:08342
08343:+00013:+00100:-00063:000218.6483:08343
08344:-00002:+00051:+00028:000218.6483:08344
08345:-00015:+00066:-00016:000218.6483:08345
08346:-00049:+00047:-00021:000218.6483:08346
08347:+00016:+00079:-00006:000218.6483:08347
08348:+00018:+00090:-00035:000218.6483:08348
08349:-00023:+00076:-00036:000218.6483:08349
08350:-00022:+00090:+00001:000218.6483:08350
08351:+00016:+00079:-00024:000218.6483:08351
08352:+00010:+00092:+00017:000218.6483:08352
08353:+00017:+00050:-00035:000218.6483:08353
08354:-00048:+00064:-00035:000218.6483:08354
08355:-00058:+00089:-00019:000218.6483:08355
08356:-00027:+00089:-00020:000218.6483:08356
08357:+00061:+00090:+00017:000218.6483:08357
08358:+00025:+00061:-00006:000218.6483:08358
08359:+00000:+00075:-00039:000218.6483:08359
08360:-00068:+00081:-00019:000218.6483:08360
08361:-00003:+00075:-00007:000218.6483:08361
08362:+00026:+00087:-00007:000218.6483:08362
08363:+00023:+00050:+00003:000218.6483:08363
08364:-00020:+00088:-00035:000218.6483:08364
08365:-00069:+00086:-00038:000218.6483:08365
08366:-00018:+00068:+00013:000218.6483:08366
08367:+00029:+00088:-00002:000218.6483:08367
08368:+00011:+00068:+00010:000218.6483:08368
08369:-00066:+00083:+00004:000218.6483:08369
08370:-00039:+00087:+00043:000218.6483:08370
08371:+00010:+00095:-00081:000218.6483:08371
08372:+00012:+00073:+00074:000218.6483:08372
08373:-00014:+00093:-00012:000218.6483:08373
08374:-00013:+00056:+00011:000218.6483:08374
08375:+00018:+00078:+00008:000218.6483:08375
08376:+00037:+00049:-00046:000218.6483:08376
08377:-00009:+00087:-00007:000219.8976:08377
08378:-00046:+00075:-00041:000219.8976:08378
08379:-00026:+00089:-00066:000219.8976:08379
08380:+00005:+00086:+00015:000219.8976:08380
08381:+00005:+00088:-00016:000219.8976:08381
08382:+00022:+00086:+00002:000219.8976:08382
08383:+00011:+00066:-00017:000219.8976:08383
08384:-00027:+00085:+00002:000219.8976:08384
08385:-00031:+00062:+00001:000219.8976:08385
08386:-00032:+00064:+00003:000219.8976:08386
08387:+00007:+00087:+00007:000219.8976:08387
08388:-00015:+00073:-00017:000219.8976:08388
08389:-00010:+00070:-00015:000219.8976:08389
08390:-00020:+00084:-00002:000219.8976:08390
08391:-00017:+00087:-00017:000219.8976:08391
08392:-00014:+00088:-00012:000219.8976:08392
08393:+00012:+00106:+00000:000219.8976:08393
08394:+00032:+00030:-00008:000219.8976:08394
08395:-00017:+00067:+00010:000219.8976:08395
08396:-00029:+00070:-00036:000219.8976:08396
08397:+00005:+00073:+00004:000219.8976:08397
08398:+00020:+00075:-00024:000219.8976:08398
08399:-00007:+00076:-00003:000219.8976:08399
08400:-00014:+00090:+00018:000219.8976:08400
08401:-00009:+00085:-00033:000219.8976:08401
08402:-00009:+00067:-00003:000219.8976:08402
08403:+00000:+00089:-00002:000219.8976:08403
08404:-00038:+00086:-00013:000219.8976:08404
08405:-00033:+00061:-00009:000219.8976:08405
08406:+00009:+00091:-00021:000219.8976:08406
08407:-00008:+00067:-00001:000219.8976:08407
08408:-00021:+00067:-00026:000219.8976:08408
08409:-00022:+00067:-00023:000219.8976:08409
08410:+00005:+00077:-00021:000219.8976:08410
08411:+00016:+00079:-00023:000219.8976:08411
08412:+00020:+00066:-00023:000219.8976:08412
08413:-00006:+00077:-00002:000219.8976:08413
08414:-00010:+00089:-00013:000219.8976:08414
08415:+00005:+00079:-00022:000219.8976:08415
08416:+00001:+00069:-00025:000219.8976:08416
08417:-00001:+00085:-00006:000219.8976:08417
08418:-00022:+00090:-00021:000219.8976:08418
08419:-00019:+00086:-00021:000219.8976:08419
08420:-00004:+00088:+00001:000219.8976:08420
08421:-00008:+00087:-00004:000219.8976:08421
08422:-00019:+00068:-00026:000219.8976:08422
08423:-00036:+00078:-00021:000219.8976:08423
08424:-00036:+00079:-00022:000219.8976:08424
08425:+00002:+00079:+00000:000219.8976:08425
08426:-00001:+00079:+00012:000219.8976:08426
08427:-00007:+00048:-00005:000219.8976:08427
08428:+00014:+00132:-00061:000219.8976:08428
08429:-00028:+00035:+00031:000219.8976:08429
08430:-00025:+00099:-00025:000219.8976:08430
08431:+00035:+00062:-00020:000219.8976:08431
08432:+00027:+00091:-00002:000219.8976:08432
08433:-00010:+00083:-00017:000219.8976:08433
08434:-00008:+00073:+00016:000219.8976:08434
08435:-00001:+00083:-00054:000219.8976:08435
08436:-00017:+00062:-00012:000219.8976:08436
08437:-00034:+00080:-00025:000219.8976:08437
08438:-00020:+00072:-00036:000219.8976:08438
08439:+00008:+00077:+00012:000219.8976:08439
08440:+00005:+00087:-00039:000219.8976:08440
08441:-00032:+00091:-00034:000219.8976:08441
08442:-00038:+00068:+00001:000219.8976:08442
08443:-00032:+00069:-00025:000219.8976:08443
08444:+00009:+00065:-00006:000219.8976:08444
08445:+00007:+00063:+00001:000219.8976:08445
08446:-00004:+00078:-00023:000219.8976:08446
08447:-00010:+00087:-00021:000219.8976:08447
08448:+00006:+00090:-00019:000219.8976:08448
08449:-00006:+00041:+00027:000219.8976:08449
08450:+00007:+00106:-00084:000219.8976:08450
08451:+00021:+00091:+00058:000219.8976:08451
08452:-00021:+00098:-00017:000219.8976:08452
08453:-00022:+00051:+00001:000219.8976:08453
08454:+00004:+00086:-00017:000219.8976:08454
08455:+00020:+00063:-00068:000219.8976:08455
08456:-00001:+00084:+00044:000219.8976:08456
08457:-00013:+00091:-00032:000219.8976:08457
08458:-00018:+00078:-00002:000219.8976:08458
08459:-00037:+00085:-00030:000219.8976:08459
08460:-00066:+00067:-00068:000219.8976:08460
08461:-00001:+00099:-00010:000219.8976:08461
08462:+00025:+00073:-00021:000219.8976:08462
08463:+00027:+00085:+00001:000219.8976:08463
08464:+00006:+00068:+00015:000219.8976:08464
08465:+00005:+00085:-00037:000219.8976:08465
08466:-00026:+00063:-00013:000219.8976:08466
08467:+00004:+00102:-00023:000221.3038:08467
08468:+00012:+00064:-00025:000221.3038:08468
08469:+00016:+00076:-00024:000221.3038:08469
08470:-00015:+00073:-00024:000221.3038:08470
08471:+00022:+00083:+00018:000221.3038:08471
08472:+00049:+00114:+00028:000221.3038:08472
08473:-00035:+00055:-00011:000221.3038:08473
08474:-00096:+00065:-00008:000221.3038:08474
08475:-00002:+00099:-00054:000221.3038:08475
08476:+00047:+00091:+00043:000221.3038:08476
08477:-00029:+00086:+00002:000221.3038:08477
08478:-00147:+00026:-00049:000221.3038:08478
08479:-00053:+00111:+00028:000221.3038:08479
08480:+00269:+00086:+00075:000221.3038:08480
08481:+00245:+00069:-00012:000221.3038:08481
08482:-00140:+00100:-00026:000221.3038:08482
08483:-00157:+00085:+00000:000221.3038:08483
08484:-00025:+00091:-00051:000221.3038:08484
08485:+00073:+00072:-00026:000221.3038:08485
08486:-00038:+00060:+00000:000221.3038:08486
08487:-00031:+00050:-00042:000221.3038:08487
08488:+00016:+00089:-00007:000221.3038:08488
08489:-00002:+00091:-00015:000221.3038:08489
08490:-00016:+00077:-00021:000221.3038:08490
08491:-00009:+00090:+00002:000221.3038:08491
08492:+00006:+00063:-00002:000221.3038:08492
08493:+00016:+00066:-00007:000221.3038:08493
08494:-00007:+00085:-00009:000221.3038:08494
08495:+00017:+00070:-00011:000221.3038:08495
08496:-00023:+00085:-00018:000221.3038:08496
08497:-00038:+00091:-00012:000221.3038:08497
08498:-00018:+00046:-00011:000221.3038:08498
08499:+00010:+00100:-00038:000221.3038:08499
08500:+00034:+00092:-00005:000221.3038:08500
08501:-00007:+00083:+00015:000221.3038:08501
08502:-00010:+00074:+00001:000221.3038:08502
08503:-00009:+00061:-00010:000221.3038:08503
08504:-00001:+00070:-00035:000221.3038:08504
08505:-00030:+00065:+00003:000221.3038:08505
08506:-00024:+00072:-00016:000221.3038:08506
08507:-00017:+00087:-00039:000221.3038:08507
08508:+00002:+00063:+00002:000221.3038:08508
08509:-00034:+00064:-00021:000221.3038:08509
08510:-00020:+00086:-00004:000221.3038:08510
08511:-00001:+00090:+00012:000221.3038:08511
08512:+00016:+00103:-00027:000221.3038:08512
08513:-00004:+00072:+00008:000221.3038:08513
08514:+00004:+00052:-00039:000221.3038:08514
08515:+00001:+00077:-00015:000221.3038:08515
08516:-00008:+00068:+00002:000221.3038:08516
08517:+00002:+00086:-00030:000221.3038:08517
08518:-00023:+00068:-00005:000221.3038:08518
08519:-00020:+00089:-00018:000221.3038:08519
08520:-00019:+00068:-00002:000221.3038:08520
08521:-00016:+00084:+00003:000221.3038:08521
08522:-00034:+00085:-00026:000221.3038:08522
08523:-00033:+00063:-00026:000221.3038:08523
08524:-00032:+00080:-00018:000221.3038:08524
08525:-00036:+00091:-00012:000221.3038:08525
08526:-00013:+00065:+00002:000221.3038:08526
08527:-00011:+00092:-00055:000221.3038:08527
08528:-00014:+00067:-00024:000221.3038:08528
08529:-00013:+00068:-00041:000221.3038:08529
08530:-00012:+00068:+00000:000221.3038:08530
08531:-00022:+00064:+00000:000221.3038:08531
08532:+00005:+00086:-00026:000221.3038:08532
08533:+00021:+00088:+00002:000221.3038:08533
08534:+00004:+00091:-00025:000221.3038:08534
08535:-00019:+00066:-00015:000221.3038:08535
08536:-00020:+00089:+00003:000221.3038:08536
08537:-00022:+00065:-00026:000221.3038:08537
08538:-00035:+00090:-00014:000221.3038:08538
08539:-00010:+00078:-00013:000221.3038:08539
08540:+00000:+00089:-00021:000221.3038:08540
08541:-00018:+00065:-00023:000221.3038:08541
08542:-00017:+00089:-00027:000221.3038:08542
08543:-00008:+00090:+00013:000221.3038:08543
08544:-00022:+00086:-00020:000221.3038:08544
08545:-00013:+00091:-00001:000221.3038:08545
08546:+00004:+00089:-00011:000221.3038:08546
08547:+00002:+00085:-00001:000221.3038:08547
08548:-00023:+00088:-00018:000221.3038:08548
08549:-00032:+00079:-00021:000221.3038:08549
08550:-00011:+00077:+00003:000241.3077:08550
08551:-00004:+00086:-00022:000241.3077:08551
08552:+00009:+00088:+00000:000241.3077:08552
08553:-00002:+00078:+00027:000241.3077:08553
08554:+00005:+00086:-00004:000241.3077:08554
08555:+00006:+00084:-00007:000241.3077:08555
08556:-00004:+00087:-00001:000241.3077:08556
08557:+00000:+00077:-00004:000241.3077:08557
08558:-00007:+00085:+00012:000241.3077:08558
08559:+00003:+00082:-00005:000241.3077:08559
08560:+00000:+00081:+00003:000241.3077:08560
08561:-00022:+00080:-00022:000241.3077:08561
08562:+00005:+00068:-00023:000241.3077:08562
08563:+00000:+00091:+00001:000241.3077:08563
08564:-00022:+00086:-00050:000241.3077:08564
08565:-00021:+00088:-00024:000241.3077:08565
08566:+00000:+00092:-00026:000241.3077:08566
08567:-00013:+00085:-00014:000241.3077:08567
08568:+00001:+00066:-00024:000241.3077:08568
08569:-00018:+00090:-00011:000241.3077:08569
08570:-00021:+00066:-00022:000241.3077:08570
08571:-00022:+00077:-00021:000241.3077:08571
08572:-00007:+00075:+00014:000241.3077:08572
08573:-00009:+00084:-00039:000241.3077:08573
08574:-00019:+00073:-00021:000241.3077:08574
08575:-00019:+00077:-00015:000241.3077:08575
08576:-00009:+00066:-00016:000241.3077:08576
08577:-00032:+00067:-00040:000241.3077:08577
08578:+00000:+00090:-00041:000241.3077:08578
08579:+00006:+00076:-00024:000241.3077:08579
08580:-00019:+00076:-00015:000241.3077:08580
08581:-00022:+00069:-00023:000241.3077:08581
08582:-00004:+00062:-00002:000241.3077:08582
08583:+00006:+00068:-00036:000241.3077:08583
08584:-00015:+00085:-00023:000241.3077:08584
08585:-00023:+00085:-00026:000241.3077:08585
08586:-00021:+00088:-00037:000241.3077:08586
08587:+00000:+00061:-00024:000241.3077:08587
08588:+00002:+00066:-00004:000241.3077:08588
08589:-00007:+00066:-00001:000241.3077:08589
08590:+00004:+00064:-00006:000241.3077:08590
08591:-00006:+00063:-00022:000241.3077:08591
08592:-00020:+00068:-00009:000241.3077:08592
08593:+00006:+00086:-00036:000241.3077:08593
08594:+00011:+00072:+00011:000241.3077:08594
08595:-00007:+00062:-00003:000241.3077:08595
08596:-00018:+00085:-00019:000241.3077:08596
08597:-00008:+00074:-00007:000241.3077:08597
08598:-00002:+00068:-00023:000241.3077:08598
08599:+00036:+00072:+00006:000241.3077:08599
08600:+00025:+00062:+00014:000241.3077:08600
08601:+00024:+00088:-00010:000241.3077:08601
08602:+00005:+00091:+00014:000241.3077:08602
08603:+00005:+00068:+00000:000241.3077:08603
08604:-00002:+00080:-00022:000241.3077:08604
08605:+00011:+00086:+00019:000241.3077:08605
08606:+00020:+00065:-00002:000241.3077:08606
08607:+00016:+00089:+00010:000241.3077:08607
08608:+00011:+00085:+00017:000241.3077:08608
08609:+00019:+00080:-00023:000241.3077:08609
08610:+00018:+00067:+00013:000241.3077:08610
08611:-00018:+00091:-00010:000241.3077:08611
08612:+00019:+00085:-00025:000241.3077:08612
08613:+00008:+00075:+00002:000241.3077:08613
08614:+00002:+00077:-00002:000241.3077:08614
08615:-00010:+00067:+00013:000241.3077:08615
08616:-00002:+00074:+00000:000241.3077:08616
08617:-00001:+00076:-00007:000241.3077:08617
08618:+00003:+00082:-00007:000241.3077:08618
08619:-00032:+00077:-00037:000241.3077:08619
08620:-00023:+00075:-00021:000241.3077:08620
08621:-00033:+00067:-00038:000241.3077:08621
08622:+00004:+00085:-00003:000241.3077:08622
08623:+00007:+00090:-00012:000241.3077:08623
08624:-00024:+00065:-00040:000241.3077:08624
08625:-00035:+00061:-00022:000241.3077:08625
08626:-00009:+00075:-00012:000241.3077:08626
08627:+00004:+00091:-00003:000241.3077:08627
08628:-00010:+00062:-00023:000255.7902:08628
08629:-00034:+00076:-00026:000255.7902:08629
08630:-00017:+00065:-00003:000255.7902:08630
08631:+00001:+00066:-00026:000255.7902:08631
08632:+00001:+00068:-00015:000255.7902:08632
08633:+00005:+00062:+00002:000255.7902:08633
08634:+00020:+00063:+00002:000255.7902:08634
08635:-00003:+00065:-00036:000255.7902:08635
08636:-00008:+00068:-00023:000255.7902:08636
08637:+00006:+00067:+00001:000255.7902:08637
08638:-00002:+00071:-00011:000255.7902:08638
08639:+00022:+00062:-00007:000255.7902:08639
08640:+00006:+00083:-00027:000255.7902:08640
08641:-00048:+00076:-00024:000255.7902:08641
08642:-00024:+00081:-00013:000255.7902:08642
08643:+00032:+00064:-00005:000255.7902:08643
08644:+00009:+00084:+00000:000255.7902:08644
08645:-00018:+00075:-00019:000255.7902:08645
08646:-00022:+00084:+00000:000255.7902:08646
08647:-00010:+00073:-00001:000255.7902:08647
08648:+00004:+00062:-00021:000255.7902:08648
08649:+00002:+00069:-00003:000255.7902:08649
08650:+00000:+00088:-00021:000255.7902:08650
08651:-00004:+00064:-00012:000255.7902:08651
08652:-00009:+00087:-00026:000255.7902:08652
08653:-00011:+00087:-00014:000255.7902:08653
08654:-00032:+00088:-00035:000255.7902:08654
08655:-00019:+00086:-00018:000255.7902:08655
08656:-00009:+00079:-00025:000255.7902:08656
08657:-00033:+00065:-00025:000255.7902:08657
08658:-00010:+00087:-00022:000255.7902:08658
08659:+00005:+00068:+00003:000255.7902:08659
08660:-00018:+00090:-00035:000255.7902:08660
08661:-00011:+00068:-00014:000255.7902:08661
08662:-00013:+00079:-00020:000255.7902:08662
08663:-00022:+00088:-00023:000255.7902:08663
08664:-00028:+00089:-00033:000255.7902:08664
08665:-00019:+00080:-00009:000255.7902:08665
08666:-00009:+00091:-00037:000255.7902:08666
08667:-00051:+00067:-00019:000255.7902:08667
08668:-00039:+00077:-00040:000255.7902:08668
08669:-00034:+00085:-00019:000255.7902:08669
08670:-00036:+00068:-00014:000255.7902:08670
08671:-00033:+00090:+00002:000255.7902:08671
08672:-00009:+00077:-00024:000255.7902:08672
08673:-00020:+00086:-00023:000255.7902:08673
08674:-00009:+00089:-00023:000255.7902:08674
08675:-00038:+00082:-00001:000255.7902:08675
08676:-00024:+00065:-00025:000255.7902:08676
08677:-00027:+00085:-00016:000255.7902:08677
08678:+00003:+00066:+00000:000255.7902:08678
08679:-00015:+00066:-00018:000255.7902:08679
08680:-00034:+00063:-00028:000255.7902:08680
08681:+00003:+00064:+00001:000255.7902:08681
08682:+00006:+00068:-00004:000255.7902:08682
08683:+00001:+00086:+00001:000255.7902:08683
08684:-00012:+00068:-00027:000255.7902:08684
08685:-00015:+00106:-00026:000255.7902:08685
08686:-00006:+00066:-00036:000255.7902:08686
08687:-00009:+00090:-00026:000255.7902:08687
08688:-00026:+00083:-00026:000255.7902:08688
08689:-00001:+00075:+00032:000255.7902:08689
08690:+00022:+00062:-00031:000255.7902:08690
08691:+00015:+00078:+00001:000255.7902:08691
08692:+00006:+00075:+00017:000255.7902:08692
08693:-00010:+00086:-00018:000255.7902:08693
08694:-00002:+00090:+00034:000255.7902:08694
08695:-00008:+00068:-00042:000255.7902:08695
08696:+00005:+00063:-00004:000255.7902:08696
08697:-00020:+00065:+00015:000255.7902:08697
08698:+00020:+00065:+00000:000255.7902:08698
08699:+00019:+00061:-00004:000255.7902:08699
08700:-00007:+00067:-00025:000255.7902:08700
08701:+00004:+00089:-00010:000255.7902:08701
08702:+00006:+00088:-00007:000255.7902:08702
08703:-00006:+00062:-00038:000255.7902:08703
08704:-00005:+00076:-00008:000255.7902:08704
08705:+00003:+00076:-00027:000261.7428:08705
08706:+00007:+00084:-00020:000261.7428:08706
08707:-00003:+00087:-00020:000261.7428:08707
08708:-00019:+00075:+00002:000261.7428:08708
08709:+00001:+00088:+00000:000261.7428:08709
08710:-00013:+00099:-00038:000261.7428:08710
08711:-00024:+00078:-00023:000261.7428:08711
08712:-00021:+00088:-00014:000261.7428:08712
08713:-00022:+00086:-00014:000261.7428:08713
08714:-00034:+00077:+00012:000261.7428:08714
08715:-00015:+00086:-00012:000261.7428:08715
08716:-00020:+00086:-00009:000261.7428:08716
08717:-00020:+00069:-00018:000261.7428:08717
08718:-00009:+00064:-00002:000261.7428:08718
08719:-00022:+00086:-00028:000261.7428:08719
08720:-00014:+00067:-00012:000261.7428:08720
08721:-00034:+00089:-00022:000261.7428:08721
08722:-00010:+00074:-00036:000261.7428:08722
08723:+00001:+00062:-00026:000261.7428:08723
08724:-00006:+00087:-00022:000261.7428:08724
08725:-00002:+00065:+00000:000261.7428:08725
08726:-00007:+00088:+00012:000261.7428:08726
08727:+00018:+00066:-00010:000261.7428:08727
08728:-00002:+00105:-00038:000261.7428:08728
08729:+00009:+00063:-00025:000261.7428:08729
08730:-00011:+00073:-00018:000261.7428:08730
08731:-00031:+00075:-00014:000261.7428:08731
08732:+00024:+00071:+00007:000261.7428:08732
08733:+00011:+00087:-00022:000261.7428:08733
08734:-00006:+00070:+00024:000261.7428:08734
08735:-00008:+00053:+00018:000261.7428:08735
08736:+00016:+00068:-00015:000261.7428:08736
08737:-00008:+00063:-00011:000261.7428:08737
08738:+00003:+00084:-00053:000261.7428:08738
08739:-00005:+00073:+00018:000261.7428:08739
08740:+00010:+00065:+00018:000261.7428:08740
08741:-00002:+00064:-00016:000261.7428:08741
08742:-00001:+00087:-00005:000261.7428:08742
08743:-00001:+00086:+00015:000261.7428:08743
08744:+00017:+00062:+00003:000261.7428:08744
08745:+00017:+00088:-00023:000261.7428:08745
08746:+00000:+00063:+00000:000261.7428:08746
08747:+00006:+00066:-00003:000261.7428:08747
08748:+00015:+00062:-00027:000261.7428:08748
08749:+00002:+00062:-00025:000261.7428:08749
08750:+00004:+00065:-00015:000261.7428:08750
08751:-00035:+00086:-00034:000261.7428:08751
08752:-00001:+00058:-00004:000261.7428:08752
08753:-00027:+00080:-00029:000261.7428:08753
08754:-00054:+00064:-00038:000261.7428:08754
08755:-00019:+00066:-00016:000261.7428:08755
08756:-00021:+00089:-00023:000261.7428:08756
08757:-00025:+00050:-00020:000261.7428:08757
08758:-00036:+00065:-00028:000261.7428:08758
08759:-00022:+00065:-00018:000261.7428:08759
08760:-00021:+00068:-00021:000261.7428:08760
08761:-00016:+00087:-00037:000261.7428:08761
08762:+00001:+00084:+00004:000261.7428:08762
08763:-00015:+00086:-00035:000261.7428:08763
08764:-00038:+00087:-00011:000261.7428:08764
08765:+00003:+00075:-00007:000261.7428:08765
08766:-00024:+00091:-00025:000261.7428:08766
08767:-00019:+00063:-00015:000261.7428:08767
08768:+00005:+00087:-00020:000261.7428:08768
08769:-00005:+00065:-00011:000261.7428:08769
08770:-00010:+00064:-00005:000261.7428:08770
08771:-00001:+00090:-00026:000261.7428:08771
08772:+00005:+00068:-00006:000261.7428:08772
08773:-00021:+00078:-00038:000261.7428:08773
08774:-00008:+00065:+00000:000261.7428:08774
08775:-00038:+00068:-00054:000261.7428:08775
08776:-00018:+00062:+00030:000261.7428:08776
08777:+00022:+00075:-00041:000277.0082:08777
08778:+00017:+00063:-00023:000277.0082:08778
08779:+00006:+00066:+00013:000277.0082:08779
08780:-00010:+00084:-00019:000277.0082:08780
08781:-00023:+00091:-00010:000277.0082:08781
08782:-00008:+00067:+00003:000277.0082:08782
08783:+00016:+00076:+00003:000277.0082:08783
08784:+00003:+00076:-00005:000277.0082:08784
08785:+00007:+00085:-00021:000277.0082:08785
08786:-00004:+00086:-00010:000277.0082:08786
08787:-00008:+00065:-00001:000277.0082:08787
08788:-00022:+00087:-00022:000277.0082:08788
08789:-00017:+00064:-00010:000277.0082:08789
08790:-00021:+00086:-00028:000277.0082:08790
08791:-00023:+00066:-00003:000277.0082:08791
08792:-00024:+00089:-00005:000277.0082:08792
08793:-00019:+00085:-00021:000277.0082:08793
08794:-00016:+00062:-00023:000277.0082:08794
08795:-00010:+00078:+00003:000277.0082:08795
08796:-00023:+00063:-00007:000277.0082:08796
08797:-00028:+00066:-00036:000277.0082:08797
08798:-00030:+00078:-00037:000277.0082:08798
08799:-00037:+00087:-00021:000277.0082:08799
08800:-00036:+00066:-00067:000277.0082:08800
08801:-00038:+00085:-00004:000277.0082:08801
08802:-00028:+00086:-00037:000277.0082:08802
08803:-00034:+00075:-00014:000277.0082:08803
08804:-00021:+00085:+00001:000277.0082:08804
08805:-00021:+00089:-00013:000277.0082:08805
08806:-00021:+00064:-00018:000277.0082:08806
08807:-00011:+00062:-00019:000277.0082:08807
08808:-00022:+00087:-00037:000277.0082:08808
08809:-00012:+00091:-00021:000277.0082:08809
08810:-00021:+00066:-00018:000277.0082:08810
08811:-00017:+00091:-00011:000277.0082:08811
08812:+00007:+00087:-00025:000277.0082:08812
08813:+00001:+00073:-00003:000277.0082:08813
08814:+00006:+00084:-00012:000277.0082:08814
08815:+00003:+00086:-00002:000277.0082:08815
08816:-00009:+00088:-00036:000277.0082:08816
08817:+00003:+00070:+00019:000277.0082:08817
08818:-00036:+00089:-00028:000277.0082:08818
08819:-00047:+00067:-00018:000277.0082:08819
08820:+00021:+00085:+00008:000277.0082:08820
08821:+00017:+00075:-00002:000277.0082:08821
08822:+00017:+00075:+00046:000277.0082:08822
08823:-00017:+00091:-00025:000277.0082:08823
08824:+00005:+00065:+00018:000277.0082:08824
08825:-00002:+00087:+00006:000277.0082:08825
08826:+00003:+00074:-00037:000277.0082:08826
08827:-00018:+00066:-00004:000277.0082:08827
08828:+00019:+00065:-00010:000277.0082:08828
08829:+00015:+00076:+00001:000277.0082:08829
08830:+00004:+00068:-00005:000277.0082:08830
08831:+00006:+00066:-00007:000277.0082:08831
08832:-00004:+00084:-00009:000277.0082:08832
08833:+00006:+00063:-00004:000277.0082:08833
08834:-00017:+00066:-00004:000277.0082:08834
08835:+00003:+00062:+00003:000277.0082:08835
08836:-00007:+00067:-00038:000277.0082:08836
08837:-00022:+00072:+00019:000277.0082:08837
08838:-00013:+00063:-00016:000277.0082:08838
08839:-00031:+00065:-00035:000277.0082:08839
08840:+00001:+00085:-00002:000277.0082:08840
08841:+00000:+00089:-00025:000277.0082:08841
08842:-00031:+00088:-00021:000277.0082:08842
08843:-00030:+00061:-00017:000277.0082:08843
08844:-00002:+00062:-00016:000277.0082:08844
08845:+00001:+00063:-00021:000277.0082:08845
08846:+00000:+00051:-00041:000277.0082:08846
08847:+00003:+00073:-00021:000277.0082:08847
08848:-00017:+00073:-00003:000277.0082:08848
08849:-00033:+00065:-00018:000279.8416:08849
08850:-00023:+00072:-00022:000279.8416:08850
08851:-00019:+00064:-00020:000279.8416:08851
08852:-00007:+00074:-00002:000279.8416:08852
08853:+00022:+00066:-00024:000279.8416:08853
08854:+00011:+00071:+00002:000279.8416:08854
08855:-00001:+00067:+00001:000279.8416:08855
08856:-00006:+00068:-00010:000279.8416:08856
08857:-00008:+00060:-00016:000279.8416:08857
08858:-00024:+00078:-00012:000279.8416:08858
08859:-00033:+00051:-00024:000279.8416:08859
08860:+00004:+00065:-00009:000279.8416:08860
08861:+00015:+00066:-00035:000279.8416:08861
08862:+00020:+00054:+00013:000279.8416:08862
08863:-00005:+00064:-00009:000279.8416:08863
08864:-00008:+00071:+00019:000279.8416:08864
08865:-00008:+00065:-00010:000279.8416:08865
08866:-00007:+00071:-00026:000279.8416:08866
08867:+00005:+00068:-00007:000279.8416:08867
08868:+00001:+00063:+00000:000279.8416:08868
08869:-00002:+00062:-00026:000279.8416:08869
08870:+00016:+00068:+00001:000279.8416:08870
08871:-00011:+00062:-00023:000279.8416:08871
08872:+00002:+00068:-00007:000279.8416:08872
08873:-00003:+00088:-00019:000279.8416:08873
08874:+00004:+00066:+00014:000279.8416:08874
08875:+00002:+00075:-00021:000279.8416:08875
08876:-00023:+00062:-00024:000279.8416:08876
08877:+00006:+00049:-00026:000279.8416:08877
08878:+00004:+00090:-00041:000279.8416:08878
08879:-00032:+00061:-00026:000279.8416:08879
08880:-00049:+00061:-00024:000279.8416:08880
08881:-00031:+00088:-00026:000279.8416:08881
08882:+00001:+00091:+00003:000279.8416:08882
08883:-00021:+00071:-00028:000279.8416:08883
08884:-00010:+00067:+00002:000279.8416:08884
08885:-00026:+00071:-00036:000279.8416:08885
08886:-00012:+00063:-00025:000279.8416:08886
08887:-00037:+00078:-00036:000279.8416:08887
08888:-00032:+00072:-00039:000279.8416:08888
[truncated: 50,041 more chars]
