# Supplementary material for: Suboptimal Omnidirectional Wheel Design and Implementation
Source: Sensors (Basel). 2021 Jan 28;21(3):865. doi: 10.3390/s21030865 (PMC7865864; doi:10.3390/s21030865)
Supplement: Supplementary file 1 [file sensors-21-00865-s001.zip › 3.-Data 30 Fixed Wheel/ACDATA25.TXT]

00001:-00078:+00116:-00075:001771.6650:00001
00002:+00126:+00058:-00214:001771.6650:00002
00003:-00152:+00176:-00345:001771.6650:00003
00004:-00253:+00114:-00132:001774.0599:00004
00005:+00022:+00035:-00206:001774.0599:00005
00006:+00135:+00184:-00156:001774.0599:00006
00007:+00014:-00056:-00099:001774.0599:00007
00008:+00255:+00170:-00128:001774.0599:00008
00009:+00364:+00056:+00087:001774.0599:00009
00010:-00016:-00005:-00268:001774.0599:00010
00011:-00148:+00179:-00108:001774.0599:00011
00012:-00088:+00090:+00046:001774.0599:00012
00013:-00157:+00187:-00091:001774.0599:00013
00014:-00104:+00110:+00217:001774.0599:00014
00015:+00083:+00097:+00091:001759.9528:00015
00016:+00123:+00158:+00187:001759.9528:00016
00017:-00176:-00036:+00354:001759.9528:00017
00018:-00230:+00125:-00015:001759.9528:00018
00019:-00088:+00027:+00198:001759.9528:00019
00020:-00107:+00151:+00062:001759.9528:00020
00021:+00044:+00219:+00322:001759.9528:00021
00022:+00203:+00075:+00197:001759.9528:00022
00023:+00270:+00064:+00219:001759.9528:00023
00024:-00089:+00125:+00253:001759.9528:00024
00025:-00026:-00032:+00176:001759.9528:00025
00026:+00106:+00191:+00229:001759.9528:00026
00027:-00039:-00067:+00229:001744.0639:00027
00028:+00049:+00177:-00055:001744.0639:00028
00029:+00229:+00112:+00133:001744.0639:00029
00030:+00054:-00003:+00076:001744.0639:00030
00031:-00091:+00104:+00056:001744.0639:00031
00032:-00215:+00072:+00094:001744.0639:00032
00033:-00018:+00082:-00053:001744.0639:00033
00034:+00055:+00100:-00093:001744.0639:00034
00035:+00144:+00020:-00052:001744.0639:00035
00036:+00152:+00114:-00185:001744.0639:00036
00037:+00238:+00030:-00167:001744.0639:00037
00038:-00055:+00060:-00227:001729.2012:00038
00039:-00125:+00029:-00111:001729.2012:00039
00040:+00090:-00046:-00095:001729.2012:00040
00041:+00150:+00078:-00242:001729.2012:00041
00042:+00249:+00061:-00110:001729.2012:00042
00043:+00196:+00104:-00172:001729.2012:00043
00044:+00040:+00039:-00232:001729.2012:00044
00045:-00170:+00164:-00143:001729.2012:00045
00046:-00062:+00027:-00115:001729.2012:00046
00047:+00068:+00005:-00209:001729.2012:00047
00048:-00058:+00193:-00056:001729.2012:00048
00049:+00010:+00091:+00036:001729.2012:00049
00050:+00069:+00111:-00103:001718.4010:00050
00051:-00045:+00013:-00029:001718.4010:00051
00052:-00106:+00105:+00074:001718.4010:00052
00053:-00047:+00119:-00001:001718.4010:00053
00054:-00009:+00163:-00059:001718.4010:00054
00055:-00014:+00134:+00090:001718.4010:00055
00056:+00155:+00065:+00259:001718.4010:00056
00057:+00229:+00108:+00182:001718.4010:00057
00058:-00009:+00015:-00152:001718.4010:00058
00059:-00159:+00205:+00049:001718.4010:00059
00060:-00122:-00075:+00133:001718.4010:00060
00061:-00053:+00035:+00034:001718.4010:00061
00062:-00106:+00166:+00007:001710.0772:00062
00063:-00045:+00126:-00099:001710.0772:00063
00064:+00002:-00061:+00263:001710.0772:00064
00065:-00216:+00067:+00112:001710.0772:00065
00066:-00242:-00044:+00221:001710.0772:00066
00067:-00120:-00002:-00279:001710.0772:00067
00068:-00072:+00342:-00357:001710.0772:00068
00069:-00055:+00060:+00091:001710.0772:00069
00070:+00037:+00338:+00078:001710.0772:00070
00071:+00041:+00032:+00343:001710.0772:00071
00072:-00032:+00324:-00444:001710.0772:00072
00073:-00169:+00055:+00153:001712.3386:00073
00074:-00162:+00410:-00100:001712.3386:00074
00075:+00051:+00347:+00149:001712.3386:00075
00076:-00127:-00129:+00365:001712.3386:00076
00077:-00095:+00160:+00007:001712.3386:00077
00078:+00034:-00161:+00208:001712.3386:00078
00079:-00022:-00090:-00129:001712.3386:00079
00080:-00038:+00077:+00148:001712.3386:00080
00081:-00075:+00106:-00140:001712.3386:00081
00082:-00098:-00049:-00203:001712.3386:00082
00083:-00212:+00076:+00088:001712.3386:00083
00084:+00177:+00103:-00085:001712.3386:00084
00085:+00266:+00015:-00298:001706.5786:00085
00086:-00142:+00165:-00226:001706.5786:00086
00087:-00134:+00157:+00029:001706.5786:00087
00088:-00026:+00133:-00165:001706.5786:00088
00089:+00031:+00154:-00177:001706.5786:00089
00090:-00200:-00007:+00209:001706.5786:00090
00091:+00082:+00061:+00074:001706.5786:00091
00092:+00177:+00043:-00075:001706.5786:00092
00093:-00107:+00073:-00010:001706.5786:00093
00094:-00209:+00095:+00145:001706.5786:00094
00095:+00146:-00050:-00083:001706.5786:00095
00096:+00165:-00046:+00035:001706.5786:00096
00097:-00330:+00044:+00085:001714.8811:00097
00098:-00132:+00054:-00028:001714.8811:00098
00099:+00298:+00094:+00095:001714.8811:00099
00100:-00052:-00040:+00077:001714.8811:00100
00101:-00173:+00107:-00033:001714.8811:00101
00102:-00121:+00050:+00053:001714.8811:00102
00103:+00050:+00159:+00060:001714.8811:00103
00104:-00108:+00088:-00014:001714.8811:00104
00105:+00143:+00209:+00259:001714.8811:00105
00106:+00155:-00024:+00201:001714.8811:00106
00107:+00094:+00229:-00026:001714.8811:00107
00108:-00253:-00013:+00178:001726.7774:00108
00109:-00111:+00000:-00054:001726.7774:00109
00110:+00015:-00003:+00210:001726.7774:00110
00111:-00103:+00021:-00086:001726.7774:00111
00112:+00010:+00033:-00028:001726.7774:00112
00113:+00150:+00032:+00047:001726.7774:00113
00114:+00011:+00062:-00002:001726.7774:00114
00115:-00096:+00052:+00128:001726.7774:00115
00116:-00173:+00021:-00129:001726.7774:00116
00117:-00095:+00171:-00112:001726.7774:00117
00118:-00030:+00066:-00081:001726.7774:00118
00119:+00102:+00010:-00055:001726.7774:00119
00120:+00222:+00049:-00331:001732.8583:00120
00121:+00123:-00091:-00113:001732.8583:00121
00122:-00146:+00288:-00196:001732.8583:00122
00123:-00200:-00041:-00073:001732.8583:00123
00124:-00149:+00191:-00292:001732.8583:00124
00125:-00077:+00135:+00016:001732.8583:00125
00126:+00154:+00051:-00139:001732.8583:00126
00127:+00284:+00005:+00073:001732.8583:00127
00128:+00141:+00078:-00102:001732.8583:00128
00129:-00139:+00035:-00035:001732.8583:00129
00130:-00215:+00186:+00030:001732.8583:00130
00131:-00114:+00119:+00132:001746.5144:00131
00132:+00045:+00098:+00098:001746.5144:00132
00133:+00199:+00154:+00055:001746.5144:00133
00134:+00180:+00012:+00091:001746.5144:00134
00135:-00148:+00087:-00181:001746.5144:00135
00136:-00179:+00073:+00115:001746.5144:00136
00137:-00052:-00004:+00155:001746.5144:00137
00138:-00009:+00148:-00173:001746.5144:00138
00139:+00007:+00075:+00164:001746.5144:00139
00140:+00116:+00030:+00207:001746.5144:00140
00141:+00101:+00180:+00036:001746.5144:00141
00142:-00048:+00134:-00033:001768.9448:00142
00143:-00272:+00150:-00037:001768.9448:00143
00144:-00240:+00225:-00034:001768.9448:00144
00145:+00042:+00029:+00117:001768.9448:00145
00146:+00186:+00033:+00145:001768.9448:00146
00147:+00199:+00231:-00078:001768.9448:00147
00148:+00090:-00070:+00069:001768.9448:00148
00149:-00261:+00196:+00001:001768.9448:00149
00150:-00301:+00051:+00073:001768.9448:00150
00151:-00125:+00135:-00077:001768.9448:00151
00152:+00089:-00049:+00155:001768.9448:00152
00153:+00234:+00126:+00218:001768.9448:00153
00154:+00281:-00089:+00087:001777.6564:00154
00155:+00175:+00165:-00178:001777.6564:00155
00156:-00157:-00009:+00061:001777.6564:00156
00157:-00369:+00059:-00167:001777.6564:00157
00158:-00231:+00122:-00012:001777.6564:00158
00159:+00099:+00000:+00142:001777.6564:00159
00160:+00449:+00039:-00200:001777.6564:00160
00161:+00433:+00099:-00051:001777.6564:00161
00162:-00153:-00023:-00085:001777.6564:00162
00163:-00343:+00240:-00211:001777.6564:00163
00164:-00138:-00041:-00125:001777.6564:00164
00165:+00027:+00148:-00153:001789.7352:00165
00166:+00070:-00010:+00078:001789.7352:00166
00167:+00350:-00046:-00073:001789.7352:00167
00168:+00130:+00151:-00176:001789.7352:00168
00169:-00216:-00045:-00136:001789.7352:00169
00170:-00331:+00051:-00362:001789.7352:00170
00171:-00200:+00159:-00290:001789.7352:00171
00172:-00066:+00050:-00211:001789.7352:00172
00173:+00136:-00023:-00050:001789.7352:00173
00174:+00326:-00062:-00212:001789.7352:00174
00175:+00185:+00081:-00455:001789.7352:00175
00176:-00374:-00048:-00294:001794.7329:00176
00177:-00419:-00135:-00360:001794.7329:00177
00178:-00063:+00117:-00397:001794.7329:00178
00179:+00207:-00096:-00107:001794.7329:00179
00180:+00334:-00087:-00305:001794.7329:00180
00181:+00481:+00063:-00513:001794.7329:00181
00182:+00084:-00154:-00499:001794.7329:00182
00183:-00589:+00228:-00554:001794.7329:00183
00184:-00030:+00099:+00208:001794.7329:00184
00185:+00519:+00631:-00306:001794.7329:00185
00186:+00035:-00442:+00226:001794.7329:00186
00187:+00034:+00282:+00010:001800.8903:00187
00188:+00276:+00033:+00136:001800.8903:00188
00189:-00281:+00072:+00008:001800.8903:00189
00190:-00384:+00056:+00360:001800.8903:00190
00191:-00158:+00093:+00178:001800.8903:00191
00192:-00203:-00157:+00108:001800.8903:00192
00193:-00151:+00461:+00193:001800.8903:00193
00194:+00238:+00107:+00141:001800.8903:00194
00195:-00261:+00245:+00131:001800.8903:00195
00196:-00419:+00416:+00292:001800.8903:00196
00197:-00183:-00014:+00246:001800.8903:00197
00198:-00025:+00259:+00161:001805.3706:00198
00199:-00026:+00159:+00271:001805.3706:00199
00200:+00234:+00070:+00134:001805.3706:00200
00201:+00444:+00082:+00239:001805.3706:00201
00202:+00228:+00031:+00303:001805.3706:00202
00203:-00239:+00014:+00065:001805.3706:00203
00204:-00278:+00100:-00062:001805.3706:00204
00205:-00014:+00100:+00076:001805.3706:00205
00206:+00212:-00015:+00000:001805.3706:00206
00207:+00244:-00065:+00233:001805.3706:00207
00208:+00004:+00076:-00049:001805.3706:00208
00209:-00141:+00179:-00205:001810.4118:00209
00210:-00204:-00022:-00025:001810.4118:00210
00211:-00017:+00118:-00125:001810.4118:00211
00212:+00003:+00017:+00053:001810.4118:00212
00213:+00093:+00072:-00026:001810.4118:00213
00214:+00250:+00143:-00094:001810.4118:00214
00215:+00086:-00060:+00022:001810.4118:00215
00216:-00228:+00175:-00211:001810.4118:00216
00217:-00030:+00089:-00054:001810.4118:00217
00218:+00120:+00040:-00092:001810.4118:00218
00219:+00177:+00359:-00189:001810.4118:00219
00220:+00182:+00234:+00025:001806.1179:00220
00221:+00324:+00320:+00143:001806.1179:00221
00222:-00047:+00225:+00078:001806.1179:00222
00223:-00229:+00214:-00054:001806.1179:00223
00224:-00187:+00098:-00048:001806.1179:00224
00225:+00205:-00027:+00025:001806.1179:00225
00226:+00292:+00042:-00122:001806.1179:00226
00227:+00237:-00106:+00126:001806.1179:00227
00228:-00009:-00071:-00252:001806.1179:00228
00229:-00152:+00100:-00089:001806.1179:00229
00230:-00015:+00025:-00021:001806.1179:00230
00231:-00053:-00024:-00174:001810.8430:00231
00232:-00050:+00018:+00095:001810.8430:00232
00233:+00277:+00058:-00139:001810.8430:00233
00234:+00327:+00046:-00069:001810.8430:00234
00235:-00175:+00008:+00021:001810.8430:00235
00236:-00262:-00013:-00071:001810.8430:00236
00237:-00027:+00044:+00088:001810.8430:00237
00238:+00133:+00186:+00088:001810.8430:00238
00239:+00125:-00118:+00212:001810.8430:00239
00240:+00196:-00020:+00099:001810.8430:00240
00241:+00096:+00151:+00015:001810.8430:00241
00242:-00169:+00176:+00157:001813.2073:00242
00243:-00320:-00086:+00225:001813.2073:00243
00244:+00071:+00142:+00078:001813.2073:00244
00245:+00088:+00037:+00296:001813.2073:00245
00246:+00015:+00220:+00141:001813.2073:00246
00247:+00074:+00160:+00097:001813.2073:00247
00248:+00068:+00061:+00149:001813.2073:00248
00249:-00303:+00283:-00018:001813.2073:00249
00250:-00423:-00108:+00055:001813.2073:00250
00251:-00070:+00287:-00158:001813.2073:00251
00252:+00190:-00011:+00211:001813.2073:00252
00253:+00151:+00159:+00050:001808.8283:00253
00254:+00189:+00135:-00015:001808.8283:00254
00255:-00142:+00225:+00042:001808.8283:00255
00256:-00323:-00090:-00072:001808.8283:00256
00257:-00074:+00292:-00264:001808.8283:00257
00258:+00056:-00045:-00054:001808.8283:00258
00259:-00106:-00184:-00080:001808.8283:00259
00260:+00099:+00161:-00238:001808.8283:00260
00261:+00250:+00052:-00132:001808.8283:00261
00262:-00084:-00011:-00322:001808.8283:00262
00263:-00421:+00052:-00184:001808.8283:00263
00264:-00367:-00352:-00268:001810.7843:00264
00265:+00280:+00070:-00430:001810.7843:00265
00266:+00234:+00089:-00403:001810.7843:00266
00267:-00324:-00355:-00145:001810.7843:00267
00268:-00178:+00251:-00140:001810.7843:00268
00269:+00045:-00087:-00194:001810.7843:00269
00270:-00028:+00183:-00502:001810.7843:00270
00271:-00361:+00249:+00242:001810.7843:00271
00272:-00281:-00092:-00169:001810.7843:00272
00273:+00282:+00132:-00227:001810.7843:00273
00274:+00019:+00201:+00131:001810.7843:00274
00275:-00277:+00043:-00366:001810.7843:00275
00276:-00118:+00261:+00014:001807.8547:00276
00277:-00057:+00068:+00180:001807.8547:00277
00278:-00191:+00096:+00030:001807.8547:00278
00279:+00022:+00118:+00257:001807.8547:00279
00280:+00145:+00138:+00285:001807.8547:00280
00281:+00324:+00141:+00062:001807.8547:00281
00282:-00052:+00287:+00184:001807.8547:00282
00283:-00180:+00165:-00100:001807.8547:00283
00284:-00158:+00106:+00055:001807.8547:00284
00285:-00239:-00028:+00120:001807.8547:00285
00286:-00015:+00093:+00215:001807.8547:00286
00287:+00303:+00084:+00228:001785.2695:00287
00288:+00178:+00165:-00029:001785.2695:00288
00289:-00029:+00123:+00038:001785.2695:00289
00290:-00154:+00034:+00080:001785.2695:00290
00291:-00119:+00082:-00001:001785.2695:00291
00292:-00007:-00027:-00061:001785.2695:00292
00293:+00104:+00096:-00122:001785.2695:00293
00294:+00313:+00044:-00031:001785.2695:00294
00295:+00006:-00050:-00194:001785.2695:00295
00296:-00075:+00132:-00171:001785.2695:00296
00297:+00046:+00034:+00043:001785.2695:00297
00298:+00097:+00107:-00222:001761.4857:00298
00299:+00092:+00038:-00058:001761.4857:00299
00300:+00128:+00081:-00162:001761.4857:00300
00301:+00121:+00042:-00027:001761.4857:00301
00302:+00019:+00019:-00169:001761.4857:00302
00303:-00104:+00039:-00177:001761.4857:00303
00304:-00049:+00132:-00125:001761.4857:00304
00305:-00097:+00212:-00134:001761.4857:00305
00306:-00098:+00017:-00013:001761.4857:00306
00307:+00021:+00060:+00050:001761.4857:00307
00308:+00286:+00202:+00040:001761.4857:00308
00309:+00006:+00080:+00103:001761.4857:00309
00310:-00172:+00097:-00278:001729.1673:00310
00311:-00017:-00021:-00129:001729.1673:00311
00312:-00008:+00031:-00179:001729.1673:00312
00313:+00089:+00111:+00154:001729.1673:00313
00314:+00166:+00188:+00092:001729.1673:00314
00315:+00152:-00032:-00018:001729.1673:00315
00316:-00083:-00007:+00025:001729.1673:00316
00317:-00082:+00060:+00088:001729.1673:00317
00318:+00052:+00088:+00103:001729.1673:00318
00319:-00058:+00124:-00049:001729.1673:00319
00320:-00019:+00004:-00073:001729.1673:00320
00321:+00029:+00151:+00121:001699.5144:00321
00322:-00068:+00088:+00192:001699.5144:00322
00323:-00081:+00089:+00094:001699.5144:00323
00324:-00066:+00020:+00046:001699.5144:00324
00325:+00064:-00040:-00003:001699.5144:00325
00326:-00041:+00081:+00003:001699.5144:00326
00327:+00080:+00084:+00091:001699.5144:00327
00328:+00095:+00184:+00048:001699.5144:00328
00329:+00056:-00043:+00111:001699.5144:00329
00330:-00142:+00026:-00007:001699.5144:00330
00331:-00042:+00064:+00182:001699.5144:00331
00332:+00113:+00120:+00182:001699.5144:00332
00333:-00161:+00277:-00098:001677.4218:00333
00334:-00132:-00042:+00139:001677.4218:00334
00335:+00024:+00233:+00032:001677.4218:00335
00336:+00163:+00047:+00217:001677.4218:00336
00337:-00047:+00063:-00116:001677.4218:00337
00338:-00263:+00196:-00234:001677.4218:00338
00339:+00038:+00097:-00043:001677.4218:00339
00340:+00023:+00166:-00036:001677.4218:00340
00341:-00001:+00179:+00062:001677.4218:00341
00342:-00070:+00164:+00058:001677.4218:00342
00343:+00188:+00079:-00182:001677.4218:00343
00344:-00024:-00095:-00142:001677.4218:00344
00345:-00151:+00205:-00356:001677.3129:00345
00346:-00183:+00229:+00035:001677.3129:00346
00347:-00096:+00125:-00103:001677.3129:00347
00348:-00028:-00164:-00040:001677.3129:00348
00349:+00031:+00059:-00132:001677.3129:00349
00350:+00121:+00042:-00056:001677.3129:00350
00351:-00030:+00155:-00282:001677.3129:00351
00352:-00050:+00349:-00058:001677.3129:00352
00353:-00112:+00076:+00125:001677.3129:00353
00354:-00066:+00059:-00112:001677.3129:00354
00355:-00061:+00003:+00072:001677.3129:00355
00356:+00004:+00146:-00003:001677.3129:00356
00357:+00241:-00003:+00154:001685.5351:00357
00358:-00002:+00054:-00146:001685.5351:00358
00359:-00040:+00007:+00207:001685.5351:00359
00360:-00140:+00042:+00049:001685.5351:00360
00361:-00048:+00198:-00084:001685.5351:00361
00362:-00253:+00009:+00010:001685.5351:00362
00363:-00027:+00218:+00102:001685.5351:00363
00364:+00078:+00051:+00239:001685.5351:00364
00365:+00152:+00221:-00011:001685.5351:00365
00366:+00021:+00023:+00252:001685.5351:00366
00367:-00097:+00358:-00160:001685.5351:00367
00368:-00065:+00083:+00262:001685.5351:00368
00369:-00176:-00052:+00123:001707.6307:00369
00370:-00063:-00007:+00155:001707.6307:00370
00371:+00127:+00004:+00179:001707.6307:00371
00372:+00209:+00115:-00190:001707.6307:00372
00373:-00098:-00075:+00060:001707.6307:00373
00374:-00147:+00087:-00155:001707.6307:00374
00375:-00117:-00045:+00054:001707.6307:00375
00376:-00134:+00125:-00051:001707.6307:00376
00377:+00036:+00027:+00053:001707.6307:00377
00378:+00175:+00199:-00271:001707.6307:00378
00379:+00137:+00099:+00009:001707.6307:00379
00380:-00022:+00068:-00019:001736.4573:00380
00381:-00156:+00113:-00294:001736.4573:00381
00382:-00108:+00032:+00040:001736.4573:00382
00383:-00152:+00120:-00159:001736.4573:00383
00384:-00091:+00006:-00135:001736.4573:00384
00385:+00318:+00097:+00126:001736.4573:00385
00386:+00313:+00082:-00001:001736.4573:00386
00387:-00042:+00061:-00068:001736.4573:00387
00388:-00113:+00021:-00001:001736.4573:00388
00389:-00100:+00177:+00021:001736.4573:00389
00390:-00195:+00117:+00011:001736.4573:00390
00391:-00155:+00039:+00107:001736.4573:00391
00392:+00257:+00123:+00165:001752.4774:00392
00393:+00231:-00021:-00007:001752.4774:00393
00394:+00107:+00043:-00125:001752.4774:00394
00395:-00151:+00150:+00071:001752.4774:00395
00396:-00211:+00048:+00034:001752.4774:00396
00397:-00077:+00096:+00083:001752.4774:00397
00398:+00166:+00014:+00124:001752.4774:00398
00399:+00242:+00147:+00070:001752.4774:00399
00400:+00076:-00090:+00089:001752.4774:00400
00401:-00031:+00219:-00150:001752.4774:00401
00402:-00144:+00075:+00133:001752.4774:00402
00403:-00236:+00178:+00032:001774.2124:00403
00404:+00131:+00021:+00238:001774.2124:00404
00405:+00274:+00108:+00007:001774.2124:00405
00406:+00194:+00015:+00027:001774.2124:00406
00407:+00073:+00006:-00106:001774.2124:00407
00408:-00064:-00066:-00082:001774.2124:00408
00409:-00283:-00042:-00222:001774.2124:00409
00410:-00244:+00035:-00123:001774.2124:00410
00411:+00087:-00172:-00127:001774.2124:00411
00412:+00375:+00094:-00211:001774.2124:00412
00413:+00272:-00102:-00042:001774.2124:00413
00414:+00021:-00012:-00605:001786.8627:00414
00415:-00171:-00133:-00190:001786.8627:00415
00416:-00254:-00106:-00140:001786.8627:00416
00417:-00009:-00052:-00471:001786.8627:00417
00418:+00056:-00018:-00258:001786.8627:00418
00419:+00377:+00089:-00187:001786.8627:00419
00420:+00077:-00266:-00456:001786.8627:00420
00421:-00300:-00002:-00553:001786.8627:00421
00422:-00255:+00060:-00104:001786.8627:00422
00423:+00140:-00139:-00347:001786.8627:00423
00424:+00108:+00043:-00410:001786.8627:00424
00425:-00105:-00174:-00053:001795.6914:00425
00426:+00142:+00111:-00456:001795.6914:00426
00427:+00307:+00047:+00035:001795.6914:00427
00428:-00222:-00074:-00280:001795.6914:00428
00429:-00400:-00148:-00282:001795.6914:00429
00430:-00195:+00132:+00212:001795.6914:00430
00431:+00122:-00009:+00087:001795.6914:00431
00432:+00157:+00114:+00067:001795.6914:00432
00433:+00034:+00118:+00169:001795.6914:00433
00434:-00018:+00236:+00167:001795.6914:00434
00435:-00006:+00300:+00230:001795.6914:00435
00436:-00062:-00011:+00255:001808.1075:00436
00437:-00072:+00238:+00198:001808.1075:00437
00438:-00088:+00098:+00148:001808.1075:00438
00439:-00008:+00090:+00177:001808.1075:00439
00440:-00127:+00182:+00171:001808.1075:00440
00441:-00155:-00113:+00298:001808.1075:00441
00442:-00115:+00085:-00016:001808.1075:00442
00443:-00074:+00094:+00038:001808.1075:00443
00444:-00029:+00045:+00208:001808.1075:00444
00445:+00063:+00203:+00025:001808.1075:00445
00446:+00281:+00183:+00179:001808.1075:00446
00447:-00035:+00108:+00219:001813.1936:00447
00448:-00241:+00197:+00220:001813.1936:00448
00449:-00161:+00191:+00223:001813.1936:00449
00450:+00308:+00224:+00111:001813.1936:00450
00451:+00341:+00137:+00116:001813.1936:00451
00452:+00260:+00144:+00194:001813.1936:00452
00453:+00167:+00178:+00165:001813.1936:00453
00454:-00118:+00167:+00012:001813.1936:00454
00455:-00170:+00269:+00056:001813.1936:00455
00456:-00035:+00131:+00027:001813.1936:00456
00457:+00129:+00057:-00428:001813.1936:00457
00458:+00235:+00032:-00060:001813.1936:00458
00459:+00265:+00322:-00318:001811.4514:00459
00460:-00099:-00197:-00179:001811.4514:00460
00461:-00350:+00083:-00094:001811.4514:00461
00462:-00138:+00116:-00145:001811.4514:00462
00463:+00277:+00212:-00151:001811.4514:00463
00464:+00273:+00167:-00033:001811.4514:00464
00465:+00163:+00082:-00029:001811.4514:00465
00466:+00128:+00072:-00148:001811.4514:00466
00467:+00084:+00101:-00262:001811.4514:00467
00468:+00051:+00011:-00147:001811.4514:00468
00469:+00085:-00038:-00198:001811.4514:00469
00470:+00122:+00114:-00056:001816.1398:00470
00471:+00209:-00028:+00399:001816.1398:00471
00472:+00350:-00098:-00196:001816.1398:00472
00473:+00040:-00015:-00243:001816.1398:00473
00474:-00326:+00109:+00033:001816.1398:00474
00475:-00133:-00001:-00013:001816.1398:00475
00476:+00125:+00166:+00035:001816.1398:00476
00477:-00161:+00005:+00087:001816.1398:00477
00478:+00000:+00018:+00161:001816.1398:00478
00479:+00197:+00099:+00092:001816.1398:00479
00480:-00390:+00019:-00013:001816.1398:00480
00481:-00476:+00137:+00009:001818.5445:00481
00482:+00076:-00069:+00114:001818.5445:00482
00483:+00211:+00202:+00181:001818.5445:00483
00484:+00055:+00038:+00262:001818.5445:00484
00485:+00206:+00127:+00108:001818.5445:00485
00486:+00142:+00062:+00079:001818.5445:00486
00487:-00243:+00319:-00039:001818.5445:00487
00488:-00097:+00300:+00274:001818.5445:00488
00489:+00075:+00287:+00214:001818.5445:00489
00490:+00113:+00231:+00067:001818.5445:00490
00491:+00066:+00222:+00096:001818.5445:00491
00492:+00109:+00147:+00107:001816.7657:00492
00493:-00110:+00007:-00069:001816.7657:00493
00494:-00269:+00012:+00110:001816.7657:00494
00495:-00181:-00022:+00150:001816.7657:00495
00496:-00064:+00107:-00077:001816.7657:00496
00497:+00003:+00070:-00287:001816.7657:00497
00498:+00227:+00219:-00020:001816.7657:00498
00499:+00123:+00002:-00111:001816.7657:00499
00500:-00212:+00231:-00369:001816.7657:00500
00501:-00090:+00190:-00036:001816.7657:00501
00502:-00133:-00035:-00236:001816.7657:00502
00503:+00019:+00159:-00334:001818.8009:00503
00504:+00398:-00041:+00064:001818.8009:00504
00505:+00365:-00150:-00115:001818.8009:00505
00506:-00106:+00075:-00402:001818.8009:00506
00507:-00135:-00047:-00009:001818.8009:00507
00508:-00042:+00000:-00099:001818.8009:00508
00509:-00037:+00090:-00279:001818.8009:00509
00510:-00046:-00008:+00148:001818.8009:00510
00511:+00253:+00150:+00087:001818.8009:00511
00512:+00060:-00057:-00137:001818.8009:00512
00513:-00235:+00021:-00077:001818.8009:00513
00514:-00330:+00130:-00107:001815.8642:00514
00515:-00041:-00147:+00031:001815.8642:00515
00516:+00014:+00188:-00128:001815.8642:00516
00517:+00170:-00090:+00192:001815.8642:00517
00518:+00224:+00146:+00076:001815.8642:00518
00519:+00026:+00035:-00001:001815.8642:00519
00520:-00361:+00106:+00197:001815.8642:00520
00521:-00301:+00087:-00099:001815.8642:00521
00522:-00003:+00131:-00038:001815.8642:00522
00523:+00010:+00137:+00249:001815.8642:00523
00524:+00108:+00254:+00171:001815.8642:00524
00525:+00185:+00216:+00186:001814.1055:00525
00526:-00291:+00151:+00061:001814.1055:00526
00527:-00374:+00137:-00010:001814.1055:00527
00528:-00096:+00073:+00156:001814.1055:00528
00529:+00037:+00124:+00154:001814.1055:00529
00530:+00066:+00030:+00271:001814.1055:00530
00531:+00193:+00101:+00091:001814.1055:00531
00532:+00118:+00030:-00105:001814.1055:00532
00533:-00255:+00085:-00107:001814.1055:00533
00534:-00101:+00019:+00070:001814.1055:00534
00535:+00072:+00018:+00095:001814.1055:00535
00536:+00136:+00019:+00010:001816.1223:00536
00537:+00158:+00149:-00051:001816.1223:00537
00538:+00151:-00102:-00001:001816.1223:00538
00539:-00070:+00123:-00356:001816.1223:00539
00540:-00226:+00192:-00007:001816.1223:00540
00541:-00122:+00058:-00078:001816.1223:00541
00542:+00014:+00085:-00387:001816.1223:00542
00543:+00018:-00098:+00054:001816.1223:00543
00544:+00154:+00022:-00126:001816.1223:00544
00545:-00019:+00019:-00413:001816.1223:00545
00546:-00245:-00106:+00017:001816.1223:00546
00547:-00208:+00195:-00101:001813.1859:00547
00548:-00084:+00034:-00176:001813.1859:00548
00549:-00030:+00079:-00201:001813.1859:00549
00550:+00032:+00145:+00001:001813.1859:00550
00551:-00021:+00105:-00021:001813.1859:00551
00552:+00045:-00014:-00143:001813.1859:00552
00553:-00027:+00283:-00051:001813.1859:00553
00554:-00078:+00077:+00089:001813.1859:00554
00555:-00028:+00083:-00177:001813.1859:00555
00556:-00090:+00062:+00137:001813.1859:00556
00557:-00010:+00145:+00111:001813.1859:00557
00558:+00431:+00144:-00005:001800.8808:00558
00559:+00271:+00027:+00082:001800.8808:00559
00560:-00140:+00218:+00029:001800.8808:00560
00561:-00002:+00141:+00135:001800.8808:00561
00562:+00005:+00014:+00215:001800.8808:00562
00563:-00052:+00090:-00069:001800.8808:00563
00564:+00238:+00105:+00318:001800.8808:00564
00565:+00390:+00260:-00067:001800.8808:00565
00566:+00081:+00192:-00071:001800.8808:00566
00567:-00222:+00063:+00165:001800.8808:00567
00568:+00023:+00175:+00077:001800.8808:00568
00569:-00021:+00125:+00193:001787.0422:00569
00570:-00103:+00082:+00123:001787.0422:00570
00571:+00230:+00110:+00271:001787.0422:00571
00572:+00176:+00121:+00083:001787.0422:00572
00573:-00004:+00139:+00034:001787.0422:00573
00574:-00220:+00168:+00104:001787.0422:00574
00575:-00116:-00011:+00017:001787.0422:00575
00576:+00002:+00147:+00104:001787.0422:00576
00577:-00005:+00111:-00086:001787.0422:00577
00578:+00150:+00183:+00030:001787.0422:00578
00579:+00038:+00099:-00102:001787.0422:00579
00580:-00163:+00171:-00031:001773.9398:00580
00581:-00234:+00042:+00042:001773.9398:00581
00582:+00004:+00110:-00223:001773.9398:00582
00583:+00191:+00200:+00062:001773.9398:00583
00584:+00102:+00080:-00222:001773.9398:00584
00585:+00035:+00226:-00105:001773.9398:00585
00586:-00211:-00011:+00049:001773.9398:00586
00587:-00207:+00152:-00145:001773.9398:00587
00588:+00041:+00062:+00028:001773.9398:00588
00589:+00053:+00093:-00083:001773.9398:00589
00590:+00056:+00115:-00024:001773.9398:00590
00591:+00060:-00025:+00049:001773.9398:00591
00592:+00121:+00117:-00074:001762.4177:00592
00593:-00139:-00056:-00019:001762.4177:00593
00594:-00189:+00063:-00125:001762.4177:00594
00595:+00013:+00017:+00008:001762.4177:00595
00596:-00067:+00064:-00040:001762.4177:00596
00597:-00001:+00134:-00081:001762.4177:00597
00598:+00061:-00024:+00054:001762.4177:00598
00599:-00094:+00042:-00207:001762.4177:00599
00600:-00168:+00014:-00020:001762.4177:00600
00601:-00189:-00015:-00037:001762.4177:00601
00602:+00034:+00123:-00205:001762.4177:00602
00603:-00094:-00005:+00044:001756.4141:00603
00604:-00067:+00103:-00044:001756.4141:00604
00605:-00022:+00190:+00020:001756.4141:00605
00606:-00055:+00062:-00103:001756.4141:00606
00607:-00179:+00181:-00011:001756.4141:00607
00608:-00238:+00044:+00246:001756.4141:00608
00609:-00029:+00136:-00187:001756.4141:00609
00610:-00065:+00188:+00195:001756.4141:00610
00611:+00017:+00129:+00062:001756.4141:00611
00612:+00203:+00263:-00031:001756.4141:00612
00613:+00032:-00035:+00197:001756.4141:00613
00614:-00220:+00181:+00011:001768.8739:00614
00615:-00090:+00002:+00205:001768.8739:00615
00616:+00011:+00085:-00153:001768.8739:00616
00617:-00063:+00164:+00122:001768.8739:00617
00618:+00016:-00073:+00101:001768.8739:00618
00619:+00149:+00233:-00301:001768.8739:00619
00620:-00065:+00089:+00125:001768.8739:00620
00621:-00276:+00002:-00215:001768.8739:00621
00622:-00172:+00130:+00169:001768.8739:00622
00623:+00034:-00075:-00036:001768.8739:00623
00624:+00067:+00249:-00149:001768.8739:00624
00625:-00047:-00132:+00028:001768.8739:00625
00626:+00145:+00157:-00397:001767.3922:00626
00627:+00006:-00130:+00087:001767.3922:00627
00628:-00216:+00137:-00219:001767.3922:00628
00629:+00045:+00163:-00115:001767.3922:00629
00630:+00021:+00063:-00199:001767.3922:00630
00631:+00081:+00112:-00143:001767.3922:00631
00632:+00022:-00040:+00168:001767.3922:00632
00633:+00246:+00135:-00097:001767.3922:00633
00634:-00026:-00011:-00055:001767.3922:00634
00635:-00157:-00029:-00133:001767.3922:00635
00636:-00087:-00019:-00270:001767.3922:00636
00637:+00013:+00012:+00011:001779.3741:00637
00638:+00011:+00079:-00098:001779.3741:00638
00639:+00194:+00128:+00045:001779.3741:00639
00640:+00016:-00222:-00145:001779.3741:00640
00641:-00102:+00111:-00080:001779.3741:00641
00642:-00218:-00018:-00128:001779.3741:00642
00643:-00037:+00013:-00374:001779.3741:00643
00644:+00046:+00015:-00082:001779.3741:00644
00645:+00045:-00064:-00161:001779.3741:00645
00646:+00138:-00056:-00363:001779.3741:00646
00647:-00084:-00263:-00303:001779.3741:00647
00648:-00218:-00133:-00636:001787.0187:00648
00649:-00121:-00123:-00043:001787.0187:00649
00650:+00063:-00037:-00053:001787.0187:00650
00651:+00247:-00168:-00297:001787.0187:00651
00652:+00232:-00127:+00203:001787.0187:00652
00653:-00023:-00048:-00348:001787.0187:00653
00654:-00097:+00083:-00411:001787.0187:00654
00655:-00329:-00011:+00119:001787.0187:00655
00656:-00189:-00010:-00354:001787.0187:00656
00657:-00310:-00109:-00055:001787.0187:00657
00658:-00169:+00056:+00189:001787.0187:00658
00659:+00549:-00090:-00017:001790.5926:00659
00660:+00493:-00100:+00203:001790.5926:00660
00661:-00214:-00070:-00003:001790.5926:00661
00662:-00301:-00060:-00204:001790.5926:00662
00663:-00270:-00048:+00388:001790.5926:00663
00664:+00099:+00021:+00081:001790.5926:00664
00665:+00360:+00301:-00198:001790.5926:00665
00666:-00006:-00071:+00469:001790.5926:00666
00667:+00084:-00062:+00124:001790.5926:00667
00668:+00260:+00016:+00417:001790.5926:00668
00669:+00298:+00006:+00158:001790.5926:00669
00670:+00125:+00153:+00040:001782.0196:00670
00671:-00209:-00006:+00004:001782.0196:00671
00672:-00022:+00196:-00025:001782.0196:00672
00673:+00074:+00034:+00174:001782.0196:00673
00674:+00145:+00073:-00003:001782.0196:00674
00675:-00062:+00184:+00227:001782.0196:00675
00676:+00139:+00106:-00010:001782.0196:00676
00677:+00073:+00171:-00152:001782.0196:00677
00678:-00289:+00147:+00086:001782.0196:00678
00679:-00133:+00210:+00035:001782.0196:00679
00680:+00371:+00208:-00052:001782.0196:00680
00681:+00276:+00051:-00033:001782.0196:00681
00682:-00229:+00074:+00037:001774.0635:00682
00683:-00058:+00125:-00181:001774.0635:00683
00684:+00201:+00260:+00140:001774.0635:00684
00685:+00095:+00118:+00161:001774.0635:00685
00686:+00192:+00036:+00107:001774.0635:00686
00687:+00101:-00017:+00120:001774.0635:00687
00688:-00073:+00259:-00190:001774.0635:00688
00689:-00114:+00011:+00245:001774.0635:00689
00690:-00094:+00181:-00056:001774.0635:00690
00691:+00019:-00082:+00071:001774.0635:00691
00692:+00028:-00084:-00036:001774.0635:00692
00693:+00246:+00074:-00213:001772.6279:00693
00694:+00028:+00178:-00026:001772.6279:00694
00695:-00148:+00200:+00031:001772.6279:00695
00696:-00102:-00199:-00074:001772.6279:00696
00697:-00162:+00250:-00253:001772.6279:00697
00698:+00011:+00250:-00155:001772.6279:00698
00699:+00151:+00040:+00142:001772.6279:00699
00700:+00143:+00053:-00092:001772.6279:00700
00701:+00001:+00174:+00150:001772.6279:00701
00702:-00164:+00151:+00017:001772.6279:00702
00703:-00120:+00212:+00103:001772.6279:00703
00704:+00030:+00098:+00136:001782.0422:00704
00705:+00044:+00136:+00110:001782.0422:00705
00706:+00034:+00001:-00261:001782.0422:00706
00707:+00139:+00186:-00090:001782.0422:00707
00708:-00077:-00063:+00208:001782.0422:00708
00709:+00015:+00293:+00010:001782.0422:00709
00710:-00056:+00039:+00042:001782.0422:00710
00711:-00171:+00189:+00125:001782.0422:00711
00712:-00079:+00238:+00114:001782.0422:00712
00713:+00276:+00146:+00143:001782.0422:00713
00714:+00231:-00009:+00051:001782.0422:00714
00715:-00061:+00078:+00025:001781.7645:00715
00716:-00174:-00054:+00224:001781.7645:00716
00717:-00013:+00048:-00031:001781.7645:00717
00718:-00016:+00034:+00120:001781.7645:00718
00719:+00004:+00167:-00011:001781.7645:00719
00720:+00120:+00296:+00141:001781.7645:00720
00721:+00029:+00198:+00054:001781.7645:00721
00722:+00031:+00184:-00013:001781.7645:00722
00723:-00074:+00058:+00070:001781.7645:00723
00724:-00109:+00179:-00062:001781.7645:00724
00725:-00107:-00039:-00051:001781.7645:00725
00726:+00012:+00086:-00118:001781.7645:00726
00727:+00096:+00018:+00011:001767.4978:00727
00728:+00084:+00018:-00142:001767.4978:00728
00729:-00085:+00163:-00139:001767.4978:00729
00730:-00139:+00028:+00037:001767.4978:00730
00731:-00016:+00069:-00019:001767.4978:00731
00732:+00005:+00018:+00012:001767.4978:00732
00733:+00047:+00021:-00074:001767.4978:00733
00734:+00274:+00102:-00088:001767.4978:00734
00735:+00154:-00041:-00043:001767.4978:00735
00736:-00024:+00092:-00139:001767.4978:00736
00737:+00029:-00079:-00003:001767.4978:00737
00738:-00034:-00067:-00019:001756.4104:00738
00739:+00083:+00010:-00139:001756.4104:00739
00740:+00204:-00028:-00074:001756.4104:00740
00741:+00214:+00194:-00105:001756.4104:00741
00742:-00029:+00194:-00004:001756.4104:00742
00743:-00135:+00160:-00039:001756.4104:00743
00744:-00099:+00052:-00029:001756.4104:00744
00745:-00100:+00184:+00018:001756.4104:00745
00746:-00038:+00194:+00199:001756.4104:00746
00747:+00033:+00070:-00125:001756.4104:00747
00748:-00126:-00070:-00231:001756.4104:00748
00749:-00110:+00234:-00154:001756.4104:00749
00750:-00109:+00014:+00192:001746.2192:00750
00751:-00015:+00105:+00010:001746.2192:00751
00752:+00051:+00116:+00043:001746.2192:00752
00753:+00134:+00071:-00034:001746.2192:00753
00754:+00140:+00125:-00103:001746.2192:00754
00755:-00034:+00024:-00010:001746.2192:00755
00756:+00002:+00151:+00076:001746.2192:00756
00757:-00020:+00111:+00116:001746.2192:00757
00758:+00088:+00047:-00049:001746.2192:00758
00759:-00008:+00129:+00141:001746.2192:00759
00760:+00014:+00027:-00006:001746.2192:00760
00761:+00096:+00143:+00010:001723.0699:00761
00762:+00010:-00030:+00024:001723.0699:00762
00763:-00143:+00195:-00035:001723.0699:00763
00764:-00014:+00075:+00198:001723.0699:00764
00765:+00076:+00136:+00077:001723.0699:00765
00766:-00140:-00001:+00039:001723.0699:00766
00767:-00135:+00009:+00008:001723.0699:00767
00768:+00068:+00133:+00024:001723.0699:00768
00769:-00022:-00116:-00025:001723.0699:00769
00770:-00111:+00240:-00155:001723.0699:00770
00771:-00030:+00023:+00083:001723.0699:00771
00772:+00038:+00087:+00074:001723.0699:00772
00773:-00016:+00115:+00244:001724.3464:00773
00774:-00167:+00091:-00103:001724.3464:00774
00775:-00001:+00191:-00111:001724.3464:00775
00776:+00097:+00186:+00051:001724.3464:00776
00777:+00010:+00328:+00096:001724.3464:00777
00778:-00155:+00024:+00224:001724.3464:00778
00779:-00074:+00015:+00078:001724.3464:00779
00780:-00027:-00091:+00167:001724.3464:00780
00781:-00083:-00086:+00140:001724.3464:00781
00782:+00084:+00090:+00129:001724.3464:00782
00783:-00120:-00031:-00175:001724.3464:00783
00784:-00157:+00279:-00189:001719.4097:00784
00785:-00105:-00014:+00270:001719.4097:00785
00786:+00047:+00196:-00111:001719.4097:00786
00787:-00006:-00017:+00057:001719.4097:00787
00788:-00052:-00066:-00161:001719.4097:00788
00789:+00183:+00122:-00126:001719.4097:00789
00790:-00037:+00021:-00157:001719.4097:00790
00791:-00224:+00207:-00048:001719.4097:00791
00792:-00202:+00115:-00028:001719.4097:00792
00793:+00123:+00005:-00069:001719.4097:00793
00794:+00013:+00206:+00091:001719.4097:00794
00795:-00157:+00000:+00182:001719.4097:00795
00796:+00006:+00097:-00009:001718.3486:00796
00797:-00069:-00107:-00149:001718.3486:00797
00798:-00032:+00168:+00064:001718.3486:00798
00799:-00061:-00041:+00099:001718.3486:00799
00800:+00035:+00066:-00186:001718.3486:00800
00801:-00068:-00019:+00166:001718.3486:00801
00802:-00048:+00014:-00096:001718.3486:00802
00803:+00167:+00085:-00031:001718.3486:00803
00804:+00037:-00045:-00043:001718.3486:00804
00805:-00101:+00186:-00060:001718.3486:00805
00806:-00090:+00078:+00120:001718.3486:00806
00807:+00017:+00088:-00064:001718.3486:00807
00808:-00001:+00043:+00184:001729.3271:00808
00809:-00021:+00152:+00009:001729.3271:00809
00810:+00227:+00117:+00108:001729.3271:00810
00811:+00150:-00014:-00011:001729.3271:00811
00812:-00042:+00067:+00022:001729.3271:00812
00813:-00114:-00025:+00029:001729.3271:00813
00814:-00021:+00020:-00148:001729.3271:00814
00815:-00087:+00016:+00065:001729.3271:00815
00816:+00048:+00124:-00082:001729.3271:00816
00817:+00180:+00093:+00101:001729.3271:00817
00818:+00049:+00121:-00076:001729.3271:00818
00819:-00066:+00101:-00116:001743.8800:00819
00820:-00173:+00085:+00109:001743.8800:00820
00821:-00146:+00114:-00178:001743.8800:00821
00822:-00113:+00029:+00112:001743.8800:00822
00823:+00132:+00123:-00008:001743.8800:00823
00824:+00230:+00160:-00058:001743.8800:00824
00825:+00037:+00042:-00004:001743.8800:00825
00826:-00294:+00211:-00077:001743.8800:00826
00827:-00309:-00091:+00089:001743.8800:00827
00828:-00110:+00137:-00042:001743.8800:00828
00829:+00119:+00031:+00040:001743.8800:00829
00830:+00226:+00131:+00211:001757.5076:00830
00831:+00231:-00001:-00061:001757.5076:00831
00832:-00177:+00258:-00045:001757.5076:00832
00833:-00251:+00051:+00081:001757.5076:00833
00834:-00093:+00048:-00089:001757.5076:00834
00835:-00054:-00067:+00133:001757.5076:00835
00836:+00121:+00079:+00103:001757.5076:00836
00837:+00417:-00051:+00036:001757.5076:00837
00838:+00380:+00111:-00081:001757.5076:00838
00839:-00248:-00012:+00079:001757.5076:00839
00840:-00351:+00224:-00041:001757.5076:00840
00841:-00174:+00073:-00087:001757.5076:00841
00842:+00055:+00121:+00075:001771.7326:00842
00843:+00283:+00048:-00047:001771.7326:00843
00844:+00273:-00100:+00107:001771.7326:00844
00845:-00034:+00067:+00016:001771.7326:00845
00846:-00163:+00102:-00088:001771.7326:00846
00847:-00189:+00161:+00020:001771.7326:00847
00848:-00225:+00126:-00184:001771.7326:00848
00849:-00093:+00065:+00131:001771.7326:00849
00850:+00416:+00081:+00139:001771.7326:00850
00851:+00320:+00095:+00121:001771.7326:00851
00852:-00069:+00108:-00122:001771.7326:00852
00853:-00280:+00098:-00173:001786.8437:00853
00854:-00108:+00171:-00011:001786.8437:00854
00855:-00164:+00100:-00079:001786.8437:00855
00856:+00231:+00080:-00062:001786.8437:00856
00857:+00435:+00121:+00153:001786.8437:00857
00858:+00253:+00146:+00058:001786.8437:00858
00859:-00216:+00078:-00067:001786.8437:00859
00860:-00216:+00325:-00076:001786.8437:00860
00861:-00170:-00110:-00045:001786.8437:00861
00862:-00130:-00011:-00174:001786.8437:00862
00863:+00107:+00028:-00063:001786.8437:00863
00864:+00340:+00013:+00097:001790.4367:00864
00865:+00212:+00002:-00058:001790.4367:00865
00866:-00299:-00067:-00081:001790.4367:00866
00867:-00107:+00042:-00398:001790.4367:00867
00868:-00019:-00004:-00320:001790.4367:00868
00869:-00067:-00057:-00234:001790.4367:00869
00870:+00041:-00165:-00210:001790.4367:00870
00871:+00219:+00048:+00014:001790.4367:00871
00872:+00058:-00130:-00300:001790.4367:00872
00873:+00011:-00021:-00393:001790.4367:00873
00874:-00063:-00094:-00316:001790.4367:00874
00875:-00174:-00073:-00660:001794.9322:00875
00876:-00026:+00020:-00141:001794.9322:00876
00877:+00346:-00074:-00349:001794.9322:00877
00878:+00145:+00084:-00419:001794.9322:00878
00879:-00138:+00147:-00079:001794.9322:00879
00880:-00085:+00051:-00134:001794.9322:00880
00881:+00022:+00149:-00201:001794.9322:00881
00882:-00027:+00142:-00192:001794.9322:00882
00883:-00120:+00029:-00115:001794.9322:00883
00884:-00062:-00048:+00183:001794.9322:00884
00885:+00205:+00182:+00240:001794.9322:00885
00886:-00068:-00164:-00151:001807.8430:00886
00887:-00248:-00166:-00004:001807.8430:00887
00888:-00280:+00273:-00056:001807.8430:00888
00889:+00039:+00244:+00059:001807.8430:00889
00890:+00116:+00387:+00181:001807.8430:00890
00891:+00071:+00089:+00235:001807.8430:00891
00892:-00025:+00191:+00182:001807.8430:00892
00893:+00079:+00226:+00224:001807.8430:00893
00894:-00105:+00081:+00251:001807.8430:00894
00895:-00223:+00150:+00233:001807.8430:00895
00896:-00141:-00022:+00327:001807.8430:00896
00897:+00131:+00116:+00232:001803.4771:00897
00898:+00147:+00145:+00328:001803.4771:00898
00899:-00057:+00132:+00161:001803.4771:00899
00900:+00019:+00103:+00184:001803.4771:00900
00901:+00014:+00007:+00338:001803.4771:00901
00902:-00205:+00071:+00148:001803.4771:00902
00903:-00131:+00130:+00068:001803.4771:00903
00904:+00211:+00351:+00133:001803.4771:00904
00905:+00012:+00098:+00309:001803.4771:00905
00906:-00113:+00165:+00282:001803.4771:00906
00907:-00022:+00304:+00144:001803.4771:00907
00908:-00021:+00114:+00103:001808.0158:00908
00909:-00035:+00096:-00323:001808.0158:00909
00910:+00154:-00241:-00193:001808.0158:00910
00911:+00204:+00132:-00067:001808.0158:00911
00912:+00108:+00046:-00191:001808.0158:00912
00913:-00354:+00078:-00031:001808.0158:00913
00914:-00202:+00080:-00110:001808.0158:00914
00915:+00430:+00189:-00131:001808.0158:00915
00916:+00102:-00066:-00161:001808.0158:00916
00917:-00012:+00052:-00220:001808.0158:00917
00918:+00130:+00061:-00118:001808.0158:00918
00919:+00051:+00149:-00240:001813.1093:00919
00920:-00008:+00144:-00179:001813.1093:00920
00921:-00009:-00094:-00152:001813.1093:00921
00922:-00049:+00147:-00305:001813.1093:00922
00923:+00185:-00007:+00015:001813.1093:00923
00924:+00307:-00001:-00106:001813.1093:00924
00925:+00139:+00100:-00317:001813.1093:00925
00926:-00291:-00014:-00011:001813.1093:00926
00927:-00139:-00024:-00254:001813.1093:00927
00928:+00042:+00072:-00222:001813.1093:00928
00929:+00273:+00049:+00082:001813.1093:00929
00930:+00267:+00050:+00114:001813.1093:00930
00931:+00126:+00047:+00030:001808.7331:00931
00932:-00228:+00201:-00174:001808.7331:00932
00933:-00220:+00113:+00193:001808.7331:00933
00934:+00013:-00100:+00124:001808.7331:00934
00935:-00082:+00120:-00210:001808.7331:00935
00936:-00033:+00030:+00313:001808.7331:00936
00937:+00339:+00157:+00171:001808.7331:00937
00938:+00011:-00009:+00072:001808.7331:00938
00939:-00244:+00081:+00138:001808.7331:00939
00940:-00230:+00242:+00086:001808.7331:00940
00941:-00047:+00129:+00200:001808.7331:00941
00942:-00001:+00102:+00115:001808.0489:00942
00943:+00101:+00160:+00291:001808.0489:00943
00944:+00219:+00170:+00098:001808.0489:00944
00945:-00022:+00060:+00158:001808.0489:00945
00946:-00410:+00302:+00031:001808.0489:00946
00947:-00323:+00191:+00148:001808.0489:00947
00948:+00036:+00273:+00101:001808.0489:00948
00949:+00064:+00169:+00169:001808.0489:00949
00950:+00093:+00256:+00195:001808.0489:00950
00951:+00169:+00104:+00056:001808.0489:00951
00952:-00038:+00130:+00023:001808.0489:00952
00953:-00320:+00100:-00008:001810.4626:00953
00954:-00115:+00036:+00085:001810.4626:00954
00955:+00078:+00192:-00163:001810.4626:00955
00956:+00160:+00052:+00134:001810.4626:00956
00957:+00206:-00014:+00110:001810.4626:00957
00958:+00183:-00009:-00108:001810.4626:00958
00959:-00117:+00153:-00079:001810.4626:00959
00960:-00257:-00020:-00035:001810.4626:00960
00961:-00125:+00083:-00238:001810.4626:00961
00962:+00105:-00115:-00108:001810.4626:00962
00963:+00229:+00120:-00173:001810.4626:00963
00964:+00193:-00110:+00044:001806.0983:00964
00965:-00063:-00011:-00346:001806.0983:00965
00966:-00115:+00014:-00115:001806.0983:00966
00967:-00294:-00058:-00222:001806.0983:00967
00968:-00271:+00036:-00301:001806.0983:00968
00969:+00101:-00008:-00145:001806.0983:00969
00970:+00239:-00035:-00094:001806.0983:00970
00971:+00016:-00134:-00168:001806.0983:00971
00972:-00283:+00006:-00282:001806.0983:00972
00973:-00097:+00059:-00118:001806.0983:00973
00974:+00043:-00029:-00215:001806.0983:00974
00975:-00179:+00155:-00220:001808.0706:00975
00976:-00133:+00150:+00221:001808.0706:00976
00977:+00224:+00017:-00090:001808.0706:00977
00978:+00451:+00251:-00190:001808.0706:00978
00979:-00029:+00290:+00196:001808.0706:00979
00980:-00564:+00123:-00138:001808.0706:00980
00981:+00068:+00370:+00129:001808.0706:00981
00982:+00313:+00149:+00354:001808.0706:00982
00983:-00111:-00158:-00103:001808.0706:00983
00984:+00057:+00279:-00234:001808.0706:00984
00985:+00112:-00022:+00328:001808.0706:00985
00986:-00129:+00304:-00170:001807.8059:00986
00987:-00367:+00120:+00273:001807.8059:00987
00988:-00302:+00163:+00196:001807.8059:00988
00989:+00113:+00235:+00059:001807.8059:00989
00990:+00080:+00061:+00253:001807.8059:00990
00991:+00174:+00168:+00129:001807.8059:00991
00992:+00039:+00156:+00185:001807.8059:00992
00993:-00046:+00098:+00184:001807.8059:00993
00994:-00247:+00143:-00050:001807.8059:00994
00995:-00255:+00091:+00102:001807.8059:00995
00996:+00062:+00053:+00117:001807.8059:00996
00997:+00524:+00223:+00099:001790.4232:00997
00998:+00481:+00097:+00088:001790.4232:00998
00999:+00190:+00114:-00039:001790.4232:00999
01000:-00015:+00132:+00064:001790.4232:01000
01001:-00118:-00017:-00048:001790.4232:01001
01002:-00092:+00177:-00056:001790.4232:01002
01003:+00127:+00087:+00036:001790.4232:01003
01004:+00311:+00196:-00132:001790.4232:01004
01005:+00159:+00019:-00024:001790.4232:01005
01006:+00047:+00054:-00189:001790.4232:01006
01007:-00111:-00001:-00117:001790.4232:01007
01008:-00248:-00009:-00233:001771.5844:01008
01009:-00147:+00161:-00239:001771.5844:01009
01010:+00106:+00104:+00062:001771.5844:01010
01011:+00290:+00103:-00096:001771.5844:01011
01012:+00143:-00038:-00109:001771.5844:01012
01013:-00084:+00141:-00174:001771.5844:01013
01014:-00021:+00058:-00036:001771.5844:01014
01015:-00035:+00041:-00225:001771.5844:01015
01016:+00084:+00019:-00136:001771.5844:01016
01017:+00191:+00123:-00063:001771.5844:01017
01018:+00217:-00019:-00077:001771.5844:01018
01019:+00042:+00169:+00060:001771.5844:01019
01020:-00075:+00118:+00129:001746.2447:01020
01021:+00011:-00001:-00058:001746.2447:01021
01022:+00058:+00146:+00025:001746.2447:01022
01023:+00093:+00024:-00016:001746.2447:01023
01024:+00150:+00315:-00099:001746.2447:01024
01025:+00011:-00039:+00213:001746.2447:01025
01026:-00104:-00007:+00132:001746.2447:01026
01027:+00046:-00067:+00061:001746.2447:01027
01028:+00053:+00086:+00126:001746.2447:01028
01029:-00099:+00097:-00048:001746.2447:01029
01030:+00032:-00010:+00043:001746.2447:01030
01031:+00186:+00125:+00282:001723.0594:01031
01032:-00068:+00066:+00014:001723.0594:01032
01033:-00113:+00304:+00074:001723.0594:01033
01034:-00031:+00042:+00090:001723.0594:01034
01035:+00022:+00033:+00146:001723.0594:01035
01036:-00144:+00201:+00276:001723.0594:01036
01037:-00106:+00056:-00147:001723.0594:01037
01038:+00147:+00151:-00119:001723.0594:01038
01039:+00079:+00169:+00068:001723.0594:01039
01040:-00346:+00163:+00110:001723.0594:01040
01041:-00089:+00256:+00190:001723.0594:01041
01042:+00099:+00137:-00210:001723.0594:01042
01043:-00065:+00097:-00014:001709.9570:01043
01044:-00181:-00105:+00062:001709.9570:01044
01045:+00082:+00254:+00195:001709.9570:01045
01046:+00026:+00090:-00077:001709.9570:01046
01047:-00044:-00064:-00089:001709.9570:01047
01048:-00123:-00092:-00051:001709.9570:01048
01049:-00021:-00159:-00243:001709.9570:01049
01050:-00074:+00156:+00116:001709.9570:01050
01051:-00095:+00142:-00122:001709.9570:01051
01052:+00052:+00253:-00107:001709.9570:01052
01053:+00118:+00137:-00194:001709.9570:01053
01054:-00105:+00125:-00057:001709.9570:01054
01055:-00208:+00169:+00107:001709.8278:01055
01056:-00073:+00192:-00246:001709.8278:01056
01057:-00036:+00030:+00008:001709.8278:01057
01058:-00104:+00238:-00079:001709.8278:01058
01059:+00079:+00102:+00101:001709.8278:01059
01060:+00090:-00075:-00064:001709.8278:01060
01061:+00072:-00029:+00075:001709.8278:01061
01062:-00230:-00122:-00075:001709.8278:01062
01063:-00154:+00099:-00211:001709.8278:01063
01064:-00183:-00140:+00141:001709.8278:01064
01065:-00120:+00044:-00176:001709.8278:01065
01066:-00020:-00001:+00034:001720.6577:01066
01067:+00032:+00018:-00097:001720.6577:01067
01068:+00002:+00186:-00096:001720.6577:01068
01069:-00092:+00043:-00114:001720.6577:01069
01070:-00053:+00121:-00020:001720.6577:01070
01071:-00128:-00057:+00161:001720.6577:01071
01072:-00060:+00071:+00119:001720.6577:01072
01073:+00115:+00106:+00150:001720.6577:01073
01074:+00149:+00199:-00019:001720.6577:01074
01075:-00049:+00000:+00159:001720.6577:01075
01076:-00115:-00038:+00075:001720.6577:01076
01077:+00018:-00001:-00144:001720.6577:01077
01078:-00132:+00081:+00051:001741.5734:01078
01079:-00065:+00099:+00094:001741.5734:01079
01080:+00124:+00081:+00115:001741.5734:01080
01081:+00154:+00185:+00004:001741.5734:01081
01082:-00048:+00135:-00002:001741.5734:01082
01083:-00213:+00064:-00010:001741.5734:01083
01084:-00078:+00237:+00065:001741.5734:01084
01085:-00070:+00124:+00107:001741.5734:01085
01086:-00122:+00093:+00013:001741.5734:01086
01087:+00250:+00245:+00011:001741.5734:01087
01088:+00267:+00076:+00121:001741.5734:01088
01089:-00078:+00117:-00058:001756.3283:01089
01090:-00247:+00017:-00286:001756.3283:01090
01091:-00106:+00022:-00028:001756.3283:01091
01092:+00020:+00102:-00032:001756.3283:01092
01093:+00019:-00058:+00010:001756.3283:01093
01094:+00298:+00158:-00062:001756.3283:01094
01095:+00102:-00003:-00125:001756.3283:01095
01096:-00186:-00040:-00079:001756.3283:01096
01097:-00290:+00044:-00355:001756.3283:01097
01098:-00028:-00116:-00239:001756.3283:01098
01099:+00149:+00038:-00230:001756.3283:01099
01100:+00395:-00085:-00296:001756.3283:01100
01101:+00364:+00071:-00346:001770.0375:01101
01102:-00068:-00042:-00272:001770.0375:01102
01103:-00202:-00007:-00299:001770.0375:01103
01104:-00109:+00104:-00470:001770.0375:01104
01105:-00095:-00015:-00353:001770.0375:01105
01106:+00145:-00047:-00125:001770.0375:01106
01107:+00457:+00004:-00387:001770.0375:01107
01108:+00323:+00051:-00089:001770.0375:01108
01109:-00078:-00395:+00008:001770.0375:01109
01110:-00219:+00129:+00006:001770.0375:01110
01111:+00076:-00207:+00046:001770.0375:01111
01112:-00131:-00292:-00183:001781.9494:01112
01113:-00066:+00089:-00087:001781.9494:01113
01114:+00502:+00117:+00167:001781.9494:01114
01115:+00252:+00078:-00049:001781.9494:01115
01116:-00354:+00215:+00083:001781.9494:01116
01117:-00258:+00140:+00032:001781.9494:01117
01118:-00127:+00238:-00026:001781.9494:01118
01119:-00094:+00110:+00282:001781.9494:01119
01120:-00186:+00149:+00083:001781.9494:01120
01121:+00131:+00133:+00323:001781.9494:01121
01122:+00192:+00146:+00268:001781.9494:01122
01123:-00028:+00079:+00266:001794.7253:01123
01124:-00227:+00055:+00325:001794.7253:01124
01125:-00100:+00090:+00057:001794.7253:01125
01126:+00048:+00052:+00125:001794.7253:01126
01127:+00284:+00096:+00087:001794.7253:01127
01128:+00314:+00083:+00096:001794.7253:01128
01129:-00025:+00065:+00083:001794.7253:01129
01130:-00199:+00151:+00042:001794.7253:01130
01131:-00022:-00025:+00127:001794.7253:01131
01132:+00164:+00258:-00223:001794.7253:01132
01133:+00104:+00079:+00194:001794.7253:01133
01134:+00204:+00181:+00191:001793.0601:01134
01135:+00119:+00132:-00062:001793.0601:01135
01136:-00218:+00086:+00008:001793.0601:01136
01137:-00354:+00206:-00325:001793.0601:01137
01138:+00076:-00049:+00085:001793.0601:01138
01139:+00202:+00289:-00197:001793.0601:01139
01140:+00104:-00154:+00174:001793.0601:01140
01141:+00124:+00103:+00106:001793.0601:01141
01142:+00026:-00003:-00341:001793.0601:01142
01143:-00245:+00198:-00109:001793.0601:01143
01144:-00147:+00098:-00085:001793.0601:01144
01145:+00096:+00176:-00101:001802.7877:01145
01146:+00366:+00351:+00128:001802.7877:01146
01147:+00209:+00180:-00012:001802.7877:01147
01148:+00095:+00209:-00068:001802.7877:01148
01149:+00037:+00188:-00286:001802.7877:01149
01150:+00047:-00037:-00099:001802.7877:01150
01151:-00018:-00163:-00199:001802.7877:01151
01152:+00323:+00010:-00186:001802.7877:01152
01153:+00334:-00242:+00206:001802.7877:01153
01154:+00343:+00411:-00103:001802.7877:01154
01155:+00110:-00366:+00023:001802.7877:01155
01156:-00310:+00058:-00330:001802.5781:01156
01157:+00130:+00316:-00155:001802.5781:01157
01158:+00292:-00029:+00045:001802.5781:01158
01159:-00059:+00111:-00027:001802.5781:01159
01160:-00007:-00019:+00008:001802.5781:01160
01161:+00226:+00115:-00197:001802.5781:01161
01162:+00068:+00021:-00028:001802.5781:01162
01163:-00350:+00102:-00046:001802.5781:01163
01164:-00237:+00161:-00065:001802.5781:01164
01165:+00280:+00005:+00302:001802.5781:01165
01166:+00075:+00017:+00047:001802.5781:01166
01167:-00019:+00036:+00045:001800.9289:01167
01168:+00261:+00148:+00116:001800.9289:01168
01169:+00157:+00188:+00228:001800.9289:01169
01170:-00086:+00294:+00416:001800.9289:01170
01171:-00112:+00023:+00266:001800.9289:01171
01172:+00038:+00305:+00235:001800.9289:01172
01173:+00026:+00060:+00320:001800.9289:01173
01174:+00176:+00144:+00128:001800.9289:01174
01175:+00084:+00218:+00394:001800.9289:01175
01176:-00312:+00192:+00197:001800.9289:01176
01177:-00309:+00335:+00320:001800.9289:01177
01178:+00043:-00064:+00297:001805.4038:01178
01179:+00040:+00027:-00003:001805.4038:01179
01180:+00077:+00230:-00017:001805.4038:01180
01181:+00089:-00032:+00105:001805.4038:01181
01182:-00167:-00097:-00157:001805.4038:01182
01183:-00217:+00215:+00198:001805.4038:01183
01184:-00140:-00154:-00056:001805.4038:01184
01185:+00078:-00117:-00269:001805.4038:01185
01186:+00085:+00045:+00089:001805.4038:01186
01187:+00136:-00036:-00031:001805.4038:01187
01188:+00298:+00053:-00407:001805.4038:01188
01189:+00139:-00270:-00089:001805.4038:01189
01190:-00058:+00006:-00213:001799.8924:01190
01191:+00016:-00401:+00019:001799.8924:01191
01192:-00001:-00008:-00391:001799.8924:01192
01193:+00186:+00171:-00268:001799.8924:01193
01194:+00215:-00084:+00049:001799.8924:01194
01195:+00124:-00057:-00342:001799.8924:01195
01196:+00018:-00013:-00350:001799.8924:01196
01197:-00227:-00055:+00020:001799.8924:01197
01198:-00228:+00218:-00132:001799.8924:01198
01199:-00214:-00073:-00144:001799.8924:01199
01200:-00188:+00013:+00070:001799.8924:01200
01201:-00037:+00301:-00038:001785.3488:01201
01202:-00066:-00143:-00042:001785.3488:01202
01203:-00196:+00056:+00018:001785.3488:01203
01204:-00114:-00030:+00042:001785.3488:01204
01205:-00246:+00081:+00179:001785.3488:01205
01206:-00215:-00062:-00059:001785.3488:01206
01207:+00073:+00242:+00101:001785.3488:01207
01208:+00208:+00186:+00337:001785.3488:01208
01209:+00048:+00239:-00021:001785.3488:01209
01210:+00009:+00150:+00318:001785.3488:01210
01211:-00025:+00084:+00264:001785.3488:01211
01212:-00079:+00156:+00137:001774.2178:01212
01213:-00030:-00148:-00049:001774.2178:01213
01214:+00146:+00124:-00002:001774.2178:01214
01215:+00237:+00223:+00121:001774.2178:01215
01216:+00086:+00127:+00090:001774.2178:01216
01217:-00166:+00119:-00002:001774.2178:01217
01218:-00157:+00001:+00053:001774.2178:01218
01219:-00202:+00113:+00041:001774.2178:01219
01220:-00117:+00103:+00097:001774.2178:01220
01221:+00197:+00074:+00018:001774.2178:01221
01222:+00073:-00021:-00258:001774.2178:01222
01223:-00004:+00101:-00145:001748.7070:01223
01224:-00261:+00026:+00017:001748.7070:01224
01225:-00140:+00081:-00120:001748.7070:01225
01226:-00028:+00062:-00030:001748.7070:01226
01227:+00014:+00073:-00059:001748.7070:01227
01228:+00171:+00132:-00068:001748.7070:01228
01229:+00035:+00087:-00124:001748.7070:01229
01230:-00151:+00056:-00131:001748.7070:01230
01231:-00186:+00065:-00127:001748.7070:01231
01232:+00023:+00093:-00083:001748.7070:01232
01233:+00029:+00201:-00023:001748.7070:01233
01234:+00023:+00064:+00016:001748.7070:01234
01235:+00057:-00075:+00201:001727.8546:01235
01236:-00081:-00085:+00005:001727.8546:01236
01237:-00076:+00164:-00106:001727.8546:01237
01238:+00051:-00034:-00135:001727.8546:01238
01239:+00043:+00005:-00248:001727.8546:01239
01240:-00093:+00085:+00141:001727.8546:01240
01241:+00089:+00034:+00038:001727.8546:01241
01242:+00247:-00016:-00133:001727.8546:01242
01243:-00170:-00259:-00095:001727.8546:01243
01244:-00139:+00117:-00110:001727.8546:01244
01245:+00005:-00098:+00095:001727.8546:01245
01246:+00069:+00145:-00347:001727.8546:01246
01247:-00082:+00142:-00057:001709.9570:01247
01248:-00036:+00050:+00217:001709.9570:01248
01249:+00145:+00189:+00157:001709.9570:01249
01250:-00067:+00131:+00307:001709.9570:01250
01251:-00233:+00146:-00161:001709.9570:01251
01252:+00022:+00024:+00030:001709.9570:01252
01253:+00097:+00236:-00098:001709.9570:01253
01254:-00014:+00245:+00300:001709.9570:01254
01255:-00037:+00031:+00226:001709.9570:01255
01256:+00106:+00046:+00040:001709.9570:01256
01257:-00096:-00073:+00067:001709.9570:01257
01258:-00324:+00069:+00106:001709.9570:01258
01259:-00092:+00106:+00143:001698.0996:01259
01260:+00047:+00146:-00263:001698.0996:01260
01261:+00025:+00043:-00204:001698.0996:01261
01262:-00137:+00022:+00176:001698.0996:01262
01263:+00206:+00118:+00240:001698.0996:01263
01264:+00073:+00111:+00090:001698.0996:01264
01265:-00276:+00289:-00333:001698.0996:01265
01266:-00046:+00094:+00149:001698.0996:01266
01267:+00090:+00216:-00056:001698.0996:01267
01268:+00024:+00222:+00109:001698.0996:01268
01269:-00052:-00007:+00164:001698.0996:01269
01270:+00139:+00130:-00071:001697.1097:01270
01271:-00023:-00161:+00041:001697.1097:01271
01272:-00119:+00221:-00386:001697.1097:01272
01273:-00056:+00032:+00187:001697.1097:01273
01274:+00022:-00021:-00151:001697.1097:01274
01275:+00025:+00034:+00035:001697.1097:01275
01276:-00094:-00060:-00033:001697.1097:01276
01277:+00057:+00246:-00118:001697.1097:01277
01278:+00165:-00024:-00126:001697.1097:01278
01279:-00070:+00302:-00234:001697.1097:01279
01280:-00162:-00175:+00133:001697.1097:01280
01281:+00079:+00334:-00179:001697.1097:01281
01282:-00003:+00040:+00181:001712.3978:01282
01283:-00098:+00153:-00050:001712.3978:01283
01284:+00184:+00059:+00141:001712.3978:01284
01285:-00005:-00094:-00044:001712.3978:01285
01286:-00073:+00040:+00112:001712.3978:01286
01287:-00222:-00044:+00058:001712.3978:01287
01288:-00023:+00144:-00096:001712.3978:01288
01289:-00156:+00008:+00025:001712.3978:01289
01290:-00156:+00178:+00046:001712.3978:01290
01291:-00038:+00017:+00208:001712.3978:01291
01292:+00168:+00144:-00084:001712.3978:01292
01293:+00000:+00233:-00011:001712.3978:01293
01294:-00130:+00131:-00107:001731.5351:01294
01295:-00087:+00182:+00089:001731.5351:01295
01296:-00101:+00070:+00263:001731.5351:01296
01297:+00083:+00077:+00121:001731.5351:01297
01298:+00249:+00158:+00159:001731.5351:01298
01299:+00209:+00235:+00053:001731.5351:01299
01300:+00034:+00103:-00019:001731.5351:01300
01301:-00172:+00074:+00040:001731.5351:01301
01302:-00191:-00103:+00124:001731.5351:01302
01303:-00143:+00145:-00165:001731.5351:01303
01304:-00027:+00120:+00223:001731.5351:01304
01305:+00240:+00106:+00044:001744.9497:01305
01306:+00120:+00035:-00083:001744.9497:01306
01307:-00107:+00099:-00081:001744.9497:01307
01308:-00189:+00088:-00107:001744.9497:01308
01309:-00085:+00081:-00058:001744.9497:01309
01310:-00044:+00153:-00053:001744.9497:01310
01311:+00113:+00080:+00066:001744.9497:01311
01312:+00335:-00003:+00034:001744.9497:01312
01313:+00253:+00052:+00016:001744.9497:01313
01314:-00212:+00074:-00137:001744.9497:01314
01315:-00281:+00016:-00002:001744.9497:01315
01316:-00115:+00026:-00006:001761.4727:01316
01317:+00266:+00108:-00044:001761.4727:01317
01318:+00348:-00071:+00118:001761.4727:01318
01319:+00156:+00184:-00117:001761.4727:01319
01320:-00130:+00000:-00041:001761.4727:01320
01321:-00159:+00158:-00034:001761.4727:01321
01322:-00040:+00052:-00156:001761.4727:01322
01323:-00087:+00165:+00039:001761.4727:01323
01324:+00064:+00039:+00230:001761.4727:01324
01325:+00479:+00093:+00005:001761.4727:01325
01326:+00315:-00073:+00021:001761.4727:01326
01327:-00273:+00158:-00291:001761.4727:01327
01328:-00123:-00006:-00042:001779.1085:01328
01329:+00011:+00008:-00060:001779.1085:01329
01330:+00177:+00169:-00058:001779.1085:01330
01331:+00140:-00186:+00051:001779.1085:01331
01332:+00146:-00015:-00278:001779.1085:01332
01333:+00119:-00092:-00057:001779.1085:01333
01334:+00084:-00088:-00532:001779.1085:01334
01335:-00104:-00030:-00442:001779.1085:01335
01336:-00229:-00191:-00404:001779.1085:01336
01337:-00096:+00034:-00317:001779.1085:01337
01338:+00297:-00212:-00135:001779.1085:01338
01339:+00131:-00018:-00705:001785.2410:01339
01340:+00017:-00017:-00255:001785.2410:01340
01341:-00165:-00127:-00433:001785.2410:01341
01342:-00202:+00066:-00643:001785.2410:01342
01343:-00265:-00118:-00453:001785.2410:01343
01344:-00094:+00169:-00080:001785.2410:01344
01345:+00147:+00034:-00010:001785.2410:01345
01346:+00469:+00005:-00025:001785.2410:01346
01347:-00114:+00216:-00297:001785.2410:01347
01348:-00543:+00111:+00120:001785.2410:01348
01349:-00556:+00156:+00190:001785.2410:01349
01350:+00223:-00010:+00207:001792.2485:01350
01351:+00502:+00208:+00201:001792.2485:01351
01352:+00268:+00087:+00165:001792.2485:01352
01353:+00029:+00005:+00174:001792.2485:01353
01354:-00211:-00046:+00204:001792.2485:01354
01355:-00258:+00029:+00197:001792.2485:01355
01356:-00253:+00002:+00166:001792.2485:01356
01357:+00067:+00283:+00215:001792.2485:01357
01358:+00249:+00004:+00297:001792.2485:01358
01359:+00202:+00155:+00271:001792.2485:01359
01360:-00223:+00142:+00249:001792.2485:01360
01361:-00386:+00113:+00079:001799.9482:01361
01362:-00219:+00219:+00198:001799.9482:01362
01363:-00016:+00163:+00199:001799.9482:01363
01364:-00015:+00096:+00226:001799.9482:01364
01365:+00046:+00086:+00213:001799.9482:01365
01366:+00019:+00052:+00103:001799.9482:01366
01367:-00183:+00057:-00005:001799.9482:01367
01368:-00311:-00048:+00106:001799.9482:01368
01369:+00030:-00053:-00029:001799.9482:01369
01370:+00189:+00071:+00097:001799.9482:01370
01371:+00236:-00015:+00169:001799.9482:01371
01372:+00280:+00100:-00143:001798.2919:01372
01373:+00151:+00083:+00092:001798.2919:01373
01374:-00131:+00118:-00047:001798.2919:01374
01375:-00082:+00153:-00166:001798.2919:01375
01376:+00114:+00126:-00011:001798.2919:01376
01377:+00107:+00175:+00009:001798.2919:01377
01378:+00188:+00283:-00008:001798.2919:01378
01379:+00269:+00205:-00019:001798.2919:01379
01380:+00126:+00332:-00277:001798.2919:01380
01381:-00272:+00038:-00255:001798.2919:01381
01382:+00019:+00104:-00165:001798.2919:01382
01383:+00143:+00102:-00363:001808.1407:01383
01384:+00016:-00127:-00085:001808.1407:01384
01385:+00133:-00091:-00179:001808.1407:01385
01386:+00192:-00389:-00165:001808.1407:01386
01387:-00102:-00108:-00363:001808.1407:01387
01388:-00087:+00058:-00118:001808.1407:01388
01389:+00053:-00080:-00141:001808.1407:01389
01390:+00151:+00157:-00288:001808.1407:01390
01391:+00150:+00215:+00071:001808.1407:01391
01392:+00298:+00155:-00072:001808.1407:01392
01393:+00130:+00167:-00393:001808.1407:01393
01394:-00129:+00105:+00074:001807.8956:01394
01395:-00283:+00139:-00012:001807.8956:01395
01396:+00100:-00074:+00055:001807.8956:01396
01397:+00192:+00180:+00099:001807.8956:01397
01398:+00175:-00168:+00252:001807.8956:01398
01399:+00135:+00052:+00213:001807.8956:01399
01400:-00112:-00148:+00028:001807.8956:01400
01401:-00351:+00135:+00305:001807.8956:01401
01402:-00330:+00070:+00070:001807.8956:01402
01403:+00050:+00112:-00002:001807.8956:01403
01404:+00118:+00203:+00246:001807.8956:01404
01405:+00064:+00255:+00319:001806.1738:01405
01406:-00022:+00304:+00432:001806.1738:01406
01407:-00150:+00037:+00102:001806.1738:01407
01408:-00139:+00172:+00097:001806.1738:01408
01409:-00155:+00114:+00193:001806.1738:01409
01410:+00040:+00212:+00122:001806.1738:01410
01411:+00180:+00097:+00270:001806.1738:01411
01412:+00064:+00062:+00093:001806.1738:01412
01413:+00068:+00294:-00143:001806.1738:01413
01414:-00053:+00113:+00060:001806.1738:01414
01415:-00239:+00201:+00076:001806.1738:01415
01416:-00277:+00186:-00127:001808.0666:01416
01417:+00049:+00130:+00021:001808.0666:01417
01418:+00247:+00127:-00134:001808.0666:01418
01419:+00284:+00053:-00102:001808.0666:01419
01420:-00206:-00046:-00230:001808.0666:01420
01421:-00249:+00163:-00119:001808.0666:01421
01422:-00120:+00024:-00120:001808.0666:01422
01423:-00150:+00142:-00391:001808.0666:01423
01424:-00082:+00006:-00017:001808.0666:01424
01425:+00338:+00076:-00201:001808.0666:01425
01426:+00091:-00010:-00165:001808.0666:01426
01427:-00171:+00038:-00237:001813.1936:01427
01428:-00208:-00098:-00137:001813.1936:01428
01429:-00058:-00009:-00216:001813.1936:01429
01430:+00060:+00067:-00219:001813.1936:01430
01431:+00003:-00085:+00128:001813.1936:01431
01432:+00081:-00006:+00135:001813.1936:01432
01433:+00014:-00102:-00217:001813.1936:01433
01434:-00176:+00255:-00101:001813.1936:01434
01435:-00076:+00153:-00123:001813.1936:01435
01436:+00041:+00010:-00268:001813.1936:01436
01437:-00208:+00143:+00246:001813.1936:01437
01438:-00154:+00145:+00099:001813.1936:01438
01439:+00323:+00125:-00128:001808.7661:01439
01440:+00128:+00028:+00143:001808.7661:01440
01441:-00208:-00045:-00085:001808.7661:01441
01442:-00191:+00097:-00190:001808.7661:01442
01443:-00275:+00118:+00105:001808.7661:01443
01444:-00056:+00018:+00244:001808.7661:01444
01445:+00284:+00021:+00096:001808.7661:01445
01446:+00031:+00246:+00010:001808.7661:01446
01447:-00392:+00160:+00102:001808.7661:01447
01448:-00307:+00288:+00115:001808.7661:01448
01449:+00153:+00167:-00108:001808.7661:01449
01450:+00008:+00263:+00274:001808.0411:01450
01451:-00207:+00228:+00112:001808.0411:01451
01452:+00118:+00252:+00083:001808.0411:01452
01453:+00142:+00034:+00218:001808.0411:01453
01454:+00039:+00349:+00007:001808.0411:01454
01455:-00145:+00013:+00351:001808.0411:01455
01456:-00019:-00042:-00031:001808.0411:01456
01457:+00110:+00227:+00227:001808.0411:01457
01458:+00070:+00061:+00432:001808.0411:01458
01459:+00319:+00356:-00078:001808.0411:01459
01460:+00374:+00403:+00223:001808.0411:01460
01461:-00125:+00009:+00321:001797.2185:01461
01462:-00065:+00183:-00501:001797.2185:01462
01463:+00061:+00097:-00008:001797.2185:01463
01464:-00026:-00183:-00051:001797.2185:01464
01465:+00205:+00247:-00081:001797.2185:01465
01466:+00409:+00075:+00101:001797.2185:01466
01467:+00215:+00206:-00355:001797.2185:01467
01468:-00201:+00009:+00007:001797.2185:01468
01469:+00010:+00076:-00017:001797.2185:01469
01470:-00062:+00105:+00014:001797.2185:01470
01471:+00036:-00107:-00048:001797.2185:01471
01472:+00356:+00074:-00338:001772.5291:01472
01473:+00265:+00057:-00041:001772.5291:01473
01474:-00127:-00175:-00202:001772.5291:01474
01475:+00006:+00229:-00292:001772.5291:01475
01476:-00030:-00195:+00136:001772.5291:01476
01477:-00059:+00199:-00133:001772.5291:01477
01478:+00061:-00236:+00115:001772.5291:01478
01479:+00278:+00081:-00146:001772.5291:01479
01480:-00010:-00118:+00001:001772.5291:01480
01481:-00188:-00001:+00006:001772.5291:01481
01482:+00006:+00158:-00058:001772.5291:01482
01483:+00045:+00074:+00102:001753.9525:01483
01484:-00017:+00211:+00102:001753.9525:01484
01485:+00156:+00102:+00251:001753.9525:01485
01486:+00074:+00075:+00254:001753.9525:01486
01487:+00003:+00020:+00036:001753.9525:01487
01488:+00000:+00058:+00198:001753.9525:01488
01489:+00047:+00188:+00066:001753.9525:01489
01490:-00031:+00107:+00125:001753.9525:01490
01491:+00044:+00061:+00023:001753.9525:01491
01492:+00265:+00027:+00214:001753.9525:01492
01493:+00066:+00097:+00107:001753.9525:01493
01494:-00062:+00155:-00028:001753.9525:01494
01495:-00161:-00072:+00046:001726.7366:01495
01496:+00065:+00202:-00088:001726.7366:01496
01497:+00007:+00021:+00103:001726.7366:01497
01498:-00145:+00134:-00085:001726.7366:01498
01499:+00099:+00200:-00071:001726.7366:01499
01500:+00065:+00068:-00114:001726.7366:01500
01501:-00050:+00063:+00035:001726.7366:01501
01502:-00219:+00080:-00009:001726.7366:01502
01503:-00043:+00110:-00056:001726.7366:01503
01504:+00001:+00121:-00075:001726.7366:01504
01505:-00094:+00114:-00023:001726.7366:01505
01506:+00124:+00016:+00181:001726.7366:01506
01507:+00089:+00093:-00116:001713.6264:01507
01508:-00047:+00086:-00042:001713.6264:01508
01509:-00245:+00034:-00157:001713.6264:01509
01510:-00034:+00292:-00190:001713.6264:01510
01511:+00036:+00022:-00007:001713.6264:01511
01512:-00030:+00154:-00312:001713.6264:01512
01513:+00037:+00207:-00050:001713.6264:01513
01514:+00039:+00182:-00141:001713.6264:01514
01515:-00091:+00111:-00038:001713.6264:01515
01516:-00164:+00145:+00082:001713.6264:01516
01517:-00057:+00084:-00124:001713.6264:01517
01518:-00100:+00100:-00002:001712.3891:01518
01519:-00160:+00217:+00075:001712.3891:01519
01520:+00086:+00102:+00104:001712.3891:01520
01521:+00141:-00027:+00015:001712.3891:01521
01522:-00066:+00083:+00031:001712.3891:01522
01523:-00242:-00038:+00113:001712.3891:01523
01524:-00097:+00088:-00065:001712.3891:01524
01525:-00070:-00042:+00035:001712.3891:01525
01526:-00289:+00025:+00016:001712.3891:01526
01527:-00083:-00021:-00005:001712.3891:01527
01528:+00123:+00051:-00104:001712.3891:01528
01529:-00111:+00160:+00035:001712.3891:01529
01530:-00200:+00080:+00086:001731.4957:01530
01531:-00004:+00167:-00123:001731.4957:01531
01532:-00061:+00018:+00218:001731.4957:01532
01533:-00166:-00004:+00149:001731.4957:01533
01534:-00005:+00085:-00139:001731.4957:01534
01535:+00157:+00136:+00153:001731.4957:01535
01536:-00032:+00068:+00004:001731.4957:01536
01537:-00118:+00090:+00094:001731.4957:01537
01538:-00126:+00126:-00073:001731.4957:01538
01539:-00156:+00160:-00029:001731.4957:01539
01540:-00168:-00005:+00232:001731.4957:01540
01541:+00109:+00140:-00175:001737.6582:01541
01542:+00124:+00083:+00107:001737.6582:01542
01543:-00042:+00135:-00159:001737.6582:01543
01544:-00154:-00003:+00050:001737.6582:01544
01545:-00009:+00027:-00050:001737.6582:01545
01546:-00048:+00194:-00041:001737.6582:01546
01547:-00128:-00170:+00215:001737.6582:01547
01548:+00226:+00127:-00560:001737.6582:01548
01549:+00254:+00125:+00006:001737.6582:01549
01550:-00113:-00061:+00022:001737.6582:01550
01551:-00145:+00010:-00240:001737.6582:01551
01552:+00029:-00108:+00101:001737.6582:01552
01553:-00007:+00301:-00154:001761.5173:01553
01554:-00089:-00294:-00055:001761.5173:01554
01555:+00074:+00007:-00545:001761.5173:01555
01556:+00218:+00145:-00111:001761.5173:01556
01557:-00011:-00085:+00040:001761.5173:01557
01558:-00042:-00188:-00334:001761.5173:01558
01559:-00001:+00051:-00373:001761.5173:01559
01560:-00113:+00133:-00090:001761.5173:01560
01561:-00028:-00018:-00014:001761.5173:01561
01562:+00096:+00081:-00179:001761.5173:01562
01563:+00123:+00199:+00021:001761.5173:01563
01564:+00017:-00075:+00047:001776.5711:01564
01565:+00021:+00181:-00292:001776.5711:01565
01566:-00153:-00033:-00115:001776.5711:01566
01567:-00006:-00120:-00228:001776.5711:01567
01568:+00200:-00022:-00236:001776.5711:01568
01569:+00227:-00006:-00322:001776.5711:01569
01570:+00078:+00044:-00209:001776.5711:01570
01571:-00197:+00062:-00185:001776.5711:01571
01572:+00032:+00066:+00064:001776.5711:01572
01573:+00075:+00101:-00107:001776.5711:01573
01574:+00087:-00007:-00149:001776.5711:01574
01575:+00174:+00157:-00067:001777.6752:01575
01576:+00151:+00041:-00048:001777.6752:01576
01577:-00152:+00100:-00064:001777.6752:01577
01578:-00265:+00113:-00001:001777.6752:01578
01579:-00083:+00148:-00021:001777.6752:01579
01580:-00056:+00144:-00077:001777.6752:01580
01581:-00158:+00049:+00155:001777.6752:01581
01582:+00050:+00087:+00139:001777.6752:01582
01583:+00196:+00177:+00219:001777.6752:01583
01584:+00009:+00078:+00083:001777.6752:01584
01585:-00178:+00117:-00050:001777.6752:01585
01586:+00001:+00193:+00017:001789.7122:01586
01587:+00028:+00069:+00081:001789.7122:01587
01588:+00162:+00021:-00032:001789.7122:01588
01589:+00133:-00042:+00063:001789.7122:01589
01590:-00051:+00071:+00046:001789.7122:01590
01591:-00114:+00046:-00005:001789.7122:01591
01592:-00032:-00001:+00092:001789.7122:01592
01593:+00008:+00111:-00025:001789.7122:01593
01594:+00011:-00047:+00138:001789.7122:01594
01595:+00076:+00061:-00046:001789.7122:01595
01596:+00100:+00120:+00007:001789.7122:01596
01597:-00088:+00012:-00022:001789.7122:01597
01598:-00189:+00169:+00045:001794.6486:01598
01599:+00048:-00016:+00023:001794.6486:01599
01600:+00027:+00104:-00026:001794.6486:01600
01601:+00003:+00133:+00127:001794.6486:01601
01602:+00191:+00077:+00073:001794.6486:01602
01603:+00220:+00226:+00003:001794.6486:01603
01604:-00075:+00144:-00010:001794.6486:01604
01605:-00107:+00239:+00170:001794.6486:01605
01606:+00082:+00115:+00149:001794.6486:01606
01607:+00398:+00092:+00082:001794.6486:01607
01608:+00436:+00095:-00157:001794.6486:01608
01609:+00021:+00015:+00011:001793.0698:01609
01610:-00316:+00024:-00313:001793.0698:01610
01611:-00150:-00026:+00028:001793.0698:01611
01612:+00301:+00104:-00014:001793.0698:01612
01613:+00009:+00155:-00044:001793.0698:01613
01614:-00178:-00174:-00083:001793.0698:01614
01615:+00102:+00166:-00347:001793.0698:01615
01616:+00125:+00058:+00042:001793.0698:01616
01617:-00249:-00053:-00060:001793.0698:01617
01618:+00062:-00005:-00187:001793.0698:01618
01619:+00199:-00165:-00070:001793.0698:01619
01620:-00069:+00024:-00287:001797.5217:01620
01621:+00076:+00089:-00244:001797.5217:01621
01622:+00205:-00069:+00080:001797.5217:01622
01623:+00112:+00066:-00208:001797.5217:01623
01624:-00103:+00265:-00062:001797.5217:01624
01625:-00106:-00057:+00003:001797.5217:01625
01626:+00168:+00318:-00136:001797.5217:01626
01627:-00069:+00183:+00167:001797.5217:01627
01628:-00158:+00052:+00018:001797.5217:01628
01629:+00295:+00251:+00048:001797.5217:01629
01630:+00076:+00080:+00177:001797.5217:01630
01631:-00219:+00102:-00147:001794.6774:01631
01632:+00149:+00173:+00067:001794.6774:01632
01633:+00200:+00060:-00002:001794.6774:01633
01634:-00105:+00250:-00091:001794.6774:01634
01635:-00171:+00026:-00061:001794.6774:01635
01636:+00081:+00270:+00239:001794.6774:01636
01637:+00046:+00118:+00263:001794.6774:01637
01638:-00117:+00248:+00145:001794.6774:01638
01639:-00060:+00047:+00074:001794.6774:01639
01640:-00032:+00020:+00067:001794.6774:01640
01641:+00019:+00176:-00016:001794.6774:01641
01642:+00164:+00049:-00058:001782.7496:01642
01643:+00280:-00069:-00157:001782.7496:01643
01644:+00111:+00192:+00137:001782.7496:01644
01645:-00006:-00017:+00128:001782.7496:01645
01646:+00085:+00139:-00247:001782.7496:01646
01647:-00116:-00012:+00164:001782.7496:01647
01648:+00014:+00053:+00133:001782.7496:01648
01649:+00209:+00106:-00131:001782.7496:01649
01650:-00054:-00188:-00200:001782.7496:01650
01651:-00171:+00175:-00190:001782.7496:01651
01652:-00039:+00003:-00021:001782.7496:01652
01653:-00068:-00027:-00303:001782.7496:01653
01654:-00167:+00163:-00275:001771.6575:01654
01655:-00058:+00015:+00216:001771.6575:01655
01656:+00221:+00139:-00009:001771.6575:01656
01657:-00002:-00116:+00146:001771.6575:01657
01658:-00148:+00198:-00084:001771.6575:01658
01659:+00078:+00014:+00084:001771.6575:01659
01660:-00018:-00046:-00190:001771.6575:01660
01661:-00102:+00141:-00194:001771.6575:01661
01662:-00027:-00056:+00022:001771.6575:01662
01663:+00275:+00188:+00066:001771.6575:01663
01664:-00065:-00003:+00089:001771.6575:01664
01665:-00267:-00077:+00046:001756.3303:01665
01666:-00146:+00149:-00029:001756.3303:01666
01667:-00025:-00018:+00078:001756.3303:01667
01668:-00061:+00200:-00002:001756.3303:01668
01669:+00061:+00058:+00010:001756.3303:01669
01670:-00023:+00103:-00139:001756.3303:01670
01671:-00140:+00109:-00039:001756.3303:01671
01672:-00263:+00124:+00200:001756.3303:01672
01673:-00127:+00207:+00003:001756.3303:01673
01674:+00034:-00005:-00065:001756.3303:01674
01675:-00030:+00154:-00024:001756.3303:01675
01676:+00086:+00088:+00239:001732.8103:01676
01677:+00077:+00015:-00322:001732.8103:01677
01678:-00288:+00072:-00232:001732.8103:01678
01679:-00191:+00241:+00292:001732.8103:01679
01680:+00145:+00103:-00064:001732.8103:01680
01681:+00116:+00168:-00009:001732.8103:01681
01682:-00076:+00041:+00058:001732.8103:01682
01683:+00177:+00015:+00178:001732.8103:01683
01684:+00110:+00092:+00240:001732.8103:01684
01685:-00187:+00181:-00364:001732.8103:01685
01686:-00024:+00061:-00063:001732.8103:01686
01687:+00055:+00160:+00187:001732.8103:01687
01688:-00013:+00142:+00128:001721.9843:01688
01689:+00006:+00129:+00267:001721.9843:01689
01690:+00114:-00057:-00033:001721.9843:01690
01691:-00039:-00170:-00048:001721.9843:01691
01692:-00232:+00103:+00023:001721.9843:01692
01693:-00064:+00143:-00031:001721.9843:01693
01694:+00050:+00104:-00314:001721.9843:01694
01695:-00014:-00003:-00346:001721.9843:01695
01696:-00059:+00007:+00331:001721.9843:01696
01697:+00293:+00111:+00192:001721.9843:01697
01698:+00086:+00021:-00424:001721.9843:01698
01699:-00377:+00010:-00143:001721.9843:01699
01700:-00190:+00023:-00059:001705.1920:01700
01701:+00170:+00233:+00042:001705.1920:01701
01702:-00074:+00323:+00025:001705.1920:01702
01703:-00235:+00056:+00261:001705.1920:01703
01704:+00197:-00021:+00188:001705.1920:01704
01705:-00067:-00093:+00193:001705.1920:01705
01706:-00309:+00227:-00345:001705.1920:01706
01707:-00017:+00257:-00064:001705.1920:01707
01708:+00110:-00014:-00176:001705.1920:01708
01709:-00011:+00057:+00176:001705.1920:01709
01710:-00118:-00010:+00338:001705.1920:01710
01711:+00063:+00121:+00207:001705.1920:01711
01712:+00097:-00046:-00150:001692.4798:01712
01713:-00254:+00081:-00286:001692.4798:01713
01714:-00215:+00132:-00076:001692.4798:01714
01715:+00014:+00118:+00089:001692.4798:01715
01716:+00019:+00161:+00135:001692.4798:01716
01717:-00200:+00089:-00319:001692.4798:01717
01718:+00115:+00087:-00017:001692.4798:01718
01719:+00206:-00031:-00147:001692.4798:01719
01720:-00005:+00082:-00033:001692.4798:01720
01721:-00213:+00092:+00132:001692.4798:01721
01722:-00097:+00112:-00135:001692.4798:01722
01723:+00035:+00055:+00081:001695.8605:01723
01724:-00105:+00021:-00192:001695.8605:01724
01725:+00004:+00049:+00108:001695.8605:01725
01726:+00129:+00076:-00011:001695.8605:01726
01727:+00081:+00153:-00130:001695.8605:01727
01728:-00167:+00083:-00029:001695.8605:01728
01729:-00100:+00166:-00080:001695.8605:01729
01730:-00131:-00011:+00077:001695.8605:01730
01731:-00071:+00132:-00019:001695.8605:01731
01732:+00077:+00100:+00108:001695.8605:01732
01733:+00211:+00170:-00007:001695.8605:01733
01734:+00078:+00004:-00134:001695.8605:01734
01735:-00101:+00089:-00009:001712.2723:01735
01736:-00031:-00001:+00138:001712.2723:01736
01737:-00096:+00017:-00061:001712.2723:01737
01738:-00074:+00064:-00037:001712.2723:01738
01739:-00035:-00015:+00129:001712.2723:01739
01740:+00214:+00090:-00069:001712.2723:01740
01741:+00055:+00066:-00110:001712.2723:01741
01742:-00184:+00151:+00135:001712.2723:01742
01743:-00080:-00028:-00129:001712.2723:01743
01744:-00030:-00029:+00016:001712.2723:01744
01745:-00152:+00073:-00084:001712.2723:01745
01746:-00116:+00186:+00011:001712.2723:01746
01747:+00151:+00162:-00051:001730.3156:01747
01748:-00067:-00022:-00053:001730.3156:01748
01749:-00237:+00046:-00222:001730.3156:01749
01750:-00186:+00021:-00102:001730.3156:01750
01751:-00060:+00055:+00038:001730.3156:01751
01752:+00021:+00240:-00149:001730.3156:01752
01753:+00209:+00052:+00254:001730.3156:01753
01754:+00204:-00023:+00109:001730.3156:01754
01755:+00050:+00172:-00290:001730.3156:01755
01756:-00231:+00092:+00130:001730.3156:01756
01757:-00218:+00052:+00000:001730.3156:01757
01758:+00081:+00113:+00019:001756.4030:01758
01759:+00280:+00001:+00120:001756.4030:01759
01760:+00308:+00105:-00106:001756.4030:01760
01761:+00058:+00024:+00124:001756.4030:01761
01762:-00190:+00092:-00138:001756.4030:01762
01763:-00210:+00051:-00077:001756.4030:01763
01764:-00075:+00088:+00016:001756.4030:01764
01765:-00051:+00153:-00211:001756.4030:01765
01766:+00026:+00022:+00047:001756.4030:01766
01767:+00322:+00089:+00098:001756.4030:01767
01768:+00326:+00075:-00141:001756.4030:01768
01769:-00101:+00104:-00080:001771.4135:01769
01770:-00424:+00126:+00027:001771.4135:01770
01771:-00292:+00093:+00209:001771.4135:01771
01772:+00199:+00234:+00059:001771.4135:01772
01773:+00448:-00048:+00238:001771.4135:01773
01774:+00429:+00104:-00009:001771.4135:01774
01775:-00015:+00082:-00163:001771.4135:01775
01776:-00221:+00146:+00009:001771.4135:01776
01777:-00246:+00118:+00117:001771.4135:01777
01778:-00009:+00062:-00086:001771.4135:01778
01779:+00167:+00144:-00004:001771.4135:01779
01780:+00399:-00002:+00173:001771.4135:01780
01781:+00182:+00070:-00130:001782.7290:01781
01782:-00096:-00136:-00100:001782.7290:01782
01783:-00289:+00154:-00182:001782.7290:01783
01784:-00235:-00085:-00142:001782.7290:01784
01785:-00015:+00140:-00254:001782.7290:01785
01786:+00074:-00124:+00016:001782.7290:01786
01787:+00270:-00016:-00088:001782.7290:01787
01788:+00319:-00044:-00269:001782.7290:01788
01789:-00388:+00013:-00395:001782.7290:01789
01790:-00408:-00012:-00300:001782.7290:01790
01791:+00075:-00062:-00407:001782.7290:01791
01792:+00247:+00030:-00252:001789.6816:01792
01793:+00142:-00069:-00206:001789.6816:01793
01794:+00164:-00107:-00432:001789.6816:01794
01795:+00153:-00007:-00477:001789.6816:01795
01796:-00153:+00006:-00498:001789.6816:01796
01797:-00119:-00159:-00299:001789.6816:01797
01798:-00032:-00087:-00333:001789.6816:01798
01799:+00079:-00023:-00193:001789.6816:01799
01800:+00110:-00013:-00179:001789.6816:01800
01801:+00014:+00080:-00273:001789.6816:01801
01802:-00203:-00013:+00098:001789.6816:01802
01803:-00120:+00158:+00006:001794.6754:01803
01804:+00102:-00053:-00031:001794.6754:01804
01805:-00176:+00252:-00249:001794.6754:01805
01806:-00384:+00094:+00107:001794.6754:01806
01807:+00076:+00285:+00056:001794.6754:01807
01808:+00309:+00306:+00032:001794.6754:01808
01809:-00036:+00344:+00030:001794.6754:01809
01810:-00200:+00132:+00037:001794.6754:01810
01811:+00007:+00109:+00021:001794.6754:01811
01812:-00111:+00103:+00093:001794.6754:01812
01813:-00120:+00013:+00165:001794.6754:01813
01814:+00001:+00066:+00072:001800.9058:01814
01815:+00182:-00046:+00193:001800.9058:01815
01816:-00099:-00040:+00113:001800.9058:01816
01817:-00192:+00105:+00141:001800.9058:01817
01818:-00106:+00069:+00247:001800.9058:01818
01819:+00000:+00117:+00145:001800.9058:01819
01820:+00046:+00232:+00041:001800.9058:01820
01821:+00025:+00096:+00268:001800.9058:01821
01822:-00051:+00111:+00128:001800.9058:01822
01823:-00179:+00001:+00274:001800.9058:01823
01824:-00166:+00087:+00109:001800.9058:01824
01825:-00097:+00048:+00175:001808.1096:01825
01826:+00131:+00181:+00046:001808.1096:01826
01827:+00192:+00104:-00035:001808.1096:01827
01828:+00058:+00207:+00212:001808.1096:01828
01829:-00151:+00095:+00037:001808.1096:01829
01830:-00034:+00153:-00028:001808.1096:01830
01831:+00067:+00156:+00210:001808.1096:01831
01832:+00126:+00165:+00147:001808.1096:01832
01833:+00190:+00128:-00158:001808.1096:01833
01834:+00280:+00180:-00162:001808.1096:01834
01835:+00159:-00059:+00004:001808.1096:01835
01836:-00095:-00012:+00015:001810.5037:01836
01837:-00327:-00031:-00010:001810.5037:01837
01838:+00103:-00091:-00335:001810.5037:01838
01839:+00377:+00117:-00242:001810.5037:01839
01840:+00175:+00076:-00222:001810.5037:01840
01841:+00059:-00118:-00060:001810.5037:01841
01842:-00084:+00330:-00120:001810.5037:01842
01843:+00051:+00078:+00020:001810.5037:01843
01844:+00094:-00006:+00009:001810.5037:01844
01845:+00145:+00136:-00073:001810.5037:01845
01846:+00227:-00018:+00014:001810.5037:01846
01847:+00244:+00210:-00301:001803.5041:01847
01848:-00048:-00022:+00067:001803.5041:01848
01849:-00075:+00006:-00089:001803.5041:01849
01850:+00001:+00140:-00052:001803.5041:01850
01851:-00004:+00059:-00094:001803.5041:01851
01852:-00051:-00127:+00047:001803.5041:01852
01853:+00174:+00041:+00364:001803.5041:01853
01854:+00279:+00097:+00097:001803.5041:01854
01855:+00047:+00160:+00078:001803.5041:01855
01856:-00350:+00022:+00087:001803.5041:01856
01857:+00020:+00065:-00008:001803.5041:01857
01858:+00087:+00065:+00054:001808.0941:01858
01859:+00031:-00091:+00187:001808.0941:01859
01860:+00135:+00040:+00123:001808.0941:01860
01861:+00279:+00093:+00047:001808.0941:01861
01862:-00278:+00056:+00054:001808.0941:01862
01863:-00351:+00107:+00062:001808.0941:01863
01864:+00010:+00053:+00167:001808.0941:01864
01865:-00010:+00165:+00143:001808.0941:01865
01866:-00017:+00115:+00225:001808.0941:01866
01867:+00245:+00120:+00178:001808.0941:01867
01868:-00009:+00314:-00070:001808.0941:01868
01869:-00288:+00239:+00122:001810.4489:01869
01870:-00409:+00116:+00061:001810.4489:01870
01871:-00244:+00232:-00113:001810.4489:01871
01872:-00008:+00172:+00037:001810.4489:01872
01873:+00145:-00010:+00103:001810.4489:01873
01874:+00159:-00021:-00014:001810.4489:01874
01875:-00127:+00040:-00079:001810.4489:01875
01876:-00151:+00107:-00012:001810.4489:01876
01877:-00189:+00059:-00020:001810.4489:01877
01878:-00293:+00104:-00232:001810.4489:01878
01879:-00188:+00097:+00101:001810.4489:01879
01880:+00199:-00025:+00171:001806.0617:01880
01881:+00261:+00079:-00115:001806.0617:01881
01882:+00072:+00044:-00034:001806.0617:01882
01883:-00405:+00005:-00223:001806.0617:01883
01884:-00152:+00002:-00231:001806.0617:01884
01885:+00102:+00170:-00061:001806.0617:01885
01886:+00184:-00063:+00012:001806.0617:01886
01887:-00010:+00052:-00141:001806.0617:01887
01888:-00214:+00041:-00027:001806.0617:01888
01889:+00059:+00092:-00197:001806.0617:01889
01890:+00053:+00008:-00064:001806.0617:01890
01891:-00326:-00030:-00225:001807.9885:01891
01892:-00110:+00122:-00033:001807.9885:01892
01893:+00116:-00002:+00082:001807.9885:01893
01894:+00258:+00132:-00315:001807.9885:01894
01895:-00230:-00003:-00068:001807.9885:01895
01896:-00298:+00208:-00017:001807.9885:01896
01897:+00092:+00042:-00028:001807.9885:01897
01898:+00010:+00010:-00012:001807.9885:01898
01899:-00234:+00317:+00263:001807.9885:01899
01900:+00316:-00103:+00159:001807.9885:01900
01901:+00560:+00069:-00023:001807.9885:01901
01902:+00032:+00119:-00076:001807.7320:01902
01903:-00687:+00291:+00004:001807.7320:01903
01904:-00523:+00070:+00015:001807.7320:01904
01905:+00389:+00124:+00121:001807.7320:01905
01906:+00476:-00118:-00005:001807.7320:01906
01907:-00081:+00061:+00164:001807.7320:01907
01908:-00269:-00067:+00280:001807.7320:01908
01909:-00132:-00060:+00145:001807.7320:01909
01910:-00066:+00155:-00230:001807.7320:01910
01911:-00272:+00173:+00108:001807.7320:01911
01912:-00200:+00154:+00123:001807.7320:01912
01913:+00421:+00103:+00133:001807.7320:01913
01914:+00226:+00203:+00295:001798.1347:01914
01915:+00091:+00195:-00094:001798.1347:01915
01916:+00014:+00115:+00144:001798.1347:01916
01917:+00051:+00015:+00111:001798.1347:01917
01918:-00050:+00130:+00025:001798.1347:01918
01919:-00148:-00033:+00147:001798.1347:01919
01920:+00133:+00112:+00095:001798.1347:01920
01921:+00493:+00110:+00239:001798.1347:01921
01922:-00028:+00103:-00032:001798.1347:01922
01923:-00115:+00006:+00070:001798.1347:01923
01924:-00145:+00072:-00086:001798.1347:01924
01925:+00015:+00113:-00031:001781.7504:01925
01926:+00029:+00034:+00088:001781.7504:01926
01927:+00157:+00153:-00035:001781.7504:01927
01928:+00192:+00098:+00086:001781.7504:01928
01929:+00063:-00028:-00029:001781.7504:01929
01930:+00000:+00164:-00129:001781.7504:01930
01931:-00073:-00188:+00059:001781.7504:01931
01932:+00092:+00147:-00137:001781.7504:01932
01933:+00259:+00035:+00070:001781.7504:01933
01934:+00246:+00093:-00079:001781.7504:01934
01935:+00116:+00071:-00085:001781.7504:01935
01936:-00013:+00116:+00073:001753.6523:01936
01937:+00108:+00189:-00065:001753.6523:01937
01938:+00007:+00162:-00085:001753.6523:01938
01939:+00008:+00126:-00070:001753.6523:01939
01940:+00266:+00149:+00043:001753.6523:01940
01941:+00238:+00132:+00056:001753.6523:01941
01942:+00075:+00073:-00060:001753.6523:01942
01943:-00140:+00223:-00103:001753.6523:01943
01944:-00041:-00010:-00116:001753.6523:01944
01945:+00024:+00153:-00102:001753.6523:01945
01946:-00042:-00025:+00102:001753.6523:01946
01947:+00141:+00091:-00046:001753.6523:01947
01948:+00135:+00147:-00161:001723.0047:01948
01949:-00093:+00041:-00008:001723.0047:01949
01950:-00123:+00129:+00018:001723.0047:01950
01951:-00066:-00119:+00097:001723.0047:01951
01952:-00189:+00026:-00067:001723.0047:01952
01953:-00191:+00013:-00018:001723.0047:01953
01954:+00211:+00182:+00011:001723.0047:01954
01955:+00196:-00001:-00072:001723.0047:01955
01956:-00155:-00049:+00106:001723.0047:01956
01957:-00174:+00112:-00016:001723.0047:01957
01958:-00058:+00037:+00105:001723.0047:01958
01959:-00014:+00159:+00065:001723.0047:01959
01960:-00066:+00085:+00046:001707.4810:01960
01961:+00114:+00136:+00177:001707.4810:01961
01962:+00150:+00076:+00079:001707.4810:01962
01963:+00057:+00042:-00022:001707.4810:01963
01964:-00275:+00231:+00099:001707.4810:01964
01965:-00130:+00104:-00006:001707.4810:01965
01966:+00012:+00106:-00077:001707.4810:01966
01967:-00116:+00016:+00076:001707.4810:01967
01968:-00037:+00059:+00048:001707.4810:01968
01969:+00024:+00187:+00112:001707.4810:01969
01970:-00032:+00099:+00032:001707.4810:01970
01971:-00193:+00228:+00040:001709.7929:01971
01972:-00250:+00083:-00154:001709.7929:01972
01973:-00152:+00189:-00064:001709.7929:01973
01974:-00167:-00108:-00027:001709.7929:01974
01975:+00017:+00101:-00035:001709.7929:01975
01976:+00119:+00162:-00053:001709.7929:01976
01977:+00036:+00081:-00182:001709.7929:01977
01978:-00059:+00050:+00106:001709.7929:01978
01979:-00150:-00041:+00005:001709.7929:01979
01980:-00129:+00080:-00049:001709.7929:01980
01981:-00137:-00040:-00049:001709.7929:01981
01982:+00039:+00261:-00279:001709.7929:01982
01983:+00150:+00000:+00029:001718.2205:01983
01984:-00062:+00106:-00199:001718.2205:01984
01985:-00193:-00008:+00001:001718.2205:01985
01986:-00065:+00128:-00104:001718.2205:01986
01987:-00042:+00001:-00080:001718.2205:01987
01988:-00144:+00162:-00142:001718.2205:01988
01989:+00052:-00046:+00095:001718.2205:01989
01990:+00218:+00083:-00063:001718.2205:01990
01991:+00067:+00097:-00070:001718.2205:01991
01992:-00157:-00065:+00062:001718.2205:01992
01993:-00098:+00066:-00386:001718.2205:01993
01994:-00173:-00027:+00095:001741.4107:01994
01995:-00159:+00022:+00013:001741.4107:01995
01996:-00012:+00145:+00053:001741.4107:01996
01997:+00165:+00020:+00142:001741.4107:01997
01998:-00149:+00074:-00362:001741.4107:01998
01999:-00168:+00136:+00099:001741.4107:01999
02000:-00139:-00074:+00054:001741.4107:02000
02001:-00067:+00078:-00036:001741.4107:02001
02002:-00070:+00038:+00263:001741.4107:02002
02003:+00185:+00093:-00087:001741.4107:02003
02004:+00324:+00136:+00150:001741.4107:02004
02005:-00084:+00076:+00109:001741.4107:02005
02006:-00220:+00111:-00078:001758.6865:02006
02007:-00101:+00043:-00049:001758.6865:02007
02008:-00023:+00268:+00009:001758.6865:02008
02009:-00092:+00063:+00286:001758.6865:02009
02010:+00130:+00094:-00039:001758.6865:02010
02011:+00316:+00092:+00160:001758.6865:02011
02012:+00175:-00033:-00107:001758.6865:02012
02013:-00329:+00065:-00149:001758.6865:02013
02014:-00312:+00006:+00175:001758.6865:02014
02015:-00139:+00194:+00207:001758.6865:02015
02016:+00325:+00138:+00135:001758.6865:02016
02017:+00391:+00067:+00137:001767.3645:02017
02018:+00143:+00020:-00155:001767.3645:02018
02019:-00285:+00006:-00175:001767.3645:02019
02020:-00279:+00086:-00173:001767.3645:02020
02021:-00138:+00091:-00223:001767.3645:02021
02022:-00033:-00102:+00158:001767.3645:02022
02023:+00200:+00009:-00269:001767.3645:02023
02024:+00420:+00073:-00107:001767.3645:02024
02025:-00175:-00168:-00294:001767.3645:02025
02026:-00325:-00027:-00397:001767.3645:02026
02027:-00221:-00067:-00211:001767.3645:02027
02028:-00096:+00086:-00339:001784.4277:02028
02029:+00113:-00012:-00407:001784.4277:02029
02030:+00336:-00077:-00318:001784.4277:02030
02031:+00352:-00019:-00391:001784.4277:02031
02032:-00024:-00054:-00449:001784.4277:02032
02033:-00193:-00214:-00468:001784.4277:02033
02034:-00145:-00079:-00332:001784.4277:02034
02035:+00061:+00006:-00287:001784.4277:02035
02036:+00318:-00058:-00210:001784.4277:02036
02037:+00417:+00049:-00192:001784.4277:02037
02038:+00102:+00087:-00003:001784.4277:02038
02039:-00166:-00003:-00084:001792.0418:02039
02040:-00122:+00296:-00083:001792.0418:02040
02041:-00197:+00167:-00003:001792.0418:02041
02042:-00240:+00399:+00101:001792.0418:02042
02043:-00014:+00165:+00204:001792.0418:02043
02044:+00377:+00167:+00196:001792.0418:02044
02045:+00353:+00362:+00021:001792.0418:02045
02046:-00153:+00015:+00143:001792.0418:02046
02047:-00268:+00091:+00069:001792.0418:02047
02048:-00152:+00052:+00105:001792.0418:02048
02049:-00130:+00008:+00206:001792.0418:02049
02050:-00065:-00004:+00353:001792.0418:02050
02051:+00202:-00021:+00330:001793.0677:02051
02052:+00107:+00008:+00092:001793.0677:02052
02053:+00000:+00105:+00193:001793.0677:02053
02054:-00139:-00143:+00051:001793.0677:02054
02055:-00238:+00139:-00164:001793.0677:02055
02056:-00191:-00078:+00460:001793.0677:02056
02057:+00215:+00066:+00121:001793.0677:02057
02058:+00220:+00051:+00104:001793.0677:02058
02059:-00225:+00023:+00246:001793.0677:02059
02060:-00244:+00137:+00176:001793.0677:02060
02061:-00115:+00068:-00039:001793.0677:02061
02062:-00087:+00214:+00021:001802.7469:02062
02063:+00011:+00300:+00178:001802.7469:02063
02064:+00222:+00176:+00175:001802.7469:02064
02065:+00240:+00243:+00077:001802.7469:02065
02066:-00065:+00374:+00029:001802.7469:02066
02067:-00302:+00138:-00014:001802.7469:02067
02068:+00299:-00028:-00183:001802.7469:02068
02069:+00309:-00215:-00190:001802.7469:02069
02070:+00143:+00079:-00211:001802.7469:02070
02071:+00241:-00014:+00057:001802.7469:02071
02072:-00077:+00174:+00186:001802.7469:02072
02073:+00017:-00037:+00109:001807.7535:02073
02074:+00140:+00199:-00470:001807.7535:02074
02075:-00038:-00055:-00110:001807.7535:02075
02076:-00378:-00015:-00315:001807.7535:02076
02077:-00121:+00102:-00149:001807.7535:02077
02078:+00713:+00115:+00150:001807.7535:02078
02079:+00091:+00231:-00272:001807.7535:02079
02080:-00307:+00146:+00172:001807.7535:02080
02081:-00043:-00043:-00198:001807.7535:02081
02082:+00171:+00113:-00247:001807.7535:02082
02083:+00086:+00036:-00072:001807.7535:02083
02084:+00323:+00027:-00209:001803.3731:02084
02085:+00376:-00025:-00048:001803.3731:02085
02086:+00096:+00150:-00290:001803.3731:02086
02087:-00190:+00101:-00164:001803.3731:02087
02088:-00307:+00056:+00052:001803.3731:02088
02089:-00042:+00082:-00097:001803.3731:02089
02090:+00455:+00236:+00119:001803.3731:02090
02091:+00418:+00112:+00122:001803.3731:02091
02092:-00219:-00006:+00001:001803.3731:02092
02093:-00188:+00163:+00065:001803.3731:02093
02094:-00020:+00099:+00215:001803.3731:02094
02095:-00120:-00096:+00173:001807.9592:02095
02096:-00180:+00128:+00105:001807.9592:02096
02097:+00121:+00224:+00275:001807.9592:02097
02098:+00289:-00086:+00293:001807.9592:02098
02099:+00183:+00099:-00200:001807.9592:02099
02100:-00457:+00096:+00199:001807.9592:02100
02101:-00381:-00017:+00318:001807.9592:02101
02102:+00119:+00037:+00451:001807.9592:02102
02103:+00673:+00298:+00009:001807.9592:02103
02104:+00395:+00029:+00043:001807.9592:02104
02105:-00575:+00071:+00166:001807.9592:02105
02106:-00208:+00391:+00108:001807.7221:02106
02107:+00067:-00073:+00477:001807.7221:02107
02108:-00106:+00219:-00230:001807.7221:02108
02109:-00068:-00037:-00104:001807.7221:02109
02110:+00055:+00071:+00205:001807.7221:02110
02111:+00097:+00013:-00193:001807.7221:02111
02112:+00036:+00003:-00228:001807.7221:02112
02113:-00079:+00206:+00091:001807.7221:02113
02114:-00065:-00051:-00030:001807.7221:02114
02115:-00149:+00232:-00103:001807.7221:02115
02116:-00136:-00097:+00012:001807.7221:02116
02117:+00370:+00068:-00291:001795.5174:02117
02118:+00322:-00052:-00192:001795.5174:02118
02119:-00130:+00063:-00299:001795.5174:02119
02120:+00028:-00055:-00174:001795.5174:02120
02121:+00160:+00054:-00163:001795.5174:02121
02122:-00038:+00172:-00304:001795.5174:02122
02123:-00131:+00007:-00052:001795.5174:02123
02124:+00263:+00190:-00152:001795.5174:02124
02125:+00071:+00085:-00238:001795.5174:02125
02126:-00131:-00018:-00161:001795.5174:02126
02127:-00082:+00154:-00054:001795.5174:02127
02128:-00022:+00040:-00006:001784.3270:02128
02129:-00103:+00028:-00183:001784.3270:02129
02130:-00013:+00235:+00046:001784.3270:02130
02131:+00017:-00024:+00189:001784.3270:02131
02132:+00066:+00020:-00048:001784.3270:02132
02133:-00150:+00120:-00044:001784.3270:02133
02134:-00241:-00090:-00045:001784.3270:02134
02135:-00030:+00114:-00070:001784.3270:02135
02136:+00056:+00005:+00150:001784.3270:02136
02137:+00089:+00175:+00365:001784.3270:02137
02138:+00368:+00449:+00244:001784.3270:02138
02139:-00017:-00059:+00187:001784.3270:02139
02140:-00167:+00058:+00126:001766.1890:02140
02141:-00094:+00086:+00097:001766.1890:02141
02142:-00066:+00136:+00214:001766.1890:02142
02143:+00096:+00104:+00105:001766.1890:02143
02144:+00209:+00121:+00164:001766.1890:02144
02145:+00103:+00105:+00355:001766.1890:02145
02146:-00317:+00099:-00111:001766.1890:02146
02147:-00155:+00091:-00207:001766.1890:02147
02148:-00039:+00046:+00178:001766.1890:02148
02149:-00013:+00083:+00048:001766.1890:02149
02150:-00096:+00109:+00004:001766.1890:02150
02151:+00029:-00024:+00130:001739.9639:02151
02152:+00063:+00057:+00166:001739.9639:02152
02153:-00175:+00078:+00088:001739.9639:02153
02154:-00076:-00081:-00104:001739.9639:02154
02155:+00052:+00270:-00199:001739.9639:02155
02156:-00011:+00100:+00039:001739.9639:02156
02157:+00115:+00154:+00121:001739.9639:02157
02158:+00244:-00076:+00089:001739.9639:02158
02159:+00112:+00163:-00132:001739.9639:02159
02160:-00181:+00193:-00163:001739.9639:02160
02161:-00151:+00093:-00018:001739.9639:02161
02162:+00039:-00011:-00044:001739.9639:02162
02163:+00046:-00116:-00035:001724.2363:02163
02164:+00139:+00048:-00124:001724.2363:02164
02165:+00043:-00040:-00126:001724.2363:02165
02166:-00301:-00015:-00247:001724.2363:02166
02167:-00240:+00138:+00047:001724.2363:02167
02168:+00143:+00127:+00092:001724.2363:02168
02169:+00059:+00176:-00079:001724.2363:02169
02170:-00251:+00060:-00070:001724.2363:02170
02171:+00068:+00011:+00087:001724.2363:02171
02172:+00172:+00149:+00079:001724.2363:02172
02173:-00064:+00195:-00126:001724.2363:02173
02174:-00243:+00109:-00083:001709.7495:02174
02175:-00117:+00094:+00033:001709.7495:02175
02176:+00120:-00088:+00209:001709.7495:02176
02177:-00126:+00034:+00139:001709.7495:02177
02178:-00062:+00086:-00099:001709.7495:02178
02179:+00051:+00113:-00125:001709.7495:02179
02180:+00093:+00149:-00237:001709.7495:02180
02181:-00199:+00024:+00244:001709.7495:02181
02182:-00168:+00185:+00099:001709.7495:02182
02183:-00014:-00070:+00069:001709.7495:02183
02184:-00180:+00049:-00225:001709.7495:02184
02185:-00062:+00073:+00146:001709.7495:02185
02186:+00063:+00183:+00167:001706.3210:02186
02187:-00056:+00099:-00197:001706.3210:02187
02188:-00226:+00194:-00037:001706.3210:02188
02189:-00249:+00096:+00253:001706.3210:02189
02190:+00039:+00109:+00134:001706.3210:02190
02191:-00116:+00165:+00290:001706.3210:02191
02192:+00088:+00184:+00106:001706.3210:02192
02193:+00141:+00106:+00017:001706.3210:02193
02194:+00006:+00114:+00014:001706.3210:02194
02195:-00247:+00130:+00238:001706.3210:02195
02196:-00122:+00012:-00039:001706.3210:02196
02197:+00048:+00129:-00017:001706.3210:02197
02198:-00109:+00201:+00031:001714.6265:02198
02199:-00065:+00157:+00031:001714.6265:02199
02200:+00102:+00096:-00065:001714.6265:02200
02201:-00005:+00215:-00088:001714.6265:02201
02202:-00280:+00079:+00005:001714.6265:02202
02203:-00071:+00221:+00021:001714.6265:02203
02204:+00116:-00004:+00062:001714.6265:02204
02205:+00013:+00257:-00136:001714.6265:02205
02206:+00003:-00065:+00197:001714.6265:02206
02207:+00168:+00141:-00061:001714.6265:02207
02208:+00247:+00057:+00040:001714.6265:02208
02209:-00223:-00027:-00173:001726.5216:02209
02210:-00195:+00045:-00080:001726.5216:02210
02211:-00020:-00078:-00075:001726.5216:02211
02212:+00044:+00151:-00143:001726.5216:02212
02213:-00015:+00001:+00009:001726.5216:02213
02214:+00207:+00062:-00057:001726.5216:02214
02215:+00222:+00111:-00165:001726.5216:02215
02216:-00096:+00070:-00147:001726.5216:02216
02217:-00228:+00079:-00009:001726.5216:02217
02218:-00178:+00006:-00024:001726.5216:02218
02219:-00004:+00122:+00006:001726.5216:02219
02220:+00104:+00046:+00067:001726.5216:02220
02221:+00138:+00093:+00112:001744.8431:02221
02222:+00053:+00141:-00009:001744.8431:02222
02223:-00170:+00045:+00045:001744.8431:02223
02224:-00265:+00107:+00104:001744.8431:02224
02225:-00165:+00089:-00031:001744.8431:02225
02226:+00010:+00137:+00242:001744.8431:02226
02227:+00290:+00217:+00184:001744.8431:02227
02228:+00157:+00121:+00010:001744.8431:02228
02229:-00048:+00065:+00136:001744.8431:02229
02230:-00159:+00143:+00175:001744.8431:02230
02231:-00010:-00017:+00259:001744.8431:02231
02232:+00107:+00261:+00034:001766.4062:02232
02233:+00101:+00017:+00145:001766.4062:02233
02234:+00164:+00106:+00206:001766.4062:02234
02235:+00233:+00086:+00177:001766.4062:02235
02236:-00043:+00081:-00075:001766.4062:02236
02237:-00151:+00163:+00005:001766.4062:02237
02238:-00172:+00172:+00251:001766.4062:02238
02239:+00010:-00007:+00038:001766.4062:02239
02240:+00203:+00112:+00005:001766.4062:02240
02241:+00249:+00086:+00127:001766.4062:02241
02242:-00054:+00115:-00247:001766.4062:02242
02243:-00141:-00174:-00248:001776.4113:02243
02244:-00090:+00203:-00074:001776.4113:02244
02245:-00036:-00086:-00230:001776.4113:02245
02246:+00061:-00036:-00223:001776.4113:02246
02247:+00194:+00066:-00282:001776.4113:02247
02248:+00272:-00043:-00142:001776.4113:02248
02249:+00171:+00068:-00212:001776.4113:02249
02250:-00172:-00125:-00277:001776.4113:02250
02251:-00177:-00002:-00167:001776.4113:02251
02252:-00056:-00054:-00555:001776.4113:02252
02253:+00127:-00193:-00245:001776.4113:02253
02254:+00291:-00064:-00306:001776.4113:02254
02255:+00325:-00088:-00492:001787.7053:02255
02256:+00069:-00105:-00268:001787.7053:02256
02257:-00159:-00421:-00213:001787.7053:02257
02258:-00025:+00029:-00282:001787.7053:02258
02259:-00140:-00282:+00045:001787.7053:02259
02260:-00008:-00240:-00424:001787.7053:02260
02261:+00574:+00054:-00019:001787.7053:02261
02262:+00535:+00086:+00022:001787.7053:02262
02263:-00355:+00322:-00117:001787.7053:02263
02264:-00705:+00331:+00276:001787.7053:02264
02265:-00175:+00476:+00209:001787.7053:02265
02266:+00214:+00426:+00324:001797.4044:02266
02267:+00031:+00384:-00063:001797.4044:02267
02268:-00113:+00016:+00173:001797.4044:02268
02269:+00251:+00254:+00110:001797.4044:02269
02270:-00020:+00192:+00279:001797.4044:02270
02271:-00416:-00275:+00234:001797.4044:02271
02272:-00317:+00077:+00222:001797.4044:02272
02273:-00028:-00115:+00409:001797.4044:02273
02274:+00108:+00092:+00094:001797.4044:02274
02275:+00242:+00196:+00390:001797.4044:02275
02276:+00023:-00054:+00229:001797.4044:02276
02277:-00312:+00366:-00022:001802.5258:02277
02278:-00289:+00140:+00151:001802.5258:02278
02279:+00063:+00224:+00049:001802.5258:02279
02280:+00102:-00040:+00461:001802.5258:02280
02281:+00059:-00037:-00035:001802.5258:02281
02282:+00151:+00215:+00108:001802.5258:02282
02283:+00070:-00131:-00090:001802.5258:02283
02284:-00231:+00045:-00018:001802.5258:02284
02285:-00156:-00121:+00166:001802.5258:02285
02286:+00158:+00035:-00131:001802.5258:02286
02287:+00441:+00077:+00018:001802.5258:02287
02288:+00166:+00099:-00049:001803.4655:02288
02289:-00051:+00130:-00167:001803.4655:02289
02290:-00120:+00057:-00087:001803.4655:02290
02291:-00150:+00147:+00003:001803.4655:02291
02292:+00034:+00284:-00175:001803.4655:02292
02293:+00184:+00034:-00020:001803.4655:02293
02294:+00275:+00311:-00036:001803.4655:02294
02295:+00245:+00115:-00116:001803.4655:02295
02296:-00145:+00106:-00142:001803.4655:02296
02297:-00161:+00167:-00086:001803.4655:02297
02298:-00014:+00053:-00212:001803.4655:02298
02299:-00009:+00063:-00034:001808.0432:02299
02300:+00128:+00068:+00056:001808.0432:02300
02301:+00396:-00052:-00017:001808.0432:02301
02302:+00209:-00018:-00264:001808.0432:02302
02303:-00270:+00039:-00026:001808.0432:02303
02304:-00102:-00185:+00095:001808.0432:02304
02305:+00118:+00099:-00319:001808.0432:02305
02306:+00110:-00172:+00028:001808.0432:02306
02307:+00006:-00088:-00040:001808.0432:02307
02308:+00151:+00099:-00095:001808.0432:02308
02309:+00169:+00044:+00130:001808.0432:02309
02310:-00041:+00249:-00189:001810.4508:02310
02311:-00314:+00001:+00107:001810.4508:02311
02312:-00021:+00191:-00065:001810.4508:02312
02313:+00083:+00290:+00185:001810.4508:02313
02314:+00301:+00090:+00459:001810.4508:02314
02315:+00144:+00132:-00005:001810.4508:02315
02316:-00110:+00086:+00196:001810.4508:02316
02317:-00351:+00012:+00031:001810.4508:02317
02318:-00251:+00122:+00093:001810.4508:02318
02319:+00032:+00045:+00438:001810.4508:02319
02320:+00101:+00058:+00194:001810.4508:02320
02321:+00242:+00202:+00057:001808.7274:02321
02322:-00003:+00043:+00093:001808.7274:02322
02323:-00341:+00201:+00262:001808.7274:02323
02324:-00261:+00159:+00065:001808.7274:02324
02325:-00140:+00178:-00088:001808.7274:02325
02326:-00073:+00179:+00297:001808.7274:02326
02327:+00231:+00138:+00206:001808.7274:02327
02328:+00460:+00400:-00133:001808.7274:02328
02329:+00081:-00096:-00060:001808.7274:02329
02330:-00777:+00001:-00132:001808.7274:02330
02331:-00183:+00154:-00184:001808.7274:02331
02332:+00349:+00107:+00065:001813.3728:02332
02333:+00508:-00028:-00081:001813.3728:02333
02334:-00086:-00114:-00248:001813.3728:02334
02335:-00310:-00090:-00230:001813.3728:02335
02336:-00144:+00130:-00238:001813.3728:02336
02337:+00053:-00100:-00105:001813.3728:02337
02338:-00196:-00050:-00377:001813.3728:02338
02339:-00117:+00034:-00200:001813.3728:02339
02340:+00089:-00183:-00299:001813.3728:02340
02341:+00234:+00163:-00232:001813.3728:02341
02342:+00077:-00022:-00143:001813.3728:02342
02343:+00010:+00034:-00304:001805.1765:02343
02344:-00105:+00123:-00095:001805.1765:02344
02345:-00232:-00159:-00051:001805.1765:02345
02346:-00021:+00174:-00007:001805.1765:02346
02347:+00155:-00306:+00322:001805.1765:02347
02348:+00398:+00007:-00200:001805.1765:02348
02349:+00157:-00104:+00115:001805.1765:02349
02350:-00359:+00110:-00030:001805.1765:02350
02351:-00228:-00031:+00446:001805.1765:02351
02352:-00025:+00119:-00113:001805.1765:02352
02353:-00152:-00024:+00232:001805.1765:02353
02354:+00004:+00127:+00401:001785.4301:02354
02355:+00185:+00215:-00004:001785.4301:02355
02356:+00101:+00165:+00356:001785.4301:02356
02357:-00181:+00094:+00181:001785.4301:02357
02358:-00166:+00042:+00104:001785.4301:02358
02359:-00130:+00124:+00186:001785.4301:02359
02360:+00019:+00256:+00416:001785.4301:02360
02361:+00084:+00079:+00317:001785.4301:02361
02362:+00140:+00128:+00184:001785.4301:02362
02363:+00032:+00105:+00077:001785.4301:02363
02364:+00032:+00008:+00128:001785.4301:02364
02365:-00040:-00012:-00084:001785.4301:02365
02366:-00237:+00080:-00184:001759.0987:02366
02367:-00013:+00134:+00032:001759.0987:02367
02368:+00280:+00051:-00103:001759.0987:02368
02369:+00070:+00038:-00050:001759.0987:02369
02370:-00050:-00022:-00146:001759.0987:02370
02371:-00011:+00112:-00100:001759.0987:02371
02372:-00177:-00009:-00031:001759.0987:02372
02373:-00128:+00164:-00167:001759.0987:02373
02374:+00218:+00040:+00010:001759.0987:02374
02375:+00175:+00132:-00143:001759.0987:02375
02376:-00022:+00049:-00285:001759.0987:02376
02377:-00081:+00138:+00003:001731.6655:02377
02378:+00027:+00133:-00079:001731.6655:02378
02379:+00084:+00097:-00140:001731.6655:02379
02380:-00038:+00022:-00120:001731.6655:02380
02381:+00125:+00120:-00143:001731.6655:02381
02382:+00161:+00063:+00059:001731.6655:02382
02383:-00120:+00014:-00077:001731.6655:02383
02384:-00113:+00112:+00056:001731.6655:02384
02385:+00006:-00083:-00038:001731.6655:02385
02386:+00093:+00110:-00070:001731.6655:02386
02387:-00142:-00025:+00109:001731.6655:02387
02388:+00026:+00071:-00046:001731.6655:02388
02389:+00053:+00079:-00164:001708.9498:02389
02390:-00114:-00087:+00024:001708.9498:02390
02391:+00178:+00324:+00072:001708.9498:02391
02392:+00139:-00207:+00106:001708.9498:02392
02393:-00100:+00133:-00048:001708.9498:02393
02394:-00251:-00074:+00114:001708.9498:02394
02395:+00151:+00246:+00040:001708.9498:02395
02396:+00132:+00055:-00036:001708.9498:02396
02397:-00171:-00078:+00073:001708.9498:02397
02398:-00255:+00073:+00302:001708.9498:02398
02399:+00117:-00056:+00143:001708.9498:02399
02400:+00109:+00183:-00083:001708.9498:02400
02401:-00291:+00072:+00078:001686.6806:02401
02402:-00005:+00094:-00050:001686.6806:02402
02403:+00148:+00051:+00236:001686.6806:02403
02404:-00089:+00093:+00242:001686.6806:02404
02405:-00256:+00132:+00292:001686.6806:02405
02406:-00006:+00161:-00101:001686.6806:02406
02407:+00119:+00016:+00029:001686.6806:02407
02408:-00094:+00294:+00199:001686.6806:02408
02409:-00032:+00225:+00083:001686.6806:02409
02410:+00215:+00196:+00086:001686.6806:02410
02411:+00181:+00062:+00100:001686.6806:02411
02412:-00160:+00023:+00065:001686.6806:02412
02413:-00132:+00067:+00102:001688.8535:02413
02414:+00046:+00126:-00088:001688.8535:02414
02415:-00169:+00234:-00256:001688.8535:02415
02416:-00149:-00051:-00149:001688.8535:02416
02417:+00091:-00018:+00007:001688.8535:02417
02418:+00175:+00022:-00001:001688.8535:02418
02419:-00141:+00154:-00292:001688.8535:02419
02420:-00177:+00286:-00162:001688.8535:02420
02421:-00113:+00098:-00126:001688.8535:02421
02422:+00049:+00122:-00150:001688.8535:02422
02423:+00079:+00044:+00083:001688.8535:02423
02424:+00013:+00076:-00020:001688.8535:02424
02425:+00165:+00103:-00058:001694.8493:02425
02426:-00091:+00049:-00153:001694.8493:02426
02427:-00066:+00118:-00141:001694.8493:02427
02428:-00103:-00070:-00033:001694.8493:02428
02429:-00088:+00193:-00159:001694.8493:02429
02430:-00121:-00103:+00018:001694.8493:02430
02431:+00025:+00210:-00194:001694.8493:02431
02432:+00097:+00030:+00107:001694.8493:02432
02433:+00013:+00108:-00075:001694.8493:02433
02434:-00081:+00017:+00069:001694.8493:02434
02435:-00026:+00063:+00050:001694.8493:02435
02436:-00063:+00103:-00032:001717.2006:02436
02437:-00153:-00021:+00241:001717.2006:02437
02438:+00003:+00082:+00103:001717.2006:02438
02439:+00189:+00071:+00231:001717.2006:02439
02440:+00108:+00079:-00001:001717.2006:02440
02441:-00130:+00012:+00144:001717.2006:02441
02442:-00155:+00161:+00043:001717.2006:02442
02443:-00200:+00081:-00012:001717.2006:02443
02444:-00204:+00052:+00064:001717.2006:02444
02445:+00047:+00208:+00034:001717.2006:02445
02446:+00129:+00121:+00109:001717.2006:02446
02447:-00007:+00209:+00013:001717.2006:02447
02448:-00150:+00077:+00127:001738.8795:02448
02449:-00112:+00031:-00085:001738.8795:02449
02450:-00112:+00209:-00093:001738.8795:02450
02451:-00107:+00109:-00061:001738.8795:02451
02452:+00164:+00068:-00036:001738.8795:02452
02453:+00244:+00012:+00126:001738.8795:02453
02454:+00089:-00165:-00230:001738.8795:02454
02455:-00124:+00248:-00299:001738.8795:02455
02456:-00115:-00027:-00022:001738.8795:02456
02457:-00136:+00269:-00202:001738.8795:02457
02458:+00224:+00014:+00213:001738.8795:02458
02459:+00371:+00099:-00140:001757.3447:02459
02460:+00229:+00013:-00067:001757.3447:02460
02461:-00214:+00029:-00118:001757.3447:02461
02462:-00221:+00084:-00024:001757.3447:02462
02463:-00121:+00002:+00107:001757.3447:02463
02464:+00037:-00035:-00152:001757.3447:02464
02465:+00189:-00028:+00176:001757.3447:02465
02466:+00250:+00045:-00049:001757.3447:02466
02467:-00068:+00053:-00144:001757.3447:02467
02468:-00200:+00018:-00006:001757.3447:02468
02469:-00150:+00099:-00021:001757.3447:02469
02470:-00104:+00083:-00118:001771.6668:02470
02471:-00009:-00096:+00041:001771.6668:02471
02472:+00402:+00201:-00055:001771.6668:02472
02473:+00367:-00005:+00199:001771.6668:02473
02474:-00174:+00080:-00017:001771.6668:02474
02475:-00249:+00120:-00145:001771.6668:02475
02476:-00112:+00041:-00274:001771.6668:02476
02477:+00053:+00186:-00163:001771.6668:02477
02478:+00047:-00049:+00200:001771.6668:02478
02479:+00250:+00152:-00198:001771.6668:02479
02480:+00038:-00010:-00006:001771.6668:02480
02481:-00235:-00184:-00305:001771.6668:02481
02482:-00281:+00078:-00609:001784.2615:02482
02483:+00104:-00156:-00151:001784.2615:02483
02484:+00022:+00008:-00486:001784.2615:02484
02485:-00006:-00110:-00594:001784.2615:02485
02486:+00370:-00034:-00365:001784.2615:02486
02487:+00282:+00099:-00363:001784.2615:02487
02488:-00227:+00048:-00249:001784.2615:02488
02489:-00288:-00143:-00016:001784.2615:02489
02490:+00339:+00119:-00183:001784.2615:02490
02491:+00246:-00156:-00300:001784.2615:02491
02492:-00065:-00045:-00012:001784.2615:02492
02493:-00151:-00059:-00103:001787.7489:02493
02494:+00198:+00148:+00093:001787.7489:02494
02495:+00086:+00300:+00015:001787.7489:02495
02496:-00281:+00160:-00010:001787.7489:02496
02497:-00330:+00359:-00004:001787.7489:02497
02498:-00062:+00254:+00058:001787.7489:02498
02499:+00033:+00271:+00174:001787.7489:02499
02500:-00005:+00261:+00059:001787.7489:02500
02501:-00131:-00052:+00309:001787.7489:02501
02502:-00158:+00131:+00117:001787.7489:02502
02503:-00101:+00003:+00189:001787.7489:02503
02504:-00219:+00019:+00146:001800.0550:02504
02505:-00176:+00136:+00152:001800.0550:02505
02506:+00237:+00163:+00382:001800.0550:02506
02507:+00250:+00033:+00084:001800.0550:02507
02508:+00067:+00161:+00158:001800.0550:02508
02509:-00210:+00103:+00262:001800.0550:02509
02510:-00203:+00023:-00100:001800.0550:02510
02511:-00043:+00004:+00123:001800.0550:02511
02512:+00191:-00018:+00158:001800.0550:02512
02513:+00083:-00042:+00097:001800.0550:02513
02514:-00089:-00057:+00149:001800.0550:02514
02515:-00105:+00058:-00205:001802.4637:02515
02516:-00046:+00140:+00106:001802.4637:02516
02517:-00057:+00173:+00078:001802.4637:02517
02518:+00085:+00040:-00152:001802.4637:02518
02519:+00263:+00079:+00098:001802.4637:02519
02520:+00304:+00282:+00038:001802.4637:02520
02521:-00118:+00060:-00043:001802.4637:02521
02522:-00147:+00267:-00179:001802.4637:02522
02523:+00023:-00020:+00062:001802.4637:02523
02524:+00086:+00254:+00001:001802.4637:02524
02525:+00257:+00066:-00253:001802.4637:02525
02526:+00292:+00286:+00066:001803.4464:02526
02527:+00009:+00177:+00006:001803.4464:02527
02528:-00236:+00217:-00153:001803.4464:02528
02529:-00007:+00181:-00021:001803.4464:02529
02530:+00021:+00171:-00143:001803.4464:02530
02531:+00032:+00201:-00064:001803.4464:02531
02532:+00211:-00017:-00067:001803.4464:02532
02533:+00242:+00081:+00039:001803.4464:02533
02534:-00067:-00168:-00131:001803.4464:02534
02535:-00108:-00007:-00154:001803.4464:02535
02536:-00015:-00193:+00006:001803.4464:02536
02537:+00014:-00132:-00077:001808.0627:02537
02538:+00139:-00047:+00043:001808.0627:02538
02539:+00299:-00009:-00006:001808.0627:02539
02540:+00136:+00112:-00089:001808.0627:02540
02541:-00020:+00042:-00119:001808.0627:02541
02542:-00228:+00175:-00173:001808.0627:02542
02543:-00172:+00172:-00119:001808.0627:02543
02544:+00064:+00092:+00108:001808.0627:02544
02545:+00285:+00081:-00035:001808.0627:02545
02546:+00240:-00043:-00001:001808.0627:02546
02547:-00122:-00115:-00006:001808.0627:02547
02548:-00316:-00011:-00213:001810.5056:02548
02549:-00176:-00115:+00220:001810.5056:02549
02550:+00018:-00017:+00226:001810.5056:02550
02551:+00014:+00010:-00075:001810.5056:02551
02552:+00160:+00068:+00108:001810.5056:02552
02553:+00149:+00221:+00213:001810.5056:02553
02554:-00128:+00219:+00163:001810.5056:02554
02555:-00399:+00330:-00069:001810.5056:02555
02556:+00060:+00239:+00217:001810.5056:02556
02557:+00153:+00157:+00167:001810.5056:02557
02558:+00045:+00237:-00004:001810.5056:02558
02559:+00206:+00210:+00247:001806.0946:02559
02560:+00243:+00226:+00062:001806.0946:02560
02561:-00227:+00112:-00013:001806.0946:02561
02562:-00433:+00184:+00074:001806.0946:02562
02563:-00041:+00155:-00111:001806.0946:02563
02564:+00169:+00210:-00066:001806.0946:02564
02565:+00021:+00175:+00029:001806.0946:02565
02566:+00068:+00198:-00013:001806.0946:02566
02567:+00028:+00102:-00134:001806.0946:02567
02568:-00139:+00170:-00224:001806.0946:02568
02569:-00166:-00041:-00143:001806.0946:02569
02570:-00086:+00010:-00265:001808.0296:02570
02571:-00041:-00035:-00374:001808.0296:02571
02572:+00152:+00024:-00038:001808.0296:02572
02573:+00308:-00189:-00201:001808.0296:02573
02574:+00044:-00015:-00312:001808.0296:02574
02575:-00391:+00085:-00047:001808.0296:02575
02576:-00286:+00002:-00184:001808.0296:02576
02577:+00046:+00161:-00107:001808.0296:02577
02578:+00137:-00025:+00153:001808.0296:02578
02579:+00263:+00133:+00088:001808.0296:02579
02580:-00034:-00031:+00041:001808.0296:02580
02581:-00161:+00030:-00099:001813.0527:02581
02582:-00405:+00021:+00091:001813.0527:02582
02583:-00113:-00185:-00018:001813.0527:02583
02584:+00211:+00115:+00090:001813.0527:02584
02585:+00271:-00035:+00209:001813.0527:02585
02586:-00261:+00070:+00085:001813.0527:02586
02587:-00397:+00162:+00095:001813.0527:02587
02588:-00029:+00078:+00146:001813.0527:02588
02589:+00124:+00006:-00103:001813.0527:02589
02590:-00210:+00183:+00046:001813.0527:02590
02591:-00197:+00039:+00546:001813.0527:02591
02592:+00138:+00330:-00003:001806.0480:02592
02593:+00200:+00029:+00305:001806.0480:02593
02594:-00566:-00046:-00029:001806.0480:02594
02595:-00415:+00221:-00116:001806.0480:02595
02596:+00014:-00127:+00219:001806.0480:02596
02597:-00174:-00008:-00104:001806.0480:02597
02598:-00101:+00193:+00295:001806.0480:02598
02599:+00183:+00085:+00055:001806.0480:02599
02600:+00536:+00132:-00225:001806.0480:02600
02601:+00251:+00015:+00084:001806.0480:02601
02602:-00290:+00107:-00115:001806.0480:02602
02603:-00102:-00106:-00086:001806.0480:02603
02604:+00027:-00180:-00151:001794.8284:02604
02605:+00141:+00090:-00028:001794.8284:02605
02606:+00282:+00022:+00178:001794.8284:02606
02607:+00249:+00020:-00345:001794.8284:02607
02608:+00198:+00185:-00097:001794.8284:02608
02609:-00086:-00087:-00163:001794.8284:02609
02610:-00086:+00145:-00394:001794.8284:02610
02611:-00042:-00077:-00133:001794.8284:02611
02612:+00099:+00120:-00005:001794.8284:02612
02613:+00187:+00205:+00094:001794.8284:02613
02614:+00043:-00070:+00082:001794.8284:02614
02615:-00074:+00153:-00037:001773.9230:02615
02616:-00124:+00041:+00242:001773.9230:02616
02617:-00140:+00158:-00380:001773.9230:02617
02618:+00064:+00198:-00147:001773.9230:02618
02619:+00209:+00098:-00027:001773.9230:02619
02620:+00352:+00265:+00110:001773.9230:02620
02621:+00050:+00114:+00108:001773.9230:02621
02622:-00012:+00089:+00057:001773.9230:02622
02623:+00004:+00163:+00258:001773.9230:02623
02624:+00072:+00041:+00377:001773.9230:02624
02625:+00106:+00181:-00319:001773.9230:02625
02626:+00162:+00022:-00008:001742.4578:02626
02627:+00142:-00093:-00046:001742.4578:02627
02628:-00126:+00121:-00098:001742.4578:02628
02629:-00131:+00022:+00015:001742.4578:02629
02630:-00047:+00026:-00177:001742.4578:02630
02631:-00115:+00032:+00166:001742.4578:02631
02632:+00107:+00083:+00103:001742.4578:02632
02633:+00110:+00032:-00013:001742.4578:02633
02634:-00033:+00057:-00026:001742.4578:02634
02635:-00199:+00106:+00150:001742.4578:02635
02636:-00115:+00069:+00055:001742.4578:02636
02637:+00159:+00025:+00029:001742.4578:02637
02638:+00013:+00161:+00274:001719.5407:02638
02639:-00067:+00014:-00050:001719.5407:02639
02640:+00220:+00096:-00079:001719.5407:02640
02641:+00088:+00097:-00038:001719.5407:02641
02642:-00208:+00023:+00104:001719.5407:02642
02643:+00016:+00115:-00025:001719.5407:02643
02644:+00161:+00047:+00065:001719.5407:02644
02645:-00141:+00335:+00086:001719.5407:02645
02646:-00254:+00153:+00216:001719.5407:02646
02647:+00097:+00021:+00090:001719.5407:02647
02648:+00021:-00236:-00400:001719.5407:02648
02649:-00216:+00141:-00206:001719.5407:02649
02650:-00125:+00241:+00021:001700.4332:02650
02651:+00054:+00083:-00216:001700.4332:02651
02652:-00146:+00130:-00095:001700.4332:02652
02653:-00037:+00085:+00244:001700.4332:02653
02654:+00316:+00082:+00123:001700.4332:02654
02655:+00075:+00163:-00447:001700.4332:02655
02656:-00306:+00054:-00109:001700.4332:02656
02657:-00220:+00005:-00213:001700.4332:02657
02658:+00141:+00087:+00180:001700.4332:02658
02659:-00103:+00180:+00001:001700.4332:02659
02660:-00122:-00001:+00018:001700.4332:02660
02661:+00020:-00036:+00072:001701.7236:02661
02662:-00016:+00020:-00087:001701.7236:02662
02663:-00162:+00037:-00083:001701.7236:02663
02664:-00188:+00263:-00156:001701.7236:02664
02665:-00053:+00305:+00033:001701.7236:02665
02666:+00010:+00008:-00089:001701.7236:02666
02667:-00086:+00014:+00170:001701.7236:02667
02668:-00087:+00158:+00255:001701.7236:02668
02669:+00067:+00378:-00239:001701.7236:02669
02670:-00010:+00048:+00223:001701.7236:02670
02671:-00056:+00213:-00068:001701.7236:02671
02672:-00089:+00078:+00141:001701.7236:02672
02673:-00159:+00040:+00335:001707.6168:02673
02674:-00023:+00083:+00156:001707.6168:02674
02675:+00107:-00040:+00015:001707.6168:02675
02676:+00072:+00217:-00044:001707.6168:02676
02677:-00126:+00021:+00087:001707.6168:02677
02678:-00121:+00221:-00036:001707.6168:02678
02679:-00080:-00121:+00049:001707.6168:02679
02680:-00212:+00217:-00196:001707.6168:02680
02681:-00058:+00049:+00225:001707.6168:02681
02682:+00025:+00235:-00070:001707.6168:02682
02683:+00263:+00089:+00083:001707.6168:02683
02684:-00002:+00127:-00065:001707.6168:02684
02685:-00137:-00024:+00000:001731.5493:02685
02686:+00008:+00153:-00061:001731.5493:02686
02687:+00063:+00168:+00019:001731.5493:02687
02688:-00065:-00134:+00161:001731.5493:02688
02689:+00228:+00144:-00224:001731.5493:02689
02690:+00285:+00013:+00035:001731.5493:02690
02691:-00066:+00145:-00235:001731.5493:02691
02692:-00135:-00048:+00002:001731.5493:02692
02693:-00077:+00040:+00023:001731.5493:02693
02694:-00069:+00083:-00184:001731.5493:02694
02695:-00094:+00050:+00255:001731.5493:02695
02696:+00104:+00239:-00106:001744.9929:02696
02697:+00198:+00028:-00002:001744.9929:02697
02698:+00029:+00077:-00147:001744.9929:02698
02699:-00174:+00014:-00059:001744.9929:02699
02700:-00144:+00138:-00026:001744.9929:02700
02701:-00117:+00121:-00153:001744.9929:02701
02702:+00100:+00142:+00204:001744.9929:02702
02703:+00281:+00134:+00020:001744.9929:02703
02704:+00258:+00064:-00051:001744.9929:02704
02705:-00153:+00064:+00046:001744.9929:02705
02706:-00265:+00107:-00136:001744.9929:02706
02707:-00045:-00012:-00035:001761.4987:02707
02708:+00025:+00051:-00033:001761.4987:02708
02709:+00083:+00010:+00062:001761.4987:02709
02710:+00290:+00015:+00044:001761.4987:02710
02711:-00068:-00018:-00237:001761.4987:02711
02712:-00265:+00010:-00121:001761.4987:02712
02713:-00256:-00086:-00218:001761.4987:02713
02714:-00088:+00048:-00276:001761.4987:02714
02715:+00069:-00061:+00074:001761.4987:02715
02716:+00346:-00048:-00187:001761.4987:02716
02717:+00421:-00016:-00394:001761.4987:02717
02718:-00203:+00012:-00326:001761.4987:02718
02719:-00198:-00174:-00338:001779.1309:02719
02720:-00021:-00124:-00249:001779.1309:02720
02721:+00064:-00120:-00455:001779.1309:02721
02722:+00158:+00044:-00083:001779.1309:02722
02723:+00495:+00130:+00018:001779.1309:02723
02724:+00129:-00111:-00195:001779.1309:02724
02725:-00150:+00086:-00128:001779.1309:02725
02726:-00303:+00116:-00133:001779.1309:02726
02727:-00124:+00248:-00361:001779.1309:02727
02728:-00157:+00125:+00128:001779.1309:02728
02729:-00010:+00152:+00095:001779.1309:02729
02730:+00213:+00075:-00053:001780.2012:02730
02731:-00021:+00077:-00155:001780.2012:02731
02732:-00305:-00025:+00015:001780.2012:02732
02733:-00318:-00045:+00078:001780.2012:02733
02734:-00131:+00116:-00098:001780.2012:02734
02735:+00051:-00040:+00202:001780.2012:02735
02736:+00188:+00116:+00109:001780.2012:02736
02737:+00272:-00008:+00216:001780.2012:02737
02738:+00035:+00064:+00132:001780.2012:02738
02739:+00019:+00173:+00204:001780.2012:02739
02740:-00035:+00035:+00080:001780.2012:02740
02741:-00105:+00163:-00160:001792.3347:02741
02742:-00201:+00108:+00148:001792.3347:02742
02743:+00275:-00008:+00202:001792.3347:02743
02744:+00287:+00023:-00040:001792.3347:02744
02745:-00280:-00022:+00146:001792.3347:02745
02746:-00364:-00130:+00009:001792.3347:02746
02747:-00122:-00031:+00017:001792.3347:02747
02748:+00001:+00030:+00153:001792.3347:02748
02749:+00042:+00075:+00125:001792.3347:02749
02750:+00233:+00051:+00106:001792.3347:02750
02751:+00078:+00195:-00074:001792.3347:02751
02752:-00090:+00180:+00077:001797.3129:02752
02753:-00059:+00108:+00156:001797.3129:02753
02754:+00148:+00157:-00160:001797.3129:02754
02755:+00189:+00046:+00216:001797.3129:02755
02756:+00332:+00196:+00150:001797.3129:02756
02757:+00272:+00260:-00106:001797.3129:02757
02758:-00023:+00079:-00079:001797.3129:02758
02759:-00228:+00358:+00025:001797.3129:02759
02760:-00129:+00139:+00168:001797.3129:02760
02761:+00097:+00330:-00225:001797.3129:02761
02762:+00018:+00159:+00144:001797.3129:02762
02763:+00052:+00234:+00030:001793.0639:02763
02764:+00153:+00103:-00083:001793.0639:02764
02765:-00286:+00158:-00087:001793.0639:02765
02766:-00332:+00144:-00235:001793.0639:02766
02767:+00163:+00027:-00138:001793.0639:02767
02768:+00122:+00015:-00015:001793.0639:02768
02769:+00080:-00010:+00059:001793.0639:02769
02770:+00273:+00123:+00002:001793.0639:02770
02771:+00205:-00178:-00065:001793.0639:02771
02772:-00107:+00030:-00135:001793.0639:02772
02773:+00056:-00115:+00001:001793.0639:02773
02774:+00290:-00041:-00139:001805.4835:02774
02775:+00137:-00027:+00019:001805.4835:02775
02776:+00046:-00038:+00115:001805.4835:02776
02777:+00151:+00055:-00122:001805.4835:02777
02778:+00096:+00016:+00060:001805.4835:02778
02779:-00092:-00077:+00065:001805.4835:02779
02780:-00176:+00012:-00034:001805.4835:02780
02781:+00110:+00173:+00182:001805.4835:02781
02782:+00115:+00061:+00134:001805.4835:02782
02783:-00090:-00023:+00004:001805.4835:02783
02784:+00079:+00222:+00029:001805.4835:02784
02785:+00071:+00148:+00111:001805.4835:02785
02786:-00317:-00065:+00036:001802.4814:02786
02787:-00061:+00248:-00033:001802.4814:02787
02788:+00161:+00049:+00133:001802.4814:02788
02789:+00103:+00159:-00032:001802.4814:02789
02790:-00128:+00222:+00028:001802.4814:02790
02791:-00214:+00152:+00071:001802.4814:02791
02792:+00232:+00169:+00008:001802.4814:02792
02793:+00196:+00234:-00166:001802.4814:02793
02794:-00242:+00011:+00109:001802.4814:02794
02795:+00013:+00197:-00096:001802.4814:02795
02796:+00206:-00016:+00174:001802.4814:02796
02797:+00076:+00136:-00163:001800.8057:02797
02798:-00023:+00324:-00131:001800.8057:02798
02799:-00137:+00085:-00257:001800.8057:02799
02800:+00049:+00187:-00285:001800.8057:02800
02801:-00111:-00077:+00112:001800.8057:02801
02802:-00183:+00310:-00344:001800.8057:02802
02803:+00117:+00140:+00207:001800.8057:02803
02804:+00122:+00236:-00412:001800.8057:02804
02805:-00015:+00094:-00099:001800.8057:02805
02806:-00166:+00178:+00169:001800.8057:02806
02807:-00028:+00171:-00435:001800.8057:02807
02808:-00021:+00276:+00059:001794.8419:02808
02809:-00074:+00109:+00159:001794.8419:02809
02810:+00113:+00272:-00290:001794.8419:02810
02811:+00197:+00125:+00018:001794.8419:02811
02812:-00002:+00289:+00205:001794.8419:02812
02813:-00280:+00361:-00081:001794.8419:02813
02814:-00027:-00127:+00215:001794.8419:02814
02815:+00187:+00214:-00221:001794.8419:02815
02816:+00047:+00316:+00059:001794.8419:02816
02817:-00061:-00097:+00272:001794.8419:02817
02818:+00249:+00117:+00006:001794.8419:02818
02819:+00110:+00216:+00098:001779.0235:02819
02820:-00270:-00033:+00253:001779.0235:02820
02821:-00115:+00208:-00142:001779.0235:02821
02822:+00179:+00088:+00304:001779.0235:02822
02823:+00104:+00057:-00043:001779.0235:02823
02824:+00162:+00174:-00364:001779.0235:02824
02825:+00049:-00017:-00014:001779.0235:02825
02826:-00106:+00252:+00071:001779.0235:02826
02827:-00116:+00029:-00040:001779.0235:02827
02828:-00157:+00077:+00034:001779.0235:02828
02829:+00018:+00259:+00414:001779.0235:02829
02830:+00165:-00051:+00258:001759.8297:02830
02831:+00124:+00124:+00020:001759.8297:02831
02832:-00076:-00060:+00003:001759.8297:02832
02833:-00067:-00023:-00123:001759.8297:02833
02834:-00085:-00063:+00053:001759.8297:02834
02835:-00137:+00190:-00256:001759.8297:02835
02836:-00059:+00270:-00153:001759.8297:02836
02837:+00128:-00025:-00013:001759.8297:02837
02838:+00243:-00010:-00003:001759.8297:02838
02839:+00002:-00005:+00106:001759.8297:02839
02840:-00169:+00058:-00210:001759.8297:02840
02841:-00053:+00050:-00220:001759.8297:02841
02842:+00016:+00070:-00061:001743.8826:02842
02843:+00169:+00140:+00061:001743.8826:02843
02844:+00028:-00028:+00135:001743.8826:02844
02845:+00081:+00000:+00035:001743.8826:02845
02846:-00086:+00051:-00051:001743.8826:02846
02847:-00145:+00194:-00003:001743.8826:02847
02848:+00039:+00130:+00149:001743.8826:02848
02849:-00008:-00046:+00170:001743.8826:02849
02850:+00090:+00180:+00084:001743.8826:02850
02851:+00070:+00035:+00089:001743.8826:02851
02852:-00137:-00076:-00083:001743.8826:02852
02853:-00116:+00044:+00062:001724.1691:02853
02854:-00029:+00074:+00080:001724.1691:02854
02855:+00130:+00082:-00148:001724.1691:02855
02856:-00028:+00112:-00001:001724.1691:02856
02857:+00049:-00014:+00205:001724.1691:02857
02858:+00127:+00047:-00181:001724.1691:02858
02859:-00021:+00006:-00187:001724.1691:02859
02860:-00147:+00302:+00089:001724.1691:02860
02861:-00122:-00010:-00130:001724.1691:02861
02862:+00067:+00097:+00030:001724.1691:02862
02863:-00103:-00021:+00020:001724.1691:02863
02864:-00039:+00155:+00021:001724.1691:02864
02865:+00123:+00147:+00073:001706.4765:02865
02866:-00024:+00027:+00017:001706.4765:02866
02867:-00183:+00055:+00214:001706.4765:02867
02868:-00014:-00021:-00019:001706.4765:02868
02869:+00129:+00014:-00008:001706.4765:02869
02870:-00162:+00111:-00012:001706.4765:02870
02871:-00007:-00107:-00077:001706.4765:02871
02872:+00022:+00061:+00069:001706.4765:02872
02873:-00125:+00101:+00019:001706.4765:02873
02874:-00125:-00079:-00059:001706.4765:02874
02875:-00094:+00029:-00059:001706.4765:02875
02876:+00016:+00034:+00184:001706.4765:02876
02877:-00116:+00207:+00134:001702.9798:02877
02878:-00111:+00247:-00235:001702.9798:02878
02879:+00104:+00058:-00033:001702.9798:02879
02880:+00104:+00203:+00119:001702.9798:02880
02881:-00218:+00218:+00266:001702.9798:02881
02882:-00261:+00007:+00207:001702.9798:02882
02883:-00083:-00046:-00109:001702.9798:02883
02884:+00019:-00069:+00141:001702.9798:02884
02885:-00035:+00217:+00049:001702.9798:02885
02886:+00184:+00074:+00095:001702.9798:02886
02887:-00144:+00195:-00424:001702.9798:02887
02888:-00207:-00064:+00118:001702.9798:02888
02889:-00159:-00046:+00233:001712.3525:02889
02890:+00031:+00031:-00105:001712.3525:02890
02891:-00060:+00133:-00147:001712.3525:02891
02892:-00080:+00474:-00158:001712.3525:02892
02893:+00057:-00135:+00300:001712.3525:02893
02894:+00165:+00269:-00184:001712.3525:02894
02895:-00138:+00099:+00152:001712.3525:02895
02896:-00259:+00236:+00270:001712.3525:02896
02897:+00118:-00009:+00047:001712.3525:02897
02898:+00011:-00004:+00085:001712.3525:02898
02899:+00036:+00049:+00125:001712.3525:02899
02900:+00051:-00128:+00011:001720.7701:02900
02901:+00256:+00221:-00206:001720.7701:02901
02902:-00064:-00163:+00059:001720.7701:02902
02903:-00153:+00258:-00181:001720.7701:02903
02904:-00112:-00086:+00151:001720.7701:02904
02905:-00065:+00169:-00106:001720.7701:02905
02906:-00008:+00069:+00059:001720.7701:02906
02907:+00019:+00174:-00143:001720.7701:02907
02908:+00202:+00143:+00007:001720.7701:02908
02909:+00040:-00045:+00180:001720.7701:02909
02910:-00142:+00189:-00092:001720.7701:02910
02911:-00133:+00056:+00226:001720.7701:02911
02912:-00082:+00275:-00028:001741.5500:02912
02913:-00017:+00049:+00070:001741.5500:02913
02914:+00206:+00050:+00118:001741.5500:02914
02915:+00105:+00000:-00188:001741.5500:02915
02916:-00160:+00180:-00066:001741.5500:02916
02917:-00054:+00002:+00076:001741.5500:02917
02918:+00031:+00210:-00051:001741.5500:02918
02919:+00041:+00038:+00117:001741.5500:02919
02920:+00113:+00151:+00000:001741.5500:02920
02921:+00330:+00171:+00046:001741.5500:02921
02922:+00037:+00004:-00029:001741.5500:02922
02923:-00092:+00005:-00148:001761.3171:02923
02924:-00180:+00133:+00042:001761.3171:02924
02925:-00006:+00101:-00047:001761.3171:02925
02926:+00118:+00237:+00019:001761.3171:02926
02927:+00278:+00027:+00038:001761.3171:02927
02928:+00275:+00209:+00070:001761.3171:02928
02929:-00002:+00031:-00044:001761.3171:02929
02930:-00307:+00194:-00136:001761.3171:02930
02931:-00341:+00220:+00109:001761.3171:02931
02932:-00017:+00086:+00008:001761.3171:02932
02933:+00308:+00086:+00066:001761.3171:02933
02934:+00354:+00064:+00092:001770.0006:02934
02935:+00162:+00088:+00072:001770.0006:02935
02936:-00150:+00061:+00066:001770.0006:02936
02937:-00204:+00288:-00246:001770.0006:02937
02938:-00042:+00026:+00105:001770.0006:02938
02939:-00112:+00015:-00025:001770.0006:02939
02940:+00116:+00099:+00047:001770.0006:02940
02941:+00561:+00008:+00080:001770.0006:02941
02942:+00375:+00021:-00231:001770.0006:02942
02943:-00438:+00042:-00025:001770.0006:02943
02944:-00274:-00031:-00086:001770.0006:02944
02945:-00043:-00106:+00016:001770.0006:02945
02946:+00077:-00016:-00085:001781.9155:02946
02947:+00185:-00167:-00275:001781.9155:02947
02948:+00410:-00019:-00211:001781.9155:02948
02949:-00136:-00118:-00154:001781.9155:02949
02950:-00401:+00067:-00499:001781.9155:02950
02951:-00221:-00050:-00181:001781.9155:02951
02952:+00190:-00063:-00325:001781.9155:02952
02953:+00298:+00011:-00614:001781.9155:02953
02954:+00263:-00241:-00258:001781.9155:02954
02955:+00045:-00083:-00467:001781.9155:02955
02956:-00068:-00062:-00253:001781.9155:02956
02957:-00269:-00148:-00115:001792.0764:02957
02958:-00174:+00031:-00196:001792.0764:02958
02959:+00140:-00055:-00376:001792.0764:02959
02960:+00073:+00034:-00184:001792.0764:02960
02961:+00072:+00154:+00094:001792.0764:02961
02962:+00077:+00066:+00079:001792.0764:02962
02963:-00183:+00261:-00380:001792.0764:02963
02964:-00254:+00192:-00176:001792.0764:02964
02965:-00268:+00152:+00022:001792.0764:02965
02966:-00190:+00199:+00018:001792.0764:02966
02967:+00055:+00110:+00139:001792.0764:02967
02968:+00208:+00139:+00119:001795.6359:02968
02969:+00136:-00086:+00132:001795.6359:02969
02970:+00032:+00100:-00028:001795.6359:02970
02971:-00063:+00010:+00184:001795.6359:02971
02972:-00174:-00014:+00190:001795.6359:02972
02973:-00147:+00061:+00081:001795.6359:02973
02974:+00132:+00188:+00192:001795.6359:02974
02975:+00198:+00274:+00274:001795.6359:02975
02976:+00002:+00027:+00208:001795.6359:02976
02977:-00100:+00087:+00006:001795.6359:02977
02978:-00138:+00007:+00076:001795.6359:02978
02979:-00296:-00132:+00143:001800.1596:02979
02980:-00162:-00069:+00105:001800.1596:02980
02981:+00205:+00049:+00189:001800.1596:02981
02982:-00001:+00101:+00044:001800.1596:02982
02983:-00111:+00105:+00026:001800.1596:02983
02984:-00103:+00143:+00140:001800.1596:02984
02985:-00114:+00275:-00056:001800.1596:02985
02986:-00182:+00246:+00122:001800.1596:02986
02987:+00213:+00150:+00024:001800.1596:02987
02988:+00426:+00221:+00112:001800.1596:02988
02989:+00042:+00014:+00203:001800.1596:02989
02990:-00265:+00151:-00180:001807.7203:02990
02991:-00089:+00098:+00135:001807.7203:02991
02992:+00121:+00113:-00036:001807.7203:02992
02993:+00095:+00078:-00029:001807.7203:02993
02994:+00051:+00066:+00204:001807.7203:02994
02995:+00315:+00098:-00117:001807.7203:02995
02996:+00167:+00274:-00270:001807.7203:02996
02997:-00292:+00186:-00430:001807.7203:02997
02998:-00215:+00176:-00052:001807.7203:02998
02999:-00060:+00097:+00101:001807.7203:02999
03000:+00340:+00085:+00008:001807.7203:03000
03001:+00250:-00125:-00241:001800.8096:03001
03002:+00069:+00030:-00395:001800.8096:03002
03003:-00100:-00023:-00293:001800.8096:03003
03004:-00073:-00184:-00085:001800.8096:03004
03005:-00154:-00104:+00055:001800.8096:03005
03006:+00150:+00150:-00104:001800.8096:03006
03007:+00431:-00060:+00065:001800.8096:03007
03008:+00346:+00232:+00052:001800.8096:03008
03009:-00276:-00210:-00074:001800.8096:03009
03010:-00283:+00112:-00178:001800.8096:03010
03011:+00140:+00134:+00011:001800.8096:03011
03012:+00122:-00042:+00077:001813.3551:03012
03013:-00024:+00108:-00101:001813.3551:03013
03014:+00231:+00033:+00219:001813.3551:03014
03015:+00217:-00063:-00066:001813.3551:03015
03016:-00244:+00092:-00225:001813.3551:03016
03017:-00248:+00056:+00252:001813.3551:03017
03018:-00126:-00049:+00029:001813.3551:03018
03019:+00079:+00126:+00005:001813.3551:03019
03020:+00040:+00124:+00114:001813.3551:03020
03021:+00159:+00256:+00056:001813.3551:03021
03022:+00012:+00119:+00221:001813.3551:03022
03023:-00151:+00148:+00020:001807.7379:03023
03024:-00310:+00163:+00124:001807.7379:03024
03025:+00054:+00072:+00098:001807.7379:03025
03026:+00266:+00217:+00092:001807.7379:03026
03027:+00280:+00162:+00282:001807.7379:03027
03028:+00005:-00022:+00139:001807.7379:03028
03029:-00123:+00187:+00024:001807.7379:03029
03030:-00137:+00312:+00125:001807.7379:03030
03031:-00100:+00095:-00030:001807.7379:03031
03032:-00204:+00178:-00158:001807.7379:03032
03033:+00076:+00040:+00263:001807.7379:03033
03034:+00246:+00063:-00065:001808.6708:03034
03035:+00090:+00009:-00092:001808.6708:03035
03036:-00206:+00004:-00001:001808.6708:03036
03037:-00196:+00137:-00135:001808.6708:03037
03038:-00168:+00050:-00075:001808.6708:03038
03039:-00089:+00210:-00143:001808.6708:03039
03040:+00048:+00055:-00165:001808.6708:03040
03041:+00345:+00045:+00076:001808.6708:03041
03042:+00186:+00142:-00349:001808.6708:03042
03043:-00254:+00028:-00210:001808.6708:03043
03044:-00122:+00084:-00106:001808.6708:03044
03045:-00076:-00056:-00109:001810.6572:03045
03046:-00043:+00024:-00171:001810.6572:03046
03047:+00176:+00021:-00054:001810.6572:03047
03048:+00234:+00029:+00033:001810.6572:03048
03049:-00028:-00104:-00144:001810.6572:03049
03050:-00185:+00062:-00218:001810.6572:03050
03051:-00156:+00054:-00047:001810.6572:03051
03052:-00110:+00176:-00109:001810.6572:03052
03053:-00158:+00030:+00198:001810.6572:03053
03054:+00195:+00283:+00058:001810.6572:03054
03055:+00315:+00036:+00045:001810.6572:03055
03056:-00029:+00193:-00092:001810.3942:03056
03057:-00443:+00163:+00023:001810.3942:03057
03058:-00008:-00026:-00007:001810.3942:03058
03059:+00101:+00243:-00239:001810.3942:03059
03060:+00051:-00006:+00110:001810.3942:03060
03061:+00139:+00146:+00046:001810.3942:03061
03062:+00083:+00272:-00006:001810.3942:03062
03063:-00319:+00051:+00043:001810.3942:03063
03064:-00311:+00235:+00144:001810.3942:03064
03065:+00112:+00021:+00085:001810.3942:03065
03066:-00070:+00054:-00208:001810.3942:03066
03067:-00222:+00175:+00101:001810.3942:03067
03068:+00069:-00110:+00195:001806.0306:03068
03069:+00324:+00136:-00205:001806.0306:03069
03070:+00176:+00206:+00110:001806.0306:03070
03071:-00497:-00145:-00089:001806.0306:03071
03072:-00603:+00225:+00074:001806.0306:03072
03073:+00098:-00207:+00450:001806.0306:03073
03074:+00535:+00000:-00110:001806.0306:03074
03075:+00327:+00167:-00107:001806.0306:03075
03076:-00524:-00100:+00045:001806.0306:03076
03077:-00214:+00152:+00011:001806.0306:03077
03078:+00094:-00100:+00212:001806.0306:03078
03079:-00054:+00124:-00160:001808.0198:03079
03080:-00094:+00084:+00045:001808.0198:03080
03081:+00124:+00011:+00166:001808.0198:03081
03082:+00232:-00018:+00023:001808.0198:03082
03083:+00044:+00181:-00131:001808.0198:03083
03084:-00344:-00057:-00035:001808.0198:03084
03085:-00016:+00137:-00072:001808.0198:03085
03086:+00119:-00042:+00199:001808.0198:03086
03087:+00043:+00186:-00121:001808.0198:03087
03088:+00343:+00085:+00056:001808.0198:03088
03089:+00276:+00115:-00017:001808.0198:03089
03090:-00057:+00046:-00041:001797.2031:03090
03091:-00074:+00027:-00070:001797.2031:03091
03092:-00063:+00092:-00136:001797.2031:03092
03093:+00106:+00109:+00056:001797.2031:03093
03094:+00193:-00010:-00085:001797.2031:03094
03095:+00236:+00071:-00209:001797.2031:03095
03096:+00146:+00164:-00121:001797.2031:03096
03097:-00128:+00037:-00160:001797.2031:03097
03098:-00081:-00023:-00200:001797.2031:03098
03099:-00075:+00286:-00160:001797.2031:03099
03100:+00076:+00002:-00017:001797.2031:03100
03101:+00239:+00356:-00007:001772.4284:03101
03102:+00008:-00092:+00085:001772.4284:03102
03103:-00121:+00168:-00204:001772.4284:03103
03104:-00027:+00096:+00196:001772.4284:03104
03105:-00001:+00145:-00505:001772.4284:03105
03106:+00057:+00361:-00074:001772.4284:03106
03107:+00015:-00060:+00143:001772.4284:03107
03108:+00253:+00147:+00130:001772.4284:03108
03109:-00014:+00045:+00059:001772.4284:03109
03110:-00185:+00075:+00173:001772.4284:03110
03111:+00003:-00053:+00230:001772.4284:03111
03112:+00124:-00097:-00077:001753.8148:03112
03113:+00086:+00210:+00214:001753.8148:03113
03114:-00012:-00092:+00111:001753.8148:03114
03115:+00165:+00115:-00164:001753.8148:03115
03116:-00095:+00010:+00215:001753.8148:03116
03117:-00286:-00003:-00114:001753.8148:03117
03118:-00101:+00055:-00051:001753.8148:03118
03119:+00106:-00033:+00055:001753.8148:03119
03120:+00067:+00255:-00006:001753.8148:03120
03121:-00098:-00105:+00309:001753.8148:03121
03122:-00062:+00270:-00221:001753.8148:03122
03123:-00134:+00156:+00105:001753.8148:03123
03124:-00196:+00199:+00111:001746.2082:03124
03125:+00045:-00025:-00194:001746.2082:03125
03126:+00063:+00359:+00132:001746.2082:03126
03127:-00010:+00020:+00126:001746.2082:03127
03128:-00017:+00000:+00048:001746.2082:03128
03129:+00001:+00299:-00074:001746.2082:03129
03130:-00232:+00027:+00000:001746.2082:03130
03131:-00050:+00052:+00027:001746.2082:03131
03132:+00221:+00235:+00308:001746.2082:03132
03133:-00092:-00076:+00124:001746.2082:03133
03134:-00083:+00066:-00103:001746.2082:03134
03135:+00008:-00084:+00178:001742.4471:03135
03136:-00067:-00083:-00230:001742.4471:03136
03137:-00117:+00156:-00172:001742.4471:03137
03138:-00155:-00014:+00124:001742.4471:03138
03139:+00008:-00040:-00246:001742.4471:03139
03140:-00048:+00097:-00222:001742.4471:03140
03141:-00143:+00128:+00057:001742.4471:03141
03142:+00166:+00204:-00149:001742.4471:03142
03143:+00080:+00031:-00227:001742.4471:03143
03144:-00170:+00184:+00098:001742.4471:03144
03145:-00207:-00039:+00110:001742.4471:03145
03146:-00041:+00274:-00447:001742.4471:03146
03147:-00057:+00033:+00284:001746.3614:03147
03148:+00054:+00196:-00011:001746.3614:03148
03149:+00237:+00117:-00022:001746.3614:03149
03150:-00089:-00030:+00003:001746.3614:03150
03151:-00107:-00009:+00056:001746.3614:03151
03152:-00119:+00039:+00187:001746.3614:03152
03153:+00018:+00048:-00278:001746.3614:03153
03154:-00199:+00120:+00057:001746.3614:03154
03155:-00077:+00013:+00112:001746.3614:03155
03156:+00118:+00032:-00248:001746.3614:03156
03157:+00101:+00037:-00140:001746.3614:03157
03158:-00230:+00189:-00096:001761.1950:03158
03159:-00262:-00045:+00068:001761.1950:03159
03160:-00039:+00080:-00160:001761.1950:03160
03161:-00109:+00114:+00059:001761.1950:03161
03162:-00086:+00032:+00101:001761.1950:03162
03163:+00258:+00211:-00095:001761.1950:03163
03164:+00140:-00045:-00010:001761.1950:03164
03165:-00273:+00170:+00052:001761.1950:03165
03166:-00119:-00082:-00057:001761.1950:03166
03167:+00040:-00045:+00060:001761.1950:03167
03168:+00019:+00136:+00067:001761.1950:03168
03169:+00077:-00074:-00107:001761.1950:03169
03170:+00156:+00076:-00188:001767.3217:03170
03171:+00051:-00047:-00037:001767.3217:03171
03172:-00048:+00018:-00240:001767.3217:03172
03173:-00147:+00001:-00115:001767.3217:03173
03174:-00216:-00099:-00114:001767.3217:03174
03175:+00009:+00043:-00319:001767.3217:03175
03176:+00431:-00162:-00151:001767.3217:03176
03177:-00055:-00133:-00537:001767.3217:03177
03178:-00202:-00003:-00229:001767.3217:03178
03179:-00043:-00131:-00224:001767.3217:03179
03180:+00117:+00033:-00531:001767.3217:03180
03181:-00101:+00016:-00273:001779.2213:03181
03182:-00005:-00083:-00141:001779.2213:03182
03183:+00275:+00008:-00406:001779.2213:03183
03184:+00230:-00098:-00203:001779.2213:03184
03185:-00259:+00047:-00260:001779.2213:03185
03186:-00424:+00166:-00459:001779.2213:03186
03187:-00210:-00177:-00008:001779.2213:03187
03188:+00244:+00017:+00012:001779.2213:03188
03189:+00414:+00003:+00103:001779.2213:03189
03190:+00008:+00047:-00074:001779.2213:03190
03191:-00205:+00109:+00090:001779.2213:03191
03192:-00168:+00237:-00216:001789.3417:03192
03193:-00054:+00143:+00073:001789.3417:03193
03194:-00042:+00248:+00110:001789.3417:03194
03195:-00013:+00146:+00071:001789.3417:03195
03196:+00299:+00197:+00328:001789.3417:03196
03197:+00351:+00165:+00158:001789.3417:03197
03198:+00109:+00161:+00224:001789.3417:03198
03199:-00067:+00103:+00217:001789.3417:03199
03200:-00171:+00081:+00025:001789.3417:03200
03201:-00042:-00012:+00268:001789.3417:03201
03202:+00020:+00170:+00081:001789.3417:03202
03203:+00139:-00027:+00294:001792.9628:03203
03204:-00206:+00027:+00066:001792.9628:03204
03205:-00197:+00191:+00138:001792.9628:03205
03206:-00171:-00055:+00262:001792.9628:03206
03207:-00169:+00116:-00089:001792.9628:03207
03208:-00153:+00006:+00198:001792.9628:03208
03209:+00101:-00002:+00188:001792.9628:03209
03210:+00227:+00029:-00049:001792.9628:03210
03211:-00078:+00067:+00112:001792.9628:03211
03212:-00191:+00021:+00054:001792.9628:03212
03213:+00097:+00140:+00117:001792.9628:03213
03214:+00222:+00032:+00014:001794.8111:03214
03215:+00039:+00154:-00023:001794.8111:03215
03216:+00145:+00195:+00095:001794.8111:03216
03217:+00262:+00096:-00169:001794.8111:03217
03218:+00180:+00255:-00099:001794.8111:03218
03219:-00141:+00099:-00116:001794.8111:03219
03220:-00039:+00131:-00199:001794.8111:03220
03221:+00068:+00139:-00046:001794.8111:03221
03222:+00013:+00041:-00016:001794.8111:03222
03223:+00119:+00127:-00186:001794.8111:03223
03224:+00023:-00057:-00161:001794.8111:03224
03225:-00184:+00004:-00315:001794.6945:03225
03226:-00237:+00148:-00209:001794.6945:03226
03227:-00039:-00205:-00162:001794.6945:03227
03228:-00081:+00057:-00266:001794.6945:03228
03229:+00029:+00140:-00208:001794.6945:03229
03230:+00365:+00045:-00183:001794.6945:03230
03231:+00130:+00045:-00170:001794.6945:03231
03232:-00061:-00104:-00200:001794.6945:03232
03233:-00133:-00075:-00107:001794.6945:03233
03234:+00037:-00013:-00075:001794.6945:03234
03235:+00006:+00027:-00032:001794.6945:03235
03236:+00100:+00015:-00126:001794.6945:03236
03237:+00266:+00086:+00051:001782.7872:03237
03238:+00324:+00119:-00125:001782.7872:03238
03239:-00069:+00100:-00149:001782.7872:03239
03240:-00112:+00127:-00096:001782.7872:03240
03241:-00158:+00069:+00109:001782.7872:03241
03242:-00123:+00004:+00134:001782.7872:03242
03243:-00074:+00025:+00147:001782.7872:03243
03244:+00110:+00120:+00259:001782.7872:03244
03245:+00021:-00027:+00294:001782.7872:03245
03246:-00136:+00135:+00060:001782.7872:03246
03247:-00134:+00007:+00230:001782.7872:03247
03248:-00158:+00107:+00250:001774.2593:03248
03249:-00032:+00083:+00181:001774.2593:03249
03250:+00202:+00140:+00102:001774.2593:03250
03251:+00225:+00166:+00175:001774.2593:03251
03252:+00149:+00179:+00253:001774.2593:03252
03253:-00018:+00261:-00009:001774.2593:03253
03254:-00010:+00207:-00030:001774.2593:03254
03255:-00026:-00007:+00284:001774.2593:03255
03256:+00017:+00095:+00029:001774.2593:03256
03257:+00288:+00187:+00086:001774.2593:03257
03258:-00058:+00201:-00253:001774.2593:03258
03259:-00163:+00020:-00167:001753.8227:03259
03260:-00144:+00038:+00186:001753.8227:03260
03261:-00003:+00152:-00078:001753.8227:03261
03262:-00148:+00127:-00314:001753.8227:03262
03263:-00033:+00038:-00393:001753.8227:03263
03264:+00175:+00121:-00332:001753.8227:03264
03265:+00030:+00176:-00149:001753.8227:03265
03266:-00169:+00169:-00143:001753.8227:03266
03267:-00090:+00075:-00083:001753.8227:03267
03268:+00135:-00052:-00216:001753.8227:03268
03269:+00091:-00055:-00036:001753.8227:03269
03270:+00039:+00200:-00333:001753.8227:03270
03271:+00190:-00006:-00210:001740.1308:03271
03272:+00138:-00076:-00311:001740.1308:03272
03273:-00037:+00070:+00108:001740.1308:03273
03274:-00002:+00039:+00051:001740.1308:03274
03275:+00038:+00077:+00018:001740.1308:03275
03276:+00135:+00043:+00080:001740.1308:03276
03277:+00054:+00119:+00014:001740.1308:03277
03278:+00007:+00052:+00102:001740.1308:03278
03279:-00118:+00025:-00056:001740.1308:03279
03280:+00022:+00029:+00011:001740.1308:03280
03281:-00029:-00022:+00189:001740.1308:03281
03282:-00099:+00082:+00017:001726.8465:03282
03283:-00051:+00227:+00194:001726.8465:03283
03284:+00038:+00151:+00113:001726.8465:03284
03285:+00020:+00221:+00052:001726.8465:03285
03286:-00190:-00008:+00195:001726.8465:03286
03287:-00111:+00198:-00011:001726.8465:03287
03288:+00010:+00065:+00132:001726.8465:03288
03289:+00065:+00115:+00166:001726.8465:03289
03290:+00117:-00015:+00231:001726.8465:03290
03291:+00063:-00047:+00092:001726.8465:03291
03292:+00056:+00123:+00201:001726.8465:03292
03293:-00178:+00004:+00155:001726.8465:03293
03294:-00103:+00077:+00150:001719.4660:03294
03295:+00069:+00181:+00007:001719.4660:03295
03296:-00044:+00130:+00089:001719.4660:03296
03297:-00070:+00103:-00010:001719.4660:03297
03298:-00083:-00145:-00037:001719.4660:03298
03299:-00009:-00007:-00094:001719.4660:03299
03300:-00150:+00006:-00023:001719.4660:03300
03301:-00220:-00012:-00167:001719.4660:03301
03302:-00040:+00057:-00228:001719.4660:03302
03303:-00037:+00165:-00006:001719.4660:03303
03304:-00006:+00185:-00143:001719.4660:03304
03305:+00036:-00010:-00156:001719.4660:03305
03306:+00139:+00090:+00058:001704.1448:03306
03307:-00063:+00187:+00088:001704.1448:03307
03308:-00133:+00056:-00454:001704.1448:03308
03309:+00127:+00157:-00241:001704.1448:03309
03310:-00031:-00006:+00058:001704.1448:03310
03311:-00046:+00124:-00179:001704.1448:03311
03312:+00039:+00206:-00101:001704.1448:03312
03313:+00095:+00048:-00170:001704.1448:03313
03314:-00162:-00023:+00290:001704.1448:03314
03315:-00104:-00010:+00068:001704.1448:03315
03316:+00046:+00093:-00027:001704.1448:03316
03317:-00106:-00041:-00181:001707.6359:03317
03318:-00162:+00014:-00398:001707.6359:03318
03319:+00010:+00054:+00356:001707.6359:03319
03320:+00070:+00196:-00010:001707.6359:03320
03321:-00131:+00151:+00110:001707.6359:03321
03322:-00194:-00018:-00225:001707.6359:03322
03323:+00079:-00097:-00033:001707.6359:03323
03324:-00081:+00210:+00097:001707.6359:03324
03325:-00084:+00288:+00003:001707.6359:03325
03326:+00075:+00153:+00238:001707.6359:03326
03327:+00126:-00028:+00042:001707.6359:03327
03328:-00107:-00107:+00166:001707.6359:03328
03329:-00142:-00008:+00108:001712.2861:03329
03330:-00065:+00121:+00199:001712.2861:03330
03331:-00128:+00142:-00060:001712.2861:03331
03332:-00025:+00228:-00159:001712.2861:03332
03333:-00052:-00054:+00282:001712.2861:03333
03334:+00025:+00116:+00063:001712.2861:03334
03335:-00152:-00094:+00176:001712.2861:03335
03336:-00205:+00227:-00127:001712.2861:03336
03337:+00075:+00065:+00014:001712.2861:03337
03338:-00068:+00155:-00097:001712.2861:03338
03339:+00000:+00200:+00034:001712.2861:03339
03340:-00085:+00182:+00280:001712.2861:03340
03341:+00136:+00184:-00002:001715.9649:03341
03342:-00084:-00006:-00004:001715.9649:03342
03343:-00134:+00234:-00067:001715.9649:03343
03344:-00080:+00015:+00140:001715.9649:03344
03345:-00060:+00123:-00147:001715.9649:03345
03346:-00011:-00013:+00110:001715.9649:03346
03347:-00003:+00054:-00096:001715.9649:03347
03348:+00165:+00256:-00212:001715.9649:03348
03349:-00054:-00040:-00151:001715.9649:03349
03350:-00139:+00141:-00163:001715.9649:03350
03351:-00121:-00019:-00071:001715.9649:03351
03352:-00039:+00058:-00145:001734.1787:03352
03353:+00020:+00028:-00065:001734.1787:03353
03354:+00083:+00079:-00031:001734.1787:03354
03355:+00192:+00068:+00018:001734.1787:03355
03356:-00010:+00061:-00119:001734.1787:03356
03357:-00081:+00148:-00203:001734.1787:03357
03358:-00069:-00002:+00029:001734.1787:03358
03359:-00057:+00093:-00016:001734.1787:03359
03360:-00045:-00019:+00152:001734.1787:03360
03361:+00026:+00005:-00138:001734.1787:03361
03362:+00208:-00034:+00050:001734.1787:03362
03363:+00032:-00144:-00164:001734.1787:03363
03364:-00161:+00218:-00217:001748.8216:03364
03365:-00198:+00071:+00174:001748.8216:03365
03366:-00090:-00062:-00091:001748.8216:03366
03367:+00000:+00204:-00020:001748.8216:03367
03368:+00193:+00027:+00198:001748.8216:03368
03369:+00045:+00111:-00101:001748.8216:03369
03370:-00079:+00047:-00070:001748.8216:03370
03371:-00169:+00039:+00041:001748.8216:03371
03372:-00068:+00192:+00049:001748.8216:03372
03373:-00075:+00084:+00111:001748.8216:03373
03374:+00141:+00120:+00013:001748.8216:03374
03375:+00303:+00214:+00226:001757.4509:03375
03376:+00086:+00106:-00007:001757.4509:03376
03377:-00136:+00255:-00122:001757.4509:03377
03378:-00120:-00060:+00170:001757.4509:03378
03379:-00138:+00106:-00004:001757.4509:03379
03380:-00034:+00255:+00075:001757.4509:03380
03381:+00186:+00000:+00217:001757.4509:03381
03382:+00436:+00223:+00111:001757.4509:03382
03383:-00108:-00044:-00015:001757.4509:03383
03384:-00267:+00065:-00106:001757.4509:03384
03385:-00170:+00166:+00037:001757.4509:03385
03386:-00043:-00109:+00055:001774.2348:03386
03387:+00148:+00228:-00085:001774.2348:03387
03388:+00354:+00118:+00225:001774.2348:03388
03389:+00349:+00196:+00139:001774.2348:03389
03390:-00069:-00004:-00085:001774.2348:03390
03391:-00242:+00210:-00115:001774.2348:03391
03392:-00109:-00038:-00040:001774.2348:03392
03393:+00108:+00145:+00020:001774.2348:03393
03394:+00116:-00190:-00185:001774.2348:03394
03395:+00138:+00021:+00076:001774.2348:03395
03396:+00202:+00037:+00141:001774.2348:03396
03397:+00190:+00061:-00215:001774.2348:03397
03398:-00193:-00132:-00294:001786.9199:03398
03399:-00303:+00166:-00210:001786.9199:03399
03400:-00175:+00002:-00241:001786.9199:03400
03401:+00269:-00070:-00239:001786.9199:03401
03402:+00272:-00052:+00033:001786.9199:03402
03403:+00074:-00062:-00214:001786.9199:03403
03404:-00115:+00031:-00276:001786.9199:03404
03405:-00234:-00083:-00385:001786.9199:03405
03406:-00226:-00159:-00371:001786.9199:03406
03407:+00059:-00086:-00371:001786.9199:03407
03408:+00321:-00143:-00291:001786.9199:03408
03409:+00446:+00018:-00124:001793.1345:03409
03410:-00263:-00120:-00548:001793.1345:03410
03411:-00439:-00115:-00457:001793.1345:03411
03412:+00041:+00010:-00124:001793.1345:03412
03413:+00351:-00240:-00525:001793.1345:03413
03414:-00125:-00181:-00463:001793.1345:03414
03415:+00173:+00087:+00154:001793.1345:03415
03416:+00446:-00053:-00109:001793.1345:03416
03417:-00211:+00161:+00127:001793.1345:03417
03418:-00440:+00179:+00289:001793.1345:03418
03419:-00174:+00195:-00130:001793.1345:03419
03420:+00049:+00348:+00041:001797.6182:03420
03421:-00147:+00304:+00139:001797.6182:03421
03422:+00043:+00269:+00197:001797.6182:03422
03423:+00210:+00113:+00248:001797.6182:03423
03424:+00053:+00195:+00062:001797.6182:03424
03425:-00357:+00032:+00321:001797.6182:03425
03426:-00148:-00017:+00181:001797.6182:03426
03427:+00033:+00065:+00191:001797.6182:03427
03428:+00095:-00004:+00354:001797.6182:03428
03429:+00187:+00090:+00205:001797.6182:03429
03430:+00176:+00104:+00319:001797.6182:03430
03431:-00058:+00047:+00069:001802.6013:03431
03432:-00228:+00244:+00130:001802.6013:03432
03433:-00377:-00089:+00144:001802.6013:03433
03434:+00208:+00144:+00031:001802.6013:03434
03435:+00381:+00131:+00112:001802.6013:03435
03436:+00047:+00006:-00113:001802.6013:03436
03437:-00347:+00133:-00104:001802.6013:03437
03438:-00237:+00049:+00061:001802.6013:03438
03439:-00022:+00031:-00174:001802.6013:03439
03440:-00012:+00245:-00127:001802.6013:03440
03441:+00109:-00025:-00083:001802.6013:03441
03442:+00372:+00180:-00078:001806.1816:03442
03443:+00199:+00041:+00021:001806.1816:03443
03444:-00246:+00178:-00179:001806.1816:03444
03445:-00050:+00034:-00129:001806.1816:03445
03446:+00056:+00113:-00077:001806.1816:03446
03447:+00074:+00013:+00029:001806.1816:03447
03448:+00296:+00078:-00020:001806.1816:03448
03449:+00363:+00122:-00010:001806.1816:03449
03450:-00050:+00147:-00234:001806.1816:03450
03451:-00264:+00148:-00067:001806.1816:03451
03452:-00231:+00170:+00059:001806.1816:03452
03453:+00162:+00185:-00075:001808.1894:03453
03454:+00211:+00146:+00017:001808.1894:03454
03455:+00185:-00103:+00003:001808.1894:03455
03456:+00086:-00083:-00083:001808.1894:03456
03457:-00038:-00001:-00052:001808.1894:03457
03458:-00173:-00152:+00025:001808.1894:03458
03459:-00016:+00019:-00029:001808.1894:03459
03460:+00072:+00129:+00024:001808.1894:03460
03461:+00237:-00009:+00125:001808.1894:03461
03462:+00273:+00196:+00095:001808.1894:03462
03463:+00006:+00130:-00062:001808.1894:03463
03464:-00227:+00125:-00073:001810.5386:03464
03465:-00190:+00247:+00022:001810.5386:03465
03466:+00000:-00088:+00107:001810.5386:03466
03467:+00248:+00113:-00015:001810.5386:03467
03468:+00270:-00040:+00239:001810.5386:03468
03469:+00032:+00043:+00109:001810.5386:03469
03470:-00092:-00046:+00152:001810.5386:03470
03471:-00214:+00071:+00093:001810.5386:03471
03472:-00170:-00010:+00125:001810.5386:03472
03473:-00051:-00024:+00172:001810.5386:03473
03474:+00229:+00001:+00082:001810.5386:03474
03475:+00201:+00133:+00147:001808.8010:03475
03476:-00015:+00095:+00165:001808.8010:03476
03477:-00292:+00111:+00088:001808.8010:03477
03478:-00183:+00203:-00067:001808.8010:03478
03479:-00041:+00133:+00009:001808.8010:03479
03480:+00026:+00125:+00047:001808.8010:03480
03481:+00136:+00324:+00048:001808.8010:03481
03482:+00180:+00084:+00110:001808.8010:03482
03483:-00166:+00109:-00388:001808.8010:03483
03484:-00273:+00189:+00042:001808.8010:03484
03485:-00139:-00067:+00155:001808.8010:03485
03486:-00089:+00050:-00385:001810.8078:03486
03487:+00077:+00196:+00033:001810.8078:03487
03488:+00255:+00093:+00017:001810.8078:03488
03489:+00311:-00031:-00221:001810.8078:03489
03490:-00224:+00154:-00129:001810.8078:03490
03491:-00182:+00001:-00117:001810.8078:03491
03492:-00036:-00172:-00264:001810.8078:03492
03493:-00073:+00273:-00386:001810.8078:03493
03494:-00074:-00004:+00126:001810.8078:03494
03495:+00204:+00055:-00119:001810.8078:03495
03496:+00330:+00093:-00200:001810.8078:03496
03497:+00017:-00031:-00100:001810.5386:03497
03498:-00449:+00031:-00295:001810.5386:03498
03499:-00414:-00041:-00287:001810.5386:03499
03500:-00262:-00095:+00163:001810.5386:03500
03501:+00475:+00176:+00263:001810.5386:03501
03502:+00276:-00165:+00004:001810.5386:03502
03503:-00176:+00173:-00234:001810.5386:03503
03504:-00328:+00008:+00206:001810.5386:03504
03505:-00040:-00286:+00122:001810.5386:03505
03506:-00096:+00156:+00113:001810.5386:03506
03507:-00131:-00195:+00364:001810.5386:03507
03508:+00054:-00115:-00129:001800.9501:03508
03509:+00179:+00288:+00274:001800.9501:03509
03510:-00083:-00068:+00406:001800.9501:03510
03511:-00068:+00315:-00164:001800.9501:03511
03512:+00023:+00201:+00411:001800.9501:03512
03513:-00128:-00058:+00467:001800.9501:03513
03514:+00059:+00233:+00047:001800.9501:03514
03515:+00235:+00234:+00413:001800.9501:03515
03516:+00125:+00002:+00371:001800.9501:03516
03517:+00056:+00287:+00089:001800.9501:03517
03518:-00165:-00062:+00161:001800.9501:03518
03519:-00265:+00135:+00068:001792.3618:03519
03520:-00046:+00238:+00140:001792.3618:03520
03521:+00001:+00072:-00021:001792.3618:03521
03522:+00151:+00007:-00203:001792.3618:03522
03523:-00001:+00029:+00154:001792.3618:03523
03524:-00218:+00060:-00108:001792.3618:03524
03525:-00126:-00113:+00039:001792.3618:03525
03526:-00038:+00133:-00005:001792.3618:03526
03527:+00009:-00034:+00119:001792.3618:03527
03528:+00071:-00035:-00127:001792.3618:03528
03529:+00255:+00032:-00239:001792.3618:03529
03530:+00192:-00010:-00185:001792.3618:03530
03531:-00146:+00210:-00149:001774.0543:03531
03532:-00021:+00009:-00088:001774.0543:03532
03533:+00069:-00012:-00162:001774.0543:03533
03534:+00096:+00009:+00040:001774.0543:03534
03535:+00066:+00207:+00052:001774.0543:03535
03536:+00262:+00054:-00338:001774.0543:03536
03537:+00080:+00052:-00120:001774.0543:03537
03538:-00189:-00115:-00159:001774.0543:03538
03539:-00170:+00166:-00069:001774.0543:03539
03540:-00044:+00080:-00035:001774.0543:03540
03541:+00075:-00022:-00091:001774.0543:03541
03542:+00206:+00077:+00068:001745.0472:03542
03543:+00018:+00014:+00055:001745.0472:03543
03544:-00008:+00006:-00051:001745.0472:03544
03545:-00040:-00041:+00049:001745.0472:03545
03546:+00039:-00102:-00101:001745.0472:03546
03547:-00008:+00249:+00102:001745.0472:03547
03548:+00083:-00013:+00052:001745.0472:03548
03549:+00298:+00071:-00282:001745.0472:03549
03550:+00053:-00144:+00381:001745.0472:03550
03551:-00016:+00184:+00086:001745.0472:03551
03552:+00052:+00064:-00046:001745.0472:03552
03553:-00049:+00054:+00015:001745.0472:03553
03554:-00074:+00118:-00072:001726.7879:03554
03555:+00043:+00177:+00143:001726.7879:03555
03556:+00251:+00124:+00100:001726.7879:03556
03557:-00016:+00184:+00011:001726.7879:03557
03558:-00177:+00081:+00286:001726.7879:03558
03559:+00091:+00046:+00228:001726.7879:03559
03560:+00041:+00153:+00278:001726.7879:03560
03561:-00081:+00093:+00064:001726.7879:03561
03562:+00081:+00055:-00075:001726.7879:03562
03563:+00214:+00209:+00165:001726.7879:03563
03564:-00030:+00080:+00160:001726.7879:03564
03565:-00083:+00334:+00080:001726.7879:03565
03566:-00005:-00092:+00238:001707.5380:03566
03567:-00071:-00075:-00235:001707.5380:03567
03568:-00017:+00337:+00154:001707.5380:03568
03569:+00106:+00151:+00102:001707.5380:03569
03570:+00218:+00149:-00329:001707.5380:03570
03571:+00050:+00036:+00209:001707.5380:03571
03572:-00092:+00155:+00184:001707.5380:03572
03573:-00061:-00026:+00204:001707.5380:03573
03574:+00079:-00007:-00290:001707.5380:03574
03575:-00177:+00101:-00223:001707.5380:03575
03576:-00124:+00140:+00027:001707.5380:03576
03577:+00207:+00140:-00051:001694.7916:03577
03578:-00084:+00153:-00062:001694.7916:03578
03579:-00221:+00055:-00205:001694.7916:03579
03580:-00108:+00049:+00057:001694.7916:03580
03581:-00003:-00039:+00108:001694.7916:03581
03582:-00075:+00094:-00168:001694.7916:03582
03583:-00096:+00057:-00263:001694.7916:03583
03584:+00091:+00200:-00264:001694.7916:03584
03585:+00145:-00017:+00139:001694.7916:03585
03586:-00143:+00161:-00066:001694.7916:03586
03587:-00203:-00044:+00113:001694.7916:03587
03588:-00109:+00110:-00240:001694.7916:03588
03589:-00031:+00086:+00032:001709.9830:03589
03590:-00100:+00089:-00040:001709.9830:03590
03591:-00010:+00111:-00192:001709.9830:03591
03592:+00033:+00015:+00233:001709.9830:03592
03593:+00065:+00195:-00037:001709.9830:03593
03594:-00079:-00151:+00247:001709.9830:03594
03595:-00059:+00211:-00139:001709.9830:03595
03596:-00139:+00015:+00063:001709.9830:03596
03597:-00143:-00087:+00130:001709.9830:03597
03598:+00049:+00020:-00225:001709.9830:03598
03599:-00033:+00133:+00037:001709.9830:03599
03600:-00078:+00188:+00048:001709.9830:03600
03601:-00166:+00196:-00219:001726.5980:03601
03602:-00014:+00138:+00171:001726.5980:03602
03603:-00172:-00073:+00159:001726.5980:03603
03604:-00047:+00117:+00122:001726.5980:03604
03605:+00119:+00099:+00176:001726.5980:03605
03606:+00174:+00198:+00002:001726.5980:03606
03607:-00058:+00090:+00187:001726.5980:03607
03608:-00155:+00099:+00059:001726.5980:03608
03609:-00092:+00057:-00028:001726.5980:03609
03610:-00102:+00055:+00083:001726.5980:03610
03611:-00025:+00080:+00026:001726.5980:03611
03612:+00277:+00120:+00113:001744.8972:03612
03613:+00016:+00049:-00196:001744.8972:03613
03614:-00150:-00006:-00156:001744.8972:03614
03615:-00184:+00122:+00121:001744.8972:03615
03616:+00001:+00047:+00066:001744.8972:03616
03617:-00064:+00054:-00299:001744.8972:03617
03618:+00128:+00165:+00064:001744.8972:03618
03619:+00284:+00204:-00200:001744.8972:03619
03620:+00133:-00023:-00254:001744.8972:03620
03621:-00219:+00056:-00053:001744.8972:03621
03622:-00336:+00039:-00193:001744.8972:03622
03623:-00091:-00090:-00058:001758.9544:03623
03624:+00102:+00171:-00096:001758.9544:03624
03625:+00108:+00055:+00127:001758.9544:03625
03626:+00251:+00062:+00000:001758.9544:03626
03627:+00074:+00046:-00106:001758.9544:03627
03628:-00127:+00058:-00160:001758.9544:03628
03629:-00347:-00037:-00355:001758.9544:03629
03630:-00356:+00169:-00020:001758.9544:03630
03631:-00026:-00099:+00176:001758.9544:03631
03632:+00390:-00056:-00108:001758.9544:03632
03633:+00445:+00090:-00318:001758.9544:03633
03634:-00066:-00065:-00274:001758.9544:03634
03635:-00376:-00108:-00280:001779.1517:03635
03636:-00260:-00099:-00447:001779.1517:03636
03637:-00080:+00076:-00197:001779.1517:03637
03638:+00257:-00028:-00036:001779.1517:03638
03639:+00406:+00036:-00206:001779.1517:03639
03640:+00325:-00053:-00199:001779.1517:03640
03641:+00025:-00157:-00443:001779.1517:03641
03642:-00226:-00014:-00412:001779.1517:03642
03643:-00163:-00107:-00074:001779.1517:03643
03644:+00036:+00093:-00158:001779.1517:03644
03645:+00250:-00080:+00105:001779.1517:03645
03646:+00327:+00135:-00137:001782.7761:03646
03647:+00236:+00015:-00089:001782.7761:03647
03648:-00124:+00185:-00191:001782.7761:03648
03649:-00327:+00067:-00174:001782.7761:03649
03650:-00327:+00068:-00268:001782.7761:03650
03651:-00156:+00120:-00002:001782.7761:03651
03652:-00055:+00014:+00321:001782.7761:03652
03653:+00266:-00029:+00016:001782.7761:03653
03654:+00025:+00107:+00085:001782.7761:03654
03655:-00238:+00126:+00130:001782.7761:03655
03656:-00381:+00208:-00064:001782.7761:03656
03657:-00171:+00214:+00341:001792.3385:03657
03658:+00018:+00227:+00081:001792.3385:03658
03659:+00267:+00160:+00051:001792.3385:03659
03660:+00299:+00097:+00227:001792.3385:03660
03661:+00050:+00234:+00119:001792.3385:03661
03662:-00094:+00044:+00165:001792.3385:03662
03663:-00093:+00106:-00016:001792.3385:03663
03664:-00092:+00012:+00110:001792.3385:03664
03665:+00185:+00135:+00169:001792.3385:03665
03666:+00318:+00103:+00011:001792.3385:03666
03667:+00143:-00057:+00217:001792.3385:03667
03668:-00124:-00032:-00062:001802.5489:03668
03669:-00242:+00034:+00198:001802.5489:03669
03670:-00102:+00070:-00083:001802.5489:03670
03671:-00010:+00234:+00054:001802.5489:03671
03672:+00068:+00060:+00247:001802.5489:03672
03673:+00293:+00191:-00107:001802.5489:03673
03674:+00112:+00212:+00087:001802.5489:03674
03675:-00285:+00074:+00181:001802.5489:03675
03676:+00006:+00166:-00029:001802.5489:03676
03677:+00174:+00117:+00161:001802.5489:03677
03678:+00192:+00080:+00102:001802.5489:03678
03679:+00324:+00243:+00127:001798.2595:03679
03680:+00326:+00000:-00128:001798.2595:03680
03681:-00294:+00056:-00326:001798.2595:03681
03682:-00337:+00133:-00153:001798.2595:03682
03683:+00097:+00023:-00209:001798.2595:03683
03684:+00127:+00148:-00011:001798.2595:03684
03685:-00007:+00001:+00245:001798.2595:03685
03686:+00170:+00112:-00227:001798.2595:03686
03687:+00176:+00060:-00172:001798.2595:03687
03688:-00239:-00052:-00253:001798.2595:03688
03689:-00074:+00003:-00263:001798.2595:03689
03690:+00088:-00083:+00142:001805.3648:03690
03691:+00076:-00137:-00020:001805.3648:03691
03692:+00188:-00092:-00387:001805.3648:03692
03693:+00343:+00025:+00025:001805.3648:03693
03694:+00076:-00015:-00113:001805.3648:03694
03695:-00158:+00007:-00044:001805.3648:03695
03696:-00100:+00120:+00153:001805.3648:03696
03697:+00223:+00096:+00028:001805.3648:03697
03698:+00178:+00114:+00093:001805.3648:03698
03699:+00163:+00221:-00001:001805.3648:03699
03700:+00117:+00017:+00155:001805.3648:03700
03701:-00041:+00097:+00114:001807.7690:03701
03702:-00304:+00231:+00017:001807.7690:03702
03703:-00156:+00092:+00161:001807.7690:03703
03704:+00047:+00220:+00138:001807.7690:03704
03705:+00131:+00008:+00183:001807.7690:03705
03706:+00097:+00233:-00036:001807.7690:03706
03707:-00063:+00102:+00194:001807.7690:03707
03708:-00185:+00120:+00000:001807.7690:03708
03709:-00229:+00118:+00032:001807.7690:03709
03710:-00175:+00222:+00258:001807.7690:03710
03711:-00016:-00069:+00198:001807.7690:03711
03712:+00198:+00290:-00036:001807.7690:03712
03713:+00339:+00085:+00129:001808.7427:03713
03714:+00130:+00111:-00155:001808.7427:03714
03715:-00245:+00172:+00064:001808.7427:03715
03716:-00038:+00012:+00064:001808.7427:03716
03717:+00127:+00134:-00132:001808.7427:03717
03718:-00054:+00132:+00023:001808.7427:03718
03719:+00185:-00049:+00061:001808.7427:03719
03720:+00326:+00179:-00427:001808.7427:03720
03721:+00046:-00286:+00090:001808.7427:03721
03722:-00188:-00025:-00272:001808.7427:03722
03723:-00034:-00250:+00275:001808.7427:03723
03724:-00070:-00134:-00109:001800.1152:03724
03725:+00054:+00263:-00298:001800.1152:03725
03726:+00067:-00180:+00036:001800.1152:03726
03727:-00106:+00154:-00411:001800.1152:03727
03728:-00127:-00128:-00119:001800.1152:03728
03729:-00079:-00097:-00160:001800.1152:03729
03730:-00046:+00154:-00387:001800.1152:03730
03731:-00157:-00236:+00091:001800.1152:03731
03732:-00035:+00010:-00202:001800.1152:03732
03733:+00301:+00214:-00302:001800.1152:03733
03734:+00080:-00203:+00014:001800.1152:03734
03735:-00230:+00037:-00159:001789.3780:03735
03736:-00149:+00091:-00099:001789.3780:03736
03737:-00044:+00071:-00111:001789.3780:03737
03738:-00107:+00170:-00183:001789.3780:03738
03739:+00024:-00051:-00157:001789.3780:03739
03740:+00239:+00204:+00095:001789.3780:03740
03741:-00059:+00225:+00212:001789.3780:03741
03742:-00201:+00163:-00270:001789.3780:03742
03743:-00099:+00179:+00061:001789.3780:03743
03744:-00047:-00020:+00173:001789.3780:03744
03745:-00064:+00182:-00131:001789.3780:03745
03746:+00182:+00193:-00020:001769.8818:03746
03747:+00191:+00143:-00045:001769.8818:03747
03748:-00158:+00246:+00126:001769.8818:03748
03749:-00103:+00041:+00368:001769.8818:03749
03750:-00059:+00030:+00053:001769.8818:03750
03751:-00062:+00089:+00166:001769.8818:03751
03752:-00088:+00033:+00250:001769.8818:03752
03753:+00249:+00226:-00040:001769.8818:03753
03754:-00020:+00013:+00086:001769.8818:03754
03755:-00126:+00193:-00066:001769.8818:03755
03756:-00043:+00112:+00135:001769.8818:03756
03757:-00075:+00018:-00115:001758.8493:03757
03758:-00031:+00191:-00009:001758.8493:03758
03759:+00163:+00099:+00174:001758.8493:03759
03760:+00202:+00164:-00014:001758.8493:03760
03761:-00015:+00008:-00044:001758.8493:03761
03762:-00219:+00011:-00208:001758.8493:03762
03763:-00079:+00102:-00166:001758.8493:03763
03764:-00007:+00015:+00030:001758.8493:03764
03765:+00008:+00115:-00101:001758.8493:03765
03766:+00081:+00072:+00006:001758.8493:03766
03767:+00102:+00048:-00147:001758.8493:03767
03768:-00189:+00057:-00011:001758.8493:03768
03769:-00206:+00147:+00013:001741.2578:03769
03770:+00063:+00111:+00003:001741.2578:03770
03771:-00032:+00053:+00094:001741.2578:03771
03772:-00023:+00070:-00064:001741.2578:03772
03773:+00100:+00100:-00006:001741.2578:03773
03774:+00100:+00098:-00010:001741.2578:03774
03775:-00135:+00022:-00037:001741.2578:03775
03776:-00104:+00103:-00060:001741.2578:03776
03777:+00027:+00105:+00020:001741.2578:03777
03778:+00028:+00037:-00033:001741.2578:03778
03779:-00003:-00005:-00095:001741.2578:03779
03780:+00121:+00222:+00051:001741.2578:03780
03781:-00050:+00059:+00140:001720.6524:03781
03782:-00131:+00032:+00008:001720.6524:03782
03783:-00178:-00001:-00037:001720.6524:03783
03784:+00140:+00082:+00056:001720.6524:03784
03785:+00098:+00012:+00136:001720.6524:03785
03786:-00141:+00101:-00106:001720.6524:03786
03787:+00111:-00025:+00058:001720.6524:03787
03788:+00081:+00138:-00058:001720.6524:03788
03789:-00202:+00077:+00036:001720.6524:03789
03790:-00238:+00165:+00021:001720.6524:03790
03791:+00097:-00012:+00114:001720.6524:03791
03792:-00048:+00085:+00119:001714.7091:03792
03793:-00126:+00016:+00156:001714.7091:03793
03794:+00122:+00044:-00113:001714.7091:03794
03795:-00042:-00029:-00082:001714.7091:03795
03796:-00193:+00068:+00118:001714.7091:03796
03797:-00150:+00135:+00066:001714.7091:03797
03798:+00011:+00144:-00188:001714.7091:03798
03799:-00040:-00038:+00126:001714.7091:03799
03800:-00025:+00021:+00197:001714.7091:03800
03801:+00043:+00147:+00185:001714.7091:03801
03802:-00008:+00039:-00288:001714.7091:03802
03803:-00261:+00168:-00388:001714.7091:03803
03804:-00292:-00019:-00083:001714.5450:03804
03805:+00036:+00190:+00046:001714.5450:03805
03806:+00030:+00313:+00024:001714.5450:03806
03807:-00029:-00031:-00193:001714.5450:03807
03808:+00093:+00118:-00084:001714.5450:03808
03809:+00091:-00245:+00143:001714.5450:03809
03810:-00146:+00292:-00060:001714.5450:03810
03811:-00165:+00130:+00165:001714.5450:03811
03812:-00022:+00097:-00231:001714.5450:03812
03813:+00001:-00091:+00135:001714.5450:03813
03814:-00047:-00074:+00062:001714.5450:03814
03815:+00104:+00140:+00213:001714.5450:03815
03816:+00064:-00057:-00066:001720.5646:03816
03817:-00019:+00243:-00352:001720.5646:03817
03818:-00180:+00063:+00108:001720.5646:03818
03819:-00026:+00059:-00006:001720.5646:03819
03820:-00062:-00019:+00040:001720.5646:03820
03821:-00116:+00187:-00137:001720.5646:03821
03822:+00177:+00198:+00204:001720.5646:03822
03823:+00193:+00231:-00022:001720.5646:03823
03824:+00076:+00046:+00161:001720.5646:03824
03825:-00189:-00111:+00031:001720.5646:03825
03826:+00016:+00072:+00232:001720.5646:03826
03827:-00068:-00068:+00060:001731.5643:03827
03828:+00058:+00173:-00035:001731.5643:03828
03829:+00060:-00015:+00195:001731.5643:03829
03830:+00042:+00092:-00230:001731.5643:03830
03831:-00022:-00062:+00019:001731.5643:03831
03832:-00154:+00111:-00159:001731.5643:03832
03833:-00067:+00061:-00012:001731.5643:03833
03834:-00079:+00114:-00055:001731.5643:03834
03835:-00003:+00130:+00098:001731.5643:03835
03836:+00124:+00086:+00192:001731.5643:03836
03837:+00151:+00201:-00244:001731.5643:03837
03838:-00148:+00078:+00084:001751.1578:03838
03839:-00232:+00084:+00002:001751.1578:03839
03840:-00113:+00009:-00001:001751.1578:03840
03841:-00028:+00125:+00107:001751.1578:03841
03842:+00045:+00049:-00033:001751.1578:03842
03843:+00287:+00159:+00165:001751.1578:03843
03844:+00212:-00045:+00050:001751.1578:03844
03845:-00168:+00064:-00242:001751.1578:03845
03846:-00079:+00178:+00175:001751.1578:03846
03847:+00048:+00100:+00006:001751.1578:03847
03848:+00028:+00171:-00104:001751.1578:03848
03849:+00077:+00131:+00158:001751.1578:03849
03850:+00262:+00164:+00132:001762.2536:03850
03851:+00223:+00099:+00068:001762.2536:03851
03852:-00132:+00117:-00018:001762.2536:03852
03853:-00169:+00129:+00090:001762.2536:03853
03854:-00205:+00002:+00012:001762.2536:03854
03855:+00016:+00011:-00200:001762.2536:03855
03856:+00361:-00008:+00208:001762.2536:03856
03857:+00236:+00080:+00079:001762.2536:03857
03858:-00046:-00013:-00284:001762.2536:03858
03859:-00226:+00063:-00119:001762.2536:03859
03860:-00038:+00088:+00107:001762.2536:03860
03861:-00111:+00172:-00005:001776.6143:03861
03862:+00044:-00040:+00084:001776.6143:03862
03863:+00310:+00162:-00029:001776.6143:03863
03864:+00430:-00044:-00007:001776.6143:03864
03865:-00374:+00159:-00252:001776.6143:03865
03866:-00474:-00004:+00069:001776.6143:03866
03867:-00091:-00052:-00027:001776.6143:03867
03868:+00200:+00078:-00278:001776.6143:03868
03869:+00263:-00076:-00058:001776.6143:03869
03870:+00359:+00002:-00170:001776.6143:03870
03871:-00043:-00102:-00100:001776.6143:03871
03872:-00287:+00181:-00359:001786.7294:03872
03873:-00214:-00148:-00106:001786.7294:03873
03874:+00059:-00001:-00311:001786.7294:03874
03875:+00205:-00045:-00365:001786.7294:03875
03876:+00108:-00122:-00160:001786.7294:03876
03877:+00138:+00028:-00398:001786.7294:03877
03878:+00009:+00028:-00336:001786.7294:03878
03879:-00036:-00025:-00069:001786.7294:03879
03880:-00077:-00068:+00031:001786.7294:03880
03881:-00005:-00096:-00189:001786.7294:03881
03882:+00182:-00027:-00197:001786.7294:03882
03883:+00228:-00078:-00106:001792.9001:03883
03884:-00049:-00086:-00064:001792.9001:03884
03885:-00169:+00034:-00315:001792.9001:03885
03886:-00214:+00054:-00049:001792.9001:03886
03887:-00103:+00112:+00020:001792.9001:03887
03888:-00058:+00029:+00112:001792.9001:03888
03889:+00158:+00137:+00043:001792.9001:03889
03890:+00191:+00227:-00009:001792.9001:03890
03891:+00003:+00161:+00053:001792.9001:03891
03892:-00354:+00113:-00082:001792.9001:03892
03893:-00291:+00167:+00229:001792.9001:03893
03894:-00056:-00075:+00107:001792.9001:03894
03895:-00048:+00130:-00045:001794.7515:03895
03896:+00032:+00001:+00255:001794.7515:03896
03897:+00167:+00204:+00118:001794.7515:03897
03898:-00078:+00129:+00165:001794.7515:03898
03899:-00149:+00259:-00143:001794.7515:03899
03900:-00120:+00236:+00206:001794.7515:03900
03901:-00113:+00091:+00134:001794.7515:03901
03902:+00014:+00153:+00107:001794.7515:03902
03903:+00159:+00049:+00147:001794.7515:03903
03904:+00232:-00028:+00091:001794.7515:03904
03905:-00066:+00061:+00016:001794.7515:03905
03906:-00180:+00000:+00183:001805.0349:03906
03907:-00103:-00050:+00144:001805.0349:03907
03908:+00020:+00194:-00239:001805.0349:03908
03909:+00084:+00205:+00161:001805.0349:03909
03910:+00146:+00294:+00155:001805.0349:03910
03911:+00146:+00222:-00016:001805.0349:03911
03912:+00020:+00199:+00026:001805.0349:03912
03913:-00216:+00350:+00118:001805.0349:03913
03914:-00082:+00085:+00106:001805.0349:03914
03915:+00104:+00347:+00076:001805.0349:03915
03916:+00166:+00183:+00260:001805.0349:03916
03917:+00215:+00091:+00260:001800.7406:03917
03918:+00096:+00158:-00198:001800.7406:03918
03919:-00083:+00052:-00060:001800.7406:03919
03920:-00110:+00063:-00161:001800.7406:03920
03921:-00005:+00119:-00297:001800.7406:03921
03922:+00062:-00030:-00032:001800.7406:03922
03923:+00148:+00015:+00075:001800.7406:03923
03924:+00261:+00060:-00131:001800.7406:03924
03925:-00196:+00021:-00110:001800.7406:03925
03926:-00280:+00188:-00089:001800.7406:03926
03927:+00079:-00106:-00071:001800.7406:03927
03928:+00267:+00190:-00049:001807.9770:03928
03929:+00164:-00024:+00153:001807.9770:03929
03930:-00002:-00147:-00117:001807.9770:03930
03931:+00045:+00092:-00219:001807.9770:03931
03932:+00138:+00006:-00200:001807.9770:03932
03933:-00149:+00073:+00063:001807.9770:03933
03934:-00268:-00162:+00157:001807.9770:03934
03935:+00157:+00135:-00131:001807.9770:03935
03936:+00382:+00109:-00055:001807.9770:03936
03937:+00134:-00027:-00004:001807.9770:03937
03938:-00307:+00141:-00060:001807.9770:03938
03939:-00220:+00019:+00210:001805.0911:03939
03940:-00012:-00014:+00082:001805.0911:03940
03941:+00000:+00192:-00052:001805.0911:03941
03942:+00024:-00050:+00198:001805.0911:03942
03943:+00218:+00216:+00037:001805.0911:03943
03944:-00049:+00080:+00051:001805.0911:03944
03945:-00311:+00031:-00130:001805.0911:03945
03946:-00180:+00213:+00084:001805.0911:03946
03947:-00032:+00178:-00045:001805.0911:03947
03948:+00140:+00299:-00084:001805.0911:03948
03949:+00084:+00080:+00234:001805.0911:03949
03950:+00087:+00087:-00098:001808.6749:03950
03951:-00028:+00116:-00113:001808.6749:03951
03952:-00257:+00127:-00061:001808.6749:03952
03953:-00251:-00058:-00130:001808.6749:03953
03954:+00028:+00227:-00046:001808.6749:03954
03955:+00049:-00108:+00143:001808.6749:03955
03956:+00053:+00124:-00065:001808.6749:03956
03957:+00097:+00171:+00132:001808.6749:03957
03958:-00048:-00076:+00008:001808.6749:03958
03959:-00199:+00193:-00306:001808.6749:03959
03960:-00074:-00035:+00050:001808.6749:03960
03961:-00148:-00065:-00230:001810.7707:03961
03962:-00096:+00111:-00129:001810.7707:03962
03963:+00344:-00093:+00134:001810.7707:03963
03964:+00385:+00091:-00237:001810.7707:03964
03965:-00141:+00111:+00052:001810.7707:03965
03966:-00300:-00127:-00119:001810.7707:03966
03967:-00148:+00149:-00262:001810.7707:03967
03968:+00026:+00031:+00236:001810.7707:03968
03969:+00070:+00008:-00191:001810.7707:03969
03970:+00309:-00111:+00058:001810.7707:03970
03971:+00014:+00150:-00046:001810.7707:03971
03972:-00260:+00059:-00167:001810.4998:03972
03973:-00375:-00052:-00042:001810.4998:03973
03974:-00160:-00033:-00082:001810.4998:03974
03975:-00012:+00067:+00062:001810.4998:03975
03976:+00142:+00132:+00085:001810.4998:03976
03977:+00327:+00033:-00066:001810.4998:03977
03978:-00037:+00007:-00080:001810.4998:03978
03979:-00415:+00099:-00130:001810.4998:03979
03980:-00426:+00057:-00115:001810.4998:03980
03981:-00098:+00255:+00187:001810.4998:03981
03982:+00295:+00096:+00083:001810.4998:03982
03983:+00317:+00131:-00013:001806.1524:03983
03984:+00034:+00167:+00058:001806.1524:03984
03985:-00212:+00140:-00066:001806.1524:03985
03986:-00253:-00006:-00073:001806.1524:03986
03987:-00098:+00284:-00067:001806.1524:03987
03988:-00027:+00186:+00246:001806.1524:03988
03989:+00115:+00018:+00192:001806.1524:03989
03990:+00355:+00095:-00069:001806.1524:03990
03991:+00190:+00118:-00097:001806.1524:03991
03992:-00465:-00013:-00161:001806.1524:03992
03993:-00352:+00190:+00045:001806.1524:03993
03994:-00050:+00040:-00004:001805.4310:03994
03995:+00523:+00144:+00175:001805.4310:03995
03996:+00345:-00026:+00103:001805.4310:03996
03997:+00030:+00199:-00339:001805.4310:03997
03998:-00167:+00142:+00218:001805.4310:03998
03999:-00122:+00170:+00187:001805.4310:03999
04000:+00053:+00054:-00014:001805.4310:04000
04001:-00055:-00026:+00182:001805.4310:04001
04002:+00046:+00212:+00022:001805.4310:04002
04003:+00348:+00169:+00257:001805.4310:04003
04004:+00187:-00120:+00197:001805.4310:04004
04005:-00097:+00236:-00005:001805.1590:04005
04006:-00082:-00108:+00278:001805.1590:04006
04007:-00014:+00231:-00199:001805.1590:04007
04008:-00081:+00155:+00128:001805.1590:04008
04009:-00083:-00016:+00252:001805.1590:04009
04010:+00176:+00259:-00089:001805.1590:04010
04011:+00308:-00001:+00195:001805.1590:04011
04012:+00111:-00196:-00166:001805.1590:04012
04013:-00122:+00164:+00092:001805.1590:04013
04014:-00068:+00002:+00206:001805.1590:04014
04015:+00014:-00090:-00193:001805.1590:04015
04016:+00188:-00043:+00166:001805.1590:04016
04017:+00247:+00063:+00110:001785.3430:04017
04018:+00222:+00144:-00100:001785.3430:04018
04019:+00002:-00238:-00088:001785.3430:04019
04020:-00076:+00324:-00323:001785.3430:04020
04021:-00009:-00069:+00050:001785.3430:04021
04022:-00033:-00081:-00330:001785.3430:04022
04023:+00104:+00273:-00214:001785.3430:04023
04024:+00230:+00082:+00085:001785.3430:04024
04025:-00099:+00071:-00181:001785.3430:04025
04026:-00133:-00152:+00012:001785.3430:04026
04027:-00083:+00161:-00212:001785.3430:04027
04028:+00015:+00204:+00215:001774.2366:04028
04029:-00023:-00054:-00087:001774.2366:04029
04030:+00152:+00241:-00202:001774.2366:04030
04031:+00213:+00108:+00185:001774.2366:04031
04032:-00108:-00016:-00143:001774.2366:04032
04033:-00121:+00186:-00065:001774.2366:04033
04034:-00026:+00016:+00185:001774.2366:04034
04035:+00178:+00143:+00061:001774.2366:04035
04036:+00157:+00048:+00245:001774.2366:04036
04037:+00169:+00198:+00022:001774.2366:04037
04038:+00049:+00103:+00105:001774.2366:04038
04039:-00229:-00056:+00039:001758.8045:04039
04040:-00101:+00216:+00177:001758.8045:04040
04041:+00041:-00052:+00153:001758.8045:04041
04042:+00076:+00085:-00129:001758.8045:04042
04043:+00057:+00071:+00261:001758.8045:04043
04044:+00025:+00066:-00032:001758.8045:04044
04045:+00005:+00001:-00026:001758.8045:04045
04046:-00271:+00072:-00089:001758.8045:04046
04047:-00099:+00070:-00250:001758.8045:04047
04048:-00050:-00014:+00118:001758.8045:04048
04049:-00066:-00080:-00125:001758.8045:04049
04050:+00131:+00233:-00209:001758.8045:04050
04051:+00025:-00037:-00075:001749.9731:04051
04052:-00188:+00168:-00115:001749.9731:04052
04053:-00342:-00058:+00134:001749.9731:04053
04054:+00042:+00210:-00215:001749.9731:04054
04055:+00040:+00178:-00011:001749.9731:04055
04056:-00018:+00149:-00173:001749.9731:04056
04057:+00068:+00075:+00099:001749.9731:04057
04058:+00191:-00006:-00028:001749.9731:04058
04059:-00044:+00087:-00054:001749.9731:04059
04060:-00249:+00147:+00103:001749.9731:04060
04061:-00057:+00039:-00226:001749.9731:04061
04062:-00113:+00145:-00147:001751.4318:04062
04063:-00154:+00026:+00037:001751.4318:04063
04064:-00049:+00015:-00100:001751.4318:04064
04065:+00101:+00016:-00159:001751.4318:04065
04066:-00133:+00014:-00010:001751.4318:04066
04067:-00174:+00107:+00042:001751.4318:04067
04068:-00080:-00064:-00021:001751.4318:04068
04069:-00092:+00066:-00023:001751.4318:04069
04070:-00139:-00089:+00092:001751.4318:04070
04071:+00158:+00227:-00044:001751.4318:04071
04072:+00222:+00048:+00030:001751.4318:04072
04073:-00101:+00089:-00104:001761.2800:04073
04074:-00138:+00036:+00047:001761.2800:04074
04075:-00096:+00001:-00018:001761.2800:04075
04076:-00094:+00149:-00015:001761.2800:04076
04077:-00146:+00063:+00159:001761.2800:04077
04078:+00091:+00197:-00063:001761.2800:04078
04079:+00128:+00085:+00188:001761.2800:04079
04080:-00079:+00180:-00007:001761.2800:04080
04081:-00204:+00109:+00078:001761.2800:04081
04082:-00156:+00104:+00106:001761.2800:04082
04083:-00116:+00053:+00036:001761.2800:04083
04084:+00001:+00119:-00134:001761.2800:04084
04085:+00143:+00141:+00135:001769.9783:04085
04086:+00058:+00231:+00145:001769.9783:04086
04087:-00076:-00074:+00031:001769.9783:04087
04088:-00069:+00175:+00032:001769.9783:04088
04089:-00112:-00072:-00060:001769.9783:04089
04090:-00174:-00104:-00211:001769.9783:04090
04091:+00023:+00207:-00098:001769.9783:04091
04092:+00262:-00073:-00011:001769.9783:04092
04093:-00099:-00051:-00176:001769.9783:04093
04094:-00239:+00067:-00095:001769.9783:04094
04095:-00212:-00068:-00171:001769.9783:04095
04096:-00147:+00208:-00213:001781.8907:04096
04097:+00047:-00122:+00002:001781.8907:04097
04098:+00259:+00030:-00190:001781.8907:04098
04099:+00304:-00058:-00301:001781.8907:04099
04100:-00112:+00101:-00375:001781.8907:04100
04101:-00226:-00056:-00209:001781.8907:04101
04102:-00142:-00149:-00531:001781.8907:04102
04103:+00124:+00117:-00453:001781.8907:04103
04104:+00145:-00053:-00234:001781.8907:04104
04105:+00278:-00135:-00371:001781.8907:04105
04106:+00096:+00003:-00264:001781.8907:04106
04107:-00109:-00109:-00286:001791.9769:04107
04108:-00143:+00121:-00482:001791.9769:04108
04109:-00103:-00096:-00269:001791.9769:04109
04110:-00060:-00004:+00062:001791.9769:04110
04111:+00283:+00107:-00106:001791.9769:04111
04112:+00197:-00026:+00154:001791.9769:04112
04113:+00028:+00016:+00042:001791.9769:04113
04114:-00284:+00087:-00123:001791.9769:04114
04115:-00357:+00139:+00048:001791.9769:04115
04116:-00289:+00138:-00040:001791.9769:04116
04117:+00116:+00136:+00233:001791.9769:04117
04118:+00353:+00295:+00023:001790.3188:04118
04119:+00187:+00186:+00066:001790.3188:04119
04120:-00372:+00227:+00208:001790.3188:04120
04121:-00384:+00193:+00259:001790.3188:04121
04122:-00110:+00030:+00153:001790.3188:04122
04123:+00040:+00153:+00026:001790.3188:04123
04124:+00182:+00084:+00325:001790.3188:04124
04125:+00177:+00015:+00223:001790.3188:04125
04126:-00024:-00031:+00094:001790.3188:04126
04127:-00195:+00155:+00249:001790.3188:04127
04128:+00063:+00042:+00155:001790.3188:04128
04129:-00023:+00076:+00118:001794.8072:04129
04130:-00100:-00032:+00276:001794.8072:04130
04131:+00096:+00104:+00147:001794.8072:04131
04132:+00100:-00081:+00183:001794.8072:04132
04133:-00011:+00186:-00086:001794.8072:04133
04134:-00027:+00098:+00254:001794.8072:04134
04135:+00125:+00073:+00248:001794.8072:04135
04136:+00070:+00135:-00143:001794.8072:04136
04137:+00003:+00017:+00294:001794.8072:04137
04138:+00238:+00248:+00063:001794.8072:04138
04139:+00271:+00193:+00046:001794.8072:04139
04140:+00082:+00221:-00109:001797.1551:04140
04141:-00031:+00235:-00005:001797.1551:04141
04142:+00080:+00064:+00078:001797.1551:04142
04143:+00195:+00230:-00238:001797.1551:04143
04144:+00123:+00130:-00105:001797.1551:04144
04145:+00156:-00005:-00079:001797.1551:04145
04146:+00191:+00190:-00378:001797.1551:04146
04147:-00082:+00205:-00091:001797.1551:04147
04148:-00130:+00059:-00410:001797.1551:04148
04149:+00064:+00176:-00140:001797.1551:04149
04150:+00115:+00074:-00119:001797.1551:04150
04151:+00151:+00010:-00280:001797.1551:04151
04152:+00297:+00254:-00031:001790.3168:04152
04153:-00035:-00369:+00031:001790.3168:04153
04154:-00143:+00331:-00291:001790.3168:04154
04155:+00272:+00011:+00137:001790.3168:04155
04156:+00171:+00104:-00009:001790.3168:04156
04157:-00021:+00105:+00073:001790.3168:04157
04158:+00291:-00244:+00168:001790.3168:04158
04159:+00392:+00166:+00082:001790.3168:04159
04160:-00002:-00224:+00117:001790.3168:04160
04161:-00185:+00040:-00137:001790.3168:04161
04162:+00085:-00098:+00302:001790.3168:04162
04163:-00097:-00105:-00112:001786.8974:04163
04164:-00078:+00069:-00238:001786.8974:04164
04165:+00103:-00174:+00236:001786.8974:04165
04166:+00021:-00027:-00288:001786.8974:04166
04167:-00094:+00017:-00035:001786.8974:04167
04168:-00155:-00175:+00196:001786.8974:04168
04169:-00103:+00211:-00251:001786.8974:04169
04170:-00153:-00031:+00196:001786.8974:04170
04171:-00075:-00073:-00012:001786.8974:04171
04172:+00150:+00455:-00037:001786.8974:04172
04173:+00068:-00039:+00094:001786.8974:04173
04174:-00139:+00099:-00053:001778.9593:04174
04175:-00172:+00199:+00119:001778.9593:04175
04176:-00121:+00091:+00106:001778.9593:04176
04177:-00011:+00331:+00094:001778.9593:04177
04178:+00005:+00058:+00173:001778.9593:04178
04179:+00085:+00296:+00248:001778.9593:04179
04180:+00025:+00113:+00324:001778.9593:04180
04181:-00224:+00306:-00226:001778.9593:04181
04182:-00074:+00090:+00090:001778.9593:04182
04183:-00049:+00119:-00051:001778.9593:04183
04184:-00098:+00210:+00036:001778.9593:04184
04185:+00065:+00134:+00086:001759.7341:04185
04186:+00161:+00320:-00072:001759.7341:04186
04187:-00024:+00057:+00165:001759.7341:04187
04188:-00158:+00050:-00077:001759.7341:04188
04189:-00074:+00129:-00008:001759.7341:04189
04190:-00011:-00003:-00045:001759.7341:04190
04191:+00003:+00166:-00129:001759.7341:04191
04192:+00152:+00062:+00022:001759.7341:04192
04193:+00178:-00053:-00277:001759.7341:04193
04194:+00112:-00022:-00348:001759.7341:04194
04195:-00131:-00104:-00065:001759.7341:04195
04196:-00013:+00120:-00246:001759.7341:04196
04197:+00028:-00265:-00054:001748.8145:04197
04198:+00101:+00131:-00194:001748.8145:04198
04199:+00122:+00004:+00168:001748.8145:04199
04200:+00028:-00004:-00393:001748.8145:04200
04201:-00214:+00109:-00383:001748.8145:04201
04202:-00256:-00003:+00001:001748.8145:04202
04203:-00109:+00164:-00175:001748.8145:04203
04204:-00031:+00094:-00082:001748.8145:04204
04205:+00064:-00001:-00006:001748.8145:04205
04206:+00083:+00129:+00073:001748.8145:04206
04207:-00117:-00188:+00169:001748.8145:04207
04208:-00221:+00064:-00118:001733.9685:04208
04209:+00003:+00018:-00089:001733.9685:04209
04210:+00006:+00060:-00141:001733.9685:04210
04211:+00003:+00149:+00192:001733.9685:04211
04212:+00035:+00112:+00231:001733.9685:04212
04213:+00139:+00184:+00185:001733.9685:04213
04214:-00064:-00014:+00169:001733.9685:04214
04215:-00097:+00204:+00188:001733.9685:04215
04216:-00002:+00147:+00205:001733.9685:04216
04217:-00137:-00027:-00307:001733.9685:04217
04218:-00095:-00014:-00033:001733.9685:04218
04219:+00077:+00122:+00492:001733.9685:04219
04220:+00098:+00169:-00164:001718.3153:04220
04221:-00061:-00065:-00152:001718.3153:04221
04222:-00229:+00028:+00251:001718.3153:04222
04223:+00101:-00066:+00207:001718.3153:04223
04224:+00058:+00179:-00017:001718.3153:04224
04225:-00051:+00095:-00207:001718.3153:04225
04226:+00031:+00165:-00050:001718.3153:04226
04227:+00140:+00194:+00112:001718.3153:04227
04228:-00054:+00101:+00021:001718.3153:04228
04229:-00103:+00173:-00117:001718.3153:04229
04230:+00054:+00013:+00217:001718.3153:04230
04231:+00024:-00037:+00142:001718.3153:04231
04232:-00077:+00033:+00095:001700.5346:04232
04233:-00025:+00177:-00158:001700.5346:04233
04234:+00105:+00123:-00299:001700.5346:04234
04235:+00013:-00050:+00096:001700.5346:04235
04236:-00114:+00245:+00133:001700.5346:04236
04237:-00016:-00012:+00090:001700.5346:04237
04238:+00016:-00006:-00231:001700.5346:04238
04239:-00158:-00024:-00318:001700.5346:04239
04240:-00063:+00093:-00301:001700.5346:04240
04241:+00256:+00171:+00184:001700.5346:04241
04242:+00031:+00007:+00011:001700.5346:04242
04243:-00151:-00019:-00135:001700.5346:04243
04244:-00022:+00044:-00096:001695.7795:04244
04245:+00101:-00143:-00277:001695.7795:04245
04246:+00022:+00268:+00088:001695.7795:04246
04247:-00205:-00016:+00431:001695.7795:04247
04248:+00033:+00099:-00001:001695.7795:04248
04249:+00163:+00052:-00113:001695.7795:04249
04250:-00221:+00072:-00009:001695.7795:04250
04251:-00226:+00009:+00048:001695.7795:04251
04252:-00121:-00068:-00088:001695.7795:04252
04253:-00022:+00105:-00148:001695.7795:04253
04254:-00105:+00028:-00005:001695.7795:04254
04255:+00069:+00061:+00026:001699.4459:04255
04256:+00116:+00099:+00001:001699.4459:04256
04257:-00024:+00138:-00012:001699.4459:04257
04258:-00118:-00005:+00076:001699.4459:04258
04259:-00102:+00125:-00085:001699.4459:04259
04260:-00100:+00084:+00101:001699.4459:04260
04261:-00113:+00096:+00064:001699.4459:04261
04262:+00143:+00089:+00041:001699.4459:04262
04263:+00078:+00064:+00010:001699.4459:04263
04264:+00035:+00166:-00025:001699.4459:04264
04265:-00179:+00088:+00103:001699.4459:04265
04266:-00074:+00069:-00126:001699.4459:04266
04267:-00141:+00016:+00150:001719.5301:04267
04268:-00156:+00061:+00021:001719.5301:04268
04269:+00135:+00131:+00105:001719.5301:04269
04270:+00141:+00124:-00011:001719.5301:04270
04271:-00027:+00151:+00015:001719.5301:04271
04272:-00172:+00076:+00141:001719.5301:04272
04273:-00044:+00135:+00033:001719.5301:04273
04274:-00098:+00040:+00063:001719.5301:04274
04275:-00100:+00119:+00030:001719.5301:04275
04276:+00012:+00118:+00150:001719.5301:04276
04277:+00108:+00085:+00041:001719.5301:04277
04278:+00084:+00156:-00004:001738.7515:04278
04279:-00131:+00003:+00020:001738.7515:04279
04280:-00157:+00047:-00188:001738.7515:04280
04281:-00107:+00080:+00043:001738.7515:04281
04282:-00035:+00012:+00036:001738.7515:04282
04283:+00144:+00159:-00045:001738.7515:04283
04284:+00220:-00030:-00037:001738.7515:04284
04285:-00013:+00185:-00145:001738.7515:04285
04286:-00182:-00003:+00087:001738.7515:04286
04287:-00279:-00052:-00125:001738.7515:04287
04288:-00033:+00093:-00245:001738.7515:04288
04289:+00142:-00060:+00111:001738.7515:04289
04290:+00263:+00098:-00159:001752.2662:04290
04291:+00149:+00078:-00094:001752.2662:04291
04292:-00069:+00139:-00087:001752.2662:04292
04293:-00184:+00045:-00102:001752.2662:04293
04294:-00254:-00077:-00069:001752.2662:04294
04295:-00016:+00154:-00221:001752.2662:04295
04296:+00296:-00116:+00227:001752.2662:04296
04297:+00325:-00057:+00031:001752.2662:04297
04298:+00079:+00064:-00253:001752.2662:04298
04299:-00048:+00074:-00021:001752.2662:04299
04300:-00276:+00183:-00087:001752.2662:04300
04301:-00121:+00127:+00126:001768.9046:04301
04302:+00042:+00051:+00020:001768.9046:04302
04303:+00339:+00059:+00090:001768.9046:04303
04304:+00162:-00062:+00196:001768.9046:04304
04305:+00111:+00159:-00151:001768.9046:04305
04306:-00201:+00112:+00116:001768.9046:04306
04307:-00306:+00181:+00016:001768.9046:04307
04308:-00114:+00034:+00040:001768.9046:04308
04309:+00225:+00043:-00070:001768.9046:04309
04310:+00355:+00187:+00041:001768.9046:04310
04311:+00208:+00038:+00146:001768.9046:04311
04312:-00231:+00183:-00102:001781.5261:04312
04313:-00281:+00227:+00098:001781.5261:04313
04314:-00188:-00009:-00009:001781.5261:04314
04315:+00114:+00258:-00033:001781.5261:04315
04316:+00244:+00016:+00054:001781.5261:04316
04317:+00357:+00056:-00022:001781.5261:04317
04318:+00210:+00068:-00012:001781.5261:04318
04319:-00220:+00121:-00311:001781.5261:04319
04320:-00267:+00073:-00246:001781.5261:04320
04321:-00298:-00082:-00352:001781.5261:04321
04322:-00022:-00044:-00305:001781.5261:04322
04323:+00407:-00085:-00207:001781.5261:04323
04324:+00394:-00118:-00254:001787.7374:04324
04325:-00021:-00080:-00446:001787.7374:04325
04326:-00388:-00005:-00383:001787.7374:04326
04327:-00375:-00212:-00353:001787.7374:04327
04328:+00114:+00007:-00653:001787.7374:04328
04329:+00246:-00168:-00240:001787.7374:04329
04330:+00328:-00022:-00215:001787.7374:04330
04331:+00139:-00309:-00232:001787.7374:04331
04332:+00092:-00068:-00187:001787.7374:04332
04333:-00057:+00017:-00226:001787.7374:04333
04334:-00091:-00174:-00187:001787.7374:04334
04335:+00101:+00142:-00196:001794.7515:04335
04336:+00299:+00059:+00045:001794.7515:04336
04337:+00277:+00201:-00055:001794.7515:04337
04338:-00011:+00350:-00040:001794.7515:04338
04339:-00167:+00308:+00055:001794.7515:04339
04340:-00165:+00290:+00003:001794.7515:04340
04341:-00194:+00241:-00013:001794.7515:04341
04342:-00210:+00141:+00103:001794.7515:04342
04343:-00041:+00113:+00103:001794.7515:04343
04344:+00261:+00000:+00232:001794.7515:04344
04345:+00133:+00046:+00130:001794.7515:04345
04346:-00151:+00021:+00208:001797.1743:04346
04347:-00158:-00024:+00297:001797.1743:04347
04348:-00137:+00144:+00203:001797.1743:04348
04349:-00298:+00054:+00282:001797.1743:04349
04350:-00075:+00194:+00224:001797.1743:04350
04351:+00125:+00184:+00321:001797.1743:04351
04352:+00160:+00121:+00085:001797.1743:04352
04353:-00002:+00194:+00042:001797.1743:04353
04354:-00056:-00100:+00193:001797.1743:04354
04355:-00140:+00009:+00098:001797.1743:04355
04356:-00105:-00002:+00147:001797.1743:04356
04357:+00096:+00149:+00143:001803.3710:04357
04358:+00094:+00136:-00047:001803.3710:04358
04359:-00028:+00119:+00035:001803.3710:04359
04360:-00221:+00116:+00118:001803.3710:04360
04361:-00080:+00268:-00134:001803.3710:04361
04362:+00058:+00252:+00028:001803.3710:04362
04363:+00262:+00217:+00083:001803.3710:04363
04364:+00216:+00152:-00007:001803.3710:04364
04365:+00057:+00082:-00221:001803.3710:04365
04366:+00002:+00038:-00317:001803.3710:04366
04367:-00136:+00239:-00188:001803.3710:04367
04368:-00145:+00177:-00249:001805.2696:04368
04369:+00299:-00077:+00172:001805.2696:04369
04370:+00323:+00046:-00205:001805.2696:04370
04371:+00246:+00135:-00213:001805.2696:04371
04372:-00123:+00026:-00302:001805.2696:04372
04373:-00284:+00154:-00206:001805.2696:04373
04374:-00178:+00014:+00074:001805.2696:04374
04375:+00036:+00080:-00261:001805.2696:04375
04376:+00269:-00022:-00004:001805.2696:04376
04377:+00237:+00053:-00158:001805.2696:04377
04378:+00053:-00014:-00113:001805.2696:04378
04379:-00265:-00098:+00094:001805.0426:04379
04380:-00103:-00025:-00078:001805.0426:04380
04381:+00070:+00020:-00148:001805.0426:04381
04382:+00260:-00032:-00096:001805.0426:04382
04383:+00235:+00182:-00234:001805.0426:04383
04384:+00085:+00155:+00039:001805.0426:04384
04385:-00201:+00129:+00027:001805.0426:04385
04386:-00251:+00152:+00013:001805.0426:04386
04387:-00042:+00114:+00087:001805.0426:04387
04388:+00072:+00033:-00068:001805.0426:04388
04389:+00064:-00012:+00277:001805.0426:04389
04390:+00108:-00142:+00224:001806.1138:04390
04391:+00011:-00012:-00043:001806.1138:04391
04392:-00169:-00133:+00142:001806.1138:04392
04393:-00293:-00034:+00109:001806.1138:04393
04394:-00174:+00025:+00207:001806.1138:04394
04395:+00101:+00228:+00253:001806.1138:04395
04396:+00219:+00258:+00154:001806.1138:04396
04397:+00175:+00115:+00249:001806.1138:04397
04398:-00200:+00211:+00116:001806.1138:04398
04399:-00359:+00280:+00091:001806.1138:04399
04400:-00238:+00196:+00125:001806.1138:04400
04401:+00097:+00372:-00037:001808.0881:04401
04402:+00104:+00120:+00189:001808.0881:04402
04403:+00071:+00206:+00168:001808.0881:04403
04404:+00001:+00142:-00001:001808.0881:04404
04405:-00149:+00075:-00019:001808.0881:04405
04406:-00250:+00156:-00064:001808.0881:04406
04407:-00024:-00066:-00078:001808.0881:04407
04408:+00064:+00154:-00157:001808.0881:04408
04409:+00182:+00061:+00027:001808.0881:04409
04410:+00245:+00074:-00254:001808.0881:04410
04411:+00003:-00078:-00491:001808.0881:04411
04412:-00353:+00117:-00183:001807.8001:04412
04413:-00302:-00122:-00276:001807.8001:04413
04414:+00117:+00003:-00401:001807.8001:04414
04415:+00181:-00120:+00011:001807.8001:04415
04416:+00170:+00058:-00214:001807.8001:04416
04417:+00245:+00097:-00118:001807.8001:04417
04418:-00160:-00194:-00172:001807.8001:04418
04419:-00103:-00104:+00032:001807.8001:04419
04420:-00030:-00058:-00146:001807.8001:04420
04421:-00001:-00139:-00073:001807.8001:04421
04422:-00028:-00005:+00175:001807.8001:04422
04423:+00105:-00198:-00018:001800.8826:04423
04424:+00164:+00077:-00235:001800.8826:04424
04425:-00158:-00188:+00047:001800.8826:04425
04426:-00334:-00213:-00134:001800.8826:04426
04427:-00205:+00056:+00322:001800.8826:04427
04428:-00170:-00157:+00263:001800.8826:04428
04429:-00119:+00069:-00170:001800.8826:04429
04430:-00089:+00101:+00140:001800.8826:04430
04431:+00103:+00116:+00250:001800.8826:04431
04432:+00126:+00313:-00158:001800.8826:04432
04433:-00069:+00022:+00299:001800.8826:04433
04434:-00188:+00131:+00084:001800.8826:04434
04435:-00120:+00159:+00058:001794.8553:04435
04436:+00002:-00049:+00328:001794.8553:04436
04437:+00258:+00207:-00019:001794.8553:04437
04438:+00254:-00055:+00336:001794.8553:04438
04439:-00124:+00125:-00093:001794.8553:04439
04440:-00039:+00367:-00320:001794.8553:04440
04441:-00192:-00070:+00144:001794.8553:04441
04442:-00157:+00139:-00077:001794.8553:04442
04443:+00065:-00039:-00102:001794.8553:04443
04444:+00203:+00066:+00047:001794.8553:04444
04445:+00164:+00194:-00019:001794.8553:04445
04446:+00024:+00097:-00375:001771.2957:04446
04447:-00230:+00237:-00486:001771.2957:04447
04448:-00176:+00106:-00128:001771.2957:04448
04449:+00010:+00086:-00155:001771.2957:04449
04450:+00320:+00196:-00015:001771.2957:04450
04451:+00315:+00074:-00045:001771.2957:04451
04452:+00062:-00025:-00114:001771.2957:04452
04453:+00020:+00239:+00180:001771.2957:04453
04454:+00005:+00075:-00108:001771.2957:04454
04455:+00019:+00202:-00154:001771.2957:04455
04456:+00045:+00046:+00001:001771.2957:04456
04457:+00138:+00067:-00015:001742.4326:04457
04458:-00005:+00123:+00033:001742.4326:04458
04459:+00017:+00119:-00025:001742.4326:04459
04460:-00006:+00069:-00077:001742.4326:04460
04461:-00137:+00040:-00137:001742.4326:04461
04462:-00114:+00162:-00032:001742.4326:04462
04463:+00040:+00046:+00013:001742.4326:04463
04464:+00234:+00135:-00058:001742.4326:04464
04465:+00119:-00029:+00132:001742.4326:04465
04466:-00085:+00007:-00011:001742.4326:04466
04467:-00040:+00159:+00142:001742.4326:04467
04468:-00092:-00012:-00254:001742.4326:04468
04469:-00075:+00150:-00097:001717.1038:04469
04470:-00054:-00019:+00235:001717.1038:04470
04471:+00220:+00101:-00047:001717.1038:04471
04472:+00027:+00088:+00074:001717.1038:04472
04473:-00107:-00002:+00141:001717.1038:04473
04474:-00074:+00262:-00051:001717.1038:04474
04475:-00215:-00091:+00294:001717.1038:04475
04476:-00009:+00182:+00147:001717.1038:04476
04477:+00203:+00023:+00064:001717.1038:04477
04478:+00181:+00035:+00037:001717.1038:04478
04479:-00118:+00002:+00120:001717.1038:04479
04480:-00028:+00072:+00116:001717.1038:04480
04481:+00140:+00203:+00098:001688.8415:04481
04482:-00038:+00258:-00143:001688.8415:04482
04483:-00055:+00122:-00023:001688.8415:04483
04484:-00052:+00091:+00263:001688.8415:04484
04485:+00226:+00163:+00274:001688.8415:04485
04486:+00081:+00061:+00202:001688.8415:04486
04487:-00146:+00157:-00255:001688.8415:04487
04488:-00044:+00082:+00135:001688.8415:04488
04489:-00044:+00094:-00108:001688.8415:04489
04490:-00127:+00161:+00017:001688.8415:04490
04491:-00128:-00020:+00019:001688.8415:04491
04492:+00129:+00213:-00019:001688.8415:04492
04493:+00112:+00018:+00067:001674.0510:04493
04494:-00173:+00097:-00131:001674.0510:04494
04495:-00068:+00162:+00079:001674.0510:04495
04496:-00019:+00024:-00035:001674.0510:04496
04497:-00074:+00081:-00161:001674.0510:04497
04498:-00146:+00093:-00022:001674.0510:04498
04499:+00171:+00241:-00204:001674.0510:04499
04500:+00175:+00083:-00050:001674.0510:04500
04501:-00042:+00041:-00004:001674.0510:04501
04502:-00140:+00191:-00073:001674.0510:04502
04503:-00075:+00151:-00278:001674.0510:04503
04504:-00063:+00025:-00117:001674.0510:04504
04505:-00002:-00057:-00156:001684.1684:04505
04506:+00061:+00017:+00212:001684.1684:04506
04507:+00188:-00011:+00086:001684.1684:04507
04508:+00080:+00000:-00042:001684.1684:04508
04509:-00099:-00069:+00082:001684.1684:04509
04510:-00157:+00136:-00258:001684.1684:04510
04511:-00059:-00052:+00172:001684.1684:04511
04512:-00224:+00195:-00014:001684.1684:04512
04513:-00120:+00089:+00054:001684.1684:04513
04514:+00089:+00180:+00058:001684.1684:04514
04515:+00114:+00066:+00178:001684.1684:04515
04516:-00115:-00053:+00147:001702.7261:04516
04517:-00120:+00249:+00068:001702.7261:04517
04518:-00015:-00069:+00245:001702.7261:04518
04519:+00022:+00230:-00175:001702.7261:04519
04520:-00157:-00227:+00260:001702.7261:04520
04521:+00048:+00224:-00119:001702.7261:04521
04522:+00185:-00044:+00253:001702.7261:04522
04523:-00076:-00006:-00049:001702.7261:04523
04524:-00104:+00164:-00242:001702.7261:04524
04525:-00166:-00033:+00096:001702.7261:04525
04526:-00120:+00191:-00229:001702.7261:04526
04527:-00124:-00086:+00170:001702.7261:04527
04528:+00167:+00208:-00036:001720.6435:04528
04529:+00144:+00089:+00030:001720.6435:04529
04530:-00027:+00091:-00071:001720.6435:04530
04531:-00124:+00049:-00133:001720.6435:04531
04532:-00127:-00056:-00175:001720.6435:04532
04533:-00189:-00018:-00033:001720.6435:04533
04534:-00019:+00080:-00027:001720.6435:04534
04535:+00181:+00114:+00060:001720.6435:04535
04536:+00187:+00054:+00098:001720.6435:04536
04537:-00074:-00025:-00172:001720.6435:04537
04538:-00070:+00072:-00107:001720.6435:04538
04539:-00232:+00059:-00265:001720.6435:04539
04540:-00157:+00106:-00028:001746.3632:04540
04541:+00190:+00104:+00224:001746.3632:04541
04542:+00529:+00066:-00086:001746.3632:04542
04543:+00233:+00033:-00010:001746.3632:04543
04544:-00294:-00029:-00026:001746.3632:04544
04545:-00028:+00089:-00026:001746.3632:04545
04546:-00003:+00092:+00001:001746.3632:04546
04547:-00015:+00128:+00224:001746.3632:04547
04548:+00278:-00212:-00096:001746.3632:04548
04549:+00247:+00105:+00077:001746.3632:04549
04550:-00152:+00125:+00114:001746.3632:04550
04551:-00224:+00064:+00002:001766.3249:04551
04552:-00076:+00138:-00106:001766.3249:04552
04553:-00051:+00027:+00021:001766.3249:04553
04554:-00002:-00050:-00006:001766.3249:04554
04555:+00296:+00021:-00324:001766.3249:04555
04556:-00019:-00019:-00162:001766.3249:04556
04557:-00258:-00104:-00211:001766.3249:04557
04558:-00237:+00014:-00484:001766.3249:04558
04559:+00111:+00024:-00232:001766.3249:04559
04560:+00027:-00025:-00339:001766.3249:04560
04561:+00109:-00113:-00378:001766.3249:04561
04562:+00257:-00050:-00265:001769.9597:04562
04563:+00271:+00022:-00462:001769.9597:04563
04564:-00279:-00173:-00328:001769.9597:04564
04565:-00219:+00088:-00311:001769.9597:04565
04566:+00065:-00150:-00243:001769.9597:04566
04567:+00206:+00122:-00109:001769.9597:04567
04568:+00247:+00158:-00118:001769.9597:04568
04569:+00215:+00084:+00001:001769.9597:04569
04570:+00083:+00135:-00088:001769.9597:04570
04571:-00147:+00036:+00023:001769.9597:04571
04572:-00249:+00085:+00058:001769.9597:04572
04573:-00209:+00068:-00016:001789.6760:04573
04574:-00042:+00027:+00087:001789.6760:04574
04575:+00018:+00102:+00049:001789.6760:04575
04576:+00026:+00067:+00186:001789.6760:04576
04577:-00102:+00083:+00225:001789.6760:04577
04578:-00220:+00143:+00130:001789.6760:04578
04579:-00224:+00065:+00306:001789.6760:04579
04580:-00103:+00265:+00141:001789.6760:04580
04581:-00008:+00064:+00319:001789.6760:04581
04582:+00100:+00058:+00196:001789.6760:04582
04583:+00229:+00084:+00172:001789.6760:04583
04584:+00158:+00148:+00153:001792.0898:04584
04585:-00207:+00015:+00038:001792.0898:04585
04586:-00139:+00107:+00109:001792.0898:04586
04587:-00050:+00027:-00044:001792.0898:04587
04588:+00233:+00025:+00108:001792.0898:04588
04589:+00260:+00024:+00076:001792.0898:04589
04590:+00048:+00010:-00045:001792.0898:04590
04591:-00188:+00270:-00230:001792.0898:04591
04592:-00216:-00015:+00079:001792.0898:04592
04593:-00035:+00207:+00046:001792.0898:04593
04594:-00002:-00110:+00166:001792.0898:04594
04595:+00119:+00184:-00005:001792.0898:04595
04596:+00380:+00246:+00139:001800.8923:04596
04597:-00107:+00230:+00148:001800.8923:04597
04598:-00250:+00148:-00157:001800.8923:04598
04599:-00024:+00160:-00035:001800.8923:04599
04600:+00187:+00135:+00013:001800.8923:04600
04601:+00206:+00122:+00084:001800.8923:04601
04602:+00221:+00302:+00218:001800.8923:04602
04603:+00147:+00238:-00066:001800.8923:04603
04604:-00140:+00075:-00036:001800.8923:04604
04605:-00125:+00228:+00031:001800.8923:04605
04606:+00014:+00021:-00053:001800.8923:04606
04607:+00013:+00198:-00107:001800.1459:04607
04608:+00051:+00052:-00041:001800.1459:04608
04609:+00066:+00007:+00032:001800.1459:04609
04610:-00087:+00002:-00062:001800.1459:04610
04611:-00120:-00067:-00139:001800.1459:04611
04612:-00012:-00037:-00195:001800.1459:04612
04613:+00086:-00068:+00095:001800.1459:04613
04614:+00027:-00107:-00066:001800.1459:04614
04615:+00135:+00002:-00224:001800.1459:04615
04616:+00327:+00059:-00037:001800.1459:04616
04617:+00065:+00056:-00192:001800.1459:04617
04618:-00225:+00053:-00017:001810.5427:04618
04619:-00085:+00101:+00052:001810.5427:04619
04620:+00302:+00189:-00204:001810.5427:04620
04621:+00206:-00042:+00098:001810.5427:04621
04622:+00104:+00080:+00029:001810.5427:04622
04623:+00011:-00011:+00042:001810.5427:04623
04624:-00203:+00067:-00004:001810.5427:04624
04625:-00238:+00121:-00039:001810.5427:04625
04626:+00062:+00045:+00273:001810.5427:04626
04627:+00200:+00163:+00131:001810.5427:04627
04628:+00087:+00181:+00091:001810.5427:04628
04629:-00093:+00057:+00188:001803.5196:04629
04630:-00136:+00135:+00114:001803.5196:04630
04631:-00160:+00234:+00101:001803.5196:04631
04632:-00025:+00232:+00169:001803.5196:04632
04633:+00052:+00199:+00236:001803.5196:04633
04634:+00136:+00323:+00052:001803.5196:04634
04635:+00122:+00217:+00206:001803.5196:04635
04636:+00037:+00241:+00134:001803.5196:04636
04637:-00299:+00135:+00030:001803.5196:04637
04638:-00193:+00215:+00021:001803.5196:04638
04639:+00197:+00143:-00203:001803.5196:04639
04640:+00052:-00103:+00095:001808.1075:04640
04641:-00062:+00145:-00313:001808.1075:04641
04642:+00134:+00095:+00006:001808.1075:04642
04643:-00093:-00055:-00126:001808.1075:04643
04644:-00218:-00087:-00216:001808.1075:04644
04645:-00138:+00153:-00094:001808.1075:04645
04646:+00059:-00142:-00187:001808.1075:04646
04647:+00219:+00038:-00160:001808.1075:04647
04648:+00032:+00014:-00069:001808.1075:04648
04649:-00007:-00042:-00356:001808.1075:04649
04650:-00027:-00178:-00134:001808.1075:04650
04651:-00047:-00032:-00251:001807.8392:04651
04652:-00052:-00183:+00005:001807.8392:04652
04653:-00105:+00016:-00095:001807.8392:04653
04654:-00007:-00048:-00109:001807.8392:04654
04655:+00151:+00065:+00000:001807.8392:04655
04656:-00053:+00014:-00010:001807.8392:04656
04657:-00142:-00125:-00205:001807.8392:04657
04658:-00135:+00111:-00118:001807.8392:04658
04659:-00378:+00034:+00120:001807.8392:04659
04660:-00304:+00048:+00325:001807.8392:04660
04661:+00374:+00099:+00187:001807.8392:04661
04662:+00342:+00250:+00088:001806.1524:04662
04663:-00158:+00001:-00237:001806.1524:04663
04664:-00512:+00230:-00015:001806.1524:04664
04665:-00220:+00263:+00367:001806.1524:04665
04666:+00038:+00178:-00058:001806.1524:04666
04667:-00015:+00226:+00065:001806.1524:04667
04668:-00097:+00189:+00192:001806.1524:04668
04669:+00194:+00275:+00006:001806.1524:04669
04670:-00073:+00061:+00129:001806.1524:04670
04671:-00261:+00215:-00081:001806.1524:04671
04672:-00037:+00069:+00100:001806.1524:04672
04673:-00141:+00102:+00042:001802.8225:04673
04674:-00230:+00122:-00064:001802.8225:04674
04675:+00058:+00109:+00081:001802.8225:04675
04676:+00126:+00105:+00028:001802.8225:04676
04677:+00119:+00245:-00066:001802.8225:04677
04678:+00017:-00083:+00004:001802.8225:04678
04679:-00053:+00070:-00212:001802.8225:04679
04680:+00055:+00129:-00063:001802.8225:04680
04681:+00028:-00051:-00023:001802.8225:04681
04682:+00193:+00119:+00068:001802.8225:04682
04683:+00291:+00049:+00125:001802.8225:04683
04684:+00079:-00014:-00174:001786.8895:04684
04685:-00069:+00083:+00112:001786.8895:04685
04686:-00039:-00104:-00085:001786.8895:04686
04687:-00007:+00160:-00032:001786.8895:04687
04688:+00158:+00112:+00227:001786.8895:04688
04689:+00245:+00021:-00034:001786.8895:04689
04690:+00255:+00114:+00008:001786.8895:04690
04691:-00143:+00134:-00063:001786.8895:04691
04692:-00191:+00090:-00086:001786.8895:04692
04693:-00061:+00136:+00022:001786.8895:04693
04694:-00001:-00005:+00042:001786.8895:04694
04695:+00125:+00173:-00134:001786.8895:04695
04696:+00194:+00059:+00128:001764.9764:04696
04697:-00003:-00043:-00027:001764.9764:04697
04698:-00068:+00161:-00123:001764.9764:04698
04699:-00112:+00034:+00019:001764.9764:04699
04700:-00082:+00102:-00031:001764.9764:04700
04701:-00034:-00013:-00004:001764.9764:04701
04702:+00190:+00056:+00048:001764.9764:04702
04703:+00192:+00016:+00023:001764.9764:04703
04704:-00024:-00104:-00153:001764.9764:04704
04705:-00095:+00022:-00092:001764.9764:04705
04706:-00136:+00039:+00092:001764.9764:04706
04707:-00086:+00122:-00207:001744.0113:04707
04708:+00087:+00083:-00021:001744.0113:04708
04709:+00173:-00024:+00143:001744.0113:04709
04710:-00038:+00020:+00067:001744.0113:04710
04711:-00163:+00097:+00069:001744.0113:04711
04712:+00012:+00051:+00108:001744.0113:04712
04713:+00044:+00073:+00050:001744.0113:04713
04714:+00004:+00073:+00132:001744.0113:04714
04715:-00015:+00184:+00022:001744.0113:04715
04716:+00119:+00115:+00024:001744.0113:04716
04717:+00103:+00136:+00103:001744.0113:04717
04718:-00299:+00025:+00148:001744.0113:04718
04719:-00188:+00102:+00098:001721.9328:04719
04720:+00027:+00048:+00048:001721.9328:04720
04721:-00098:-00090:-00061:001721.9328:04721
04722:-00104:+00063:-00132:001721.9328:04722
04723:+00016:+00159:+00137:001721.9328:04723
04724:-00094:+00156:-00068:001721.9328:04724
04725:-00267:+00111:-00028:001721.9328:04725
04726:+00053:+00007:+00211:001721.9328:04726
04727:+00131:+00130:-00014:001721.9328:04727
04728:-00036:+00127:-00279:001721.9328:04728
04729:-00141:+00280:-00120:001721.9328:04729
04730:-00004:+00034:-00101:001711.2648:04730
04731:+00097:+00120:+00044:001711.2648:04731
04732:-00264:+00012:+00030:001711.2648:04732
04733:-00133:+00145:-00006:001711.2648:04733
04734:+00100:-00112:-00144:001711.2648:04734
04735:-00150:+00184:-00221:001711.2648:04735
04736:-00165:-00066:+00169:001711.2648:04736
04737:+00057:+00122:-00256:001711.2648:04737
04738:+00182:+00152:+00006:001711.2648:04738
04739:-00134:+00103:-00257:001711.2648:04739
04740:-00124:+00192:-00005:001711.2648:04740
04741:-00082:-00020:+00086:001711.2648:04741
04742:-00102:+00214:-00163:001712.4362:04742
04743:-00104:-00015:+00254:001712.4362:04743
04744:-00025:+00195:-00092:001712.4362:04744
04745:+00129:+00080:+00094:001712.4362:04745
04746:-00204:+00032:+00229:001712.4362:04746
04747:-00090:+00129:+00163:001712.4362:04747
04748:+00040:+00008:+00029:001712.4362:04748
04749:+00026:+00177:-00023:001712.4362:04749
04750:-00220:-00134:+00210:001712.4362:04750
04751:+00159:+00172:+00031:001712.4362:04751
04752:+00274:+00081:+00044:001712.4362:04752
04753:-00086:+00061:-00110:001712.4362:04753
04754:-00100:+00214:+00158:001734.0527:04754
04755:-00065:+00005:-00067:001734.0527:04755
04756:+00062:+00262:-00058:001734.0527:04756
04757:-00113:-00019:+00247:001734.0527:04757
04758:+00108:+00159:-00011:001734.0527:04758
04759:+00163:+00086:+00111:001734.0527:04759
04760:+00052:+00164:-00129:001734.0527:04760
04761:-00170:+00065:+00068:001734.0527:04761
04762:-00111:-00033:-00016:001734.0527:04762
04763:+00033:+00077:-00031:001734.0527:04763
04764:+00014:+00103:+00014:001734.0527:04764
04765:+00064:+00073:-00047:001742.5767:04765
04766:+00026:+00107:+00094:001742.5767:04766
04767:-00062:-00006:-00075:001742.5767:04767
04768:-00046:+00167:-00031:001742.5767:04768
04769:-00134:+00026:-00116:001742.5767:04769
04770:-00014:+00161:-00103:001742.5767:04770
04771:+00084:+00141:+00101:001742.5767:04771
04772:+00185:-00020:+00121:001742.5767:04772
04773:-00006:+00092:-00257:001742.5767:04773
04774:-00010:+00046:-00011:001742.5767:04774
04775:-00113:+00092:-00052:001742.5767:04775
04776:-00102:+00093:-00223:001763.9387:04776
04777:-00012:+00099:-00269:001763.9387:04777
04778:+00280:+00043:-00081:001763.9387:04778
04779:+00282:-00180:-00032:001763.9387:04779
04780:+00041:+00112:-00336:001763.9387:04780
04781:-00139:-00090:-00191:001763.9387:04781
04782:-00199:-00118:-00203:001763.9387:04782
04783:-00027:+00061:-00292:001763.9387:04783
04784:+00082:-00107:-00212:001763.9387:04784
04785:+00249:+00031:-00128:001763.9387:04785
04786:+00291:+00128:-00178:001763.9387:04786
04787:+00123:-00182:-00208:001763.9387:04787
04788:-00255:+00117:-00309:001781.5828:04788
04789:-00265:-00308:-00227:001781.5828:04789
04790:-00003:-00098:-00217:001781.5828:04790
04791:+00395:-00168:-00146:001781.5828:04791
04792:+00075:-00279:+00015:001781.5828:04792
04793:-00015:+00228:-00196:001781.5828:04793
04794:-00118:-00085:+00128:001781.5828:04794
04795:+00048:+00187:-00038:001781.5828:04795
04796:-00173:+00210:-00105:001781.5828:04796
04797:-00212:+00337:+00155:001781.5828:04797
04798:-00047:+00306:-00021:001781.5828:04798
04799:+00275:+00092:+00043:001785.1917:04799
04800:+00116:+00171:+00116:001785.1917:04800
04801:-00036:+00013:+00068:001785.1917:04801
04802:-00089:+00009:+00081:001785.1917:04802
04803:-00092:+00063:+00048:001785.1917:04803
04804:+00078:-00026:+00126:001785.1917:04804
04805:+00210:+00078:+00075:001785.1917:04805
04806:+00208:+00050:+00107:001785.1917:04806
04807:-00162:+00079:+00042:001785.1917:04807
04808:-00120:+00158:+00052:001785.1917:04808
04809:-00127:+00027:+00031:001785.1917:04809
04810:-00176:+00160:-00030:001794.8304:04810
04811:-00072:+00041:+00226:001794.8304:04811
04812:+00044:-00070:-00017:001794.8304:04812
04813:+00162:+00087:-00055:001794.8304:04813
04814:-00078:+00188:+00102:001794.8304:04814
04815:-00200:+00099:+00035:001794.8304:04815
04816:+00006:+00273:-00027:001794.8304:04816
04817:+00020:+00236:+00241:001794.8304:04817
04818:+00154:+00259:+00275:001794.8304:04818
04819:+00394:+00190:+00266:001794.8304:04819
04820:+00298:+00190:+00014:001794.8304:04820
04821:-00142:+00179:-00006:001802.4637:04821
04822:-00195:-00004:+00151:001802.4637:04822
04823:+00121:+00137:+00069:001802.4637:04823
04824:+00130:+00050:+00118:001802.4637:04824
04825:+00073:+00126:-00081:001802.4637:04825
04826:+00086:+00138:-00123:001802.4637:04826
04827:-00116:+00131:-00175:001802.4637:04827
04828:-00138:+00089:-00152:001802.4637:04828
04829:-00038:+00018:-00075:001802.4637:04829
04830:+00015:+00127:+00013:001802.4637:04830
04831:+00020:+00085:-00113:001802.4637:04831
04832:+00174:+00021:-00022:001800.8154:04832
04833:+00099:+00084:-00244:001800.8154:04833
04834:-00063:-00099:-00093:001800.8154:04834
04835:-00021:+00092:-00170:001800.8154:04835
04836:+00073:-00065:-00097:001800.8154:04836
04837:+00069:+00109:+00087:001800.8154:04837
04838:+00164:-00093:-00057:001800.8154:04838
04839:+00269:-00056:+00027:001800.8154:04839
04840:-00056:+00053:-00084:001800.8154:04840
04841:-00103:+00039:-00036:001800.8154:04841
04842:+00006:+00010:+00257:001800.8154:04842
04843:-00011:-00051:-00035:001802.7410:04843
04844:-00051:+00244:-00227:001802.7410:04844
04845:-00193:-00219:+00038:001802.7410:04845
04846:+00121:+00167:-00220:001802.7410:04846
04847:+00111:-00064:-00211:001802.7410:04847
04848:-00332:-00154:-00082:001802.7410:04848
04849:-00191:-00081:-00131:001802.7410:04849
04850:-00118:+00094:+00134:001802.7410:04850
04851:-00074:-00029:-00024:001802.7410:04851
04852:+00143:+00388:-00143:001802.7410:04852
04853:+00310:-00077:+00206:001802.7410:04853
04854:+00104:+00278:+00026:001791.9979:04854
04855:-00067:-00052:+00283:001791.9979:04855
04856:-00020:+00097:-00119:001791.9979:04856
04857:+00135:+00193:+00109:001791.9979:04857
04858:+00046:+00076:-00003:001791.9979:04858
04859:+00178:+00259:-00118:001791.9979:04859
04860:+00162:+00173:-00017:001791.9979:04860
04861:-00103:+00228:-00007:001791.9979:04861
04862:-00209:+00288:+00104:001791.9979:04862
04863:-00200:-00012:+00086:001791.9979:04863
04864:-00191:+00177:+00060:001791.9979:04864
04865:+00001:+00046:+00201:001791.9979:04865
04866:+00073:+00199:+00064:001769.9094:04866
04867:-00023:+00018:-00153:001769.9094:04867
04868:-00102:+00041:-00145:001769.9094:04868
04869:-00065:+00216:-00088:001769.9094:04869
04870:-00042:+00023:-00071:001769.9094:04870
04871:-00063:+00154:-00212:001769.9094:04871
04872:+00263:+00157:+00127:001769.9094:04872
04873:+00368:+00085:+00073:001769.9094:04873
04874:+00151:+00151:-00072:001769.9094:04874
04875:-00177:-00092:-00033:001769.9094:04875
04876:-00042:-00007:-00272:001769.9094:04876
04877:+00063:+00021:+00066:001746.3905:04877
04878:+00044:+00071:-00115:001746.3905:04878
04879:+00187:+00124:-00299:001746.3905:04879
04880:+00040:+00030:+00120:001746.3905:04880
04881:-00169:+00165:+00034:001746.3905:04881
04882:-00179:+00097:+00212:001746.3905:04882
04883:-00096:+00021:-00183:001746.3905:04883
04884:-00028:+00142:-00115:001746.3905:04884
04885:-00104:+00021:+00253:001746.3905:04885
04886:+00140:+00242:-00032:001746.3905:04886
04887:+00055:+00034:+00044:001746.3905:04887
04888:-00084:-00010:+00071:001746.3905:04888
04889:-00070:+00128:+00145:001726.6512:04889
04890:-00007:+00022:+00163:001726.6512:04890
04891:+00113:+00174:-00144:001726.6512:04891
04892:-00066:+00047:-00055:001726.6512:04892
04893:-00077:+00193:-00072:001726.6512:04893
04894:+00157:+00150:+00305:001726.6512:04894
04895:+00094:+00117:+00079:001726.6512:04895
04896:-00001:+00165:+00081:001726.6512:04896
04897:-00318:-00070:-00159:001726.6512:04897
04898:-00220:+00114:+00074:001726.6512:04898
04899:+00189:-00035:+00103:001726.6512:04899
04900:+00236:+00078:-00162:001726.6512:04900
04901:-00021:+00033:+00118:001699.3996:04901
04902:-00198:-00002:-00087:001699.3996:04902
04903:+00112:-00012:-00005:001699.3996:04903
04904:+00098:+00046:-00042:001699.3996:04904
04905:-00058:+00215:-00172:001699.3996:04905
04906:+00048:+00164:-00020:001699.3996:04906
04907:+00144:-00010:+00018:001699.3996:04907
04908:-00067:+00011:+00036:001699.3996:04908
04909:-00232:+00029:+00186:001699.3996:04909
04910:-00052:+00147:-00077:001699.3996:04910
04911:+00141:+00225:-00150:001699.3996:04911
04912:-00043:+00055:-00022:001686.4938:04912
04913:-00201:+00018:+00091:001686.4938:04913
04914:+00078:+00177:+00078:001686.4938:04914
04915:+00042:-00049:-00046:001686.4938:04915
04916:-00124:+00074:-00276:001686.4938:04916
04917:-00057:+00217:-00081:001686.4938:04917
04918:+00048:-00066:+00136:001686.4938:04918
04919:-00172:+00135:-00171:001686.4938:04919
04920:-00249:+00064:+00123:001686.4938:04920
04921:+00076:+00241:+00096:001686.4938:04921
04922:+00149:+00016:+00017:001686.4938:04922
04923:-00018:+00031:+00034:001686.4938:04923
04924:-00277:+00231:-00022:001679.5123:04924
04925:-00193:+00008:+00188:001679.5123:04925
04926:+00008:+00141:-00085:001679.5123:04926
04927:-00094:-00034:-00046:001679.5123:04927
04928:-00019:+00081:-00069:001679.5123:04928
04929:+00043:+00010:+00011:001679.5123:04929
04930:-00159:+00030:+00045:001679.5123:04930
04931:-00229:+00068:-00033:001679.5123:04931
04932:-00029:+00090:-00037:001679.5123:04932
04933:+00039:+00086:-00097:001679.5123:04933
04934:-00062:+00197:+00044:001679.5123:04934
04935:-00028:+00213:+00120:001679.5123:04935
04936:+00063:+00052:+00049:001683.1746:04936
04937:+00008:+00190:+00062:001683.1746:04937
04938:-00052:-00098:+00348:001683.1746:04938
04939:-00105:+00227:+00032:001683.1746:04939
04940:+00080:+00089:+00151:001683.1746:04940
04941:-00214:+00109:-00287:001683.1746:04941
04942:-00183:-00173:+00160:001683.1746:04942
04943:+00185:+00105:+00302:001683.1746:04943
04944:+00285:+00198:+00061:001683.1746:04944
04945:-00202:-00038:-00221:001683.1746:04945
04946:-00228:+00296:-00227:001683.1746:04946
04947:+00005:+00001:-00006:001683.1746:04947
04948:-00014:+00260:-00054:001700.5017:04948
04949:-00050:+00237:+00190:001700.5017:04949
04950:+00031:+00114:+00236:001700.5017:04950
04951:+00212:+00181:+00020:001700.5017:04951
04952:-00092:-00099:+00084:001700.5017:04952
04953:-00138:+00289:-00119:001700.5017:04953
04954:+00047:-00092:+00136:001700.5017:04954
04955:+00070:+00139:-00177:001700.5017:04955
04956:-00006:-00167:+00121:001700.5017:04956
04957:+00097:+00126:-00106:001700.5017:04957
04958:+00255:-00117:-00045:001700.5017:04958
04959:-00080:-00026:-00241:001700.5017:04959
04960:-00155:+00200:-00189:001714.5799:04960
04961:-00112:-00099:+00111:001714.5799:04961
04962:+00050:+00246:-00135:001714.5799:04962
04963:+00011:-00044:+00192:001714.5799:04963
04964:+00024:+00155:-00119:001714.5799:04964
04965:+00007:+00007:+00079:001714.5799:04965
04966:-00003:+00161:-00002:001714.5799:04966
04967:+00073:+00021:+00029:001714.5799:04967
04968:-00204:+00100:+00002:001714.5799:04968
04969:-00197:+00030:+00005:001714.5799:04969
04970:-00007:+00072:+00022:001714.5799:04970
04971:+00189:+00153:-00011:001732.7159:04971
04972:+00061:+00020:+00108:001732.7159:04972
04973:-00033:+00163:-00118:001732.7159:04973
04974:-00049:+00009:+00111:001732.7159:04974
04975:-00086:+00067:-00057:001732.7159:04975
04976:-00137:+00109:-00097:001732.7159:04976
04977:-00110:+00068:+00061:001732.7159:04977
04978:+00057:+00096:+00054:001732.7159:04978
04979:+00101:+00062:+00105:001732.7159:04979
04980:+00011:+00145:+00113:001732.7159:04980
04981:-00173:+00067:+00043:001732.7159:04981
04982:-00157:+00089:+00001:001732.7159:04982
04983:-00077:+00165:-00025:001756.3699:04983
04984:+00156:+00148:+00058:001756.3699:04984
04985:+00268:+00151:+00173:001756.3699:04985
04986:+00044:+00068:+00090:001756.3699:04986
04987:-00119:+00242:-00022:001756.3699:04987
04988:-00076:+00360:+00052:001756.3699:04988
04989:-00036:+00008:+00030:001756.3699:04989
04990:+00040:+00030:+00140:001756.3699:04990
04991:+00155:+00135:+00097:001756.3699:04991
04992:+00293:-00071:-00017:001756.3699:04992
04993:+00141:+00169:-00190:001756.3699:04993
04994:-00235:+00030:-00003:001771.3649:04994
04995:-00145:+00134:-00084:001771.3649:04995
04996:-00026:+00094:+00034:001771.3649:04996
04997:+00073:+00025:+00238:001771.3649:04997
04998:+00298:+00037:-00067:001771.3649:04998
04999:+00306:+00011:+00015:001771.3649:04999
05000:-00118:+00113:-00103:001771.3649:05000
05001:-00264:+00119:+00078:001771.3649:05001
05002:-00201:+00117:-00034:001771.3649:05002
05003:+00013:+00109:-00010:001771.3649:05003
05004:+00219:+00033:+00008:001771.3649:05004
05005:+00427:+00043:-00165:001782.6817:05005
05006:-00196:+00102:+00027:001782.6817:05006
05007:-00362:+00038:-00089:001782.6817:05007
05008:-00019:+00062:-00070:001782.6817:05008
05009:-00019:+00161:+00013:001782.6817:05009
05010:-00119:+00144:-00055:001782.6817:05010
05011:+00268:+00140:+00083:001782.6817:05011
05012:+00489:+00101:+00107:001782.6817:05012
05013:-00014:+00000:+00109:001782.6817:05013
05014:-00450:+00054:-00108:001782.6817:05014
05015:-00178:+00167:-00026:001782.6817:05015
05016:+00066:+00070:+00037:001794.8438:05016
05017:+00091:+00014:+00142:001794.8438:05017
05018:+00211:+00230:+00086:001794.8438:05018
05019:+00204:-00122:+00029:001794.8438:05019
05020:-00076:+00116:-00170:001794.8438:05020
05021:-00280:-00005:-00132:001794.8438:05021
05022:-00128:-00096:-00199:001794.8438:05022
05023:-00043:+00060:-00206:001794.8438:05023
05024:+00133:-00096:+00050:001794.8438:05024
05025:+00362:-00018:-00096:001794.8438:05025
05026:+00236:+00075:-00294:001794.8438:05026
05027:-00266:-00054:-00196:001807.7807:05027
05028:-00264:-00038:-00339:001807.7807:05028
05029:-00108:-00086:-00177:001807.7807:05029
05030:+00177:-00018:-00302:001807.7807:05030
05031:+00433:-00034:-00291:001807.7807:05031
05032:+00317:-00139:-00339:001807.7807:05032
05033:-00320:-00034:-00667:001807.7807:05033
05034:-00362:-00172:-00140:001807.7807:05034
05035:+00130:+00101:-00294:001807.7807:05035
05036:-00041:+00071:-00519:001807.7807:05036
05037:-00311:-00110:-00315:001807.7807:05037
05038:-00113:+00101:-00375:001806.0443:05038
05039:+00080:+00130:-00228:001806.0443:05039
05040:-00072:+00026:-00108:001806.0443:05040
05041:-00200:+00065:-00152:001806.0443:05041
05042:-00245:-00239:-00133:001806.0443:05042
05043:-00190:+00163:-00061:001806.0443:05043
05044:+00091:+00018:+00182:001806.0443:05044
05045:+00184:-00012:+00074:001806.0443:05045
05046:-00108:+00162:-00152:001806.0443:05046
05047:-00262:+00137:-00028:001806.0443:05047
05048:-00104:+00362:+00183:001806.0443:05048
05049:+00127:-00009:+00234:001816.0139:05049
05050:+00055:+00156:+00079:001816.0139:05050
05051:-00050:+00235:+00096:001816.0139:05051
05052:+00058:+00246:+00057:001816.0139:05052
05053:-00033:+00067:+00117:001816.0139:05053
05054:-00232:+00052:+00142:001816.0139:05054
05055:-00011:+00002:+00191:001816.0139:05055
05056:-00043:+00002:+00104:001816.0139:05056
05057:-00063:-00028:+00291:001816.0139:05057
05058:-00010:+00133:+00057:001816.0139:05058
05059:-00072:+00143:-00081:001816.0139:05059
05060:-00196:+00066:+00141:001826.5360:05060
05061:-00192:-00054:+00094:001826.5360:05061
05062:+00008:+00100:+00023:001826.5360:05062
05063:-00146:+00017:+00088:001826.5360:05063
05064:-00121:+00144:-00010:001826.5360:05064
05065:+00385:+00363:+00148:001826.5360:05065
05066:+00410:+00011:+00208:001826.5360:05066
05067:-00071:+00154:-00043:001826.5360:05067
05068:-00048:+00199:+00137:001826.5360:05068
05069:+00158:+00293:+00089:001826.5360:05069
05070:+00275:+00251:+00091:001826.5360:05070
05071:+00231:+00166:-00018:001822.0288:05071
05072:+00166:+00218:+00002:001822.0288:05072
05073:-00071:+00132:-00006:001822.0288:05073
05074:-00158:+00131:+00055:001822.0288:05074
05075:-00050:+00035:+00107:001822.0288:05075
05076:+00081:+00149:-00136:001822.0288:05076
05077:+00031:+00025:-00239:001822.0288:05077
05078:+00019:+00095:-00374:001822.0288:05078
05079:+00134:+00091:+00047:001822.0288:05079
05080:-00002:+00042:-00158:001822.0288:05080
05081:-00131:+00046:-00240:001822.0288:05081
05082:+00250:-00041:-00063:001824.1726:05082
05083:+00365:-00154:-00058:001824.1726:05083
05084:+00247:-00043:-00140:001824.1726:05084
05085:+00167:-00024:-00245:001824.1726:05085
05086:-00005:-00067:-00115:001824.1726:05086
05087:-00015:-00018:-00140:001824.1726:05087
05088:-00021:-00113:-00246:001824.1726:05088
05089:+00074:-00094:-00078:001824.1726:05089
05090:+00205:+00138:-00051:001824.1726:05090
05091:+00118:-00022:+00013:001824.1726:05091
05092:-00089:+00124:+00041:001824.1726:05092
05093:-00147:+00161:-00175:001829.3278:05093
05094:-00218:-00098:-00198:001829.3278:05094
05095:-00081:+00159:+00064:001829.3278:05095
05096:-00076:-00120:+00017:001829.3278:05096
05097:+00124:-00036:+00069:001829.3278:05097
05098:+00216:+00097:+00127:001829.3278:05098
05099:-00088:-00109:-00041:001829.3278:05099
05100:-00343:+00153:-00046:001829.3278:05100
05101:+00032:+00157:+00130:001829.3278:05101
05102:+00063:+00187:+00024:001829.3278:05102
05103:+00115:+00225:+00014:001829.3278:05103
05104:+00206:+00276:+00111:001816.6914:05104
05105:+00165:+00211:+00021:001816.6914:05105
05106:-00324:+00210:-00063:001816.6914:05106
05107:-00402:+00080:+00148:001816.6914:05107
05108:-00034:+00222:+00063:001816.6914:05108
05109:-00056:+00099:-00005:001816.6914:05109
05110:-00030:+00185:+00065:001816.6914:05110
05111:+00244:+00089:+00111:001816.6914:05111
05112:+00064:+00120:-00042:001816.6914:05112
05113:-00425:+00136:-00090:001816.6914:05113
05114:-00191:+00130:-00039:001816.6914:05114
05115:-00069:+00086:-00137:001824.1606:05115
05116:-00051:-00008:-00085:001824.1606:05116
05117:+00201:+00130:+00128:001824.1606:05117
05118:+00302:+00053:-00093:001824.1606:05118
05119:-00115:+00031:-00146:001824.1606:05119
05120:-00304:-00025:+00023:001824.1606:05120
05121:-00076:-00042:+00033:001824.1606:05121
05122:+00076:+00036:-00216:001824.1606:05122
05123:-00017:+00034:+00091:001824.1606:05123
05124:+00184:+00036:+00106:001824.1606:05124
05125:+00061:+00057:-00128:001824.1606:05125
05126:-00259:+00095:-00127:001818.4697:05126
05127:-00367:+00043:-00004:001818.4697:05127
05128:-00007:-00071:-00004:001818.4697:05128
05129:+00065:-00002:-00111:001818.4697:05129
05130:+00101:+00067:+00040:001818.4697:05130
05131:+00175:-00103:+00011:001818.4697:05131
05132:-00076:+00016:-00112:001818.4697:05132
05133:-00297:+00072:-00039:001818.4697:05133
05134:-00225:+00048:-00065:001818.4697:05134
05135:-00019:+00032:+00015:001818.4697:05135
05136:+00310:+00131:-00023:001818.4697:05136
05137:+00323:-00002:+00095:001816.7128:05137
05138:-00003:+00217:-00065:001816.7128:05138
05139:-00189:+00095:+00089:001816.7128:05139
05140:-00177:+00067:+00020:001816.7128:05140
05141:-00064:+00038:-00079:001816.7128:05141
05142:+00058:+00191:-00065:001816.7128:05142
05143:+00231:-00007:-00041:001816.7128:05143
05144:+00118:+00129:+00114:001816.7128:05144
05145:-00104:+00189:-00153:001816.7128:05145
05146:-00267:+00051:+00020:001816.7128:05146
05147:-00172:+00198:-00103:001816.7128:05147
05148:-00061:-00033:-00105:001816.0770:05148
05149:+00128:+00202:-00029:001816.0770:05149
05150:+00203:+00160:+00032:001816.0770:05150
05151:+00054:-00018:+00028:001816.0770:05151
05152:-00227:+00076:-00189:001816.0770:05152
05153:-00336:+00099:-00004:001816.0770:05153
05154:-00167:-00012:-00089:001816.0770:05154
05155:+00203:+00145:+00017:001816.0770:05155
05156:+00275:-00043:+00213:001816.0770:05156
05157:+00199:+00139:-00097:001816.0770:05157
05158:-00085:+00062:+00007:001816.0770:05158
05159:-00254:+00100:-00208:001818.5013:05159
05160:-00015:+00191:+00047:001818.5013:05160
05161:+00059:+00126:+00043:001818.5013:05161
05162:+00143:+00097:-00213:001818.5013:05162
05163:+00230:+00199:+00222:001818.5013:05163
05164:+00171:+00125:-00014:001818.5013:05164
05165:-00071:+00071:-00213:001818.5013:05165
05166:-00131:+00188:-00006:001818.5013:05166
05167:-00100:+00067:-00147:001818.5013:05167
05168:+00061:+00147:+00125:001818.5013:05168
05169:+00017:-00013:-00087:001818.5013:05169
05170:+00253:+00119:+00119:001808.7622:05170
05171:+00026:+00099:-00085:001808.7622:05171
05172:-00253:+00040:+00054:001808.7622:05172
05173:-00111:+00154:+00174:001808.7622:05173
05174:+00130:-00002:-00042:001808.7622:05174
05175:+00054:+00243:-00085:001808.7622:05175
05176:+00138:+00115:+00152:001808.7622:05176
05177:+00223:-00017:+00063:001808.7622:05177
05178:+00206:+00202:+00083:001808.7622:05178
05179:-00026:+00068:+00169:001808.7622:05179
05180:+00051:-00089:-00122:001808.7622:05180
05181:+00041:+00068:+00083:001805.4331:05181
05182:-00024:-00065:+00029:001805.4331:05182
05183:+00181:+00227:-00143:001805.4331:05183
05184:+00273:-00076:+00173:001805.4331:05184
05185:-00040:+00037:-00128:001805.4331:05185
05186:-00013:+00075:+00073:001805.4331:05186
05187:-00049:-00059:-00048:001805.4331:05187
05188:+00007:+00051:-00203:001805.4331:05188
05189:-00139:-00152:+00232:001805.4331:05189
05190:+00184:+00001:-00134:001805.4331:05190
05191:+00341:+00065:-00163:001805.4331:05191
05192:-00157:-00009:+00027:001797.2301:05192
05193:-00159:+00082:+00016:001797.2301:05193
05194:-00042:-00105:+00127:001797.2301:05194
05195:-00101:+00087:-00185:001797.2301:05195
05196:-00011:+00265:+00176:001797.2301:05196
05197:+00196:+00075:-00098:001797.2301:05197
05198:+00040:+00144:-00152:001797.2301:05198
05199:-00249:+00230:+00085:001797.2301:05199
05200:-00102:-00077:+00094:001797.2301:05200
05201:+00085:+00313:-00238:001797.2301:05201
05202:-00007:+00098:+00238:001797.2301:05202
05203:-00002:+00205:-00102:001797.2301:05203
05204:+00046:+00095:+00122:001782.6875:05204
05205:-00100:+00206:+00055:001782.6875:05205
05206:-00186:+00208:-00031:001782.6875:05206
05207:-00085:-00067:+00219:001782.6875:05207
05208:+00076:+00243:-00067:001782.6875:05208
05209:-00130:+00102:+00211:001782.6875:05209
05210:+00021:+00120:+00023:001782.6875:05210
05211:+00199:+00076:-00055:001782.6875:05211
05212:-00202:+00083:-00024:001782.6875:05212
05213:-00281:+00174:+00076:001782.6875:05213
05214:-00094:+00096:+00076:001782.6875:05214
05215:-00031:-00098:+00104:001784.3764:05215
05216:+00017:+00036:+00112:001784.3764:05216
05217:+00062:+00006:-00002:001784.3764:05217
05218:+00097:+00097:-00052:001784.3764:05218
05219:-00148:+00024:-00140:001784.3764:05219
05220:-00295:-00093:+00007:001784.3764:05220
05221:-00250:+00051:-00357:001784.3764:05221
05222:-00158:+00059:+00000:001784.3764:05222
05223:+00044:+00088:+00091:001784.3764:05223
05224:+00168:+00059:-00010:001784.3764:05224
05225:+00045:+00179:+00050:001784.3764:05225
05226:-00078:+00131:-00057:001794.5622:05226
05227:-00253:-00040:-00351:001794.5622:05227
05228:-00136:+00109:-00003:001794.5622:05228
05229:-00119:-00114:+00154:001794.5622:05229
05230:+00089:+00163:-00063:001794.5622:05230
05231:+00140:+00095:-00011:001794.5622:05231
05232:+00034:+00070:-00207:001794.5622:05232
05233:-00239:+00210:-00082:001794.5622:05233
05234:-00298:+00112:-00046:001794.5622:05234
05235:-00133:+00129:-00011:001794.5622:05235
05236:+00047:+00052:+00187:001794.5622:05236
05237:+00112:-00067:-00037:001792.9382:05237
05238:+00057:+00171:-00305:001792.9382:05238
05239:-00199:+00008:-00054:001792.9382:05239
05240:-00266:+00138:-00217:001792.9382:05240
05241:-00111:+00000:+00119:001792.9382:05241
05242:-00172:-00119:-00063:001792.9382:05242
05243:+00012:-00006:+00104:001792.9382:05243
05244:+00292:+00108:+00058:001792.9382:05244
05245:+00289:-00068:-00348:001792.9382:05245
05246:-00152:+00069:-00121:001792.9382:05246
05247:-00278:-00106:-00195:001792.9382:05247
05248:-00058:+00043:-00313:001797.4235:05248
05249:-00018:+00028:-00085:001797.4235:05249
05250:+00199:-00106:+00022:001797.4235:05250
05251:+00360:+00013:-00121:001797.4235:05251
05252:-00100:-00163:-00313:001797.4235:05252
05253:-00262:-00094:-00397:001797.4235:05253
05254:-00172:-00133:-00340:001797.4235:05254
05255:-00037:-00062:-00211:001797.4235:05255
05256:+00053:+00042:-00080:001797.4235:05256
05257:+00181:-00016:-00077:001797.4235:05257
05258:-00164:+00110:-00210:001797.4235:05258
05259:-00335:+00043:-00327:001802.4503:05259
05260:-00227:+00046:-00213:001802.4503:05260
05261:-00041:+00036:-00320:001802.4503:05261
05262:-00088:+00032:-00125:001802.4503:05262
05263:+00146:+00022:+00140:001802.4503:05263
05264:+00432:+00011:+00071:001802.4503:05264
05265:+00261:-00117:+00210:001802.4503:05265
05266:+00019:+00118:-00004:001802.4503:05266
05267:-00081:+00021:-00130:001802.4503:05267
05268:-00065:+00130:-00089:001802.4503:05268
05269:+00302:+00100:+00079:001802.4503:05269
05270:+00297:+00090:+00192:001802.4503:05270
05271:+00262:+00096:+00169:001790.3758:05271
05272:+00216:+00006:+00246:001790.3758:05272
05273:-00087:+00084:+00137:001790.3758:05273
05274:-00213:+00016:-00022:001790.3758:05274
05275:-00199:+00059:-00006:001790.3758:05275
05276:-00013:+00134:+00129:001790.3758:05276
05277:+00326:+00083:+00181:001790.3758:05277
05278:+00388:+00146:+00207:001790.3758:05278
05279:+00008:+00037:+00175:001790.3758:05279
05280:-00189:+00043:+00122:001790.3758:05280
05281:-00135:+00223:+00129:001790.3758:05281
05282:-00083:+00049:+00184:001781.8149:05282
05283:-00182:+00180:+00132:001781.8149:05283
05284:+00218:+00331:+00133:001781.8149:05284
05285:+00538:+00079:+00307:001781.8149:05285
05286:+00298:+00316:-00155:001781.8149:05286
05287:-00231:-00018:+00272:001781.8149:05287
05288:-00098:-00059:-00006:001781.8149:05288
05289:-00017:+00170:+00042:001781.8149:05289
05290:+00221:-00057:+00405:001781.8149:05290
05291:+00563:+00028:+00009:001781.8149:05291
05292:+00269:-00027:-00038:001781.8149:05292
05293:-00467:-00084:-00169:001768.9000:05293
05294:-00260:+00203:-00256:001768.9000:05294
05295:+00130:-00069:+00091:001768.9000:05295
05296:+00049:+00211:-00146:001768.9000:05296
05297:+00045:-00018:+00066:001768.9000:05297
05298:+00009:+00223:-00269:001768.9000:05298
05299:-00032:+00262:-00036:001768.9000:05299
05300:-00143:+00077:-00203:001768.9000:05300
05301:-00119:+00143:-00361:001768.9000:05301
05302:-00078:-00042:+00023:001768.9000:05302
05303:+00044:+00023:-00158:001768.9000:05303
05304:+00085:+00146:-00136:001762.4490:05304
05305:+00151:-00066:+00077:001762.4490:05305
05306:+00020:+00177:-00237:001762.4490:05306
05307:-00085:+00033:+00205:001762.4490:05307
05308:-00144:+00055:-00330:001762.4490:05308
05309:-00095:+00101:+00017:001762.4490:05309
05310:-00105:-00113:+00260:001762.4490:05310
05311:+00176:+00338:-00281:001762.4490:05311
05312:+00161:+00054:+00090:001762.4490:05312
05313:-00042:+00107:-00286:001762.4490:05313
05314:-00112:+00068:+00259:001762.4490:05314
05315:-00043:-00005:+00285:001762.4490:05315
05316:-00108:+00105:-00186:001751.5051:05316
05317:+00002:+00003:+00164:001751.5051:05317
05318:+00122:+00073:+00040:001751.5051:05318
05319:+00150:+00168:+00022:001751.5051:05319
05320:-00135:+00023:+00050:001751.5051:05320
05321:-00072:+00094:-00106:001751.5051:05321
05322:-00036:+00063:+00207:001751.5051:05322
05323:-00052:+00030:+00140:001751.5051:05323
05324:+00109:+00046:+00084:001751.5051:05324
05325:+00251:+00101:+00145:001751.5051:05325
05326:+00173:-00020:+00089:001751.5051:05326
05327:-00140:+00146:+00071:001741.4058:05327
05328:-00124:+00105:+00090:001741.4058:05328
05329:-00081:+00012:+00075:001741.4058:05329
05330:+00065:+00053:+00214:001741.4058:05330
05331:+00216:+00163:+00029:001741.4058:05331
05332:+00158:+00005:+00212:001741.4058:05332
05333:+00126:-00021:-00009:001741.4058:05333
05334:+00085:+00058:+00095:001741.4058:05334
05335:+00097:+00161:-00018:001741.4058:05335
05336:+00015:+00037:-00162:001741.4058:05336
05337:-00103:+00106:-00021:001741.4058:05337
05338:+00210:+00109:+00066:001741.4058:05338
05339:+00337:+00127:-00059:001730.4079:05339
05340:+00102:+00110:-00085:001730.4079:05340
05341:-00190:+00089:-00087:001730.4079:05341
05342:+00002:+00125:-00123:001730.4079:05342
05343:-00001:+00071:-00173:001730.4079:05343
05344:-00104:+00099:-00089:001730.4079:05344
05345:+00074:+00063:-00159:001730.4079:05345
05346:+00215:+00119:-00111:001730.4079:05346
05347:-00089:+00106:-00095:001730.4079:05347
05348:-00202:+00008:-00021:001730.4079:05348
05349:-00025:+00085:-00067:001730.4079:05349
05350:+00073:+00031:-00049:001730.4079:05350
05351:-00013:+00183:-00105:001717.1970:05351
05352:+00004:+00013:-00160:001717.1970:05352
05353:+00098:+00093:-00088:001717.1970:05353
05354:+00229:+00241:+00056:001717.1970:05354
05355:-00150:+00038:+00043:001717.1970:05355
05356:-00240:+00214:+00149:001717.1970:05356
05357:+00047:+00271:-00077:001717.1970:05357
05358:-00044:-00109:+00065:001717.1970:05358
05359:-00124:+00013:+00153:001717.1970:05359
05360:+00178:+00164:-00142:001717.1970:05360
05361:-00167:-00057:-00212:001717.1970:05361
05362:-00344:+00042:+00159:001719.4890:05362
05363:-00203:+00027:+00170:001719.4890:05363
05364:-00017:+00325:+00032:001719.4890:05364
05365:-00050:-00193:-00115:001719.4890:05365
05366:-00056:+00105:-00320:001719.4890:05366
05367:+00083:+00084:+00032:001719.4890:05367
05368:-00129:+00264:-00007:001719.4890:05368
05369:-00203:+00306:+00147:001719.4890:05369
05370:-00172:+00195:-00151:001719.4890:05370
05371:+00023:+00180:+00126:001719.4890:05371
05372:-00026:-00165:+00392:001719.4890:05372
05373:+00016:+00313:-00119:001719.4890:05373
05374:-00041:+00005:+00098:001718.3677:05374
05375:-00266:+00114:-00283:001718.3677:05375
05376:-00106:+00002:+00306:001718.3677:05376
05377:+00123:+00077:+00253:001718.3677:05377
05378:+00016:+00035:+00065:001718.3677:05378
05379:-00210:+00000:+00035:001718.3677:05379
05380:-00028:+00156:-00195:001718.3677:05380
05381:+00070:+00022:+00056:001718.3677:05381
05382:-00160:+00136:-00162:001718.3677:05382
05383:-00229:+00225:+00060:001718.3677:05383
05384:-00110:+00047:-00105:001718.3677:05384
05385:+00009:+00237:-00166:001724.4493:05385
05386:-00030:+00059:+00192:001724.4493:05386
05387:+00005:+00126:-00210:001724.4493:05387
05388:+00062:-00025:+00025:001724.4493:05388
05389:-00097:+00173:+00064:001724.4493:05389
05390:-00030:+00087:-00055:001724.4493:05390
05391:-00089:-00015:+00068:001724.4493:05391
05392:-00011:+00254:+00011:001724.4493:05392
05393:+00028:-00117:+00108:001724.4493:05393
05394:+00096:+00098:-00233:001724.4493:05394
05395:+00042:+00103:-00094:001724.4493:05395
05396:-00166:+00014:-00020:001724.4493:05396
05397:-00038:+00098:+00074:001731.5959:05397
05398:-00016:-00042:+00030:001731.5959:05398
05399:-00116:+00207:-00219:001731.5959:05399
05400:-00056:+00029:-00084:001731.5959:05400
05401:+00089:+00026:-00062:001731.5959:05401
05402:+00211:+00116:-00137:001731.5959:05402
05403:-00095:-00029:+00023:001731.5959:05403
05404:-00165:+00087:-00159:001731.5959:05404
05405:-00175:+00013:-00069:001731.5959:05405
05406:+00034:+00132:-00018:001731.5959:05406
05407:+00067:-00007:+00163:001731.5959:05407
05408:+00173:+00148:-00012:001731.5959:05408
05409:+00122:+00055:+00048:001730.3901:05409
05410:-00018:-00046:+00056:001730.3901:05410
05411:-00178:+00194:+00079:001730.3901:05411
05412:-00042:-00068:+00066:001730.3901:05412
05413:-00006:+00167:-00116:001730.3901:05413
05414:-00083:+00055:+00307:001730.3901:05414
05415:+00227:+00097:+00056:001730.3901:05415
05416:+00267:+00107:+00093:001730.3901:05416
05417:-00242:-00020:+00093:001730.3901:05417
05418:-00314:+00084:-00020:001730.3901:05418
05419:-00068:-00076:+00195:001730.3901:05419
05420:+00064:+00194:-00027:001751.4904:05420
05421:+00077:-00101:+00118:001751.4904:05421
05422:+00067:-00021:-00253:001751.4904:05422
05423:+00115:+00230:+00037:001751.4904:05423
05424:-00104:+00141:+00045:001751.4904:05424
05425:-00153:+00019:+00023:001751.4904:05425
05426:-00001:+00143:-00042:001751.4904:05426
05427:+00013:+00113:-00088:001751.4904:05427
05428:+00025:+00122:+00071:001751.4904:05428
05429:+00215:+00140:+00167:001751.4904:05429
05430:+00121:+00062:+00014:001751.4904:05430
05431:-00234:+00132:-00072:001766.3621:05431
05432:-00230:+00192:+00046:001766.3621:05432
05433:+00069:-00116:+00104:001766.3621:05433
05434:+00012:+00154:-00133:001766.3621:05434
05435:+00149:+00112:+00049:001766.3621:05435
05436:+00231:+00146:+00045:001766.3621:05436
05437:+00106:+00012:+00004:001766.3621:05437
05438:-00026:-00015:+00029:001766.3621:05438
05439:-00182:+00082:-00295:001766.3621:05439
05440:-00157:+00042:+00070:001766.3621:05440
05441:+00085:+00011:+00071:001766.3621:05441
05442:+00409:+00079:+00138:001766.3621:05442
05443:+00301:+00083:-00027:001775.0274:05443
05444:-00201:-00030:-00223:001775.0274:05444
05445:-00243:+00226:-00171:001775.0274:05445
05446:-00072:+00038:+00030:001775.0274:05446
05447:+00037:+00177:+00005:001775.0274:05447
05448:+00035:+00131:+00170:001775.0274:05448
05449:+00334:+00078:-00004:001775.0274:05449
05450:+00035:+00146:-00003:001775.0274:05450
05451:-00286:+00071:+00088:001775.0274:05451
05452:-00137:+00123:+00074:001775.0274:05452
05453:+00125:-00163:-00085:001775.0274:05453
05454:+00041:+00085:+00132:001784.4826:05454
05455:+00012:+00022:+00058:001784.4826:05455
05456:+00162:+00054:+00126:001784.4826:05456
05457:+00156:+00110:+00146:001784.4826:05457
05458:-00218:+00157:-00018:001784.4826:05458
05459:-00268:+00037:+00031:001784.4826:05459
05460:-00080:+00186:+00065:001784.4826:05460
05461:+00052:+00045:+00083:001784.4826:05461
05462:+00206:+00015:+00074:001784.4826:05462
05463:+00342:+00123:+00240:001784.4826:05463
05464:+00124:-00114:-00152:001784.4826:05464
05465:-00268:+00128:+00043:001794.6889:05465
05466:-00235:-00105:-00038:001794.6889:05466
05467:-00036:-00119:-00249:001794.6889:05467
05468:+00075:-00028:-00220:001794.6889:05468
05469:+00113:+00058:+00005:001794.6889:05469
05470:+00197:-00018:-00141:001794.6889:05470
05471:-00098:-00243:-00453:001794.6889:05471
05472:-00312:+00115:-00389:001794.6889:05472
05473:-00231:-00215:-00475:001794.6889:05473
05474:-00155:+00015:-00589:001794.6889:05474
05475:-00015:+00065:-00253:001794.6889:05475
05476:+00292:-00035:-00295:001798.2805:05476
05477:+00262:-00129:-00372:001798.2805:05477
05478:+00083:+00011:-00677:001798.2805:05478
05479:-00085:-00015:-00385:001798.2805:05479
05480:-00270:-00148:-00717:001798.2805:05480
05481:-00267:-00118:-00561:001798.2805:05481
05482:+00448:+00207:+00219:001798.2805:05482
05483:+00670:-00278:-00439:001798.2805:05483
05484:-00174:-00036:-00196:001798.2805:05484
05485:-00187:+00023:+00086:001798.2805:05485
05486:+00032:-00143:-00164:001798.2805:05486
05487:+00063:+00030:-00138:001802.8050:05487
05488:-00320:+00156:-00127:001802.8050:05488
05489:-00164:+00089:-00093:001802.8050:05489
05490:+00206:+00269:+00230:001802.8050:05490
05491:-00196:+00207:+00001:001802.8050:05491
05492:-00342:+00295:+00108:001802.8050:05492
05493:-00279:+00260:+00121:001802.8050:05493
05494:-00222:+00148:+00347:001802.8050:05494
05495:-00153:+00099:+00472:001802.8050:05495
05496:+00126:+00229:+00236:001802.8050:05496
05497:+00222:+00164:+00446:001802.8050:05497
05498:+00112:+00151:+00221:001807.8040:05498
05499:+00009:+00005:+00346:001807.8040:05499
05500:-00033:+00020:+00380:001807.8040:05500
05501:+00031:+00117:+00153:001807.8040:05501
05502:+00155:+00156:+00279:001807.8040:05502
05503:+00338:+00230:+00222:001807.8040:05503
05504:-00063:+00135:+00102:001807.8040:05504
05505:-00256:+00172:-00028:001807.8040:05505
05506:-00137:+00081:+00229:001807.8040:05506
05507:+00048:+00029:+00171:001807.8040:05507
05508:+00074:+00146:+00106:001807.8040:05508
05509:+00070:+00004:+00123:001808.6379:05509
05510:+00056:+00121:-00010:001808.6379:05510
05511:-00125:-00033:+00082:001808.6379:05511
05512:-00039:+00103:-00112:001808.6379:05512
05513:-00014:-00019:+00022:001808.6379:05513
05514:-00034:+00051:+00005:001808.6379:05514
05515:+00299:+00236:-00308:001808.6379:05515
05516:+00428:+00129:+00080:001808.6379:05516
05517:+00062:+00123:-00198:001808.6379:05517
05518:-00147:+00253:-00344:001808.6379:05518
05519:-00082:+00166:-00212:001808.6379:05519
05520:+00187:+00027:-00226:001810.6687:05520
05521:+00200:+00057:-00167:001810.6687:05521
05522:+00206:-00131:-00041:001810.6687:05522
05523:+00040:+00180:-00198:001810.6687:05523
05524:-00038:+00042:-00214:001810.6687:05524
05525:-00222:+00115:-00219:001810.6687:05525
05526:-00160:+00125:-00089:001810.6687:05526
05527:-00107:-00022:-00107:001810.6687:05527
05528:+00203:+00126:-00155:001810.6687:05528
05529:+00345:+00094:+00141:001810.6687:05529
05530:+00104:-00083:-00211:001810.6687:05530
05531:-00233:+00228:-00279:001813.1093:05531
05532:-00186:-00007:+00320:001813.1093:05532
05533:+00141:+00095:-00043:001813.1093:05533
05534:+00194:-00061:-00043:001813.1093:05534
05535:+00212:-00029:+00249:001813.1093:05535
05536:+00311:+00187:+00045:001813.1093:05536
05537:+00123:-00073:+00195:001813.1093:05537
05538:-00267:+00056:+00029:001813.1093:05538
05539:-00071:+00075:+00236:001813.1093:05539
05540:+00033:+00140:+00215:001813.1093:05540
05541:+00024:+00168:-00037:001813.1093:05541
05542:+00077:+00124:+00487:001806.0791:05542
05543:+00066:+00141:+00082:001806.0791:05543
05544:-00166:+00256:-00003:001806.0791:05544
05545:-00227:+00047:+00320:001806.0791:05545
05546:-00235:+00082:+00196:001806.0791:05546
05547:-00120:+00156:+00345:001806.0791:05547
05548:+00098:+00135:-00069:001806.0791:05548
05549:+00261:+00221:-00023:001806.0791:05549
05550:-00070:+00018:+00297:001806.0791:05550
05551:-00216:+00176:-00135:001806.0791:05551
05552:-00023:+00165:+00189:001806.0791:05552
05553:-00174:+00195:-00094:001810.6746:05553
05554:-00115:+00161:-00147:001810.6746:05554
05555:+00323:+00193:+00041:001810.6746:05555
05556:+00361:-00001:-00130:001810.6746:05556
05557:-00127:+00056:+00016:001810.6746:05557
05558:-00168:+00193:-00160:001810.6746:05558
05559:-00048:+00117:-00181:001810.6746:05559
05560:-00290:+00001:-00287:001810.6746:05560
05561:-00173:-00052:-00071:001810.6746:05561
05562:+00202:-00029:-00105:001810.6746:05562
05563:+00245:-00060:-00308:001810.6746:05563
05564:-00429:-00109:-00159:001813.0937:05564
05565:-00297:+00062:-00008:001813.0937:05565
05566:+00129:-00221:-00400:001813.0937:05566
05567:+00078:+00270:-00179:001813.0937:05567
05568:-00336:-00462:-00054:001813.0937:05568
05569:+00115:+00244:-00413:001813.0937:05569
05570:+00411:+00175:-00082:001813.0937:05570
05571:+00058:-00115:-00297:001813.0937:05571
05572:-00542:+00175:-00081:001813.0937:05572
05573:-00307:-00022:+00095:001813.0937:05573
05574:+00134:-00075:-00228:001813.0937:05574
05575:+00072:+00212:-00066:001813.0937:05575
05576:-00222:-00239:+00137:001800.7979:05576
05577:-00017:+00101:-00103:001800.7979:05577
05578:+00025:-00105:+00163:001800.7979:05578
05579:-00335:-00095:-00099:001800.7979:05579
05580:-00208:+00235:-00008:001800.7979:05580
05581:-00109:-00098:+00340:001800.7979:05581
05582:-00091:+00162:-00161:001800.7979:05582
05583:+00209:+00260:+00199:001800.7979:05583
05584:+00073:+00068:+00185:001800.7979:05584
05585:-00079:+00120:-00152:001800.7979:05585
05586:-00030:+00182:-00003:001800.7979:05586
05587:-00124:+00090:+00115:001792.2082:05587
05588:+00113:+00198:+00130:001792.2082:05588
05589:+00152:-00054:+00092:001792.2082:05589
05590:+00087:+00175:-00033:001792.2082:05590
05591:-00013:+00170:+00030:001792.2082:05591
05592:-00130:+00040:+00045:001792.2082:05592
05593:-00106:+00168:-00116:001792.2082:05593
05594:-00050:+00148:+00021:001792.2082:05594
05595:+00097:+00124:-00050:001792.2082:05595
05596:+00222:+00108:-00056:001792.2082:05596
05597:+00118:+00151:-00029:001792.2082:05597
05598:-00144:+00069:-00096:001768.8422:05598
05599:-00175:+00054:-00119:001768.8422:05599
05600:-00044:+00152:-00178:001768.8422:05600
05601:+00131:+00146:-00050:001768.8422:05601
05602:+00104:-00038:-00111:001768.8422:05602
05603:+00057:-00009:-00100:001768.8422:05603
05604:+00022:+00175:-00114:001768.8422:05604
05605:+00099:-00060:+00013:001768.8422:05605
05606:+00111:+00046:-00190:001768.8422:05606
05607:+00002:-00028:-00103:001768.8422:05607
05608:-00009:+00085:+00037:001768.8422:05608
05609:+00137:+00132:-00260:001768.8422:05609
05610:+00084:+00065:-00315:001732.7337:05610
05611:+00033:+00136:+00137:001732.7337:05611
05612:+00042:+00127:+00257:001732.7337:05612
05613:-00021:+00142:+00139:001732.7337:05613
05614:-00048:+00059:-00197:001732.7337:05614
05615:+00088:-00025:+00102:001732.7337:05615
05616:+00062:+00196:+00196:001732.7337:05616
05617:-00020:+00048:-00008:001732.7337:05617
05618:-00159:+00215:-00076:001732.7337:05618
05619:-00027:+00105:+00257:001732.7337:05619
05620:+00122:-00042:+00143:001732.7337:05620
05621:-00021:+00129:+00117:001707.6254:05621
05622:+00021:+00100:+00277:001707.6254:05622
05623:+00140:-00002:-00030:001707.6254:05623
05624:+00104:+00175:+00026:001707.6254:05624
05625:-00171:+00060:+00226:001707.6254:05625
05626:+00051:+00257:-00077:001707.6254:05626
05627:+00178:-00033:+00026:001707.6254:05627
05628:-00113:+00125:+00116:001707.6254:05628
05629:-00175:-00092:+00203:001707.6254:05629
05630:+00075:+00141:-00001:001707.6254:05630
05631:-00014:+00162:-00117:001707.6254:05631
05632:-00257:+00077:+00064:001707.6254:05632
05633:-00142:+00001:+00145:001686.5195:05633
05634:+00170:+00059:-00006:001686.5195:05634
05635:+00019:+00100:+00005:001686.5195:05635
05636:-00152:+00064:-00107:001686.5195:05636
05637:+00104:-00010:-00168:001686.5195:05637
05638:+00208:+00287:+00245:001686.5195:05638
05639:-00202:+00126:+00167:001686.5195:05639
05640:-00192:+00260:+00104:001686.5195:05640
05641:+00008:+00086:-00105:001686.5195:05641
05642:+00001:+00054:-00151:001686.5195:05642
05643:-00063:+00247:+00038:001686.5195:05643
05644:-00028:+00130:-00086:001686.5195:05644
05645:+00148:+00475:-00178:001683.2770:05645
05646:-00024:+00030:-00179:001683.2770:05646
05647:-00240:+00082:-00082:001683.2770:05647
05648:-00288:+00006:+00009:001683.2770:05648
05649:+00122:+00290:-00262:001683.2770:05649
05650:-00004:+00009:+00042:001683.2770:05650
05651:-00071:+00114:-00241:001683.2770:05651
05652:+00173:-00053:+00023:001683.2770:05652
05653:+00006:+00071:-00221:001683.2770:05653
05654:-00106:-00036:-00083:001683.2770:05654
05655:-00172:-00027:-00028:001683.2770:05655
05656:+00047:+00201:-00270:001683.2770:05656
05657:-00063:+00012:+00115:001695.8502:05657
05658:-00060:+00285:-00071:001695.8502:05658
05659:+00013:+00039:+00224:001695.8502:05659
05660:+00123:+00330:-00001:001695.8502:05660
05661:-00059:+00005:+00289:001695.8502:05661
05662:-00133:+00269:+00121:001695.8502:05662
05663:-00021:+00052:+00156:001695.8502:05663
05664:-00221:-00107:+00213:001695.8502:05664
05665:-00068:+00001:+00338:001695.8502:05665
05666:+00102:-00076:+00103:001695.8502:05666
05667:+00262:+00208:-00117:001695.8502:05667
05668:-00045:-00057:+00140:001719.4414:05668
05669:-00152:+00190:-00081:001719.4414:05669
05670:-00139:-00042:+00027:001719.4414:05670
05671:-00102:+00157:-00034:001719.4414:05671
05672:-00024:+00055:+00181:001719.4414:05672
05673:+00076:+00076:+00031:001719.4414:05673
05674:+00182:+00114:+00019:001719.4414:05674
05675:+00040:+00109:+00090:001719.4414:05675
05676:-00229:+00132:-00075:001719.4414:05676
05677:-00173:+00122:-00064:001719.4414:05677
05678:-00125:-00047:+00008:001719.4414:05678
05679:-00026:+00001:+00185:001719.4414:05679
05680:+00128:+00085:+00049:001737.6116:05680
05681:+00104:+00181:+00052:001737.6116:05681
05682:-00099:+00039:-00093:001737.6116:05682
05683:-00124:+00058:-00032:001737.6116:05683
05684:-00086:+00161:+00038:001737.6116:05684
05685:-00201:-00088:-00099:001737.6116:05685
05686:+00005:+00102:-00024:001737.6116:05686
05687:+00434:+00040:+00113:001737.6116:05687
05688:-00063:+00031:-00173:001737.6116:05688
05689:-00196:-00002:+00000:001737.6116:05689
05690:-00023:-00022:+00065:001737.6116:05690
05691:+00033:+00099:-00245:001763.9537:05691
05692:-00014:-00059:+00028:001763.9537:05692
05693:+00154:+00033:+00015:001763.9537:05693
05694:+00369:+00023:-00067:001763.9537:05694
05695:+00090:-00027:+00062:001763.9537:05695
05696:-00305:+00067:+00036:001763.9537:05696
05697:-00181:+00081:-00050:001763.9537:05697
05698:-00020:+00136:-00100:001763.9537:05698
05699:-00019:+00258:+00113:001763.9537:05699
05700:+00118:-00048:+00220:001763.9537:05700
05701:+00360:+00159:+00027:001763.9537:05701
05702:-00193:+00120:+00127:001763.9537:05702
05703:-00353:+00054:+00075:001779.0573:05703
05704:-00131:+00016:-00183:001779.0573:05704
05705:+00027:+00061:+00094:001779.0573:05705
05706:+00046:-00069:+00033:001779.0573:05706
05707:+00251:-00022:-00054:001779.0573:05707
05708:+00358:+00101:-00139:001779.0573:05708
05709:+00085:+00019:-00236:001779.0573:05709
05710:-00411:-00027:-00125:001779.0573:05710
05711:-00464:-00058:-00337:001779.0573:05711
05712:+00165:+00024:-00075:001779.0573:05712
05713:+00300:+00018:-00277:001779.0573:05713
05714:+00242:+00046:-00618:001785.2656:05714
05715:+00091:-00065:-00130:001785.2656:05715
05716:-00060:-00038:-00626:001785.2656:05716
05717:-00350:-00237:-00530:001785.2656:05717
05718:-00044:+00010:-00482:001785.2656:05718
05719:+00321:-00180:-00212:001785.2656:05719
05720:+00208:-00058:-00435:001785.2656:05720
05721:-00050:-00025:-00279:001785.2656:05721
05722:-00281:+00140:-00271:001785.2656:05722
05723:-00022:+00095:-00230:001785.2656:05723
05724:+00098:+00138:+00077:001785.2656:05724
05725:-00032:+00099:+00026:001800.0997:05725
05726:+00132:-00141:-00018:001800.0997:05726
05727:+00263:+00098:-00133:001800.0997:05727
05728:-00104:+00039:-00114:001800.0997:05728
05729:-00352:+00026:+00154:001800.0997:05729
05730:-00279:-00001:+00149:001800.0997:05730
05731:+00141:+00129:+00174:001800.0997:05731
05732:+00161:+00144:+00256:001800.0997:05732
05733:+00080:+00203:+00070:001800.0997:05733
05734:+00124:+00193:+00350:001800.0997:05734
05735:+00008:+00226:+00137:001800.0997:05735
05736:-00171:+00126:+00158:001807.7631:05736
05737:-00056:+00103:+00189:001807.7631:05737
05738:+00098:+00084:+00070:001807.7631:05738
05739:+00137:-00012:+00191:001807.7631:05739
05740:-00004:+00025:+00085:001807.7631:05740
05741:-00102:-00060:+00164:001807.7631:05741
05742:-00226:+00073:+00032:001807.7631:05742
05743:-00197:+00080:+00172:001807.7631:05743
05744:+00016:+00055:+00120:001807.7631:05744
05745:+00110:+00291:-00082:001807.7631:05745
05746:-00023:+00086:+00128:001807.7631:05746
05747:-00085:+00157:+00034:001808.6846:05747
05748:-00015:+00097:+00015:001808.6846:05748
05749:-00077:+00167:+00146:001808.6846:05749
05750:-00070:+00222:+00131:001808.6846:05750
05751:+00059:+00198:+00144:001808.6846:05751
05752:+00194:+00064:+00147:001808.6846:05752
05753:+00109:+00059:+00087:001808.6846:05753
05754:+00222:+00231:+00027:001808.6846:05754
05755:+00039:+00054:-00259:001808.6846:05755
05756:-00038:+00411:+00095:001808.6846:05756
05757:+00019:+00236:+00110:001808.6846:05757
05758:+00025:+00253:-00112:001813.3474:05758
05759:+00138:+00201:+00051:001813.3474:05759
05760:+00244:+00182:-00329:001813.3474:05760
05761:+00003:+00300:-00062:001813.3474:05761
05762:-00219:+00030:-00171:001813.3474:05762
05763:-00060:+00020:-00542:001813.3474:05763
05764:+00302:-00109:-00031:001813.3474:05764
05765:+00230:-00140:-00276:001813.3474:05765
05766:-00010:-00279:+00087:001813.3474:05766
05767:+00195:+00008:-00188:001813.3474:05767
05768:+00004:-00262:-00099:001813.3474:05768
05769:-00245:+00083:+00031:001815.7817:05769
05770:+00114:-00042:-00258:001815.7817:05770
05771:+00269:+00152:-00165:001815.7817:05771
05772:-00162:+00160:-00077:001815.7817:05772
05773:-00113:+00054:-00036:001815.7817:05773
05774:+00385:+00376:+00028:001815.7817:05774
05775:-00144:-00066:+00092:001815.7817:05775
05776:-00385:+00016:-00100:001815.7817:05776
05777:+00045:+00019:+00059:001815.7817:05777
05778:+00243:+00149:+00193:001815.7817:05778
05779:+00073:-00019:+00158:001815.7817:05779
05780:-00025:+00114:+00056:001811.3658:05780
05781:-00008:-00011:+00221:001811.3658:05781
05782:-00197:+00084:+00034:001811.3658:05782
05783:-00230:+00119:+00163:001811.3658:05783
05784:-00122:+00172:+00194:001811.3658:05784
05785:+00078:+00231:+00129:001811.3658:05785
05786:+00158:+00315:+00165:001811.3658:05786
05787:+00072:+00252:+00000:001811.3658:05787
05788:-00213:+00155:+00191:001811.3658:05788
05789:-00296:+00142:+00136:001811.3658:05789
05790:-00047:+00177:-00162:001811.3658:05790
05791:+00116:+00110:+00276:001818.7576:05791
05792:+00072:+00067:+00179:001818.7576:05792
05793:+00164:+00086:-00057:001818.7576:05793
05794:-00041:+00072:+00050:001818.7576:05794
05795:-00090:+00151:-00130:001818.7576:05795
05796:-00149:+00030:-00002:001818.7576:05796
05797:-00086:+00148:-00127:001818.7576:05797
05798:+00130:+00305:+00097:001818.7576:05798
05799:+00043:+00100:+00011:001818.7576:05799
05800:+00137:+00244:-00018:001818.7576:05800
05801:-00036:+00124:+00029:001818.7576:05801
05802:-00348:+00119:-00194:001818.4482:05802
05803:-00187:-00076:-00089:001818.4482:05803
05804:+00151:+00112:-00245:001818.4482:05804
05805:+00027:-00220:+00034:001818.4482:05805
05806:+00065:+00045:-00149:001818.4482:05806
05807:+00256:-00040:-00134:001818.4482:05807
05808:+00073:-00086:-00218:001818.4482:05808
05809:-00316:+00013:-00245:001818.4482:05809
05810:-00078:-00030:+00020:001818.4482:05810
05811:+00114:+00059:-00191:001818.4482:05811
05812:+00209:-00016:-00064:001818.4482:05812
05813:+00147:+00105:-00005:001816.6522:05813
05814:+00037:-00086:+00009:001816.6522:05814
05815:-00161:-00019:-00240:001816.6522:05815
05816:-00180:+00100:-00033:001816.6522:05816
05817:-00222:-00015:+00045:001816.6522:05817
05818:+00037:+00001:-00094:001816.6522:05818
05819:+00095:+00047:+00064:001816.6522:05819
05820:+00048:+00052:+00078:001816.6522:05820
05821:-00144:+00106:-00346:001816.6522:05821
05822:-00184:-00040:+00034:001816.6522:05822
05823:-00136:+00019:+00154:001816.6522:05823
05824:-00162:+00129:-00107:001813.3826:05824
05825:-00130:+00081:+00167:001813.3826:05825
05826:+00170:+00151:+00141:001813.3826:05826
05827:+00237:-00145:-00042:001813.3826:05827
05828:-00088:+00136:-00210:001813.3826:05828
05829:-00420:+00197:+00198:001813.3826:05829
05830:-00288:+00023:+00144:001813.3826:05830
05831:+00294:+00110:+00077:001813.3826:05831
05832:+00344:+00093:-00032:001813.3826:05832
05833:+00016:+00024:-00042:001813.3826:05833
05834:-00260:+00112:-00044:001813.3826:05834
05835:-00184:+00003:+00138:001823.8715:05835
05836:+00038:+00178:-00003:001823.8715:05836
05837:-00164:+00080:-00032:001823.8715:05837
05838:-00192:+00013:+00105:001823.8715:05838
05839:+00252:+00129:-00116:001823.8715:05839
05840:+00185:+00285:+00030:001823.8715:05840
05841:-00157:+00121:+00013:001823.8715:05841
05842:-00179:+00152:-00242:001823.8715:05842
05843:-00113:+00124:-00043:001823.8715:05843
05844:-00159:+00102:-00193:001823.8715:05844
05845:+00043:+00068:-00194:001823.8715:05845
05846:+00133:-00091:+00041:001800.8944:05846
05847:+00324:+00065:-00089:001800.8944:05847
05848:+00192:+00108:-00052:001800.8944:05848
05849:-00035:-00019:-00189:001800.8944:05849
05850:-00128:+00098:-00242:001800.8944:05850
05851:+00053:+00097:+00055:001800.8944:05851
05852:+00154:+00074:-00078:001800.8944:05852
05853:+00260:+00051:-00095:001800.8944:05853
05854:+00106:+00120:+00123:001800.8944:05854
05855:+00153:+00176:-00208:001800.8944:05855
05856:-00101:+00027:-00124:001800.8944:05856
05857:-00279:+00200:+00051:001789.7583:05857
05858:+00040:+00172:+00023:001789.7583:05858
05859:+00137:+00292:+00098:001789.7583:05859
05860:+00150:+00086:+00038:001789.7583:05860
05861:+00155:+00013:+00158:001789.7583:05861
05862:-00094:+00063:+00281:001789.7583:05862
05863:-00158:+00118:-00110:001789.7583:05863
05864:+00018:+00041:+00045:001789.7583:05864
05865:+00143:+00295:+00019:001789.7583:05865
05866:+00141:+00107:+00295:001789.7583:05866
05867:+00038:+00057:+00050:001789.7583:05867
05868:+00022:+00181:-00008:001789.7583:05868
05869:-00140:+00033:+00228:001768.8720:05869
05870:-00062:+00109:+00089:001768.8720:05870
05871:-00007:-00023:+00018:001768.8720:05871
05872:+00068:+00132:-00101:001768.8720:05872
05873:+00009:+00115:+00125:001768.8720:05873
05874:-00174:+00029:-00132:001768.8720:05874
05875:-00120:+00213:-00004:001768.8720:05875
05876:-00199:+00095:+00179:001768.8720:05876
05877:-00022:+00138:-00085:001768.8720:05877
05878:+00020:+00155:+00103:001768.8720:05878
05879:-00018:+00161:-00177:001768.8720:05879
05880:+00097:+00051:+00021:001752.4755:05880
05881:-00056:+00094:-00035:001752.4755:05881
05882:-00158:+00211:+00050:001752.4755:05882
05883:-00010:-00011:+00168:001752.4755:05883
05884:+00096:+00140:-00302:001752.4755:05884
05885:-00097:+00041:+00010:001752.4755:05885
05886:+00003:+00105:-00069:001752.4755:05886
05887:+00161:+00124:+00003:001752.4755:05887
05888:-00075:-00026:-00038:001752.4755:05888
05889:-00224:+00242:-00223:001752.4755:05889
05890:-00194:+00118:-00070:001752.4755:05890
05891:-00015:+00134:-00206:001752.4755:05891
05892:-00092:+00018:+00001:001746.4832:05892
05893:-00140:+00058:-00074:001746.4832:05893
05894:+00120:+00198:-00099:001746.4832:05894
05895:-00063:-00010:+00074:001746.4832:05895
05896:-00177:+00228:-00137:001746.4832:05896
05897:-00020:+00012:+00078:001746.4832:05897
05898:-00016:+00141:-00190:001746.4832:05898
05899:+00005:+00169:-00039:001746.4832:05899
05900:-00029:-00040:+00116:001746.4832:05900
05901:+00236:+00204:-00026:001746.4832:05901
05902:-00065:-00006:+00140:001746.4832:05902
05903:-00119:+00068:+00014:001753.7786:05903
05904:-00043:+00158:+00056:001753.7786:05904
05905:-00190:-00134:+00060:001753.7786:05905
05906:-00114:+00241:+00024:001753.7786:05906
05907:+00087:+00117:+00187:001753.7786:05907
05908:+00183:+00046:-00103:001753.7786:05908
05909:-00120:+00129:+00126:001753.7786:05909
05910:-00299:-00060:+00036:001753.7786:05910
05911:-00116:+00177:-00043:001753.7786:05911
05912:-00087:+00013:+00198:001753.7786:05912
05913:-00075:+00043:-00135:001753.7786:05913
05914:+00052:-00017:+00200:001754.9267:05914
05915:+00114:+00073:-00027:001754.9267:05915
05916:-00109:+00256:-00090:001754.9267:05916
05917:-00213:+00020:-00164:001754.9267:05917
05918:+00038:+00219:-00002:001754.9267:05918
05919:-00088:+00003:+00290:001754.9267:05919
05920:+00066:+00253:-00174:001754.9267:05920
05921:+00286:+00213:+00320:001754.9267:05921
05922:+00207:+00095:+00126:001754.9267:05922
05923:-00040:+00186:-00178:001754.9267:05923
05924:-00102:-00009:+00192:001754.9267:05924
05925:-00063:+00072:-00134:001754.9267:05925
05926:-00052:+00015:+00161:001769.0953:05926
05927:+00063:-00058:-00028:001769.0953:05927
05928:+00254:+00084:+00132:001769.0953:05928
05929:-00003:+00021:+00061:001769.0953:05929
05930:-00072:+00131:-00162:001769.0953:05930
05931:-00135:+00031:+00036:001769.0953:05931
05932:-00069:+00038:-00097:001769.0953:05932
05933:+00011:+00027:-00099:001769.0953:05933
05934:+00078:-00094:-00322:001769.0953:05934
05935:+00136:+00075:-00280:001769.0953:05935
05936:+00040:-00132:-00151:001769.0953:05936
05937:-00046:-00013:-00210:001776.5450:05937
05938:-00004:+00033:-00142:001776.5450:05938
05939:+00076:-00090:-00244:001776.5450:05939
05940:+00035:+00099:-00252:001776.5450:05940
05941:+00071:-00087:+00037:001776.5450:05941
05942:+00121:+00054:-00308:001776.5450:05942
05943:-00013:+00055:-00317:001776.5450:05943
05944:-00138:+00036:-00359:001776.5450:05944
05945:-00010:-00056:-00344:001776.5450:05945
05946:-00054:-00021:-00250:001776.5450:05946
05947:+00000:-00140:-00439:001776.5450:05947
05948:+00182:+00096:-00028:001787.9270:05948
05949:+00124:-00050:-00136:001787.9270:05949
05950:+00019:+00049:-00187:001787.9270:05950
05951:-00081:-00074:-00272:001787.9270:05951
05952:-00269:-00185:-00320:001787.9270:05952
05953:-00161:+00404:+00064:001787.9270:05953
05954:+00154:+00132:+00138:001787.9270:05954
05955:+00183:+00111:-00077:001787.9270:05955
05956:-00126:+00139:+00316:001787.9270:05956
05957:-00013:+00382:+00023:001787.9270:05957
05958:+00030:-00190:+00026:001787.9270:05958
05959:-00401:+00266:+00041:001792.3654:05959
05960:-00125:-00019:+00171:001792.3654:05960
05961:+00310:+00036:+00013:001792.3654:05961
05962:+00258:+00059:+00458:001792.3654:05962
05963:+00190:+00027:+00261:001792.3654:05963
05964:-00008:+00252:+00052:001792.3654:05964
05965:-00001:-00033:+00290:001792.3654:05965
05966:+00142:+00239:+00006:001792.3654:05966
05967:-00061:-00010:+00143:001792.3654:05967
05968:+00034:+00113:+00030:001792.3654:05968
05969:+00029:-00165:-00069:001792.3654:05969
05970:-00026:-00043:+00063:001792.1549:05970
05971:-00051:+00025:+00031:001792.1549:05971
05972:-00103:-00106:-00140:001792.1549:05972
05973:-00059:+00037:-00067:001792.1549:05973
05974:+00040:-00019:+00097:001792.1549:05974
05975:+00266:+00159:+00119:001792.1549:05975
05976:+00167:+00080:-00126:001792.1549:05976
05977:-00192:+00170:-00175:001792.1549:05977
05978:-00137:+00220:+00170:001792.1549:05978
05979:+00063:+00146:+00229:001792.1549:05979
05980:+00240:+00009:-00042:001792.1549:05980
05981:+00205:+00272:+00092:001792.1549:05981
05982:+00157:+00196:-00018:001787.9819:05982
05983:-00098:+00223:-00005:001787.9819:05983
05984:-00203:+00061:+00024:001787.9819:05984
05985:+00087:+00080:-00089:001787.9819:05985
05986:+00172:+00202:-00027:001787.9819:05986
05987:+00082:-00042:+00216:001787.9819:05987
05988:+00147:+00225:-00100:001787.9819:05988
05989:+00032:+00001:+00062:001787.9819:05989
05990:-00136:+00078:-00041:001787.9819:05990
05991:-00090:+00013:-00156:001787.9819:05991
05992:-00030:+00017:+00052:001787.9819:05992
05993:+00095:+00267:+00039:001789.8040:05993
05994:+00157:-00154:+00150:001789.8040:05994
05995:+00267:+00133:-00066:001789.8040:05995
05996:+00102:+00019:-00061:001789.8040:05996
05997:-00374:+00024:-00092:001789.8040:05997
05998:-00236:+00050:+00135:001789.8040:05998
05999:+00182:+00099:+00076:001789.8040:05999
06000:+00218:-00023:+00015:001789.8040:06000
06001:+00147:+00138:+00310:001789.8040:06001
06002:+00172:+00014:+00182:001789.8040:06002
06003:+00078:+00382:-00069:001789.8040:06003
06004:-00192:+00050:+00253:001794.7177:06004
06005:-00088:+00145:+00039:001794.7177:06005
06006:+00184:-00081:+00167:001794.7177:06006
06007:+00024:+00248:+00062:001794.7177:06007
06008:-00074:-00101:+00193:001794.7177:06008
06009:+00110:+00357:+00143:001794.7177:06009
06010:+00079:+00222:+00223:001794.7177:06010
06011:-00072:+00101:+00136:001794.7177:06011
06012:-00292:-00079:+00021:001794.7177:06012
06013:-00159:+00082:+00092:001794.7177:06013
06014:-00022:-00063:+00056:001794.7177:06014
06015:+00075:-00020:-00169:001787.9421:06015
06016:-00004:+00060:-00124:001787.9421:06016
06017:+00006:+00093:+00111:001787.9421:06017
06018:+00030:+00196:-00136:001787.9421:06018
06019:+00028:+00190:-00115:001787.9421:06019
06020:-00084:-00004:-00018:001787.9421:06020
06021:+00115:+00321:+00120:001787.9421:06021
06022:+00223:-00025:+00104:001787.9421:06022
06023:+00017:+00317:-00248:001787.9421:06023
06024:-00006:+00062:+00141:001787.9421:06024
06025:+00006:+00192:-00255:001787.9421:06025
06026:-00121:+00146:-00174:001776.7781:06026
06027:-00187:-00010:+00121:001776.7781:06027
06028:+00013:+00049:+00077:001776.7781:06028
06029:+00125:+00124:-00038:001776.7781:06029
06030:-00100:+00048:+00069:001776.7781:06030
06031:-00106:+00005:-00054:001776.7781:06031
06032:+00063:+00068:-00063:001776.7781:06032
06033:-00071:+00030:-00019:001776.7781:06033
06034:-00064:+00132:+00093:001776.7781:06034
06035:+00296:+00173:+00242:001776.7781:06035
06036:+00328:+00134:-00178:001776.7781:06036
06037:+00001:+00134:+00031:001776.7781:06037
06038:-00140:-00104:+00153:001763.8388:06038
06039:+00035:+00102:-00037:001763.8388:06039
06040:+00016:-00027:-00012:001763.8388:06040
06041:+00083:+00068:-00160:001763.8388:06041
06042:+00219:+00221:+00249:001763.8388:06042
06043:+00044:-00051:+00129:001763.8388:06043
06044:-00083:+00182:-00029:001763.8388:06044
06045:-00244:-00069:+00173:001763.8388:06045
06046:-00129:-00061:-00028:001763.8388:06046
06047:-00061:+00182:-00078:001763.8388:06047
06048:+00123:+00166:+00064:001763.8388:06048
06049:+00111:+00176:-00096:001742.5694:06049
06050:-00172:-00047:-00028:001742.5694:06050
06051:-00205:+00141:-00206:001742.5694:06051
06052:-00079:+00103:-00074:001742.5694:06052
06053:+00154:+00106:-00048:001742.5694:06053
06054:-00023:+00047:-00085:001742.5694:06054
06055:+00016:+00017:+00123:001742.5694:06055
06056:+00178:+00066:-00066:001742.5694:06056
06057:+00025:+00095:-00099:001742.5694:06057
06058:-00102:+00051:+00087:001742.5694:06058
06059:+00095:-00030:+00013:001742.5694:06059
06060:+00073:+00127:-00107:001742.5694:06060
06061:-00115:+00072:+00040:001729.2968:06061
06062:+00029:+00113:-00083:001729.2968:06062
06063:+00187:+00012:+00098:001729.2968:06063
06064:-00172:+00099:+00103:001729.2968:06064
06065:-00210:+00038:+00128:001729.2968:06065
06066:-00072:-00119:-00053:001729.2968:06066
06067:+00052:+00038:-00307:001729.2968:06067
06068:-00019:+00022:-00015:001729.2968:06068
06069:+00005:+00339:+00230:001729.2968:06069
06070:+00035:-00016:+00150:001729.2968:06070
06071:-00146:-00070:-00022:001729.2968:06071
06072:-00060:+00175:+00023:001717.0695:06072
06073:+00028:-00039:+00331:001717.0695:06073
06074:+00005:+00204:-00364:001717.0695:06074
06075:-00183:-00070:+00005:001717.0695:06075
06076:-00090:+00207:-00297:001717.0695:06076
06077:+00201:+00085:+00324:001717.0695:06077
06078:-00061:+00120:+00231:001717.0695:06078
06079:-00237:+00048:-00016:001717.0695:06079
06080:-00178:-00137:+00078:001717.0695:06080
06081:+00056:+00112:-00019:001717.0695:06081
06082:+00009:+00041:-00004:001717.0695:06082
06083:-00094:+00027:-00184:001717.0695:06083
06084:+00118:+00261:-00319:001713.5898:06084
06085:+00013:-00040:+00182:001713.5898:06085
06086:-00199:+00055:+00107:001713.5898:06086
06087:-00233:+00096:+00126:001713.5898:06087
06088:-00044:+00174:-00209:001713.5898:06088
06089:+00022:+00039:+00051:001713.5898:06089
06090:+00000:+00064:+00071:001713.5898:06090
06091:+00104:+00143:+00014:001713.5898:06091
06092:-00035:+00061:+00069:001713.5898:06092
06093:-00191:+00084:-00077:001713.5898:06093
06094:-00042:-00088:+00063:001713.5898:06094
06095:-00023:+00148:-00232:001713.5898:06095
06096:-00033:+00112:+00086:001717.1831:06096
06097:+00043:-00028:-00027:001717.1831:06097
06098:+00208:+00019:+00049:001717.1831:06098
06099:-00018:+00107:+00028:001717.1831:06099
06100:-00167:+00090:-00059:001717.1831:06100
06101:-00111:-00131:-00066:001717.1831:06101
06102:-00040:+00237:-00233:001717.1831:06102
06103:-00056:+00004:+00121:001717.1831:06103
06104:-00007:+00153:-00092:001717.1831:06104
06105:+00331:+00116:+00094:001717.1831:06105
06106:+00217:+00055:-00014:001717.1831:06106
06107:-00046:+00200:-00103:001731.5583:06107
06108:-00151:-00126:+00137:001731.5583:06108
06109:-00040:+00234:-00043:001731.5583:06109
06110:-00048:-00127:+00201:001731.5583:06110
06111:+00084:+00150:-00060:001731.5583:06111
06112:+00252:-00010:+00131:001731.5583:06112
06113:+00076:+00044:-00103:001731.5583:06113
06114:-00057:+00107:-00099:001731.5583:06114
06115:-00211:+00024:+00102:001731.5583:06115
06116:-00147:+00053:-00167:001731.5583:06116
06117:-00092:+00193:+00095:001731.5583:06117
06118:+00159:+00014:+00116:001731.5583:06118
06119:+00280:+00377:-00053:001740.1040:06119
06120:+00050:+00095:-00080:001740.1040:06120
06121:-00213:+00244:+00013:001740.1040:06121
06122:-00268:+00172:+00072:001740.1040:06122
06123:-00165:+00156:-00019:001740.1040:06123
06124:+00004:+00054:+00115:001740.1040:06124
06125:+00160:+00135:+00048:001740.1040:06125
06126:+00237:+00134:+00062:001740.1040:06126
06127:-00209:+00022:+00021:001740.1040:06127
06128:-00255:+00137:+00034:001740.1040:06128
06129:+00019:-00092:-00004:001740.1040:06129
06130:+00061:+00175:-00190:001766.5644:06130
06131:+00040:-00037:+00241:001766.5644:06131
06132:+00173:-00005:+00063:001766.5644:06132
06133:+00164:-00036:-00115:001766.5644:06133
06134:-00092:+00165:+00044:001766.5644:06134
06135:-00058:+00060:-00032:001766.5644:06135
06136:-00028:+00150:+00136:001766.5644:06136
06137:-00129:+00083:+00003:001766.5644:06137
06138:+00038:+00143:+00106:001766.5644:06138
06139:+00336:+00136:+00037:001766.5644:06139
06140:-00050:-00017:-00220:001766.5644:06140
06141:-00218:+00022:+00026:001784.3205:06141
06142:-00263:-00005:+00034:001784.3205:06142
06143:-00037:+00145:-00145:001784.3205:06143
06144:+00082:-00011:+00162:001784.3205:06144
06145:+00255:+00044:-00018:001784.3205:06145
06146:+00294:+00117:-00191:001784.3205:06146
06147:+00006:-00009:+00026:001784.3205:06147
06148:-00413:+00051:-00144:001784.3205:06148
06149:-00330:+00331:-00191:001784.3205:06149
06150:+00075:+00085:-00197:001784.3205:06150
06151:+00221:+00112:+00117:001784.3205:06151
06152:+00225:+00081:+00092:001785.3375:06152
06153:+00223:+00074:-00094:001785.3375:06153
06154:-00219:+00177:+00022:001785.3375:06154
06155:-00384:+00056:-00107:001785.3375:06155
06156:-00056:+00193:-00137:001785.3375:06156
06157:+00182:-00047:+00035:001785.3375:06157
06158:+00130:+00030:+00156:001785.3375:06158
06159:+00154:+00058:-00005:001785.3375:06159
06160:+00257:+00066:-00115:001785.3375:06160
06161:-00040:+00030:-00108:001785.3375:06161
06162:-00473:+00192:-00173:001785.3375:06162
06163:-00440:-00112:-00315:001785.3375:06163
06164:+00176:+00191:-00202:001800.2060:06164
06165:+00525:-00005:-00118:001800.2060:06165
06166:+00347:-00021:-00496:001800.2060:06166
06167:-00144:-00002:-00317:001800.2060:06167
06168:-00322:-00056:-00421:001800.2060:06168
06169:-00217:-00219:-00232:001800.2060:06169
06170:-00059:+00054:-00455:001800.2060:06170
06171:+00078:-00158:-00302:001800.2060:06171
06172:+00331:-00071:-00440:001800.2060:06172
06173:+00116:-00019:-00339:001800.2060:06173
06174:-00071:-00136:-00246:001800.2060:06174
06175:-00298:-00032:-00579:001807.8625:06175
06176:-00279:+00025:-00289:001807.8625:06176
06177:-00006:+00202:-00209:001807.8625:06177
06178:+00152:-00206:-00193:001807.8625:06178
06179:+00149:+00028:-00125:001807.8625:06179
06180:-00042:+00137:+00077:001807.8625:06180
06181:-00279:-00190:-00055:001807.8625:06181
06182:-00127:-00003:+00054:001807.8625:06182
06183:+00071:+00044:+00129:001807.8625:06183
06184:-00030:+00158:+00125:001807.8625:06184
06185:-00079:+00349:+00065:001807.8625:06185
06186:+00104:+00277:+00184:001806.1738:06186
06187:+00083:+00276:+00139:001806.1738:06187
06188:-00195:+00170:+00159:001806.1738:06188
06189:-00243:+00115:+00151:001806.1738:06189
06190:-00121:+00102:+00269:001806.1738:06190
06191:-00065:+00023:+00168:001806.1738:06191
06192:+00171:+00047:+00169:001806.1738:06192
06193:+00307:+00031:+00232:001806.1738:06193
06194:+00211:+00067:-00031:001806.1738:06194
06195:+00051:-00018:+00278:001806.1738:06195
06196:-00281:-00093:+00295:001806.1738:06196
06197:-00061:+00187:+00150:001815.9923:06197
06198:+00215:+00174:+00196:001815.9923:06198
06199:+00304:+00096:+00147:001815.9923:06199
06200:-00112:+00167:+00168:001815.9923:06200
06201:-00258:+00109:+00192:001815.9923:06201
06202:-00139:+00163:+00108:001815.9923:06202
06203:-00025:+00126:+00119:001815.9923:06203
06204:+00012:+00097:+00123:001815.9923:06204
06205:+00165:+00109:+00263:001815.9923:06205
06206:+00266:+00246:+00035:001815.9923:06206
06207:-00107:+00229:-00022:001815.9923:06207
06208:-00388:+00365:+00097:001812.9958:06208
06209:-00193:+00128:+00203:001812.9958:06209
06210:+00407:+00248:+00137:001812.9958:06210
06211:+00338:+00201:+00156:001812.9958:06211
06212:+00102:-00174:-00407:001812.9958:06212
06213:+00003:+00214:-00466:001812.9958:06213
06214:-00026:-00006:+00050:001812.9958:06214
06215:-00084:+00108:-00027:001812.9958:06215
06216:-00024:-00057:-00105:001812.9958:06216
06217:+00171:+00068:-00306:001812.9958:06217
06218:+00432:-00055:-00054:001812.9958:06218
06219:+00198:-00110:-00305:001813.9398:06219
06220:-00113:-00048:+00010:001813.9398:06220
06221:-00344:-00073:-00012:001813.9398:06221
06222:-00153:-00001:-00059:001813.9398:06222
06223:+00221:+00075:-00104:001813.9398:06223
06224:+00152:-00003:-00113:001813.9398:06224
06225:+00204:-00088:+00030:001813.9398:06225
06226:+00128:+00035:-00105:001813.9398:06226
06227:-00350:+00007:-00395:001813.9398:06227
06228:-00415:-00023:+00001:001813.9398:06228
06229:-00005:-00015:+00031:001813.9398:06229
06230:+00261:+00049:+00095:001815.9648:06230
06231:+00174:+00025:+00030:001815.9648:06231
06232:+00128:+00098:-00073:001815.9648:06232
06233:+00050:+00034:+00055:001815.9648:06233
06234:-00314:+00004:-00022:001815.9648:06234
06235:-00195:+00103:+00057:001815.9648:06235
06236:+00077:+00031:+00118:001815.9648:06236
06237:+00304:+00124:+00067:001815.9648:06237
06238:+00111:+00125:+00093:001815.9648:06238
06239:+00027:+00212:+00074:001815.9648:06239
06240:-00095:+00152:+00118:001815.9648:06240
06241:-00198:+00063:+00128:001821.0748:06241
06242:-00173:+00104:-00015:001821.0748:06242
06243:+00116:+00202:+00201:001821.0748:06243
06244:+00150:+00082:+00150:001821.0748:06244
06245:+00126:+00131:+00020:001821.0748:06245
06246:-00171:+00191:+00115:001821.0748:06246
06247:-00245:-00069:+00105:001821.0748:06247
06248:-00055:+00281:-00121:001821.0748:06248
06249:-00073:+00091:+00111:001821.0748:06249
06250:-00207:+00053:+00059:001821.0748:06250
06251:+00012:+00284:-00173:001821.0748:06251
06252:+00162:+00163:+00165:001813.9456:06252
06253:+00087:+00107:+00082:001813.9456:06253
06254:-00250:+00048:-00025:001813.9456:06254
06255:-00231:+00164:-00049:001813.9456:06255
06256:+00057:+00190:-00065:001813.9456:06256
06257:-00104:-00049:+00110:001813.9456:06257
06258:-00022:+00048:+00059:001813.9456:06258
06259:+00343:+00094:-00010:001813.9456:06259
06260:+00224:+00045:-00025:001813.9456:06260
06261:-00310:+00070:-00200:001813.9456:06261
06262:-00204:+00151:-00004:001813.9456:06262
06263:-00058:-00003:+00039:001815.9215:06263
06264:+00078:+00024:-00090:001815.9215:06264
06265:+00172:+00070:+00100:001815.9215:06265
06266:+00121:+00123:-00182:001815.9215:06266
06267:-00176:-00014:-00084:001815.9215:06267
06268:-00360:-00020:-00124:001815.9215:06268
06269:-00242:+00015:+00000:001815.9215:06269
06270:+00074:-00029:+00100:001815.9215:06270
06271:+00282:+00076:-00249:001815.9215:06271
06272:+00172:+00041:+00035:001815.9215:06272
06273:-00313:+00014:-00195:001815.9215:06273
06274:-00287:+00063:-00194:001818.3516:06274
06275:-00073:-00003:-00005:001818.3516:06275
06276:-00014:+00097:-00108:001818.3516:06276
06277:+00116:+00198:+00003:001818.3516:06277
06278:+00421:+00027:+00182:001818.3516:06278
06279:+00255:+00106:-00110:001818.3516:06279
06280:-00350:+00106:-00071:001818.3516:06280
06281:-00302:-00069:+00072:001818.3516:06281
06282:-00028:+00086:-00159:001818.3516:06282
06283:+00200:-00037:-00116:001818.3516:06283
06284:+00026:+00330:+00041:001818.3516:06284
06285:-00011:-00102:+00223:001816.5797:06285
06286:+00022:+00050:-00198:001816.5797:06286
06287:-00009:+00287:-00041:001816.5797:06287
06288:-00234:+00105:-00210:001816.5797:06288
06289:-00169:+00068:-00014:001816.5797:06289
06290:-00017:+00114:+00081:001816.5797:06290
06291:+00250:+00074:+00002:001816.5797:06291
06292:-00070:+00331:-00059:001816.5797:06292
06293:-00260:-00070:+00488:001816.5797:06293
06294:-00093:+00142:-00090:001816.5797:06294
06295:-00095:+00101:-00125:001816.5797:06295
06296:-00224:-00068:+00100:001810.7158:06296
06297:-00026:+00168:-00238:001810.7158:06297
06298:+00114:-00005:+00317:001810.7158:06298
06299:+00121:+00053:+00215:001810.7158:06299
06300:-00047:+00142:-00054:001810.7158:06300
06301:-00238:+00050:+00032:001810.7158:06301
06302:-00265:+00193:-00198:001810.7158:06302
06303:-00033:+00053:+00262:001810.7158:06303
06304:-00008:+00116:+00050:001810.7158:06304
06305:+00390:+00216:+00145:001810.7158:06305
06306:+00345:+00048:+00093:001810.7158:06306
06307:+00119:+00269:-00209:001797.2763:06307
06308:-00057:+00045:+00340:001797.2763:06308
06309:-00209:+00073:-00130:001797.2763:06309
06310:+00035:+00034:-00022:001797.2763:06310
06311:+00192:+00130:+00211:001797.2763:06311
06312:+00300:+00064:+00008:001797.2763:06312
06313:+00231:+00111:-00115:001797.2763:06313
06314:-00176:+00176:-00166:001797.2763:06314
06315:-00029:+00020:+00043:001797.2763:06315
06316:-00064:+00213:-00104:001797.2763:06316
06317:+00002:-00065:-00004:001797.2763:06317
06318:+00315:+00080:+00187:001775.0198:06318
06319:+00286:-00049:-00012:001775.0198:06319
06320:+00165:+00205:+00081:001775.0198:06320
06321:-00203:+00178:-00084:001775.0198:06321
06322:-00029:+00018:-00038:001775.0198:06322
06323:+00106:+00177:-00034:001775.0198:06323
06324:+00069:-00019:-00018:001775.0198:06324
06325:+00328:+00192:-00025:001775.0198:06325
06326:+00173:-00023:+00028:001775.0198:06326
06327:-00176:+00054:-00097:001775.0198:06327
06328:-00227:+00068:+00053:001775.0198:06328
06329:-00060:-00016:+00032:001775.0198:06329
06330:+00185:+00064:-00011:001756.3718:06330
06331:+00128:-00017:+00058:001756.3718:06331
06332:+00151:+00099:+00018:001756.3718:06332
06333:-00043:+00017:-00012:001756.3718:06333
06334:-00211:+00059:-00072:001756.3718:06334
06335:-00086:+00006:+00078:001756.3718:06335
06336:-00034:+00212:-00021:001756.3718:06336
06337:+00146:+00052:+00069:001756.3718:06337
06338:+00110:+00151:+00049:001756.3718:06338
06339:+00126:+00087:-00087:001756.3718:06339
06340:-00005:+00155:+00113:001756.3718:06340
06341:-00199:+00060:+00144:001741.2034:06341
06342:-00145:+00104:+00002:001741.2034:06342
06343:-00068:+00188:+00004:001741.2034:06343
06344:+00018:-00141:+00146:001741.2034:06344
06345:+00097:+00245:-00009:001741.2034:06345
06346:+00018:+00078:+00101:001741.2034:06346
06347:-00103:+00016:-00194:001741.2034:06347
06348:-00308:+00004:+00186:001741.2034:06348
06349:-00077:+00095:+00062:001741.2034:06349
06350:-00059:-00227:+00090:001741.2034:06350
06351:-00063:+00210:-00299:001741.2034:06351
06352:+00070:+00136:+00083:001741.2034:06352
06353:+00093:+00159:-00068:001739.9334:06353
06354:-00140:+00192:-00265:001739.9334:06354
06355:-00228:+00114:+00196:001739.9334:06355
06356:-00035:-00026:+00074:001739.9334:06356
06357:-00143:+00010:-00162:001739.9334:06357
06358:-00132:+00248:+00001:001739.9334:06358
06359:+00132:-00139:+00162:001739.9334:06359
06360:+00100:+00094:-00264:001739.9334:06360
06361:-00080:-00108:+00132:001739.9334:06361
06362:-00301:+00145:-00246:001739.9334:06362
06363:-00125:+00244:+00017:001739.9334:06363
06364:-00101:+00119:-00229:001748.8182:06364
06365:-00059:+00148:+00057:001748.8182:06365
06366:-00084:+00029:+00062:001748.8182:06366
06367:+00095:+00167:-00175:001748.8182:06367
06368:-00056:+00125:+00018:001748.8182:06368
06369:-00187:+00195:+00023:001748.8182:06369
06370:-00076:+00059:+00090:001748.8182:06370
06371:-00124:+00041:+00031:001748.8182:06371
06372:-00092:+00017:+00072:001748.8182:06372
06373:+00032:+00015:+00105:001748.8182:06373
06374:+00127:+00036:-00069:001748.8182:06374
06375:+00000:+00209:-00002:001763.7239:06375
06376:-00174:-00005:+00110:001763.7239:06376
06377:-00069:+00134:-00081:001763.7239:06377
06378:-00082:+00020:+00124:001763.7239:06378
06379:-00090:+00036:+00085:001763.7239:06379
06380:+00061:+00185:+00147:001763.7239:06380
06381:+00070:+00055:+00041:001763.7239:06381
06382:+00015:+00197:+00031:001763.7239:06382
06383:-00146:+00040:+00024:001763.7239:06383
06384:-00174:+00032:-00060:001763.7239:06384
06385:-00136:+00072:+00016:001763.7239:06385
06386:+00020:-00027:+00150:001763.7239:06386
06387:+00201:+00095:+00061:001774.9676:06387
06388:+00121:+00057:-00181:001774.9676:06388
06389:-00125:+00072:-00153:001774.9676:06389
06390:-00115:+00010:-00046:001774.9676:06390
06391:-00092:-00030:-00080:001774.9676:06391
06392:-00134:+00027:-00285:001774.9676:06392
06393:-00041:+00113:+00096:001774.9676:06393
06394:+00252:-00018:+00004:001774.9676:06394
06395:+00168:-00031:-00418:001774.9676:06395
06396:-00111:-00063:-00254:001774.9676:06396
06397:-00321:+00049:-00401:001774.9676:06397
06398:-00080:+00077:-00085:001786.9890:06398
06399:+00137:+00026:-00142:001786.9890:06399
06400:+00432:+00076:-00198:001786.9890:06400
06401:+00321:+00058:-00209:001786.9890:06401
06402:-00069:+00027:-00532:001786.9890:06402
06403:-00179:-00198:-00365:001786.9890:06403
06404:-00202:-00048:-00489:001786.9890:06404
06405:-00034:-00053:-00578:001786.9890:06405
06406:+00297:-00015:-00111:001786.9890:06406
06407:+00409:+00091:-00063:001786.9890:06407
06408:+00245:-00059:+00076:001786.9890:06408
06409:-00351:-00130:-00271:001799.7998:06409
06410:-00541:+00047:-00197:001799.7998:06410
06411:-00335:+00133:-00158:001799.7998:06411
06412:+00012:-00038:+00055:001799.7998:06412
06413:+00460:+00255:+00107:001799.7998:06413
06414:-00079:+00029:+00112:001799.7998:06414
06415:-00241:+00043:-00059:001799.7998:06415
06416:-00337:+00306:+00040:001799.7998:06416
06417:+00092:+00020:+00166:001799.7998:06417
06418:+00014:+00157:+00015:001799.7998:06418
06419:+00113:+00270:+00193:001799.7998:06419
06420:+00259:-00024:+00262:001798.1519:06420
06421:+00155:+00142:+00150:001798.1519:06421
06422:-00095:-00013:+00312:001798.1519:06422
06423:+00006:+00090:+00039:001798.1519:06423
06424:+00098:+00012:+00167:001798.1519:06424
06425:-00040:+00040:+00127:001798.1519:06425
06426:+00011:+00028:+00311:001798.1519:06426
06427:+00085:-00026:+00267:001798.1519:06427
06428:+00062:+00047:+00103:001798.1519:06428
06429:-00126:+00060:+00203:001798.1519:06429
06430:-00267:+00047:+00046:001798.1519:06430
06431:-00180:+00193:+00026:001802.6848:06431
06432:-00076:+00021:+00011:001802.6848:06432
06433:+00097:+00056:+00188:001802.6848:06433
06434:+00189:+00120:+00046:001802.6848:06434
06435:+00010:+00227:-00021:001802.6848:06435
06436:-00191:+00285:+00273:001802.6848:06436
06437:-00085:+00217:-00033:001802.6848:06437
06438:+00204:+00279:+00122:001802.6848:06438
06439:+00237:+00120:+00188:001802.6848:06439
06440:+00312:+00049:-00364:001802.6848:06440
06441:+00182:+00263:-00012:001802.6848:06441
06442:+00121:+00299:+00042:001805.1048:06442
06443:+00196:+00034:+00137:001805.1048:06443
06444:+00144:+00077:+00254:001805.1048:06444
06445:+00082:+00019:-00197:001805.1048:06445
06446:+00063:+00053:-00139:001805.1048:06446
06447:+00093:-00163:-00176:001805.1048:06447
06448:+00140:+00049:-00147:001805.1048:06448
06449:-00011:+00058:+00003:001805.1048:06449
06450:+00004:-00117:-00227:001805.1048:06450
06451:-00003:+00027:-00102:001805.1048:06451
06452:-00026:-00022:-00125:001805.1048:06452
06453:+00192:+00239:-00295:001795.5748:06453
06454:+00311:-00121:+00075:001795.5748:06454
06455:-00046:-00147:-00175:001795.5748:06455
06456:-00021:+00062:+00195:001795.5748:06456
06457:-00100:-00285:+00066:001795.5748:06457
06458:+00075:+00039:-00173:001795.5748:06458
06459:+00204:-00214:+00478:001795.5748:06459
06460:+00203:-00067:-00141:001795.5748:06460
06461:+00190:+00352:-00279:001795.5748:06461
06462:-00056:-00076:+00338:001795.5748:06462
06463:-00054:-00016:-00163:001795.5748:06463
06464:-00062:+00030:+00465:001795.5748:06464
06465:-00163:+00050:+00305:001794.8363:06465
06466:+00067:+00063:-00014:001794.8363:06466
06467:+00191:-00138:+00363:001794.8363:06467
06468:-00041:-00067:+00312:001794.8363:06468
06469:-00056:+00209:+00187:001794.8363:06469
06470:-00137:-00176:+00091:001794.8363:06470
06471:-00130:+00169:-00017:001794.8363:06471
06472:-00031:+00006:+00215:001794.8363:06472
06473:+00142:+00061:-00055:001794.8363:06473
06474:+00208:+00362:-00119:001794.8363:06474
06475:+00063:+00013:+00145:001794.8363:06475
06476:-00174:+00226:-00053:001786.7789:06476
06477:-00216:+00389:+00187:001786.7789:06477
06478:-00095:+00278:-00203:001786.7789:06478
06479:+00114:+00178:+00213:001786.7789:06479
06480:+00141:+00072:+00159:001786.7789:06480
06481:+00026:+00423:-00215:001786.7789:06481
06482:-00073:+00052:+00235:001786.7789:06482
06483:-00075:+00262:-00226:001786.7789:06483
06484:-00150:+00078:+00136:001786.7789:06484
06485:-00237:+00145:+00071:001786.7789:06485
06486:+00037:+00134:-00121:001786.7789:06486
06487:+00273:+00110:+00101:001769.8763:06487
06488:+00113:+00008:-00025:001769.8763:06488
06489:-00179:+00128:-00224:001769.8763:06489
06490:+00046:-00168:-00103:001769.8763:06490
06491:+00032:+00062:-00265:001769.8763:06491
06492:-00096:+00129:-00092:001769.8763:06492
06493:+00159:-00053:-00310:001769.8763:06493
06494:+00339:-00010:+00067:001769.8763:06494
06495:+00020:+00093:-00064:001769.8763:06495
06496:-00158:+00029:-00229:001769.8763:06496
06497:-00056:-00081:+00062:001769.8763:06497
06498:-00057:+00195:-00062:001758.8640:06498
06499:-00135:-00075:+00117:001758.8640:06499
06500:+00040:+00017:-00136:001758.8640:06500
06501:+00033:-00030:-00165:001758.8640:06501
06502:-00169:+00064:-00212:001758.8640:06502
06503:-00310:+00028:-00193:001758.8640:06503
06504:-00146:+00011:-00483:001758.8640:06504
06505:+00044:+00059:+00313:001758.8640:06505
06506:+00030:+00027:+00116:001758.8640:06506
06507:-00073:+00086:-00043:001758.8640:06507
06508:-00040:+00137:+00371:001758.8640:06508
06509:-00104:-00144:+00242:001758.8640:06509
06510:-00246:+00059:+00152:001748.6448:06510
06511:-00030:-00121:-00022:001748.6448:06511
06512:+00072:+00219:-00003:001748.6448:06512
06513:+00046:+00153:+00170:001748.6448:06513
06514:-00046:+00148:+00085:001748.6448:06514
06515:+00046:+00226:-00038:001748.6448:06515
06516:-00134:+00002:+00294:001748.6448:06516
06517:-00134:+00145:+00077:001748.6448:06517
06518:-00036:+00053:+00138:001748.6448:06518
06519:-00046:+00150:+00054:001748.6448:06519
06520:+00007:+00088:+00088:001748.6448:06520
06521:+00113:+00128:-00019:001732.6694:06521
06522:-00016:+00097:+00044:001732.6694:06522
06523:-00134:+00156:+00083:001732.6694:06523
06524:-00195:+00095:-00156:001732.6694:06524
06525:+00031:-00014:-00162:001732.6694:06525
06526:+00005:+00128:-00186:001732.6694:06526
06527:+00063:+00185:+00021:001732.6694:06527
06528:+00309:+00157:+00076:001732.6694:06528
06529:+00050:+00063:-00161:001732.6694:06529
06530:-00329:+00059:+00180:001732.6694:06530
06531:+00089:+00005:+00060:001732.6694:06531
06532:+00238:+00116:-00332:001732.6694:06532
06533:+00008:+00091:-00092:001719.4665:06533
06534:-00024:-00043:-00141:001719.4665:06534
06535:+00070:+00091:+00079:001719.4665:06535
06536:-00086:+00103:-00165:001719.4665:06536
06537:-00143:+00013:-00009:001719.4665:06537
06538:+00041:-00202:-00008:001719.4665:06538
06539:+00061:+00011:-00390:001719.4665:06539
06540:-00095:+00052:+00013:001719.4665:06540
06541:-00045:+00185:-00092:001719.4665:06541
06542:+00172:+00228:-00122:001719.4665:06542
06543:+00095:+00084:-00017:001719.4665:06543
06544:-00227:+00182:+00174:001719.4665:06544
06545:-00195:+00012:+00269:001716.9361:06545
06546:+00056:+00166:-00347:001716.9361:06546
06547:-00095:+00041:-00004:001716.9361:06547
06548:-00093:+00248:-00169:001716.9361:06548
06549:+00122:+00034:+00270:001716.9361:06549
06550:+00053:-00004:+00149:001716.9361:06550
06551:-00056:+00108:+00147:001716.9361:06551
06552:-00208:-00162:+00123:001716.9361:06552
06553:-00111:+00069:-00063:001716.9361:06553
06554:+00019:+00120:+00178:001716.9361:06554
06555:-00038:+00017:-00055:001716.9361:06555
06556:+00070:-00037:-00096:001715.8359:06556
06557:+00060:+00077:+00113:001715.8359:06557
06558:-00174:+00208:+00100:001715.8359:06558
06559:-00233:-00121:-00061:001715.8359:06559
06560:-00101:+00257:-00156:001715.8359:06560
06561:-00095:+00035:+00255:001715.8359:06561
06562:-00048:+00216:-00101:001715.8359:06562
06563:+00219:+00220:+00185:001715.8359:06563
06564:+00098:-00104:+00052:001715.8359:06564
06565:-00090:+00091:+00139:001715.8359:06565
06566:-00101:-00094:+00077:001715.8359:06566
06567:-00058:+00120:-00109:001715.8359:06567
06568:-00097:+00080:+00154:001731.5483:06568
06569:-00043:-00093:-00056:001731.5483:06569
06570:+00210:+00120:+00333:001731.5483:06570
06571:+00156:-00014:+00026:001731.5483:06571
06572:+00125:+00303:-00105:001731.5483:06572
06573:-00151:+00026:-00078:001731.5483:06573
06574:-00015:+00273:-00104:001731.5483:06574
06575:-00078:+00150:+00110:001731.5483:06575
06576:-00009:+00078:+00011:001731.5483:06576
06577:+00300:+00065:+00126:001731.5483:06577
06578:+00217:+00290:-00230:001731.5483:06578
06579:-00067:+00013:+00012:001751.1431:06579
06580:-00195:+00144:-00080:001751.1431:06580
06581:-00076:+00018:-00215:001751.1431:06581
06582:-00091:-00002:+00111:001751.1431:06582
06583:-00064:-00043:-00144:001751.1431:06583
06584:+00208:+00088:+00055:001751.1431:06584
06585:+00011:+00050:-00053:001751.1431:06585
06586:-00143:+00137:-00116:001751.1431:06586
06587:-00230:+00028:+00049:001751.1431:06587
06588:-00116:+00119:-00061:001751.1431:06588
06589:-00005:+00087:+00110:001751.1431:06589
06590:+00131:+00037:+00025:001751.1431:06590
06591:+00253:+00106:-00095:001762.2592:06591
06592:+00012:+00096:-00074:001762.2592:06592
06593:-00225:+00017:-00009:001762.2592:06593
06594:-00192:+00079:-00158:001762.2592:06594
06595:-00064:+00001:-00066:001762.2592:06595
06596:+00199:+00038:+00127:001762.2592:06596
06597:+00270:+00121:+00192:001762.2592:06597
06598:+00148:-00006:+00119:001762.2592:06598
06599:-00027:+00094:+00109:001762.2592:06599
06600:-00223:+00148:-00027:001762.2592:06600
06601:-00142:+00094:+00135:001762.2592:06601
06602:-00114:+00148:+00088:001781.7448:06602
06603:+00140:-00008:+00139:001781.7448:06603
06604:+00432:+00153:-00044:001781.7448:06604
06605:+00265:+00072:+00017:001781.7448:06605
06606:-00371:+00204:+00081:001781.7448:06606
06607:-00241:+00067:+00056:001781.7448:06607
06608:-00043:+00238:-00071:001781.7448:06608
06609:+00099:+00109:+00096:001781.7448:06609
06610:+00087:+00018:+00148:001781.7448:06610
06611:+00372:+00236:+00043:001781.7448:06611
06612:+00050:-00043:+00060:001781.7448:06612
06613:-00210:-00056:+00044:001791.8870:06613
06614:-00200:+00108:-00175:001791.8870:06614
06615:+00014:+00109:-00083:001791.8870:06615
06616:+00036:+00196:+00002:001791.8870:06616
06617:+00355:-00021:-00108:001791.8870:06617
06618:+00320:+00212:+00035:001791.8870:06618
06619:+00088:-00073:-00019:001791.8870:06619
06620:-00192:+00014:-00348:001791.8870:06620
06621:-00191:+00063:-00421:001791.8870:06621
06622:-00069:-00007:-00206:001791.8870:06622
06623:+00094:-00217:-00100:001791.8870:06623
06624:+00256:-00032:-00244:001800.7691:06624
06625:+00344:-00103:-00269:001800.7691:06625
06626:-00137:-00020:-00641:001800.7691:06626
06627:-00265:-00057:-00488:001800.7691:06627
06628:-00155:-00078:-00591:001800.7691:06628
06629:-00043:+00012:-00467:001800.7691:06629
06630:+00055:-00097:-00260:001800.7691:06630
06631:+00333:-00106:-00534:001800.7691:06631
06632:+00371:+00027:-00403:001800.7691:06632
06633:-00240:-00057:-00321:001800.7691:06633
06634:-00489:-00106:-00525:001800.7691:06634
06635:-00160:-00090:-00267:001808.0080:06635
06636:+00250:+00157:-00103:001808.0080:06636
06637:+00179:-00123:-00037:001808.0080:06637
06638:-00032:-00058:+00188:001808.0080:06638
06639:+00062:+00015:+00197:001808.0080:06639
06640:-00043:+00025:+00049:001808.0080:06640
06641:-00281:+00127:+00100:001808.0080:06641
06642:-00086:+00387:+00279:001808.0080:06642
06643:+00024:+00137:+00177:001808.0080:06643
06644:+00274:+00435:+00228:001808.0080:06644
06645:+00051:+00290:+00179:001808.0080:06645
06646:-00202:+00283:+00319:001815.7600:06646
06647:-00312:+00225:+00211:001815.7600:06647
06648:-00182:-00032:+00358:001815.7600:06648
06649:-00082:+00176:+00315:001815.7600:06649
06650:+00186:+00011:+00295:001815.7600:06650
06651:+00296:+00005:+00264:001815.7600:06651
06652:+00027:-00018:+00303:001815.7600:06652
06653:-00366:+00078:+00101:001815.7600:06653
06654:-00403:+00075:+00100:001815.7600:06654
06655:-00148:+00091:+00045:001815.7600:06655
06656:-00001:+00060:+00125:001815.7600:06656
06657:+00097:+00049:+00068:001816.7600:06657
06658:+00000:+00056:+00170:001816.7600:06658
06659:-00106:+00195:-00266:001816.7600:06659
06660:-00206:+00029:+00016:001816.7600:06660
06661:-00079:+00115:-00005:001816.7600:06661
06662:+00155:+00082:-00114:001816.7600:06662
06663:+00296:+00145:+00143:001816.7600:06663
06664:+00366:+00057:-00014:001816.7600:06664
06665:+00240:-00051:+00028:001816.7600:06665
06666:-00051:+00277:-00157:001816.7600:06666
06667:-00083:+00059:-00095:001816.7600:06667
06668:+00043:+00237:-00145:001818.8602:06668
06669:+00190:+00014:-00092:001818.8602:06669
06670:+00280:+00095:-00137:001818.8602:06670
06671:+00295:+00123:-00120:001818.8602:06671
06672:-00175:+00238:-00127:001818.8602:06672
06673:-00326:+00137:-00178:001818.8602:06673
06674:-00056:+00149:-00108:001818.8602:06674
06675:+00077:-00019:-00027:001818.8602:06675
06676:+00086:-00141:-00101:001818.8602:06676
06677:+00139:+00126:-00015:001818.8602:06677
06678:+00107:-00038:-00067:001818.8602:06678
06679:-00073:-00068:-00132:001824.0262:06679
06680:-00150:-00054:-00288:001824.0262:06680
06681:-00079:-00192:-00033:001824.0262:06681
06682:+00254:-00039:+00052:001824.0262:06682
06683:+00355:-00066:-00075:001824.0262:06683
06684:+00289:+00039:+00170:001824.0262:06684
06685:-00063:+00093:-00061:001824.0262:06685
06686:-00128:+00087:+00053:001824.0262:06686
06687:-00179:+00072:+00038:001824.0262:06687
06688:+00064:+00139:+00161:001824.0262:06688
06689:+00225:-00111:+00246:001824.0262:06689
06690:+00181:+00070:-00081:001819.5043:06690
06691:-00173:+00015:+00299:001819.5043:06691
06692:-00298:-00026:+00131:001819.5043:06692
06693:-00169:+00192:+00241:001819.5043:06693
06694:-00127:+00031:+00259:001819.5043:06694
06695:-00128:+00085:-00152:001819.5043:06695
06696:+00165:+00097:+00168:001819.5043:06696
06697:+00302:+00122:+00184:001819.5043:06697
06698:-00058:+00144:+00181:001819.5043:06698
06699:-00306:+00259:+00156:001819.5043:06699
06700:-00138:+00303:+00093:001819.5043:06700
06701:+00124:+00165:+00202:001826.9746:06701
06702:+00017:+00115:+00057:001826.9746:06702
06703:+00078:+00077:+00159:001826.9746:06703
06704:+00277:+00295:-00006:001826.9746:06704
06705:+00099:+00181:+00127:001826.9746:06705
06706:-00385:+00303:-00046:001826.9746:06706
06707:-00138:+00054:-00083:001826.9746:06707
06708:-00066:+00215:-00114:001826.9746:06708
06709:-00049:-00038:-00398:001826.9746:06709
06710:-00014:+00253:-00123:001826.9746:06710
06711:+00164:+00077:-00165:001826.9746:06711
06712:-00029:-00076:-00206:001829.4593:06712
06713:-00178:-00136:-00326:001829.4593:06713
06714:-00231:-00137:-00204:001829.4593:06714
06715:+00199:+00017:-00286:001829.4593:06715
06716:+00356:-00098:-00130:001829.4593:06716
06717:+00130:-00023:-00158:001829.4593:06717
06718:-00121:+00045:-00235:001829.4593:06718
06719:-00051:+00116:-00299:001829.4593:06719
06720:-00041:-00075:-00218:001829.4593:06720
06721:-00175:-00007:-00269:001829.4593:06721
06722:-00021:-00104:+00080:001829.4593:06722
06723:+00359:+00074:+00058:001827.5321:06723
06724:+00237:-00032:-00091:001827.5321:06724
06725:-00415:+00030:+00003:001827.5321:06725
06726:-00400:-00140:+00069:001827.5321:06726
06727:-00201:-00143:+00175:001827.5321:06727
06728:+00041:+00014:+00065:001827.5321:06728
06729:+00062:+00223:+00254:001827.5321:06729
06730:+00176:+00060:+00232:001827.5321:06730
06731:-00071:-00051:-00022:001827.5321:06731
06732:-00295:+00135:+00000:001827.5321:06732
06733:-00382:+00109:+00289:001827.5321:06733
06734:+00015:+00254:+00235:001824.2082:06734
06735:+00220:+00220:+00071:001824.2082:06735
06736:+00095:+00356:+00347:001824.2082:06736
06737:-00275:+00026:+00167:001824.2082:06737
06738:-00238:+00132:+00012:001824.2082:06738
06739:-00141:+00075:+00145:001824.2082:06739
06740:-00126:+00177:-00042:001824.2082:06740
06741:-00229:+00074:+00131:001824.2082:06741
06742:+00073:-00063:+00107:001824.2082:06742
06743:+00295:+00154:-00199:001824.2082:06743
06744:-00090:-00082:+00028:001824.2082:06744
06745:-00202:+00161:-00211:001826.5758:06745
06746:-00018:+00100:-00163:001826.5758:06746
06747:-00070:-00056:-00083:001826.5758:06747
06748:-00079:-00029:-00243:001826.5758:06748
06749:+00262:+00108:+00102:001826.5758:06749
06750:+00415:-00167:-00211:001826.5758:06750
06751:+00200:+00226:-00436:001826.5758:06751
06752:-00168:+00172:+00172:001826.5758:06752
06753:-00074:-00106:-00338:001826.5758:06753
06754:+00094:+00022:-00113:001826.5758:06754
06755:+00068:+00012:+00210:001826.5758:06755
06756:+00244:+00221:-00044:001803.4906:06756
06757:+00217:-00082:-00075:001803.4906:06757
06758:+00201:+00116:+00024:001803.4906:06758
06759:-00051:+00054:+00033:001803.4906:06759
06760:-00406:-00118:-00314:001803.4906:06760
06761:-00041:+00194:-00495:001803.4906:06761
06762:+00156:+00065:-00022:001803.4906:06762
06763:+00163:+00068:-00041:001803.4906:06763
06764:+00071:+00175:-00266:001803.4906:06764
06765:+00014:+00118:+00167:001803.4906:06765
06766:-00090:+00112:+00075:001803.4906:06766
06767:-00136:+00281:+00262:001784.4694:06767
06768:-00019:+00087:-00203:001784.4694:06768
06769:+00204:+00143:+00031:001784.4694:06769
06770:+00188:-00059:+00209:001784.4694:06770
06771:+00068:+00144:-00179:001784.4694:06771
06772:-00068:+00090:+00009:001784.4694:06772
06773:-00094:+00200:+00179:001784.4694:06773
06774:+00055:+00195:+00216:001784.4694:06774
06775:-00030:+00118:+00307:001784.4694:06775
06776:+00133:+00130:+00078:001784.4694:06776
06777:+00127:-00015:+00142:001784.4694:06777
06778:-00008:+00214:+00230:001784.4694:06778
06779:+00007:+00067:+00206:001756.1429:06779
06780:-00014:-00035:-00086:001756.1429:06780
06781:-00034:+00155:-00189:001756.1429:06781
06782:-00035:+00018:+00204:001756.1429:06782
06783:+00289:+00156:+00100:001756.1429:06783
06784:+00160:-00025:+00058:001756.1429:06784
06785:-00222:+00190:+00002:001756.1429:06785
06786:-00104:+00123:+00143:001756.1429:06786
06787:+00040:+00020:-00202:001756.1429:06787
06788:-00050:+00204:-00068:001756.1429:06788
06789:-00087:+00049:+00113:001756.1429:06789
06790:+00145:+00150:-00055:001727.8422:06790
06791:-00061:+00037:-00103:001727.8422:06791
06792:-00218:+00206:-00091:001727.8422:06792
06793:+00066:+00165:+00087:001727.8422:06793
06794:+00068:+00102:-00085:001727.8422:06794
06795:-00013:+00186:-00001:001727.8422:06795
06796:-00116:+00070:-00065:001727.8422:06796
06797:+00056:+00077:+00041:001727.8422:06797
06798:+00101:-00094:-00138:001727.8422:06798
06799:-00226:+00229:-00221:001727.8422:06799
06800:-00073:+00030:+00068:001727.8422:06800
06801:+00045:-00092:-00390:001727.8422:06801
06802:-00121:+00274:-00191:001724.3055:06802
06803:-00125:-00046:+00093:001724.3055:06803
06804:+00210:+00159:-00265:001724.3055:06804
06805:+00170:+00052:-00063:001724.3055:06805
06806:-00253:+00083:-00109:001724.3055:06806
06807:-00089:+00109:+00027:001724.3055:06807
06808:-00066:+00113:+00011:001724.3055:06808
06809:-00047:+00116:+00029:001724.3055:06809
06810:-00057:-00058:+00111:001724.3055:06810
06811:+00026:+00145:+00164:001724.3055:06811
06812:+00044:+00016:+00130:001724.3055:06812
06813:-00126:+00057:+00071:001726.5892:06813
06814:-00234:+00025:+00171:001726.5892:06814
06815:-00252:-00033:+00089:001726.5892:06815
06816:-00148:+00094:+00055:001726.5892:06816
06817:-00023:+00044:+00219:001726.5892:06817
06818:+00076:+00041:+00096:001726.5892:06818
06819:+00103:+00054:+00223:001726.5892:06819
06820:-00152:+00162:+00089:001726.5892:06820
06821:-00097:+00144:+00115:001726.5892:06821
06822:-00148:+00224:-00053:001726.5892:06822
06823:-00104:+00181:+00325:001726.5892:06823
06824:-00156:+00133:+00123:001726.5892:06824
06825:+00112:-00024:-00005:001737.6457:06825
06826:-00032:+00217:-00192:001737.6457:06826
06827:-00077:-00025:+00201:001737.6457:06827
06828:-00089:+00111:-00110:001737.6457:06828
06829:-00113:-00001:-00043:001737.6457:06829
06830:-00138:+00152:-00118:001737.6457:06830
06831:-00005:+00069:-00081:001737.6457:06831
06832:+00132:-00036:+00049:001737.6457:06832
06833:+00132:+00076:-00169:001737.6457:06833
06834:-00101:+00062:+00009:001737.6457:06834
06835:-00113:+00099:-00143:001737.6457:06835
06836:-00082:+00018:-00097:001761.5042:06836
06837:-00002:+00015:+00070:001761.5042:06837
06838:+00102:+00131:+00015:001761.5042:06838
06839:+00263:-00056:+00049:001761.5042:06839
06840:+00147:+00115:-00362:001761.5042:06840
06841:-00139:+00173:-00057:001761.5042:06841
06842:-00270:-00016:+00047:001761.5042:06842
06843:-00187:+00109:-00085:001761.5042:06843
06844:+00138:-00006:+00033:001761.5042:06844
06845:+00228:+00201:-00193:001761.5042:06845
06846:+00063:-00103:+00071:001761.5042:06846
06847:-00109:-00003:-00229:001779.1442:06847
06848:-00126:+00056:-00076:001779.1442:06848
06849:-00160:-00080:-00143:001779.1442:06849
06850:-00082:+00074:-00396:001779.1442:06850
06851:-00018:+00117:+00140:001779.1442:06851
06852:+00417:+00031:-00148:001779.1442:06852
06853:-00051:+00089:-00256:001779.1442:06853
06854:-00376:-00017:-00136:001779.1442:06854
06855:-00129:+00051:-00232:001779.1442:06855
06856:+00132:-00035:-00252:001779.1442:06856
06857:+00045:-00021:-00373:001779.1442:06857
06858:+00069:+00043:-00065:001779.1442:06858
06859:+00305:-00131:-00251:001787.8796:06859
06860:+00230:+00021:-00504:001787.8796:06860
06861:-00282:+00145:+00106:001787.8796:06861
06862:-00277:+00145:-00358:001787.8796:06862
06863:-00220:+00014:-00312:001787.8796:06863
06864:+00168:+00118:-00024:001787.8796:06864
06865:+00397:+00095:-00127:001787.8796:06865
06866:+00204:+00103:+00023:001787.8796:06866
06867:-00229:+00094:+00037:001787.8796:06867
06868:-00299:+00076:+00130:001787.8796:06868
06869:-00276:-00031:-00107:001787.8796:06869
06870:-00150:+00156:+00031:001794.9207:06870
06871:+00265:+00041:+00111:001794.9207:06871
06872:+00161:+00006:-00091:001794.9207:06872
06873:-00047:+00018:+00274:001794.9207:06873
06874:-00112:+00069:+00272:001794.9207:06874
06875:+00076:+00045:+00104:001794.9207:06875
06876:+00101:+00211:+00277:001794.9207:06876
06877:-00060:-00010:+00259:001794.9207:06877
06878:-00044:+00065:+00121:001794.9207:06878
06879:+00194:+00150:+00310:001794.9207:06879
06880:+00055:+00038:+00154:001794.9207:06880
06881:-00007:+00149:+00087:001807.8234:06881
06882:-00080:+00099:+00076:001807.8234:06882
06883:-00227:+00147:-00181:001807.8234:06883
06884:-00229:+00022:+00263:001807.8234:06884
06885:+00171:-00068:+00109:001807.8234:06885
06886:+00202:+00058:-00245:001807.8234:06886
06887:-00005:+00062:-00004:001807.8234:06887
06888:-00201:+00131:+00030:001807.8234:06888
06889:-00127:+00074:+00061:001807.8234:06889
06890:+00034:+00129:-00081:001807.8234:06890
06891:+00247:+00251:+00052:001807.8234:06891
06892:+00309:+00134:+00175:001803.4926:06892
06893:+00132:+00193:-00330:001803.4926:06893
06894:-00064:+00335:-00036:001803.4926:06894
06895:-00097:+00134:+00026:001803.4926:06895
06896:+00144:+00309:-00407:001803.4926:06896
06897:+00131:+00141:+00234:001803.4926:06897
06898:+00191:+00255:+00069:001803.4926:06898
06899:+00245:+00166:+00080:001803.4926:06899
06900:-00001:+00261:-00023:001803.4926:06900
06901:-00263:+00071:-00026:001803.4926:06901
06902:+00108:-00023:+00010:001803.4926:06902
06903:+00234:+00023:-00375:001810.7687:06903
06904:-00012:-00003:+00274:001810.7687:06904
06905:-00043:-00105:+00148:001810.7687:06905
06906:+00079:-00059:+00116:001810.7687:06906
06907:-00092:+00199:-00280:001810.7687:06907
06908:-00235:+00140:+00079:001810.7687:06908
06909:+00044:+00298:+00154:001810.7687:06909
06910:+00241:+00080:+00107:001810.7687:06910
06911:+00172:+00255:-00031:001810.7687:06911
06912:+00134:+00055:+00067:001810.7687:06912
06913:+00113:-00119:+00051:001810.7687:06913
06914:+00071:-00089:-00026:001813.1016:06914
06915:-00048:-00052:+00289:001813.1016:06915
06916:-00005:-00331:+00164:001813.1016:06916
06917:+00149:-00091:-00128:001813.1016:06917
06918:+00044:+00039:+00072:001813.1016:06918
06919:+00128:+00269:-00082:001813.1016:06919
06920:+00122:+00022:+00101:001813.1016:06920
06921:-00234:+00179:+00110:001813.1016:06921
06922:-00056:+00120:+00022:001813.1016:06922
06923:-00055:+00170:+00151:001813.1016:06923
06924:-00136:-00055:+00054:001813.1016:06924
06925:+00075:+00104:+00174:001800.7790:06925
06926:+00101:+00152:+00226:001800.7790:06926
06927:+00006:+00240:+00066:001800.7790:06927
06928:-00151:+00083:+00002:001800.7790:06928
06929:-00049:+00109:+00102:001800.7790:06929
06930:-00021:+00210:+00164:001800.7790:06930
06931:+00007:+00094:+00027:001800.7790:06931
06932:+00267:+00106:-00052:001800.7790:06932
06933:+00275:+00239:+00151:001800.7790:06933
06934:+00004:+00247:+00020:001800.7790:06934
06935:-00097:+00252:-00071:001800.7790:06935
06936:-00059:+00186:-00095:001789.5479:06936
06937:+00037:+00118:+00168:001789.5479:06937
06938:+00037:-00013:+00121:001789.5479:06938
06939:+00124:+00209:-00233:001789.5479:06939
06940:-00095:-00040:-00001:001789.5479:06940
06941:-00199:+00021:-00260:001789.5479:06941
06942:-00166:+00056:-00233:001789.5479:06942
06943:-00116:-00061:-00187:001789.5479:06943
06944:-00001:+00082:+00062:001789.5479:06944
06945:+00266:+00003:+00137:001789.5479:06945
06946:+00269:+00003:-00094:001789.5479:06946
06947:+00027:-00022:-00057:001789.5479:06947
06948:-00160:-00104:+00013:001773.8535:06948
06949:-00126:-00003:+00004:001773.8535:06949
06950:-00043:+00123:-00145:001773.8535:06950
06951:+00039:-00087:-00146:001773.8535:06951
06952:+00281:+00085:+00155:001773.8535:06952
06953:+00099:+00129:-00002:001773.8535:06953
06954:-00055:+00040:+00003:001773.8535:06954
06955:-00167:+00116:+00126:001773.8535:06955
06956:-00177:+00042:+00088:001773.8535:06956
06957:-00127:+00103:+00146:001773.8535:06957
06958:+00040:+00133:+00047:001773.8535:06958
06959:+00100:+00243:+00073:001759.8261:06959
06960:-00022:+00098:+00100:001759.8261:06960
06961:-00214:+00206:+00015:001759.8261:06961
06962:-00170:+00108:+00157:001759.8261:06962
06963:-00169:+00138:+00050:001759.8261:06963
06964:-00020:+00082:+00196:001759.8261:06964
06965:+00069:+00118:+00228:001759.8261:06965
06966:+00273:+00124:-00120:001759.8261:06966
06967:-00028:-00090:-00199:001759.8261:06967
06968:-00236:+00107:-00105:001759.8261:06968
06969:-00150:+00078:+00101:001759.8261:06969
06970:+00068:+00142:-00202:001736.5472:06970
06971:+00132:+00151:+00153:001736.5472:06971
06972:+00189:+00011:+00165:001736.5472:06972
06973:+00060:+00149:-00005:001736.5472:06973
06974:-00057:-00026:-00072:001736.5472:06974
06975:-00090:-00137:-00247:001736.5472:06975
06976:+00029:+00240:-00319:001736.5472:06976
06977:-00064:+00134:+00029:001736.5472:06977
06978:+00036:+00135:-00145:001736.5472:06978
06979:+00129:-00116:+00157:001736.5472:06979
06980:+00008:+00010:+00027:001736.5472:06980
06981:-00103:+00016:+00181:001736.5472:06981
06982:-00185:+00088:-00366:001721.8886:06982
06983:-00017:+00212:-00300:001721.8886:06983
06984:-00067:-00050:-00099:001721.8886:06984
06985:-00086:+00377:+00072:001721.8886:06985
06986:+00155:+00272:+00336:001721.8886:06986
06987:+00046:+00062:-00290:001721.8886:06987
06988:-00182:-00034:+00013:001721.8886:06988
06989:+00063:-00020:+00250:001721.8886:06989
06990:+00177:+00326:-00244:001721.8886:06990
06991:-00078:+00090:-00012:001721.8886:06991
06992:-00140:+00035:-00154:001721.8886:06992
06993:+00172:-00009:+00271:001721.8886:06993
06994:+00036:-00041:+00141:001701.7698:06994
06995:-00088:+00088:+00065:001701.7698:06995
06996:-00119:-00072:-00045:001701.7698:06996
06997:+00003:+00006:-00307:001701.7698:06997
06998:-00079:+00058:+00237:001701.7698:06998
06999:-00233:+00012:+00098:001701.7698:06999
07000:-00048:+00096:-00040:001701.7698:07000
07001:+00162:+00023:+00002:001701.7698:07001
07002:-00189:+00107:-00063:001701.7698:07002
07003:-00338:+00041:+00118:001701.7698:07003
07004:+00064:+00301:-00043:001701.7698:07004
07005:+00023:+00143:-00050:001701.7698:07005
07006:-00156:+00142:-00103:001702.9160:07006
07007:+00037:+00069:+00190:001702.9160:07007
07008:+00175:+00000:+00045:001702.9160:07008
07009:+00051:+00110:-00067:001702.9160:07009
07010:-00230:+00025:-00013:001702.9160:07010
07011:-00060:+00140:-00249:001702.9160:07011
07012:-00024:+00040:+00122:001702.9160:07012
07013:-00190:+00076:+00044:001702.9160:07013
07014:-00127:+00013:+00021:001702.9160:07014
07015:+00206:+00171:-00086:001702.9160:07015
07016:+00044:+00152:-00004:001702.9160:07016
07017:-00136:+00162:-00078:001714.6763:07017
07018:-00114:+00123:+00126:001714.6763:07018
07019:-00114:-00015:+00017:001714.6763:07019
07020:-00057:+00159:+00149:001714.6763:07020
07021:-00005:+00016:+00200:001714.6763:07021
07022:+00164:+00255:-00105:001714.6763:07022
07023:+00070:+00047:+00177:001714.6763:07023
07024:-00194:+00010:-00092:001714.6763:07024
07025:-00086:+00121:+00055:001714.6763:07025
07026:-00110:-00071:-00013:001714.6763:07026
07027:-00070:+00165:-00181:001714.6763:07027
07028:-00034:-00040:+00126:001714.6763:07028
07029:+00206:+00176:-00160:001723.1138:07029
07030:+00064:+00114:-00052:001723.1138:07030
07031:-00125:+00066:+00065:001723.1138:07031
07032:+00009:+00031:-00114:001723.1138:07032
07033:-00043:+00074:+00002:001723.1138:07033
07034:-00099:+00078:+00016:001723.1138:07034
07035:+00215:+00192:+00049:001723.1138:07035
07036:+00356:+00145:-00101:001723.1138:07036
07037:-00024:+00034:+00082:001723.1138:07037
07038:-00276:+00080:+00002:001723.1138:07038
07039:-00235:+00167:-00125:001723.1138:07039
07040:-00129:+00164:+00043:001748.9404:07040
07041:-00115:+00160:+00208:001748.9404:07041
07042:+00089:+00013:+00185:001748.9404:07042
07043:+00261:+00170:-00149:001748.9404:07043
07044:+00097:+00033:-00035:001748.9404:07044
07045:-00307:+00135:+00075:001748.9404:07045
07046:-00248:+00071:+00054:001748.9404:07046
07047:-00058:-00004:+00082:001748.9404:07047
07048:-00021:+00034:-00130:001748.9404:07048
07049:+00248:+00108:+00015:001748.9404:07049
07050:+00368:+00104:+00138:001748.9404:07050
07051:-00055:+00006:+00077:001748.9404:07051
07052:-00169:+00156:-00253:001766.3658:07052
07053:-00123:-00027:-00034:001766.3658:07053
07054:+00061:+00193:+00073:001766.3658:07054
07055:+00085:-00089:+00139:001766.3658:07055
07056:+00313:+00152:-00006:001766.3658:07056
07057:+00279:+00047:+00046:001766.3658:07057
07058:-00134:+00044:-00116:001766.3658:07058
07059:-00226:+00188:-00111:001766.3658:07059
07060:-00214:+00006:+00020:001766.3658:07060
07061:+00065:+00159:+00091:001766.3658:07061
07062:+00446:+00044:+00036:001766.3658:07062
07063:+00368:-00091:-00160:001780.1638:07063
07064:-00137:+00213:-00051:001780.1638:07064
07065:-00341:+00050:+00026:001780.1638:07065
07066:-00001:+00163:+00058:001780.1638:07066
07067:+00075:-00078:-00032:001780.1638:07067
07068:-00031:+00020:-00172:001780.1638:07068
07069:+00166:+00002:+00047:001780.1638:07069
07070:+00376:+00167:+00079:001780.1638:07070
07071:+00060:-00078:-00013:001780.1638:07071
07072:-00372:+00178:-00122:001780.1638:07072
07073:+00074:+00004:-00119:001780.1638:07073
07074:+00156:+00004:-00165:001789.6875:07074
07075:+00056:-00100:-00125:001789.6875:07075
07076:+00093:+00046:-00190:001789.6875:07076
07077:+00191:-00102:-00210:001789.6875:07077
07078:-00205:-00038:-00223:001789.6875:07078
07079:-00297:+00034:-00402:001789.6875:07079
07080:-00021:-00075:-00166:001789.6875:07080
07081:+00108:-00091:-00281:001789.6875:07081
07082:+00108:-00026:-00179:001789.6875:07082
07083:+00227:-00047:-00092:001789.6875:07083
07084:+00197:+00105:-00381:001789.6875:07084
07085:-00167:+00002:-00497:001799.8691:07085
07086:-00171:-00040:-00331:001799.8691:07086
07087:-00018:+00036:-00307:001799.8691:07087
07088:+00191:-00142:-00243:001799.8691:07088
07089:+00219:+00135:-00255:001799.8691:07089
07090:+00088:-00024:-00338:001799.8691:07090
07091:-00191:-00039:-00186:001799.8691:07091
07092:-00031:+00043:-00170:001799.8691:07092
07093:-00116:-00131:-00141:001799.8691:07093
07094:-00207:+00229:+00011:001799.8691:07094
07095:-00020:-00111:+00240:001799.8691:07095
07096:+00215:+00076:+00125:001803.4963:07096
07097:-00030:+00311:+00072:001803.4963:07097
07098:-00220:+00228:+00146:001803.4963:07098
07099:-00217:+00333:+00096:001803.4963:07099
07100:+00038:+00293:+00205:001803.4963:07100
07101:-00008:+00182:-00041:001803.4963:07101
07102:-00059:+00214:+00070:001803.4963:07102
07103:+00054:+00123:+00274:001803.4963:07103
07104:+00180:+00028:+00116:001803.4963:07104
07105:-00133:-00078:+00154:001803.4963:07105
07106:-00238:+00074:+00022:001803.4963:07106
07107:-00132:+00007:+00071:001808.0941:07107
07108:-00053:+00083:+00168:001808.0941:07108
07109:+00015:+00057:+00191:001808.0941:07109
07110:+00154:+00191:+00068:001808.0941:07110
07111:-00119:+00021:+00083:001808.0941:07111
07112:-00276:+00271:+00061:001808.0941:07112
07113:-00172:-00165:+00160:001808.0941:07113
07114:-00085:+00078:+00003:001808.0941:07114
07115:+00068:+00066:-00012:001808.0941:07115
07116:+00209:-00038:+00192:001808.0941:07116
07117:+00240:+00089:-00039:001808.0941:07117
07118:+00035:+00029:+00025:001813.1584:07118
07119:-00056:+00268:-00158:001813.1584:07119
07120:-00045:+00191:-00219:001813.1584:07120
07121:+00076:-00042:+00076:001813.1584:07121
07122:+00137:+00381:-00075:001813.1584:07122
07123:+00342:+00161:+00159:001813.1584:07123
07124:-00025:+00084:-00351:001813.1584:07124
07125:-00193:+00274:-00162:001813.1584:07125
07126:-00155:+00109:+00142:001813.1584:07126
07127:+00077:+00330:-00083:001813.1584:07127
07128:+00122:+00065:+00043:001813.1584:07128
07129:+00234:+00020:-00045:001808.7351:07129
07130:+00042:+00064:-00156:001808.7351:07130
07131:-00208:-00097:-00322:001808.7351:07131
07132:-00177:+00078:-00217:001808.7351:07132
07133:+00025:-00089:+00127:001808.7351:07133
07134:+00125:-00028:-00067:001808.7351:07134
07135:+00063:+00055:-00113:001808.7351:07135
07136:+00180:+00129:-00037:001808.7351:07136
07137:+00149:+00112:-00123:001808.7351:07137
07138:-00207:-00014:-00012:001808.7351:07138
07139:-00201:+00209:+00086:001808.7351:07139
07140:+00107:-00064:+00065:001813.3570:07140
07141:+00234:+00043:-00031:001813.3570:07141
07142:+00162:-00042:+00113:001813.3570:07142
07143:+00092:+00003:+00140:001813.3570:07143
07144:-00054:+00007:-00050:001813.3570:07144
07145:-00252:+00123:-00029:001813.3570:07145
07146:-00054:-00094:+00157:001813.3570:07146
07147:+00047:+00191:+00069:001813.3570:07147
07148:+00010:-00002:+00283:001813.3570:07148
07149:+00087:+00075:+00096:001813.3570:07149
07150:+00158:+00271:+00213:001813.3570:07150
07151:-00245:+00020:+00187:001815.6519:07151
07152:-00384:+00243:+00122:001815.6519:07152
07153:-00125:+00176:+00235:001815.6519:07153
07154:+00129:+00069:+00064:001815.6519:07154
07155:+00177:+00174:+00155:001815.6519:07155
07156:+00189:+00139:+00149:001815.6519:07156
07157:-00125:-00034:-00043:001815.6519:07157
07158:-00169:+00239:+00069:001815.6519:07158
07159:-00219:+00032:+00099:001815.6519:07159
07160:-00058:+00160:+00055:001815.6519:07160
07161:+00175:+00119:+00041:001815.6519:07161
07162:+00224:+00150:+00093:001811.2821:07162
07163:+00145:+00176:-00033:001811.2821:07163
07164:-00260:-00113:-00070:001811.2821:07164
07165:+00033:+00204:-00136:001811.2821:07165
07166:+00111:+00106:-00017:001811.2821:07166
07167:-00321:-00056:-00178:001811.2821:07167
07168:-00310:+00100:-00199:001811.2821:07168
07169:+00244:+00072:-00028:001811.2821:07169
07170:+00263:-00080:-00046:001811.2821:07170
07171:-00029:+00072:-00308:001811.2821:07171
07172:-00334:+00052:-00233:001811.2821:07172
07173:-00035:-00059:-00118:001813.2944:07173
07174:+00002:-00045:-00299:001813.2944:07174
07175:+00030:+00033:-00067:001813.2944:07175
07176:+00244:+00063:+00004:001813.2944:07176
07177:+00055:-00071:-00108:001813.2944:07177
07178:-00392:+00174:-00168:001813.2944:07178
07179:-00285:-00030:+00087:001813.2944:07179
07180:-00020:-00082:-00054:001813.2944:07180
07181:+00012:+00106:-00191:001813.2944:07181
07182:-00027:-00037:-00015:001813.2944:07182
07183:-00074:-00106:-00016:001813.2944:07183
07184:-00040:+00196:-00193:001815.7131:07184
07185:-00146:-00241:-00116:001815.7131:07185
07186:-00239:+00338:+00145:001815.7131:07186
07187:-00327:+00001:+00296:001815.7131:07187
07188:+00159:+00050:+00079:001815.7131:07188
07189:+00391:+00267:+00131:001815.7131:07189
07190:-00102:+00117:+00081:001815.7131:07190
07191:-00693:+00274:-00023:001815.7131:07191
07192:+00082:+00066:+00121:001815.7131:07192
07193:+00132:+00296:-00049:001815.7131:07193
07194:-00183:-00005:+00208:001815.7131:07194
07195:-00219:+00323:-00287:001815.7131:07195
07196:+00116:+00206:-00021:001811.3327:07196
07197:+00182:+00196:-00056:001811.3327:07197
07198:-00178:+00145:+00085:001811.3327:07198
07199:-00072:+00081:+00134:001811.3327:07199
07200:+00225:+00110:-00175:001811.3327:07200
07201:+00095:+00086:+00397:001811.3327:07201
07202:+00055:+00098:+00054:001811.3327:07202
07203:+00323:+00110:+00108:001811.3327:07203
07204:+00247:+00140:+00009:001811.3327:07204
07205:-00048:+00017:-00105:001811.3327:07205
07206:-00102:-00058:+00019:001811.3327:07206
07207:+00028:+00227:+00029:001792.2006:07207
07208:+00255:+00099:+00092:001792.2006:07208
07209:+00286:+00082:-00025:001792.2006:07209
07210:+00162:+00112:-00083:001792.2006:07210
07211:-00142:+00070:+00116:001792.2006:07211
07212:-00137:+00030:-00031:001792.2006:07212
07213:-00067:+00118:-00161:001792.2006:07213
07214:-00072:+00056:-00001:001792.2006:07214
07215:+00096:+00240:-00027:001792.2006:07215
07216:+00194:-00024:+00010:001792.2006:07216
07217:+00223:+00092:-00084:001792.2006:07217
07218:-00061:+00134:+00008:001766.1947:07218
07219:-00068:-00050:+00124:001766.1947:07219
07220:+00075:+00108:-00128:001766.1947:07220
07221:+00054:+00059:+00032:001766.1947:07221
07222:+00138:+00047:-00041:001766.1947:07222
07223:+00215:+00041:-00005:001766.1947:07223
07224:+00096:-00051:+00018:001766.1947:07224
07225:-00095:+00140:+00020:001766.1947:07225
07226:-00118:+00010:+00040:001766.1947:07226
07227:+00033:+00131:+00039:001766.1947:07227
07228:+00022:+00013:+00217:001766.1947:07228
07229:+00142:+00148:-00102:001766.1947:07229
07230:+00054:+00120:-00105:001739.9730:07230
07231:-00092:-00045:+00025:001739.9730:07231
07232:+00015:+00039:+00024:001739.9730:07232
07233:+00010:+00123:-00095:001739.9730:07233
07234:+00049:+00123:+00020:001739.9730:07234
07235:+00008:-00029:+00136:001739.9730:07235
07236:+00088:+00041:+00010:001739.9730:07236
07237:+00102:-00048:+00271:001739.9730:07237
07238:-00079:+00127:-00117:001739.9730:07238
07239:-00015:+00226:+00402:001739.9730:07239
07240:+00035:+00068:-00021:001739.9730:07240
07241:-00105:+00167:-00172:001714.7072:07241
07242:-00168:+00027:+00236:001714.7072:07242
07243:+00157:+00089:+00007:001714.7072:07243
07244:+00214:+00125:-00001:001714.7072:07244
07245:-00278:+00073:-00030:001714.7072:07245
07246:-00220:+00114:+00026:001714.7072:07246
07247:-00049:-00005:+00080:001714.7072:07247
07248:+00142:+00176:-00072:001714.7072:07248
07249:-00081:+00050:-00018:001714.7072:07249
07250:+00028:+00093:+00024:001714.7072:07250
07251:+00134:+00215:+00081:001714.7072:07251
07252:-00048:+00068:+00120:001714.7072:07252
07253:-00218:+00189:-00175:001709.8382:07253
07254:+00021:+00092:-00033:001709.8382:07254
07255:+00126:+00192:-00128:001709.8382:07255
07256:-00034:+00128:+00006:001709.8382:07256
07257:-00008:+00166:-00053:001709.8382:07257
07258:+00028:+00001:-00158:001709.8382:07258
07259:-00202:-00026:-00130:001709.8382:07259
07260:-00144:+00160:+00040:001709.8382:07260
07261:-00143:+00067:-00088:001709.8382:07261
07262:-00023:+00198:-00283:001709.8382:07262
07263:-00101:+00115:+00121:001709.8382:07263
07264:-00045:+00041:-00085:001709.8382:07264
07265:+00101:+00042:+00146:001711.1278:07265
07266:-00059:+00202:+00085:001711.1278:07266
07267:-00155:+00145:+00059:001711.1278:07267
07268:-00132:-00104:+00032:001711.1278:07268
07269:-00050:+00139:-00009:001711.1278:07269
07270:-00117:-00136:+00186:001711.1278:07270
07271:+00063:+00202:-00176:001711.1278:07271
07272:+00142:-00047:+00092:001711.1278:07272
07273:-00090:+00156:-00209:001711.1278:07273
07274:-00166:+00029:+00186:001711.1278:07274
07275:-00083:+00083:-00144:001711.1278:07275
07276:-00119:+00051:+00011:001729.1486:07276
07277:-00195:+00129:+00002:001729.1486:07277
07278:+00022:+00048:+00031:001729.1486:07278
07279:+00062:+00142:+00070:001729.1486:07279
07280:-00046:+00176:-00173:001729.1486:07280
07281:-00136:+00080:+00198:001729.1486:07281
07282:-00050:+00139:-00073:001729.1486:07282
07283:-00131:+00158:-00327:001729.1486:07283
07284:-00105:-00004:+00187:001729.1486:07284
07285:-00051:+00086:-00081:001729.1486:07285
07286:+00198:+00054:+00037:001729.1486:07286
07287:+00001:+00073:-00046:001729.1486:07287
07288:-00181:+00230:-00140:001753.6834:07288
07289:-00224:-00044:+00126:001753.6834:07289
07290:-00072:+00145:-00059:001753.6834:07290
07291:+00102:+00038:+00089:001753.6834:07291
07292:+00204:+00134:+00117:001753.6834:07292
07293:+00273:+00050:-00187:001753.6834:07293
07294:+00002:+00062:-00031:001753.6834:07294
07295:-00291:-00052:-00016:001753.6834:07295
07296:-00249:-00145:+00021:001753.6834:07296
07297:+00055:+00051:-00075:001753.6834:07297
07298:+00169:+00043:+00097:001753.6834:07298
07299:+00143:-00015:+00058:001764.8450:07299
07300:+00121:+00117:-00181:001764.8450:07300
07301:-00006:+00076:-00100:001764.8450:07301
07302:-00180:-00060:-00091:001764.8450:07302
07303:-00191:+00113:-00147:001764.8450:07303
07304:-00193:+00104:+00082:001764.8450:07304
07305:+00161:+00034:+00166:001764.8450:07305
07306:+00330:+00007:-00062:001764.8450:07306
07307:+00099:+00004:-00228:001764.8450:07307
07308:-00246:+00106:-00015:001764.8450:07308
07309:-00213:-00109:-00171:001764.8450:07309
07310:-00175:+00163:-00109:001784.4277:07310
07311:-00152:-00090:+00026:001784.4277:07311
07312:+00093:-00051:-00145:001784.4277:07312
07313:+00382:-00048:-00055:001784.4277:07313
07314:-00138:+00116:-00338:001784.4277:07314
07315:-00391:-00017:-00282:001784.4277:07315
07316:-00212:-00063:-00150:001784.4277:07316
07317:+00022:+00029:-00350:001784.4277:07317
07318:+00135:-00071:-00178:001784.4277:07318
07319:+00310:-00002:-00151:001784.4277:07319
07320:+00256:+00044:-00418:001784.4277:07320
07321:-00056:-00255:-00189:001792.0170:07321
07322:-00199:+00054:-00594:001792.0170:07322
07323:-00157:-00307:-00374:001792.0170:07323
07324:+00208:+00039:-00333:001792.0170:07324
07325:+00240:+00079:-00356:001792.0170:07325
07326:+00208:-00227:-00135:001792.0170:07326
07327:+00051:+00031:-00137:001792.0170:07327
07328:-00155:+00009:+00034:001792.0170:07328
07329:-00255:-00025:-00211:001792.0170:07329
07330:-00281:+00081:-00260:001792.0170:07330
07331:-00138:+00089:+00209:001792.0170:07331
07332:+00229:+00304:+00020:001792.9934:07332
07333:+00026:+00082:-00019:001792.9934:07333
07334:-00163:+00162:+00086:001792.9934:07334
07335:-00254:+00271:+00039:001792.9934:07335
07336:-00178:+00000:+00129:001792.9934:07336
07337:-00134:+00106:+00111:001792.9934:07337
07338:+00060:+00208:+00134:001792.9934:07338
07339:+00180:+00129:+00271:001792.9934:07339
07340:+00072:+00130:+00277:001792.9934:07340
07341:-00059:-00046:+00313:001792.9934:07341
07342:+00007:+00228:+00135:001792.9934:07342
07343:-00119:+00017:+00135:001802.7410:07343
07344:-00130:+00068:+00167:001802.7410:07344
07345:+00059:-00046:+00134:001802.7410:07345
07346:+00149:+00085:+00059:001802.7410:07346
07347:-00079:+00047:+00074:001802.7410:07347
07348:-00218:+00025:+00085:001802.7410:07348
07349:-00079:-00009:-00020:001802.7410:07349
07350:-00124:+00137:+00035:001802.7410:07350
07351:+00031:-00074:+00028:001802.7410:07351
07352:+00316:+00218:-00113:001802.7410:07352
07353:+00238:+00277:+00121:001802.7410:07353
07354:-00205:+00201:+00116:001802.7410:07354
07355:-00237:+00118:+00061:001805.1184:07355
07356:+00056:+00067:+00132:001805.1184:07356
07357:+00278:+00176:-00005:001805.1184:07357
07358:+00273:-00079:+00226:001805.1184:07358
07359:+00314:+00020:+00035:001805.1184:07359
07360:+00147:-00061:-00243:001805.1184:07360
07361:-00059:+00005:-00166:001805.1184:07361
07362:-00200:+00235:-00040:001805.1184:07362
07363:-00021:+00162:+00076:001805.1184:07363
07364:+00243:+00309:+00082:001805.1184:07364
07365:+00120:+00120:+00020:001805.1184:07365
07366:+00075:+00181:-00109:001811.3327:07366
07367:-00014:-00048:-00121:001811.3327:07367
07368:+00082:+00034:-00123:001811.3327:07368
07369:+00068:+00075:-00176:001811.3327:07369
07370:-00184:-00037:-00177:001811.3327:07370
07371:-00108:+00084:+00223:001811.3327:07371
07372:+00376:+00085:-00070:001811.3327:07372
07373:+00085:+00123:-00146:001811.3327:07373
07374:-00162:+00046:-00180:001811.3327:07374
07375:+00025:+00079:-00040:001811.3327:07375
07376:+00136:+00097:-00273:001811.3327:07376
07377:+00032:+00119:+00137:001805.3590:07377
07378:+00086:+00088:+00227:001805.3590:07378
07379:+00388:-00037:-00083:001805.3590:07379
07380:+00227:+00173:-00110:001805.3590:07380
07381:-00268:+00212:-00001:001805.3590:07381
07382:-00312:+00032:+00257:001805.3590:07382
07383:-00021:+00227:-00144:001805.3590:07383
07384:+00121:-00035:+00126:001805.3590:07384
07385:+00108:+00003:-00015:001805.3590:07385
07386:+00115:+00108:-00153:001805.3590:07386
07387:+00018:-00049:+00242:001805.3590:07387
07388:-00118:+00225:+00095:001813.1035:07388
07389:-00289:-00003:-00040:001813.1035:07389
07390:-00208:+00336:+00165:001813.1035:07390
07391:+00266:+00134:+00141:001813.1035:07391
07392:+00185:+00072:+00091:001813.1035:07392
07393:+00007:+00216:+00012:001813.1035:07393
07394:+00026:+00249:+00073:001813.1035:07394
07395:-00092:+00057:+00060:001813.1035:07395
07396:-00228:+00282:-00016:001813.1035:07396
07397:-00079:+00032:+00268:001813.1035:07397
07398:+00333:+00129:-00037:001813.1035:07398
07399:+00321:+00136:+00088:001806.0887:07399
07400:-00216:-00044:-00054:001806.0887:07400
07401:-00205:+00162:-00042:001806.0887:07401
07402:-00086:-00157:+00111:001806.0887:07402
07403:-00389:+00176:-00323:001806.0887:07403
07404:-00265:-00081:+00174:001806.0887:07404
07405:+00518:+00050:+00062:001806.0887:07405
07406:+00169:-00081:-00138:001806.0887:07406
07407:-00371:-00049:-00018:001806.0887:07407
07408:-00576:+00182:-00144:001806.0887:07408
07409:-00193:+00035:-00083:001806.0887:07409
07410:+00245:+00065:-00036:001808.0489:07410
07411:+00167:+00080:-00043:001808.0489:07411
07412:+00143:+00089:+00004:001808.0489:07412
07413:-00106:-00071:-00334:001808.0489:07413
07414:-00360:+00227:-00130:001808.0489:07414
07415:-00309:-00168:+00149:001808.0489:07415
07416:+00046:+00036:-00176:001808.0489:07416
07417:+00069:+00039:+00037:001808.0489:07417
07418:-00060:-00011:-00074:001808.0489:07418
07419:-00009:+00169:-00112:001808.0489:07419
07420:+00043:+00160:-00061:001808.0489:07420
07421:-00046:+00013:-00088:001807.7825:07421
07422:-00225:-00019:-00040:001807.7825:07422
07423:-00206:-00013:-00140:001807.7825:07423
07424:-00116:+00151:-00083:001807.7825:07424
07425:+00130:-00002:-00030:001807.7825:07425
07426:+00159:+00243:+00099:001807.7825:07426
07427:+00069:+00026:+00042:001807.7825:07427
07428:+00042:+00182:+00000:001807.7825:07428
07429:-00129:+00000:-00031:001807.7825:07429
07430:-00115:+00055:-00137:001807.7825:07430
07431:+00005:+00197:-00048:001807.7825:07431
07432:+00164:+00089:+00352:001785.2258:07432
07433:+00101:+00020:+00095:001785.2258:07433
07434:+00032:+00139:+00006:001785.2258:07434
07435:-00021:+00226:+00209:001785.2258:07435
07436:-00132:+00133:+00266:001785.2258:07436
07437:-00075:+00047:-00313:001785.2258:07437
07438:+00093:+00126:-00068:001785.2258:07438
07439:+00174:+00106:+00037:001785.2258:07439
07440:+00184:+00034:-00009:001785.2258:07440
07441:-00040:+00070:-00075:001785.2258:07441
07442:-00063:+00025:-00120:001785.2258:07442
07443:+00043:+00096:+00100:001766.4042:07443
07444:+00019:+00044:+00071:001766.4042:07444
07445:+00134:+00130:+00025:001766.4042:07445
07446:+00185:-00098:+00098:001766.4042:07446
07447:+00135:-00066:-00102:001766.4042:07447
07448:+00000:+00182:+00074:001766.4042:07448
07449:-00029:+00081:+00092:001766.4042:07449
07450:-00032:+00041:+00062:001766.4042:07450
07451:-00062:-00034:+00046:001766.4042:07451
07452:+00068:+00049:-00122:001766.4042:07452
07453:+00088:+00063:+00064:001766.4042:07453
07454:-00128:+00067:-00034:001766.4042:07454
07455:-00154:+00085:-00083:001741.2884:07455
07456:-00075:-00013:+00105:001741.2884:07456
07457:+00044:+00069:+00042:001741.2884:07457
07458:+00002:+00060:+00273:001741.2884:07458
07459:+00058:+00159:-00263:001741.2884:07459
07460:+00024:+00113:-00138:001741.2884:07460
07461:-00058:+00084:+00021:001741.2884:07461
07462:+00010:+00155:+00016:001741.2884:07462
07463:-00034:+00140:+00089:001741.2884:07463
07464:-00015:+00086:-00154:001741.2884:07464
07465:+00052:-00112:+00085:001741.2884:07465
07466:+00077:+00058:-00076:001741.2884:07466
07467:-00041:-00052:-00165:001718.2872:07467
07468:-00298:+00127:-00313:001718.2872:07468
07469:-00035:+00055:-00200:001718.2872:07469
07470:+00142:+00015:+00113:001718.2872:07470
07471:-00180:+00131:+00111:001718.2872:07471
07472:-00249:-00116:-00097:001718.2872:07472
07473:-00022:+00061:-00445:001718.2872:07473
07474:+00162:+00119:+00031:001718.2872:07474
07475:-00148:+00100:-00065:001718.2872:07475
07476:-00117:+00209:-00083:001718.2872:07476
07477:-00053:+00031:+00023:001718.2872:07477
07478:-00037:+00151:-00039:001712.3297:07478
07479:-00028:-00063:+00278:001712.3297:07479
07480:-00107:+00222:-00249:001712.3297:07480
07481:+00076:+00196:+00023:001712.3297:07481
07482:-00096:-00014:-00108:001712.3297:07482
07483:-00218:+00120:+00052:001712.3297:07483
07484:-00075:+00043:+00262:001712.3297:07484
07485:-00019:+00143:-00056:001712.3297:07485
07486:-00087:-00101:+00045:001712.3297:07486
07487:+00008:+00266:-00210:001712.3297:07487
07488:+00047:+00057:+00075:001712.3297:07488
07489:-00229:+00029:+00035:001712.3297:07489
07490:-00143:+00160:-00131:001712.1954:07490
07491:-00115:+00005:+00080:001712.1954:07491
07492:-00073:+00184:-00128:001712.1954:07492
07493:-00094:+00021:+00199:001712.1954:07493
07494:+00149:+00317:+00103:001712.1954:07494
07495:+00157:+00051:+00046:001712.1954:07495
07496:-00023:+00146:-00112:001712.1954:07496
07497:-00177:+00081:-00039:001712.1954:07497
07498:-00160:+00012:+00031:001712.1954:07498
07499:-00051:+00013:+00131:001712.1954:07499
07500:-00093:+00015:-00003:001712.1954:07500
07501:+00041:+00112:-00088:001712.1954:07501
07502:+00013:+00155:-00089:001725.4660:07502
07503:-00067:+00052:+00012:001725.4660:07503
07504:-00161:+00109:-00058:001725.4660:07504
07505:+00012:+00016:-00036:001725.4660:07505
07506:-00024:+00170:-00114:001725.4660:07506
07507:-00142:+00087:-00301:001725.4660:07507
07508:+00092:+00079:+00167:001725.4660:07508
07509:+00196:+00100:-00145:001725.4660:07509
07510:+00129:+00117:-00124:001725.4660:07510
07511:-00125:+00031:+00034:001725.4660:07511
07512:-00058:+00040:-00109:001725.4660:07512
07513:-00020:+00099:+00100:001741.4505:07513
07514:-00125:-00008:+00035:001741.4505:07514
07515:+00037:+00113:+00094:001741.4505:07515
07516:+00204:+00084:+00137:001741.4505:07516
07517:-00016:-00006:-00012:001741.4505:07517
07518:-00026:+00135:-00061:001741.4505:07518
07519:-00145:+00023:+00042:001741.4505:07519
07520:-00126:+00033:+00202:001741.4505:07520
07521:+00032:-00015:+00277:001741.4505:07521
07522:+00238:+00025:-00031:001741.4505:07522
07523:+00235:+00164:-00003:001741.4505:07523
07524:-00074:+00050:+00026:001763.7607:07524
07525:-00086:+00119:-00021:001763.7607:07525
07526:-00129:+00131:-00113:001763.7607:07526
07527:-00094:+00109:+00161:001763.7607:07527
07528:+00112:+00178:-00011:001763.7607:07528
07529:+00454:+00089:-00036:001763.7607:07529
07530:-00069:-00035:+00076:001763.7607:07530
07531:-00234:+00259:-00141:001763.7607:07531
07532:-00084:+00085:+00121:001763.7607:07532
07533:-00067:+00046:-00321:001763.7607:07533
07534:-00138:+00209:-00052:001763.7607:07534
07535:+00047:-00026:+00285:001763.7607:07535
07536:+00323:+00012:+00020:001769.8984:07536
07537:+00252:-00122:+00161:001769.8984:07537
07538:-00143:+00042:-00397:001769.8984:07538
07539:-00168:-00150:-00280:001769.8984:07539
07540:-00289:+00132:-00196:001769.8984:07540
07541:+00035:-00037:-00266:001769.8984:07541
07542:+00329:-00020:+00035:001769.8984:07542
07543:+00527:-00014:+00040:001769.8984:07543
07544:-00134:-00020:-00409:001769.8984:07544
07545:-00258:+00008:-00497:001769.8984:07545
07546:-00195:-00200:-00328:001769.8984:07546
07547:-00116:-00142:-00267:001784.3764:07547
07548:+00459:-00223:-00193:001784.3764:07548
07549:+00597:+00008:-00394:001784.3764:07549
07550:+00135:-00024:-00342:001784.3764:07550
07551:-00627:-00166:-00047:001784.3764:07551
07552:+00160:+00065:-00057:001784.3764:07552
07553:+00367:-00028:-00130:001784.3764:07553
07554:-00170:+00133:-00193:001784.3764:07554
07555:-00135:+00154:-00007:001784.3764:07555
07556:+00159:+00169:+00084:001784.3764:07556
07557:+00184:+00135:-00015:001784.3764:07557
07558:+00003:+00391:-00046:001794.5507:07558
07559:-00230:+00080:+00208:001794.5507:07559
07560:-00240:+00206:-00036:001794.5507:07560
07561:-00116:+00147:+00303:001794.5507:07561
07562:+00218:+00109:+00106:001794.5507:07562
07563:+00228:+00178:+00267:001794.5507:07563
07564:-00016:+00031:+00171:001794.5507:07564
07565:-00299:+00118:+00249:001794.5507:07565
07566:-00213:+00043:+00190:001794.5507:07566
07567:-00204:+00079:+00136:001794.5507:07567
07568:+00000:+00152:+00354:001794.5507:07568
07569:+00200:+00109:+00178:001795.5268:07569
07570:+00098:+00092:+00215:001795.5268:07570
07571:-00341:+00026:+00158:001795.5268:07571
07572:-00280:+00106:+00131:001795.5268:07572
07573:+00051:+00138:+00110:001795.5268:07573
07574:-00034:+00099:+00138:001795.5268:07574
07575:+00126:+00195:+00161:001795.5268:07575
07576:+00463:+00135:+00339:001795.5268:07576
07577:+00225:+00156:+00090:001795.5268:07577
07578:-00161:+00197:-00037:001795.5268:07578
07579:+00095:+00152:+00139:001795.5268:07579
07580:+00245:-00050:+00071:001800.0280:07580
07581:+00019:-00004:-00273:001800.0280:07581
07582:+00348:-00084:-00076:001800.0280:07582
07583:+00517:+00072:+00058:001800.0280:07583
07584:+00042:-00149:-00163:001800.0280:07584
07585:-00257:+00084:-00055:001800.0280:07585
07586:-00302:-00039:-00103:001800.0280:07586
07587:+00025:+00222:-00052:001800.0280:07587
07588:+00126:+00102:-00172:001800.0280:07588
07589:+00088:+00005:-00187:001800.0280:07589
07590:+00097:+00160:-00032:001800.0280:07590
07591:+00204:+00193:-00035:001807.7320:07591
07592:-00145:-00017:-00222:001807.7320:07592
07593:-00411:+00131:-00179:001807.7320:07593
07594:-00242:-00091:+00149:001807.7320:07594
07595:+00691:-00038:-00170:001807.7320:07595
07596:+00685:+00038:-00181:001807.7320:07596
07597:-00252:-00147:-00064:001807.7320:07597
07598:-00193:+00260:-00105:001807.7320:07598
07599:+00058:+00023:+00027:001807.7320:07599
07600:+00230:+00218:-00147:001807.7320:07600
07601:+00095:+00040:-00141:001807.7320:07601
07602:-00085:+00171:+00042:001803.4191:07602
07603:+00103:+00267:-00055:001803.4191:07603
07604:+00097:+00085:+00211:001803.4191:07604
07605:-00225:+00049:+00068:001803.4191:07605
07606:-00151:+00166:-00001:001803.4191:07606
07607:+00026:-00115:+00115:001803.4191:07607
07608:+00100:+00056:-00199:001803.4191:07608
07609:+00027:+00114:+00262:001803.4191:07609
07610:-00207:+00119:-00076:001803.4191:07610
07611:-00125:+00089:+00107:001803.4191:07611
07612:-00055:+00140:+00165:001803.4191:07612
07613:-00034:+00091:-00032:001802.6867:07613
07614:-00135:+00224:+00155:001802.6867:07614
07615:-00011:+00118:+00065:001802.6867:07615
07616:+00379:+00289:+00326:001802.6867:07616
07617:+00150:+00045:+00116:001802.6867:07617
07618:-00147:+00364:-00065:001802.6867:07618
07619:-00066:+00021:+00121:001802.6867:07619
07620:-00071:+00089:+00085:001802.6867:07620
07621:-00102:+00295:+00115:001802.6867:07621
07622:+00004:+00075:+00188:001802.6867:07622
07623:+00095:+00199:-00059:001802.6867:07623
07624:+00049:+00062:+00056:001802.6867:07624
07625:-00135:+00103:-00088:001791.9443:07625
07626:-00036:+00076:-00204:001791.9443:07626
07627:-00068:+00026:+00083:001791.9443:07627
07628:-00096:-00120:-00098:001791.9443:07628
07629:+00144:-00045:+00037:001791.9443:07629
07630:+00110:-00062:-00250:001791.9443:07630
07631:+00021:+00059:-00263:001791.9443:07631
07632:-00037:-00112:-00064:001791.9443:07632
07633:-00053:-00098:-00409:001791.9443:07633
07634:-00129:-00108:-00269:001791.9443:07634
07635:-00095:-00055:-00235:001791.9443:07635
07636:+00343:+00095:-00264:001772.4229:07636
07637:+00277:-00062:+00017:001772.4229:07637
07638:-00173:+00036:-00073:001772.4229:07638
07639:-00177:+00029:-00043:001772.4229:07639
07640:-00078:-00268:-00169:001772.4229:07640
07641:-00200:+00031:-00102:001772.4229:07641
07642:-00161:+00094:-00042:001772.4229:07642
07643:+00250:+00043:-00128:001772.4229:07643
07644:+00005:+00227:-00343:001772.4229:07644
07645:-00184:+00163:-00037:001772.4229:07645
07646:-00155:+00031:+00235:001772.4229:07646
07647:-00059:+00346:-00089:001753.8221:07647
07648:-00173:-00016:+00053:001753.8221:07648
07649:+00088:+00204:+00153:001753.8221:07649
07650:+00196:+00136:+00153:001753.8221:07650
07651:+00010:-00037:+00038:001753.8221:07651
07652:-00108:+00166:+00118:001753.8221:07652
07653:-00060:+00020:+00217:001753.8221:07653
07654:+00034:+00282:+00082:001753.8221:07654
07655:-00056:+00080:+00160:001753.8221:07655
07656:+00154:+00248:+00127:001753.8221:07656
07657:+00132:+00219:+00114:001753.8221:07657
07658:+00045:+00090:-00048:001753.8221:07658
07659:+00063:+00197:+00187:001733.8664:07659
07660:-00034:+00006:+00086:001733.8664:07660
07661:-00044:+00208:-00034:001733.8664:07661
07662:-00230:+00016:+00125:001733.8664:07662
07663:+00146:+00064:+00092:001733.8664:07663
07664:+00323:+00075:-00051:001733.8664:07664
07665:-00154:-00133:-00155:001733.8664:07665
07666:-00169:+00037:-00053:001733.8664:07666
07667:-00144:-00046:-00117:001733.8664:07667
07668:+00007:+00139:-00272:001733.8664:07668
07669:-00021:+00131:-00152:001733.8664:07669
07670:+00167:+00121:-00125:001733.8664:07670
07671:-00013:+00078:-00019:001711.0373:07671
07672:-00264:-00131:+00127:001711.0373:07672
07673:+00012:+00037:-00284:001711.0373:07673
07674:+00055:+00047:-00129:001711.0373:07674
07675:-00074:+00129:-00178:001711.0373:07675
07676:-00046:+00173:-00035:001711.0373:07676
07677:+00084:-00026:-00186:001711.0373:07677
07678:+00103:+00077:+00067:001711.0373:07678
07679:-00208:+00028:+00142:001711.0373:07679
07680:-00101:+00171:-00015:001711.0373:07680
07681:+00160:+00166:+00095:001711.0373:07681
07682:+00008:-00033:+00092:001695.7438:07682
07683:-00086:+00010:+00291:001695.7438:07683
07684:-00064:+00009:+00105:001695.7438:07684
07685:+00056:+00162:+00015:001695.7438:07685
07686:-00047:-00033:-00027:001695.7438:07686
07687:-00097:+00107:+00029:001695.7438:07687
07688:-00033:+00042:+00127:001695.7438:07688
07689:-00041:+00241:-00123:001695.7438:07689
07690:-00213:+00070:+00060:001695.7438:07690
07691:-00114:+00135:-00021:001695.7438:07691
07692:+00137:+00079:+00114:001695.7438:07692
07693:-00192:+00017:+00103:001695.7438:07693
07694:-00259:+00104:-00131:001693.3803:07694
07695:-00040:-00066:-00021:001693.3803:07695
07696:+00110:+00118:-00229:001693.3803:07696
07697:-00073:+00008:+00148:001693.3803:07697
07698:+00033:+00198:+00031:001693.3803:07698
07699:+00137:-00078:-00001:001693.3803:07699
07700:-00010:+00020:-00003:001693.3803:07700
07701:-00129:+00078:+00129:001693.3803:07701
07702:-00127:+00134:-00105:001693.3803:07702
07703:-00002:+00292:-00174:001693.3803:07703
07704:-00097:+00023:+00033:001693.3803:07704
07705:-00053:+00157:+00228:001693.3803:07705
07706:+00231:-00074:+00337:001699.3945:07706
07707:+00083:+00331:-00059:001699.3945:07707
07708:-00138:+00137:+00095:001699.3945:07708
07709:-00146:+00098:-00040:001699.3945:07709
07710:+00052:+00077:-00165:001699.3945:07710
07711:-00040:+00088:+00138:001699.3945:07711
07712:+00074:+00172:+00011:001699.3945:07712
07713:+00201:+00153:+00035:001699.3945:07713
07714:+00127:+00176:-00181:001699.3945:07714
07715:-00092:+00148:+00023:001699.3945:07715
07716:-00106:+00258:+00028:001699.3945:07716
07717:+00048:-00065:+00002:001699.3945:07717
07718:+00033:+00215:-00041:001719.5019:07718
07719:+00052:-00080:+00119:001719.5019:07719
07720:+00193:+00060:-00001:001719.5019:07720
07721:+00195:+00070:+00036:001719.5019:07721
07722:-00239:-00023:-00056:001719.5019:07722
07723:-00216:+00103:-00194:001719.5019:07723
07724:-00051:-00127:+00026:001719.5019:07724
07725:-00028:+00173:-00260:001719.5019:07725
07726:-00053:-00016:+00064:001719.5019:07726
07727:+00188:+00047:+00033:001719.5019:07727
07728:+00055:+00127:-00071:001719.5019:07728
07729:-00112:+00092:-00176:001738.7713:07729
07730:-00176:+00025:-00056:001738.7713:07730
07731:-00202:+00138:-00192:001738.7713:07731
07732:-00107:-00057:+00050:001738.7713:07732
07733:+00115:+00198:+00108:001738.7713:07733
07734:+00265:+00044:+00023:001738.7713:07734
07735:+00120:+00027:+00048:001738.7713:07735
07736:-00169:+00126:-00035:001738.7713:07736
07737:-00271:-00072:+00082:001738.7713:07737
07738:-00173:+00250:-00250:001738.7713:07738
07739:+00096:+00050:+00282:001738.7713:07739
07740:+00218:+00133:+00146:001757.2934:07740
07741:+00281:+00126:+00046:001757.2934:07741
07742:+00068:+00009:+00002:001757.2934:07742
07743:-00244:+00051:-00007:001757.2934:07743
07744:-00147:+00167:+00181:001757.2934:07744
07745:-00025:+00157:-00001:001757.2934:07745
07746:+00158:+00127:+00145:001757.2934:07746
07747:+00292:+00094:+00169:001757.2934:07747
07748:+00256:+00146:-00072:001757.2934:07748
07749:-00065:+00062:+00012:001757.2934:07749
07750:-00285:+00134:-00140:001757.2934:07750
07751:-00201:+00124:-00001:001757.2934:07751
07752:+00207:+00061:+00135:001776.6274:07752
07753:+00234:+00033:+00005:001776.6274:07753
07754:+00193:+00053:+00076:001776.6274:07754
07755:+00009:+00051:-00094:001776.6274:07755
07756:-00115:+00130:+00089:001776.6274:07756
07757:-00240:+00042:+00030:001776.6274:07757
07758:-00023:+00175:-00163:001776.6274:07758
07759:+00096:-00002:-00141:001776.6274:07759
07760:+00338:+00116:-00078:001776.6274:07760
07761:+00309:+00051:+00101:001776.6274:07761
07762:-00081:+00171:-00229:001776.6274:07762
07763:-00240:-00042:-00110:001789.3514:07763
07764:-00154:+00041:-00156:001789.3514:07764
07765:+00103:+00151:-00416:001789.3514:07765
07766:+00245:-00092:+00205:001789.3514:07766
07767:+00274:+00141:-00172:001789.3514:07767
07768:+00068:-00178:-00210:001789.3514:07768
07769:-00125:-00002:-00341:001789.3514:07769
07770:-00152:+00039:-00328:001789.3514:07770
07771:-00128:-00100:-00324:001789.3514:07771
07772:-00068:+00044:-00304:001789.3514:07772
07773:+00184:-00011:-00228:001789.3514:07773
07774:+00224:-00130:-00419:001790.3339:07774
07775:+00163:-00076:-00748:001790.3339:07775
07776:-00106:-00026:-00324:001790.3339:07776
07777:-00224:-00278:-00359:001790.3339:07777
07778:+00026:-00062:-00031:001790.3339:07778
07779:+00096:-00054:-00029:001790.3339:07779
07780:-00039:+00043:-00123:001790.3339:07780
07781:+00066:+00097:+00132:001790.3339:07781
07782:+00228:+00360:+00068:001790.3339:07782
07783:+00009:+00295:+00209:001790.3339:07783
07784:-00450:+00371:-00010:001790.3339:07784
07785:-00174:+00399:+00231:001807.9906:07785
07786:+00024:+00282:+00179:001807.9906:07786
07787:+00058:+00147:-00056:001807.9906:07787
07788:+00017:+00123:+00188:001807.9906:07788
07789:-00148:+00063:+00218:001807.9906:07789
07790:-00053:-00156:+00272:001807.9906:07790
07791:-00084:-00107:+00154:001807.9906:07791
07792:-00279:-00009:+00221:001807.9906:07792
07793:-00067:+00104:+00249:001807.9906:07793
07794:+00204:+00198:+00098:001807.9906:07794
07795:+00164:+00104:+00165:001807.9906:07795
07796:-00053:+00112:+00078:001807.7729:07796
07797:-00072:+00075:+00117:001807.7729:07797
07798:+00097:+00042:+00057:001807.7729:07798
07799:+00073:+00133:+00088:001807.7729:07799
07800:-00032:-00044:+00089:001807.7729:07800
07801:+00137:+00159:+00004:001807.7729:07801
07802:+00086:+00117:+00141:001807.7729:07802
07803:-00173:+00044:-00077:001807.7729:07803
07804:-00101:+00197:-00191:001807.7729:07804
07805:-00036:+00193:-00069:001807.7729:07805
07806:+00083:+00147:-00036:001807.7729:07806
07807:-00005:+00077:+00072:001811.3540:07807
07808:+00155:+00226:-00187:001811.3540:07808
07809:+00006:+00098:-00202:001811.3540:07809
07810:-00207:-00149:-00078:001811.3540:07810
07811:-00122:+00162:+00007:001811.3540:07811
07812:+00330:-00114:+00000:001811.3540:07812
07813:+00481:+00136:-00089:001811.3540:07813
07814:+00186:+00211:-00039:001811.3540:07814
07815:-00048:+00064:-00009:001811.3540:07815
07816:-00068:+00354:+00171:001811.3540:07816
07817:-00019:-00013:+00065:001811.3540:07817
07818:+00026:+00237:-00100:001818.7042:07818
07819:+00133:+00059:-00055:001818.7042:07819
07820:+00215:-00052:-00098:001818.7042:07820
07821:+00305:+00108:+00086:001818.7042:07821
07822:-00101:-00074:+00036:001818.7042:07822
07823:-00291:-00232:-00028:001818.7042:07823
07824:+00080:+00025:-00088:001818.7042:07824
07825:+00295:-00109:-00032:001818.7042:07825
07826:+00087:-00085:+00145:001818.7042:07826
07827:+00159:+00140:+00080:001818.7042:07827
07828:+00164:+00007:-00071:001818.7042:07828
07829:+00000:+00065:-00061:001821.0767:07829
07830:-00337:+00200:+00033:001821.0767:07830
07831:+00061:+00103:+00046:001821.0767:07831
07832:+00242:+00151:+00314:001821.0767:07832
07833:+00209:-00033:+00037:001821.0767:07833
07834:+00247:+00071:-00025:001821.0767:07834
07835:-00108:-00012:+00247:001821.0767:07835
07836:-00373:-00056:+00046:001821.0767:07836
07837:-00166:-00037:+00055:001821.0767:07837
07838:+00186:+00016:+00199:001821.0767:07838
07839:+00063:+00077:+00230:001821.0767:07839
07840:+00088:+00076:+00160:001814.0607:07840
07841:+00067:+00166:+00128:001814.0607:07841
07842:-00353:+00256:+00141:001814.0607:07842
07843:-00390:+00158:+00151:001814.0607:07843
07844:-00029:+00244:-00086:001814.0607:07844
07845:+00162:+00350:+00186:001814.0607:07845
07846:+00237:+00240:+00037:001814.0607:07846
07847:+00022:+00152:-00073:001814.0607:07847
07848:-00152:+00099:+00028:001814.0607:07848
07849:-00187:+00153:-00184:001814.0607:07849
07850:-00036:-00023:-00026:001814.0607:07850
07851:+00019:+00079:-00156:001821.5056:07851
07852:+00102:+00122:-00068:001821.5056:07852
07853:+00158:+00043:-00157:001821.5056:07853
07854:+00156:-00018:-00213:001821.5056:07854
07855:-00135:+00129:-00116:001821.5056:07855
07856:-00245:+00157:-00263:001821.5056:07856
07857:-00192:-00066:-00345:001821.5056:07857
07858:+00019:+00217:-00197:001821.5056:07858
07859:+00079:-00151:-00100:001821.5056:07859
07860:+00263:+00092:-00316:001821.5056:07860
07861:+00122:+00084:-00101:001821.5056:07861
07862:-00245:-00115:-00125:001818.5169:07862
07863:-00244:+00197:-00175:001818.5169:07863
07864:-00193:-00249:+00069:001818.5169:07864
07865:+00100:+00086:+00026:001818.5169:07865
07866:+00266:+00045:+00094:001818.5169:07866
07867:+00066:-00003:-00032:001818.5169:07867
07868:-00216:-00073:+00010:001818.5169:07868
07869:+00059:+00007:-00004:001818.5169:07869
07870:-00195:-00029:+00097:001818.5169:07870
07871:-00478:-00016:+00186:001818.5169:07871
07872:-00015:-00020:+00077:001818.5169:07872
07873:+00456:+00279:-00053:001811.4028:07873
07874:-00315:+00018:+00353:001811.4028:07874
07875:-00477:+00281:+00100:001811.4028:07875
07876:+00060:+00248:+00163:001811.4028:07876
07877:-00353:+00136:+00367:001811.4028:07877
07878:-00607:+00232:-00044:001811.4028:07878
07879:+00082:+00283:+00305:001811.4028:07879
07880:+00278:+00172:+00359:001811.4028:07880
07881:+00041:+00152:-00072:001811.4028:07881
07882:-00136:+00246:+00170:001811.4028:07882
07883:-00160:+00264:+00338:001811.4028:07883
07884:+00124:+00173:-00192:001813.3767:07884
07885:-00042:-00038:+00001:001813.3767:07885
07886:-00023:+00111:+00040:001813.3767:07886
07887:+00447:+00001:+00228:001813.3767:07887
07888:+00273:-00023:-00172:001813.3767:07888
07889:+00091:+00345:+00213:001813.3767:07889
07890:-00097:-00072:+00291:001813.3767:07890
07891:-00029:+00155:+00041:001813.3767:07891
07892:+00082:+00059:-00071:001813.3767:07892
07893:+00182:-00006:+00040:001813.3767:07893
07894:+00312:+00190:-00071:001813.3767:07894
07895:+00080:-00138:-00181:001792.0343:07895
07896:-00182:+00069:-00252:001792.0343:07896
07897:-00172:+00090:-00079:001792.0343:07897
07898:-00091:+00046:-00161:001792.0343:07898
07899:+00069:-00056:-00286:001792.0343:07899
07900:+00361:+00035:+00093:001792.0343:07900
07901:+00201:+00115:+00107:001792.0343:07901
07902:+00005:-00044:-00007:001792.0343:07902
07903:-00068:-00102:+00006:001792.0343:07903
07904:+00105:+00050:+00036:001792.0343:07904
07905:+00038:-00007:-00113:001792.0343:07905
07906:+00002:+00031:-00199:001792.0343:07906
07907:+00154:-00109:-00115:001759.9050:07907
07908:+00175:-00044:+00068:001759.9050:07908
07909:+00006:+00210:+00028:001759.9050:07909
07910:-00067:+00057:-00191:001759.9050:07910
07911:-00038:+00154:-00126:001759.9050:07911
07912:+00009:+00190:+00386:001759.9050:07912
07913:+00075:-00139:+00030:001759.9050:07913
07914:+00243:+00151:-00101:001759.9050:07914
07915:-00190:+00116:+00217:001759.9050:07915
07916:-00173:+00149:-00067:001759.9050:07916
07917:+00035:+00072:+00099:001759.9050:07917
07918:+00056:+00042:+00159:001734.1250:07918
07919:-00023:+00151:+00061:001734.1250:07919
07920:+00082:+00096:+00015:001734.1250:07920
07921:+00160:+00138:-00085:001734.1250:07921
07922:-00180:+00077:+00139:001734.1250:07922
07923:-00082:+00203:-00028:001734.1250:07923
07924:-00030:-00012:+00087:001734.1250:07924
07925:-00084:+00135:-00001:001734.1250:07925
07926:-00057:+00093:+00170:001734.1250:07926
07927:+00064:+00113:-00055:001734.1250:07927
07928:+00071:+00071:+00012:001734.1250:07928
07929:-00153:+00088:-00044:001734.1250:07929
07930:-00174:+00096:-00148:001707.4077:07930
07931:+00078:-00101:-00177:001707.4077:07931
07932:+00073:+00053:-00060:001707.4077:07932
07933:-00006:+00149:-00110:001707.4077:07933
07934:+00111:+00155:-00168:001707.4077:07934
07935:+00153:-00059:+00045:001707.4077:07935
07936:-00214:-00128:+00076:001707.4077:07936
07937:-00150:-00072:-00195:001707.4077:07937
07938:+00037:+00179:-00014:001707.4077:07938
07939:-00042:+00246:-00277:001707.4077:07939
07940:-00095:-00088:-00167:001707.4077:07940
07941:+00045:+00001:+00064:001707.4077:07941
07942:+00166:+00023:+00034:001696.9831:07942
07943:-00080:+00169:-00255:001696.9831:07943
07944:-00255:+00226:-00292:001696.9831:07944
07945:-00163:+00058:-00188:001696.9831:07945
07946:+00060:+00093:+00184:001696.9831:07946
07947:+00046:+00107:+00283:001696.9831:07947
07948:+00005:+00104:+00068:001696.9831:07948
07949:+00161:+00052:+00045:001696.9831:07949
07950:-00094:-00192:+00082:001696.9831:07950
07951:-00199:+00230:-00053:001696.9831:07951
07952:-00183:+00095:+00064:001696.9831:07952
07953:-00012:+00225:-00169:001696.9831:07953
07954:+00058:-00070:+00209:001705.1215:07954
07955:+00104:-00002:+00251:001705.1215:07955
07956:+00160:+00039:+00131:001705.1215:07956
07957:-00098:+00061:-00211:001705.1215:07957
07958:-00375:+00312:-00404:001705.1215:07958
07959:-00288:-00090:+00090:001705.1215:07959
07960:-00090:+00122:+00076:001705.1215:07960
07961:-00047:-00004:+00092:001705.1215:07961
07962:-00106:+00133:-00020:001705.1215:07962
07963:+00215:+00036:+00023:001705.1215:07963
07964:+00148:-00063:-00144:001705.1215:07964
07965:-00073:+00123:+00123:001721.7437:07965
07966:-00216:-00034:+00109:001721.7437:07966
07967:-00048:-00060:-00149:001721.7437:07967
07968:-00108:+00032:-00053:001721.7437:07968
07969:+00019:+00158:-00007:001721.7437:07969
07970:+00159:+00105:+00151:001721.7437:07970
07971:+00125:+00086:-00029:001721.7437:07971
07972:-00146:+00099:-00193:001721.7437:07972
07973:-00200:+00176:-00078:001721.7437:07973
07974:-00091:+00093:-00085:001721.7437:07974
07975:-00054:+00057:-00012:001721.7437:07975
07976:+00162:+00098:+00134:001721.7437:07976
07977:+00219:+00077:+00031:001737.5509:07977
07978:+00072:+00091:-00064:001737.5509:07978
07979:-00210:+00180:-00026:001737.5509:07979
07980:-00222:+00031:-00076:001737.5509:07980
07981:-00221:+00058:-00247:001737.5509:07981
07982:-00079:+00053:+00032:001737.5509:07982
07983:+00109:+00102:+00068:001737.5509:07983
07984:+00302:+00036:+00077:001737.5509:07984
07985:+00039:+00062:-00030:001737.5509:07985
07986:-00082:+00047:-00046:001737.5509:07986
07987:-00174:+00040:-00149:001737.5509:07987
07988:-00151:+00106:-00012:001768.9609:07988
07989:-00077:+00037:+00055:001768.9609:07989
07990:+00287:+00038:+00060:001768.9609:07990
07991:+00364:+00081:+00079:001768.9609:07991
07992:+00074:+00115:-00083:001768.9609:07992
07993:-00181:+00085:+00010:001768.9609:07993
07994:-00251:+00026:+00016:001768.9609:07994
07995:-00186:-00036:-00056:001768.9609:07995
07996:+00115:+00076:-00087:001768.9609:07996
07997:+00232:+00078:+00064:001768.9609:07997
07998:+00089:-00023:-00049:001768.9609:07998
07999:-00174:+00111:-00213:001778.9971:07999
08000:-00283:-00074:-00166:001778.9971:08000
08001:-00250:+00011:-00216:001778.9971:08001
08002:-00143:-00063:-00121:001778.9971:08002
08003:+00270:+00036:-00079:001778.9971:08003
08004:+00247:+00013:-00201:001778.9971:08004
08005:+00045:+00132:-00265:001778.9971:08005
08006:-00173:-00056:-00208:001778.9971:08006
08007:-00075:-00123:-00259:001778.9971:08007
08008:+00024:-00110:-00230:001778.9971:08008
08009:+00286:-00109:-00325:001778.9971:08009
08010:+00377:+00071:-00214:001790.3131:08010
08011:+00263:+00101:-00131:001790.3131:08011
08012:-00160:+00078:-00120:001790.3131:08012
08013:-00250:+00147:-00105:001790.3131:08013
08014:-00111:-00006:-00139:001790.3131:08014
08015:-00040:+00142:-00036:001790.3131:08015
08016:-00027:+00216:-00329:001790.3131:08016
08017:+00092:+00067:+00115:001790.3131:08017
08018:-00058:-00101:+00088:001790.3131:08018
08019:-00234:-00043:+00051:001790.3131:08019
08020:-00409:+00020:+00121:001790.3131:08020
08021:-00160:-00055:+00026:001790.3131:08021
08022:+00104:+00026:+00124:001800.0434:08022
08023:+00079:-00111:+00100:001800.0434:08023
08024:+00173:-00026:+00102:001800.0434:08024
08025:+00117:-00054:+00249:001800.0434:08025
08026:+00043:+00103:+00086:001800.0434:08026
08027:+00066:+00140:+00215:001800.0434:08027
08028:-00010:+00120:+00088:001800.0434:08028
08029:-00028:+00112:-00026:001800.0434:08029
08030:+00136:+00082:+00229:001800.0434:08030
08031:+00038:-00037:+00113:001800.0434:08031
08032:-00010:-00165:-00035:001800.0434:08032
08033:-00074:+00096:+00079:001805.1027:08033
08034:-00275:+00058:+00003:001805.1027:08034
08035:-00414:-00053:-00024:001805.1027:08035
08036:-00045:+00093:-00023:001805.1027:08036
08037:+00439:+00248:+00282:001805.1027:08037
08038:+00192:+00139:+00011:001805.1027:08038
08039:-00318:+00212:-00159:001805.1027:08039
08040:-00346:+00191:+00266:001805.1027:08040
08041:+00051:+00201:+00205:001805.1027:08041
08042:+00298:+00155:+00142:001805.1027:08042
08043:+00323:+00189:+00191:001805.1027:08043
08044:+00290:+00227:+00058:001806.0268:08044
08045:-00042:+00078:+00074:001806.0268:08045
08046:-00132:+00252:+00100:001806.0268:08046
08047:+00002:+00048:+00104:001806.0268:08047
08048:+00058:+00204:-00112:001806.0268:08048
08049:+00115:+00103:-00114:001806.0268:08049
08050:+00109:+00129:-00116:001806.0268:08050
08051:+00089:+00143:-00193:001806.0268:08051
08052:-00068:+00220:-00140:001806.0268:08052
08053:-00106:+00094:+00002:001806.0268:08053
08054:-00074:+00146:-00078:001806.0268:08054
08055:+00053:-00014:-00144:001810.6199:08055
08056:+00096:-00081:-00113:001810.6199:08056
08057:+00321:-00033:+00036:001810.6199:08057
08058:+00055:-00157:-00218:001810.6199:08058
08059:-00010:-00099:+00009:001810.6199:08059
08060:+00121:-00064:+00060:001810.6199:08060
08061:+00020:-00042:-00127:001810.6199:08061
08062:-00019:+00052:-00056:001810.6199:08062
08063:+00192:+00088:-00020:001810.6199:08063
08064:+00312:+00090:+00031:001810.6199:08064
08065:+00173:-00069:+00154:001810.6199:08065
08066:-00219:+00199:-00140:001810.3747:08066
08067:-00148:-00069:+00201:001810.3747:08067
08068:-00085:+00009:+00101:001810.3747:08068
08069:-00063:-00025:+00126:001810.3747:08069
08070:+00086:-00045:+00234:001810.3747:08070
08071:+00092:+00007:-00015:001810.3747:08071
08072:-00291:+00179:-00059:001810.3747:08072
08073:-00207:+00058:+00263:001810.3747:08073
08074:-00116:-00001:+00090:001810.3747:08074
08075:-00163:-00013:+00132:001810.3747:08075
08076:+00138:+00242:+00210:001810.3747:08076
08077:+00347:+00227:+00052:001813.9827:08077
08078:-00097:-00107:+00074:001813.9827:08078
08079:-00452:+00370:+00077:001813.9827:08079
08080:+00343:+00225:-00010:001813.9827:08080
08081:+00241:+00100:-00176:001813.9827:08081
08082:-00194:+00223:-00016:001813.9827:08082
08083:+00264:+00184:+00049:001813.9827:08083
08084:+00272:+00034:-00297:001813.9827:08084
08085:-00127:+00305:-00196:001813.9827:08085
08086:-00345:+00104:+00204:001813.9827:08086
08087:+00005:+00126:-00347:001813.9827:08087
08088:+00058:+00348:-00087:001810.6279:08088
08089:-00138:+00102:+00406:001810.6279:08089
08090:+00115:+00275:-00103:001810.6279:08090
08091:+00072:+00031:+00042:001810.6279:08091
08092:-00043:+00426:-00199:001810.6279:08092
08093:-00002:+00210:+00187:001810.6279:08093
08094:-00010:-00144:+00244:001810.6279:08094
08095:-00100:+00219:-00006:001810.6279:08095
08096:+00081:+00008:-00009:001810.6279:08096
08097:+00205:+00173:+00104:001810.6279:08097
08098:+00103:+00121:-00060:001810.6279:08098
08099:+00043:-00003:+00092:001802.3864:08099
08100:+00046:+00254:-00011:001802.3864:08100
08101:-00121:+00011:-00045:001802.3864:08101
08102:-00228:-00001:+00129:001802.3864:08102
08103:+00220:+00095:+00005:001802.3864:08103
08104:+00326:+00094:+00104:001802.3864:08104
08105:-00064:+00092:-00037:001802.3864:08105
08106:-00184:+00045:-00023:001802.3864:08106
08107:+00143:+00107:+00225:001802.3864:08107
08108:-00064:+00065:+00222:001802.3864:08108
08109:-00078:+00059:-00078:001802.3864:08109
08110:+00280:+00123:+00128:001777.4449:08110
08111:+00244:+00208:-00135:001777.4449:08111
08112:-00140:+00137:-00002:001777.4449:08112
08113:-00206:-00007:-00219:001777.4449:08113
08114:-00070:+00009:+00285:001777.4449:08114
08115:-00080:+00066:+00266:001777.4449:08115
08116:-00012:+00211:+00182:001777.4449:08116
08117:+00183:+00097:+00229:001777.4449:08117
08118:-00015:-00055:+00035:001777.4449:08118
08119:-00219:+00004:-00053:001777.4449:08119
08120:-00124:+00088:-00117:001777.4449:08120
08121:+00098:+00164:-00227:001774.0471:08121
08122:+00026:-00010:+00209:001774.0471:08122
08123:+00100:+00129:+00115:001774.0471:08123
08124:+00225:-00041:-00028:001774.0471:08124
08125:+00052:-00047:-00103:001774.0471:08125
08126:-00170:+00167:-00024:001774.0471:08126
08127:-00119:+00027:+00185:001774.0471:08127
08128:+00083:+00125:-00274:001774.0471:08128
08129:+00106:+00122:-00037:001774.0471:08129
08130:+00061:+00152:+00023:001774.0471:08130
08131:+00158:+00197:-00018:001774.0471:08131
08132:-00169:+00127:+00116:001774.0471:08132
08133:-00181:+00212:-00095:001751.1541:08133
08134:+00013:+00046:+00050:001751.1541:08134
08135:-00025:+00199:+00050:001751.1541:08135
08136:-00016:+00049:+00100:001751.1541:08136
08137:+00066:-00011:-00078:001751.1541:08137
08138:+00137:+00197:-00069:001751.1541:08138
08139:-00230:-00024:+00100:001751.1541:08139
08140:-00108:+00122:+00042:001751.1541:08140
08141:+00099:-00126:+00016:001751.1541:08141
08142:-00111:+00133:-00169:001751.1541:08142
08143:-00056:-00011:+00101:001751.1541:08143
08144:+00012:+00137:-00203:001732.6857:08144
08145:+00036:-00079:-00086:001732.6857:08145
08146:-00208:-00043:+00166:001732.6857:08146
08147:-00140:+00073:-00133:001732.6857:08147
08148:+00139:+00150:+00004:001732.6857:08148
08149:-00026:+00087:-00120:001732.6857:08149
08150:-00017:+00061:+00124:001732.6857:08150
08151:-00066:+00083:+00106:001732.6857:08151
08152:+00001:+00029:-00169:001732.6857:08152
08153:-00191:+00234:-00003:001732.6857:08153
08154:-00210:+00000:+00105:001732.6857:08154
08155:+00099:+00007:-00015:001732.6857:08155
08156:-00087:+00084:+00013:001726.7077:08156
08157:-00040:+00089:+00127:001726.7077:08157
08158:+00092:-00050:+00031:001726.7077:08158
08159:+00081:-00062:-00319:001726.7077:08159
08160:-00338:+00183:+00052:001726.7077:08160
08161:-00017:+00058:+00094:001726.7077:08161
08162:+00171:+00061:-00240:001726.7077:08162
08163:-00076:+00169:+00205:001726.7077:08163
08164:-00033:+00188:+00115:001726.7077:08164
08165:+00090:-00112:-00064:001726.7077:08165
08166:-00073:-00016:-00260:001726.7077:08166
08167:-00242:+00099:-00127:001726.7077:08167
08168:-00122:+00197:+00003:001724.1390:08168
08169:+00058:+00233:-00344:001724.1390:08169
08170:-00036:-00010:-00051:001724.1390:08170
08171:-00056:+00206:+00273:001724.1390:08171
08172:+00178:-00078:+00427:001724.1390:08172
08173:-00051:+00291:+00161:001724.1390:08173
08174:-00222:+00037:-00008:001724.1390:08174
08175:-00086:-00094:-00095:001724.1390:08175
08176:+00019:+00303:+00006:001724.1390:08176
08177:-00035:+00113:+00330:001724.1390:08177
08178:+00047:+00188:-00060:001724.1390:08178
08179:+00104:-00035:+00008:001725.3848:08179
08180:-00086:+00050:-00091:001725.3848:08180
08181:-00071:+00032:+00003:001725.3848:08181
08182:-00107:+00021:-00132:001725.3848:08182
08183:-00010:+00246:-00133:001725.3848:08183
08184:-00100:+00150:-00097:001725.3848:08184
08185:+00150:+00249:+00051:001725.3848:08185
08186:+00135:-00080:+00218:001725.3848:08186
08187:+00175:+00343:-00209:001725.3848:08187
08188:-00110:+00056:+00203:001725.3848:08188
08189:-00188:+00203:+00149:001725.3848:08189
08190:+00091:+00086:+00134:001725.3848:08190
08191:-00047:-00077:+00198:001743.7990:08191
08192:+00098:+00119:+00322:001743.7990:08192
08193:+00128:-00107:+00095:001743.7990:08193
08194:+00181:+00162:-00164:001743.7990:08194
08195:-00168:-00072:+00093:001743.7990:08195
08196:-00160:+00055:-00095:001743.7990:08196
08197:-00093:+00132:-00125:001743.7990:08197
08198:-00081:+00096:-00005:001743.7990:08198
08199:+00069:+00165:+00048:001743.7990:08199
08200:+00143:-00035:+00082:001743.7990:08200
08201:+00037:+00168:-00243:001743.7990:08201
08202:-00206:+00099:+00103:001761.1267:08202
08203:-00214:-00029:-00070:001761.1267:08203
08204:-00055:+00150:-00206:001761.1267:08204
08205:-00005:+00108:+00146:001761.1267:08205
08206:+00141:+00002:+00094:001761.1267:08206
08207:+00332:+00170:-00160:001761.1267:08207
08208:+00205:-00045:+00025:001761.1267:08208
08209:-00203:+00263:+00066:001761.1267:08209
08210:-00164:+00033:-00056:001761.1267:08210
08211:-00070:+00122:-00203:001761.1267:08211
08212:+00235:+00067:+00174:001761.1267:08212
08213:+00298:+00016:+00093:001772.3278:08213
08214:+00316:+00125:+00018:001772.3278:08214
08215:-00153:+00041:-00115:001772.3278:08215
08216:-00343:+00077:+00007:001772.3278:08216
08217:-00195:+00119:+00029:001772.3278:08217
08218:+00183:+00142:+00101:001772.3278:08218
08219:+00269:+00208:+00013:001772.3278:08219
08220:+00290:-00048:+00134:001772.3278:08220
08221:-00038:+00182:-00161:001772.3278:08221
08222:-00216:-00003:-00020:001772.3278:08222
08223:-00174:+00088:+00028:001772.3278:08223
08224:-00052:+00093:-00119:001792.2178:08224
08225:+00038:+00001:+00105:001792.2178:08225
08226:+00279:+00068:+00103:001792.2178:08226
08227:+00433:+00114:-00229:001792.2178:08227
08228:+00058:-00086:-00038:001792.2178:08228
08229:-00399:+00122:-00237:001792.2178:08229
08230:-00432:-00059:-00139:001792.2178:08230
08231:-00122:+00224:-00183:001792.2178:08231
08232:+00074:-00100:-00001:001792.2178:08232
08233:+00288:-00198:+00077:001792.2178:08233
08234:+00297:-00040:-00425:001792.2178:08234
08235:+00159:-00043:-00192:001792.2178:08235
08236:-00355:-00090:-00241:001797.2474:08236
08237:-00169:+00130:-00471:001797.2474:08237
08238:-00023:+00005:-00283:001797.2474:08238
08239:+00255:-00211:-00213:001797.2474:08239
08240:+00379:+00114:-00591:001797.2474:08240
08241:+00214:-00124:-00454:001797.2474:08241
08242:-00323:-00059:-00404:001797.2474:08242
08243:-00405:-00103:-00468:001797.2474:08243
08244:-00021:-00010:-00209:001797.2474:08244
08245:+00168:-00111:-00156:001797.2474:08245
08246:+00014:-00251:-00074:001797.2474:08246
08247:+00203:+00104:-00188:001806.1738:08247
08248:-00058:+00013:-00143:001806.1738:08248
08249:-00368:+00075:-00166:001806.1738:08249
08250:-00208:+00164:-00055:001806.1738:08250
08251:-00024:+00123:+00018:001806.1738:08251
08252:-00009:+00135:+00063:001806.1738:08252
08253:+00012:+00205:+00174:001806.1738:08253
08254:+00178:+00298:+00074:001806.1738:08254
08255:+00082:+00225:+00099:001806.1738:08255
08256:-00253:+00191:+00096:001806.1738:08256
08257:-00232:+00136:-00041:001806.1738:08257
08258:-00009:+00111:+00170:001810.7687:08258
08259:+00011:+00020:+00142:001810.7687:08259
08260:+00251:+00028:+00242:001810.7687:08260
08261:+00072:+00038:+00001:001810.7687:08261
08262:-00100:+00048:+00143:001810.7687:08262
08263:-00197:-00091:+00196:001810.7687:08263
08264:-00101:+00082:+00000:001810.7687:08264
08265:-00136:-00051:+00214:001810.7687:08265
08266:-00137:-00010:+00029:001810.7687:08266
08267:+00244:+00103:+00090:001810.7687:08267
08268:+00193:+00070:+00080:001810.7687:08268
08269:-00177:-00019:+00030:001815.8405:08269
08270:-00252:+00109:-00066:001815.8405:08270
08271:-00124:+00158:-00055:001815.8405:08271
08272:+00047:+00149:+00150:001815.8405:08272
08273:+00182:+00160:-00088:001815.8405:08273
08274:+00246:+00073:+00027:001815.8405:08274
08275:-00114:+00083:+00088:001815.8405:08275
08276:-00182:+00188:-00058:001815.8405:08276
08277:-00019:+00072:+00041:001815.8405:08277
08278:+00138:+00210:+00027:001815.8405:08278
08279:+00121:+00085:-00172:001815.8405:08279
08280:+00161:+00272:+00156:001816.7500:08280
08281:+00017:+00180:+00123:001816.7500:08281
08282:-00175:+00232:-00011:001816.7500:08282
08283:+00025:+00163:-00090:001816.7500:08283
08284:+00094:+00018:-00309:001816.7500:08284
08285:+00070:+00195:-00092:001816.7500:08285
08286:-00003:+00093:-00092:001816.7500:08286
08287:+00130:+00249:-00143:001816.7500:08287
08288:-00113:-00029:+00144:001816.7500:08288
08289:-00154:+00004:-00133:001816.7500:08289
08290:+00065:+00197:-00096:001816.7500:08290
08291:+00066:-00181:-00056:001816.1005:08291
08292:+00096:-00033:-00129:001816.1005:08292
08293:+00332:-00004:-00168:001816.1005:08293
08294:-00053:-00010:-00044:001816.1005:08294
08295:-00294:-00056:+00070:001816.1005:08295
08296:-00010:+00023:-00015:001816.1005:08296
08297:+00181:+00144:-00052:001816.1005:08297
08298:+00107:+00002:+00094:001816.1005:08298
08299:-00003:-00009:+00012:001816.1005:08299
08300:+00199:+00136:+00010:001816.1005:08300
08301:+00051:+00149:+00096:001816.1005:08301
08302:-00390:-00082:-00041:001818.4716:08302
08303:-00220:+00150:+00059:001818.4716:08303
08304:+00216:+00084:+00192:001818.4716:08304
08305:+00182:+00039:+00225:001818.4716:08305
08306:+00099:+00085:+00178:001818.4716:08306
08307:+00030:-00006:+00039:001818.4716:08307
08308:-00069:+00083:+00008:001818.4716:08308
08309:-00338:+00103:+00098:001818.4716:08309
08310:+00032:+00187:+00103:001818.4716:08310
08311:+00200:+00283:+00094:001818.4716:08311
08312:+00206:+00142:+00115:001818.4716:08312
08313:+00086:+00192:+00045:001814.0314:08313
08314:-00058:+00217:+00007:001814.0314:08314
08315:-00292:+00113:-00034:001814.0314:08315
08316:-00238:+00186:+00028:001814.0314:08316
08317:+00098:+00186:-00069:001814.0314:08317
08318:+00044:-00110:-00047:001814.0314:08318
08319:+00090:+00120:-00121:001814.0314:08319
08320:+00195:+00168:+00136:001814.0314:08320
08321:-00241:-00022:-00053:001814.0314:08321
08322:-00367:+00091:-00222:001814.0314:08322
08323:-00099:+00092:-00165:001814.0314:08323
08324:+00095:+00081:-00167:001818.7180:08324
08325:-00125:-00097:+00044:001818.7180:08325
08326:+00083:+00149:-00121:001818.7180:08326
08327:+00245:+00124:-00042:001818.7180:08327
08328:-00215:+00002:-00130:001818.7180:08328
08329:-00344:-00012:-00094:001818.7180:08329
08330:-00079:+00038:-00060:001818.7180:08330
08331:+00025:-00055:-00080:001818.7180:08331
08332:+00117:+00030:+00071:001818.7180:08332
08333:+00241:-00063:-00056:001818.7180:08333
08334:+00001:+00134:-00117:001818.7180:08334
08335:-00218:-00063:+00010:001821.1578:08335
08336:-00308:+00069:-00318:001821.1578:08336
08337:-00079:+00102:+00126:001821.1578:08337
08338:+00022:-00084:+00169:001821.1578:08338
08339:+00410:+00173:-00146:001821.1578:08339
08340:+00078:-00027:+00141:001821.1578:08340
08341:-00294:+00072:-00112:001821.1578:08341
08342:-00408:+00122:-00123:001821.1578:08342
08343:-00280:+00136:+00075:001821.1578:08343
08344:+00021:+00187:+00019:001821.1578:08344
08345:+00152:+00048:+00132:001821.1578:08345
08346:+00229:+00052:-00075:001814.1252:08346
08347:+00017:+00110:-00081:001814.1252:08347
08348:-00436:+00140:-00026:001814.1252:08348
08349:-00451:+00082:+00148:001814.1252:08349
08350:-00003:+00313:+00061:001814.1252:08350
08351:+00234:+00123:+00213:001814.1252:08351
08352:+00199:+00184:-00125:001814.1252:08352
08353:+00068:+00244:+00104:001814.1252:08353
08354:-00080:-00177:-00013:001814.1252:08354
08355:-00122:+00242:-00106:001814.1252:08355
08356:-00186:-00036:+00133:001814.1252:08356
08357:-00094:-00023:-00009:001816.0886:08357
08358:+00212:+00069:+00114:001816.0886:08358
08359:+00331:-00024:+00014:001816.0886:08359
08360:+00117:+00049:-00113:001816.0886:08360
08361:-00227:-00030:+00034:001816.0886:08361
08362:-00236:+00058:-00056:001816.0886:08362
08363:-00078:-00058:+00069:001816.0886:08363
08364:-00081:+00185:+00208:001816.0886:08364
08365:+00143:+00097:-00031:001816.0886:08365
08366:+00362:+00059:+00030:001816.0886:08366
08367:+00157:-00115:+00007:001816.0886:08367
08368:-00132:+00072:-00455:001815.8780:08368
08369:-00399:+00173:+00086:001815.8780:08369
08370:-00019:-00055:-00025:001815.8780:08370
08371:+00385:+00033:-00104:001815.8780:08371
08372:+00492:+00152:-00113:001815.8780:08372
08373:-00053:+00002:-00139:001815.8780:08373
08374:-00683:+00147:-00006:001815.8780:08374
08375:+00506:+00093:-00058:001815.8780:08375
08376:+00485:-00044:+00074:001815.8780:08376
08377:-00415:-00110:-00022:001815.8780:08377
08378:+00181:+00102:-00202:001815.8780:08378
08379:+00601:-00027:+00262:001806.1660:08379
08380:-00045:+00003:-00136:001806.1660:08380
08381:-00390:+00318:-00207:001806.1660:08381
08382:-00174:+00146:+00109:001806.1660:08382
08383:+00181:+00104:+00017:001806.1660:08383
08384:-00092:+00030:+00120:001806.1660:08384
08385:-00001:+00150:-00026:001806.1660:08385
08386:+00449:+00165:+00217:001806.1660:08386
08387:+00171:-00132:-00244:001806.1660:08387
08388:-00042:+00299:-00421:001806.1660:08388
08389:-00198:-00016:+00079:001806.1660:08389
08390:+00065:-00052:+00038:001797.5046:08390
08391:+00264:+00449:-00091:001797.5046:08391
08392:+00176:-00013:+00337:001797.5046:08392
08393:+00149:+00125:-00205:001797.5046:08393
08394:+00204:+00391:+00110:001797.5046:08394
08395:-00066:+00090:+00223:001797.5046:08395
08396:-00059:+00312:-00163:001797.5046:08396
08397:+00079:+00111:+00574:001797.5046:08397
08398:+00059:+00144:-00435:001797.5046:08398
08399:+00349:+00115:+00189:001797.5046:08399
08400:+00043:+00063:-00056:001797.5046:08400
08401:-00135:+00113:-00260:001784.2615:08401
08402:-00079:+00109:+00121:001784.2615:08402
08403:-00109:+00062:-00114:001784.2615:08403
08404:+00011:+00185:+00217:001784.2615:08404
08405:+00177:+00009:+00075:001784.2615:08405
08406:+00329:+00214:+00163:001784.2615:08406
08407:-00011:-00179:+00086:001784.2615:08407
08408:-00182:+00130:-00373:001784.2615:08408
08409:-00266:-00136:+00196:001784.2615:08409
08410:+00022:+00163:-00143:001784.2615:08410
08411:+00183:+00025:-00073:001784.2615:08411
08412:+00130:+00213:+00107:001784.2615:08412
08413:+00031:+00097:-00133:001767.4387:08413
08414:-00212:-00124:-00022:001767.4387:08414
08415:-00404:+00092:-00157:001767.4387:08415
08416:+00079:+00289:+00034:001767.4387:08416
08417:-00006:+00179:-00189:001767.4387:08417
08418:+00135:+00086:+00052:001767.4387:08418
08419:-00046:+00137:+00032:001767.4387:08419
08420:-00016:+00187:-00080:001767.4387:08420
08421:-00164:+00003:+00148:001767.4387:08421
08422:-00130:+00314:+00014:001767.4387:08422
08423:+00052:+00004:+00264:001767.4387:08423
08424:-00174:+00050:-00083:001771.6126:08424
08425:+00003:+00202:+00054:001771.6126:08425
08426:+00131:-00075:+00257:001771.6126:08426
08427:+00126:-00033:-00242:001771.6126:08427
08428:-00248:+00113:+00052:001771.6126:08428
08429:-00141:+00070:+00056:001771.6126:08429
08430:+00098:+00057:-00006:001771.6126:08430
08431:-00003:+00163:+00147:001771.6126:08431
08432:-00151:-00112:+00071:001771.6126:08432
08433:+00124:+00121:+00056:001771.6126:08433
08434:+00047:-00024:+00100:001771.6126:08434
08435:-00109:-00051:-00203:001776.5260:08435
08436:-00229:+00003:+00142:001776.5260:08436
08437:-00076:+00050:-00059:001776.5260:08437
08438:-00045:+00201:-00102:001776.5260:08438
08439:-00128:+00105:-00228:001776.5260:08439
08440:+00084:+00167:-00063:001776.5260:08440
08441:-00054:-00006:-00025:001776.5260:08441
08442:-00148:+00079:-00220:001776.5260:08442
08443:-00159:+00025:-00111:001776.5260:08443
08444:-00186:+00123:-00175:001776.5260:08444
08445:-00007:+00110:+00103:001776.5260:08445
08446:+00092:+00148:+00052:001782.6970:08446
08447:+00237:+00158:+00029:001782.6970:08447
08448:-00106:+00089:-00221:001782.6970:08448
08449:-00165:-00042:+00084:001782.6970:08449
08450:-00200:+00026:+00101:001782.6970:08450
08451:-00157:+00012:-00183:001782.6970:08451
08452:-00019:+00084:+00088:001782.6970:08452
08453:+00304:+00093:+00025:001782.6970:08453
08454:+00240:-00079:-00230:001782.6970:08454
08455:-00197:-00025:-00216:001782.6970:08455
08456:-00329:-00027:-00064:001782.6970:08456
08457:-00136:+00099:-00157:001794.8610:08457
08458:+00040:+00009:+00135:001794.8610:08458
08459:+00117:-00115:-00050:001794.8610:08459
08460:+00307:+00044:-00301:001794.8610:08460
08461:+00065:-00140:-00255:001794.8610:08461
08462:-00326:+00154:-00384:001794.8610:08462
08463:-00283:-00052:-00156:001794.8610:08463
08464:-00037:-00093:-00320:001794.8610:08464
08465:+00188:+00098:-00089:001794.8610:08465
08466:+00286:-00240:-00074:001794.8610:08466
08467:+00117:-00081:-00322:001794.8610:08467
08468:-00121:-00063:-00479:001794.8610:08468
08469:-00436:-00177:-00395:001802.4155:08469
08470:-00175:+00155:-00242:001802.4155:08470
08471:-00022:-00087:-00309:001802.4155:08471
08472:+00261:+00205:-00082:001802.4155:08472
08473:+00358:+00190:+00109:001802.4155:08473
08474:+00111:-00070:-00283:001802.4155:08474
08475:-00339:+00218:+00046:001802.4155:08475
08476:-00328:+00074:-00218:001802.4155:08476
08477:-00098:+00071:-00214:001802.4155:08477
08478:+00168:+00193:+00104:001802.4155:08478
08479:+00133:+00012:-00166:001802.4155:08479
08480:-00081:+00156:+00072:001803.3613:08480
08481:-00034:+00019:+00084:001803.3613:08481
08482:+00109:+00035:+00104:001803.3613:08482
08483:+00167:+00186:+00262:001803.3613:08483
08484:+00081:+00081:+00023:001803.3613:08484
08485:-00119:+00120:-00004:001803.3613:08485
08486:+00164:+00177:+00260:001803.3613:08486
08487:+00149:+00001:+00199:001803.3613:08487
08488:-00040:+00209:+00168:001803.3613:08488
08489:-00119:-00096:+00248:001803.3613:08489
08490:-00007:+00193:+00024:001803.3613:08490
08491:-00104:+00112:+00331:001805.2753:08491
08492:-00187:-00053:+00266:001805.2753:08492
08493:+00238:+00215:+00277:001805.2753:08493
08494:+00088:-00009:+00214:001805.2753:08494
08495:-00077:+00330:+00070:001805.2753:08495
08496:+00006:+00088:+00378:001805.2753:08496
08497:+00167:+00090:+00154:001805.2753:08497
08498:+00209:+00144:-00056:001805.2753:08498
08499:+00282:+00161:+00165:001805.2753:08499
08500:+00368:+00151:+00034:001805.2753:08500
08501:+00273:+00003:+00081:001805.2753:08501
08502:-00127:+00202:-00072:001799.7843:08502
08503:-00024:+00015:+00041:001799.7843:08503
08504:+00012:+00068:+00045:001799.7843:08504
08505:-00030:-00086:-00186:001799.7843:08505
08506:+00128:+00036:-00170:001799.7843:08506
08507:+00221:+00081:-00122:001799.7843:08507
08508:-00053:+00054:-00241:001799.7843:08508
08509:-00118:+00189:+00026:001799.7843:08509
08510:-00253:-00220:-00025:001799.7843:08510
08511:-00017:+00001:-00180:001799.7843:08511
08512:-00038:-00064:+00089:001799.7843:08512
08513:-00054:-00121:-00100:001785.1899:08513
08514:+00213:+00229:-00191:001785.1899:08514
08515:+00295:+00155:+00094:001785.1899:08515
08516:-00073:+00062:-00065:001785.1899:08516
08517:-00157:+00055:-00023:001785.1899:08517
08518:-00156:-00092:+00147:001785.1899:08518
08519:+00193:+00162:+00122:001785.1899:08519
08520:+00360:+00099:-00163:001785.1899:08520
08521:+00134:+00019:-00081:001785.1899:08521
08522:+00041:+00212:+00108:001785.1899:08522
08523:+00091:-00003:-00209:001785.1899:08523
08524:-00096:+00053:-00217:001781.8054:08524
08525:-00181:+00122:+00096:001781.8054:08525
08526:+00012:+00076:-00069:001781.8054:08526
08527:+00082:-00048:-00163:001781.8054:08527
08528:-00025:+00102:+00154:001781.8054:08528
08529:-00237:+00228:+00100:001781.8054:08529
08530:-00214:-00178:+00155:001781.8054:08530
08531:-00040:+00080:+00040:001781.8054:08531
08532:-00029:+00084:+00192:001781.8054:08532
08533:+00014:-00002:+00282:001781.8054:08533
08534:+00202:+00133:-00035:001781.8054:08534
08535:-00110:+00032:+00071:001781.8054:08535
08536:-00057:+00038:+00149:001768.8497:08536
08537:+00051:+00179:+00059:001768.8497:08537
08538:+00010:+00090:-00006:001768.8497:08538
08539:+00071:+00106:+00274:001768.8497:08539
08540:+00211:+00057:+00286:001768.8497:08540
08541:+00137:+00214:+00034:001768.8497:08541
08542:-00038:+00227:-00009:001768.8497:08542
08543:-00154:+00314:-00046:001768.8497:08543
08544:-00110:-00103:-00189:001768.8497:08544
08545:-00013:+00191:+00259:001768.8497:08545
08546:+00175:+00203:+00164:001768.8497:08546
08547:+00072:-00016:-00124:001752.4630:08547
08548:-00073:+00111:-00282:001752.4630:08548
08549:-00064:+00050:-00110:001752.4630:08549
08550:-00186:+00182:-00041:001752.4630:08550
08551:-00111:+00225:-00115:001752.4630:08551
08552:+00017:+00111:-00117:001752.4630:08552
08553:+00154:+00176:+00182:001752.4630:08553
08554:+00193:+00084:+00216:001752.4630:08554
08555:+00018:+00065:-00385:001752.4630:08555
08556:-00049:+00097:-00051:001752.4630:08556
08557:-00087:-00204:-00058:001752.4630:08557
08558:+00039:+00097:-00054:001741.5463:08558
08559:+00146:+00091:+00057:001741.5463:08559
08560:+00183:+00045:-00193:001741.5463:08560
08561:+00219:-00132:+00007:001741.5463:08561
08562:-00222:+00000:-00124:001741.5463:08562
08563:-00226:+00165:-00086:001741.5463:08563
08564:-00061:-00095:-00084:001741.5463:08564
08565:-00136:+00169:-00249:001741.5463:08565
08566:-00117:+00093:+00315:001741.5463:08566
08567:+00033:-00072:-00051:001741.5463:08567
08568:+00173:+00072:-00215:001741.5463:08568
08569:-00218:-00138:-00031:001741.5463:08569
08570:-00132:+00083:-00146:001736.4249:08570
08571:+00034:-00034:+00128:001736.4249:08571
08572:+00044:+00213:-00183:001736.4249:08572
08573:+00063:+00100:+00091:001736.4249:08573
08574:+00073:+00113:+00126:001736.4249:08574
08575:+00223:+00119:-00111:001736.4249:08575
08576:-00046:+00261:+00141:001736.4249:08576
08577:-00181:+00096:+00010:001736.4249:08577
08578:+00053:+00151:+00074:001736.4249:08578
08579:+00056:+00131:+00097:001736.4249:08579
08580:+00055:+00054:+00053:001736.4249:08580
08581:+00075:+00083:+00057:001736.4249:08581
08582:+00183:+00169:+00129:001723.1614:08582
08583:-00129:+00134:+00188:001723.1614:08583
08584:-00269:+00087:+00247:001723.1614:08584
08585:-00111:+00099:+00135:001723.1614:08585
08586:+00017:+00144:+00071:001723.1614:08586
08587:+00008:+00170:+00240:001723.1614:08587
08588:+00010:+00021:-00093:001723.1614:08588
08589:+00060:+00031:-00238:001723.1614:08589
08590:-00099:-00068:-00059:001723.1614:08590
08591:-00184:+00190:-00050:001723.1614:08591
08592:+00031:+00131:-00234:001723.1614:08592
08593:-00056:+00094:+00003:001724.4405:08593
08594:-00062:+00055:+00167:001724.4405:08594
08595:-00078:+00057:+00171:001724.4405:08595
08596:+00072:+00020:-00299:001724.4405:08596
08597:-00151:+00098:-00042:001724.4405:08597
08598:-00226:+00180:+00107:001724.4405:08598
08599:+00017:+00260:+00009:001724.4405:08599
08600:-00010:+00071:+00155:001724.4405:08600
08601:-00011:+00074:-00068:001724.4405:08601
08602:+00069:-00023:+00365:001724.4405:08602
08603:+00118:-00075:+00089:001724.4405:08603
08604:+00029:+00019:-00009:001724.4405:08604
08605:-00344:-00061:-00344:001719.4642:08605
08606:-00091:+00104:-00443:001719.4642:08606
08607:+00011:+00030:+00178:001719.4642:08607
08608:-00082:+00170:+00016:001719.4642:08608
08609:-00128:-00128:+00218:001719.4642:08609
08610:+00073:+00051:-00448:001719.4642:08610
08611:-00056:+00129:-00102:001719.4642:08611
08612:-00294:+00108:-00112:001719.4642:08612
08613:-00055:+00223:-00176:001719.4642:08613
08614:-00161:+00073:+00268:001719.4642:08614
08615:+00026:+00196:-00099:001719.4642:08615
08616:+00174:+00072:+00162:001730.3315:08616
08617:+00070:+00183:+00015:001730.3315:08617
08618:-00087:+00058:+00037:001730.3315:08618
08619:-00185:+00046:-00042:001730.3315:08619
08620:-00002:-00015:+00037:001730.3315:08620
08621:-00126:+00093:+00093:001730.3315:08621
08622:-00040:+00170:-00023:001730.3315:08622
08623:+00049:+00017:-00019:001730.3315:08623
08624:+00007:+00129:-00191:001730.3315:08624
08625:-00163:+00000:+00165:001730.3315:08625
08626:-00095:+00162:-00084:001730.3315:08626
08627:+00022:+00052:+00022:001730.3315:08627
08628:-00189:+00152:+00146:001741.5228:08628
08629:-00065:+00109:+00143:001741.5228:08629
08630:+00194:+00068:+00214:001741.5228:08630
08631:+00169:+00122:-00039:001741.5228:08631
08632:-00176:+00061:+00095:001741.5228:08632
08633:-00220:-00057:-00002:001741.5228:08633
08634:-00015:+00036:+00093:001741.5228:08634
08635:-00106:-00014:+00001:001741.5228:08635
08636:-00110:+00063:+00099:001741.5228:08636
08637:+00229:+00190:+00157:001741.5228:08637
08638:+00094:+00039:+00051:001741.5228:08638
08639:-00127:+00093:+00023:001758.8026:08639
08640:-00250:+00015:-00117:001758.8026:08640
08641:-00071:+00225:-00017:001758.8026:08641
08642:+00032:+00049:+00124:001758.8026:08642
08643:+00169:+00097:-00001:001758.8026:08643
08644:+00279:+00018:+00016:001758.8026:08644
08645:+00053:+00141:-00139:001758.8026:08645
08646:-00287:-00018:+00033:001758.8026:08646
08647:-00276:-00049:-00290:001758.8026:08647
08648:-00047:+00175:-00199:001758.8026:08648
08649:+00026:+00102:+00322:001758.8026:08649
08650:+00104:+00027:+00022:001758.8026:08650
08651:+00329:+00108:-00147:001772.5310:08651
08652:+00112:+00064:-00063:001772.5310:08652
08653:-00362:+00082:-00267:001772.5310:08653
08654:-00136:+00018:-00148:001772.5310:08654
08655:-00009:+00005:+00059:001772.5310:08655
08656:+00164:+00158:-00007:001772.5310:08656
08657:+00373:+00061:+00110:001772.5310:08657
08658:+00326:+00094:-00099:001772.5310:08658
08659:-00177:+00029:-00104:001772.5310:08659
08660:-00378:+00039:+00106:001772.5310:08660
08661:-00062:+00141:-00019:001772.5310:08661
08662:+00234:+00018:+00086:001784.5074:08662
08663:+00270:+00196:+00125:001784.5074:08663
08664:+00260:+00005:+00248:001784.5074:08664
08665:-00049:+00011:-00063:001784.5074:08665
08666:-00143:+00126:+00041:001784.5074:08666
08667:-00216:-00095:+00140:001784.5074:08667
08668:-00014:+00106:-00301:001784.5074:08668
08669:+00061:+00061:+00365:001784.5074:08669
08670:+00258:+00017:+00082:001784.5074:08670
08671:+00310:+00114:-00118:001784.5074:08671
08672:-00078:+00059:+00124:001784.5074:08672
08673:-00359:+00262:-00284:001794.6563:08673
08674:-00300:+00009:+00226:001794.6563:08674
08675:+00040:+00257:+00005:001794.6563:08675
08676:+00405:+00165:+00341:001794.6563:08676
08677:+00424:-00038:+00071:001794.6563:08677
08678:+00045:+00182:-00122:001794.6563:08678
08679:-00150:+00078:+00272:001794.6563:08679
08680:-00279:+00082:-00079:001794.6563:08680
08681:-00106:+00161:-00116:001794.6563:08681
08682:+00008:-00038:+00061:001794.6563:08682
08683:+00344:+00014:-00039:001794.6563:08683
08684:+00244:+00107:-00178:001798.2746:08684
08685:-00037:-00046:-00263:001798.2746:08685
08686:-00334:+00136:-00132:001798.2746:08686
08687:-00131:+00028:-00342:001798.2746:08687
08688:-00017:-00006:-00614:001798.2746:08688
08689:+00103:-00043:-00127:001798.2746:08689
08690:+00140:+00015:-00231:001798.2746:08690
08691:+00282:-00109:-00497:001798.2746:08691
08692:-00086:-00073:-00428:001798.2746:08692
08693:-00301:-00038:-00479:001798.2746:08693
08694:-00047:-00138:-00448:001798.2746:08694
08695:+00162:-00098:-00224:001805.4875:08695
08696:+00167:+00060:-00254:001805.4875:08696
08697:+00262:-00286:-00107:001805.4875:08697
08698:+00293:+00017:-00305:001805.4875:08698
08699:-00081:+00022:-00248:001805.4875:08699
08700:-00414:-00181:-00154:001805.4875:08700
08701:-00249:+00219:-00008:001805.4875:08701
08702:+00101:+00101:+00203:001805.4875:08702
08703:+00174:+00206:+00089:001805.4875:08703
08704:+00136:+00271:+00035:001805.4875:08704
08705:-00088:+00185:-00076:001805.4875:08705
08706:-00272:+00389:-00014:001813.1781:08706
08707:-00342:+00207:+00066:001813.1781:08707
08708:-00153:+00223:+00024:001813.1781:08708
08709:+00002:+00089:+00316:001813.1781:08709
08710:+00297:+00021:+00175:001813.1781:08710
08711:+00327:+00128:+00288:001813.1781:08711
08712:+00123:+00000:+00347:001813.1781:08712
08713:-00194:+00011:+00146:001813.1781:08713
08714:-00258:+00094:+00169:001813.1781:08714
08715:-00251:+00099:+00113:001813.1781:08715
08716:+00059:+00062:+00309:001813.1781:08716
08717:+00280:+00154:+00048:001808.7875:08717
08718:+00277:-00006:+00247:001808.7875:08718
08719:-00440:+00127:+00152:001808.7875:08719
08720:-00534:+00058:-00100:001808.7875:08720
08721:-00092:+00019:+00069:001808.7875:08721
08722:-00029:+00070:+00183:001808.7875:08722
08723:-00027:+00049:+00228:001808.7875:08723
08724:+00304:+00144:+00068:001808.7875:08724
08725:-00055:+00185:+00110:001808.7875:08725
08726:-00299:+00110:+00031:001808.7875:08726
08727:-00109:+00191:+00006:001808.7875:08727
08728:+00173:+00039:-00038:001816.1320:08728
08729:+00357:+00070:-00185:001816.1320:08729
08730:+00142:-00101:-00118:001816.1320:08730
08731:+00179:+00067:-00096:001816.1320:08731
08732:+00033:+00061:-00044:001816.1320:08732
08733:-00097:+00051:-00202:001816.1320:08733
08734:+00080:+00023:-00152:001816.1320:08734
08735:+00064:+00139:-00023:001816.1320:08735
08736:-00072:+00031:-00022:001816.1320:08736
08737:+00178:+00361:-00324:001816.1320:08737
08738:+00245:+00056:+00014:001816.1320:08738
08739:-00132:+00259:-00126:001821.2231:08739
08740:-00305:+00184:-00115:001821.2231:08740
08741:+00173:+00001:-00116:001821.2231:08741
08742:+00274:+00155:-00120:001821.2231:08742
08743:+00173:-00053:-00102:001821.2231:08743
08744:+00186:+00061:-00001:001821.2231:08744
08745:-00021:+00039:+00033:001821.2231:08745
08746:-00148:+00017:-00117:001821.2231:08746
08747:-00015:+00012:-00163:001821.2231:08747
08748:+00158:+00079:+00003:001821.2231:08748
08749:+00158:+00102:+00216:001821.2231:08749
08750:+00278:+00096:-00018:001816.7657:08750
08751:+00063:+00086:-00110:001816.7657:08751
08752:-00419:-00006:-00051:001816.7657:08752
08753:-00298:+00105:+00118:001816.7657:08753
08754:+00151:+00041:+00244:001816.7657:08754
08755:+00236:+00018:+00174:001816.7657:08755
08756:+00010:-00024:+00151:001816.7657:08756
08757:+00134:+00089:+00192:001816.7657:08757
08758:+00092:+00104:+00185:001816.7657:08758
08759:-00328:+00067:+00153:001816.7657:08759
08760:-00200:+00023:+00273:001816.7657:08760
08761:+00092:+00156:+00244:001824.1705:08761
08762:+00130:+00018:+00238:001824.1705:08762
08763:-00014:+00163:+00050:001824.1705:08763
08764:-00004:+00285:+00188:001824.1705:08764
08765:-00066:-00013:+00216:001824.1705:08765
08766:-00251:+00275:-00066:001824.1705:08766
08767:-00228:+00353:+00111:001824.1705:08767
08768:+00244:+00245:+00217:001824.1705:08768
08769:+00245:+00196:+00031:001824.1705:08769
08770:-00240:+00126:-00160:001824.1705:08770
08771:-00102:+00213:-00162:001824.1705:08771
08772:-00041:-00082:+00028:001818.3140:08772
08773:-00205:+00052:-00370:001818.3140:08773
08774:-00297:+00009:+00020:001818.3140:08774
08775:-00039:-00190:+00040:001818.3140:08775
08776:+00236:+00029:-00440:001818.3140:08776
08777:+00163:-00084:-00150:001818.3140:08777
08778:-00247:-00027:-00489:001818.3140:08778
08779:-00096:+00285:-00150:001818.3140:08779
08780:+00072:+00096:-00298:001818.3140:08780
08781:+00111:+00085:-00244:001818.3140:08781
08782:-00024:+00106:-00096:001818.3140:08782
08783:+00205:+00086:-00374:001813.9827:08783
08784:+00301:+00247:-00092:001813.9827:08784
08785:+00049:-00136:+00157:001813.9827:08785
08786:-00135:+00323:-00219:001813.9827:08786
08787:+00109:-00062:+00140:001813.9827:08787
08788:-00005:+00249:+00118:001813.9827:08788
08789:-00061:+00127:+00200:001813.9827:08789
08790:+00204:-00008:+00209:001813.9827:08790
08791:+00197:+00210:-00342:001813.9827:08791
08792:-00181:+00165:-00005:001813.9827:08792
08793:-00393:+00103:+00026:001813.9827:08793
08794:-00124:+00128:-00095:001792.2139:08794
08795:+00025:+00281:+00290:001792.2139:08795
08796:-00031:+00283:+00625:001792.2139:08796
08797:+00114:+00214:+00144:001792.2139:08797
08798:-00147:+00175:+00236:001792.2139:08798
08799:-00359:+00264:-00279:001792.2139:08799
08800:-00080:+00128:-00043:001792.2139:08800
08801:-00072:+00143:+00234:001792.2139:08801
08802:+00055:+00215:+00301:001792.2139:08802
08803:+00265:+00067:+00213:001792.2139:08803
08804:+00245:+00164:-00070:001792.2139:08804
08805:+00068:+00064:+00174:001792.2139:08805
08806:-00143:+00118:+00272:001776.5034:08806
08807:-00004:+00020:+00116:001776.5034:08807
08808:-00051:-00018:-00176:001776.5034:08808
08809:+00063:+00044:+00047:001776.5034:08809
08810:+00247:+00114:+00079:001776.5034:08810
08811:+00081:+00008:-00225:001776.5034:08811
08812:-00144:-00087:-00377:001776.5034:08812
08813:-00270:+00101:+00176:001776.5034:08813
08814:-00046:+00158:-00082:001776.5034:08814
08815:-00028:-00008:-00028:001776.5034:08815
08816:+00000:+00060:-00136:001776.5034:08816
08817:+00086:+00058:+00026:001747.4559:08817
08818:-00085:+00034:-00217:001747.4559:08818
08819:-00044:+00132:-00360:001747.4559:08819
08820:-00043:+00054:-00127:001747.4559:08820
08821:+00012:+00152:-00160:001747.4559:08821
08822:+00064:+00130:+00039:001747.4559:08822
08823:+00077:+00064:+00042:001747.4559:08823
08824:+00344:-00040:-00024:001747.4559:08824
08825:+00120:+00002:+00018:001747.4559:08825
08826:+00016:+00150:-00123:001747.4559:08826
08827:-00020:+00064:-00071:001747.4559:08827
08828:+00022:+00020:-00262:001747.4559:08828
08829:+00077:+00159:+00122:001724.4191:08829
08830:+00089:+00016:+00259:001724.4191:08830
08831:+00177:+00022:-00088:001724.4191:08831
08832:-00085:-00036:+00000:001724.4191:08832
08833:-00249:+00163:-00061:001724.4191:08833
08834:-00006:-00071:+00063:001724.4191:08834
08835:+00040:+00083:-00111:001724.4191:08835
08836:-00010:+00165:+00100:001724.4191:08836
08837:+00023:+00014:+00261:001724.4191:08837
08838:+00146:+00099:+00064:001724.4191:08838
08839:-00064:+00009:+00373:001724.4191:08839
08840:-00084:+00268:-00084:001700.4813:08840
08841:+00219:+00112:+00085:001700.4813:08841
08842:+00060:+00018:+00025:001700.4813:08842
08843:-00064:+00163:+00210:001700.4813:08843
08844:+00120:+00071:+00305:001700.4813:08844
08845:+00239:+00063:+00050:001700.4813:08845
08846:-00195:-00096:+00003:001700.4813:08846
08847:-00203:+00167:-00059:001700.4813:08847
08848:-00038:+00164:+00232:001700.4813:08848
08849:-00117:+00083:-00020:001700.4813:08849
08850:-00139:+00214:-00155:001700.4813:08850
08851:-00091:-00086:+00207:001700.4813:08851
08852:+00148:+00015:+00160:001692.5103:08852
08853:+00022:+00150:+00046:001692.5103:08853
08854:-00148:+00214:-00104:001692.5103:08854
08855:-00068:+00082:-00091:001692.5103:08855
08856:+00084:+00151:+00088:001692.5103:08856
08857:+00074:+00287:+00227:001692.5103:08857
08858:-00063:+00026:+00065:001692.5103:08858
08859:+00119:+00191:-00162:001692.5103:08859
08860:+00009:+00068:+00050:001692.5103:08860
08861:-00084:+00237:-00067:001692.5103:08861
08862:-00219:+00216:-00134:001692.5103:08862
08863:-00050:+00272:-00160:001692.5103:08863
08864:-00035:-00097:-00038:001698.2546:08864
08865:-00029:+00008:-00112:001698.2546:08865
08866:-00017:+00171:+00078:001698.2546:08866
08867:+00080:-00010:-00256:001698.2546:08867
08868:-00146:+00235:-00397:001698.2546:08868
08869:-00118:+00090:+00056:001698.2546:08869
08870:-00063:+00061:-00148:001698.2546:08870
08871:-00052:+00132:-00097:001698.2546:08871
08872:-00056:-00001:+00069:001698.2546:08872
08873:+00162:+00046:+00064:001698.2546:08873
08874:+00090:-00113:+00050:001698.2546:08874
08875:-00061:+00209:-00169:001698.2546:08875
08876:-00068:-00058:+00232:001717.0834:08876
08877:+00033:+00090:-00174:001717.0834:08877
08878:-00078:-00151:+00067:001717.0834:08878
08879:-00158:+00076:-00052:001717.0834:08879
08880:-00012:-00074:+00130:001717.0834:08880
08881:+00023:+00000:-00039:001717.0834:08881
08882:-00063:+00209:-00115:001717.0834:08882
08883:-00194:+00159:+00000:001717.0834:08883
08884:-00150:+00135:+00019:001717.0834:08884
08885:-00208:+00078:+00265:001717.0834:08885
08886:+00005:+00137:+00112:001717.0834:08886
08887:+00151:+00162:+00276:001735.1925:08887
08888:+00098:+00171:+00169:001735.1925:08888
[truncated: 50,041 more chars]
