# Supplementary material for: Suboptimal Omnidirectional Wheel Design and Implementation
Source: Sensors (Basel). 2021 Jan 28;21(3):865. doi: 10.3390/s21030865 (PMC7865864; doi:10.3390/s21030865)
Supplement: Supplementary file 1 [file sensors-21-00865-s001.zip › 3.-Data 30 Fixed Wheel/ACDATA17.TXT]

00001:-00149:+00088:+00237:002508.2822:00001
00002:+00151:+00056:+00187:002508.2822:00002
00003:+00007:+00060:+00004:002508.2822:00003
00004:+00121:+00267:+00461:002508.2822:00004
00005:-00178:-00012:+00039:002508.2822:00005
00006:-00059:+00144:+00135:002508.2822:00006
00007:+00098:-00075:+00120:002493.2297:00007
00008:+00188:-00016:-00040:002493.2297:00008
00009:+00086:+00198:+00009:002493.2297:00009
00010:-00297:-00261:+00126:002493.2297:00010
00011:+00014:+00144:-00049:002493.2297:00011
00012:+00205:-00062:+00049:002493.2297:00012
00013:+00320:+00076:+00075:002493.2297:00013
00014:+00091:-00025:+00042:002493.2297:00014
00015:-00308:+00075:-00017:002493.0654:00015
00016:+00048:+00052:+00269:002493.0654:00016
00017:+00201:+00048:+00016:002493.0654:00017
00018:+00255:+00060:+00153:002493.0654:00018
00019:-00053:+00181:-00091:002493.0654:00019
00020:-00158:+00137:+00066:002493.0654:00020
00021:-00009:+00246:+00169:002493.0654:00021
00022:+00257:+00341:-00027:002493.0654:00022
00023:+00308:+00244:+00134:002482.9851:00023
00024:+00019:+00148:-00092:002482.9851:00024
00025:-00145:+00288:-00048:002482.9851:00025
00026:-00092:+00271:+00169:002482.9851:00026
00027:+00293:+00258:-00099:002482.9851:00027
00028:+00375:+00056:+00006:002482.9851:00028
00029:-00036:-00008:-00324:002482.9851:00029
00030:-00203:+00204:-00219:002482.9851:00030
00031:-00004:-00062:-00186:002482.9851:00031
00032:+00223:-00032:-00463:002473.2607:00032
00033:+00201:-00294:+00049:002473.2607:00033
00034:-00113:-00098:-00031:002473.2607:00034
00035:-00131:+00126:+00058:002473.2607:00035
00036:+00157:-00099:+00206:002473.2607:00036
00037:+00426:+00003:-00313:002473.2607:00037
00038:+00048:-00041:-00001:002473.2607:00038
00039:-00086:+00017:-00261:002473.2607:00039
00040:-00134:+00203:+00024:002473.0358:00040
00041:+00214:+00035:+00260:002473.0358:00041
00042:+00270:+00321:-00183:002473.0358:00042
00043:+00249:+00037:+00274:002473.0358:00043
00044:-00152:-00203:-00002:002473.0358:00044
00045:-00241:+00007:+00101:002473.0358:00045
00046:+00083:+00122:+00268:002473.0358:00046
00047:+00167:-00159:+00044:002473.0358:00047
00048:-00070:+00064:+00455:002478.0664:00048
00049:-00331:-00063:+00144:002478.0664:00049
00050:-00212:+00404:+00024:002478.0664:00050
00051:+00197:+00186:+00286:002478.0664:00051
00052:+00224:+00297:-00130:002478.0664:00052
00053:-00145:+00067:+00423:002478.0664:00053
00054:-00261:+00118:+00119:002478.0664:00054
00055:+00046:+00307:+00252:002478.0664:00055
00056:+00266:+00334:+00192:002458.6872:00056
00057:+00005:+00160:-00141:002458.6872:00057
00058:-00143:+00030:+00038:002458.6872:00058
00059:-00121:-00094:+00103:002458.6872:00059
00060:+00059:+00033:+00108:002458.6872:00060
00061:+00066:+00261:-00193:002458.6872:00061
00062:+00060:+00179:-00324:002458.6872:00062
00063:-00042:+00190:-00164:002458.6872:00063
00064:-00316:-00118:-00105:002468.1794:00064
00065:+00056:+00050:-00100:002468.1794:00065
00066:+00156:-00072:+00166:002468.1794:00066
00067:+00074:+00116:-00584:002468.1794:00067
00068:-00286:+00006:-00461:002468.1794:00068
00069:-00282:+00006:+00078:002468.1794:00069
00070:+00081:-00096:+00179:002468.1794:00070
00071:+00208:+00107:-00122:002468.1794:00071
00072:+00048:-00195:-00546:002463.2861:00072
00073:-00146:+00073:-00255:002463.2861:00073
00074:-00169:+00005:-00181:002463.2861:00074
00075:+00136:+00205:+00390:002463.2861:00075
00076:+00192:+00091:+00110:002463.2861:00076
00077:+00125:+00076:+00263:002463.2861:00077
00078:-00196:-00270:+00075:002463.2861:00078
00079:-00049:+00116:-00177:002463.2861:00079
00080:+00200:+00158:+00386:002458.7375:00080
00081:+00075:+00203:-00045:002458.7375:00081
00082:-00165:+00321:+00199:002458.7375:00082
00083:-00314:-00157:+00084:002458.7375:00083
00084:-00051:+00139:-00128:002458.7375:00084
00085:+00185:+00097:+00267:002458.7375:00085
00086:+00026:+00340:-00075:002458.7375:00086
00087:-00210:+00205:+00330:002458.7375:00087
00088:-00218:-00076:+00351:002458.3361:00088
00089:-00162:-00085:-00079:002458.3361:00089
00090:+00079:-00158:+00352:002458.3361:00090
00091:+00203:+00097:-00019:002458.3361:00091
00092:-00037:+00489:-00045:002458.3361:00092
00093:-00232:-00211:-00207:002458.3361:00093
00094:-00151:-00108:-00024:002458.3361:00094
00095:+00269:-00046:+00364:002458.3361:00095
00096:+00200:+00251:-00117:002458.3444:00096
00097:-00113:+00377:-00050:002458.3444:00097
00098:-00249:+00086:-00137:002458.3444:00098
00099:+00064:-00111:-00018:002458.3444:00099
00100:+00245:-00074:+00424:002458.3444:00100
00101:+00095:-00134:-00054:002458.3444:00101
00102:-00087:+00311:-00209:002458.3444:00102
00103:-00188:+00089:-00061:002458.3444:00103
00104:-00052:+00109:+00066:002458.3444:00104
00105:+00469:+00055:+00311:002448.9467:00105
00106:+00058:-00092:-00163:002448.9467:00106
00107:-00149:+00079:-00134:002448.9467:00107
00108:-00228:+00202:-00142:002448.9467:00108
00109:-00004:+00098:-00202:002448.9467:00109
00110:+00340:+00067:+00301:002448.9467:00110
00111:+00012:+00041:-00080:002448.9467:00111
00112:-00213:-00021:+00403:002448.9467:00112
00113:-00183:+00296:-00177:002453.3649:00113
00114:+00183:-00057:-00270:002453.3649:00114
00115:+00237:-00114:+00195:002453.3649:00115
00116:-00017:+00150:+00084:002453.3649:00116
00117:-00314:-00119:+00165:002453.3649:00117
00118:-00273:+00054:-00280:002453.3649:00118
00119:+00168:+00097:+00038:002453.3649:00119
00120:+00222:+00055:-00283:002453.3649:00120
00121:-00085:+00014:-00075:002458.1894:00121
00122:-00243:-00059:+00161:002458.1894:00122
00123:-00258:+00075:+00242:002458.1894:00123
00124:+00135:-00011:+00079:002458.1894:00124
00125:+00057:+00157:-00274:002458.1894:00125
00126:-00078:+00139:+00045:002458.1894:00126
00127:-00240:+00080:+00045:002458.1894:00127
00128:-00215:+00226:+00166:002458.1894:00128
00129:+00076:-00215:+00535:002453.6806:00129
00130:+00054:+00093:-00428:002453.6806:00130
00131:+00019:+00042:+00413:002453.6806:00131
00132:-00280:+00152:-00006:002453.6806:00132
00133:-00118:+00115:+00167:002453.6806:00133
00134:-00017:-00216:+00668:002453.6806:00134
00135:-00004:-00037:-00501:002453.6806:00135
00136:-00066:-00053:+00339:002453.6806:00136
00137:-00196:+00063:+00200:002468.0668:00137
00138:-00053:+00135:+00055:002468.0668:00138
00139:+00074:-00163:+00200:002468.0668:00139
00140:+00007:+00008:-00489:002468.0668:00140
00141:-00102:+00189:+00158:002468.0668:00141
00142:-00138:-00017:-00413:002468.0668:00142
00143:-00081:+00082:-00237:002468.0668:00143
00144:+00129:+00072:+00191:002468.0668:00144
00145:+00038:-00196:-00549:002483.0000:00145
00146:+00027:+00065:-00252:002483.0000:00146
00147:-00134:-00213:-00471:002483.0000:00147
00148:-00059:+00046:-00374:002483.0000:00148
00149:+00299:+00028:-00047:002483.0000:00149
00150:+00196:-00182:-00423:002483.0000:00150
00151:-00236:-00060:-00330:002483.0000:00151
00152:-00112:-00144:-00541:002483.0000:00152
00153:+00043:-00201:-00152:002483.2617:00153
00154:+00326:+00112:-00304:002483.2617:00154
00155:-00168:-00091:-00467:002483.2617:00155
00156:-00269:+00018:-00225:002483.2617:00156
00157:-00154:-00045:-00408:002483.2617:00157
00158:+00082:+00114:-00072:002483.2617:00158
00159:+00030:+00152:-00295:002483.2617:00159
00160:-00210:-00008:-00152:002483.2617:00160
00161:-00359:+00036:-00180:002493.0432:00161
00162:+00003:+00028:-00069:002493.0432:00162
00163:+00372:-00034:+00341:002493.0432:00163
00164:+00220:+00084:-00072:002493.0432:00164
00165:-00173:-00122:+00240:002493.0432:00165
00166:-00126:-00037:-00087:002493.0432:00166
00167:+00042:+00017:+00136:002493.0432:00167
00168:+00442:+00120:+00283:002493.0432:00168
00169:+00367:+00124:+00027:002492.8808:00169
00170:-00173:+00076:+00264:002492.8808:00170
00171:-00395:+00188:+00129:002492.8808:00171
00172:-00085:+00279:+00389:002492.8808:00172
00173:+00435:+00220:+00240:002492.8808:00173
00174:-00020:+00206:+00217:002492.8808:00174
00175:-00313:-00017:+00379:002492.8808:00175
00176:-00421:+00164:+00096:002492.8808:00176
00177:+00047:-00128:+00384:002483.0568:00177
00178:+00397:+00093:+00096:002483.0568:00178
00179:-00184:+00073:+00230:002483.0568:00179
00180:-00321:-00119:+00164:002483.0568:00180
00181:-00069:+00372:+00029:002483.0568:00181
00182:+00433:+00145:+00450:002483.0568:00182
00183:+00363:+00252:-00036:002483.0568:00183
00184:-00088:+00166:+00116:002483.0568:00184
00185:-00163:+00059:-00030:002477.8710:00185
00186:-00022:+00352:+00204:002477.8710:00186
00187:+00472:+00135:+00382:002477.8710:00187
00188:+00394:-00056:-00110:002477.8710:00188
00189:+00053:+00082:+00075:002477.8710:00189
00190:-00227:-00219:-00297:002477.8710:00190
00191:-00173:+00278:-00028:002477.8710:00191
00192:+00366:+00191:+00250:002477.8710:00192
00193:+00260:+00066:-00042:002482.8969:00193
00194:+00160:+00184:-00038:002482.8969:00194
00195:-00312:-00422:-00414:002482.8969:00195
00196:-00073:+00101:-00359:002482.8969:00196
00197:+00384:+00188:+00030:002482.8969:00197
00198:+00055:+00121:-00316:002482.8969:00198
00199:-00343:+00039:-00065:002482.8969:00199
00200:-00393:-00169:-00328:002482.8969:00200
00201:+00578:+00064:-00085:002482.8969:00201
00202:+00758:-00068:-00105:002478.1875:00202
00203:+00013:+00005:-00186:002478.1875:00203
00204:-00348:-00158:-00024:002478.1875:00204
00205:-00156:-00104:-00248:002478.1875:00205
00206:+00437:+00043:+00063:002478.1875:00206
00207:+00364:-00089:-00006:002478.1875:00207
00208:+00058:+00045:-00050:002478.1875:00208
00209:-00118:+00022:+00018:002478.1875:00209
00210:-00134:+00006:-00067:002487.9750:00210
00211:-00038:+00138:+00247:002487.9750:00211
00212:+00103:+00044:+00069:002487.9750:00212
00213:+00028:+00171:+00090:002487.9750:00213
00214:-00243:+00014:+00076:002487.9750:00214
00215:-00367:+00188:+00134:002487.9750:00215
00216:+00022:+00230:+00396:002487.9750:00216
00217:+00153:+00068:-00020:002487.9750:00217
00218:-00018:+00041:+00192:002492.9401:00218
00219:-00346:-00028:+00140:002492.9401:00219
00220:-00050:+00102:+00168:002492.9401:00220
00221:+00253:+00219:+00387:002492.9401:00221
00222:+00221:+00035:+00058:002492.9401:00222
00223:-00023:+00291:+00152:002492.9401:00223
00224:-00381:+00053:+00052:002492.9401:00224
00225:+00012:+00169:+00142:002492.9401:00225
00226:+00197:+00308:+00227:002483.0971:00226
00227:+00155:+00016:+00025:002483.0971:00227
00228:-00234:+00383:-00090:002483.0971:00228
00229:-00329:+00091:+00058:002483.0971:00229
00230:-00018:+00310:+00077:002483.0971:00230
00231:+00068:+00036:+00108:002483.0971:00231
00232:+00072:+00004:+00078:002483.0971:00232
00233:-00220:-00094:-00154:002483.0971:00233
00234:-00299:-00141:+00128:002497.9943:00234
00235:-00014:+00082:-00003:002497.9943:00235
00236:+00341:-00065:+00015:002497.9943:00236
00237:+00220:-00113:-00173:002497.9943:00237
00238:-00315:-00128:-00174:002497.9943:00238
00239:-00222:-00023:+00036:002497.9943:00239
00240:+00100:+00170:+00040:002497.9943:00240
00241:+00282:+00019:-00025:002497.9943:00241
00242:+00128:+00259:-00272:002508.1171:00242
00243:-00350:+00076:-00178:002508.1171:00243
00244:-00013:+00066:+00048:002508.1171:00244
00245:+00212:+00187:-00174:002508.1171:00245
00246:+00213:-00008:-00045:002508.1171:00246
00247:-00180:+00037:-00235:002508.1171:00247
00248:-00263:-00129:-00150:002508.1171:00248
00249:+00024:-00020:+00141:002508.1171:00249
00250:+00189:+00002:-00158:002498.1289:00250
00251:+00125:+00003:-00060:002498.1289:00251
00252:-00233:+00040:-00174:002498.1289:00252
00253:-00393:+00051:+00178:002498.1289:00253
00254:+00071:+00226:+00195:002498.1289:00254
00255:+00303:+00047:+00083:002498.1289:00255
00256:+00175:+00172:+00047:002498.1289:00256
00257:-00358:+00021:-00069:002498.1289:00257
00258:-00155:+00225:+00163:002503.0734:00258
00259:+00178:+00201:+00262:002503.0734:00259
00260:+00291:+00020:+00110:002503.0734:00260
00261:+00006:+00079:+00205:002503.0734:00261
00262:-00366:-00038:+00143:002503.0734:00262
00263:-00066:+00078:+00066:002503.0734:00263
00264:+00165:+00098:+00081:002503.0734:00264
00265:+00215:+00050:+00069:002503.0734:00265
00266:-00123:+00125:+00130:002513.3852:00266
00267:-00296:+00133:+00114:002513.3852:00267
00268:-00063:+00126:+00187:002513.3852:00268
00269:+00215:+00094:+00148:002513.3852:00269
00270:+00232:+00054:+00124:002513.3852:00270
00271:-00214:+00113:+00035:002513.3852:00271
00272:-00356:+00014:-00034:002513.3852:00272
00273:-00042:+00168:+00128:002513.3852:00273
00274:+00363:+00028:+00119:002503.3002:00274
00275:+00227:-00074:-00070:002503.3002:00275
00276:-00312:+00049:-00160:002503.3002:00276
00277:-00232:-00067:-00013:002503.3002:00277
00278:+00051:+00120:+00009:002503.3002:00278
00279:+00342:+00065:+00165:002503.3002:00279
00280:+00107:+00105:+00127:002503.3002:00280
00281:-00238:+00136:-00227:002503.3002:00281
00282:-00131:-00002:+00215:002513.3991:00282
00283:+00119:+00225:-00186:002513.3991:00283
00284:+00208:+00006:+00015:002513.3991:00284
00285:-00151:+00099:-00239:002513.3991:00285
00286:-00209:-00067:-00089:002513.3991:00286
00287:-00151:-00069:+00050:002513.3991:00287
00288:+00093:-00016:-00340:002513.3991:00288
00289:+00192:+00064:-00202:002518.4489:00289
00290:-00213:+00009:-00336:002518.4489:00290
00291:-00480:-00082:-00280:002518.4489:00291
00292:-00109:-00127:+00017:002518.4489:00292
00293:+00305:+00047:-00161:002518.4489:00293
00294:+00229:-00195:-00284:002518.4489:00294
00295:-00220:-00034:-00631:002518.4489:00295
00296:-00340:-00114:-00127:002518.4489:00296
00297:+00010:-00008:-00182:002513.4602:00297
00298:+00415:-00084:-00498:002513.4602:00298
00299:+00233:-00188:-00201:002513.4602:00299
00300:-00263:-00183:-00423:002513.4602:00300
00301:-00073:+00063:-00301:002513.4602:00301
00302:+00300:-00041:-00184:002513.4602:00302
00303:+00368:+00093:-00250:002513.4602:00303
00304:-00213:+00112:-00195:002513.4602:00304
00305:-00274:+00040:-00120:002518.5908:00305
00306:-00157:+00393:+00069:002518.5908:00306
00307:-00163:-00107:+00138:002518.5908:00307
00308:-00025:+00107:+00242:002518.5908:00308
00309:-00123:-00118:-00145:002518.5908:00309
00310:-00190:-00206:-00251:002518.5908:00310
00311:-00170:+00154:+00151:002518.5908:00311
00312:+00106:-00201:+00262:002518.5908:00312
00313:+00025:-00120:+00176:002518.5549:00313
00314:-00076:+00003:+00169:002518.5549:00314
00315:-00118:+00163:+00199:002518.5549:00315
00316:+00170:+00208:-00007:002518.5549:00316
00317:+00241:+00268:+00211:002518.5549:00317
00318:+00222:+00173:+00197:002518.5549:00318
00319:-00235:+00113:+00127:002518.5549:00319
00320:-00100:+00385:+00146:002518.5549:00320
00321:+00070:+00002:+00052:002508.4147:00321
00322:+00272:+00130:+00004:002508.4147:00322
00323:-00073:-00187:+00218:002508.4147:00323
00324:-00261:-00136:-00034:002508.4147:00324
00325:-00160:-00030:+00087:002508.4147:00325
00326:+00046:+00045:-00041:002508.4147:00326
00327:+00193:+00067:+00064:002508.4147:00327
00328:-00079:-00128:+00246:002508.4147:00328
00329:-00160:+00291:-00032:002503.2753:00329
00330:-00109:+00045:+00120:002503.2753:00330
00331:+00101:+00404:-00210:002503.2753:00331
00332:+00265:+00144:+00037:002503.2753:00332
00333:+00142:+00138:+00013:002503.2753:00333
00334:-00104:+00097:+00031:002503.2753:00334
00335:-00008:+00141:-00053:002503.2753:00335
00336:+00299:+00229:-00062:002503.2753:00336
00337:+00299:-00016:-00070:002498.1149:00337
00338:+00149:+00010:-00059:002498.1149:00338
00339:-00049:+00099:+00030:002498.1149:00339
00340:-00046:+00039:-00002:002498.1149:00340
00341:+00130:-00030:-00077:002498.1149:00341
00342:+00154:+00100:-00151:002498.1149:00342
00343:+00074:+00169:+00088:002498.1149:00343
00344:-00223:+00246:-00100:002498.1149:00344
00345:-00191:+00124:+00181:002478.2893:00345
00346:+00136:+00066:-00008:002478.2893:00346
00347:+00117:+00056:-00402:002478.2893:00347
00348:-00102:-00093:-00158:002478.2893:00348
00349:-00149:+00182:-00147:002478.2893:00349
00350:+00230:-00033:+00057:002478.2893:00350
00351:+00273:-00111:-00031:002478.2893:00351
00352:+00137:+00053:-00081:002478.2893:00352
00353:-00039:-00328:+00043:002488.0749:00353
00354:-00101:+00164:+00061:002488.0749:00354
00355:+00235:-00075:+00285:002488.0749:00355
00356:+00438:+00203:+00005:002488.0749:00356
00357:+00070:+00051:+00017:002488.0749:00357
00358:-00353:-00084:+00136:002488.0749:00358
00359:-00225:+00366:+00173:002488.0749:00359
00360:+00330:+00041:+00345:002488.0749:00360
00361:+00247:+00152:-00044:002483.0146:00361
00362:-00109:+00254:+00006:002483.0146:00362
00363:-00442:-00055:+00261:002483.0146:00363
00364:-00213:+00224:+00153:002483.0146:00364
00365:+00338:+00045:+00225:002483.0146:00365
00366:+00076:+00068:-00127:002483.0146:00366
00367:-00270:+00145:+00190:002483.0146:00367
00368:-00331:+00029:+00152:002483.0146:00368
00369:+00319:+00152:+00246:002483.0146:00369
00370:+00405:+00110:+00026:002478.2966:00370
00371:+00127:+00131:-00169:002478.2966:00371
00372:-00191:+00208:+00017:002478.2966:00372
00373:-00146:+00127:+00124:002478.2966:00373
00374:+00178:+00155:+00185:002478.2966:00374
00375:+00265:+00264:+00139:002478.2966:00375
00376:+00124:-00111:-00079:002478.2966:00376
00377:-00191:+00184:-00142:002478.2966:00377
00378:-00199:+00281:-00078:002483.1262:00378
00379:+00186:+00182:+00041:002483.1262:00379
00380:+00213:+00073:+00111:002483.1262:00380
00381:+00075:+00149:-00355:002483.1262:00381
00382:-00252:-00330:+00034:002483.1262:00382
00383:-00172:+00153:-00218:002483.1262:00383
00384:+00112:-00017:+00060:002483.1262:00384
00385:+00119:+00116:-00241:002483.1262:00385
00386:-00058:+00038:-00144:002483.0107:00386
00387:-00190:-00132:-00088:002483.0107:00387
00388:+00173:-00011:-00174:002483.0107:00388
00389:+00234:+00152:+00245:002483.0107:00389
00390:+00133:+00238:-00051:002483.0107:00390
00391:-00097:-00034:+00124:002483.0107:00391
00392:-00234:-00065:+00182:002483.0107:00392
00393:-00001:+00019:+00152:002483.0107:00393
00394:+00320:+00085:+00103:002473.2390:00394
00395:+00098:-00049:-00155:002473.2390:00395
00396:-00288:+00130:-00040:002473.2390:00396
00397:-00356:-00164:-00131:002473.2390:00397
00398:+00141:+00060:-00022:002473.2390:00398
00399:+00264:+00071:+00261:002473.2390:00399
00400:+00003:+00030:-00065:002473.2390:00400
00401:-00245:+00149:+00025:002473.2390:00401
00402:-00257:+00221:-00141:002478.0139:00402
00403:+00135:+00109:+00001:002478.0139:00403
00404:+00218:+00040:+00209:002478.0139:00404
00405:-00085:+00026:+00096:002478.0139:00405
00406:-00308:+00083:+00186:002478.0139:00406
00407:-00035:+00017:-00111:002478.0139:00407
00408:+00217:+00089:+00028:002478.0139:00408
00409:+00160:+00042:+00221:002478.0139:00409
00410:-00082:+00044:+00081:002482.9960:00410
00411:-00267:+00079:+00128:002482.9960:00411
00412:-00018:+00058:-00074:002482.9960:00412
00413:+00188:+00183:+00142:002482.9960:00413
00414:+00224:+00161:+00106:002482.9960:00414
00415:-00166:+00053:+00024:002482.9960:00415
00416:-00260:+00032:+00290:002482.9960:00416
00417:-00008:+00097:+00093:002482.9960:00417
00418:+00321:-00189:+00072:002468.3825:00418
00419:+00157:+00173:-00095:002468.3825:00419
00420:-00213:+00033:+00036:002468.3825:00420
00421:-00312:+00075:-00318:002468.3825:00421
00422:-00104:+00129:+00014:002468.3825:00422
00423:+00326:-00101:+00234:002468.3825:00423
00424:+00201:+00057:-00233:002468.3825:00424
00425:-00190:+00139:+00020:002468.3825:00425
00426:-00361:+00187:-00394:002473.0905:00426
00427:-00077:+00196:-00148:002473.0905:00427
00428:+00285:-00042:+00273:002473.0905:00428
00429:+00170:+00006:-00227:002473.0905:00429
00430:-00126:+00078:+00120:002473.0905:00430
00431:-00311:-00064:-00433:002473.0905:00431
00432:-00041:-00041:+00267:002473.0905:00432
00433:+00243:+00221:+00257:002473.0905:00433
00434:-00132:-00067:-00150:002483.0146:00434
00435:-00185:-00104:+00025:002483.0146:00435
00436:-00247:+00098:-00387:002483.0146:00436
00437:+00172:-00041:+00286:002483.0146:00437
00438:+00227:+00261:+00233:002483.0146:00438
00439:-00192:+00061:-00112:002483.0146:00439
00440:-00297:+00187:+00098:002483.0146:00440
00441:-00266:+00174:-00287:002483.0146:00441
00442:+00082:-00205:+00358:002478.2819:00442
00443:+00218:+00209:-00296:002478.2819:00443
00444:-00004:+00121:-00067:002478.2819:00444
00445:-00301:-00072:+00185:002478.2819:00445
00446:-00253:+00080:-00402:002478.2819:00446
00447:+00101:-00060:+00115:002478.2819:00447
00448:+00224:-00041:-00185:002478.2819:00448
00449:-00045:+00091:-00224:002478.2819:00449
00450:-00384:-00031:-00223:002493.1286:00450
00451:-00324:+00064:-00080:002493.1286:00451
00452:+00211:-00050:+00072:002493.1286:00452
00453:+00108:-00076:-00603:002493.1286:00453
00454:-00180:-00028:-00447:002493.1286:00454
00455:-00380:+00007:-00508:002493.1286:00455
00456:-00203:-00107:-00238:002493.1286:00456
00457:+00428:+00053:+00064:002493.1286:00457
00458:-00120:-00321:-00460:002493.0437:00458
00459:-00230:+00144:-00106:002493.0437:00459
00460:-00177:+00147:-00369:002493.0437:00460
00461:+00245:-00086:-00267:002493.0437:00461
00462:+00280:+00162:-00187:002493.0437:00462
00463:-00021:-00085:-00191:002493.0437:00463
00464:-00221:+00211:-00220:002493.0437:00464
00465:-00276:+00031:-00499:002493.0437:00465
00466:+00004:-00064:-00140:002493.2629:00466
00467:+00157:-00050:-00138:002493.2629:00467
00468:-00091:+00091:-00163:002493.2629:00468
00469:-00322:+00058:+00229:002493.2629:00469
00470:-00274:+00196:+00193:002493.2629:00470
00471:+00077:-00096:+00307:002493.2629:00471
00472:+00146:+00069:+00074:002493.2629:00472
00473:+00135:+00011:+00080:002493.2629:00473
00474:-00027:+00026:+00058:002493.0952:00474
00475:-00171:+00049:+00113:002493.0952:00475
00476:+00087:+00108:+00228:002493.0952:00476
00477:+00280:+00113:+00033:002493.0952:00477
00478:+00160:+00099:+00251:002493.0952:00478
00479:-00183:+00082:+00144:002493.0952:00479
00480:+00010:+00206:+00184:002493.0952:00480
00481:+00206:+00042:+00206:002493.0952:00481
00482:+00234:+00022:-00017:002488.0373:00482
00483:-00150:+00077:+00290:002488.0373:00483
00484:-00351:-00175:-00031:002488.0373:00484
00485:-00118:+00132:+00002:002488.0373:00485
00486:+00114:-00104:+00207:002488.0373:00486
00487:+00165:+00259:-00052:002488.0373:00487
00488:-00154:+00026:+00273:002488.0373:00488
00489:-00341:+00084:-00012:002488.0373:00489
00490:+00056:+00003:+00236:002478.2783:00490
00491:+00325:+00134:-00160:002478.2783:00491
00492:+00139:+00254:-00097:002478.2783:00492
00493:-00062:+00067:+00033:002478.2783:00493
00494:-00131:+00247:-00086:002478.2783:00494
00495:+00065:+00062:+00274:002478.2783:00495
00496:+00435:-00015:-00095:002478.2783:00496
00497:+00460:+00134:+00209:002478.2783:00497
00498:-00047:+00016:-00034:002478.0434:00498
00499:-00199:+00039:+00045:002478.0434:00499
00500:+00092:+00152:-00237:002478.0434:00500
00501:+00398:-00039:-00047:002478.0434:00501
00502:+00125:+00382:+00060:002478.0434:00502
00503:-00266:+00234:-00315:002478.0434:00503
00504:-00130:+00147:+00258:002478.0434:00504
00505:+00074:+00073:-00340:002478.0434:00505
00506:+00367:-00155:-00150:002478.0434:00506
00507:-00016:+00205:+00002:002468.0444:00507
00508:-00239:+00117:-00083:002468.0444:00508
00509:-00166:+00003:+00216:002468.0444:00509
00510:+00245:-00058:-00040:002468.0444:00510
00511:+00305:-00150:+00095:002468.0444:00511
00512:+00154:+00137:-00068:002468.0444:00512
00513:-00089:-00170:-00043:002468.0444:00513
00514:-00079:+00074:+00131:002468.0444:00514
00515:+00323:-00103:-00175:002468.3032:00515
00516:+00335:+00058:+00032:002468.3032:00516
00517:-00090:+00202:+00024:002468.3032:00517
00518:-00161:+00096:-00109:002468.3032:00518
00519:+00008:+00167:+00313:002468.3032:00519
00520:+00376:+00037:+00084:002468.3032:00520
00521:+00033:+00096:+00127:002468.3032:00521
00522:-00129:+00157:+00047:002468.3032:00522
00523:-00338:+00169:-00046:002477.9626:00523
00524:-00055:+00124:+00196:002477.9626:00524
00525:+00292:+00043:+00160:002477.9626:00525
00526:-00066:+00128:+00205:002477.9626:00526
00527:-00310:+00250:+00105:002477.9626:00527
00528:-00266:-00056:+00013:002477.9626:00528
00529:+00281:+00235:+00150:002477.9626:00529
00530:+00269:+00085:+00207:002477.9626:00530
00531:-00092:+00173:+00086:002482.9484:00531
00532:-00199:-00006:+00119:002482.9484:00532
00533:-00058:+00177:-00116:002482.9484:00533
00534:+00317:+00244:+00280:002482.9484:00534
00535:+00247:-00014:-00126:002482.9484:00535
00536:+00010:+00271:+00079:002482.9484:00536
00537:-00175:+00012:+00325:002482.9484:00537
00538:-00057:+00070:+00045:002482.9484:00538
00539:+00235:+00217:-00161:002478.2055:00539
00540:+00029:-00106:-00149:002478.2055:00540
00541:-00116:+00014:-00077:002478.2055:00541
00542:-00260:-00008:+00116:002478.2055:00542
00543:-00188:+00048:+00014:002478.2055:00543
00544:+00148:+00171:-00252:002478.2055:00544
00545:+00016:-00129:-00096:002478.2055:00545
00546:-00116:+00189:-00260:002478.2055:00546
00547:-00267:-00038:+00078:002488.0600:00547
00548:-00009:+00148:-00015:002488.0600:00548
00549:+00164:+00007:-00093:002488.0600:00549
00550:+00101:+00106:-00114:002488.0600:00550
00551:-00089:-00179:-00210:002488.0600:00551
00552:-00174:-00044:+00122:002488.0600:00552
00553:+00128:+00030:+00125:002488.0600:00553
00554:+00307:-00100:+00083:002488.0600:00554
00555:-00004:-00060:-00047:002487.9785:00555
00556:-00250:+00022:-00152:002487.9785:00556
00557:-00159:+00050:+00149:002487.9785:00557
00558:+00210:+00140:+00095:002487.9785:00558
00559:+00096:+00154:+00009:002487.9785:00559
00560:-00162:+00116:+00078:002487.9785:00560
00561:-00278:+00060:-00012:002487.9785:00561
00562:-00128:+00028:+00121:002487.9785:00562
00563:+00265:+00132:+00149:002488.1843:00563
00564:-00003:-00012:+00020:002488.1843:00564
00565:-00096:+00018:+00135:002488.1843:00565
00566:-00321:+00050:-00043:002488.1843:00566
00567:+00130:+00109:+00130:002488.1843:00567
00568:+00210:+00079:+00098:002488.1843:00568
00569:+00130:-00032:+00064:002488.1843:00569
00570:-00114:+00041:+00096:002488.1843:00570
00571:-00181:+00076:+00072:002488.0043:00571
00572:-00006:+00231:-00014:002488.0043:00572
00573:+00290:-00019:+00112:002488.0043:00573
00574:+00157:-00062:-00004:002488.0043:00574
00575:-00293:+00135:-00160:002488.0043:00575
00576:-00379:-00117:+00205:002488.0043:00576
00577:+00141:+00247:-00396:002488.0043:00577
00578:+00332:+00068:+00199:002488.0043:00578
00579:+00028:-00209:+00148:002498.0034:00579
00580:-00372:+00097:-00248:002498.0034:00580
00581:-00391:-00124:+00242:002498.0034:00581
00582:+00110:+00225:-00138:002498.0034:00582
00583:+00148:-00189:+00110:002498.0034:00583
00584:+00079:-00001:-00538:002498.0034:00584
00585:-00346:+00007:-00027:002498.0034:00585
00586:-00077:+00120:+00166:002498.0034:00586
00587:+00111:+00120:-00169:002488.0043:00587
00588:+00259:+00028:+00137:002488.0043:00588
00589:+00001:+00147:-00302:002488.0043:00589
00590:-00306:+00084:-00120:002488.0043:00590
00591:-00041:+00181:+00163:002488.0043:00591
00592:+00120:+00142:-00035:002488.0043:00592
00593:+00117:+00036:+00128:002488.0043:00593
00594:-00127:+00131:-00257:002488.0043:00594
00595:-00219:+00057:-00147:002503.0358:00595
00596:-00101:-00031:+00170:002503.0358:00596
00597:+00121:+00045:-00124:002503.0358:00597
00598:+00078:-00036:-00085:002503.0358:00598
00599:-00193:-00122:-00351:002503.0358:00599
00600:-00245:-00079:-00089:002503.0358:00600
00601:-00133:+00122:-00256:002503.0358:00601
00602:+00133:-00126:-00239:002503.0358:00602
00603:+00082:-00055:-00283:002508.0908:00603
00604:-00294:-00282:-00294:002508.0908:00604
00605:-00281:+00141:-00422:002508.0908:00605
00606:-00002:+00037:-00400:002508.0908:00606
00607:+00166:-00210:-00435:002508.0908:00607
00608:+00049:+00044:-00803:002508.0908:00608
00609:-00353:-00242:-00336:002508.0908:00609
00610:-00106:-00022:-00268:002508.0908:00610
00611:+00096:-00047:-00346:002503.1105:00611
00612:+00257:-00135:-00245:002503.1105:00612
00613:-00147:+00076:-00377:002503.1105:00613
00614:-00330:-00043:-00480:002503.1105:00614
00615:-00032:+00042:-00067:002503.1105:00615
00616:+00340:-00021:-00181:002503.1105:00616
00617:+00377:+00093:+00192:002503.1105:00617
00618:-00152:-00025:-00022:002503.1105:00618
00619:-00299:-00022:+00116:002513.2751:00619
00620:-00088:-00077:+00163:002513.2751:00620
00621:+00331:+00240:-00159:002513.2751:00621
00622:+00189:+00107:+00242:002513.2751:00622
00623:-00324:+00020:-00034:002513.2751:00623
00624:-00210:+00109:+00403:002513.2751:00624
00625:+00165:+00040:+00394:002513.2751:00625
00626:+00126:+00262:+00192:002513.2751:00626
00627:+00009:-00111:+00466:002508.0947:00627
00628:-00238:+00191:+00171:002508.0947:00628
00629:-00296:+00056:+00257:002508.0947:00629
00630:-00198:+00056:+00155:002508.0947:00630
00631:+00080:+00345:+00215:002508.0947:00631
00632:+00114:-00069:+00565:002508.0947:00632
00633:-00066:+00314:+00105:002508.0947:00633
00634:-00062:+00078:+00289:002508.0947:00634
00635:+00140:+00099:+00036:002498.0585:00635
00636:+00203:+00194:+00065:002498.0585:00636
00637:-00008:+00053:+00214:002498.0585:00637
00638:-00088:+00088:+00147:002498.0585:00638
00639:-00069:-00185:+00052:002498.0585:00639
00640:+00286:-00083:-00013:002498.0585:00640
00641:+00428:+00098:-00321:002498.0585:00641
00642:-00045:-00053:+00113:002498.0585:00642
00643:-00303:+00136:-00104:002492.9389:00643
00644:-00188:+00021:-00178:002492.9389:00644
00645:+00206:+00029:+00013:002492.9389:00645
00646:+00228:+00219:-00318:002492.9389:00646
00647:-00071:+00107:+00157:002492.9389:00647
00648:-00225:+00238:-00128:002492.9389:00648
00649:-00134:+00202:-00026:002492.9389:00649
00650:+00122:+00057:-00142:002492.9389:00650
00651:-00004:+00117:-00276:002492.8918:00651
00652:-00086:+00189:-00193:002492.8918:00652
00653:-00053:+00087:-00029:002492.8918:00653
00654:+00108:-00220:+00047:002492.8918:00654
00655:+00395:-00269:+00033:002492.8918:00655
00656:+00221:+00143:-00313:002492.8918:00656
00657:+00092:-00226:+00110:002492.8918:00657
00658:-00016:+00200:-00114:002492.8918:00658
00659:+00257:-00069:+00076:002478.1147:00659
00660:+00445:+00008:-00135:002478.1147:00660
00661:+00211:+00229:-00202:002478.1147:00661
00662:-00092:+00077:+00176:002478.1147:00662
00663:-00076:+00281:-00142:002478.1147:00663
00664:+00087:-00077:+00112:002478.1147:00664
00665:+00301:-00030:-00044:002478.1147:00665
00666:+00004:+00034:-00023:002478.1147:00666
00667:-00141:-00051:+00113:002482.8576:00667
00668:-00165:-00045:-00141:002482.8576:00668
00669:+00077:-00021:+00263:002482.8576:00669
00670:-00010:-00044:+00138:002482.8576:00670
00671:-00084:+00122:-00031:002482.8576:00671
00672:-00139:+00065:+00188:002482.8576:00672
00673:-00054:+00165:+00119:002482.8576:00673
00674:+00217:+00215:+00250:002482.8576:00674
00675:+00083:-00061:+00243:002482.8527:00675
00676:-00036:+00153:+00101:002482.8527:00676
00677:-00192:-00045:+00266:002482.8527:00677
00678:+00171:+00260:-00007:002482.8527:00678
00679:+00355:+00163:+00300:002482.8527:00679
00680:+00128:+00024:+00338:002482.8527:00680
00681:-00312:+00159:+00195:002482.8527:00681
00682:-00215:-00106:+00206:002482.8527:00682
00683:+00133:+00341:-00208:002468.2490:00683
00684:+00295:+00065:+00118:002468.2490:00684
00685:-00020:+00146:+00049:002468.2490:00685
00686:-00301:-00104:+00128:002468.2490:00686
00687:-00207:+00331:+00069:002468.2490:00687
00688:+00131:+00140:-00010:002468.2490:00688
00689:+00120:+00011:-00139:002468.2490:00689
00690:+00064:-00009:+00136:002468.2490:00690
00691:-00263:+00114:+00140:002477.8637:00691
00692:-00185:+00053:+00096:002477.8637:00692
00693:+00197:+00086:-00315:002477.8637:00693
00694:+00159:-00123:-00314:002477.8637:00694
00695:-00015:+00092:-00425:002477.8637:00695
00696:-00281:+00230:-00119:002477.8637:00696
00697:+00120:+00025:+00043:002477.8637:00697
00698:+00219:+00119:-00068:002477.8637:00698
00699:+00172:-00195:-00197:002472.8540:00699
00700:-00192:+00013:-00584:002472.8540:00700
00701:-00240:+00136:-00138:002472.8540:00701
00702:+00010:+00165:+00284:002472.8540:00702
00703:+00095:+00191:-00003:002472.8540:00703
00704:+00092:-00039:-00246:002472.8540:00704
00705:-00272:+00008:-00223:002472.8540:00705
00706:-00303:+00056:-00108:002472.8540:00706
00707:+00152:+00139:+00320:002472.8540:00707
00708:+00273:+00148:+00087:002458.3825:00708
00709:-00038:+00044:-00091:002458.3825:00709
00710:-00356:+00026:+00038:002458.3825:00710
00711:-00203:+00145:+00129:002458.3825:00711
00712:+00091:+00041:+00200:002458.3825:00712
00713:+00107:+00179:+00305:002458.3825:00713
00714:-00038:+00086:+00215:002458.3825:00714
00715:-00235:+00221:+00084:002458.3825:00715
00716:-00108:+00030:+00314:002472.9812:00716
00717:+00085:+00095:+00222:002472.9812:00717
00718:+00117:+00075:+00130:002472.9812:00718
00719:-00189:+00052:+00121:002472.9812:00719
00720:-00217:+00144:+00011:002472.9812:00720
00721:-00109:-00072:+00321:002472.9812:00721
00722:+00020:+00072:+00043:002472.9812:00722
00723:+00185:+00122:+00147:002472.9812:00723
00724:-00206:+00214:+00106:002473.0253:00724
00725:-00286:+00200:+00080:002473.0253:00725
00726:-00094:+00029:+00114:002473.0253:00726
00727:+00298:-00024:+00016:002473.0253:00727
00728:+00278:+00066:+00095:002473.0253:00728
00729:-00137:-00002:-00194:002473.0253:00729
00730:-00249:+00204:-00303:002473.0253:00730
00731:-00087:+00062:-00088:002473.0253:00731
00732:+00238:-00115:+00168:002463.4587:00732
00733:+00052:+00175:-00216:002463.4587:00733
00734:-00176:-00097:-00218:002463.4587:00734
00735:-00147:+00132:-00410:002463.4587:00735
00736:+00025:+00075:-00104:002463.4587:00736
00737:+00199:+00000:+00103:002463.4587:00737
00738:+00011:+00083:-00329:002463.4587:00738
00739:-00110:-00071:+00141:002463.4587:00739
00740:-00315:+00063:-00485:002478.0139:00740
00741:-00109:-00047:+00244:002478.0139:00741
00742:+00304:+00099:+00122:002478.0139:00742
00743:+00001:+00083:-00130:002478.0139:00743
00744:-00132:-00035:+00182:002478.0139:00744
00745:-00233:-00026:-00318:002478.0139:00745
00746:+00118:+00003:+00368:002478.0139:00746
00747:+00225:+00230:+00159:002478.0139:00747
00748:-00095:+00043:-00012:002488.0153:00748
00749:-00213:+00020:+00204:002488.0153:00749
00750:-00218:-00007:-00165:002488.0153:00750
00751:+00199:+00042:+00395:002488.0153:00751
00752:+00244:+00027:-00245:002488.0153:00752
00753:-00117:+00139:+00000:002488.0153:00753
00754:-00365:-00058:+00257:002488.0153:00754
00755:-00279:+00030:-00143:002488.0153:00755
00756:+00216:+00098:+00393:002478.2712:00756
00757:+00157:-00021:-00076:002478.2712:00757
00758:-00009:+00074:-00002:002478.2712:00758
00759:-00413:-00066:+00230:002478.2712:00759
00760:-00264:+00080:+00000:002478.2712:00760
00761:+00169:+00195:+00237:002478.2712:00761
00762:+00079:-00121:-00076:002478.2712:00762
00763:-00056:+00055:-00081:002478.2712:00763
00764:-00201:-00153:-00117:002493.1508:00764
00765:-00173:-00064:-00217:002493.1508:00765
00766:+00039:-00121:-00104:002493.1508:00766
00767:+00083:-00193:-00551:002493.1508:00767
00768:-00017:-00075:-00331:002493.1508:00768
00769:-00278:-00176:-00619:002493.1508:00769
00770:+00084:-00168:-00488:002493.1508:00770
00771:+00223:-00067:-00643:002493.1508:00771
00772:+00028:-00182:-00635:002503.2402:00772
00773:-00242:+00016:-00436:002503.2402:00773
00774:-00183:-00103:-00496:002503.2402:00774
00775:+00244:-00023:-00248:002503.2402:00775
00776:+00297:-00177:-00399:002503.2402:00776
00777:-00086:-00077:-00339:002503.2402:00777
00778:-00323:+00118:-00338:002503.2402:00778
00779:-00170:-00061:-00200:002503.2402:00779
00780:+00153:+00065:-00026:002498.3103:00780
00781:+00201:-00046:-00051:002498.3103:00781
00782:+00070:-00106:+00295:002498.3103:00782
00783:-00308:-00082:-00123:002498.3103:00783
00784:-00215:+00097:+00133:002498.3103:00784
00785:-00001:-00113:+00525:002498.3103:00785
00786:+00285:+00247:-00101:002498.3103:00786
00787:+00095:-00046:+00408:002498.3103:00787
00788:-00315:+00123:+00257:002503.2304:00788
00789:-00167:-00016:+00326:002503.2304:00789
00790:+00205:+00033:+00285:002503.2304:00790
00791:+00353:+00192:+00155:002503.2304:00791
00792:-00064:+00065:+00607:002503.2304:00792
00793:-00352:+00094:+00039:002503.2304:00793
00794:-00087:+00221:+00445:002503.2304:00794
00795:+00152:+00119:+00281:002503.2304:00795
00796:+00145:-00001:-00057:002508.2746:00796
00797:-00201:+00167:+00130:002508.2746:00797
00798:-00293:+00264:-00013:002508.2746:00798
00799:-00107:+00333:+00302:002508.2746:00799
00800:+00168:-00179:+00117:002508.2746:00800
00801:+00068:+00106:+00072:002508.2746:00801
00802:-00190:+00031:+00381:002508.2746:00802
00803:-00219:+00193:-00171:002508.2746:00803
00804:+00025:+00368:+00049:002493.2148:00804
00805:+00243:-00134:+00151:002493.2148:00805
00806:+00167:+00361:-00147:002493.2148:00806
00807:-00073:+00050:+00327:002493.2148:00807
00808:-00036:+00108:-00238:002493.2148:00808
00809:+00230:+00231:-00040:002493.2148:00809
00810:+00328:-00098:+00106:002493.2148:00810
00811:+00028:+00197:-00369:002493.2148:00811
00812:-00144:+00192:-00122:002498.1730:00812
00813:+00004:+00109:-00173:002498.1730:00813
00814:+00258:+00179:-00087:002498.1730:00814
00815:+00284:+00091:-00134:002498.1730:00815
00816:+00034:+00145:-00422:002498.1730:00816
00817:-00173:+00094:-00203:002498.1730:00817
00818:+00007:+00019:-00208:002498.1730:00818
00819:+00371:-00137:-00299:002498.1730:00819
00820:+00253:-00046:-00230:002503.1357:00820
00821:-00065:-00289:-00249:002503.1357:00821
00822:-00113:+00001:-00129:002503.1357:00822
00823:+00047:-00254:+00035:002503.1357:00823
00824:+00336:+00065:-00226:002503.1357:00824
00825:+00310:-00236:+00197:002503.1357:00825
00826:+00026:-00085:+00031:002503.1357:00826
00827:+00019:+00130:+00034:002503.1357:00827
00828:+00205:+00005:+00120:002488.1916:00828
00829:+00192:+00231:-00070:002488.1916:00829
00830:+00034:+00006:+00326:002488.1916:00830
00831:-00027:-00032:+00174:002488.1916:00831
00832:-00150:+00203:+00131:002488.1916:00832
00833:+00001:-00209:+00319:002488.1916:00833
00834:+00174:+00023:-00003:002488.1916:00834
00835:-00071:-00262:+00563:002488.1916:00835
00836:-00367:+00249:-00148:002492.9875:00836
00837:-00292:+00303:+00186:002492.9875:00837
00838:+00281:+00097:+00348:002492.9875:00838
00839:+00176:+00185:+00220:002492.9875:00839
00840:-00182:+00345:+00457:002492.9875:00840
00841:-00244:+00272:-00005:002492.9875:00841
00842:+00035:+00520:+00133:002492.9875:00842
00843:+00357:+00310:+00410:002492.9875:00843
00844:+00199:+00136:-00041:002492.8327:00844
00845:-00138:+00329:+00680:002492.8327:00845
00846:-00186:-00049:-00249:002492.8327:00846
00847:+00127:+00312:+00258:002492.8327:00847
00848:+00291:+00148:+00530:002492.8327:00848
00849:-00021:+00169:-00274:002492.8327:00849
00850:-00169:-00008:-00087:002492.8327:00850
00851:-00150:+00086:-00320:002492.8327:00851
00852:-00020:+00104:-00140:002483.0058:00852
00853:+00208:-00084:+00100:002483.0058:00853
00854:-00078:+00055:-00229:002483.0058:00854
00855:-00208:-00060:+00023:002483.0058:00855
00856:-00028:+00062:-00127:002483.0058:00856
00857:+00125:-00006:-00371:002483.0058:00857
00858:+00203:+00131:-00332:002483.0058:00858
00859:-00178:+00044:-00330:002483.0058:00859
00860:-00193:+00109:-00195:002492.8728:00860
00861:-00064:-00060:-00047:002492.8728:00861
00862:+00352:-00038:-00410:002492.8728:00862
00863:+00222:-00126:-00034:002492.8728:00863
00864:-00165:-00084:-00411:002492.8728:00864
00865:-00177:-00026:-00250:002492.8728:00865
00866:+00084:-00105:-00152:002492.8728:00866
00867:+00285:-00048:-00098:002492.8728:00867
00868:-00068:+00003:+00027:002497.9589:00868
00869:-00222:+00160:-00120:002497.9589:00869
00870:-00192:-00045:-00132:002497.9589:00870
00871:-00024:+00381:-00030:002497.9589:00871
00872:+00087:-00052:+00052:002497.9589:00872
00873:-00109:+00190:+00121:002497.9589:00873
00874:-00268:-00087:+00333:002497.9589:00874
00875:-00234:-00220:+00114:002497.9589:00875
00876:+00061:+00248:+00145:002488.0190:00876
00877:+00193:+00152:+00348:002488.0190:00877
00878:-00064:+00231:+00139:002488.0190:00878
00879:-00375:+00079:+00218:002488.0190:00879
00880:-00272:-00173:+00560:002488.0190:00880
00881:+00159:+00330:+00306:002488.0190:00881
00882:+00265:-00106:+00468:002488.0190:00882
00883:-00261:+00358:-00046:002488.0190:00883
00884:-00283:+00061:+00284:002503.2416:00884
00885:-00111:-00099:-00248:002503.2416:00885
00886:+00241:+00122:-00037:002503.2416:00886
00887:+00012:+00050:+00295:002503.2416:00887
00888:-00264:+00114:-00270:002503.2416:00888
00889:-00285:+00094:+00161:002503.2416:00889
00890:-00083:+00216:-00262:002503.2416:00890
00891:+00223:-00074:-00106:002503.2416:00891
00892:+00081:+00105:+00101:002503.1545:00892
00893:-00201:-00257:-00141:002503.1545:00893
00894:-00264:-00049:+00021:002503.1545:00894
00895:+00101:+00081:-00312:002503.1545:00895
00896:+00312:-00256:-00065:002503.1545:00896
00897:+00012:+00181:-00176:002503.1545:00897
00898:-00267:-00119:-00081:002503.1545:00898
00899:-00269:+00060:-00242:002503.1545:00899
00900:+00155:+00015:-00284:002488.0595:00900
00901:+00240:-00078:-00146:002488.0595:00901
00902:-00002:+00043:-00124:002488.0595:00902
00903:-00347:-00164:-00093:002488.0595:00903
00904:-00192:-00058:-00169:002488.0595:00904
00905:+00088:+00048:-00048:002488.0595:00905
00906:+00224:-00040:-00104:002488.0595:00906
00907:+00053:+00049:-00076:002488.0595:00907
00908:-00287:-00043:-00097:002503.1293:00908
00909:-00277:+00095:-00001:002503.1293:00909
00910:+00148:+00123:-00105:002503.1293:00910
00911:+00209:-00030:+00051:002503.1293:00911
00912:-00007:-00002:-00221:002503.1293:00912
00913:-00357:-00150:-00241:002503.1293:00913
00914:+00041:+00136:-00153:002503.1293:00914
00915:+00233:-00071:+00021:002503.1293:00915
00916:+00032:-00092:-00071:002508.2670:00916
00917:-00377:-00077:-00184:002508.2670:00917
00918:-00402:-00093:-00224:002508.2670:00918
00919:+00115:+00044:-00150:002508.2670:00919
00920:+00303:-00014:-00159:002508.2670:00920
00921:+00053:-00173:-00240:002508.2670:00921
00922:-00392:-00033:-00399:002508.2670:00922
00923:-00386:-00260:+00013:002508.2670:00923
00924:+00211:+00144:-00412:002503.3188:00924
00925:+00288:-00145:-00043:002503.3188:00925
00926:+00081:-00054:-00034:002503.3188:00926
00927:-00372:-00166:-00410:002503.3188:00927
00928:-00232:+00167:-00140:002503.3188:00928
00929:+00116:+00020:-00424:002503.3188:00929
00930:+00025:+00050:-00290:002503.3188:00930
00931:-00171:-00009:-00060:002503.3188:00931
00932:-00401:+00054:-00352:002508.3308:00932
00933:-00020:+00152:+00070:002508.3308:00933
00934:-00032:-00060:+00120:002508.3308:00934
00935:+00118:+00122:-00104:002508.3308:00935
00936:-00117:-00048:-00187:002508.3308:00936
00937:-00268:+00109:-00195:002508.3308:00937
00938:-00104:-00130:+00306:002508.3308:00938
00939:+00073:+00030:-00048:002508.3308:00939
00940:+00239:-00018:+00106:002513.3552:00940
00941:+00018:+00115:-00056:002513.3552:00941
00942:-00201:-00010:+00103:002513.3552:00942
00943:-00038:+00040:+00192:002513.3552:00943
00944:+00334:+00087:-00008:002513.3552:00944
00945:+00244:+00122:+00030:002513.3552:00945
00946:-00311:+00117:+00030:002513.3552:00946
00947:-00369:+00250:+00051:002513.3552:00947
00948:+00049:+00055:+00254:002493.2333:00948
00949:+00283:+00010:+00198:002493.2333:00949
00950:+00042:+00172:+00116:002493.2333:00950
00951:-00458:-00045:+00066:002493.2333:00951
00952:-00272:+00121:-00122:002493.2333:00952
00953:+00074:+00145:+00276:002493.2333:00953
00954:+00308:-00078:+00384:002493.2333:00954
00955:-00114:+00060:+00188:002493.2333:00955
00956:-00237:-00082:+00273:002498.1318:00956
00957:-00105:+00226:-00073:002498.1318:00957
00958:+00137:+00066:+00224:002498.1318:00958
00959:+00340:+00188:+00166:002498.1318:00959
00960:+00063:+00318:+00154:002498.1318:00960
00961:-00169:+00036:+00260:002498.1318:00961
00962:+00001:+00219:-00121:002498.1318:00962
00963:+00491:+00241:+00338:002498.1318:00963
00964:+00495:+00080:-00066:002498.0705:00964
00965:-00038:+00178:-00038:002498.0705:00965
00966:-00203:+00073:-00057:002498.0705:00966
00967:-00112:+00101:-00285:002498.0705:00967
00968:+00386:+00129:+00231:002498.0705:00968
00969:+00329:+00024:-00341:002498.0705:00969
00970:-00128:+00116:-00101:002498.0705:00970
00971:-00294:-00067:-00186:002498.0705:00971
00972:-00111:+00005:-00383:002478.2641:00972
00973:+00338:+00094:+00113:002478.2641:00973
00974:+00001:+00039:-00310:002478.2641:00974
00975:-00255:-00006:-00236:002478.2641:00975
00976:-00095:-00119:-00162:002478.2641:00976
00977:+00187:+00050:-00284:002478.2641:00977
00978:+00418:-00056:+00204:002478.2641:00978
00979:-00064:+00063:-00157:002478.2641:00979
00980:-00216:+00032:+00171:002487.9677:00980
00981:+00065:+00004:-00042:002487.9677:00981
00982:+00400:-00121:-00224:002487.9677:00982
00983:+00426:-00054:+00248:002487.9677:00983
00984:-00001:+00095:-00044:002487.9677:00984
00985:-00240:+00178:+00036:002487.9677:00985
00986:-00109:-00020:+00071:002487.9677:00986
00987:+00425:+00081:+00246:002487.9677:00987
00988:+00335:+00297:+00153:002482.9924:00988
00989:-00255:+00125:-00098:002482.9924:00989
00990:-00343:+00406:-00011:002482.9924:00990
00991:+00048:-00157:+00224:002482.9924:00991
00992:+00275:-00046:+00194:002482.9924:00992
00993:-00208:-00049:+00064:002482.9924:00993
00994:-00360:+00113:+00069:002482.9924:00994
00995:-00162:+00231:-00165:002482.9924:00995
00996:+00140:+00166:+00050:002478.1840:00996
00997:+00143:+00041:+00379:002478.1840:00997
00998:+00037:+00246:+00183:002478.1840:00998
00999:-00026:+00252:+00308:002478.1840:00999
01000:-00189:+00223:-00174:002478.1840:01000
01001:+00134:+00245:+00092:002478.1840:01001
01002:+00324:-00161:+00303:002478.1840:01002
01003:+00066:+00164:-00062:002478.1840:01003
01004:-00147:-00140:+00188:002488.0451:01004
01005:-00227:+00293:-00215:002488.0451:01005
01006:+00179:-00067:+00075:002488.0451:01006
01007:+00323:+00015:-00421:002488.0451:01007
01008:-00110:-00015:-00075:002488.0451:01008
01009:-00387:+00395:-00067:002488.0451:01009
01010:-00248:-00080:-00183:002488.0451:01010
01011:+00266:+00218:-00095:002488.0451:01011
01012:+00151:+00169:-00185:002483.0073:01012
01013:-00021:-00038:-00155:002483.0073:01013
01014:-00254:+00478:-00137:002483.0073:01014
01015:-00066:-00163:+00314:002483.0073:01015
01016:+00223:-00048:+00022:002483.0073:01016
01017:+00037:+00004:-00102:002483.0073:01017
01018:-00059:-00060:+00167:002483.0073:01018
01019:-00293:+00175:-00397:002483.0073:01019
01020:+00266:+00136:+00169:002483.0073:01020
01021:+00298:-00136:+00132:002473.2968:01021
01022:-00035:+00031:-00274:002473.2968:01022
01023:-00231:-00007:+00210:002473.2968:01023
01024:-00265:+00093:-00476:002473.2968:01024
01025:+00242:+00305:+00196:002473.2968:01025
01026:+00158:+00012:-00287:002473.2968:01026
01027:-00261:-00080:-00164:002473.2968:01027
01028:-00162:+00076:+00264:002473.2968:01028
01029:-00079:+00052:-00460:002488.0600:01029
01030:+00118:+00083:+00082:002488.0600:01030
01031:+00014:+00037:-00295:002488.0600:01031
01032:-00121:+00027:-00015:002488.0600:01032
01033:-00107:+00090:+00303:002488.0600:01033
01034:-00144:+00044:+00239:002488.0600:01034
01035:+00166:+00066:+00235:002488.0600:01035
01036:+00037:-00013:-00215:002488.0600:01036
01037:-00116:-00026:+00121:002487.9858:01037
01038:-00255:+00243:+00071:002487.9858:01038
01039:+00097:+00049:+00095:002487.9858:01039
01040:+00132:-00047:+00253:002487.9858:01040
01041:+00059:-00033:-00244:002487.9858:01041
01042:-00090:-00135:+00108:002487.9858:01042
01043:-00289:+00275:+00044:002487.9858:01043
01044:+00075:+00030:+00233:002487.9858:01044
01045:+00235:+00018:+00084:002473.2570:01045
01046:+00006:-00070:-00119:002473.2570:01046
01047:-00256:+00007:-00003:002473.2570:01047
01048:-00213:+00180:-00102:002473.2570:01048
01049:+00159:-00047:+00069:002473.2570:01049
01050:+00269:+00194:-00094:002473.2570:01050
01051:-00013:-00036:-00120:002473.2570:01051
01052:-00260:-00023:+00036:002473.2570:01052
01053:-00288:+00068:-00234:002488.0341:01053
01054:+00108:+00080:+00081:002488.0341:01054
01055:+00248:+00038:-00072:002488.0341:01055
01056:+00089:-00083:-00020:002488.0341:01056
01057:-00300:+00052:+00126:002488.0341:01057
01058:-00109:+00072:-00096:002488.0341:01058
01059:+00136:+00160:+00099:002488.0341:01059
01060:+00170:+00091:-00163:002488.0341:01060
01061:-00026:+00164:+00049:002493.0251:01061
01062:-00218:+00109:+00156:002493.0251:01062
01063:-00126:+00064:-00155:002493.0251:01063
01064:+00088:+00116:+00434:002493.0251:01064
01065:+00263:+00074:+00026:002493.0251:01065
01066:-00095:-00033:-00059:002493.0251:01066
01067:-00278:+00077:+00116:002493.0251:01067
01068:-00175:+00033:-00065:002493.0251:01068
01069:+00169:+00018:+00250:002483.1960:01069
01070:+00365:+00071:+00092:002483.1960:01070
01071:-00263:+00021:+00028:002483.1960:01071
01072:-00356:+00151:-00191:002483.1960:01072
01073:-00133:+00172:-00116:002483.1960:01073
01074:+00335:+00055:+00207:002483.1960:01074
01075:+00165:+00058:-00271:002483.1960:01075
01076:-00119:-00250:-00060:002483.1960:01076
01077:-00298:+00043:-00347:002498.1503:01077
01078:-00157:-00197:-00323:002498.1503:01078
01079:+00187:-00033:-00166:002498.1503:01079
01080:+00166:+00009:-00203:002498.1503:01080
01081:-00285:-00213:-00068:002498.1503:01081
01082:-00207:+00093:-00502:002498.1503:01082
01083:-00039:+00165:-00016:002498.1503:01083
01084:+00301:-00112:-00125:002498.1503:01084
01085:-00138:+00048:-00383:002508.2783:01085
01086:-00287:-00142:-00074:002508.2783:01086
01087:-00235:-00069:-00411:002508.2783:01087
01088:+00109:+00013:-00060:002508.2783:01088
01089:+00251:-00185:-00428:002508.2783:01089
01090:-00171:-00042:-00425:002508.2783:01090
01091:-00310:+00160:-00489:002508.2783:01091
01092:-00110:-00121:-00308:002508.2783:01092
01093:+00339:+00369:-00149:002498.2104:01093
01094:+00216:-00154:-00134:002498.2104:01094
01095:-00162:+00134:-00012:002498.2104:01095
01096:-00390:+00008:-00255:002498.2104:01096
01097:-00248:-00066:+00045:002498.2104:01097
01098:+00253:+00122:-00007:002498.2104:01098
01099:+00205:-00169:-00108:002498.2104:01099
01100:+00080:+00150:+00122:002498.2104:01100
01101:-00350:-00214:-00133:002513.4221:01101
01102:-00175:+00003:+00220:002513.4221:01102
01103:+00154:-00040:+00160:002513.4221:01103
01104:+00218:+00137:+00163:002513.4221:01104
01105:+00029:+00364:+00109:002513.4221:01105
01106:-00393:+00042:-00032:002513.4221:01106
01107:-00250:+00385:+00118:002513.4221:01107
01108:+00145:+00162:+00012:002513.4221:01108
01109:-00023:+00181:+00169:002508.1433:01109
01110:-00189:+00208:+00099:002508.1433:01110
01111:-00221:-00062:+00021:002508.1433:01111
01112:+00370:+00174:+00208:002508.1433:01112
01113:+00210:-00117:-00006:002508.1433:01113
01114:-00138:+00060:+00113:002508.1433:01114
01115:-00305:-00092:+00016:002508.1433:01115
01116:-00096:+00042:+00023:002508.1433:01116
01117:+00404:+00084:+00224:002508.3249:01117
01118:+00338:+00139:-00099:002508.3249:01118
01119:-00017:+00258:+00201:002508.3249:01119
01120:-00291:+00126:-00099:002508.3249:01120
01121:-00129:+00311:+00233:002508.3249:01121
01122:+00309:+00153:+00169:002508.3249:01122
01123:+00209:+00158:-00142:002508.3249:01123
01124:+00163:+00332:+00069:002508.3249:01124
01125:-00288:+00022:-00106:002503.1445:01125
01126:-00062:+00140:+00112:002503.1445:01126
01127:+00262:-00027:+00066:002503.1445:01127
01128:+00171:+00078:-00109:002503.1445:01128
01129:-00024:+00200:-00147:002503.1445:01129
01130:-00265:-00016:-00111:002503.1445:01130
01131:+00274:+00168:+00037:002503.1445:01131
01132:+00395:+00000:+00085:002503.1445:01132
01133:+00110:+00136:-00213:002508.0908:01133
01134:-00019:-00071:-00085:002508.0908:01134
01135:-00184:+00173:-00300:002508.0908:01135
01136:+00347:+00036:+00206:002508.0908:01136
01137:+00340:-00043:-00244:002508.0908:01137
01138:+00090:+00037:-00083:002508.0908:01138
01139:-00184:-00177:-00085:002508.0908:01139
01140:-00065:+00071:+00040:002508.0908:01140
01141:+00253:-00068:+00146:002493.0820:01141
01142:+00190:+00007:-00229:002493.0820:01142
01143:+00035:+00138:-00093:002493.0820:01143
01144:-00142:-00069:+00049:002493.0820:01144
01145:-00056:+00130:+00139:002493.0820:01145
01146:+00258:-00068:+00380:002493.0820:01146
01147:+00025:+00225:+00030:002493.0820:01147
01148:-00030:+00258:+00396:002493.0820:01148
01149:-00194:+00080:+00239:002502.9687:01149
01150:+00169:+00175:+00042:002502.9687:01150
01151:+00252:-00001:+00474:002502.9687:01151
01152:-00082:+00153:-00035:002502.9687:01152
01153:-00208:-00019:+00310:002502.9687:01153
01154:-00096:+00087:+00401:002502.9687:01154
01155:+00281:+00208:+00131:002502.9687:01155
01156:+00417:+00109:+00202:002502.9687:01156
01157:-00052:+00033:+00073:002502.8632:01157
01158:-00418:-00080:+00149:002502.8632:01158
01159:-00186:+00008:-00089:002502.8632:01159
01160:+00211:+00088:+00021:002502.8632:01160
01161:+00157:-00029:+00027:002502.8632:01161
01162:-00028:+00051:+00170:002502.8632:01162
01163:-00276:+00134:-00037:002502.8632:01163
01164:-00217:+00245:+00090:002502.8632:01164
01165:+00149:+00153:-00212:002487.9641:01165
01166:+00079:-00131:-00084:002487.9641:01166
01167:-00024:+00246:+00017:002487.9641:01167
01168:-00154:-00021:-00153:002487.9641:01168
01169:-00006:+00298:-00379:002487.9641:01169
01170:+00112:+00125:+00125:002487.9641:01170
01171:+00047:+00099:+00038:002487.9641:01171
01172:-00016:-00130:+00024:002487.9641:01172
01173:-00040:+00085:-00013:002497.9196:01173
01174:-00039:+00202:-00205:002497.9196:01174
01175:+00177:+00039:+00248:002497.9196:01175
01176:+00164:-00041:+00176:002497.9196:01176
01177:-00166:-00062:-00013:002497.9196:01177
01178:-00105:-00106:+00174:002497.9196:01178
01179:+00060:+00231:-00275:002497.9196:01179
01180:+00127:-00193:+00297:002497.9196:01180
01181:-00125:+00278:-00105:002502.9306:01181
01182:-00211:+00008:+00137:002502.9306:01182
01183:-00165:+00066:+00191:002502.9306:01183
01184:+00180:+00099:-00276:002502.9306:01184
01185:+00011:-00166:+00288:002502.9306:01185
01186:-00126:+00095:-00398:002502.9306:01186
01187:-00313:-00026:+00038:002502.9306:01187
01188:+00026:+00217:+00051:002502.9306:01188
01189:+00113:-00019:-00071:002493.0415:01189
01190:+00007:-00014:+00126:002493.0415:01190
01191:-00170:+00071:-00247:002493.0415:01191
01192:-00310:+00105:-00007:002493.0415:01192
01193:+00094:+00170:+00150:002493.0415:01193
01194:+00124:+00046:+00105:002493.0415:01194
01195:+00043:+00034:+00118:002493.0415:01195
01196:-00330:-00066:-00084:002493.0415:01196
01197:-00292:-00139:-00051:002508.1281:01197
01198:-00001:+00096:+00063:002508.1281:01198
01199:+00098:+00003:+00021:002508.1281:01199
01200:+00041:+00038:-00003:002508.1281:01200
01201:-00303:-00066:-00036:002508.1281:01201
01202:-00336:+00080:+00233:002508.1281:01202
01203:-00021:+00058:-00035:002508.1281:01203
01204:+00083:-00020:+00142:002508.1281:01204
01205:+00030:+00109:-00271:002508.0534:01205
01206:-00216:-00032:-00090:002508.0534:01206
01207:-00008:+00139:+00134:002508.0534:01207
01208:+00065:+00082:-00145:002508.0534:01208
01209:+00067:-00012:+00064:002508.0534:01209
01210:-00032:+00100:-00306:002508.0534:01210
01211:-00154:+00004:-00220:002508.0534:01211
01212:-00016:+00053:+00183:002508.0534:01212
01213:+00091:-00001:-00086:002503.1330:01213
01214:+00144:-00042:+00072:002503.1330:01214
01215:-00201:+00052:-00391:002503.1330:01215
01216:-00331:+00036:-00103:002503.1330:01216
01217:-00018:+00099:+00229:002503.1330:01217
01218:+00157:+00022:-00061:002503.1330:01218
01219:+00100:+00022:+00114:002503.1330:01219
01220:-00235:+00026:-00131:002503.1330:01220
01221:-00274:+00043:+00102:002518.4543:01221
01222:+00048:+00114:-00130:002518.4543:01222
01223:+00153:-00046:-00082:002518.4543:01223
01224:-00034:-00083:-00216:002518.4543:01224
01225:-00276:-00053:-00307:002518.4543:01225
01226:-00053:-00067:-00089:002518.4543:01226
01227:+00110:+00047:-00171:002518.4543:01227
01228:+00184:-00142:-00120:002518.4543:01228
01229:+00061:-00072:-00448:002518.3320:01229
01230:-00272:-00112:-00292:002518.3320:01230
01231:-00004:+00076:-00214:002518.3320:01231
01232:+00287:-00043:-00242:002518.3320:01232
01233:+00209:-00175:-00094:002518.3320:01233
01234:-00305:-00090:-00451:002518.3320:01234
01235:-00307:-00144:-00245:002518.3320:01235
01236:+00155:+00068:-00448:002518.3320:01236
01237:+00308:-00014:-00218:002518.4013:01237
01238:+00069:-00044:-00036:002518.4013:01238
01239:-00209:+00093:-00400:002518.4013:01239
01240:-00265:-00253:+00012:002518.4013:01240
01241:-00039:+00039:-00517:002518.4013:01241
01242:+00133:-00061:+00076:002518.4013:01242
01243:-00014:+00112:-00184:002518.4013:01243
01244:-00267:-00171:-00060:002523.5603:01244
01245:-00200:+00017:-00002:002523.5603:01245
01246:+00010:-00107:+00081:002523.5603:01246
01247:+00268:+00104:+00118:002523.5603:01247
01248:+00059:+00007:-00017:002523.5603:01248
01249:-00417:+00037:-00206:002523.5603:01249
01250:-00080:+00119:-00031:002523.5603:01250
01251:+00099:+00013:+00086:002523.5603:01251
01252:+00400:+00147:+00150:002523.4724:01252
01253:-00054:+00168:+00157:002523.4724:01253
01254:-00249:+00187:-00061:002523.4724:01254
01255:-00080:+00276:+00236:002523.4724:01255
01256:+00109:-00043:+00256:002523.4724:01256
01257:+00270:-00003:+00015:002523.4724:01257
01258:-00046:+00126:+00290:002523.4724:01258
01259:-00203:-00128:+00158:002523.4724:01259
01260:-00127:+00126:-00061:002513.2839:01260
01261:+00086:+00122:+00311:002513.2839:01261
01262:-00028:-00056:-00024:002513.2839:01262
01263:-00083:+00076:+00084:002513.2839:01263
01264:-00121:+00078:+00047:002513.2839:01264
01265:-00066:+00173:-00106:002513.2839:01265
01266:+00221:+00208:+00180:002513.2839:01266
01267:+00120:+00109:-00015:002513.2839:01267
01268:-00188:+00131:+00226:002518.4204:01268
01269:+00031:-00010:-00042:002518.4204:01269
01270:+00273:+00165:+00121:002518.4204:01270
01271:+00287:-00007:+00234:002518.4204:01271
01272:-00063:+00216:-00203:002518.4204:01272
01273:-00094:+00246:-00102:002518.4204:01273
01274:+00068:+00150:-00012:002518.4204:01274
01275:+00145:+00299:+00134:002518.4204:01275
01276:+00340:+00229:+00013:002508.0534:01276
01277:+00047:+00195:-00198:002508.0534:01277
01278:-00049:+00245:+00110:002508.0534:01278
01279:+00010:+00008:+00063:002508.0534:01279
01280:+00289:+00200:-00036:002508.0534:01280
01281:+00242:+00023:-00022:002508.0534:01281
01282:-00143:+00019:-00185:002508.0534:01282
01283:-00255:-00034:-00052:002508.0534:01283
01284:-00125:-00096:+00184:002493.0820:01284
01285:+00429:+00051:-00086:002493.0820:01285
01286:+00303:+00170:-00024:002493.0820:01286
01287:-00195:-00070:-00214:002493.0820:01287
01288:-00167:-00075:-00171:002493.0820:01288
01289:+00123:-00027:+00090:002493.0820:01289
01290:+00467:+00295:-00061:002493.0820:01290
01291:-00080:+00091:+00094:002493.0820:01291
01292:-00313:-00138:-00124:002492.9763:01292
01293:+00048:-00056:+00033:002492.9763:01293
01294:+00246:-00111:-00109:002492.9763:01294
01295:+00280:+00168:+00118:002492.9763:01295
01296:+00012:+00106:+00176:002492.9763:01296
01297:-00101:-00077:-00048:002492.9763:01297
01298:-00012:+00015:+00156:002492.9763:01298
01299:+00126:-00203:+00086:002492.9763:01299
01300:+00187:+00273:-00030:002492.9106:01300
01301:-00061:+00169:+00189:002492.9106:01301
01302:-00188:+00191:-00108:002492.9106:01302
01303:-00082:+00201:+00172:002492.9106:01303
01304:+00229:-00118:+00236:002492.9106:01304
01305:+00257:+00122:+00005:002492.9106:01305
01306:-00092:+00283:+00009:002492.9106:01306
01307:-00144:+00213:-00121:002492.9106:01307
01308:-00083:+00160:+00161:002483.0678:01308
01309:+00358:-00005:+00158:002483.0678:01309
01310:+00172:+00198:+00024:002483.0678:01310
01311:-00033:+00265:-00151:002483.0678:01311
01312:-00326:+00118:-00210:002483.0678:01312
01313:-00145:+00135:+00002:002483.0678:01313
01314:+00287:+00220:+00119:002483.0678:01314
01315:+00103:+00118:-00043:002483.0678:01315
01316:-00194:-00006:+00005:002487.8862:01316
01317:-00289:+00174:-00289:002487.8862:01317
01318:+00164:-00192:+00126:002487.8862:01318
01319:+00243:+00301:-00011:002487.8862:01319
01320:-00110:-00068:+00177:002487.8862:01320
01321:-00321:+00191:-00290:002487.8862:01321
01322:-00118:-00069:+00011:002487.8862:01322
01323:+00250:-00198:+00288:002487.8862:01323
01324:+00145:-00267:-00188:002487.8569:01324
01325:-00050:+00370:+00184:002487.8569:01325
01326:-00136:+00080:-00112:002487.8569:01326
01327:+00012:-00038:+00130:002487.8569:01327
01328:+00174:+00214:+00368:002487.8569:01328
01329:+00029:-00294:+00264:002487.8569:01329
01330:+00043:+00206:-00067:002487.8569:01330
01331:-00187:+00046:-00180:002487.8569:01331
01332:-00033:+00082:+00054:002487.8569:01332
01333:+00066:-00058:+00227:002478.0888:01333
01334:-00060:-00083:+00021:002478.0888:01334
01335:-00141:+00045:+00054:002478.0888:01335
01336:-00244:+00055:-00261:002478.0888:01336
01337:+00020:+00082:+00058:002478.0888:01337
01338:+00039:+00017:+00216:002478.0888:01338
01339:-00049:+00088:+00027:002478.0888:01339
01340:-00168:+00122:+00087:002478.0888:01340
01341:-00290:+00076:-00327:002482.8833:01341
01342:+00148:-00010:+00163:002482.8833:01342
01343:+00292:-00005:-00468:002482.8833:01343
01344:-00139:+00017:+00143:002482.8833:01344
01345:-00308:+00063:-00030:002482.8833:01345
01346:-00160:-00112:+00050:002482.8833:01346
01347:+00223:-00069:+00277:002482.8833:01347
01348:+00025:-00077:-00406:002482.8833:01348
01349:-00108:+00094:+00060:002482.8527:01349
01350:-00277:+00072:+00069:002482.8527:01350
01351:-00194:+00244:+00090:002482.8527:01351
01352:+00214:-00109:+00257:002482.8527:01352
01353:-00010:-00063:-00404:002482.8527:01353
01354:-00110:+00310:+00065:002482.8527:01354
01355:-00285:+00131:+00109:002482.8527:01355
01356:+00023:+00237:+00085:002482.8527:01356
01357:+00227:-00087:+00309:002473.1157:01357
01358:+00089:+00021:-00202:002473.1157:01358
01359:-00103:+00001:+00226:002473.1157:01359
01360:-00335:-00067:-00172:002473.1157:01360
01361:+00159:+00123:+00014:002473.1157:01361
01362:+00305:+00104:-00061:002473.1157:01362
01363:+00004:+00027:-00240:002473.1157:01363
01364:-00234:+00053:+00175:002473.1157:01364
01365:-00284:+00179:+00021:002477.8747:01365
01366:+00222:-00036:+00139:002477.8747:01366
01367:+00183:+00173:-00092:002477.8747:01367
01368:-00036:+00016:-00168:002477.8747:01368
01369:-00276:+00149:+00050:002477.8747:01369
01370:-00274:+00055:+00124:002477.8747:01370
01371:+00182:+00032:+00201:002477.8747:01371
01372:+00120:-00027:-00057:002477.8747:01372
01373:+00014:+00294:+00048:002477.8215:01373
01374:-00234:+00008:+00156:002477.8215:01374
01375:-00175:+00202:+00125:002477.8215:01375
01376:+00114:-00079:+00398:002477.8215:01376
01377:+00067:+00036:-00121:002477.8215:01377
01378:+00046:+00018:+00184:002477.8215:01378
01379:-00250:-00128:+00117:002477.8215:01379
01380:-00116:+00232:-00128:002477.8215:01380
01381:+00064:-00128:+00085:002473.0937:01381
01382:+00117:+00146:-00199:002473.0937:01382
01383:-00017:-00051:+00353:002473.0937:01383
01384:-00196:+00066:-00168:002473.0937:01384
01385:-00117:+00220:+00032:002473.0937:01385
01386:+00224:+00172:+00189:002473.0937:01386
01387:+00196:-00039:-00504:002473.0937:01387
01388:-00096:-00060:+00176:002473.0937:01388
01389:-00318:+00103:-00531:002492.8801:01389
01390:-00089:+00138:-00247:002492.8801:01390
01391:+00320:-00065:+00068:002492.8801:01391
01392:+00086:-00168:-00282:002492.8801:01392
01393:-00125:+00150:-00057:002492.8801:01393
01394:-00361:-00218:-00342:002492.8801:01394
01395:-00161:-00095:-00554:002492.8801:01395
01396:+00272:+00218:-00373:002492.8801:01396
01397:+00188:-00227:-00480:002497.8586:01397
01398:-00145:-00128:-00218:002497.8586:01398
01399:-00235:-00281:-00759:002497.8586:01399
01400:+00050:-00310:-00285:002497.8586:01400
01401:+00320:-00042:-00366:002497.8586:01401
01402:+00000:-00189:-00738:002497.8586:01402
01403:-00172:-00011:-00395:002497.8586:01403
01404:-00064:-00159:-00481:002497.8586:01404
01405:+00311:+00119:-00308:002492.9790:01405
01406:+00333:-00043:-00296:002492.9790:01406
01407:-00203:+00207:-00113:002492.9790:01407
01408:-00386:-00179:+00068:002492.9790:01408
01409:-00234:+00105:+00107:002492.9790:01409
01410:+00260:+00000:+00232:002492.9790:01410
01411:+00287:+00013:-00158:002492.9790:01411
01412:-00091:+00146:+00031:002492.9790:01412
01413:-00479:-00120:+00017:002508.1508:01413
01414:-00244:+00174:+00002:002508.1508:01414
01415:+00271:+00010:+00194:002508.1508:01415
01416:+00227:+00114:+00123:002508.1508:01416
01417:-00016:+00304:+00250:002508.1508:01417
01418:-00417:-00128:+00074:002508.1508:01418
01419:-00163:+00213:+00376:002508.1508:01419
01420:+00288:+00207:+00368:002508.1508:01420
01421:+00051:+00209:+00206:002508.1433:01421
01422:-00047:+00196:+00269:002508.1433:01422
01423:-00326:+00139:+00115:002508.1433:01423
01424:-00042:+00013:+00514:002508.1433:01424
01425:+00257:-00040:+00274:002508.1433:01425
01426:+00005:+00230:+00148:002508.1433:01426
01427:-00148:-00038:+00138:002508.1433:01427
01428:-00335:+00416:-00002:002508.1433:01428
01429:+00205:-00083:+00628:002498.1066:01429
01430:+00111:-00073:-00136:002498.1066:01430
01431:+00086:+00398:+00175:002498.1066:01431
01432:-00396:-00219:-00009:002498.1066:01432
01433:-00334:+00333:-00314:002498.1066:01433
01434:+00263:-00038:+00686:002498.1066:01434
01435:+00189:+00203:-00463:002498.1066:01435
01436:+00163:+00467:+00125:002498.1066:01436
01437:-00291:-00060:-00028:002498.0092:01437
01438:-00128:+00286:+00100:002498.0092:01438
01439:+00332:+00204:+00472:002498.0092:01439
01440:+00354:+00097:-00597:002498.0092:01440
01441:+00244:+00152:-00002:002498.0092:01441
01442:-00077:-00047:-00226:002498.0092:01442
01443:+00005:-00014:-00383:002498.0092:01443
01444:+00418:+00113:+00142:002498.0092:01444
01445:+00263:-00022:-00518:002503.0278:01445
01446:+00003:+00103:+00161:002503.0278:01446
01447:-00199:+00054:-00034:002503.0278:01447
01448:+00201:+00063:-00415:002503.0278:01448
01449:+00394:+00130:+00015:002503.0278:01449
01450:+00019:-00216:-00170:002503.0278:01450
01451:-00331:-00020:-00327:002503.0278:01451
01452:-00241:-00087:+00052:002503.0278:01452
01453:+00145:-00043:-00514:002493.0856:01453
01454:+00401:+00005:+00055:002493.0856:01454
01455:+00034:-00250:-00084:002493.0856:01455
01456:-00148:-00038:-00107:002493.0856:01456
01457:-00042:-00096:+00070:002493.0856:01457
01458:+00349:+00042:-00154:002493.0856:01458
01459:+00285:+00057:+00312:002493.0856:01459
01460:+00146:+00075:+00173:002493.0856:01460
01461:-00132:+00136:+00007:002492.8764:01461
01462:-00035:+00152:+00294:002492.8764:01462
01463:+00278:+00057:-00057:002492.8764:01463
01464:+00197:+00202:+00246:002492.8764:01464
01465:-00105:+00153:+00244:002492.8764:01465
01466:-00403:+00064:+00153:002492.8764:01466
01467:+00132:+00262:+00288:002492.8764:01467
01468:+00276:-00038:+00155:002492.8764:01468
01469:-00093:+00307:+00207:002492.8032:01469
01470:-00490:-00076:+00152:002492.8032:01470
01471:-00476:+00150:-00004:002492.8032:01471
01472:+00216:+00077:+00182:002492.8032:01472
01473:+00316:+00284:-00037:002492.8032:01473
01474:+00000:+00339:+00309:002492.8032:01474
01475:-00375:-00005:+00194:002492.8032:01475
01476:-00354:+00192:+00138:002492.8032:01476
01477:+00326:+00111:+00183:002488.0776:01477
01478:+00309:+00036:-00260:002488.0776:01478
01479:-00038:+00248:+00207:002488.0776:01479
01480:-00337:+00144:+00256:002488.0776:01480
01481:-00168:+00185:+00028:002488.0776:01481
01482:+00274:+00373:-00231:002488.0776:01482
01483:+00071:-00307:-00150:002488.0776:01483
01484:-00080:+00026:-00347:002488.0776:01484
01485:-00309:-00003:-00010:002487.8935:01485
01486:-00003:+00086:-00445:002487.8935:01486
01487:+00177:-00061:-00211:002487.8935:01487
01488:-00012:-00148:+00037:002487.8935:01488
01489:-00156:-00183:-00477:002487.8935:01489
01490:-00217:-00155:-00147:002487.8935:01490
01491:+00043:+00274:-00356:002487.8935:01491
01492:+00165:-00001:-00028:002487.8935:01492
01493:+00115:+00039:-00147:002497.9626:01493
01494:-00232:-00117:-00148:002497.9626:01494
01495:-00238:-00038:+00132:002497.9626:01495
01496:+00181:+00172:-00309:002497.9626:01496
01497:+00308:+00067:+00031:002497.9626:01497
01498:+00047:-00201:-00023:002497.9626:01498
01499:-00376:-00101:-00190:002497.9626:01499
01500:-00334:+00133:+00107:002497.9626:01500
01501:+00102:+00139:-00127:002488.0852:01501
01502:+00219:+00064:+00066:002488.0852:01502
01503:-00256:+00015:-00127:002488.0852:01503
01504:-00490:+00127:+00145:002488.0852:01504
01505:+00030:+00185:+00292:002488.0852:01505
01506:+00102:+00285:-00188:002488.0852:01506
01507:-00010:-00242:+00369:002488.0852:01507
01508:-00224:+00432:-00299:002488.0852:01508
01509:-00422:+00031:+00243:002492.9541:01509
01510:-00030:+00278:-00086:002492.9541:01510
01511:+00072:+00282:+00379:002492.9541:01511
01512:+00046:-00016:+00339:002492.9541:01512
01513:-00323:+00136:+00000:002492.9541:01513
01514:-00292:+00002:+00429:002492.9541:01514
01515:-00106:+00298:-00249:002492.9541:01515
01516:+00305:+00297:+00260:002492.9541:01516
01517:+00165:-00160:+00268:002503.1882:01517
01518:-00404:+00246:-00403:002503.1882:01518
01519:-00508:-00023:+00477:002503.1882:01519
01520:+00038:+00389:-00312:002503.1882:01520
01521:+00314:-00260:+00362:002503.1882:01521
01522:-00023:+00041:-00512:002503.1882:01522
01523:-00340:+00115:-00138:002503.1882:01523
01524:-00075:+00109:+00102:002503.1882:01524
01525:+00181:+00128:-00347:002488.2431:01525
01526:+00219:-00031:+00201:002488.2431:01526
01527:-00022:+00048:-00439:002488.2431:01527
01528:-00268:+00083:-00160:002488.2431:01528
01529:+00047:+00105:-00025:002488.2431:01529
01530:+00213:+00176:-00007:002488.2431:01530
01531:+00251:-00087:+00200:002488.2431:01531
01532:-00232:+00132:-00273:002488.2431:01532
01533:-00326:-00061:-00159:002498.1730:01533
01534:+00052:+00215:-00388:002498.1730:01534
01535:+00335:-00085:+00021:002498.1730:01535
01536:+00127:+00008:+00298:002498.1730:01536
01537:-00239:+00020:-00245:002498.1730:01537
01538:-00317:-00217:+00236:002498.1730:01538
01539:-00004:+00274:-00053:002498.1730:01539
01540:+00296:+00008:+00133:002498.1730:01540
01541:+00233:-00129:-00249:002508.1433:01541
01542:-00289:+00043:-00328:002508.1433:01542
01543:-00127:-00078:+00159:002508.1433:01543
01544:+00086:+00087:-00408:002508.1433:01544
01545:+00314:-00211:-00166:002508.1433:01545
01546:+00145:-00079:-00480:002508.1433:01546
01547:-00252:-00027:-00412:002508.1433:01547
01548:-00091:-00066:-00035:002508.1433:01548
01549:+00096:-00043:-00393:002503.1628:01549
01550:+00411:-00139:-00215:002503.1628:01550
01551:-00173:-00235:-00425:002503.1628:01551
01552:-00295:+00071:-00498:002503.1628:01552
01553:-00089:-00095:-00169:002503.1628:01553
01554:+00151:+00022:-00389:002503.1628:01554
01555:+00235:-00050:-00149:002503.1628:01555
01556:-00087:+00049:-00174:002503.1628:01556
01557:-00298:+00026:-00043:002508.2031:01557
01558:-00226:+00077:-00027:002508.2031:01558
01559:+00080:+00109:+00045:002508.2031:01559
01560:+00248:+00080:+00071:002508.2031:01560
01561:-00012:+00090:-00061:002508.2031:01561
01562:-00312:+00177:+00182:002508.2031:01562
01563:-00238:+00212:+00064:002508.2031:01563
01564:+00159:+00090:+00100:002508.2031:01564
01565:+00264:+00216:+00104:002513.2687:01565
01566:-00049:-00019:+00020:002513.2687:01566
01567:-00138:+00161:+00042:002513.2687:01567
01568:-00108:+00056:+00247:002513.2687:01568
01569:+00294:+00150:+00301:002513.2687:01569
01570:+00095:-00057:+00186:002513.2687:01570
01571:-00159:+00109:+00141:002513.2687:01571
01572:-00190:-00027:+00254:002513.2687:01572
01573:-00103:+00212:+00024:002498.1252:01573
01574:+00243:+00190:+00199:002498.1252:01574
01575:-00118:-00059:-00069:002498.1252:01575
01576:-00261:+00092:-00058:002498.1252:01576
01577:-00238:-00200:+00477:002498.1252:01577
01578:+00143:+00283:-00191:002498.1252:01578
01579:+00235:+00075:+00234:002498.1252:01579
01580:-00151:+00049:-00329:002498.1252:01580
01581:-00364:+00090:+00031:002503.1293:01581
01582:-00076:-00115:+00273:002503.1293:01582
01583:+00321:-00038:-00096:002503.1293:01583
01584:+00431:-00024:+00067:002503.1293:01584
01585:+00035:-00046:-00096:002503.1293:01585
01586:-00138:+00306:+00046:002503.1293:01586
01587:-00071:+00083:-00016:002503.1293:01587
01588:+00342:+00119:-00035:002503.1293:01588
01589:+00345:+00076:+00310:002503.0649:01589
01590:+00136:+00106:-00038:002503.0649:01590
01591:-00126:+00225:-00004:002503.0649:01591
01592:-00007:+00138:-00085:002503.0649:01592
01593:+00341:+00135:+00192:002503.0649:01593
01594:+00098:+00102:+00103:002503.0649:01594
01595:-00091:+00140:-00194:002503.0649:01595
01596:-00203:+00027:-00095:002503.0649:01596
01597:-00003:+00026:-00264:002483.0532:01597
01598:+00172:-00002:-00184:002483.0532:01598
01599:-00053:+00103:+00011:002483.0532:01599
01600:-00225:+00073:-00081:002483.0532:01600
01601:-00239:-00042:+00017:002483.0532:01601
01602:+00103:-00249:-00198:002483.0532:01602
01603:+00239:-00007:-00471:002483.0532:01603
01604:+00123:-00051:-00217:002483.0532:01604
01605:+00038:-00015:-00132:002487.8935:01605
01606:+00064:+00086:+00098:002487.8935:01606
01607:+00372:-00130:+00194:002487.8935:01607
01608:+00322:-00008:-00065:002487.8935:01608
01609:+00269:+00023:+00040:002487.8935:01609
01610:-00275:+00160:-00120:002487.8935:01610
01611:-00123:+00096:+00215:002487.8935:01611
01612:+00347:+00042:+00193:002487.8935:01612
01613:+00165:-00137:-00003:002482.8088:01613
01614:-00202:+00019:+00114:002482.8088:01614
01615:-00428:-00036:+00027:002482.8088:01615
01616:-00007:+00162:+00216:002482.8088:01616
01617:+00187:+00085:+00197:002482.8088:01617
01618:-00062:+00158:-00021:002482.8088:01618
01619:-00282:+00181:+00056:002482.8088:01619
01620:-00315:-00012:+00357:002482.8088:01620
01621:+00190:+00322:+00139:002473.0720:01621
01622:+00299:+00133:+00368:002473.0720:01622
01623:-00014:+00185:+00138:002473.0720:01623
01624:-00070:+00134:+00144:002473.0720:01624
01625:+00085:+00054:+00158:002473.0720:01625
01626:+00252:+00182:-00156:002473.0720:01626
01627:+00130:+00179:-00012:002473.0720:01627
01628:-00058:+00027:+00042:002473.0720:01628
01629:-00110:+00228:+00023:002482.8242:01629
01630:-00206:+00129:+00060:002482.8242:01630
01631:+00087:-00055:-00064:002482.8242:01631
01632:-00015:+00017:-00366:002482.8242:01632
01633:-00126:+00087:-00111:002482.8242:01633
01634:-00268:+00102:-00017:002482.8242:01634
01635:-00036:+00182:-00082:002482.8242:01635
01636:+00103:-00064:+00028:002482.8242:01636
01637:+00051:-00107:-00345:002482.7905:01637
01638:-00083:-00077:-00167:002482.7905:01638
01639:-00184:+00185:-00221:002482.7905:01639
01640:+00207:+00247:+00074:002482.7905:01640
01641:+00240:-00188:+00085:002482.7905:01641
01642:+00111:-00010:-00437:002482.7905:01642
01643:-00164:-00076:+00179:002482.7905:01643
01644:-00171:+00116:-00300:002482.7905:01644
01645:+00242:+00197:-00025:002482.7905:01645
01646:+00189:+00155:+00050:002473.0720:01646
01647:-00091:-00047:-00289:002473.0720:01647
01648:-00314:-00061:+00271:002473.0720:01648
01649:-00313:+00012:-00020:002473.0720:01649
01650:+00027:+00319:+00015:002473.0720:01650
01651:+00079:+00209:+00011:002473.0720:01651
01652:-00183:+00005:+00017:002473.0720:01652
01653:-00276:-00005:+00365:002473.0720:01653
01654:-00014:+00139:+00234:002477.8820:01654
01655:+00237:+00227:+00152:002477.8820:01655
01656:-00036:+00168:-00026:002477.8820:01656
01657:-00234:+00080:-00001:002477.8820:01657
01658:-00248:-00025:+00370:002477.8820:01658
01659:+00056:+00176:-00017:002477.8820:01659
01660:+00167:+00029:+00419:002477.8820:01660
01661:+00026:+00200:-00115:002477.8820:01661
01662:-00233:-00086:+00110:002487.9785:01662
01663:-00258:+00242:+00138:002487.9785:01663
01664:-00011:-00060:+00065:002487.9785:01664
01665:+00172:+00136:+00050:002487.9785:01665
01666:+00102:+00009:-00012:002487.9785:01666
01667:-00248:-00149:+00037:002487.9785:01667
01668:-00320:+00167:-00045:002487.9785:01668
01669:+00064:-00005:+00111:002487.9785:01669
01670:+00215:+00213:-00313:002478.2385:01670
01671:+00074:-00085:-00116:002478.2385:01671
01672:-00198:-00192:+00126:002478.2385:01672
01673:-00043:+00073:-00050:002478.2385:01673
01674:+00021:+00018:+00040:002478.2385:01674
01675:+00134:+00193:-00260:002478.2385:01675
01676:+00064:-00009:-00061:002478.2385:01676
01677:-00184:+00023:+00031:002478.2385:01677
01678:-00123:+00042:+00098:002483.0451:01678
01679:+00085:+00099:+00285:002483.0451:01679
01680:+00241:+00145:-00172:002483.0451:01680
01681:-00204:-00140:+00080:002483.0451:01681
01682:-00263:+00003:+00102:002483.0451:01682
01683:-00174:+00079:-00012:002483.0451:01683
01684:+00127:+00259:+00202:002483.0451:01684
01685:+00257:+00139:-00270:002483.0451:01685
01686:-00155:-00078:+00204:002493.0251:01686
01687:-00378:+00114:-00525:002493.0251:01687
01688:-00144:+00117:-00082:002493.0251:01688
01689:+00272:+00031:+00315:002493.0251:01689
01690:+00255:+00099:-00299:002493.0251:01690
01691:-00116:+00014:+00223:002493.0251:01691
01692:-00229:+00040:-00303:002493.0251:01692
01693:-00158:+00177:-00190:002493.0251:01693
01694:+00207:+00011:+00314:002488.2172:01694
01695:+00204:+00138:-00038:002488.2172:01695
01696:-00056:-00075:+00195:002488.2172:01696
01697:-00248:+00085:-00264:002488.2172:01697
01698:-00185:+00144:+00166:002488.2172:01698
01699:+00105:+00028:+00070:002488.2172:01699
01700:+00123:+00004:-00138:002488.2172:01700
01701:-00061:+00094:-00024:002488.2172:01701
01702:-00334:-00352:-00222:002503.2492:01702
01703:-00078:+00101:-00102:002503.2492:01703
01704:+00195:+00019:-00023:002503.2492:01704
01705:-00103:-00046:-00347:002503.2492:01705
01706:-00201:+00018:-00187:002503.2492:01706
01707:-00133:-00073:-00311:002503.2492:01707
01708:+00187:-00081:-00153:002503.2492:01708
01709:+00307:+00082:-00170:002503.2492:01709
01710:-00049:-00294:-00430:002508.2897:01710
01711:-00161:+00043:-00580:002508.2897:01711
01712:-00194:-00172:-00349:002508.2897:01712
01713:+00235:+00011:-00302:002508.2897:01713
01714:+00356:-00079:-00394:002508.2897:01714
01715:-00093:-00233:-00403:002508.2897:01715
01716:-00299:+00088:-00444:002508.2897:01716
01717:-00130:-00069:-00081:002508.2897:01717
01718:+00244:+00086:-00465:002503.3371:01718
01719:-00064:-00004:+00016:002503.3371:01719
01720:-00180:-00165:+00088:002503.3371:01720
01721:-00135:+00126:-00349:002503.3371:01721
01722:-00035:-00086:+00104:002503.3371:01722
01723:-00053:-00022:-00198:002503.3371:01723
01724:+00209:+00014:+00111:002503.3371:01724
01725:+00067:-00202:-00068:002503.3371:01725
01726:-00176:+00262:-00157:002508.2634:01726
01727:+00029:+00021:+00235:002508.2634:01727
01728:+00128:+00053:-00092:002508.2634:01728
01729:+00089:+00073:+00369:002508.2634:01729
01730:-00094:+00185:+00096:002508.2634:01730
01731:-00169:+00316:+00056:002508.2634:01731
01732:+00153:+00086:+00364:002508.2634:01732
01733:+00144:+00115:+00165:002508.2634:01733
01734:-00145:+00309:+00286:002518.4113:01734
01735:-00400:-00172:+00178:002518.4113:01735
01736:-00260:+00146:+00299:002518.4113:01736
01737:+00226:+00011:+00412:002518.4113:01737
01738:+00111:+00142:+00006:002518.4113:01738
01739:-00108:+00385:+00449:002518.4113:01739
01740:-00399:-00007:+00145:002518.4113:01740
01741:-00167:+00331:+00336:002518.4113:01741
01742:+00322:-00008:+00461:002503.1701:01742
01743:+00147:+00282:-00178:002503.1701:01743
01744:+00018:+00220:+00477:002503.1701:01744
01745:-00141:+00039:+00036:002503.1701:01745
01746:+00343:+00104:+00284:002503.1701:01746
01747:+00441:-00066:+00406:002503.1701:01747
01748:+00129:+00106:-00396:002503.1701:01748
01749:+00067:+00033:+00298:002503.1701:01749
01750:-00201:-00139:-00177:002513.3200:01750
01751:+00250:+00194:-00170:002513.3200:01751
01752:+00280:+00103:-00147:002513.3200:01752
01753:+00173:+00206:-00236:002513.3200:01753
01754:-00120:+00199:+00065:002513.3200:01754
01755:-00302:-00122:-00253:002513.3200:01755
01756:+00085:+00154:-00555:002513.3200:01756
01757:+00361:-00053:-00022:002513.3200:01757
01758:+00123:+00063:-00302:002508.0983:01758
01759:-00276:-00104:-00291:002508.0983:01759
01760:-00059:-00038:-00334:002508.0983:01760
01761:+00276:-00057:-00433:002508.0983:01761
01762:+00306:-00215:+00062:002508.0983:01762
01763:-00002:-00143:-00210:002508.0983:01763
01764:-00010:-00069:-00154:002508.0983:01764
01765:+00321:+00046:+00091:002508.0983:01765
01766:+00450:+00121:-00328:002498.0878:01766
01767:+00195:+00054:+00123:002498.0878:01767
01768:+00092:+00095:-00124:002498.0878:01768
01769:-00200:+00136:-00178:002498.0878:01769
01770:+00136:+00153:+00159:002498.0878:01770
01771:+00215:-00020:+00021:002498.0878:01771
01772:+00128:+00010:+00047:002498.0878:01772
01773:-00229:-00128:+00004:002498.0878:01773
01774:-00428:+00012:-00038:002492.8837:01774
01775:+00024:-00114:+00256:002492.8837:01775
01776:+00178:+00124:+00018:002492.8837:01776
01777:+00061:+00082:+00320:002492.8837:01777
01778:-00434:+00065:+00080:002492.8837:01778
01779:-00338:+00198:+00331:002492.8837:01779
01780:+00275:+00086:+00497:002492.8837:01780
01781:+00205:+00245:+00081:002492.8837:01781
01782:+00007:+00334:+00312:002503.0129:01782
01783:-00359:+00014:+00136:002503.0129:01783
01784:+00145:+00409:+00353:002503.0129:01784
01785:+00332:+00154:+00470:002503.0129:01785
01786:+00083:+00165:-00041:002503.0129:01786
01787:-00055:+00000:+00284:002503.0129:01787
01788:-00364:-00007:+00076:002503.0129:01788
01789:+00059:+00125:+00027:002503.0129:01789
01790:+00212:+00156:-00075:002488.0446:01790
01791:+00043:-00039:+00059:002488.0446:01791
01792:-00242:+00260:+00075:002488.0446:01792
01793:-00300:+00091:+00030:002488.0446:01793
01794:+00052:+00206:-00039:002488.0446:01794
01795:+00164:+00189:+00011:002488.0446:01795
01796:+00050:+00004:-00078:002488.0446:01796
01797:-00092:+00005:-00002:002488.0446:01797
01798:-00162:+00045:-00153:002498.0278:01798
01799:+00073:-00054:-00191:002498.0278:01799
01800:+00235:-00026:-00091:002498.0278:01800
01801:+00120:-00142:-00466:002498.0278:01801
01802:-00108:-00068:-00096:002498.0278:01802
01803:-00078:-00023:-00191:002498.0278:01803
01804:+00075:+00063:-00331:002498.0278:01804
01805:+00103:-00079:-00067:002498.0278:01805
01806:-00102:+00243:-00491:002492.8662:01806
01807:-00304:+00073:-00190:002492.8662:01807
01808:-00032:+00058:-00183:002492.8662:01808
01809:+00167:+00232:+00046:002492.8662:01809
01810:+00048:-00351:+00093:002492.8662:01810
01811:-00397:+00132:-00434:002492.8662:01811
01812:-00225:-00056:+00174:002492.8662:01812
01813:+00104:+00219:-00220:002492.8662:01813
01814:+00256:+00024:+00182:002493.0156:01814
01815:-00131:-00252:+00300:002493.0156:01815
01816:-00241:+00251:-00435:002493.0156:01816
01817:-00130:+00142:+00571:002493.0156:01817
01818:+00157:+00234:-00002:002493.0156:01818
01819:+00080:+00327:+00289:002493.0156:01819
01820:-00140:-00005:+00362:002493.0156:01820
01821:-00168:+00172:-00261:002493.0156:01821
01822:-00110:-00032:+00359:002503.0468:01822
01823:-00116:-00018:+00140:002503.0468:01823
01824:+00099:+00110:+00121:002503.0468:01824
01825:+00035:+00033:+00165:002503.0468:01825
01826:-00236:+00030:-00110:002503.0468:01826
01827:-00252:+00142:+00285:002503.0468:01827
01828:-00102:+00034:-00051:002503.0468:01828
01829:+00160:-00007:+00137:002503.0468:01829
01830:-00013:+00284:+00054:002503.0649:01830
01831:-00197:+00039:-00006:002503.0649:01831
01832:-00074:+00311:+00230:002503.0649:01832
01833:+00052:+00058:+00075:002503.0649:01833
01834:+00238:-00123:+00104:002503.0649:01834
01835:-00164:+00163:-00064:002503.0649:01835
01836:-00360:-00125:+00200:002503.0649:01836
01837:-00097:+00192:+00029:002503.0649:01837
01838:+00356:-00024:+00068:002503.1220:01838
01839:+00262:-00154:+00248:002503.1220:01839
01840:-00190:+00092:-00181:002503.1220:01840
01841:-00381:-00132:+00226:002503.1220:01841
01842:-00041:+00045:-00125:002503.1220:01842
01843:+00282:+00027:+00003:002503.1220:01843
01844:+00212:-00046:-00348:002503.1220:01844
01845:-00243:+00135:-00200:002503.1220:01845
01846:-00216:+00107:+00150:002513.2563:01846
01847:+00014:+00062:-00132:002513.2563:01847
01848:+00206:+00119:-00048:002513.2563:01848
01849:-00100:-00020:-00287:002513.2563:01849
01850:-00204:-00056:-00269:002513.2563:01850
01851:-00049:+00027:-00034:002513.2563:01851
01852:+00083:-00058:-00293:002513.2563:01852
01853:+00207:-00236:-00305:002513.2563:01853
01854:-00064:+00017:-00533:002523.3852:01854
01855:-00230:-00184:-00247:002523.3852:01855
01856:-00051:+00101:-00225:002523.3852:01856
01857:+00425:-00238:-00259:002523.3852:01857
01858:+00271:-00145:-00275:002523.3852:01858
01859:-00220:+00010:-00299:002523.3852:01859
01860:-00336:+00037:-00362:002523.3852:01860
01861:+00123:+00113:-00345:002523.3852:01861
01862:+00350:+00064:-00168:002508.3286:01862
01863:+00024:-00133:-00308:002508.3286:01863
01864:-00232:+00096:-00216:002508.3286:01864
01865:-00212:-00275:-00186:002508.3286:01865
01866:-00020:-00041:-00417:002508.3286:01866
01867:+00115:-00047:-00093:002508.3286:01867
01868:+00088:-00023:-00232:002508.3286:01868
01869:-00182:+00291:-00003:002528.8469:01869
01870:-00336:-00059:+00094:002528.8469:01870
01871:-00176:+00178:-00015:002528.8469:01871
01872:+00099:+00113:+00277:002528.8469:01872
01873:-00136:+00011:+00007:002528.8469:01873
01874:-00229:+00086:-00037:002528.8469:01874
01875:-00105:-00039:+00168:002528.8469:01875
01876:+00247:+00013:+00169:002528.8469:01876
01877:+00309:+00060:+00280:002523.6088:01877
01878:-00157:-00144:+00037:002523.6088:01878
01879:-00230:+00021:+00166:002523.6088:01879
01880:-00043:+00043:+00234:002523.6088:01880
01881:+00205:+00158:+00149:002523.6088:01881
01882:+00249:+00120:+00176:002523.6088:01882
01883:-00095:+00169:+00031:002523.6088:01883
01884:-00251:+00212:+00124:002523.6088:01884
01885:-00173:+00147:+00167:002508.3361:01885
01886:+00255:+00176:+00151:002508.3361:01886
01887:+00143:+00163:+00234:002508.3361:01887
01888:-00210:-00017:-00072:002508.3361:01888
01889:-00248:+00173:-00087:002508.3361:01889
01890:-00078:+00109:+00245:002508.3361:01890
01891:+00260:+00096:-00036:002508.3361:01891
01892:+00079:+00093:+00075:002508.3361:01892
01893:-00094:-00096:-00267:002513.4372:01893
01894:-00112:-00088:+00095:002513.4372:01894
01895:+00252:+00027:+00015:002513.4372:01895
01896:+00390:+00153:+00041:002513.4372:01896
01897:-00022:+00323:+00015:002513.4372:01897
01898:-00127:-00047:-00211:002513.4372:01898
01899:+00010:+00118:+00101:002513.4372:01899
01900:+00405:+00183:+00298:002513.4372:01900
01901:+00473:+00212:+00150:002508.2971:01901
01902:+00086:+00137:-00133:002508.2971:01902
01903:-00230:-00009:-00169:002508.2971:01903
01904:+00047:+00025:+00040:002508.2971:01904
01905:+00284:+00188:+00049:002508.2971:01905
01906:+00187:-00004:+00005:002508.2971:01906
01907:+00015:+00028:-00155:002508.2971:01907
01908:-00169:+00188:-00364:002508.2971:01908
01909:-00168:+00012:+00169:002493.2370:01909
01910:+00337:+00097:+00079:002493.2370:01910
01911:+00134:+00053:+00126:002493.2370:01911
01912:+00018:+00031:-00025:002493.2370:01912
01913:-00097:+00257:-00115:002493.2370:01913
01914:+00241:-00065:+00427:002493.2370:01914
01915:+00418:+00145:+00150:002493.2370:01915
01916:-00006:+00025:+00065:002493.2370:01916
01917:+00000:+00021:+00044:002493.0471:01917
01918:-00051:+00123:+00029:002493.0471:01918
01919:+00306:-00007:+00295:002493.0471:01919
01920:+00335:+00043:-00012:002493.0471:01920
01921:-00031:+00199:-00020:002493.0471:01921
01922:-00251:-00163:+00071:002493.0471:01922
01923:-00030:+00153:-00103:002493.0471:01923
01924:+00282:+00102:+00310:002493.0471:01924
01925:+00180:-00064:+00046:002492.8437:01925
01926:-00252:+00098:+00067:002492.8437:01926
01927:-00231:+00083:+00152:002492.8437:01927
01928:-00024:+00162:-00087:002492.8437:01928
01929:+00199:+00154:+00219:002492.8437:01929
01930:+00095:+00113:+00100:002492.8437:01930
01931:-00087:+00110:-00228:002492.8437:01931
01932:-00224:+00061:+00050:002492.8437:01932
01933:+00069:+00047:-00253:002478.0341:01933
01934:+00367:+00040:+00161:002478.0341:01934
01935:+00192:+00343:+00060:002478.0341:01935
01936:-00060:+00048:+00170:002478.0341:01936
01937:-00153:-00044:-00077:002478.0341:01937
01938:+00212:+00012:-00211:002478.0341:01938
01939:+00328:+00084:-00073:002478.0341:01939
01940:+00076:+00253:-00028:002478.0341:01940
01941:-00191:+00028:-00133:002487.8308:01941
01942:-00163:+00017:-00056:002487.8308:01942
01943:+00112:-00081:+00109:002487.8308:01943
01944:+00198:-00221:-00127:002487.8308:01944
01945:+00076:+00163:-00039:002487.8308:01945
01946:-00331:+00103:+00033:002487.8308:01946
01947:-00286:-00159:+00054:002487.8308:01947
01948:+00176:-00025:+00140:002487.8308:01948
01949:+00156:-00115:-00249:002487.8310:01949
01950:-00019:-00234:+00081:002487.8310:01950
01951:-00332:+00324:-00318:002487.8310:01951
01952:-00159:-00056:+00099:002487.8310:01952
01953:+00095:-00080:+00141:002487.8310:01953
01954:+00169:+00100:-00122:002487.8310:01954
01955:-00032:-00027:+00013:002487.8310:01955
01956:-00249:+00160:-00275:002487.8310:01956
01957:+00069:-00067:+00215:002487.8310:01957
01958:+00115:+00038:-00239:002483.0751:01958
01959:+00138:+00148:+00163:002483.0751:01959
01960:-00257:-00079:+00121:002483.0751:01960
01961:-00256:-00010:-00266:002483.0751:01961
01962:+00116:+00159:+00391:002483.0751:01962
01963:+00108:-00189:-00015:002483.0751:01963
01964:+00074:+00297:+00253:002483.0751:01964
01965:-00338:+00020:+00314:002483.0751:01965
01966:-00250:+00100:+00198:002487.8715:01966
01967:+00131:+00079:+00349:002487.8715:01967
01968:+00093:-00175:-00082:002487.8715:01968
01969:-00054:+00185:+00110:002487.8715:01969
01970:-00399:+00309:-00002:002487.8715:01970
01971:-00284:-00050:+00116:002487.8715:01971
01972:+00242:+00009:+00390:002487.8715:01972
01973:+00088:+00019:-00115:002487.8715:01973
01974:-00109:-00251:+00295:002487.8679:01974
01975:-00274:+00337:-00075:002487.8679:01975
01976:+00033:+00026:+00152:002487.8679:01976
01977:+00245:-00184:-00346:002487.8679:01977
01978:+00137:+00111:-00165:002487.8679:01978
01979:-00118:-00043:+00253:002487.8679:01979
01980:-00306:+00123:-00309:002487.8679:01980
01981:-00053:+00073:+00167:002487.8679:01981
01982:+00116:+00229:-00394:002483.0568:01982
01983:+00102:-00170:-00270:002483.0568:01983
01984:-00199:+00167:+00086:002483.0568:01984
01985:-00413:-00029:+00062:002483.0568:01985
01986:+00112:+00100:+00169:002483.0568:01986
01987:+00161:+00005:-00309:002483.0568:01987
01988:-00032:-00169:-00093:002483.0568:01988
01989:-00255:+00156:-00007:002483.0568:01989
01990:-00278:-00012:+00073:002492.9057:01990
01991:+00055:+00069:+00015:002492.9057:01991
01992:+00194:-00078:-00165:002492.9057:01992
01993:+00081:-00006:-00044:002492.9057:01993
01994:-00285:+00101:+00055:002492.9057:01994
01995:-00116:+00018:+00108:002492.9057:01995
01996:+00119:+00086:+00027:002492.9057:01996
01997:+00191:-00029:-00111:002492.9057:01997
01998:-00122:+00080:-00012:002497.9255:01998
01999:-00243:+00196:-00003:002497.9255:01999
02000:-00072:+00059:+00162:002497.9255:02000
02001:+00133:+00197:+00173:002497.9255:02001
02002:+00257:+00002:+00068:002497.9255:02002
02003:-00219:-00003:-00071:002497.9255:02003
02004:-00348:+00145:+00012:002497.9255:02004
02005:-00285:-00010:+00011:002497.9255:02005
02006:+00299:+00133:-00098:002488.0739:02006
02007:+00275:+00104:+00187:002488.0739:02007
02008:-00142:-00052:-00034:002488.0739:02008
02009:-00322:+00133:+00094:002488.0739:02009
02010:-00156:-00003:+00117:002488.0739:02010
02011:+00156:+00175:-00090:002488.0739:02011
02012:+00215:+00128:+00230:002488.0739:02012
02013:-00021:-00030:-00048:002488.0739:02013
02014:-00212:+00060:-00158:002503.0996:02014
02015:-00166:-00035:-00136:002503.0996:02015
02016:+00262:-00065:-00350:002503.0996:02016
02017:+00019:+00127:-00010:002503.0996:02017
02018:-00199:+00142:-00343:002503.0996:02018
02019:-00204:-00195:-00134:002503.0996:02019
02020:-00023:+00171:-00393:002503.0996:02020
02021:+00248:-00276:-00358:002503.0996:02021
02022:-00073:+00081:-00193:002518.3884:02022
02023:-00257:+00050:-00567:002518.3884:02023
02024:-00126:-00075:-00434:002518.3884:02024
02025:+00483:-00082:-00266:002518.3884:02025
02026:+00355:-00200:-00743:002518.3884:02026
02027:-00220:-00117:-00489:002518.3884:02027
02028:-00418:-00025:-00588:002518.3884:02028
02029:+00046:-00111:-00313:002518.3884:02029
02030:+00430:+00226:-00280:002503.1853:02030
02031:+00129:-00160:-00067:002503.1853:02031
02032:-00341:-00019:-00067:002503.1853:02032
02033:-00150:+00028:-00496:002503.1853:02033
02034:-00194:-00044:-00027:002503.1853:02034
02035:-00088:+00208:-00215:002503.1853:02035
02036:+00068:-00073:+00228:002503.1853:02036
02037:+00042:+00108:+00092:002503.1853:02037
02038:-00280:+00109:-00063:002513.3430:02038
02039:-00226:+00136:+00273:002513.3430:02039
02040:+00090:+00116:-00001:002513.3430:02040
02041:+00036:+00209:+00160:002513.3430:02041
02042:-00163:-00018:+00059:002513.3430:02042
02043:-00279:+00164:+00013:002513.3430:02043
02044:+00323:+00148:+00178:002513.3430:02044
02045:+00323:+00030:+00074:002513.3430:02045
02046:+00007:+00247:+00244:002523.4648:02046
02047:-00323:-00001:-00061:002523.4648:02047
02048:-00186:+00244:+00155:002523.4648:02048
02049:+00273:-00044:+00387:002523.4648:02049
02050:+00298:+00019:+00094:002523.4648:02050
02051:-00070:+00200:+00200:002523.4648:02051
02052:-00358:-00096:+00061:002523.4648:02052
02053:-00139:+00071:+00053:002523.4648:02053
02054:+00251:-00089:+00277:002508.1943:02054
02055:+00163:+00034:-00036:002508.1943:02055
02056:-00019:+00140:+00062:002508.1943:02056
02057:-00268:-00010:-00041:002508.1943:02057
02058:-00067:+00147:+00114:002508.1943:02058
02059:+00273:+00109:+00148:002508.1943:02059
02060:+00202:+00102:+00044:002508.1943:02060
02061:+00137:+00197:+00097:002508.1943:02061
02062:-00099:+00023:+00039:002508.1354:02062
02063:+00191:+00221:-00060:002508.1354:02063
02064:+00340:+00052:+00108:002508.1354:02064
02065:+00189:+00164:-00107:002508.1354:02065
02066:-00027:+00071:-00111:002508.1354:02066
02067:-00099:+00137:+00080:002508.1354:02067
02068:+00295:+00125:-00179:002508.1354:02068
02069:+00374:+00163:-00091:002508.1354:02069
02070:+00137:+00115:-00032:002497.8881:02070
02071:-00270:+00102:-00248:002497.8881:02071
02072:-00117:+00072:-00082:002497.8881:02072
02073:+00281:-00004:-00174:002497.8881:02073
02074:+00149:-00043:+00046:002497.8881:02074
02075:-00070:-00083:+00025:002497.8881:02075
02076:-00133:+00058:-00181:002497.8881:02076
02077:+00118:+00011:+00088:002497.8881:02077
02078:+00313:-00008:-00062:002488.1147:02078
02079:-00041:-00030:+00063:002488.1147:02079
02080:-00122:-00035:+00063:002488.1147:02080
02081:-00062:+00150:-00242:002488.1147:02081
02082:+00324:-00085:+00089:002488.1147:02082
02083:+00450:+00098:+00109:002488.1147:02083
02084:+00082:+00115:+00160:002488.1147:02084
02085:-00061:-00023:+00141:002488.1147:02085
02086:-00285:+00078:-00045:002498.1430:02086
02087:+00168:-00109:+00171:002498.1430:02087
02088:+00464:+00178:-00032:002498.1430:02088
02089:+00074:+00103:+00352:002498.1430:02089
02090:-00468:-00043:+00291:002498.1430:02090
02091:-00243:-00157:+00130:002498.1430:02091
02092:+00235:+00131:+00112:002498.1430:02092
02093:+00295:-00026:+00082:002498.1430:02093
02094:-00114:+00278:+00031:002503.1770:02094
02095:-00344:-00093:+00163:002503.1770:02095
02096:-00163:+00363:-00139:002503.1770:02096
02097:+00246:+00072:+00192:002503.1770:02097
02098:+00131:-00008:+00141:002503.1770:02098
02099:-00116:+00133:+00034:002503.1770:02099
02100:-00332:-00051:+00189:002503.1770:02100
02101:-00006:+00266:-00268:002503.1770:02101
02102:+00274:+00036:+00059:002488.1623:02102
02103:+00183:+00111:-00085:002488.1623:02103
02104:-00001:+00154:+00105:002488.1623:02104
02105:-00268:-00114:+00139:002488.1623:02105
02106:+00039:+00317:-00253:002488.1623:02106
02107:+00371:+00255:+00318:002488.1623:02107
02108:+00084:+00096:-00008:002488.1623:02108
02109:-00315:+00392:+00066:002488.1623:02109
02110:-00273:-00006:+00094:002493.0727:02110
02111:+00077:+00059:-00558:002493.0727:02111
02112:+00126:+00086:+00443:002493.0727:02112
02113:-00064:+00022:-00255:002493.0727:02113
02114:-00102:-00231:-00080:002493.0727:02114
02115:-00128:+00163:-00275:002493.0727:02115
02116:-00016:-00165:-00062:002493.0727:02116
02117:+00108:-00021:+00231:002493.0727:02117
02118:-00049:+00280:-00279:002508.2670:02118
02119:-00229:-00135:+00036:002508.2670:02119
02120:-00057:+00244:-00264:002508.2670:02120
02121:+00172:-00039:-00003:002508.2670:02121
02122:+00006:-00185:+00090:002508.2670:02122
02123:-00180:+00018:-00220:002508.2670:02123
02124:-00393:+00104:+00068:002508.2670:02124
02125:+00040:+00117:-00149:002508.2670:02125
02126:+00223:-00025:+00152:002493.2297:02126
02127:+00016:-00066:-00007:002493.2297:02127
02128:-00347:+00056:+00046:002493.2297:02128
02129:-00302:+00047:+00003:002493.2297:02129
02130:+00176:+00205:-00222:002493.2297:02130
02131:+00321:+00182:+00094:002493.2297:02131
02132:-00162:+00063:+00003:002493.2297:02132
02133:-00406:+00190:+00064:002493.2297:02133
02134:-00294:+00053:+00143:002503.2453:02134
02135:+00132:+00004:-00094:002503.2453:02135
02136:+00210:+00055:+00011:002503.2453:02136
02137:-00076:+00054:-00113:002503.2453:02137
02138:-00320:+00054:+00131:002503.2453:02138
02139:-00038:+00154:+00124:002503.2453:02139
02140:+00184:-00046:+00026:002503.2453:02140
02141:+00173:+00048:+00094:002503.2453:02141
02142:-00017:+00023:-00011:002508.2971:02142
02143:-00375:+00198:-00030:002508.2971:02143
02144:+00044:+00268:-00021:002508.2971:02144
02145:+00227:+00073:-00020:002508.2971:02145
02146:+00218:+00092:+00196:002508.2971:02146
02147:-00265:+00004:+00027:002508.2971:02147
02148:-00387:-00069:-00126:002508.2971:02148
02149:+00071:+00156:-00077:002508.2971:02149
02150:+00282:-00112:+00105:002498.1325:02150
02151:+00084:-00022:+00105:002498.1325:02151
02152:-00346:-00045:+00076:002498.1325:02152
02153:-00433:-00111:+00130:002498.1325:02153
02154:+00116:+00108:-00074:002498.1325:02154
02155:+00252:-00012:+00089:002498.1325:02155
02156:+00116:+00106:-00069:002498.1325:02156
02157:-00390:+00045:+00030:002498.1325:02157
02158:-00152:+00150:-00116:002508.2182:02158
02159:+00093:+00102:-00084:002508.2182:02159
02160:+00343:+00015:+00207:002508.2182:02160
02161:+00000:+00032:-00138:002508.2182:02161
02162:-00260:+00050:+00033:002508.2182:02162
02163:-00083:+00178:-00135:002508.2182:02163
02164:+00204:+00062:+00107:002508.2182:02164
02165:+00291:+00022:+00267:002513.2687:02165
02166:-00186:+00147:-00152:002513.2687:02166
02167:-00335:-00081:-00058:002513.2687:02167
02168:-00013:+00188:-00149:002513.2687:02168
02169:+00232:+00093:+00088:002513.2687:02169
02170:+00144:-00061:+00140:002513.2687:02170
02171:-00214:+00245:-00256:002513.2687:02171
02172:-00390:-00010:+00100:002513.2687:02172
02173:+00006:+00084:-00118:002513.2687:02173
02174:+00298:-00048:+00108:002503.1477:02174
02175:+00092:-00121:+00050:002503.1477:02175
02176:-00300:+00011:-00288:002503.1477:02176
02177:-00366:+00017:-00173:002503.1477:02177
02178:+00027:+00036:-00371:002503.1477:02178
02179:+00347:-00162:-00009:002503.1477:02179
02180:+00159:-00128:-00510:002503.1477:02180
02181:-00325:-00091:-00423:002518.4658:02181
02182:-00128:+00002:-00597:002518.4658:02182
02183:+00155:-00202:-00241:002518.4658:02183
02184:+00419:-00045:-00238:002518.4658:02184
02185:-00310:-00283:-00650:002518.4658:02185
02186:-00432:-00229:-00177:002518.4658:02186
02187:-00081:-00088:-00527:002518.4658:02187
02188:+00187:-00015:-00009:002518.4658:02188
02189:+00099:+00177:-00320:002523.4838:02189
02190:-00211:+00075:-00418:002523.4838:02190
02191:-00264:-00132:-00133:002523.4838:02191
02192:-00125:-00043:-00322:002523.4838:02192
02193:+00168:-00052:+00147:002523.4838:02193
02194:+00144:+00041:+00085:002523.4838:02194
02195:-00211:-00114:-00097:002523.4838:02195
02196:-00212:+00101:-00253:002523.4838:02196
02197:-00066:+00012:+00027:002513.2800:02197
02198:+00377:+00326:+00310:002513.2800:02198
02199:+00079:+00009:+00129:002513.2800:02199
02200:-00252:+00150:+00271:002513.2800:02200
02201:-00204:+00207:+00117:002513.2800:02201
02202:+00057:-00028:+00128:002513.2800:02202
02203:+00389:+00206:+00148:002513.2800:02203
02204:-00027:+00237:+00057:002513.2800:02204
02205:-00371:+00106:+00192:002523.6135:02205
02206:-00244:+00131:+00100:002523.6135:02206
02207:-00001:+00242:+00389:002523.6135:02207
02208:+00228:+00107:+00147:002523.6135:02208
02209:-00183:+00133:+00237:002523.6135:02209
02210:-00279:+00208:+00107:002523.6135:02210
02211:-00082:+00017:+00144:002523.6135:02211
02212:+00222:+00179:+00087:002523.6135:02212
02213:+00095:-00186:+00166:002513.2084:02213
02214:-00195:+00192:+00041:002513.2084:02214
02215:-00243:-00004:+00091:002513.2084:02215
02216:-00002:+00084:+00143:002513.2084:02216
02217:+00358:-00098:+00057:002513.2084:02217
02218:+00294:+00005:+00068:002513.2084:02218
02219:-00036:+00042:+00145:002513.2084:02219
02220:-00142:+00067:-00074:002513.2084:02220
02221:+00086:+00154:-00071:002498.0917:02221
02222:+00307:-00092:+00125:002498.0917:02222
02223:+00266:+00293:-00387:002498.0917:02223
02224:+00032:+00120:+00051:002498.0917:02224
02225:-00090:+00235:-00119:002498.0917:02225
02226:+00059:+00062:+00034:002498.0917:02226
02227:+00361:+00115:+00058:002498.0917:02227
02228:+00067:+00117:-00201:002498.0917:02228
02229:-00017:+00054:-00311:002503.0546:02229
02230:-00115:+00007:-00214:002503.0546:02230
02231:+00198:-00003:-00021:002503.0546:02231
02232:+00272:-00178:-00249:002503.0546:02232
02233:+00029:+00067:-00524:002503.0546:02233
02234:-00147:-00056:-00234:002503.0546:02234
02235:-00047:+00056:+00060:002503.0546:02235
02236:+00374:+00163:+00104:002503.0546:02236
02237:+00264:-00031:-00116:002497.8435:02237
02238:-00029:+00058:-00153:002497.8435:02238
02239:-00099:-00043:+00046:002497.8435:02239
02240:+00073:+00189:+00032:002497.8435:02240
02241:+00163:+00355:+00123:002497.8435:02241
02242:+00127:-00222:+00246:002497.8435:02242
02243:+00148:-00028:+00162:002497.8435:02243
02244:-00058:+00081:+00227:002497.8435:02244
02245:+00057:-00208:+00410:002483.0715:02245
02246:+00260:+00226:-00135:002483.0715:02246
02247:+00007:+00002:+00411:002483.0715:02247
02248:-00234:-00157:-00071:002483.0715:02248
02249:-00075:+00078:-00027:002483.0715:02249
02250:+00284:-00037:+00427:002483.0715:02250
02251:+00206:+00227:+00057:002483.0715:02251
02252:-00284:+00118:+00070:002483.0715:02252
02253:-00242:+00229:-00039:002498.1467:02253
02254:-00031:+00172:+00071:002498.1467:02254
02255:+00243:-00007:+00426:002498.1467:02255
02256:+00134:+00152:+00136:002498.1467:02256
02257:-00200:+00076:+00164:002498.1467:02257
02258:-00249:+00099:-00116:002498.1467:02258
02259:+00059:+00223:+00044:002498.1467:02259
02260:+00253:+00124:+00252:002498.1467:02260
02261:+00172:+00135:-00115:002498.0888:02261
02262:-00162:+00107:+00100:002498.0888:02262
02263:-00190:+00030:-00238:002498.0888:02263
02264:+00007:+00038:-00051:002498.0888:02264
02265:+00211:+00253:-00054:002498.0888:02265
02266:+00007:-00021:-00229:002498.0888:02266
02267:-00127:-00172:-00174:002498.0888:02267
02268:-00221:+00108:-00246:002498.0888:02268
02269:+00157:-00096:-00067:002483.2434:02269
02270:+00227:+00120:-00281:002483.2434:02270
02271:+00004:+00133:-00149:002483.2434:02271
02272:-00159:+00028:-00272:002483.2434:02272
02273:-00211:+00010:-00242:002483.2434:02273
02274:+00130:+00004:+00014:002483.2434:02274
02275:+00260:+00112:-00216:002483.2434:02275
02276:+00058:-00089:-00079:002483.2434:02276
02277:-00302:+00184:-00537:002503.2416:02277
02278:-00210:-00061:+00005:002503.2416:02278
02279:+00224:+00073:+00044:002503.2416:02279
02280:+00278:-00069:-00090:002503.2416:02280
02281:-00130:-00069:+00117:002503.2416:02281
02282:-00383:+00056:-00400:002503.2416:02282
02283:-00114:+00010:+00227:002503.2416:02283
02284:+00367:+00128:+00140:002503.2416:02284
02285:-00042:-00054:+00130:002498.1223:02285
02286:-00312:+00199:+00268:002498.1223:02286
02287:-00352:-00246:-00108:002498.1223:02287
02288:+00259:+00282:+00178:002498.1223:02288
02289:+00258:+00036:+00240:002498.1223:02289
02290:-00124:+00095:+00132:002498.1223:02290
02291:-00357:+00076:+00138:002498.1223:02291
02292:-00313:-00027:-00078:002498.1223:02292
02293:+00211:+00222:+00289:002493.2736:02293
02294:+00214:+00115:+00155:002493.2736:02294
02295:-00109:+00241:+00146:002493.2736:02295
02296:-00396:+00079:+00285:002493.2736:02296
02297:-00256:+00052:-00069:002493.2736:02297
02298:+00204:+00058:+00279:002493.2736:02298
02299:+00304:-00005:-00022:002493.2736:02299
02300:-00149:-00128:+00003:002493.2736:02300
02301:-00318:+00377:-00039:002503.2529:02301
02302:-00306:-00037:-00052:002503.2529:02302
02303:+00268:+00132:+00120:002503.2529:02303
02304:+00190:-00107:+00021:002503.2529:02304
02305:-00082:-00212:-00002:002503.2529:02305
02306:-00337:+00100:-00258:002503.2529:02306
02307:+00151:-00006:-00079:002503.2529:02307
02308:+00239:-00001:+00172:002503.2529:02308
02309:+00087:+00014:-00154:002498.0927:02309
02310:-00285:+00037:-00133:002498.0927:02310
02311:-00313:-00097:-00386:002498.0927:02311
02312:+00243:+00032:+00160:002498.0927:02312
02313:+00210:+00089:-00315:002498.0927:02313
02314:-00029:-00067:-00120:002498.0927:02314
02315:-00237:+00168:-00138:002498.0927:02315
02316:-00233:-00071:-00353:002498.0927:02316
02317:+00074:+00046:+00086:002498.3178:02317
02318:+00218:+00034:-00073:002498.3178:02318
02319:+00090:-00046:-00297:002498.3178:02319
02320:-00347:+00101:-00165:002498.3178:02320
02321:-00305:-00023:+00233:002498.3178:02321
02322:+00271:+00219:+00179:002498.3178:02322
02323:+00191:+00053:-00003:002498.3178:02323
02324:-00095:-00096:+00054:002498.3178:02324
02325:-00316:+00036:-00370:002503.2492:02325
02326:+00107:-00180:+00130:002503.2492:02326
02327:+00253:+00013:-00056:002503.2492:02327
02328:+00032:-00172:-00350:002503.2492:02328
02329:-00137:+00073:-00333:002503.2492:02329
02330:-00365:-00334:-00745:002503.2492:02330
02331:+00041:-00056:-00180:002503.2492:02331
02332:+00186:-00175:-00476:002503.2492:02332
02333:+00184:-00162:-00663:002513.4079:02333
02334:-00304:-00163:-00149:002513.4079:02334
02335:-00491:-00219:-00473:002513.4079:02335
02336:+00049:+00172:-00281:002513.4079:02336
02337:+00355:-00052:-00198:002513.4079:02337
02338:+00235:+00002:-00468:002513.4079:02338
02339:-00303:-00015:-00024:002513.4079:02339
02340:-00585:-00213:-00230:002513.4079:02340
02341:+00076:+00303:-00034:002508.4147:02341
02342:+00349:+00100:+00277:002508.4147:02342
02343:+00068:-00126:-00436:002508.4147:02343
02344:-00339:+00427:-00032:002508.4147:02344
02345:-00369:-00045:+00353:002508.4147:02345
02346:+00024:+00260:-00278:002508.4147:02346
02347:-00103:-00069:+00111:002508.4147:02347
02348:-00157:+00367:-00212:002508.4147:02348
02349:-00276:+00267:-00196:002508.3684:02349
02350:+00044:+00055:+00498:002508.3684:02350
02351:-00032:+00200:-00089:002508.3684:02351
02352:+00213:-00028:+00315:002508.3684:02352
02353:-00073:+00135:-00145:002508.3684:02353
02354:-00161:+00219:-00207:002508.3684:02354
02355:+00127:+00084:+00413:002508.3684:02355
02356:+00216:+00158:-00177:002508.3684:02356
02357:+00310:+00114:+00372:002513.4267:02357
02358:-00226:-00072:-00175:002513.4267:02358
02359:-00276:+00090:+00079:002513.4267:02359
02360:+00055:+00076:+00276:002513.4267:02360
02361:+00132:-00001:-00239:002513.4267:02361
02362:+00069:+00003:+00091:002513.4267:02362
02363:-00300:-00132:-00209:002513.4267:02363
02364:-00433:+00021:+00115:002513.4267:02364
02365:+00015:+00030:+00177:002488.2834:02365
02366:+00179:-00047:-00164:002488.2834:02366
02367:+00181:+00156:+00124:002488.2834:02367
02368:-00392:-00183:-00032:002488.2834:02368
02369:+00072:+00238:+00202:002488.2834:02369
02370:+00285:+00078:-00099:002488.2834:02370
02371:+00234:+00120:-00129:002488.2834:02371
02372:+00028:+00135:+00098:002488.2834:02372
02373:-00072:+00004:-00015:002493.1435:02373
02374:+00224:+00240:+00102:002493.1435:02374
02375:+00205:+00119:-00019:002493.1435:02375
02376:+00174:+00125:-00079:002493.1435:02376
02377:+00040:+00183:-00002:002493.1435:02377
02378:-00058:-00072:-00201:002493.1435:02378
02379:-00012:+00284:+00040:002493.1435:02379
02380:+00148:+00141:+00018:002493.1435:02380
02381:+00084:-00110:-00150:002488.0632:02381
02382:-00017:+00124:-00249:002488.0632:02382
02383:-00344:+00112:-00522:002488.0632:02383
02384:-00210:-00117:+00004:002488.0632:02384
02385:+00293:+00045:-00253:002488.0632:02385
02386:+00232:-00129:+00045:002488.0632:02386
02387:-00242:+00013:-00109:002488.0632:02387
02388:-00281:-00004:-00115:002488.0632:02388
02389:+00029:+00144:-00023:002478.3076:02389
02390:+00512:+00060:-00022:002478.3076:02390
02391:+00076:+00259:+00105:002478.3076:02391
02392:-00163:+00058:-00187:002478.3076:02392
02393:-00082:-00069:+00092:002478.3076:02393
02394:+00212:+00025:+00274:002478.3076:02394
02395:+00492:+00080:+00181:002478.3076:02395
02396:-00126:+00212:+00047:002478.3076:02396
02397:-00204:+00186:+00154:002483.0710:02397
02398:-00051:-00169:+00167:002483.0710:02398
02399:+00216:+00129:+00201:002483.0710:02399
02400:+00076:+00005:+00327:002483.0710:02400
02401:-00140:+00167:-00291:002483.0710:02401
02402:-00175:+00170:+00119:002483.0710:02402
02403:-00087:+00052:+00124:002483.0710:02403
02404:+00147:+00140:+00248:002483.0710:02404
02405:+00024:+00191:+00084:002488.0705:02405
02406:-00201:+00056:-00110:002488.0705:02406
02407:-00116:+00105:+00008:002488.0705:02407
02408:-00045:+00288:+00135:002488.0705:02408
02409:+00281:+00176:+00164:002488.0705:02409
02410:+00255:+00161:+00086:002488.0705:02410
02411:-00074:+00151:-00282:002488.0705:02411
02412:-00047:-00119:-00046:002488.0705:02412
02413:+00083:+00084:-00182:002488.0705:02413
02414:+00337:+00162:+00135:002483.2912:02414
02415:+00197:+00137:-00161:002483.2912:02415
02416:-00105:-00062:-00001:002483.2912:02416
02417:-00205:-00078:-00284:002483.2912:02417
02418:+00242:+00026:-00285:002483.2912:02418
02419:+00313:+00212:+00055:002483.2912:02419
02420:-00118:+00048:-00186:002483.2912:02420
02421:-00303:+00133:-00018:002483.2912:02421
02422:-00199:-00028:-00010:002483.0378:02422
02423:+00227:-00052:-00205:002483.0378:02423
02424:+00210:-00016:+00057:002483.0378:02424
02425:-00279:+00173:-00153:002483.0378:02425
02426:-00189:-00018:-00175:002483.0378:02426
02427:-00047:-00200:+00294:002483.0378:02427
02428:+00249:+00153:+00103:002483.0378:02428
02429:+00263:-00160:+00272:002483.0378:02429
02430:-00162:+00097:-00232:002483.0769:02430
02431:-00298:+00169:-00004:002483.0769:02431
02432:-00028:-00063:-00120:002483.0769:02432
02433:+00344:+00072:+00196:002483.0769:02433
02434:+00072:+00137:+00341:002483.0769:02434
02435:-00304:-00022:+00130:002483.0769:02435
02436:-00321:+00058:+00014:002483.0769:02436
02437:+00184:+00068:-00078:002483.0769:02437
02438:+00295:+00006:+00143:002478.3586:02438
02439:-00075:+00221:+00172:002478.3586:02439
02440:-00374:+00083:+00100:002478.3586:02440
02441:-00281:-00083:+00089:002478.3586:02441
02442:+00159:+00105:-00120:002478.3586:02442
02443:+00196:+00080:+00183:002478.3586:02443
02444:-00011:+00227:-00015:002478.3586:02444
02445:-00298:-00034:-00023:002478.3586:02445
02446:-00246:+00051:+00092:002483.1298:02446
02447:+00205:+00029:+00030:002483.1298:02447
02448:+00333:-00113:+00118:002483.1298:02448
02449:+00012:+00060:-00107:002483.1298:02449
02450:-00324:+00058:-00066:002483.1298:02450
02451:-00239:-00104:-00173:002483.1298:02451
02452:+00275:-00002:-00010:002483.1298:02452
02453:+00192:-00098:+00085:002483.1298:02453
02454:-00062:-00038:-00251:002488.0781:02454
02455:-00326:+00130:-00027:002488.0781:02455
02456:-00046:+00041:-00164:002488.0781:02456
02457:+00154:+00095:-00010:002488.0781:02457
02458:+00124:-00113:+00055:002488.0781:02458
02459:-00062:+00142:-00220:002488.0781:02459
02460:-00386:-00008:-00030:002488.0781:02460
02461:-00058:+00071:-00162:002488.0781:02461
02462:+00181:+00031:+00066:002478.3295:02462
02463:+00238:+00086:-00009:002478.3295:02463
02464:-00179:+00035:-00051:002478.3295:02464
02465:-00283:+00142:-00225:002478.3295:02465
02466:+00014:-00021:-00037:002478.3295:02466
02467:+00245:+00143:-00119:002478.3295:02467
02468:+00141:+00038:+00269:002478.3295:02468
02469:-00194:+00211:+00043:002478.3295:02469
02470:-00306:+00041:+00219:002493.1767:02470
02471:-00033:+00046:+00166:002493.1767:02471
02472:+00237:-00010:+00110:002493.1767:02472
02473:+00142:+00046:+00036:002493.1767:02473
02474:-00283:+00181:+00009:002493.1767:02474
02475:-00259:-00069:+00169:002493.1767:02475
02476:+00017:+00196:+00024:002493.1767:02476
02477:+00162:-00054:+00242:002493.1767:02477
02478:+00052:+00097:-00043:002498.1557:02478
02479:-00232:+00196:+00109:002498.1557:02479
02480:-00150:-00007:+00079:002498.1557:02480
02481:-00077:+00188:+00045:002498.1557:02481
02482:+00232:+00111:+00030:002498.1557:02482
02483:-00103:+00076:-00091:002498.1557:02483
02484:-00253:-00143:-00117:002498.1557:02484
02485:-00243:-00157:-00338:002498.1557:02485
02486:-00086:-00031:-00005:002488.1696:02486
02487:+00081:-00036:+00155:002488.1696:02487
02488:-00205:-00098:-00459:002488.1696:02488
02489:-00246:-00150:-00266:002488.1696:02489
02490:-00185:-00013:-00587:002488.1696:02490
02491:+00290:-00125:-00110:002488.1696:02491
02492:+00274:-00098:-00764:002488.1696:02492
02493:-00159:-00139:-00525:002488.1696:02493
02494:-00053:-00013:-00115:002503.1816:02494
02495:+00075:+00005:-00486:002503.1816:02495
02496:+00473:-00160:-00032:002503.1816:02496
02497:+00427:+00001:-00463:002503.1816:02497
02498:+00059:-00075:-00483:002503.1816:02498
02499:-00168:+00085:-00333:002503.1816:02499
02500:-00113:+00069:-00030:002503.1816:02500
02501:+00176:+00102:+00148:002503.1816:02501
02502:-00060:-00015:-00124:002518.4865:02502
02503:-00152:+00139:-00256:002518.4865:02503
02504:-00389:+00196:-00136:002518.4865:02504
02505:-00303:-00093:+00348:002518.4865:02505
02506:-00036:+00032:+00205:002518.4865:02506
02507:-00206:+00102:-00009:002518.4865:02507
02508:-00145:-00045:+00222:002518.4865:02508
02509:-00277:+00082:+00011:002518.4865:02509
02510:+00161:+00148:+00333:002493.1596:02510
02511:+00344:+00090:+00172:002493.1596:02511
02512:+00175:+00093:+00020:002493.1596:02512
02513:-00090:+00069:+00200:002493.1596:02513
02514:-00022:+00158:+00218:002493.1596:02514
02515:+00410:+00208:+00307:002493.1596:02515
02516:+00427:+00052:+00283:002493.1596:02516
02517:+00136:+00081:+00280:002493.1596:02517
02518:-00055:+00051:+00084:002498.0686:02518
02519:+00060:+00101:+00298:002498.0686:02519
02520:+00155:+00028:+00232:002498.0686:02520
02521:-00182:+00096:+00086:002498.0686:02521
02522:-00325:+00097:+00165:002498.0686:02522
02523:-00265:+00032:+00056:002498.0686:02523
02524:+00038:+00133:+00180:002498.0686:02524
02525:+00104:+00042:+00229:002498.0686:02525
02526:-00151:+00250:+00060:002498.0444:02526
02527:-00220:-00006:+00274:002498.0444:02527
02528:-00139:+00101:-00059:002498.0444:02528
02529:+00116:+00065:+00156:002498.0444:02529
02530:+00367:+00184:-00252:002498.0444:02530
02531:+00209:+00264:+00009:002498.0444:02531
02532:-00135:-00047:-00118:002498.0444:02532
02533:-00112:-00122:-00155:002498.0444:02533
02534:+00231:+00060:+00024:002483.2143:02534
02535:+00456:-00177:-00170:002483.2143:02535
02536:+00196:+00208:-00198:002483.2143:02536
02537:-00242:+00034:-00233:002483.2143:02537
02538:-00184:-00327:-00339:002483.2143:02538
02539:+00303:+00029:-00026:002483.2143:02539
02540:+00255:-00165:+00007:002483.2143:02540
02541:+00016:+00022:-00064:002483.2143:02541
02542:-00425:-00033:-00374:002488.0007:02542
02543:+00016:-00039:-00287:002488.0007:02543
02544:+00296:-00146:-00006:002488.0007:02544
02545:+00231:+00048:-00062:002488.0007:02545
02546:-00057:-00194:+00048:002488.0007:02546
02547:-00279:+00076:-00296:002488.0007:02547
02548:+00103:+00247:+00196:002488.0007:02548
02549:+00293:-00040:-00336:002488.0007:02549
02550:+00029:+00103:-00113:002497.9887:02550
02551:-00067:-00072:+00375:002497.9887:02551
02552:-00017:+00057:-00195:002497.9887:02552
02553:+00145:-00018:+00300:002497.9887:02553
02554:+00258:-00034:-00023:002497.9887:02554
02555:+00154:+00190:+00049:002497.9887:02555
02556:-00191:+00076:+00483:002497.9887:02556
02557:-00205:+00175:+00139:002497.9887:02557
02558:+00176:-00033:+00550:002483.1154:02558
02559:+00085:+00158:+00121:002483.1154:02559
02560:-00007:-00115:+00222:002483.1154:02560
02561:-00240:+00252:-00069:002483.1154:02561
02562:+00047:-00048:+00133:002483.1154:02562
02563:+00095:+00098:+00396:002483.1154:02563
02564:+00029:+00016:+00218:002483.1154:02564
02565:-00086:-00039:+00136:002483.1154:02565
02566:-00152:+00116:-00009:002498.1281:02566
02567:+00015:+00162:+00064:002498.1281:02567
02568:+00181:+00067:-00059:002498.1281:02568
02569:+00162:+00042:+00168:002498.1281:02569
02570:-00153:+00194:+00157:002498.1281:02570
02571:-00258:+00037:-00217:002498.1281:02571
02572:+00140:+00078:+00054:002498.1281:02572
02573:+00224:+00069:-00300:002498.1281:02573
02574:+00213:-00157:+00114:002488.0263:02574
02575:-00177:+00282:+00045:002488.0263:02575
02576:-00320:+00033:+00148:002488.0263:02576
02577:-00007:-00013:+00059:002488.0263:02577
02578:+00315:+00099:-00297:002488.0263:02578
02579:+00351:+00077:-00044:002488.0263:02579
02580:-00187:+00020:-00049:002488.0263:02580
02581:-00274:+00077:+00113:002488.0263:02581
02582:+00077:+00005:+00030:002483.2143:02582
02583:+00422:-00012:-00382:002483.2143:02583
02584:+00246:+00052:-00055:002483.2143:02584
02585:-00299:+00064:-00207:002483.2143:02585
02586:+00001:+00140:-00039:002483.2143:02586
02587:+00169:-00063:+00039:002483.2143:02587
02588:+00178:+00000:-00338:002483.2143:02588
02589:-00072:+00129:+00028:002483.2143:02589
02590:-00211:+00176:-00234:002483.0783:02590
02591:-00017:+00075:+00034:002483.0783:02591
02592:+00090:+00133:+00000:002483.0783:02592
02593:+00175:-00017:-00136:002483.0783:02593
02594:-00167:-00085:+00074:002483.0783:02594
02595:-00286:+00085:-00015:002483.0783:02595
02596:-00126:+00127:+00075:002483.0783:02596
02597:+00291:+00153:-00099:002483.0783:02597
02598:+00122:-00025:+00042:002488.0854:02598
02599:-00157:-00032:+00137:002488.0854:02599
02600:-00266:+00147:+00003:002488.0854:02600
02601:+00001:+00049:-00012:002488.0854:02601
02602:+00236:+00076:-00118:002488.0854:02602
02603:+00187:+00213:+00082:002488.0854:02603
02604:-00268:+00093:+00210:002488.0854:02604
02605:-00287:+00173:+00168:002488.0854:02605
02606:+00061:+00236:+00326:002488.3203:02606
02607:+00321:-00006:-00042:002488.3203:02607
02608:-00236:+00141:+00077:002488.3203:02608
02609:-00336:+00076:+00180:002488.3203:02609
02610:-00135:+00106:-00002:002488.3203:02610
02611:+00073:+00175:+00198:002488.3203:02611
02612:+00145:-00048:-00016:002488.3203:02612
02613:-00058:+00206:+00098:002488.3203:02613
02614:-00252:+00185:+00029:002498.2475:02614
02615:-00285:-00029:-00135:002498.2475:02615
02616:+00195:+00206:-00016:002498.2475:02616
02617:+00203:+00063:-00026:002498.2475:02617
02618:+00002:+00076:+00111:002498.2475:02618
02619:-00269:-00076:-00217:002498.2475:02619
02620:-00155:+00064:-00035:002498.2475:02620
02621:+00263:+00113:+00144:002498.2475:02621
02622:+00318:+00028:-00164:002498.1931:02622
02623:-00174:+00073:+00118:002498.1931:02623
02624:-00327:+00026:-00116:002498.1931:02624
02625:-00124:+00011:+00155:002498.1931:02625
02626:+00322:+00124:+00014:002498.1931:02626
02627:+00101:+00000:-00081:002498.1931:02627
02628:-00081:+00080:+00034:002498.1931:02628
02629:-00371:+00023:-00014:002498.1931:02629
02630:-00207:+00141:+00088:002498.3732:02630
02631:+00206:+00092:-00109:002498.3732:02631
02632:+00103:+00086:+00217:002498.3732:02632
02633:-00160:+00161:-00108:002498.3732:02633
02634:-00328:+00034:-00043:002498.3732:02634
02635:+00118:+00224:+00057:002498.3732:02635
02636:+00241:+00036:+00024:002498.3732:02636
02637:+00008:+00118:+00049:002498.3732:02637
02638:-00297:-00193:-00182:002513.5878:02638
02639:-00229:+00024:-00079:002513.5878:02639
02640:+00125:+00049:-00002:002513.5878:02640
02641:+00204:-00225:-00073:002513.5878:02641
02642:+00099:-00016:-00057:002513.5878:02642
02643:-00429:-00105:-00166:002513.5878:02643
02644:-00242:-00142:+00057:002513.5878:02644
02645:+00246:+00032:-00519:002513.5878:02645
02646:+00188:+00028:-00338:002513.4531:02646
02647:-00161:+00103:-00246:002513.4531:02647
02648:-00384:-00052:-00404:002513.4531:02648
02649:-00139:-00055:-00149:002513.4531:02649
02650:+00323:-00144:-00330:002513.4531:02650
02651:-00042:-00120:-00229:002513.4531:02651
02652:-00278:+00009:-00463:002513.4531:02652
02653:-00167:-00037:-00200:002513.4531:02653
02654:+00080:-00035:-00345:002508.3920:02654
02655:+00130:-00107:-00134:002508.3920:02655
02656:-00127:+00096:-00097:002508.3920:02656
02657:-00284:+00034:-00175:002508.3920:02657
02658:-00348:+00119:-00076:002508.3920:02658
02659:-00007:+00083:-00181:002508.3920:02659
02660:+00181:+00077:-00024:002508.3920:02660
02661:+00118:+00041:+00121:002508.3920:02661
02662:-00381:-00042:-00117:002518.4125:02662
02663:-00337:+00009:+00224:002518.4125:02663
02664:+00179:-00112:-00060:002518.4125:02664
02665:+00280:-00019:+00031:002518.4125:02665
02666:-00038:+00024:+00241:002518.4125:02666
02667:-00477:-00049:-00060:002518.4125:02667
02668:-00132:+00139:+00263:002518.4125:02668
02669:+00473:+00132:+00098:002518.4125:02669
02670:+00042:+00175:+00140:002513.0954:02670
02671:-00264:+00249:+00079:002513.0954:02671
02672:-00378:+00080:+00063:002513.0954:02672
02673:+00310:+00054:+00233:002513.0954:02673
02674:+00404:+00089:+00009:002513.0954:02674
02675:+00127:-00084:+00186:002513.0954:02675
02676:-00319:-00055:+00009:002513.0954:02676
02677:-00301:-00072:+00017:002513.0954:02677
02678:+00179:-00043:+00154:002498.0878:02678
02679:+00343:-00106:-00081:002498.0878:02679
02680:+00160:+00028:+00263:002498.0878:02680
02681:-00348:+00047:+00059:002498.0878:02681
02682:-00200:+00153:-00091:002498.0878:02682
02683:+00154:+00147:+00200:002498.0878:02683
02684:+00248:-00098:+00116:002498.0878:02684
02685:+00116:+00239:+00039:002498.0878:02685
02686:-00262:+00058:+00152:002503.0507:02686
02687:-00092:+00136:-00205:002503.0507:02687
02688:+00233:+00209:-00031:002503.0507:02688
02689:+00150:-00136:+00192:002503.0507:02689
02690:+00029:+00138:-00239:002503.0507:02690
02691:-00256:+00154:-00081:002503.0507:02691
02692:+00162:+00194:+00017:002503.0507:02692
02693:+00277:+00096:+00078:002503.0507:02693
02694:+00298:+00071:-00076:002508.1059:02694
02695:-00210:+00152:-00130:002508.1059:02695
02696:-00214:-00026:-00254:002508.1059:02696
02697:+00184:+00102:-00346:002508.1059:02697
02698:+00336:-00046:-00061:002508.1059:02698
02699:+00064:+00082:+00064:002508.1059:02699
02700:-00136:+00053:-00105:002508.1059:02700
02701:-00093:-00038:+00214:002508.1059:02701
02702:+00166:+00114:-00071:002503.0996:02702
02703:+00217:-00142:+00074:002503.0996:02703
02704:+00034:-00103:+00099:002503.0996:02704
02705:-00290:+00009:-00134:002503.0996:02705
02706:-00211:-00046:+00223:002503.0996:02706
02707:+00208:+00068:+00024:002503.0996:02707
02708:+00275:-00081:+00262:002503.0996:02708
02709:+00034:+00070:-00099:002503.0996:02709
02710:-00376:+00180:-00129:002508.2182:02710
02711:-00050:+00182:+00199:002508.2182:02711
02712:+00156:+00193:+00210:002508.2182:02712
02713:+00299:-00098:+00326:002508.2182:02713
02714:-00268:+00259:-00004:002508.2182:02714
02715:-00434:+00061:+00097:002508.2182:02715
02716:+00049:+00172:+00109:002508.2182:02716
02717:+00256:-00052:+00217:002508.2182:02717
02718:+00195:+00070:+00308:002513.2573:02718
02719:-00266:-00033:+00124:002513.2573:02719
02720:-00255:-00006:+00345:002513.2573:02720
02721:+00111:+00123:-00091:002513.2573:02721
02722:+00341:+00129:+00195:002513.2573:02722
02723:+00164:+00297:+00120:002513.2573:02723
02724:-00274:-00025:-00039:002513.2573:02724
02725:-00222:+00424:-00065:002513.2573:02725
02726:+00265:+00146:-00055:002508.2727:02726
02727:+00170:-00090:+00070:002508.2727:02727
02728:-00100:+00203:-00209:002508.2727:02728
02729:-00169:+00118:-00050:002508.2727:02729
02730:+00148:+00275:-00366:002508.2727:02730
02731:+00097:-00089:+00169:002508.2727:02731
02732:+00195:+00148:-00049:002508.2727:02732
02733:-00116:-00118:-00142:002508.2727:02733
02734:-00178:+00002:-00082:002518.4887:02734
02735:+00021:+00045:-00355:002518.4887:02735
02736:+00256:+00016:-00069:002518.4887:02736
02737:+00164:+00275:-00026:002518.4887:02737
02738:-00269:-00023:+00028:002518.4887:02738
02739:-00245:-00074:+00032:002518.4887:02739
02740:+00183:+00128:-00356:002518.4887:02740
02741:+00267:+00007:-00004:002518.4887:02741
02742:-00020:-00067:+00143:002518.4035:02742
02743:-00275:+00116:-00090:002518.4035:02743
02744:-00257:+00097:+00103:002518.4035:02744
02745:+00124:+00217:-00157:002518.4035:02745
02746:+00276:-00118:+00254:002518.4035:02746
02747:+00089:+00075:+00062:002518.4035:02747
02748:-00470:+00077:-00021:002518.4035:02748
02749:-00144:+00131:+00163:002518.4035:02749
02750:+00142:+00221:+00001:002508.2207:02750
02751:+00208:-00074:+00182:002508.2207:02751
02752:-00240:+00109:-00046:002508.2207:02752
02753:-00441:+00009:+00032:002508.2207:02753
02754:-00053:+00071:+00074:002508.2207:02754
02755:+00242:+00017:+00142:002508.2207:02755
02756:+00129:+00091:+00079:002508.2207:02756
02757:-00240:-00013:+00153:002508.2207:02757
02758:-00292:-00050:+00054:002518.4392:02758
02759:-00061:+00185:+00153:002518.4392:02759
02760:+00294:-00041:+00127:002518.4392:02760
02761:+00221:+00042:-00048:002518.4392:02761
02762:-00429:+00090:-00022:002518.4392:02762
02763:-00483:+00178:-00124:002518.4392:02763
02764:+00167:+00076:-00043:002518.4392:02764
02765:+00347:+00054:+00150:002518.4392:02765
02766:-00025:+00172:-00054:002523.4306:02766
02767:-00335:-00178:-00078:002523.4306:02767
02768:-00079:+00359:-00210:002523.4306:02768
02769:+00113:+00055:+00186:002523.4306:02769
02770:+00245:+00165:+00083:002523.4306:02770
02771:-00171:-00038:+00075:002523.4306:02771
02772:-00310:-00269:+00168:002523.4306:02772
02773:-00159:+00220:-00459:002523.4306:02773
02774:+00069:+00005:+00306:002513.2724:02774
02775:+00145:+00171:-00109:002513.2724:02775
02776:-00003:+00124:-00177:002513.2724:02776
02777:-00197:-00097:-00132:002513.2724:02777
02778:-00149:-00009:-00265:002513.2724:02778
02779:+00281:+00209:+00244:002513.2724:02779
02780:+00171:-00037:-00234:002513.2724:02780
02781:-00195:+00113:-00085:002513.2724:02781
02782:-00306:+00007:-00098:002523.6210:02782
02783:+00010:+00045:-00169:002523.6210:02783
02784:+00226:-00017:+00287:002523.6210:02784
02785:+00043:+00057:-00286:002523.6210:02785
02786:-00290:+00051:+00032:002523.6210:02786
02787:-00105:-00017:+00138:002523.6210:02787
02788:+00042:+00157:-00181:002523.6210:02788
02789:+00134:+00109:+00315:002534.0690:02789
02790:-00157:-00043:-00347:002534.0690:02790
02791:-00200:-00098:-00166:002534.0690:02791
02792:-00133:+00064:+00175:002534.0690:02792
02793:+00052:-00074:-00120:002534.0690:02793
02794:+00149:+00076:-00315:002534.0690:02794
02795:-00292:-00131:-00088:002534.0690:02795
02796:-00366:-00071:-00391:002534.0690:02796
02797:+00121:-00224:-00207:002518.6198:02797
02798:+00249:-00062:-00310:002518.6198:02798
02799:+00077:-00090:-00317:002518.6198:02799
02800:-00254:+00014:-00428:002518.6198:02800
02801:-00314:-00122:-00286:002518.6198:02801
02802:+00174:+00107:-00218:002518.6198:02802
02803:+00162:-00084:-00029:002518.6198:02803
02804:-00019:-00009:-00190:002518.6198:02804
02805:-00257:+00080:-00148:002529.0073:02805
02806:-00134:+00013:-00318:002529.0073:02806
02807:+00051:+00119:-00243:002529.0073:02807
02808:+00220:+00074:-00313:002529.0073:02808
02809:-00350:+00036:-00056:002529.0073:02809
02810:-00536:-00121:-00014:002529.0073:02810
02811:-00235:+00005:-00137:002529.0073:02811
02812:+00109:-00010:-00026:002529.0073:02812
02813:+00259:-00052:-00354:002528.8815:02813
02814:-00387:+00061:-00126:002528.8815:02814
02815:-00563:-00061:+00066:002528.8815:02815
02816:-00190:+00087:+00003:002528.8815:02816
02817:+00423:+00017:+00234:002528.8815:02817
02818:+00384:+00036:-00168:002528.8815:02818
02819:-00055:+00007:+00056:002528.8815:02819
02820:-00263:+00191:+00043:002528.8815:02820
02821:+00106:+00118:+00000:002513.4748:02821
02822:+00370:+00071:+00197:002513.4748:02822
02823:+00167:+00072:+00075:002513.4748:02823
02824:-00058:+00082:+00265:002513.4748:02824
02825:+00014:+00199:+00160:002513.4748:02825
02826:+00137:+00110:+00393:002513.4748:02826
02827:+00224:-00031:+00095:002513.4748:02827
02828:-00015:+00021:+00102:002513.4748:02828
02829:-00171:-00123:+00267:002518.5605:02829
02830:-00140:+00154:+00045:002518.5605:02830
02831:+00054:+00038:+00161:002518.5605:02831
02832:+00118:+00024:+00106:002518.5605:02832
02833:-00170:+00027:+00338:002518.5605:02833
02834:-00296:+00201:+00114:002518.5605:02834
02835:+00022:+00338:+00043:002518.5605:02835
02836:+00259:+00209:+00035:002518.5605:02836
02837:+00286:-00043:+00018:002503.1621:02837
02838:-00014:-00031:+00198:002503.1621:02838
02839:-00146:+00119:-00099:002503.1621:02839
02840:+00097:+00214:-00083:002503.1621:02840
02841:+00350:+00340:-00198:002503.1621:02841
02842:+00182:+00161:+00070:002503.1621:02842
02843:-00016:+00039:+00094:002503.1621:02843
02844:-00135:+00037:-00088:002503.1621:02844
02845:+00096:-00007:+00046:002493.2333:02845
02846:+00304:+00107:-00334:002493.2333:02846
02847:+00002:+00254:-00071:002493.2333:02847
02848:-00334:+00225:-00033:002493.2333:02848
02849:-00307:-00128:-00152:002493.2333:02849
02850:+00081:+00294:+00007:002493.2333:02850
02851:+00490:-00181:-00040:002493.2333:02851
02852:-00036:+00325:+00027:002493.2333:02852
02853:-00302:+00000:-00186:002503.2416:02853
02854:-00141:-00048:-00240:002503.2416:02854
02855:+00412:-00012:+00103:002503.2416:02855
02856:+00401:-00176:-00075:002503.2416:02856
02857:+00096:+00004:-00140:002503.2416:02857
02858:-00033:+00013:+00111:002503.2416:02858
02859:-00024:+00037:+00075:002503.2416:02859
02860:+00104:+00125:+00097:002503.2416:02860
02861:+00040:+00269:-00003:002508.2822:02861
02862:-00060:-00215:+00176:002508.2822:02862
02863:+00052:+00187:-00111:002508.2822:02863
02864:+00008:+00073:+00352:002508.2822:02864
02865:+00097:+00011:+00064:002508.2822:02865
02866:+00044:-00040:-00107:002508.2822:02866
02867:-00138:-00122:+00356:002508.2822:02867
02868:-00301:+00061:+00134:002508.2822:02868
02869:+00010:+00006:+00251:002493.1892:02869
02870:+00345:+00118:+00006:002493.1892:02870
02871:-00176:+00100:+00110:002493.1892:02871
02872:-00418:+00020:-00288:002493.1892:02872
02873:-00115:+00063:+00153:002493.1892:02873
02874:+00420:+00395:+00014:002493.1892:02874
02875:+00199:+00037:-00028:002493.1892:02875
02876:-00111:+00006:+00258:002493.1892:02876
02877:-00198:-00016:-00260:002498.1171:02877
02878:+00099:+00145:+00132:002498.1171:02878
02879:+00147:+00168:+00170:002498.1171:02879
02880:+00205:+00087:+00123:002498.1171:02880
02881:+00037:+00059:+00172:002498.1171:02881
02882:-00220:-00131:-00199:002498.1171:02882
02883:+00004:+00305:+00020:002498.1171:02883
02884:+00262:+00220:+00117:002498.1171:02884
02885:+00104:-00064:+00041:002498.0629:02885
02886:-00024:+00089:+00161:002498.0629:02886
02887:-00319:-00071:-00087:002498.0629:02887
02888:+00025:+00052:-00047:002498.0629:02888
02889:+00353:+00215:+00057:002498.0629:02889
02890:-00051:+00093:+00025:002498.0629:02890
02891:-00267:-00076:-00164:002498.0629:02891
02892:-00205:+00025:-00163:002498.0629:02892
02893:+00322:-00150:+00180:002493.1557:02893
02894:+00337:+00026:-00049:002493.1557:02894
02895:-00192:+00104:-00073:002493.1557:02895
02896:-00205:-00012:-00198:002493.1557:02896
02897:-00110:-00013:-00063:002493.1557:02897
02898:+00194:+00172:+00180:002493.1557:02898
02899:+00198:-00102:-00161:002493.1557:02899
02900:-00113:+00094:-00022:002493.1557:02900
02901:-00329:-00140:-00155:002498.1022:02901
02902:-00078:-00035:+00118:002498.1022:02902
02903:+00230:+00091:-00004:002498.1022:02903
02904:-00030:+00036:-00141:002498.1022:02904
02905:-00210:-00114:+00094:002498.1022:02905
02906:-00131:+00058:-00269:002498.1022:02906
02907:-00036:-00047:+00296:002498.1022:02907
02908:+00201:+00270:+00055:002498.1022:02908
02909:-00046:-00090:+00024:002497.9960:02909
02910:-00193:-00127:-00439:002497.9960:02910
02911:-00363:+00057:-00091:002497.9960:02911
02912:+00200:-00007:+00475:002497.9960:02912
02913:+00324:+00213:-00139:002497.9960:02913
02914:-00080:-00095:+00086:002497.9960:02914
02915:-00362:+00056:-00198:002497.9960:02915
02916:-00364:+00201:-00173:002497.9960:02916
02917:+00259:+00006:+00375:002483.1228:02917
02918:+00404:+00137:-00092:002483.1228:02918
02919:-00182:+00059:+00034:002483.1228:02919
02920:-00476:-00031:+00095:002483.1228:02920
02921:-00285:+00215:+00141:002483.1228:02921
02922:+00362:+00195:+00152:002483.1228:02922
02923:+00041:+00062:+00079:002483.1228:02923
02924:-00145:-00015:+00012:002483.1228:02924
02925:-00409:+00052:-00155:002497.9865:02925
02926:-00221:-00053:+00289:002497.9865:02926
02927:+00296:+00100:+00026:002497.9865:02927
02928:+00038:-00009:-00060:002497.9865:02928
02929:-00203:+00048:-00137:002497.9865:02929
02930:-00378:-00116:-00260:002497.9865:02930
02931:+00121:+00001:+00335:002497.9865:02931
02932:+00336:+00202:+00199:002497.9865:02932
02933:+00053:-00147:-00145:002503.0649:02933
02934:-00044:+00057:-00127:002503.0649:02934
02935:-00389:+00107:-00033:002503.0649:02935
02936:+00162:+00051:+00362:002503.0649:02936
02937:+00309:+00156:-00194:002503.0649:02937
02938:+00048:-00220:-00020:002503.0649:02938
02939:-00298:+00090:-00210:002503.0649:02939
02940:-00308:+00140:+00291:002503.0649:02940
02941:+00236:+00169:+00250:002493.1301:02941
02942:+00203:+00170:-00255:002493.1301:02942
02943:-00042:-00146:+00055:002493.1301:02943
02944:-00380:+00114:-00278:002493.1301:02944
02945:-00276:+00078:+00308:002493.1301:02945
02946:+00265:+00224:+00052:002493.1301:02946
02947:+00040:-00009:-00048:002493.1301:02947
02948:-00087:-00110:+00010:002493.1301:02948
02949:-00205:-00060:-00343:002503.1520:02949
02950:-00023:+00076:+00143:002503.1520:02950
02951:+00071:+00176:+00094:002503.1520:02951
02952:+00141:-00048:-00015:002503.1520:02952
02953:+00013:+00110:-00128:002503.1520:02953
02954:-00316:-00174:-00320:002503.1520:02954
02955:+00148:+00247:+00002:002503.1520:02955
02956:+00226:+00062:-00118:002503.1520:02956
02957:-00040:-00256:-00167:002508.1770:02957
02958:-00327:-00095:-00456:002508.1770:02958
02959:-00241:-00169:-00189:002508.1770:02959
02960:-00005:-00052:-00114:002508.1770:02960
02961:+00204:-00078:-00499:002508.1770:02961
02962:-00047:-00176:-00515:002508.1770:02962
02963:-00186:+00011:-00392:002508.1770:02963
02964:-00215:-00219:-00215:002508.1770:02964
02965:+00156:-00137:-00435:002498.1694:02965
02966:+00211:-00051:-00304:002498.1694:02966
02967:+00030:-00276:-00630:002498.1694:02967
02968:-00203:-00046:-00444:002498.1694:02968
02969:-00147:-00116:-00032:002498.1694:02969
02970:+00067:+00094:-00175:002498.1694:02970
02971:+00165:+00006:-00045:002498.1694:02971
02972:+00035:+00071:-00067:002498.1694:02972
02973:-00395:+00016:-00255:002508.2783:02973
02974:-00113:+00096:+00142:002508.2783:02974
02975:-00011:+00020:-00110:002508.2783:02975
02976:+00070:+00018:-00067:002508.2783:02976
02977:-00352:+00061:-00020:002508.2783:02977
02978:-00391:+00107:-00042:002508.2783:02978
02979:+00031:+00154:+00250:002508.2783:02979
02980:+00259:+00118:+00071:002508.2783:02980
02981:+00157:+00099:+00178:002513.3215:02981
02982:-00192:-00065:+00236:002513.3215:02982
02983:-00251:+00162:+00057:002513.3215:02983
02984:+00159:+00158:+00308:002513.3215:02984
02985:+00213:+00086:+00123:002513.3215:02985
02986:+00205:+00017:+00082:002513.3215:02986
02987:-00204:+00030:+00240:002513.3215:02987
02988:-00097:+00086:+00206:002513.3215:02988
02989:-00021:+00042:+00051:002493.0969:02989
02990:+00178:-00062:-00132:002493.0969:02990
02991:+00111:+00134:-00059:002493.0969:02991
02992:-00213:+00041:+00116:002493.0969:02992
02993:-00178:+00230:+00183:002493.0969:02993
02994:-00047:+00077:+00286:002493.0969:02994
02995:+00232:-00073:+00026:002493.0969:02995
02996:+00031:+00215:-00035:002493.0969:02996
02997:-00137:+00032:+00075:002497.9606:02997
02998:-00140:+00149:-00066:002497.9606:02998
02999:+00270:+00128:+00219:002497.9606:02999
03000:+00297:+00032:+00172:002497.9606:03000
03001:+00030:+00145:-00181:002497.9606:03001
03002:-00190:+00232:+00056:002497.9606:03002
03003:-00048:+00295:+00017:002497.9606:03003
03004:+00412:+00229:+00137:002497.9606:03004
03005:+00396:+00022:-00225:002497.9365:03005
03006:-00090:+00137:-00327:002497.9365:03006
03007:-00179:-00016:-00069:002497.9365:03007
03008:+00077:+00096:-00042:002497.9365:03008
03009:+00448:+00059:+00066:002497.9365:03009
03010:+00366:-00142:-00182:002497.9365:03010
03011:-00137:-00186:-00119:002497.9365:03011
03012:-00189:-00104:-00031:002497.9365:03012
03013:+00041:+00086:-00074:002483.0861:03013
03014:+00326:+00023:-00074:002483.0861:03014
03015:+00129:+00187:-00252:002483.0861:03015
03016:-00070:+00098:-00200:002483.0861:03016
03017:+00055:+00143:+00142:002483.0861:03017
03018:+00397:+00355:+00069:002483.0861:03018
03019:+00362:-00071:-00142:002483.0861:03019
03020:-00095:+00182:-00352:002483.0861:03020
03021:-00119:-00263:-00035:002482.7141:03021
03022:+00128:-00028:+00208:002482.7141:03022
03023:+00353:-00065:+00086:002482.7141:03023
03024:+00244:-00449:+00026:002482.7141:03024
03025:-00218:+00143:-00233:002482.7141:03025
03026:-00215:-00110:+00144:002482.7141:03026
03027:-00046:+00290:+00076:002482.7141:03027
03028:+00309:+00117:+00160:002482.7141:03028
03029:+00151:+00350:-00095:002487.8679:03029
03030:-00223:+00082:+00030:002487.8679:03030
03031:-00204:+00034:+00169:002487.8679:03031
03032:-00072:+00308:+00205:002487.8679:03032
03033:+00193:+00162:+00209:002487.8679:03033
03034:+00019:+00258:-00163:002487.8679:03034
03035:-00148:+00091:+00016:002487.8679:03035
03036:-00181:-00050:+00218:002487.8679:03036
03037:-00048:+00139:+00140:002468.2307:03037
03038:+00325:+00217:+00150:002468.2307:03038
03039:+00005:+00190:-00092:002468.2307:03039
03040:-00146:+00053:+00149:002468.2307:03040
03041:-00138:+00060:+00221:002468.2307:03041
03042:+00163:+00149:+00128:002468.2307:03042
03043:+00254:+00149:+00194:002468.2307:03043
03044:-00079:+00262:-00207:002468.2307:03044
03045:-00252:+00078:-00083:002477.9516:03045
03046:-00164:+00073:-00023:002477.9516:03046
03047:+00106:-00052:+00139:002477.9516:03047
03048:+00150:-00068:-00005:002477.9516:03048
03049:-00099:+00166:-00447:002477.9516:03049
03050:-00225:-00250:+00021:002477.9516:03050
03051:-00155:+00159:-00493:002477.9516:03051
03052:+00192:-00124:+00106:002477.9516:03052
03053:+00119:+00047:-00237:002477.9516:03053
03054:+00015:+00247:-00447:002477.9204:03054
03055:-00228:-00385:+00177:002477.9204:03055
03056:+00002:+00302:-00408:002477.9204:03056
03057:+00205:-00009:+00114:002477.9204:03057
03058:+00064:+00024:-00218:002477.9204:03058
03059:-00039:+00083:-00131:002477.9204:03059
03060:-00292:-00302:+00109:002477.9204:03060
03061:+00096:+00317:+00046:002477.9204:03061
03062:+00328:+00209:+00314:002468.2849:03062
03063:-00113:+00011:-00367:002468.2849:03063
03064:-00426:+00044:+00183:002468.2849:03064
03065:-00286:-00463:+00466:002468.2849:03065
03066:+00145:+00336:-00215:002468.2849:03066
03067:+00250:-00190:+00419:002468.2849:03067
03068:-00254:+00110:-00550:002468.2849:03068
03069:-00115:+00349:+00308:002468.2849:03069
03070:-00202:-00350:-00195:002482.9863:03070
03071:+00017:+00215:-00254:002482.9863:03071
03072:+00089:-00075:+00692:002482.9863:03072
03073:-00013:-00041:-00352:002482.9863:03073
03074:-00232:+00284:+00212:002482.9863:03074
03075:-00233:-00050:-00092:002482.9863:03075
03076:+00058:+00106:-00093:002482.9863:03076
03077:+00218:+00305:+00385:002482.9863:03077
03078:-00133:+00087:-00084:002488.0446:03078
03079:-00312:+00185:+00042:002488.0446:03079
03080:+00016:+00038:-00190:002488.0446:03080
03081:+00103:+00081:+00366:002488.0446:03081
03082:+00181:+00212:+00136:002488.0446:03082
03083:-00232:-00005:-00170:002488.0446:03083
03084:-00257:-00092:+00214:002488.0446:03084
03085:-00102:-00050:-00014:002488.0446:03085
03086:+00143:-00169:+00081:002478.3222:03086
03087:+00174:+00229:+00138:002478.3222:03087
03088:-00214:-00140:+00002:002478.3222:03088
03089:-00240:-00115:-00264:002478.3222:03089
03090:-00036:+00022:+00049:002478.3222:03090
03091:+00301:-00021:+00211:002478.3222:03091
03092:+00143:+00232:-00271:002478.3222:03092
03093:-00209:-00045:+00004:002478.3222:03093
03094:-00250:+00219:-00235:002498.1430:03094
03095:+00104:+00181:-00048:002498.1430:03095
03096:+00309:+00091:+00240:002498.1430:03096
03097:+00119:+00188:+00001:002498.1430:03097
03098:-00222:+00062:+00059:002498.1430:03098
03099:-00148:+00013:-00248:002498.1430:03099
03100:+00103:+00184:+00212:002498.1430:03100
03101:+00212:-00033:+00265:002498.1430:03101
03102:-00037:+00048:-00189:002503.0351:03102
03103:-00131:+00087:+00070:002503.0351:03103
03104:-00189:+00045:-00166:002503.0351:03104
03105:-00016:+00033:+00150:002503.0351:03105
03106:+00341:+00119:+00273:002503.0351:03106
03107:-00117:-00053:-00045:002503.0351:03107
03108:-00192:+00030:-00024:002503.0351:03108
03109:-00140:-00003:-00252:002503.0351:03109
03110:+00239:+00030:+00027:002498.1511:03110
03111:+00257:-00080:-00063:002498.1511:03111
03112:-00087:-00058:-00427:002498.1511:03112
03113:-00280:-00087:-00252:002498.1511:03113
03114:-00145:-00201:-00467:002498.1511:03114
03115:+00314:-00060:-00261:002498.1511:03115
03116:+00235:-00206:-00352:002498.1511:03116
03117:+00015:+00116:-00661:002498.1511:03117
03118:-00264:-00234:-00146:002508.1958:03118
03119:-00002:+00053:-00426:002508.1958:03119
03120:+00260:-00084:-00098:002508.1958:03120
03121:-00113:+00005:-00355:002508.1958:03121
03122:-00243:-00088:-00463:002508.1958:03122
03123:-00174:+00036:-00130:002508.1958:03123
03124:+00003:-00108:-00133:002508.1958:03124
03125:+00088:+00203:-00212:002508.1958:03125
03126:-00043:+00206:+00087:002513.2724:03126
03127:-00178:-00080:-00034:002513.2724:03127
03128:-00239:+00288:-00118:002513.2724:03128
03129:+00121:+00105:+00410:002513.2724:03129
03130:+00172:+00153:-00206:002513.2724:03130
03131:-00039:+00144:+00096:002513.2724:03131
03132:-00268:+00126:-00134:002513.2724:03132
03133:-00197:+00340:+00159:002513.2724:03133
03134:+00211:+00183:+00374:002503.1962:03134
03135:+00217:-00012:+00151:002503.1962:03135
03136:-00018:-00042:+00101:002503.1962:03136
03137:-00175:+00220:-00238:002503.1962:03137
03138:-00135:+00128:+00041:002503.1962:03138
03139:+00325:+00172:+00151:002503.1962:03139
03140:+00107:+00118:+00344:002503.1962:03140
03141:-00016:-00094:+00134:002503.1962:03141
03142:-00227:+00110:-00279:002513.3581:03142
03143:+00016:-00032:+00349:002513.3581:03143
03144:+00209:+00102:-00009:002513.3581:03144
03145:-00020:+00190:-00099:002513.3581:03145
03146:-00275:-00195:-00059:002513.3581:03146
03147:-00209:-00017:-00351:002513.3581:03147
03148:+00297:-00096:+00201:002513.3581:03148
03149:+00244:+00024:+00029:002513.3581:03149
03150:-00119:+00140:+00018:002508.1547:03150
03151:-00268:-00090:-00083:002508.1547:03151
03152:-00085:-00018:-00052:002508.1547:03152
03153:+00322:+00181:+00313:002508.1547:03153
03154:+00231:+00013:-00054:002508.1547:03154
03155:+00069:+00245:+00108:002508.1547:03155
03156:-00081:+00012:+00035:002508.1547:03156
03157:+00054:+00213:+00099:002508.1547:03157
03158:+00286:+00299:+00298:002498.0878:03158
03159:+00290:+00110:-00032:002498.0878:03159
03160:+00080:+00363:-00114:002498.0878:03160
03161:-00188:+00054:-00027:002498.0878:03161
03162:-00067:+00199:+00110:002498.0878:03162
03163:+00264:+00220:+00140:002498.0878:03163
03164:+00090:-00014:-00078:002498.0878:03164
03165:-00125:+00028:-00106:002498.0878:03165
03166:-00230:-00185:-00259:002503.0432:03166
03167:+00288:-00168:+00079:002503.0432:03167
03168:+00479:+00027:+00143:002503.0432:03168
03169:-00100:-00233:-00259:002503.0432:03169
03170:-00034:+00043:-00329:002503.0432:03170
03171:-00058:+00074:+00102:002503.0432:03171
03172:+00186:-00213:+00387:002503.0432:03172
03173:+00266:+00428:-00227:002503.0432:03173
03174:+00196:-00085:+00128:002497.9626:03174
03175:-00141:+00147:-00421:002497.9626:03175
03176:-00078:+00034:-00021:002497.9626:03176
03177:+00324:+00040:+00551:002497.9626:03177
03178:+00479:+00034:+00016:002497.9626:03178
03179:+00047:-00190:+00080:002497.9626:03179
03180:-00462:+00078:-00100:002497.9626:03180
03181:-00222:-00158:+00215:002497.9626:03181
03182:+00328:+00090:+00394:002483.0788:03182
03183:+00020:+00013:+00224:002483.0788:03183
03184:-00165:-00046:+00182:002483.0788:03184
03185:-00422:+00091:-00114:002483.0788:03185
03186:+00090:+00112:+00325:002483.0788:03186
03187:+00272:+00355:+00248:002483.0788:03187
03188:+00050:+00232:+00277:002483.0788:03188
03189:-00177:+00250:+00151:002483.0788:03189
03190:-00161:+00068:-00052:002492.9653:03190
03191:+00130:+00182:+00220:002492.9653:03191
03192:+00226:+00190:-00089:002492.9653:03192
03193:+00147:+00091:+00085:002492.9653:03193
03194:-00152:+00085:-00004:002492.9653:03194
03195:-00237:-00091:-00142:002492.9653:03195
03196:+00132:-00043:+00061:002492.9653:03196
03197:+00230:+00006:-00377:002492.9653:03197
03198:+00026:+00068:-00136:002487.9157:03198
03199:-00303:+00045:-00112:002487.9157:03199
03200:-00287:-00080:-00171:002487.9157:03200
03201:+00158:+00024:-00015:002487.9157:03201
03202:+00083:+00138:-00199:002487.9157:03202
03203:-00083:-00180:+00049:002487.9157:03203
03204:-00188:+00077:-00442:002487.9157:03204
03205:+00001:-00171:-00148:002487.9157:03205
03206:+00134:+00058:+00125:002478.1108:03206
03207:+00134:-00001:-00172:002478.1108:03207
03208:+00006:-00059:+00009:002478.1108:03208
03209:-00151:+00128:-00313:002478.1108:03209
03210:+00025:-00198:+00150:002478.1108:03210
03211:+00320:+00146:-00243:002478.1108:03211
03212:+00065:-00160:-00009:002478.1108:03212
03213:-00278:+00188:-00035:002478.1108:03213
03214:-00319:+00126:-00056:002487.8825:03214
03215:+00064:+00079:+00219:002487.8825:03215
03216:+00159:+00184:+00066:002487.8825:03216
03217:-00060:-00068:+00096:002487.8825:03217
03218:-00375:+00339:+00018:002487.8825:03218
03219:-00262:+00087:+00236:002487.8825:03219
03220:+00212:+00120:+00231:002487.8825:03220
03221:+00109:+00025:+00357:002487.8825:03221
03222:-00121:+00304:+00183:002487.8752:03222
03223:-00352:+00035:+00204:002487.8752:03223
03224:-00074:+00017:+00253:002487.8752:03224
03225:+00218:+00063:+00318:002487.8752:03225
03226:+00100:+00109:+00211:002487.8752:03226
03227:-00020:+00235:+00017:002487.8752:03227
03228:-00454:+00113:-00164:002487.8752:03228
03229:+00004:+00009:+00199:002487.8752:03229
03230:+00171:+00253:-00220:002483.0788:03230
03231:+00095:-00115:+00246:002483.0788:03231
03232:-00264:+00353:-00263:002483.0788:03232
03233:-00287:-00107:-00144:002483.0788:03233
03234:-00071:+00017:+00144:002483.0788:03234
03235:+00068:-00012:-00307:002483.0788:03235
03236:+00103:-00054:+00208:002483.0788:03236
03237:-00096:+00123:-00241:002483.0788:03237
03238:-00185:-00056:+00056:002487.8679:03238
03239:-00003:-00060:+00100:002487.8679:03239
03240:+00192:+00049:-00144:002487.8679:03240
03241:+00167:+00068:+00044:002487.8679:03241
03242:-00213:+00088:-00233:002487.8679:03242
03243:-00161:+00178:+00063:002487.8679:03243
03244:+00059:+00044:+00068:002487.8679:03244
03245:+00262:+00016:-00060:002487.8679:03245
03246:+00212:+00137:+00041:002497.9255:03246
03247:-00189:+00222:-00189:002497.9255:03247
03248:-00177:-00191:+00128:002497.9255:03248
03249:+00128:+00251:-00395:002497.9255:03249
03250:+00174:-00126:+00070:002497.9255:03250
03251:-00109:+00045:+00021:002497.9255:03251
03252:-00210:+00128:-00048:002497.9255:03252
03253:-00113:-00174:+00091:002497.9255:03253
03254:+00071:+00161:-00370:002488.0595:03254
03255:+00135:-00164:+00054:002488.0595:03255
03256:+00061:+00193:-00003:002488.0595:03256
03257:-00145:-00018:+00052:002488.0595:03257
03258:-00093:+00069:+00087:002488.0595:03258
03259:+00131:+00026:-00041:002488.0595:03259
03260:+00244:+00034:+00253:002488.0595:03260
03261:-00060:+00009:+00003:002488.0595:03261
03262:-00349:+00048:-00083:002498.0314:03262
03263:-00171:-00110:+00351:002498.0314:03263
03264:+00161:+00066:-00295:002498.0314:03264
03265:+00248:-00016:+00275:002498.0314:03265
03266:-00178:+00033:-00179:002498.0314:03266
03267:-00312:-00036:-00264:002498.0314:03267
03268:-00116:-00074:-00014:002498.0314:03268
03269:+00297:-00099:-00312:002498.0314:03269
03270:+00025:-00030:+00031:002508.1621:03270
03271:-00188:+00028:-00197:002508.1621:03271
03272:-00282:-00143:-00284:002508.1621:03272
03273:+00105:+00195:-00298:002508.1621:03273
03274:+00355:-00030:-00385:002508.1621:03274
03275:+00021:+00227:-00250:002508.1621:03275
03276:-00239:+00130:-00460:002508.1621:03276
03277:-00176:-00163:-00229:002508.1621:03277
03278:+00339:+00169:-00442:002503.1777:03278
03279:+00342:-00052:-00183:002503.1777:03279
03280:-00200:+00202:-00279:002503.1777:03280
03281:-00477:-00080:-00384:002503.1777:03281
03282:-00105:-00167:-00139:002503.1777:03282
03283:+00275:+00135:-00580:002503.1777:03283
03284:+00068:-00081:+00142:002503.1777:03284
03285:-00367:+00078:-00258:002503.1777:03285
03286:-00230:+00343:-00176:002513.3239:03286
03287:-00164:+00084:+00281:002513.3239:03287
03288:+00098:+00121:-00129:002513.3239:03288
03289:+00195:+00016:+00322:002513.3239:03289
03290:+00130:+00039:-00155:002513.3239:03290
03291:-00253:-00029:-00055:002513.3239:03291
03292:-00140:+00016:-00017:002513.3239:03292
03293:-00016:-00219:+00229:002513.3239:03293
03294:+00363:+00203:+00235:002518.3469:03294
03295:+00141:-00040:+00106:002518.3469:03295
03296:-00209:-00017:+00194:002518.3469:03296
03297:-00080:-00064:+00166:002518.3469:03297
03298:+00135:+00189:+00196:002518.3469:03298
03299:+00087:+00226:+00305:002518.3469:03299
03300:-00488:-00003:+00210:002518.3469:03300
03301:-00296:+00188:+00371:002518.3469:03301
03302:+00203:-00103:+00129:002503.1665:03302
03303:+00383:+00196:+00119:002503.1665:03303
03304:-00283:+00079:+00058:002503.1665:03304
03305:-00382:-00080:-00065:002503.1665:03305
03306:-00136:+00054:+00118:002503.1665:03306
03307:+00339:-00156:+00122:002503.1665:03307
03308:+00289:+00147:-00041:002503.1665:03308
03309:+00008:+00073:+00137:002503.1665:03309
03310:-00286:+00009:-00072:002508.1994:03310
03311:-00072:+00200:-00205:002508.1994:03311
03312:+00262:-00009:+00088:002508.1994:03312
03313:+00344:+00279:-00107:002508.1994:03313
03314:+00150:+00194:-00046:002508.1994:03314
03315:-00115:+00156:-00151:002508.1994:03315
03316:+00201:+00224:-00086:002508.1994:03316
03317:+00334:+00156:-00005:002508.1994:03317
03318:+00253:+00236:-00100:002497.9589:03318
03319:-00196:+00144:-00078:002497.9589:03319
03320:-00161:+00089:-00197:002497.9589:03320
03321:+00147:-00020:-00291:002497.9589:03321
03322:+00368:+00027:-00115:002497.9589:03322
03323:+00040:+00107:-00254:002497.9589:03323
03324:-00135:-00118:-00142:002497.9589:03324
03325:-00063:+00084:-00414:002497.9589:03325
03326:+00060:-00001:+00104:002488.0852:03326
03327:+00274:-00065:+00076:002488.0852:03327
03328:+00358:+00136:-00367:002488.0852:03328
03329:-00347:-00178:-00110:002488.0852:03329
03330:-00284:+00104:-00431:002488.0852:03330
03331:+00258:+00090:+00260:002488.0852:03331
03332:+00395:+00073:+00084:002488.0852:03332
03333:+00062:+00172:+00200:002488.0852:03333
03334:-00173:-00341:+00041:002487.8825:03334
03335:+00120:+00019:-00105:002487.8825:03335
03336:+00287:+00019:+00521:002487.8825:03336
03337:+00112:+00120:-00150:002487.8825:03337
03338:-00006:+00240:+00241:002487.8825:03338
03339:-00236:-00366:+00305:002487.8825:03339
03340:-00012:-00047:-00036:002487.8825:03340
03341:+00220:+00201:+00593:002487.8825:03341
03342:-00012:+00085:-00182:002487.8198:03342
03343:-00375:+00330:+00082:002487.8198:03343
03344:-00354:+00096:+00008:002487.8198:03344
03345:+00176:-00064:+00198:002487.8198:03345
03346:+00143:+00146:+00453:002487.8198:03346
03347:-00142:+00166:+00021:002487.8198:03347
03348:-00310:+00148:+00152:002487.8198:03348
03349:-00094:+00347:-00065:002487.8198:03349
03350:+00153:+00029:+00132:002478.2202:03350
03351:+00173:+00140:+00278:002478.2202:03351
03352:+00008:+00415:+00000:002478.2202:03352
03353:-00263:+00012:+00198:002478.2202:03353
03354:-00015:+00339:-00177:002478.2202:03354
03355:+00145:-00110:-00022:002478.2202:03355
03356:+00225:+00239:+00030:002478.2202:03356
03357:-00068:-00050:-00088:002478.2202:03357
03358:-00332:+00092:-00160:002488.0749:03358
03359:-00024:+00175:-00220:002488.0749:03359
03360:+00206:+00104:-00178:002488.0749:03360
03361:+00156:-00110:+00039:002488.0749:03361
03362:-00270:+00300:-00226:002488.0749:03362
03363:-00409:-00127:+00099:002488.0749:03363
03364:+00055:-00015:-00206:002488.0749:03364
03365:+00236:-00042:-00194:002488.0749:03365
03366:+00102:-00071:-00248:002482.9741:03366
03367:-00181:-00127:-00138:002482.9741:03367
03368:-00207:+00037:-00455:002482.9741:03368
03369:+00038:-00106:+00094:002482.9741:03369
03370:+00246:-00073:-00003:002482.9741:03370
03371:+00141:+00176:-00176:002482.9741:03371
03372:-00269:-00145:+00043:002482.9741:03372
03373:-00164:+00292:-00497:002482.9741:03373
03374:+00175:+00028:+00137:002478.2385:03374
03375:+00164:-00026:+00233:002478.2385:03375
03376:-00136:+00080:+00137:002478.2385:03376
03377:-00262:+00021:+00279:002478.2385:03377
03378:-00059:+00138:-00279:002478.2385:03378
03379:+00083:+00120:+00239:002478.2385:03379
03380:+00095:+00006:+00266:002478.2385:03380
03381:-00213:+00145:+00153:002478.2385:03381
03382:-00276:-00007:+00290:002488.0935:03382
03383:-00103:+00002:-00126:002488.0935:03383
03384:+00210:-00044:+00283:002488.0935:03384
03385:+00060:+00125:+00280:002488.0935:03385
03386:-00307:+00146:+00182:002488.0935:03386
03387:-00278:+00244:+00002:002488.0935:03387
03388:-00018:-00021:-00135:002488.0935:03388
03389:+00317:+00091:+00349:002488.0935:03389
03390:+00064:+00278:-00088:002493.0512:03390
03391:-00310:+00189:+00218:002493.0512:03391
03392:-00232:+00261:+00086:002493.0512:03392
03393:+00086:-00013:-00199:002493.0512:03393
03394:+00229:+00052:+00318:002493.0512:03394
03395:+00130:+00047:-00215:002493.0512:03395
03396:-00306:+00021:+00043:002493.0512:03396
03397:-00234:+00261:-00107:002493.0512:03397
03398:-00007:+00055:+00104:002493.2480:03398
03399:+00223:+00070:+00283:002493.2480:03399
03400:-00073:+00053:-00083:002493.2480:03400
03401:-00156:-00068:-00191:002493.2480:03401
03402:-00101:+00226:-00121:002493.2480:03402
03403:+00060:-00115:+00095:002493.2480:03403
03404:+00272:-00145:+00147:002493.2480:03404
03405:-00071:+00035:-00223:002493.2480:03405
03406:-00196:-00037:+00072:002493.0358:03406
03407:-00178:+00231:-00204:002493.0358:03407
03408:+00326:-00106:+00044:002493.0358:03408
03409:+00237:+00028:-00332:002493.0358:03409
03410:-00057:+00112:-00156:002493.0358:03410
03411:-00341:-00114:+00067:002493.0358:03411
03412:-00125:-00029:-00123:002493.0358:03412
03413:+00274:+00297:+00026:002493.0358:03413
03414:+00289:-00227:-00149:002503.1694:03414
03415:-00158:+00010:-00014:002503.1694:03415
03416:-00271:-00019:-00140:002503.1694:03416
03417:-00075:-00131:-00062:002503.1694:03417
03418:+00237:+00029:+00076:002503.1694:03418
03419:+00096:-00055:-00183:002503.1694:03419
03420:-00107:-00098:-00174:002503.1694:03420
03421:-00344:+00017:-00354:002503.1694:03421
03422:-00181:-00013:-00005:002503.3115:03422
03423:+00324:-00106:+00053:002503.3115:03423
03424:-00027:-00050:-00349:002503.3115:03424
03425:-00238:-00175:-00085:002503.3115:03425
03426:-00311:+00046:-00362:002503.3115:03426
03427:+00233:-00085:-00127:002503.3115:03427
03428:+00283:+00128:-00363:002503.3115:03428
03429:-00125:-00097:-00359:002503.3115:03429
03430:-00219:+00019:-00265:002513.4936:03430
03431:-00071:+00110:-00399:002513.4936:03431
03432:+00265:-00164:-00054:002513.4936:03432
03433:+00269:-00140:-00383:002513.4936:03433
03434:+00022:+00103:-00478:002513.4936:03434
03435:-00163:-00110:-00260:002513.4936:03435
03436:-00160:-00090:-00253:002513.4936:03436
03437:+00270:+00246:+00153:002513.4936:03437
03438:-00005:-00209:-00058:002513.4116:03438
03439:-00174:+00037:-00098:002513.4116:03439
03440:-00339:+00191:-00338:002513.4116:03440
03441:-00219:+00053:+00123:002513.4116:03441
03442:+00082:+00327:+00127:002513.4116:03442
03443:-00194:-00136:-00045:002513.4116:03443
03444:-00172:-00030:+00148:002513.4116:03444
03445:-00229:-00094:-00145:002513.4116:03445
03446:+00126:+00080:+00205:002513.5388:03446
03447:+00178:+00131:+00287:002513.5388:03447
03448:-00068:-00021:-00029:002513.5388:03448
03449:-00191:+00126:+00042:002513.5388:03449
03450:-00173:+00220:+00092:002513.5388:03450
03451:+00281:+00113:+00472:002513.5388:03451
03452:+00415:+00201:-00064:002513.5388:03452
03453:+00115:+00096:+00102:002513.5388:03453
03454:-00296:+00164:-00145:002518.6513:03454
03455:-00321:+00142:+00215:002518.6513:03455
03456:+00275:+00158:+00332:002518.6513:03456
03457:+00190:-00131:-00044:002518.6513:03457
03458:+00018:+00002:+00236:002518.6513:03458
03459:-00498:-00147:-00238:002518.6513:03459
03460:-00397:+00123:+00338:002518.6513:03460
03461:+00322:+00306:+00133:002518.6513:03461
03462:+00122:-00138:-00119:002518.5131:03462
03463:-00099:+00230:+00011:002518.5131:03463
03464:-00353:-00182:-00064:002518.5131:03464
03465:+00336:+00336:+00147:002518.5131:03465
03466:+00357:+00058:+00092:002518.5131:03466
03467:+00155:+00089:-00124:002518.5131:03467
03468:-00143:+00155:+00167:002518.5131:03468
03469:-00084:-00032:-00126:002518.5131:03469
03470:+00459:+00147:+00038:002508.4406:03470
03471:+00531:+00167:-00072:002508.4406:03471
03472:-00041:+00073:-00125:002508.4406:03472
03473:-00173:+00102:+00009:002508.4406:03473
03474:-00200:+00121:-00121:002508.4406:03474
03475:+00298:+00176:+00171:002508.4406:03475
03476:+00161:+00152:-00083:002508.4406:03476
03477:+00009:+00279:-00205:002508.4406:03477
03478:-00399:-00086:+00006:002503.2863:03478
03479:-00279:+00113:-00272:002503.2863:03479
03480:+00335:-00043:+00158:002503.2863:03480
03481:+00189:-00024:-00379:002503.2863:03481
03482:-00232:-00065:-00124:002503.2863:03482
03483:-00490:-00250:-00018:002503.2863:03483
03484:+00443:-00012:-00053:002503.2863:03484
03485:+00648:+00253:+00181:002503.2863:03485
03486:-00060:-00246:+00023:002508.3271:03486
03487:-00174:+00315:-00462:002508.3271:03487
03488:-00146:-00254:+00047:002508.3271:03488
03489:+00350:+00075:+00165:002508.3271:03489
03490:+00386:-00010:-00083:002508.3271:03490
03491:-00083:-00192:+00127:002508.3271:03491
03492:-00313:+00192:-00249:002508.3271:03492
03493:-00213:-00189:+00291:002508.3271:03493
03494:+00300:+00155:+00186:002498.3066:03494
03495:+00115:+00012:+00101:002498.3066:03495
03496:-00084:-00007:+00198:002498.3066:03496
03497:-00393:+00160:-00116:002498.3066:03497
03498:-00157:+00166:+00223:002498.3066:03498
03499:+00233:+00140:+00280:002498.3066:03499
03500:+00045:+00103:+00062:002498.3066:03500
03501:-00193:+00052:+00222:002498.3066:03501
03502:-00190:+00168:-00265:002508.3234:03502
03503:+00277:+00197:+00130:002508.3234:03503
03504:+00219:+00008:-00003:002508.3234:03504
03505:+00005:+00190:-00123:002508.3234:03505
03506:-00196:+00175:+00238:002508.3234:03506
03507:-00126:+00123:-00303:002508.3234:03507
03508:+00142:+00094:+00119:002508.3234:03508
03509:+00221:+00124:-00146:002508.3234:03509
03510:-00041:-00109:-00266:002503.1806:03510
03511:-00217:+00305:-00155:002503.1806:03511
03512:-00264:+00012:-00021:002503.1806:03512
03513:+00137:+00139:+00026:002503.1806:03513
03514:+00290:+00060:-00020:002503.1806:03514
03515:+00049:-00126:-00215:002503.1806:03515
03516:-00294:+00254:-00243:002503.1806:03516
03517:-00210:-00238:+00155:002503.1806:03517
03518:+00272:+00172:-00069:002498.2661:03518
03519:+00092:-00147:+00094:002498.2661:03519
03520:-00117:-00205:-00321:002498.2661:03520
03521:-00216:+00052:-00134:002498.2661:03521
03522:+00063:-00126:+00177:002498.2661:03522
03523:+00068:+00175:-00025:002498.2661:03523
03524:+00041:-00012:+00114:002498.2661:03524
03525:-00121:+00263:-00261:002498.2661:03525
03526:-00314:+00157:-00338:002508.3159:03526
03527:+00079:+00008:+00297:002508.3159:03527
03528:+00085:+00109:+00046:002508.3159:03528
03529:-00003:-00097:+00190:002508.3159:03529
03530:-00373:+00052:-00511:002508.3159:03530
03531:-00359:-00081:+00436:002508.3159:03531
03532:+00107:+00399:+00166:002508.3159:03532
03533:+00242:-00018:-00022:002508.3159:03533
03534:+00073:-00265:+00448:002508.2634:03534
03535:-00371:+00007:-00377:002508.2634:03535
03536:-00335:-00035:+00467:002508.2634:03536
03537:+00183:+00399:-00019:002508.2634:03537
03538:+00139:-00048:+00111:002508.2634:03538
03539:-00058:-00044:-00263:002508.2634:03539
03540:-00399:+00047:-00246:002508.2634:03540
03541:+00089:+00124:+00359:002508.2634:03541
03542:+00157:+00149:-00098:002503.2927:03542
03543:+00163:+00032:+00203:002503.2927:03543
03544:-00137:+00062:-00113:002503.2927:03544
03545:-00359:+00009:-00260:002503.2927:03545
03546:-00024:+00081:+00244:002503.2927:03546
03547:+00282:+00022:+00051:002503.2927:03547
03548:+00135:+00170:-00108:002503.2927:03548
03549:-00295:+00197:-00031:002503.2927:03549
03550:-00292:+00108:+00137:002508.3308:03550
03551:+00160:-00009:-00008:002508.3308:03551
03552:+00233:+00130:+00156:002508.3308:03552
03553:+00034:+00072:+00056:002508.3308:03553
03554:-00154:+00064:-00445:002508.3308:03554
03555:-00232:+00160:+00113:002508.3308:03555
03556:-00006:+00024:+00249:002508.3308:03556
03557:+00244:-00024:+00014:002508.3308:03557
03558:+00099:+00159:+00227:002513.4152:03558
03559:-00298:+00001:-00059:002513.4152:03559
03560:-00146:+00038:+00109:002513.4152:03560
03561:+00154:+00106:+00166:002513.4152:03561
03562:+00169:+00004:+00005:002513.4152:03562
03563:+00080:+00307:-00024:002513.4152:03563
03564:-00359:-00122:-00335:002513.4152:03564
03565:-00055:+00146:+00161:002513.4152:03565
03566:+00055:+00117:-00040:002508.4370:03566
03567:+00158:-00125:-00147:002508.4370:03567
03568:-00167:+00273:-00225:002508.4370:03568
03569:-00333:-00120:+00060:002508.4370:03569
03570:+00053:+00067:+00153:002508.4370:03570
03571:+00234:+00084:-00061:002508.4370:03571
03572:+00021:-00099:+00137:002508.4370:03572
03573:-00162:+00280:-00116:002508.4370:03573
03574:-00190:-00015:+00085:002518.6589:03574
03575:+00035:+00090:+00124:002518.6589:03575
03576:+00087:+00148:+00012:002518.6589:03576
03577:+00009:-00097:+00074:002518.6589:03577
03578:-00088:+00016:-00339:002518.6589:03578
03579:-00076:-00115:-00094:002518.6589:03579
03580:-00046:-00089:-00071:002518.6589:03580
03581:+00099:+00017:-00107:002518.6589:03581
03582:+00114:-00069:-00232:002518.5170:03582
03583:-00125:-00126:-00285:002518.5170:03583
03584:-00124:-00161:-00117:002518.5170:03584
03585:+00102:-00066:-00601:002518.5170:03585
03586:+00361:-00055:-00320:002518.5170:03586
03587:-00172:+00070:-00680:002518.5170:03587
03588:-00479:-00425:-00309:002518.5170:03588
03589:+00067:+00143:-00367:002518.5170:03589
03590:+00403:-00095:-00322:002523.7741:03590
03591:+00065:-00092:-00246:002523.7741:03591
03592:-00511:+00004:-00635:002523.7741:03592
03593:-00447:-00008:-00220:002523.7741:03593
03594:+00091:+00076:-00206:002523.7741:03594
03595:+00100:+00121:-00138:002523.7741:03595
03596:+00088:+00096:-00024:002523.7741:03596
03597:-00259:-00064:-00111:002523.7741:03597
03598:-00224:-00128:+00161:002529.0034:03598
03599:+00136:+00221:-00065:002529.0034:03599
03600:+00331:-00005:+00098:002529.0034:03600
03601:+00101:+00184:+00183:002529.0034:03601
03602:-00417:-00106:+00049:002529.0034:03602
03603:+00041:+00122:+00275:002529.0034:03603
03604:+00219:+00130:+00113:002529.0034:03604
03605:+00359:+00066:+00064:002523.6848:03605
03606:-00211:+00088:+00083:002523.6848:03606
03607:-00426:+00073:+00194:002523.6848:03607
03608:-00039:+00315:+00230:002523.6848:03608
03609:+00216:+00132:+00168:002523.6848:03609
03610:+00217:+00219:+00269:002523.6848:03610
03611:-00291:-00129:+00038:002523.6848:03611
03612:-00404:+00245:+00119:002523.6848:03612
03613:-00021:+00056:+00137:002518.5932:03613
03614:+00206:+00045:+00080:002518.5932:03614
03615:+00178:+00189:+00131:002518.5932:03615
03616:-00149:-00153:+00189:002518.5932:03616
03617:-00049:+00058:+00172:002518.5932:03617
03618:+00162:-00049:+00210:002518.5932:03618
03619:+00276:+00194:+00088:002518.5932:03619
03620:+00244:+00025:+00132:002518.5932:03620
03621:+00005:+00159:-00021:002523.8073:03621
03622:+00016:+00169:+00055:002523.8073:03622
03623:+00074:+00124:-00100:002523.8073:03623
03624:+00314:+00130:-00029:002523.8073:03624
03625:+00022:-00039:+00024:002523.8073:03625
03626:-00166:+00105:-00104:002523.8073:03626
03627:-00016:+00079:+00030:002523.8073:03627
03628:+00204:+00156:-00142:002523.8073:03628
03629:+00264:+00107:-00078:002513.4191:03629
03630:-00039:+00083:-00066:002513.4191:03630
03631:-00198:+00194:-00054:002513.4191:03631
03632:-00040:+00248:-00099:002513.4191:03632
03633:+00339:+00059:+00014:002513.4191:03633
03634:+00425:+00225:-00230:002513.4191:03634
03635:-00030:+00115:-00067:002513.4191:03635
03636:-00145:+00252:+00049:002513.4191:03636
03637:+00076:+00085:-00122:002503.3522:03637
03638:+00360:-00084:+00006:002503.3522:03638
03639:+00273:-00235:-00048:002503.3522:03639
03640:-00165:+00072:-00104:002503.3522:03640
03641:-00013:+00072:+00167:002503.3522:03641
03642:+00286:+00077:+00069:002503.3522:03642
03643:+00311:-00209:+00187:002503.3522:03643
03644:-00157:+00093:+00086:002503.3522:03644
03645:-00245:-00175:+00117:002513.5012:03645
03646:+00095:+00178:-00069:002513.5012:03646
03647:+00049:-00142:+00059:002513.5012:03647
03648:-00039:+00066:+00265:002513.5012:03648
03649:-00082:+00081:+00090:002513.5012:03649
03650:-00188:-00079:+00309:002513.5012:03650
03651:+00058:+00288:+00169:002513.5012:03651
03652:+00348:+00146:+00222:002513.5012:03652
03653:+00190:-00103:+00066:002513.3476:03653
03654:-00330:+00135:+00011:002513.3476:03654
03655:-00053:+00097:+00323:002513.3476:03655
03656:+00211:+00182:+00020:002513.3476:03656
03657:+00334:-00062:+00162:002513.3476:03657
03658:+00149:+00107:-00081:002513.3476:03658
03659:-00225:+00153:-00033:002513.3476:03659
03660:-00155:+00134:+00233:002513.3476:03660
03661:+00095:+00096:-00004:002503.2890:03661
03662:+00187:-00027:-00002:002503.2890:03662
03663:-00086:+00246:-00232:002503.2890:03663
03664:-00276:+00094:+00030:002503.2890:03664
03665:-00257:+00248:-00016:002503.2890:03665
03666:-00099:-00089:-00126:002503.2890:03666
03667:+00337:+00189:+00037:002503.2890:03667
03668:-00071:+00161:+00054:002503.2890:03668
03669:-00189:-00172:-00003:002513.3955:03669
03670:-00082:+00301:-00227:002513.3955:03670
03671:+00318:-00086:+00299:002513.3955:03671
03672:+00258:+00121:-00160:002513.3955:03672
03673:-00071:+00017:-00124:002513.3955:03673
03674:-00182:+00088:-00419:002513.3955:03674
03675:+00040:+00133:-00145:002513.3955:03675
03676:+00208:-00269:+00328:002513.3955:03676
03677:+00188:-00054:-00378:002518.4904:03677
03678:-00112:+00210:+00061:002518.4904:03678
03679:-00262:+00082:-00380:002518.4904:03679
03680:-00031:+00075:+00137:002518.4904:03680
03681:+00215:-00021:+00473:002518.4904:03681
03682:-00164:+00001:-00181:002518.4904:03682
03683:-00181:+00059:+00016:002518.4904:03683
03684:-00192:+00125:-00406:002518.4904:03684
03685:+00015:-00096:+00162:002508.3886:03685
03686:+00225:+00017:+00650:002508.3886:03686
03687:-00234:+00035:-00198:002508.3886:03687
03688:-00269:-00009:+00424:002508.3886:03688
03689:-00157:+00008:-00272:002508.3886:03689
03690:+00287:+00027:+00397:002508.3886:03690
03691:+00200:+00291:+00240:002508.3886:03691
03692:-00208:-00012:-00153:002508.3886:03692
03693:-00226:+00246:+00144:002518.6022:03693
03694:-00079:-00063:-00090:002518.6022:03694
03695:+00163:+00068:+00380:002518.6022:03695
03696:+00128:-00081:-00242:002518.6022:03696
03697:-00284:+00031:-00065:002518.6022:03697
03698:-00361:+00231:+00204:002518.6022:03698
03699:-00196:-00065:+00095:002518.6022:03699
03700:+00239:+00024:+00249:002518.6022:03700
03701:-00100:-00022:-00081:002518.5170:03701
03702:-00228:+00143:-00134:002518.5170:03702
03703:-00244:+00132:+00170:002518.5170:03703
03704:-00005:+00176:+00130:002518.5170:03704
03705:+00240:+00090:+00301:002518.5170:03705
03706:-00067:+00149:-00128:002518.5170:03706
03707:-00188:+00230:+00078:002518.5170:03707
03708:-00117:+00163:+00192:002518.5170:03708
03709:+00242:-00035:+00145:002513.4824:03709
03710:+00295:-00008:+00166:002513.4824:03710
03711:-00060:+00117:-00045:002513.4824:03711
03712:-00203:-00054:+00146:002513.4824:03712
03713:-00126:+00000:-00032:002513.4824:03713
03714:+00204:-00069:-00166:002513.4824:03714
03715:+00217:+00129:-00033:002513.4824:03715
03716:-00194:+00177:-00169:002513.4824:03716
03717:-00281:-00050:-00129:002518.5983:03717
03718:-00099:+00151:+00100:002518.5983:03718
03719:+00325:+00004:+00021:002518.5983:03719
03720:-00001:+00056:+00077:002518.5983:03720
03721:-00153:+00058:-00002:002518.5983:03721
03722:-00197:-00013:-00223:002518.5983:03722
03723:+00052:+00013:+00104:002518.5983:03723
03724:+00254:+00091:+00070:002518.5983:03724
03725:+00021:+00110:-00127:002528.8510:03725
03726:-00137:+00014:-00037:002528.8510:03726
03727:-00099:+00034:-00423:002528.8510:03727
03728:+00163:-00022:-00002:002528.8510:03728
03729:+00214:-00049:-00050:002528.8510:03729
03730:-00086:-00051:-00261:002528.8510:03730
03731:-00235:-00026:-00295:002528.8510:03731
03732:-00253:-00089:-00448:002528.8510:03732
03733:+00360:-00092:-00100:002518.5710:03733
03734:+00339:-00312:-00573:002518.5710:03734
03735:-00196:-00143:-00512:002518.5710:03735
03736:-00387:-00153:-00465:002518.5710:03736
03737:-00026:-00059:-00244:002518.5710:03737
03738:+00478:+00222:-00232:002518.5710:03738
03739:-00060:-00232:-00305:002518.5710:03739
03740:-00250:-00048:-00363:002518.5710:03740
03741:-00254:-00039:-00434:002528.9577:03741
03742:+00071:+00150:+00093:002528.9577:03742
03743:+00306:+00162:+00095:002528.9577:03743
03744:-00038:-00086:+00038:002528.9577:03744
03745:-00031:+00106:-00176:002528.9577:03745
03746:-00107:+00023:+00004:002528.9577:03746
03747:-00056:+00091:+00207:002528.9577:03747
03748:-00010:+00232:-00048:002528.9577:03748
03749:-00228:-00089:+00206:002528.8547:03749
03750:-00189:+00028:-00209:002528.8547:03750
03751:+00064:-00015:+00203:002528.8547:03751
03752:+00361:+00191:+00477:002528.8547:03752
03753:+00151:-00150:+00383:002528.8547:03753
03754:-00239:-00138:+00469:002528.8547:03754
03755:-00191:+00237:-00183:002528.8547:03755
03756:+00023:+00067:+00593:002528.8547:03756
03757:+00288:+00296:+00150:002513.4975:03757
03758:-00060:-00040:+00099:002513.4975:03758
03759:-00089:+00334:+00638:002513.4975:03759
03760:-00200:-00091:+00054:002513.4975:03760
03761:+00111:+00236:+00331:002513.4975:03761
03762:+00283:+00042:+00206:002513.4975:03762
03763:-00099:+00092:-00019:002513.4975:03763
03764:-00243:+00095:+00083:002518.6513:03764
03765:-00163:-00127:-00019:002518.6513:03765
03766:+00285:+00194:+00358:002518.6513:03766
03767:+00212:-00044:+00183:002518.6513:03767
03768:-00131:+00180:-00185:002518.6513:03768
03769:-00046:-00044:+00059:002518.6513:03769
03770:-00017:+00143:-00061:002518.6513:03770
03771:+00189:+00220:+00223:002518.6513:03771
03772:+00155:+00188:-00164:002513.3928:03772
03773:+00213:+00192:-00076:002513.3928:03773
03774:-00065:+00057:-00111:002513.3928:03774
03775:-00073:+00073:-00058:002513.3928:03775
03776:+00236:+00220:+00012:002513.3928:03776
03777:+00247:+00178:-00174:002513.3928:03777
03778:+00056:+00189:-00161:002513.3928:03778
03779:-00261:-00065:-00127:002513.3928:03779
03780:-00113:+00009:-00058:002493.2480:03780
03781:+00317:+00026:-00216:002493.2480:03781
03782:+00050:+00378:-00490:002493.2480:03782
03783:+00045:-00037:-00013:002493.2480:03783
03784:-00162:-00147:-00312:002493.2480:03784
03785:+00092:+00048:+00177:002493.2480:03785
03786:+00082:-00183:+00003:002493.2480:03786
03787:+00186:+00077:-00569:002493.2480:03787
03788:+00126:-00128:-00162:002498.1877:03788
03789:-00173:-00061:+00003:002498.1877:03789
03790:+00174:+00196:+00105:002498.1877:03790
03791:+00287:+00032:+00067:002498.1877:03791
03792:+00082:-00107:-00089:002498.1877:03792
03793:-00265:+00054:-00225:002498.1877:03793
03794:-00135:-00099:+00260:002498.1877:03794
03795:+00288:+00354:+00060:002498.1877:03795
03796:+00242:-00070:+00158:002498.0888:03796
03797:-00068:-00038:+00144:002498.0888:03797
03798:-00377:-00115:+00196:002498.0888:03798
03799:-00217:+00077:+00304:002498.0888:03799
03800:+00217:+00188:+00079:002498.0888:03800
03801:-00022:-00077:-00012:002498.0888:03801
03802:-00174:+00077:-00133:002498.0888:03802
03803:-00364:+00139:+00350:002498.0888:03803
03804:+00119:+00239:+00327:002488.2358:03804
03805:+00191:+00349:+00000:002488.2358:03805
03806:+00003:+00280:+00110:002488.2358:03806
03807:-00111:+00143:-00164:002488.2358:03807
03808:-00173:+00157:+00246:002488.2358:03808
03809:+00190:+00180:+00456:002488.2358:03809
03810:+00204:+00032:+00161:002488.2358:03810
03811:+00021:+00169:-00027:002488.2358:03811
03812:-00172:-00048:-00061:002487.9750:03812
03813:-00145:+00177:+00019:002487.9750:03813
03814:-00055:+00123:+00347:002487.9750:03814
03815:+00146:+00080:-00078:002487.9750:03815
03816:+00117:-00065:-00028:002487.9750:03816
03817:-00354:+00094:-00281:002487.9750:03817
03818:-00366:-00112:-00081:002487.9750:03818
03819:+00141:+00248:-00159:002487.9750:03819
03820:+00236:+00181:-00336:002487.9750:03820
03821:-00143:-00324:-00132:002488.0595:03821
03822:-00281:+00050:-00297:002488.0595:03822
03823:+00030:-00268:+00001:002488.0595:03823
03824:+00159:+00196:-00523:002488.0595:03824
03825:+00283:-00017:-00164:002488.0595:03825
03826:+00088:+00044:-00516:002488.0595:03826
03827:-00214:-00049:+00124:002488.0595:03827
03828:-00006:-00049:+00219:002488.0595:03828
03829:+00166:+00112:+00056:002478.3186:03829
03830:+00179:+00082:-00081:002478.3186:03830
03831:-00214:-00015:-00532:002478.3186:03831
03832:-00228:-00075:+00176:002478.3186:03832
03833:+00122:+00287:+00373:002478.3186:03833
03834:+00158:-00107:+00314:002478.3186:03834
03835:-00058:-00017:-00169:002478.3186:03835
03836:-00309:+00130:-00070:002478.3186:03836
03837:-00217:+00053:+00096:002483.0561:03837
03838:+00122:+00342:+00204:002483.0561:03838
03839:+00115:-00015:+00397:002483.0561:03839
03840:-00156:+00070:+00087:002483.0561:03840
03841:-00283:+00138:+00261:002483.0561:03841
03842:-00077:-00248:+00092:002483.0561:03842
03843:+00213:+00258:+00246:002483.0561:03843
03844:+00066:+00420:+00440:002483.0561:03844
03845:-00025:-00036:+00039:002483.0512:03845
03846:-00119:+00009:+00243:002483.0512:03846
03847:-00149:-00201:+00346:002483.0512:03847
03848:-00037:+00183:+00114:002483.0512:03848
03849:+00207:+00479:+00074:002483.0512:03849
03850:-00058:+00201:-00027:002483.0512:03850
03851:-00214:-00058:-00043:002483.0512:03851
03852:+00061:-00076:+00284:002483.0512:03852
03853:+00085:-00085:-00010:002463.4875:03853
03854:+00135:+00171:-00186:002463.4875:03854
03855:-00217:+00149:-00279:002463.4875:03855
03856:-00258:-00133:-00134:002463.4875:03856
03857:-00065:-00080:+00265:002463.4875:03857
03858:+00269:+00047:-00233:002463.4875:03858
03859:+00159:-00045:+00180:002463.4875:03859
03860:-00046:+00246:-00276:002463.4875:03860
03861:-00182:+00010:-00072:002468.0668:03861
03862:-00045:+00046:+00272:002468.0668:03862
03863:+00196:+00087:-00022:002468.0668:03863
03864:+00214:-00047:+00305:002468.0668:03864
03865:-00069:+00340:-00421:002468.0668:03865
03866:-00280:-00287:-00111:002468.0668:03866
03867:-00002:+00062:-00225:002468.0668:03867
03868:+00387:+00277:-00158:002468.0668:03868
03869:+00008:-00113:+00350:002472.9997:03869
03870:-00251:+00129:-00205:002472.9997:03870
03871:-00162:-00197:-00124:002472.9997:03871
03872:+00059:+00099:-00126:002472.9997:03872
03873:+00273:+00153:-00043:002472.9997:03873
03874:-00106:+00120:+00183:002472.9997:03874
03875:-00248:+00138:-00027:002472.9997:03875
03876:-00175:-00049:+00118:002472.9997:03876
03877:+00130:-00053:+00072:002463.4516:03877
03878:+00323:+00086:+00189:002463.4516:03878
03879:-00129:+00146:+00007:002463.4516:03879
03880:-00456:+00035:+00090:002463.4516:03880
03881:-00319:+00013:+00199:002463.4516:03881
03882:+00232:-00115:-00047:002463.4516:03882
03883:+00196:-00074:+00175:002463.4516:03883
03884:-00088:+00113:-00071:002463.4516:03884
03885:-00279:-00064:+00128:002478.0761:03885
03886:-00179:-00015:-00030:002478.0761:03886
03887:+00086:-00112:+00101:002478.0761:03887
03888:+00010:+00017:+00109:002478.0761:03888
03889:-00148:+00149:-00034:002478.0761:03889
03890:-00185:+00061:+00132:002478.0761:03890
03891:-00171:+00241:-00125:002478.0761:03891
03892:+00076:+00083:-00139:002478.0761:03892
03893:+00081:-00031:+00096:002482.9445:03893
03894:-00045:+00105:-00222:002482.9445:03894
03895:-00373:-00094:-00123:002482.9445:03895
03896:-00044:+00089:-00439:002482.9445:03896
03897:+00214:-00066:-00373:002482.9445:03897
03898:+00059:-00186:-00028:002482.9445:03898
03899:-00148:-00209:-00546:002482.9445:03899
03900:-00279:-00030:-00475:002482.9445:03900
03901:+00195:-00030:-00462:002483.1228:03901
03902:+00429:-00048:-00422:002483.1228:03902
03903:+00126:-00022:-00311:002483.1228:03903
03904:-00446:-00188:-00461:002483.1228:03904
03905:-00297:-00057:-00367:002483.1228:03905
03906:+00308:-00055:-00672:002483.1228:03906
03907:+00240:-00005:-00267:002483.1228:03907
03908:-00208:+00126:-00266:002483.1228:03908
03909:-00403:-00086:-00476:002498.0239:03909
03910:-00261:+00203:-00083:002498.0239:03910
03911:+00203:+00155:-00566:002498.0239:03911
03912:-00010:-00076:+00273:002498.0239:03912
03913:-00246:+00205:-00263:002498.0239:03913
03914:-00513:-00174:-00101:002498.0239:03914
03915:+00140:+00232:+00399:002498.0239:03915
03916:+00348:+00175:-00039:002498.0239:03916
03917:+00123:-00145:+00150:002503.0500:03917
03918:-00242:+00231:+00132:002503.0500:03918
03919:-00270:-00087:+00030:002503.0500:03919
03920:+00241:+00265:+00227:002503.0500:03920
03921:+00298:+00219:+00255:002503.0500:03921
03922:+00190:+00018:+00431:002503.0500:03922
03923:-00174:+00100:+00324:002503.0500:03923
03924:-00248:-00003:+00405:002503.0500:03924
03925:+00002:+00240:+00239:002483.0168:03925
03926:+00333:+00139:+00160:002483.0168:03926
03927:+00211:+00146:+00253:002483.0168:03927
03928:-00334:+00013:+00310:002483.0168:03928
03929:-00392:+00219:+00047:002483.0168:03929
03930:+00002:+00014:+00267:002483.0168:03930
03931:+00234:+00005:+00068:002483.0168:03931
03932:+00080:+00057:+00112:002483.0168:03932
03933:-00326:+00126:+00117:002492.9389:03933
03934:-00067:+00161:-00028:002492.9389:03934
03935:+00190:-00033:+00278:002492.9389:03935
03936:+00240:+00011:+00163:002492.9389:03936
03937:+00213:+00089:-00039:002492.9389:03937
03938:-00141:+00058:-00153:002492.9389:03938
03939:-00008:+00163:-00329:002492.9389:03939
03940:+00184:+00178:-00410:002492.9389:03940
03941:+00364:+00014:+00414:002487.8715:03941
03942:+00089:+00162:+00107:002487.8715:03942
03943:+00016:+00001:-00351:002487.8715:03943
03944:-00043:+00187:-00574:002487.8715:03944
03945:+00118:+00133:-00318:002487.8715:03945
03946:+00312:-00094:+00214:002487.8715:03946
03947:-00014:+00005:-00418:002487.8715:03947
03948:-00194:+00063:-00284:002487.8715:03948
03949:-00134:-00067:-00396:002487.8715:03949
03950:+00338:+00046:-00249:002478.0854:03950
03951:+00158:-00049:-00297:002478.0854:03951
03952:-00065:+00046:-00171:002478.0854:03952
03953:-00064:-00006:+00056:002478.0854:03953
03954:+00122:-00083:-00333:002478.0854:03954
03955:+00290:+00012:-00032:002478.0854:03955
03956:+00197:+00042:-00113:002478.0854:03956
03957:-00053:+00115:-00045:002478.0854:03957
03958:+00020:+00179:+00165:002482.8242:03958
03959:+00141:+00078:+00320:002482.8242:03959
03960:+00212:+00092:+00112:002482.8242:03960
03961:+00093:+00120:+00041:002482.8242:03961
03962:-00008:-00056:-00050:002482.8242:03962
03963:-00115:+00229:+00107:002482.8242:03963
03964:-00175:+00036:+00408:002482.8242:03964
03965:+00194:+00071:+00386:002482.8242:03965
03966:-00014:+00123:+00114:002487.8898:03966
03967:-00285:-00020:+00314:002487.8898:03967
03968:-00221:+00211:+00197:002487.8898:03968
03969:+00209:+00100:+00368:002487.8898:03969
03970:+00237:+00215:+00128:002487.8898:03970
03971:-00280:+00153:+00089:002487.8898:03971
03972:-00338:+00162:+00285:002487.8898:03972
03973:-00084:+00151:+00138:002487.8898:03973
03974:+00291:+00224:+00141:002488.0522:03974
03975:+00200:+00133:+00026:002488.0522:03975
03976:-00106:+00147:+00112:002488.0522:03976
03977:-00161:+00219:+00166:002488.0522:03977
03978:-00074:+00152:+00073:002488.0522:03978
03979:+00262:+00018:+00195:002488.0522:03979
03980:+00024:+00113:-00233:002488.0522:03980
03981:-00199:+00161:-00142:002488.0522:03981
03982:-00282:+00203:-00011:002497.9008:03982
03983:-00082:+00027:-00096:002497.9008:03983
03984:+00338:+00046:+00118:002497.9008:03984
03985:+00026:+00062:-00206:002497.9008:03985
03986:-00147:-00146:+00092:002497.9008:03986
03987:-00164:+00235:-00367:002497.9008:03987
03988:+00274:-00250:-00106:002497.9008:03988
03989:+00361:-00111:-00417:002497.9008:03989
03990:-00022:-00133:-00215:002502.9829:03990
03991:-00175:+00034:-00015:002502.9829:03991
03992:-00060:+00078:-00372:002502.9829:03992
03993:+00147:+00008:-00202:002502.9829:03993
03994:+00184:+00008:-00469:002502.9829:03994
03995:+00003:+00077:-00099:002502.9829:03995
03996:-00251:-00071:+00017:002502.9829:03996
03997:-00174:+00118:+00059:002502.9829:03997
03998:+00283:-00008:+00076:002498.1213:03998
03999:-00051:+00041:-00146:002498.1213:03999
04000:-00246:+00068:-00080:002498.1213:04000
04001:-00314:+00007:+00091:002498.1213:04001
04002:-00088:+00175:+00177:002498.1213:04002
04003:+00203:-00004:+00107:002498.1213:04003
04004:-00121:+00050:-00049:002498.1213:04004
04005:-00375:+00037:+00263:002498.1213:04005
04006:-00197:+00132:+00184:002513.3393:04006
04007:+00236:+00026:+00409:002513.3393:04007
04008:+00290:+00054:+00188:002513.3393:04008
04009:-00177:+00093:+00023:002513.3393:04009
04010:-00384:+00172:+00293:002513.3393:04010
04011:-00247:+00135:+00089:002513.3393:04011
04012:+00301:+00231:+00257:002513.3393:04012
04013:+00296:+00112:+00055:002513.3393:04013
04014:-00095:+00085:+00043:002513.2011:04014
04015:-00368:+00234:+00057:002513.2011:04015
04016:-00217:+00162:+00182:002513.2011:04016
04017:+00259:+00101:+00240:002513.2011:04017
04018:+00118:+00092:-00061:002513.2011:04018
04019:-00103:+00216:-00052:002513.2011:04019
04020:-00306:-00038:+00021:002513.2011:04020
04021:-00130:+00143:-00090:002513.2011:04021
04022:+00284:+00120:+00119:002508.1867:04022
04023:+00024:-00016:-00031:002508.1867:04023
04024:-00148:+00126:-00001:002508.1867:04024
04025:-00212:+00001:-00113:002508.1867:04025
04026:+00156:+00094:-00097:002508.1867:04026
04027:+00313:+00088:+00060:002508.1867:04027
04028:+00041:-00023:-00123:002508.1867:04028
04029:-00309:-00063:+00034:002518.4316:04029
04030:-00241:-00011:-00219:002518.4316:04030
04031:+00260:-00041:-00094:002518.4316:04031
04032:+00352:+00016:-00255:002518.4316:04032
04033:-00170:-00109:-00072:002518.4316:04033
04034:-00318:+00149:-00101:002518.4316:04034
04035:-00129:+00075:-00101:002518.4316:04035
04036:+00258:-00094:+00098:002518.4316:04036
04037:+00041:-00035:-00206:002523.5026:04037
04038:-00107:+00076:-00098:002523.5026:04038
04039:-00322:+00164:-00028:002523.5026:04039
04040:-00129:+00040:+00036:002523.5026:04040
04041:+00252:-00064:+00124:002523.5026:04041
04042:+00015:-00004:-00353:002523.5026:04042
04043:-00157:-00048:-00030:002523.5026:04043
04044:-00437:-00232:-00224:002523.5026:04044
04045:+00069:-00081:-00226:002518.4013:04045
04046:+00313:-00208:+00076:002518.4013:04046
04047:-00021:+00067:-00484:002518.4013:04047
04048:-00272:-00150:-00135:002518.4013:04048
04049:-00299:-00108:-00474:002518.4013:04049
04050:+00342:-00032:-00207:002518.4013:04050
04051:+00336:-00188:-00349:002518.4013:04051
04052:-00108:-00070:-00360:002518.4013:04052
04053:-00273:-00097:-00347:002523.6135:04053
04054:-00117:-00235:-00360:002523.6135:04054
04055:+00335:+00027:-00316:002523.6135:04055
04056:+00068:-00171:-00375:002523.6135:04056
04057:-00120:+00027:-00237:002523.6135:04057
04058:-00251:+00260:-00204:002523.6135:04058
04059:-00347:+00181:+00184:002523.6135:04059
04060:+00157:+00460:+00142:002523.6135:04060
04061:+00058:-00090:+00111:002528.6987:04061
04062:-00112:+00362:-00030:002528.6987:04062
04063:-00423:-00135:+00045:002528.6987:04063
04064:+00046:+00135:-00092:002528.6987:04064
04065:+00286:+00100:+00290:002528.6987:04065
04066:-00001:-00017:+00156:002528.6987:04066
04067:-00237:-00044:+00223:002528.6987:04067
04068:-00077:-00023:+00269:002528.6987:04068
04069:+00205:+00059:+00152:002513.2275:04069
04070:+00305:+00066:+00216:002513.2275:04070
04071:-00005:+00118:+00110:002513.2275:04071
04072:-00249:-00011:+00190:002513.2275:04072
04073:-00230:+00120:+00102:002513.2275:04073
04074:+00291:+00216:+00119:002513.2275:04074
04075:+00148:+00155:+00038:002513.2275:04075
04076:-00127:+00245:+00094:002513.2275:04076
04077:-00288:-00065:-00018:002513.2033:04077
04078:-00219:+00171:-00005:002513.2033:04078
04079:+00038:-00020:+00196:002513.2033:04079
04080:-00039:-00019:-00076:002513.2033:04080
04081:-00084:+00105:+00155:002513.2033:04081
04082:-00211:-00194:+00111:002513.2033:04082
04083:+00012:+00094:+00003:002513.2033:04083
04084:+00196:-00069:+00255:002513.2033:04084
04085:+00104:+00123:-00131:002513.1860:04085
04086:-00039:-00028:+00041:002513.1860:04086
04087:-00209:-00014:-00087:002513.1860:04087
04088:+00178:+00230:+00134:002513.1860:04088
04089:+00371:+00076:+00070:002513.1860:04089
04090:+00198:+00239:-00142:002513.1860:04090
04091:-00140:+00014:-00044:002513.1860:04091
04092:-00180:-00010:-00137:002513.1860:04092
04093:+00127:+00295:-00048:002498.0400:04093
04094:+00236:-00014:+00014:002498.0400:04094
04095:+00005:+00164:-00382:002498.0400:04095
04096:-00220:-00141:-00012:002498.0400:04096
04097:-00251:+00084:-00229:002498.0400:04097
04098:+00199:+00249:-00331:002498.0400:04098
04099:+00286:-00095:+00055:002498.0400:04099
04100:+00033:-00004:-00173:002498.0400:04100
04101:-00267:-00054:-00049:002497.9570:04101
04102:-00061:-00027:+00000:002497.9570:04102
04103:+00253:+00240:-00159:002497.9570:04103
04104:+00182:-00176:+00049:002497.9570:04104
04105:+00033:+00290:-00243:002497.9570:04105
04106:-00209:+00023:-00102:002497.9570:04106
04107:+00089:+00005:+00059:002497.9570:04107
04108:+00212:+00182:+00113:002497.9570:04108
04109:+00272:-00019:+00047:002508.0983:04109
04110:+00063:+00070:+00010:002508.0983:04110
04111:-00189:+00015:+00045:002508.0983:04111
04112:+00005:-00009:+00247:002508.0983:04112
04113:+00284:+00056:+00193:002508.0983:04113
04114:+00146:+00045:+00134:002508.0983:04114
04115:-00176:+00015:+00114:002508.0983:04115
04116:-00279:+00102:+00118:002508.0983:04116
04117:+00108:+00094:+00338:002492.9680:04117
04118:+00168:+00033:-00053:002492.9680:04118
04119:+00010:+00117:+00165:002492.9680:04119
04120:-00333:-00088:+00131:002492.9680:04120
04121:-00061:+00229:+00002:002492.9680:04121
04122:+00142:+00177:+00375:002492.9680:04122
04123:+00138:+00168:+00059:002492.9680:04123
04124:-00030:+00224:+00196:002492.9680:04124
04125:-00333:-00003:+00021:002497.9494:04125
04126:+00112:+00055:+00090:002497.9494:04126
04127:+00235:+00294:+00179:002497.9494:04127
04128:+00135:-00100:-00083:002497.9494:04128
04129:-00154:+00292:-00100:002497.9494:04129
04130:-00150:+00061:+00048:002497.9494:04130
04131:+00208:+00151:+00041:002497.9494:04131
04132:+00287:+00056:+00275:002497.9494:04132
04133:+00121:-00198:-00245:002497.9143:04133
04134:-00166:+00440:-00429:002497.9143:04134
04135:-00210:-00020:+00173:002497.9143:04135
04136:+00133:+00134:+00003:002497.9143:04136
04137:+00295:+00155:+00211:002497.9143:04137
04138:+00114:-00157:+00047:002497.9143:04138
04139:-00272:+00249:-00507:002497.9143:04139
04140:-00023:-00157:+00258:002497.9143:04140
04141:+00191:+00112:-00047:002488.0007:04141
04142:+00242:+00007:+00009:002488.0007:04142
04143:+00096:+00050:+00033:002488.0007:04143
04144:-00293:-00023:-00387:002488.0007:04144
04145:-00112:+00083:+00232:002488.0007:04145
04146:+00035:+00087:-00180:002488.0007:04146
04147:+00269:+00154:-00130:002488.0007:04147
04148:-00043:+00053:+00026:002488.0007:04148
04149:-00249:-00087:-00240:002502.9802:04149
04150:+00070:+00179:+00247:002502.9802:04150
04151:+00198:-00072:-00015:002502.9802:04151
04152:+00123:+00170:-00105:002502.9802:04152
04153:-00219:+00130:+00155:002502.9802:04153
04154:-00274:-00057:+00095:002502.9802:04154
04155:+00214:+00175:+00270:002502.9802:04155
04156:+00160:+00021:+00101:002502.9802:04156
04157:-00081:-00053:-00138:002487.7351:04157
04158:-00264:+00275:+00049:002487.7351:04158
04159:-00046:-00066:+00124:002487.7351:04159
04160:+00146:+00134:+00175:002487.7351:04160
04161:+00177:+00105:+00129:002487.7351:04161
04162:-00002:+00021:+00275:002487.7351:04162
04163:-00259:+00185:+00024:002487.7351:04163
04164:-00094:+00006:+00134:002487.7351:04164
04165:+00185:+00194:+00016:002483.0241:04165
04166:+00253:+00124:+00111:002483.0241:04166
04167:-00136:+00130:-00020:002483.0241:04167
04168:-00325:+00239:-00034:002483.0241:04168
04169:-00035:-00143:+00251:002483.0241:04169
04170:+00122:+00167:+00091:002483.0241:04170
04171:+00338:+00017:+00105:002483.0241:04171
04172:-00199:+00163:-00329:002483.0241:04172
04173:-00268:+00252:+00005:002487.8383:04173
04174:-00052:-00118:+00310:002487.8383:04174
04175:+00128:+00170:-00016:002487.8383:04175
04176:+00165:+00040:+00120:002487.8383:04176
04177:-00130:+00212:-00408:002487.8383:04177
04178:-00287:-00007:+00038:002487.8383:04178
04179:-00049:-00028:+00339:002487.8383:04179
04180:+00231:+00049:-00203:002487.8383:04180
04181:+00200:+00247:+00135:002497.8808:04181
04182:-00271:-00037:-00560:002497.8808:04182
04183:-00154:+00045:+00014:002497.8808:04183
04184:+00023:+00211:-00120:002497.8808:04184
04185:+00283:+00007:-00211:002497.8808:04185
04186:-00107:+00354:+00003:002497.8808:04186
04187:-00289:-00070:-00364:002497.8808:04187
04188:-00100:+00077:+00042:002497.8808:04188
04189:+00074:+00006:+00063:002482.9985:04189
04190:+00162:+00145:-00037:002482.9985:04190
04191:-00117:+00185:+00042:002482.9985:04191
04192:-00246:+00130:-00012:002482.9985:04192
04193:-00210:+00006:+00320:002482.9985:04193
04194:+00104:+00071:+00038:002482.9985:04194
04195:+00111:-00017:+00083:002482.9985:04195
04196:-00133:+00246:-00013:002482.9985:04196
04197:-00195:-00208:-00005:002498.0686:04197
04198:-00148:-00081:+00246:002498.0686:04198
04199:+00135:+00015:-00015:002498.0686:04199
04200:+00135:-00022:-00006:002498.0686:04200
04201:-00189:+00194:-00249:002498.0686:04201
04202:-00284:-00173:-00030:002498.0686:04202
04203:-00104:+00056:-00246:002498.0686:04203
04204:+00138:-00069:+00021:002498.0686:04204
04205:-00024:+00039:-00041:002503.1247:04205
04206:-00123:+00135:-00325:002503.1247:04206
04207:-00202:-00164:-00188:002503.1247:04207
04208:-00119:+00125:-00290:002503.1247:04208
04209:+00100:-00041:-00089:002503.1247:04209
04210:+00046:+00068:-00215:002503.1247:04210
04211:-00077:-00031:-00372:002503.1247:04211
04212:-00194:-00201:-00124:002503.1247:04212
04213:+00165:-00118:-00281:002503.2519:04213
04214:+00297:-00192:-00346:002503.2519:04214
04215:-00027:+00104:-00404:002503.2519:04215
04216:-00275:+00068:-00417:002503.2519:04216
04217:-00230:+00179:-00145:002503.2519:04217
04218:+00201:-00047:-00070:002503.2519:04218
04219:+00310:+00210:-00111:002503.2519:04219
04220:-00045:+00131:-00109:002503.2519:04220
04221:-00435:+00053:-00464:002508.2558:04221
04222:-00371:-00056:-00138:002508.2558:04222
04223:-00008:-00142:+00135:002508.2558:04223
04224:+00115:-00141:+00010:002508.2558:04224
04225:-00040:-00092:+00138:002508.2558:04225
04226:-00275:-00045:-00041:002508.2558:04226
04227:-00087:-00085:+00158:002508.2558:04227
04228:+00333:+00111:+00176:002508.2558:04228
04229:+00174:+00248:+00204:002508.1733:04229
04230:+00001:+00228:+00127:002508.1733:04230
04231:-00175:+00279:-00037:002508.1733:04231
04232:+00172:+00136:+00343:002508.1733:04232
04233:+00262:+00066:+00173:002508.1733:04233
04234:+00197:+00123:-00082:002508.1733:04234
04235:-00018:-00059:+00066:002508.1733:04235
04236:-00211:+00046:+00015:002508.1733:04236
04237:-00057:-00159:+00270:002493.1042:04237
04238:+00086:+00024:+00257:002493.1042:04238
04239:+00039:-00297:-00076:002493.1042:04239
04240:-00305:+00127:-00284:002493.1042:04240
04241:-00216:+00274:+00390:002493.1042:04241
04242:+00060:+00045:+00384:002493.1042:04242
04243:+00094:+00284:+00176:002493.1042:04243
04244:-00051:+00332:-00208:002493.1042:04244
04245:+00050:+00183:+00165:002492.9985:04245
04246:+00046:+00012:-00005:002492.9985:04246
04247:+00222:+00074:+00279:002492.9985:04247
04248:+00253:+00111:+00059:002492.9985:04248
04249:+00196:+00036:+00145:002492.9985:04249
04250:-00115:-00173:+00155:002492.9985:04250
04251:+00065:+00221:-00317:002492.9985:04251
04252:+00274:+00078:+00147:002492.9985:04252
04253:+00332:+00104:-00206:002487.8935:04253
04254:+00073:+00108:+00080:002487.8935:04254
04255:-00208:-00027:+00104:002487.8935:04255
04256:+00043:+00253:-00278:002487.8935:04256
04257:+00248:+00140:+00171:002487.8935:04257
04258:+00161:+00077:-00289:002487.8935:04258
04259:-00218:+00026:-00053:002487.8935:04259
04260:-00271:-00137:-00116:002487.8935:04260
04261:+00198:+00102:-00449:002478.1657:04261
04262:+00171:-00146:+00144:002478.1657:04262
04263:-00034:-00113:-00170:002478.1657:04263
04264:-00039:+00024:+00087:002478.1657:04264
04265:+00039:+00094:-00016:002478.1657:04265
04266:+00183:+00177:-00139:002478.1657:04266
04267:+00201:-00037:+00237:002478.1657:04267
04268:+00074:-00080:-00122:002478.1657:04268
04269:-00130:+00076:+00035:002488.0007:04269
04270:+00091:+00017:+00008:002488.0007:04270
04271:+00295:+00144:+00070:002488.0007:04271
04272:+00193:-00020:+00368:002488.0007:04272
04273:-00041:+00185:-00035:002488.0007:04273
04274:-00293:+00150:+00104:002488.0007:04274
04275:+00058:+00079:+00057:002488.0007:04275
04276:+00131:+00141:+00298:002488.0007:04276
04277:+00128:+00270:+00160:002493.0551:04277
04278:-00323:+00027:-00004:002493.0551:04278
04279:-00305:+00125:+00195:002493.0551:04279
04280:+00019:+00146:+00133:002493.0551:04280
04281:+00116:+00156:+00363:002493.0551:04281
04282:+00153:+00214:-00029:002493.0551:04282
04283:-00248:-00054:+00086:002493.0551:04283
04284:-00290:+00154:-00044:002493.0551:04284
04285:+00057:+00080:+00116:002493.0551:04285
04286:+00337:+00024:+00239:002483.1701:04286
04287:+00199:+00097:+00148:002483.1701:04287
04288:-00278:+00161:-00257:002483.1701:04288
04289:-00060:+00163:-00060:002483.1701:04289
04290:+00161:+00193:+00056:002483.1701:04290
04291:+00309:+00024:+00092:002483.1701:04291
04292:+00043:+00025:+00021:002483.1701:04292
04293:-00246:+00139:-00158:002498.0837:04293
04294:-00117:+00034:-00049:002498.0837:04294
04295:+00086:+00054:-00169:002498.0837:04295
04296:+00180:+00076:-00061:002498.0837:04296
04297:-00102:-00026:-00006:002498.0837:04297
04298:-00212:+00129:-00097:002498.0837:04298
04299:-00033:-00064:-00095:002498.0837:04299
04300:+00154:+00036:-00066:002498.0837:04300
04301:+00191:+00130:-00067:002498.0219:04301
04302:-00205:+00036:+00052:002498.0219:04302
04303:-00223:+00051:-00086:002498.0219:04303
04304:+00064:+00097:-00040:002498.0219:04304
04305:+00237:-00016:+00058:002498.0219:04305
04306:+00052:+00155:-00184:002498.0219:04306
04307:-00185:+00038:+00062:002498.0219:04307
04308:-00071:+00092:+00064:002498.0219:04308
04309:+00129:+00104:+00037:002498.0219:04309
04310:+00224:-00037:+00212:002493.1520:04310
04311:+00091:+00071:+00004:002493.1520:04311
04312:-00253:+00024:+00070:002493.1520:04312
04313:-00190:+00097:+00008:002493.1520:04313
04314:+00115:+00211:+00182:002493.1520:04314
04315:+00189:+00032:+00281:002493.1520:04315
04316:-00101:+00168:+00080:002493.1520:04316
04317:-00232:+00053:-00042:002493.1520:04317
04318:-00149:+00233:-00007:002498.1059:04318
04319:+00011:-00058:+00393:002498.1059:04319
04320:+00302:+00126:+00027:002498.1059:04320
04321:-00130:+00104:+00153:002498.1059:04321
04322:-00255:+00105:-00187:002498.1059:04322
04323:-00083:+00040:+00021:002498.1059:04323
04324:+00305:+00046:+00305:002498.1059:04324
04325:+00208:+00132:-00096:002498.1059:04325
04326:-00107:+00238:+00245:002503.1096:04326
04327:-00253:+00082:-00008:002503.1096:04327
04328:-00040:-00031:-00233:002503.1096:04328
04329:+00355:+00122:+00283:002503.1096:04329
04330:+00234:-00099:-00139:002503.1096:04330
04331:-00166:-00096:+00056:002503.1096:04331
04332:-00265:+00232:-00308:002503.1096:04332
04333:-00001:+00037:+00125:002503.1096:04333
04334:+00293:+00244:+00017:002498.1474:04334
04335:-00016:-00020:-00048:002498.1474:04335
04336:-00136:+00018:+00194:002498.1474:04336
04337:-00218:-00004:-00318:002498.1474:04337
04338:+00002:+00080:+00165:002498.1474:04338
04339:+00223:+00136:+00054:002498.1474:04339
04340:+00085:+00130:-00103:002498.1474:04340
04341:-00077:+00021:-00041:002498.1474:04341
04342:-00319:+00096:-00195:002508.2746:04342
04343:+00166:+00058:+00322:002508.2746:04343
04344:+00293:+00160:-00005:002508.2746:04344
04345:+00003:+00035:-00032:002508.2746:04345
04346:-00197:+00069:-00160:002508.2746:04346
04347:-00183:-00169:-00041:002508.2746:04347
04348:+00178:+00216:+00251:002508.2746:04348
04349:+00105:+00044:-00148:002513.3366:04349
04350:-00118:-00112:-00244:002513.3366:04350
04351:-00256:+00043:-00173:002513.3366:04351
04352:-00166:-00190:-00059:002513.3366:04352
04353:+00153:+00066:-00012:002513.3366:04353
04354:+00008:-00247:-00256:002513.3366:04354
04355:-00092:-00207:-00162:002513.3366:04355
04356:-00393:-00094:-00260:002513.3366:04356
04357:-00280:-00036:-00313:002513.4223:04357
04358:+00265:+00093:-00151:002513.4223:04358
04359:+00125:+00013:-00278:002513.4223:04359
04360:-00186:-00063:-00219:002513.4223:04360
04361:-00383:-00104:-00327:002513.4223:04361
04362:+00181:-00023:-00113:002513.4223:04362
04363:+00381:+00134:-00212:002513.4223:04363
04364:-00023:-00116:-00172:002513.4223:04364
04365:-00171:-00106:-00359:002518.5454:04365
04366:-00270:+00031:-00104:002518.5454:04366
04367:+00286:+00031:-00052:002518.5454:04367
04368:+00423:-00002:-00391:002518.5454:04368
04369:-00068:+00058:-00141:002518.5454:04369
04370:-00411:-00103:-00162:002518.5454:04370
04371:-00254:-00193:-00078:002518.5454:04371
04372:+00373:+00259:+00249:002518.5454:04372
04373:-00004:-00354:-00129:002523.6582:04373
04374:-00280:+00024:-00140:002523.6582:04374
04375:-00418:-00220:+00014:002523.6582:04375
04376:-00195:+00236:-00126:002523.6582:04376
04377:+00220:+00127:+00212:002523.6582:04377
04378:-00121:-00105:-00141:002523.6582:04378
04379:-00161:+00420:+00151:002523.6582:04379
04380:-00253:-00167:+00176:002523.6582:04380
04381:-00046:+00370:-00120:002508.3361:04381
04382:+00171:+00077:+00347:002508.3361:04382
04383:+00120:+00162:-00222:002508.3361:04383
04384:+00054:-00192:+00481:002508.3361:04384
04385:-00283:-00099:+00217:002508.3361:04385
04386:+00158:+00097:+00112:002508.3361:04386
04387:+00373:-00157:+00134:002508.3361:04387
04388:+00069:+00055:+00006:002508.3361:04388
04389:-00231:-00187:+00293:002513.4335:04389
04390:-00163:+00250:+00143:002513.4335:04390
04391:+00145:-00017:+00128:002513.4335:04391
04392:+00130:+00079:+00035:002513.4335:04392
04393:+00046:+00131:+00256:002513.4335:04393
04394:-00297:+00026:-00022:002513.4335:04394
04395:-00151:+00287:+00205:002513.4335:04395
04396:-00054:+00142:-00051:002513.4335:04396
04397:+00077:+00082:-00106:002518.4453:04397
04398:+00073:+00277:+00014:002518.4453:04398
04399:-00103:-00131:+00175:002518.4453:04399
04400:-00007:+00225:+00049:002518.4453:04400
04401:+00171:-00116:+00011:002518.4453:04401
04402:+00138:+00252:-00262:002518.4453:04402
04403:+00056:-00005:-00091:002518.4453:04403
04404:-00226:+00130:-00073:002518.4453:04404
04405:+00193:+00246:+00096:002493.2260:04405
04406:+00276:+00100:+00066:002493.2260:04406
04407:+00230:-00002:-00121:002493.2260:04407
04408:-00193:+00053:-00196:002493.2260:04408
04409:-00223:-00086:-00052:002493.2260:04409
04410:+00187:+00190:-00069:002493.2260:04410
04411:+00224:-00111:-00106:002493.2260:04411
04412:+00032:-00080:-00009:002493.2260:04412
04413:-00236:-00221:-00276:002503.2453:04413
04414:-00129:+00176:-00114:002503.2453:04414
04415:+00269:-00066:+00031:002503.2453:04415
04416:+00137:-00023:-00111:002503.2453:04416
04417:+00025:+00161:+00048:002503.2453:04417
04418:-00152:-00035:+00001:002503.2453:04418
04419:+00149:+00246:+00046:002503.2453:04419
04420:+00252:+00055:+00166:002503.2453:04420
04421:+00171:+00120:+00052:002498.1040:04421
04422:-00025:-00099:+00222:002498.1040:04422
04423:-00110:+00116:+00012:002498.1040:04423
04424:+00186:+00044:+00165:002498.1040:04424
04425:+00353:+00132:+00103:002498.1040:04425
04426:+00055:+00152:+00004:002498.1040:04426
04427:-00182:-00048:+00223:002498.1040:04427
04428:-00274:+00198:+00067:002498.1040:04428
04429:+00243:-00078:+00291:002498.2697:04429
04430:+00229:+00176:-00023:002498.2697:04430
04431:-00035:+00225:+00070:002498.2697:04431
04432:-00360:-00046:+00280:002498.2697:04432
04433:-00315:+00317:+00055:002498.2697:04433
04434:+00159:-00032:+00380:002498.2697:04434
04435:+00142:+00195:-00153:002498.2697:04435
04436:+00023:+00222:+00168:002498.2697:04436
04437:-00288:-00031:+00133:002498.1804:04437
04438:-00045:+00210:+00044:002498.1804:04438
04439:+00185:+00158:+00117:002498.1804:04439
04440:+00306:-00023:-00301:002498.1804:04440
04441:+00130:+00253:-00030:002498.1804:04441
04442:-00340:-00012:+00066:002498.1804:04442
04443:+00077:+00185:-00005:002498.1804:04443
04444:+00268:+00027:+00272:002498.1804:04444
04445:+00165:-00222:-00288:002498.1262:04445
04446:-00230:+00228:-00229:002498.1262:04446
04447:-00287:-00069:-00098:002498.1262:04447
04448:+00109:+00252:-00189:002498.1262:04448
04449:+00297:+00059:+00220:002498.1262:04449
04450:-00024:-00011:-00123:002498.1262:04450
04451:-00211:+00262:-00213:002498.1262:04451
04452:-00236:-00014:+00106:002498.1262:04452
04453:+00100:+00153:-00112:002498.2287:04453
04454:+00223:+00150:+00082:002498.2287:04454
04455:-00027:-00127:-00080:002498.2287:04455
04456:-00224:+00086:-00167:002498.2287:04456
04457:+00039:-00014:+00147:002498.2287:04457
04458:+00149:+00070:-00047:002498.2287:04458
04459:+00206:+00193:-00050:002498.2287:04459
04460:-00029:+00052:+00060:002498.2287:04460
04461:-00320:+00075:-00163:002503.1257:04461
04462:+00036:+00047:+00193:002503.1257:04462
04463:+00225:+00036:-00056:002503.1257:04463
04464:+00118:-00052:-00049:002503.1257:04464
04465:-00355:+00210:-00132:002503.1257:04465
04466:-00447:-00216:+00094:002503.1257:04466
04467:+00115:+00312:+00116:002503.1257:04467
04468:+00290:-00116:-00012:002503.1257:04468
04469:-00003:+00017:-00255:002503.1396:04469
04470:-00384:-00013:+00158:002503.1396:04470
04471:-00397:+00134:-00058:002503.1396:04471
04472:+00240:+00326:+00019:002503.1396:04472
04473:+00286:-00011:+00053:002503.1396:04473
04474:+00048:-00114:+00001:002503.1396:04474
04475:-00359:+00053:+00066:002503.1396:04475
04476:-00024:+00057:+00126:002503.1396:04476
04477:+00226:+00275:-00011:002498.2399:04477
04478:+00321:-00042:-00004:002498.2399:04478
04479:-00221:+00262:-00077:002498.2399:04479
04480:-00404:+00066:+00112:002498.2399:04480
04481:+00018:+00148:+00273:002498.2399:04481
04482:+00201:+00078:+00155:002498.2399:04482
04483:+00160:-00146:+00195:002498.2399:04483
04484:-00293:+00341:-00224:002498.2399:04484
04485:-00305:+00028:+00068:002508.3234:04485
04486:-00056:+00037:+00069:002508.3234:04486
04487:+00273:+00156:-00001:002508.3234:04487
04488:+00091:+00012:-00065:002508.3234:04488
04489:-00178:+00102:-00292:002508.3234:04489
04490:-00343:-00063:+00108:002508.3234:04490
04491:+00090:+00218:+00097:002508.3234:04491
04492:+00325:-00056:+00009:002508.3234:04492
04493:+00246:-00103:-00118:002513.3664:04493
04494:-00240:-00094:-00314:002513.3664:04494
04495:-00210:-00049:+00069:002513.3664:04495
04496:+00041:+00290:-00250:002513.3664:04496
04497:+00396:-00094:+00095:002513.3664:04497
04498:-00167:+00205:+00039:002513.3664:04498
04499:-00389:+00117:-00267:002513.3664:04499
04500:-00192:+00126:+00127:002513.3664:04500
04501:+00106:+00097:+00087:002503.3486:04501
04502:+00297:+00054:-00160:002503.3486:04502
04503:-00110:+00153:+00102:002503.3486:04503
04504:-00347:+00147:+00030:002503.3486:04504
04505:-00209:-00037:+00219:002503.3486:04505
04506:+00255:+00071:-00098:002503.3486:04506
04507:+00251:-00024:+00091:002503.3486:04507
04508:-00183:+00091:-00028:002503.3486:04508
04509:-00294:-00050:-00131:002523.8188:04509
04510:-00101:+00001:-00127:002523.8188:04510
04511:+00330:+00005:-00087:002523.8188:04511
04512:+00271:+00024:-00110:002523.8188:04512
04513:-00253:-00081:-00136:002523.8188:04513
04514:-00354:-00045:-00034:002523.8188:04514
04515:+00018:+00298:-00286:002523.8188:04515
04516:+00215:-00158:+00064:002523.8188:04516
04517:-00077:-00005:-00427:002523.7189:04517
04518:-00193:-00118:-00328:002523.7189:04518
04519:-00206:-00114:-00310:002523.7189:04519
04520:+00024:-00206:-00404:002523.7189:04520
04521:+00235:-00284:-00219:002523.7189:04521
04522:-00175:+00079:-00536:002523.7189:04522
04523:-00306:-00045:-00268:002523.7189:04523
04524:-00052:+00110:-00280:002523.7189:04524
04525:+00277:-00194:-00369:002513.4863:04525
04526:+00232:-00196:-00041:002513.4863:04526
04527:-00234:+00176:-00253:002513.4863:04527
04528:-00334:-00164:+00127:002513.4863:04528
04529:-00167:+00274:-00616:002513.4863:04529
04530:+00295:-00094:-00094:002513.4863:04530
04531:+00164:-00161:-00200:002513.4863:04531
04532:-00108:-00056:-00131:002513.4863:04532
04533:-00252:-00016:+00242:002528.9885:04533
04534:+00050:+00168:+00141:002528.9885:04534
04535:+00342:+00181:+00218:002528.9885:04535
04536:-00098:-00065:+00122:002528.9885:04536
04537:-00250:+00163:+00064:002528.9885:04537
04538:-00034:-00009:+00438:002528.9885:04538
04539:+00176:+00212:+00150:002528.9885:04539
04540:+00307:+00158:+00297:002528.9885:04540
04541:-00145:+00077:+00121:002528.7709:04541
04542:-00280:+00421:+00272:002528.7709:04542
04543:-00251:+00070:+00503:002528.7709:04543
04544:+00039:+00124:+00053:002528.7709:04544
04545:+00210:+00309:+00283:002528.7709:04545
04546:-00086:-00026:+00203:002528.7709:04546
04547:-00333:+00169:+00367:002528.7709:04547
04548:-00115:+00099:+00069:002528.7709:04548
04549:+00108:+00159:+00119:002513.4450:04549
04550:+00297:+00408:+00221:002513.4450:04550
04551:-00074:+00047:+00217:002513.4450:04551
04552:-00210:+00320:+00234:002513.4450:04552
04553:-00110:+00064:+00188:002513.4450:04553
04554:+00231:+00280:+00172:002513.4450:04554
04555:+00223:+00082:+00118:002513.4450:04555
04556:+00065:+00109:-00026:002513.4450:04556
04557:-00135:+00232:+00174:002518.5568:04557
04558:-00052:+00065:+00072:002518.5568:04558
04559:+00343:+00188:-00012:002518.5568:04559
04560:+00231:+00203:+00104:002518.5568:04560
04561:-00016:+00075:-00163:002518.5568:04561
04562:-00107:+00264:+00040:002518.5568:04562
04563:+00193:+00057:-00070:002518.5568:04563
04564:+00354:+00010:-00115:002518.5568:04564
04565:-00013:-00044:-00103:002518.4829:04565
04566:-00317:-00146:-00236:002518.4829:04566
04567:-00049:+00007:-00240:002518.4829:04567
04568:+00258:-00246:-00274:002518.4829:04568
04569:+00289:-00103:-00362:002518.4829:04569
04570:+00015:-00108:-00286:002518.4829:04570
04571:-00192:+00084:-00334:002518.4829:04571
04572:-00105:+00011:+00014:002518.4829:04572
04573:+00386:+00092:-00193:002508.3063:04573
04574:+00184:+00108:-00224:002508.3063:04574
04575:+00011:-00021:-00109:002508.3063:04575
04576:-00168:+00088:-00137:002508.3063:04576
04577:+00051:-00121:+00107:002508.3063:04577
04578:+00329:-00153:-00046:002508.3063:04578
04579:+00084:-00003:-00033:002508.3063:04579
04580:-00125:-00095:+00054:002518.5720:04580
04581:-00046:+00043:+00084:002518.5720:04581
04582:+00223:+00058:+00088:002518.5720:04582
04583:+00350:-00014:+00257:002518.5720:04583
04584:+00040:+00173:+00008:002518.5720:04584
04585:-00174:+00070:+00162:002518.5720:04585
04586:-00243:+00111:+00159:002518.5720:04586
04587:+00180:+00307:+00125:002518.5720:04587
04588:+00275:+00103:+00286:002513.2951:04588
04589:-00114:+00238:+00058:002513.2951:04589
04590:-00418:-00049:+00307:002513.2951:04590
04591:-00159:+00155:+00312:002513.2951:04591
04592:+00315:+00352:+00064:002513.2951:04592
04593:+00059:+00049:+00275:002513.2951:04593
04594:-00243:+00265:-00078:002513.2951:04594
04595:-00280:-00079:+00418:002513.2951:04595
04596:-00007:+00352:-00016:002503.2592:04596
04597:+00326:+00382:-00060:002503.2592:04597
04598:+00034:-00078:+00391:002503.2592:04598
04599:-00283:+00169:-00111:002503.2592:04599
04600:-00169:+00086:+00197:002503.2592:04600
04601:+00219:+00086:-00083:002503.2592:04601
04602:+00349:+00176:-00066:002503.2592:04602
04603:-00164:-00154:+00260:002503.2592:04603
04604:-00340:+00216:-00181:002513.3657:04604
04605:-00043:+00141:-00129:002513.3657:04605
04606:+00260:-00028:-00004:002513.3657:04606
04607:+00173:+00196:-00063:002513.3657:04607
04608:-00211:-00102:+00128:002513.3657:04608
04609:-00188:+00238:-00221:002513.3657:04609
04610:-00009:-00005:-00200:002513.3657:04610
04611:+00213:-00077:-00028:002513.3657:04611
04612:+00115:+00020:-00283:002518.4677:04612
04613:-00147:-00047:-00243:002518.4677:04613
04614:-00045:+00230:-00355:002518.4677:04614
04615:+00197:-00121:+00019:002518.4677:04615
04616:+00144:+00077:-00015:002518.4677:04616
04617:+00049:+00075:-00146:002518.4677:04617
04618:-00085:-00113:-00074:002518.4677:04618
04619:-00314:+00021:-00391:002518.4677:04619
04620:+00325:+00006:-00058:002503.0363:04620
04621:+00382:-00089:+00053:002503.0363:04621
04622:-00151:+00192:-00141:002503.0363:04622
04623:-00401:+00004:+00047:002503.0363:04623
04624:-00151:+00182:-00392:002503.0363:04624
04625:+00333:-00217:+00235:002503.0363:04625
04626:+00224:+00201:-00423:002503.0363:04626
04627:-00236:+00187:+00178:002503.0363:04627
04628:-00228:+00183:+00086:002513.3088:04628
04629:+00019:+00150:-00213:002513.3088:04629
04630:+00359:+00116:+00573:002513.3088:04630
04631:+00030:-00071:+00107:002513.3088:04631
04632:-00152:+00204:+00174:002513.3088:04632
04633:-00105:+00195:+00025:002513.3088:04633
04634:+00018:+00088:+00253:002513.3088:04634
04635:+00228:+00041:+00490:002513.3088:04635
04636:-00113:-00035:-00031:002508.1918:04636
04637:-00252:-00012:+00492:002508.1918:04637
04638:-00373:+00170:-00288:002508.1918:04638
04639:+00222:+00110:+00154:002508.1918:04639
04640:+00236:+00031:+00384:002508.1918:04640
04641:-00121:-00048:-00031:002508.1918:04641
04642:-00320:+00025:+00329:002508.1918:04642
04643:-00333:+00064:-00220:002508.1918:04643
04644:+00300:+00064:+00240:002508.3361:04644
04645:+00333:+00152:-00058:002508.3361:04645
04646:-00158:-00009:+00083:002508.3361:04646
04647:-00308:+00070:+00097:002508.3361:04647
04648:-00154:+00057:-00142:002508.3361:04648
04649:+00244:+00090:+00113:002508.3361:04649
04650:+00245:+00009:-00206:002508.3361:04650
04651:-00048:+00135:-00063:002508.3361:04651
04652:-00224:-00026:-00030:002513.2939:04652
04653:-00207:+00062:-00062:002513.2939:04653
04654:+00258:+00010:+00065:002513.2939:04654
04655:+00153:+00030:-00122:002513.2939:04655
04656:-00073:+00036:-00023:002513.2939:04656
04657:-00338:-00048:-00368:002513.2939:04657
04658:+00141:+00198:-00046:002513.2939:04658
04659:+00256:+00081:+00159:002513.2939:04659
04660:+00062:-00090:-00316:002518.4150:04660
04661:-00192:+00015:-00248:002518.4150:04661
04662:-00301:-00008:-00518:002518.4150:04662
04663:+00180:+00056:-00135:002518.4150:04663
04664:+00297:-00059:-00142:002518.4150:04664
04665:-00082:-00053:-00349:002518.4150:04665
04666:-00334:-00185:-00198:002518.4150:04666
04667:-00203:-00157:-00623:002518.4150:04667
04668:+00323:-00095:-00194:002508.2392:04668
04669:+00304:-00102:-00477:002508.2392:04669
04670:-00209:-00041:-00628:002508.2392:04670
04671:-00287:-00145:-00225:002508.2392:04671
04672:-00125:+00043:-00486:002508.2392:04672
04673:+00369:-00213:-00198:002508.2392:04673
04674:-00031:-00027:-00574:002508.2392:04674
04675:-00262:-00384:-00333:002508.2392:04675
04676:-00208:+00126:-00554:002518.5000:04676
04677:+00167:-00299:-00042:002518.5000:04677
04678:+00302:+00191:+00049:002518.5000:04678
04679:-00044:+00040:-00098:002518.5000:04679
04680:-00282:+00039:+00428:002518.5000:04680
04681:-00480:+00008:+00145:002518.5000:04681
04682:+00057:+00127:+00407:002518.5000:04682
04683:+00300:+00056:+00215:002518.5000:04683
04684:-00011:+00185:-00175:002523.5979:04684
04685:-00449:-00181:+00242:002523.5979:04685
04686:-00538:+00002:+00096:002523.5979:04686
04687:+00267:+00277:+00361:002523.5979:04687
04688:+00334:+00045:+00254:002523.5979:04688
04689:-00043:+00101:+00070:002523.5979:04689
04690:-00225:-00031:+00284:002523.5979:04690
04691:-00173:+00281:+00225:002523.5979:04691
04692:+00144:+00131:+00410:002508.2988:04692
04693:+00148:+00235:-00003:002508.2988:04693
04694:+00043:+00227:+00132:002508.2988:04694
04695:-00336:-00017:+00111:002508.2988:04695
04696:-00375:+00309:+00148:002508.2988:04696
04697:+00053:+00159:-00002:002508.2988:04697
04698:+00196:-00073:-00198:002508.2988:04698
04699:-00030:+00021:-00132:002508.2988:04699
04700:-00435:-00195:-00240:002513.4523:04700
04701:+00014:-00012:+00004:002513.4523:04701
04702:+00214:+00130:-00116:002513.4523:04702
04703:+00083:-00087:-00177:002513.4523:04703
04704:-00115:+00277:-00285:002513.4523:04704
04705:-00200:-00099:-00129:002513.4523:04705
04706:+00150:+00048:-00048:002513.4523:04706
04707:+00264:+00068:-00063:002513.4523:04707
04708:+00234:+00076:-00116:002503.1320:04708
04709:-00014:+00089:-00219:002503.1320:04709
04710:-00105:+00089:-00034:002503.1320:04710
04711:+00221:+00211:+00135:002503.1320:04711
04712:+00271:+00097:-00103:002503.1320:04712
04713:+00200:+00232:-00024:002503.1320:04713
04714:-00224:+00055:-00055:002503.1320:04714
04715:-00281:+00095:+00021:002503.1320:04715
04716:+00167:+00048:+00094:002493.1965:04716
04717:+00274:-00023:-00119:002493.1965:04717
04718:+00065:+00140:-00037:002493.1965:04718
04719:-00313:-00206:-00044:002493.1965:04719
04720:+00026:+00200:+00115:002493.1965:04720
04721:+00156:-00055:+00052:002493.1965:04721
04722:+00099:+00214:-00164:002493.1965:04722
04723:-00011:-00097:+00249:002493.1965:04723
04724:-00064:-00068:-00244:002488.0007:04724
04725:+00176:+00083:+00103:002488.0007:04725
04726:+00274:-00006:+00079:002488.0007:04726
04727:+00204:-00107:-00124:002488.0007:04727
04728:-00032:-00141:-00036:002488.0007:04728
04729:-00199:-00104:-00015:002488.0007:04729
04730:+00120:+00069:+00378:002488.0007:04730
04731:+00411:-00111:-00037:002488.0007:04731
04732:+00135:+00082:-00265:002493.0141:04732
04733:-00229:-00203:+00175:002493.0141:04733
04734:-00286:+00151:-00045:002493.0141:04734
04735:+00088:+00363:+00349:002493.0141:04735
04736:+00244:-00020:+00252:002493.0141:04736
04737:+00093:+00109:+00109:002493.0141:04737
04738:-00358:-00189:+00320:002493.0141:04738
04739:-00178:+00203:+00004:002493.0141:04739
04740:+00050:+00430:+00138:002473.2861:04740
04741:+00290:+00292:+00072:002473.2861:04741
04742:-00086:+00495:+00037:002473.2861:04742
04743:-00287:+00147:+00024:002473.2861:04743
04744:-00082:-00137:-00005:002473.2861:04744
04745:+00234:+00095:+00183:002473.2861:04745
04746:+00292:+00505:+00092:002473.2861:04746
04747:-00161:+00049:-00054:002473.2861:04747
04748:-00181:+00253:-00052:002477.9846:04748
04749:+00019:-00263:+00063:002477.9846:04749
04750:+00175:+00062:-00196:002477.9846:04750
04751:+00219:+00089:-00048:002477.9846:04751
04752:-00102:+00199:-00546:002477.9846:04752
04753:-00233:+00124:-00189:002477.9846:04753
04754:-00062:-00126:+00200:002477.9846:04754
04755:+00261:+00015:-00312:002477.9846:04755
04756:+00157:-00107:+00073:002487.9489:04756
04757:-00188:+00284:-00441:002487.9489:04757
04758:-00242:-00118:-00287:002487.9489:04758
04759:+00114:+00084:+00137:002487.9489:04759
04760:+00360:-00071:+00102:002487.9489:04760
04761:+00139:+00231:-00066:002487.9489:04761
04762:-00243:+00252:-00448:002487.9489:04762
04763:-00094:-00125:+00216:002487.9489:04763
04764:+00145:-00045:-00121:002463.3793:04764
04765:+00297:+00050:+00275:002463.3793:04765
04766:-00185:+00260:+00128:002463.3793:04766
04767:-00285:+00081:+00344:002463.3793:04767
04768:-00062:+00001:+00355:002463.3793:04768
04769:+00085:+00080:+00137:002463.3793:04769
04770:+00132:+00075:+00283:002463.3793:04770
04771:-00282:+00321:-00115:002463.3793:04771
04772:-00339:+00013:+00397:002483.0085:04772
04773:-00005:+00003:+00418:002483.0085:04773
04774:+00181:-00063:+00088:002483.0085:04774
04775:+00138:+00062:+00089:002483.0085:04775
04776:-00439:+00282:-00139:002483.0085:04776
04777:-00236:+00030:+00386:002483.0085:04777
04778:+00054:-00011:+00298:002483.0085:04778
04779:+00322:-00039:+00131:002483.0085:04779
04780:+00197:-00017:+00098:002477.9094:04780
04781:-00256:+00189:-00338:002477.9094:04781
04782:-00244:+00325:+00066:002477.9094:04782
04783:-00084:+00029:-00123:002477.9094:04783
04784:+00318:-00074:-00079:002477.9094:04784
04785:+00131:+00012:-00005:002477.9094:04785
04786:-00318:+00077:-00060:002477.9094:04786
04787:-00315:+00118:-00130:002477.9094:04787
04788:+00194:+00059:-00164:002477.9094:04788
04789:+00434:-00038:-00031:002473.1518:04789
04790:-00020:-00095:+00077:002473.1518:04790
04791:-00195:-00050:-00198:002473.1518:04791
04792:-00198:-00061:-00100:002473.1518:04792
04793:+00226:+00175:-00171:002473.1518:04793
04794:+00400:+00107:-00057:002473.1518:04794
04795:-00135:-00135:-00002:002473.1518:04795
04796:-00210:+00032:-00164:002473.1518:04796
04797:-00124:+00023:-00132:002477.8601:04797
04798:+00164:+00205:-00076:002477.8601:04798
04799:+00294:-00108:+00052:002477.8601:04799
04800:-00143:+00064:+00026:002477.8601:04800
04801:-00346:+00108:+00038:002477.8601:04801
04802:-00249:+00002:+00160:002477.8601:04802
04803:+00238:+00002:-00118:002477.8601:04803
04804:+00187:-00005:+00077:002477.8601:04804
04805:-00095:+00002:-00225:002482.7243:04805
04806:-00373:+00124:+00064:002482.7243:04806
04807:+00035:+00073:+00209:002482.7243:04807
04808:+00201:+00060:+00024:002482.7243:04808
04809:+00070:+00052:+00251:002482.7243:04809
04810:-00089:+00012:-00067:002482.7243:04810
04811:-00225:+00156:+00020:002482.7243:04811
04812:+00019:+00095:+00135:002482.7243:04812
04813:+00116:+00049:+00174:002473.0539:04813
04814:+00182:+00042:+00244:002473.0539:04814
04815:-00147:-00001:-00005:002473.0539:04815
04816:-00259:-00049:+00080:002473.0539:04816
04817:-00116:+00224:+00116:002473.0539:04817
04818:+00057:-00050:+00142:002473.0539:04818
04819:+00220:+00080:+00171:002473.0539:04819
04820:-00208:+00034:+00060:002473.0539:04820
04821:-00349:-00123:+00296:002497.9606:04821
04822:+00012:+00225:+00017:002497.9606:04822
04823:+00285:-00143:+00051:002497.9606:04823
04824:+00142:-00048:-00388:002497.9606:04824
04825:-00314:+00102:-00205:002497.9606:04825
04826:-00075:-00037:-00062:002497.9606:04826
04827:+00049:-00020:-00261:002497.9606:04827
04828:+00218:-00102:-00209:002497.9606:04828
04829:-00037:-00183:-00604:002497.9589:04829
04830:-00239:+00130:-00456:002497.9589:04830
04831:-00094:-00253:-00181:002497.9589:04831
04832:+00159:-00096:-00487:002497.9589:04832
04833:+00114:-00261:-00238:002497.9589:04833
04834:-00238:-00018:-00892:002497.9589:04834
04835:-00282:-00164:-00629:002497.9589:04835
04836:-00041:+00139:-00525:002497.9589:04836
04837:+00008:-00295:-00572:002493.1596:04837
04838:+00168:-00104:-00240:002493.1596:04838
04839:-00168:-00207:-00589:002493.1596:04839
04840:-00254:-00387:-00219:002493.1596:04840
04841:+00006:+00249:-00458:002493.1596:04841
04842:+00456:-00180:-00166:002493.1596:04842
04843:+00365:+00083:-00198:002493.1596:04843
04844:-00349:-00128:-00054:002493.1596:04844
04845:-00336:+00251:+00088:002508.1994:04845
04846:-00048:+00016:+00081:002508.1994:04846
04847:+00509:-00129:+00393:002508.1994:04847
04848:+00481:+00087:-00123:002508.1994:04848
04849:-00202:+00096:+00008:002508.1994:04849
04850:-00491:+00130:+00210:002508.1994:04850
04851:-00343:+00166:+00488:002508.1994:04851
04852:+00256:+00138:+00673:002508.1994:04852
04853:-00004:+00281:+00361:002513.3251:04853
04854:-00303:-00001:+00168:002513.3251:04854
04855:-00254:+00209:+00323:002513.3251:04855
04856:-00162:+00135:+00378:002513.3251:04856
04857:+00068:+00216:+00504:002513.3251:04857
04858:-00343:+00250:+00073:002513.3251:04858
04859:-00371:+00205:+00518:002513.3251:04859
04860:-00009:+00219:+00200:002513.3251:04860
04861:+00328:+00188:+00315:002498.1882:04861
04862:+00327:+00323:+00442:002498.1882:04862
04863:-00261:-00169:+00005:002498.1882:04863
04864:-00293:+00391:+00131:002498.1882:04864
04865:+00097:+00016:+00048:002498.1882:04865
04866:+00376:+00228:+00213:002498.1882:04866
04867:+00313:-00171:+00167:002498.1882:04867
04868:+00100:+00047:+00003:002498.1882:04868
04869:+00007:+00177:+00205:002508.2670:04869
04870:+00028:-00047:-00296:002508.2670:04870
04871:+00179:+00131:-00147:002508.2670:04871
04872:+00057:+00161:-00249:002508.2670:04872
04873:-00195:-00027:-00298:002508.2670:04873
04874:-00143:+00180:-00094:002508.2670:04874
04875:-00066:+00035:-00261:002508.2670:04875
04876:+00380:+00196:-00009:002508.2670:04876
04877:-00038:+00229:-00096:002508.1958:04877
04878:-00248:+00104:-00310:002508.1958:04878
04879:-00158:+00092:-00169:002508.1958:04879
04880:+00341:-00032:-00431:002508.1958:04880
04881:+00470:+00068:-00037:002508.1958:04881
04882:+00046:-00110:-00148:002508.1958:04882
04883:-00145:-00203:-00147:002508.1958:04883
04884:+00009:-00138:-00072:002508.1958:04884
04885:+00392:-00228:-00037:002498.1733:04885
04886:+00397:-00176:-00159:002498.1733:04886
04887:+00149:-00069:-00136:002498.1733:04887
04888:-00032:+00208:-00265:002498.1733:04888
04889:+00120:-00051:+00146:002498.1733:04889
04890:+00359:+00104:+00066:002498.1733:04890
04891:+00092:+00103:-00016:002498.1733:04891
04892:-00074:-00135:+00212:002498.1733:04892
04893:-00304:+00115:-00450:002503.1892:04893
04894:-00223:-00287:+00511:002503.1892:04894
04895:+00239:-00012:+00187:002503.1892:04895
04896:-00087:+00068:+00111:002503.1892:04896
04897:-00169:-00355:+00197:002503.1892:04897
04898:-00155:+00249:-00153:002503.1892:04898
04899:+00148:-00280:+01026:002503.1892:04899
04900:+00213:+00075:+00194:002503.1892:04900
04901:-00003:+00486:+00093:002498.0295:04901
04902:-00221:+00160:+00438:002498.0295:04902
04903:-00188:+00517:-00175:002498.0295:04903
04904:+00521:+00168:+00849:002498.0295:04904
04905:+00447:+00351:-00257:002498.0295:04905
04906:-00202:+00460:+00276:002498.0295:04906
04907:-00269:+00009:+00199:002498.0295:04907
04908:-00003:+00111:+00153:002498.0295:04908
04909:+00388:+00465:+00769:002493.1669:04909
04910:-00010:-00205:-00268:002493.1669:04910
04911:-00101:+00174:+00027:002493.1669:04911
04912:-00345:-00082:+00098:002493.1669:04912
04913:-00143:+00229:-00122:002493.1669:04913
04914:+00304:+00328:+00449:002493.1669:04914
04915:-00037:-00158:-00144:002493.1669:04915
04916:-00165:+00184:-00087:002493.1669:04916
04917:-00357:-00140:-00074:002498.0986:04917
04918:+00187:-00020:-00452:002498.0986:04918
04919:+00342:+00040:+00111:002498.0986:04919
04920:+00034:+00144:-00218:002498.0986:04920
04921:-00210:-00138:-00224:002498.0986:04921
04922:-00249:-00164:-00067:002498.0986:04922
04923:+00223:-00179:-00305:002498.0986:04923
04924:+00456:+00002:-00318:002498.0986:04924
04925:+00010:+00170:+00045:002492.9733:04925
04926:-00340:-00237:-00132:002492.9733:04926
04927:-00148:+00076:-00091:002492.9733:04927
04928:+00362:-00123:+00262:002492.9733:04928
04929:-00011:-00256:-00256:002492.9733:04929
04930:-00096:+00097:+00004:002492.9733:04930
04931:-00392:+00159:-00173:002492.9733:04931
04932:-00110:+00029:+00095:002492.9733:04932
04933:+00228:-00068:+00213:002488.1586:04933
04934:-00081:-00048:-00224:002488.1586:04934
04935:-00224:-00059:+00257:002488.1586:04935
04936:-00262:+00150:-00342:002488.1586:04936
04937:+00011:-00035:+00242:002488.1586:04937
04938:+00154:+00115:+00312:002488.1586:04938
04939:-00013:-00024:+00013:002488.1586:04939
04940:-00166:+00174:+00356:002488.1586:04940
04941:-00281:+00163:+00013:002503.0883:04941
04942:+00054:-00051:+00352:002503.0883:04942
04943:+00228:+00221:-00109:002503.0883:04943
04944:-00017:+00180:+00200:002503.0883:04944
04945:-00360:-00044:+00432:002503.0883:04945
04946:-00338:+00128:+00096:002503.0883:04946
04947:+00026:+00138:+00385:002503.0883:04947
04948:+00113:+00186:-00133:002503.0883:04948
04949:-00018:+00217:-00027:002502.9904:04949
04950:-00279:+00115:+00253:002502.9904:04950
04951:-00340:+00236:+00046:002502.9904:04951
04952:+00066:+00179:+00343:002502.9904:04952
04953:+00183:-00001:-00113:002502.9904:04953
04954:+00069:+00127:+00122:002502.9904:04954
04955:-00342:+00075:+00110:002502.9904:04955
04956:-00086:+00033:-00028:002502.9904:04956
04957:+00215:-00036:+00283:002498.0144:04957
04958:+00179:-00170:-00302:002498.0144:04958
04959:-00062:+00072:+00090:002498.0144:04959
04960:-00345:-00070:-00002:002498.0144:04960
04961:+00072:+00095:-00275:002498.0144:04961
04962:+00310:+00093:-00089:002498.0144:04962
04963:+00076:-00120:-00240:002498.0144:04963
04964:-00217:+00037:+00013:002498.0144:04964
04965:-00301:+00013:-00252:002508.1318:04965
04966:+00043:+00061:-00047:002508.1318:04966
04967:+00189:+00151:-00262:002508.1318:04967
04968:+00001:+00027:-00359:002508.1318:04968
04969:-00250:-00051:+00121:002508.1318:04969
04970:-00277:+00045:-00262:002508.1318:04970
04971:+00100:-00212:+00010:002508.1318:04971
04972:+00247:+00105:-00248:002508.1318:04972
04973:+00007:-00025:-00111:002513.1254:04973
04974:-00305:+00053:-00041:002513.1254:04974
04975:-00131:-00141:-00179:002513.1254:04975
04976:+00126:-00270:+00023:002513.1254:04976
04977:+00226:-00056:-00487:002513.1254:04977
04978:+00121:-00117:-00056:002513.1254:04978
04979:-00316:-00113:-00235:002513.1254:04979
04980:-00043:+00049:-00209:002513.1254:04980
04981:+00227:-00136:-00210:002508.2319:04981
04982:+00240:-00018:-00501:002508.2319:04982
04983:-00201:-00164:-00064:002508.2319:04983
04984:-00305:-00170:-00427:002508.2319:04984
04985:+00070:-00225:-00196:002508.2319:04985
04986:+00325:-00185:-00504:002508.2319:04986
04987:+00048:-00153:-00261:002508.2319:04987
04988:-00372:-00154:-00017:002508.2319:04988
04989:-00322:-00028:-00359:002523.5793:04989
04990:+00185:-00038:+00077:002523.5793:04990
04991:+00074:-00043:-00417:002523.5793:04991
04992:-00191:-00049:+00032:002523.5793:04992
04993:-00449:+00227:-00249:002523.5793:04993
04994:-00175:+00014:-00011:002523.5793:04994
04995:+00156:+00561:+00448:002523.5793:04995
04996:+00161:-00262:+00345:002523.3964:04996
04997:+00175:+00164:+00098:002523.3964:04997
04998:-00205:-00025:+00053:002523.3964:04998
04999:-00067:-00010:+00170:002523.3964:04999
05000:+00055:+00025:-00011:002523.3964:05000
05001:+00154:-00245:+00266:002523.3964:05001
05002:-00084:-00023:+00054:002523.3964:05002
05003:-00067:+00144:+00098:002523.3964:05003
05004:+00010:+00087:+00214:002513.3774:05004
05005:+00241:+00197:-00177:002513.3774:05005
05006:-00103:+00007:+00069:002513.3774:05006
05007:-00294:+00286:+00100:002513.3774:05007
05008:-00380:+00149:-00040:002513.3774:05008
05009:+00113:+00107:+00255:002513.3774:05009
05010:+00110:-00008:+00049:002513.3774:05010
05011:+00014:+00041:+00055:002513.3774:05011
05012:-00263:-00036:+00199:002518.5908:05012
05013:-00168:+00124:+00107:002518.5908:05013
05014:+00092:+00016:+00162:002518.5908:05014
05015:+00174:-00083:-00045:002518.5908:05015
05016:+00143:+00121:+00076:002518.5908:05016
05017:-00174:-00126:+00127:002518.5908:05017
05018:+00065:+00332:+00122:002518.5908:05018
05019:+00171:+00106:+00052:002518.5908:05019
05020:+00257:+00070:-00053:002508.2221:05020
05021:+00095:-00004:+00156:002508.2221:05021
05022:-00095:-00114:-00065:002508.2221:05022
05023:+00031:+00264:-00005:002508.2221:05023
05024:+00114:+00069:+00019:002508.2221:05024
05025:+00288:+00247:-00135:002508.2221:05025
05026:-00061:-00172:+00073:002508.2221:05026
05027:-00267:-00073:-00076:002508.2221:05027
05028:-00008:+00128:+00202:002503.2556:05028
05029:+00344:-00080:-00225:002503.2556:05029
05030:+00301:+00208:-00342:002503.2556:05030
05031:-00124:-00182:+00012:002503.2556:05031
05032:-00312:+00296:-00415:002503.2556:05032
05033:+00032:+00178:+00114:002503.2556:05033
05034:+00364:+00173:-00115:002503.2556:05034
05035:+00281:+00195:-00006:002503.2556:05035
05036:-00045:-00245:+00032:002503.1782:05036
05037:-00088:+00030:-00113:002503.1782:05037
05038:+00156:+00216:+00193:002503.1782:05038
05039:+00266:-00103:-00144:002503.1782:05039
05040:+00055:+00157:-00204:002503.1782:05040
05041:-00130:-00225:+00289:002503.1782:05041
05042:-00047:+00109:+00039:002503.1782:05042
05043:+00083:-00013:+00393:002503.1782:05043
05044:+00284:-00062:-00156:002492.8881:05044
05045:-00003:+00403:-00249:002492.8881:05045
05046:-00269:-00106:+00152:002492.8881:05046
05047:-00025:+00103:+00059:002492.8881:05047
05048:+00390:+00172:+00382:002492.8881:05048
05049:+00202:-00052:-00049:002492.8881:05049
05050:-00229:+00334:-00345:002492.8881:05050
05051:-00408:-00038:+00223:002492.8881:05051
05052:+00061:+00131:+00065:002483.1557:05052
05053:+00395:+00159:+00294:002483.1557:05053
05054:+00146:-00028:+00192:002483.1557:05054
05055:-00271:+00252:-00220:002483.1557:05055
05056:-00171:+00119:+00222:002483.1557:05056
05057:+00096:+00250:-00060:002483.1557:05057
05058:+00354:+00173:+00208:002483.1557:05058
05059:-00067:+00048:+00183:002483.1557:05059
05060:-00218:+00084:-00214:002487.9565:05060
05061:-00005:+00098:+00033:002487.9565:05061
05062:+00168:-00112:-00164:002487.9565:05062
05063:+00243:+00236:+00069:002487.9565:05063
05064:-00108:+00025:+00130:002487.9565:05064
05065:-00260:+00005:-00098:002487.9565:05065
05066:-00148:+00095:+00187:002487.9565:05066
05067:+00262:-00023:-00052:002487.9565:05067
05068:+00204:+00203:+00035:002487.8457:05068
05069:-00168:+00323:-00017:002487.8457:05069
05070:-00327:-00135:-00036:002487.8457:05070
05071:-00017:+00088:+00255:002487.8457:05071
05072:+00283:+00023:+00274:002487.8457:05072
05073:+00217:+00058:+00059:002487.8457:05073
05074:-00178:+00062:-00296:002487.8457:05074
05075:-00313:+00007:-00015:002487.8457:05075
05076:-00067:+00057:+00213:002487.8457:05076
05077:+00308:-00059:+00068:002478.0961:05077
05078:+00026:+00133:-00018:002478.0961:05078
05079:-00142:+00089:-00347:002478.0961:05079
05080:-00233:-00032:-00093:002478.0961:05080
05081:-00063:+00122:-00202:002478.0961:05081
05082:+00231:-00001:+00135:002478.0961:05082
05083:-00057:+00174:-00088:002478.0961:05083
05084:-00234:+00077:+00138:002478.0961:05084
05085:-00155:-00086:+00009:002482.8613:05085
05086:+00209:+00129:-00225:002482.8613:05086
05087:+00231:+00019:+00197:002482.8613:05087
05088:-00229:+00178:-00109:002482.8613:05088
05089:-00282:+00097:+00138:002482.8613:05089
05090:-00082:-00110:+00046:002482.8613:05090
05091:+00143:+00014:-00106:002482.8613:05091
05092:+00146:+00144:+00041:002482.8613:05092
05093:-00188:+00220:-00057:002482.9006:05093
05094:-00291:+00001:+00042:002482.9006:05094
05095:-00135:-00019:+00299:002482.9006:05095
05096:+00153:-00013:+00024:002482.9006:05096
05097:+00279:-00016:-00004:002482.9006:05097
05098:-00231:+00106:-00059:002482.9006:05098
05099:-00306:+00132:+00154:002482.9006:05099
05100:-00103:+00098:+00001:002482.9006:05100
05101:+00278:+00002:-00087:002473.1083:05101
05102:-00002:-00120:+00145:002473.1083:05102
05103:-00184:+00076:-00082:002473.1083:05103
05104:-00286:+00113:-00048:002473.1083:05104
05105:+00113:+00121:-00140:002473.1083:05105
05106:+00180:-00037:+00064:002473.1083:05106
05107:+00017:-00042:+00241:002473.1083:05107
05108:-00154:+00055:-00104:002473.1083:05108
05109:-00342:-00068:-00143:002477.9111:05109
05110:+00104:+00193:-00041:002477.9111:05110
05111:+00291:+00005:+00038:002477.9111:05111
05112:-00016:-00005:+00146:002477.9111:05112
05113:-00346:+00006:-00056:002477.9111:05113
05114:-00294:-00101:-00031:002477.9111:05114
05115:+00244:+00146:-00113:002477.9111:05115
05116:+00339:-00023:+00084:002477.9111:05116
05117:-00095:-00002:-00044:002472.8940:05117
05118:-00326:+00012:+00002:002472.8940:05118
05119:-00198:+00218:-00011:002472.8940:05119
05120:+00198:+00082:-00004:002472.8940:05120
05121:+00128:-00153:+00094:002472.8940:05121
05122:-00027:+00089:-00110:002472.8940:05122
05123:-00328:+00115:-00062:002472.8940:05123
05124:-00089:+00291:-00168:002472.8940:05124
05125:+00164:+00116:-00003:002473.1848:05125
05126:+00178:-00112:+00308:002473.1848:05126
05127:-00022:+00098:-00030:002473.1848:05127
05128:-00303:+00050:-00141:002473.1848:05128
05129:-00099:+00185:-00225:002473.1848:05129
05130:+00155:+00072:+00185:002473.1848:05130
05131:+00200:-00010:+00231:002473.1848:05131
05132:-00116:+00158:-00028:002473.1848:05132
05133:-00279:-00003:+00163:002487.9565:05133
05134:-00115:+00223:-00280:002487.9565:05134
05135:+00156:+00034:+00274:002487.9565:05135
05136:+00174:+00117:+00185:002487.9565:05136
05137:-00113:+00010:-00115:002487.9565:05137
05138:-00253:-00146:+00163:002487.9565:05138
05139:-00091:+00143:-00243:002487.9565:05139
05140:+00331:-00073:+00217:002487.9565:05140
05141:+00306:-00041:-00410:002492.9475:05141
05142:-00419:-00053:-00266:002492.9475:05142
05143:-00234:-00037:+00085:002492.9475:05143
05144:+00029:+00063:-00500:002492.9475:05144
05145:+00338:-00197:+00052:002492.9475:05145
05146:+00073:-00015:-00677:002492.9475:05146
05147:-00320:-00114:-00425:002492.9475:05147
05148:-00067:+00188:-00139:002492.9475:05148
05149:+00171:+00036:-00288:002493.0820:05149
05150:+00413:-00039:+00107:002493.0820:05150
05151:-00303:-00234:-00406:002493.0820:05151
05152:-00253:-00038:-00431:002493.0820:05152
05153:+00028:-00078:-00166:002493.0820:05153
05154:+00213:+00048:-00525:002493.0820:05154
05155:+00213:-00059:-00184:002493.0820:05155
05156:-00115:-00067:-00251:002493.0820:05156
05157:-00242:+00008:-00262:002503.0097:05157
05158:-00129:+00118:-00268:002503.0097:05158
05159:+00036:+00104:-00147:002503.0097:05159
05160:+00118:-00083:+00059:002503.0097:05160
05161:-00198:-00020:-00096:002503.0097:05161
05162:-00257:+00113:+00080:002503.0097:05162
05163:-00034:+00145:+00061:002503.0097:05163
05164:+00217:-00142:+00006:002503.0097:05164
05165:+00155:+00087:+00213:002507.9936:05165
05166:-00262:-00045:+00052:002507.9936:05166
05167:-00180:+00185:+00128:002507.9936:05167
05168:-00010:+00094:+00119:002507.9936:05168
05169:+00376:+00116:+00028:002507.9936:05169
05170:-00065:+00158:+00070:002507.9936:05170
05171:-00375:+00110:-00048:002507.9936:05171
05172:-00089:+00274:+00104:002507.9936:05172
05173:+00023:+00021:+00139:002498.0473:05173
05174:+00296:+00151:+00151:002498.0473:05174
05175:-00035:+00040:+00271:002498.0473:05175
05176:-00200:-00063:+00172:002498.0473:05176
05177:-00162:+00063:+00057:002498.0473:05177
05178:+00099:+00036:+00047:002498.0473:05178
05179:+00273:+00034:+00139:002498.0473:05179
05180:-00042:+00037:+00066:002498.0473:05180
05181:-00180:+00221:+00108:002503.0959:05181
05182:-00013:+00015:+00253:002503.0959:05182
05183:+00240:+00130:-00007:002503.0959:05183
05184:+00348:+00054:-00035:002503.0959:05184
05185:-00157:+00137:-00014:002503.0959:05185
05186:-00179:+00153:+00195:002503.0959:05186
05187:-00069:+00055:-00056:002503.0959:05187
05188:+00447:+00198:+00158:002503.0959:05188
05189:+00162:+00022:+00110:002513.3100:05189
05190:-00084:+00077:-00175:002513.3100:05190
05191:-00135:+00133:+00218:002513.3100:05191
05192:-00068:+00281:-00122:002513.3100:05192
05193:+00396:+00193:-00183:002513.3100:05193
05194:+00250:+00008:+00022:002513.3100:05194
05195:-00011:+00248:-00312:002513.3100:05195
05196:-00151:+00006:+00166:002513.3100:05196
05197:+00193:+00287:-00207:002493.1779:05197
05198:+00395:+00235:+00099:002493.1779:05198
05199:+00161:+00071:+00192:002493.1779:05199
05200:-00302:-00029:-00280:002493.1779:05200
05201:-00168:-00008:+00150:002493.1779:05201
05202:+00330:+00068:-00107:002493.1779:05202
05203:+00390:-00124:+00010:002493.1779:05203
05204:-00049:-00068:+00299:002493.1779:05204
05205:-00217:-00034:-00255:002498.0986:05205
05206:-00001:+00069:+00264:002498.0986:05206
05207:+00429:+00111:+00086:002498.0986:05207
05208:+00103:-00026:+00049:002498.0986:05208
05209:-00006:+00083:+00219:002498.0986:05209
05210:-00149:+00130:-00164:002498.0986:05210
05211:-00041:+00159:+00235:002498.0986:05211
05212:+00433:+00120:+00082:002498.0986:05212
05213:+00123:+00039:+00020:002497.9851:05213
05214:-00120:-00056:+00220:002497.9851:05214
05215:-00299:-00145:-00011:002497.9851:05215
05216:+00372:+00209:+00137:002497.9851:05216
05217:+00441:-00013:-00124:002497.9851:05217
05218:-00043:+00152:-00061:002497.9851:05218
05219:-00367:-00016:+00272:002497.9851:05219
05220:-00299:+00079:-00097:002497.9851:05220
05221:+00225:+00054:+00102:002482.9616:05221
05222:+00300:+00075:-00147:002482.9616:05222
05223:-00088:+00141:+00067:002482.9616:05223
05224:-00346:+00117:-00098:002482.9616:05224
05225:-00227:+00098:-00091:002482.9616:05225
05226:+00118:+00031:+00149:002482.9616:05226
05227:+00242:-00116:-00060:002482.9616:05227
05228:+00016:-00101:+00146:002482.9616:05228
05229:-00378:+00330:-00206:002492.8391:05229
05230:-00146:+00095:-00004:002492.8391:05230
05231:+00277:+00007:-00005:002492.8391:05231
05232:+00100:-00080:-00071:002492.8391:05232
05233:-00093:-00065:+00023:002492.8391:05233
05234:-00253:+00146:-00303:002492.8391:05234
05235:+00205:+00109:+00030:002492.8391:05235
05236:+00318:+00078:-00348:002492.8391:05236
05237:+00022:-00085:-00022:002497.8808:05237
05238:-00238:+00099:+00120:002497.8808:05238
05239:-00281:+00150:-00388:002497.8808:05239
05240:+00110:+00051:+00039:002497.8808:05240
05241:+00141:+00131:-00169:002497.8808:05241
05242:+00032:-00101:+00005:002497.8808:05242
05243:-00307:+00070:+00039:002497.8808:05243
05244:-00407:+00073:+00228:002497.8808:05244
05245:+00093:+00108:+00193:002482.9179:05245
05246:+00160:-00029:-00204:002482.9179:05246
05247:-00019:+00060:+00071:002482.9179:05247
05248:-00392:-00071:+00093:002482.9179:05248
05249:-00309:+00234:+00141:002482.9179:05249
05250:+00089:+00128:+00155:002482.9179:05250
05251:+00125:+00047:-00119:002482.9179:05251
05252:-00072:+00101:+00030:002482.9179:05252
05253:-00379:+00046:+00024:002497.8862:05253
05254:-00028:+00129:+00194:002497.8862:05254
05255:+00251:-00064:+00205:002497.8862:05255
05256:+00050:+00025:-00108:002497.8862:05256
05257:-00463:-00117:+00035:002497.8862:05257
05258:-00463:+00033:-00078:002497.8862:05258
05259:+00065:+00096:+00105:002497.8862:05259
05260:+00283:+00216:-00135:002497.8862:05260
05261:+00024:+00132:-00184:002497.8474:05261
05262:-00353:-00099:+00218:002497.8474:05262
05263:-00482:+00199:-00056:002497.8474:05263
05264:+00187:-00007:+00296:002497.8474:05264
05265:+00277:+00215:-00346:002497.8474:05265
05266:-00013:+00119:-00273:002497.8474:05266
05267:-00375:-00059:+00269:002497.8474:05267
05268:-00424:+00224:-00032:002497.8474:05268
05269:+00266:-00158:+00377:002492.9680:05269
05270:+00169:+00174:-00422:002492.9680:05270
05271:-00106:+00230:+00269:002492.9680:05271
05272:-00408:-00044:+00202:002492.9680:05272
05273:+00046:+00264:-00074:002492.9680:05273
05274:+00260:-00005:+00625:002492.9680:05274
05275:+00110:-00056:-00407:002492.9680:05275
05276:-00063:-00050:+00246:002492.9680:05276
05277:-00409:-00074:+00324:002503.0024:05277
05278:+00056:+00039:-00171:002503.0024:05278
05279:+00320:+00113:+00099:002503.0024:05279
05280:-00023:-00096:-00347:002503.0024:05280
05281:-00218:+00048:+00296:002503.0024:05281
05282:-00259:+00165:-00436:002503.0024:05282
05283:+00044:-00059:-00091:002503.0024:05283
05284:+00323:+00242:-00037:002503.0024:05284
05285:+00166:-00011:-00180:002508.0759:05285
05286:-00308:-00061:+00288:002508.0759:05286
05287:-00452:+00102:-00221:002508.0759:05287
05288:+00077:-00038:-00128:002508.0759:05288
05289:+00300:+00160:+00102:002508.0759:05289
05290:+00137:+00003:-00078:002508.0759:05290
05291:-00212:-00056:+00002:002508.0759:05291
05292:-00216:+00070:-00231:002508.0759:05292
05293:+00036:-00123:-00080:002503.1367:05293
05294:+00279:-00049:-00159:002503.1367:05294
05295:+00154:+00016:-00154:002503.1367:05295
05296:-00294:-00047:-00140:002503.1367:05296
05297:-00152:-00005:-00290:002503.1367:05297
05298:+00145:+00072:-00236:002503.1367:05298
05299:+00265:-00336:-00263:002503.1367:05299
05300:-00115:+00094:-00427:002503.1367:05300
05301:-00284:-00247:-00366:002513.2751:05301
05302:+00033:+00001:-00524:002513.2751:05302
05303:+00335:-00037:-00452:002513.2751:05303
05304:+00228:-00223:-00434:002513.2751:05304
05305:-00090:+00254:-00354:002513.2751:05305
05306:-00293:-00212:-00308:002513.2751:05306
05307:-00032:-00023:-00314:002513.2751:05307
05308:+00205:+00209:-00100:002513.2751:05308
05309:+00077:-00005:+00135:002518.2753:05309
05310:-00068:-00054:+00054:002518.2753:05310
05311:-00012:+00067:-00083:002518.2753:05311
05312:+00122:-00139:+00083:002518.2753:05312
05313:-00005:+00134:-00035:002518.2753:05313
05314:-00078:-00180:+00205:002518.2753:05314
05315:-00197:+00090:+00157:002518.2753:05315
05316:+00068:+00172:+00163:002518.2753:05316
05317:+00193:+00011:+00424:002508.1982:05317
05318:+00174:+00208:+00230:002508.1982:05318
05319:-00034:+00045:+00293:002508.1982:05319
05320:-00041:-00088:-00009:002508.1982:05320
05321:-00091:+00477:-00005:002508.1982:05321
05322:-00044:-00143:+00325:002508.1982:05322
05323:-00001:+00266:+00064:002508.1982:05323
05324:-00039:-00176:+00386:002508.1982:05324
05325:-00155:+00275:-00029:002513.2373:05325
05326:-00088:+00232:+00101:002513.2373:05326
05327:+00005:-00150:+00153:002513.2373:05327
05328:+00034:+00063:+00108:002513.2373:05328
05329:-00182:+00195:+00194:002513.2373:05329
05330:-00315:-00010:-00083:002513.2373:05330
05331:-00047:+00267:+00220:002513.2373:05331
05332:+00419:+00187:+00198:002513.2373:05332
05333:+00367:+00171:+00157:002508.0983:05333
05334:-00179:+00319:+00193:002508.0983:05334
05335:-00091:-00020:-00029:002508.0983:05335
05336:+00199:+00345:+00140:002508.0983:05336
05337:+00431:+00031:+00271:002508.0983:05337
05338:+00169:+00419:+00052:002508.0983:05338
05339:+00026:+00013:+00264:002508.0983:05339
05340:+00010:+00175:-00051:002508.0983:05340
05341:+00276:+00020:+00169:002493.0122:05341
05342:+00307:+00099:-00172:002493.0122:05342
05343:+00137:+00430:-00159:002493.0122:05343
05344:-00134:+00116:-00146:002493.0122:05344
05345:-00057:+00124:-00415:002493.0122:05345
05346:+00225:+00037:+00199:002493.0122:05346
05347:+00139:+00184:-00161:002493.0122:05347
05348:-00032:+00234:-00142:002493.0122:05348
05349:-00220:-00012:-00171:002487.8088:05349
05350:+00105:+00012:-00308:002487.8088:05350
05351:+00277:-00245:-00147:002487.8088:05351
05352:+00240:-00161:-00270:002487.8088:05352
05353:+00075:+00148:-00309:002487.8088:05353
05354:-00095:-00240:-00015:002487.8088:05354
05355:+00194:-00033:-00069:002487.8088:05355
05356:+00613:-00125:+00044:002487.8088:05356
05357:+00082:+00186:-00131:002492.8291:05357
05358:-00131:+00236:-00250:002492.8291:05358
05359:-00074:-00068:+00042:002492.8291:05359
05360:+00130:-00031:-00036:002492.8291:05360
05361:+00409:+00002:+00234:002492.8291:05361
05362:+00053:+00252:+00048:002492.8291:05362
05363:-00160:-00230:+00220:002492.8291:05363
05364:-00390:+00176:+00013:002492.8291:05364
05365:+00136:-00099:+00399:002483.0458:05365
05366:+00217:-00048:-00005:002483.0458:05366
05367:-00022:+00051:-00008:002483.0458:05367
05368:-00451:+00050:+00188:002483.0458:05368
05369:-00212:+00422:+00048:002483.0458:05369
05370:+00306:+00142:+00540:002483.0458:05370
05371:+00380:+00130:-00031:002483.0458:05371
05372:-00042:+00165:+00208:002483.0458:05372
05373:-00273:+00187:+00198:002477.8159:05373
05374:+00041:+00063:-00018:002477.8159:05374
05375:+00490:+00283:+00351:002477.8159:05375
05376:+00028:-00168:+00284:002477.8159:05376
05377:-00157:+00349:-00003:002477.8159:05377
05378:-00237:+00110:+00040:002477.8159:05378
05379:-00001:+00317:-00106:002477.8159:05379
05380:+00298:+00117:+00166:002477.8159:05380
05381:-00098:-00254:+00101:002482.7832:05381
05382:-00311:+00060:-00023:002482.7832:05382
05383:-00324:+00204:+00025:002482.7832:05383
05384:+00026:+00158:-00307:002482.7832:05384
05385:+00158:+00063:+00033:002482.7832:05385
05386:-00089:-00101:+00189:002482.7832:05386
05387:-00162:-00076:-00095:002482.7832:05387
05388:-00102:+00021:-00215:002482.7832:05388
05389:+00062:+00027:-00340:002473.1010:05389
05390:+00243:+00032:-00139:002473.1010:05390
05391:+00144:+00125:+00128:002473.1010:05391
05392:-00142:-00163:-00148:002473.1010:05392
05393:-00172:+00037:-00039:002473.1010:05393
05394:+00146:-00035:-00231:002473.1010:05394
05395:+00212:-00065:-00143:002473.1010:05395
05396:+00042:+00013:+00097:002473.1010:05396
05397:-00308:-00037:-00105:002477.8342:05397
05398:-00329:+00043:+00313:002477.8342:05398
05399:+00175:+00048:-00221:002477.8342:05399
05400:+00029:-00152:-00079:002477.8342:05400
05401:-00232:+00171:-00480:002477.8342:05401
05402:-00374:+00174:+00079:002477.8342:05402
05403:+00199:+00230:+00350:002477.8342:05403
05404:+00291:+00239:+00057:002477.8342:05404
05405:-00065:-00181:+00055:002482.8125:05405
05406:-00387:+00223:-00301:002482.8125:05406
05407:-00234:+00200:+00098:002482.8125:05407
05408:+00258:+00160:+00233:002482.8125:05408
05409:+00267:+00089:+00134:002482.8125:05409
05410:-00065:-00156:+00286:002482.8125:05410
05411:-00381:+00106:-00095:002482.8125:05411
05412:-00246:-00080:+00191:002482.8125:05412
05413:+00097:+00320:-00011:002482.8125:05413
05414:+00071:-00167:+00320:002473.0830:05414
05415:-00111:+00160:+00048:002473.0830:05415
05416:-00385:+00055:+00050:002473.0830:05416
05417:-00382:+00175:+00249:002473.0830:05417
05418:+00087:+00359:-00096:002473.0830:05418
05419:+00247:-00284:+00287:002473.0830:05419
05420:-00034:+00221:-00231:002473.0830:05420
05421:-00347:+00071:+00310:002473.0830:05421
05422:-00026:+00111:+00086:002482.7583:05422
05423:+00242:+00054:-00140:002482.7583:05423
05424:+00195:-00151:+00351:002482.7583:05424
05425:-00081:-00081:-00375:002482.7583:05425
05426:-00254:+00060:+00213:002482.7583:05426
05427:-00004:+00225:+00099:002482.7583:05427
05428:+00185:+00055:+00157:002482.7583:05428
05429:+00133:-00159:+00287:002482.7583:05429
05430:-00248:+00040:-00364:002482.7207:05430
05431:-00304:+00020:+00071:002482.7207:05431
05432:-00052:+00220:+00010:002482.7207:05432
05433:+00292:+00081:+00033:002482.7207:05433
05434:+00137:-00183:+00404:002482.7207:05434
05435:-00237:+00202:-00398:002482.7207:05435
05436:-00287:-00065:+00213:002482.7207:05436
05437:-00037:+00190:-00335:002482.7207:05437
05438:+00317:+00033:+00082:002483.2253:05438
05439:+00248:-00081:-00299:002483.2253:05439
05440:-00027:+00077:-00311:002483.2253:05440
05441:-00205:-00160:+00274:002483.2253:05441
05442:-00096:+00285:-00309:002483.2253:05442
05443:+00286:-00109:+00194:002483.2253:05443
05444:+00287:+00259:-00436:002483.2253:05444
05445:-00167:+00046:-00330:002483.2253:05445
05446:-00204:+00080:+00161:002493.0170:05446
05447:-00119:-00017:-00124:002493.0170:05447
05448:+00153:+00031:+00047:002493.0170:05448
05449:-00117:-00042:-00383:002493.0170:05449
05450:-00187:-00103:-00042:002493.0170:05450
05451:-00149:-00039:+00095:002493.0170:05451
05452:+00119:-00089:-00198:002493.0170:05452
05453:+00262:-00096:-00072:002493.0170:05453
05454:-00082:-00056:-00482:002503.0500:05454
05455:-00196:-00218:-00274:002503.0500:05455
05456:-00151:+00063:-00101:002503.0500:05456
05457:+00266:-00136:-00164:002503.0500:05457
05458:+00318:-00134:-00436:002503.0500:05458
05459:+00012:+00033:-00425:002503.0500:05459
05460:-00331:-00204:-00324:002503.0500:05460
05461:-00237:-00007:-00290:002503.0500:05461
05462:+00379:+00009:-00264:002498.1401:05462
05463:+00334:-00055:-00305:002498.1401:05463
05464:-00262:+00189:-00397:002498.1401:05464
05465:-00257:-00010:+00000:002498.1401:05465
05466:+00108:+00145:-00122:002498.1401:05466
05467:+00108:+00009:+00030:002498.1401:05467
05468:-00073:+00158:+00089:002498.1401:05468
05469:+00011:+00211:+00024:002498.1401:05469
05470:-00405:-00105:+00122:002503.1145:05470
05471:+00029:+00132:+00058:002503.1145:05471
05472:+00265:+00030:+00095:002503.1145:05472
05473:+00199:+00159:-00021:002503.1145:05473
05474:-00092:-00072:+00190:002503.1145:05474
05475:-00354:-00016:+00148:002503.1145:05475
05476:+00176:+00184:+00288:002503.1145:05476
05477:+00330:+00104:+00204:002503.1145:05477
05478:+00083:+00146:+00291:002518.4416:05478
05479:-00377:+00083:+00226:002518.4416:05479
05480:-00239:+00242:+00139:002518.4416:05480
05481:+00122:+00080:+00234:002518.4416:05481
05482:+00247:+00077:+00102:002518.4416:05482
05483:-00075:+00047:+00135:002518.4416:05483
05484:-00420:+00085:-00010:002518.4416:05484
05485:-00221:-00001:+00229:002518.4416:05485
05486:+00200:-00012:+00091:002503.1220:05486
05487:+00084:-00110:-00012:002503.1220:05487
05488:-00186:-00040:+00197:002503.1220:05488
05489:-00311:+00108:-00128:002503.1220:05489
05490:+00164:+00165:+00031:002503.1220:05490
05491:+00292:+00276:-00083:002503.1220:05491
05492:+00149:-00071:+00101:002503.1220:05492
05493:+00003:+00090:-00132:002503.1220:05493
05494:-00029:-00093:+00209:002503.0358:05494
05495:+00166:+00099:-00112:002503.0358:05495
05496:+00329:+00011:+00042:002503.0358:05496
05497:+00198:+00003:+00030:002503.0358:05497
05498:-00145:+00028:-00152:002503.0358:05498
05499:-00125:+00131:+00229:002503.0358:05499
05500:+00158:+00185:-00141:002503.0358:05500
05501:+00459:+00027:+00121:002503.0358:05501
05502:+00199:+00195:+00109:002508.0270:05502
05503:-00240:+00098:-00099:002508.0270:05503
05504:-00221:+00041:-00159:002508.0270:05504
05505:+00039:+00075:-00245:002508.0270:05505
05506:+00316:-00015:-00112:002508.0270:05506
05507:+00094:+00004:+00011:002508.0270:05507
05508:-00154:-00062:-00190:002508.0270:05508
05509:-00109:-00005:-00152:002508.0270:05509
05510:+00311:-00039:-00063:002492.9494:05510
05511:+00067:-00272:-00048:002492.9494:05511
05512:-00013:-00019:-00232:002492.9494:05512
05513:-00095:-00041:-00085:002492.9494:05513
05514:+00329:+00116:+00046:002492.9494:05514
05515:+00415:-00015:-00010:002492.9494:05515
05516:+00159:-00013:-00175:002492.9494:05516
05517:-00038:+00090:+00113:002492.9494:05517
05518:-00155:+00006:-00042:002492.9206:05518
05519:+00065:+00042:+00108:002492.9206:05519
05520:+00293:+00022:+00002:002492.9206:05520
05521:+00185:+00013:+00076:002492.9206:05521
05522:-00215:-00041:+00324:002492.9206:05522
05523:-00306:+00016:+00082:002492.9206:05523
05524:+00044:+00010:+00226:002492.9206:05524
05525:+00248:+00053:+00113:002492.9206:05525
05526:-00037:+00114:+00061:002497.9741:05526
05527:-00355:+00098:+00303:002497.9741:05527
05528:-00282:+00279:+00113:002497.9741:05528
05529:+00238:+00177:+00300:002497.9741:05529
05530:+00167:+00160:+00103:002497.9741:05530
05531:-00112:+00278:+00289:002497.9741:05531
05532:-00303:+00133:+00248:002497.9741:05532
05533:+00098:+00333:+00062:002497.9741:05533
05534:+00243:+00128:+00223:002483.0971:05534
05535:+00145:+00019:+00079:002483.0971:05535
05536:-00144:-00035:-00033:002483.0971:05536
05537:-00182:+00343:-00047:002483.0971:05537
05538:-00022:+00170:+00000:002483.0971:05538
05539:+00245:+00208:-00069:002483.0971:05539
05540:+00255:-00069:-00126:002483.0971:05540
05541:-00219:+00076:+00012:002483.0971:05541
05542:-00385:+00037:-00168:002487.9233:05542
05543:+00035:+00136:-00222:002487.9233:05543
05544:+00259:+00038:-00295:002487.9233:05544
05545:+00022:-00103:-00201:002487.9233:05545
05546:-00211:+00017:-00111:002487.9233:05546
05547:-00199:+00010:-00219:002487.9233:05547
05548:+00092:+00032:-00163:002487.9233:05548
05549:+00162:+00121:-00208:002487.9233:05549
05550:+00005:+00045:-00267:002492.9882:05550
05551:-00216:-00032:+00015:002492.9882:05551
05552:-00133:-00001:+00042:002492.9882:05552
05553:+00121:-00141:+00176:002492.9882:05553
05554:+00269:+00050:-00152:002492.9882:05554
05555:-00201:-00170:-00063:002492.9882:05555
05556:-00427:+00046:+00071:002492.9882:05556
05557:-00053:+00049:+00297:002492.9882:05557
05558:+00182:+00168:-00134:002483.2070:05558
05559:+00193:+00197:-00105:002483.2070:05559
05560:-00269:-00088:+00380:002483.2070:05560
05561:-00402:+00257:+00056:002483.2070:05561
05562:+00063:+00016:+00438:002483.2070:05562
05563:+00048:+00232:-00212:002483.2070:05563
05564:+00039:+00111:-00007:002483.2070:05564
05565:-00321:+00109:+00341:002483.2070:05565
05566:-00480:+00062:+00092:002493.0690:05566
05567:-00070:+00377:+00225:002493.0690:05567
05568:+00148:+00035:-00106:002493.0690:05568
05569:+00103:+00029:+00343:002493.0690:05569
05570:-00292:+00207:+00320:002493.0690:05570
05571:-00316:+00084:+00158:002493.0690:05571
05572:+00089:+00125:+00122:002493.0690:05572
05573:+00272:+00102:-00166:002493.0690:05573
05574:-00245:+00105:+00107:002497.9924:05574
05575:-00345:+00041:+00248:002497.9924:05575
05576:-00068:+00120:-00120:002497.9924:05576
05577:+00187:+00213:+00188:002497.9924:05577
05578:+00080:+00167:-00380:002497.9924:05578
05579:-00055:-00164:+00234:002497.9924:05579
05580:-00214:+00198:-00400:002497.9924:05580
05581:-00129:-00210:-00130:002497.9924:05581
05582:+00217:+00348:-00320:002493.1520:05582
05583:+00255:+00031:-00315:002493.1520:05583
05584:-00106:-00113:+00261:002493.1520:05584
05585:-00338:+00015:-00417:002493.1520:05585
05586:-00144:-00168:+00154:002493.1520:05586
05587:+00344:+00237:-00405:002493.1520:05587
05588:+00282:-00032:+00067:002493.1520:05588
05589:-00154:+00113:+00096:002493.1520:05589
05590:-00279:+00139:-00196:002503.1782:05590
05591:+00032:-00051:+00083:002503.1782:05591
05592:+00384:+00104:-00405:002503.1782:05592
05593:+00136:+00012:+00173:002503.1782:05593
05594:-00304:-00040:+00205:002503.1782:05594
05595:-00069:+00121:-00306:002503.1782:05595
05596:+00137:+00043:+00506:002503.1782:05596
05597:+00235:+00173:-00292:002503.1782:05597
05598:-00064:+00093:+00155:002508.2370:05598
05599:-00221:+00102:-00146:002508.2370:05599
05600:-00220:+00005:-00111:002508.2370:05600
05601:+00260:+00099:+00188:002508.2370:05601
05602:+00319:-00131:-00172:002508.2370:05602
05603:-00036:+00046:-00138:002508.2370:05603
05604:-00332:-00321:-00359:002508.2370:05604
05605:-00295:-00009:-00373:002508.2370:05605
05606:+00379:-00107:+00071:002498.1657:05606
05607:+00410:-00154:-00542:002498.1657:05607
05608:-00160:-00049:-00255:002498.1657:05608
05609:-00383:-00224:-00333:002498.1657:05609
05610:-00158:+00048:-00499:002498.1657:05610
05611:+00429:-00049:-00194:002498.1657:05611
05612:+00349:-00036:-00621:002498.1657:05612
05613:-00163:+00124:-00383:002498.1657:05613
05614:-00272:-00145:-00207:002513.4257:05614
05615:-00095:+00012:-00003:002513.4257:05615
05616:+00192:-00008:+00073:002513.4257:05616
05617:-00082:+00029:-00240:002513.4257:05617
05618:-00066:+00278:-00154:002513.4257:05618
05619:-00303:-00041:-00075:002513.4257:05619
05620:-00094:+00144:+00042:002513.4257:05620
05621:+00073:-00070:+00170:002513.4257:05621
05622:+00015:+00094:-00050:002518.4035:05622
05623:-00090:-00125:-00077:002518.4035:05623
05624:-00297:+00102:-00070:002518.4035:05624
05625:+00035:+00019:+00235:002518.4035:05625
05626:+00157:+00103:+00006:002518.4035:05626
05627:-00015:+00120:+00197:002518.4035:05627
05628:-00244:+00093:+00020:002518.4035:05628
05629:-00071:+00096:+00041:002518.4035:05629
05630:+00375:+00003:+00266:002503.2666:05630
05631:+00319:+00097:+00043:002503.2666:05631
05632:-00141:+00104:+00224:002503.2666:05632
05633:-00171:+00152:+00007:002503.2666:05633
05634:+00061:+00265:+00120:002503.2666:05634
05635:+00280:-00055:+00281:002503.2666:05635
05636:-00078:+00123:+00002:002503.2666:05636
05637:-00228:+00121:+00233:002503.2666:05637
05638:-00307:+00011:-00085:002508.2485:05638
05639:+00028:+00055:-00092:002508.2485:05639
05640:+00157:-00117:+00259:002508.2485:05640
05641:-00114:-00049:+00176:002508.2485:05641
05642:-00197:-00085:+00116:002508.2485:05642
05643:-00266:-00141:+00096:002508.2485:05643
05644:+00096:-00061:-00071:002508.2485:05644
05645:+00379:+00042:-00130:002508.2485:05645
05646:+00140:+00225:+00130:002503.0798:05646
05647:-00251:+00010:+00115:002503.0798:05647
05648:+00002:+00070:-00059:002503.0798:05648
05649:+00473:-00002:+00091:002503.0798:05649
05650:+00585:+00004:+00039:002503.0798:05650
05651:+00274:+00423:-00205:002503.0798:05651
05652:-00101:+00153:-00007:002503.0798:05652
05653:-00048:+00157:-00205:002503.0798:05653
05654:+00314:+00150:+00246:002483.1520:05654
05655:+00190:-00052:+00118:002483.1520:05655
05656:+00088:+00294:-00251:002483.1520:05656
05657:-00283:-00120:-00141:002483.1520:05657
05658:-00170:+00337:-00375:002483.1520:05658
05659:+00072:-00160:+00019:002483.1520:05659
05660:+00085:-00052:-00179:002483.1520:05660
05661:-00068:-00290:-00045:002483.1520:05661
05662:-00339:-00033:-00132:002488.0007:05662
05663:+00199:+00102:+00107:002488.0007:05663
05664:+00446:-00049:-00036:002488.0007:05664
05665:+00143:+00226:-00190:002488.0007:05665
05666:-00192:+00061:+00008:002488.0007:05666
05667:-00064:-00008:-00148:002488.0007:05667
05668:+00304:+00087:+00021:002488.0007:05668
05669:+00391:+00068:+00132:002488.0007:05669
05670:+00249:+00054:-00055:002487.8347:05670
05671:-00165:-00108:+00101:002487.8347:05671
05672:-00223:+00085:+00087:002487.8347:05672
05673:+00229:+00094:+00360:002487.8347:05673
05674:+00148:+00045:+00085:002487.8347:05674
05675:+00130:+00132:+00126:002487.8347:05675
05676:-00382:-00058:+00187:002487.8347:05676
05677:-00409:+00090:+00029:002487.8347:05677
05678:+00108:+00082:+00240:002473.1010:05678
05679:+00227:+00082:-00114:002473.1010:05679
05680:-00003:+00059:+00253:002473.1010:05680
05681:-00441:+00249:+00051:002473.1010:05681
05682:+00031:+00098:+00152:002473.1010:05682
05683:+00300:+00202:-00001:002473.1010:05683
05684:+00237:-00030:+00056:002473.1010:05684
05685:-00107:+00054:+00295:002473.1010:05685
05686:-00229:+00284:-00102:002477.8159:05686
05687:+00109:+00111:-00063:002477.8159:05687
05688:+00326:+00313:-00098:002477.8159:05688
05689:+00261:-00022:+00114:002477.8159:05689
05690:-00174:+00013:+00079:002477.8159:05690
05691:-00237:+00110:+00214:002477.8159:05691
05692:+00026:+00219:-00300:002477.8159:05692
05693:+00177:+00076:-00290:002477.8159:05693
05694:+00134:+00072:+00231:002477.8398:05694
05695:-00188:+00179:+00075:002477.8398:05695
05696:-00353:-00006:+00146:002477.8398:05696
05697:-00034:+00141:-00335:002477.8398:05697
05698:+00235:+00006:-00243:002477.8398:05698
05699:+00085:-00221:-00430:002477.8398:05699
05700:-00194:-00023:-00126:002477.8398:05700
05701:-00055:-00085:+00084:002477.8398:05701
05702:+00015:+00143:-00336:002468.0788:05702
05703:+00310:+00069:-00054:002468.0788:05703
05704:-00099:+00096:-00437:002468.0788:05704
05705:-00241:+00021:-00047:002468.0788:05705
05706:-00114:+00045:+00165:002468.0788:05706
05707:+00125:+00076:+00030:002468.0788:05707
05708:+00254:+00070:-00073:002468.0788:05708
05709:-00220:+00119:-00241:002468.0788:05709
05710:-00268:-00077:+00180:002477.7939:05710
05711:-00081:+00234:-00035:002477.7939:05711
05712:+00217:+00012:+00092:002477.7939:05712
05713:+00188:-00086:+00079:002477.7939:05713
05714:-00317:+00161:-00180:002477.7939:05714
05715:-00363:-00105:+00143:002477.7939:05715
05716:-00062:+00286:-00068:002477.7939:05716
05717:+00261:+00244:+00123:002477.7939:05717
05718:+00041:-00093:-00036:002477.7226:05718
05719:-00295:+00154:-00064:002477.7226:05719
05720:-00077:+00114:+00216:002477.7226:05720
05721:-00002:+00337:-00258:002477.7226:05721
05722:+00362:+00047:+00212:002477.7226:05722
05723:+00126:+00108:-00316:002477.7226:05723
05724:-00375:+00048:+00181:002477.7226:05724
05725:-00265:-00007:+00215:002477.7226:05725
05726:+00056:+00161:+00300:002477.9760:05726
05727:+00205:-00048:+00218:002477.9760:05727
05728:-00232:+00134:-00489:002477.9760:05728
05729:-00354:+00188:+00086:002477.9760:05729
05730:-00107:-00111:+00225:002477.9760:05730
05731:+00221:+00102:+00098:002477.9760:05731
05732:+00259:+00123:+00261:002477.9760:05732
05733:-00170:-00087:-00456:002477.9760:05733
05734:-00159:+00051:+00040:002482.7546:05734
05735:-00162:+00059:+00185:002482.7546:05735
05736:+00215:-00004:+00031:002482.7546:05736
05737:+00284:+00016:-00058:002482.7546:05737
05738:-00045:+00060:-00309:002482.7546:05738
05739:-00346:-00226:+00090:002482.7546:05739
05740:-00176:+00137:+00141:002482.7546:05740
05741:+00240:-00043:+00130:002482.7546:05741
05742:+00322:+00038:-00087:002482.6767:05742
05743:-00220:+00024:-00328:002482.6767:05743
05744:-00360:-00088:+00029:002482.6767:05744
05745:-00090:+00155:-00300:002482.6767:05745
05746:+00308:+00077:+00062:002482.6767:05746
05747:+00004:+00088:+00062:002482.6767:05747
05748:-00216:+00005:+00076:002482.6767:05748
05749:-00305:-00012:-00192:002482.6767:05749
05750:+00162:+00078:-00141:002482.6767:05750
05751:+00327:+00027:+00088:002482.9509:05751
05752:-00045:+00030:-00021:002482.9509:05752
05753:-00220:-00079:+00028:002482.9509:05753
05754:-00351:-00013:-00036:002482.9509:05754
05755:+00106:+00129:+00126:002482.9509:05755
05756:+00301:+00153:+00155:002482.9509:05756
05757:+00035:+00086:+00056:002482.9509:05757
05758:-00336:-00018:+00074:002482.9509:05758
05759:-00320:-00003:+00071:002497.9084:05759
05760:+00097:+00169:-00005:002497.9084:05760
05761:+00278:-00016:+00187:002497.9084:05761
05762:+00033:+00065:+00084:002497.9084:05762
05763:-00334:-00054:+00039:002497.9084:05763
05764:-00284:-00040:-00078:002497.9084:05764
05765:+00100:+00069:+00150:002497.9084:05765
05766:+00154:-00026:-00007:002497.9084:05766
05767:-00007:-00153:-00302:002497.8398:05767
05768:-00310:-00046:-00252:002497.8398:05768
05769:-00072:-00040:-00278:002497.8398:05769
05770:+00183:-00012:-00168:002497.8398:05770
05771:+00204:+00014:-00205:002497.8398:05771
05772:-00160:-00089:-00289:002497.8398:05772
05773:-00375:-00163:-00124:002497.8398:05773
05774:+00083:-00026:-00401:002497.8398:05774
05775:+00299:-00060:-00041:002498.0549:05775
05776:+00149:+00010:-00301:002498.0549:05776
05777:-00207:-00022:-00528:002498.0549:05777
05778:-00262:-00287:-00262:002498.0549:05778
05779:+00042:+00018:-00609:002498.0549:05779
05780:+00211:-00205:-00169:002498.0549:05780
05781:+00189:-00049:-00715:002498.0549:05781
05782:-00310:-00269:-00421:002498.0549:05782
05783:-00303:-00001:-00405:002513.2524:05783
05784:-00027:-00085:-00117:002513.2524:05784
05785:+00135:+00175:-00161:002513.2524:05785
05786:-00106:+00044:-00245:002513.2524:05786
05787:-00284:+00187:-00038:002513.2524:05787
05788:-00269:-00001:-00207:002513.2524:05788
05789:-00079:-00009:+00037:002513.2524:05789
05790:+00202:+00151:-00041:002518.2526:05790
05791:+00096:-00132:-00031:002518.2526:05791
05792:-00211:+00114:+00191:002518.2526:05792
05793:-00222:-00134:+00070:002518.2526:05793
05794:+00007:-00040:+00375:002518.2526:05794
05795:+00292:+00074:+00194:002518.2526:05795
05796:-00088:+00062:+00141:002518.2526:05796
05797:-00149:+00192:+00172:002518.2526:05797
05798:-00058:+00217:+00037:002508.1906:05798
05799:+00180:+00293:+00253:002508.1906:05799
05800:+00120:+00242:+00171:002508.1906:05800
05801:-00185:+00038:+00257:002508.1906:05801
05802:-00251:+00201:+00203:002508.1906:05802
05803:+00169:+00132:+00095:002508.1906:05803
05804:+00233:+00036:+00239:002508.1906:05804
05805:+00057:-00039:+00001:002508.1906:05805
05806:-00194:-00196:+00244:002513.2673:05806
05807:+00016:+00062:+00168:002513.2673:05807
05808:+00097:-00161:+00151:002513.2673:05808
05809:+00219:+00138:-00101:002513.2673:05809
05810:-00021:+00191:+00204:002513.2673:05810
05811:-00251:+00075:+00046:002513.2673:05811
05812:-00002:+00200:-00044:002513.2673:05812
05813:+00173:+00158:+00216:002513.2673:05813
05814:+00444:+00203:-00147:002508.0234:05814
05815:+00032:+00176:+00091:002508.0234:05815
05816:-00151:+00172:+00067:002508.0234:05816
05817:-00063:+00126:-00148:002508.0234:05817
05818:+00240:+00080:+00114:002508.0234:05818
05819:+00380:+00093:-00125:002508.0234:05819
05820:-00099:+00020:-00014:002508.0234:05820
05821:-00218:-00004:-00262:002508.0234:05821
05822:+00057:+00090:-00160:002492.9421:05822
05823:+00550:+00102:+00077:002492.9421:05823
05824:+00294:+00043:-00348:002492.9421:05824
05825:-00181:+00218:-00037:002492.9421:05825
05826:-00309:+00012:-00128:002492.9421:05826
05827:+00131:+00262:-00256:002492.9421:05827
05828:+00509:+00026:+00122:002492.9421:05828
05829:+00350:+00094:-00172:002492.9421:05829
05830:-00267:+00089:+00030:002497.9196:05830
05831:-00146:-00030:-00008:002497.9196:05831
05832:+00168:+00162:+00098:002497.9196:05832
05833:+00475:-00017:+00199:002497.9196:05833
05834:-00202:+00041:-00159:002497.9196:05834
05835:-00224:+00058:+00146:002497.9196:05835
05836:+00073:+00134:+00274:002497.9196:05836
05837:+00240:+00146:+00344:002497.9196:05837
05838:+00284:+00039:+00064:002497.8957:05838
05839:-00285:+00165:-00043:002497.8957:05839
05840:-00465:+00152:+00308:002497.8957:05840
05841:+00064:+00047:+00264:002497.8957:05841
05842:+00343:+00144:+00339:002497.8957:05842
05843:+00218:+00145:+00116:002497.8957:05843
05844:-00289:-00013:+00006:002497.8957:05844
05845:-00230:+00182:+00148:002497.8957:05845
05846:+00000:+00045:+00234:002487.9418:05846
05847:+00365:+00185:+00073:002487.9418:05847
05848:+00233:+00091:+00287:002487.9418:05848
05849:-00238:-00077:+00096:002487.9418:05849
05850:-00113:+00252:+00163:002487.9418:05850
05851:+00162:+00197:+00139:002487.9418:05851
05852:+00297:+00185:-00083:002487.9418:05852
05853:-00112:+00014:+00134:002487.9418:05853
05854:-00146:-00012:-00105:002497.8974:05854
05855:+00009:+00262:-00001:002497.8974:05855
05856:+00131:-00019:-00077:002497.8974:05856
05857:+00110:-00035:-00219:002497.8974:05857
05858:-00116:+00167:-00075:002497.8974:05858
05859:-00243:+00170:-00495:002497.8974:05859
05860:-00153:-00098:-00091:002497.8974:05860
05861:+00168:+00273:-00252:002497.8974:05861
05862:+00121:-00030:-00297:002502.8894:05862
05863:-00174:-00122:-00020:002502.8894:05863
05864:-00329:-00050:-00462:002502.8894:05864
05865:-00009:-00047:+00021:002502.8894:05865
05866:+00291:+00233:-00052:002502.8894:05866
05867:+00250:+00090:+00018:002502.8894:05867
05868:-00186:-00132:-00023:002502.8894:05868
05869:-00192:+00057:-00202:002502.8894:05869
05870:+00067:+00161:+00129:002488.0812:05870
05871:+00301:+00079:-00138:002488.0812:05871
05872:-00024:+00211:+00089:002488.0812:05872
05873:-00296:-00156:+00132:002488.0812:05873
05874:-00296:+00040:-00182:002488.0812:05874
05875:+00007:+00015:+00355:002488.0812:05875
05876:+00248:+00038:-00199:002488.0812:05876
05877:-00157:+00091:+00160:002488.0812:05877
05878:-00346:-00008:-00179:002503.1181:05878
05879:-00177:+00014:+00113:002503.1181:05879
05880:+00114:+00112:+00258:002503.1181:05880
05881:+00105:+00010:+00031:002503.1181:05881
05882:-00219:+00166:+00137:002503.1181:05882
05883:-00351:+00050:-00269:002503.1181:05883
05884:-00194:-00088:+00187:002503.1181:05884
05885:+00352:+00319:+00204:002503.1181:05885
05886:+00150:+00066:+00170:002508.1770:05886
05887:-00191:+00013:+00108:002508.1770:05887
05888:-00309:-00011:-00042:002508.1770:05888
05889:+00026:+00107:-00048:002508.1770:05889
05890:+00280:+00249:+00286:002508.1770:05890
05891:-00089:+00109:+00016:002508.1770:05891
05892:-00225:+00017:-00004:002508.1770:05892
05893:-00310:+00018:-00130:002508.1770:05893
05894:-00044:+00004:+00093:002493.1228:05894
05895:+00245:+00163:+00037:002493.1228:05895
05896:-00036:-00003:-00062:002493.1228:05896
05897:-00142:-00006:-00332:002493.1228:05897
05898:-00259:+00029:-00071:002493.1228:05898
05899:+00168:+00020:+00094:002493.1228:05899
05900:+00291:+00184:-00114:002493.1228:05900
05901:-00044:-00114:-00107:002493.1228:05901
05902:-00163:+00079:-00352:002508.2031:05902
05903:-00181:+00063:+00030:002508.2031:05903
05904:+00212:-00053:+00134:002508.2031:05904
05905:+00319:+00016:-00128:002508.2031:05905
05906:-00088:+00110:+00027:002508.2031:05906
05907:-00320:-00191:-00342:002508.2031:05907
05908:-00143:-00005:+00141:002508.2031:05908
05909:+00229:+00144:+00123:002508.2031:05909
05910:+00079:-00082:-00076:002502.9868:05910
05911:-00072:+00079:+00114:002502.9868:05911
05912:-00325:-00190:-00269:002502.9868:05912
05913:-00095:+00094:+00285:002502.9868:05913
05914:+00215:+00123:+00160:002502.9868:05914
05915:-00050:-00161:-00114:002502.9868:05915
05916:-00080:+00069:-00126:002502.9868:05916
05917:-00273:-00040:-00092:002502.9868:05917
05918:+00110:+00054:+00322:002503.1962:05918
05919:+00208:+00219:+00040:002503.1962:05919
05920:+00084:-00039:+00123:002503.1962:05920
05921:-00141:+00215:+00090:002503.1962:05921
05922:-00352:+00054:-00139:002503.1962:05922
05923:+00086:+00088:+00349:002503.1962:05923
05924:+00236:+00265:-00058:002503.1962:05924
05925:+00078:-00106:+00009:002503.1962:05925
05926:-00329:+00088:-00269:002518.4736:05926
05927:-00357:+00041:+00019:002518.4736:05927
05928:+00024:-00042:+00014:002518.4736:05928
05929:+00212:+00092:-00314:002518.4736:05929
05930:-00040:+00045:-00011:002518.4736:05930
05931:-00389:-00288:-00395:002518.4736:05931
05932:-00290:+00142:-00131:002518.4736:05932
05933:+00190:+00095:-00241:002518.4736:05933
05934:+00159:-00193:-00425:002518.4074:05934
05935:+00027:+00154:-00766:002518.4074:05935
05936:-00368:-00276:-00407:002518.4074:05936
05937:+00291:+00144:-00093:002518.4074:05937
05938:+00385:-00081:-00428:002518.4074:05938
05939:-00169:-00248:-00432:002518.4074:05939
05940:-00359:+00071:-00637:002518.4074:05940
05941:-00280:-00119:-00389:002518.4074:05941
05942:+00313:+00348:-00106:002513.3850:05942
05943:+00282:+00100:-00222:002513.3850:05943
05944:-00189:-00057:+00016:002513.3850:05944
05945:-00462:-00076:-00417:002513.3850:05945
05946:-00306:-00136:-00264:002513.3850:05946
05947:+00126:+00090:-00188:002513.3850:05947
05948:+00152:-00270:-00203:002513.3850:05948
05949:+00026:-00054:+00242:002513.3850:05949
05950:-00325:-00227:-00181:002523.6628:05950
05951:-00153:+00139:+00174:002523.6628:05951
05952:+00109:-00048:+00056:002523.6628:05952
05953:+00115:+00040:+00029:002523.6628:05953
05954:-00003:+00173:+00010:002523.6628:05954
05955:-00182:-00086:-00070:002523.6628:05955
05956:+00075:+00185:+00179:002523.6628:05956
05957:+00165:+00099:+00378:002523.6628:05957
05958:+00104:+00188:+00142:002523.5561:05958
05959:+00027:+00030:+00136:002523.5561:05959
05960:-00280:+00074:+00256:002523.5561:05960
05961:-00023:+00037:+00242:002523.5561:05961
05962:+00211:-00095:+00173:002523.5561:05962
05963:+00193:+00115:+00090:002523.5561:05963
05964:-00243:-00143:+00205:002523.5561:05964
05965:-00322:+00021:+00037:002523.5561:05965
05966:+00085:+00037:+00221:002508.2319:05966
05967:+00199:+00057:+00267:002508.2319:05967
05968:+00195:+00190:+00088:002508.2319:05968
05969:-00120:+00077:+00071:002508.2319:05969
05970:-00071:+00164:+00046:002508.2319:05970
05971:+00118:+00075:+00184:002508.2319:05971
05972:+00203:+00168:+00073:002508.2319:05972
05973:+00108:+00075:+00062:002508.2319:05973
05974:-00185:+00105:-00186:002508.1621:05974
05975:+00154:-00043:+00056:002508.1621:05975
05976:+00312:+00052:+00044:002508.1621:05976
05977:+00206:+00060:-00143:002508.1621:05977
05978:+00078:+00081:-00158:002508.1621:05978
05979:-00260:+00092:-00295:002508.1621:05979
05980:+00033:+00074:-00133:002508.1621:05980
05981:+00251:+00169:-00172:002508.1621:05981
05982:+00269:+00128:-00015:002497.9365:05982
05983:-00122:+00030:-00124:002497.9365:05983
05984:-00263:+00053:-00426:002497.9365:05984
05985:+00068:+00051:-00150:002497.9365:05985
05986:+00351:-00185:-00281:002497.9365:05986
05987:+00307:+00115:+00041:002497.9365:05987
05988:-00207:-00023:+00063:002497.9365:05988
05989:-00157:-00181:+00010:002497.9365:05989
05990:+00189:-00076:-00042:002493.0673:05990
05991:+00189:-00302:+00003:002493.0673:05991
05992:+00097:+00272:-00026:002493.0673:05992
05993:-00031:+00055:+00263:002493.0673:05993
05994:+00037:+00452:+00041:002493.0673:05994
05995:+00123:+00084:-00106:002493.0673:05995
05996:+00159:-00194:+00016:002493.0673:05996
05997:-00031:+00293:-00183:002493.0673:05997
05998:-00205:+00004:+00475:002492.9614:05998
05999:+00095:+00341:+00163:002492.9614:05999
06000:+00186:+00196:+00444:002492.9614:06000
06001:+00133:-00020:+00322:002492.9614:06001
06002:-00230:+00206:+00019:002492.9614:06002
06003:-00408:-00006:-00045:002492.9614:06003
06004:+00077:+00158:+00009:002492.9614:06004
06005:+00239:+00131:+00226:002492.9614:06005
06006:+00205:-00126:+00298:002492.9252:06006
06007:-00269:+00192:-00034:002492.9252:06007
06008:-00308:+00073:+00439:002492.9252:06008
06009:+00082:+00201:-00129:002492.9252:06009
06010:+00342:+00152:+00250:002492.9252:06010
06011:+00229:+00091:-00051:002492.9252:06011
06012:-00183:+00202:-00049:002492.9252:06012
06013:-00106:+00088:+00349:002492.9252:06013
06014:+00103:+00129:-00151:002488.1035:06014
06015:+00295:+00154:+00012:002488.1035:06015
06016:+00071:-00003:-00061:002488.1035:06016
06017:-00263:+00103:-00175:002488.1035:06017
06018:+00001:+00122:+00047:002488.1035:06018
06019:+00121:+00078:-00135:002488.1035:06019
06020:+00103:-00075:-00022:002488.1035:06020
06021:-00193:+00085:-00166:002488.1035:06021
06022:-00246:+00070:-00029:002492.9838:06022
06023:-00038:+00161:-00029:002492.9838:06023
06024:+00065:+00043:-00081:002492.9838:06024
06025:+00154:-00162:+00181:002492.9838:06025
06026:-00079:+00115:-00196:002492.9838:06026
06027:-00157:+00031:+00097:002492.9838:06027
06028:-00036:+00234:-00209:002492.9838:06028
06029:+00164:-00013:+00060:002492.9838:06029
06030:+00207:-00086:-00291:002498.0109:06030
06031:-00028:+00066:-00171:002498.0109:06031
06032:-00250:-00083:+00072:002498.0109:06032
06033:-00205:+00076:-00185:002498.0109:06033
06034:+00326:-00064:+00078:002498.0109:06034
06035:+00262:+00064:-00383:002498.0109:06035
06036:-00308:-00089:+00012:002498.0109:06036
06037:-00290:+00149:+00016:002498.0109:06037
06038:+00015:+00034:+00251:002493.2517:06038
06039:+00323:+00121:+00112:002493.2517:06039
06040:-00279:+00097:-00266:002493.2517:06040
06041:-00349:+00038:+00163:002493.2517:06041
06042:-00038:+00160:+00083:002493.2517:06042
06043:+00152:+00113:+00247:002493.2517:06043
06044:+00199:+00079:+00144:002493.2517:06044
06045:-00222:+00068:-00213:002493.2517:06045
06046:-00250:+00104:-00053:002508.3608:06046
06047:-00047:+00045:+00248:002508.3608:06047
06048:+00249:-00028:+00235:002508.3608:06048
06049:+00150:-00100:-00227:002508.3608:06049
06050:-00300:+00157:-00128:002508.3608:06050
06051:-00257:-00036:+00076:002508.3608:06051
06052:-00058:+00202:+00041:002508.3608:06052
06053:+00265:+00143:+00172:002508.3608:06053
06054:+00157:+00098:-00218:002503.2219:06054
06055:-00219:+00124:-00117:002503.2219:06055
06056:-00268:+00126:+00169:002503.2219:06056
06057:-00091:+00133:+00184:002503.2219:06057
06058:+00253:+00070:+00277:002503.2219:06058
06059:+00021:-00023:-00495:002503.2219:06059
06060:-00033:+00021:-00094:002503.2219:06060
06061:-00312:+00002:+00230:002503.2219:06061
06062:-00072:-00038:-00138:002498.2954:06062
06063:+00287:-00045:+00302:002498.2954:06063
06064:-00067:+00075:-00378:002498.2954:06064
06065:-00236:-00021:+00104:002498.2954:06065
06066:-00178:+00110:+00266:002498.2954:06066
06067:+00193:-00046:-00053:002498.2954:06067
06068:+00291:-00099:+00160:002498.2954:06068
06069:-00143:+00121:-00300:002498.2954:06069
06070:-00271:-00150:+00184:002513.5275:06070
06071:-00135:+00240:+00089:002513.5275:06071
06072:+00145:-00140:-00075:002513.5275:06072
06073:+00170:+00204:-00152:002513.5275:06073
06074:-00124:-00047:-00461:002513.5275:06074
06075:-00245:-00075:-00041:002513.5275:06075
06076:-00168:+00082:-00273:002513.5275:06076
06077:+00216:-00131:-00124:002513.5275:06077
06078:+00025:-00089:-00377:002513.3552:06078
06079:-00132:-00019:-00272:002513.3552:06079
06080:-00299:+00019:-00166:002513.3552:06080
06081:-00146:+00027:-00315:002513.3552:06081
06082:+00243:-00198:-00215:002513.3552:06082
06083:+00140:-00097:-00785:002513.3552:06083
06084:-00151:-00063:-00514:002513.3552:06084
06085:-00276:+00024:-00317:002513.3552:06085
06086:+00239:-00083:-00144:002513.5200:06086
06087:+00602:+00094:+00071:002513.5200:06087
06088:-00225:-00022:-00208:002513.5200:06088
06089:-00382:+00063:-00211:002513.5200:06089
06090:-00345:+00079:-00451:002513.5200:06090
06091:+00326:+00102:+00198:002513.5200:06091
06092:+00265:-00256:-00191:002513.5200:06092
06093:-00248:-00180:+00007:002513.5200:06093
06094:-00450:-00116:+00094:002518.6210:06094
06095:-00062:+00001:-00216:002518.6210:06095
06096:+00287:+00039:+00009:002518.6210:06096
06097:-00206:-00058:-00102:002518.6210:06097
06098:-00326:+00011:+00541:002518.6210:06098
06099:-00411:+00157:+00021:002518.6210:06099
06100:+00022:-00042:+00559:002518.6210:06100
06101:+00462:+00019:+00334:002518.6210:06101
06102:+00094:+00308:-00149:002518.4904:06102
06103:-00041:-00071:+00425:002518.4904:06103
06104:-00295:+00076:-00166:002518.4904:06104
06105:+00305:-00060:+00326:002518.4904:06105
06106:+00461:+00009:+00519:002518.4904:06106
06107:-00020:+00135:+00033:002518.4904:06107
06108:-00250:-00124:+00383:002518.4904:06108
06109:-00226:+00111:-00120:002518.4904:06109
06110:+00333:-00135:+00357:002498.1584:06110
06111:+00390:+00012:-00352:002498.1584:06111
06112:-00271:+00132:-00056:002498.1584:06112
06113:-00368:-00108:+00255:002498.1584:06113
06114:-00160:+00063:-00037:002498.1584:06114
06115:+00247:-00061:+00306:002498.1584:06115
06116:+00184:+00008:-00253:002498.1584:06116
06117:+00046:+00198:-00118:002498.1584:06117
06118:-00172:+00085:+00123:002492.9353:06118
06119:-00109:+00183:+00075:002492.9353:06119
06120:+00369:+00126:+00216:002492.9353:06120
06121:+00327:+00043:-00179:002492.9353:06121
06122:+00177:+00262:+00158:002492.9353:06122
06123:-00198:-00021:-00065:002492.9353:06123
06124:+00092:+00250:-00188:002492.9353:06124
06125:+00337:+00179:+00220:002492.9353:06125
06126:+00216:+00095:-00180:002492.9289:06126
06127:+00031:+00251:+00019:002492.9289:06127
06128:-00339:-00017:-00136:002492.9289:06128
06129:+00008:+00102:-00267:002492.9289:06129
06130:+00137:+00211:-00115:002492.9289:06130
06131:-00136:-00130:+00010:002492.9289:06131
06132:-00292:+00004:-00067:002492.9289:06132
06133:-00239:-00190:-00210:002492.9289:06133
06134:+00217:+00036:-00369:002478.1293:06134
06135:+00199:-00084:-00201:002478.1293:06135
06136:+00011:-00047:-00112:002478.1293:06136
06137:-00159:+00180:-00055:002478.1293:06137
06138:-00095:-00014:+00223:002478.1293:06138
06139:+00242:-00109:+00030:002478.1293:06139
06140:+00209:+00127:-00083:002478.1293:06140
06141:+00181:+00034:+00114:002478.1293:06141
06142:-00029:+00192:-00096:002487.9233:06142
06143:+00036:+00019:+00218:002487.9233:06143
06144:+00221:-00049:+00203:002487.9233:06144
06145:+00184:+00110:+00003:002487.9233:06145
06146:+00107:+00035:+00202:002487.9233:06146
06147:-00362:-00060:-00166:002487.9233:06147
06148:-00127:+00210:+00273:002487.9233:06148
06149:+00122:-00014:-00071:002487.9233:06149
06150:+00166:+00134:-00073:002492.9289:06150
06151:-00501:+00099:+00346:002492.9289:06151
06152:-00555:+00028:-00287:002492.9289:06152
06153:+00145:+00109:+00351:002492.9289:06153
06154:+00156:+00089:-00148:002492.9289:06154
06155:-00032:-00024:+00137:002492.9289:06155
06156:-00374:+00249:+00290:002492.9289:06156
06157:-00240:+00090:+00207:002492.9289:06157
06158:+00262:+00092:+00172:002483.0788:06158
06159:+00266:+00142:-00037:002483.0788:06159
06160:+00155:+00214:-00120:002483.0788:06160
06161:-00071:+00108:+00007:002483.0788:06161
06162:+00094:+00228:+00131:002483.0788:06162
06163:+00159:-00004:+00197:002483.0788:06163
06164:+00131:+00029:+00005:002483.0788:06164
06165:+00117:-00116:-00021:002483.0788:06165
06166:-00251:+00161:-00201:002487.8974:06166
06167:-00154:+00084:+00049:002487.8974:06167
06168:+00033:-00135:-00158:002487.8974:06168
06169:+00232:-00086:-00146:002487.8974:06169
06170:-00220:-00056:+00004:002487.8974:06170
06171:-00504:+00137:-00282:002487.8974:06171
06172:-00012:+00250:-00049:002487.8974:06172
06173:+00281:+00197:-00031:002487.8974:06173
06174:+00226:-00136:-00190:002492.8994:06174
06175:-00101:-00020:-00077:002492.8994:06175
06176:-00211:-00125:+00015:002492.8994:06176
06177:+00070:+00202:-00110:002492.8994:06177
06178:+00347:+00114:-00155:002492.8994:06178
06179:+00311:-00105:-00015:002492.8994:06179
06180:-00101:+00009:+00083:002492.8994:06180
06181:-00148:+00013:+00182:002492.8994:06181
06182:+00090:+00010:+00086:002478.0815:06182
06183:+00307:+00156:-00377:002478.0815:06183
06184:+00228:+00077:+00040:002478.0815:06184
06185:-00217:+00137:+00095:002478.0815:06185
06186:-00192:+00034:+00180:002478.0815:06186
06187:+00025:+00070:+00035:002478.0815:06187
06188:+00202:-00054:-00212:002478.0815:06188
06189:-00157:+00047:+00150:002478.0815:06189
06190:-00258:+00093:+00124:002482.9384:06190
06191:-00012:+00087:+00108:002482.9384:06191
06192:+00166:+00195:-00049:002482.9384:06192
06193:+00109:-00034:-00024:002482.9384:06193
06194:-00122:+00044:+00215:002482.9384:06194
06195:-00202:+00198:-00150:002482.9384:06195
06196:-00024:+00133:+00078:002482.9384:06196
06197:+00262:+00150:-00115:002482.9384:06197
06198:+00131:-00107:-00039:002487.8752:06198
06199:-00170:+00134:+00234:002487.8752:06199
06200:-00173:+00008:-00007:002487.8752:06200
06201:+00030:+00201:+00029:002487.8752:06201
06202:+00224:+00107:-00066:002487.8752:06202
06203:+00112:+00092:+00062:002487.8752:06203
06204:-00180:+00145:+00166:002487.8752:06204
06205:-00302:-00045:-00079:002487.8752:06205
06206:-00022:+00156:+00121:002483.0021:06206
06207:+00278:-00056:-00101:002483.0021:06207
06208:-00102:+00093:-00065:002483.0021:06208
06209:-00285:+00074:+00193:002483.0021:06209
06210:-00158:-00102:-00088:002483.0021:06210
06211:+00109:+00194:+00101:002483.0021:06211
06212:+00237:-00005:-00034:002483.0021:06212
06213:-00044:+00169:-00144:002483.0021:06213
06214:-00171:+00060:-00080:002492.8728:06214
06215:-00104:+00042:-00052:002492.8728:06215
06216:+00161:+00190:+00227:002492.8728:06216
06217:+00145:-00084:-00028:002492.8728:06217
06218:-00050:+00105:-00350:002492.8728:06218
06219:-00245:+00074:-00049:002492.8728:06219
06220:-00269:+00022:+00052:002492.8728:06220
06221:+00197:+00106:+00086:002492.8728:06221
06222:+00310:+00123:-00309:002497.8732:06222
06223:-00094:-00065:-00243:002497.8732:06223
06224:-00362:+00084:+00019:002497.8732:06224
06225:-00212:+00125:+00166:002497.8732:06225
06226:+00205:+00171:+00103:002497.8732:06226
06227:+00005:-00036:-00034:002497.8732:06227
06228:-00086:+00010:+00069:002497.8732:06228
06229:-00274:+00029:-00090:002497.8732:06229
06230:-00176:+00049:-00026:002497.8732:06230
06231:+00077:-00031:-00185:002493.0046:06231
06232:+00066:+00081:-00219:002493.0046:06232
06233:-00139:+00040:-00173:002493.0046:06233
06234:-00451:-00109:-00233:002493.0046:06234
06235:-00145:+00103:-00352:002493.0046:06235
06236:-00014:-00240:-00192:002493.0046:06236
06237:+00002:-00129:-00185:002493.0046:06237
06238:-00193:-00288:-00672:002503.0024:06238
06239:-00164:-00077:-00249:002503.0024:06239
06240:+00008:-00059:-00374:002503.0024:06240
06241:+00076:-00097:-00316:002503.0024:06241
06242:-00002:-00129:+00089:002503.0024:06242
06243:-00094:-00270:-00699:002503.0024:06243
06244:-00016:-00164:+00018:002503.0024:06244
06245:+00292:+00191:-00397:002503.0024:06245
06246:+00474:-00055:-00271:002513.1899:06246
06247:+00202:+00034:+00152:002513.1899:06247
06248:-00346:+00021:-00153:002513.1899:06248
06249:-00228:+00107:+00345:002513.1899:06249
06250:+00240:+00008:-00188:002513.1899:06250
06251:+00007:-00030:-00269:002513.1899:06251
06252:-00226:-00014:-00297:002513.1899:06252
06253:-00688:+00091:-00094:002513.1899:06253
06254:-00159:+00178:+00174:002503.0175:06254
06255:-00128:+00053:+00258:002503.0175:06255
06256:-00118:+00103:+00189:002503.0175:06256
06257:-00339:-00046:+00114:002503.0175:06257
06258:-00412:-00041:+00134:002503.0175:06258
06259:-00013:+00291:+00271:002503.0175:06259
06260:+00165:-00010:+00303:002503.0175:06260
06261:+00177:+00103:+00228:002503.0175:06261
06262:-00048:+00017:+00216:002503.0322:06262
06263:-00005:-00016:+00185:002503.0322:06263
06264:+00308:+00157:+00227:002503.0322:06264
06265:+00389:+00058:+00191:002503.0322:06265
06266:+00202:+00123:+00077:002503.0322:06266
06267:-00252:-00099:+00015:002503.0322:06267
06268:-00156:+00085:-00078:002503.0322:06268
06269:+00180:+00025:+00121:002503.0322:06269
06270:+00121:-00126:+00027:002497.8696:06270
06271:-00169:-00153:-00062:002497.8696:06271
06272:-00383:-00083:+00021:002497.8696:06272
06273:-00061:+00082:-00077:002497.8696:06273
06274:+00067:+00102:-00088:002497.8696:06274
06275:+00026:+00041:-00049:002497.8696:06275
06276:-00316:+00149:-00174:002497.8696:06276
06277:-00349:+00013:-00179:002497.8696:06277
06278:+00142:+00176:-00209:002497.8696:06278
06279:+00258:+00283:-00126:002488.0043:06279
06280:+00122:+00053:-00006:002488.0043:06280
06281:-00091:-00018:-00186:002488.0043:06281
06282:-00191:+00026:+00068:002488.0043:06282
06283:+00165:+00174:-00117:002488.0043:06283
06284:+00338:+00098:-00177:002488.0043:06284
06285:+00314:+00262:+00250:002488.0043:06285
06286:-00066:-00029:+00193:002488.0043:06286
06287:-00103:+00101:-00126:002492.8654:06287
06288:+00074:+00097:-00207:002492.8654:06288
06289:+00232:+00022:-00120:002492.8654:06289
06290:+00097:+00089:-00336:002492.8654:06290
06291:-00367:+00161:+00175:002492.8654:06291
06292:-00173:-00026:+00100:002492.8654:06292
06293:+00056:+00061:-00324:002492.8654:06293
06294:+00367:+00090:+00107:002492.8654:06294
06295:+00071:-00158:-00342:002497.8027:06295
06296:-00358:+00080:-00104:002497.8027:06296
06297:+00039:+00138:+00020:002497.8027:06297
06298:+00240:+00279:+00175:002497.8027:06298
06299:+00129:-00001:+00170:002497.8027:06299
06300:-00104:-00107:-00109:002497.8027:06300
06301:-00153:+00116:+00320:002497.8027:06301
06302:+00103:+00075:+00042:002497.8027:06302
06303:+00378:+00058:+00064:002482.9436:06303
06304:+00197:-00060:+00234:002482.9436:06304
06305:+00043:+00038:+00003:002482.9436:06305
06306:-00061:+00056:+00389:002482.9436:06306
06307:+00011:+00382:+00043:002482.9436:06307
06308:+00162:-00099:+00176:002482.9436:06308
06309:+00161:+00070:+00057:002482.9436:06309
06310:-00123:+00056:+00290:002482.9436:06310
06311:-00269:+00159:+00277:002492.7800:06311
06312:-00095:+00281:-00021:002492.7800:06312
06313:+00185:+00051:+00034:002492.7800:06313
06314:+00162:+00160:-00004:002492.7800:06314
06315:-00202:+00202:+00246:002492.7800:06315
06316:-00194:+00195:+00122:002492.7800:06316
06317:+00003:-00038:+00223:002492.7800:06317
06318:+00331:+00097:-00001:002492.7800:06318
06319:+00033:+00066:-00104:002492.7849:06319
06320:-00012:+00080:+00029:002492.7849:06320
06321:-00036:+00364:-00093:002492.7849:06321
06322:+00312:-00069:+00066:002492.7849:06322
06323:+00299:-00076:-00083:002492.7849:06323
06324:+00014:+00081:-00286:002492.7849:06324
06325:-00075:-00256:-00183:002492.7849:06325
06326:-00083:+00199:-00325:002492.7849:06326
06327:+00250:+00061:+00129:002473.1083:06327
06328:+00247:-00038:-00242:002473.1083:06328
06329:+00050:-00099:-00273:002473.1083:06329
06330:-00222:-00152:-00083:002473.1083:06330
06331:-00223:+00240:-00309:002473.1083:06331
06332:+00128:-00044:+00206:002473.1083:06332
06333:+00241:+00309:-00361:002473.1083:06333
06334:+00067:-00085:-00076:002473.1083:06334
06335:-00242:-00059:+00092:002477.9257:06335
06336:-00307:+00216:+00165:002477.9257:06336
06337:+00219:+00002:+00182:002477.9257:06337
06338:+00209:+00083:-00254:002477.9257:06338
06339:+00060:+00153:+00052:002477.9257:06339
06340:-00246:-00219:+00368:002477.9257:06340
06341:+00174:+00131:+00429:002477.9257:06341
06342:+00347:+00164:+00308:002477.9257:06342
06343:-00117:-00029:-00253:002477.9387:06343
06344:-00252:+00160:+00086:002477.9387:06344
06345:-00200:-00080:+00511:002477.9387:06345
06346:+00080:+00154:+00275:002477.9387:06346
06347:+00146:+00210:+00318:002477.9387:06347
06348:-00248:+00094:-00213:002477.9387:06348
06349:-00287:+00140:+00302:002477.9387:06349
06350:-00213:+00111:+00121:002477.9387:06350
06351:+00186:+00140:+00059:002468.2634:06351
06352:+00185:+00108:+00204:002468.2634:06352
06353:-00076:-00026:-00298:002468.2634:06353
06354:-00336:+00128:+00117:002468.2634:06354
06355:-00119:+00217:-00156:002468.2634:06355
06356:+00276:+00081:+00005:002468.2634:06356
06357:+00104:+00030:-00084:002468.2634:06357
06358:-00109:-00100:-00145:002468.2634:06358
06359:-00342:+00080:-00151:002482.9899:06359
06360:+00068:+00028:-00211:002482.9899:06360
06361:+00247:-00006:-00064:002482.9899:06361
06362:+00120:+00059:-00115:002482.9899:06362
06363:-00298:-00007:-00100:002482.9899:06363
06364:-00336:-00126:-00046:002482.9899:06364
06365:+00200:+00168:-00094:002482.9899:06365
06366:+00342:+00072:+00045:002482.9899:06366
06367:-00060:+00069:-00116:002487.9526:06367
06368:-00335:-00022:-00016:002487.9526:06368
06369:-00262:-00086:+00172:002487.9526:06369
06370:+00172:+00171:-00145:002487.9526:06370
06371:+00235:+00062:+00105:002487.9526:06371
06372:-00072:+00038:-00090:002487.9526:06372
06373:-00251:-00052:+00025:002487.9526:06373
06374:-00268:-00121:+00083:002487.9526:06374
06375:+00156:+00160:-00044:002478.1767:06375
06376:+00246:+00066:+00132:002478.1767:06376
06377:-00022:+00040:-00218:002478.1767:06377
06378:-00278:+00006:+00176:002478.1767:06378
06379:-00104:+00070:+00001:002478.1767:06379
06380:+00039:+00067:-00016:002478.1767:06380
06381:+00166:+00181:+00143:002478.1767:06381
06382:-00044:-00011:-00015:002478.1767:06382
06383:-00311:+00003:+00182:002492.9948:06383
06384:-00165:+00043:+00136:002492.9948:06384
06385:+00136:-00039:+00340:002492.9948:06385
06386:+00149:+00091:-00248:002492.9948:06386
06387:-00270:+00139:+00089:002492.9948:06387
06388:-00393:-00088:+00257:002492.9948:06388
06389:-00068:+00089:-00245:002492.9948:06389
06390:+00149:+00011:+00131:002492.9948:06390
06391:+00067:-00088:-00501:002503.0688:06391
06392:-00213:-00106:-00175:002503.0688:06392
06393:-00313:-00240:-00630:002503.0688:06393
06394:+00060:+00000:-00451:002503.0688:06394
06395:+00352:+00048:-00075:002503.0688:06395
06396:+00122:-00316:-00673:002503.0688:06396
06397:-00316:-00032:-00522:002503.0688:06397
06398:-00392:-00085:-00656:002503.0688:06398
06399:+00125:-00063:-00475:002498.1733:06399
06400:+00356:-00015:-00474:002498.1733:06400
06401:-00061:+00056:-00720:002498.1733:06401
06402:-00390:+00079:-00061:002498.1733:06402
06403:-00063:-00210:-00579:002498.1733:06403
06404:+00215:-00048:-00291:002498.1733:06404
06405:+00047:-00069:-00335:002498.1733:06405
06406:-00147:+00022:-00262:002498.1733:06406
06407:-00212:+00150:-00200:002503.1669:06407
06408:-00119:-00113:-00147:002503.1669:06408
06409:+00025:+00082:+00185:002503.1669:06409
06410:+00163:+00069:+00042:002503.1669:06410
06411:-00186:+00123:-00033:002503.1669:06411
06412:-00344:-00051:+00000:002503.1669:06412
06413:-00154:+00339:+00022:002503.1669:06413
06414:+00282:+00033:+00378:002503.1669:06414
06415:+00205:+00060:+00057:002513.3515:06415
06416:-00115:+00053:+00201:002513.3515:06416
06417:-00264:+00185:+00062:002513.3515:06417
06418:+00001:+00227:+00146:002513.3515:06418
06419:+00333:-00050:+00410:002513.3515:06419
06420:+00126:+00174:+00174:002513.3515:06420
06421:-00259:-00007:+00461:002513.3515:06421
06422:-00163:+00060:+00020:002513.3515:06422
06423:+00080:+00198:+00380:002493.1816:06423
06424:+00290:-00047:+00320:002493.1816:06424
06425:-00192:+00204:+00027:002493.1816:06425
06426:-00281:+00086:+00308:002493.1816:06426
06427:-00130:+00131:+00085:002493.1816:06427
06428:+00098:-00012:+00429:002493.1816:06428
06429:+00288:-00038:+00105:002493.1816:06429
06430:-00130:+00151:-00033:002493.1816:06430
06431:-00147:-00047:-00100:002498.0725:06431
06432:-00013:+00053:+00083:002498.0725:06432
06433:+00302:-00023:+00205:002498.0725:06433
06434:+00221:+00017:-00050:002498.0725:06434
06435:+00013:+00014:+00085:002498.0725:06435
06436:-00129:+00041:-00185:002498.0725:06436
06437:+00028:+00235:-00126:002498.0725:06437
06438:+00387:+00221:+00257:002498.0725:06438
06439:+00294:+00256:-00181:002497.9887:06439
06440:-00064:+00012:-00061:002497.9887:06440
06441:-00364:+00278:-00234:002497.9887:06441
06442:-00092:+00226:-00026:002497.9887:06442
06443:+00168:+00218:-00086:002497.9887:06443
06444:+00160:+00028:-00084:002497.9887:06444
06445:+00085:+00064:+00039:002497.9887:06445
06446:-00280:-00140:-00260:002497.9887:06446
06447:-00074:+00059:-00147:002493.1447:06447
06448:+00215:-00188:-00310:002493.1447:06448
06449:+00072:+00120:-00142:002493.1447:06449
06450:-00058:+00033:-00277:002493.1447:06450
06451:+00058:-00070:-00172:002493.1447:06451
06452:+00140:+00161:+00072:002493.1447:06452
06453:+00229:-00269:-00048:002493.1447:06453
06454:+00150:+00278:-00599:002493.1447:06454
06455:-00029:+00178:+00065:002498.0725:06455
06456:+00030:+00166:-00094:002498.0725:06456
06457:+00279:-00031:+00107:002498.0725:06457
06458:+00380:+00244:+00151:002498.0725:06458
06459:+00000:-00236:+00004:002498.0725:06459
06460:-00165:+00248:-00029:002498.0725:06460
06461:-00017:+00131:+00212:002498.0725:06461
06462:+00144:+00182:+00284:002498.0725:06462
06463:+00088:+00027:+00431:002492.9030:06463
06464:-00135:-00135:+00238:002492.9030:06464
06465:-00201:+00237:+00057:002492.9030:06465
06466:-00097:-00020:+00448:002492.9030:06466
06467:+00172:+00227:+00048:002492.9030:06467
06468:+00058:+00281:+00373:002492.9030:06468
06469:-00127:-00054:+00134:002492.9030:06469
06470:-00221:+00183:+00048:002492.9030:06470
06471:+00219:+00161:+00309:002483.0935:06471
06472:+00245:+00250:-00035:002483.0935:06472
06473:+00150:+00302:+00255:002483.0935:06473
06474:-00073:+00110:-00182:002483.0935:06474
06475:-00233:+00086:-00032:002483.0935:06475
06476:+00226:+00115:+00263:002483.0935:06476
06477:+00335:+00070:-00046:002483.0935:06477
06478:+00127:+00192:-00064:002483.0935:06478
06479:-00243:+00138:-00316:002487.9194:06479
06480:-00266:-00070:-00119:002487.9194:06480
06481:+00211:+00083:+00022:002487.9194:06481
06482:+00310:+00034:-00108:002487.9194:06482
06483:+00107:-00010:-00260:002487.9194:06483
06484:-00287:+00009:-00489:002487.9194:06484
06485:-00087:+00000:-00346:002487.9194:06485
06486:+00168:+00129:-00173:002487.9194:06486
06487:+00139:-00037:-00119:002487.9343:06487
06488:-00010:+00028:-00216:002487.9343:06488
06489:-00138:-00323:-00321:002487.9343:06489
06490:-00077:-00026:-00403:002487.9343:06490
06491:+00083:+00167:-00066:002487.9343:06491
06492:+00188:+00089:+00189:002487.9343:06492
06493:+00004:+00082:-00165:002487.9343:06493
06494:-00348:-00071:-00463:002487.9343:06494
06495:+00096:+00045:+00277:002483.1484:06495
06496:+00297:+00145:+00046:002483.1484:06496
06497:+00232:+00052:+00039:002483.1484:06497
06498:-00528:+00045:-00280:002483.1484:06498
06499:-00495:-00010:+00108:002483.1484:06499
06500:+00118:-00062:+00392:002483.1484:06500
06501:+00223:-00011:-00002:002483.1484:06501
06502:-00084:+00145:+00090:002483.1484:06502
06503:-00361:+00094:-00090:002482.9458:06503
06504:-00287:+00189:+00253:002482.9458:06504
06505:+00244:+00151:+00481:002482.9458:06505
06506:-00021:-00012:+00117:002482.9458:06506
06507:-00154:+00234:+00260:002482.9458:06507
06508:-00391:-00004:+00091:002482.9458:06508
06509:+00058:+00242:+00153:002482.9458:06509
06510:+00203:+00181:+00447:002482.9458:06510
06511:+00010:+00055:+00006:002493.0031:06511
06512:-00137:+00270:+00216:002493.0031:06512
06513:-00347:-00050:+00034:002493.0031:06513
06514:+00012:+00263:+00059:002493.0031:06514
06515:+00223:+00282:-00005:002493.0031:06515
06516:+00107:-00012:-00083:002493.0031:06516
06517:-00217:+00324:+00217:002493.0031:06517
06518:-00389:-00197:-00025:002493.0031:06518
06519:+00088:+00208:-00106:002488.1660:06519
06520:+00281:-00109:+00052:002488.1660:06520
06521:+00026:-00111:-00233:002488.1660:06521
06522:-00313:+00234:-00141:002488.1660:06522
06523:-00388:+00206:-00174:002488.1660:06523
06524:+00089:+00141:-00242:002488.1660:06524
06525:+00259:-00115:+00131:002488.1660:06525
06526:-00041:+00060:-00268:002488.1660:06526
06527:-00262:+00057:+00019:002498.0913:06527
06528:-00102:+00017:-00454:002498.0913:06528
06529:+00096:-00040:-00038:002498.0913:06529
06530:+00151:+00086:-00012:002498.0913:06530
06531:-00069:+00123:-00187:002498.0913:06531
06532:-00232:+00143:-00299:002498.0913:06532
06533:-00011:-00042:-00085:002498.0913:06533
06534:+00119:+00143:-00131:002498.0913:06534
06535:+00189:-00010:+00065:002508.1806:06535
06536:-00143:+00198:-00318:002508.1806:06536
06537:-00297:-00161:+00078:002508.1806:06537
06538:-00025:-00064:+00140:002508.1806:06538
06539:+00304:+00024:-00128:002508.1806:06539
06540:+00098:+00019:-00039:002508.1806:06540
06541:-00168:+00149:-00238:002508.1806:06541
06542:-00323:-00036:+00156:002508.1806:06542
06543:+00017:-00080:+00340:002498.2363:06543
06544:+00216:+00070:-00129:002498.2363:06544
06545:+00173:+00046:+00222:002498.2363:06545
06546:-00262:+00147:-00076:002498.2363:06546
06547:-00281:-00120:-00019:002498.2363:06547
06548:+00014:-00039:+00172:002498.2363:06548
06549:+00290:-00062:-00177:002498.2363:06549
06550:+00159:-00040:+00064:002498.2363:06550
06551:-00360:-00099:-00147:002513.4372:06551
06552:-00120:-00016:-00101:002513.4372:06552
06553:+00083:+00141:-00110:002513.4372:06553
06554:+00191:-00053:-00270:002513.4372:06554
06555:-00058:+00175:-00188:002513.4372:06555
06556:-00232:-00060:-00382:002513.4372:06556
06557:-00009:-00015:-00303:002513.4372:06557
06558:+00211:-00016:-00256:002513.4372:06558
06559:+00152:-00061:-00390:002513.3366:06559
06560:-00146:+00090:-00280:002513.3366:06560
06561:-00278:-00141:-00464:002513.3366:06561
06562:+00054:+00065:-00305:002513.3366:06562
06563:+00131:+00118:-00071:002513.3366:06563
06564:+00002:+00022:-00105:002513.3366:06564
06565:-00260:+00180:-00228:002513.3366:06565
06566:-00282:+00156:-00163:002513.3366:06566
06567:-00081:+00117:-00091:002508.3176:06567
06568:+00149:+00000:-00082:002508.3176:06568
06569:+00033:+00015:-00019:002508.3176:06569
06570:-00215:-00035:-00176:002508.3176:06570
06571:-00224:-00001:+00079:002508.3176:06571
06572:-00116:-00019:+00131:002508.3176:06572
06573:+00275:-00013:+00073:002508.3176:06573
06574:+00095:-00062:+00225:002508.3176:06574
06575:-00114:-00124:-00210:002518.5454:06575
06576:-00049:+00202:+00027:002518.5454:06576
06577:+00179:+00203:+00186:002518.5454:06577
06578:+00170:+00130:+00029:002518.5454:06578
06579:-00039:+00103:+00031:002518.5454:06579
06580:-00193:+00141:+00091:002518.5454:06580
06581:+00085:+00037:+00134:002518.5454:06581
06582:+00188:+00038:+00072:002518.5454:06582
06583:+00124:-00105:+00248:002503.1284:06583
06584:-00189:-00092:+00089:002503.1284:06584
06585:-00200:-00176:+00019:002503.1284:06585
06586:-00029:+00103:+00044:002503.1284:06586
06587:+00309:+00180:+00193:002503.1284:06587
06588:+00115:+00197:+00190:002503.1284:06588
06589:-00197:-00122:+00003:002503.1284:06589
06590:-00060:+00202:+00052:002503.1284:06590
06591:+00146:+00271:+00062:002498.1657:06591
06592:+00307:+00351:+00158:002498.1657:06592
06593:-00009:+00302:+00133:002498.1657:06593
06594:-00084:+00004:-00069:002498.1657:06594
06595:+00119:+00048:+00135:002498.1657:06595
06596:+00276:-00147:-00330:002498.1657:06596
06597:+00157:+00103:+00230:002498.1657:06597
06598:-00242:+00215:+00082:002498.1657:06598
06599:-00360:+00082:-00132:002498.0166:06599
06600:-00206:+00250:+00002:002498.0166:06600
06601:+00244:+00123:+00063:002498.0166:06601
06602:+00285:+00163:-00079:002498.0166:06602
06603:+00074:+00152:-00107:002498.0166:06603
06604:-00300:+00141:-00014:002498.0166:06604
06605:-00098:+00258:+00073:002498.0166:06605
06606:+00111:-00059:+00018:002498.0166:06606
06607:+00227:-00082:-00230:002502.9606:06607
06608:+00024:-00001:-00234:002502.9606:06608
06609:+00023:-00134:-00305:002502.9606:06609
06610:+00159:+00005:-00044:002502.9606:06610
06611:+00400:+00028:+00105:002502.9606:06611
06612:+00055:-00020:+00031:002502.9606:06612
06613:-00046:+00091:+00118:002502.9606:06613
06614:-00104:-00175:+00077:002502.9606:06614
06615:+00442:+00189:-00034:002493.1005:06615
06616:+00496:+00217:-00123:002493.1005:06616
06617:+00102:+00187:-00133:002493.1005:06617
06618:-00179:-00023:+00187:002493.1005:06618
06619:-00063:-00124:+00302:002493.1005:06619
06620:+00157:+00150:+00043:002493.1005:06620
06621:+00191:+00072:+00462:002493.1005:06621
06622:-00115:+00264:-00253:002493.1005:06622
06623:-00129:-00155:+00079:002492.9504:06623
06624:-00042:+00021:+00448:002492.9504:06624
06625:+00005:+00146:+00042:002492.9504:06625
06626:+00115:+00105:+00308:002492.9504:06626
06627:-00004:+00343:-00303:002492.9504:06627
06628:-00228:-00094:+00078:002492.9504:06628
06629:-00179:+00114:-00096:002492.9504:06629
06630:+00313:+00128:+00186:002492.9504:06630
06631:+00176:+00202:+00153:002492.9216:06631
06632:-00139:+00044:+00201:002492.9216:06632
06633:-00255:+00095:+00057:002492.9216:06633
06634:+00170:+00052:-00107:002492.9216:06634
06635:+00342:+00087:+00274:002492.9216:06635
06636:+00067:+00118:+00071:002492.9216:06636
06637:-00118:-00045:+00038:002492.9216:06637
06638:-00111:+00177:+00020:002492.9216:06638
06639:+00070:-00051:+00077:002483.1374:06639
06640:+00281:+00190:-00083:002483.1374:06640
06641:+00021:+00015:+00180:002483.1374:06641
06642:-00249:+00118:-00068:002483.1374:06642
06643:-00319:-00100:-00031:002483.1374:06643
06644:+00135:-00002:-00003:002483.1374:06644
06645:+00220:-00173:-00227:002483.1374:06645
06646:+00065:+00014:-00119:002483.1374:06646
06647:-00275:-00058:+00159:002482.9567:06647
06648:-00186:-00157:-00250:002482.9567:06648
06649:+00061:+00003:-00070:002482.9567:06649
06650:+00138:-00050:+00079:002482.9567:06650
06651:-00108:+00138:-00227:002482.9567:06651
06652:-00275:+00034:-00107:002482.9567:06652
06653:+00001:+00128:-00120:002482.9567:06653
06654:+00175:+00085:+00069:002482.9567:06654
06655:+00139:-00057:+00050:002487.9306:06655
06656:+00005:+00227:-00176:002487.9306:06656
06657:-00310:-00195:+00156:002487.9306:06657
06658:-00037:+00162:-00121:002487.9306:06658
06659:+00110:+00157:+00052:002487.9306:06659
06660:+00107:+00052:+00011:002487.9306:06660
06661:-00119:+00083:+00041:002487.9306:06661
06662:-00193:-00152:+00166:002487.9306:06662
06663:-00052:+00400:-00102:002487.9306:06663
06664:+00039:-00108:+00267:002478.1840:06664
06665:+00099:+00139:-00240:002478.1840:06665
06666:-00247:+00142:+00045:002478.1840:06666
06667:-00357:-00104:-00020:002478.1840:06667
06668:+00074:+00288:+00018:002478.1840:06668
06669:+00157:+00060:+00243:002478.1840:06669
06670:-00118:+00090:-00040:002478.1840:06670
06671:-00294:+00029:+00128:002478.1840:06671
06672:-00008:+00085:-00076:002487.9011:06672
06673:+00224:+00011:+00185:002487.9011:06673
06674:+00087:-00053:+00198:002487.9011:06674
06675:-00133:+00014:-00080:002487.9011:06675
06676:-00181:-00114:+00104:002487.9011:06676
06677:+00030:+00131:-00119:002487.9011:06677
06678:+00141:+00077:+00288:002487.9011:06678
06679:+00081:+00214:+00104:002487.9011:06679
06680:-00115:+00205:+00015:002497.9477:06680
06681:-00198:-00051:+00213:002497.9477:06681
06682:-00076:+00111:-00178:002497.9477:06682
06683:+00079:-00160:+00411:002497.9477:06683
06684:+00132:+00089:-00195:002497.9477:06684
06685:-00349:-00013:+00043:002497.9477:06685
06686:-00319:-00333:+00008:002497.9477:06686
06687:+00171:+00096:-00480:002497.9477:06687
06688:+00272:+00008:+00425:002483.0312:06688
06689:-00139:+00030:-00311:002483.0312:06689
06690:-00188:+00101:+00053:002483.0312:06690
06691:-00051:+00009:-00250:002483.0312:06691
06692:+00046:-00138:-00168:002483.0312:06692
06693:+00211:+00391:+00382:002483.0312:06693
06694:+00037:-00171:-00452:002483.0312:06694
06695:-00164:+00088:+00173:002483.0312:06695
06696:-00221:+00032:-00172:002497.9382:06696
06697:+00036:-00018:+00265:002497.9382:06697
06698:+00355:+00259:+00356:002497.9382:06698
06699:-00237:-00018:-00211:002497.9382:06699
06700:-00334:-00001:+00198:002497.9382:06700
06701:-00143:+00081:-00168:002497.9382:06701
06702:+00173:-00004:+00324:002497.9382:06702
06703:+00185:-00049:+00265:002497.9382:06703
06704:-00123:-00015:-00315:002502.9345:06704
06705:-00110:-00042:+00182:002502.9345:06705
06706:-00085:+00006:-00308:002502.9345:06706
06707:+00170:+00044:-00148:002502.9345:06707
06708:+00223:+00083:-00257:002502.9345:06708
06709:+00022:-00031:-00282:002502.9345:06709
06710:-00345:-00055:-00223:002502.9345:06710
06711:-00133:+00065:-00210:002502.9345:06711
06712:+00243:-00139:-00058:002493.0156:06712
06713:+00294:-00068:-00392:002493.0156:06713
06714:-00165:+00024:-00251:002493.0156:06714
06715:-00286:-00094:-00325:002493.0156:06715
06716:-00053:+00023:-00135:002493.0156:06716
06717:+00330:+00010:-00088:002493.0156:06717
06718:-00160:-00134:-00278:002493.0156:06718
06719:-00237:+00079:-00154:002493.0156:06719
06720:-00226:-00037:-00277:002508.1245:06720
06721:+00037:-00070:+00041:002508.1245:06721
06722:+00325:-00060:+00051:002508.1245:06722
06723:+00032:+00023:-00400:002508.1245:06723
06724:-00139:+00047:+00027:002508.1245:06724
06725:-00189:+00128:-00183:002508.1245:06725
06726:+00059:+00065:+00059:002508.1245:06726
06727:+00167:+00179:-00111:002508.1245:06727
06728:-00086:+00106:-00186:002513.2612:06728
06729:-00328:+00003:+00184:002513.2612:06729
06730:-00330:-00138:-00034:002513.2612:06730
06731:+00199:-00016:-00001:002513.2612:06731
06732:+00300:-00199:+00015:002513.2612:06732
06733:-00183:+00178:-00156:002513.2612:06733
06734:-00543:-00271:+00312:002513.2612:06734
06735:-00273:+00097:-00193:002513.2612:06735
06736:+00399:+00002:+00260:002503.1926:06736
06737:+00151:+00280:-00003:002503.1926:06737
06738:-00142:+00091:-00069:002503.1926:06738
06739:-00431:+00145:-00129:002503.1926:06739
06740:-00086:+00125:+00026:002503.1926:06740
06741:+00512:+00126:+00241:002503.1926:06741
06742:+00042:-00017:-00040:002503.1926:06742
06743:-00217:-00132:+00129:002503.1926:06743
06744:-00250:-00077:-00129:002508.3122:06744
06745:+00295:-00141:+00145:002508.3122:06745
06746:+00309:+00032:-00102:002508.3122:06746
06747:-00078:-00024:+00076:002508.3122:06747
06748:-00184:+00084:-00028:002508.3122:06748
06749:-00053:+00088:-00103:002508.3122:06749
06750:+00140:+00147:+00223:002508.3122:06750
06751:+00080:+00117:-00117:002508.3122:06751
06752:-00010:+00175:-00022:002503.0500:06752
06753:-00141:+00226:-00174:002503.0500:06753
06754:-00112:+00105:+00100:002503.0500:06754
06755:+00231:+00148:+00128:002503.0500:06755
06756:+00277:+00093:-00068:002503.0500:06756
06757:+00114:+00073:-00005:002503.0500:06757
06758:-00159:+00026:-00243:002503.0500:06758
06759:-00100:+00076:-00059:002503.0500:06759
06760:+00318:+00035:+00269:002498.2180:06760
06761:+00288:+00038:-00091:002498.2180:06761
06762:+00151:+00272:-00005:002498.2180:06762
06763:-00249:+00061:-00151:002498.2180:06763
06764:+00126:+00289:+00071:002498.2180:06764
06765:+00243:+00038:-00088:002498.2180:06765
06766:+00094:+00082:-00283:002498.2180:06766
06767:-00087:+00024:-00007:002498.2180:06767
06768:-00159:-00243:-00135:002488.0341:06768
06769:+00085:+00010:-00151:002488.0341:06769
06770:+00166:-00041:-00032:002488.0341:06770
06771:+00098:-00021:+00009:002488.0341:06771
06772:-00101:+00004:-00081:002488.0341:06772
06773:-00120:-00124:-00052:002488.0341:06773
06774:+00128:-00022:+00369:002488.0341:06774
06775:+00372:-00118:+00075:002488.0341:06775
06776:+00145:-00158:-00026:002492.9770:06776
06777:-00323:+00180:-00122:002492.9770:06777
06778:-00203:-00012:+00018:002492.9770:06778
06779:+00296:+00129:+00435:002492.9770:06779
06780:+00204:+00041:+00370:002492.9770:06780
06781:-00015:+00108:+00224:002492.9770:06781
06782:-00339:+00291:-00213:002492.9770:06782
06783:-00024:+00019:+00206:002492.9770:06783
06784:+00179:+00057:-00057:002478.0961:06784
06785:+00245:+00120:+00248:002478.0961:06785
06786:-00209:+00008:+00153:002478.0961:06786
06787:-00334:-00007:-00207:002478.0961:06787
06788:-00047:+00043:+00041:002478.0961:06788
06789:+00179:+00212:-00201:002478.0961:06789
06790:+00263:+00191:+00075:002478.0961:06790
06791:-00170:+00097:+00113:002478.0961:06791
06792:-00394:+00079:+00080:002487.9492:06792
06793:+00076:+00084:+00246:002487.9492:06793
06794:+00280:+00072:-00243:002487.9492:06794
06795:+00165:+00021:+00044:002487.9492:06795
06796:-00242:+00491:+00048:002487.9492:06796
06797:-00282:-00132:+00091:002487.9492:06797
06798:+00185:-00090:+00061:002487.9492:06798
06799:+00275:+00267:-00259:002487.9492:06799
06800:+00086:-00362:+00100:002482.7795:06800
06801:-00294:+00130:-00114:002482.7795:06801
06802:-00010:-00035:+00068:002482.7795:06802
06803:+00140:-00195:-00423:002482.7795:06803
06804:+00320:+00068:-00104:002482.7795:06804
06805:-00133:-00348:+00101:002482.7795:06805
06806:-00258:+00137:-00291:002482.7795:06806
06807:-00062:-00086:+00218:002482.7795:06807
06808:+00194:+00292:-00482:002478.1437:06808
06809:+00069:+00028:-00187:002478.1437:06809
06810:-00158:+00080:+00100:002478.1437:06810
06811:-00366:-00082:-00184:002478.1437:06811
06812:+00076:-00038:+00131:002478.1437:06812
06813:+00089:+00077:-00531:002478.1437:06813
06814:+00110:+00083:-00057:002478.1437:06814
06815:-00103:+00033:+00203:002478.1437:06815
06816:-00254:+00077:-00217:002488.0007:06816
06817:-00100:-00108:+00619:002488.0007:06817
06818:+00190:+00074:-00390:002488.0007:06818
06819:+00163:+00073:+00390:002488.0007:06819
06820:-00374:+00372:-00092:002488.0007:06820
06821:-00085:-00081:+00121:002488.0007:06821
06822:+00173:-00084:+00180:002488.0007:06822
06823:+00183:+00305:-00491:002488.0007:06823
06824:-00189:-00193:+00548:002487.9121:06824
06825:-00188:+00477:-00064:002487.9121:06825
06826:-00176:-00280:+00053:002487.9121:06826
06827:+00062:+00324:-00184:002487.9121:06827
06828:+00121:+00214:-00037:002487.9121:06828
06829:-00063:-00012:+00231:002487.9121:06829
06830:-00343:+00143:-00027:002487.9121:06830
06831:-00234:+00094:+00260:002487.9121:06831
06832:+00055:+00093:-00317:002483.1154:06832
06833:+00160:+00015:-00215:002483.1154:06833
06834:-00061:-00036:+00299:002483.1154:06834
06835:-00267:-00037:-00363:002483.1154:06835
06836:-00118:+00296:+00200:002483.1154:06836
06837:+00122:+00099:-00076:002483.1154:06837
06838:+00086:+00152:+00044:002483.1154:06838
06839:-00033:-00088:+00490:002483.1154:06839
06840:-00265:+00072:-00387:002503.1669:06840
06841:-00079:+00183:+00616:002503.1669:06841
06842:+00176:+00126:-00042:002503.1669:06842
06843:+00138:+00099:+00084:002503.1669:06843
06844:-00121:+00245:+00280:002503.1669:06844
06845:-00306:-00246:-00368:002503.1669:06845
06846:-00050:+00329:+00401:002503.1669:06846
06847:+00250:+00153:+00171:002503.1669:06847
06848:-00049:-00153:-00172:002508.1958:06848
06849:-00154:+00344:+00134:002508.1958:06849
06850:-00297:-00056:-00163:002508.1958:06850
06851:+00195:+00283:+00244:002508.1958:06851
06852:+00256:+00076:+00206:002508.1958:06852
06853:-00060:-00141:-00228:002508.1958:06853
06854:-00161:+00063:+00085:002508.1958:06854
06855:-00250:-00035:-00109:002508.1958:06855
06856:+00230:+00119:+00080:002498.1955:06856
06857:+00269:-00012:-00087:002498.1955:06857
06858:-00052:-00107:-00054:002498.1955:06858
06859:-00265:+00145:-00010:002498.1955:06859
06860:-00159:-00037:-00073:002498.1955:06860
06861:+00223:+00165:-00236:002498.1955:06861
06862:+00109:-00102:-00090:002498.1955:06862
06863:-00066:-00160:-00194:002498.1955:06863
06864:-00199:+00067:-00208:002513.3955:06864
06865:-00088:-00038:-00018:002513.3955:06865
06866:+00193:-00160:-00172:002513.3955:06866
06867:+00095:-00102:-00296:002513.3955:06867
06868:-00030:+00136:-00395:002513.3955:06868
06869:-00203:-00202:-00246:002513.3955:06869
06870:+00170:+00280:-00336:002513.3955:06870
06871:+00307:+00037:-00848:002513.3955:06871
06872:-00009:-00340:-00269:002513.2385:06872
06873:-00219:+00040:-00659:002513.2385:06873
06874:-00192:-00300:-00414:002513.2385:06874
06875:+00157:+00181:-00537:002513.2385:06875
06876:+00111:-00187:-00029:002513.2385:06876
06877:-00217:+00070:-00156:002513.2385:06877
06878:-00130:+00229:-00263:002513.2385:06878
06879:-00174:-00014:+00045:002513.2385:06879
06880:-00092:-00109:-00104:002513.4262:06880
06881:+00158:-00081:+00195:002513.4262:06881
06882:+00160:-00144:+00054:002513.4262:06882
06883:-00213:+00068:-00230:002513.4262:06883
06884:-00193:+00065:-00159:002513.4262:06884
06885:-00022:+00134:+00222:002513.4262:06885
06886:+00148:-00069:+00387:002513.4262:06886
06887:-00013:+00125:+00136:002513.4262:06887
06888:-00145:+00043:+00246:002513.2976:06888
06889:+00122:+00145:-00072:002513.2976:06889
06890:+00256:+00059:+00097:002513.2976:06890
06891:+00033:+00105:+00233:002513.2976:06891
06892:-00296:+00000:+00072:002513.2976:06892
06893:-00315:-00065:+00297:002513.2976:06893
06894:+00224:+00080:-00239:002513.2976:06894
06895:+00460:-00013:+00288:002513.2976:06895
06896:-00006:+00107:+00276:002518.3017:06896
06897:-00447:+00080:-00054:002518.3017:06897
06898:-00397:-00088:+00232:002518.3017:06898
06899:+00044:-00144:-00067:002518.3017:06899
06900:+00257:-00126:+00041:002518.3017:06900
06901:+00136:+00094:+00241:002518.3017:06901
06902:-00450:-00014:+00030:002518.3017:06902
06903:-00234:+00125:-00184:002518.3017:06903
06904:+00195:+00139:+00203:002498.2363:06904
06905:+00193:-00035:+00049:002498.2363:06905
06906:+00041:+00117:-00112:002498.2363:06906
06907:-00154:+00081:-00053:002498.2363:06907
06908:+00231:+00175:-00024:002498.2363:06908
06909:+00385:+00085:-00012:002498.2363:06909
06910:+00355:+00048:-00005:002498.2363:06910
06911:+00126:+00198:-00127:002498.2363:06911
06912:-00196:+00137:-00169:002503.1855:06912
06913:+00025:+00148:-00064:002503.1855:06913
06914:+00255:+00197:-00052:002503.1855:06914
06915:+00210:+00336:+00025:002503.1855:06915
06916:-00194:+00013:+00080:002503.1855:06916
06917:-00230:-00052:-00033:002503.1855:06917
06918:+00068:+00283:-00338:002503.1855:06918
06919:+00249:+00008:+00112:002503.1855:06919
06920:+00159:+00292:+00031:002503.1247:06920
06921:-00206:-00060:+00098:002503.1247:06921
06922:-00186:+00049:+00012:002503.1247:06922
06923:+00038:+00078:-00284:002503.1247:06923
06924:+00319:-00463:+00420:002503.1247:06924
06925:+00335:+00282:-00232:002503.1247:06925
06926:-00012:-00346:+00137:002503.1247:06926
06927:-00099:+00232:-00388:002503.1247:06927
06928:-00005:+00053:+00017:002483.1447:06928
06929:+00279:-00141:+00336:002483.1447:06929
06930:+00161:+00339:-00077:002483.1447:06930
06931:-00210:-00021:-00097:002483.1447:06931
06932:+00014:+00207:-00333:002483.1447:06932
06933:+00219:+00134:+00271:002483.1447:06933
06934:+00232:-00001:+00245:002483.1447:06934
06935:-00223:+00090:+00129:002483.1447:06935
06936:-00259:+00004:+00277:002493.0395:06936
06937:+00025:+00049:-00230:002493.0395:06937
06938:+00249:+00071:+00280:002493.0395:06938
06939:-00010:+00290:+00110:002493.0395:06939
06940:-00317:-00053:+00211:002493.0395:06940
06941:-00322:+00406:+00205:002493.0395:06941
06942:+00047:+00090:-00135:002493.0395:06942
06943:+00228:+00189:+00061:002493.0395:06943
06944:+00049:+00281:-00016:002492.9475:06944
06945:-00206:+00041:+00163:002492.9475:06945
06946:-00036:+00254:+00056:002492.9475:06946
06947:+00145:+00062:-00006:002492.9475:06947
06948:+00246:-00003:-00035:002492.9475:06948
06949:-00065:+00197:-00092:002492.9475:06949
06950:-00285:-00061:+00090:002492.9475:06950
06951:-00004:+00420:-00188:002492.9475:06951
06952:+00069:+00026:+00186:002483.1447:06952
06953:+00237:-00092:-00042:002483.1447:06953
06954:-00098:+00241:-00184:002483.1447:06954
06955:-00329:-00205:+00222:002483.1447:06955
06956:-00121:+00382:-00488:002483.1447:06956
06957:+00241:-00228:+00245:002483.1447:06957
06958:+00263:-00131:+00042:002483.1447:06958
06959:-00141:+00127:-00202:002483.1447:06959
06960:-00279:-00027:+00043:002482.9458:06960
06961:-00111:+00073:-00545:002482.9458:06961
06962:+00252:-00094:+00198:002482.9458:06962
06963:+00098:+00022:-00454:002482.9458:06963
06964:-00154:+00108:-00383:002482.9458:06964
06965:-00132:+00021:+00336:002482.9458:06965
06966:+00134:+00049:-00412:002482.9458:06966
06967:+00306:-00219:+00180:002482.9458:06967
06968:-00158:+00235:-00234:002492.9511:06968
06969:-00299:-00232:-00137:002492.9511:06969
06970:-00098:+00506:-00091:002492.9511:06970
06971:+00010:+00066:+00301:002492.9511:06971
06972:+00147:-00061:+00002:002492.9511:06972
06973:-00117:+00238:-00017:002492.9511:06973
06974:-00342:+00129:+00140:002492.9511:06974
06975:-00214:+00134:-00183:002492.9511:06975
06976:+00266:+00269:+00202:002478.1621:06976
06977:+00219:-00079:+00285:002478.1621:06977
06978:-00278:+00245:+00064:002478.1621:06978
06979:-00521:-00138:+00164:002478.1621:06979
06980:-00130:+00340:-00188:002478.1621:06980
06981:+00327:-00013:+00540:002478.1621:06981
06982:+00213:+00068:-00290:002478.1621:06982
06983:-00350:+00099:+00100:002478.1621:06983
06984:-00182:+00327:-00140:002487.9787:06984
06985:-00052:+00177:-00287:002487.9787:06985
06986:+00152:+00186:+00418:002487.9787:06986
06987:-00099:-00104:-00260:002487.9787:06987
06988:-00076:+00091:+00035:002487.9787:06988
06989:-00129:+00087:-00007:002487.9787:06989
06990:-00053:-00050:+00208:002487.9787:06990
06991:+00226:+00060:+00177:002487.9787:06991
06992:-00069:-00146:-00200:002487.9489:06992
06993:-00203:-00020:+00058:002487.9489:06993
06994:-00331:+00040:-00098:002487.9489:06994
06995:+00293:+00079:+00155:002487.9489:06995
06996:+00344:+00085:+00028:002487.9489:06996
06997:-00098:-00006:-00148:002487.9489:06997
06998:-00320:-00134:+00051:002487.9489:06998
06999:-00088:+00166:-00059:002487.9489:06999
07000:+00363:-00198:+00156:002483.1301:07000
07001:+00322:-00055:-00461:002483.1301:07001
07002:-00204:+00008:-00050:002483.1301:07002
07003:-00255:-00102:+00070:002483.1301:07003
07004:-00048:+00244:-00033:002483.1301:07004
07005:+00232:+00023:+00170:002483.1301:07005
07006:+00034:+00113:-00280:002483.1301:07006
07007:-00164:+00108:+00087:002483.1301:07007
07008:-00220:-00070:-00006:002498.1022:07008
07009:-00124:+00196:+00020:002498.1022:07009
07010:+00222:+00148:+00225:002498.1022:07010
07011:+00092:-00012:-00224:002498.1022:07011
07012:+00012:+00155:+00131:002498.1022:07012
07013:-00350:-00069:+00072:002498.1022:07013
07014:+00015:+00173:+00048:002498.1022:07014
07015:+00283:+00056:+00404:002498.1022:07015
07016:+00091:-00100:-00267:002492.8808:07016
07017:-00125:+00024:-00055:002492.8808:07017
07018:-00393:-00095:+00028:002492.8808:07018
07019:+00135:-00022:-00317:002492.8808:07019
07020:+00367:-00012:-00065:002492.8808:07020
07021:+00009:-00142:-00276:002492.8808:07021
07022:-00269:-00258:-00092:002492.8808:07022
07023:-00266:-00070:-00293:002492.8808:07023
07024:+00150:-00250:-00229:002498.1289:07024
07025:+00250:+00000:-00478:002498.1289:07025
07026:-00026:-00072:-00460:002498.1289:07026
07027:-00253:-00281:-00106:002498.1289:07027
07028:-00200:+00046:-00699:002498.1289:07028
07029:+00281:-00448:-00202:002498.1289:07029
07030:+00182:+00082:-00713:002498.1289:07030
07031:-00118:-00019:-00292:002498.1289:07031
07032:-00309:+00012:-00209:002508.2258:07032
07033:-00147:+00030:-00371:002508.2258:07033
07034:+00027:+00199:-00141:002508.2258:07034
07035:+00027:-00106:-00289:002508.2258:07035
07036:-00084:+00266:+00029:002508.2258:07036
07037:-00491:-00043:+00483:002508.2258:07037
07038:-00179:+00063:-00013:002508.2258:07038
07039:+00195:+00201:+00244:002508.2258:07039
07040:+00114:+00079:+00017:002513.2651:07040
07041:-00174:+00340:+00154:002513.2651:07041
07042:-00314:+00135:+00252:002513.2651:07042
07043:-00087:-00005:+00277:002513.2651:07043
07044:+00280:+00187:+00176:002513.2651:07044
07045:+00315:+00080:+00216:002513.2651:07045
07046:-00002:+00299:+00408:002513.2651:07046
07047:-00255:+00092:+00234:002513.2651:07047
07048:-00158:+00110:+00263:002498.0659:07048
07049:+00137:+00122:+00041:002498.0659:07049
07050:+00131:+00086:+00321:002498.0659:07050
07051:-00174:+00141:+00347:002498.0659:07051
07052:-00143:+00067:+00158:002498.0659:07052
07053:+00147:+00042:+00329:002498.0659:07053
07054:+00164:-00132:-00075:002498.0659:07054
07055:-00017:+00048:+00030:002498.0659:07055
07056:-00352:-00080:+00140:002503.1520:07056
07057:-00003:+00009:+00065:002503.1520:07057
07058:+00251:-00093:+00029:002503.1520:07058
07059:+00137:-00130:-00232:002503.1520:07059
07060:+00116:+00141:+00256:002503.1520:07060
07061:-00081:-00159:-00087:002503.1520:07061
07062:-00018:+00154:-00104:002503.1520:07062
07063:+00191:+00052:+00043:002503.1520:07063
07064:+00353:+00126:-00276:002498.0778:07064
07065:+00212:+00129:+00133:002498.0778:07065
07066:+00012:+00158:-00207:002498.0778:07066
07067:+00011:+00226:-00023:002498.0778:07067
07068:+00386:+00198:-00025:002498.0778:07068
07069:+00345:+00137:-00106:002498.0778:07069
07070:-00005:+00184:+00036:002498.0778:07070
07071:-00085:+00159:-00099:002498.0778:07071
07072:+00173:+00152:-00126:002478.0671:07072
07073:+00370:+00042:-00048:002478.0671:07073
07074:+00231:+00011:-00003:002478.0671:07074
07075:-00179:+00075:+00111:002478.0671:07075
07076:-00030:+00242:-00027:002478.0671:07076
07077:+00201:-00068:-00019:002478.0671:07077
07078:+00217:+00005:-00355:002478.0671:07078
07079:+00000:+00102:+00012:002478.0671:07079
07080:-00171:-00008:-00157:002477.8195:07080
07081:+00124:+00188:-00053:002477.8195:07081
07082:+00279:+00140:-00017:002477.8195:07082
07083:+00183:-00146:-00114:002477.8195:07083
07084:-00001:-00187:-00006:002477.8195:07084
07085:-00109:-00083:-00248:002477.8195:07085
07086:-00101:-00007:+00058:002477.8195:07086
07087:+00400:+00166:-00074:002477.8195:07087
07088:+00460:+00001:-00058:002477.6896:07088
07089:-00045:+00016:+00370:002477.6896:07089
07090:-00357:-00061:+00249:002477.6896:07090
07091:-00080:+00187:+00061:002477.6896:07091
07092:+00353:+00400:-00133:002477.6896:07092
07093:+00218:-00105:+00194:002477.6896:07093
07094:-00230:+00056:+00434:002477.6896:07094
07095:-00208:-00073:+00161:002477.6896:07095
07096:+00033:+00020:+00439:002463.2680:07096
07097:+00104:+00137:+00007:002463.2680:07097
07098:-00099:+00038:+00221:002463.2680:07098
07099:-00128:+00149:+00277:002463.2680:07099
07100:-00179:+00076:+00182:002463.2680:07100
07101:+00208:+00249:+00220:002463.2680:07101
07102:+00206:+00132:-00141:002463.2680:07102
07103:+00054:+00203:-00097:002463.2680:07103
07104:-00202:+00315:-00243:002463.2680:07104
07105:-00233:+00040:+00082:002472.9812:07105
07106:+00273:+00170:-00016:002472.9812:07106
07107:+00286:+00117:-00097:002472.9812:07107
07108:-00124:+00026:-00015:002472.9812:07108
07109:-00376:-00031:-00336:002472.9812:07109
07110:-00222:-00095:-00106:002472.9812:07110
07111:+00190:+00058:-00026:002472.9812:07111
07112:+00229:+00025:-00147:002472.9812:07112
07113:-00023:-00016:-00236:002472.9816:07113
07114:-00376:-00062:-00452:002472.9816:07114
07115:-00243:+00086:-00203:002472.9816:07115
07116:+00189:+00333:+00222:002472.9816:07116
07117:+00082:-00268:-00178:002472.9816:07117
07118:+00029:-00026:-00107:002472.9816:07118
07119:-00363:-00186:-00105:002472.9816:07119
07120:+00100:-00262:-00042:002472.9816:07120
07121:+00333:+00247:+00026:002463.2824:07121
07122:-00038:-00297:+00075:002463.2824:07122
07123:-00210:+00387:-00530:002463.2824:07123
07124:-00232:+00066:-00031:002463.2824:07124
07125:+00165:+00082:+00263:002463.2824:07125
07126:+00209:+00228:+00132:002463.2824:07126
07127:+00009:-00437:+00359:002463.2824:07127
07128:-00468:+00312:-00575:002463.2824:07128
07129:-00383:+00094:+00069:002472.8205:07129
07130:+00095:+00235:+00038:002472.8205:07130
07131:+00136:+00227:+00200:002472.8205:07131
07132:-00167:-00153:+00810:002472.8205:07132
07133:-00385:+00197:-00485:002472.8205:07133
07134:-00191:+00073:+00934:002472.8205:07134
07135:+00105:+00251:-00039:002472.8205:07135
07136:+00084:+00300:+00242:002472.8205:07136
07137:-00228:+00087:+00259:002477.8215:07137
07138:-00259:-00075:-00501:002477.8215:07138
07139:+00097:+00174:+00511:002477.8215:07139
07140:+00168:+00343:+00146:002477.8215:07140
07141:+00052:+00130:+00295:002477.8215:07141
07142:+00031:+00186:+00089:002477.8215:07142
07143:-00296:+00003:-00378:002477.8215:07143
07144:-00046:+00136:+00341:002477.8215:07144
07145:+00094:+00249:-00343:002468.2995:07145
07146:+00213:+00051:-00002:002468.2995:07146
07147:-00121:+00268:+00009:002468.2995:07147
07148:-00270:+00111:-00475:002468.2995:07148
07149:-00031:+00028:+00170:002468.2995:07149
07150:+00101:-00015:-00265:002468.2995:07150
07151:+00265:+00076:-00013:002468.2995:07151
07152:-00090:+00150:-00007:002468.2995:07152
07153:-00293:-00040:-00106:002477.9809:07153
07154:+00020:+00031:+00092:002477.9809:07154
07155:+00357:+00055:-00076:002477.9809:07155
07156:+00246:+00051:-00061:002477.9809:07156
07157:-00172:+00036:+00017:002477.9809:07157
07158:-00220:+00124:-00181:002477.9809:07158
07159:+00009:+00041:+00074:002477.9809:07159
07160:+00353:+00056:-00012:002477.9809:07160
07161:+00181:+00078:+00072:002477.9494:07161
07162:-00250:+00080:-00056:002477.9494:07162
07163:-00204:+00109:-00117:002477.9494:07163
07164:+00040:+00217:+00223:002477.9494:07164
07165:+00264:-00053:+00086:002477.9494:07165
07166:-00039:+00078:+00125:002477.9494:07166
07167:-00186:-00008:+00021:002477.9494:07167
07168:-00153:+00245:-00142:002477.9494:07168
07169:-00012:-00052:+00330:002478.1220:07169
07170:+00243:+00053:+00209:002478.1220:07170
07171:+00013:+00143:+00180:002478.1220:07171
07172:-00160:+00126:+00064:002478.1220:07172
07173:-00163:+00009:-00055:002478.1220:07173
07174:+00013:-00003:+00031:002478.1220:07174
07175:+00138:+00032:+00126:002478.1220:07175
07176:-00046:-00026:-00243:002478.1220:07176
07177:-00199:-00216:-00249:002488.0415:07177
07178:-00250:-00138:+00000:002488.0415:07178
07179:+00148:-00072:-00319:002488.0415:07179
07180:+00249:-00276:-00250:002488.0415:07180
07181:-00143:+00028:-00580:002488.0415:07181
07182:-00259:-00199:-00453:002488.0415:07182
07183:+00032:-00155:-00538:002488.0415:07183
07184:+00328:-00106:-00543:002488.0415:07184
07185:+00177:+00041:-00238:002497.9328:07185
07186:+00000:+00169:-00605:002497.9328:07186
07187:-00154:-00118:-00379:002497.9328:07187
07188:-00007:+00198:-00385:002497.9328:07188
07189:+00227:+00112:-00186:002497.9328:07189
07190:+00167:+00079:+00231:002497.9328:07190
07191:-00103:+00248:-00271:002497.9328:07191
07192:-00409:+00056:+00103:002497.9328:07192
07193:+00017:+00277:-00029:002492.9863:07193
07194:+00130:-00057:-00130:002492.9863:07194
07195:-00049:+00321:+00007:002492.9863:07195
07196:-00390:-00041:-00112:002492.9863:07196
07197:-00304:-00025:+00119:002492.9863:07197
07198:+00078:-00106:-00057:002492.9863:07198
07199:+00144:-00051:-00059:002492.9863:07199
07200:-00104:+00047:+00417:002492.9863:07200
07201:-00332:-00157:+00089:002502.9648:07201
07202:-00011:+00153:+00135:002502.9648:07202
07203:+00284:+00092:+00333:002502.9648:07203
07204:+00224:+00130:+00322:002502.9648:07204
07205:-00107:+00311:+00045:002502.9648:07205
07206:-00195:-00125:+00279:002502.9648:07206
07207:+00064:+00312:+00014:002502.9648:07207
07208:+00435:+00070:+00029:002502.9648:07208
07209:+00080:+00059:+00170:002497.8957:07209
07210:-00284:+00064:+00118:002497.8957:07210
07211:-00332:-00096:+00196:002497.8957:07211
07212:+00191:-00080:-00223:002497.8957:07212
07213:+00298:-00052:+00145:002497.8957:07213
07214:-00149:-00082:-00041:002497.8957:07214
07215:-00406:+00059:+00049:002497.8957:07215
07216:-00281:+00058:+00186:002497.8957:07216
07217:+00200:+00042:-00153:002493.0488:07217
07218:+00325:+00193:+00158:002493.0488:07218
07219:+00101:+00102:+00111:002493.0488:07219
07220:-00175:+00087:-00063:002493.0488:07220
07221:-00073:+00176:-00017:002493.0488:07221
07222:+00190:+00076:+00004:002493.0488:07222
07223:+00426:+00142:+00078:002493.0488:07223
07224:+00395:+00213:+00119:002493.0488:07224
07225:-00077:+00229:-00104:002492.8540:07225
07226:-00077:+00217:-00048:002492.8540:07226
07227:+00023:+00125:-00058:002492.8540:07227
07228:+00376:+00046:+00025:002492.8540:07228
07229:+00226:+00131:-00406:002492.8540:07229
07230:-00265:+00025:-00392:002492.8540:07230
07231:-00065:+00088:-00124:002492.8540:07231
07232:+00160:-00004:-00098:002492.8540:07232
07233:+00167:-00072:+00161:002492.8400:07233
07234:-00066:-00111:+00028:002492.8400:07234
07235:-00409:-00064:-00174:002492.8400:07235
07236:+00076:-00187:-00090:002492.8400:07236
07237:+00396:-00054:-00333:002492.8400:07237
07238:+00393:+00032:+00306:002492.8400:07238
07239:-00185:+00002:+00074:002492.8400:07239
07240:-00174:-00101:-00066:002492.8400:07240
07241:+00021:-00063:+00000:002478.0634:07241
07242:+00349:-00036:+00149:002478.0634:07242
07243:+00259:+00082:+00011:002478.0634:07243
07244:-00077:-00101:+00217:002478.0634:07244
07245:-00217:+00146:+00139:002478.0634:07245
07246:+00057:+00073:-00040:002478.0634:07246
07247:+00223:-00014:+00253:002478.0634:07247
07248:+00061:+00080:+00066:002478.0634:07248
07249:-00337:-00098:+00322:002487.8383:07249
07250:-00209:+00259:-00014:002487.8383:07250
07251:+00058:+00085:+00116:002487.8383:07251
07252:+00151:-00010:+00186:002487.8383:07252
07253:-00018:+00192:-00123:002487.8383:07253
07254:-00393:+00378:+00340:002487.8383:07254
07255:-00063:+00107:-00088:002487.8383:07255
07256:+00131:+00307:+00178:002487.8383:07256
07257:+00319:+00307:+00320:002487.8383:07257
07258:-00227:-00158:+00028:002487.8198:07258
07259:-00129:+00221:+00143:002487.8198:07259
07260:-00003:+00053:-00087:002487.8198:07260
07261:+00316:+00259:-00190:002487.8198:07261
07262:+00185:+00073:+00135:002487.8198:07262
07263:-00133:+00046:-00202:002487.8198:07263
07264:-00222:+00261:+00049:002487.8198:07264
07265:+00050:+00297:-00392:002487.8198:07265
07266:+00223:-00173:-00099:002477.9724:07266
07267:+00205:+00024:-00440:002477.9724:07267
07268:-00121:+00251:-00203:002477.9724:07268
07269:-00339:+00003:-00146:002477.9724:07269
07270:-00101:+00227:-00059:002477.9724:07270
07271:+00321:-00378:+00152:002477.9724:07271
07272:+00171:+00063:-00286:002477.9724:07272
07273:-00153:+00088:-00140:002477.9724:07273
07274:-00107:+00092:-00237:002482.8205:07274
07275:+00092:-00004:-00163:002482.8205:07275
07276:+00151:-00137:+00255:002482.8205:07276
07277:-00087:-00134:-00207:002482.8205:07277
07278:-00117:+00033:+00065:002482.8205:07278
07279:-00140:+00105:-00128:002482.8205:07279
07280:+00226:+00001:+00136:002482.8205:07280
07281:+00236:+00201:+00107:002482.8205:07281
07282:-00316:-00139:+00150:002492.8291:07282
07283:-00382:+00203:+00012:002492.8291:07283
07284:-00037:+00264:-00027:002492.8291:07284
07285:+00262:-00120:+00445:002492.8291:07285
07286:+00083:+00270:-00360:002492.8291:07286
07287:-00303:+00030:+00339:002492.8291:07287
07288:-00184:+00056:+00205:002492.8291:07288
07289:+00158:+00272:-00031:002492.8291:07289
07290:+00151:-00021:+00316:002483.0605:07290
07291:-00037:+00071:-00200:002483.0605:07291
07292:-00255:+00292:+00309:002483.0605:07292
07293:-00211:-00029:+00044:002483.0605:07293
07294:-00032:+00208:+00354:002483.0605:07294
07295:+00194:+00082:+00292:002483.0605:07295
07296:-00076:+00047:-00299:002483.0605:07296
07297:-00249:+00251:+00157:002483.0605:07297
07298:-00299:+00023:-00003:002487.8605:07298
07299:+00146:+00173:+00158:002487.8605:07299
07300:+00285:+00023:+00202:002487.8605:07300
07301:-00107:-00044:-00031:002487.8605:07301
07302:-00139:-00087:+00111:002487.8605:07302
07303:-00200:-00007:-00063:002487.8605:07303
07304:+00235:+00267:+00168:002487.8605:07304
07305:+00334:-00111:-00149:002487.8605:07305
07306:-00094:+00018:-00515:002487.8049:07306
07307:-00257:-00220:+00086:002487.8049:07307
07308:-00133:+00128:+00037:002487.8049:07308
07309:+00239:-00107:+00152:002487.8049:07309
07310:+00364:+00029:-00568:002487.8049:07310
07311:-00175:-00027:+00004:002487.8049:07311
07312:-00362:-00129:+00023:002487.8049:07312
07313:-00056:+00181:-00289:002487.8049:07313
07314:+00164:-00092:+00243:002483.0021:07314
07315:+00171:+00173:-00316:002483.0021:07315
07316:-00113:+00017:-00485:002483.0021:07316
07317:-00200:+00125:+00122:002483.0021:07317
07318:+00084:+00039:+00053:002483.0021:07318
07319:+00398:-00114:+00166:002483.0021:07319
07320:+00137:+00117:-00461:002483.0021:07320
07321:-00136:-00001:+00221:002483.0021:07321
07322:-00303:+00088:+00162:002487.8088:07322
07323:+00120:+00062:-00212:002487.8088:07323
07324:+00321:-00044:+00112:002487.8088:07324
07325:+00029:+00038:-00225:002487.8088:07325
07326:-00299:-00022:+00285:002487.8088:07326
07327:-00310:-00012:+00214:002487.8088:07327
07328:+00046:+00274:-00011:002487.8088:07328
07329:+00132:+00076:+00267:002487.8088:07329
07330:+00037:+00000:-00127:002497.8586:07330
07331:-00134:+00030:+00317:002497.8586:07331
07332:-00273:-00045:-00077:002497.8586:07332
07333:-00005:+00148:-00082:002497.8586:07333
07334:+00258:+00019:-00013:002497.8586:07334
07335:+00187:-00012:-00443:002497.8586:07335
07336:-00231:-00248:+00055:002497.8586:07336
07337:-00367:+00076:-00436:002497.8586:07337
07338:+00083:-00058:-00073:002492.9716:07338
07339:+00350:-00134:-00409:002492.9716:07339
07340:+00002:+00062:-00391:002492.9716:07340
07341:-00418:-00022:-00159:002492.9716:07341
07342:+00084:-00007:-00429:002492.9716:07342
07343:+00314:-00138:-00090:002492.9716:07343
07344:+00056:-00074:-00777:002492.9716:07344
07345:-00226:-00006:-00184:002492.9716:07345
07346:-00310:-00028:-00345:002508.1206:07346
07347:+00049:+00006:-00290:002508.1206:07347
07348:+00191:+00092:-00171:002508.1206:07348
07349:+00022:-00108:-00663:002508.1206:07349
07350:-00164:+00003:-00214:002508.1206:07350
07351:-00246:+00036:-00251:002508.1206:07351
07352:-00021:+00331:-00343:002508.1206:07352
07353:+00248:+00208:+00052:002508.1206:07353
07354:-00068:+00044:-00256:002513.0954:07354
07355:-00247:+00087:+00358:002513.0954:07355
07356:-00192:-00012:-00068:002513.0954:07356
07357:+00049:-00051:+00001:002513.0954:07357
07358:+00248:-00122:-00097:002513.0954:07358
07359:+00209:-00010:-00078:002513.0954:07359
07360:-00277:-00108:+00258:002513.0954:07360
07361:-00209:+00009:+00094:002513.0954:07361
07362:+00131:+00022:+00314:002498.0512:07362
07363:+00379:+00053:+00072:002498.0512:07363
07364:-00096:+00285:+00287:002498.0512:07364
07365:-00246:+00135:+00114:002498.0512:07365
07366:-00168:+00380:+00052:002498.0512:07366
07367:+00023:+00184:+00236:002498.0512:07367
07368:+00200:+00019:-00065:002498.0512:07368
07369:-00164:+00108:+00204:002498.0512:07369
07370:-00391:-00219:+00120:002502.9912:07370
07371:+00052:+00087:+00004:002502.9912:07371
07372:+00283:-00102:+00165:002502.9912:07372
07373:-00048:-00179:-00020:002502.9912:07373
07374:-00242:-00114:+00229:002502.9912:07374
07375:-00205:+00224:+00034:002502.9912:07375
07376:+00295:+00184:+00073:002502.9912:07376
07377:+00292:+00035:+00127:002502.9912:07377
07378:+00007:+00292:-00049:002508.0871:07378
07379:-00100:+00246:+00184:002508.0871:07379
07380:+00037:+00358:-00071:002508.0871:07380
07381:+00206:+00184:+00258:002508.0871:07381
07382:+00283:+00055:+00081:002508.0871:07382
07383:+00140:+00182:+00084:002508.0871:07383
07384:-00078:+00084:+00184:002508.0871:07384
07385:-00136:+00262:-00076:002508.0871:07385
07386:+00094:+00166:+00104:002483.0058:07386
07387:+00262:+00109:-00092:002483.0058:07387
07388:-00070:+00236:+00144:002483.0058:07388
07389:-00258:+00165:-00049:002483.0058:07389
07390:+00005:+00182:-00065:002483.0058:07390
07391:+00325:+00092:-00258:002483.0058:07391
07392:+00270:-00105:-00287:002483.0058:07392
07393:-00218:+00048:-00220:002483.0058:07393
07394:-00206:+00044:-00240:002492.8874:07394
07395:+00028:-00223:-00118:002492.8874:07395
07396:+00297:+00009:-00246:002492.8874:07396
07397:+00252:-00109:+00167:002492.8874:07397
07398:+00068:+00085:-00082:002492.8874:07398
07399:+00056:-00054:-00081:002492.8874:07399
07400:+00099:-00202:+00022:002492.8874:07400
07401:+00248:-00080:-00310:002492.8874:07401
07402:+00169:-00121:+00257:002502.9345:07402
07403:-00007:+00023:+00015:002502.9345:07403
07404:-00101:+00040:+00173:002502.9345:07404
07405:+00085:+00199:+00123:002502.9345:07405
07406:+00175:-00012:-00159:002502.9345:07406
07407:-00177:+00281:+00308:002502.9345:07407
07408:-00351:+00167:-00012:002502.9345:07408
07409:-00030:+00179:+00227:002502.9345:07409
07410:+00206:+00124:+00158:002488.0190:07410
07411:+00113:-00088:+00073:002488.0190:07411
07412:-00312:+00250:+00207:002488.0190:07412
07413:-00386:-00012:-00030:002488.0190:07413
07414:-00073:+00291:+00167:002488.0190:07414
07415:+00267:+00034:+00183:002488.0190:07415
07416:+00224:+00115:-00092:002488.0190:07416
07417:-00159:+00069:+00189:002488.0190:07417
07418:-00225:+00051:-00030:002497.9418:07418
07419:-00008:+00128:+00248:002497.9418:07419
07420:+00274:+00186:-00035:002497.9418:07420
07421:-00083:+00107:-00011:002497.9418:07421
07422:-00234:+00142:+00059:002497.9418:07422
07423:-00220:+00114:-00233:002497.9418:07423
07424:+00043:+00247:-00032:002497.9418:07424
07425:+00255:+00069:+00062:002497.9418:07425
07426:-00187:-00261:-00150:002497.8808:07426
07427:-00267:+00256:-00455:002497.8808:07427
07428:-00305:-00037:-00068:002497.8808:07428
07429:+00216:+00211:-00338:002497.8808:07429
07430:+00287:-00150:+00079:002497.8808:07430
07431:-00130:-00175:-00192:002497.8808:07431
07432:-00392:-00114:-00068:002497.8808:07432
07433:-00087:+00112:+00061:002497.8808:07433
07434:+00298:+00115:-00120:002487.9714:07434
07435:+00309:+00051:-00097:002487.9714:07435
07436:-00183:-00107:+00252:002487.9714:07436
07437:-00243:-00011:+00000:002487.9714:07437
07438:+00016:-00065:+00294:002487.9714:07438
07439:+00132:+00028:-00246:002487.9714:07439
07440:-00069:+00001:-00086:002487.9714:07440
07441:-00233:-00014:+00189:002487.9714:07441
07442:-00248:+00062:-00063:002497.8862:07442
07443:-00079:+00135:+00316:002497.8862:07443
07444:+00110:+00023:-00154:002497.8862:07444
07445:-00129:-00035:+00036:002497.8862:07445
07446:-00254:+00154:-00064:002497.8862:07446
07447:-00283:+00097:+00071:002497.8862:07447
07448:+00177:+00231:+00224:002497.8862:07448
07449:+00191:-00065:-00116:002497.8862:07449
07450:-00091:+00083:+00055:002502.9160:07450
07451:-00282:-00108:+00046:002502.9160:07451
07452:-00186:+00102:+00041:002502.9160:07452
07453:+00213:+00152:+00163:002502.9160:07453
07454:+00250:-00081:+00006:002502.9160:07454
07455:-00067:+00101:-00064:002502.9160:07455
07456:-00359:-00053:-00071:002502.9160:07456
07457:-00264:+00088:+00093:002502.9160:07457
07458:+00218:+00219:+00041:002488.0263:07458
07459:+00119:+00049:+00064:002488.0263:07459
07460:-00084:+00163:-00025:002488.0263:07460
07461:-00378:-00080:-00073:002488.0263:07461
07462:-00154:+00104:+00036:002488.0263:07462
07463:+00268:+00181:+00105:002488.0263:07463
07464:+00075:-00101:-00014:002488.0263:07464
07465:-00125:+00078:-00094:002488.0263:07465
07466:-00333:-00028:-00012:002498.1098:07466
07467:+00212:+00121:+00037:002498.1098:07467
07468:+00337:+00055:-00026:002498.1098:07468
07469:+00093:+00064:-00198:002498.1098:07469
07470:-00152:+00024:-00036:002498.1098:07470
07471:-00282:+00171:-00164:002498.1098:07471
07472:+00180:-00012:+00195:002498.1098:07472
07473:+00311:+00131:-00199:002498.1098:07473
07474:+00005:+00026:+00069:002508.1433:07474
07475:-00302:+00122:-00003:002508.1433:07475
07476:-00269:-00016:+00136:002508.1433:07476
07477:+00213:+00100:+00127:002508.1433:07477
07478:+00194:-00044:+00038:002508.1433:07478
07479:+00062:-00040:+00003:002508.1433:07479
07480:-00312:-00024:+00040:002508.1433:07480
07481:-00297:-00099:+00130:002508.1433:07481
07482:+00142:+00059:+00049:002493.2111:07482
07483:+00279:-00016:-00024:002493.2111:07483
07484:+00088:-00096:-00153:002493.2111:07484
07485:-00360:+00091:-00279:002493.2111:07485
07486:-00149:-00196:-00003:002493.2111:07486
07487:+00133:+00065:-00042:002493.2111:07487
07488:+00281:-00048:-00046:002493.2111:07488
07489:+00060:-00171:-00229:002493.2111:07489
07490:-00411:-00057:-00315:002503.2041:07490
07491:+00046:+00033:+00021:002503.2041:07491
07492:+00164:-00145:-00370:002503.2041:07492
07493:+00153:-00037:-00428:002503.2041:07493
07494:-00280:-00191:-00372:002503.2041:07494
07495:-00308:-00139:-00477:002503.2041:07495
07496:+00143:+00127:-00234:002503.2041:07496
07497:+00249:+00059:-00305:002503.2041:07497
07498:+00120:+00046:-00404:002513.2951:07498
07499:-00167:+00038:-00261:002513.2951:07499
07500:-00302:+00269:-00063:002513.2951:07500
07501:+00022:+00256:-00234:002513.2951:07501
07502:+00106:+00033:-00055:002513.2951:07502
07503:+00047:+00157:-00255:002513.2951:07503
07504:-00286:-00099:-00117:002513.2951:07504
07505:-00114:+00260:-00040:002513.2951:07505
07506:+00000:+00060:-00139:002503.2927:07506
07507:+00107:-00053:+00151:002503.2927:07507
07508:-00002:-00202:+00069:002503.2927:07508
07509:-00277:-00335:+00135:002503.2927:07509
07510:-00109:+00052:-00031:002503.2927:07510
07511:+00090:-00105:+00099:002503.2927:07511
07512:+00298:+00062:+00067:002503.2927:07512
07513:-00115:+00073:+00107:002503.2927:07513
07514:-00213:+00158:+00099:002513.4523:07514
07515:+00018:+00239:+00017:002513.4523:07515
07516:+00289:+00237:+00192:002513.4523:07516
07517:+00228:+00188:+00137:002513.4523:07517
07518:-00136:+00064:+00170:002513.4523:07518
07519:-00285:-00005:+00216:002513.4523:07519
07520:+00080:-00022:-00072:002513.4523:07520
07521:+00209:-00093:+00137:002513.4523:07521
07522:+00045:-00169:+00104:002508.2109:07522
07523:-00228:+00091:+00096:002508.2109:07523
07524:+00120:+00083:+00284:002508.2109:07524
07525:+00209:+00049:+00077:002508.2109:07525
07526:+00150:+00219:+00066:002508.2109:07526
07527:-00001:+00158:+00040:002508.2109:07527
07528:-00230:+00308:-00024:002508.2109:07528
07529:+00062:+00221:+00147:002508.2109:07529
07530:+00200:+00177:-00012:002488.0961:07530
07531:+00361:+00121:+00137:002488.0961:07531
07532:-00023:+00115:-00021:002488.0961:07532
07533:-00181:+00116:+00088:002488.0961:07533
07534:+00003:-00072:-00065:002488.0961:07534
07535:+00282:+00206:-00218:002488.0961:07535
07536:+00311:-00060:+00025:002488.0961:07536
07537:+00106:+00282:-00258:002488.0961:07537
07538:-00142:+00005:+00186:002492.9985:07538
07539:-00006:+00165:-00166:002492.9985:07539
07540:+00256:+00206:-00254:002492.9985:07540
07541:+00306:+00170:-00136:002492.9985:07541
07542:-00119:+00171:-00220:002492.9985:07542
07543:-00225:+00105:+00119:002492.9985:07543
07544:-00064:-00155:+00005:002492.9985:07544
07545:+00344:-00018:-00326:002492.9985:07545
07546:+00351:-00212:-00149:002482.9445:07546
07547:-00205:-00031:-00332:002482.9445:07547
07548:-00088:+00239:+00150:002482.9445:07548
07549:+00072:-00352:+00213:002482.9445:07549
07550:+00391:+00034:-00268:002482.9445:07550
07551:+00062:+00026:+00256:002482.9445:07551
07552:-00190:+00163:+00038:002482.9445:07552
07553:-00057:+00127:+00149:002482.9445:07553
07554:+00271:+00156:+00102:002478.1694:07554
07555:+00287:+00056:+00116:002478.1694:07555
07556:-00130:-00037:+00229:002478.1694:07556
07557:-00245:+00010:+00131:002478.1694:07557
07558:-00095:+00313:+00043:002478.1694:07558
07559:+00226:+00151:+00079:002478.1694:07559
07560:+00234:-00054:+00011:002478.1694:07560
07561:-00174:-00065:+00133:002478.1694:07561
07562:-00314:-00090:+00011:002472.9738:07562
07563:-00177:+00371:+00157:002472.9738:07563
07564:+00196:+00108:+00192:002472.9738:07564
07565:+00233:+00271:-00034:002472.9738:07565
07566:-00162:+00126:+00124:002472.9738:07566
07567:-00184:+00067:+00047:002472.9738:07567
07568:-00060:+00189:+00233:002472.9738:07568
07569:+00184:+00190:+00061:002472.9738:07569
07570:+00124:+00101:-00145:002482.9189:07570
07571:-00094:+00152:+00045:002482.9189:07571
07572:-00194:+00077:+00135:002482.9189:07572
07573:+00147:+00154:+00134:002482.9189:07573
07574:+00292:+00195:-00188:002482.9189:07574
07575:+00042:-00015:-00276:002482.9189:07575
07576:-00168:+00026:-00112:002482.9189:07576
07577:-00234:+00141:-00039:002482.9189:07577
07578:+00293:+00161:+00106:002463.2861:07578
07579:+00234:-00138:+00092:002463.2861:07579
07580:-00207:+00108:-00393:002463.2861:07580
07581:-00182:-00116:-00057:002463.2861:07581
07582:-00222:+00196:-00360:002463.2861:07582
07583:+00143:+00025:+00182:002463.2861:07583
07584:+00237:+00205:-00317:002463.2861:07584
07585:-00018:-00031:-00134:002463.2861:07585
07586:-00356:-00354:+00201:002477.8747:07586
07587:-00265:+00312:-00339:002477.8747:07587
07588:+00190:+00113:+00160:002477.8747:07588
07589:+00214:+00209:-00311:002477.8747:07589
07590:-00019:-00107:-00045:002477.8747:07590
07591:-00363:-00406:+00165:002477.8747:07591
07592:+00045:+00010:-00149:002477.8747:07592
07593:+00271:+00160:+00344:002477.8747:07593
07594:-00039:+00048:-00344:002472.8432:07594
07595:-00172:+00367:+00025:002472.8432:07595
07596:-00268:-00101:+00127:002472.8432:07596
07597:+00128:+00090:-00128:002472.8432:07597
07598:+00160:+00253:+00442:002472.8432:07598
07599:-00070:+00138:-00233:002472.8432:07599
07600:-00184:+00244:+00078:002472.8432:07600
07601:-00087:+00028:+00184:002472.8432:07601
07602:+00052:+00065:+00037:002472.8432:07602
07603:+00086:+00000:+00414:002463.2824:07603
07604:+00009:+00132:-00201:002463.2824:07604
07605:-00254:+00200:-00112:002463.2824:07605
07606:-00232:-00143:-00078:002463.2824:07606
07607:+00157:+00101:+00020:002463.2824:07607
07608:+00328:-00130:+00255:002463.2824:07608
07609:+00020:+00101:-00211:002463.2824:07609
07610:-00326:+00035:+00131:002463.2824:07610
07611:-00208:+00117:-00137:002467.8779:07611
07612:+00076:+00205:+00079:002467.8779:07612
07613:+00302:+00026:+00320:002467.8779:07613
07614:+00242:-00023:-00112:002467.8779:07614
07615:-00229:-00232:+00097:002467.8779:07615
07616:-00219:+00227:-00240:002467.8779:07616
07617:+00102:+00142:+00280:002467.8779:07617
07618:+00281:+00161:+00149:002467.8779:07618
07619:-00072:+00133:+00025:002472.8576:07619
07620:-00221:-00206:+00204:002472.8576:07620
07621:-00093:+00085:-00282:002472.8576:07621
07622:+00119:-00172:+00405:002472.8576:07622
07623:+00265:+00157:+00157:002472.8576:07623
07624:-00170:+00127:-00179:002472.8576:07624
07625:-00269:-00122:-00028:002472.8576:07625
07626:-00072:+00140:-00122:002472.8576:07626
07627:+00321:-00153:+00384:002463.3254:07627
07628:+00082:+00143:-00059:002463.3254:07628
07629:-00207:+00155:+00005:002463.3254:07629
07630:-00282:+00119:-00319:002463.3254:07630
07631:-00117:+00187:-00158:002463.3254:07631
07632:+00296:-00053:+00393:002463.3254:07632
07633:+00195:+00009:-00166:002463.3254:07633
07634:-00157:+00046:+00006:002463.3254:07634
07635:-00347:+00156:-00264:002472.9335:07635
07636:-00144:+00099:+00237:002472.9335:07636
07637:+00356:+00021:+00367:002472.9335:07637
07638:+00061:+00062:-00030:002472.9335:07638
07639:-00194:+00021:+00092:002472.9335:07639
07640:-00363:+00060:-00390:002472.9335:07640
07641:-00094:+00055:+00293:002472.9335:07641
07642:+00288:+00190:+00248:002472.9335:07642
07643:+00013:+00056:+00026:002487.9011:07643
07644:-00223:+00025:+00093:002487.9011:07644
07645:-00337:-00007:-00366:002487.9011:07645
07646:+00041:-00046:+00150:002487.9011:07646
07647:+00224:+00146:+00178:002487.9011:07647
07648:+00035:+00071:-00111:002487.9011:07648
07649:-00181:-00244:+00205:002487.9011:07649
07650:-00369:+00086:-00437:002487.9011:07650
07651:+00209:+00000:+00138:002483.1191:07651
07652:+00421:-00045:-00347:002483.1191:07652
07653:-00070:-00037:-00413:002483.1191:07653
07654:-00228:-00149:-00213:002483.1191:07654
07655:-00119:-00068:-00302:002483.1191:07655
07656:+00490:+00020:+00002:002483.1191:07656
07657:+00086:-00213:-00538:002483.1191:07657
07658:-00137:+00094:-00311:002483.1191:07658
07659:-00423:-00011:-00291:002493.0097:07659
07660:-00164:+00130:-00307:002493.0097:07660
07661:+00431:-00053:-00124:002493.0097:07661
07662:-00055:-00102:-00635:002493.0097:07662
07663:-00294:-00078:-00068:002493.0097:07663
07664:-00339:+00153:-00455:002493.0097:07664
07665:-00098:-00079:-00165:002493.0097:07665
07666:+00073:-00094:+00279:002493.0097:07666
07667:-00072:-00111:-00472:002503.1433:07667
07668:-00111:+00099:+00088:002503.1433:07668
07669:-00389:+00160:-00147:002503.1433:07669
07670:-00053:-00219:-00026:002503.1433:07670
07671:+00264:-00002:+00046:002503.1433:07671
07672:+00410:+00016:+00063:002503.1433:07672
07673:-00274:+00000:+00109:002503.1433:07673
07674:-00496:+00014:-00043:002503.1433:07674
07675:+00156:+00007:+00218:002488.1401:07675
07676:+00442:+00004:+00111:002488.1401:07676
07677:+00128:+00230:+00149:002488.1401:07677
07678:-00316:+00003:+00309:002488.1401:07678
07679:-00239:+00316:+00020:002488.1401:07679
07680:+00170:+00141:+00173:002488.1401:07680
07681:-00005:+00075:+00166:002488.1401:07681
07682:-00180:+00152:+00183:002488.1401:07682
07683:-00236:-00039:+00208:002498.0913:07683
07684:+00075:+00218:+00096:002498.0913:07684
07685:+00166:+00075:+00156:002498.0913:07685
07686:-00179:-00007:+00194:002498.0913:07686
07687:-00217:-00021:+00187:002498.0913:07687
07688:-00023:-00044:+00039:002498.0913:07688
07689:+00138:+00184:+00039:002498.0913:07689
07690:+00111:-00054:+00073:002498.0913:07690
07691:+00195:+00262:+00017:002492.9475:07691
07692:+00109:+00159:+00165:002492.9475:07692
07693:-00123:-00124:-00093:002492.9475:07693
07694:-00007:+00208:-00017:002492.9475:07694
07695:+00257:-00162:+00106:002492.9475:07695
07696:+00428:+00299:-00213:002492.9475:07696
07697:-00089:+00110:+00125:002492.9475:07697
07698:-00353:+00523:-00169:002492.9475:07698
07699:+00140:+00083:-00005:002478.1401:07699
07700:+00395:-00083:-00152:002478.1401:07700
07701:+00064:+00056:+00139:002478.1401:07701
07702:-00111:+00380:-00091:002478.1401:07702
07703:-00036:+00031:-00145:002478.1401:07703
07704:+00210:+00272:-00030:002478.1401:07704
07705:+00206:-00139:+00084:002478.1401:07705
07706:+00097:+00107:+00059:002478.1401:07706
07707:-00231:+00260:-00014:002482.8979:07707
07708:+00001:-00006:-00014:002482.8979:07708
07709:+00322:+00086:-00207:002482.8979:07709
07710:+00267:-00089:-00040:002482.8979:07710
07711:-00167:+00043:-00077:002482.8979:07711
07712:-00287:-00195:-00152:002482.8979:07712
07713:+00107:+00226:-00037:002482.8979:07713
07714:+00291:-00186:+00069:002482.8979:07714
07715:+00381:-00010:-00118:002487.8679:07715
07716:-00098:-00002:+00036:002487.8679:07716
07717:-00237:+00150:+00050:002487.8679:07717
07718:+00048:+00191:+00032:002487.8679:07718
07719:+00477:+00003:+00053:002487.8679:07719
07720:+00256:+00087:+00015:002487.8679:07720
07721:-00187:+00065:+00088:002487.8679:07721
07722:-00286:+00120:+00017:002487.8679:07722
07723:+00012:+00113:+00056:002483.1594:07723
07724:+00381:+00047:+00070:002483.1594:07724
07725:+00224:+00137:+00211:002483.1594:07725
07726:-00319:+00187:+00105:002483.1594:07726
07727:-00278:-00039:+00031:002483.1594:07727
07728:+00036:+00269:+00025:002483.1594:07728
07729:+00178:+00033:+00211:002483.1594:07729
07730:-00123:+00130:+00197:002483.1594:07730
07731:-00251:+00249:+00073:002498.1318:07731
07732:-00089:+00038:+00051:002498.1318:07732
07733:+00082:+00159:-00104:002498.1318:07733
07734:+00191:+00132:+00139:002498.1318:07734
07735:+00047:+00326:+00054:002498.1318:07735
07736:-00169:+00146:-00029:002498.1318:07736
07737:-00082:-00046:+00169:002498.1318:07737
07738:+00261:+00281:+00049:002498.1318:07738
07739:+00305:+00089:+00389:002503.1357:07739
07740:-00064:+00217:-00193:002503.1357:07740
07741:-00319:-00049:-00025:002503.1357:07741
07742:-00109:-00280:+00392:002503.1357:07742
07743:+00098:+00081:-00145:002503.1357:07743
07744:+00186:-00274:+00228:002503.1357:07744
07745:-00166:+00294:-00215:002503.1357:07745
07746:-00296:+00055:+00181:002503.1357:07746
07747:-00034:+00002:-00169:002498.1621:07747
07748:+00235:-00165:-00114:002498.1621:07748
07749:-00134:+00056:+00233:002498.1621:07749
07750:-00242:-00005:-00193:002498.1621:07750
07751:-00045:+00141:-00004:002498.1621:07751
07752:+00127:-00011:-00057:002498.1621:07752
07753:+00224:-00130:+00005:002498.1621:07753
07754:-00066:+00059:+00099:002498.1621:07754
07755:-00219:+00000:-00146:002503.1743:07755
07756:-00061:+00239:+00011:002503.1743:07756
07757:+00223:+00025:+00002:002503.1743:07757
07758:+00198:-00041:+00000:002503.1743:07758
07759:-00140:+00200:+00123:002503.1743:07759
07760:-00345:-00102:-00096:002503.1743:07760
07761:-00030:+00030:+00016:002503.1743:07761
07762:+00271:+00245:+00089:002503.1743:07762
07763:+00134:-00173:+00036:002508.2109:07763
07764:-00321:-00006:+00007:002508.2109:07764
07765:-00192:+00133:-00019:002508.2109:07765
07766:+00103:-00039:+00094:002508.2109:07766
07767:+00274:+00103:-00025:002508.2109:07767
07768:-00206:-00113:+00032:002508.2109:07768
07769:-00250:+00077:+00018:002508.2109:07769
07770:-00081:+00198:-00153:002508.2109:07770
07771:+00063:+00060:+00245:002498.1955:07771
07772:+00219:+00104:+00123:002498.1955:07772
07773:-00047:+00011:+00117:002498.1955:07773
07774:-00135:+00201:+00049:002498.1955:07774
07775:-00157:+00141:+00114:002498.1955:07775
07776:+00144:-00007:+00144:002498.1955:07776
07777:+00259:+00139:-00018:002498.1955:07777
07778:-00071:+00035:+00031:002498.1955:07778
07779:-00276:+00074:-00003:002508.3007:07779
07780:-00203:+00051:+00053:002508.3007:07780
07781:+00238:-00060:+00101:002508.3007:07781
07782:+00278:-00054:+00100:002508.3007:07782
07783:-00207:+00194:-00063:002508.3007:07783
07784:-00212:-00105:-00049:002508.3007:07784
07785:-00057:+00029:+00187:002508.3007:07785
07786:+00250:+00090:-00014:002508.3007:07786
07787:+00028:-00148:+00115:002513.3327:07787
07788:-00057:+00282:-00042:002513.3327:07788
07789:-00321:-00040:+00013:002513.3327:07789
07790:-00095:+00194:+00110:002513.3327:07790
07791:+00270:+00142:+00092:002513.3327:07791
07792:+00141:+00046:+00146:002513.3327:07792
07793:-00165:+00173:+00016:002513.3327:07793
07794:-00379:+00034:-00039:002513.3327:07794
07795:+00121:+00068:-00159:002508.3735:07795
07796:+00403:+00048:-00103:002508.3735:07796
07797:+00028:-00069:+00011:002508.3735:07797
07798:-00265:-00063:-00313:002508.3735:07798
07799:-00369:-00177:-00088:002508.3735:07799
07800:+00056:+00003:-00340:002508.3735:07800
07801:+00193:-00259:-00184:002508.3735:07801
07802:+00016:-00039:-00327:002508.3735:07802
07803:-00321:-00175:-00487:002513.3881:07803
07804:-00206:-00127:-00435:002513.3881:07804
07805:+00194:-00221:-00468:002513.3881:07805
07806:+00093:-00234:-00521:002513.3881:07806
07807:-00074:+00057:-00780:002513.3881:07807
07808:-00188:-00247:-00442:002513.3881:07808
07809:+00040:+00194:-00461:002513.3881:07809
07810:+00236:-00257:-00225:002513.3881:07810
07811:+00003:+00027:+00016:002523.6430:07811
07812:-00006:+00178:-00354:002523.6430:07812
07813:+00036:+00162:-00258:002523.6430:07813
07814:-00275:+00045:+00073:002523.6430:07814
07815:-00155:-00098:-00193:002523.6430:07815
07816:+00195:+00001:+00198:002523.6430:07816
07817:+00199:-00068:-00094:002523.6430:07817
07818:-00286:+00061:-00179:002523.6430:07818
07819:-00208:-00057:+00163:002508.3549:07819
07820:+00081:+00088:+00129:002508.3549:07820
07821:+00069:+00052:+00277:002508.3549:07821
07822:-00435:+00091:+00107:002508.3549:07822
07823:-00326:+00083:+00257:002508.3549:07823
07824:+00387:+00144:+00293:002508.3549:07824
07825:+00158:+00138:+00114:002508.3549:07825
07826:-00224:+00139:+00223:002508.3549:07826
07827:-00469:+00261:+00232:002513.4296:07827
07828:-00112:+00106:+00314:002513.4296:07828
07829:+00389:+00213:+00265:002513.4296:07829
07830:+00139:+00089:+00281:002513.4296:07830
07831:-00173:-00007:+00054:002513.4296:07831
07832:-00380:+00140:+00021:002513.4296:07832
07833:+00151:+00092:+00226:002513.4296:07833
07834:+00199:+00147:+00036:002513.4296:07834
07835:-00060:-00115:+00144:002498.0517:07835
07836:-00135:+00310:-00082:002498.0517:07836
07837:-00165:+00138:-00039:002498.0517:07837
07838:+00151:+00036:+00020:002498.0517:07838
07839:+00022:+00079:+00068:002498.0517:07839
07840:+00115:+00018:+00121:002498.0517:07840
07841:-00042:+00206:-00271:002498.0517:07841
07842:-00146:+00179:-00085:002498.0517:07842
07843:-00142:+00209:-00084:002493.1447:07843
07844:+00177:+00232:+00105:002493.1447:07844
07845:+00376:+00247:-00078:002493.1447:07845
07846:-00234:-00185:-00093:002493.1447:07846
07847:-00171:-00095:-00549:002493.1447:07847
07848:+00239:-00161:+00055:002493.1447:07848
07849:+00413:+00029:-00206:002493.1447:07849
07850:+00141:+00009:-00204:002493.1447:07850
07851:-00407:-00157:-00122:002492.9763:07851
07852:-00059:-00002:-00333:002492.9763:07852
07853:+00113:-00154:-00033:002492.9763:07853
07854:+00267:+00240:-00379:002492.9763:07854
07855:+00082:+00171:-00179:002492.9763:07855
07856:-00204:-00130:-00040:002492.9763:07856
07857:-00021:+00024:-00308:002492.9763:07857
07858:+00222:+00233:+00106:002492.9763:07858
07859:+00287:-00048:-00084:002503.0573:07859
07860:+00043:-00024:+00039:002503.0573:07860
07861:-00144:-00286:+00238:002503.0573:07861
07862:+00089:+00092:-00114:002503.0573:07862
07863:+00253:-00177:+00388:002503.0573:07863
07864:+00210:+00106:-00017:002503.0573:07864
07865:-00147:+00006:+00214:002503.0573:07865
07866:-00215:-00155:+00013:002503.0573:07866
07867:-00033:+00265:+00143:002483.1557:07867
07868:+00170:-00018:+00485:002483.1557:07868
07869:-00004:+00164:+00156:002483.1557:07869
07870:-00225:+00076:+00273:002483.1557:07870
07871:-00189:+00173:+00060:002483.1557:07871
07872:-00093:+00162:+00183:002483.1557:07872
07873:+00166:+00076:+00404:002483.1557:07873
07874:-00005:+00181:+00110:002483.1557:07874
07875:-00183:+00088:+00223:002487.8679:07875
07876:-00071:+00046:+00080:002487.8679:07876
07877:+00112:+00201:+00256:002487.8679:07877
07878:+00321:+00168:+00297:002487.8679:07878
07879:-00105:+00252:+00040:002487.8679:07879
07880:-00198:+00241:-00189:002487.8679:07880
07881:+00141:+00015:-00039:002487.8679:07881
07882:+00263:+00089:+00020:002487.8679:07882
07883:+00274:+00178:+00193:002487.8457:07883
07884:-00153:+00313:-00219:002487.8457:07884
07885:-00246:-00008:+00028:002487.8457:07885
07886:-00098:+00142:-00046:002487.8457:07886
07887:+00251:-00059:+00041:002487.8457:07887
07888:+00212:+00266:-00321:002487.8457:07888
07889:-00164:-00084:-00404:002487.8457:07889
07890:-00304:+00332:-00431:002487.8457:07890
07891:-00039:+00004:+00000:002478.1694:07891
07892:+00273:-00140:+00000:002478.1694:07892
07893:+00031:-00123:+00072:002478.1694:07893
07894:-00051:-00218:-00047:002478.1694:07894
07895:+00052:+00231:-00466:002478.1694:07895
07896:+00204:-00112:+00110:002478.1694:07896
07897:+00294:+00159:-00001:002478.1694:07897
07898:+00163:+00010:+00140:002478.1694:07898
07899:+00002:-00061:+00206:002482.8759:07899
07900:-00144:+00140:-00425:002482.8759:07900
07901:+00006:+00011:+00107:002482.8759:07901
07902:+00138:+00231:+00205:002482.8759:07902
07903:+00031:+00081:+00293:002482.8759:07903
07904:-00177:-00036:+00090:002482.8759:07904
07905:-00209:+00069:-00091:002482.8759:07905
07906:+00158:-00102:+00350:002482.8759:07906
07907:+00251:+00200:+00136:002472.8867:07907
07908:-00107:+00115:+00249:002472.8867:07908
07909:-00352:+00187:+00140:002472.8867:07909
07910:-00014:+00155:+00146:002472.8867:07910
07911:+00343:-00024:+00471:002472.8867:07911
07912:+00186:+00053:-00018:002472.8867:07912
07913:-00221:+00307:+00118:002472.8867:07913
07914:-00120:+00224:+00005:002472.8867:07914
07915:+00003:+00138:+00346:002472.8867:07915
07916:+00342:-00053:+00413:002463.2788:07916
07917:-00014:+00053:-00086:002463.2788:07917
07918:-00155:+00199:+00046:002463.2788:07918
07919:-00249:+00158:-00057:002463.2788:07919
07920:-00098:+00101:+00160:002463.2788:07920
07921:+00245:-00066:+00344:002463.2788:07921
07922:-00056:+00136:-00158:002463.2788:07922
07923:-00224:+00022:+00263:002463.2788:07923
07924:-00285:+00149:-00264:002462.9584:07924
07925:+00187:+00068:+00024:002462.9584:07925
07926:+00303:-00007:+00288:002462.9584:07926
07927:+00048:+00080:-00151:002462.9584:07927
07928:-00135:+00000:+00203:002462.9584:07928
07929:-00224:+00063:-00407:002462.9584:07929
07930:+00202:-00001:-00120:002462.9584:07930
07931:+00275:+00014:-00328:002462.9584:07931
07932:-00029:+00085:-00127:002467.9284:07932
07933:-00153:-00150:+00114:002467.9284:07933
07934:-00096:+00074:-00174:002467.9284:07934
07935:+00167:-00147:+00018:002467.9284:07935
07936:+00050:-00031:-00450:002467.9284:07936
07937:-00099:+00107:-00018:002467.9284:07937
07938:-00322:-00079:-00010:002467.9284:07938
07939:-00230:+00257:-00138:002467.9284:07939
07940:+00149:-00141:+00239:002458.4541:07940
07941:+00048:+00035:-00321:002458.4541:07941
07942:-00148:+00172:+00191:002458.4541:07942
07943:-00348:+00124:-00007:002458.4541:07943
07944:-00002:+00230:+00047:002458.4541:07944
07945:+00105:-00162:+00330:002458.4541:07945
07946:+00020:-00043:-00242:002458.4541:07946
07947:-00050:+00025:+00186:002458.4541:07947
07948:-00254:+00008:-00029:002467.9758:07948
07949:-00094:+00115:+00143:002467.9758:07949
07950:-00007:+00019:+00003:002467.9758:07950
07951:-00011:-00077:-00091:002467.9758:07951
07952:-00144:+00123:+00389:002467.9758:07952
07953:-00280:+00052:-00099:002467.9758:07953
07954:-00177:+00119:+00138:002467.9758:07954
07955:+00076:+00257:+00025:002467.9758:07955
07956:+00054:-00060:-00340:002477.9057:07956
07957:-00170:+00016:+00207:002477.9057:07957
07958:-00318:-00146:-00262:002477.9057:07958
07959:-00042:+00015:+00079:002477.9057:07959
07960:+00100:+00120:-00090:002477.9057:07960
07961:-00015:-00155:-00210:002477.9057:07961
07962:-00217:+00001:-00054:002477.9057:07962
07963:-00268:-00075:-00577:002477.9057:07963
07964:-00040:-00109:-00321:002468.2775:07964
07965:+00295:+00105:-00490:002468.2775:07965
07966:+00139:-00083:-00350:002468.2775:07966
07967:-00181:+00061:-00213:002468.2775:07967
07968:-00199:-00057:-00524:002468.2775:07968
07969:+00085:-00027:-00086:002468.2775:07969
07970:+00345:-00056:-00505:002468.2775:07970
07971:-00008:-00037:-00523:002468.2775:07971
07972:-00202:-00014:-00652:002487.9860:07972
07973:-00205:+00052:-00454:002487.9860:07973
07974:+00312:+00084:+00065:002487.9860:07974
07975:+00276:+00082:-00279:002487.9860:07975
07976:-00114:-00052:-00236:002487.9860:07976
07977:-00305:-00014:-00363:002487.9860:07977
07978:-00139:+00090:-00180:002487.9860:07978
07979:+00098:+00086:+00194:002487.9860:07979
07980:+00059:-00082:-00039:002492.9882:07980
07981:-00172:+00093:+00101:002492.9882:07981
07982:-00201:+00098:+00173:002492.9882:07982
07983:-00014:+00108:+00147:002492.9882:07983
07984:+00327:+00039:+00262:002492.9882:07984
07985:+00228:+00039:+00305:002492.9882:07985
07986:+00015:-00010:+00355:002492.9882:07986
07987:-00215:+00152:+00087:002492.9882:07987
07988:-00056:+00137:+00443:002473.1884:07988
07989:+00354:+00160:+00241:002473.1884:07989
07990:+00116:+00043:+00315:002473.1884:07990
07991:-00157:-00015:+00130:002473.1884:07991
07992:-00106:+00283:+00174:002473.1884:07992
07993:+00242:+00118:+00561:002473.1884:07993
07994:+00151:+00067:-00041:002473.1884:07994
07995:-00105:-00015:+00124:002473.1884:07995
07996:-00103:+00050:-00190:002477.9516:07996
07997:-00125:+00136:+00238:002477.9516:07997
07998:+00079:+00283:+00319:002477.9516:07998
07999:+00086:+00138:+00193:002477.9516:07999
08000:-00049:-00005:+00061:002477.9516:08000
08001:-00152:+00183:-00257:002477.9516:08001
08002:-00226:+00166:-00095:002477.9516:08002
08003:+00338:+00308:+00092:002477.9516:08003
08004:+00427:+00087:+00148:002477.9516:08004
08005:+00173:+00085:+00122:002472.8139:08005
08006:-00303:+00006:-00236:002472.8139:08006
08007:-00001:+00098:+00117:002472.8139:08007
08008:+00545:+00158:-00147:002472.8139:08008
08009:+00218:+00113:-00270:002472.8139:08009
08010:-00079:+00133:+00040:002472.8139:08010
08011:-00202:+00013:-00448:002472.8139:08011
08012:+00004:+00056:-00045:002472.8139:08012
08013:+00237:+00128:-00330:002458.3142:08013
08014:+00221:-00015:-00071:002458.3142:08014
08015:+00043:-00005:-00305:002458.3142:08015
08016:-00228:-00118:-00535:002458.3142:08016
08017:+00044:-00106:-00135:002458.3142:08017
08018:+00188:-00124:-00414:002458.3142:08018
08019:+00143:-00182:+00028:002458.3142:08019
08020:-00214:-00069:-00231:002458.3142:08020
08021:-00200:+00012:-00438:002467.8378:08021
08022:+00242:+00053:+00184:002467.8378:08022
08023:+00366:+00002:-00079:002467.8378:08023
08024:+00152:+00046:+00091:002467.8378:08024
08025:-00126:+00024:-00066:002467.8378:08025
08026:-00144:+00069:+00239:002467.8378:08026
08027:+00143:+00019:+00314:002467.8378:08027
08028:+00235:+00015:-00003:002467.8378:08028
08029:+00133:+00149:+00203:002472.7631:08029
08030:-00237:-00052:+00218:002472.7631:08030
08031:-00278:+00236:+00270:002472.7631:08031
08032:+00175:+00133:+00512:002472.7631:08032
08033:-00018:+00076:+00144:002472.7631:08033
08034:-00124:+00283:+00469:002472.7631:08034
08035:-00352:-00022:+00313:002472.7631:08035
08036:-00023:+00281:+00387:002472.7631:08036
08037:+00249:+00287:+00177:002463.1418:08037
08038:-00017:+00166:+00023:002463.1418:08038
08039:-00242:+00351:+00368:002463.1418:08039
08040:-00337:-00046:+00321:002463.1418:08040
08041:+00008:+00317:+00048:002463.1418:08041
08042:+00236:+00026:+00161:002463.1418:08042
08043:+00097:-00058:-00245:002463.1418:08043
08044:-00155:+00340:+00204:002463.1418:08044
08045:-00329:-00060:-00270:002472.7695:08045
08046:+00115:+00174:-00207:002472.7695:08046
08047:+00261:-00041:+00248:002472.7695:08047
08048:+00026:+00024:-00465:002472.7695:08048
08049:-00173:+00474:-00173:002472.7695:08049
08050:-00245:-00099:-00323:002472.7695:08050
08051:+00091:+00114:-00327:002472.7695:08051
08052:+00273:-00037:+00208:002472.7695:08052
08053:+00080:-00110:-00321:002477.7705:08053
08054:-00172:+00110:-00465:002477.7705:08054
08055:-00167:-00147:-00188:002477.7705:08055
08056:+00063:-00047:-00241:002477.7705:08056
08057:+00430:-00239:+00127:002477.7705:08057
08058:+00247:-00046:-00185:002477.7705:08058
08059:-00220:+00096:-00487:002477.7705:08059
08060:-00113:+00086:+00059:002477.7705:08060
08061:+00159:+00100:-00198:002473.0429:08061
08062:+00349:-00053:+00107:002473.0429:08062
08063:-00174:+00095:+00016:002473.0429:08063
08064:-00341:+00076:+00059:002473.0429:08064
08065:-00057:+00202:+00079:002473.0429:08065
08066:+00264:+00024:+00033:002473.0429:08066
08067:+00176:+00034:+00021:002473.0429:08067
08068:-00212:+00053:+00186:002473.0429:08068
08069:-00330:+00015:+00100:002477.7832:08069
08070:-00043:+00065:+00232:002477.7832:08070
08071:+00133:-00020:+00168:002477.7832:08071
08072:+00160:+00043:+00054:002477.7832:08072
08073:-00192:+00071:+00293:002477.7832:08073
08074:-00260:+00103:+00056:002477.7832:08074
08075:-00049:+00084:+00268:002477.7832:08075
08076:+00269:+00146:+00135:002477.7832:08076
08077:+00208:+00154:+00200:002482.7758:08077
08078:-00181:+00275:+00098:002482.7758:08078
08079:-00239:+00066:+00156:002482.7758:08079
08080:-00056:+00281:-00043:002482.7758:08080
08081:+00335:+00046:+00280:002482.7758:08081
08082:+00072:-00033:+00139:002482.7758:08082
08083:-00088:+00184:+00110:002482.7758:08083
08084:-00354:+00042:+00117:002482.7758:08084
08085:+00187:+00036:-00184:002477.9143:08085
08086:+00400:+00061:+00249:002477.9143:08086
08087:-00047:+00078:+00157:002477.9143:08087
08088:-00251:-00086:+00061:002477.9143:08088
08089:-00307:+00015:-00008:002477.9143:08089
08090:+00155:+00310:-00316:002477.9143:08090
08091:+00302:-00054:+00155:002477.9143:08091
08092:-00037:+00357:-00190:002477.9143:08092
08093:-00315:-00140:+00136:002482.7434:08093
08094:-00179:+00006:+00017:002482.7434:08094
08095:+00208:+00014:-00361:002482.7434:08095
08096:+00273:+00001:+00078:002482.7434:08096
08097:-00040:+00034:-00098:002482.7434:08097
08098:-00107:+00034:-00149:002482.7434:08098
08099:-00100:-00128:-00014:002482.7434:08099
08100:+00104:+00034:-00232:002482.7434:08100
08101:+00201:+00036:+00052:002482.7434:08101
08102:-00007:+00215:-00204:002492.7404:08102
08103:-00329:-00025:-00078:002492.7404:08103
08104:-00266:+00295:-00045:002492.7404:08104
08105:+00182:-00004:-00140:002492.7404:08105
08106:+00098:-00034:+00105:002492.7404:08106
08107:-00191:-00009:-00247:002492.7404:08107
08108:-00421:-00060:-00168:002492.7404:08108
08109:-00067:+00107:-00014:002492.7404:08109
08110:+00051:-00097:-00129:002492.8461:08110
08111:+00135:-00120:-00031:002492.8461:08111
08112:-00207:-00147:-00238:002492.8461:08112
08113:-00382:-00382:-00175:002492.8461:08113
08114:-00110:-00001:-00280:002492.8461:08114
08115:+00107:-00082:-00053:002492.8461:08115
08116:+00110:+00003:-00123:002492.8461:08116
08117:-00263:-00084:-00245:002492.8461:08117
08118:-00349:-00160:-00210:002502.8864:08118
08119:+00053:-00065:-00493:002502.8864:08119
08120:+00271:-00028:-00135:002502.8864:08120
08121:+00039:+00010:-00248:002502.8864:08121
08122:-00429:-00140:-00330:002502.8864:08122
08123:-00365:+00028:-00263:002502.8864:08123
08124:+00232:-00109:-00183:002502.8864:08124
08125:+00149:-00062:-00139:002502.8864:08125
08126:+00000:+00090:-00499:002507.9899:08126
08127:-00374:-00064:-00453:002507.9899:08127
08128:+00094:+00384:-00187:002507.9899:08128
08129:+00218:-00058:+00010:002507.9899:08129
08130:+00187:+00226:+00110:002507.9899:08130
08131:-00216:-00146:+00077:002507.9899:08131
08132:-00263:+00115:-00172:002507.9899:08132
08133:+00031:-00022:+00098:002507.9899:08133
08134:+00133:+00036:-00109:002503.0139:08134
08135:+00094:+00028:+00041:002503.0139:08135
08136:-00183:+00099:-00002:002503.0139:08136
08137:-00371:+00038:+00218:002503.0139:08137
08138:-00160:-00089:+00129:002503.0139:08138
08139:+00406:+00187:+00008:002503.0139:08139
08140:+00234:+00032:+00137:002503.0139:08140
08141:-00459:+00174:-00025:002503.0920:08141
08142:-00573:+00026:+00154:002503.0920:08142
08143:+00123:-00047:+00346:002503.0920:08143
08144:+00328:+00327:+00159:002503.0920:08144
08145:+00127:+00168:+00315:002503.0920:08145
08146:-00374:+00124:+00067:002503.0920:08146
08147:-00069:-00038:+00301:002503.0920:08147
08148:+00199:+00002:+00061:002503.0920:08148
08149:+00306:+00190:+00172:002508.1508:08149
08150:-00123:-00033:+00226:002508.1508:08150
08151:-00273:-00108:+00103:002508.1508:08151
08152:+00010:-00069:+00123:002508.1508:08152
08153:+00261:+00160:+00060:002508.1508:08153
08154:+00128:+00122:+00002:002508.1508:08154
08155:-00204:-00038:+00120:002508.1508:08155
08156:-00261:+00240:-00098:002508.1508:08156
08157:+00127:-00005:+00246:002508.1508:08157
08158:+00221:+00023:-00083:002488.0705:08158
08159:+00126:+00238:-00193:002488.0705:08159
08160:-00046:+00280:+00037:002488.0705:08160
08161:-00153:+00249:-00087:002488.0705:08161
08162:-00028:+00296:-00079:002488.0705:08162
08163:+00301:-00109:+00075:002488.0705:08163
08164:+00343:+00118:-00174:002488.0705:08164
08165:-00128:-00083:-00052:002488.0705:08165
08166:-00205:+00145:-00340:002498.0056:08166
08167:-00011:+00096:+00034:002498.0056:08167
08168:+00432:+00015:-00025:002498.0056:08168
08169:+00010:+00038:-00187:002498.0056:08169
08170:-00148:+00055:-00194:002498.0056:08170
08171:-00067:-00066:-00159:002498.0056:08171
08172:+00291:+00100:+00018:002498.0056:08172
08173:+00411:+00143:+00067:002498.0056:08173
08174:-00118:-00037:-00302:002497.9814:08174
08175:-00251:+00163:-00068:002497.9814:08175
08176:+00008:-00112:-00101:002497.9814:08176
08177:+00400:+00142:+00071:002497.9814:08177
08178:+00263:-00085:+00128:002497.9814:08178
08179:-00066:-00026:-00154:002497.9814:08179
08180:-00166:-00105:+00123:002497.9814:08180
08181:+00071:-00034:+00026:002497.9814:08181
08182:+00244:+00010:-00064:002483.0935:08182
08183:+00152:-00104:+00031:002483.0935:08183
08184:-00236:+00099:-00048:002483.0935:08184
08185:-00106:+00068:+00086:002483.0935:08185
08186:-00004:+00043:+00037:002483.0935:08186
08187:+00406:+00246:+00056:002483.0935:08187
08188:+00209:+00182:+00105:002483.0935:08188
08189:-00251:+00324:-00067:002483.0935:08189
08190:-00185:+00155:+00338:002492.9389:08190
08191:+00077:+00166:+00176:002492.9389:08191
08192:+00406:+00107:+00324:002492.9389:08192
08193:-00096:+00157:+00042:002492.9389:08193
08194:-00283:+00047:+00214:002492.9389:08194
08195:-00175:+00080:+00055:002492.9389:08195
08196:+00292:-00047:+00099:002492.9389:08196
08197:+00314:+00422:+00181:002492.9389:08197
08198:-00110:+00046:+00189:002497.9699:08198
08199:-00289:+00256:+00020:002497.9699:08199
08200:-00214:+00051:+00255:002497.9699:08200
08201:+00313:+00142:+00126:002497.9699:08201
08202:+00366:+00277:-00044:002497.9699:08202
08203:-00228:-00003:-00027:002497.9699:08203
08204:-00328:+00342:-00372:002497.9699:08204
08205:-00034:-00003:+00141:002497.9699:08205
08206:+00309:+00015:-00018:002478.0781:08206
08207:+00217:-00024:+00058:002478.0781:08207
08208:-00105:+00164:-00108:002478.0781:08208
08209:-00169:+00181:-00138:002478.0781:08209
08210:+00021:-00050:+00122:002478.0781:08210
08211:+00285:-00193:+00008:002478.0781:08211
08212:+00047:+00023:-00122:002478.0781:08212
08213:-00162:+00018:-00012:002478.0781:08213
08214:-00200:+00243:-00184:002492.9243:08214
08215:+00164:-00006:+00100:002492.9243:08215
08216:+00369:-00003:+00074:002492.9243:08216
08217:-00156:+00086:-00166:002492.9243:08217
08218:-00294:+00060:+00151:002492.9243:08218
08219:-00224:-00083:-00172:002492.9243:08219
08220:+00255:+00165:+00043:002492.9243:08220
08221:+00214:+00213:+00105:002492.9243:08221
08222:-00220:-00166:-00184:002497.9626:08222
08223:-00359:+00177:+00109:002497.9626:08223
08224:-00064:-00011:+00032:002497.9626:08224
08225:+00390:+00224:+00127:002497.9626:08225
08226:-00045:-00081:-00097:002497.9626:08226
08227:-00322:+00014:+00049:002497.9626:08227
08228:-00348:+00097:+00061:002497.9626:08228
08229:+00025:+00166:-00115:002497.9626:08229
08230:+00425:+00095:+00060:002483.0788:08230
08231:-00100:-00024:+00081:002483.0788:08231
08232:-00425:+00031:+00074:002483.0788:08232
08233:-00154:+00076:+00165:002483.0788:08233
08234:+00173:+00191:-00113:002483.0788:08234
08235:+00289:+00131:-00009:002483.0788:08235
08236:-00036:-00017:+00185:002483.0788:08236
08237:-00249:+00145:+00067:002483.0788:08237
08238:-00333:+00211:-00065:002503.1181:08238
08239:+00127:-00086:+00067:002503.1181:08239
08240:+00349:-00023:-00031:002503.1181:08240
08241:+00046:+00118:+00027:002503.1181:08241
08242:-00388:+00039:+00116:002503.1181:08242
08243:-00356:+00139:-00372:002503.1181:08243
08244:+00205:+00026:+00212:002503.1181:08244
08245:+00162:-00054:-00081:002503.1181:08245
08246:-00026:+00044:-00050:002497.8176:08246
08247:-00245:+00091:+00075:002497.8176:08247
08248:-00190:+00056:-00093:002497.8176:08248
08249:+00124:-00061:+00254:002497.8176:08249
08250:+00184:-00026:-00337:002497.8176:08250
08251:-00052:-00023:+00116:002497.8176:08251
08252:-00242:+00069:-00076:002497.8176:08252
08253:+00038:+00059:-00083:002497.8176:08253
08254:+00245:-00079:+00258:002497.9772:08254
08255:+00141:-00021:-00290:002497.9772:08255
08256:-00075:-00064:+00046:002497.9772:08256
08257:-00364:+00038:+00009:002497.9772:08257
08258:+00075:+00126:-00028:002497.9772:08258
08259:+00293:+00018:+00159:002497.9772:08259
08260:-00001:+00120:-00298:002497.9772:08260
08261:-00312:-00051:+00274:002497.9772:08261
08262:-00289:+00105:-00083:002508.2409:08262
08263:+00098:-00008:+00020:002508.2409:08263
08264:+00156:+00053:+00056:002508.2409:08264
08265:-00021:-00091:-00103:002508.2409:08265
08266:-00280:+00096:+00173:002508.2409:08266
08267:-00306:-00078:-00090:002508.2409:08267
08268:+00143:+00121:+00013:002508.2409:08268
08269:+00183:-00146:+00046:002508.2409:08269
08270:-00074:-00117:-00281:002513.3176:08270
08271:-00353:+00005:-00087:002513.3176:08271
08272:-00021:-00085:-00319:002513.3176:08272
08273:+00231:+00009:-00114:002513.3176:08273
08274:+00166:-00056:+00009:002513.3176:08274
08275:-00075:-00039:-00184:002513.3176:08275
08276:-00416:-00047:-00436:002513.3176:08276
08277:-00067:-00031:-00184:002513.3176:08277
08278:+00264:-00007:-00217:002513.3925:08278
08279:+00266:-00111:-00302:002513.3925:08279
08280:-00408:-00240:-00222:002513.3925:08280
08281:-00480:-00095:-00405:002513.3925:08281
08282:+00004:-00259:-00226:002513.3925:08282
08283:+00313:+00054:-00478:002513.3925:08283
08284:+00024:-00177:-00302:002513.3925:08284
08285:-00254:+00155:-00203:002513.3925:08285
08286:-00308:+00047:-00272:002518.4924:08286
08287:+00042:-00016:-00038:002518.4924:08287
08288:+00055:-00027:-00130:002518.4924:08288
08289:+00010:+00079:-00045:002518.4924:08289
08290:-00239:+00164:-00278:002518.4924:08290
08291:-00007:-00029:-00205:002518.4924:08291
08292:+00121:+00092:+00278:002518.4924:08292
08293:-00011:-00291:+00039:002518.4924:08293
08294:-00043:+00082:+00337:002523.4609:08294
08295:-00155:-00113:-00042:002523.4609:08295
08296:-00051:+00005:+00103:002523.4609:08296
08297:+00209:+00107:-00010:002523.4609:08297
08298:+00157:-00046:-00005:002523.4609:08298
08299:-00117:+00293:+00227:002523.4609:08299
08300:-00407:-00009:-00284:002523.4609:08300
08301:-00116:+00076:+00102:002513.3774:08301
08302:+00222:+00070:-00074:002513.3774:08302
08303:+00094:-00063:-00036:002513.3774:08303
08304:-00155:+00375:+00057:002513.3774:08304
08305:-00360:+00017:-00023:002513.3774:08305
08306:-00046:+00087:+00350:002513.3774:08306
08307:+00136:-00219:+00012:002513.3774:08307
08308:+00043:-00102:+00446:002513.3774:08308
08309:-00125:+00119:-00086:002518.4887:08309
08310:-00140:+00064:+00133:002518.4887:08310
08311:+00252:+00230:+00373:002518.4887:08311
08312:+00259:-00012:+00033:002518.4887:08312
08313:+00185:+00346:+00239:002518.4887:08313
08314:-00329:-00046:-00055:002518.4887:08314
08315:+00014:+00471:-00044:002518.4887:08315
08316:+00255:+00249:+00202:002518.4887:08316
08317:+00357:+00062:-00186:002523.5827:08317
08318:-00040:+00324:+00348:002523.5827:08318
08319:-00218:-00017:-00038:002523.5827:08319
08320:+00140:+00341:-00127:002523.5827:08320
08321:+00384:+00090:+00260:002523.5827:08321
08322:+00358:+00064:-00141:002523.5827:08322
08323:-00188:+00158:-00037:002523.5827:08323
08324:-00338:-00011:-00008:002523.5827:08324
08325:+00150:+00156:-00002:002508.3024:08325
08326:+00309:+00095:+00082:002508.3024:08326
08327:+00091:+00031:-00064:002508.3024:08327
08328:-00079:+00149:-00151:002508.3024:08328
08329:-00095:+00012:-00037:002508.3024:08329
08330:+00014:+00207:-00022:002508.3024:08330
08331:+00228:+00036:+00015:002508.3024:08331
08332:+00194:+00137:+00021:002508.3024:08332
08333:-00110:+00048:+00098:002503.1181:08333
08334:-00013:-00101:-00140:002503.1181:08334
08335:+00181:-00055:-00088:002503.1181:08335
08336:+00237:-00085:-00142:002503.1181:08336
08337:-00020:-00057:-00004:002503.1181:08337
08338:-00245:-00069:-00033:002503.1181:08338
08339:+00027:+00011:+00067:002503.1181:08339
08340:+00288:+00039:+00102:002503.1181:08340
08341:+00351:+00147:-00132:002513.2424:08341
08342:-00236:+00010:+00149:002513.2424:08342
08343:-00335:+00004:-00132:002513.2424:08343
08344:-00009:+00247:-00043:002513.2424:08344
08345:+00295:+00068:+00281:002513.2424:08345
08346:+00121:+00098:-00046:002513.2424:08346
08347:-00155:+00295:+00077:002513.2424:08347
08348:-00266:+00073:+00162:002513.2424:08348
08349:+00021:+00187:+00015:002503.1926:08349
08350:+00251:+00051:+00276:002503.1926:08350
08351:+00140:-00007:+00102:002503.1926:08351
08352:-00193:+00139:+00050:002503.1926:08352
08353:-00156:+00071:+00078:002503.1926:08353
08354:+00117:+00362:+00094:002503.1926:08354
08355:+00254:+00033:+00088:002503.1926:08355
08356:-00071:+00399:-00154:002503.1926:08356
08357:-00250:+00083:-00009:002508.2067:08357
08358:-00049:+00230:+00044:002508.2067:08358
08359:+00145:+00033:+00106:002508.2067:08359
08360:+00205:+00033:-00064:002508.2067:08360
08361:-00130:+00205:-00207:002508.2067:08361
08362:-00267:+00030:+00036:002508.2067:08362
08363:-00042:+00020:+00048:002508.2067:08363
08364:+00265:+00012:-00144:002508.2067:08364
08365:+00223:-00030:-00010:002513.3288:08365
08366:-00222:+00132:-00274:002513.3288:08366
08367:-00334:-00021:-00072:002513.3288:08367
08368:+00094:+00198:+00153:002513.3288:08368
08369:+00263:+00017:-00034:002513.3288:08369
08370:+00126:-00050:+00012:002513.3288:08370
08371:-00187:-00007:-00183:002513.3288:08371
08372:-00106:+00066:+00129:002513.3288:08372
08373:+00102:+00209:+00147:002508.3249:08373
08374:+00252:+00044:-00094:002508.3249:08374
08375:-00100:+00182:+00114:002508.3249:08375
08376:-00287:+00052:-00003:002508.3249:08376
08377:-00080:+00109:+00233:002508.3249:08377
08378:+00114:-00019:+00282:002508.3249:08378
08379:+00276:-00050:-00092:002508.3249:08379
08380:-00254:+00213:-00095:002508.3249:08380
08381:-00422:+00032:+00044:002508.2595:08381
08382:-00023:+00033:+00139:002508.2595:08382
08383:+00330:+00115:+00306:002508.2595:08383
08384:+00122:-00084:+00113:002508.2595:08384
08385:-00386:+00067:-00169:002508.2595:08385
08386:-00341:-00092:+00022:002508.2595:08386
08387:+00110:+00069:+00191:002508.2595:08387
08388:+00219:+00062:+00170:002508.2595:08388
08389:+00048:-00055:-00310:002513.2875:08389
08390:-00427:+00014:+00050:002513.2875:08390
08391:-00141:-00085:+00173:002513.2875:08391
08392:+00096:+00254:-00001:002513.2875:08392
08393:+00155:+00036:+00250:002513.2875:08393
08394:-00011:+00252:-00131:002513.2875:08394
08395:-00256:+00020:-00207:002513.2875:08395
08396:-00044:+00012:+00312:002513.2875:08396
08397:+00117:+00021:+00002:002508.3510:08397
08398:+00291:-00104:+00154:002508.3510:08398
08399:-00239:+00277:-00358:002508.3510:08399
08400:-00289:-00066:+00069:002508.3510:08400
08401:+00016:+00142:+00147:002508.3510:08401
08402:+00267:-00066:-00003:002508.3510:08402
08403:+00187:-00008:+00125:002508.3510:08403
08404:-00192:+00128:-00303:002508.3510:08404
08405:-00235:+00062:-00069:002513.4221:08405
08406:-00011:+00084:+00035:002513.4221:08406
08407:+00274:+00093:+00074:002513.4221:08407
08408:+00113:-00073:+00072:002513.4221:08408
08409:-00261:+00116:-00218:002513.4221:08409
08410:-00215:+00007:-00030:002513.4221:08410
08411:+00029:+00074:+00006:002513.4221:08411
08412:+00240:+00084:+00118:002513.4221:08412
08413:+00123:+00102:-00050:002513.3366:08413
08414:-00227:+00075:-00339:002513.3366:08414
08415:-00160:+00036:+00135:002513.3366:08415
08416:+00078:+00099:-00019:002513.3366:08416
08417:+00346:+00009:+00043:002513.3366:08417
08418:-00246:-00076:-00119:002513.3366:08418
08419:-00299:-00001:-00326:002513.3366:08419
08420:+00013:-00019:-00029:002513.3366:08420
08421:+00181:-00063:-00126:002513.4487:08421
08422:+00068:-00010:-00064:002513.4487:08422
08423:-00159:-00129:-00324:002513.4487:08423
08424:-00205:-00078:-00201:002513.4487:08424
08425:-00194:-00195:-00092:002513.4487:08425
08426:+00157:-00037:-00401:002513.4487:08426
08427:+00130:-00234:-00217:002513.4487:08427
08428:-00031:+00025:-00736:002513.4487:08428
08429:-00209:-00122:-00193:002523.7236:08429
08430:-00043:+00023:-00222:002523.7236:08430
08431:+00262:-00086:-00266:002523.7236:08431
08432:+00116:+00170:-00299:002523.7236:08432
08433:-00133:+00073:-00581:002523.7236:08433
08434:-00009:-00189:+00075:002523.7236:08434
08435:+00150:+00179:-00462:002523.7236:08435
08436:+00232:-00142:-00262:002523.7236:08436
08437:-00140:+00124:-00322:002518.3771:08437
08438:-00377:+00110:-00063:002518.3771:08438
08439:-00265:+00236:+00281:002518.3771:08439
08440:+00162:+00002:+00000:002518.3771:08440
08441:+00147:-00013:+00232:002518.3771:08441
08442:-00193:+00027:-00061:002518.3771:08442
08443:-00393:+00033:+00141:002518.3771:08443
08444:-00184:+00073:+00141:002518.3771:08444
08445:+00163:+00037:-00023:002513.3737:08445
08446:+00337:+00099:+00260:002513.3737:08446
08447:-00183:+00017:+00077:002513.3737:08447
08448:-00156:+00038:+00284:002513.3737:08448
08449:+00084:+00075:-00080:002513.3737:08449
08450:+00312:-00005:+00142:002513.3737:08450
08451:+00126:+00029:-00099:002513.3737:08451
08452:-00239:+00142:+00225:002513.3737:08452
08453:-00115:+00229:+00196:002518.5832:08453
08454:+00090:+00161:+00206:002518.5832:08454
08455:+00311:+00057:+00219:002518.5832:08455
08456:-00114:-00117:+00241:002518.5832:08456
08457:-00156:+00070:+00161:002518.5832:08457
08458:-00172:+00147:+00102:002518.5832:08458
08459:+00168:+00059:+00225:002518.5832:08459
08460:+00250:-00018:+00187:002518.5832:08460
08461:-00099:+00126:+00153:002513.3664:08461
08462:-00267:+00015:+00275:002513.3664:08462
08463:+00027:+00287:-00175:002513.3664:08463
08464:+00308:+00078:+00046:002513.3664:08464
08465:+00320:+00078:-00256:002513.3664:08465
08466:-00003:+00188:-00003:002513.3664:08466
08467:-00101:+00047:+00206:002513.3664:08467
08468:+00032:+00246:-00128:002513.3664:08468
08469:+00317:+00022:+00041:002493.1853:08469
08470:+00361:+00142:-00144:002493.1853:08470
08471:+00083:+00131:-00141:002493.1853:08471
08472:-00089:+00179:+00006:002493.1853:08472
08473:-00067:+00251:-00128:002493.1853:08473
08474:+00202:+00080:+00224:002493.1853:08474
08475:+00137:+00167:-00081:002493.1853:08475
08476:+00072:+00176:-00202:002493.1853:08476
08477:-00156:+00205:-00052:002493.0246:08477
08478:-00162:+00060:-00090:002493.0246:08478
08479:+00183:+00072:-00102:002493.0246:08479
08480:+00015:-00141:-00056:002493.0246:08480
08481:-00123:+00212:-00077:002493.0246:08481
08482:-00051:-00263:+00283:002493.0246:08482
08483:+00168:+00030:-00139:002493.0246:08483
08484:+00357:-00087:+00240:002493.0246:08484
08485:+00016:+00014:-00126:002498.0000:08485
08486:-00203:-00121:+00087:002498.0000:08486
08487:-00068:+00031:+00174:002498.0000:08487
08488:+00274:+00104:-00074:002498.0000:08488
08489:+00413:-00158:+00090:002498.0000:08489
08490:-00027:+00058:+00087:002498.0000:08490
08491:-00239:-00115:+00222:002498.0000:08491
08492:-00082:-00059:+00132:002498.0000:08492
08493:+00238:+00080:-00077:002473.1884:08493
08494:+00063:-00053:-00123:002473.1884:08494
08495:-00144:+00165:+00219:002473.1884:08495
08496:-00306:+00004:+00186:002473.1884:08496
08497:-00216:+00369:+00204:002473.1884:08497
08498:+00212:-00100:+00077:002473.1884:08498
08499:+00045:+00106:-00225:002473.1884:08499
08500:-00180:+00309:+00064:002473.1884:08500
08501:-00287:+00332:+00214:002487.9121:08501
08502:+00170:+00261:+00164:002487.9121:08502
08503:+00326:+00012:-00018:002487.9121:08503
08504:+00073:-00065:-00022:002487.9121:08504
08505:-00195:-00109:+00121:002487.9121:08505
08506:-00154:+00185:+00003:002487.9121:08506
08507:+00272:+00307:+00040:002487.9121:08507
08508:+00378:+00072:+00008:002487.9121:08508
08509:-00031:+00055:-00228:002487.8789:08509
08510:-00174:-00297:+00150:002487.8789:08510
08511:-00051:+00220:-00202:002487.8789:08511
08512:+00110:+00092:+00020:002487.8789:08512
08513:+00059:+00250:-00201:002487.8789:08513
08514:+00014:+00122:-00116:002487.8789:08514
08515:-00270:-00101:+00191:002487.8789:08515
08516:-00203:+00103:-00085:002487.8789:08516
08517:+00069:-00249:+00162:002478.0671:08517
08518:+00097:+00144:-00375:002478.0671:08518
08519:-00082:-00138:-00258:002478.0671:08519
08520:-00213:-00029:+00237:002478.0671:08520
08521:+00047:-00117:+00048:002478.0671:08521
08522:+00166:-00195:-00050:002478.0671:08522
08523:+00196:-00061:-00272:002478.0671:08523
08524:-00182:+00022:-00206:002478.0671:08524
08525:-00288:+00123:+00010:002482.8354:08525
08526:+00211:+00108:+00250:002482.8354:08526
08527:+00301:+00239:-00149:002482.8354:08527
08528:-00033:-00177:-00187:002482.8354:08528
08529:-00261:-00099:+00074:002482.8354:08529
08530:-00182:+00022:-00120:002482.8354:08530
08531:+00155:+00100:+00129:002482.8354:08531
08532:+00038:+00356:-00165:002482.8354:08532
08533:-00124:-00319:-00177:002482.8747:08533
08534:-00297:+00044:+00010:002482.8747:08534
08535:-00274:+00041:-00157:002482.8747:08535
08536:+00148:+00113:+00196:002482.8747:08536
08537:+00112:+00397:-00213:002482.8747:08537
08538:-00058:-00092:+00189:002482.8747:08538
08539:-00273:+00236:+00252:002482.8747:08539
08540:-00049:+00002:+00188:002482.8747:08540
08541:+00226:+00153:+00393:002478.0781:08541
08542:+00221:+00214:-00167:002478.0781:08542
08543:-00253:+00103:+00012:002478.0781:08543
08544:-00272:-00052:+00292:002478.0781:08544
08545:-00039:+00012:+00064:002478.0781:08545
08546:+00235:+00014:+00250:002478.0781:08546
08547:+00243:+00246:-00263:002478.0781:08547
08548:-00244:-00097:+00071:002478.0781:08548
08549:-00309:+00046:-00366:002477.8674:08549
08550:+00008:+00161:+00060:002477.8674:08550
08551:+00241:+00161:+00345:002477.8674:08551
08552:+00033:+00192:-00365:002477.8674:08552
08553:-00255:-00067:+00018:002477.8674:08553
08554:-00178:+00038:-00349:002477.8674:08554
08555:+00028:-00048:+00029:002477.8674:08555
08556:+00275:+00076:+00064:002477.8674:08556
08557:+00133:-00054:-00069:002482.7832:08557
08558:-00176:+00095:+00034:002482.7832:08558
08559:-00311:-00173:-00164:002482.7832:08559
08560:-00033:+00102:+00014:002482.7832:08560
08561:+00367:+00107:+00144:002482.7832:08561
08562:+00008:+00108:-00084:002482.7832:08562
08563:-00203:+00114:-00046:002482.7832:08563
08564:-00301:-00058:-00192:002482.7832:08564
08565:+00006:+00090:+00217:002478.1254:08565
08566:+00366:+00091:+00169:002478.1254:08566
08567:-00215:+00063:-00068:002478.1254:08567
08568:-00249:+00176:-00005:002478.1254:08568
08569:-00186:-00022:-00018:002478.1254:08569
08570:+00151:+00097:+00156:002478.1254:08570
08571:+00204:+00117:+00047:002478.1254:08571
08572:-00043:-00005:+00034:002478.1254:08572
08573:-00106:+00075:-00069:002487.8898:08573
08574:-00211:-00049:+00061:002487.8898:08574
08575:+00108:+00056:+00118:002487.8898:08575
08576:+00194:+00132:-00139:002487.8898:08576
08577:+00020:+00111:+00069:002487.8898:08577
08578:-00243:-00007:-00019:002487.8898:08578
08579:-00197:+00086:-00004:002487.8898:08579
08580:+00228:+00026:+00274:002487.8898:08580
08581:+00257:+00144:-00083:002503.0537:08581
08582:-00098:-00108:-00071:002503.0537:08582
08583:-00281:+00106:-00303:002503.0537:08583
08584:-00079:-00230:-00051:002503.0537:08584
08585:+00277:-00005:-00071:002503.0537:08585
08586:+00015:-00035:-00328:002503.0537:08586
08587:-00192:-00309:-00042:002503.0537:08587
08588:-00329:-00041:-00354:002503.0537:08588
08589:+00074:-00336:-00135:002493.0268:08589
08590:+00258:-00013:-00334:002493.0268:08590
08591:-00178:-00113:-00437:002493.0268:08591
08592:-00239:-00080:-00469:002493.0268:08592
08593:-00234:-00187:-00612:002493.0268:08593
08594:+00081:-00195:-00011:002493.0268:08594
08595:+00155:+00163:-00744:002493.0268:08595
08596:-00103:-00271:-00381:002493.0268:08596
08597:-00198:+00080:-00661:002507.9968:08597
08598:-00123:-00049:-00337:002507.9968:08598
08599:+00225:+00019:-00007:002507.9968:08599
08600:+00349:+00022:-00452:002507.9968:08600
08601:+00124:-00131:-00005:002507.9968:08601
08602:-00464:-00040:-00517:002507.9968:08602
08603:-00426:+00005:+00370:002507.9968:08603
08604:+00404:+00245:+00459:002507.9968:08604
08605:+00343:-00243:-00017:002513.0805:08605
08606:+00218:+00184:-00021:002513.0805:08606
08607:-00575:-00196:-00183:002513.0805:08607
08608:+00027:+00220:+00374:002513.0805:08608
08609:+00322:+00119:+00158:002513.0805:08609
08610:-00010:+00107:+00037:002513.0805:08610
08611:-00288:-00002:+00457:002513.0805:08611
08612:-00486:+00050:+00074:002513.0805:08612
08613:+00230:+00194:+00403:002508.0634:08613
08614:+00288:+00215:+00045:002508.0634:08614
08615:-00164:+00277:+00226:002508.0634:08615
08616:-00495:+00038:+00300:002508.0634:08616
08617:-00312:-00013:+00224:002508.0634:08617
08618:+00217:+00252:+00493:002508.0634:08618
08619:+00318:-00099:+00143:002508.0634:08619
08620:+00112:-00016:+00217:002508.0634:08620
08621:-00263:+00098:+00218:002508.0756:08621
08622:-00328:+00127:+00171:002508.0756:08622
08623:+00149:+00215:+00202:002508.0756:08623
08624:+00346:+00088:+00190:002508.0756:08624
08625:+00246:+00072:+00241:002508.0756:08625
08626:-00111:+00124:+00136:002508.0756:08626
08627:+00017:+00063:+00186:002508.0756:08627
08628:+00218:-00006:+00000:002508.0756:08628
08629:+00140:+00194:-00088:002508.0234:08629
08630:-00044:+00008:-00027:002508.0234:08630
08631:-00282:+00150:-00149:002508.0234:08631
08632:+00177:+00189:+00042:002508.0234:08632
08633:+00210:+00044:-00005:002508.0234:08633
08634:+00196:+00251:-00121:002508.0234:08634
08635:-00170:+00052:-00212:002508.0234:08635
08636:-00270:+00217:-00256:002508.0234:08636
08637:+00217:+00089:-00105:002503.0476:08637
08638:+00375:+00121:-00281:002503.0476:08638
08639:+00279:-00011:-00421:002503.0476:08639
08640:-00230:-00124:-00395:002503.0476:08640
08641:-00202:-00025:+00098:002503.0476:08641
08642:+00256:+00070:-00118:002503.0476:08642
08643:+00355:-00027:-00072:002503.0476:08643
08644:+00158:-00229:-00164:002503.0476:08644
08645:-00021:-00053:-00472:002502.9912:08645
08646:+00178:+00150:+00076:002502.9912:08646
08647:+00063:+00102:-00528:002502.9912:08647
08648:+00159:-00008:-00079:002502.9912:08648
08649:+00054:+00195:-00306:002502.9912:08649
08650:-00075:+00080:-00378:002502.9912:08650
08651:+00146:-00035:+00340:002502.9912:08651
08652:+00070:+00117:-00075:002502.9912:08652
08653:+00231:+00021:+00462:002502.9606:08653
08654:-00267:+00078:-00301:002502.9606:08654
08655:-00335:+00256:-00348:002502.9606:08655
08656:+00063:-00050:+00439:002502.9606:08656
08657:+00258:+00235:-00084:002502.9606:08657
08658:+00236:-00205:+00785:002502.9606:08658
08659:-00281:+00355:-00370:002502.9606:08659
08660:-00407:+00031:+00639:002502.9606:08660
08661:+00156:+00257:+00234:002493.1633:08661
08662:+00300:+00005:+00149:002493.1633:08662
08663:+00173:+00391:+00129:002493.1633:08663
08664:-00288:-00146:+00055:002493.1633:08664
08665:-00046:+00296:+00287:002493.1633:08665
08666:+00102:+00161:+00446:002493.1633:08666
08667:+00130:+00182:+00301:002493.1633:08667
08668:+00016:+00079:+00124:002493.1633:08668
08669:-00305:+00004:-00186:002498.1022:08669
08670:-00035:+00249:+00194:002498.1022:08670
08671:+00023:+00068:-00126:002498.1022:08671
08672:+00264:-00053:-00066:002498.1022:08672
08673:-00147:+00272:-00061:002498.1022:08673
08674:-00408:-00045:-00145:002498.1022:08674
08675:-00018:+00221:+00022:002498.1022:08675
08676:+00211:+00191:-00147:002498.1022:08676
08677:+00208:-00228:-00399:002492.9587:08677
08678:-00166:+00329:-00279:002492.9587:08678
08679:-00456:-00185:+00086:002492.9587:08679
08680:+00030:+00187:-00482:002492.9587:08680
08681:+00318:+00095:-00336:002492.9587:08681
08682:+00028:-00353:-00253:002492.9587:08682
08683:-00113:-00064:-00322:002492.9587:08683
08684:-00072:-00316:-00257:002492.9587:08684
08685:+00037:+00330:-00246:002488.1330:08685
08686:+00294:+00070:-00041:002488.1330:08686
08687:+00095:+00139:-00506:002488.1330:08687
08688:-00178:-00044:+00066:002488.1330:08688
08689:-00167:-00189:+00184:002488.1330:08689
08690:+00030:+00182:+00000:002488.1330:08690
08691:+00197:+00191:+00036:002488.1330:08691
08692:-00204:+00161:-00360:002488.1330:08692
08693:-00306:+00162:-00056:002498.1098:08693
08694:-00040:+00019:+00397:002498.1098:08694
08695:+00060:+00017:+00191:002498.1098:08695
08696:+00082:-00017:+00281:002498.1098:08696
08697:-00325:+00139:-00268:002498.1098:08697
08698:-00309:+00042:+00277:002498.1098:08698
08699:+00095:+00228:+00419:002498.1098:08699
08700:+00174:+00052:+00127:002498.1098:08700
08701:+00058:+00006:+00397:002498.0444:08701
08702:-00374:+00104:-00021:002498.0444:08702
08703:-00251:-00060:+00472:002498.0444:08703
08704:+00032:+00357:+00108:002498.0444:08704
08705:+00175:+00104:+00169:002498.0444:08705
08706:+00109:+00232:+00038:002498.0444:08706
08707:-00280:-00011:-00186:002498.0444:08707
08708:-00315:-00124:+00373:002498.0444:08708
08709:-00087:+00204:-00196:002493.0744:08709
08710:+00248:+00070:+00040:002493.0744:08710
08711:-00087:+00163:+00068:002493.0744:08711
08712:-00315:+00075:-00261:002493.0744:08712
08713:-00203:+00040:+00357:002493.0744:08713
08714:+00106:-00016:-00198:002493.0744:08714
08715:+00285:+00101:-00002:002493.0744:08715
08716:-00152:+00043:-00035:002493.0744:08716
08717:-00327:+00074:-00186:002502.8864:08717
08718:-00143:+00012:+00292:002502.8864:08718
08719:+00274:-00048:-00301:002502.8864:08719
08720:+00355:-00041:-00029:002502.8864:08720
08721:-00069:+00029:-00178:002502.8864:08721
08722:-00226:-00128:-00323:002502.8864:08722
08723:-00145:+00143:+00095:002502.8864:08723
08724:+00280:+00068:-00051:002502.8864:08724
08725:+00302:+00077:-00007:002507.9448:08725
08726:-00058:+00201:-00234:002507.9448:08726
08727:-00359:-00159:-00082:002507.9448:08727
08728:-00041:+00137:-00153:002507.9448:08728
08729:+00353:+00030:-00122:002507.9448:08729
08730:-00042:+00054:-00058:002507.9448:08730
08731:-00184:+00149:-00270:002507.9448:08731
08732:-00268:-00336:-00020:002507.9448:08732
08733:+00017:-00051:-00450:002508.1384:08733
08734:+00229:+00004:-00053:002508.1384:08734
08735:-00075:-00164:-00298:002508.1384:08735
08736:-00194:-00002:-00383:002508.1384:08736
08737:-00123:-00116:-00047:002508.1384:08737
08738:+00228:-00070:-00364:002508.1384:08738
08739:+00284:-00181:-00305:002508.1384:08739
08740:-00122:+00017:-00505:002508.1384:08740
08741:-00299:-00286:-00319:002513.2185:08741
08742:-00061:-00085:-00122:002513.2185:08742
08743:+00301:-00192:-00304:002513.2185:08743
08744:+00325:-00197:-00356:002513.2185:08744
08745:-00104:-00116:-00520:002513.2185:08745
08746:-00246:-00138:-00056:002513.2185:08746
08747:-00038:+00272:-00368:002513.2185:08747
08748:+00250:-00134:-00041:002513.2185:08748
08749:+00003:+00401:-00014:002523.4533:08749
08750:-00262:-00008:-00114:002523.4533:08750
08751:-00170:+00327:+00235:002523.4533:08751
08752:-00311:+00210:+00181:002523.4533:08752
08753:+00153:+00092:+00522:002523.4533:08753
08754:+00003:-00013:+00134:002523.4533:08754
08755:-00141:+00133:+00272:002523.4533:08755
08756:-00155:+00345:+00308:002523.4533:08756
08757:+00065:+00131:+00256:002508.1047:08757
08758:+00276:+00007:+00371:002508.1047:08758
08759:-00119:+00102:+00122:002508.1047:08759
08760:-00307:-00053:+00611:002508.1047:08760
08761:-00145:+00132:+00057:002508.1047:08761
08762:+00200:+00107:+00125:002508.1047:08762
08763:+00313:+00054:-00030:002508.1047:08763
08764:-00144:+00157:-00105:002508.1047:08764
08765:-00247:+00002:+00212:002518.3903:08765
08766:-00109:+00181:-00023:002518.3903:08766
08767:+00167:-00012:+00078:002518.3903:08767
08768:+00092:-00008:-00156:002518.3903:08768
08769:-00133:+00028:-00343:002518.3903:08769
08770:-00136:-00006:+00130:002518.3903:08770
08771:-00116:-00003:-00181:002518.3903:08771
08772:+00254:+00060:-00001:002518.3903:08772
08773:+00076:-00048:-00040:002518.2075:08773
08774:-00040:+00141:+00058:002518.2075:08774
08775:-00116:-00068:+00081:002518.2075:08775
08776:+00206:+00193:-00216:002518.2075:08776
08777:+00343:+00170:+00001:002518.2075:08777
08778:+00161:+00070:-00041:002518.2075:08778
08779:-00102:+00055:-00003:002518.2075:08779
08780:-00109:-00002:+00094:002518.2075:08780
08781:+00221:+00311:-00050:002492.9531:08781
08782:+00307:+00149:+00178:002492.9531:08782
08783:+00113:+00283:-00096:002492.9531:08783
08784:-00134:+00098:+00060:002492.9531:08784
08785:-00045:+00031:+00177:002492.9531:08785
08786:+00121:+00341:+00011:002492.9531:08786
08787:+00313:-00156:+00383:002492.9531:08787
08788:+00083:+00253:-00125:002492.9531:08788
08789:-00185:-00060:+00199:002497.8303:08789
08790:-00135:+00004:+00017:002497.8303:08790
08791:+00184:+00175:-00214:002497.8303:08791
08792:+00113:-00339:+00070:002497.8303:08792
08793:-00002:-00046:-00298:002497.8303:08793
08794:-00143:+00016:-00071:002497.8303:08794
08795:+00121:+00036:-00286:002497.8303:08795
08796:+00264:+00096:+00121:002497.8303:08796
08797:+00184:-00261:+00245:002492.7775:08797
08798:-00064:+00109:-00037:002492.7775:08798
08799:-00262:-00017:-00192:002492.7775:08799
08800:+00144:+00070:-00305:002492.7775:08800
08801:+00416:+00066:-00141:002492.7775:08801
08802:+00232:+00015:+00309:002492.7775:08802
08803:-00304:-00024:+00239:002492.7775:08803
08804:-00255:+00111:-00150:002492.7775:08804
08805:+00216:-00046:-00066:002478.0087:08805
08806:+00376:+00262:-00255:002478.0087:08806
08807:+00028:-00027:+00412:002478.0087:08807
08808:-00313:+00017:+00157:002478.0087:08808
08809:-00267:-00034:+00255:002478.0087:08809
08810:+00148:+00172:+00140:002478.0087:08810
08811:+00177:+00299:-00186:002478.0087:08811
08812:+00073:+00075:+00031:002478.0087:08812
08813:-00328:+00073:+00154:002482.7802:08813
08814:-00004:+00089:+00225:002482.7802:08814
08815:+00297:+00066:+00197:002482.7802:08815
08816:+00208:+00179:-00348:002482.7802:08816
08817:-00025:+00041:-00006:002482.7802:08817
08818:-00228:-00098:+00055:002482.7802:08818
08819:+00143:+00333:+00116:002482.7802:08819
08820:+00195:+00059:+00280:002482.7802:08820
08821:+00082:-00029:-00345:002482.7978:08821
08822:-00244:-00005:-00055:002482.7978:08822
08823:-00259:+00054:-00055:002482.7978:08823
08824:+00125:+00285:-00105:002482.7978:08824
08825:+00151:+00189:+00165:002482.7978:08825
08826:-00020:-00027:-00381:002482.7978:08826
08827:-00204:+00036:-00044:002482.7978:08827
08828:-00226:+00252:+00137:002482.7978:08828
08829:+00118:+00170:+00041:002468.2092:08829
08830:+00228:+00219:-00078:002468.2092:08830
08831:+00095:-00172:-00049:002468.2092:08831
08832:-00311:-00074:+00072:002468.2092:08832
08833:-00022:-00162:+00334:002468.2092:08833
08834:+00239:+00198:+00165:002468.2092:08834
08835:+00162:+00286:-00214:002468.2092:08835
08836:-00052:-00045:+00159:002468.2092:08836
08837:-00260:+00061:+00214:002477.9406:08837
08838:+00047:+00023:+00421:002477.9406:08838
08839:+00175:+00223:+00313:002477.9406:08839
08840:+00109:+00154:-00261:002477.9406:08840
08841:-00300:+00156:+00164:002477.9406:08841
08842:-00366:+00085:+00316:002477.9406:08842
08843:+00082:+00096:+00386:002477.9406:08843
08844:+00288:+00161:+00266:002477.9406:08844
08845:-00037:+00035:-00273:002472.8576:08845
08846:-00264:+00139:+00131:002472.8576:08846
08847:-00231:+00169:-00388:002472.8576:08847
08848:+00033:+00118:+00240:002472.8576:08848
08849:+00083:+00150:+00495:002472.8576:08849
08850:+00046:+00143:-00445:002472.8576:08850
08851:-00049:-00027:+00042:002472.8576:08851
08852:-00269:+00074:-00475:002472.8576:08852
08853:-00084:+00035:+00024:002472.8576:08853
08854:+00211:+00136:+00186:002463.1813:08854
08855:+00159:-00017:-00003:002463.1813:08855
08856:-00116:+00048:-00028:002463.1813:08856
08857:-00269:-00010:-00374:002463.1813:08857
08858:-00019:+00128:+00147:002463.1813:08858
08859:+00311:+00110:+00098:002463.1813:08859
08860:-00006:+00072:+00017:002463.1813:08860
08861:-00163:-00086:-00060:002463.1813:08861
08862:-00255:-00017:-00396:002467.7758:08862
08863:+00007:-00024:+00152:002467.7758:08863
08864:+00282:+00085:+00069:002467.7758:08864
08865:-00043:+00132:-00007:002467.7758:08865
08866:-00172:-00055:-00004:002467.7758:08866
08867:-00210:+00178:-00280:002467.7758:08867
08868:+00195:-00058:+00382:002467.7758:08868
08869:+00277:+00152:-00001:002467.7758:08869
08870:-00081:+00005:+00031:002462.8090:08870
08871:-00199:+00062:-00077:002462.8090:08871
08872:-00186:+00212:-00141:002462.8090:08872
08873:+00256:-00045:+00428:002462.8090:08873
08874:+00255:+00075:-00166:002462.8090:08874
08875:-00090:+00076:+00172:002462.8090:08875
08876:-00335:+00001:-00176:002462.8090:08876
08877:-00156:+00092:+00089:002462.8090:08877
08878:+00256:-00115:+00239:002458.2214:08878
08879:+00042:+00164:-00088:002458.2214:08879
08880:-00184:+00039:+00193:002458.2214:08880
08881:-00306:-00003:-00276:002458.2214:08881
08882:-00225:+00108:-00068:002458.2214:08882
08883:+00222:+00000:+00443:002458.2214:08883
08884:+00079:+00177:-00019:002458.2214:08884
08885:-00032:-00046:+00287:002458.2214:08885
08886:-00499:-00027:-00380:002467.7758:08886
08887:+00066:+00109:+00024:002467.7758:08887
08888:+00259:-00092:+00434:002467.7758:08888
[truncated: 50,041 more chars]
