# Supplementary material for: Suboptimal Omnidirectional Wheel Design and Implementation
Source: Sensors (Basel). 2021 Jan 28;21(3):865. doi: 10.3390/s21030865 (PMC7865864; doi:10.3390/s21030865)
Supplement: Supplementary file 1 [file sensors-21-00865-s001.zip › 3.-Data 30 Fixed Wheel/ACDATA19.TXT]

00001:-00324:+00287:-00421:003144.8610:00001
00002:+00566:+00103:-00041:003144.8610:00002
00003:+00270:+00042:-00322:003144.8610:00003
00004:-00381:+00007:+00115:003144.8610:00004
00005:-00013:-00362:+00112:003144.8610:00005
00006:+00500:+00126:-00123:003144.8610:00006
00007:-00180:-00282:+00119:003165.9282:00007
00008:-00304:+00259:-00259:003165.9282:00008
00009:-00133:+00032:+00089:003165.9282:00009
00010:+00261:+00111:-00070:003165.9282:00010
00011:-00276:+00071:+00154:003165.9282:00011
00012:-00456:+00168:-00174:003165.9282:00012
00013:+00427:+00258:-00027:003164.0678:00013
00014:+00536:+00463:-00176:003164.0678:00014
00015:-00217:+00037:+00241:003164.0678:00015
00016:-00344:+00207:+00146:003164.0678:00016
00017:+00182:+00320:+00281:003164.0678:00017
00018:-00041:-00118:+00042:003164.0678:00018
00019:-00333:+00107:-00155:003164.0678:00019
00020:-00156:-00242:+00044:003160.8891:00020
00021:+00477:+00112:+00003:003160.8891:00021
00022:+00173:+00212:-00101:003160.8891:00022
00023:-00456:-00213:+00009:003160.8891:00023
00024:+00111:+00233:+00049:003160.8891:00024
00025:+00391:-00023:-00210:003160.8891:00025
00026:-00067:+00086:-00232:003165.8923:00026
00027:-00399:-00023:+00037:003165.8923:00027
00028:-00056:-00101:+00089:003165.8923:00028
00029:+00470:+00076:-00260:003165.8923:00029
00030:+00026:+00392:-00238:003165.8923:00030
00031:-00497:-00373:-00317:003165.8923:00031
00032:+00426:+00146:-00319:003172.2885:00032
00033:+00508:+00379:-00491:003172.2885:00033
00034:-00362:-00696:-00450:003172.2885:00034
00035:-00279:+00252:-00528:003172.2885:00035
00036:+00456:-00173:-00626:003172.2885:00036
00037:-00122:-00322:-00706:003172.2885:00037
00038:-00502:+00322:-00441:003172.2885:00038
00039:-00186:-00377:-00166:003168.9997:00039
00040:+00581:+00063:-00298:003168.9997:00040
00041:+00140:+00377:-00060:003168.9997:00041
00042:-00771:-00181:-00138:003168.9997:00042
00043:+00187:+00365:+00037:003168.9997:00043
00044:+00365:+00074:+00048:003168.9997:00044
00045:-00374:-00056:-00016:003174.0490:00045
00046:-00579:+00085:-00030:003174.0490:00046
00047:+00121:-00253:+00245:003174.0490:00047
00048:+00203:+00371:+00218:003174.0490:00048
00049:-00193:+00252:+00326:003174.0490:00049
00050:-00343:-00051:+00122:003174.0490:00050
00051:+00337:+00443:+00055:003172.2343:00051
00052:+00308:-00062:+00333:003172.2343:00052
00053:-00257:+00354:+00199:003172.2343:00053
00054:-00253:-00001:+00298:003172.2343:00054
00055:+00500:-00093:+00257:003172.2343:00055
00056:+00243:+00362:-00012:003172.2343:00056
00057:-00312:-00015:+00179:003172.2343:00057
00058:+00023:-00170:+00182:003160.9008:00058
00059:+00537:+00192:-00112:003160.9008:00059
00060:+00320:-00375:+00038:003160.9008:00060
00061:-00481:+00290:-00206:003160.9008:00061
00062:+00074:+00055:+00229:003160.9008:00062
00063:+00003:-00127:-00378:003160.9008:00063
00064:+00130:+00343:+00102:003149.6152:00064
00065:-00296:-00198:-00037:003149.6152:00065
00066:+00273:+00145:-00086:003149.6152:00066
00067:+00092:+00163:+00178:003149.6152:00067
00068:-00013:+00384:-00343:003149.6152:00068
00069:-00511:-00155:+00146:003149.6152:00069
00070:+00379:+00506:-00038:003155.9665:00070
00071:+00361:+00387:+00047:003155.9665:00071
00072:-00162:+00021:+00028:003155.9665:00072
00073:-00460:+00384:+00198:003155.9665:00073
00074:+00307:+00018:-00057:003155.9665:00074
00075:+00413:+00400:+00053:003155.9665:00075
00076:+00013:+00441:+00378:003155.9665:00076
00077:+00049:+00242:+00382:003144.8198:00077
00078:+00337:+00363:+00219:003144.8198:00078
00079:+00429:+00050:+00190:003144.8198:00079
00080:-00218:+00050:-00104:003144.8198:00080
00081:+00038:+00475:-00316:003144.8198:00081
00082:+00102:-00006:-00086:003144.8198:00082
00083:+00295:+00400:-00262:003149.6386:00083
00084:-00204:-00292:+00584:003149.6386:00084
00085:-00051:-00103:-00237:003149.6386:00085
00086:+00297:-00284:+00648:003149.6386:00086
00087:+00232:+00983:-00104:003149.6386:00087
00088:-00184:-00639:+00665:003149.6386:00088
00089:-00030:+00290:-00014:003147.9125:00089
00090:+00282:-00001:+00240:003147.9125:00090
00091:-00187:-00098:-00063:003147.9125:00091
00092:-00091:+00368:+00069:003147.9125:00092
00093:+00195:+00363:-00158:003147.9125:00093
00094:+00306:-00209:-00060:003147.9125:00094
00095:-00186:+00399:+00210:003147.9125:00095
00096:+00083:-00294:+00206:003136.8554:00096
00097:+00352:-00010:+00124:003136.8554:00097
00098:+00349:+00264:+00220:003136.8554:00098
00099:-00483:-00382:+00089:003136.8554:00099
00100:-00173:+00409:+00164:003136.8554:00100
00101:+00251:+00060:+00055:003136.8554:00101
00102:-00069:+00028:-00149:003149.6271:00102
00103:-00401:+00079:+00221:003149.6271:00103
00104:-00007:+00048:+00104:003149.6271:00104
00105:+00279:-00205:+00199:003149.6271:00105
00106:+00023:+00458:-00320:003149.6271:00106
00107:-00548:-00182:+00321:003149.6271:00107
00108:+00151:+00108:-00131:003139.7937:00108
00109:+00283:+00230:+00311:003139.7937:00109
00110:-00483:-00179:-00073:003139.7937:00110
00111:-00428:+00467:+00129:003139.7937:00111
00112:+00260:+00357:-00196:003139.7937:00112
00113:+00264:+00118:+00020:003139.7937:00113
00114:-00289:+00424:+00324:003139.7937:00114
00115:-00021:+00231:+00256:003144.7204:00115
00116:+00295:-00143:+00127:003144.7204:00116
00117:+00373:+00083:+00205:003144.7204:00117
00118:-00563:-00092:-00009:003144.7204:00118
00119:-00199:+00320:+00008:003144.7204:00119
00120:+00151:+00080:-00375:003144.7204:00120
00121:-00142:+00164:-00299:003141.5773:00121
00122:-00749:-00164:+00420:003141.5773:00122
00123:+00148:+00260:-00380:003141.5773:00123
00124:+00256:-00260:+00379:003141.5773:00124
00125:-00104:+00396:-00257:003141.5773:00125
00126:-00464:-00448:+00457:003141.5773:00126
00127:+00039:+00252:-00322:003155.9665:00127
00128:+00245:-00314:+00286:003155.9665:00128
00129:-00425:+00118:-00384:003155.9665:00129
00130:-00411:+00166:+00153:003155.9665:00130
00131:-00016:+00207:-00318:003155.9665:00131
00132:+00173:+00225:+00022:003155.9665:00132
00133:-00295:+00636:+00351:003155.9665:00133
00134:+00138:-00200:+00326:003136.7797:00134
00135:+00068:+00238:-00075:003136.7797:00135
00136:+00088:+00013:+00233:003136.7797:00136
00137:-00536:-00034:+00040:003136.7797:00137
00138:-00127:+00219:-00084:003136.7797:00138
00139:+00147:-00080:+00165:003136.7797:00139
00140:-00129:+00404:-00195:003149.5974:00140
00141:-00596:-00095:+00192:003149.5974:00141
00142:-00003:+00014:-00129:003149.5974:00142
00143:+00262:+00246:+00230:003149.5974:00143
00144:-00073:+00213:-00060:003149.5974:00144
00145:-00284:-00087:+00226:003149.5974:00145
00146:+00239:+00324:+00013:003164.0798:00146
00147:+00299:-00197:+00089:003164.0798:00147
00148:-00392:+00331:-00136:003164.0798:00148
00149:-00355:-00107:-00113:003164.0798:00149
00150:+00274:-00035:-00221:003164.0798:00150
00151:+00309:+00236:-00243:003164.0798:00151
00152:-00258:-00127:-00289:003164.0798:00152
00153:-00185:-00125:-00328:003152.8608:00153
00154:+00339:+00019:-00353:003152.8608:00154
00155:+00345:-00368:-00310:003152.8608:00155
00156:-00310:+00209:-00576:003152.8608:00156
00157:-00392:-00330:-00220:003152.8608:00157
00158:+00377:-00300:-00579:003152.8608:00158
00159:+00155:+00178:-00788:003165.9401:00159
00160:-00340:-00315:-00565:003165.9401:00160
00161:-00092:-00078:-00696:003165.9401:00161
00162:+00295:-00212:-00479:003165.9401:00162
00163:+00090:+00231:-00601:003165.9401:00163
00164:-00490:+00169:+00102:003165.9401:00164
00165:-00039:+00204:+00107:003172.3364:00165
00166:+00307:-00169:+00455:003172.3364:00166
00167:-00086:+00171:+00099:003172.3364:00167
00168:+00021:+00020:-00236:003172.3364:00168
00169:+00290:-00057:-00122:003172.3364:00169
00170:+00030:+00395:-00142:003172.3364:00170
00171:-00623:-00090:+00400:003172.3364:00171
00172:-00280:+00200:-00095:003160.9716:00172
00173:+00676:+00030:+00436:003160.9716:00173
00174:+00675:+00207:+00134:003160.9716:00174
00175:-00178:+00309:+00519:003160.9716:00175
00176:-00304:-00098:+00429:003160.9716:00176
00177:+00435:+00316:+00504:003160.9716:00177
00178:+00109:-00027:+00477:003157.8188:00178
00179:-00125:-00105:+00211:003157.8188:00179
00180:-00233:+00308:+00066:003157.8188:00180
00181:+00303:+00279:+00270:003157.8188:00181
00182:-00126:+00187:-00038:003157.8188:00182
00183:-00247:+00106:+00215:003157.8188:00183
00184:-00091:-00165:+00446:003147.9479:00184
00185:+00792:+00191:+00233:003147.9479:00185
00186:-00264:-00204:+00503:003147.9479:00186
00187:-00224:+00208:-00145:003147.9479:00187
00188:+00341:+00149:+00082:003147.9479:00188
00189:+00428:+00140:-00054:003147.9479:00189
00190:-00218:+00136:-00156:003147.9479:00190
00191:-00405:-00007:+00071:003136.9023:00191
00192:+00513:+00059:-00062:003136.9023:00192
00193:+00495:+00055:+00054:003136.9023:00193
00194:-00077:+00006:+00221:003136.9023:00194
00195:-00286:+00202:+00048:003136.9023:00195
00196:+00311:+00076:+00067:003136.9023:00196
00197:+00060:-00043:-00255:003133.5920:00197
00198:-00064:+00248:-00109:003133.5920:00198
00199:-00072:+00121:+00107:003133.5920:00199
00200:+00627:+00589:-00207:003133.5920:00200
00201:+00159:+00325:-00454:003133.5920:00201
00202:-00222:+00321:-00043:003133.5920:00202
00203:-00295:-00198:+00300:003133.5920:00203
00204:+00735:+00530:-00373:003147.8830:00204
00205:-00242:-00684:+00415:003147.8830:00205
00206:-00286:+00505:-00465:003147.8830:00206
00207:+00182:-00464:+00579:003147.8830:00207
00208:+00331:+00227:-00468:003147.8830:00208
00209:-00129:-00281:+00098:003147.8830:00209
00210:-00324:+00138:-00295:003113.1447:00210
00211:+00581:+00197:-00094:003113.1447:00211
00212:+00373:+00220:-00280:003113.1447:00212
00213:-00276:-00057:-00318:003113.1447:00213
00214:-00466:-00107:+00111:003113.1447:00214
00215:+00353:-00278:-00130:003113.1447:00215
00216:+00183:+00059:-00026:003133.6157:00216
00217:-00248:-00076:+00171:003133.6157:00217
00218:-00454:-00124:-00162:003133.6157:00218
00219:+00387:+00195:+00104:003133.6157:00219
00220:+00194:+00054:-00092:003133.6157:00220
00221:-00244:-00213:+00126:003133.6157:00221
00222:-00280:+00051:+00151:003133.6157:00222
00223:+00231:-00170:+00238:003131.9155:00223
00224:-00264:+00110:+00124:003131.9155:00224
00225:-00376:+00174:+00144:003131.9155:00225
00226:+00036:+00031:+00209:003131.9155:00226
00227:+00367:+00465:+00159:003131.9155:00227
00228:+00030:+00372:+00301:003131.9155:00228
00229:-00397:+00215:+00180:003128.8850:00229
00230:+00250:+00365:+00445:003128.8850:00230
00231:+00397:+00356:-00068:003128.8850:00231
00232:-00369:-00063:+00249:003128.8850:00232
00233:-00474:+00225:+00018:003128.8850:00233
00234:+00092:-00113:+00244:003128.8850:00234
00235:+00143:+00029:-00100:003128.8850:00235
00236:-00212:-00005:+00007:003125.5834:00236
00237:-00397:-00051:-00061:003125.5834:00237
00238:+00328:+00132:-00124:003125.5834:00238
00239:+00099:+00342:-00298:003125.5834:00239
00240:-00312:-00001:-00044:003125.5834:00240
00241:-00392:-00038:+00083:003125.5834:00241
00242:+00419:+00094:-00033:003131.9272:00242
00243:-00237:-00334:-00030:003131.9272:00243
00244:-00222:+00115:-00350:003131.9272:00244
00245:-00190:-00217:+00076:003131.9272:00245
00246:+00405:+00355:-00616:003131.9272:00246
00247:-00184:-00109:+00060:003131.9272:00247
00248:-00449:+00189:-00422:003128.9143:00248
00249:+00499:+00016:+00333:003128.9143:00249
00250:+00438:+00203:-00507:003128.9143:00250
00251:-00195:-00048:+00156:003128.9143:00251
00252:-00354:-00067:+00248:003128.9143:00252
00253:+00415:-00278:+00257:003128.9143:00253
00254:-00017:+00114:-00181:003128.9143:00254
00255:-00372:+00212:+00150:003133.5983:00255
00256:-00326:-00062:+00268:003133.5983:00256
00257:+00391:+00318:-00137:003133.5983:00257
00258:+00082:+00015:+00147:003133.5983:00258
00259:-00487:+00222:-00055:003133.5983:00259
00260:-00362:-00055:+00468:003133.5983:00260
00261:+00544:+00106:+00286:003139.8879:00261
00262:-00175:+00140:+00190:003139.8879:00262
00263:-00451:+00306:+00219:003139.8879:00263
00264:-00170:-00064:+00299:003139.8879:00264
00265:+00363:+00415:+00190:003139.8879:00265
00266:-00010:+00094:+00072:003139.8879:00266
00267:-00465:+00281:+00034:003136.8789:00267
00268:+00247:-00080:+00471:003136.8789:00268
00269:+00491:+00292:-00072:003136.8789:00269
00270:-00127:+00030:+00412:003136.8789:00270
00271:-00336:+00053:-00034:003136.8789:00271
00272:+00048:-00199:+00182:003136.8789:00272
00273:+00423:+00310:-00149:003136.8789:00273
00274:-00014:-00219:-00316:003141.5534:00274
00275:-00409:+00052:-00422:003141.5534:00275
00276:+00447:+00136:-00427:003141.5534:00276
00277:+00300:-00165:-00682:003141.5534:00277
00278:-00175:+00116:-00272:003141.5534:00278
00279:-00393:-00526:-00272:003141.5534:00279
00280:+00483:+00001:-00370:003155.9899:00280
00281:+00215:-00264:-00393:003155.9899:00281
00282:+00071:-00024:-00895:003155.9899:00282
00283:-00183:-00382:-00367:003155.9899:00283
00284:+00427:+00186:-00895:003155.9899:00284
00285:+00196:-00098:-00543:003155.9899:00285
00286:-00316:+00218:-00645:003155.9899:00286
00287:+00235:-00308:-00155:003144.8261:00287
00288:+00496:+00084:-00670:003144.8261:00288
00289:-00221:+00009:-00076:003144.8261:00289
00290:-00332:-00189:-00446:003144.8261:00290
00291:-00040:-00252:+00250:003144.8261:00291
00292:-00079:+00144:+00101:003144.8261:00292
00293:-00323:-00114:+00322:003157.7534:00293
00294:-00705:-00020:+00347:003157.7534:00294
00295:+00708:+00345:+00110:003157.7534:00295
00296:+00678:+00065:-00279:003157.7534:00296
00297:-00215:+00388:+00130:003157.7534:00297
00298:-00801:+00142:+00285:003157.7534:00298
00299:+00220:+00248:+00533:003164.0261:00299
00300:+00377:+00025:+00572:003164.0261:00300
00301:+00091:+00203:+00155:003164.0261:00301
00302:-00035:+00011:+00630:003164.0261:00302
00303:+00377:+00098:-00095:003164.0261:00303
00304:+00184:-00191:+00354:003164.0261:00304
00305:-00504:+00195:+00068:003164.0261:00305
00306:+00269:+00048:+00274:003136.7971:00306
00307:+00392:+00073:+00095:003136.7971:00307
00308:+00046:+00060:+00148:003136.7971:00308
00309:-00529:-00032:+00381:003136.7971:00309
00310:-00043:+00094:+00119:003136.7971:00310
00311:+00066:-00108:+00105:003136.7971:00311
00312:+00040:+00045:-00085:003149.5854:00312
00313:-00616:-00141:+00130:003149.5854:00313
00314:+00414:+00138:-00115:003149.5854:00314
00315:+00461:-00064:+00057:003149.5854:00315
00316:-00063:+00083:-00171:003149.5854:00316
00317:-00532:+00244:+00097:003149.5854:00317
00318:+00386:+00278:+00040:003147.8830:00318
00319:+00681:+00142:+00152:003147.8830:00319
00320:+00184:-00042:+00094:003147.8830:00320
00321:-00121:-00036:+00092:003147.8830:00321
00322:+00476:-00044:-00163:003147.8830:00322
00323:+00626:+00005:-00190:003147.8830:00323
00324:-00430:+00287:-00117:003147.8830:00324
00325:+00003:+00467:-00032:003128.8906:00325
00326:-00012:+00426:-00169:003128.8906:00326
00327:+00061:+00537:-00185:003128.8906:00327
00328:-00474:-00280:-00116:003128.8906:00328
00329:+00108:+00283:-00181:003128.8906:00329
00330:+00156:-00258:+00185:003128.8906:00330
00331:+00108:+00329:-00463:003141.6010:00331
00332:-00669:-00498:+00264:003141.6010:00332
00333:+00485:+00586:-00457:003141.6010:00333
00334:+00525:-00408:-00464:003141.6010:00334
00335:-00193:+00202:-00191:003141.6010:00335
00336:-00039:-00545:+00161:003141.6010:00336
00337:+00701:+00285:-00163:003139.9172:00337
00338:+00490:-00153:+00399:003139.9172:00338
00339:-00054:-00238:+00001:003139.9172:00339
00340:-00031:-00226:+00397:003139.9172:00340
00341:+00444:+00084:-00025:003139.9172:00341
00342:+00191:-00211:-00084:003139.9172:00342
00343:-00672:+00025:+00009:003139.9172:00343
00344:+00360:-00037:+00400:003136.8789:00344
00345:+00377:+00035:+00092:003136.8789:00345
00346:-00024:+00114:+00053:003136.8789:00346
00347:-00630:-00065:+00419:003136.8789:00347
00348:-00101:-00076:+00255:003136.8789:00348
00349:+00125:+00333:+00290:003136.8789:00349
00350:-00031:+00079:+00407:003141.6479:00350
00351:-00580:+00195:+00207:003141.6479:00351
00352:+00192:+00382:+00329:003141.6479:00352
00353:+00222:+00055:+00101:003141.6479:00353
00354:-00315:+00380:-00101:003141.6479:00354
00355:-00366:+00010:+00328:003141.6479:00355
00356:+00233:+00105:+00244:003147.9301:00356
00357:+00412:+00117:+00141:003147.9301:00357
00358:-00112:-00186:+00053:003147.9301:00358
00359:-00405:-00044:+00361:003147.9301:00359
00360:+00438:+00143:+00051:003147.9301:00360
00361:+00635:-00172:-00334:003147.9301:00361
00362:-00653:+00202:-00202:003147.9301:00362
00363:-00052:+00282:-00251:003136.8376:00363
00364:+00175:-00026:-00345:003136.8376:00364
00365:+00526:+00525:-00447:003136.8376:00365
00366:-00394:-00474:+00057:003136.8376:00366
00367:-00113:-00041:-00151:003136.8376:00367
00368:+00322:-00071:+00069:003136.8376:00368
00369:+00587:+00283:-00518:003141.6010:00369
00370:-00634:-00274:+00089:003141.6010:00370
00371:+00027:+00419:-00325:003141.6010:00371
00372:+00231:-00290:-00256:003141.6010:00372
00373:-00056:+00114:-00354:003141.6010:00373
00374:-00193:-00222:+00193:003141.6010:00374
00375:+00117:+00009:-00437:003141.6010:00375
00376:+00483:+00204:+00139:003155.9721:00376
00377:+00013:-00296:+00175:003155.9721:00377
00378:-00234:-00196:+00070:003155.9721:00378
00379:+00376:+00316:+00104:003155.9721:00379
00380:+00348:-00170:-00111:003155.9721:00380
00381:-00526:+00093:-00113:003155.9721:00381
00382:+00047:+00155:+00295:003128.8439:00382
00383:+00249:-00144:+00182:003128.8439:00383
00384:+00156:+00471:+00007:003128.8439:00384
00385:-00560:-00266:+00459:003128.8439:00385
00386:-00199:+00093:+00142:003128.8439:00386
00387:+00429:+00319:+00370:003128.8439:00387
00388:+00206:+00055:+00072:003149.6152:00388
00389:-00615:+00242:+00318:003149.6152:00389
00390:+00056:+00087:+00471:003149.6152:00390
00391:+00400:+00160:-00113:003149.6152:00391
00392:-00032:+00591:+00472:003149.6152:00392
00393:-00574:-00026:+00262:003149.6152:00393
00394:-00041:+00154:-00526:003149.6152:00394
00395:+00691:+00548:+00368:003155.8476:00395
00396:+00147:-00222:-00106:003155.8476:00396
00397:-00571:-00336:-00113:003155.8476:00397
00398:+00353:+00346:-00634:003155.8476:00398
00399:+00464:-00109:-00289:003155.8476:00399
00400:-00264:+00109:-00225:003155.8476:00400
00401:-00120:-00041:-00188:003144.7377:00401
00402:+00325:+00006:-00664:003144.7377:00402
00403:+00475:+00017:-00448:003144.7377:00403
00404:-00206:-00078:-00507:003144.7377:00404
00405:-00094:-00440:-00516:003144.7377:00405
00406:+00573:-00065:-00753:003144.7377:00406
00407:+00560:+00345:-00599:003165.8623:00407
00408:-00648:-00696:-00412:003165.8623:00408
00409:+00335:+00341:-00924:003165.8623:00409
00410:+00475:-00032:-00563:003165.8623:00410
00411:-00132:-00197:-00913:003165.8623:00411
00412:-00872:+00245:+00090:003165.8623:00412
00413:-00077:+00112:-00598:003165.8623:00413
00414:+00524:-00283:-00274:003164.0917:00414
00415:+00083:-00177:-00215:003164.0917:00415
00416:-00653:-00484:+00024:003164.0917:00416
00417:-00017:+00027:-00203:003164.0917:00417
00418:+00212:+00184:-00193:003164.0917:00418
00419:-00972:-00200:-00105:003164.0917:00419
00420:+00158:+00260:-00096:003152.6833:00420
00421:+00290:-00433:+00401:003152.6833:00421
00422:+00899:+00545:-00146:003152.6833:00422
00423:-00196:-00180:+00536:003152.6833:00423
00424:-00455:+00412:+00169:003152.6833:00424
00425:+00315:+00190:+00948:003152.6833:00425
00426:+00661:-00006:+00243:003157.7836:00426
00427:+00305:+00426:+00762:003157.7836:00427
00428:-00062:-00126:+00390:003157.7836:00428
00429:+00288:+00266:+00257:003157.7836:00429
00430:-00523:+00233:+00488:003157.7836:00430
00431:-00706:+00122:+00086:003157.7836:00431
00432:-00092:+00179:+00391:003157.7836:00432
00433:+00382:+00246:+00141:003155.8596:00433
00434:-00254:-00226:+00396:003155.8596:00434
00435:-00589:+00477:+00267:003155.8596:00435
00436:+00197:-00065:+00584:003155.8596:00436
00437:+00611:+00043:+00310:003155.8596:00437
00438:-00169:+00074:+00210:003155.8596:00438
00439:-00209:+00114:+00225:003128.5656:00439
00440:+00368:+00333:+00269:003128.5656:00440
00441:+00520:-00178:+00121:003128.5656:00441
00442:-00096:+00536:-00070:003128.5656:00442
00443:-00224:+00032:+00189:003128.5656:00443
00444:+00736:+00305:-00288:003128.5656:00444
00445:+00665:+00196:+00057:003141.2824:00445
00446:-00159:+00007:-00079:003141.2824:00446
00447:-00023:-00013:-00161:003141.2824:00447
00448:+00402:-00051:-00389:003141.2824:00448
00449:+00066:+00153:-00473:003141.2824:00449
00450:-00155:+00465:-00390:003141.2824:00450
00451:-00354:+00171:-00339:003141.2824:00451
00452:+00185:+00137:-00363:003131.6291:00452
00453:-00051:-00402:-00242:003131.6291:00453
00454:-00080:-00203:+00001:003131.6291:00454
00455:+00265:-00081:+00004:003131.6291:00455
00456:+00613:-00123:-00351:003131.6291:00456
00457:-00312:-00371:-00476:003131.6291:00457
00458:-00205:+00263:-00340:003128.6469:00458
00459:+00152:-00194:-00045:003128.6469:00459
00460:+00625:+00274:-00273:003128.6469:00460
00461:-00016:-00383:+00219:003128.6469:00461
00462:-00367:+00004:-00085:003128.6469:00462
00463:+00624:+00228:+00075:003128.6469:00463
00464:+00605:+00078:+00048:003128.6469:00464
00465:-00264:-00102:+00185:003133.3347:00465
00466:-00226:+00018:+00210:003133.3347:00466
00467:+00307:-00109:+00095:003133.3347:00467
00468:-00061:+00133:+00235:003133.3347:00468
00469:-00501:-00165:+00370:003133.3347:00469
00470:-00294:-00305:+00186:003133.3347:00470
00471:+00318:+00284:+00143:003147.6350:00471
00472:-00090:-00092:+00356:003147.6350:00472
00473:-00384:+00272:+00236:003147.6350:00473
00474:+00152:-00049:+00394:003147.6350:00474
00475:+00425:+00086:+00165:003147.6350:00475
00476:-00465:+00325:+00331:003147.6350:00476
00477:-00574:+00314:+00105:003128.6816:00477
00478:-00043:+00177:+00174:003128.6816:00478
00479:+00446:+00549:+00191:003128.6816:00479
00480:-00195:-00464:+00286:003128.6816:00480
00481:-00474:+00357:+00062:003128.6816:00481
00482:+00376:-00063:+00381:003128.6816:00482
00483:+00436:+00036:+00096:003128.6816:00483
00484:-00502:+00062:+00279:003141.3886:00484
00485:-00303:+00217:-00442:003141.3886:00485
00486:+00243:-00133:-00045:003141.3886:00486
00487:+00329:+00414:-00085:003141.3886:00487
00488:-00381:+00111:-00286:003141.3886:00488
00489:-00475:-00019:+00034:003141.3886:00489
00490:+00534:+00494:-00319:003147.6945:00490
00491:+00249:+00076:+00213:003147.6945:00491
00492:-00350:+00134:-00070:003147.6945:00492
00493:+00095:+00109:-00063:003147.6945:00493
00494:+00533:-00092:-00297:003147.6945:00494
00495:-00116:-00082:-00184:003147.6945:00495
00496:-00455:-00298:-00285:003128.6931:00496
00497:+00021:-00373:+00265:003128.6931:00497
00498:+00372:-00117:-00450:003128.6931:00498
00499:+00043:-00099:-00548:003128.6931:00499
00500:-00656:-00058:-00297:003128.6931:00500
00501:+00412:+00270:-00422:003128.6931:00501
00502:+00333:-00192:+00133:003128.6931:00502
00503:-00284:+00078:-00134:003149.3784:00503
00504:-00316:-00022:-00242:003149.3784:00504
00505:+00318:-00087:-00008:003149.3784:00505
00506:+00094:+00199:-00062:003149.3784:00506
00507:-00259:+00013:-00043:003149.3784:00507
00508:-00390:-00103:+00136:003149.3784:00508
00509:+00456:+00404:-00131:003139.7114:00509
00510:+00139:+00176:+00401:003139.7114:00510
00511:-00398:+00004:+00154:003139.7114:00511
00512:+00121:+00216:+00286:003139.7114:00512
00513:+00469:+00039:+00134:003139.7114:00513
00514:-00123:+00294:+00183:003139.7114:00514
00515:-00447:+00129:+00341:003139.7114:00515
00516:-00091:-00066:+00126:003136.7038:00516
00517:+00565:+00394:+00079:003136.7038:00517
00518:+00083:-00174:+00264:003136.7038:00518
00519:-00561:-00012:+00062:003136.7038:00519
00520:+00274:+00447:+00434:003136.7038:00520
00521:+00524:+00284:+00173:003136.7038:00521
00522:-00105:-00033:+00073:003149.4790:00522
00523:-00454:+00075:-00148:003149.4790:00523
00524:-00005:-00211:+00050:003149.4790:00524
00525:+00382:-00005:-00307:003149.4790:00525
00526:-00033:+00095:-00378:003149.4790:00526
00527:-00598:-00413:-00581:003149.4790:00527
00528:+00508:+00231:-00332:003163.9006:00528
00529:+00409:+00350:-00324:003163.9006:00529
00530:-00252:-00433:-00392:003163.9006:00530
00531:+00042:+00259:-00139:003163.9006:00531
00532:+00474:+00400:-00536:003163.9006:00532
00533:+00054:-00340:-00213:003163.9006:00533
00534:-00344:+00305:-00751:003163.9006:00534
00535:-00113:-00315:-00293:003152.8488:00535
00536:+00521:-00071:-00717:003152.8488:00536
00537:+00263:-00013:-00471:003152.8488:00537
00538:-00434:-00090:-00701:003152.8488:00538
00539:+00139:+00051:-00337:003152.8488:00539
00540:+00259:+00302:+00073:003152.8488:00540
00541:-00101:-00001:-00070:003165.8264:00541
00542:-00359:+00278:+00329:003165.8264:00542
00543:+00207:-00166:+00068:003165.8264:00543
00544:+00424:-00053:-00203:003165.8264:00544
00545:+00152:+00272:-00111:003165.8264:00545
00546:-00920:-00368:-00043:003165.8264:00546
00547:+00009:+00315:-00069:003172.2407:00547
00548:+00012:+00086:+00399:003172.2407:00548
00549:+00213:-00262:-00054:003172.2407:00549
00550:+00383:-00005:+00456:003172.2407:00550
00551:+00475:-00433:+00252:003172.2407:00551
00552:-00049:+00663:+00057:003172.2407:00552
00553:-00323:-00160:+00354:003172.2407:00553
00554:+00026:+00377:+00144:003152.8310:00554
00555:+00263:+00394:+00337:003152.8310:00555
00556:+00130:+00073:+00077:003152.8310:00556
00557:-00524:+00307:+00222:003152.8310:00557
00558:+00299:+00106:+00400:003152.8310:00558
00559:+00337:-00251:+00051:003152.8310:00559
00560:-00286:+00376:+00234:003165.9221:00560
00561:-00544:-00299:+00206:003165.9221:00561
00562:+00058:-00211:+00059:003165.9221:00562
00563:+00343:+00146:+00177:003165.9221:00563
00564:-00018:-00188:+00158:003165.9221:00564
00565:-00279:+00137:+00179:003165.9221:00565
00566:+00323:+00075:-00002:003156.0195:00566
00567:+00417:+00016:-00075:003156.0195:00567
00568:-00272:+00453:+00123:003156.0195:00568
00569:+00234:+00070:+00078:003156.0195:00569
00570:+00551:+00086:-00144:003156.0195:00570
00571:+00372:+00272:-00144:003156.0195:00571
00572:-00309:-00267:-00062:003156.0195:00572
00573:+00103:+00231:-00005:003152.8608:00573
00574:+00334:-00433:-00149:003152.8608:00574
00575:+00398:+00136:-00658:003152.8608:00575
00576:-00622:+00112:+00024:003152.8608:00576
00577:+00239:+00100:-00315:003152.8608:00577
00578:+00247:-00113:-00270:003152.8608:00578
00579:+00059:+00587:-00266:003149.6801:00579
00580:-00360:-00139:+00020:003149.6801:00580
00581:+00158:+00351:-00205:003149.6801:00581
00582:+00204:+00028:+00010:003149.6801:00582
00583:+00093:-00193:-00342:003149.6801:00583
00584:-00289:-00304:+00215:003149.6801:00584
00585:+00385:+00133:-00265:003164.2170:00585
00586:+00360:-00429:-00066:003164.2170:00586
00587:-00343:+00209:-00163:003164.2170:00587
00588:+00215:-00122:+00179:003164.2170:00588
00589:+00404:+00003:-00215:003164.2170:00589
00590:+00207:-00170:+00106:003164.2170:00590
00591:-00337:+00111:+00223:003164.2170:00591
00592:+00075:+00034:+00139:003144.9255:00592
00593:+00438:-00071:+00213:003144.9255:00593
00594:+00112:+00028:+00215:003144.9255:00594
00595:-00573:+00093:+00389:003144.9255:00595
00596:+00202:+00015:+00282:003144.9255:00596
00597:+00359:+00361:+00266:003144.9255:00597
00598:-00294:+00015:+00482:003165.9340:00598
00599:-00405:+00244:+00181:003165.9340:00599
00600:+00087:+00179:+00514:003165.9340:00600
00601:+00047:+00203:+00187:003165.9340:00601
00602:-00298:+00262:+00355:003165.9340:00602
00603:-00406:+00026:+00163:003165.9340:00603
00604:+00451:+00454:+00041:003164.1037:00604
00605:+00275:+00132:+00374:003164.1037:00605
00606:-00440:+00151:-00098:003164.1037:00606
00607:-00035:+00082:+00336:003164.1037:00607
00608:+00455:+00124:+00213:003164.1037:00608
00609:+00118:+00142:+00123:003164.1037:00609
00610:-00230:-00046:+00129:003164.1037:00610
00611:-00153:-00181:+00177:003160.8471:00611
00612:+00442:+00498:-00129:003160.8471:00612
00613:+00157:-00011:-00113:003160.8471:00613
00614:-00559:+00053:-00396:003160.8471:00614
00615:+00327:+00225:-00025:003160.8471:00615
00616:+00386:-00208:-00144:003160.8471:00616
00617:-00119:+00243:-00481:003165.8806:00617
00618:-00330:-00016:+00032:003165.8806:00618
00619:+00063:-00136:-00276:003165.8806:00619
00620:+00254:+00249:+00022:003165.8806:00620
00621:-00213:-00122:+00005:003165.8806:00621
00622:-00236:-00237:-00253:003165.8806:00622
00623:+00362:+00288:-00140:003172.1748:00623
00624:+00282:+00188:-00029:003172.1748:00624
00625:-00446:-00285:-00049:003172.1748:00625
00626:+00079:+00300:-00173:003172.1748:00626
00627:+00279:-00212:+00149:003172.1748:00627
00628:+00076:+00035:-00236:003172.1748:00628
00629:-00313:-00074:-00134:003168.9045:00629
00630:-00070:-00312:+00363:003168.9045:00630
00631:+00323:+00104:+00180:003168.9045:00631
00632:+00158:+00364:-00098:003168.9045:00632
00633:-00456:-00086:+00353:003168.9045:00633
00634:+00173:+00399:+00114:003168.9045:00634
00635:+00298:-00208:+00117:003168.9045:00635
00636:-00327:+00163:-00179:003165.7607:00636
00637:-00311:-00001:+00259:003165.7607:00637
00638:+00108:-00075:+00287:003165.7607:00638
00639:+00288:+00230:+00011:003165.7607:00639
00640:-00207:-00077:+00299:003165.7607:00640
00641:-00400:-00213:+00191:003165.7607:00641
00642:+00279:+00213:+00063:003180.3413:00642
00643:+00387:+00241:-00352:003180.3413:00643
00644:-00437:-00169:-00186:003180.3413:00644
00645:-00027:+00292:-00034:003180.3413:00645
00646:+00119:-00148:-00329:003180.3413:00646
00647:+00066:+00065:-00423:003180.3413:00647
00648:-00336:-00186:-00059:003168.9045:00648
00649:+00132:-00200:-00360:003168.9045:00649
00650:+00363:+00049:-00176:003168.9045:00650
00651:+00073:-00393:-00561:003168.9045:00651
00652:-00309:-00152:-00199:003168.9045:00652
00653:+00351:+00272:-00129:003168.9045:00653
00654:+00458:+00002:-00415:003168.9045:00654
00655:-00258:-00086:-00642:003182.1813:00655
00656:-00026:+00127:-00584:003182.1813:00656
00657:+00160:-00083:-00413:003182.1813:00657
00658:+00248:+00083:-00687:003182.1813:00658
00659:-00302:+00165:-00302:003182.1813:00659
00660:-00322:-00031:-00362:003182.1813:00660
00661:+00264:+00217:-00172:003188.3505:00661
00662:+00257:+00154:-00087:003188.3505:00662
00663:-00283:+00058:-00016:003188.3505:00663
00664:-00121:+00076:+00144:003188.3505:00664
00665:+00122:-00248:+00163:003188.3505:00665
00666:-00050:+00193:+00140:003188.3505:00666
00667:-00091:-00080:+00139:003168.5410:00667
00668:+00015:-00200:+00275:003168.5410:00668
00669:+00276:-00128:+00058:003168.5410:00669
00670:-00017:+00036:+00181:003168.5410:00670
00671:+00035:+00306:+00075:003168.5410:00671
00672:+00084:-00136:+00284:003168.5410:00672
00673:+00086:+00056:+00282:003168.5410:00673
00674:-00185:-00118:+00422:003173.6821:00674
00675:+00248:+00237:+00118:003173.6821:00675
00676:+00514:+00347:+00295:003173.6821:00676
00677:-00068:-00025:+00166:003173.6821:00677
00678:-00501:+00402:+00178:003173.6821:00678
00679:-00238:+00182:+00297:003173.6821:00679
00680:+00528:+00044:+00009:003171.9350:00680
00681:+00171:-00105:+00160:003171.9350:00681
00682:-00323:-00076:+00169:003171.9350:00682
00683:+00171:+00288:+00215:003171.9350:00683
00684:+00377:-00013:+00485:003171.9350:00684
00685:-00073:+00167:+00152:003171.9350:00685
00686:-00187:-00078:+00306:003144.4448:00686
00687:+00156:+00217:+00156:003144.4448:00687
00688:+00177:+00202:+00132:003144.4448:00688
00689:-00135:+00166:+00040:003144.4448:00689
00690:-00317:+00247:-00018:003144.4448:00690
00691:+00571:+00025:+00165:003144.4448:00691
00692:+00632:+00163:-00471:003144.4448:00692
00693:-00186:-00046:+00052:003157.4677:00693
00694:-00217:-00124:-00305:003157.4677:00694
00695:+00380:+00009:+00046:003157.4677:00695
00696:+00159:-00162:+00002:003157.4677:00696
00697:-00124:+00055:-00447:003157.4677:00697
00698:-00277:+00149:-00231:003157.4677:00698
00699:+00537:+00144:-00108:003139.6235:00699
00700:+00369:+00076:+00019:003139.6235:00700
00701:-00251:+00199:-00214:003139.6235:00701
00702:+00018:-00040:+00066:003139.6235:00702
00703:+00421:+00166:-00134:003139.6235:00703
00704:-00066:-00126:-00042:003139.6235:00704
00705:-00404:+00062:-00141:003136.5986:00705
00706:-00001:-00020:+00103:003136.5986:00706
00707:+00427:-00197:-00219:003136.5986:00707
00708:+00020:+00073:-00058:003136.5986:00708
00709:-00496:-00172:+00132:003136.5986:00709
00710:+00430:+00037:+00042:003136.5986:00710
00711:+00472:-00011:+00164:003136.5986:00711
00712:-00236:-00077:-00011:003141.3710:00712
00713:-00188:+00089:+00193:003141.3710:00713
00714:+00306:+00099:+00243:003141.3710:00714
00715:+00143:+00036:+00241:003141.3710:00715
00716:-00251:+00104:+00312:003141.3710:00716
00717:-00324:-00087:+00294:003141.3710:00717
00718:+00512:+00392:+00238:003139.6235:00718
00719:+00372:+00113:+00387:003139.6235:00719
00720:-00411:+00235:+00012:003139.6235:00720
00721:-00286:+00194:+00312:003139.6235:00721
00722:+00216:+00056:+00041:003139.6235:00722
00723:+00031:+00143:+00070:003139.6235:00723
00724:-00583:+00055:+00170:003136.5400:00724
00725:-00334:-00160:+00393:003136.5400:00725
00726:+00186:+00326:-00186:003136.5400:00726
00727:+00017:+00045:+00001:003136.5400:00727
00728:-00484:+00319:-00307:003136.5400:00728
00729:+00241:+00162:+00202:003136.5400:00729
00730:+00199:-00045:+00248:003136.5400:00730
00731:-00106:+00199:-00106:003141.3593:00731
00732:-00182:-00128:+00087:003141.3593:00732
00733:+00390:-00053:-00084:003141.3593:00733
00734:+00197:+00321:+00072:003141.3593:00734
00735:-00265:-00091:-00158:003141.3593:00735
00736:-00432:+00111:-00284:003141.3593:00736
00737:+00685:+00452:-00062:003139.6176:00737
00738:+00336:-00108:-00058:003139.6176:00738
00739:-00456:+00107:-00436:003139.6176:00739
00740:+00002:+00034:+00150:003139.6176:00740
00741:+00328:+00031:-00369:003139.6176:00741
00742:-00110:+00018:+00030:003139.6176:00742
00743:-00502:+00065:-00131:003139.6176:00743
00744:-00138:-00253:-00254:003136.6279:00744
00745:+00364:+00134:-00041:003136.6279:00745
00746:-00039:-00114:-00109:003136.6279:00746
00747:-00404:+00259:-00177:003136.6279:00747
00748:+00261:+00009:+00278:003136.6279:00748
00749:+00374:+00229:+00066:003136.6279:00749
00750:-00139:+00097:+00136:003141.2712:00750
00751:-00199:-00026:-00097:003141.2712:00751
00752:+00127:-00353:+00363:003141.2712:00752
00753:+00227:+00290:-00095:003141.2712:00753
00754:-00160:+00048:+00343:003141.2712:00754
00755:-00428:+00254:-00468:003141.2712:00755
00756:+00368:+00354:-00167:003139.5063:00756
00757:+00198:+00003:+00345:003139.5063:00757
00758:-00219:+00264:-00006:003139.5063:00758
00759:-00157:-00203:+00446:003139.5063:00759
00760:+00375:+00121:-00474:003139.5063:00760
00761:-00079:+00124:+00223:003139.5063:00761
00762:-00411:+00226:+00034:003139.5063:00762
00763:-00283:-00029:+00117:003136.6865:00763
00764:+00459:+00409:-00349:003136.6865:00764
00765:+00000:+00260:+00186:003136.6865:00765
00766:-00406:+00431:-00422:003136.6865:00766
00767:+00429:+00017:+00343:003136.6865:00767
00768:+00484:+00226:+00331:003136.6865:00768
00769:+00007:+00099:+00263:003149.5146:00769
00770:-00451:-00136:-00034:003149.5146:00770
00771:+00228:+00074:-00074:003149.5146:00771
00772:+00211:-00044:-00318:003149.5146:00772
00773:-00132:+00214:-00244:003149.5146:00773
00774:-00639:+00215:+00026:003149.5146:00774
00775:+00435:+00013:-00300:003155.8476:00775
00776:+00507:+00183:+00049:003155.8476:00776
00777:-00313:+00064:-00404:003155.8476:00777
00778:-00227:-00075:-00504:003155.8476:00778
00779:+00411:+00140:-00447:003155.8476:00779
00780:+00313:-00101:-00406:003155.8476:00780
00781:-00421:-00172:-00387:003155.8476:00781
00782:-00244:+00091:-00436:003144.6323:00782
00783:+00624:-00350:-00728:003144.6323:00783
00784:+00451:+00051:-00521:003144.6323:00784
00785:-00478:-00069:-00463:003144.6323:00785
00786:+00184:-00111:-00389:003144.6323:00786
00787:+00448:+00145:-00438:003144.6323:00787
00788:+00100:-00089:-00289:003157.5688:00788
00789:-00470:+00045:-00302:003157.5688:00789
00790:-00055:+00150:-00316:003157.5688:00790
00791:+00153:-00099:-00043:003157.5688:00791
00792:-00115:+00270:+00256:003157.5688:00792
00793:-00699:-00119:+00170:003157.5688:00793
00794:+00318:+00108:+00228:003155.9069:00794
00795:+00585:-00149:+00079:003155.9069:00795
00796:-00209:-00201:+00069:003155.9069:00796
00797:-00403:+00176:+00427:003155.9069:00797
00798:+00140:-00148:+00244:003155.9069:00798
00799:+00674:+00297:+00059:003155.9069:00799
00800:-00182:+00042:+00379:003155.9069:00800
00801:-00200:+00274:+00346:003152.7307:00801
00802:+00352:+00041:+00164:003152.7307:00802
00803:+00374:+00430:+00222:003152.7307:00803
00804:-00473:+00322:+00408:003152.7307:00804
00805:+00001:-00041:+00207:003152.7307:00805
00806:+00321:+00053:+00101:003152.7307:00806
00807:-00028:+00108:+00350:003141.3769:00807
00808:-00769:-00070:+00191:003141.3769:00808
00809:-00339:+00230:+00067:003141.3769:00809
00810:+00323:-00250:+00360:003141.3769:00810
00811:+00233:+00038:-00037:003141.3769:00811
00812:-00468:+00299:+00401:003141.3769:00812
00813:+00213:-00216:+00194:003147.7944:00813
00814:+00514:+00502:-00352:003147.7944:00814
00815:-00327:+00225:+00026:003147.7944:00815
00816:+00177:+00287:+00054:003147.7944:00816
00817:+00448:+00326:+00271:003147.7944:00817
00818:+00608:+00123:+00239:003147.7944:00818
00819:-00598:+00025:+00146:003147.7944:00819
00820:+00019:+00388:+00024:003136.7385:00820
00821:+00373:-00596:-00127:003136.7385:00821
00822:+00467:+00551:-00542:003136.7385:00822
00823:-00869:-00348:+00085:003136.7385:00823
00824:+00001:+00587:-00343:003136.7385:00824
00825:+00144:+00387:+00261:003136.7385:00825
00826:+00227:+00361:-00398:003133.4929:00826
00827:-00400:+00294:+00114:003133.4929:00827
00828:+00080:+00218:-00339:003133.4929:00828
00829:+00183:-00129:-00103:003133.4929:00829
00830:+00191:+00036:-00178:003133.4929:00830
00831:-00222:-00398:-00027:003133.4929:00831
00832:+00419:-00172:-00257:003133.4929:00832
00833:+00320:-00439:-00098:003147.8537:00833
00834:-00383:-00487:-00269:003147.8537:00834
00835:+00166:+00019:-00024:003147.8537:00835
00836:+00629:-00065:-00166:003147.8537:00836
00837:+00371:+00192:+00089:003147.8537:00837
00838:-00505:-00014:+00127:003147.8537:00838
00839:-00288:+00074:+00110:003136.5986:00839
00840:+00258:+00222:+00117:003136.5986:00840
00841:+00262:+00089:-00188:003136.5986:00841
00842:-00534:-00086:-00056:003136.5986:00842
00843:+00138:+00133:+00248:003136.5986:00843
00844:+00173:+00011:+00161:003136.5986:00844
00845:+00004:-00173:+00255:003157.5688:00845
00846:-00603:-00315:+00359:003157.5688:00846
00847:-00025:-00094:+00248:003157.5688:00847
00848:+00357:-00159:+00496:003157.5688:00848
00849:-00474:-00050:-00008:003157.5688:00849
00850:-00596:+00159:+00521:003157.5688:00850
00851:+00164:+00397:+00354:003157.5688:00851
00852:+00287:+00398:+00114:003155.7351:00852
00853:-00240:+00386:+00077:003155.7351:00853
00854:-00299:-00007:+00258:003155.7351:00854
00855:+00183:+00460:+00133:003155.7351:00855
00856:+00371:+00040:+00323:003155.7351:00856
00857:-00637:+00199:+00017:003155.7351:00857
00858:-00403:+00174:+00278:003144.6384:00858
00859:+00170:-00217:-00191:003144.6384:00859
00860:+00431:+00332:-00298:003144.6384:00860
00861:-00525:-00212:+00114:003144.6384:00861
00862:-00049:+00137:-00508:003144.6384:00862
00863:+00193:+00081:+00097:003144.6384:00863
00864:+00165:-00111:-00188:003157.6225:00864
00865:-00488:+00223:-00088:003157.6225:00865
00866:-00254:+00118:-00148:003157.6225:00866
00867:+00629:+00098:-00324:003157.6225:00867
00868:-00227:+00163:-00170:003157.6225:00868
00869:-00601:-00172:-00047:003157.6225:00869
00870:+00100:-00028:-00341:003157.6225:00870
00871:+00570:+00183:-00441:003164.0083:00871
00872:-00186:-00234:-00269:003164.0083:00872
00873:-00273:+00052:+00070:003164.0083:00873
00874:+00129:+00252:-00149:003164.0083:00874
00875:+00400:-00145:-00013:003164.0083:00875
00876:-00654:-00068:-00152:003164.0083:00876
00877:-00378:-00183:+00122:003152.7839:00877
00878:+00461:-00023:+00229:003152.7839:00878
00879:+00566:+00191:-00269:003152.7839:00879
00880:-00661:-00103:+00076:003152.7839:00880
00881:-00054:+00492:-00026:003152.7839:00881
00882:+00210:+00236:+00200:003152.7839:00882
00883:+00219:+00134:+00054:003165.7187:00883
00884:-00416:+00006:+00518:003165.7187:00884
00885:+00025:+00144:+00064:003165.7187:00885
00886:+00444:-00062:+00357:003165.7187:00886
00887:-00449:-00066:-00018:003165.7187:00887
00888:-00540:-00149:+00478:003165.7187:00888
00889:+00240:+00298:+00234:003165.7187:00889
00890:+00519:-00098:+00124:003172.0551:00890
00891:-00186:-00090:+00088:003172.0551:00891
00892:-00396:+00230:-00138:003172.0551:00892
00893:+00126:-00001:+00033:003172.0551:00893
00894:+00466:+00028:-00254:003172.0551:00894
00895:-00698:-00254:-00245:003172.0551:00895
00896:-00569:-00083:-00204:003160.7995:00896
00897:+00432:-00143:-00461:003160.7995:00897
00898:+00550:-00162:-00475:003160.7995:00898
00899:-00565:-00485:-00461:003160.7995:00899
00900:-00147:-00156:-00880:003160.7995:00900
00901:+00348:-00177:-00622:003160.7995:00901
00902:+00196:-00160:-00725:003173.8808:00902
00903:-00410:+00011:-00451:003173.8808:00903
00904:-00150:-00103:-00488:003173.8808:00904
00905:+00792:-00021:-00627:003173.8808:00905
00906:-00299:+00007:-00490:003173.8808:00906
00907:-00595:-00114:-00337:003173.8808:00907
00908:+00310:+00339:-00076:003180.2749:00908
00909:+00789:-00094:-00488:003180.2749:00909
00910:-00201:-00329:-00347:003180.2749:00910
00911:-00324:+00630:-00137:003180.2749:00911
00912:-00036:-00080:+00521:003180.2749:00912
00913:+00458:-00096:+00128:003180.2749:00913
00914:-00680:+00129:+00191:003180.2749:00914
00915:-00601:-00009:+00288:003160.7346:00915
00916:+00768:+00280:-00041:003160.7346:00916
00917:+00796:-00083:+00182:003160.7346:00917
00918:-00673:+00161:+00295:003160.7346:00918
00919:-00473:-00031:+00464:003160.7346:00919
00920:+00328:-00054:+00195:003160.7346:00920
00921:+00362:-00125:+00159:003173.8989:00921
00922:-00327:+00169:+00477:003173.8989:00922
00923:-00375:+00288:+00152:003173.8989:00923
00924:+00614:+00404:+00290:003173.8989:00924
00925:-00132:+00077:+00257:003173.8989:00925
00926:-00320:+00155:+00046:003173.8989:00926
00927:-00011:+00038:+00448:003163.9726:00927
00928:+00410:-00063:-00119:003163.9726:00928
00929:+00123:-00099:+00122:003163.9726:00929
00930:-00385:-00175:+00072:003163.9726:00930
00931:-00202:-00328:-00160:003163.9726:00931
00932:+00215:+00063:-00129:003163.9726:00932
00933:-00192:+00191:-00141:003163.9726:00933
00934:-00508:+00000:-00060:003136.6335:00934
00935:+00414:+00208:-00142:003136.6335:00935
00936:+00460:+00162:-00190:003136.6335:00936
00937:-00107:+00157:-00268:003136.6335:00937
00938:-00285:+00182:+00236:003136.6335:00938
00939:+00257:+00069:-00065:003136.6335:00939
00940:+00338:+00057:+00171:003149.4614:00940
00941:-00186:+00473:-00067:003149.4614:00941
00942:-00126:+00015:+00216:003149.4614:00942
00943:+00315:+00280:-00287:003149.4614:00943
00944:-00090:+00043:-00210:003149.4614:00944
00945:-00345:+00070:-00158:003149.4614:00945
00946:+00253:-00015:-00282:003155.7587:00946
00947:+00458:+00114:-00187:003155.7587:00947
00948:-00367:-00236:-00018:003155.7587:00948
00949:-00472:+00094:-00145:003155.7587:00949
00950:+00071:+00056:-00288:003155.7587:00950
00951:+00379:-00030:-00218:003155.7587:00951
00952:-00525:-00039:-00225:003155.7587:00952
00953:-00460:-00216:-00080:003136.6335:00953
00954:+00552:+00193:-00241:003136.6335:00954
00955:+00555:-00159:-00053:003136.6335:00955
00956:-00314:-00233:-00089:003136.6335:00956
00957:+00065:+00176:-00175:003136.6335:00957
00958:+00390:-00099:+00282:003136.6335:00958
00959:+00064:-00039:+00047:003149.4431:00959
00960:-00340:-00005:-00072:003149.4431:00960
00961:-00126:-00032:+00288:003149.4431:00961
00962:+00269:-00039:+00016:003149.4431:00962
00963:-00400:+00106:+00139:003149.4431:00963
00964:-00484:-00229:+00604:003149.4431:00964
00965:+00094:+00147:-00147:003149.4431:00965
00966:+00220:-00024:+00512:003147.6525:00966
00967:-00406:-00060:+00387:003147.6525:00967
00968:-00301:+00194:+00338:003147.6525:00968
00969:+00158:+00266:+00262:003147.6525:00969
00970:-00023:+00123:+00279:003147.6525:00970
00971:-00356:+00457:+00334:003147.6525:00971
00972:-00198:+00155:+00298:003136.5693:00972
00973:+00419:+00290:+00177:003136.5693:00973
00974:+00216:-00087:+00284:003136.5693:00974
00975:-00287:-00012:+00181:003136.5693:00975
00976:+00058:+00239:+00240:003136.5693:00976
00977:+00469:-00058:+00058:003136.5693:00977
00978:+00073:+00018:+00030:003149.3664:00978
00979:-00471:+00222:-00089:003149.3664:00979
00980:-00269:-00070:-00075:003149.3664:00980
00981:+00366:+00153:-00379:003149.3664:00981
00982:-00293:+00138:-00127:003149.3664:00982
00983:-00534:-00174:-00210:003149.3664:00983
00984:+00256:+00023:-00079:003149.3664:00984
00985:+00596:+00035:-00350:003139.5766:00985
00986:-00136:-00615:-00198:003139.5766:00986
00987:-00447:+00137:-00424:003139.5766:00987
00988:+00101:-00100:-00565:003139.5766:00988
00989:+00421:-00032:-00404:003139.5766:00989
00990:-00184:+00116:-00039:003139.5766:00990
00991:-00401:-00043:-00359:003136.5693:00991
00992:+00680:+00234:-00177:003136.5693:00992
00993:+00106:-00285:+00043:003136.5693:00993
00994:-00357:-00076:-00139:003136.5693:00994
00995:-00018:-00024:+00299:003136.5693:00995
00996:+00574:+00133:-00319:003136.5693:00996
00997:+00110:-00385:+00340:003141.3535:00997
00998:-00634:+00364:-00217:003141.3535:00998
00999:-00344:-00337:+00277:003141.3535:00999
01000:+00338:+00251:-00235:003141.3535:01000
01001:-00254:+00076:+00379:003141.3535:01001
01002:-00573:+00334:+00145:003141.3535:01002
01003:+00161:-00168:+00511:003141.3535:01003
01004:+00436:+00253:+00023:003147.6765:01004
01005:-00114:-00544:+00659:003147.6765:01005
01006:-00496:+00430:+00217:003147.6765:01006
01007:+00054:-00026:+00366:003147.6765:01007
01008:+00361:+00070:-00033:003147.6765:01008
01009:-00272:+00352:+00295:003147.6765:01009
01010:-00554:+00178:+00130:003136.5463:01010
01011:+00590:+00195:+00295:003136.5463:01011
01012:+00069:+00201:+00253:003136.5463:01012
01013:-00205:-00136:+00417:003136.5463:01013
01014:-00323:-00019:+00179:003136.5463:01014
01015:+00461:+00207:-00658:003136.5463:01015
01016:+00007:-00411:+00092:003149.3901:01016
01017:-00431:+00340:-00343:003149.3901:01017
01018:-00456:-00087:-00128:003149.3901:01018
01019:+00330:-00331:-00403:003149.3901:01019
01020:-00208:-00010:-00503:003149.3901:01020
01021:-00494:+00027:-00448:003149.3901:01021
01022:+00019:-00420:-00275:003149.3901:01022
01023:+00528:+00230:-00818:003147.6469:01023
01024:+00001:-00305:-00499:003147.6469:01024
01025:-00450:+00010:-00792:003147.6469:01025
01026:+00135:+00072:-00438:003147.6469:01026
01027:+00448:-00373:-00689:003147.6469:01027
01028:-00239:+00325:-00864:003147.6469:01028
01029:-00447:+00141:-00286:003152.4890:01029
01030:+00647:-00121:-00628:003152.4890:01030
01031:+00246:-00039:-00287:003152.4890:01031
01032:-00216:-00065:-00261:003152.4890:01032
01033:-00405:-00066:-00408:003152.4890:01033
01034:+00298:+00034:-00323:003152.4890:01034
01035:+00360:-00281:-00095:003152.4890:01035
01036:-00614:+00341:+00025:003157.4260:01036
01037:-00706:-00086:-00009:003157.4260:01037
01038:+00245:+00209:-00027:003157.4260:01038
01039:+00108:+00196:+00409:003157.4260:01039
01040:-00299:-00129:+00516:003157.4260:01040
01041:-00385:+00103:+00330:003157.4260:01041
01042:+00098:-00197:+00215:003155.6582:01042
01043:+00663:+00183:+00129:003155.6582:01043
01044:-00400:-00232:+00472:003155.6582:01044
01045:-00387:-00136:+00401:003155.6582:01045
01046:+00167:-00065:+00321:003155.6582:01046
01047:+00185:+00367:+00239:003155.6582:01047
01048:-00058:+00343:+00925:003128.5830:01048
01049:+00151:+00181:+00259:003128.5830:01049
01050:+00252:+00360:+00722:003128.5830:01050
01051:-00097:+00275:+00304:003128.5830:01051
01052:-00209:+00184:+00588:003128.5830:01052
01053:+00185:+00094:+00391:003128.5830:01053
01054:+00397:+00074:+00280:003128.5830:01054
01055:-00714:+00191:+00497:003141.3654:01055
01056:-00473:+00221:+00044:003141.3654:01056
01057:-00063:-00102:-00017:003141.3654:01057
01058:+00394:+00617:+00135:003141.3654:01058
01059:-00504:+00075:-00265:003141.3654:01059
01060:+00016:+00267:+00111:003141.3654:01060
01061:-00006:+00303:+00238:003139.7114:01061
01062:+00623:+00098:-00207:003139.7114:01062
01063:-00351:+00287:+00095:003139.7114:01063
01064:-00024:+00556:-00110:003139.7114:01064
01065:+00406:-00252:-00087:003139.7114:01065
01066:+00052:+00617:-00551:003139.7114:01066
01067:-00530:-00060:-00204:003128.6059:01067
01068:+00150:+00216:-00314:003128.6059:01068
01069:+00524:+00242:-00336:003128.6059:01069
01070:+00080:-00221:-00294:003128.6059:01070
01071:-00479:+00062:-00544:003128.6059:01071
01072:-00060:-00002:-00262:003128.6059:01072
01073:+00454:-00507:-00340:003128.6059:01073
01074:-00449:+00189:-00556:003125.4206:01074
01075:-00669:-00320:-00082:003125.4206:01075
01076:+00302:-00156:-00395:003125.4206:01076
01077:+00462:+00084:-00263:003125.4206:01077
01078:-00410:-00235:-00280:003125.4206:01078
01079:-00219:+00079:-00129:003125.4206:01079
01080:+00135:+00153:-00265:003147.7709:01080
01081:+00479:-00228:-00047:003147.7709:01081
01082:-00344:+00404:-00088:003147.7709:01082
01083:-00106:-00023:+00372:003147.7709:01083
01084:+00320:-00156:+00096:003147.7709:01084
01085:-00066:+00021:-00065:003147.7709:01085
01086:-00473:-00498:+00271:003147.7709:01086
01087:+00030:+00203:-00020:003128.7045:01087
01088:+00344:-00405:+00313:003128.7045:01088
01089:+00059:-00232:+00433:003128.7045:01089
01090:-00574:-00108:+00076:003128.7045:01090
01091:-00159:+00064:+00347:003128.7045:01091
01092:+00278:+00227:+00266:003128.7045:01092
01093:-00513:-00093:+00426:003141.4123:01093
01094:-00566:+00244:+00220:003141.4123:01094
01095:+00060:+00484:+00215:003141.4123:01095
01096:+00196:+00371:+00396:003141.4123:01096
01097:-00401:+00255:+00239:003141.4123:01097
01098:+00012:+00483:+00326:003141.4123:01098
01099:+00251:+00015:+00247:003139.6645:01099
01100:+00209:-00022:+00155:003139.6645:01100
01101:-00489:+00155:+00413:003139.6645:01101
01102:-00117:-00009:+00104:003139.6645:01102
01103:+00316:+00182:+00040:003139.6645:01103
01104:-00127:+00001:+00001:003139.6645:01104
01105:-00548:+00036:-00022:003139.6645:01105
01106:+00094:+00197:+00011:003136.6279:01106
01107:+00434:+00021:-00009:003136.6279:01107
01108:+00214:+00316:-00233:003136.6279:01108
01109:-00345:-00160:+00167:003136.6279:01109
01110:-00049:+00227:-00181:003136.6279:01110
01111:+00399:-00151:-00147:003136.6279:01111
01112:-00330:+00097:-00553:003141.4067:01112
01113:-00416:-00190:-00353:003141.4067:01113
01114:+00131:-00056:-00241:003141.4067:01114
01115:+00435:+00135:-00328:003141.4067:01115
01116:-00170:+00156:-00604:003141.4067:01116
01117:-00145:-00067:-00321:003141.4067:01117
01118:+00063:-00210:-00072:003147.7709:01118
01119:+00439:-00207:-00216:003147.7709:01119
01120:-00370:-00145:-00026:003147.7709:01120
01121:-00141:+00188:-00346:003147.7709:01121
01122:+00223:-00126:+00035:003147.7709:01122
01123:-00013:+00281:-00353:003147.7709:01123
01124:-00684:+00001:+00176:003147.7709:01124
01125:-00128:+00149:-00117:003136.7038:01125
01126:+00614:+00031:+00030:003136.7038:01126
01127:+00247:+00068:+00255:003136.7038:01127
01128:-00498:-00200:+00176:003136.7038:01128
01129:-00034:+00064:+00201:003136.7038:01129
01130:+00284:-00339:+00371:003136.7038:01130
01131:-00229:+00363:+00018:003157.6225:01131
01132:-00484:-00052:+00225:003157.6225:01132
01133:+00081:+00103:+00179:003157.6225:01133
01134:+00408:+00394:+00262:003157.6225:01134
01135:-00137:+00200:-00026:003157.6225:01135
01136:-00345:+00080:+00255:003157.6225:01136
01137:+00308:+00245:+00078:003155.8476:01137
01138:+00408:-00131:+00062:003155.8476:01138
01139:-00380:+00192:-00033:003155.8476:01139
01140:-00424:-00148:-00100:003155.8476:01140
01141:+00138:-00044:-00161:003155.8476:01141
01142:+00111:+00287:-00284:003155.8476:01142
01143:-00381:-00119:-00182:003155.8476:01143
01144:-00070:+00066:-00231:003152.7248:01144
01145:+00379:+00129:-00295:003152.7248:01145
01146:+00149:-00096:-00477:003152.7248:01146
01147:-00594:+00221:-00199:003152.7248:01147
01148:-00242:-00247:-00381:003152.7248:01148
01149:+00506:-00377:-00400:003152.7248:01149
01150:-00203:+00145:-00636:003165.7426:01150
01151:-00559:-00477:-00316:003165.7426:01151
01152:+00171:+00000:-00696:003165.7426:01152
01153:+00620:+00084:-00436:003165.7426:01153
01154:-00041:-00167:-00516:003165.7426:01154
01155:-00247:+00005:-00355:003165.7426:01155
01156:+00471:+00140:-00177:003172.0732:01156
01157:+00651:-00337:-00060:003172.0732:01157
01158:-00327:+00592:+00060:003172.0732:01158
01159:-00309:-00308:+00025:003172.0732:01159
01160:+00363:+00267:-00028:003172.0732:01160
01161:+00227:-00282:+00386:003172.0732:01161
01162:-00406:-00357:-00032:003172.0732:01162
01163:-00200:+00071:-00150:003160.6577:01163
01164:+00307:-00148:-00114:003160.6577:01164
01165:+00130:+00018:-00304:003160.6577:01165
01166:-00272:-00157:+00202:003160.6577:01166
01167:-00400:+00401:-00049:003160.6577:01167
01168:+00270:+00323:-00154:003160.6577:01168
01169:-00083:+00130:+00008:003165.6767:01169
01170:-00348:+00277:+00041:003165.6767:01170
01171:-00206:+00090:+00255:003165.6767:01171
01172:+00111:+00025:+00142:003165.6767:01172
01173:+00071:+00214:+00100:003165.6767:01173
01174:-00119:-00181:+00467:003165.6767:01174
01175:+00436:+00110:+00153:003172.0488:01175
01176:+00280:-00373:+00395:003172.0488:01176
01177:-00198:+00233:+00083:003172.0488:01177
01178:-00230:-00085:+00347:003172.0488:01178
01179:+00471:+00065:+00214:003172.0488:01179
01180:+00196:+00279:+00055:003172.0488:01180
01181:-00195:-00042:+00209:003172.0488:01181
01182:-00313:+00399:-00053:003144.6147:01182
01183:+00287:+00085:+00099:003144.6147:01183
01184:+00071:+00013:+00064:003144.6147:01184
01185:-00423:+00435:+00068:003144.6147:01185
01186:-00424:+00205:+00044:003144.6147:01186
01187:+00468:+00180:+00024:003144.6147:01187
01188:-00293:+00215:+00093:003157.5036:01188
01189:-00434:+00110:+00185:003157.5036:01189
01190:+00076:+00208:+00154:003157.5036:01190
01191:+00455:-00057:+00155:003157.5036:01191
01192:-00046:-00168:-00529:003157.5036:01192
01193:-00251:+00075:-00150:003157.5036:01193
01194:+00491:+00116:-00161:003147.6882:01194
01195:+00538:+00247:-00188:003147.6882:01195
01196:-00507:-00259:+00134:003147.6882:01196
01197:-00499:+00239:-00100:003147.6882:01197
01198:+00641:+00041:-00045:003147.6882:01198
01199:+00366:-00148:-00192:003147.6882:01199
01200:-00444:-00073:-00156:003147.6882:01200
01201:-00594:-00286:-00186:003144.6206:01201
01202:+00677:+00294:-00502:003144.6206:01202
01203:+00389:-00168:-00120:003144.6206:01203
01204:-00547:+00194:-00139:003144.6206:01204
01205:-00572:-00213:+00127:003144.6206:01205
01206:+00576:+00122:+00022:003144.6206:01206
01207:-00209:-00224:+00074:003157.5156:01207
01208:-00385:+00148:-00103:003157.5156:01208
01209:-00004:-00284:+00156:003157.5156:01209
01210:+00324:+00386:-00161:003157.5156:01210
01211:-00210:-00173:+00195:003157.5156:01211
01212:-00309:+00293:-00122:003157.5156:01212
01213:+00659:+00211:+00201:003155.6225:01213
01214:+00396:+00166:-00116:003155.6225:01214
01215:-00438:+00248:+00194:003155.6225:01215
01216:-00520:-00064:+00210:003155.6225:01216
01217:+00427:+00077:+00277:003155.6225:01217
01218:-00088:+00240:+00050:003155.6225:01218
01219:-00423:-00112:+00133:003155.6225:01219
01220:-00218:+00253:+00074:003160.6931:01220
01221:+00445:-00052:+00010:003160.6931:01221
01222:-00041:+00012:+00027:003160.6931:01222
01223:-00582:+00234:+00063:003160.6931:01223
01224:-00306:+00078:+00004:003160.6931:01224
01225:+00493:+00070:-00026:003160.6931:01225
01226:-00155:+00076:+00020:003157.5512:01226
01227:-00502:-00095:-00023:003157.5512:01227
01228:+00199:+00116:+00075:003157.5512:01228
01229:+00324:+00047:-00141:003157.5512:01229
01230:-00067:-00017:-00171:003157.5512:01230
01231:-00468:+00055:-00044:003157.5512:01231
01232:-00020:+00206:-00092:003163.8828:01232
01233:+00334:+00120:-00073:003163.8828:01233
01234:-00348:-00111:+00096:003163.8828:01234
01235:-00405:-00203:+00020:003163.8828:01235
01236:+00433:+00080:+00108:003163.8828:01236
01237:-00050:-00173:+00026:003163.8828:01237
01238:-00361:-00113:+00052:003163.8828:01238
01239:-00214:-00235:-00003:003152.5715:01239
01240:+00441:+00283:-00245:003152.5715:01240
01241:+00140:-00143:+00197:003152.5715:01241
01242:-00634:+00192:-00181:003152.5715:01242
01243:-00390:+00043:+00431:003152.5715:01243
01244:+00509:+00238:-00422:003152.5715:01244
01245:-00138:+00072:+00181:003157.4499:01245
01246:-00538:+00065:+00209:003157.4499:01246
01247:+00185:-00104:+00078:003157.4499:01247
01248:+00192:+00105:-00047:003157.4499:01248
01249:-00017:-00134:+00158:003157.4499:01249
01250:-00494:+00150:-00016:003157.4499:01250
01251:+00023:+00234:-00142:003171.9233:01251
01252:+00258:+00050:-00173:003171.9233:01252
01253:-00301:+00144:-00005:003171.9233:01253
01254:-00532:-00128:+00228:003171.9233:01254
01255:+00497:+00277:+00049:003171.9233:01255
01256:-00008:-00045:+00119:003171.9233:01256
01257:-00307:-00076:+00061:003171.9233:01257
01258:-00182:+00125:+00071:003160.6518:01258
01259:+00557:+00067:-00129:003160.6518:01259
01260:+00249:+00177:-00071:003160.6518:01260
01261:-00482:+00021:+00164:003160.6518:01261
01262:-00292:+00058:+00146:003160.6518:01262
01263:+00582:+00236:-00078:003160.6518:01263
01264:-00160:-00146:-00366:003173.7365:01264
01265:-00488:-00093:-00119:003173.7365:01265
01266:+00109:+00015:-00012:003173.7365:01266
01267:+00409:-00138:-00235:003173.7365:01267
01268:-00016:+00079:-00211:003173.7365:01268
01269:-00490:-00061:-00256:003173.7365:01269
01270:-00051:-00115:-00330:003180.2629:01270
01271:+00495:+00100:-00561:003180.2629:01271
01272:-00344:-00203:-00497:003180.2629:01272
01273:-00454:-00257:-00321:003180.2629:01273
01274:+00376:+00011:-00430:003180.2629:01274
01275:+00066:-00336:-00425:003180.2629:01275
01276:-00287:-00021:-00625:003180.2629:01276
01277:-00123:-00290:-00406:003168.7973:01277
01278:+00632:-00056:-00571:003168.7973:01278
01279:+00245:-00102:-00239:003168.7973:01279
01280:-00649:-00188:-00816:003168.7973:01280
01281:-00361:+00448:-00393:003168.7973:01281
01282:+00517:+00217:-00146:003168.7973:01282
01283:+00052:+00245:+00366:003182.0908:01283
01284:-00638:+00211:+00416:003182.0908:01284
01285:+00217:+00173:+00327:003182.0908:01285
01286:+00339:-00117:+00270:003182.0908:01286
01287:+00032:+00052:-00062:003182.0908:01287
01288:-00384:+00015:+00204:003182.0908:01288
01289:+00288:+00156:+00068:003188.4899:01289
01290:+00246:-00146:+00477:003188.4899:01290
01291:-00365:-00172:+00003:003188.4899:01291
01292:-00310:+00322:+00074:003188.4899:01292
01293:+00310:+00067:+00027:003188.4899:01293
01294:-00018:+00341:+00160:003188.4899:01294
01295:-00714:+00122:+00522:003188.4899:01295
01296:+00052:+00383:+00253:003160.7346:01296
01297:+00575:+00201:+00408:003160.7346:01297
01298:+00370:+00021:+00109:003160.7346:01298
01299:-00818:-00146:+00279:003160.7346:01299
01300:-00347:+00105:-00132:003160.7346:01300
01301:+00376:-00062:+00199:003160.7346:01301
01302:-00284:-00045:+00045:003173.8085:01302
01303:-00565:-00084:+00055:003173.8085:01303
01304:+00194:-00003:+00092:003173.8085:01304
01305:+00466:+00241:+00059:003173.8085:01305
01306:-00178:+00119:+00087:003173.8085:01306
01307:-00187:+00210:-00050:003173.8085:01307
01308:+00569:+00246:+00009:003172.0009:01308
01309:+00724:+00237:-00075:003172.0009:01309
01310:-00638:+00073:+00051:003172.0009:01310
01311:-00470:+00119:+00218:003172.0009:01311
01312:+00496:+00082:+00050:003172.0009:01312
01313:+00401:+00212:-00042:003172.0009:01313
01314:-00411:-00038:+00049:003152.5834:01314
01315:-00059:+00308:-00123:003152.5834:01315
01316:+00554:+00151:+00097:003152.5834:01316
01317:+00219:+00168:-00169:003152.5834:01317
01318:-00485:+00266:+00175:003152.5834:01318
01319:+00021:-00383:-00164:003152.5834:01319
01320:+00464:-00056:-00181:003152.5834:01320
01321:-00440:-00057:+00082:003157.4975:01321
01322:-00541:-00350:-00164:003157.4975:01322
01323:+00097:+00125:-00400:003157.4975:01323
01324:+00454:-00090:+00051:003157.4975:01324
01325:-00090:+00079:-00107:003157.4975:01325
01326:-00163:-00086:-00075:003157.4975:01326
01327:+00319:-00135:-00020:003172.0251:01327
01328:+00514:+00179:-00076:003172.0251:01328
01329:-00563:-00310:+00110:003172.0251:01329
01330:-00260:+00318:-00153:003172.0251:01330
01331:+00605:+00065:+00013:003172.0251:01331
01332:+00022:-00086:+00080:003172.0251:01332
01333:-00729:+00160:+00102:003160.7287:01333
01334:+00021:+00003:+00081:003160.7287:01334
01335:+00574:+00136:+00189:003160.7287:01335
01336:+00156:+00190:+00060:003160.7287:01336
01337:-00697:-00108:+00174:003160.7287:01337
01338:-00139:+00235:+00047:003160.7287:01338
01339:+00489:-00040:+00279:003160.7287:01339
01340:-00433:+00180:-00041:003165.6711:01340
01341:-00698:+00199:+00147:003165.6711:01341
01342:+00014:+00123:+00014:003165.6711:01342
01343:+00338:+00410:+00116:003165.6711:01343
01344:-00287:+00137:+00207:003165.6711:01344
01345:-00251:+00220:+00021:003165.6711:01345
01346:+00508:+00108:+00250:003172.0607:01346
01347:+00322:+00206:-00137:003172.0607:01347
01348:-00548:-00090:+00210:003172.0607:01348
01349:-00172:+00408:-00159:003172.0607:01349
01350:+00454:-00166:+00013:003172.0607:01350
01351:-00235:+00321:-00108:003172.0607:01351
01352:-00603:+00104:+00117:003168.8449:01352
01353:+00071:+00173:-00130:003168.8449:01353
01354:+00546:+00289:+00151:003168.8449:01354
01355:-00067:+00442:-00401:003168.8449:01355
01356:-00376:-00063:+00138:003168.8449:01356
01357:-00201:-00057:+00185:003168.8449:01357
01358:+00581:+00387:-00050:003168.8449:01358
01359:-00556:-00278:+00135:003165.6887:01359
01360:-00423:+00458:-00071:003165.6887:01360
01361:+00196:+00026:-00099:003165.6887:01361
01362:+00140:+00043:-00121:003165.6887:01362
01363:-00541:+00088:+00264:003165.6887:01363
01364:-00078:+00034:-00130:003165.6887:01364
01365:+00572:-00098:+00138:003180.1787:01365
01366:+00310:+00441:-00187:003180.1787:01366
01367:-00414:-00254:+00427:003180.1787:01367
01368:-00063:+00262:+00039:003180.1787:01368
01369:+00395:+00037:+00151:003180.1787:01369
01370:-00367:+00025:-00150:003180.1787:01370
01371:-00500:-00024:+00129:003160.5212:01371
01372:+00124:+00138:-00026:003160.5212:01372
01373:+00334:-00109:-00024:003160.5212:01373
01374:-00263:+00311:-00027:003160.5212:01374
01375:-00482:-00206:+00050:003160.5212:01375
01376:+00447:+00331:+00098:003160.5212:01376
01377:+00367:+00220:-00012:003160.5212:01377
01378:-00552:-00191:+00152:003190.3190:01378
01379:-00444:+00202:-00122:003190.3190:01379
01380:+00398:+00100:+00188:003190.3190:01380
01381:+00060:+00085:-00008:003190.3190:01381
01382:-00456:+00175:-00054:003190.3190:01382
01383:-00086:-00050:-00173:003190.3190:01383
01384:+00631:+00120:-00225:003171.9892:01384
01385:+00288:+00350:-00170:003171.9892:01385
01386:-00577:-00289:-00057:003171.9892:01386
01387:-00248:+00236:+00076:003171.9892:01387
01388:+00647:-00107:-00280:003171.9892:01388
01389:-00298:-00147:-00615:003171.9892:01389
01390:-00386:-00026:-00445:003176.9431:01390
01391:+00181:-00349:-00670:003176.9431:01391
01392:+00356:+00081:-00593:003176.9431:01392
01393:-00307:+00012:-00343:003176.9431:01393
01394:-00109:-00187:-00859:003176.9431:01394
01395:+00557:-00071:-00273:003176.9431:01395
01396:+00494:+00045:-00424:003190.3374:01396
01397:-00536:-00470:-00607:003190.3374:01397
01398:-00227:+00303:-00742:003190.3374:01398
01399:+00217:-00416:-00283:003190.3374:01399
01400:-00012:+00286:-00303:003190.3374:01400
01401:-00533:+00199:+00169:003190.3374:01401
01402:-00272:-00241:+00244:003190.3374:01402
01403:+00314:-00130:+00216:003188.4899:01403
01404:+00162:+00120:+00545:003188.4899:01404
01405:-00321:+00003:+00377:003188.4899:01405
01406:-00225:-00187:+00230:003188.4899:01406
01407:+00222:-00068:+00241:003188.4899:01407
01408:-00193:+00272:+00293:003188.4899:01408
01409:-00226:+00101:+00184:003176.9189:01409
01410:+00266:+00103:+00506:003176.9189:01410
01411:+00213:+00339:-00045:003176.9189:01411
01412:-00071:-00098:+00425:003176.9189:01412
01413:-00046:+00355:+00281:003176.9189:01413
01414:+00369:-00029:+00090:003176.9189:01414
01415:+00218:-00034:+00290:003173.8447:01415
01416:-00389:+00070:+00496:003173.8447:01416
01417:-00394:-00197:+00365:003173.8447:01417
01418:+00509:+00147:+00363:003173.8447:01418
01419:-00066:-00130:+00452:003173.8447:01419
01420:-00296:+00032:+00085:003173.8447:01420
01421:-00247:+00138:+00568:003173.8447:01421
01422:+00176:-00093:-00132:003180.1967:01422
01423:+00089:+00298:+00245:003180.1967:01423
01424:-00612:+00098:+00091:003180.1967:01424
01425:-00271:+00540:+00100:003180.1967:01425
01426:+00512:+00180:+00077:003180.1967:01426
01427:+00011:+00144:-00098:003180.1967:01427
01428:-00229:-00054:+00273:003152.6186:01428
01429:+00406:+00221:-00072:003152.6186:01429
01430:+00339:-00216:+00150:003152.6186:01430
01431:+00053:+00223:+00228:003152.6186:01431
01432:-00218:-00123:+00122:003152.6186:01432
01433:+00531:+00266:-00463:003152.6186:01433
01434:+00390:-00052:-00090:003149.4494:01434
01435:-00132:+00573:-00201:003149.4494:01435
01436:-00174:+00138:+00157:003149.4494:01436
01437:+00389:+00379:-00426:003149.4494:01437
01438:+00002:-00088:-00052:003149.4494:01438
01439:-00200:+00198:-00222:003149.4494:01439
01440:+00030:-00432:-00086:003149.4494:01440
01441:+00193:-00050:-00459:003163.8947:01441
01442:-00037:-00466:-00194:003163.8947:01442
01443:-00577:-00018:-00312:003163.8947:01443
01444:-00143:-00143:-00045:003163.8947:01444
01445:+00535:+00200:-00043:003163.8947:01445
01446:-00035:+00125:-00006:003163.8947:01446
01447:-00395:-00289:-00069:003144.6206:01447
01448:+00454:+00208:-00004:003144.6206:01448
01449:+00303:-00039:+00039:003144.6206:01449
01450:+00005:-00169:-00329:003144.6206:01450
01451:-00316:-00087:+00151:003144.6206:01451
01452:+00542:+00235:-00146:003144.6206:01452
01453:+00112:-00274:+00162:003157.5336:01453
01454:-00465:+00323:+00312:003157.5336:01454
01455:-00570:-00335:+00240:003157.5336:01455
01456:+00496:+00062:+00116:003157.5336:01456
01457:-00256:+00155:+00388:003157.5336:01457
01458:-00539:+00028:+00053:003157.5336:01458
01459:-00064:-00071:+00457:003157.5336:01459
01460:+00318:+00674:+00175:003163.8769:01460
01461:-00198:+00076:+00355:003163.8769:01461
01462:-00568:+00365:+00325:003163.8769:01462
01463:-00041:+00464:+00200:003163.8769:01463
01464:+00477:+00122:+00158:003163.8769:01464
01465:-00544:+00512:+00244:003163.8769:01465
01466:-00586:-00144:+00559:003144.4328:01466
01467:+00567:+00198:-00038:003144.4328:01467
01468:+00147:-00047:+00242:003144.4328:01468
01469:-00304:+00151:-00281:003144.4328:01469
01470:-00357:-00254:+00180:003144.4328:01470
01471:+00391:+00280:-00282:003144.4328:01471
01472:+00050:-00381:+00164:003157.3964:01472
01473:-00543:+00476:-00466:003157.3964:01473
01474:-00448:+00038:+00084:003157.3964:01474
01475:+00301:+00123:-00750:003157.3964:01475
01476:+00016:+00083:+00004:003157.3964:01476
01477:-00532:+00506:-00071:003157.3964:01477
01478:+00308:-00239:+00063:003157.3964:01478
01479:+00199:+00188:-00146:003155.5754:01479
01480:+00085:-00025:-00049:003155.5754:01480
01481:-00463:-00147:-00111:003155.5754:01481
01482:+00290:+00431:-00523:003155.5754:01482
01483:+00169:-00252:-00187:003155.5754:01483
01484:-00166:+00256:-00487:003155.5754:01484
01485:-00447:-00218:+00369:003152.4772:01485
01486:+00541:+00076:-00337:003152.4772:01486
01487:-00036:+00034:+00075:003152.4772:01487
01488:-00280:+00240:-00365:003152.4772:01488
01489:-00162:-00157:+00175:003152.4772:01489
01490:+00387:+00408:+00039:003152.4772:01490
01491:-00160:+00013:+00029:003157.3369:01491
01492:-00538:+00237:+00030:003157.3369:01492
01493:-00339:+00044:+00354:003157.3369:01493
01494:+00364:+00109:-00189:003157.3369:01494
01495:-00269:-00003:+00342:003157.3369:01495
01496:-00566:+00171:+00040:003157.3369:01496
01497:+00215:-00155:+00267:003157.3369:01497
01498:+00286:+00363:+00159:003163.7038:01498
01499:-00189:-00198:+00136:003163.7038:01499
01500:-00515:+00262:+00097:003163.7038:01500
01501:-00011:+00124:+00070:003163.7038:01501
01502:+00339:+00066:+00136:003163.7038:01502
01503:-00392:+00096:+00118:003163.7038:01503
01504:-00481:+00117:+00029:003144.4448:01504
01505:+00281:+00105:+00234:003144.4448:01505
01506:+00048:+00141:+00047:003144.4448:01506
01507:-00341:-00242:+00144:003144.4448:01507
01508:-00269:+00158:+00046:003144.4448:01508
01509:+00393:-00146:-00126:003144.4448:01509
01510:+00185:-00152:-00005:003165.5454:01510
01511:-00508:+00094:-00246:003165.5454:01511
01512:-00343:-00181:-00177:003165.5454:01512
01513:+00445:-00026:-00423:003165.5454:01513
01514:-00235:+00011:-00284:003165.5454:01514
01515:-00452:-00190:-00541:003165.5454:01515
01516:+00270:-00157:-00196:003165.5454:01516
01517:+00281:-00022:-00780:003180.0705:01517
01518:-00049:-00521:-00502:003180.0705:01518
01519:-00405:-00024:-00756:003180.0705:01519
01520:+00192:+00172:-00749:003180.0705:01520
01521:+00412:-00300:-00804:003180.0705:01521
01522:-00343:+00384:-00736:003180.0705:01522
01523:-00506:-00387:-00362:003168.6660:01523
01524:+00501:+00046:-00704:003168.6660:01524
01525:+00090:+00078:-00233:003168.6660:01525
01526:-00333:+00172:-00300:003168.6660:01526
01527:+00110:+00272:+00230:003168.6660:01527
01528:+00048:-00171:+00018:003168.6660:01528
01529:-00007:-00078:+00221:003173.7182:01529
01530:-00533:-00260:+00696:003173.7182:01530
01531:+00278:-00077:+00061:003173.7182:01531
01532:+00356:-00300:-00251:003173.7182:01532
01533:-00126:+00623:+00320:003173.7182:01533
01534:-00715:-00275:+00389:003173.7182:01534
01535:+00082:+00394:-00034:003173.7182:01535
01536:+00260:-00082:+00772:003171.9233:01536
01537:+00246:+00120:+00102:003171.9233:01537
01538:-00115:+00235:+00735:003171.9233:01538
01539:+00173:-00082:+00070:003171.9233:01539
01540:+00368:+00355:+00455:003171.9233:01540
01541:-00416:-00154:+00450:003171.9233:01541
01542:-00507:-00192:+00202:003152.4243:01542
01543:+00028:+00406:+00456:003152.4243:01543
01544:+00243:-00439:+00417:003152.4243:01544
01545:-00314:+00009:+00347:003152.4243:01545
01546:-00031:-00135:+00588:003152.4243:01546
01547:+00415:-00091:+00050:003152.4243:01547
01548:+00442:+00513:+00148:003173.7365:01548
01549:-00666:-00238:+00263:003173.7365:01549
01550:-00204:+00239:+00150:003173.7365:01550
01551:+00349:+00449:+00193:003173.7365:01551
01552:+00033:-00167:+00316:003173.7365:01552
01553:-00294:+00226:-00012:003173.7365:01553
01554:+00265:+00374:+00276:003163.9487:01554
01555:+00522:+00001:-00029:003163.9487:01555
01556:+00167:+00453:-00129:003163.9487:01556
01557:-00342:-00014:+00126:003163.9487:01557
01558:+00051:+00348:-00010:003163.9487:01558
01559:+00676:+00229:-00359:003163.9487:01559
01560:-00150:-00023:-00442:003163.9487:01560
01561:-00200:+00540:-00235:003144.7143:01561
01562:+00162:-00015:-00239:003144.7143:01562
01563:+00347:+00404:-00407:003144.7143:01563
01564:-00338:+00163:+00216:003144.7143:01564
01565:+00009:+00163:-00506:003144.7143:01565
01566:+00323:-00179:-00070:003144.7143:01566
01567:+00555:+00060:+00029:003157.5451:01567
01568:-00345:-00287:-00201:003157.5451:01568
01569:-00034:+00241:-00526:003157.5451:01569
01570:+00104:-00370:-00016:003157.5451:01570
01571:-00090:+00090:-00565:003157.5451:01571
01572:-00416:-00242:-00227:003157.5451:01572
01573:+00153:-00005:-00152:003157.5451:01573
01574:+00556:-00011:-00159:003155.6640:01574
01575:-00156:-00139:-00152:003155.6640:01575
01576:-00199:+00111:+00171:003155.6640:01576
01577:+00020:-00144:+00122:003155.6640:01577
01578:+00525:-00143:+00119:003155.6640:01578
01579:-00434:-00140:+00021:003155.6640:01579
01580:-00266:+00063:+00147:003144.5268:01580
01581:+00223:-00012:+00180:003144.5268:01581
01582:-00065:+00344:+00159:003144.5268:01582
01583:-00719:-00197:+00599:003144.5268:01583
01584:-00128:+00202:+00056:003144.5268:01584
01585:+00494:+00085:+00497:003144.5268:01585
01586:+00284:+00265:+00337:003157.4616:01586
01587:-00671:+00125:+00354:003157.4616:01587
01588:-00411:+00299:+00461:003157.4616:01588
01589:+00317:+00118:+00558:003157.4616:01589
01590:-00394:+00413:+00158:003157.4616:01590
01591:-00521:-00033:+00212:003157.4616:01591
01592:+00080:+00493:+00192:003157.4616:01592
01593:+00315:+00253:+00109:003163.7875:01593
01594:-00322:+00005:+00099:003163.7875:01594
01595:-00357:+00407:+00158:003163.7875:01595
01596:+00336:-00274:+00221:003163.7875:01596
01597:+00514:+00125:-00017:003163.7875:01597
01598:-00453:+00010:+00326:003163.7875:01598
01599:-00301:-00012:-00309:003152.5361:01599
01600:+00214:-00038:+00017:003152.5361:01600
01601:+00020:+00049:-00350:003152.5361:01601
01602:-00275:-00229:-00362:003152.5361:01602
01603:-00190:+00162:-00255:003152.5361:01603
01604:+00440:-00227:-00354:003152.5361:01604
01605:+00256:-00132:-00523:003157.4736:01605
01606:-00285:+00083:-00290:003157.4736:01606
01607:-00152:-00422:-00293:003157.4736:01607
01608:+00468:-00120:-00466:003157.4736:01608
01609:-00228:-00028:-00279:003157.4736:01609
01610:-00267:-00435:-00249:003157.4736:01610
01611:+00102:+00143:-00225:003157.4736:01611
01612:+00139:-00166:-00142:003171.9829:01612
01613:-00312:-00196:-00213:003171.9829:01613
01614:+00017:+00358:+00015:003171.9829:01614
01615:+00354:-00373:+00050:003171.9829:01615
01616:+00154:+00125:-00234:003171.9829:01616
01617:-00507:+00089:+00385:003171.9829:01617
01618:-00245:-00003:+00067:003152.5124:01618
01619:+00352:+00323:-00027:003152.5124:01619
01620:-00285:-00100:+00233:003152.5124:01620
01621:-00575:-00198:+00258:003152.5124:01621
01622:+00125:+00341:+00343:003152.5124:01622
01623:+00147:-00142:+00217:003152.5124:01623
01624:-00160:+00325:+00095:003165.5454:01624
01625:-00481:+00137:+00590:003165.5454:01625
01626:-00141:+00221:+00255:003165.5454:01626
01627:+00236:+00275:+00366:003165.5454:01627
01628:-00340:+00154:-00043:003165.5454:01628
01629:-00413:-00270:+00057:003165.5454:01629
01630:+00278:+00275:+00081:003171.9592:01630
01631:+00130:-00074:-00328:003171.9592:01631
01632:-00245:-00439:-00306:003171.9592:01632
01633:-00188:+00041:-00093:003171.9592:01633
01634:+00336:-00464:-00411:003171.9592:01634
01635:+00378:-00332:-00439:003171.9592:01635
01636:-00432:-00083:-00531:003171.9592:01636
01637:-00323:-00302:-00609:003168.6308:01637
01638:+00299:-00280:-00633:003168.6308:01638
01639:-00007:+00004:-00841:003168.6308:01639
01640:-00367:-00417:-00566:003168.6308:01640
01641:-00062:+00124:-00771:003168.6308:01641
01642:+00669:+00112:-00581:003168.6308:01642
01643:+00220:-00078:-00817:003181.9279:01643
01644:-00361:+00147:-00679:003181.9279:01644
01645:-00307:-00215:-00200:003181.9279:01645
01646:+00598:+00284:-00396:003181.9279:01646
01647:-00202:-00156:+00149:003181.9279:01647
01648:-00335:+00026:-00500:003181.9279:01648
01649:-00080:-00292:+00816:003180.2932:01649
01650:+00305:-00354:-00127:003180.2932:01650
01651:+00010:-00338:+00198:003180.2932:01651
01652:-00478:-00034:-00089:003180.2932:01652
01653:+00281:+00208:-00409:003180.2932:01653
01654:+00030:+00026:-00265:003180.2932:01654
01655:-00223:-00057:+00438:003180.2932:01655
01656:-00634:+00168:+00287:003168.8212:01656
01657:+00641:+00286:+00329:003168.8212:01657
01658:+00057:+00004:+00716:003168.8212:01658
01659:+00134:+00524:+00092:003168.8212:01659
01660:-00239:+00305:+00650:003168.8212:01660
01661:+00296:+00032:+00499:003168.8212:01661
01662:+00051:+00069:+00349:003165.7370:01662
01663:-00428:+00042:+00509:003165.7370:01663
01664:-00405:+00346:+00322:003165.7370:01664
01665:+00254:-00073:+00231:003165.7370:01665
01666:+00086:+00237:+00223:003165.7370:01666
01667:-00383:-00100:+00295:003165.7370:01667
01668:+00141:+00319:+00314:003155.8061:01668
01669:+00100:-00099:+00393:003155.8061:01669
01670:+00025:+00221:+00034:003155.8061:01670
01671:-00284:+00031:+00443:003155.8061:01671
01672:+00288:+00154:+00226:003155.8061:01672
01673:+00573:+00210:+00236:003155.8061:01673
01674:-00248:+00162:+00113:003155.8061:01674
01675:-00392:+00133:+00294:003144.6384:01675
01676:+00445:+00248:+00145:003144.6384:01676
01677:+00357:+00037:-00120:003144.6384:01677
01678:+00093:+00156:-00030:003144.6384:01678
01679:+00039:-00046:+00033:003144.6384:01679
01680:+00305:-00353:-00421:003144.6384:01680
01681:+00231:+00006:+00059:003141.4179:01681
01682:-00450:+00142:-00227:003141.4179:01682
01683:-00178:+00185:-00237:003141.4179:01683
01684:+00163:+00230:-00496:003141.4179:01684
01685:+00073:-00102:-00343:003141.4179:01685
01686:-00212:-00095:-00295:003141.4179:01686
01687:+00195:-00113:-00318:003139.6821:01687
01688:+00098:-00270:-00543:003139.6821:01688
01689:-00096:-00255:-00082:003139.6821:01689
01690:-00443:-00076:-00320:003139.6821:01690
01691:+00129:+00086:-00494:003139.6821:01691
01692:+00544:+00142:-00097:003139.6821:01692
01693:-00124:-00219:+00086:003139.6821:01693
01694:-00397:-00073:-00026:003128.7045:01694
01695:+00434:+00157:+00003:003128.7045:01695
01696:+00211:-00031:+00127:003128.7045:01696
01697:-00041:-00077:+00201:003128.7045:01697
01698:-00052:-00041:+00116:003128.7045:01698
01699:+00206:-00036:+00074:003128.7045:01699
01700:+00093:+00030:+00083:003133.2521:01700
01701:-00363:-00109:+00250:003133.2521:01701
01702:-00243:-00074:+00322:003133.2521:01702
01703:+00076:+00218:+00222:003133.2521:01703
01704:-00297:-00212:+00303:003133.2521:01704
01705:-00424:+00274:+00270:003133.2521:01705
01706:+00064:-00027:+00626:003133.2521:01706
01707:+00010:+00109:+00342:003139.5412:01707
01708:-00149:+00183:+00523:003139.5412:01708
01709:-00354:+00169:+00250:003139.5412:01709
01710:-00040:+00503:+00200:003139.5412:01710
01711:+00055:+00410:+00232:003139.5412:01711
01712:-00277:+00262:+00067:003139.5412:01712
01713:-00408:+00348:+00393:003120.8103:01713
01714:+00193:+00335:+00033:003120.8103:01714
01715:+00119:+00156:+00314:003120.8103:01715
01716:-00201:+00475:+00151:003120.8103:01716
01717:-00200:-00257:+00239:003120.8103:01717
01718:+00186:+00249:-00262:003120.8103:01718
01719:+00141:-00089:+00400:003133.4692:01719
01720:-00488:+00039:-00260:003133.4692:01720
01721:-00263:+00275:+00060:003133.4692:01721
01722:+00164:+00331:-00292:003133.4692:01722
01723:-00044:+00006:-00174:003133.4692:01723
01724:-00341:+00313:+00024:003133.4692:01724
01725:+00232:-00112:-00064:003133.4692:01725
01726:+00184:-00089:-00224:003139.7524:01726
01727:+00132:+00194:-00138:003139.7524:01727
01728:-00449:-00323:-00060:003139.7524:01728
01729:+00089:+00197:-00593:003139.7524:01729
01730:+00263:+00153:-00310:003139.7524:01730
01731:-00117:-00261:-00189:003139.7524:01731
01732:-00376:+00009:-00189:003120.8388:01732
01733:+00213:-00035:-00287:003120.8388:01733
01734:+00171:+00034:-00063:003120.8388:01734
01735:-00092:+00127:+00062:003120.8388:01735
01736:-00073:-00083:+00008:003120.8388:01736
01737:+00142:+00251:-00228:003120.8388:01737
01738:+00045:+00062:-00022:003120.8388:01738
01739:-00422:+00047:-00162:003133.3930:01739
01740:-00185:+00082:+00201:003133.3930:01740
01741:+00147:+00043:-00003:003133.3930:01741
01742:-00129:+00097:+00080:003133.3930:01742
01743:-00271:+00291:+00309:003133.3930:01743
01744:+00042:-00102:+00228:003133.3930:01744
01745:+00059:+00292:+00090:003139.7587:01745
01746:-00034:+00066:+00267:003139.7587:01746
01747:-00314:+00173:+00154:003139.7587:01747
01748:-00027:+00232:+00376:003139.7587:01748
01749:+00172:+00242:+00014:003139.7587:01749
01750:-00253:+00015:+00217:003139.7587:01750
01751:-00446:+00252:+00219:003136.5930:01751
01752:+00180:+00165:+00246:003136.5930:01752
01753:+00192:+00115:+00329:003136.5930:01753
01754:-00146:+00059:+00217:003136.5930:01754
01755:-00376:+00010:+00210:003136.5930:01755
01756:+00216:+00285:-00136:003136.5930:01756
01757:+00285:+00067:+00061:003136.5930:01757
01758:-00391:+00172:+00043:003157.6284:01758
01759:-00455:-00034:+00132:003157.6284:01759
01760:+00341:+00115:+00161:003157.6284:01760
01761:+00151:+00055:+00015:003157.6284:01761
01762:-00203:+00024:+00012:003157.6284:01762
01763:-00186:-00173:-00103:003157.6284:01763
01764:+00373:-00001:-00310:003155.8833:01764
01765:+00235:-00054:-00179:003155.8833:01765
01766:-00366:-00337:-00434:003155.8833:01766
01767:-00183:+00009:-00198:003155.8833:01767
01768:+00411:-00100:-00386:003155.8833:01768
01769:-00015:-00130:-00345:003155.8833:01769
01770:-00379:-00129:-00528:003144.7731:01770
01771:+00096:-00060:-00715:003144.7731:01771
01772:+00583:+00148:-00406:003144.7731:01772
01773:+00128:-00085:-00772:003144.7731:01773
01774:-00322:-00162:-00673:003144.7731:01774
01775:+00067:+00046:-00646:003144.7731:01775
01776:+00468:+00067:-00711:003144.7731:01776
01777:-00367:-00374:-00548:003165.8442:01777
01778:-00367:+00180:-00642:003165.8442:01778
01779:+00522:+00003:-00557:003165.8442:01779
01780:+00045:+00228:-00344:003165.8442:01780
01781:-00610:+00336:+00226:003165.8442:01781
01782:-00447:+00172:+00111:003165.8442:01782
01783:+00198:+00180:+00285:003172.1628:01783
01784:+00200:+00371:+00215:003172.1628:01784
01785:-00275:-00232:+00031:003172.1628:01785
01786:+00092:+00193:+00377:003172.1628:01786
01787:+00276:-00236:+00261:003172.1628:01787
01788:-00205:-00002:+00236:003172.1628:01788
01789:-00520:+00017:+00316:003160.7702:01789
01790:+00332:-00144:+00302:003160.7702:01790
01791:+00591:-00020:+00170:003160.7702:01791
01792:+00171:-00267:+00464:003160.7702:01792
01793:-00477:+00638:+00209:003160.7702:01793
01794:-00026:+00018:+00408:003160.7702:01794
01795:+00498:+00388:+00124:003160.7702:01795
01796:-00429:+00153:+00389:003165.6352:01796
01797:-00676:+00126:+00319:003165.6352:01797
01798:+00042:+00038:+00326:003165.6352:01798
01799:+00084:-00223:+00213:003165.6352:01799
01800:-00369:-00466:+00041:003165.6352:01800
01801:-00190:+00023:+00084:003165.6352:01801
01802:+00449:-00298:+00151:003163.6562:01802
01803:+00206:-00126:+00009:003163.6562:01803
01804:-00435:+00174:+00092:003163.6562:01804
01805:-00237:+00243:+00585:003163.6562:01805
01806:+00684:+00270:-00517:003163.6562:01806
01807:-00054:+00338:-00347:003163.6562:01807
01808:-00543:+00063:+00090:003144.4619:01808
01809:+00101:+00183:-00171:003144.4619:01809
01810:+00758:+00187:-00129:003144.4619:01810
01811:+00085:+00152:-00044:003144.4619:01811
01812:-00286:+00156:-00174:003144.4619:01812
01813:-00013:-00045:+00020:003144.4619:01813
01814:+00614:+00250:+00040:003144.4619:01814
01815:-00352:-00182:+00126:003165.5693:01815
01816:-00206:+00172:-00269:003165.5693:01816
01817:+00115:+00004:-00189:003165.5693:01817
01818:+00095:+00352:-00122:003165.5693:01818
01819:-00541:+00128:-00159:003165.5693:01819
01820:-00093:+00174:-00092:003165.5693:01820
01821:+00483:-00052:-00040:003163.6982:01821
01822:+00367:+00323:-00102:003163.6982:01822
01823:-00612:-00220:+00220:003163.6982:01823
01824:-00234:+00253:-00110:003163.6982:01824
01825:+00539:-00257:+00112:003163.6982:01825
01826:-00133:-00126:-00260:003163.6982:01826
01827:-00451:-00185:-00164:003152.4416:01827
01828:+00159:-00160:+00035:003152.4416:01828
01829:+00454:-00129:+00049:003152.4416:01829
01830:-00158:-00236:+00071:003152.4416:01830
01831:-00263:+00084:+00074:003152.4416:01831
01832:+00169:-00054:+00111:003152.4416:01832
01833:+00600:-00031:+00268:003152.4416:01833
01834:-00594:-00019:+00246:003173.8447:01834
01835:-00449:+00253:-00193:003173.8447:01835
01836:+00314:-00024:+00467:003173.8447:01836
01837:+00073:+00251:+00050:003173.8447:01837
01838:-00575:-00029:+00201:003173.8447:01838
01839:-00148:+00192:+00268:003173.8447:01839
01840:+00439:+00073:+00260:003172.1147:01840
01841:+00210:+00187:+00124:003172.1147:01841
01842:-00711:+00106:+00433:003172.1147:01842
01843:-00294:+00211:+00206:003172.1147:01843
01844:+00612:+00140:+00174:003172.1147:01844
01845:-00230:+00263:-00026:003172.1147:01845
01846:-00578:+00170:+00017:003168.8984:01846
01847:-00031:+00085:+00017:003168.8984:01847
01848:+00447:+00359:-00181:003168.8984:01848
01849:-00157:+00024:-00061:003168.8984:01849
01850:-00349:+00087:-00146:003168.8984:01850
01851:-00014:+00055:-00152:003168.8984:01851
01852:+00385:-00013:-00127:003173.9648:01852
01853:-00399:+00003:-00053:003173.9648:01853
01854:-00289:+00062:-00095:003173.9648:01854
01855:+00233:-00099:-00282:003173.9648:01855
01856:+00076:+00157:-00193:003173.9648:01856
01857:-00300:-00121:-00247:003173.9648:01857
01858:-00026:+00052:-00309:003173.9648:01858
01859:+00488:+00208:-00129:003180.3293:01859
01860:+00035:+00196:-00486:003180.3293:01860
01861:-00274:+00013:+00103:003180.3293:01861
01862:+00009:+00213:+00000:003180.3293:01862
01863:+00441:-00339:-00003:003180.3293:01863
01864:-00456:+00220:-00190:003180.3293:01864
01865:-00437:-00001:-00006:003168.8508:01865
01866:+00226:-00106:-00066:003168.8508:01866
01867:+00212:+00184:-00007:003168.8508:01867
01868:-00417:-00078:+00096:003168.8508:01868
01869:-00271:+00151:-00170:003168.8508:01869
01870:+00059:+00297:+00363:003168.8508:01870
01871:+00270:+00030:-00046:003190.4528:01871
01872:-00383:+00343:+00233:003190.4528:01872
01873:-00379:+00089:+00277:003190.4528:01873
01874:+00145:-00018:-00079:003190.4528:01874
01875:-00110:+00449:+00183:003190.4528:01875
01876:-00516:+00039:+00288:003190.4528:01876
01877:-00031:+00100:+00171:003190.4528:01877
01878:+00393:+00417:+00160:003180.3596:01878
01879:+00001:-00086:-00100:003180.3596:01879
01880:-00397:+00046:-00072:003180.3596:01880
01881:-00130:+00030:-00174:003180.3596:01881
01882:+00382:-00329:-00054:003180.3596:01882
01883:-00450:+00056:-00119:003180.3596:01883
01884:-00458:-00022:-00196:003185.2387:01884
01885:+00263:-00027:-00195:003185.2387:01885
01886:+00206:+00215:-00373:003185.2387:01886
01887:-00367:-00290:-00428:003185.2387:01887
01888:-00139:-00002:-00635:003185.2387:01888
01889:+00250:+00293:-00679:003185.2387:01889
01890:+00202:-00388:-00492:003198.7490:01890
01891:-00528:+00274:-00487:003198.7490:01891
01892:-00307:+00214:-00406:003198.7490:01892
01893:+00457:-00041:-00611:003198.7490:01893
01894:-00190:+00282:-00349:003198.7490:01894
01895:-00517:-00020:-00354:003198.7490:01895
01896:+00105:-00008:-00382:003205.1752:01896
01897:+00416:+00443:-00288:003205.1752:01897
01898:-00308:-00195:-00215:003205.1752:01898
01899:-00622:+00164:-00374:003205.1752:01899
01900:-00072:-00097:-00145:003205.1752:01900
01901:+00641:-00295:+00081:003205.1752:01901
01902:-00191:+00374:+00083:003205.1752:01902
01903:-00406:+00042:+00039:003185.3171:01903
01904:+00264:-00072:-00022:003185.3171:01904
01905:+00024:+00143:+00233:003185.3171:01905
01906:-00219:-00284:+00245:003185.3171:01906
01907:+00025:+00223:+00121:003185.3171:01907
01908:+00366:-00602:+00179:003185.3171:01908
01909:+00077:-00046:-00188:003190.4589:01909
01910:-00345:+00009:+00643:003190.4589:01910
01911:-00143:-00173:+00137:003190.4589:01911
01912:+00264:+00055:+00186:003190.4589:01912
01913:-00307:-00081:+00391:003190.4589:01913
01914:-00389:-00068:+00200:003190.4589:01914
01915:+00382:+00524:+00307:003188.6049:01915
01916:+00044:+00048:-00040:003188.6049:01916
01917:-00389:+00122:-00083:003188.6049:01917
01918:-00175:+00420:+00063:003188.6049:01918
01919:+00257:+00063:+00344:003188.6049:01919
01920:+00425:+00441:-00098:003188.6049:01920
01921:-00468:-00330:+00426:003188.6049:01921
01922:-00402:+00359:+00319:003168.9165:01922
01923:+00579:-00197:+00388:003168.9165:01923
01924:+00146:+00434:-00170:003168.9165:01924
01925:-00284:-00115:+00423:003168.9165:01925
01926:+00103:+00331:-00138:003168.9165:01926
01927:+00354:+00167:+00038:003168.9165:01927
01928:-00035:+00481:-00072:003173.9409:01928
01929:-00397:+00174:+00055:003173.9409:01929
01930:+00046:+00431:+00253:003173.9409:01930
01931:+00649:+00081:-00033:003173.9409:01931
01932:-00384:+00028:-00219:003173.9409:01932
01933:-00417:-00113:-00083:003173.9409:01933
01934:+00312:-00070:-00270:003164.0319:01934
01935:+00475:+00073:-00386:003164.0319:01935
01936:-00188:-00213:-00144:003164.0319:01936
01937:+00015:+00179:-00559:003164.0319:01937
01938:+00447:-00081:-00092:003164.0319:01938
01939:+00436:+00314:-00452:003164.0319:01939
01940:-00308:-00131:+00039:003164.0319:01940
01941:-00114:+00386:-00062:003152.6713:01941
01942:+00546:+00028:+00081:003152.6713:01942
01943:-00036:+00117:-00298:003152.6713:01943
01944:-00449:-00307:+00133:003152.6713:01944
01945:+00209:+00022:-00118:003152.6713:01945
01946:+00392:+00108:+00051:003152.6713:01946
01947:-00150:+00009:-00101:003149.5439:01947
01948:-00619:+00087:+00055:003149.5439:01948
01949:-00147:-00188:+00353:003149.5439:01949
01950:+00454:-00105:+00270:003149.5439:01950
01951:-00382:+00038:-00109:003149.5439:01951
01952:-00367:+00026:+00368:003149.5439:01952
01953:+00277:+00090:+00052:003147.6525:01953
01954:+00305:-00069:+00317:003147.6525:01954
01955:-00274:-00081:+00450:003147.6525:01955
01956:-00079:+00364:+00183:003147.6525:01956
01957:+00388:-00244:+00374:003147.6525:01957
01958:+00173:+00554:+00105:003147.6525:01958
01959:-00608:-00209:+00578:003147.6525:01959
01960:-00185:-00022:-00157:003144.7084:01960
01961:+00450:+00169:+00121:003144.7084:01961
01962:-00188:+00103:+00126:003144.7084:01962
01963:-00786:+00342:-00280:003144.7084:01963
01964:+00114:+00314:+00222:003144.7084:01964
01965:+00263:-00063:-00039:003144.7084:01965
01966:+00125:+00112:+00071:003149.5676:01966
01967:-00561:+00022:+00134:003149.5676:01967
01968:+00019:+00075:-00095:003149.5676:01968
01969:+00261:+00077:+00144:003149.5676:01969
01970:-00291:+00025:-00266:003149.5676:01970
01971:-00511:-00074:+00069:003149.5676:01971
01972:+00526:+00154:-00207:003147.8120:01972
01973:+00021:-00135:-00184:003147.8120:01973
01974:-00371:-00158:-00072:003147.8120:01974
01975:-00107:+00277:-00110:003147.8120:01975
01976:+00423:+00185:-00192:003147.8120:01976
01977:+00215:-00051:-00017:003147.8120:01977
01978:-00529:+00317:-00188:003147.8120:01978
01979:-00344:-00364:+00107:003144.7204:01979
01980:+00316:+00226:-00448:003144.7204:01980
01981:-00261:-00122:+00019:003144.7204:01981
01982:-00529:-00115:-00067:003144.7204:01982
01983:+00146:+00243:-00023:003144.7204:01983
01984:+00226:-00337:+00119:003144.7204:01984
01985:-00095:-00203:+00052:003157.6408:01985
01986:-00386:+00060:-00027:003157.6408:01986
01987:+00112:+00174:-00195:003157.6408:01987
01988:+00186:+00079:-00146:003157.6408:01988
01989:-00349:+00329:-00221:003157.6408:01989
01990:-00543:-00247:+00251:003157.6408:01990
01991:+00402:+00287:-00145:003155.7707:01991
01992:+00171:-00118:+00213:003155.7707:01992
01993:-00279:-00341:+00046:003155.7707:01993
01994:-00298:+00322:+00241:003155.7707:01994
01995:+00168:-00079:+00058:003155.7707:01995
01996:+00109:-00064:-00027:003155.7707:01996
01997:-00477:+00364:+00117:003155.7707:01997
01998:-00455:-00012:+00073:003160.7526:01998
01999:+00324:+00148:+00017:003160.7526:01999
02000:-00110:+00350:+00035:003160.7526:02000
02001:-00542:-00284:-00064:003160.7526:02001
02002:-00043:+00267:+00138:003160.7526:02002
02003:+00219:-00196:-00088:003160.7526:02003
02004:+00012:-00195:-00264:003165.7727:02004
02005:-00403:+00266:+00017:003165.7727:02005
02006:-00069:-00090:-00219:003165.7727:02006
02007:+00363:-00172:-00139:003165.7727:02007
02008:-00316:+00286:-00187:003165.7727:02008
02009:-00444:-00176:-00400:003165.7727:02009
02010:+00290:-00029:-00618:003188.5747:02010
02011:+00102:+00260:-00469:003188.5747:02011
02012:-00347:-00201:-00457:003188.5747:02012
02013:-00071:+00043:-00443:003188.5747:02013
02014:+00304:-00046:-00466:003188.5747:02014
02015:+00055:-00610:-00395:003188.5747:02015
02016:-00306:+00151:-00686:003188.5747:02016
02017:-00111:-00047:-00336:003168.8508:02017
02018:+00386:-00039:-00659:003168.8508:02018
02019:-00041:+00364:-00410:003168.8508:02019
02020:-00339:+00100:-00390:003168.8508:02020
02021:+00002:-00062:-00241:003168.8508:02021
02022:+00260:+00054:-00332:003168.8508:02022
02023:+00041:-00093:-00285:003182.1872:02023
02024:-00323:+00117:-00016:003182.1872:02024
02025:-00027:+00128:+00187:003182.1872:02025
02026:+00141:-00047:+00327:003182.1872:02026
02027:-00064:-00032:+00434:003182.1872:02027
02028:-00019:+00203:+00207:003182.1872:02028
02029:+00244:-00169:+00366:003180.2873:02029
02030:+00055:+00169:+00080:003180.2873:02030
02031:-00176:-00149:+00021:003180.2873:02031
02032:+00043:+00288:+00001:003180.2873:02032
02033:+00003:+00118:+00245:003180.2873:02033
02034:+00031:+00384:+00087:003180.2873:02034
02035:-00275:+00209:+00407:003168.8684:02035
02036:-00028:-00112:+00705:003168.8684:02036
02037:+00453:+00179:+00105:003168.8684:02037
02038:-00235:-00188:+00316:003168.8684:02038
02039:-00550:+00009:+00372:003168.8684:02039
02040:-00155:+00023:+00156:003168.8684:02040
02041:+00268:+00300:+00202:003168.8684:02041
02042:-00192:-00061:+00043:003173.8989:02042
02043:-00305:+00051:+00146:003173.8989:02043
02044:+00000:+00089:+00212:003173.8989:02044
02045:+00600:+00229:-00007:003173.8989:02045
02046:-00408:+00075:+00141:003173.8989:02046
02047:-00266:+00113:-00082:003173.8989:02047
02048:+00365:+00076:-00013:003172.1328:02048
02049:+00093:+00127:-00106:003172.1328:02049
02050:-00327:+00153:+00164:003172.1328:02050
02051:+00021:-00007:-00003:003172.1328:02051
02052:+00449:+00106:-00054:003172.1328:02052
02053:+00229:-00249:+00180:003172.1328:02053
02054:-00310:+00261:-00209:003152.7128:02054
02055:-00080:+00084:+00018:003152.7128:02055
02056:+00656:+00275:-00142:003152.7128:02056
02057:-00387:-00053:+00083:003152.7128:02057
02058:-00418:+00175:-00067:003152.7128:02058
02059:+00266:+00156:-00173:003152.7128:02059
02060:+00585:+00222:-00214:003152.7128:02060
02061:-00399:-00048:-00102:003165.7846:02061
02062:-00208:+00100:-00411:003165.7846:02062
02063:+00097:-00165:-00354:003165.7846:02063
02064:+00528:-00006:-00285:003165.7846:02064
02065:-00474:-00403:-00082:003165.7846:02065
02066:-00269:-00246:-00196:003165.7846:02066
02067:+00359:-00020:-00052:003163.9785:02067
02068:+00107:-00375:+00132:003163.9785:02068
02069:-00316:+00153:-00046:003163.9785:02069
02070:+00120:-00258:+00149:003163.9785:02070
02071:+00450:+00381:-00137:003163.9785:02071
02072:+00065:+00065:-00224:003163.9785:02072
02073:-00420:+00093:-00076:003160.8471:02073
02074:+00030:+00078:+00303:003160.8471:02074
02075:+00467:+00076:-00001:003160.8471:02075
02076:-00479:-00058:+00059:003160.8471:02076
02077:-00478:+00174:+00030:003160.8471:02077
02078:+00258:-00176:+00296:003160.8471:02078
02079:+00397:+00091:+00223:003160.8471:02079
02080:-00403:-00079:+00352:003157.6704:02080
02081:-00332:+00159:+00076:003157.6704:02081
02082:+00107:-00019:+00328:003157.6704:02082
02083:+00178:+00306:+00156:003157.6704:02083
02084:-00465:+00097:+00306:003157.6704:02084
02085:-00391:+00331:+00305:003157.6704:02085
02086:+00330:+00147:+00146:003164.0617:02086
02087:-00114:+00395:+00202:003164.0617:02087
02088:-00522:+00288:+00106:003164.0617:02088
02089:-00143:+00274:+00198:003164.0617:02089
02090:+00304:+00342:+00307:003164.0617:02090
02091:+00052:+00292:+00088:003164.0617:02091
02092:-00416:-00121:+00202:003168.9643:02092
02093:-00072:+00286:-00178:003168.9643:02093
02094:+00266:-00090:+00216:003168.9643:02094
02095:-00417:+00087:-00272:003168.9643:02095
02096:-00524:+00121:+00146:003168.9643:02096
02097:+00152:-00002:-00084:003168.9643:02097
02098:+00331:+00195:-00049:003168.9643:02098
02099:-00400:+00064:-00134:003165.8203:02099
02100:-00291:-00041:-00014:003165.8203:02100
02101:+00116:+00192:-00113:003165.8203:02101
02102:+00316:+00182:-00089:003165.8203:02102
02103:-00521:-00344:-00122:003165.8203:02103
02104:-00271:-00024:+00025:003165.8203:02104
02105:+00234:-00270:-00070:003172.0732:02105
02106:-00012:-00082:-00352:003172.0732:02106
02107:-00344:+00151:-00063:003172.0732:02107
02108:+00211:-00196:-00011:003172.0732:02108
02109:+00272:+00035:-00198:003172.0732:02109
02110:+00070:+00094:-00096:003172.0732:02110
02111:-00232:-00035:+00147:003168.7553:02111
02112:+00115:+00179:+00198:003168.7553:02112
02113:+00307:+00213:-00107:003168.7553:02113
02114:-00375:+00034:+00168:003168.7553:02114
02115:-00306:+00389:-00022:003168.7553:02115
02116:+00192:-00077:+00047:003168.7553:02116
02117:+00330:+00288:+00088:003168.7553:02117
02118:-00344:-00034:-00056:003181.9279:02118
02119:-00239:+00000:-00022:003181.9279:02119
02120:+00071:+00065:+00016:003181.9279:02120
02121:+00254:+00042:-00240:003181.9279:02121
02122:-00353:+00015:+00014:003181.9279:02122
02123:-00261:+00289:-00207:003181.9279:02123
02124:+00382:-00185:-00121:003188.3442:02124
02125:-00084:+00191:-00394:003188.3442:02125
02126:-00388:-00014:-00086:003188.3442:02126
02127:-00013:-00068:-00125:003188.3442:02127
02128:+00386:+00160:-00481:003188.3442:02128
02129:+00067:-00267:-00465:003188.3442:02129
02130:-00216:-00111:-00583:003176.9550:02130
02131:-00029:-00157:-00465:003176.9550:02131
02132:+00403:-00271:-00824:003176.9550:02132
02133:-00332:-00021:-00271:003176.9550:02133
02134:-00377:+00020:-00198:003176.9550:02134
02135:+00435:-00104:-00520:003176.9550:02135
02136:+00667:+00301:-00303:003190.4167:02136
02137:-00537:-00067:-00288:003190.4167:02137
02138:-00415:+00131:-00489:003190.4167:02138
02139:+00069:+00084:-00242:003190.4167:02139
02140:+00218:+00487:-00326:003190.4167:02140
02141:-00731:+00046:+00366:003190.4167:02141
02142:-00607:+00188:+00434:003190.4167:02142
02143:+00407:-00196:+00209:003196.8017:02143
02144:+00245:+00192:+00179:003196.8017:02144
02145:+00059:+00282:-00001:003196.8017:02145
02146:+00038:-00018:+00232:003196.8017:02146
02147:+00235:+00241:+00113:003196.8017:02147
02148:-00175:+00060:+00555:003196.8017:02148
02149:-00155:+00227:+00243:003176.9189:02149
02150:+00329:+00505:+00261:003176.9189:02150
02151:+00409:+00005:+00520:003176.9189:02151
02152:-00138:+00345:+00458:003176.9189:02152
02153:-00381:+00142:+00320:003176.9189:02153
02154:+00252:+00202:+00096:003176.9189:02154
02155:+00240:+00147:+00233:003190.3859:02155
02156:-00251:-00037:-00148:003190.3859:02156
02157:-00074:+00212:+00318:003190.3859:02157
02158:+00016:-00132:+00123:003190.3859:02158
02159:-00197:-00180:+00205:003190.3859:02159
02160:-00401:+00167:-00060:003190.3859:02160
02161:+00109:-00194:-00212:003188.5017:02161
02162:+00186:-00002:+00014:003188.5017:02162
02163:-00327:+00061:+00011:003188.5017:02163
02164:-00489:+00129:-00319:003188.5017:02164
02165:+00630:+00187:-00040:003188.5017:02165
02166:+00576:-00235:+00175:003188.5017:02166
02167:+00102:+00139:-00118:003188.5017:02167
02168:-00183:-00136:+00257:003168.7912:02168
02169:+00520:+00254:-00322:003168.7912:02169
02170:+00342:+00007:+00236:003168.7912:02170
02171:-00281:+00012:-00195:003168.7912:02171
02172:-00283:+00124:+00061:003168.7912:02172
02173:+00521:-00030:-00283:003168.7912:02173
02174:+00249:+00335:-00380:003165.6887:02174
02175:-00273:+00207:-00114:003165.6887:02175
02176:+00051:+00007:-00048:003165.6887:02176
02177:+00377:+00285:+00097:003165.6887:02177
02178:-00027:-00049:-00111:003165.6887:02178
02179:-00471:+00054:-00354:003165.6887:02179
02180:-00087:+00276:-00218:003171.8452:02180
02181:+00177:-00317:-00127:003171.8452:02181
02182:-00513:+00244:-00227:003171.8452:02182
02183:-00498:-00058:+00087:003171.8452:02183
02184:+00772:-00018:+00113:003171.8452:02184
02185:+00511:+00136:-00168:003171.8452:02185
02186:-00360:-00338:+00038:003171.8452:02186
02187:+00013:+00447:-00149:003152.4592:02187
02188:+00497:-00117:+00260:003152.4592:02188
02189:+00166:+00283:-00095:003152.4592:02189
02190:-00453:-00398:+00220:003152.4592:02190
02191:-00262:-00012:+00024:003152.4592:02191
02192:+00492:+00065:+00262:003152.4592:02192
02193:+00139:-00092:-00029:003165.5153:02193
02194:-00623:-00012:+00033:003165.5153:02194
02195:+00053:+00024:+00442:003165.5153:02195
02196:+00241:-00057:-00135:003165.5153:02196
02197:-00298:+00111:+00062:003165.5153:02197
02198:-00357:+00079:+00097:003165.5153:02198
02199:+00011:-00015:+00110:003163.5847:02199
02200:+00318:+00250:+00435:003163.5847:02200
02201:-00406:-00132:-00095:003163.5847:02201
02202:-00336:+00107:+00162:003163.5847:02202
02203:+00262:+00205:+00439:003163.5847:02203
02204:+00300:+00041:+00035:003163.5847:02204
02205:-00257:+00095:-00066:003163.5847:02205
02206:-00002:+00253:+00085:003144.4152:02206
02207:+00181:+00013:+00224:003144.4152:02207
02208:+00138:+00267:+00101:003144.4152:02208
02209:-00507:-00078:+00077:003144.4152:02209
02210:-00202:+00111:+00078:003144.4152:02210
02211:+00258:+00035:-00008:003144.4152:02211
02212:+00223:+00093:-00405:003165.7067:02212
02213:-00608:+00046:+00151:003165.7067:02213
02214:+00043:+00219:-00350:003165.7067:02214
02215:+00258:+00015:-00133:003165.7067:02215
02216:-00159:+00029:-00211:003165.7067:02216
02217:-00288:-00186:-00110:003165.7067:02217
02218:+00185:+00023:-00293:003155.8181:02218
02219:+00342:-00040:-00118:003155.8181:02219
02220:-00488:-00037:-00278:003155.8181:02220
02221:-00393:-00364:+00033:003155.8181:02221
02222:+00332:+00220:-00573:003155.8181:02222
02223:+00301:+00002:-00118:003155.8181:02223
02224:-00393:+00160:-00357:003155.8181:02224
02225:+00181:-00022:+00165:003152.7248:02225
02226:+00289:+00145:+00136:003152.7248:02226
02227:+00228:+00191:+00049:003152.7248:02227
02228:-00517:-00138:+00201:003152.7248:02228
02229:+00093:-00166:+00266:003152.7248:02229
02230:+00249:+00001:+00034:003152.7248:02230
02231:+00123:+00002:-00122:003165.7963:02231
02232:-00690:-00002:+00192:003165.7963:02232
02233:+00412:+00323:+00025:003165.7963:02233
02234:+00231:-00118:+00402:003165.7963:02234
02235:-00280:+00340:-00056:003165.7963:02235
02236:-00226:-00098:+00428:003165.7963:02236
02237:+00317:+00175:+00087:003163.9606:02237
02238:+00251:+00205:+00281:003163.9606:02238
02239:-00519:+00071:+00275:003163.9606:02239
02240:-00385:+00199:+00120:003163.9606:02240
02241:+00488:+00377:+00154:003163.9606:02241
02242:+00327:+00014:+00216:003163.9606:02242
02243:-00351:+00135:+00187:003163.9606:02243
02244:+00076:+00295:-00005:003160.7646:02244
02245:+00356:+00160:+00189:003160.7646:02245
02246:+00169:+00365:+00165:003160.7646:02246
02247:-00412:-00127:+00189:003160.7646:02247
02248:-00090:+00131:+00165:003160.7646:02248
02249:+00488:+00191:+00043:003160.7646:02249
02250:+00282:+00062:-00087:003165.6767:02250
02251:-00554:-00009:-00016:003165.6767:02251
02252:+00213:+00266:-00134:003165.6767:02252
02253:+00433:-00028:-00201:003165.6767:02253
02254:-00029:+00097:-00420:003165.6767:02254
02255:-00410:-00310:-00243:003165.6767:02255
02256:+00036:-00040:-00488:003180.1728:02256
02257:+00272:-00119:-00238:003180.1728:02257
02258:-00053:-00261:-00726:003180.1728:02258
02259:-00369:-00643:-00493:003180.1728:02259
02260:+00509:+00009:-00919:003180.1728:02260
02261:+00386:-00244:-00681:003180.1728:02261
02262:-00492:-00249:-00766:003180.1728:02262
02263:+00366:+00261:-00637:003168.8391:02263
02264:+00520:-00110:-00218:003168.8391:02264
02265:+00302:+00267:-00582:003168.8391:02265
02266:-00445:-00603:-00326:003168.8391:02266
02267:+00190:+00106:-00519:003168.8391:02267
02268:+00737:-00171:+00093:003168.8391:02268
02269:+00612:-00155:-00582:003173.8808:02269
02270:-01092:-00643:+00410:003173.8808:02270
02271:+00030:+00752:-00259:003173.8808:02271
02272:+00455:-00358:+00731:003173.8808:02272
02273:-00308:+00544:-00148:003173.8808:02273
02274:-00254:+00081:+00289:003173.8808:02274
02275:+00293:+00370:-00158:003188.4960:02275
02276:+00566:+00631:+00091:003188.4960:02276
02277:-00411:-00049:+00560:003188.4960:02277
02278:-00642:+00345:+00300:003188.4960:02278
02279:+00081:+00163:+00673:003188.4960:02279
02280:+00617:+00095:+00329:003188.4960:02280
02281:-00174:+00218:+00310:003188.4960:02281
02282:-00083:+00053:+00335:003160.7465:02282
02283:-00055:-00140:+00572:003160.7465:02283
02284:+00120:+00365:+00143:003160.7465:02284
02285:-00307:+00177:+00491:003160.7465:02285
02286:-00126:+00552:-00065:003160.7465:02286
02287:+00815:+00305:+00560:003160.7465:02287
02288:+00352:+00072:+00302:003181.9519:02288
02289:-00463:+00510:+00477:003181.9519:02289
02290:-00082:-00197:+00398:003181.9519:02290
02291:+00645:+00156:-00054:003181.9519:02291
02292:-00376:-00176:+00117:003181.9519:02292
02293:-00193:+00087:-00013:003181.9519:02293
02294:-00088:-00034:+00074:003163.7099:02294
02295:+00410:-00086:+00057:003163.7099:02295
02296:-00335:+00054:-00025:003163.7099:02296
02297:-00162:+00064:-00018:003163.7099:02297
02298:+00556:-00017:-00175:003163.7099:02298
02299:+00578:-00093:-00157:003163.7099:02299
02300:-00563:-00154:+00016:003160.5632:02300
02301:+00145:+00111:-00218:003160.5632:02301
02302:+00578:+00375:-00250:003160.5632:02302
02303:+00006:+00051:-00216:003160.5632:02303
02304:-00436:+00332:-00481:003160.5632:02304
02305:-00097:-00035:+00098:003160.5632:02305
02306:+00721:+00246:-00539:003160.5632:02306
02307:+00236:-00153:-00016:003157.4321:02307
02308:-00377:+00033:-00303:003157.4321:02308
02309:+00234:+00030:-00351:003157.4321:02309
02310:+00516:-00272:-00263:003157.4321:02310
02311:-00310:-00069:-00444:003157.4321:02311
02312:-00211:-00318:+00117:003157.4321:02312
02313:+00258:-00143:-00091:003163.8352:02313
02314:+00196:+00021:-00239:003163.8352:02314
02315:-00374:+00053:+00007:003163.8352:02315
02316:+00071:+00155:+00068:003163.8352:02316
02317:+00392:-00030:-00090:003163.8352:02317
02318:+00271:+00067:+00091:003163.8352:02318
02319:-00393:+00007:+00100:003144.5092:02319
02320:+00103:+00061:+00178:003144.5092:02320
02321:+00319:+00207:+00455:003144.5092:02321
02322:-00285:-00196:+00219:003144.5092:02322
02323:-00264:+00034:+00206:003144.5092:02323
02324:+00007:+00044:+00346:003144.5092:02324
02325:+00435:-00184:+00096:003144.5092:02325
02326:-00138:+00136:+00354:003157.4855:02326
02327:-00549:+00086:+00364:003157.4855:02327
02328:+00329:+00111:+00261:003157.4855:02328
02329:+00488:+00286:+00342:003157.4855:02329
02330:-00594:-00066:+00385:003157.4855:02330
02331:-00067:+00191:+00165:003157.4855:02331
02332:+00332:+00129:+00365:003155.7111:02332
02333:+00074:-00027:+00152:003155.7111:02333
02334:-00508:+00183:+00117:003155.7111:02334
02335:-00385:+00352:+00229:003155.7111:02335
02336:+00571:+00039:+00236:003155.7111:02336
02337:+00404:+00250:+00203:003155.7111:02337
02338:-00582:+00082:+00352:003152.6127:02338
02339:-00046:+00006:+00162:003152.6127:02339
02340:+00558:+00164:-00263:003152.6127:02340
02341:-00075:+00081:-00075:003152.6127:02341
02342:-00568:+00271:-00196:003152.6127:02342
02343:-00215:+00249:-00103:003152.6127:02343
02344:+00704:+00277:-00241:003152.6127:02344
02345:+00084:-00200:+00206:003149.4252:02345
02346:-00451:+00403:-00212:003149.4252:02346
02347:+00265:-00239:+00095:003149.4252:02347
02348:+00733:+00174:-00419:003149.4252:02348
02349:-00216:-00302:-00086:003149.4252:02349
02350:-00354:-00141:-00698:003149.4252:02350
02351:+00188:-00273:+00094:003163.8527:02351
02352:+00289:+00151:-00374:003163.8527:02352
02353:-00280:-00261:-00308:003163.8527:02353
02354:-00181:+00094:-00187:003163.8527:02354
02355:+00579:-00175:-00303:003163.8527:02355
02356:+00273:-00216:-00097:003163.8527:02356
02357:-00398:+00145:+00284:003163.8527:02357
02358:+00104:-00297:-00159:003144.6384:02358
02359:+00551:-00062:+00030:003144.6384:02359
02360:-00284:+00149:-00022:003144.6384:02360
02361:-00323:-00041:-00028:003144.6384:02361
02362:-00006:+00182:+00201:003144.6384:02362
02363:+00377:+00033:-00005:003144.6384:02363
02364:-00114:-00003:+00161:003165.8503:02364
02365:-00457:+00289:+00241:003165.8503:02365
02366:+00274:-00174:+00220:003165.8503:02366
02367:+00449:-00009:+00137:003165.8503:02367
02368:-00601:+00172:+00284:003165.8503:02368
02369:-00219:-00165:+00148:003165.8503:02369
02370:+00431:+00080:+00394:003172.2167:02370
02371:+00170:+00283:+00259:003172.2167:02371
02372:-00466:+00206:+00187:003172.2167:02372
02373:-00376:+00400:+00011:003172.2167:02373
02374:+00550:+00045:+00211:003172.2167:02374
02375:+00299:+00134:+00229:003172.2167:02375
02376:-00448:+00358:+00374:003160.8176:02376
02377:+00045:+00003:+00090:003160.8176:02377
02378:+00511:+00125:+00060:003160.8176:02378
02379:-00173:+00296:+00004:003160.8176:02379
02380:-00401:+00041:-00512:003160.8176:02380
02381:-00017:+00045:-00113:003160.8176:02381
02382:+00384:+00384:-00384:003160.8176:02382
02383:-00225:-00328:-00079:003182.3022:02383
02384:-00367:+00256:-00295:003182.3022:02384
02385:+00517:-00020:-00253:003182.3022:02385
02386:+00511:-00363:-00570:003182.3022:02386
02387:-00426:-00050:-00566:003182.3022:02387
02388:-00118:-00164:-00389:003182.3022:02388
02389:+00396:-00296:-00605:003180.3901:02389
02390:+00114:-00054:-00755:003180.3901:02390
02391:-00407:-00378:-00636:003180.3901:02391
02392:+00004:-00211:-00854:003180.3901:02392
02393:+00790:+00224:-00687:003180.3901:02393
02394:+00324:-00197:-00559:003180.3901:02394
02395:-00382:+00113:-00642:003177.0568:02395
02396:+00224:+00159:-00188:003177.0568:02396
02397:+00698:-00201:-00158:003177.0568:02397
02398:-00288:+00252:-00021:003177.0568:02398
02399:-00596:-00155:-00032:003177.0568:02399
02400:+00150:+00077:+00173:003177.0568:02400
02401:+00451:-00033:-00133:003177.0568:02401
02402:-00326:+00092:+00092:003190.3190:02402
02403:-00794:+00292:-00040:003190.3190:02403
02404:+00385:-00156:+00381:003190.3190:02404
02405:+00384:-00109:+00198:003190.3190:02405
02406:-00303:-00171:+00106:003190.3190:02406
02407:+00172:+00124:+00226:003190.3190:02407
02408:+00470:+00326:+00181:003188.5627:02408
02409:-00188:-00109:+00234:003188.5627:02409
02410:-00494:+00412:+00009:003188.5627:02410
02411:-00146:+00438:+00411:003188.5627:02411
02412:+00595:+00168:+00376:003188.5627:02412
02413:+00258:+00320:+00286:003188.5627:02413
02414:-00435:+00235:+00576:003168.8801:02414
02415:+00254:+00052:+00299:003168.8801:02415
02416:+00542:+00232:+00269:003168.8801:02416
02417:-00005:-00271:+00267:003168.8801:02417
02418:-00317:+00114:+00247:003168.8801:02418
02419:+00053:+00175:+00283:003168.8801:02419
02420:+00257:-00179:+00146:003182.1513:02420
02421:-00086:+00170:+00416:003182.1513:02421
02422:-00316:+00106:+00085:003182.1513:02422
02423:+00382:+00088:+00045:003182.1513:02423
02424:+00285:+00582:+00042:003182.1513:02424
02425:-00478:-00069:+00290:003182.1513:02425
02426:+00187:+00248:+00094:003182.1513:02426
02427:+00554:+00539:+00189:003180.3112:02427
02428:+00087:-00186:+00047:003180.3112:02428
02429:-00375:+00446:+00118:003180.3112:02429
02430:+00174:-00029:+00255:003180.3112:02430
02431:+00831:+00192:-00150:003180.3112:02431
02432:+00463:+00567:+00382:003180.3112:02432
02433:-00666:+00008:-00198:003152.7128:02433
02434:+00310:+00368:+00003:003152.7128:02434
02435:+00545:+00079:-00261:003152.7128:02435
02436:-00193:+00204:-00615:003152.7128:02436
02437:-00604:+00324:+00327:003152.7128:02437
02438:+00280:+00352:-00528:003152.7128:02438
02439:+00148:-00224:-00630:003174.0131:02439
02440:-00346:+00220:-00265:003174.0131:02440
02441:-00237:-00510:-00257:003174.0131:02441
02442:+00473:+00055:-00212:003174.0131:02442
02443:+00088:-00014:-00233:003174.0131:02443
02444:-00471:-00152:-00114:003174.0131:02444
02445:+00517:+00188:+00036:003174.0131:02445
02446:+00409:-00136:-00320:003172.1147:02446
02447:-00203:-00059:-00241:003172.1147:02447
02448:-00391:-00120:+00211:003172.1147:02448
02449:+00621:-00168:+00269:003172.1147:02449
02450:+00243:-00127:+00403:003172.1147:02450
02451:-00411:+00145:+00031:003172.1147:02451
02452:-00405:-00132:+00131:003160.8232:02452
02453:+00523:+00478:+00031:003160.8232:02453
02454:+00163:-00005:+00223:003160.8232:02454
02455:-00636:+00329:-00060:003160.8232:02455
02456:-00501:+00347:+00327:003160.8232:02456
02457:+00311:+00397:-00131:003160.8232:02457
02458:-00128:+00121:+00399:003173.9887:02458
02459:-00608:-00184:+00480:003173.9887:02459
02460:+00064:+00005:+00481:003173.9887:02460
02461:+00218:-00080:+00103:003173.9887:02461
02462:+00015:-00029:-00078:003173.9887:02462
02463:-00667:-00132:-00164:003173.9887:02463
02464:+00586:+00467:-00015:003173.9887:02464
02465:+00178:+00260:-00079:003172.1210:02465
02466:-00224:+00093:-00392:003172.1210:02466
02467:-00614:+00230:+00451:003172.1210:02467
02468:+00517:+00304:-00319:003172.1210:02468
02469:+00232:-00212:+00279:003172.1210:02469
02470:-00100:+00434:-00311:003172.1210:02470
02471:-00403:-00296:+00368:003160.5805:02471
02472:+00229:-00050:-00195:003160.5805:02472
02473:+00352:+00177:+00331:003160.5805:02473
02474:-00469:-00484:-00085:003160.5805:02474
02475:-00405:+00277:-00655:003160.5805:02475
02476:+00054:+00451:+00053:003160.5805:02476
02477:+00121:-00195:-00037:003173.7543:02477
02478:-00308:+00040:+00093:003173.7543:02478
02479:-00060:+00107:+00124:003173.7543:02479
02480:+00149:-00351:-00128:003173.7543:02480
02481:+00278:-00039:-00171:003173.7543:02481
02482:-00367:-00217:+00140:003173.7543:02482
02483:+00248:+00146:+00034:003173.7543:02483
02484:+00263:+00293:+00061:003163.6623:02484
02485:-00202:-00235:-00255:003163.6623:02485
02486:-00283:+00195:+00330:003163.6623:02486
02487:+00321:+00332:+00081:003163.6623:02487
02488:+00224:-00199:+00173:003163.6623:02488
02489:-00040:+00274:-00097:003163.6623:02489
02490:-00168:-00115:+00288:003160.5861:02490
02491:+00268:+00173:-00037:003160.5861:02491
02492:+00263:+00106:+00233:003160.5861:02492
02493:-00399:-00147:-00182:003160.5861:02493
02494:-00365:+00175:+00102:003160.5861:02494
02495:+00358:+00439:+00185:003160.5861:02495
02496:-00033:-00077:+00071:003181.9033:02496
02497:-00386:+00186:+00318:003181.9033:02497
02498:+00005:+00123:+00349:003181.9033:02498
02499:+00341:-00054:+00005:003181.9033:02499
02500:+00106:+00037:-00387:003181.9033:02500
02501:-00684:-00053:-00214:003181.9033:02501
02502:+00482:+00120:-00163:003181.9033:02502
02503:+00469:+00361:-00129:003171.8090:02503
02504:-00373:-00394:-00244:003171.8090:02504
02505:-00649:+00295:-00140:003171.8090:02505
02506:+00416:+00297:-00328:003171.8090:02506
02507:+00394:-00183:-00187:003171.8090:02507
02508:-00134:+00160:-00090:003171.8090:02508
02509:-00185:-00025:-00258:003168.5827:02509
02510:+00528:-00142:-00456:003168.5827:02510
02511:+00554:+00249:-00211:003168.5827:02511
02512:-00562:-00513:-00527:003168.5827:02512
02513:-00286:+00054:-00685:003168.5827:02513
02514:+00493:+00137:-00361:003168.5827:02514
02515:-00287:-00290:-00520:003181.9279:02515
02516:-00643:+00046:+00026:003181.9279:02516
02517:-00032:+00082:-00338:003181.9279:02517
02518:+00676:-00253:-00033:003181.9279:02518
02519:+00127:+00239:-00124:003181.9279:02519
02520:-00779:-00058:+00021:003181.9279:02520
02521:+00086:-00111:+00009:003188.2836:02521
02522:+00768:+00389:+00224:003188.2836:02522
02523:-00172:-00326:+00061:003188.2836:02523
02524:-00314:+00496:-00069:003188.2836:02524
02525:-00210:+00007:+00307:003188.2836:02525
02526:+00368:+00144:+00005:003188.2836:02526
02527:-00204:+00223:+00438:003188.2836:02527
02528:-00013:+00083:+00045:003176.7272:02528
02529:+00345:+00303:+00351:003176.7272:02529
02530:+00359:+00474:+00132:003176.7272:02530
02531:-00206:+00190:+00345:003176.7272:02531
02532:+00049:+00272:+00399:003176.7272:02532
02533:+00164:+00045:+00323:003176.7272:02533
02534:-00306:+00083:+00193:003173.6523:02534
02535:-00307:+00059:+00173:003173.6523:02535
02536:-00020:-00127:+00186:003173.6523:02536
02537:+00425:+00166:+00182:003173.6523:02537
02538:-00255:+00043:-00015:003173.6523:02538
02539:-00274:-00270:+00147:003173.6523:02539
02540:+00384:+00288:+00151:003180.0463:02540
02541:+00525:-00243:+00078:003180.0463:02541
02542:-00224:+00442:+00050:003180.0463:02542
02543:-00252:-00117:+00239:003180.0463:02543
02544:+00349:+00021:-00143:003180.0463:02544
02545:+00175:+00436:-00017:003180.0463:02545
02546:-00363:-00230:+00043:003180.0463:02546
02547:+00013:+00095:-00222:003152.4362:02547
02548:+00558:+00207:-00096:003152.4362:02548
02549:+00151:-00258:-00176:003152.4362:02549
02550:-00369:+00466:+00131:003152.4362:02550
02551:+00171:-00124:-00022:003152.4362:02551
02552:+00733:+00264:-00120:003152.4362:02552
02553:-00422:+00210:-00213:003165.4736:02553
02554:-00640:+00293:-00401:003165.4736:02554
02555:-00260:+00048:-00078:003165.4736:02555
02556:+00665:+00658:-00016:003165.4736:02556
02557:-00003:+00129:+00011:003165.4736:02557
02558:-00375:+00184:-00052:003165.4736:02558
02559:+00072:+00015:+00029:003163.7275:02559
02560:+00474:-00185:-00144:003163.7275:02560
02561:-00286:+00074:+00159:003163.7275:02561
02562:-00209:-00269:-00072:003163.7275:02562
02563:+00160:-00407:-00021:003163.7275:02563
02564:+00154:+00282:-00305:003163.7275:02564
02565:-00273:-00430:+00014:003163.7275:02565
02566:+00087:+00048:-00216:003152.4711:02566
02567:+00559:-00151:-00003:003152.4711:02567
02568:+00053:-00183:-00162:003152.4711:02568
02569:-00435:+00157:+00130:003152.4711:02569
02570:+00221:-00307:+00406:003152.4711:02570
02571:+00455:-00260:+00353:003152.4711:02571
02572:-00316:-00022:+00026:003165.4677:02572
02573:-00438:+00237:+00101:003165.4677:02573
02574:-00055:+00241:+00046:003165.4677:02574
02575:+00161:+00310:+00197:003165.4677:02575
02576:-00285:+00139:+00432:003165.4677:02576
02577:-00153:+00288:+00159:003165.4677:02577
02578:+00144:-00033:+00287:003180.0283:02578
02579:+00242:+00015:+00005:003180.0283:02579
02580:-00456:+00088:+00353:003180.0283:02580
02581:-00247:+00039:-00032:003180.0283:02581
02582:+00396:-00152:+00335:003180.0283:02582
02583:-00045:+00149:-00067:003180.0283:02583
02584:-00504:-00086:-00025:003180.0283:02584
02585:-00120:+00189:-00022:003160.6518:02585
02586:+00625:+00164:+00034:003160.6518:02586
02587:+00069:+00044:-00080:003160.6518:02587
02588:-00480:+00239:+00202:003160.6518:02588
02589:+00158:-00022:+00047:003160.6518:02589
02590:+00528:-00026:+00119:003160.6518:02590
02591:-00421:+00070:-00112:003165.6767:02591
02592:-00532:+00147:-00209:003165.6767:02592
02593:+00030:-00048:+00054:003165.6767:02593
02594:+00327:+00345:-00225:003165.6767:02594
02595:-00242:+00061:+00224:003165.6767:02595
02596:-00438:+00068:-00116:003165.6767:02596
02597:+00319:+00131:+00095:003172.0368:02597
02598:+00475:+00055:-00330:003172.0368:02598
02599:-00357:-00082:+00035:003172.0368:02599
02600:-00401:+00093:+00137:003172.0368:02600
02601:+00474:-00199:+00122:003172.0368:02601
02602:+00002:+00049:-00195:003172.0368:02602
02603:-00334:-00109:-00103:003168.8032:02603
02604:-00027:-00059:-00046:003168.8032:02604
02605:+00693:+00247:-00135:003168.8032:02605
02606:+00130:-00009:+00182:003168.8032:02606
02607:-00421:+00141:-00085:003168.8032:02607
02608:+00277:-00115:+00400:003168.8032:02608
02609:+00557:+00081:-00005:003168.8032:02609
02610:-00211:+00023:+00120:003173.8566:02610
02611:-00364:-00038:-00051:003173.8566:02611
02612:-00044:-00003:+00213:003173.8566:02612
02613:+00269:+00414:+00167:003173.8566:02613
02614:-00188:-00033:+00198:003173.8566:02614
02615:-00302:+00196:+00109:003173.8566:02615
02616:+00361:+00114:+00101:003172.0429:02616
02617:+00328:-00045:-00126:003172.0429:02617
02618:-00474:+00294:+00288:003172.0429:02618
02619:-00540:-00148:+00122:003172.0429:02619
02620:+00499:-00005:-00017:003172.0429:02620
02621:+00164:+00276:-00099:003172.0429:02621
02622:-00307:-00141:-00002:003168.8212:02622
02623:-00229:+00164:-00297:003168.8212:02623
02624:+00609:+00034:-00096:003168.8212:02624
02625:+00284:-00311:-00259:003168.8212:02625
02626:-00269:+00229:-00328:003168.8212:02626
02627:+00147:-00495:-00260:003168.8212:02627
02628:+00577:-00171:-00611:003168.8212:02628
02629:-00230:-00026:-00421:003190.3676:02629
02630:-00355:-00116:-00849:003190.3676:02630
02631:+00162:-00264:-00788:003190.3676:02631
02632:+00224:+00147:-00878:003190.3676:02632
02633:-00279:-00263:-00758:003190.3676:02633
02634:-00330:+00059:-00797:003190.3676:02634
02635:+00324:+00440:-00301:003188.5324:02635
02636:+00110:-00310:-00185:003188.5324:02636
02637:-00462:+00116:-00079:003188.5324:02637
02638:-00493:-00116:+00220:003188.5324:02638
02639:+00439:-00340:-00327:003188.5324:02639
02640:-00294:+00075:-00086:003188.5324:02640
02641:-00717:-00024:+00133:003176.9250:02641
02642:-00004:+00247:+00469:003176.9250:02642
02643:+00595:-00048:+00148:003176.9250:02643
02644:+00221:-00012:+00006:003176.9250:02644
02645:-00523:+00412:+00170:003176.9250:02645
02646:+00492:+00291:+00193:003176.9250:02646
02647:+00294:+00211:+00443:003176.9250:02647
02648:-00036:+00191:+00111:003182.1513:02648
02649:-00445:+00292:+00322:003182.1513:02649
02650:+00567:+00227:+00199:003182.1513:02650
02651:+00142:-00032:+00302:003182.1513:02651
02652:-00240:-00306:+00347:003182.1513:02652
02653:-00119:+00369:+00306:003182.1513:02653
02654:+00251:-00241:+00383:003180.2629:02654
02655:+00331:+00448:+00027:003180.2629:02655
02656:-00646:-00172:+00334:003180.2629:02656
02657:-00395:+00071:+00278:003180.2629:02657
02658:+00310:+00085:+00288:003180.2629:02658
02659:+00012:-00114:+00012:003180.2629:02659
02660:-00190:+00130:+00090:003152.5422:02660
02661:+00110:-00114:+00095:003152.5422:02661
02662:+00413:+00223:+00142:003152.5422:02662
02663:+00134:+00368:-00028:003152.5422:02663
02664:-00132:+00140:-00159:003152.5422:02664
02665:+00190:+00272:+00084:003152.5422:02665
02666:+00336:+00009:+00162:003165.4736:02666
02667:-00130:+00061:+00093:003165.4736:02667
02668:-00006:-00017:+00100:003165.4736:02668
02669:+00461:-00250:-00282:003165.4736:02669
02670:+00053:+00214:-00606:003165.4736:02670
02671:-00610:+00403:-00245:003165.4736:02671
02672:-00575:+00330:-00130:003165.4736:02672
02673:+00173:+00255:-00064:003163.6623:02673
02674:+00437:+00274:+00291:003163.6623:02674
02675:-00224:+00157:-00068:003163.6623:02675
02676:-00199:+00138:+00020:003163.6623:02676
02677:-00120:+00200:-00131:003163.6623:02677
02678:-00207:-00370:-00121:003163.6623:02678
02679:-00232:+00147:-00325:003152.4362:02679
02680:+00202:-00383:+00003:003152.4362:02680
02681:+00420:-00265:+00140:003152.4362:02681
02682:+00180:+00116:-00027:003152.4362:02682
02683:-00274:+00040:+00078:003152.4362:02683
02684:+00377:+00059:-00114:003152.4362:02684
02685:+00403:+00190:-00016:003165.4494:02685
02686:-00285:-00092:+00438:003165.4494:02686
02687:-00346:+00155:+00000:003165.4494:02687
02688:+00364:+00041:-00058:003165.4494:02688
02689:+00073:-00221:-00026:003165.4494:02689
02690:-00345:+00001:-00057:003165.4494:02690
02691:-00183:-00248:+00330:003165.4494:02691
02692:+00262:+00196:-00150:003171.8754:02692
02693:-00011:-00006:+00183:003171.8754:02693
02694:-00539:+00174:+00090:003171.8754:02694
02695:-00318:+00382:+00233:003171.8754:02695
02696:+00399:+00225:-00013:003171.8754:02696
02697:-00310:+00157:-00012:003171.8754:02697
02698:-00685:+00101:+00647:003168.6896:02698
02699:+00303:+00372:+00239:003168.6896:02699
02700:+00303:+00032:+00368:003168.6896:02700
02701:+00016:+00400:+00239:003168.6896:02701
02702:-00313:-00078:+00388:003168.6896:02702
02703:+00214:+00199:-00045:003168.6896:02703
02704:+00265:+00070:+00443:003173.6884:02704
02705:-00444:-00038:-00087:003173.6884:02705
02706:-00300:+00370:+00090:003173.6884:02706
02707:+00210:+00078:-00230:003173.6884:02707
02708:+00110:+00033:-00137:003173.6884:02708
02709:-00576:+00123:+00165:003173.6884:02709
02710:+00027:+00063:-00040:003173.6884:02710
02711:+00374:+00118:+00068:003180.0642:02711
02712:+00145:+00317:-00401:003180.0642:02712
02713:-00460:-00285:+00142:003180.0642:02713
02714:+00019:+00295:-00347:003180.0642:02714
02715:+00399:+00152:-00016:003180.0642:02715
02716:-00293:-00121:-00179:003180.0642:02716
02717:-00322:-00060:-00225:003168.6064:02717
02718:+00232:+00179:-00368:003168.6064:02718
02719:+00300:-00034:-00038:003168.6064:02719
02720:-00144:+00238:-00203:003168.6064:02720
02721:-00035:-00249:-00030:003168.6064:02721
02722:+00245:+00209:-00022:003168.6064:02722
02723:+00332:-00070:+00058:003173.6762:02723
02724:-00464:-00079:-00104:003173.6762:02724
02725:-00301:+00050:+00291:003173.6762:02725
02726:+00182:+00106:-00109:003173.6762:02726
02727:+00008:+00130:-00004:003173.6762:02727
02728:-00419:+00203:+00306:003173.6762:02728
02729:+00058:+00212:-00178:003173.6762:02729
02730:+00238:+00220:+00422:003180.1005:02730
02731:-00092:-00002:+00197:003180.1005:02731
02732:-00365:-00170:+00092:003180.1005:02732
02733:+00147:+00365:-00043:003180.1005:02733
02734:+00299:-00249:+00097:003180.1005:02734
02735:-00384:+00361:-00054:003180.1005:02735
02736:-00533:+00122:+00294:003168.6540:02736
02737:+00285:+00114:-00185:003168.6540:02737
02738:+00212:+00302:+00259:003168.6540:02738
02739:-00449:-00116:+00315:003168.6540:02739
02740:-00145:+00271:-00036:003168.6540:02740
02741:+00289:+00123:-00015:003168.6540:02741
02742:+00301:-00061:-00276:003181.9519:02742
02743:-00498:-00099:-00041:003181.9519:02743
02744:-00132:-00097:-00561:003181.9519:02744
02745:+00535:-00360:-00425:003181.9519:02745
02746:-00268:-00011:-00603:003181.9519:02746
02747:-00633:-00319:-00668:003181.9519:02747
02748:+00319:-00244:-00901:003196.8381:02748
02749:+00538:-00001:-00871:003196.8381:02749
02750:-00421:-00346:-00883:003196.8381:02750
02751:-00399:-00147:-00718:003196.8381:02751
02752:+00103:+00279:-00365:003196.8381:02752
02753:+00482:+00196:-00113:003196.8381:02753
02754:-01090:-00222:-00189:003196.8381:02754
02755:-00660:+00002:-00476:003176.9611:02755
02756:+00581:-00144:-00094:003176.9611:02756
02757:-00211:+00045:-00461:003176.9611:02757
02758:-01024:-00135:-00181:003176.9611:02758
02759:-00444:+00181:+00108:003176.9611:02759
02760:+00326:-00109:-00025:003176.9611:02760
02761:+00176:+00018:+00022:003190.4350:02761
02762:-00317:+00242:+00261:003190.4350:02762
02763:+00060:+00154:+00304:003190.4350:02763
02764:+00452:+00106:+00449:003190.4350:02764
02765:-00444:+00193:+00331:003190.4350:02765
02766:-00199:+00072:+00560:003190.4350:02766
02767:+00595:+00145:+00432:003172.1027:02767
02768:+00584:+00091:+00313:003172.1027:02768
02769:-00333:+00138:+00189:003172.1027:02769
02770:-00304:+00135:+00350:003172.1027:02770
02771:+00079:+00122:+00173:003172.1027:02771
02772:+00436:+00135:+00194:003172.1027:02772
02773:-00501:+00055:+00274:003172.1027:02773
02774:-00206:-00002:+00273:003152.6599:02774
02775:+00613:-00167:+00093:003152.6599:02775
02776:-00142:-00036:+00065:003152.6599:02776
02777:-00443:+00000:+00101:003152.6599:02777
02778:+00187:-00134:+00078:003152.6599:02778
02779:+00657:-00078:+00050:003152.6599:02779
02780:-00026:-00067:-00031:003157.6408:02780
02781:-00639:+00354:-00072:003157.6408:02781
02782:-00227:+00049:+00258:003157.6408:02782
02783:+00628:+00145:-00028:003157.6408:02783
02784:-00260:+00095:+00271:003157.6408:02784
02785:-00348:+00246:-00096:003157.6408:02785
02786:+00210:-00089:+00230:003147.7709:02786
02787:+00378:+00223:-00060:003147.7709:02787
02788:-00202:+00106:+00039:003147.7709:02788
02789:-00420:+00597:-00153:003147.7709:02789
02790:-00310:+00202:-00153:003147.7709:02790
02791:+00082:+00443:+00059:003147.7709:02791
02792:-00323:+00310:+00324:003147.7709:02792
02793:+00012:+00568:+00036:003144.6850:02793
02794:+00363:+00028:+00214:003144.6850:02794
02795:-00378:+00338:-00201:003144.6850:02795
02796:-00631:-00532:+00146:003144.6850:02796
02797:-00068:-00087:-00535:003144.6850:02797
02798:+00332:-00211:-00485:003144.6850:02798
02799:+00348:-00296:+00036:003157.6225:02799
02800:+00121:+00439:-00195:003157.6225:02800
02801:-00085:-00035:+00457:003157.6225:02801
02802:+00326:-00126:+00048:003157.6225:02802
02803:-00160:-00032:+00073:003157.6225:02803
02804:+00061:+00026:-00003:003157.6225:02804
02805:+00316:-00171:-00009:003164.0021:02805
02806:+00173:+00652:-00263:003164.0021:02806
02807:-00223:-00177:+00005:003164.0021:02807
02808:+00004:+00306:-00698:003164.0021:02808
02809:+00094:+00232:+00405:003164.0021:02809
02810:+00235:+00087:-00235:003164.0021:02810
02811:+00065:-00062:+00406:003164.0021:02811
02812:-00042:+00378:+00475:003152.6657:02812
02813:+00243:-00088:+00427:003152.6657:02813
02814:-00502:+00077:+00357:003152.6657:02814
02815:-00379:+00088:+00628:003152.6657:02815
02816:-00047:-00117:+00370:003152.6657:02816
02817:+00520:+00718:-00035:003152.6657:02817
02818:-00266:+00198:+00212:003149.5556:02818
02819:-00418:+00459:+00103:003149.5556:02819
02820:-00261:+00316:+00591:003149.5556:02820
02821:+00600:+00484:+00081:003149.5556:02821
02822:-00421:-00423:+00496:003149.5556:02822
02823:-00391:+00293:+00001:003149.5556:02823
02824:+00321:-00300:+00376:003163.9785:02824
02825:+00283:+00344:+00004:003163.9785:02825
02826:-00355:-00118:+00292:003163.9785:02826
02827:-00429:+00124:-00179:003163.9785:02827
02828:+00133:+00247:+00026:003163.9785:02828
02829:+00363:+00133:-00281:003163.9785:02829
02830:-00184:+00071:+00020:003163.9785:02830
02831:-00431:+00203:-00132:003152.7072:02831
02832:+00389:-00020:-00304:003152.7072:02832
02833:+00025:-00003:-00290:003152.7072:02833
02834:-00348:-00116:-00219:003152.7072:02834
02835:-00169:-00101:-00176:003152.7072:02835
02836:+00301:+00059:-00305:003152.7072:02836
02837:+00053:-00138:-00203:003157.6105:02837
02838:-00493:+00004:-00219:003157.6105:02838
02839:-00211:+00236:-00171:003157.6105:02839
02840:+00349:-00180:-00106:003157.6105:02840
02841:-00479:-00041:-00118:003157.6105:02841
02842:-00411:+00203:-00339:003157.6105:02842
02843:+00167:-00159:-00007:003163.9545:02843
02844:+00222:+00441:-00159:003163.9545:02844
02845:-00446:-00111:-00193:003163.9545:02845
02846:-00132:+00058:-00444:003163.9545:02846
02847:+00241:+00091:+00393:003163.9545:02847
02848:+00442:+00259:+00292:003163.9545:02848
02849:-00744:+00039:+00584:003163.9545:02849
02850:-00360:+00436:+00295:003152.6657:02850
02851:+00331:+00020:+00370:003152.6657:02851
02852:-00022:+00202:+00068:003152.6657:02852
02853:-00339:-00234:+00419:003152.6657:02853
02854:+00001:+00465:+00227:003152.6657:02854
02855:+00209:-00017:+00348:003152.6657:02855
02856:-00205:-00056:+00110:003165.7370:02856
02857:-00350:+00424:+00215:003165.7370:02857
02858:-00120:+00000:+00326:003165.7370:02858
02859:+00313:+00141:-00118:003165.7370:02859
02860:-00424:+00235:+00144:003165.7370:02860
02861:-00464:-00061:+00140:003165.7370:02861
02862:+00387:+00076:+00175:003163.9184:02862
02863:+00017:-00146:-00012:003163.9184:02863
02864:-00353:-00436:+00389:003163.9184:02864
02865:-00356:+00188:-00015:003163.9184:02865
02866:+00334:-00209:-00167:003163.9184:02866
02867:+00209:-00128:-00298:003163.9184:02867
02868:-00323:+00008:-00366:003163.9184:02868
02869:-00457:-00375:-00211:003160.7226:02869
02870:+00574:-00099:-00482:003160.7226:02870
02871:-00197:-00412:-00435:003160.7226:02871
02872:-00363:-00331:-00504:003160.7226:02872
02873:+00150:-00007:-00032:003160.7226:02873
02874:+00610:-00664:-00747:003160.7226:02874
02875:-00108:-00395:-00393:003173.9528:02875
02876:-00537:-00151:-00623:003173.9528:02876
02877:+00036:-00371:-00795:003173.9528:02877
02878:+00230:-00080:-00672:003173.9528:02878
02879:-00409:-00006:-00541:003173.9528:02879
02880:-00631:-00524:-00457:003173.9528:02880
02881:+00665:+00181:-00448:003172.0969:02881
02882:+00128:-00238:-00165:003172.0969:02882
02883:-00208:-00386:-00517:003172.0969:02883
02884:-00349:+00378:-00149:003172.0969:02884
02885:+00229:-00063:-00166:003172.0969:02885
02886:+00100:+00406:-00200:003172.0969:02886
02887:-00537:-00099:+00219:003172.0969:02887
02888:-00306:+00057:-00049:003160.7226:02888
02889:+00404:+00340:+00124:003160.7226:02889
02890:-00153:-00129:+00057:003160.7226:02890
02891:-00420:+00108:-00035:003160.7226:02891
02892:+00051:+00042:+00409:003160.7226:02892
02893:+00351:-00008:+00155:003160.7226:02893
02894:+00148:+00196:+00230:003165.7370:02894
02895:-00205:-00101:+00341:003165.7370:02895
02896:+00237:+00048:+00349:003165.7370:02896
02897:+00456:+00099:+00386:003165.7370:02897
02898:-00372:-00058:+00264:003165.7370:02898
02899:-00394:+00321:+00327:003165.7370:02899
02900:+00324:-00203:+00261:003155.8239:02900
02901:+00218:+00457:+00253:003155.8239:02901
02902:-00205:+00392:+00275:003155.8239:02902
02903:-00155:+00025:+00169:003155.8239:02903
02904:+00215:+00270:+00341:003155.8239:02904
02905:+00031:+00228:+00270:003155.8239:02905
02906:-00590:+00092:+00066:003155.8239:02906
02907:-00370:+00232:+00242:003144.6499:02907
02908:+00090:-00049:+00125:003144.6499:02908
02909:-00119:+00571:+00207:003144.6499:02909
02910:-00448:+00760:-00111:003144.6499:02910
02911:-00163:-00096:+00254:003144.6499:02911
02912:+00067:+00375:+00246:003144.6499:02912
02913:+00146:-00094:+00302:003165.7187:02913
02914:-00290:-00132:-00273:003165.7187:02914
02915:+00310:+00182:-00088:003165.7187:02915
02916:+00352:-00015:+00084:003165.7187:02916
02917:-00296:+00000:-00681:003165.7187:02917
02918:-00397:-00051:-00190:003165.7187:02918
02919:+00823:+00272:-00500:003163.9367:02919
02920:+00854:+00034:+00045:003163.9367:02920
02921:-00224:+00326:-00376:003163.9367:02921
02922:-00258:-00048:+00051:003163.9367:02922
02923:+00245:+00300:-00032:003163.9367:02923
02924:+00508:-00189:-00176:003163.9367:02924
02925:-00281:+00108:-00570:003163.9367:02925
02926:-00192:-00096:-00274:003144.5854:02926
02927:+00292:+00152:-00386:003144.5854:02927
02928:+00292:+00006:-00253:003144.5854:02928
02929:-00423:-00069:-00669:003144.5854:02929
02930:+00087:+00405:-00259:003144.5854:02930
02931:+00281:-00224:+00338:003144.5854:02931
02932:+00545:+00113:-00203:003157.4975:02932
02933:-00481:-00148:+00426:003157.4975:02933
02934:-00024:+00198:-00305:003157.4975:02934
02935:+00528:-00249:+00291:003157.4975:02935
02936:-00366:+00378:-00292:003157.4975:02936
02937:-00641:-00445:+00646:003157.4975:02937
02938:+00185:+00162:-00111:003163.8527:02938
02939:+00347:-00101:+00227:003163.8527:02939
02940:-00438:-00161:-00056:003163.8527:02940
02941:-00063:+00154:+00540:003163.8527:02941
02942:+00369:-00380:+00149:003163.8527:02942
02943:+00088:+00064:+00499:003163.8527:02943
02944:-00783:-00349:+00405:003163.8527:02944
02945:-00162:-00062:-00135:003152.6127:02945
02946:+00356:+00260:+00516:003152.6127:02946
02947:-00418:-00043:+00007:003152.6127:02947
02948:-00787:+00108:+00122:003152.6127:02948
02949:+00173:+00358:+00302:003152.6127:02949
02950:+00359:-00027:+00217:003152.6127:02950
02951:-00017:+00339:+00088:003157.5217:02951
02952:-00433:-00151:+00385:003157.5217:02952
02953:+00088:+00132:-00121:003157.5217:02953
02954:+00437:+00130:+00462:003157.5217:02954
02955:-00518:-00069:-00034:003157.5217:02955
02956:-00456:-00096:+00024:003157.5217:02956
02957:+00466:+00296:-00017:003163.9487:02957
02958:+00088:-00279:-00083:003163.9487:02958
02959:-00374:+00103:-00144:003163.9487:02959
02960:-00105:-00091:-00109:003163.9487:02960
02961:+00302:+00151:-00251:003163.9487:02961
02962:+00177:-00111:-00190:003163.9487:02962
02963:-00438:+00052:-00409:003163.9487:02963
02964:-00241:-00127:+00006:003160.7407:02964
02965:+00317:+00308:-00502:003160.7407:02965
02966:-00157:+00072:-00264:003160.7407:02966
02967:-00466:-00066:-00493:003160.7407:02967
02968:+00204:+00430:-00371:003160.7407:02968
02969:+00262:-00425:+00057:003160.7407:02969
02970:-00055:+00188:-00342:003165.7243:02970
02971:-00340:-00205:+00124:003165.7243:02971
02972:+00204:+00266:-00588:003165.7243:02972
02973:+00130:-00270:+00084:003165.7243:02973
02974:-00510:+00163:-00051:003165.7243:02974
02975:-00546:-00311:+00072:003165.7243:02975
02976:+00150:+00253:-00055:003180.2990:02976
02977:+00172:-00282:-00003:003180.2990:02977
02978:-00136:-00220:-00024:003180.2990:02978
02979:+00156:+00362:+00179:003180.2990:02979
02980:+00138:-00067:+00345:003180.2990:02980
02981:-00129:+00315:+00245:003180.2990:02981
02982:-00352:-00039:+00313:003180.2990:02982
02983:-00046:+00017:+00435:003168.8391:02983
02984:+00159:+00319:+00039:003168.8391:02984
02985:-00178:-00073:+00077:003168.8391:02985
02986:-00301:-00138:+00287:003168.8391:02986
02987:+00033:+00200:+00054:003168.8391:02987
02988:-00009:+00000:+00309:003168.8391:02988
02989:-00242:+00349:+00039:003173.9467:02989
02990:-00207:-00267:+00405:003173.9467:02990
02991:+00109:-00002:+00142:003173.9467:02991
02992:+00191:+00348:+00169:003173.9467:02992
02993:-00429:-00129:+00027:003173.9467:02993
02994:-00266:+00006:+00008:003173.9467:02994
02995:+00319:+00471:-00038:003188.4475:02995
02996:-00005:-00209:-00296:003188.4475:02996
02997:-00360:+00179:-00035:003188.4475:02997
02998:+00053:-00070:-00167:003188.4475:02998
02999:+00224:-00023:-00207:003188.4475:02999
03000:+00109:+00459:-00166:003188.4475:03000
03001:-00435:-00555:-00072:003168.6481:03001
03002:+00030:+00000:-00246:003168.6481:03002
03003:+00422:+00116:-00251:003168.6481:03003
03004:-00242:-00387:-00390:003168.6481:03004
03005:-00304:+00043:-00415:003168.6481:03005
03006:+00148:-00323:-00519:003168.6481:03006
03007:+00364:-00014:-00621:003168.6481:03007
03008:-00075:+00269:-00795:003190.1916:03008
03009:-00200:-00167:-00601:003190.1916:03009
03010:+00093:-00003:-00460:003190.1916:03010
03011:+00262:+00440:-00585:003190.1916:03011
03012:-00529:-00301:-00184:003190.1916:03012
03013:-00421:-00145:-00304:003190.1916:03013
03014:+00322:+00352:-00240:003196.7407:03014
03015:-00131:-00457:+00049:003196.7407:03015
03016:-00541:+00221:-00178:003196.7407:03016
03017:-00140:-00392:+00243:003196.7407:03017
03018:+00239:+00219:-00061:003196.7407:03018
03019:-00086:+00199:-00201:003196.7407:03019
03020:-00383:-00268:+00250:003168.8269:03020
03021:-00076:+00232:+00016:003168.8269:03021
03022:+00553:+00045:+00270:003168.8269:03022
03023:-00252:+00326:+00126:003168.8269:03023
03024:-00189:+00421:+00133:003168.8269:03024
03025:+00145:+00189:+00307:003168.8269:03025
03026:+00441:+00583:+00213:003182.0849:03026
03027:+00191:+00148:+00316:003182.0849:03027
03028:-00309:-00042:-00040:003182.0849:03028
03029:-00202:-00077:+00370:003182.0849:03029
03030:+00302:+00320:+00126:003182.0849:03030
03031:-00012:-00227:+00191:003182.0849:03031
03032:-00226:-00164:+00283:003182.0849:03032
03033:+00185:+00007:-00095:003180.2629:03033
03034:-00131:-00058:+00027:003180.2629:03034
03035:-00214:+00241:+00374:003180.2629:03035
03036:-00067:-00198:+00001:003180.2629:03036
03037:+00477:+00583:-00021:003180.2629:03037
03038:-00016:+00418:-00019:003180.2629:03038
03039:-00455:+00169:-00128:003160.5981:03039
03040:-00394:+00213:+00244:003160.5981:03040
03041:+00633:+00455:+00010:003160.5981:03041
03042:-00034:+00080:+00131:003160.5981:03042
03043:-00013:+00604:-00101:003160.5981:03043
03044:+00236:+00017:+00354:003160.5981:03044
03045:+00606:+00132:-00307:003165.6232:03045
03046:-00140:+00004:-00029:003165.6232:03046
03047:-00172:+00024:-00099:003165.6232:03047
03048:+00432:+00065:-00299:003165.6232:03048
03049:+00408:-00017:-00354:003165.6232:03049
03050:-00168:+00122:-00161:003165.6232:03050
03051:-00434:+00344:-00089:003165.6232:03051
03052:+00530:+00043:-00325:003172.0668:03052
03053:-00155:-00051:-00103:003172.0668:03053
03054:-00369:+00589:-00261:003172.0668:03054
03055:+00060:-00521:+00371:003172.0668:03055
03056:+00608:+00597:-00442:003172.0668:03056
03057:-00208:-00403:+00306:003172.0668:03057
03058:-00442:+00049:-00333:003144.5268:03058
03059:-00073:-00241:+00035:003144.5268:03059
03060:+00605:+00021:-00150:003144.5268:03060
03061:-00057:-00209:+00086:003144.5268:03061
03062:-00331:+00104:-00108:003144.5268:03062
03063:+00232:-00406:+00218:003144.5268:03063
03064:+00581:+00147:+00031:003165.7067:03064
03065:-00047:-00351:+00179:003165.7067:03065
03066:-00242:+00168:-00007:003165.7067:03066
03067:+00168:-00110:+00003:003165.7067:03067
03068:-00039:+00232:-00055:003165.7067:03068
03069:-00405:+00156:+00134:003165.7067:03069
03070:-00434:+00281:+00278:003165.7067:03070
03071:+00351:+00131:+00172:003163.9606:03071
03072:-00169:-00024:+00230:003163.9606:03072
03073:-00468:+00324:+00147:003163.9606:03073
03074:-00180:-00119:+00513:003163.9606:03074
03075:+00201:+00266:+00027:003163.9606:03075
03076:-00071:+00001:+00252:003163.9606:03076
03077:-00328:+00125:+00113:003144.6264:03077
03078:+00047:-00088:+00110:003144.6264:03078
03079:+00357:+00185:-00240:003144.6264:03079
03080:-00249:+00015:+00186:003144.6264:03080
03081:-00394:+00317:-00035:003144.6264:03081
03082:+00308:-00006:+00106:003144.6264:03082
03083:+00452:-00096:-00038:003157.5512:03083
03084:-00167:-00074:+00225:003157.5512:03084
03085:-00328:-00017:+00061:003157.5512:03085
03086:+00249:+00465:-00284:003157.5512:03086
03087:-00061:+00118:-00640:003157.5512:03087
03088:-00316:+00119:-00132:003157.5512:03088
03089:-00455:+00071:+00233:003157.5512:03089
03090:+00364:+00211:-00824:003163.9487:03090
03091:-00212:-00166:+00165:003163.9487:03091
03092:-00241:+00349:-00476:003163.9487:03092
03093:+00039:-00447:+00339:003163.9487:03093
03094:+00409:+00160:-00550:003163.9487:03094
03095:-00179:-00109:+00187:003163.9487:03095
03096:-00378:-00091:-00184:003144.5505:03096
03097:-00055:-00249:-00183:003144.5505:03097
03098:+00186:+00348:-00305:003144.5505:03098
03099:-00155:+00041:+00091:003144.5505:03099
03100:-00299:+00445:-00091:003144.5505:03100
03101:+00317:-00177:+00208:003144.5505:03101
03102:+00281:+00197:+00026:003165.4077:03102
03103:-00243:-00064:+00133:003165.4077:03103
03104:-00237:-00137:+00066:003165.4077:03104
03105:+00081:+00465:+00060:003165.4077:03105
03106:-00171:+00196:+00067:003165.4077:03106
03107:-00372:-00036:+00210:003165.4077:03107
03108:-00257:+00375:+00442:003165.4077:03108
03109:+00139:-00015:+00098:003171.6533:03109
03110:-00287:+00369:+00000:003171.6533:03110
03111:-00310:+00527:+00144:003171.6533:03111
03112:-00023:-00115:+00303:003171.6533:03112
03113:+00224:+00493:+00141:003171.6533:03113
03114:-00126:+00264:+00187:003171.6533:03114
03115:-00320:-00079:-00072:003168.5292:03115
03116:-00009:+00151:-00075:003168.5292:03116
03117:+00345:-00032:-00017:003168.5292:03117
03118:-00150:-00116:-00355:003168.5292:03118
03119:-00323:+00183:+00029:003168.5292:03119
03120:+00198:-00311:-00303:003168.5292:03120
03121:+00358:+00376:-00459:003173.6884:03121
03122:-00117:-00019:-00227:003173.6884:03122
03123:-00262:-00270:-00441:003173.6884:03123
03124:+00073:+00395:-00456:003173.6884:03124
03125:+00304:+00209:-00564:003173.6884:03125
03126:-00409:-00175:-00414:003173.6884:03126
03127:-00327:-00222:-00248:003173.6884:03127
03128:+00544:+00313:-00764:003180.0944:03128
03129:-00213:-00529:-00576:003180.0944:03129
03130:-00528:+00224:-00702:003180.0944:03130
03131:+00205:-00183:-00385:003180.0944:03131
03132:+00545:-00571:-00594:003180.0944:03132
03133:-00357:+00116:-00281:003180.0944:03133
03134:-00826:-00516:-00141:003176.7753:03134
03135:+00104:+00138:-00430:003176.7753:03135
03136:+00344:-00176:+00273:003176.7753:03136
03137:-00339:+00214:+00054:003176.7753:03137
03138:-00381:+00114:+00363:003176.7753:03138
03139:+00500:-00126:-00264:003176.7753:03139
03140:+00126:+00348:+00107:003173.7365:03140
03141:-00564:+00086:-00208:003173.7365:03141
03142:-00062:+00018:+00207:003173.7365:03142
03143:+00131:+00162:+00404:003173.7365:03143
03144:+00367:-00121:+00112:003173.7365:03144
03145:-00261:+00307:+00305:003173.7365:03145
03146:+00149:+00183:+00293:003173.7365:03146
03147:+00322:+00086:+00253:003180.0583:03147
03148:-00146:+00447:+00171:003180.0583:03148
03149:-00569:+00167:+00260:003180.0583:03149
03150:+00237:+00262:+00354:003180.0583:03150
03151:+00182:-00094:+00199:003180.0583:03151
03152:+00079:-00100:+00506:003180.0583:03152
03153:-00237:-00197:+00299:003160.5092:03153
03154:+00369:+00179:-00123:003160.5092:03154
03155:+00326:-00250:+00455:003160.5092:03155
03156:-00491:-00030:+00036:003160.5092:03156
03157:-00272:-00088:+00338:003160.5092:03157
03158:+00415:+00288:-00065:003160.5092:03158
03159:+00169:-00076:+00101:003165.4973:03159
03160:-00477:+00127:-00105:003165.4973:03160
03161:+00196:+00292:+00147:003165.4973:03161
03162:+00338:+00012:+00033:003165.4973:03162
03163:+00387:+00278:-00153:003165.4973:03163
03164:-00447:-00182:+00121:003165.4973:03164
03165:+00121:+00033:-00338:003163.7038:03165
03166:+00323:-00048:+00006:003163.7038:03166
03167:-00059:+00085:-00265:003163.7038:03167
03168:-00403:-00039:-00182:003163.7038:03168
03169:+00280:+00196:-00387:003163.7038:03169
03170:+00129:+00378:-00084:003163.7038:03170
03171:-00030:+00498:-00666:003163.7038:03171
03172:+00186:-00038:-00075:003136.4702:03172
03173:+00551:+00539:-00658:003136.4702:03173
03174:+00163:-00432:-00116:003136.4702:03174
03175:-00613:+00400:-00602:003136.4702:03175
03176:-00377:-00427:+00249:003136.4702:03176
03177:+00364:+00082:-00771:003136.4702:03177
03178:+00298:+00235:+00031:003157.3789:03178
03179:-00592:+00160:-00159:003157.3789:03179
03180:+00029:-00377:-00010:003157.3789:03180
03181:+00263:-00045:+00105:003157.3789:03181
03182:+00301:-00197:+00020:003157.3789:03182
03183:-00563:-00060:+00343:003157.3789:03183
03184:+00027:+00103:-00078:003157.3789:03184
03185:+00123:-00434:+00242:003155.8181:03185
03186:-00225:+00367:+00079:003155.8181:03186
03187:-00500:-00376:+00489:003155.8181:03187
03188:+00254:+00168:-00362:003155.8181:03188
03189:+00216:-00047:+00474:003155.8181:03189
03190:-00357:-00020:+00269:003155.8181:03190
03191:-00148:-00047:+00587:003144.5910:03191
03192:+00452:+00594:-00115:003144.5910:03192
03193:+00253:-00143:+00471:003144.5910:03193
03194:-00776:+00272:+00354:003144.5910:03194
03195:-00491:-00402:-00162:003144.5910:03195
03196:+00192:+00186:+00025:003144.5910:03196
03197:-00065:+00281:-00071:003165.7607:03197
03198:-00551:+00019:+00124:003165.7607:03198
03199:+00085:+00524:+00091:003165.7607:03199
03200:+00121:+00086:+00454:003165.7607:03200
03201:-00017:+00109:-00042:003165.7607:03201
03202:-00479:+00117:+00519:003165.7607:03202
03203:+00062:+00424:-00261:003165.7607:03203
03204:+00461:+00120:+00325:003163.9606:03204
03205:-00246:+00268:-00049:003163.9606:03205
03206:-00497:-00082:-00176:003163.9606:03206
03207:+00268:+00374:+00012:003163.9606:03207
03208:+00295:-00262:+00010:003163.9606:03208
03209:+00011:+00063:-00029:003163.9606:03209
03210:-00236:+00064:+00270:003152.6713:03210
03211:+00166:+00404:-00147:003152.6713:03211
03212:+00488:+00039:+00191:003152.6713:03212
03213:-00614:-00170:-00121:003152.6713:03213
03214:-00410:-00160:-00524:003152.6713:03214
03215:+00037:-00156:-00266:003152.6713:03215
03216:+00076:+00022:-00432:003157.6408:03216
03217:-00514:-00417:+00075:003157.6408:03217
03218:-00050:+00116:-00502:003157.6408:03218
03219:+00110:-00203:+00001:003157.6408:03219
03220:+00018:-00264:-00507:003157.6408:03220
03221:-00360:-00062:-00055:003157.6408:03221
03222:-00084:-00092:+00006:003157.6408:03222
03223:+00534:+00091:+00160:003172.0908:03223
03224:-00441:-00118:-00030:003172.0908:03224
03225:-00305:-00024:+00318:003172.0908:03225
03226:+00150:+00148:-00008:003172.0908:03226
03227:+00565:+00047:+00038:003172.0908:03227
03228:-00451:-00146:+00179:003172.0908:03228
03229:-00340:+00388:-00113:003160.6931:03229
03230:-00021:-00043:+00258:003160.6931:03230
03231:+00312:+00242:-00089:003160.6931:03231
03232:-00526:-00196:+00374:003160.6931:03232
03233:-00365:-00110:+00042:003160.6931:03233
03234:+00341:+00251:+00209:003160.6931:03234
03235:-00153:-00082:+00242:003165.5153:03235
03236:-00547:-00070:+00071:003165.5153:03236
03237:-00092:+00403:+00167:003165.5153:03237
03238:+00255:-00095:+00061:003165.5153:03238
03239:+00197:+00212:-00330:003165.5153:03239
03240:-00455:-00204:+00142:003165.5153:03240
03241:-00061:-00013:-00490:003171.9948:03241
03242:+00475:-00004:+00021:003171.9948:03242
03243:-00410:-00334:-00280:003171.9948:03243
03244:-00472:-00361:-00057:003171.9948:03244
03245:+00310:+00156:-00258:003171.9948:03245
03246:+00501:-00261:-00525:003171.9948:03246
03247:-00171:-00113:-00799:003171.9948:03247
03248:-00038:+00240:-00421:003168.8269:03248
03249:+00151:-00103:-00348:003168.8269:03249
03250:+00512:+00208:-00640:003168.8269:03250
03251:-00484:-00269:-00003:003168.8269:03251
03252:-00092:+00137:-00502:003168.8269:03252
03253:+00446:-00226:-00341:003168.8269:03253
03254:-00413:+00115:-00802:003190.3493:03254
03255:-00755:-00479:-00409:003190.3493:03255
03256:-00282:+00221:-00695:003190.3493:03256
03257:+00083:-00080:-00041:003190.3493:03257
03258:-00107:-00206:-00361:003190.3493:03258
03259:-00340:+00667:+00384:003190.3493:03259
03260:-00237:-00063:+01167:003180.2451:03260
03261:+00182:+00284:-00209:003180.2451:03261
03262:-00222:-00072:+00401:003180.2451:03262
03263:+00306:-00189:-00299:003180.2451:03263
03264:+00760:+00045:-00244:003180.2451:03264
03265:+00420:+00106:-00125:003180.2451:03265
03266:-00830:-00037:+00079:003180.2451:03266
03267:+00039:+00140:+00065:003176.8891:03267
03268:+00213:-00264:+00244:003176.8891:03268
03269:+00600:+00688:-00110:003176.8891:03269
03270:+00139:+00468:+00523:003176.8891:03270
03271:-00344:+00159:-00226:003176.8891:03271
03272:+00232:+00717:+00258:003176.8891:03272
03273:-00051:-00270:+00314:003173.8684:03273
03274:+00079:+00111:+00116:003173.8684:03274
03275:-00420:-00266:+00566:003173.8684:03275
03276:-00027:+00011:-00222:003173.8684:03276
03277:-00538:-00003:+00354:003173.8684:03277
03278:-00361:-00010:-00002:003173.8684:03278
03279:-00186:-00167:+00206:003171.9829:03279
03280:+00289:+00099:-00050:003171.9829:03280
03281:-00286:+00012:-00006:003171.9829:03281
03282:-00203:+00279:+00197:003171.9829:03282
03283:+00687:+00189:+00132:003171.9829:03283
03284:+00900:+00187:-00003:003171.9829:03284
03285:-00084:+00434:+00114:003171.9829:03285
03286:-00129:-00013:+00043:003160.3142:03286
03287:+00537:+00146:-00028:003160.3142:03287
03288:+00418:-00201:+00000:003160.3142:03288
03289:+00014:-00003:-00007:003160.3142:03289
03290:+00011:+00097:-00084:003160.3142:03290
03291:+00688:-00089:-00190:003160.3142:03291
03292:-00284:+00288:-00257:003157.2177:03292
03293:-00473:+00139:-00065:003157.2177:03293
03294:+00055:+00221:-00222:003157.2177:03294
03295:+00428:+00314:-00202:003157.2177:03295
03296:-00243:-00181:-00181:003157.2177:03296
03297:-00337:+00242:-00318:003157.2177:03297
03298:-00039:-00154:-00251:003163.7275:03298
03299:+00176:+00058:-00511:003163.7275:03299
03300:-00254:+00021:-00018:003163.7275:03300
03301:-00308:+00229:-00495:003163.7275:03301
03302:+00547:-00187:+00192:003163.7275:03302
03303:+00447:-00205:+00121:003163.7275:03303
03304:-00056:-00311:+00312:003163.7275:03304
03305:+00100:-00089:-00020:003144.5971:03305
03306:+00434:-00230:+00195:003144.5971:03306
03307:-00127:+00019:+00001:003144.5971:03307
03308:-00046:+00173:+00158:003144.5971:03308
03309:-00024:+00114:-00025:003144.5971:03309
03310:+00655:+00245:+00010:003144.5971:03310
03311:+00034:-00106:+00360:003165.6171:03311
03312:-00452:+00086:+00211:003165.6171:03312
03313:+00150:-00038:+00357:003165.6171:03313
03314:+00503:+00032:-00012:003165.6171:03314
03315:-00574:-00136:+00288:003165.6171:03315
03316:-00441:+00100:+00072:003165.6171:03316
03317:-00011:+00078:+00182:003172.0009:03317
03318:+00214:+00245:+00293:003172.0009:03318
03319:-00689:+00006:+00363:003172.0009:03319
03320:-00526:+00283:-00278:003172.0009:03320
03321:+00397:+00138:+00192:003172.0009:03321
03322:+00489:+00167:-00029:003172.0009:03322
03323:-00312:+00131:+00243:003172.0009:03323
03324:-00100:-00025:+00203:003152.6247:03324
03325:+00408:+00230:-00063:003152.6247:03325
03326:+00060:+00209:+00118:003152.6247:03326
03327:-00446:+00150:-00313:003152.6247:03327
03328:-00240:-00040:+00173:003152.6247:03328
03329:+00532:+00213:-00247:003152.6247:03329
03330:-00235:-00105:+00019:003173.7426:03330
03331:-00397:+00287:-00168:003173.7426:03331
03332:+00157:-00211:+00032:003173.7426:03332
03333:+00495:+00192:-00384:003173.7426:03333
03334:-00373:+00059:+00108:003173.7426:03334
03335:-00504:-00009:-00386:003173.7426:03335
03336:+00012:-00072:-00120:003171.9772:03336
03337:+00245:+00374:-00167:003171.9772:03337
03338:-00407:-00173:-00052:003171.9772:03338
03339:-00396:+00075:-00401:003171.9772:03339
03340:+00508:-00002:-00233:003171.9772:03340
03341:+00370:-00304:+00062:003171.9772:03341
03342:-00180:+00307:-00056:003171.9772:03342
03343:+00117:-00206:+00051:003160.6401:03343
03344:+00527:-00023:+00064:003160.6401:03344
03345:-00054:-00096:+00081:003160.6401:03345
03346:-00427:-00145:-00406:003160.6401:03346
03347:+00051:+00053:+00035:003160.6401:03347
03348:+00374:-00033:+00019:003160.6401:03348
03349:-00483:+00040:-00233:003173.7485:03349
03350:-00597:+00334:+00143:003173.7485:03350
03351:+00293:+00000:-00102:003173.7485:03351
03352:+00408:+00238:+00254:003173.7485:03352
03353:-00467:+00068:+00231:003173.7485:03353
03354:-00393:-00078:-00127:003173.7485:03354
03355:+00219:+00168:+00353:003180.1665:03355
03356:+00104:+00258:+00183:003180.1665:03356
03357:-00666:-00102:-00095:003180.1665:03357
03358:-00353:+00280:+00184:003180.1665:03358
03359:+00505:-00007:-00008:003180.1665:03359
03360:+00343:-00003:+00048:003180.1665:03360
03361:-00476:+00445:-00223:003168.7080:03361
03362:+00087:-00034:+00032:003168.7080:03362
03363:+00495:+00047:+00027:003168.7080:03363
03364:-00113:+00057:-00004:003168.7080:03364
03365:-00333:-00321:-00145:003168.7080:03365
03366:+00220:+00163:-00282:003168.7080:03366
03367:+00469:+00085:-00368:003168.7080:03367
03368:-00301:-00075:-00210:003181.9458:03368
03369:-00351:+00261:-00551:003181.9458:03369
03370:+00345:-00024:-00299:003181.9458:03370
03371:+00537:-00072:-00262:003181.9458:03371
03372:+00050:+00043:-00315:003181.9458:03372
03373:-00323:-00147:-00325:003181.9458:03373
03374:+00168:+00036:-00566:003196.7045:03374
03375:+00103:-00048:-00565:003196.7045:03375
03376:-00350:-00012:-00757:003196.7045:03376
03377:-00472:-00016:-00459:003196.7045:03377
03378:+00225:+00168:-00484:003196.7045:03378
03379:-00054:-00121:-00207:003196.7045:03379
03380:-00631:+00198:-00527:003168.6960:03380
03381:+00223:-00227:-00117:003168.6960:03381
03382:+00388:-00019:-00280:003168.6960:03382
03383:-00073:+00123:+00341:003168.6960:03383
03384:-00608:-00098:+00395:003168.6960:03384
03385:-00046:+00475:+00264:003168.6960:03385
03386:+00130:-00126:+00841:003168.6960:03386
03387:+00085:+00193:+00395:003190.2463:03387
03388:+00241:-00290:+00481:003190.2463:03388
03389:+00488:+00190:-00334:003190.2463:03389
03390:+00289:+00500:+00581:003190.2463:03390
03391:-00556:+00069:-00059:003190.2463:03391
03392:+00106:+00601:+00133:003190.2463:03392
03393:+00105:+00272:+00736:003180.1787:03393
03394:+00510:+00353:+00152:003180.1787:03394
03395:-00522:+00108:+00758:003180.1787:03395
03396:+00053:+00313:+00588:003180.1787:03396
03397:+00100:-00027:+00426:003180.1787:03397
03398:+00287:-00085:+00124:003180.1787:03398
03399:-00729:-00112:+00463:003160.6042:03399
03400:-00001:-00013:+00184:003160.6042:03400
03401:+00194:+00101:-00308:003160.6042:03401
03402:-00245:-00061:+00092:003160.6042:03402
03403:-00125:+00062:+00108:003160.6042:03403
03404:+00016:-00096:+00046:003160.6042:03404
03405:+00604:+00283:-00055:003157.4736:03405
03406:-00228:+00011:+00067:003157.4736:03406
03407:-00026:+00431:-00326:003157.4736:03407
03408:+00411:+00149:+00120:003157.4736:03408
03409:+00627:+00069:-00339:003157.4736:03409
03410:-00182:-00072:-00062:003157.4736:03410
03411:+00327:+00049:-00192:003157.4736:03411
03412:+00396:-00296:-00208:003155.5690:03412
03413:+00360:+00075:-00285:003155.5690:03413
03414:-00388:-00141:-00314:003155.5690:03414
03415:-00060:+00022:-00487:003155.5690:03415
03416:+00334:-00263:-00245:003155.5690:03416
03417:+00258:+00025:-00446:003155.5690:03417
03418:-00512:+00055:+00204:003144.2685:03418
03419:-00136:-00035:+00028:003144.2685:03419
03420:+00171:+00457:-00290:003144.2685:03420
03421:+00004:+00175:+00014:003144.2685:03421
03422:-00103:+00289:-00156:003144.2685:03422
03423:+00125:+00170:+00167:003144.2685:03423
03424:+00252:-00157:-00176:003144.2685:03424
03425:-00383:+00097:+00131:003141.0114:03425
03426:-00118:-00148:+00051:003141.0114:03426
03427:+00343:-00449:-00013:003141.0114:03427
03428:+00501:+00181:-00091:003141.0114:03428
03429:-00454:-00317:+00140:003141.0114:03429
03430:+00125:+00158:+00037:003141.0114:03430
03431:+00235:+00191:+00331:003163.4418:03431
03432:+00023:-00200:+00268:003163.4418:03432
03433:-00424:+00328:+00295:003163.4418:03433
03434:+00023:+00011:+00317:003163.4418:03434
03435:+00178:+00090:+00251:003163.4418:03435
03436:-00006:-00034:+00200:003163.4418:03436
03437:-00644:-00008:+00395:003144.2805:03437
03438:+00217:+00330:+00273:003144.2805:03438
03439:+00207:+00084:+00238:003144.2805:03439
03440:-00297:+00086:+00249:003144.2805:03440
03441:-00489:+00258:+00165:003144.2805:03441
03442:+00000:+00100:+00132:003144.2805:03442
03443:+00300:+00298:+00135:003144.2805:03443
03444:-00450:+00143:+00287:003149.1000:03444
03445:-00425:+00076:-00078:003149.1000:03445
03446:+00410:+00180:-00080:003149.1000:03446
03447:+00340:+00393:+00131:003149.1000:03447
03448:-00365:-00146:-00115:003149.1000:03448
03449:-00072:+00304:-00208:003149.1000:03449
03450:+00120:+00205:+00310:003163.7756:03450
03451:+00151:+00060:-00324:003163.7756:03451
03452:-00219:+00218:+00183:003163.7756:03452
03453:-00013:+00466:-00361:003163.7756:03453
03454:+00292:-00335:-00046:003163.7756:03454
03455:+00325:+00214:-00573:003163.7756:03455
03456:-00358:-00260:+00281:003152.5422:03456
03457:+00102:+00107:-00366:003152.5422:03457
03458:+00267:+00140:-00396:003152.5422:03458
03459:-00310:-00222:-00235:003152.5422:03459
03460:-00071:+00237:-00329:003152.5422:03460
03461:+00047:+00162:+00212:003152.5422:03461
03462:+00416:-00233:-00179:003152.5422:03462
03463:-00368:+00060:-00169:003165.5512:03463
03464:-00225:-00155:-00079:003165.5512:03464
03465:+00177:-00186:-00031:003165.5512:03465
03466:+00328:+00184:-00349:003165.5512:03466
03467:-00412:-00274:+00195:003165.5512:03467
03468:+00094:+00154:-00040:003165.5512:03468
03469:+00267:+00184:+00091:003163.7519:03469
03470:-00002:-00134:-00221:003163.7519:03470
03471:-00271:+00378:+00381:003163.7519:03471
03472:+00114:+00120:+00325:003163.7519:03472
03473:+00417:-00046:+00115:003163.7519:03473
03474:+00069:-00025:+00308:003163.7519:03474
03475:-00544:-00221:+00581:003152.4831:03475
03476:+00248:+00286:+00204:003152.4831:03476
03477:+00387:+00203:+00216:003152.4831:03477
03478:-00555:-00189:+00028:003152.4831:03478
03479:-00163:+00489:+00239:003152.4831:03479
03480:+00185:+00325:+00299:003152.4831:03480
03481:+00299:+00104:-00046:003152.4831:03481
03482:-00544:+00261:+00481:003165.5693:03482
03483:-00336:-00038:+00262:003165.5693:03483
03484:+00325:+00133:+00003:003165.5693:03484
03485:+00383:+00515:-00066:003165.5693:03485
03486:-00462:-00194:+00148:003165.5693:03486
03487:+00161:+00106:-00169:003165.5693:03487
03488:+00419:+00292:-00225:003180.1306:03488
03489:+00039:-00298:-00565:003180.1306:03489
03490:-00501:+00159:-00248:003180.1306:03490
03491:-00147:+00119:-00582:003180.1306:03491
03492:+00590:-00403:-00451:003180.1306:03492
03493:+00448:-00064:-00920:003180.1306:03493
03494:-00180:-00383:-00377:003160.5861:03494
03495:+00476:-00146:-00777:003160.5861:03495
03496:+00520:+00288:-00867:003160.5861:03496
03497:-00410:-00182:-00593:003160.5861:03497
03498:+00054:+00153:-00796:003160.5861:03498
03499:+00359:+00172:-00358:003160.5861:03499
03500:+00221:-00078:-00586:003182.0180:03500
03501:-00371:+00054:-00554:003182.0180:03501
03502:-00099:+00356:-00593:003182.0180:03502
03503:+00237:-00269:-00604:003182.0180:03503
03504:+00189:+00179:-00651:003182.0180:03504
03505:-00989:+00242:+00382:003182.0180:03505
03506:-00132:-00216:+00093:003182.0180:03506
03507:+00592:-00391:+00295:003180.2270:03507
03508:+00088:-00106:-00005:003180.2270:03508
03509:-00065:+00470:+00184:003180.2270:03509
03510:-00229:+00275:+00111:003180.2270:03510
03511:+00227:-00092:+00397:003180.2270:03511
03512:-00260:-00008:+00447:003180.2270:03512
03513:+00057:+00063:+00379:003168.7497:03513
03514:+00521:+00159:+00517:003168.7497:03514
03515:+00626:+00015:+00160:003168.7497:03515
03516:-00570:-00108:+00776:003168.7497:03516
03517:+00016:+00266:+00488:003168.7497:03517
03518:+00443:+00158:+00309:003168.7497:03518
03519:+00365:+00382:+00408:003173.8625:03519
03520:-00907:+00160:+00273:003173.8625:03520
03521:-00969:+00119:+00184:003173.8625:03521
03522:+00398:+00229:+00338:003173.8625:03522
03523:+00420:-00158:+00254:003173.8625:03523
03524:-00367:-00204:+00229:003173.8625:03524
03525:-00289:+00095:+00200:003173.8625:03525
03526:+00196:-00049:+00060:003172.0607:03526
03527:-00076:+00149:+00096:003172.0607:03527
03528:-00251:-00063:-00003:003172.0607:03528
03529:+00087:-00136:+00098:003172.0607:03529
03530:+00717:+00182:+00020:003172.0607:03530
03531:+00272:+00068:-00097:003172.0607:03531
03532:-00162:+00141:-00102:003152.5715:03532
03533:+00537:+00134:-00165:003152.5715:03533
03534:+00756:+00076:-00338:003152.5715:03534
03535:-00161:+00174:-00276:003152.5715:03535
03536:-00249:-00045:-00145:003152.5715:03536
03537:+00217:-00093:-00503:003152.5715:03537
03538:+00245:-00111:-00434:003165.6054:03538
03539:-00237:+00328:-00269:003165.6054:03539
03540:-00479:+00058:-00651:003165.6054:03540
03541:+00111:+00279:-00483:003165.6054:03541
03542:-00141:-00198:-00309:003165.6054:03542
03543:-00073:+00296:-00324:003165.6054:03543
03544:-00052:-00070:+00166:003165.6054:03544
03545:+00250:-00077:-00320:003163.8769:03545
03546:-00101:-00161:-00167:003163.8769:03546
03547:+00086:+00130:-00202:003163.8769:03547
03548:+00183:-00284:-00125:003163.8769:03548
03549:+00355:+00004:-00225:003163.8769:03549
03550:-00110:-00129:+00000:003163.8769:03550
03551:+00060:+00042:-00045:003152.6833:03551
03552:+00516:-00091:+00148:003152.6833:03552
03553:+00422:-00118:+00002:003152.6833:03553
03554:-00297:-00143:+00336:003152.6833:03554
03555:-00221:-00052:+00145:003152.6833:03555
03556:+00120:-00074:+00146:003152.6833:03556
03557:-00177:-00131:+00114:003165.7124:03557
03558:-00371:+00031:+00283:003165.7124:03558
03559:-00278:-00215:+00322:003165.7124:03559
03560:+00200:+00169:+00322:003165.7124:03560
03561:-00099:-00039:+00342:003165.7124:03561
03562:-00498:+00001:+00379:003165.7124:03562
03563:+00104:+00525:+00391:003165.7124:03563
03564:+00357:+00160:+00464:003172.0969:03564
03565:-00304:+00447:+00205:003172.0969:03565
03566:-00324:+00119:+00535:003172.0969:03566
03567:-00025:+00284:+00135:003172.0969:03567
03568:+00437:+00461:+00385:003172.0969:03568
03569:-00001:-00129:+00384:003172.0969:03569
03570:-00367:+00112:+00104:003160.7346:03570
03571:+00195:+00330:+00302:003160.7346:03571
03572:+00365:-00117:-00098:003160.7346:03572
03573:-00311:+00264:+00094:003160.7346:03573
03574:-00225:-00009:+00219:003160.7346:03574
03575:+00272:+00014:-00530:003160.7346:03575
03576:+00115:+00179:-00033:003165.6647:03576
03577:-00389:-00128:-00324:003165.6647:03577
03578:-00309:-00196:-00100:003165.6647:03578
03579:+00438:+00300:-00353:003165.6647:03579
03580:+00204:-00365:-00304:003165.6647:03580
03581:-00214:-00262:-00309:003165.6647:03581
03582:+00295:+00074:-00143:003165.6647:03582
03583:+00556:+00018:-00467:003180.2509:03583
03584:-00061:-00221:-00200:003180.2509:03584
03585:-00430:-00172:-00180:003180.2509:03585
03586:+00166:-00318:-00001:003180.2509:03586
03587:+00477:-00018:-00358:003180.2509:03587
03588:-00437:-00249:-00163:003180.2509:03588
03589:-00483:-00300:-00126:003160.6870:03589
03590:+00422:+00252:-00366:003160.6870:03590
03591:+00327:-00377:-00171:003160.6870:03591
03592:-00420:-00190:+00015:003160.6870:03592
03593:-00004:-00175:+00180:003160.6870:03593
03594:+00311:-00330:-00211:003160.6870:03594
03595:-00018:+00373:-00030:003174.0068:03595
03596:-00474:-00219:+00328:003174.0068:03596
03597:-00119:-00094:+00178:003174.0068:03597
03598:+00406:+00408:-00039:003174.0068:03598
03599:+00005:-00325:+00195:003174.0068:03599
03600:-00545:+00177:+00405:003174.0068:03600
03601:+00158:+00109:+00368:003180.3352:03601
03602:+00386:-00035:+00109:003180.3352:03602
03603:-00261:+00477:+00344:003180.3352:03603
03604:-00427:-00072:+00490:003180.3352:03604
03605:+00028:+00095:+00388:003180.3352:03605
03606:+00276:+00436:+00239:003180.3352:03606
03607:-00415:-00041:+00202:003180.3352:03607
03608:-00437:+00115:+00031:003177.0024:03608
03609:+00347:+00473:-00164:003177.0024:03609
03610:+00304:-00167:-00136:003177.0024:03610
03611:-00293:+00105:-00277:003177.0024:03611
03612:-00057:-00203:-00187:003177.0024:03612
03613:+00315:-00255:-00434:003177.0024:03613
03614:+00117:+00200:-00298:003181.9941:03614
03615:-00334:-00249:-00354:003181.9941:03615
03616:-00055:-00219:-00865:003181.9941:03616
03617:+00445:+00231:-00433:003181.9941:03617
03618:+00037:-00332:-00570:003181.9941:03618
03619:-00334:-00192:-00578:003181.9941:03619
03620:+00469:+00302:-00444:003188.4960:03620
03621:+00455:-00273:-00703:003188.4960:03621
03622:-00252:+00103:-00792:003188.4960:03622
03623:-00191:-00107:-00425:003188.4960:03623
03624:+00211:-00099:-00577:003188.4960:03624
03625:+00280:+00354:-00374:003188.4960:03625
03626:-00746:-00017:-00110:003188.4960:03626
03627:-00411:+00128:-00308:003185.0644:03627
03628:+00525:+00385:-00088:003185.0644:03628
03629:+00596:-00220:+00263:003185.0644:03629
03630:-00426:-00005:+00095:003185.0644:03630
03631:-00372:-00144:+00220:003185.0644:03631
03632:-00029:-00484:+00438:003185.0644:03632
03633:+00499:+00332:-00186:003182.0122:03633
03634:-00203:-00345:+00291:003182.0122:03634
03635:-00115:+00166:+00000:003182.0122:03635
03636:+00248:-00180:+00208:003182.0122:03636
03637:+00114:+00295:+00099:003182.0122:03637
03638:-00153:+00322:+00326:003182.0122:03638
03639:+00051:-00163:+00308:003180.1967:03639
03640:+00110:+00194:+00080:003180.1967:03640
03641:+00009:+00050:+00410:003180.1967:03641
03642:+00173:+00384:+00113:003180.1967:03642
03643:-00027:+00161:+00426:003180.1967:03643
03644:-00170:-00003:+00193:003180.1967:03644
03645:-00242:+00451:+00248:003168.7377:03645
03646:+00162:+00335:+00126:003168.7377:03646
03647:+00173:+00015:+00279:003168.7377:03647
03648:-00034:-00190:+00696:003168.7377:03648
03649:-00243:+00033:+00623:003168.7377:03649
03650:+00335:+00043:+00220:003168.7377:03650
03651:+00389:+00088:+00061:003168.7377:03651
03652:-00155:+00116:+00283:003157.5336:03652
03653:-00086:+00399:-00020:003157.5336:03653
03654:+00233:+00044:+00607:003157.5336:03654
03655:+00463:+00475:-00121:003157.5336:03655
03656:-00047:+00163:+00114:003157.5336:03656
03657:-00221:+00243:-00105:003157.5336:03657
03658:+00496:+00159:+00052:003163.9304:03658
03659:+00561:+00091:-00079:003163.9304:03659
03660:-00323:+00088:-00291:003163.9304:03660
03661:-00312:-00091:-00134:003163.9304:03661
03662:+00093:-00116:-00248:003163.9304:03662
03663:+00095:+00142:-00538:003163.9304:03663
03664:-00373:-00133:-00304:003163.9304:03664
03665:+00010:+00354:-00585:003136.6921:03665
03666:+00378:-00194:-00291:003136.6921:03666
03667:+00110:+00191:-00625:003136.6921:03667
03668:-00594:+00170:-00134:003136.6921:03668
03669:+00387:-00229:-00107:003136.6921:03669
03670:+00799:-00047:-00741:003136.6921:03670
03671:-00049:-00081:-00239:003149.3608:03671
03672:-00250:-00435:-00173:003149.3608:03672
03673:+00275:-00044:-00027:003149.3608:03673
03674:+00442:-00390:+00102:003149.3608:03674
03675:-00379:+00186:-00030:003149.3608:03675
03676:-00291:+00196:+00059:003149.3608:03676
03677:+00190:-00168:-00030:003155.6879:03677
03678:+00350:+00310:+00024:003155.6879:03678
03679:-00565:-00250:+00146:003155.6879:03679
03680:-00016:+00281:+00059:003155.6879:03680
03681:+00230:+00337:+00342:003155.6879:03681
03682:-00018:-00076:+00093:003155.6879:03682
03683:-00599:+00321:+00257:003155.6879:03683
03684:-00124:+00128:+00480:003136.5930:03684
03685:+00190:-00333:+00126:003136.5930:03685
03686:+00228:+00357:+00155:003136.5930:03686
03687:-00509:-00417:+00656:003136.5930:03687
03688:+00207:+00434:-00051:003136.5930:03688
03689:+00284:+00212:+00272:003136.5930:03689
03690:-00382:+00042:-00104:003149.4252:03690
03691:-00183:+00110:+00419:003149.4252:03691
03692:+00074:+00664:+00010:003149.4252:03692
03693:+00338:-00114:+00260:003149.4252:03693
03694:-00665:+00322:+00215:003149.4252:03694
03695:-00307:+00083:+00459:003149.4252:03695
03696:+00090:-00264:+00057:003155.7175:03696
03697:+00577:+00430:-00384:003155.7175:03697
03698:-00573:-00206:+00265:003155.7175:03698
03699:-00220:+00170:-00321:003155.7175:03699
03700:+00063:+00096:+00001:003155.7175:03700
03701:+00298:-00009:-00196:003155.7175:03701
03702:-00241:+00213:+00228:003155.7175:03702
03703:-00093:+00183:-00157:003136.6220:03703
03704:+00383:-00255:-00330:003136.6220:03704
03705:+00357:+00413:-00225:003136.6220:03705
03706:-00510:-00436:+00194:003136.6220:03706
03707:+00086:+00165:-00399:003136.6220:03707
03708:+00270:+00134:-00114:003136.6220:03708
03709:-00125:-00140:-00251:003157.5688:03709
03710:-00282:+00114:+00051:003157.5688:03710
03711:-00058:+00294:-00138:003157.5688:03711
03712:+00383:-00204:-00088:003157.5688:03712
03713:-00547:-00045:-00052:003157.5688:03713
03714:-00352:-00102:+00139:003157.5688:03714
03715:+00151:-00118:-00096:003155.7231:03715
03716:+00412:+00440:-00412:003155.7231:03716
03717:-00390:-00175:-00130:003155.7231:03717
03718:-00017:+00327:-00078:003155.7231:03718
03719:+00231:+00424:+00268:003155.7231:03719
03720:+00301:-00014:+00089:003155.7231:03720
03721:-00373:-00020:+00317:003155.7231:03721
03722:+00006:+00241:-00013:003136.4001:03722
03723:+00313:-00096:+00217:003136.4001:03723
03724:+00410:+00358:-00280:003136.4001:03724
03725:-00530:-00309:+00414:003136.4001:03725
03726:+00056:+00171:-00295:003136.4001:03726
03727:+00310:+00086:+00076:003136.4001:03727
03728:-00131:+00139:-00070:003157.3547:03728
03729:-00373:+00091:+00322:003157.3547:03729
03730:-00030:+00433:+00126:003157.3547:03730
03731:+00414:-00219:+00190:003157.3547:03731
03732:-00561:+00327:+00225:003157.3547:03732
03733:-00422:-00132:+00393:003157.3547:03733
03734:+00273:+00103:-00167:003155.5634:03734
03735:+00514:+00136:-00066:003155.5634:03735
03736:-00471:-00012:-00199:003155.5634:03736
03737:-00142:+00151:-00222:003155.5634:03737
03738:+00149:+00281:-00009:003155.5634:03738
03739:+00420:-00175:-00177:003155.5634:03739
03740:-00397:+00184:-00122:003155.5634:03740
03741:-00104:-00064:-00148:003152.4123:03741
03742:+00509:-00049:-00241:003152.4123:03742
03743:+00542:-00030:-00329:003152.4123:03743
03744:-00512:-00190:-00361:003152.4123:03744
03745:+00041:+00085:-00317:003152.4123:03745
03746:+00349:-00059:-00290:003152.4123:03746
03747:+00098:-00140:-00525:003173.6523:03747
03748:-00369:+00061:-00236:003173.6523:03748
03749:-00092:-00048:-00346:003173.6523:03749
03750:+00576:-00008:-00444:003173.6523:03750
03751:-00535:-00012:-00295:003173.6523:03751
03752:-00565:+00109:-00344:003173.6523:03752
03753:+00241:-00011:-00121:003171.7971:03753
03754:+00711:+00131:-00522:003171.7971:03754
03755:-00599:-00152:-00181:003171.7971:03755
03756:-00434:-00021:-00387:003171.7971:03756
03757:+00106:+00137:-00114:003171.7971:03757
03758:+00329:-00196:+00360:003171.7971:03758
03759:-00659:+00204:-00111:003171.7971:03759
03760:-00401:-00028:+00235:003160.3791:03760
03761:+00970:+00004:+00168:003160.3791:03761
03762:+00719:-00120:+00097:003160.3791:03762
03763:-00530:-00204:+00387:003160.3791:03763
03764:-00124:+00109:+00245:003160.3791:03764
03765:+00541:-00037:+00117:003160.3791:03765
03766:+00249:+00244:-00073:003165.5334:03766
03767:-00542:+00186:+00520:003165.5334:03767
03768:-00322:+00093:+00148:003165.5334:03768
03769:+00495:+00084:+00138:003165.5334:03769
03770:-00250:+00109:+00234:003165.5334:03770
03771:-00340:+00182:+00025:003165.5334:03771
03772:-00054:-00055:+00293:003163.8051:03772
03773:+00168:-00043:+00030:003163.8051:03773
03774:-00279:+00080:+00172:003163.8051:03774
03775:-00159:+00059:+00204:003163.8051:03775
03776:+00382:-00097:+00271:003163.8051:03776
03777:+00174:-00191:-00147:003163.8051:03777
03778:-00104:+00601:-00002:003163.8051:03778
03779:-00239:+00314:-00089:003144.5031:03779
03780:+00571:+00177:-00051:003144.5031:03780
03781:+00191:-00031:+00185:003144.5031:03781
03782:+00131:+00297:+00218:003144.5031:03782
03783:+00103:-00131:+00205:003144.5031:03783
03784:+00585:+00217:-00177:003144.5031:03784
03785:-00300:-00241:+00054:003157.4560:03785
03786:-00167:+00479:-00266:003157.4560:03786
03787:-00132:+00026:-00090:003157.4560:03787
03788:+00302:+00186:-00037:003157.4560:03788
03789:-00203:-00016:-00259:003157.4560:03789
03790:-00141:+00144:-00065:003157.4560:03790
03791:+00244:+00083:-00036:003155.6994:03791
03792:+00153:+00107:-00054:003155.6994:03792
03793:-00428:-00092:-00019:003155.6994:03793
03794:+00163:+00326:-00130:003155.6994:03794
03795:+00402:-00045:-00166:003155.6994:03795
03796:-00035:-00039:-00131:003155.6994:03796
03797:-00261:+00069:-00210:003155.6994:03797
03798:+00022:-00177:-00211:003144.5031:03798
03799:+00529:+00102:+00036:003144.5031:03799
03800:+00160:-00215:+00153:003144.5031:03800
03801:-00307:-00089:+00087:003144.5031:03801
03802:+00165:-00049:+00220:003144.5031:03802
03803:+00496:-00050:-00126:003144.5031:03803
03804:-00221:-00288:+00121:003165.5810:03804
03805:-00449:+00060:-00094:003165.5810:03805
03806:-00069:-00219:+00213:003165.5810:03806
03807:+00427:+00086:-00046:003165.5810:03807
03808:-00442:-00190:+00200:003165.5810:03808
03809:-00443:+00064:+00162:003165.5810:03809
03810:+00241:+00034:+00136:003163.8471:03810
03811:+00371:+00243:-00014:003163.8471:03811
03812:-00534:-00207:+00067:003163.8471:03812
03813:-00183:+00336:+00055:003163.8471:03813
03814:+00208:+00135:+00135:003163.8471:03814
03815:+00081:+00042:-00015:003163.8471:03815
03816:-00456:+00217:+00066:003163.8471:03816
03817:-00289:-00070:+00095:003160.6457:03817
03818:+00528:+00185:-00067:003160.6457:03818
03819:-00293:-00023:+00082:003160.6457:03819
03820:-00510:-00063:+00167:003160.6457:03820
03821:+00116:+00210:+00143:003160.6457:03821
03822:+00542:-00068:-00002:003160.6457:03822
03823:-00042:+00083:+00011:003173.8383:03823
03824:-00419:+00126:+00029:003173.8383:03824
03825:+00042:+00079:-00214:003173.8383:03825
03826:+00398:+00074:-00072:003173.8383:03826
03827:-00379:-00011:+00016:003173.8383:03827
03828:-00461:-00098:-00133:003173.8383:03828
03829:+00480:+00120:-00161:003172.0190:03829
03830:+00491:-00152:-00167:003172.0190:03830
03831:-00510:-00184:-00074:003172.0190:03831
03832:-00197:-00004:+00079:003172.0190:03832
03833:+00381:-00076:-00222:003172.0190:03833
03834:+00144:+00135:-00220:003172.0190:03834
03835:-00576:+00024:+00038:003172.0190:03835
03836:-00261:+00079:-00086:003176.9008:03836
03837:+00536:+00119:+00033:003176.9008:03837
03838:-00300:-00133:+00042:003176.9008:03838
03839:-00488:-00067:+00087:003176.9008:03839
03840:+00184:+00068:+00023:003176.9008:03840
03841:+00540:-00027:-00210:003176.9008:03841
03842:-00230:-00196:+00108:003173.8447:03842
03843:-00382:-00020:-00049:003173.8447:03843
03844:+00123:-00113:-00077:003173.8447:03844
03845:+00354:+00128:+00047:003173.8447:03845
03846:-00474:+00026:+00113:003173.8447:03846
03847:-00437:+00030:-00183:003173.8447:03847
03848:+00565:+00263:+00108:003180.2270:03848
03849:+00313:-00165:+00143:003180.2270:03849
03850:-00524:-00023:+00165:003180.2270:03850
03851:-00051:+00279:+00225:003180.2270:03851
03852:+00506:-00040:-00015:003180.2270:03852
03853:-00039:+00198:-00136:003180.2270:03853
03854:-00541:-00124:+00045:003176.9309:03854
03855:-00166:-00089:-00138:003176.9309:03855
03856:+00435:+00141:-00317:003176.9309:03856
03857:-00444:-00136:-00174:003176.9309:03857
03858:-00529:-00169:-00417:003176.9309:03858
03859:+00465:+00195:-00197:003176.9309:03859
03860:+00534:-00465:-00339:003176.9309:03860
03861:-00261:-00064:-00492:003190.3374:03861
03862:-00196:-00192:-00277:003190.3374:03862
03863:+00343:-00126:-00898:003190.3374:03863
03864:+00340:-00025:-00358:003190.3374:03864
03865:-00500:-00050:-00434:003190.3374:03865
03866:-00203:-00125:-00654:003190.3374:03866
03867:+00622:+00118:-00405:003196.7712:03867
03868:+00423:-00128:-00494:003196.7712:03868
03869:-00667:-00234:-00501:003196.7712:03869
03870:+00203:+00314:-00207:003196.7712:03870
03871:+00447:-00104:-00131:003196.7712:03871
03872:+00103:+00061:-00466:003196.7712:03872
03873:-00567:-00125:+00087:003176.9189:03873
03874:-00147:-00126:-00077:003176.9189:03874
03875:+00494:+00444:+00367:003176.9189:03875
03876:-00262:-00239:+00557:003176.9189:03876
03877:-00658:-00125:+00108:003176.9189:03877
03878:+00327:+00006:+00156:003176.9189:03878
03879:+00529:+00324:-00220:003176.9189:03879
03880:-00014:+00309:-00055:003190.2951:03880
03881:-00567:-00104:+00213:003190.2951:03881
03882:-00215:+00218:+00012:003190.2951:03882
03883:+00450:-00069:+00405:003190.2951:03883
03884:-00150:+00289:+00179:003190.2951:03884
03885:+00001:+00339:+00379:003190.2951:03885
03886:+00114:-00154:+00185:003188.3750:03886
03887:+00284:+00349:+00223:003188.3750:03887
03888:-00354:-00060:+00467:003188.3750:03888
03889:+00293:+00243:-00080:003188.3750:03889
03890:+00257:+00402:+00258:003188.3750:03890
03891:-00180:-00235:+00288:003188.3750:03891
03892:-00383:+00320:+00438:003160.6220:03892
03893:+00139:-00140:+00283:003160.6220:03893
03894:+00723:+00402:+00175:003160.6220:03894
03895:-00588:-00304:+00453:003160.6220:03895
03896:-00632:-00155:+00356:003160.6220:03896
03897:+00180:+00729:+00222:003160.6220:03897
03898:+00726:-00185:+00668:003165.6711:03898
03899:-00230:+00132:-00373:003165.6711:03899
03900:+00012:+00501:+00152:003165.6711:03900
03901:+00223:-00152:+00290:003165.6711:03901
03902:+00591:+00206:-00498:003165.6711:03902
03903:-00584:-00122:+00240:003165.6711:03903
03904:-00218:+00129:-00397:003165.6711:03904
03905:+00536:+00409:+00303:003172.0251:03905
03906:+00559:-00182:-00073:003172.0251:03906
03907:-00397:-00032:+00086:003172.0251:03907
03908:+00184:+00453:-00042:003172.0251:03908
03909:+00010:-00213:-00151:003172.0251:03909
03910:-00179:+00270:-00670:003172.0251:03910
03911:-00454:-00078:-00198:003152.6247:03911
03912:-00016:-00101:-00289:003152.6247:03912
03913:+00540:-00043:+00046:003152.6247:03913
03914:-00384:-00642:+00085:003152.6247:03914
03915:-00386:-00400:+00101:003152.6247:03915
03916:+00301:+00169:-00336:003152.6247:03916
03917:+00406:-00135:-00043:003165.6711:03917
03918:-00316:+00223:-00182:003165.6711:03918
03919:+00201:+00063:-00056:003165.6711:03919
03920:+00422:+00046:+00133:003165.6711:03920
03921:+00110:+00237:-00003:003165.6711:03921
03922:-00438:-00188:+00159:003165.6711:03922
03923:+00017:-00190:+00097:003165.6711:03923
03924:+00275:+00354:+00021:003172.0732:03924
03925:+00052:-00535:+00110:003172.0732:03925
03926:-00535:+00121:+00311:003172.0732:03926
03927:+00086:-00152:+00258:003172.0732:03927
03928:+00216:-00283:-00096:003172.0732:03928
03929:-00410:+00273:+00077:003172.0732:03929
03930:-00224:+00033:+00184:003160.7583:03930
03931:+00107:+00191:+00036:003160.7583:03931
03932:+00217:+00494:+00123:003160.7583:03932
03933:-00524:-00173:+00270:003160.7583:03933
03934:-00061:+00500:+00140:003160.7583:03934
03935:+00267:-00119:+00340:003160.7583:03935
03936:+00319:+00387:-00064:003165.7006:03936
03937:-00461:+00229:+00495:003165.7006:03937
03938:+00135:+00112:-00049:003165.7006:03938
03939:+00274:-00019:+00137:003165.7006:03939
03940:-00156:+00347:+00146:003165.7006:03940
03941:-00146:-00194:+00038:003165.7006:03941
03942:+00129:+00160:-00068:003165.7006:03942
03943:+00317:+00076:-00006:003172.0251:03943
03944:-00004:-00002:-00154:003172.0251:03944
03945:-00291:+00409:+00277:003172.0251:03945
03946:-00082:-00048:-00114:003172.0251:03946
03947:+00208:-00151:-00035:003172.0251:03947
03948:-00292:+00093:-00185:003172.0251:03948
03949:-00066:-00053:-00217:003152.5361:03949
03950:+00109:+00163:-00117:003152.5361:03950
03951:+00355:-00157:-00144:003152.5361:03951
03952:-00407:-00108:+00047:003152.5361:03952
03953:-00173:-00071:+00256:003152.5361:03953
03954:+00266:-00309:-00321:003152.5361:03954
03955:+00460:+00513:-00404:003157.4736:03955
03956:-00335:-00158:+00075:003157.4736:03956
03957:+00103:+00321:-00310:003157.4736:03957
03958:+00284:-00117:+00198:003157.4736:03958
03959:-00104:+00430:-00465:003157.4736:03959
03960:-00294:-00118:+00201:003157.4736:03960
03961:+00041:+00320:-00141:003157.4736:03961
03962:+00491:+00036:+00172:003171.9772:03962
03963:+00063:-00309:+00120:003171.9772:03963
03964:-00211:+00260:+00451:003171.9772:03964
03965:+00097:-00235:+00131:003171.9772:03965
03966:+00442:-00141:-00119:003171.9772:03966
03967:-00469:+00181:-00031:003171.9772:03967
03968:+00071:+00220:-00071:003152.5891:03968
03969:+00279:+00214:-00056:003152.5891:03969
03970:+00420:+00444:-00026:003152.5891:03970
03971:-00501:-00377:+00444:003152.5891:03971
03972:-00071:+00304:+00286:003152.5891:03972
03973:+00411:-00232:+00253:003152.5891:03973
03974:+00609:+00410:-00272:003165.6589:03974
03975:-00517:+00029:+00424:003165.6589:03975
03976:+00047:+00057:-00322:003165.6589:03976
03977:+00176:-00367:-00004:003165.6589:03977
03978:-00037:+00489:-00542:003165.6589:03978
03979:-00369:-00290:+00070:003165.6589:03979
03980:-00053:-00046:-00282:003165.6589:03980
03981:+00503:+00209:-00046:003172.0551:03981
03982:+00098:-00455:-00219:003172.0551:03982
03983:-00433:+00039:-00276:003172.0551:03983
03984:+00138:-00183:-00428:003172.0551:03984
03985:+00464:-00531:-00750:003172.0551:03985
03986:-00333:+00305:-00406:003172.0551:03986
03987:-00096:-00424:-00413:003160.7287:03987
03988:+00343:-00288:-00607:003160.7287:03988
03989:+00465:+00267:-00567:003160.7287:03989
03990:-00486:-00445:-00445:003160.7287:03990
03991:-00251:+00041:-00516:003160.7287:03991
03992:+00676:-00139:-00384:003160.7287:03992
03993:+00518:+00159:-00698:003182.1147:03993
03994:-00491:+00315:-00605:003182.1147:03994
03995:-00129:-00056:-00344:003182.1147:03995
03996:+00217:+00076:+00005:003182.1147:03996
03997:-00061:+00553:-00132:003182.1147:03997
03998:-00187:-00076:+00193:003182.1147:03998
03999:+00054:+00111:+00283:003182.1147:03999
04000:+00026:+00206:+00109:003171.8933:04000
04001:-00428:-00002:-00082:003171.8933:04001
04002:-00290:+00720:-00051:003171.8933:04002
04003:+00294:-00318:+00522:003171.8933:04003
04004:+00313:+00305:+00188:003171.8933:04004
04005:-00176:-00464:+00711:003171.8933:04005
04006:-00115:+00161:+00248:003152.4772:04006
04007:+00454:+00425:+00273:003152.4772:04007
04008:+00268:-00042:+00451:003152.4772:04008
04009:-00326:+00510:+00348:003152.4772:04009
04010:-00343:+00130:+00461:003152.4772:04010
04011:+00518:+00355:+00176:003152.4772:04011
04012:+00304:-00368:+00292:003157.4321:04012
04013:-00416:+00019:+00425:003157.4321:04013
04014:-00247:-00166:+00342:003157.4321:04014
04015:+00322:-00081:-00043:003157.4321:04015
04016:-00102:-00039:+00464:003157.4321:04016
04017:-00559:-00212:+00207:003157.4321:04017
04018:-00240:-00331:+00361:003157.4321:04018
04019:+00292:+00200:-00102:003155.5217:04019
04020:-00078:-00125:+00293:003155.5217:04020
04021:-00184:+00279:-00146:003155.5217:04021
04022:+00339:-00017:+00070:003155.5217:04022
04023:+00614:+00123:-00167:003155.5217:04023
04024:-00059:+00273:+00241:003155.5217:04024
04025:-00200:-00010:-00005:003136.3713:04025
04026:+00367:+00080:-00060:003136.3713:04026
04027:+00213:+00381:-00205:003136.3713:04027
04028:-00338:+00042:-00111:003136.3713:04028
04029:-00378:+00193:-00283:003136.3713:04029
04030:+00724:+00257:-00200:003136.3713:04030
04031:+00452:-00059:-00017:003149.1950:04031
04032:-00438:+00202:-00251:003149.1950:04032
04033:-00327:-00097:+00078:003149.1950:04033
04034:+00370:-00042:-00098:003149.1950:04034
04035:+00005:+00116:-00236:003149.1950:04035
04036:-00372:-00041:-00278:003149.1950:04036
04037:-00147:+00021:-00101:003149.1950:04037
04038:+00372:+00200:-00448:003147.4462:04038
04039:-00167:-00098:+00038:003147.4462:04039
04040:-00273:+00428:-00128:003147.4462:04040
04041:+00470:-00181:+00015:003147.4462:04041
04042:+00616:+00062:-00252:003147.4462:04042
04043:-00342:-00098:-00066:003147.4462:04043
04044:-00084:-00355:-00014:003144.4328:04044
04045:+00476:-00104:-00459:003144.4328:04045
04046:+00042:-00210:+00118:003144.4328:04046
04047:-00498:+00069:-00096:003144.4328:04047
04048:-00168:+00315:-00053:003144.4328:04048
04049:+00448:+00069:+00144:003144.4328:04049
04050:+00084:+00107:+00353:003149.2951:04050
04051:-00433:+00234:+00242:003149.2951:04051
04052:+00065:-00174:+00449:003149.2951:04052
04053:+00495:+00349:+00295:003149.2951:04053
04054:-00237:-00005:+00335:003149.2951:04054
04055:-00332:+00181:+00296:003149.2951:04055
04056:+00013:+00415:+00399:003149.2951:04056
04057:+00229:+00034:+00207:003155.5634:04057
04058:-00195:+00536:+00144:003155.5634:04058
04059:-00348:+00360:+00434:003155.5634:04059
04060:+00419:+00068:+00179:003155.5634:04060
04061:+00358:+00231:+00306:003155.5634:04061
04062:-00307:-00293:+00184:003155.5634:04062
04063:-00263:+00186:-00052:003144.3798:04063
04064:+00283:+00263:+00075:003144.3798:04064
04065:+00000:-00143:+00064:003144.3798:04065
04066:-00430:+00378:-00155:003144.3798:04066
04067:-00451:+00204:+00091:003144.3798:04067
04068:+00386:+00215:-00162:003144.3798:04068
04069:+00234:+00016:-00111:003149.2126:04069
04070:-00247:-00091:-00242:003149.2126:04070
04071:-00023:-00155:-00062:003149.2126:04071
04072:+00380:+00145:-00397:003149.2126:04072
04073:+00183:-00211:-00181:003149.2126:04073
04074:-00407:-00009:-00161:003149.2126:04074
04075:-00098:-00141:-00409:003149.2126:04075
04076:+00415:-00095:-00358:003147.4582:04076
04077:-00119:+00229:-00327:003147.4582:04077
04078:-00476:+00087:-00354:003147.4582:04078
04079:+00271:+00223:-00299:003147.4582:04079
04080:+00347:-00096:+00070:003147.4582:04080
04081:+00011:-00124:-00054:003147.4582:04081
04082:-00410:-00206:+00171:003144.2980:04082
04083:+00183:+00334:-00306:003144.2980:04083
04084:+00252:-00181:+00379:003144.2980:04084
04085:-00450:+00230:-00276:003144.2980:04085
04086:-00432:+00193:+00419:003144.2980:04086
04087:+00371:+00260:+00441:003144.2980:04087
04088:+00322:+00112:+00082:003149.1530:04088
04089:-00260:-00019:+00445:003149.1530:04089
04090:-00186:-00114:+00222:003149.1530:04090
04091:+00308:+00496:+00220:003149.1530:04091
04092:+00183:+00010:+00384:003149.1530:04092
04093:-00368:+00149:+00209:003149.1530:04093
04094:-00200:+00354:+00433:003149.1530:04094
04095:+00405:-00028:-00009:003163.5908:04095
04096:-00184:+00291:+00147:003163.5908:04096
04097:-00532:+00073:+00284:003163.5908:04097
04098:+00209:+00034:+00019:003163.5908:04098
04099:+00554:+00076:-00045:003163.5908:04099
04100:-00190:-00185:-00128:003163.5908:04100
04101:-00546:-00084:-00344:003152.2944:04101
04102:+00031:+00019:-00519:003152.2944:04102
04103:+00340:-00349:-00457:003152.2944:04103
04104:-00530:-00064:-00637:003152.2944:04104
04105:-00623:-00274:-00480:003152.2944:04105
04106:+00369:+00047:-00728:003152.2944:04106
04107:-00049:-00184:-00555:003165.3898:04107
04108:-00482:-00190:-00599:003165.3898:04108
04109:-00122:+00039:-00428:003165.3898:04109
04110:+00434:-00004:-00472:003165.3898:04110
04111:+00201:-00178:-00455:003165.3898:04111
04112:-00447:-00007:-00626:003165.3898:04112
04113:-00040:-00156:-00529:003165.3898:04113
04114:+00749:-00098:-00608:003171.7312:04114
04115:-00118:+00011:-00170:003171.7312:04115
04116:-00629:+00033:+00041:003171.7312:04116
04117:+00479:+00245:+00095:003171.7312:04117
04118:+00913:+00026:+00324:003171.7312:04118
04119:+00374:+00003:+00195:003171.7312:04119
04120:-00435:+00247:-00028:003160.3791:04120
04121:-00143:+00092:+00233:003160.3791:04121
04122:+00212:+00193:-00046:003160.3791:04122
04123:-00626:-00120:+00173:003160.3791:04123
04124:-00840:+00220:+00103:003160.3791:04124
04125:+00035:-00216:+00365:003160.3791:04125
04126:+00162:+00025:+00082:003165.4257:04126
04127:-00541:+00032:+00315:003165.4257:04127
04128:-00250:+00077:+00347:003165.4257:04128
04129:+00112:+00086:+00074:003165.4257:04129
04130:+00239:+00066:+00247:003165.4257:04130
04131:-00367:+00267:+00332:003165.4257:04131
04132:-00053:+00194:+00517:003165.4257:04132
04133:+00622:+00073:+00306:003155.4619:04133
04134:+00265:+00010:+00260:003155.4619:04134
04135:-00031:-00140:+00371:003155.4619:04135
04136:+00049:+00172:+00010:003155.4619:04136
04137:+00329:-00101:+00231:003155.4619:04137
04138:+00031:+00048:+00053:003155.4619:04138
04139:-00175:+00076:+00274:003152.3061:04139
04140:+00079:+00020:+00106:003152.3061:04140
04141:+00346:+00039:-00029:003152.3061:04141
04142:-00604:+00056:-00069:003152.3061:04142
04143:-00546:+00080:-00043:003152.3061:04143
04144:+00013:+00287:-00170:003152.3061:04144
04145:+00193:+00229:-00019:003149.1176:04145
04146:-00639:+00051:-00168:003149.1176:04146
04147:+00081:+00373:+00216:003149.1176:04147
04148:+00208:+00177:-00210:003149.1176:04148
04149:+00233:+00365:-00109:003149.1176:04149
04150:-00365:+00188:+00094:003149.1176:04150
04151:+00083:+00196:-00111:003149.1176:04151
04152:+00619:+00291:-00061:003155.4858:04152
04153:+00098:+00142:-00265:003155.4858:04153
04154:-00269:-00032:-00324:003155.4858:04154
04155:+00325:-00059:-00046:003155.4858:04155
04156:+00342:+00073:-00136:003155.4858:04156
04157:-00011:-00213:-00040:003155.4858:04157
04158:-00249:-00030:-00289:003136.2836:04158
04159:+00183:+00046:-00034:003136.2836:04159
04160:+00325:-00319:-00096:003136.2836:04160
04161:-00774:-00059:-00261:003136.2836:04161
04162:-00587:-00017:+00105:003136.2836:04162
04163:+00242:-00028:-00098:003136.2836:04163
04164:+00553:+00048:-00204:003141.0590:04164
04165:-00597:-00096:+00317:003141.0590:04165
04166:-00037:+00100:+00066:003141.0590:04166
04167:+00219:-00083:+00134:003141.0590:04167
04168:+00260:-00020:-00159:003141.0590:04168
04169:-00345:-00115:+00359:003141.0590:04169
04170:+00095:-00002:+00289:003141.0590:04170
04171:+00474:-00210:+00268:003155.5153:04171
04172:-00382:-00080:+00054:003155.5153:04172
04173:-00435:-00328:+00539:003155.5153:04173
04174:+00164:+00293:+00112:003155.5153:04174
04175:+00403:+00276:+00217:003155.5153:04175
04176:-00568:+00361:+00192:003155.5153:04176
04177:-00327:+00339:+00144:003136.3303:04177
04178:+00120:+00299:+00474:003136.3303:04178
04179:+00326:+00270:+00139:003136.3303:04179
04180:-00858:+00099:+00291:003136.3303:04180
04181:-00374:+00334:+00100:003136.3303:04181
04182:+00434:+00243:+00386:003136.3303:04182
04183:+00517:+00009:+00166:003136.3303:04183
04184:-00567:+00120:+00203:003149.1589:04184
04185:-00081:-00001:+00047:003149.1589:04185
04186:+00388:+00114:-00068:003149.1589:04186
04187:+00247:+00062:-00090:003149.1589:04187
04188:-00434:+00090:-00032:003149.1589:04188
04189:-00151:+00051:+00156:003149.1589:04189
04190:+00565:+00241:-00319:003147.4697:04190
04191:-00324:-00007:+00001:003147.4697:04191
04192:-00524:+00128:-00306:003147.4697:04192
04193:+00178:+00164:-00319:003147.4697:04193
04194:+00488:+00177:-00170:003147.4697:04194
04195:-00263:+00060:-00528:003147.4697:04195
04196:-00308:+00016:-00030:003136.3945:04196
04197:+00027:+00206:-00330:003136.3945:04197
04198:+00464:-00208:-00104:003136.3945:04198
04199:-00505:-00429:-00108:003136.3945:04199
04200:-00240:-00252:+00257:003136.3945:04200
04201:+00183:-00109:-00008:003136.3945:04201
04202:+00268:+00296:-00298:003136.3945:04202
04203:-00575:+00055:-00239:003149.2363:04203
04204:+00259:+00374:+00101:003149.2363:04204
04205:+00245:+00343:+00078:003149.2363:04205
04206:+00133:+00205:-00001:003149.2363:04206
04207:-00513:-00141:+00292:003149.2363:04207
04208:-00084:+00139:-00179:003149.2363:04208
04209:+00251:-00158:+00305:003147.4758:04209
04210:-00364:+00138:-00126:003147.4758:04210
04211:-00638:-00293:+00372:003147.4758:04211
04212:+00242:+00252:+00198:003147.4758:04212
04213:+00365:+00034:+00182:003147.4758:04213
04214:-00195:+00153:-00011:003147.4758:04214
04215:-00316:+00070:+00464:003144.3564:04215
04216:+00167:+00248:+00292:003144.3564:04216
04217:+00486:+00235:+00236:003144.3564:04217
04218:-00682:+00130:+00109:003144.3564:04218
04219:-00548:+00032:+00186:003144.3564:04219
04220:+00329:+00295:+00056:003144.3564:04220
04221:+00479:+00129:+00041:003144.3564:04221
04222:-00448:+00171:-00065:003149.1354:04222
04223:-00165:+00073:+00155:003149.1354:04223
04224:+00298:+00083:+00102:003149.1354:04224
04225:+00394:+00004:-00123:003149.1354:04225
04226:-00611:-00101:-00034:003149.1354:04226
04227:-00398:-00103:-00155:003149.1354:04227
04228:+00438:-00055:-00263:003163.6267:04228
04229:-00009:-00065:-00459:003163.6267:04229
04230:-00467:-00166:-00261:003163.6267:04230
04231:-00153:+00016:-00463:003163.6267:04231
04232:+00236:-00139:-00305:003163.6267:04232
04233:+00158:-00086:-00594:003163.6267:04233
04234:-00368:-00142:-00805:003144.3564:04234
04235:-00145:-00026:-00534:003144.3564:04235
04236:+00632:-00059:-00560:003144.3564:04236
04237:-00292:-00396:-00401:003144.3564:04237
04238:-00320:+00080:-00286:003144.3564:04238
04239:+00237:-00392:-00293:003144.3564:04239
04240:+00685:+00092:-00660:003144.3564:04240
04241:-00299:-00217:-00351:003173.5983:04241
04242:-00388:+00454:-00737:003173.5983:04242
04243:+00164:-00269:+00068:003173.5983:04243
04244:+00772:+00524:-00361:003173.5983:04244
04245:-00684:-00329:+00143:003173.5983:04245
04246:-00642:+00498:+00106:003173.5983:04246
04247:+00192:+00066:+00331:003171.7253:04247
04248:-00054:+00122:-00027:003171.7253:04248
04249:-00128:-00134:+00223:003171.7253:04249
04250:-00193:+00540:+00439:003171.7253:04250
04251:+00142:-00484:+00595:003171.7253:04251
04252:+00114:+00360:-00024:003171.7253:04252
04253:-00191:-00379:+00426:003152.4123:04253
04254:-00154:-00216:+00374:003152.4123:04254
04255:+00680:+00030:+00213:003152.4123:04255
04256:-00081:-00006:+00440:003152.4123:04256
04257:-00329:+00088:+00122:003152.4123:04257
04258:+00203:+00010:+00380:003152.4123:04258
04259:+00661:+00126:+00030:003152.4123:04259
04260:-00072:+00376:+00013:003157.3188:04260
04261:-00538:+00219:+00627:003157.3188:04261
04262:-00359:+00394:+00152:003157.3188:04262
04263:+00196:+00123:+00255:003157.3188:04263
04264:-00294:-00072:+00106:003157.3188:04264
04265:-00292:+00198:+00130:003157.3188:04265
04266:+00354:+00007:+00167:003155.5217:04266
04267:-00317:+00074:+00054:003155.5217:04267
04268:-00471:-00019:+00312:003155.5217:04268
04269:+00138:+00084:+00212:003155.5217:04269
04270:+00721:+00083:+00315:003155.5217:04270
04271:+00161:+00103:+00145:003155.5217:04271
04272:-00403:+00234:+00315:003136.4001:04272
04273:-00190:+00204:+00142:003136.4001:04273
04274:+00760:+00377:+00090:003136.4001:04274
04275:-00022:+00289:+00034:003136.4001:04275
04276:-00219:+00321:+00184:003136.4001:04276
04277:+00198:+00289:+00033:003136.4001:04277
04278:+00527:+00053:-00036:003136.4001:04278
04279:-00167:+00078:-00307:003149.2600:04279
04280:-00205:+00119:-00092:003149.2600:04280
04281:+00130:+00105:-00400:003149.2600:04281
04282:+00185:-00140:-00364:003149.2600:04282
04283:-00649:-00039:-00170:003149.2600:04283
04284:-00311:+00011:-00157:003149.2600:04284
04285:+00609:-00154:-00237:003155.6582:04285
04286:-00283:-00241:-00370:003155.6582:04286
04287:-00610:-00156:-00087:003155.6582:04287
04288:+00110:-00150:-00315:003155.6582:04288
04289:+00709:+00132:-00322:003155.6582:04289
04290:-00019:-00065:-00190:003155.6582:04290
04291:-00252:+00183:-00096:003144.6618:04291
04292:-00005:-00194:+00197:003144.6618:04292
04293:+00818:+00096:-00248:003144.6618:04293
04294:-00347:-00350:+00162:003144.6618:04294
04295:-00262:+00186:+00019:003144.6618:04295
04296:+00400:-00098:+00487:003144.6618:04296
04297:+00661:-00047:-00082:003144.6618:04297
04298:-00371:-00029:+00163:003157.5869:04298
04299:-00391:-00071:+00164:003157.5869:04299
04300:+00041:-00091:-00038:003157.5869:04300
04301:+00080:+00271:+00107:003157.5869:04301
04302:-00701:-00033:+00138:003157.5869:04302
04303:-00558:+00060:+00246:003157.5869:04303
04304:+00461:+00362:+00324:003155.7648:04304
04305:-00225:+00146:+00206:003155.7648:04305
04306:-00599:+00179:+00207:003155.7648:04306
04307:-00087:+00227:+00235:003155.7648:04307
04308:+00400:+00090:+00078:003155.7648:04308
04309:+00078:+00268:+00033:003155.7648:04309
04310:-00416:+00229:+00237:003152.6364:04310
04311:-00102:+00153:+00178:003152.6364:04311
04312:+00358:+00122:+00095:003152.6364:04312
04313:-00202:+00013:+00097:003152.6364:04313
04314:-00243:+00008:+00161:003152.6364:04314
04315:+00120:+00107:+00030:003152.6364:04315
04316:+00253:-00068:-00108:003152.6364:04316
04317:-00304:-00283:+00167:003173.7365:04317
04318:-00256:+00058:-00038:003173.7365:04318
04319:+00269:+00129:-00500:003173.7365:04319
04320:+00078:+00102:-00141:003173.7365:04320
04321:-00542:+00342:+00038:003173.7365:04321
04322:-00387:+00221:-00034:003173.7365:04322
04323:+00571:+00073:-00105:003163.6862:04323
04324:-00191:-00167:+00034:003163.6862:04324
04325:-00448:-00133:+00014:003163.6862:04325
04326:+00245:-00023:+00221:003163.6862:04326
04327:+00627:-00138:-00194:003163.6862:04327
04328:-00112:-00279:+00118:003163.6862:04328
04329:-00314:+00173:+00087:003168.5588:04329
04330:+00103:-00319:+00044:003168.5588:04330
04331:+00288:+00143:-00269:003168.5588:04331
04332:-00377:+00015:-00055:003168.5588:04332
04333:-00440:-00017:-00137:003168.5588:04333
04334:+00463:+00250:-00047:003168.5588:04334
04335:+00347:-00073:+00101:003168.5588:04335
04336:-00481:-00060:+00018:003165.4736:04336
04337:-00244:+00265:+00164:003165.4736:04337
04338:+00221:+00052:+00124:003165.4736:04338
04339:+00072:+00049:+00002:003165.4736:04339
04340:-00386:+00076:+00247:003165.4736:04340
04341:-00248:-00115:+00022:003165.4736:04341
04342:+00340:+00066:-00015:003180.0402:04342
04343:-00196:-00167:+00155:003180.0402:04343
04344:-00441:-00147:+00040:003180.0402:04344
04345:+00068:+00260:+00184:003180.0402:04345
04346:+00415:-00262:-00121:003180.0402:04346
04347:+00054:+00076:-00314:003180.0402:04347
04348:-00435:+00066:+00018:003168.6184:04348
04349:-00074:-00121:-00141:003168.6184:04349
04350:+00312:+00117:-00108:003168.6184:04350
04351:-00280:-00074:-00269:003168.6184:04351
04352:-00272:-00323:-00374:003168.6184:04352
04353:+00406:+00194:-00292:003168.6184:04353
04354:+00370:-00501:-00304:003168.6184:04354
04355:-00232:-00324:-00344:003181.9396:04355
04356:-00130:-00170:-00287:003181.9396:04356
04357:+00323:-00207:-00641:003181.9396:04357
04358:+00053:-00215:-00410:003181.9396:04358
04359:-00301:+00149:-00538:003181.9396:04359
04360:-00234:-00438:-00475:003181.9396:04360
04361:+00506:+00352:-00614:003188.2780:04361
04362:-00260:+00123:-00234:003188.2780:04362
04363:-00518:-00077:-00729:003188.2780:04363
04364:+00176:+00548:+00074:003188.2780:04364
04365:+00343:-00118:+00275:003188.2780:04365
04366:+00146:-00102:-00268:003188.2780:04366
04367:-00426:+00524:+00011:003176.7333:04367
04368:-00238:-00242:+00191:003176.7333:04368
04369:+00155:+00053:-00265:003176.7333:04369
04370:-00121:-00131:+00295:003176.7333:04370
04371:-00135:-00123:-00105:003176.7333:04371
04372:+00402:+00170:+00113:003176.7333:04372
04373:+00165:-00261:-00009:003181.8730:04373
04374:-00282:+00033:+00129:003181.8730:04374
04375:+00202:-00012:+00119:003181.8730:04375
04376:+00152:-00012:+00085:003181.8730:04376
04377:+00099:+00507:+00337:003181.8730:04377
04378:-00317:-00022:+00086:003181.8730:04378
04379:+00086:+00138:+00154:003181.8730:04379
04380:+00381:+00476:+00238:003180.0222:04380
04381:-00372:-00314:+00122:003180.0222:04381
04382:-00420:-00021:+00436:003180.0222:04382
04383:+00134:-00053:+00168:003180.0222:04383
04384:+00315:+00076:+00173:003180.0222:04384
04385:-00307:+00261:-00070:003180.0222:04385
04386:-00249:-00124:+00426:003168.5112:04386
04387:+00199:+00028:+00173:003168.5112:04387
04388:+00625:+00237:+00123:003168.5112:04388
04389:-00584:-00166:+00245:003168.5112:04389
04390:-00235:+00604:-00355:003168.5112:04390
04391:+00361:-00078:+00249:003168.5112:04391
04392:+00552:+00548:-00335:003165.4433:04392
04393:-00502:+00061:-00023:003165.4433:04393
04394:+00219:+00177:-00047:003165.4433:04394
04395:+00352:-00004:-00194:003165.4433:04395
04396:+00378:+00238:+00003:003165.4433:04396
04397:-00431:+00010:-00173:003165.4433:04397
04398:-00090:+00163:-00285:003165.4433:04398
04399:+00554:-00092:-00157:003163.6147:04399
04400:+00445:+00185:-00288:003163.6147:04400
04401:-00522:+00022:+00035:003163.6147:04401
04402:-00042:-00014:-00391:003163.6147:04402
04403:+00312:+00005:-00316:003163.6147:04403
04404:-00102:-00319:-00093:003163.6147:04404
04405:-00098:+00365:-00407:003144.3505:04405
04406:+00082:-00001:-00034:003144.3505:04406
04407:+00242:+00027:-00331:003144.3505:04407
04408:-00400:-00056:+00295:003144.3505:04408
04409:-00002:+00118:-00047:003144.3505:04409
04410:+00433:-00167:+00056:003144.3505:04410
04411:+00421:+00043:-00139:003157.3605:04411
04412:-00503:-00231:+00129:003157.3605:04412
04413:+00113:+00167:+00082:003157.3605:04413
04414:+00223:-00048:+00168:003157.3605:04414
04415:+00124:+00263:+00173:003157.3605:04415
04416:-00387:-00284:+00325:003157.3605:04416
04417:+00064:+00127:+00254:003157.3605:04417
04418:+00220:-00055:+00258:003163.6743:04418
04419:+00130:+00262:+00144:003163.6743:04419
04420:-00419:+00121:+00222:003163.6743:04420
04421:+00198:+00256:+00217:003163.6743:04421
04422:+00161:+00086:+00319:003163.6743:04422
04423:-00197:+00208:+00219:003163.6743:04423
04424:-00344:-00080:+00170:003152.2768:04424
04425:+00075:+00081:-00066:003152.2768:04425
04426:+00172:+00083:+00160:003152.2768:04426
04427:-00362:+00205:-00007:003152.2768:04427
04428:-00395:+00065:+00332:003152.2768:04428
04429:+00171:+00432:-00157:003152.2768:04429
04430:+00148:+00215:+00035:003157.2536:04430
04431:-00247:+00192:-00168:003157.2536:04431
04432:+00052:+00223:-00097:003157.2536:04432
04433:+00143:+00002:+00182:003157.2536:04433
04434:+00002:+00405:-00106:003157.2536:04434
04435:-00289:+00064:+00278:003157.2536:04435
04436:+00092:+00147:-00269:003157.2536:04436
04437:+00463:+00302:+00215:003171.7312:04437
04438:+00050:-00279:+00072:003171.7312:04438
04439:-00420:-00122:+00219:003171.7312:04439
04440:+00172:+00407:-00035:003171.7312:04440
04441:+00417:+00003:-00099:003171.7312:04441
04442:-00429:+00087:-00545:003171.7312:04442
04443:-00069:+00191:-00240:003152.4592:04443
04444:+00004:+00049:+00080:003152.4592:04444
04445:+00326:+00223:-00267:003152.4592:04445
04446:-00303:-00334:+00418:003152.4592:04446
04447:+00064:+00080:-00271:003152.4592:04447
04448:+00342:-00024:+00270:003152.4592:04448
04449:+00439:-00094:-00437:003173.7663:04449
04450:-00383:-00049:+00198:003173.7663:04450
04451:-00007:-00001:-00088:003173.7663:04451
04452:+00149:-00203:-00023:003173.7663:04452
04453:-00027:+00286:-00150:003173.7663:04453
04454:-00275:-00086:+00061:003173.7663:04454
04455:-00019:+00008:+00021:003173.7663:04455
04456:+00325:+00168:+00018:003171.9709:04456
04457:-00082:-00215:+00049:003171.9709:04457
04458:-00363:+00031:+00165:003171.9709:04458
04459:+00198:+00073:+00099:003171.9709:04459
04460:+00259:+00103:-00075:003171.9709:04460
04461:-00424:+00461:+00002:003171.9709:04461
04462:-00158:-00175:+00276:003160.5981:04462
04463:+00242:-00011:+00104:003160.5981:04463
04464:+00235:+00428:-00207:003160.5981:04464
04465:-00501:-00170:+00230:003160.5981:04465
04466:-00257:+00123:+00097:003160.5981:04466
04467:+00392:+00092:+00007:003160.5981:04467
04468:+00324:+00073:-00091:003165.6232:04468
04469:-00395:+00206:+00159:003165.6232:04469
04470:-00015:+00031:+00088:003165.6232:04470
04471:+00254:-00206:-00019:003165.6232:04471
04472:-00034:+00289:-00302:003165.6232:04472
04473:-00354:-00218:-00200:003165.6232:04473
04474:-00050:-00051:-00206:003165.6232:04474
04475:+00437:+00311:-00190:003180.1547:04475
04476:-00003:-00513:-00173:003180.1547:04476
04477:-00350:-00139:-00150:003180.1547:04477
04478:+00199:-00066:-00374:003180.1547:04478
04479:+00412:-00068:-00677:003180.1547:04479
04480:-00376:-00129:-00570:003180.1547:04480
04481:-00108:-00066:-00575:003176.8413:04481
04482:+00112:-00343:-00452:003176.8413:04482
04483:+00400:+00300:-00670:003176.8413:04483
04484:-00412:-00553:-00321:003176.8413:04484
04485:-00049:-00016:-00723:003176.8413:04485
04486:+00618:+00046:-00396:003176.8413:04486
04487:+00475:-00153:-00843:003182.0180:04487
04488:-00578:-00021:-00403:003182.0180:04488
04489:-00169:+00182:-00458:003182.0180:04489
04490:+00175:-00201:-00108:003182.0180:04490
04491:-00110:+00069:-00200:003182.0180:04491
04492:-00110:-00139:+00137:003182.0180:04492
04493:+00022:-00167:+00652:003188.4294:04493
04494:+00281:-00088:+00145:003188.4294:04494
04495:-00097:-00455:+00255:003188.4294:04495
04496:-00195:+00527:+00671:003188.4294:04496
04497:-00079:-00222:+00180:003188.4294:04497
04498:+00335:+00367:+00352:003188.4294:04498
04499:-00436:+00154:+00430:003188.4294:04499
04500:+00017:+00249:+00186:003176.8652:04500
04501:+00565:+00442:+00241:003176.8652:04501
04502:+00096:-00051:+00048:003176.8652:04502
04503:-00465:+00185:+00347:003176.8652:04503
04504:-00421:+00062:+00150:003176.8652:04504
04505:+00796:-00093:+00303:003176.8652:04505
04506:+00508:-00145:+00262:003173.7365:04506
04507:-00401:-00211:+00345:003173.7365:04507
04508:+00105:+00094:+00347:003173.7365:04508
04509:+00608:+00047:+00175:003173.7365:04509
04510:+00020:+00070:+00167:003173.7365:04510
04511:-00487:+00115:+00020:003173.7365:04511
04512:-00164:+00133:+00079:003180.1064:04512
04513:+00387:+00143:+00047:003180.1064:04513
04514:-00051:+00061:+00057:003180.1064:04514
04515:-00274:+00104:+00106:003180.1064:04515
04516:+00291:+00060:+00022:003180.1064:04516
04517:+00420:-00079:-00104:003180.1064:04517
04518:-00215:+00046:-00166:003180.1064:04518
04519:-00152:-00024:+00065:003160.5805:04519
04520:+00356:-00135:-00019:003160.5805:04520
04521:+00300:+00099:-00210:003160.5805:04521
04522:-00236:-00063:+00314:003160.5805:04522
04523:-00104:+00378:-00278:003160.5805:04523
04524:+00753:+00206:+00213:003160.5805:04524
04525:+00525:+00629:-00298:003157.4321:04525
04526:-00213:+00339:-00038:003157.4321:04526
04527:+00127:+00262:-00071:003157.4321:04527
04528:+00388:+00214:-00101:003157.4321:04528
04529:+00127:+00154:-00219:003157.4321:04529
04530:-00187:-00448:-00218:003157.4321:04530
04531:+00144:-00045:+00165:003163.7814:04531
04532:+00058:-00441:-00156:003163.7814:04532
04533:-00261:+00230:-00188:003163.7814:04533
04534:-00888:+00057:-00036:003163.7814:04534
04535:+00693:-00083:-00205:003163.7814:04535
04536:+00664:+00020:-00031:003163.7814:04536
04537:-00318:-00044:+00057:003163.7814:04537
04538:-00337:-00063:+00183:003160.6042:04538
04539:+00405:+00465:-00039:003160.6042:04539
04540:+00335:-00417:+00368:003160.6042:04540
04541:-00290:+00377:+00007:003160.6042:04541
04542:-00129:-00055:+00352:003160.6042:04542
04543:+00386:+00128:-00293:003160.6042:04543
04544:+00205:+00365:-00032:003157.4855:04544
04545:-00309:-00088:+00331:003157.4855:04545
04546:+00358:-00080:+00306:003157.4855:04546
04547:+00463:+00530:+00130:003157.4855:04547
04548:-00251:-00070:+00264:003157.4855:04548
04549:-00453:+00040:+00183:003157.4855:04549
04550:+00134:+00502:+00306:003163.7756:04550
04551:+00203:-00260:+00404:003163.7756:04551
04552:-00122:+00617:+00008:003163.7756:04552
04553:-00634:+00050:+00128:003163.7756:04553
04554:+00403:+00249:-00407:003163.7756:04554
04555:+00279:+00205:+00248:003163.7756:04555
04556:-00444:+00302:+00199:003163.7756:04556
04557:-00094:-00204:+00182:003152.5654:04557
04558:+00472:+00383:+00232:003152.5654:04558
04559:+00029:-00280:+00181:003152.5654:04559
04560:-00407:+00369:-00095:003152.5654:04560
04561:-00115:+00298:+00331:003152.5654:04561
04562:+00329:-00148:-00108:003152.5654:04562
04563:+00232:+00423:-00187:003173.7788:04563
04564:-00452:+00030:+00049:003173.7788:04564
04565:+00271:+00049:-00140:003173.7788:04565
04566:+00306:+00096:-00010:003173.7788:04566
04567:-00281:+00049:-00128:003173.7788:04567
04568:-00354:-00099:+00052:003173.7788:04568
04569:+00147:+00389:-00066:003171.9772:04569
04570:+00038:-00273:+00107:003171.9772:04570
04571:-00195:+00405:-00133:003171.9772:04571
04572:-00380:+00059:-00034:003171.9772:04572
04573:+00196:+00000:-00442:003171.9772:04573
04574:+00199:+00027:+00033:003171.9772:04574
04575:-00408:-00113:+00065:003171.9772:04575
04576:+00168:-00028:+00006:003160.6457:04576
04577:+00424:+00316:-00232:003160.6457:04577
04578:+00068:-00327:+00013:003160.6457:04578
04579:-00396:+00239:+00110:003160.6457:04579
04580:-00077:-00022:+00008:003160.6457:04580
04581:+00448:+00009:+00033:003160.6457:04581
04582:+00192:+00085:+00087:003173.8024:04582
04583:-00555:-00033:+00110:003173.8024:04583
04584:+00093:+00252:-00092:003173.8024:04584
04585:+00277:+00285:+00086:003173.8024:04585
04586:-00233:-00011:+00022:003173.8024:04586
04587:-00338:-00010:+00120:003173.8024:04587
04588:+00034:+00288:+00048:003180.0043:04588
04589:+00056:-00188:-00091:003180.0043:04589
04590:-00245:+00243:+00021:003180.0043:04590
04591:-00368:-00047:-00221:003180.0043:04591
04592:+00245:-00119:-00380:003180.0043:04592
04593:+00211:-00182:-00304:003180.0043:04593
04594:-00309:-00083:-00384:003168.6008:04594
04595:+00141:-00221:-00216:003168.6008:04595
04596:+00388:+00300:-00651:003168.6008:04596
04597:-00020:-00450:-00435:003168.6008:04597
04598:-00248:+00040:-00667:003168.6008:04598
04599:+00170:+00064:-00514:003168.6008:04599
04600:+00335:-00381:-00455:003168.6008:04600
04601:+00104:+00263:-00781:003190.1613:04601
04602:-00404:-00233:-00384:003190.1613:04602
04603:+00398:+00165:-00694:003190.1613:04603
04604:+00357:-00039:-00367:003190.1613:04604
04605:-00461:-00060:-00701:003190.1613:04605
04606:-00077:+00195:-00090:003190.1613:04606
04607:+00322:+00436:-00450:003188.2656:04607
04608:+00102:+00041:+00127:003188.2656:04608
04609:-00611:-00354:+00949:003188.2656:04609
04610:+00117:+00252:+00446:003188.2656:04610
04611:+00700:+00023:+00251:003188.2656:04611
04612:+00686:+00328:+00701:003188.2656:04612
04613:-00931:-00239:+00007:003168.6245:04613
04614:+00054:+00510:-00013:003168.6245:04614
04615:+00410:-00165:+00805:003168.6245:04615
04616:-00046:+00260:-00363:003168.6245:04616
04617:-00504:+00002:+00732:003168.6245:04617
04618:+00062:+00288:+00593:003168.6245:04618
04619:+00636:+00487:+00269:003168.6245:04619
04620:+00052:+00202:+00416:003181.8188:04620
04621:-00386:+00302:-00025:003181.8188:04621
04622:-00056:+00472:+00417:003181.8188:04622
04623:+00326:+00155:+00096:003181.8188:04623
04624:-00366:-00144:+00094:003181.8188:04624
04625:-00014:+00000:+00296:003181.8188:04625
04626:+00016:-00434:+00305:003171.7849:04626
04627:+00225:+00067:+00357:003171.7849:04627
04628:-00497:+00186:+00024:003171.7849:04628
04629:+00016:+00170:+00111:003171.7849:04629
04630:+00414:+00120:+00067:003171.7849:04630
04631:+00339:+00032:-00090:003171.7849:04631
04632:-00355:+00284:+00081:003152.3828:04632
04633:+00321:+00091:+00274:003152.3828:04633
04634:+00713:+00491:-00238:003152.3828:04634
04635:-00001:-00285:+00252:003152.3828:04635
04636:-00336:+00172:+00002:003152.3828:04636
04637:-00015:-00200:+00323:003152.3828:04637
04638:+00659:+00246:-00140:003152.3828:04638
04639:+00312:+00083:-00203:003149.1831:04639
04640:-00234:+00093:-00366:003149.1831:04640
04641:+00291:+00185:-00441:003149.1831:04641
04642:+00453:+00216:-00314:003149.1831:04642
04643:-00034:-00048:-00130:003149.1831:04643
04644:-00099:-00101:+00057:003149.1831:04644
04645:+00255:-00077:-00162:003155.4858:04645
04646:+00269:-00190:-00280:003155.4858:04646
04647:-00011:-00183:-00299:003155.4858:04647
04648:-00002:-00175:-00487:003155.4858:04648
04649:+00348:-00035:-00385:003155.4858:04649
04650:+00111:+00185:-00363:003155.4858:04650
04651:-00301:-00161:+00240:003136.3713:04651
04652:+00323:-00023:-00038:003136.3713:04652
04653:+00576:-00058:+00080:003136.3713:04653
04654:-00145:+00295:-00142:003136.3713:04654
04655:-00395:+00082:+00027:003136.3713:04655
04656:+00033:+00045:-00023:003136.3713:04656
04657:+00461:-00083:-00004:003136.3713:04657
04658:-00057:+00134:+00275:003133.0883:04658
04659:-00201:+00026:-00004:003133.0883:04659
04660:+00306:+00130:+00252:003133.0883:04660
04661:+00264:-00008:+00431:003133.0883:04661
04662:-00400:+00076:+00312:003133.0883:04662
04663:-00052:+00049:+00289:003133.0883:04663
04664:+00289:+00276:+00323:003139.3413:04664
04665:+00022:+00405:+00385:003139.3413:04665
04666:-00427:-00021:+00441:003139.3413:04666
04667:-00238:+00488:+00273:003139.3413:04667
04668:+00400:+00147:+00446:003139.3413:04668
04669:+00173:+00245:+00221:003139.3413:04669
04670:-00615:+00230:+00304:003139.3413:04670
04671:-00009:+00116:+00217:003120.5100:04671
04672:+00384:-00026:+00223:003120.5100:04672
04673:-00182:+00228:+00052:003120.5100:04673
04674:-00485:+00313:+00057:003120.5100:04674
04675:-00027:+00152:-00118:003120.5100:04675
04676:+00346:+00195:-00047:003120.5100:04676
04677:-00207:+00023:+00117:003133.0939:04677
04678:-00286:+00245:-00033:003133.0939:04678
04679:+00254:-00061:+00047:003133.0939:04679
04680:+00470:+00127:-00457:003133.0939:04680
04681:-00510:-00045:+00058:003133.0939:04681
04682:-00180:+00020:-00409:003133.0939:04682
04683:+00341:+00001:+00028:003139.3828:04683
04684:+00174:+00262:-00310:003139.3828:04684
04685:-00437:-00266:-00045:003139.3828:04685
04686:-00158:+00016:-00440:003139.3828:04686
04687:+00511:-00050:-00291:003139.3828:04687
04688:+00326:-00033:-00262:003139.3828:04688
04689:-00362:-00120:-00090:003139.3828:04689
04690:+00142:-00093:-00255:003128.4494:04690
04691:+00408:-00212:+00088:003128.4494:04691
04692:-00203:+00227:-00271:003128.4494:04692
04693:-00333:+00171:-00066:003128.4494:04693
04694:-00072:+00072:-00355:003128.4494:04694
04695:+00338:+00093:+00047:003128.4494:04695
04696:-00084:+00167:+00038:003133.2697:04696
04697:-00440:-00103:+00242:003133.2697:04697
04698:-00093:+00135:+00014:003133.2697:04698
04699:+00160:-00091:+00205:003133.2697:04699
04700:-00347:+00203:+00018:003133.2697:04700
04701:-00122:+00094:+00095:003133.2697:04701
04702:+00055:+00144:+00255:003147.5817:04702
04703:-00014:+00163:+00040:003147.5817:04703
04704:-00395:-00265:+00522:003147.5817:04704
04705:-00230:+00142:+00273:003147.5817:04705
04706:+00276:-00020:+00458:003147.5817:04706
04707:+00371:+00155:+00000:003147.5817:04707
04708:-00530:-00141:+00332:003147.5817:04708
04709:-00111:+00241:+00210:003128.5480:04709
04710:+00240:-00068:+00436:003128.5480:04710
04711:-00016:+00360:-00130:003128.5480:04711
04712:-00415:+00174:+00287:003128.5480:04712
04713:-00200:+00256:-00267:003128.5480:04713
04714:+00485:+00251:+00008:003128.5480:04714
04715:+00052:+00320:+00292:003149.3369:04715
04716:-00278:-00003:+00306:003149.3369:04716
04717:+00056:-00094:+00289:003149.3369:04717
04718:+00553:-00074:+00110:003149.3369:04718
04719:-00214:+00024:-00061:003149.3369:04719
04720:-00263:+00256:-00205:003149.3369:04720
04721:-00064:+00077:-00095:003155.6403:04721
04722:+00541:+00281:-00086:003155.6403:04722
04723:-00115:-00264:+00019:003155.6403:04723
04724:-00190:+00093:-00396:003155.6403:04724
04725:+00362:+00128:-00395:003155.6403:04725
04726:+00521:+00100:-00529:003155.6403:04726
04727:-00346:-00232:-00163:003155.6403:04727
04728:+00070:-00116:-00766:003144.4562:04728
04729:+00519:-00201:-00558:003144.4562:04729
04730:+00097:+00020:-00673:003144.4562:04730
04731:-00491:-00450:-00548:003144.4562:04731
04732:+00092:-00103:-00555:003144.4562:04732
04733:+00668:-00045:-00733:003144.4562:04733
04734:+00296:-00251:-00458:003165.4853:04734
04735:-00535:+00000:-00520:003165.4853:04735
04736:+00192:-00067:-00537:003165.4853:04736
04737:+00476:-00270:-00503:003165.4853:04737
04738:+00021:+00073:-00675:003165.4853:04738
04739:-00374:-00066:-00527:003165.4853:04739
04740:-00498:+00283:-00056:003163.7995:04740
04741:+00123:+00055:+00554:003163.7995:04741
04742:-00106:-00146:+00099:003163.7995:04742
04743:-00155:+00426:+00031:003163.7995:04743
04744:+00450:+00322:+00867:003163.7995:04744
04745:+00336:-00278:+00339:003163.7995:04745
04746:-00369:+00232:+00443:003163.7995:04746
04747:-00079:+00098:+00205:003152.4890:04747
04748:+00470:+00349:-00065:003152.4890:04748
04749:+00014:-00116:+00401:003152.4890:04749
04750:-00416:+00387:+00425:003152.4890:04750
04751:-00327:-00120:+00699:003152.4890:04751
04752:+00761:+00247:+00387:003152.4890:04752
04753:+00421:+00038:+00321:003157.3547:04753
04754:-00287:+00176:+00565:003157.3547:04754
04755:-00132:+00084:+00183:003157.3547:04755
04756:+00081:+00045:+00357:003157.3547:04756
04757:-00249:+00217:+00069:003157.3547:04757
04758:-00295:-00001:+00344:003157.3547:04758
04759:+00107:+00106:-00002:003155.6403:04759
04760:+00206:+00141:+00163:003155.6403:04760
04761:-00313:-00233:+00015:003155.6403:04761
04762:-00406:-00045:+00164:003155.6403:04762
04763:+00331:+00154:-00283:003155.6403:04763
04764:+00427:-00304:-00075:003155.6403:04764
04765:-00258:+00318:-00236:003155.6403:04765
04766:+00092:+00056:-00102:003144.4855:04766
04767:+00456:-00090:-00267:003144.4855:04767
04768:+00501:+00216:-00550:003144.4855:04768
04769:-00098:+00181:-00233:003144.4855:04769
04770:-00071:-00093:-00248:003144.4855:04770
04771:+00590:+00095:-00574:003144.4855:04771
04772:+00255:-00233:-00208:003157.3369:04772
04773:-00104:+00276:-00061:003157.3369:04773
04774:+00244:-00073:-00317:003157.3369:04774
04775:+00349:+00103:-00256:003157.3369:04775
04776:-00100:+00101:+00027:003157.3369:04776
04777:-00222:-00054:-00242:003157.3369:04777
04778:+00120:+00109:+00071:003163.6682:04778
04779:-00151:+00075:-00261:003163.6682:04779
04780:-00274:+00119:+00066:003163.6682:04780
04781:-00436:+00171:-00046:003163.6682:04781
04782:+00496:+00081:-00031:003163.6682:04782
04783:+00227:-00029:+00043:003163.6682:04783
04784:-00417:+00091:+00014:003163.6682:04784
04785:+00040:-00187:+00252:003144.4389:04785
04786:+00573:+00108:+00072:003144.4389:04786
04787:+00151:-00267:+00189:003144.4389:04787
04788:-00279:+00291:+00021:003144.4389:04788
04789:+00013:-00019:+00257:003144.4389:04789
04790:+00578:-00030:+00004:003144.4389:04790
04791:+00083:+00182:+00307:003157.3669:04791
04792:-00508:-00153:+00201:003157.3669:04792
04793:+00231:+00261:+00249:003157.3669:04793
04794:+00383:+00321:+00040:003157.3669:04794
04795:-00325:-00129:+00259:003157.3669:04795
04796:-00587:+00109:+00058:003157.3669:04796
04797:+00091:+00242:+00477:003171.8452:04797
04798:+00136:+00111:+00327:003171.8452:04798
04799:-00231:+00048:+00444:003171.8452:04799
04800:-00513:+00169:-00016:003171.8452:04800
04801:+00447:+00375:+00275:003171.8452:04801
04802:+00374:+00357:+00137:003171.8452:04802
04803:-00214:+00236:+00139:003171.8452:04803
04804:-00016:+00228:+00508:003152.4362:04804
04805:+00444:+00141:-00184:003152.4362:04805
04806:+00294:+00316:+00050:003152.4362:04806
04807:-00117:+00042:+00006:003152.4362:04807
04808:-00187:+00046:-00014:003152.4362:04808
04809:+00355:+00275:-00102:003152.4362:04809
04810:+00223:+00201:-00229:003173.7001:04810
04811:-00443:-00111:-00195:003173.7001:04811
04812:+00228:+00146:-00171:003173.7001:04812
04813:+00228:-00128:-00314:003173.7001:04813
04814:-00133:-00102:-00285:003173.7001:04814
04815:-00337:-00108:-00223:003173.7001:04815
04816:+00129:-00107:-00317:003171.9050:04816
04817:+00379:-00069:-00234:003171.9050:04817
04818:-00045:-00401:-00232:003171.9050:04818
04819:-00340:-00030:-00406:003171.9050:04819
04820:+00500:+00022:-00389:003171.9050:04820
04821:+00404:-00072:-00172:003171.9050:04821
04822:-00415:+00125:-00361:003171.9050:04822
04823:+00065:-00152:-00009:003160.5393:04823
04824:+00461:-00033:+00018:003160.5393:04824
04825:-00045:-00040:+00033:003160.5393:04825
04826:-00403:-00056:-00090:003160.5393:04826
04827:-00019:-00137:+00259:003160.5393:04827
04828:+00255:+00078:-00048:003160.5393:04828
04829:-00015:-00222:+00190:003173.7182:04829
04830:-00554:+00357:+00028:003173.7182:04830
04831:+00241:-00003:+00355:003173.7182:04831
04832:+00365:+00160:+00190:003173.7182:04832
04833:-00348:+00284:+00145:003173.7182:04833
04834:-00504:-00042:+00417:003173.7182:04834
04835:+00148:+00127:+00376:003180.0761:04835
04836:+00185:+00458:+00248:003180.0761:04836
04837:-00330:+00014:+00264:003180.0761:04837
04838:-00417:+00197:+00147:003180.0761:04838
04839:+00314:+00157:+00324:003180.0761:04839
04840:+00198:-00116:+00327:003180.0761:04840
04841:-00385:+00414:+00097:003180.0761:04841
04842:-00035:-00086:+00277:003168.6364:04842
04843:+00297:+00037:-00211:003168.6364:04843
04844:+00081:+00282:-00066:003168.6364:04844
04845:-00376:-00124:-00459:003168.6364:04845
04846:-00110:-00159:-00258:003168.6364:04846
04847:+00313:+00147:-00265:003168.6364:04847
04848:-00042:-00424:-00274:003181.9396:04848
04849:-00259:+00211:-00458:003181.9396:04849
04850:+00249:-00085:-00632:003181.9396:04850
04851:+00282:-00438:-00745:003181.9396:04851
04852:-00194:+00098:-00813:003181.9396:04852
04853:-00381:-00246:-00604:003181.9396:04853
04854:+00288:-00258:-00482:003188.3442:04854
04855:+00240:+00087:-00873:003188.3442:04855
04856:-00215:-00073:-00756:003188.3442:04856
04857:-00323:-00256:-00542:003188.3442:04857
04858:+00568:+00210:-00831:003188.3442:04858
04859:+00296:-00505:-00486:003188.3442:04859
04860:-00519:+00363:-00689:003188.3442:04860
04861:-00044:-00023:-00222:003176.7990:04861
04862:+00070:-00090:-00474:003176.7990:04862
04863:+00022:+00554:-00284:003176.7990:04863
04864:-00245:-00182:+00228:003176.7990:04864
04865:+00435:+00023:+00021:003176.7990:04865
04866:+00126:+00339:+00167:003176.7990:04866
04867:-00140:-00394:+00688:003190.1794:04867
04868:-00256:+00613:+00022:003190.1794:04868
04869:+00112:-00356:+00315:003190.1794:04869
04870:+00283:-00004:+00073:003190.1794:04870
04871:-00256:+00049:+00187:003190.1794:04871
04872:-00169:-00250:+00488:003190.1794:04872
04873:+00131:+00267:+00390:003180.0583:04873
04874:-00093:-00347:+00515:003180.0583:04874
04875:-00501:-00188:+00270:003180.0583:04875
04876:-00094:+00029:+00453:003180.0583:04876
04877:+00467:+00572:+00107:003180.0583:04877
04878:+00184:+00507:+00364:003180.0583:04878
04879:-00542:+00372:-00038:003160.5449:04879
04880:+00027:+00285:+00634:003160.5449:04880
04881:+00343:+00625:-00039:003160.5449:04881
04882:-00149:-00345:+00334:003160.5449:04882
04883:-00293:+00329:+00308:003160.5449:04883
04884:+00054:-00153:+00597:003160.5449:04884
04885:+00404:-00007:+00233:003160.5449:04885
04886:-00064:+00025:+00246:003157.3427:04886
04887:-00220:-00209:+00098:003157.3427:04887
04888:+00422:+00420:-00071:003157.3427:04888
04889:+00414:+00115:-00035:003157.3427:04889
04890:-00200:+00142:-00211:003157.3427:04890
04891:-00262:+00498:+00256:003157.3427:04891
04892:+00431:-00022:-00033:003155.5278:04892
04893:+00341:+00452:-00336:003155.5278:04893
04894:-00246:+00221:-00082:003155.5278:04894
04895:-00315:-00240:-00549:003155.5278:04895
04896:+00840:+00409:-00530:003155.5278:04896
04897:+00415:-00332:-00328:003155.5278:04897
04898:-00340:+00281:-00594:003136.3945:04898
04899:+00115:-00344:-00009:003136.3945:04899
04900:+00678:-00040:-00383:003136.3945:04900
04901:-00198:-00045:-00263:003136.3945:04901
04902:-00358:-00133:-00440:003136.3945:04902
04903:+00023:+00144:-00313:003136.3945:04903
04904:+00663:-00127:-00315:003136.3945:04904
04905:+00087:-00073:-00511:003133.2175:04905
04906:-00455:+00046:-00151:003133.2175:04906
04907:+00694:-00043:-00198:003133.2175:04907
04908:+00772:-00169:-00010:003133.2175:04908
04909:-00376:-00049:-00203:003133.2175:04909
04910:-00534:-00236:+00049:003133.2175:04910
04911:+00323:+00184:+00041:003147.5109:04911
04912:+00254:-00420:+00092:003147.5109:04912
04913:-00218:-00105:+00017:003147.5109:04913
04914:-00274:-00045:+00266:003147.5109:04914
04915:+00384:+00025:+00320:003147.5109:04915
04916:+00352:+00323:+00165:003147.5109:04916
04917:-00501:-00125:+00357:003147.5109:04917
04918:-00550:+00211:+00349:003120.6196:04918
04919:+00349:+00259:+00304:003120.6196:04919
04920:+00061:-00006:+00415:003120.6196:04920
04921:-00449:+00325:+00483:003120.6196:04921
04922:-00227:+00002:+00255:003120.6196:04922
04923:+00587:+00406:+00384:003120.6196:04923
04924:+00050:+00325:+00443:003125.2687:04924
04925:-00566:+00356:+00188:003125.2687:04925
04926:+00120:-00002:+00522:003125.2687:04926
04927:+00537:+00251:+00304:003125.2687:04927
04928:-00355:+00024:+00314:003125.2687:04928
04929:-00480:+00370:+00148:003125.2687:04929
04930:+00141:+00194:+00313:003131.5766:04930
04931:+00267:+00206:+00011:003131.5766:04931
04932:-00466:-00033:+00125:003131.5766:04932
04933:-00372:+00374:-00101:003131.5766:04933
04934:+00648:-00051:+00050:003131.5766:04934
04935:+00535:+00246:-00083:003131.5766:04935
04936:-00550:+00034:+00163:003131.5766:04936
04937:-00418:+00153:-00056:003120.6713:04937
04938:+00473:-00112:+00095:003120.6713:04938
04939:-00005:+00203:-00175:003120.6713:04939
04940:-00386:-00468:-00159:003120.6713:04940
04941:-00210:+00486:-00430:003120.6713:04941
04942:+00536:-00137:+00085:003120.6713:04942
04943:+00150:+00297:-00182:003141.2648:04943
04944:-00341:+00027:-00022:003141.2648:04944
04945:-00020:-00379:-00194:003141.2648:04945
04946:+00513:-00358:-00251:003141.2648:04946
04947:-00277:+00040:-00260:003141.2648:04947
04948:-00303:+00077:-00465:003141.2648:04948
04949:-00139:-00218:-00088:003141.2648:04949
04950:+00332:+00597:-00654:003131.5473:04950
04951:-00318:-00309:+00310:003131.5473:04951
04952:-00110:+00376:-00335:003131.5473:04952
04953:+00301:-00295:+00099:003131.5473:04953
04954:+00361:-00050:+00134:003131.5473:04954
04955:-00420:+00086:+00181:003131.5473:04955
04956:-00172:-00126:+00084:003136.3537:04956
04957:+00158:+00007:+00278:003136.3537:04957
04958:-00039:+00421:+00218:003136.3537:04958
04959:-00573:-00155:+00053:003136.3537:04959
04960:-00296:+00207:+00051:003136.3537:04960
04961:+00232:+00109:+00235:003136.3537:04961
04962:+00066:-00047:+00060:003149.2126:04962
04963:-00383:+00417:+00368:003149.2126:04963
04964:-00064:-00060:+00194:003149.2126:04964
04965:+00188:-00020:+00188:003149.2126:04965
04966:-00169:+00515:+00324:003149.2126:04966
04967:-00411:-00258:+00195:003149.2126:04967
04968:-00025:-00032:+00217:003149.2126:04968
04969:+00413:+00465:-00053:003155.6523:04969
04970:+00110:-00196:+00006:003155.6523:04970
04971:-00235:+00172:-00143:003155.6523:04971
04972:+00090:-00297:+00023:003155.6523:04972
04973:+00290:-00038:-00211:003155.6523:04973
04974:-00266:-00073:-00138:003155.6523:04974
04975:-00246:-00131:-00534:003152.5595:04975
04976:+00198:-00175:-00224:003152.5595:04976
04977:+00139:+00379:-00444:003152.5595:04977
04978:-00377:-00140:-00186:003152.5595:04978
04979:-00337:+00060:-00364:003152.5595:04979
04980:+00500:-00104:-00387:003152.5595:04980
04981:+00513:-00243:-00591:003165.6054:04981
04982:-00427:-00073:-00667:003165.6054:04982
04983:-00047:+00090:-00259:003165.6054:04983
04984:+00376:-00304:-00415:003165.6054:04984
04985:+00062:+00335:-00576:003165.6054:04985
04986:-00325:+00126:-00343:003165.6054:04986
04987:-00143:-00086:-00657:003165.6054:04987
04988:+00410:+00385:-00459:003163.8051:04988
04989:-00135:-00105:-00083:003163.8051:04989
04990:-00365:+00372:-00263:003163.8051:04990
04991:+00291:+00040:+00214:003163.8051:04991
04992:+00544:-00283:+00140:003163.8051:04992
04993:-00074:+00172:+00068:003163.8051:04993
04994:-00055:-00393:+00247:003160.6401:04994
04995:+00114:+00151:+00330:003160.6401:04995
04996:+00032:-00399:+00385:003160.6401:04996
04997:-00188:-00236:-00274:003160.6401:04997
04998:-00206:+00323:+00100:003160.6401:04998
04999:+00267:-00205:+00385:003160.6401:04999
05000:+00047:+00308:-00072:003173.7241:05000
05001:-00456:-00213:+00546:003173.7241:05001
05002:-00362:+00275:+00072:003173.7241:05002
05003:+00535:+00118:+00448:003173.7241:05003
05004:-00058:-00031:-00189:003173.7241:05004
05005:-00456:+00182:+00174:003173.7241:05005
05006:-00185:+00506:+00217:003173.7241:05006
05007:+00339:-00232:+00349:003163.7395:05007
05008:+00171:+00373:+00430:003163.7395:05008
05009:-00290:-00355:+00213:003163.7395:05009
05010:+00415:+00260:+00302:003163.7395:05010
05011:+00537:+00002:+00437:003163.7395:05011
05012:-00123:-00068:-00082:003163.7395:05012
05013:-00377:+00170:+00174:003152.5595:05013
05014:+00297:-00038:+00289:003152.5595:05014
05015:+00283:+00424:-00100:003152.5595:05015
05016:-00038:+00131:+00146:003152.5595:05016
05017:-00165:+00163:-00129:003152.5595:05017
05018:+00509:+00156:+00199:003152.5595:05018
05019:+00340:-00077:+00304:003149.3310:05019
05020:-00347:+00313:-00072:003149.3310:05020
05021:-00366:+00019:+00122:003149.3310:05021
05022:+00569:-00062:-00147:003149.3310:05022
05023:+00066:+00507:-00129:003149.3310:05023
05024:-00351:-00282:+00092:003149.3310:05024
05025:+00046:+00278:-00265:003149.3310:05025
05026:+00379:-00165:+00283:003163.8232:05026
05027:+00194:+00012:-00289:003163.8232:05027
05028:-00333:+00129:-00047:003163.8232:05028
05029:+00078:-00062:-00240:003163.8232:05029
05030:+00224:-00096:+00029:003163.8232:05030
05031:-00009:-00125:-00278:003163.8232:05031
05032:-00094:-00090:-00142:003144.5031:05032
05033:+00134:+00294:-00082:003144.5031:05033
05034:+00059:-00432:+00146:003144.5031:05034
05035:-00058:-00093:-00225:003144.5031:05035
05036:+00021:+00090:+00090:003144.5031:05036
05037:+00296:-00212:+00040:003144.5031:05037
05038:+00186:+00075:-00152:003157.4677:05038
05039:-00423:-00281:+00142:003157.4677:05039
05040:-00244:-00123:+00079:003157.4677:05040
05041:+00461:+00055:+00140:003157.4677:05041
05042:-00113:-00209:+00265:003157.4677:05042
05043:-00357:-00230:+00090:003157.4677:05043
05044:+00017:+00329:+00307:003157.4677:05044
05045:+00336:-00107:+00070:003163.8291:05045
05046:-00064:+00001:+00123:003163.8291:05046
05047:-00506:+00308:+00149:003163.8291:05047
05048:+00257:+00156:-00021:003163.8291:05048
05049:+00475:+00342:+00110:003163.8291:05049
05050:-00453:-00086:+00148:003163.8291:05050
05051:-00691:-00005:-00031:003144.3798:05051
05052:+00184:+00272:+00383:003144.3798:05052
05053:+00233:-00203:+00009:003144.3798:05053
05054:-00212:-00246:+00010:003144.3798:05054
05055:-00447:+00187:+00126:003144.3798:05055
05056:+00553:+00046:-00347:003144.3798:05056
05057:+00420:+00079:+00061:003165.3957:05057
05058:-00452:+00174:-00114:003165.3957:05058
05059:-00545:+00127:+00089:003165.3957:05059
05060:+00335:+00260:-00192:003165.3957:05060
05061:+00016:+00367:-00091:003165.3957:05061
05062:-00342:-00062:+00088:003165.3957:05062
05063:+00113:+00215:+00159:003165.3957:05063
05064:+00209:+00262:-00121:003171.7492:05064
05065:-00149:-00490:+00021:003171.7492:05065
05066:-00528:+00283:-00194:003171.7492:05066
05067:+00443:-00014:-00088:003171.7492:05067
05068:+00355:-00303:-00311:003171.7492:05068
05069:-00388:+00219:-00163:003171.7492:05069
05070:-00674:-00407:+00283:003160.3498:05070
05071:+00322:+00259:-00303:003160.3498:05071
05072:+00096:-00137:+00222:003160.3498:05072
05073:-00291:-00342:-00107:003160.3498:05073
05074:-00210:+00295:-00087:003160.3498:05074
05075:+00514:+00093:-00192:003160.3498:05075
05076:+00154:-00050:-00276:003173.5380:05076
05077:-00330:+00176:+00131:003173.5380:05077
05078:-00408:-00098:-00047:003173.5380:05078
05079:+00419:+00064:-00289:003173.5380:05079
05080:-00148:+00083:+00086:003173.5380:05080
05081:-00483:-00287:+00061:003173.5380:05081
05082:+00166:+00395:+00175:003179.7929:05082
05083:+00256:-00001:+00069:003179.7929:05083
05084:-00150:-00146:-00002:003179.7929:05084
05085:-00550:+00285:+00077:003179.7929:05085
05086:+00271:+00009:-00239:003179.7929:05086
05087:+00454:+00020:-00255:003179.7929:05087
05088:-00331:+00094:-00222:003179.7929:05088
05089:-00567:-00181:-00313:003176.6730:05089
05090:+00232:+00075:-00347:003176.6730:05090
05091:+00228:+00067:-00316:003176.6730:05091
05092:-00254:-00320:-00224:003176.6730:05092
05093:-00113:+00086:-00223:003176.6730:05093
05094:+00592:-00305:-00555:003176.6730:05094
05095:+00472:-00329:-00495:003181.7705:05095
05096:-00450:-00033:-00341:003181.7705:05096
05097:-00345:-00121:-00439:003181.7705:05097
05098:+00461:-00138:-00547:003181.7705:05098
05099:+00097:+00087:-00295:003181.7705:05099
05100:-00284:+00083:-00531:003181.7705:05100
05101:+00245:+00345:-00474:003196.4611:05101
05102:-00040:+00234:-00181:003196.4611:05102
05103:-00513:-00015:-00453:003196.4611:05103
05104:-00544:+00265:-00293:003196.4611:05104
05105:+00512:+00171:-00011:003196.4611:05105
05106:+00416:-00036:-00081:003196.4611:05106
05107:-00919:-00077:+00281:003196.4611:05107
05108:-01018:-00114:+00478:003176.6374:05108
05109:+00574:-00092:+00221:003176.6374:05109
05110:+00551:+00232:-00006:003176.6374:05110
05111:-00137:+00050:+00346:003176.6374:05111
05112:-00112:+00331:+00139:003176.6374:05112
05113:+00566:+00034:+00443:003176.6374:05113
05114:+00406:+00133:+00252:003181.7768:05114
05115:-00476:+00222:+00180:003181.7768:05115
05116:-00019:+00070:+00215:003181.7768:05116
05117:+00701:+00081:+00486:003181.7768:05117
05118:-00140:-00092:+00358:003181.7768:05118
05119:-00521:+00056:+00009:003181.7768:05119
05120:-00129:+00064:+00172:003188.1506:05120
05121:+00381:-00090:+00126:003188.1506:05121
05122:-00282:-00127:+00098:003188.1506:05122
05123:-00545:+00072:+00036:003188.1506:05123
05124:-00314:+00052:+00243:003188.1506:05124
05125:+00412:+00257:-00045:003188.1506:05125
05126:-00514:-00028:+00433:003188.1506:05126
05127:-00457:+00248:-00003:003168.4458:05127
05128:+00253:-00061:+00286:003168.4458:05128
05129:+00038:+00169:-00224:003168.4458:05129
05130:-00093:-00080:+00032:003168.4458:05130
05131:-00124:+00328:-00247:003168.4458:05131
05132:+00830:+00266:+00167:003168.4458:05132
05133:+00189:+00061:-00135:003173.5676:05133
05134:+00139:+00134:+00194:003173.5676:05134
05135:-00026:-00014:+00427:003173.5676:05135
05136:+00769:+00124:-00096:003173.5676:05136
05137:-00260:+00077:+00164:003173.5676:05137
05138:-00282:+00134:+00150:003173.5676:05138
05139:-00057:+00211:-00113:003171.9233:05139
05140:+00526:+00167:-00091:003171.9233:05140
05141:-00142:+00055:-00126:003171.9233:05141
05142:-00202:+00060:-00174:003171.9233:05142
05143:-00199:+00273:-00421:003171.9233:05143
05144:+00039:-00027:-00818:003171.9233:05144
05145:-00344:+00157:-00328:003152.5244:05145
05146:-00193:+00017:-00162:003152.5244:05146
05147:+00517:-00160:-00355:003152.5244:05147
05148:-00146:-00205:-00115:003152.5244:05148
05149:-00398:-00151:-00228:003152.5244:05149
05150:+00091:-00145:+00003:003152.5244:05150
05151:+00650:+00047:-00197:003152.5244:05151
05152:+00198:-00209:-00037:003157.4321:05152
05153:-00312:+00015:-00255:003157.4321:05153
05154:+00107:+00216:-00103:003157.4321:05154
05155:+00689:+00144:+00218:003157.4321:05155
05156:-00560:+00025:+00187:003157.4321:05156
05157:-00700:+00129:+00202:003157.4321:05157
05158:+00304:+00118:+00114:003163.7639:05158
05159:+00253:-00022:+00088:003163.7639:05159
05160:-00403:-00168:+00109:003163.7639:05160
05161:-00364:+00080:+00248:003163.7639:05161
05162:+00097:-00189:+00132:003163.7639:05162
05163:+00130:+00047:+00159:003163.7639:05163
05164:-00627:+00076:+00354:003144.4682:05164
05165:-00210:+00027:+00119:003144.4682:05165
05166:+00550:+00159:+00072:003144.4682:05166
05167:-00357:+00072:+00154:003144.4682:05167
05168:-00624:+00089:-00116:003144.4682:05168
05169:+00244:+00227:+00285:003144.4682:05169
05170:+00360:+00046:+00060:003144.4682:05170
05171:-00153:+00035:+00156:003157.4499:05171
05172:-00421:+00227:-00028:003157.4499:05172
05173:+00051:+00128:+00085:003157.4499:05173
05174:+00417:+00142:-00059:003157.4499:05174
05175:-00539:+00088:+00189:003157.4499:05175
05176:-00633:+00184:+00198:003157.4499:05176
05177:+00344:+00000:+00074:003147.6408:05177
05178:+00107:+00337:-00202:003147.6408:05178
05179:-00494:-00387:+00103:003147.6408:05179
05180:-00353:+00190:-00212:003147.6408:05180
05181:+00092:+00111:-00129:003147.6408:05181
05182:+00169:+00020:-00304:003147.6408:05182
05183:-00385:+00249:+00094:003147.6408:05183
05184:-00408:+00046:+00231:003152.4711:05184
05185:+00495:+00065:-00067:003152.4711:05185
05186:-00300:-00171:-00077:003152.4711:05186
05187:-00335:-00250:-00304:003152.4711:05187
05188:+00111:-00247:-00099:003152.4711:05188
05189:+00351:+00276:-00509:003152.4711:05189
05190:-00278:-00155:+00012:003157.4321:05190
05191:-00212:+00449:-00220:003157.4321:05191
05192:-00039:-00282:+00154:003157.4321:05192
05193:+00464:+00157:-00092:003157.4321:05193
05194:-00380:-00196:+00051:003157.4321:05194
05195:-00265:+00219:-00134:003157.4321:05195
05196:+00371:-00092:+00224:003155.6523:05196
05197:-00101:+00258:-00268:003155.6523:05197
05198:-00530:-00127:+00268:003155.6523:05198
05199:-00135:+00058:-00131:003155.6523:05199
05200:+00357:+00137:-00058:003155.6523:05200
05201:+00066:+00038:-00009:003155.6523:05201
05202:-00558:+00119:-00004:003155.6523:05202
05203:-00152:+00234:+00083:003160.6162:05203
05204:+00545:-00078:-00020:003160.6162:05204
05205:-00249:+00296:-00057:003160.6162:05205
05206:-00599:-00081:+00139:003160.6162:05206
05207:+00233:+00207:+00068:003160.6162:05207
05208:+00539:+00218:+00165:003160.6162:05208
05209:-00111:-00115:+00146:003157.3547:05209
05210:-00428:+00178:-00158:003157.3547:05210
05211:+00015:+00217:+00158:003157.3547:05211
05212:+00409:+00114:+00272:003157.3547:05212
05213:-00498:+00183:+00234:003157.3547:05213
05214:-00487:+00182:-00018:003157.3547:05214
05215:+00300:-00034:-00100:003172.0129:05215
05216:+00080:+00189:-00094:003172.0129:05216
05217:-00464:-00186:-00175:003172.0129:05217
05218:-00287:-00217:-00327:003172.0129:05218
05219:+00175:+00030:-00339:003172.0129:05219
05220:+00135:-00361:-00299:003172.0129:05220
05221:-00495:+00031:-00246:003168.7673:05221
05222:-00308:+00014:-00226:003168.7673:05222
05223:+00608:-00183:-00516:003168.7673:05223
05224:-00234:-00128:-00739:003168.7673:05224
05225:-00405:-00230:-00877:003168.7673:05225
05226:+00165:-00389:-00618:003168.7673:05226
05227:+00456:+00339:-00703:003168.7673:05227
05228:-00150:-00494:-00073:003173.8625:05228
05229:-00147:+00203:-00858:003173.8625:05229
05230:+00335:+00134:-00552:003173.8625:05230
05231:+00565:+00068:-00734:003173.8625:05231
05232:-00651:+00264:-00427:003173.8625:05232
05233:-00711:+00540:-00059:003173.8625:05233
05234:+00390:+00364:+00129:003180.2087:05234
05235:-00010:+00321:+00693:003180.2087:05235
05236:-00456:+00282:+00527:003180.2087:05236
05237:-00399:-00482:+00302:003180.2087:05237
05238:+00486:+00234:+00043:003180.2087:05238
05239:+00644:+00024:-00419:003180.2087:05239
05240:-00661:+00298:+00044:003176.8532:05240
05241:-01086:-00115:+00252:003176.8532:05241
05242:+00215:-00003:-00098:003176.8532:05242
05243:+00236:+00063:+00679:003176.8532:05243
05244:-00073:+00132:+00394:003176.8532:05244
05245:+00207:+00304:+00909:003176.8532:05245
05246:+00211:+00045:+00321:003176.8532:05246
05247:-00005:+00252:+00328:003173.8203:05247
05248:-00478:+00277:+00287:003173.8203:05248
05249:-00041:+00101:-00024:003173.8203:05249
05250:+00162:+00061:+00452:003173.8203:05250
05251:-00271:+00324:+00105:003173.8203:05251
05252:-00394:-00151:+00767:003173.8203:05252
05253:+00484:+00104:+00076:003172.0190:05253
05254:-00066:-00279:+00240:003172.0190:05254
05255:-00377:+00032:+00252:003172.0190:05255
05256:+00016:-00089:+00342:003172.0190:05256
05257:+00457:-00250:+00087:003172.0190:05257
05258:+00015:+00040:+00131:003172.0190:05258
05259:-00475:+00052:+00102:003160.5632:05259
05260:-00125:+00113:+00064:003160.5632:05260
05261:+00415:+00255:+00000:003160.5632:05261
05262:-00311:+00208:-00090:003160.5632:05262
05263:-00558:+00263:+00099:003160.5632:05263
05264:+00592:+00286:-00118:003160.5632:05264
05265:+00285:+00024:-00024:003160.5632:05265
05266:-00126:-00158:-00267:003165.3361:05266
05267:-00287:+00122:-00262:003165.3361:05267
05268:+00288:-00183:-00097:003165.3361:05268
05269:+00348:+00057:-00158:003165.3361:05269
05270:-00443:-00107:-00216:003165.3361:05270
05271:-00345:+00033:-00354:003165.3361:05271
05272:+00451:+00025:-00277:003155.4738:05272
05273:+00156:+00232:-00398:003155.4738:05273
05274:-00416:-00148:-00190:003155.4738:05274
05275:+00039:+00297:-00540:003155.4738:05275
05276:+00439:-00222:-00220:003155.4738:05276
05277:+00206:-00066:-00413:003155.4738:05277
05278:-00623:-00230:-00010:003152.3474:05278
05279:-00220:-00307:-00281:003152.3474:05279
05280:+00539:-00076:-00141:003152.3474:05280
05281:-00121:-00160:+00121:003152.3474:05281
05282:-00447:-00127:+00153:003152.3474:05282
05283:+00323:+00145:+00016:003152.3474:05283
05284:+00269:-00225:+00147:003152.3474:05284
05285:-00263:-00094:-00109:003157.2480:05285
05286:-00287:+00146:+00295:003157.2480:05286
05287:+00176:+00002:+00222:003157.2480:05287
05288:+00257:+00105:+00196:003157.2480:05288
05289:-00461:-00178:+00439:003157.2480:05289
05290:-00372:-00107:+00265:003157.2480:05290
05291:+00332:+00232:+00382:003155.4265:05291
05292:-00223:-00213:+00366:003155.4265:05292
05293:-00494:-00035:+00363:003155.4265:05293
05294:+00072:+00431:+00554:003155.4265:05294
05295:+00359:-00128:+00275:003155.4265:05295
05296:-00116:+00566:+00192:003155.4265:05296
05297:-00434:+00111:+00563:003144.2861:05297
05298:+00027:+00102:+00113:003144.2861:05298
05299:+00280:+00278:+00344:003144.2861:05299
05300:-00624:-00123:+00466:003144.2861:05300
05301:-00487:-00085:+00306:003144.2861:05301
05302:+00556:+00463:+00319:003144.2861:05302
05303:-00051:-00406:+00163:003144.2861:05303
05304:-00442:+00135:-00178:003149.0825:05304
05305:-00157:+00065:+00197:003149.0825:05305
05306:+00292:+00115:-00170:003149.0825:05306
05307:+00395:+00084:-00070:003149.0825:05307
05308:-00561:+00275:-00299:003149.0825:05308
05309:-00416:-00232:-00150:003149.0825:05309
05310:+00433:-00023:-00315:003155.3908:05310
05311:+00118:+00393:-00753:003155.3908:05311
05312:-00588:-00299:-00394:003155.3908:05312
05313:+00034:+00199:-00420:003155.3908:05313
05314:+00294:-00221:-00240:003155.3908:05314
05315:+00314:-00401:-00290:003155.3908:05315
05316:-00470:-00030:-00126:003144.2685:05316
05317:+00013:+00202:-00316:003144.2685:05317
05318:+00506:-00429:-00141:003144.2685:05318
05319:-00312:+00281:-00292:003144.2685:05319
05320:-00565:-00079:-00015:003144.2685:05320
05321:+00269:+00021:-00300:003144.2685:05321
05322:+00405:+00143:-00016:003144.2685:05322
05323:-00230:-00147:+00005:003157.2058:05323
05324:-00161:+00106:+00110:003157.2058:05324
05325:+00370:+00004:+00058:003157.2058:05325
05326:+00188:-00212:+00130:003157.2058:05326
05327:-00521:+00239:+00105:003157.2058:05327
05328:-00323:+00141:+00256:003157.2058:05328
05329:+00363:+00045:+00301:003163.5134:05329
05330:-00195:+00287:+00071:003163.5134:05330
05331:-00622:+00061:+00235:003163.5134:05331
05332:+00012:+00167:+00430:003163.5134:05332
05333:+00356:+00097:+00177:003163.5134:05333
05334:-00114:-00090:+00175:003163.5134:05334
05335:-00497:+00337:+00325:003152.1826:05335
05336:-00088:+00035:+00219:003152.1826:05336
05337:+00335:+00068:+00006:003152.1826:05337
05338:-00368:+00441:+00080:003152.1826:05338
05339:-00461:-00076:+00354:003152.1826:05339
05340:+00410:+00389:+00056:003152.1826:05340
05341:+00140:+00174:+00251:003152.1826:05341
05342:-00273:-00041:-00091:003173.5017:05342
05343:-00204:+00029:+00056:003173.5017:05343
05344:+00325:+00198:-00478:003173.5017:05344
05345:+00231:-00200:-00207:003173.5017:05345
05346:-00616:-00046:-00518:003173.5017:05346
05347:-00385:-00133:-00453:003173.5017:05347
05348:+00391:-00150:-00659:003171.7070:05348
05349:-00046:+00289:-00896:003171.7070:05349
05350:-00575:-00082:-00711:003171.7070:05350
05351:+00298:-00074:-00728:003171.7070:05351
05352:+00391:-00265:-00766:003171.7070:05352
05353:+00098:-00115:-00732:003171.7070:05353
05354:-00283:-00342:-00467:003160.3498:05354
05355:+00499:-00055:-00617:003160.3498:05355
05356:+00506:-00502:-00383:003160.3498:05356
05357:-00364:+00007:-00835:003160.3498:05357
05358:-00523:+00002:-00225:003160.3498:05358
05359:+00107:+00068:-00614:003160.3498:05359
05360:+00230:+00009:+00034:003160.3498:05360
05361:-00286:+00277:-00236:003181.7890:05361
05362:+00265:+00199:+00040:003181.7890:05362
05363:+00418:-00147:+00147:003181.7890:05363
05364:-00119:+00167:+00324:003181.7890:05364
05365:-00687:-00177:+00370:003181.7890:05365
05366:-00178:+00288:-00151:003181.7890:05366
05367:+00091:+00006:+00763:003179.8718:05367
05368:-00323:-00068:+00010:003179.8718:05368
05369:-00530:-00003:+00259:003179.8718:05369
05370:+00192:+00302:+00485:003179.8718:05370
05371:+00292:+00223:+00420:003179.8718:05371
05372:-00008:+00234:+00202:003179.8718:05372
05373:-00279:+00153:+00498:003168.4516:05373
05374:+00158:+00229:+00388:003168.4516:05374
05375:+00660:+00118:+00491:003168.4516:05375
05376:-00413:-00031:+00274:003168.4516:05376
05377:-00409:+00181:+00367:003168.4516:05377
05378:+00078:-00024:+00311:003168.4516:05378
05379:+00400:+00135:+00211:003168.4516:05379
05380:-00269:+00025:+00306:003165.3898:05380
05381:-00207:+00078:+00012:003165.3898:05381
05382:+00029:-00069:+00305:003165.3898:05382
05383:-00033:-00244:+00256:003165.3898:05383
05384:-00390:+00156:+00125:003165.3898:05384
05385:-00063:+00192:+00041:003165.3898:05385
05386:+00344:+00037:-00110:003171.7312:05386
05387:-00358:+00314:-00287:003171.7312:05387
05388:-00575:-00021:-00030:003171.7312:05388
05389:+00200:+00068:-00155:003171.7312:05389
05390:+00485:-00135:-00228:003171.7312:05390
05391:-00138:-00268:-00090:003171.7312:05391
05392:-00135:+00181:-00469:003152.4536:05392
05393:-00020:-00205:-00314:003152.4536:05393
05394:+00466:+00473:-00634:003152.4536:05394
05395:-00228:-00089:-00357:003152.4536:05395
05396:-00265:-00045:-00562:003152.4536:05396
05397:+00399:+00303:-00045:003152.4536:05397
05398:+00264:-00234:-00367:003152.4536:05398
05399:-00356:-00291:-00483:003149.1772:05399
05400:-00266:+00171:-00425:003149.1772:05400
05401:+00120:-00188:-00468:003149.1772:05401
05402:+00223:-00106:-00581:003149.1772:05402
05403:-00468:-00164:-00148:003149.1772:05403
05404:-00445:-00316:-00036:003149.1772:05404
05405:+00329:-00009:-00058:003163.6323:05405
05406:-00129:-00213:-00383:003163.6323:05406
05407:-00193:-00245:+00119:003163.6323:05407
05408:-00066:+00098:+00010:003163.6323:05408
05409:+00268:-00063:-00117:003163.6323:05409
05410:+00014:+00203:+00181:003163.6323:05410
05411:-00212:-00187:+00223:003144.3098:05411
05412:-00089:-00181:+00430:003144.3098:05412
05413:+00314:+00265:+00096:003144.3098:05413
05414:-00229:-00430:+00381:003144.3098:05414
05415:-00218:+00233:+00218:003144.3098:05415
05416:+00030:-00211:+00461:003144.3098:05416
05417:-00041:+00303:+00210:003144.3098:05417
05418:-00455:+00146:+00394:003149.1950:05418
05419:-00359:+00299:+00279:003149.1950:05419
05420:+00101:+00210:+00484:003149.1950:05420
05421:+00143:+00608:+00200:003149.1950:05421
05422:-00541:+00044:+00353:003149.1950:05422
05423:-00397:+00126:+00450:003149.1950:05423
05424:+00537:+00393:+00377:003155.4802:05424
05425:-00184:-00375:+00253:003155.4802:05425
05426:-00482:-00177:+00405:003155.4802:05426
05427:+00023:+00324:+00284:003155.4802:05427
05428:+00595:+00273:-00051:003155.4802:05428
05429:-00207:-00062:-00070:003155.4802:05429
05430:-00489:+00312:-00258:003136.3186:05430
05431:-00219:-00187:-00178:003136.3186:05431
05432:+00632:+00045:-00583:003136.3186:05432
05433:-00292:+00275:-00413:003136.3186:05433
05434:-00485:-00166:-00056:003136.3186:05434
05435:+00328:+00100:-00249:003136.3186:05435
05436:+00110:-00100:-00387:003136.3186:05436
05437:-00418:-00401:-00271:003157.2775:05437
05438:-00196:+00090:-00496:003157.2775:05438
05439:+00317:-00034:-00466:003157.2775:05439
05440:+00331:-00144:-00561:003157.2775:05440
05441:-00378:-00245:-00076:003157.2775:05441
05442:-00224:-00101:-00436:003157.2775:05442
05443:+00367:-00065:-00574:003147.5288:05443
05444:-00132:-00254:-00188:003147.5288:05444
05445:-00436:-00112:-00038:003147.5288:05445
05446:+00296:-00079:-00082:003147.5288:05446
05447:+00440:+00218:-00571:003147.5288:05447
05448:-00258:+00078:-00273:003147.5288:05448
05449:-00251:+00014:+00108:003136.3713:05449
05450:+00111:-00054:+00205:003136.3713:05450
05451:+00221:+00452:-00074:003136.3713:05451
05452:-00481:-00382:+00382:003136.3713:05452
05453:-00212:+00200:+00300:003136.3713:05453
05454:+00066:-00053:+00348:003136.3713:05454
05455:-00126:+00131:-00147:003136.3713:05455
05456:-00378:+00292:+00398:003149.2065:05456
05457:-00017:-00060:+00422:003149.2065:05457
05458:+00112:-00054:+00170:003149.2065:05458
05459:+00111:+00522:+00569:003149.2065:05459
05460:-00331:-00162:+00282:003149.2065:05460
05461:-00164:+00084:+00513:003149.2065:05461
05462:+00164:+00588:+00243:003155.4802:05462
05463:-00193:-00108:+00313:003155.4802:05463
05464:-00245:+00395:+00436:003155.4802:05464
05465:+00027:+00166:+00272:003155.4802:05465
05466:+00256:+00260:+00106:003155.4802:05466
05467:-00064:+00322:-00383:003155.4802:05467
05468:-00301:+00040:-00199:003144.3156:05468
05469:-00142:-00082:-00018:003144.3156:05469
05470:+00451:+00249:-00257:003144.3156:05470
05471:-00359:-00443:-00367:003144.3156:05471
05472:-00449:-00079:-00405:003144.3156:05472
05473:+00183:-00066:-00323:003144.3156:05473
05474:+00350:-00159:-00925:003144.3156:05474
05475:-00090:+00013:-00714:003165.4553:05475
05476:-00302:-00181:-00876:003165.4553:05476
05477:+00065:-00136:-00719:003165.4553:05477
05478:+00415:+00022:-00595:003165.4553:05478
05479:-00217:-00285:-00670:003165.4553:05479
05480:+00015:-00455:-00526:003165.4553:05480
05481:+00644:-00051:-00745:003171.8271:05481
05482:-00231:-00485:-00318:003171.8271:05482
05483:-00627:-00294:-00298:003171.8271:05483
05484:-00149:+00173:-00123:003171.8271:05484
05485:+00566:-00670:-00142:003171.8271:05485
05486:+00550:+00258:-00015:003171.8271:05486
05487:-00781:-00232:+00156:003160.4443:05487
05488:-00589:-00231:+00056:003160.4443:05488
05489:+00142:+00544:+00012:003160.4443:05489
05490:+00039:-00002:+00183:003160.4443:05490
05491:-00274:+00150:-00033:003160.4443:05491
05492:+00048:+00355:+00224:003160.4443:05492
05493:+00140:-00024:+00402:003160.4443:05493
05494:-00097:+00513:+00107:003165.2644:05494
05495:-00337:-00208:+00671:003165.2644:05495
05496:+00279:+00162:+00129:003165.2644:05496
05497:+00673:+00263:+00273:003165.2644:05497
05498:-00303:-00025:+00417:003165.2644:05498
05499:-00635:+00184:+00528:003165.2644:05499
05500:+00295:+00301:+00523:003163.6862:05500
05501:+00194:+00117:+00142:003163.6862:05501
05502:-00121:+00378:+00539:003163.6862:05502
05503:-00119:+00030:+00399:003163.6862:05503
05504:+00174:+00088:+00183:003163.6862:05504
05505:+00041:+00182:+00246:003163.6862:05505
05506:-00583:-00237:+00172:003144.4208:05506
05507:-00258:+00144:+00490:003144.4208:05507
05508:+00401:-00317:+00325:003144.4208:05508
05509:-00188:+00111:+00355:003144.4208:05509
05510:-00424:+00068:+00456:003144.4208:05510
05511:+00447:+00208:+00162:003144.4208:05511
05512:+00471:+00422:+00037:003144.4208:05512
05513:-00172:+00233:+00071:003149.2539:05513
05514:-00431:+00262:+00055:003149.2539:05514
05515:+00155:+00191:-00140:003149.2539:05515
05516:+00737:+00029:+00103:003149.2539:05516
05517:-00215:-00202:-00084:003149.2539:05517
05518:-00263:+00368:-00110:003149.2539:05518
05519:+00259:+00214:-00171:003147.4934:05519
05520:+00067:+00421:-00559:003147.4934:05520
05521:-00837:-00014:-00924:003147.4934:05521
05522:-00201:+00421:-00426:003147.4934:05522
05523:+00464:+00010:-00216:003147.4934:05523
05524:+00604:-00286:-00432:003147.4934:05524
05525:-00741:+00005:-00509:003136.3945:05525
05526:-00562:-00304:-00178:003136.3945:05526
05527:+00601:+00089:-00640:003136.3945:05527
05528:-00031:-00448:-00164:003136.3945:05528
05529:-00472:+00230:-00446:003136.3945:05529
05530:+00315:-00406:+00083:003136.3945:05530
05531:+00599:-00108:-00089:003136.3945:05531
05532:+00251:-00052:+00071:003141.1357:05532
05533:-00493:-00384:+00433:003141.1357:05533
05534:-00035:+00206:-00423:003141.1357:05534
05535:+00303:-00234:+00433:003141.1357:05535
05536:+00028:+00177:-00301:003141.1357:05536
05537:-00240:-00162:+00398:003141.1357:05537
05538:-00163:+00421:-00202:003147.4228:05538
05539:-00083:-00137:+00718:003147.4228:05539
05540:-00199:+00444:+00090:003147.4228:05540
05541:-00157:-00117:+00597:003147.4228:05541
05542:+00135:+00152:+00175:003147.4228:05542
05543:-00015:-00126:+00365:003147.4228:05543
05544:-00573:-00060:+00397:003147.4228:05544
05545:-00252:+00041:+00146:003136.3596:05545
05546:+00241:+00150:+00142:003136.3596:05546
05547:-00200:+00173:+00086:003136.3596:05547
05548:-00513:+00252:+00305:003136.3596:05548
05549:+00115:+00221:+00118:003136.3596:05549
05550:+00360:+00207:+00138:003136.3596:05550
05551:-00048:+00117:+00211:003149.3488:05551
05552:-00467:+00091:+00111:003149.3488:05552
05553:-00049:+00266:+00102:003149.3488:05553
05554:+00281:+00181:+00139:003149.3488:05554
05555:-00384:+00043:-00038:003149.3488:05555
05556:-00499:-00083:+00190:003149.3488:05556
05557:+00475:+00456:+00011:003147.6645:05557
05558:+00034:-00090:+00046:003147.6645:05558
05559:-00224:+00251:-00024:003147.6645:05559
05560:-00405:+00033:-00044:003147.6645:05560
05561:+00257:+00192:-00180:003147.6645:05561
05562:+00302:-00118:+00210:003147.6645:05562
05563:-00530:-00177:-00470:003147.6645:05563
05564:-00251:-00137:-00391:003136.5463:05564
05565:+00457:+00091:-00272:003136.5463:05565
05566:+00045:-00287:-00339:003136.5463:05566
05567:-00377:-00155:+00138:003136.5463:05567
05568:-00049:+00135:-00078:003136.5463:05568
05569:+00337:-00406:+00102:003136.5463:05569
05570:+00230:-00026:-00326:003141.2944:05570
05571:-00413:-00220:+00303:003141.2944:05571
05572:-00008:+00153:-00443:003141.2944:05572
05573:+00400:-00087:-00027:003141.2944:05573
05574:-00478:+00230:-00224:003141.2944:05574
05575:-00547:-00182:+00025:003141.2944:05575
05576:+00223:+00425:-00157:003147.5759:05576
05577:+00127:-00227:+00059:003147.5759:05577
05578:-00316:-00195:+00349:003147.5759:05578
05579:-00193:+00082:+00200:003147.5759:05579
05580:+00309:-00193:+00191:003147.5759:05580
05581:+00271:-00035:+00331:003147.5759:05581
05582:-00624:+00070:-00039:003147.5759:05582
05583:-00358:-00315:+00173:003144.4448:05583
05584:+00375:+00424:-00202:003144.4448:05584
05585:-00036:-00091:+00289:003144.4448:05585
05586:-00480:+00162:+00139:003144.4448:05586
05587:+00087:+00155:+00107:003144.4448:05587
05588:+00292:-00033:+00003:003144.4448:05588
05589:+00132:+00047:-00148:003157.3251:05589
05590:-00453:-00073:-00099:003157.3251:05590
05591:-00040:+00046:-00274:003157.3251:05591
05592:+00421:+00179:-00286:003157.3251:05592
05593:-00293:-00299:-00038:003157.3251:05593
05594:-00512:-00161:-00497:003157.3251:05594
05595:+00417:+00240:-00434:003163.7575:05595
05596:+00383:-00145:-00385:003163.7575:05596
05597:-00247:-00232:-00720:003163.7575:05597
05598:-00170:+00115:-00183:003163.7575:05598
05599:+00210:-00269:-00484:003163.7575:05599
05600:+00221:-00034:-00352:003163.7575:05600
05601:-00556:-00130:-00460:003163.7575:05601
05602:-00236:-00241:-00630:003160.5512:05602
05603:+00422:+00169:-00296:003160.5512:05603
05604:-00441:-00237:-00289:003160.5512:05604
05605:-00879:-00111:-00042:003160.5512:05605
05606:-00258:-00021:-00074:003160.5512:05606
05607:+00377:-00102:-00076:003160.5512:05607
05608:+00403:+00118:-00226:003165.5153:05608
05609:-00619:-00058:+00067:003165.5153:05609
05610:-00489:+00037:-00002:003165.5153:05610
05611:+00552:+00065:+00175:003165.5153:05611
05612:-00113:-00176:+00142:003165.5153:05612
05613:-00002:+00157:+00145:003165.5153:05613
05614:+00298:-00018:+00192:003163.7338:05614
05615:+00392:+00178:+00184:003163.7338:05615
05616:-00195:+00219:+00188:003163.7338:05616
05617:-00196:+00183:+00037:003163.7338:05617
05618:+00129:+00274:+00023:003163.7338:05618
05619:+00203:+00079:+00068:003163.7338:05619
05620:-00384:+00226:+00161:003163.7338:05620
05621:-00325:+00155:+00267:003152.4592:05621
05622:+00351:-00229:+00195:003152.4592:05622
05623:-00267:+00076:-00132:003152.4592:05623
05624:-00540:-00171:+00217:003152.4592:05624
05625:-00168:-00053:+00052:003152.4592:05625
05626:+00319:-00166:+00169:003152.4592:05626
05627:-00039:-00007:+00147:003149.2775:05627
05628:-00355:+00030:+00244:003149.2775:05628
05629:-00096:+00020:+00030:003149.2775:05629
05630:+00708:+00192:+00095:003149.2775:05630
05631:-00278:+00054:+00121:003149.2775:05631
05632:-00338:+00087:-00088:003149.2775:05632
05633:+00322:+00210:+00281:003147.5051:05633
05634:+00496:-00230:+00098:003147.5051:05634
05635:-00010:+00403:+00004:003147.5051:05635
05636:-00266:-00055:+00047:003147.5051:05636
05637:+00029:+00417:-00314:003147.5051:05637
05638:+00098:+00235:-00198:003147.5051:05638
05639:-00333:+00068:-00013:003147.5051:05639
05640:-00239:+00427:-00072:003144.4738:05640
05641:+00313:+00154:+00060:003144.4738:05641
05642:-00452:-00076:-00251:003144.4738:05642
05643:-00515:+00190:-00029:003144.4738:05643
05644:+00082:-00047:-00145:003144.4738:05644
05645:+00479:+00089:-00386:003144.4738:05645
05646:-00186:+00223:-00330:003149.3310:05646
05647:-00560:-00196:-00238:003149.3310:05647
05648:+00044:+00020:-00024:003149.3310:05648
05649:+00716:-00028:-00022:003149.3310:05649
05650:-00464:-00380:-00108:003149.3310:05650
05651:-00341:-00107:-00140:003149.3310:05651
05652:+00534:-00223:-00289:003147.5703:05652
05653:+00224:+00052:-00091:003147.5703:05653
05654:-00593:+00216:+00257:003147.5703:05654
05655:-00300:-00262:+00065:003147.5703:05655
05656:+00393:+00330:+00318:003147.5703:05656
05657:+00404:-00037:+00409:003147.5703:05657
05658:-00651:-00147:+00111:003147.5703:05658
05659:-00350:+00539:-00003:003152.4948:05659
05660:+00293:-00603:+00369:003152.4948:05660
05661:+00009:+00551:-00350:003152.4948:05661
05662:-00399:+00092:+00539:003152.4948:05662
05663:-00226:+00026:-00055:003152.4948:05663
05664:+00099:+00626:+00403:003152.4948:05664
05665:-00146:+00299:+00127:003165.5217:05665
05666:-00345:+00185:+00119:003165.5217:05666
05667:-00053:+00343:+00451:003165.5217:05667
05668:+00402:+00261:-00001:003165.5217:05668
05669:-00672:-00036:+00493:003165.5217:05669
05670:-00521:+00350:-00164:003165.5217:05670
05671:+00331:-00076:+00155:003163.7575:05671
05672:+00272:+00161:+00122:003163.7575:05672
05673:-00541:+00215:+00129:003163.7575:05673
05674:-00295:+00036:+00086:003163.7575:05674
05675:+00268:+00307:-00058:003163.7575:05675
05676:+00402:+00356:-00164:003163.7575:05676
05677:-00547:-00132:+00273:003163.7575:05677
05678:-00257:+00287:-00106:003160.5393:05678
05679:+00552:+00084:+00025:003160.5393:05679
05680:-00045:-00022:-00167:003160.5393:05680
05681:-00434:+00052:+00006:003160.5393:05681
05682:-00092:-00088:+00151:003160.5393:05682
05683:+00374:+00229:-00204:003160.5393:05683
05684:+00145:+00202:-00209:003165.5454:05684
05685:-00520:+00016:-00147:003165.5454:05685
05686:-00229:+00088:+00189:003165.5454:05686
05687:+00542:+00220:-00099:003165.5454:05687
05688:-00361:-00362:+00037:003165.5454:05688
05689:-00444:+00073:-00183:003165.5454:05689
05690:+00196:-00069:-00041:003179.9257:05690
05691:+00348:+00257:-00246:003179.9257:05691
05692:-00264:-00023:-00004:003179.9257:05692
05693:-00294:+00029:-00288:003179.9257:05693
05694:+00064:-00041:+00072:003179.9257:05694
05695:+00446:+00200:+00133:003179.9257:05695
05696:-00325:-00182:+00095:003179.9257:05696
05697:-00190:+00128:+00028:003152.2355:05697
05698:+00428:-00042:+00058:003152.2355:05698
05699:-00173:-00057:+00113:003152.2355:05699
05700:-00465:+00259:+00293:003152.2355:05700
05701:-00061:-00110:+00217:003152.2355:05701
05702:+00357:+00312:+00011:003152.2355:05702
05703:-00102:+00203:+00044:003181.8129:05703
05704:-00428:-00032:+00139:003181.8129:05704
05705:-00180:+00084:-00101:003181.8129:05705
05706:+00377:+00063:-00158:003181.8129:05706
05707:-00295:-00091:-00089:003181.8129:05707
05708:-00324:+00062:-00073:003181.8129:05708
05709:+00255:-00114:-00153:003179.8718:05709
05710:+00149:-00069:-00305:003179.8718:05710
05711:-00230:-00007:-00093:003179.8718:05711
05712:-00070:-00196:-00551:003179.8718:05712
05713:+00406:+00160:-00453:003179.8718:05713
05714:+00268:+00102:-00567:003179.8718:05714
05715:-00394:-00124:-00506:003179.8718:05715
05716:-00136:+00106:-00157:003176.6196:05716
05717:+00411:-00214:-00434:003176.6196:05717
05718:-00251:+00159:-00258:003176.6196:05718
05719:-00425:+00205:-00548:003176.6196:05719
05720:+00062:-00134:-00327:003176.6196:05720
05721:+00234:+00277:+00044:003176.6196:05721
05722:-00578:-00116:-00016:003181.7705:05722
05723:-00599:-00202:-00265:003181.7705:05723
05724:+00074:+00119:-00146:003181.7705:05724
05725:+00244:-00291:-00060:003181.7705:05725
05726:-00485:+00246:-00201:003181.7705:05726
05727:-00670:-00083:+00135:003181.7705:05727
05728:+00449:+00126:-00120:003188.1750:05728
05729:+00197:-00007:+00369:003188.1750:05729
05730:-00299:-00019:+00317:003188.1750:05730
05731:+00164:+00304:+00242:003188.1750:05731
05732:+00611:-00186:+00348:003188.1750:05732
05733:+00227:+00184:+00118:003188.1750:05733
05734:-00216:+00102:+00267:003160.3142:05734
05735:+00142:+00115:-00039:003160.3142:05735
05736:+00052:+00120:+00119:003160.3142:05736
05737:-00344:-00093:+00036:003160.3142:05737
05738:-00440:-00057:+00115:003160.3142:05738
05739:+00406:-00079:+00173:003160.3142:05739
05740:+00297:-00212:-00071:003160.3142:05740
05741:-00448:+00056:-00048:003165.2941:05741
05742:-00157:-00167:+00271:003165.2941:05742
05743:+00338:-00222:+00054:003165.2941:05743
05744:+00365:+00140:-00033:003165.2941:05744
05745:-00405:-00023:+00131:003165.2941:05745
05746:-00189:+00269:-00005:003165.2941:05746
05747:+00575:+00199:+00131:003155.3732:05747
05748:+00158:+00247:+00019:003155.3732:05748
05749:-00243:+00265:+00003:003155.3732:05749
05750:+00222:+00081:+00141:003155.3732:05750
05751:+00486:+00240:-00103:003155.3732:05751
05752:+00285:-00002:+00134:003155.3732:05752
05753:-00296:+00057:-00149:003144.2451:05753
05754:+00091:+00271:-00079:003144.2451:05754
05755:+00228:-00188:-00056:003144.2451:05755
05756:-00255:+00464:-00356:003144.2451:05756
05757:-00542:+00100:-00325:003144.2451:05757
05758:+00086:+00350:-00254:003144.2451:05758
05759:+00013:+00409:-00004:003144.2451:05759
05760:-00328:+00241:-00098:003141.1000:05760
05761:-00213:+00153:-00091:003141.1000:05761
05762:+00218:+00305:-00041:003141.1000:05762
05763:-00035:+00016:-00024:003141.1000:05763
05764:-00508:+00199:-00330:003141.1000:05764
05765:-00294:+00178:+00044:003141.1000:05765
05766:+00400:-00149:-00281:003155.4802:05766
05767:-00041:-00346:-00194:003155.4802:05767
05768:-00217:+00208:-00594:003155.4802:05768
05769:+00584:-00322:+00286:003155.4802:05769
05770:+00640:+00180:+00036:003155.4802:05770
05771:-00317:+00136:-00099:003155.4802:05771
05772:-00383:+00146:+00499:003155.4802:05772
05773:+00236:+00217:+00442:003152.3242:05773
05774:+00857:+00049:-00014:003152.3242:05774
05775:-00255:+00266:-00019:003152.3242:05775
05776:-00584:+00388:-00286:003152.3242:05776
05777:+00117:+00218:+00447:003152.3242:05777
05778:+00336:+00162:+00521:003152.3242:05778
05779:-00070:+00131:+00267:003157.2416:05779
05780:-00404:-00127:+00195:003157.2416:05780
05781:+00128:+00248:-00043:003157.2416:05781
05782:+00062:-00234:+00351:003157.2416:05782
05783:-00591:+00172:-00022:003157.2416:05783
05784:-00557:-00006:+00572:003157.2416:05784
05785:+00457:+00084:-00184:003163.7814:05785
05786:+00401:+00328:+00227:003163.7814:05786
05787:-00473:+00316:-00032:003163.7814:05787
05788:+00022:+00186:+00422:003163.7814:05788
05789:+00424:+00581:+00349:003163.7814:05789
05790:+00389:-00159:+00259:003163.7814:05790
05791:-00775:+00206:+00124:003163.7814:05791
05792:-00314:+00046:+00121:003152.4772:05792
05793:+00460:+00053:-00120:003152.4772:05793
05794:-00067:+00419:-00148:003152.4772:05794
05795:-00614:+00046:-00078:003152.4772:05795
05796:+00134:+00018:-00087:003152.4772:05796
05797:+00310:+00212:+00047:003152.4772:05797
05798:-00035:+00064:-00244:003165.6054:05798
05799:-00347:+00160:+00323:003165.6054:05799
05800:+00062:+00344:-00144:003165.6054:05800
05801:+00397:-00120:+00073:003165.6054:05801
05802:-00466:+00150:-00228:003165.6054:05802
05803:-00467:-00038:+00379:003165.6054:05803
05804:+00115:-00027:-00009:003155.6879:05804
05805:+00426:+00187:-00280:003155.6879:05805
05806:-00481:-00047:-00239:003155.6879:05806
05807:-00046:-00044:+00216:003155.6879:05807
05808:+00272:+00298:-00231:003155.6879:05808
05809:+00019:-00345:-00069:003155.6879:05809
05810:-00667:+00124:-00063:003155.6879:05810
05811:-00147:-00087:-00022:003152.5422:05811
05812:+00317:-00035:-00139:003152.5422:05812
05813:-00271:+00345:-00195:003152.5422:05813
05814:-00529:+00004:-00251:003152.5422:05814
05815:+00271:+00110:-00106:003152.5422:05815
05816:+00266:+00039:+00282:003152.5422:05816
05817:-00153:+00163:-00295:003165.5751:05817
05818:-00154:+00000:+00300:003165.5751:05818
05819:+00359:+00310:-00159:003165.5751:05819
05820:+00223:-00186:-00002:003165.5751:05820
05821:-00369:+00229:-00176:003165.5751:05821
05822:-00339:-00060:-00059:003165.5751:05822
05823:+00295:+00227:-00173:003171.9592:05823
05824:+00160:+00019:+00139:003171.9592:05824
05825:-00342:+00171:+00020:003171.9592:05825
05826:-00069:+00011:+00300:003171.9592:05826
05827:+00095:+00136:+00090:003171.9592:05827
05828:+00019:+00198:+00112:003171.9592:05828
05829:-00593:+00000:+00415:003160.6577:05829
05830:-00246:-00034:+00153:003160.6577:05830
05831:+00428:+00188:-00037:003160.6577:05831
05832:+00015:-00139:+00123:003160.6577:05832
05833:-00372:-00188:-00442:003160.6577:05833
05834:+00175:+00291:-00142:003160.6577:05834
05835:+00256:-00457:-00115:003160.6577:05835
05836:-00069:-00033:-00523:003181.9941:05836
05837:-00241:-00129:+00100:003181.9941:05837
05838:+00188:-00148:-00609:003181.9941:05838
05839:+00343:-00023:-00342:003181.9941:05839
05840:-00481:-00427:-00405:003181.9941:05840
05841:-00237:-00227:-00657:003181.9941:05841
05842:+00187:-00003:-00370:003171.9531:05842
05843:+00131:-00450:-00713:003171.9531:05843
05844:-00738:-00422:-00478:003171.9531:05844
05845:+00101:+00083:-00410:003171.9531:05845
05846:+00355:-00331:-00317:003171.9531:05846
05847:+00124:+00130:-00349:003171.9531:05847
05848:-00365:-00219:-00287:003168.7377:05848
05849:-00416:-00100:-00218:003168.7377:05849
05850:+00437:+00365:-00092:003168.7377:05850
05851:-00197:-00093:-00160:003168.7377:05851
05852:-00309:+00112:-00201:003168.7377:05852
05853:+00071:-00093:+00179:003168.7377:05853
05854:+00350:+00254:-00183:003168.7377:05854
05855:-00085:+00120:+00096:003173.8024:05855
05856:-00205:+00085:-00087:003173.8024:05856
05857:-00016:+00257:+00227:003173.8024:05857
05858:+00234:-00133:+00329:003173.8024:05858
05859:-00019:+00274:+00065:003173.8024:05859
05860:+00163:+00160:+00261:003173.8024:05860
05861:+00494:+00043:-00005:003163.8352:05861
05862:+00458:+00207:+00342:003163.8352:05862
05863:-00188:-00054:+00476:003163.8352:05863
05864:+00115:+00275:+00160:003163.8352:05864
05865:+00593:+00205:+00442:003163.8352:05865
05866:+00417:-00190:+00018:003163.8352:05866
05867:-00288:+00301:+00194:003128.4436:05867
05868:-00226:+00161:+00055:003128.4436:05868
05869:+00370:-00003:-00171:003128.4436:05869
05870:+00080:+00114:+00123:003128.4436:05870
05871:-00361:-00179:-00039:003128.4436:05871
05872:+00011:-00001:+00136:003128.4436:05872
05873:+00262:+00029:-00226:003128.4436:05873
05874:-00512:-00555:+00224:003149.1831:05874
05875:-00170:+00285:-00355:003149.1831:05875
05876:-00017:+00131:-00257:003149.1831:05876
05877:+00020:+00237:+00103:003149.1831:05877
05878:-00551:+00172:+00149:003149.1831:05878
05879:-00329:+00338:+00304:003149.1831:05879
05880:+00310:-00013:+00174:003155.5336:05880
05881:+00412:+00490:-00179:003155.5336:05881
05882:-00532:-00146:+00019:003155.5336:05882
05883:+00237:+00686:-00002:003155.5336:05883
05884:+00431:+00011:-00262:003155.5336:05884
05885:-00135:-00126:-00455:003155.5336:05885
05886:-00108:+00624:-00180:003136.2426:05886
05887:+00230:+00042:-00658:003136.2426:05887
05888:+00880:+00136:+00114:003136.2426:05888
05889:+00444:-00346:-00038:003136.2426:05889
05890:-00380:-00603:+00206:003136.2426:05890
05891:-00404:-00061:-00075:003136.2426:05891
05892:+00257:-00046:-00542:003136.2426:05892
05893:+00086:-00206:+00177:003157.2177:05893
05894:-00378:+00154:-00432:003157.2177:05894
05895:-00422:-00418:+00224:003157.2177:05895
05896:+00507:+00309:-00541:003157.2177:05896
05897:+00114:-00130:+00347:003157.2177:05897
05898:-00129:-00118:-00130:003157.2177:05898
05899:+00536:+00109:+00057:003147.3872:05899
05900:+00712:-00036:-00035:003147.3872:05900
05901:-00077:-00151:+00046:003147.3872:05901
05902:-00244:+00332:+00239:003147.3872:05902
05903:+00491:+00086:+00022:003147.3872:05903
05904:+00383:-00172:-00071:003147.3872:05904
05905:-00354:+00300:+00017:003147.3872:05905
05906:-00520:-00078:+00167:003136.3244:05906
05907:+00487:+00013:-00077:003136.3244:05907
05908:+00309:+00247:+00119:003136.3244:05908
05909:-00471:-00214:+00181:003136.3244:05909
05910:-00128:+00197:+00273:003136.3244:05910
05911:+00240:+00503:+00256:003136.3244:05911
05912:-00035:-00111:+00266:003149.1000:05912
05913:-00382:+00409:+00039:003149.1000:05913
05914:-00189:+00302:+00134:003149.1000:05914
05915:+00148:+00113:-00014:003149.1000:05915
05916:-00373:+00160:+00349:003149.1000:05916
05917:-00374:+00180:+00271:003149.1000:05917
05918:+00256:+00006:+00115:003147.3696:05918
05919:+00508:+00051:+00152:003147.3696:05919
05920:-00212:-00132:+00245:003147.3696:05920
05921:-00197:+00286:+00024:003147.3696:05921
05922:+00107:+00008:-00107:003147.3696:05922
05923:+00162:+00229:-00219:003147.3696:05923
05924:-00297:+00062:+00205:003147.3696:05924
05925:-00313:+00209:-00205:003144.2219:05925
05926:+00387:+00034:-00005:003144.2219:05926
05927:+00311:-00012:-00148:003144.2219:05927
05928:-00314:-00442:+00066:003144.2219:05928
05929:-00138:+00080:-00171:003144.2219:05929
05930:+00195:-00146:-00359:003144.2219:05930
05931:-00134:-00207:-00319:003157.1879:05931
05932:-00144:+00152:-00123:003157.1879:05932
05933:-00081:+00068:-00091:003157.1879:05933
05934:+00385:+00095:+00030:003157.1879:05934
05935:-00356:-00245:-00039:003157.1879:05935
05936:-00317:-00134:-00036:003157.1879:05936
05937:-00029:+00027:+00145:003155.4562:05937
05938:+00237:+00073:-00195:003155.4562:05938
05939:-00249:-00294:-00029:003155.4562:05939
05940:-00003:+00467:-00194:003155.4562:05940
05941:+00178:-00066:+00146:003155.4562:05941
05942:+00029:+00160:-00221:003155.4562:05942
05943:-00440:+00167:+00408:003155.4562:05943
05944:-00407:-00011:+00162:003152.2651:05944
05945:+00258:+00458:-00138:003152.2651:05945
05946:+00112:-00273:+00423:003152.2651:05946
05947:-00146:-00056:-00069:003152.2651:05947
05948:+00059:+00236:+00395:003152.2651:05948
05949:+00250:+00177:-00095:003152.2651:05949
05950:-00173:-00003:+00181:003165.3361:05950
05951:-00393:-00018:+00167:003165.3361:05951
05952:-00235:+00067:+00014:003165.3361:05952
05953:+00280:+00252:+00472:003165.3361:05953
05954:-00171:+00021:+00053:003165.3361:05954
05955:-00302:+00037:-00134:003165.3361:05955
05956:+00214:+00461:+00366:003171.6533:05956
05957:+00140:-00391:+00174:003171.6533:05957
05958:-00101:-00082:+00172:003171.6533:05958
05959:-00208:-00047:-00048:003171.6533:05959
05960:+00288:-00252:-00289:003171.6533:05960
05961:+00165:+00070:-00199:003171.6533:05961
05962:-00406:-00467:-00173:003171.6533:05962
05963:-00324:-00335:-00376:003160.3730:05963
05964:+00497:+00059:-00489:003160.3730:05964
05965:+00145:-00537:-00450:003160.3730:05965
05966:-00290:-00109:-00409:003160.3730:05966
05967:+00198:-00320:-00455:003160.3730:05967
05968:+00550:-00285:-00739:003160.3730:05968
05969:-00151:+00089:-00387:003173.4660:05969
05970:-00523:-00240:-00407:003173.4660:05970
05971:-00097:+00038:-00446:003173.4660:05971
05972:+00428:+00091:-00371:003173.4660:05972
05973:-00345:-00248:-00497:003173.4660:05973
05974:-00505:-00108:-00145:003173.4660:05974
05975:+00220:+00202:-00385:003171.7070:05975
05976:+00274:+00026:-00029:003171.7070:05976
05977:-00304:+00316:-00163:003171.7070:05977
05978:-00059:+00143:+00099:003171.7070:05978
05979:+00226:+00068:+00159:003171.7070:05979
05980:+00150:+00354:-00050:003171.7070:05980
05981:-00450:+00130:+00211:003160.5393:05981
05982:-00189:+00215:+00138:003160.5393:05982
05983:+00420:+00207:+00140:003160.5393:05983
05984:+00357:+00150:+00053:003160.5393:05984
05985:-00431:+00350:+00165:003160.5393:05985
05986:+00241:-00182:+00540:003160.5393:05986
05987:+00478:+00008:+00119:003160.5393:05987
05988:+00340:+00289:+00028:003165.5993:05988
05989:-00534:-00043:+00349:003165.5993:05989
05990:-00079:-00009:+00375:003165.5993:05990
05991:+00378:-00034:+00298:003165.5993:05991
05992:-00041:+00036:-00035:003165.5993:05992
05993:-00402:-00168:+00284:003165.5993:05993
05994:+00033:+00262:-00140:003171.8388:05994
05995:+00036:-00025:+00292:003171.8388:05995
05996:-00299:+00279:-00086:003171.8388:05996
05997:-00204:+00144:+00306:003171.8388:05997
05998:+00146:+00267:+00260:003171.8388:05998
05999:+00304:+00247:+00218:003171.8388:05999
06000:-00448:-00060:+00245:003160.5925:06000
06001:-00018:+00124:+00319:003160.5925:06001
06002:+00227:+00180:+00147:003160.5925:06002
06003:+00288:+00053:+00058:003160.5925:06003
06004:-00330:+00150:+00179:003160.5925:06004
06005:+00253:+00136:-00112:003160.5925:06005
06006:+00249:-00076:+00302:003160.5925:06006
06007:+00228:+00402:+00042:003149.3720:06007
06008:+00010:-00304:+00337:003149.3720:06008
06009:+00389:+00209:-00041:003149.3720:06009
06010:+00377:-00034:+00183:003149.3720:06010
06011:-00245:+00336:-00424:003149.3720:06011
06012:-00111:-00236:+00316:003149.3720:06012
06013:+00515:+00547:-00727:003163.9067:06013
06014:+00388:+00293:-00264:003163.9067:06014
06015:-00574:+00334:-00741:003163.9067:06015
06016:+00117:+00253:-00284:003163.9067:06016
06017:+00068:+00058:+00300:003163.9067:06017
06018:+00465:+00562:-00418:003163.9067:06018
06019:-00357:-00658:+00409:003144.4975:06019
06020:+00161:+00015:-00341:003144.4975:06020
06021:+00178:-00103:+00169:003144.4975:06021
06022:+00407:-00182:-00361:003144.4975:06022
06023:-00273:+00110:-00044:003144.4975:06023
06024:+00171:+00305:+00049:003144.4975:06024
06025:+00283:+00003:+00009:003144.4975:06025
06026:+00103:+00175:-00082:003149.4372:06026
06027:-00219:-00204:+00091:003149.4372:06027
06028:+00233:+00096:+00093:003149.4372:06028
06029:+00374:-00110:+00384:003149.4372:06029
06030:-00529:-00171:+00009:003149.4372:06030
06031:-00426:-00420:+00392:003149.4372:06031
06032:+00263:+00362:+00138:003147.6645:06032
06033:+00322:-00112:+00237:003147.6645:06033
06034:-00662:-00085:-00005:003147.6645:06034
06035:-00169:+00443:+00370:003147.6645:06035
06036:+00033:+00072:+00597:003147.6645:06036
06037:+00274:+00238:+00207:003147.6645:06037
06038:-00682:-00057:+00436:003147.6645:06038
06039:-00416:-00192:+00225:003136.5581:06039
06040:+00214:+00361:+00242:003136.5581:06040
06041:+00261:+00021:+00137:003136.5581:06041
06042:-00569:-00198:+00120:003136.5581:06042
06043:+00005:+00635:+00015:003136.5581:06043
06044:+00274:-00022:+00224:003136.5581:06044
06045:+00069:+00271:-00209:003157.4855:06045
06046:-00398:-00071:+00349:003157.4855:06046
06047:-00089:+00214:-00253:003157.4855:06047
06048:+00460:-00250:+00259:003157.4855:06048
06049:-00341:+00170:-00472:003157.4855:06049
06050:-00455:-00715:+00226:003157.4855:06050
06051:+00070:+00272:-00704:003147.5759:06051
06052:+00254:-00008:-00307:003147.5759:06052
06053:-00417:-00215:-00521:003147.5759:06053
06054:+00083:+00423:-00228:003147.5759:06054
06055:+00065:+00372:+00147:003147.5759:06055
06056:+00290:-00066:-00452:003147.5759:06056
06057:-00548:-00069:+00219:003147.5759:06057
06058:-00067:+00027:-00234:003152.5422:06058
06059:+00216:-00127:-00145:003152.5422:06059
06060:+00320:+00230:-00264:003152.5422:06060
06061:-00534:-00414:+00336:003152.5422:06061
06062:+00220:+00589:-00580:003152.5422:06062
06063:+00149:-00026:+00324:003152.5422:06063
06064:-00242:+00032:-00352:003149.3068:06064
06065:-00042:-00065:+00241:003149.3068:06065
06066:+00201:+00221:+00003:003149.3068:06066
06067:+00069:-00157:+00160:003149.3068:06067
06068:-00497:+00006:+00027:003149.3068:06068
06069:-00375:-00336:+00330:003149.3068:06069
06070:+00079:+00444:+00110:003155.7231:06070
06071:+00028:-00297:+00102:003155.7231:06071
06072:-00329:+00134:+00347:003155.7231:06072
06073:+00010:-00026:+00365:003155.7231:06073
06074:+00193:-00112:+00243:003155.7231:06074
06075:+00063:+00383:+00092:003155.7231:06075
06076:-00469:-00189:+00384:003155.7231:06076
06077:-00111:+00066:+00173:003160.6281:06077
06078:+00377:+00287:+00283:003160.6281:06078
06079:+00298:-00090:+00108:003160.6281:06079
06080:-00415:+00204:+00231:003160.6281:06080
06081:+00077:+00063:+00241:003160.6281:06081
06082:+00364:-00064:-00042:003160.6281:06082
06083:-00024:+00262:-00141:003165.6113:06083
06084:-00357:-00202:-00179:003165.6113:06084
06085:+00085:+00011:-00375:003165.6113:06085
06086:+00515:+00232:-00200:003165.6113:06086
06087:-00552:-00447:-00283:003165.6113:06087
06088:-00479:-00298:-00123:003165.6113:06088
06089:+00420:+00319:-00484:003171.8571:06089
06090:+00581:-00140:-00393:003171.8571:06090
06091:-00322:+00076:-00843:003171.8571:06091
06092:+00014:+00049:-00747:003171.8571:06092
06093:+00359:-00300:-00310:003171.8571:06093
06094:+00388:+00216:-00880:003171.8571:06094
06095:-00476:-00274:-00283:003171.8571:06095
06096:-00093:+00134:-00879:003160.4624:06096
06097:+00649:-00220:-00360:003160.4624:06097
06098:+00467:-00266:-00642:003160.4624:06098
06099:-00566:+00018:+00056:003160.4624:06099
06100:-00233:-00118:-00267:003160.4624:06100
06101:+00362:+00091:-00317:003160.4624:06101
06102:-00109:+00004:+00081:003173.5859:06102
06103:-00175:+00336:-00197:003173.5859:06103
06104:+00061:+00063:+00383:003173.5859:06104
06105:+00571:+00311:-00487:003173.5859:06105
06106:-00570:-00158:+00602:003173.5859:06106
06107:-00385:+00259:-00193:003173.5859:06107
06108:+00276:-00090:+00551:003163.4956:06108
06109:+00521:-00002:+00289:003163.4956:06109
06110:+00015:+00080:+00371:003163.4956:06110
06111:-00172:-00020:+00630:003163.4956:06111
06112:+00199:+00091:+00268:003163.4956:06112
06113:+00194:+00209:+00235:003163.4956:06113
06114:-00222:+00296:+00254:003163.4956:06114
06115:-00382:+00375:+00309:003160.5212:06115
06116:+00466:+00065:+00441:003160.5212:06116
06117:+00131:-00017:+00220:003160.5212:06117
06118:-00085:+00055:+00569:003160.5212:06118
06119:-00042:-00021:+00403:003160.5212:06119
06120:+00566:+00001:+00250:003160.5212:06120
06121:-00119:+00033:+00257:003149.3310:06121
06122:-00265:+00225:+00085:003149.3310:06122
06123:-00202:-00081:+00299:003149.3310:06123
06124:+00420:+00187:+00061:003149.3310:06124
06125:-00090:-00150:+00291:003149.3310:06125
06126:-00046:+00200:+00232:003149.3310:06126
06127:+00475:+00353:+00215:003155.7175:06127
06128:+00575:+00207:-00131:003155.7175:06128
06129:-00449:+00067:+00188:003155.7175:06129
06130:-00268:+00079:-00347:003155.7175:06130
06131:+00217:-00561:-00086:003155.7175:06131
06132:+00412:+00321:-00660:003155.7175:06132
06133:-00101:-00016:-00157:003155.7175:06133
06134:-00415:+00083:-00763:003136.6047:06134
06135:+00599:+00487:-00225:003136.6047:06135
06136:+00304:-00588:+00458:003136.6047:06136
06137:+00034:+00643:-00047:003136.6047:06137
06138:-00245:-00305:+00556:003136.6047:06138
06139:+00578:+00509:-00644:003136.6047:06139
06140:-00123:+00040:+00195:003149.3959:06140
06141:-00388:+00197:-00513:003149.3959:06141
06142:-00071:-00394:-00112:003149.3959:06142
06143:+00632:+00462:-00767:003149.3959:06143
06144:-00146:-00637:+00179:003149.3959:06144
06145:-00235:+00012:-00463:003149.3959:06145
06146:+00635:+00084:-00079:003147.6586:06146
06147:+00593:-00226:+00121:003147.6586:06147
06148:-00209:-00135:+00059:003147.6586:06148
06149:-00243:-00011:-00084:003147.6586:06149
06150:+00263:-00233:-00041:003147.6586:06150
06151:+00218:+00229:+00003:003147.6586:06151
06152:-00461:-00114:-00068:003147.6586:06152
06153:-00505:-00089:+00015:003128.6525:06153
06154:+00389:+00206:+00254:003128.6525:06154
06155:+00183:-00388:+00063:003128.6525:06155
06156:-00494:-00038:+00205:003128.6525:06156
06157:-00111:-00116:+00442:003128.6525:06157
06158:+00222:-00201:+00222:003128.6525:06158
06159:-00112:+00436:+00028:003141.3710:06159
06160:-00530:+00225:+00208:003141.3710:06160
06161:-00275:+00192:+00509:003141.3710:06161
06162:+00348:+00657:+00151:003141.3710:06162
06163:-00349:-00008:+00510:003141.3710:06163
06164:-00421:+00242:+00249:003141.3710:06164
06165:+00121:+00096:+00290:003147.6408:06165
06166:+00372:+00051:+00184:003147.6408:06166
06167:-00369:-00041:+00365:003147.6408:06167
06168:-00383:+00073:+00120:003147.6408:06168
06169:+00186:-00291:+00077:003147.6408:06169
06170:+00254:+00286:-00470:003147.6408:06170
06171:-00453:+00018:+00216:003147.6408:06171
06172:-00515:+00278:-00237:003136.5400:06172
06173:+00575:+00146:-00091:003136.5400:06173
06174:+00283:-00102:+00026:003136.5400:06174
06175:-00252:+00018:+00115:003136.5400:06175
06176:-00125:-00112:+00149:003136.5400:06176
06177:+00430:-00055:-00591:003136.5400:06177
06178:-00248:-00086:-00178:003149.3427:06178
06179:-00281:+00171:-00452:003149.3427:06179
06180:-00254:-00393:-00030:003149.3427:06180
06181:+00357:+00163:-00693:003149.3427:06181
06182:-00158:-00202:+00059:003149.3427:06182
06183:-00356:+00285:-00777:003149.3427:06183
06184:+00455:-00044:-00055:003147.6350:06184
06185:+00433:-00093:+00001:003147.6350:06185
06186:-00147:+00170:-00059:003147.6350:06186
06187:-00327:-00309:+00071:003147.6350:06187
06188:+00459:+00104:-00722:003147.6350:06188
06189:+00089:+00227:+00082:003147.6350:06189
06190:-00408:+00063:-00120:003147.6350:06190
06191:-00300:+00118:-00041:003144.4208:06191
06192:+00360:+00195:-00232:003144.4208:06192
06193:+00014:+00060:+00038:003144.4208:06193
06194:-00425:+00124:+00108:003144.4208:06194
06195:+00262:-00140:+00157:003144.4208:06195
06196:+00239:-00085:+00187:003144.4208:06196
06197:-00242:+00233:+00158:003149.3190:06197
06198:-00259:+00031:+00238:003149.3190:06198
06199:+00120:+00253:+00228:003149.3190:06199
06200:+00201:-00016:-00042:003149.3190:06200
06201:-00413:+00367:+00166:003149.3190:06201
06202:-00350:+00341:+00454:003149.3190:06202
06203:+00362:+00170:+00233:003155.6049:06203
06204:+00473:+00541:+00325:003155.6049:06204
06205:-00450:+00125:+00255:003155.6049:06205
06206:-00255:+00176:+00101:003155.6049:06206
06207:+00256:+00133:-00067:003155.6049:06207
06208:+00268:-00086:-00137:003155.6049:06208
06209:-00351:+00099:-00030:003155.6049:06209
06210:-00284:+00121:-00102:003144.5151:06210
06211:+00400:-00163:-00193:003144.5151:06211
06212:+00377:+00026:-00148:003144.5151:06212
06213:-00258:-00062:-00395:003144.5151:06213
06214:+00065:+00011:-00072:003144.5151:06214
06215:+00402:+00110:-00485:003144.5151:06215
06216:+00070:-00261:-00388:003165.6171:06216
06217:-00466:+00118:-00555:003165.6171:06217
06218:-00219:+00003:-00326:003165.6171:06218
06219:+00448:-00161:-00718:003165.6171:06219
06220:-00078:-00199:-00518:003165.6171:06220
06221:-00257:+00088:-00664:003165.6171:06221
06222:+00229:-00291:-00409:003180.1850:06222
06223:+00495:-00307:-00599:003180.1850:06223
06224:-00215:-00225:-00049:003180.1850:06224
06225:-00567:+00019:+00003:003180.1850:06225
06226:+00138:+00498:-00439:003180.1850:06226
06227:-00110:-00507:+00125:003180.1850:06227
06228:-00206:+00646:-00231:003180.1850:06228
06229:-00182:-00247:-00192:003160.4323:06229
06230:+00308:+00236:-00596:003160.4323:06230
06231:-00216:+00173:+00306:003160.4323:06231
06232:-00541:-00080:-00242:003160.4323:06232
06233:+00305:+00014:+00237:003160.4323:06233
06234:+00546:+00191:+00241:003160.4323:06234
06235:+00388:-00103:+00193:003165.4797:06235
06236:-00478:+00175:+00191:003165.4797:06236
06237:-00119:-00124:+00474:003165.4797:06237
06238:+00131:+00281:-00031:003165.4797:06238
06239:+00345:+00247:-00074:003165.4797:06239
06240:-00478:+00015:+00205:003165.4797:06240
06241:+00280:+00479:+00055:003163.6147:06241
06242:-00040:-00265:+00497:003163.6147:06242
06243:+00044:+00208:+00142:003163.6147:06243
06244:-00168:-00196:+00550:003163.6147:06244
06245:+00281:-00027:-00024:003163.6147:06245
06246:+00069:-00083:+00406:003163.6147:06246
06247:-00559:-00245:+00150:003163.6147:06247
06248:-00215:+00116:+00381:003152.3769:06248
06249:+00188:-00204:+00159:003152.3769:06249
06250:+00343:+00320:-00208:003152.3769:06250
06251:-00484:+00075:+00224:003152.3769:06251
06252:+00279:+00303:+00000:003152.3769:06252
06253:+00369:+00178:+00131:003152.3769:06253
06254:+00320:+00285:+00060:003149.1889:06254
06255:-00329:-00099:+00128:003149.1889:06255
06256:+00096:+00248:-00054:003149.1889:06256
06257:+00417:-00053:+00193:003149.1889:06257
06258:-00189:+00226:-00162:003149.1889:06258
06259:-00482:+00194:-00007:003149.1889:06259
06260:+00166:+00262:+00012:003147.3872:06260
06261:+00313:+00359:+00069:003147.3872:06261
06262:-00183:-00097:-00424:003147.3872:06262
06263:-00106:-00177:-00641:003147.3872:06263
06264:+00251:+00358:-00498:003147.3872:06264
06265:+00171:-00208:+00161:003147.3872:06265
06266:-00703:-00050:-00394:003147.3872:06266
06267:-00279:-00102:+00537:003136.3186:06267
06268:+00359:-00050:-00423:003136.3186:06268
06269:+00436:+00562:-00212:003136.3186:06269
06270:-00680:-00023:-00347:003136.3186:06270
06271:+00411:+00286:-00079:003136.3186:06271
06272:+00322:+00075:+00339:003136.3186:06272
06273:+00193:-00107:-00044:003157.3012:06273
06274:-00306:-00055:+00567:003157.3012:06274
06275:+00344:+00042:-00174:003157.3012:06275
06276:+00424:-00382:+00204:003157.3012:06276
06277:-00496:+00234:-00162:003157.3012:06277
06278:-00678:-00205:+00331:003157.3012:06278
06279:+00308:+00014:+00063:003157.3012:06279
06280:+00388:+00169:+00197:003155.4562:06280
06281:-00424:-00011:+00033:003155.4562:06281
06282:-00305:+00337:+00325:003155.4562:06282
06283:+00158:+00416:+00123:003155.4562:06283
06284:+00257:-00256:+00295:003155.4562:06284
06285:-00637:+00205:+00034:003155.4562:06285
06286:-00409:-00212:+00607:003136.3244:06286
06287:+00123:+00022:-00049:003136.3244:06287
06288:+00311:+00398:-00132:003136.3244:06288
06289:-00488:-00218:-00032:003136.3244:06289
06290:+00114:+00409:+00096:003136.3244:06290
06291:+00167:+00255:+00399:003136.3244:06291
06292:+00277:+00214:-00242:003149.1831:06292
06293:-00307:+00167:+00572:003149.1831:06293
06294:+00024:+00285:-00213:003149.1831:06294
06295:+00245:-00169:+00369:003149.1831:06295
06296:+00358:+00116:-00489:003149.1831:06296
06297:-00383:-00163:+00308:003149.1831:06297
06298:+00071:+00190:-00181:003149.1831:06298
06299:+00131:+00124:-00084:003155.5810:06299
06300:-00327:+00055:-00375:003155.5810:06300
06301:-00096:-00061:+00092:003155.5810:06301
06302:+00247:+00468:-00228:003155.5810:06302
06303:+00279:-00535:+00118:003155.5810:06303
06304:-00615:+00276:-00350:003155.5810:06304
06305:-00292:-00192:+00300:003144.3859:06305
06306:+00161:+00122:-00210:003144.3859:06306
06307:+00300:+00262:-00181:003144.3859:06307
06308:-00507:-00194:-00061:003144.3859:06308
06309:+00155:+00269:-00327:003144.3859:06309
06310:+00228:+00143:+00372:003144.3859:06310
06311:+00109:-00070:-00249:003157.4677:06311
06312:-00303:+00127:+00182:003157.4677:06312
06313:+00035:+00172:+00087:003157.4677:06313
06314:+00305:-00282:+00009:003157.4677:06314
06315:+00142:+00164:-00027:003157.4677:06315
06316:-00564:-00091:+00364:003157.4677:06316
06317:+00108:+00067:+00002:003157.4677:06317
06318:+00324:+00059:+00097:003163.7934:06318
06319:-00354:-00021:+00014:003163.7934:06319
06320:-00243:+00190:+00014:003163.7934:06320
06321:+00098:+00435:+00236:003163.7934:06321
06322:+00212:-00101:+00317:003163.7934:06322
06323:-00584:+00182:+00044:003163.7934:06323
06324:-00362:+00397:+00207:003152.5244:06324
06325:+00150:-00036:+00158:003152.5244:06325
06326:+00319:+00357:-00206:003152.5244:06326
06327:-00309:+00106:+00021:003152.5244:06327
06328:+00033:-00099:-00160:003152.5244:06328
06329:+00322:+00184:+00059:003152.5244:06329
06330:+00141:+00067:-00175:003165.4677:06330
06331:-00429:+00082:-00065:003165.4677:06331
06332:-00022:+00175:-00011:003165.4677:06332
06333:+00363:-00063:-00319:003165.4677:06333
06334:+00222:+00104:-00380:003165.4677:06334
06335:-00350:+00067:-00375:003165.4677:06335
06336:+00351:+00017:-00537:003165.4677:06336
06337:+00361:-00247:-00472:003180.1188:06337
06338:-00141:+00179:-00781:003180.1188:06338
06339:-00102:-00218:-00295:003180.1188:06339
06340:+00238:+00053:-00390:003180.1188:06340
06341:+00579:-00023:-00322:003180.1188:06341
06342:-00548:-00284:-00515:003180.1188:06342
06343:-00365:+00086:-00489:003168.6718:06343
06344:+00098:-00192:-00222:003168.6718:06344
06345:+00410:+00236:-00511:003168.6718:06345
06346:-00693:+00046:-00060:003168.6718:06346
06347:-00359:-00025:-00509:003168.6718:06347
06348:+00028:-00069:-00056:003168.6718:06348
06349:+00130:-00147:-00559:003173.7663:06349
06350:-00503:+00084:-00061:003173.7663:06350
06351:-00468:+00513:+00074:003173.7663:06351
06352:+00210:-00045:+00652:003173.7663:06352
06353:+00104:-00111:+00436:003173.7663:06353
06354:+00185:-00172:+00619:003173.7663:06354
06355:+00733:-00059:+00105:003180.1608:06355
06356:+00968:+00101:-00127:003180.1608:06356
06357:-00730:-00117:+00027:003180.1608:06357
06358:-00471:+00455:-00236:003180.1608:06358
06359:-00027:+00191:+00492:003180.1608:06359
06360:+00514:+00169:+00125:003180.1608:06360
06361:-00128:+00295:+00380:003180.1608:06361
06362:-00359:+00139:+00374:003152.4948:06362
06363:+00476:+00180:+00511:003152.4948:06363
06364:+00500:-00373:+00484:003152.4948:06364
06365:-00361:-00141:+00152:003152.4948:06365
06366:-00480:+00079:+00268:003152.4948:06366
06367:+00384:-00058:-00127:003152.4948:06367
06368:-00192:+00246:-00024:003165.5512:06368
06369:-00566:-00158:+00432:003165.5512:06369
06370:-00251:+00122:+00309:003165.5512:06370
06371:+00683:+00238:+00117:003165.5512:06371
06372:+00318:+00006:-00044:003165.5512:06372
06373:-00193:+00186:-00086:003165.5512:06373
06374:+00467:+00364:+00262:003155.5097:06374
06375:+00764:+00197:-00046:003155.5097:06375
06376:-00002:+00136:+00054:003155.5097:06376
06377:-00276:-00245:+00172:003155.5097:06377
06378:+00413:-00129:-00086:003155.5097:06378
06379:+00675:+00203:-00085:003155.5097:06379
06380:-00314:+00183:-00100:003155.5097:06380
06381:-00593:+00270:+00014:003144.2451:06381
06382:+00253:+00088:-00095:003144.2451:06382
06383:+00492:+00232:-00205:003144.2451:06383
06384:-00138:+00226:-00042:003144.2451:06384
06385:-00450:-00006:-00157:003144.2451:06385
06386:+00010:-00115:-00054:003144.2451:06386
06387:-00094:-00048:-00458:003149.1000:06387
06388:-00109:+00191:-00044:003149.1000:06388
06389:-00163:+00071:-00439:003149.1000:06389
06390:+00591:+00025:-00246:003149.1000:06390
06391:+00165:-00240:+00408:003149.1000:06391
06392:-00070:+00091:-00058:003149.1000:06392
06393:+00251:-00252:+00301:003149.1000:06393
06394:+00627:-00065:-00233:003147.3989:06394
06395:-00135:-00115:+00089:003147.3989:06395
06396:-00223:+00147:-00018:003147.3989:06396
06397:+00001:+00048:+00049:003147.3989:06397
06398:+00358:+00090:+00016:003147.3989:06398
06399:-00284:-00123:+00052:003147.3989:06399
06400:-00294:+00042:+00134:003144.1926:06400
06401:+00280:-00128:+00098:003144.1926:06401
06402:+00312:+00017:-00010:003144.1926:06402
06403:-00550:-00143:+00070:003144.1926:06403
06404:-00311:+00004:+00080:003144.1926:06404
06405:+00127:-00109:+00136:003144.1926:06405
06406:+00092:+00114:+00067:003157.1879:06406
06407:-00314:+00169:+00115:003157.1879:06407
06408:-00287:+00173:+00157:003157.1879:06408
06409:+00370:+00211:+00308:003157.1879:06409
06410:+00105:-00005:+00137:003157.1879:06410
06411:-00279:+00139:+00296:003157.1879:06411
06412:+00068:-00102:+00207:003157.1879:06412
06413:+00443:+00416:-00282:003163.5312:06413
06414:-00144:-00293:+00300:003163.5312:06414
06415:-00395:+00588:-00403:003163.5312:06415
06416:-00235:-00248:+00056:003163.5312:06416
06417:+00277:+00129:-00455:003163.5312:06417
06418:-00095:+00058:+00196:003163.5312:06418
06419:-00402:+00011:-00112:003152.3005:06419
06420:+00345:+00256:+00056:003152.3005:06420
06421:+00210:-00233:+00211:003152.3005:06421
06422:-00252:-00131:+00097:003152.3005:06422
06423:-00270:+00268:+00131:003152.3005:06423
06424:+00381:+00080:-00457:003152.3005:06424
06425:-00034:-00048:-00052:003165.3178:06425
06426:-00384:+00165:-00209:003165.3178:06426
06427:-00434:-00235:+00186:003165.3178:06427
06428:+00395:+00092:-00281:003165.3178:06428
06429:+00056:+00092:+00184:003165.3178:06429
06430:-00268:-00415:-00156:003165.3178:06430
06431:+00280:+00085:-00007:003165.3178:06431
06432:+00363:+00405:+00094:003163.4123:06432
06433:-00191:-00360:+00201:003163.4123:06433
06434:-00358:+00346:+00024:003163.4123:06434
06435:+00153:-00049:-00111:003163.4123:06435
06436:+00109:+00016:-00292:003163.4123:06436
06437:-00337:+00460:-00050:003163.4123:06437
06438:-00497:+00008:-00022:003152.2531:06438
06439:+00460:+00119:-00176:003152.2531:06439
06440:+00287:+00184:+00104:003152.2531:06440
06441:-00505:-00322:+00047:003152.2531:06441
06442:-00004:+00207:-00027:003152.2531:06442
06443:+00379:+00294:+00122:003152.2531:06443
06444:-00045:-00185:+00036:003173.5141:06444
06445:-00320:+00310:+00073:003173.5141:06445
06446:-00044:+00015:+00161:003173.5141:06446
06447:+00488:+00144:-00131:003173.5141:06447
06448:+00138:+00326:+00150:003173.5141:06448
06449:-00412:+00013:-00028:003173.5141:06449
06450:+00316:+00206:+00180:003179.8957:06450
06451:+00507:+00494:+00023:003179.8957:06451
06452:-00228:-00361:-00043:003179.8957:06452
06453:-00338:+00224:-00314:003179.8957:06453
06454:+00156:+00067:-00440:003179.8957:06454
06455:+00256:-00107:-00281:003179.8957:06455
06456:-00521:-00012:-00097:003179.8957:06456
06457:-00534:-00117:-00315:003160.3378:06457
06458:+00571:+00093:-00379:003160.3378:06458
06459:+00463:-00104:-00162:003160.3378:06459
06460:-00335:-00398:-00509:003160.3378:06460
06461:+00091:+00084:-00482:003160.3378:06461
06462:+00521:+00053:-00400:003160.3378:06462
06463:+00218:-00270:-00347:003189.9848:06463
06464:-00503:+00043:-00484:003189.9848:06464
06465:-00113:-00147:-00229:003189.9848:06465
06466:+00610:-00188:-00493:003189.9848:06466
06467:+00469:+00296:-00591:003189.9848:06467
06468:-00698:-00120:-00653:003189.9848:06468
06469:+00196:+00168:-00480:003188.1628:06469
06470:+00379:+00353:-00231:003188.1628:06470
06471:-00069:-00013:-00413:003188.1628:06471
06472:-00935:+00585:+00630:003188.1628:06472
06473:-00117:+00630:-00145:003188.1628:06473
06474:+00405:-00522:+00349:003188.1628:06474
06475:-00147:+00297:+00066:003188.1628:06475
06476:-00177:-00400:+00539:003168.4697:06476
06477:+00203:+00327:-00301:003168.4697:06477
06478:-00345:-00028:+00478:003168.4697:06478
06479:-00647:-00123:+00219:003168.4697:06479
06480:+00838:+00575:+00134:003168.4697:06480
06481:+01183:+00245:+00341:003168.4697:06481
06482:-00066:+00413:+00047:003190.1127:06482
06483:-01095:-00077:+00598:003190.1127:06483
06484:+00044:+00132:+00334:003190.1127:06484
06485:+01048:+00228:+00620:003190.1127:06485
06486:+00591:-00295:+00254:003190.1127:06486
06487:-00934:-00145:+00448:003190.1127:06487
06488:-00124:+00224:+00299:003179.9379:06488
06489:+00255:-00258:+00009:003179.9379:06489
06490:-00229:+00226:+00011:003179.9379:06490
06491:-00366:-00147:+00313:003179.9379:06491
06492:-00065:-00057:+00033:003179.9379:06492
06493:+00361:+00380:+00176:003179.9379:06493
06494:-00388:+00156:-00040:003179.9379:06494
06495:-00039:+00123:-00103:003160.3911:06495
06496:+00541:+00296:+00128:003160.3911:06496
06497:+00369:-00224:+00033:003160.3911:06497
06498:-00304:+00097:+00155:003160.3911:06498
06499:+00443:-00272:-00025:003160.3911:06499
06500:+00662:-00303:-00007:003160.3911:06500
06501:-00001:+00251:-00048:003165.4677:06501
06502:-00316:+00012:-00045:003165.4677:06502
06503:+00281:+00345:-00133:003165.4677:06503
06504:+00452:+00130:-00068:003165.4677:06504
06505:+00127:+00153:-00367:003165.4677:06505
06506:-00354:-00024:-00017:003165.4677:06506
06507:+00140:+00237:-00708:003163.7158:06507
06508:+00062:-00404:-00232:003163.7158:06508
06509:-00395:+00381:-00352:003163.7158:06509
06510:+00351:-00118:-00197:003163.7158:06510
06511:+00378:-00125:-00608:003163.7158:06511
06512:-00047:+00135:-00213:003163.7158:06512
06513:-00410:-00231:+00060:003163.7158:06513
06514:+00418:-00051:-00121:003160.6101:06514
06515:+00497:-00064:-00058:003160.6101:06515
06516:+00263:+00093:-00206:003160.6101:06516
06517:-00492:+00201:-00036:003160.6101:06517
06518:+00610:-00019:-00055:003160.6101:06518
06519:+00536:-00022:+00036:003160.6101:06519
06520:-00317:+00002:+00113:003165.6054:06520
06521:-00257:-00193:+00110:003165.6054:06521
06522:+00378:+00097:+00142:003165.6054:06522
06523:+00202:-00182:+00286:003165.6054:06523
06524:-00209:-00055:+00140:003165.6054:06524
06525:-00500:-00047:+00361:003165.6054:06525
06526:+00297:-00003:+00163:003171.9350:06526
06527:+00203:+00073:+00184:003171.9350:06527
06528:-00599:-00019:+00345:003171.9350:06528
06529:-00056:+00131:+00322:003171.9350:06529
06530:+00340:+00222:+00195:003171.9350:06530
06531:+00103:+00052:+00252:003171.9350:06531
06532:-00591:+00176:+00298:003160.6281:06532
06533:-00238:+00084:+00336:003160.6281:06533
06534:+00354:+00186:+00332:003160.6281:06534
06535:+00274:+00131:+00152:003160.6281:06535
06536:-00566:+00005:+00338:003160.6281:06536
06537:+00111:+00408:+00082:003160.6281:06537
06538:+00296:-00033:+00170:003160.6281:06538
06539:-00141:+00216:-00176:003173.8085:06539
06540:-00321:+00191:+00198:003173.8085:06540
06541:-00014:+00296:-00286:003173.8085:06541
06542:+00476:+00253:+00207:003173.8085:06542
06543:-00037:+00004:+00123:003173.8085:06543
06544:-00341:-00111:-00007:003173.8085:06544
06545:+00213:+00126:-00350:003180.1547:06545
06546:+00463:+00050:-00387:003180.1547:06546
06547:-00384:-00094:-00050:003180.1547:06547
06548:-00017:+00048:-00450:003180.1547:06548
06549:+00167:-00194:-00168:003180.1547:06549
06550:+00128:+00185:-00403:003180.1547:06550
06551:-00368:-00137:+00071:003168.7612:06551
06552:+00014:+00075:-00231:003168.7612:06552
06553:+00459:+00138:-00210:003168.7612:06553
06554:+00131:-00153:-00151:003168.7612:06554
06555:-00440:+00134:-00029:003168.7612:06555
06556:+00336:-00033:-00116:003168.7612:06556
06557:+00476:-00163:-00340:003168.7612:06557
06558:-00520:+00053:-00171:003173.8024:06558
06559:-00042:-00091:-00045:003173.8024:06559
06560:+00361:-00072:-00187:003173.8024:06560
06561:+00006:-00003:+00039:003173.8024:06561
06562:-00556:-00175:+00157:003173.8024:06562
06563:-00016:+00313:-00282:003173.8024:06563
06564:+00395:-00122:+00323:003180.1850:06564
06565:+00103:-00239:+00098:003180.1850:06565
06566:-00522:+00153:+00057:003180.1850:06566
06567:+00229:+00127:+00053:003180.1850:06567
06568:+00323:+00040:+00086:003180.1850:06568
06569:-00290:+00030:+00081:003180.1850:06569
06570:-00647:+00175:+00178:003168.5888:06570
06571:+00075:+00417:-00018:003168.5888:06571
06572:+00504:-00087:+00293:003168.5888:06572
06573:-00088:+00268:-00148:003168.5888:06573
06574:-00488:-00099:+00152:003168.5888:06574
06575:+00402:-00007:-00304:003168.5888:06575
06576:+00540:+00136:-00213:003168.5888:06576
06577:-00660:-00253:-00062:003190.2099:06577
06578:-00002:+00125:-00454:003190.2099:06578
06579:+00397:-00036:-00515:003190.2099:06579
06580:+00233:-00072:-00852:003190.2099:06580
06581:-00537:-00081:-00218:003190.2099:06581
06582:-00018:+00038:-00467:003190.2099:06582
06583:+00405:-00528:-00708:003188.3442:06583
06584:+00335:-00098:-00480:003188.3442:06584
06585:-00459:+00087:-00374:003188.3442:06585
06586:+00439:-00193:-00525:003188.3442:06586
06587:+00711:-00009:-00360:003188.3442:06587
06588:-00314:+00023:-00827:003188.3442:06588
06589:-00568:+00127:-00378:003176.7871:06589
06590:+00229:+00453:-00481:003176.7871:06590
06591:+00225:+00284:-00076:003176.7871:06591
06592:-00362:+00230:+00382:003176.7871:06592
06593:-00482:+00386:+00382:003176.7871:06593
06594:+00980:-00129:+00313:003176.7871:06594
06595:+00557:-00294:-00173:003173.7663:06595
06596:-00763:-00048:+00063:003173.7663:06596
06597:-00299:-00040:+00183:003173.7663:06597
06598:+00226:+00310:+00274:003173.7663:06598
06599:-00224:-00362:+00670:003173.7663:06599
06600:-00201:+00305:+00089:003173.7663:06600
06601:+00267:+00049:+00223:003173.7663:06601
06602:+00443:+00332:+00273:003180.1787:06602
06603:-00059:+00294:+00393:003180.1787:06603
06604:-00318:+00223:+00324:003180.1787:06604
06605:+00506:+00192:+00295:003180.1787:06605
06606:+00586:+00121:+00240:003180.1787:06606
06607:-00477:-00103:+00153:003180.1787:06607
06608:-00417:-00013:+00162:003160.6457:06608
06609:+00293:-00131:+00249:003160.6457:06609
06610:+00329:-00222:+00057:003160.6457:06610
06611:-00285:-00042:+00127:003160.6457:06611
06612:-00419:-00420:+00347:003160.6457:06612
06613:+00526:+00163:-00307:003160.6457:06613
06614:+00430:-00420:+00038:003149.3369:06614
06615:-00444:+00350:-00305:003149.3369:06615
06616:-00005:+00093:+00152:003149.3369:06616
06617:+00395:+00190:-00131:003149.3369:06617
06618:+00090:+00225:+00009:003149.3369:06618
06619:-00230:-00104:+00102:003149.3369:06619
06620:-00134:+00265:-00020:003149.3369:06620
06621:+00525:-00077:+00238:003155.5810:06621
06622:+00355:+00032:-00269:003155.5810:06622
06623:-00408:+00264:+00101:003155.5810:06623
06624:+00266:+00041:+00049:003155.5810:06624
06625:+00606:+00229:-00261:003155.5810:06625
06626:+00086:+00025:-00109:003155.5810:06626
06627:-00470:+00047:-00274:003136.4528:06627
06628:+00030:+00293:+00038:003136.4528:06628
06629:+00345:-00195:-00001:003136.4528:06629
06630:+00145:+00310:-00360:003136.4528:06630
06631:-00451:+00037:-00283:003136.4528:06631
06632:+00243:+00047:-00399:003136.4528:06632
06633:+00355:+00180:-00166:003133.1760:06633
06634:-00306:-00297:-00130:003133.1760:06634
06635:-00139:-00013:-00186:003133.1760:06635
06636:+00361:+00103:-00058:003133.1760:06636
06637:+00009:-00318:-00113:003133.1760:06637
06638:-00153:+00096:-00071:003133.1760:06638
06639:+00005:-00148:+00105:003133.1760:06639
06640:+00360:-00023:+00074:003139.4592:06640
06641:+00013:+00041:+00243:003139.4592:06641
06642:-00251:-00087:+00185:003139.4592:06642
06643:+00313:+00199:+00434:003139.4592:06643
06644:+00460:-00131:+00272:003139.4592:06644
06645:-00301:+00217:+00180:003139.4592:06645
06646:-00354:-00315:+00422:003128.4841:06646
06647:+00064:+00190:+00316:003128.4841:06647
06648:+00206:-00121:+00387:003128.4841:06648
06649:-00328:+00314:+00106:003128.4841:06649
06650:-00494:+00386:+00330:003128.4841:06650
06651:+00287:+00114:+00450:003128.4841:06651
06652:+00312:+00223:+00187:003128.4841:06652
06653:-00355:+00264:+00459:003125.2453:06653
06654:-00179:-00026:+00212:003125.2453:06654
06655:+00392:+00371:+00237:003125.2453:06655
06656:-00285:+00068:+00425:003125.2453:06656
06657:-00429:+00313:-00035:003125.2453:06657
06658:-00214:+00123:+00238:003125.2453:06658
06659:+00449:+00164:-00108:003139.5119:06659
06660:+00034:-00084:+00103:003139.5119:06660
06661:-00424:+00460:-00336:003139.5119:06661
06662:+00335:-00279:+00294:003139.5119:06662
06663:+00619:+00352:-00455:003139.5119:06663
06664:-00238:-00303:+00102:003139.5119:06664
06665:-00456:-00157:-00574:003128.5480:06665
06666:+00306:-00032:+00246:003128.5480:06666
06667:+00075:-00170:-00261:003128.5480:06667
06668:-00026:+00185:-00518:003128.5480:06668
06669:-00493:+00021:-00757:003128.5480:06669
06670:+00536:-00086:-00370:003128.5480:06670
06671:+00483:+00036:-00210:003128.5480:06671
06672:-00184:-00295:-00476:003133.2111:06672
06673:-00314:+00027:-00327:003133.2111:06673
06674:+00198:-00134:-00145:003133.2111:06674
06675:+00115:-00172:-00152:003133.2111:06675
06676:+00046:+00306:-00287:003133.2111:06676
06677:-00205:+00156:-00202:003133.2111:06677
06678:+00336:+00031:+00026:003139.4240:06678
06679:+00033:+00148:+00016:003139.4240:06679
06680:-00369:+00001:+00083:003139.4240:06680
06681:+00209:+00019:+00347:003139.4240:06681
06682:+00554:+00274:+00106:003139.4240:06682
06683:-00283:-00354:+00444:003139.4240:06683
06684:-00525:+00443:-00031:003139.4240:06684
06685:+00005:-00038:+00541:003120.5732:06685
06686:+00349:+00347:+00267:003120.5732:06686
06687:-00157:-00030:+00168:003120.5732:06687
06688:-00617:+00193:+00201:003120.5732:06688
06689:+00602:+00107:+00501:003120.5732:06689
06690:+00582:+00395:+00396:003120.5732:06690
06691:-00362:-00066:+00510:003141.2062:06691
06692:-00387:+00225:+00237:003141.2062:06692
06693:+00457:+00035:+00515:003141.2062:06693
06694:+00132:+00212:+00059:003141.2062:06694
06695:-00306:+00359:+00154:003141.2062:06695
06696:-00504:+00063:-00093:003141.2062:06696
06697:+00732:+00379:-00060:003139.5178:06697
06698:+00231:+00184:+00396:003139.5178:06698
06699:-00405:+00153:-00222:003139.5178:06699
06700:+00046:-00037:+00438:003139.5178:06700
06701:+00721:+00430:-00401:003139.5178:06701
06702:-00001:-00374:+00029:003139.5178:06702
06703:-00456:+00337:-00463:003139.5178:06703
06704:-00201:-00138:-00121:003136.4235:06704
06705:+00462:+00001:-00622:003136.4235:06705
06706:+00023:-00092:-00484:003136.4235:06706
06707:-00537:-00022:-00501:003136.4235:06707
06708:+00455:-00140:-00393:003136.4235:06708
06709:+00706:+00129:-00429:003136.4235:06709
06710:-00119:-00366:-00533:003149.2006:06710
06711:-00378:+00113:-00623:003149.2006:06711
06712:+00364:+00143:-00302:003149.2006:06712
06713:+00380:-00284:-00634:003149.2006:06713
06714:+00001:+00202:-00656:003149.2006:06714
06715:-00470:-00041:-00436:003149.2006:06715
06716:+00655:-00048:-00586:003155.5571:06716
06717:+00467:+00031:-00318:003155.5571:06717
06718:-00494:-00058:-00424:003155.5571:06718
06719:-00246:-00199:-00246:003155.5571:06719
06720:+00466:+00298:-00425:003155.5571:06720
06721:+00269:-00456:-00171:003155.5571:06721
06722:-00857:+00070:-00680:003155.5571:06722
06723:-00678:+00116:+00261:003144.4152:06723
06724:+00227:-00102:+00089:003144.4152:06724
06725:+00272:+00030:+00100:003144.4152:06725
06726:-00554:-00332:+00456:003144.4152:06726
06727:+00458:+00366:+00291:003144.4152:06727
06728:+00577:+00181:+00701:003144.4152:06728
06729:-00197:+00022:+00302:003157.3427:06729
06730:-00442:-00068:+00619:003157.3427:06730
06731:+00235:-00167:+00603:003157.3427:06731
06732:+00548:+00181:+00242:003157.3427:06732
06733:+00241:-00073:+00377:003157.3427:06733
06734:-00528:+00313:+00394:003157.3427:06734
06735:+00072:+00299:+00636:003139.4826:06735
06736:+00204:+00052:+00347:003139.4826:06736
06737:-00315:+00481:+00134:003139.4826:06737
06738:-00280:+00000:+00447:003139.4826:06738
06739:+00079:+00215:+00142:003139.4826:06739
06740:+00048:+00226:+00334:003139.4826:06740
06741:-00612:-00007:+00367:003139.4826:06741
06742:-00203:+00159:+00238:003144.4562:06742
06743:+00539:-00172:+00250:003144.4562:06743
06744:+00544:+00240:+00076:003144.4562:06744
06745:-00784:-00075:+00051:003144.4562:06745
06746:+00453:+00371:-00077:003144.4562:06746
06747:+00760:+00298:+00323:003144.4562:06747
06748:+00275:+00352:-00007:003141.1533:06748
06749:-00517:+00164:+00175:003141.1533:06749
06750:+00288:+00450:+00005:003141.1533:06750
06751:+00521:-00277:-00214:003141.1533:06751
06752:+00305:+00487:-00277:003141.1533:06752
06753:-00719:-00174:-00538:003141.1533:06753
06754:+00429:+00293:-00654:003141.1533:06754
06755:+00351:-00096:-00016:003147.5288:06755
06756:-00248:+00208:-00800:003147.5288:06756
06757:-00199:-00147:-00252:003147.5288:06757
06758:+00330:+00184:-00385:003147.5288:06758
06759:+00364:-00153:-00360:003147.5288:06759
06760:-00177:+00069:-00250:003147.5288:06760
06761:-00385:+00134:-00210:003136.4587:06761
06762:+00658:-00236:-00311:003136.4587:06762
06763:+00540:+00063:-00395:003136.4587:06763
06764:-00698:-00367:-00127:003136.4587:06764
06765:+00306:+00031:+00017:003136.4587:06765
06766:+00658:+00134:+00011:003136.4587:06766
06767:+00025:-00164:+00045:003157.3369:06767
06768:-00397:+00041:+00204:003157.3369:06768
06769:+00200:-00060:+00038:003157.3369:06769
06770:+00375:-00173:+00207:003157.3369:06770
06771:+00015:+00044:-00224:003157.3369:06771
06772:-00701:-00240:+00435:003157.3369:06772
06773:+00328:+00106:+00408:003157.3369:06773
06774:+00284:+00072:+00114:003155.6225:06774
06775:-00363:-00113:+00170:003155.6225:06775
06776:-00286:+00103:+00493:003155.6225:06776
06777:+00205:-00092:+00287:003155.6225:06777
06778:+00119:+00015:+00297:003155.6225:06778
06779:-00514:-00016:+00375:003155.6225:06779
06780:-00261:-00019:+00276:003152.4711:06780
06781:+00302:+00218:+00197:003152.4711:06781
06782:+00058:+00341:+00228:003152.4711:06782
06783:-00579:+00227:+00109:003152.4711:06783
06784:+00225:+00527:+00292:003152.4711:06784
06785:+00293:+00436:+00388:003152.4711:06785
06786:+00028:+00557:+00199:003157.4084:06786
06787:-00361:+00195:+00259:003157.4084:06787
06788:+00126:+00380:+00013:003157.4084:06788
06789:+00139:+00185:+00188:003157.4084:06789
06790:-00005:+00012:+00064:003157.4084:06790
06791:-00331:-00043:+00279:003157.4084:06791
06792:+00341:+00116:-00122:003157.4084:06792
06793:+00301:+00069:-00112:003171.7971:06793
06794:-00343:-00123:-00277:003171.7971:06794
06795:-00042:+00213:-00171:003171.7971:06795
06796:+00222:+00011:-00097:003171.7971:06796
06797:+00443:+00078:-00347:003171.7971:06797
06798:-00344:+00034:-00162:003171.7971:06798
06799:-00188:+00068:-00199:003160.3791:06799
06800:+00400:+00197:-00228:003160.3791:06800
06801:+00400:+00081:-00297:003160.3791:06801
06802:-00470:-00176:-00353:003160.3791:06802
06803:+00105:+00247:-00064:003160.3791:06803
06804:+00281:-00017:-00175:003160.3791:06804
06805:+00121:-00188:-00334:003173.5800:06805
06806:-00393:-00133:+00019:003173.5800:06806
06807:-00140:-00257:-00269:003173.5800:06807
06808:+00357:-00179:+00016:003173.5800:06808
06809:+00112:-00389:-00139:003173.5800:06809
06810:-00415:-00209:+00347:003173.5800:06810
06811:+00159:+00221:+00070:003171.6235:06811
06812:+00268:-00012:-00130:003171.6235:06812
06813:-00243:+00097:+00016:003171.6235:06813
06814:-00163:+00081:+00155:003171.6235:06814
06815:+00251:+00218:+00164:003171.6235:06815
06816:+00395:+00272:+00200:003171.6235:06816
06817:-00515:-00113:+00276:003171.6235:06817
06818:-00345:+00105:+00238:003168.3981:06818
06819:+00296:+00133:+00282:003168.3981:06819
06820:+00382:-00034:+00148:003168.3981:06820
06821:-00369:+00040:+00099:003168.3981:06821
06822:+00001:-00046:+00154:003168.3981:06822
06823:+00217:-00040:-00173:003168.3981:06823
06824:+00071:+00204:-00187:003181.6738:06824
06825:-00529:+00032:-00054:003181.6738:06825
06826:-00300:-00004:-00241:003181.6738:06826
06827:+00315:+00114:-00101:003181.6738:06827
06828:+00108:-00028:-00362:003181.6738:06828
06829:-00353:-00047:-00233:003181.6738:06829
06830:+00182:+00019:-00167:003188.0659:06830
06831:+00312:+00062:-00649:003188.0659:06831
06832:-00379:-00424:-00117:003188.0659:06832
06833:+00014:+00179:-00542:003188.0659:06833
06834:+00397:+00130:-00230:003188.0659:06834
06835:+00287:-00244:-00385:003188.0659:06835
06836:-00324:-00073:-00293:003188.0659:06836
06837:-00092:-00304:-00381:003176.5476:06837
06838:+00556:+00083:-00426:003176.5476:06838
06839:+00373:-00095:-00277:003176.5476:06839
06840:-00309:-00023:-00195:003176.5476:06840
06841:+00079:+00473:-00203:003176.5476:06841
06842:+00373:+00366:-00300:003176.5476:06842
06843:-00283:-00102:-00335:003189.9606:06843
06844:-00206:+00493:-00083:003189.9606:06844
06845:-00121:-00132:+00182:003189.9606:06845
06846:+00142:-00069:-00018:003189.9606:06846
06847:-00318:-00317:+00152:003189.9606:06847
06848:-00210:-00488:-00031:003189.9606:06848
06849:+00254:+00310:+00013:003188.0236:06849
06850:+00441:-00406:+00005:003188.0236:06850
06851:-00293:+00369:-00044:003188.0236:06851
06852:-00097:-00405:+00453:003188.0236:06852
06853:+00367:+00097:-00108:003188.0236:06853
06854:+00206:+00037:+00193:003188.0236:06854
06855:-00148:+00270:-00059:003188.0236:06855
06856:-00202:+00419:+00158:003160.2133:06856
06857:+00496:-00050:+00259:003160.2133:06857
06858:+00070:+00164:-00033:003160.2133:06858
06859:-00263:+00177:+00636:003160.2133:06859
06860:+00352:-00084:+00423:003160.2133:06860
06861:+00796:+00208:+00618:003160.2133:06861
06862:-00388:-00537:+00529:003173.3815:06862
06863:-00492:+00351:-00281:003173.3815:06863
06864:+00166:-00033:+00419:003173.3815:06864
06865:+00023:-00057:-00078:003173.3815:06865
06866:-00231:+00241:+00216:003173.3815:06866
06867:-00278:+00056:+00082:003173.3815:06867
06868:+00490:+00264:-00109:003171.5395:06868
06869:+00380:+00604:+00330:003171.5395:06869
06870:-00266:-00064:-00001:003171.5395:06870
06871:+00127:+00367:+00214:003171.5395:06871
06872:+00770:+00532:-00188:003171.5395:06872
06873:+00056:-00302:-00260:003171.5395:06873
06874:-00745:+00356:+00099:003152.1411:06874
06875:-00194:-00274:+00167:003152.1411:06875
06876:+00834:+00055:-00394:003152.1411:06876
06877:+00305:-00143:+00097:003152.1411:06877
06878:-00710:-00207:-00070:003152.1411:06878
06879:+00297:+00347:+00053:003152.1411:06879
06880:+00647:+00172:-00392:003152.1411:06880
06881:-00268:+00151:-00414:003165.2167:06881
06882:-00476:+00085:+00060:003165.2167:06882
06883:-00042:-00124:-00205:003165.2167:06883
06884:+00207:-00049:-00073:003165.2167:06884
06885:-00181:+00100:-00242:003165.2167:06885
06886:-00184:-00242:-00164:003165.2167:06886
06887:+00505:+00154:-00051:003163.3940:06887
06888:+00151:-00407:+00069:003163.3940:06888
06889:-00503:-00281:+00033:003163.3940:06889
06890:+00243:-00032:+00161:003163.3940:06890
06891:+00625:-00367:-00066:003163.3940:06891
06892:-00123:+00211:+00009:003163.3940:06892
06893:-00446:-00127:+00106:003152.1411:06893
06894:-00103:+00198:+00190:003152.1411:06894
06895:+00420:+00319:+00407:003152.1411:06895
06896:-00021:-00029:+00031:003152.1411:06896
06897:-00438:+00454:+00043:003152.1411:06897
06898:+00187:-00161:+00384:003152.1411:06898
06899:+00322:+00111:+00078:003152.1411:06899
06900:-00263:+00130:+00496:003157.1052:06900
06901:-00442:-00070:-00131:003157.1052:06901
06902:+00137:-00081:+00249:003157.1052:06902
06903:+00149:+00410:+00314:003157.1052:06903
06904:-00253:-00098:-00083:003157.1052:06904
06905:-00467:+00148:+00097:003157.1052:06905
06906:+00473:+00526:-00105:003171.5993:06906
06907:+00157:-00097:+00249:003171.5993:06907
06908:-00157:+00356:+00057:003171.5993:06908
06909:-00036:-00164:+00196:003171.5993:06909
06910:+00500:-00016:-00199:003171.5993:06910
06911:+00000:+00366:-00012:003171.5993:06911
06912:-00523:-00052:-00104:003144.1455:06912
06913:-00226:-00064:+00156:003144.1455:06913
06914:+00383:+00314:-00209:003144.1455:06914
06915:-00002:-00257:-00257:003144.1455:06915
06916:-00453:+00199:-00125:003144.1455:06916
06917:+00354:-00201:-00069:003144.1455:06917
06918:+00428:-00173:-00302:003144.1455:06918
06919:-00154:+00103:-00114:003165.2104:06919
06920:-00328:-00086:-00025:003165.2104:06920
06921:+00241:-00172:-00068:003165.2104:06921
06922:+00236:+00346:-00280:003165.2104:06922
06923:-00208:-00049:+00101:003165.2104:06923
06924:-00321:-00079:-00121:003165.2104:06924
06925:+00469:+00445:-00439:003171.5754:06925
06926:+00271:-00079:+00365:003171.5754:06926
06927:-00295:+00372:-00102:003171.5754:06927
06928:+00068:-00379:+00371:003171.5754:06928
06929:+00456:+00180:-00251:003171.5754:06929
06930:-00040:-00128:+00104:003171.5754:06930
06931:-00413:+00123:-00057:003152.1586:06931
06932:+00022:-00307:+00187:003152.1586:06932
06933:+00377:+00274:-00270:003152.1586:06933
06934:-00065:+00125:-00065:003152.1586:06934
06935:-00549:+00253:+00077:003152.1586:06935
06936:+00561:+00078:+00309:003152.1586:06936
06937:+00483:+00203:+00287:003152.1586:06937
06938:-00231:+00092:+00312:003165.2404:06938
06939:-00496:+00044:-00047:003165.2404:06939
06940:+00235:+00081:+00368:003165.2404:06940
06941:+00182:+00326:+00191:003165.2404:06941
06942:-00197:+00039:-00006:003165.2404:06942
06943:-00501:-00094:+00196:003165.2404:06943
06944:+00680:+00649:-00325:003171.6533:06944
06945:+00323:-00124:+00262:003171.6533:06945
06946:-00421:+00237:-00273:003171.6533:06946
06947:+00018:-00128:+00240:003171.6533:06947
06948:+00508:-00222:-00338:003171.6533:06948
06949:-00039:+00115:-00302:003171.6533:06949
06950:-00497:-00176:-00141:003168.4458:06950
06951:-00126:-00205:-00301:003168.4458:06951
06952:+00493:+00242:-00517:003168.4458:06952
06953:+00034:-00227:-00472:003168.4458:06953
06954:-00487:+00013:-00542:003168.4458:06954
06955:+00468:+00093:-00626:003168.4458:06955
06956:+00563:-00392:-00341:003168.4458:06956
06957:-00185:+00195:-00415:003173.4960:06957
06958:-00145:-00303:-00469:003173.4960:06958
06959:+00397:-00029:-00574:003173.4960:06959
06960:+00270:+00225:-00431:003173.4960:06960
06961:-00316:-00218:-00263:003173.4960:06961
06962:-00267:+00026:-00380:003173.4960:06962
06963:+00537:+00283:-00336:003171.6772:06963
06964:+00287:-00219:-00414:003171.6772:06964
06965:-00722:+00313:-00348:003171.6772:06965
06966:+00086:-00120:+00080:003171.6772:06966
06967:+00476:-00104:-00233:003171.6772:06967
06968:+00037:+00359:+00331:003171.6772:06968
06969:-00771:-00166:+00275:003168.4338:06969
06970:-00297:+00356:-00163:003168.4338:06970
06971:+00421:-00310:+00369:003168.4338:06971
06972:+00458:+00144:+00014:003168.4338:06972
06973:-00266:-00251:+00031:003168.4338:06973
06974:+00107:+00293:+00066:003168.4338:06974
06975:+00328:-00109:+00404:003168.4338:06975
06976:-00140:+00286:-00044:003165.3422:06976
06977:+00006:+00201:+00581:003165.3422:06977
06978:+00212:+00173:+00075:003165.3422:06978
06979:+00491:+00217:+00321:003165.3422:06979
06980:-00065:-00330:+00275:003165.3422:06980
06981:-00208:+00041:+00590:003165.3422:06981
06982:+00092:-00188:+00091:003171.6772:06982
06983:+00400:+00041:-00361:003171.6772:06983
06984:-00671:-00069:+00407:003171.6772:06984
06985:+00029:+00225:-00069:003171.6772:06985
06986:+00057:-00191:+00463:003171.6772:06986
06987:+00081:+00137:-00121:003171.6772:06987
06988:-00496:+00083:+00204:003152.3005:06988
06989:+00064:+00591:-00393:003152.3005:06989
06990:+00774:+00023:+00358:003152.3005:06990
06991:+00336:+00124:+00143:003152.3005:06991
06992:-00543:+00207:+00317:003152.3005:06992
06993:+00519:+00114:-00079:003152.3005:06993
06994:+01150:+00162:-00308:003152.3005:06994
06995:-00467:+00012:-00124:003141.0358:06995
06996:-00401:+00256:-00274:003141.0358:06996
06997:+00024:+00066:-00201:003141.0358:06997
06998:+00501:+00298:-00282:003141.0358:06998
06999:-00280:-00091:+00257:003141.0358:06999
07000:-00075:+00332:-00122:003141.0358:07000
07001:+00384:-00322:-00265:003155.4443:07001
07002:+00398:-00074:-00283:003155.4443:07002
07003:-00659:+00017:-00251:003155.4443:07003
07004:+00025:+00262:-00212:003155.4443:07004
07005:+00286:-00091:+00153:003155.4443:07005
07006:+00029:+00239:-00358:003155.4443:07006
07007:-00284:-00261:+00262:003144.2626:07007
07008:+00213:+00168:-00064:003144.2626:07008
07009:+00212:-00243:+00287:003144.2626:07009
07010:-00146:-00080:-00119:003144.2626:07010
07011:-00340:-00258:+00283:003144.2626:07011
07012:+00378:-00079:-00035:003144.2626:07012
07013:+00396:-00337:-00104:003144.2626:07013
07014:-00438:-00073:-00267:003149.1057:07014
07015:-00117:+00098:+00168:003149.1057:07015
07016:-00032:+00003:+00174:003149.1057:07016
07017:+00349:+00260:-00096:003149.1057:07017
07018:-00207:-00006:+00475:003149.1057:07018
07019:-00154:-00039:+00119:003149.1057:07019
07020:+00135:-00023:+00202:003163.5847:07020
07021:+00200:-00206:-00039:003163.5847:07021
07022:-00585:+00221:+00172:003163.5847:07022
07023:+00232:+00189:+00219:003163.5847:07023
07024:+00274:+00169:+00221:003163.5847:07024
07025:-00211:+00419:-00025:003163.5847:07025
07026:-00230:+00364:+00262:003152.3061:07026
07027:+00231:+00494:-00052:003152.3061:07027
07028:+00332:+00064:+00194:003152.3061:07028
07029:-00074:+00265:+00007:003152.3061:07029
07030:-00401:+00033:+00127:003152.3061:07030
07031:+00312:+00091:-00259:003152.3061:07031
07032:+00442:+00019:-00051:003152.3061:07032
07033:-00589:-00112:-00009:003157.1879:07033
07034:-00128:+00042:-00322:003157.1879:07034
07035:+00305:+00042:+00013:003157.1879:07035
07036:+00348:+00000:-00194:003157.1879:07036
07037:-00309:-00033:+00191:003157.1879:07037
07038:-00169:+00236:+00030:003157.1879:07038
07039:+00395:-00066:+00041:003171.6113:07039
07040:+00519:+00206:-00170:003171.6113:07040
07041:-00505:-00029:+00079:003171.6113:07041
07042:-00025:+00148:-00283:003171.6113:07042
07043:+00406:+00075:-00398:003171.6113:07043
07044:-00126:-00039:-00016:003171.6113:07044
07045:-00325:-00149:+00134:003152.3300:07045
07046:-00122:+00202:-00109:003152.3300:07046
07047:+00541:-00053:-00042:003152.3300:07047
07048:+00069:-00202:-00041:003152.3300:07048
07049:-00436:-00476:+00168:003152.3300:07049
07050:+00179:+00019:+00056:003152.3300:07050
07051:+00487:-00203:-00177:003152.3300:07051
07052:-00424:+00012:-00143:003165.3779:07052
07053:-00084:+00197:-00077:003165.3779:07053
07054:+00096:+00077:-00218:003165.3779:07054
07055:+00440:+00291:+00017:003165.3779:07055
07056:-00473:-00251:+00313:003165.3779:07056
07057:-00124:+00117:+00066:003165.3779:07057
07058:+00317:-00201:+00262:003163.5908:07058
07059:+00506:+00149:-00124:003163.5908:07059
07060:-00586:-00040:+00341:003163.5908:07060
07061:+00077:+00028:-00044:003163.5908:07061
07062:+00458:+00016:+00115:003163.5908:07062
07063:-00061:+00201:+00014:003163.5908:07063
07064:-00509:-00021:+00099:003168.4697:07064
07065:-00003:+00283:-00056:003168.4697:07065
07066:+00593:-00082:-00126:003168.4697:07066
07067:+00140:+00070:-00168:003168.4697:07067
07068:-00597:+00018:-00003:003168.4697:07068
07069:+00369:-00001:-00255:003168.4697:07069
07070:+00684:+00094:-00248:003168.4697:07070
07071:-00529:-00311:-00187:003165.3540:07071
07072:-00252:-00053:-00672:003165.3540:07072
07073:+00354:-00057:-00275:003165.3540:07073
07074:+00210:-00070:-00571:003165.3540:07074
07075:-00509:-00038:-00375:003165.3540:07075
07076:-00320:+00011:-00503:003165.3540:07076
07077:+00637:-00156:-00521:003188.1567:07077
07078:+00476:+00094:-00437:003188.1567:07078
07079:-00646:-00248:-00322:003188.1567:07079
07080:+00291:-00062:-00574:003188.1567:07080
07081:+00725:+00051:-00423:003188.1567:07081
07082:-00294:+00081:-00623:003188.1567:07082
07083:-00446:+00103:-00143:003168.4934:07083
07084:+00174:+00216:+00067:003168.4934:07084
07085:+00974:-00169:+00075:003168.4934:07085
07086:+00312:+00251:+00203:003168.4934:07086
07087:-00280:-00195:+00166:003168.4934:07087
07088:+00356:+00365:+00137:003168.4934:07088
07089:+00529:+00272:+00281:003181.7221:07089
07090:-00660:-00112:+00090:003181.7221:07090
07091:-00271:-00058:+00281:003181.7221:07091
07092:+00270:-00107:+00274:003181.7221:07092
07093:+00323:+00053:-00017:003181.7221:07093
07094:-00382:+00077:+00320:003181.7221:07094
07095:-00608:+00282:+00169:003181.7221:07095
07096:+00455:+00178:+00273:003171.6713:07096
07097:+00227:+00166:+00165:003171.6713:07097
07098:-00624:+00221:+00173:003171.6713:07098
07099:+00221:+00046:+00489:003171.6713:07099
07100:+00548:+00085:+00273:003171.6713:07100
07101:-00191:-00292:+00216:003171.6713:07101
07102:-00260:+00044:+00125:003160.2783:07102
07103:+00304:-00110:+00484:003160.2783:07103
07104:+00493:+00248:+00148:003160.2783:07104
07105:+00017:-00148:+00390:003160.2783:07105
07106:-00535:+00196:+00242:003160.2783:07106
07107:+00751:+00287:+00115:003160.2783:07107
07108:+00723:+00107:-00030:003165.2941:07108
07109:-00461:+00086:+00022:003165.2941:07109
07110:-00220:+00125:+00222:003165.2941:07110
07111:+00485:+00196:-00097:003165.2941:07111
07112:+00107:+00134:+00079:003165.2941:07112
07113:-00345:+00032:+00023:003165.2941:07113
07114:-00311:+00128:-00090:003165.2941:07114
07115:+00459:+00167:+00115:003163.4956:07115
07116:-00074:-00012:-00106:003163.4956:07116
07117:-00520:+00252:+00171:003163.4956:07117
07118:+00340:+00052:-00246:003163.4956:07118
07119:+00631:+00083:-00154:003163.4956:07119
07120:-00184:+00158:-00027:003163.4956:07120
07121:-00211:+00137:-00271:003152.2531:07121
07122:+00162:+00053:-00001:003152.2531:07122
07123:+00356:-00028:+00014:003152.2531:07123
07124:-00182:+00122:-00102:003152.2531:07124
07125:-00063:-00035:-00190:003152.2531:07125
07126:+00496:-00357:-00210:003152.2531:07126
07127:+00236:-00117:-00280:003157.1643:07127
07128:-00557:-00183:-00045:003157.1643:07128
07129:+00223:+00008:+00057:003157.1643:07129
07130:+00475:+00077:-00102:003157.1643:07130
07131:-00387:-00083:+00119:003157.1643:07131
07132:-00536:+00240:-00145:003157.1643:07132
07133:+00279:+00038:+00102:003157.1643:07133
07134:+00381:+00228:-00175:003163.4418:07134
07135:-00165:+00079:+00077:003163.4418:07135
07136:-00457:+00095:-00002:003163.4418:07136
07137:+00606:-00003:+00239:003163.4418:07137
07138:+00601:+00231:-00113:003163.4418:07138
07139:-00442:-00023:+00194:003163.4418:07139
07140:-00181:-00140:+00388:003152.2944:07140
07141:+00530:-00014:+00377:003152.2944:07141
07142:+00103:+00226:+00285:003152.2944:07142
07143:-00383:+00328:+00117:003152.2944:07143
07144:-00456:+00247:+00115:003152.2944:07144
07145:+00503:+00280:+00222:003152.2944:07145
07146:+00103:+00391:+00068:003165.3540:07146
07147:-00540:+00326:+00268:003165.3540:07147
07148:+00243:+00153:+00321:003165.3540:07148
07149:+00550:+00271:-00137:003165.3540:07149
07150:-00172:-00075:+00252:003165.3540:07150
07151:-00395:+00139:+00068:003165.3540:07151
07152:+00122:-00029:+00139:003165.3540:07152
07153:+00284:+00153:-00018:003163.5610:07153
07154:-00105:-00027:+00081:003163.5610:07154
07155:-00473:+00015:+00080:003163.5610:07155
07156:+00563:+00291:-00143:003163.5610:07156
07157:+00443:+00154:+00055:003163.5610:07157
07158:-00453:+00067:-00162:003163.5610:07158
07159:-00270:+00192:-00210:003152.3005:07159
07160:+00363:+00200:-00199:003152.3005:07160
07161:+00209:-00054:-00176:003152.3005:07161
07162:-00312:+00173:-00063:003152.3005:07162
07163:-00397:-00092:-00135:003152.3005:07163
07164:+00494:-00039:-00412:003152.3005:07164
07165:+00283:+00012:+00018:003157.2119:07165
07166:-00502:-00133:+00079:003157.2119:07166
07167:+00219:-00057:-00018:003157.2119:07167
07168:+00557:+00170:+00031:003157.2119:07168
07169:-00149:-00233:-00079:003157.2119:07169
07170:-00412:+00202:+00026:003157.2119:07170
07171:+00026:-00171:+00291:003157.2119:07171
07172:+00268:+00207:-00296:003163.4956:07172
07173:+00023:-00246:+00102:003163.4956:07173
07174:-00351:+00169:-00404:003163.4956:07174
07175:+00488:+00276:+00195:003163.4956:07175
07176:+00192:+00320:+00122:003163.4956:07176
07177:-00365:-00202:+00200:003163.4956:07177
07178:-00174:-00097:+00300:003152.3005:07178
07179:+00519:-00112:+00287:003152.3005:07179
07180:+00024:+00122:+00108:003152.3005:07180
07181:-00197:+00113:+00073:003152.3005:07181
07182:-00440:-00084:+00190:003152.3005:07182
07183:+00580:+00440:-00070:003152.3005:07183
07184:+00190:+00024:+00135:003157.2416:07184
07185:-00424:+00329:+00057:003157.2416:07185
07186:+00087:-00096:+00365:003157.2416:07186
07187:+00534:+00128:+00017:003157.2416:07187
07188:-00060:+00152:+00209:003157.2416:07188
07189:-00401:-00068:+00124:003157.2416:07189
07190:+00042:-00085:+00170:003157.2416:07190
07191:+00433:+00247:-00045:003171.7668:07191
07192:-00098:-00325:+00009:003171.7668:07192
07193:-00544:+00326:-00136:003171.7668:07193
07194:+00429:-00100:-00162:003171.7668:07194
07195:+00400:-00132:-00230:003171.7668:07195
07196:-00329:+00021:-00258:003171.7668:07196
07197:-00245:-00303:-00383:003152.3530:07197
07198:+00281:+00173:-00502:003152.3530:07198
07199:+00141:-00108:-00170:003152.3530:07199
07200:-00214:-00125:-00625:003152.3530:07200
07201:-00146:-00128:-00749:003152.3530:07201
07202:+00521:-00064:-00783:003152.3530:07202
07203:+00195:-00324:-00589:003173.5676:07203
07204:-00399:+00028:-00636:003173.5676:07204
07205:+00340:-00191:-00360:003173.5676:07205
07206:+00549:+00081:-00731:003173.5676:07206
07207:-00060:-00109:-00366:003173.5676:07207
07208:-00466:-00188:-00427:003173.5676:07208
07209:+00152:+00164:-00100:003173.5676:07209
07210:+00334:-00095:-00247:003179.8779:07210
07211:+00116:+00035:-00194:003179.8779:07211
07212:-00617:+00179:-00036:003179.8779:07212
07213:+00283:+00459:+00345:003179.8779:07213
07214:+00295:+00152:+00518:003179.8779:07214
07215:-00130:+00196:+00187:003179.8779:07215
07216:-00055:-00096:+00653:003160.2546:07216
07217:+00335:+00134:+00379:003160.2546:07217
07218:+00117:+00213:+00253:003160.2546:07218
07219:-00156:-00013:+00604:003160.2546:07219
07220:-00059:+00076:+00533:003160.2546:07220
07221:+00292:-00090:+00321:003160.2546:07221
07222:+00421:+00135:+00273:003173.3879:07222
07223:-00438:+00188:+00361:003173.3879:07223
07224:+00200:+00259:+00608:003173.3879:07224
07225:+00064:+00020:+00103:003173.3879:07225
07226:+00164:+00402:+00175:003173.3879:07226
07227:-00471:-00009:+00393:003173.3879:07227
07228:+00078:+00143:+00251:003173.3879:07228
07229:+00196:-00344:+00362:003163.5371:07229
07230:+00047:+00048:-00103:003163.5371:07230
07231:-00612:-00031:+00446:003163.5371:07231
07232:+00253:+00039:-00265:003163.5371:07232
07233:+00418:-00043:+00042:003163.5371:07233
07234:-00511:+00176:+00092:003163.5371:07234
07235:-00034:+00294:-00077:003152.2768:07235
07236:+00361:+00083:-00101:003152.2768:07236
07237:+00625:+00089:-00025:003152.2768:07237
07238:+00043:+00065:+00002:003152.2768:07238
07239:-00124:+00103:-00123:003152.2768:07239
07240:+00218:+00045:-00134:003152.2768:07240
07241:+00437:+00048:+00017:003165.3361:07241
07242:-00230:+00035:-00086:003165.3361:07242
07243:+00299:+00308:+00004:003165.3361:07243
07244:+00240:+00184:-00058:003165.3361:07244
07245:-00051:+00249:-00222:003165.3361:07245
07246:-00548:+00222:-00124:003165.3361:07246
07247:+00093:+00451:-00304:003165.3361:07247
07248:+00545:+00213:-00090:003155.3793:07248
07249:+00286:+00035:-00098:003155.3793:07249
07250:-00508:+00041:-00062:003155.3793:07250
07251:+00117:-00277:-00015:003155.3793:07251
07252:+00545:-00249:-00436:003155.3793:07252
07253:-00247:-00311:-00209:003155.3793:07253
07254:-00128:+00052:-00220:003144.2338:07254
07255:+00080:-00021:-00078:003144.2338:07255
07256:+00368:+00091:-00114:003144.2338:07256
07257:-00160:-00183:+00100:003144.2338:07257
07258:+00103:+00264:+00053:003144.2338:07258
07259:+00266:-00156:+00192:003144.2338:07259
07260:+00434:+00226:+00033:003157.1643:07260
07261:-00415:-00206:+00330:003157.1643:07261
07262:+00149:+00060:+00127:003157.1643:07262
07263:+00144:-00070:+00291:003157.1643:07263
07264:-00217:-00047:-00051:003157.1643:07264
07265:-00577:-00094:+00289:003157.1643:07265
07266:+00151:+00030:+00334:003157.1643:07266
07267:+00241:+00066:+00315:003163.5134:07267
07268:-00042:+00246:+00356:003163.5134:07268
07269:-00363:+00104:+00508:003163.5134:07269
07270:+00167:+00228:+00269:003163.5134:07270
07271:+00321:+00221:+00214:003163.5134:07271
07272:-00434:+00300:+00295:003163.5134:07272
07273:-00088:+00342:+00264:003152.2294:07273
07274:+00192:+00308:+00169:003152.2294:07274
07275:+00309:+00443:+00234:003152.2294:07275
07276:-00346:+00020:+00230:003152.2294:07276
07277:-00203:+00176:+00224:003152.2294:07277
07278:+00334:+00305:+00135:003152.2294:07278
07279:+00251:+00027:-00016:003157.1643:07279
07280:-00594:+00137:+00062:003157.1643:07280
07281:+00055:+00242:-00055:003157.1643:07281
07282:+00267:-00159:-00086:003157.1643:07282
07283:-00159:+00359:-00202:003157.1643:07283
07284:-00519:-00057:+00055:003157.1643:07284
07285:-00119:+00157:-00546:003157.1643:07285
07286:+00500:+00401:-00187:003171.6833:07286
07287:+00031:+00173:-00104:003171.6833:07287
07288:-00305:-00261:-00213:003171.6833:07288
07289:+00321:+00031:-00166:003171.6833:07289
07290:+00608:-00238:-00404:003171.6833:07290
07291:-00241:-00239:-00499:003171.6833:07291
07292:-00068:-00052:-00302:003152.2587:07292
07293:+00277:-00274:-00150:003152.2587:07293
07294:+00368:+00243:-00325:003152.2587:07294
07295:-00274:-00348:+00110:003152.2587:07295
07296:-00089:-00011:-00123:003152.2587:07296
07297:+00510:+00099:-00055:003152.2587:07297
07298:+00232:-00027:-00101:003165.4257:07298
07299:-00405:+00103:+00228:003165.4257:07299
07300:+00023:+00080:+00083:003165.4257:07300
07301:+00180:-00194:+00087:003165.4257:07301
07302:-00329:+00318:-00083:003165.4257:07302
07303:-00524:-00159:+00216:003165.4257:07303
07304:-00025:-00097:+00210:003165.4257:07304
07305:+00312:+00300:+00202:003171.7668:07305
07306:-00193:-00459:+00345:003171.7668:07306
07307:-00339:+00224:+00333:003171.7668:07307
07308:+00257:-00101:+00448:003171.7668:07308
07309:+00452:-00093:-00056:003171.7668:07309
07310:-00429:+00359:+00265:003171.7668:07310
07311:-00207:+00113:+00279:003168.4458:07311
07312:+00165:+00175:+00178:003168.4458:07312
07313:+00316:+00546:-00140:003168.4458:07313
07314:-00318:-00174:-00041:003168.4458:07314
07315:-00195:+00164:-00112:003168.4458:07315
07316:+00355:+00019:-00208:003168.4458:07316
07317:+00205:-00185:-00471:003173.5380:07317
07318:-00474:-00055:-00074:003173.5380:07318
07319:+00113:-00108:-00551:003173.5380:07319
07320:+00394:-00427:-00687:003173.5380:07320
07321:-00143:+00016:-00745:003173.5380:07321
07322:-00488:-00267:-00773:003173.5380:07322
07323:+00151:-00246:-00749:003188.1142:07323
07324:+00446:+00332:-00745:003188.1142:07324
07325:-00220:-00487:-00222:003188.1142:07325
07326:-00112:+00107:-00346:003188.1142:07326
07327:+00573:-00252:-00583:003188.1142:07327
07328:+00625:+00101:-00924:003188.1142:07328
07329:-00702:-00333:-00437:003188.1142:07329
07330:-00287:+00120:-00665:003168.4697:07330
07331:+00144:-00004:+00126:003168.4697:07331
07332:+00245:-00009:-00070:003168.4697:07332
07333:-00192:-00328:+00044:003168.4697:07333
07334:-00637:-00119:+00473:003168.4697:07334
07335:+00165:-00324:+00434:003168.4697:07335
07336:+00327:-00019:-00085:003189.9975:07336
07337:-00124:-00203:+00133:003189.9975:07337
07338:-00058:+00030:-00002:003189.9975:07338
07339:+00279:+00016:+00210:003189.9975:07339
07340:-00091:-00009:+00272:003189.9975:07340
07341:-00247:+00221:+00384:003189.9975:07341
07342:+00044:+00306:+00405:003179.8779:07342
07343:+00504:+00076:+00590:003179.8779:07343
07344:+00329:+00328:+00254:003179.8779:07344
07345:-00235:+00180:+00200:003179.8779:07345
07346:+00101:+00118:+00537:003179.8779:07346
07347:+00136:+00181:+00372:003179.8779:07347
07348:-00312:-00058:+00444:003179.8779:07348
07349:-00107:+00005:+00419:003160.3022:07349
07350:+00349:+00104:+00132:003160.3022:07350
07351:-00140:-00291:+00386:003160.3022:07351
07352:-00239:+00016:+00008:003160.3022:07352
07353:-00315:-00140:+00289:003160.3022:07353
07354:+00379:+00312:+00235:003160.3022:07354
07355:+00152:-00061:+00122:003165.2880:07355
07356:-00229:+00144:-00005:003165.2880:07356
07357:+00330:+00485:+00083:003165.2880:07357
07358:+00508:+00138:+00086:003165.2880:07358
07359:+00138:+00277:-00133:003165.2880:07359
07360:-00333:+00111:+00068:003165.2880:07360
07361:+00176:+00216:-00106:003155.3969:07361
07362:+00443:+00104:-00202:003155.3969:07362
07363:+00137:-00168:+00059:003155.3969:07363
07364:-00269:+00177:-00034:003155.3969:07364
07365:+00354:-00005:-00226:003155.3969:07365
07366:+00472:-00079:-00180:003155.3969:07366
07367:-00291:+00187:-00453:003155.3969:07367
07368:-00114:+00086:-00031:003144.2158:07368
07369:+00315:+00298:-00244:003144.2158:07369
07370:+00225:-00034:-00576:003144.2158:07370
07371:-00201:-00050:-00186:003144.2158:07371
07372:-00237:+00011:-00328:003144.2158:07372
07373:+00464:+00118:-00364:003144.2158:07373
07374:+00392:-00375:-00195:003149.0288:07374
07375:-00411:+00203:-00385:003149.0288:07375
07376:+00356:-00022:-00021:003149.0288:07376
07377:+00573:+00164:-00061:003149.0288:07377
07378:+00000:+00089:-00124:003149.0288:07378
07379:-00246:-00186:+00002:003149.0288:07379
07380:+00251:-00322:+00112:003155.3317:07380
07381:+00221:+00167:-00328:003155.3317:07381
07382:-00312:+00099:+00115:003155.3317:07382
07383:-00578:+00404:-00115:003155.3317:07383
07384:+00510:-00150:+00029:003155.3317:07384
07385:+00296:+00051:+00116:003155.3317:07385
07386:-00382:+00185:+00315:003155.3317:07386
07387:-00146:-00451:+00371:003144.2102:07387
07388:+00299:+00028:+00299:003144.2102:07388
07389:-00184:+00036:+00263:003144.2102:07389
07390:-00488:+00142:+00175:003144.2102:07390
07391:+00045:+00198:+00478:003144.2102:07391
07392:+00351:+00157:+00273:003144.2102:07392
07393:-00001:+00281:+00287:003149.1000:07393
07394:-00478:+00696:+00396:003149.1000:07394
07395:+00203:-00041:+00346:003149.1000:07395
07396:+00329:+00251:+00247:003149.1000:07396
07397:-00232:+00577:+00284:003149.1000:07397
07398:-00412:-00273:+00354:003149.1000:07398
07399:+00132:+00106:+00366:003147.3635:07399
07400:+00141:+00412:+00350:003147.3635:07400
07401:-00238:-00015:-00098:003147.3635:07401
07402:-00484:-00074:+00084:003147.3635:07402
07403:+00358:+00601:-00420:003147.3635:07403
07404:+00147:-00160:+00124:003147.3635:07404
07405:-00413:+00156:-00440:003147.3635:07405
07406:+00038:+00109:+00024:003144.2685:07406
07407:+00294:+00131:-00446:003144.2685:07407
07408:+00256:+00002:-00099:003144.2685:07408
07409:-00221:-00183:-00104:003144.2685:07409
07410:-00058:-00358:+00007:003144.2685:07410
07411:+00367:+00200:-00415:003144.2685:07411
07412:+00311:-00103:-00292:003149.1296:07412
07413:-00444:-00016:-00517:003149.1296:07413
07414:+00451:+00141:-00262:003149.1296:07414
07415:+00276:-00113:+00153:003149.1296:07415
07416:+00089:+00204:-00413:003149.1296:07416
07417:-00328:-00181:-00006:003149.1296:07417
07418:+00256:-00136:-00427:003155.5515:07418
07419:+00259:+00204:-00101:003155.5515:07419
07420:-00074:+00115:+00130:003155.5515:07420
07421:-00437:+00433:-00376:003155.5515:07421
07422:+00323:+00178:+00151:003155.5515:07422
07423:+00019:+00125:+00170:003155.5515:07423
07424:-00285:+00176:+00028:003155.5515:07424
07425:-00137:-00153:+00219:003136.3303:07425
07426:+00229:+00131:+00155:003136.3303:07426
07427:+00007:+00024:+00154:003136.3303:07427
07428:-00391:+00104:+00047:003136.3303:07428
07429:-00225:+00337:+00354:003136.3303:07429
07430:+00294:-00060:+00206:003136.3303:07430
07431:+00043:+00402:+00148:003157.2717:07431
07432:-00413:+00144:+00311:003157.2717:07432
07433:+00119:+00076:+00152:003157.2717:07433
07434:+00372:+00202:+00438:003157.2717:07434
07435:-00100:+00275:+00112:003157.2717:07435
07436:-00377:-00016:+00219:003157.2717:07436
07437:+00064:+00256:+00445:003157.2717:07437
07438:+00344:+00223:+00080:003163.5490:07438
07439:+00003:+00198:+00137:003163.5490:07439
07440:-00500:+00441:+00112:003163.5490:07440
07441:+00279:+00075:-00169:003163.5490:07441
07442:+00295:-00155:-00035:003163.5490:07442
07443:-00256:+00247:-00185:003163.5490:07443
07444:-00218:-00452:-00076:003152.3417:07444
07445:+00163:-00031:-00451:003152.3417:07445
07446:+00119:-00240:-00189:003152.3417:07446
07447:-00268:-00127:-00570:003152.3417:07447
07448:-00149:-00052:-00297:003152.3417:07448
07449:+00204:-00377:-00675:003152.3417:07449
07450:+00161:+00266:-00818:003173.5559:07450
07451:-00409:+00095:-00727:003173.5559:07451
07452:+00251:-00341:-00617:003173.5559:07452
07453:+00350:+00044:-00531:003173.5559:07453
07454:+00066:+00073:-00678:003173.5559:07454
07455:-00343:-00572:-00657:003173.5559:07455
07456:+00206:-00097:-00557:003171.6953:07456
07457:+00315:-00092:-00501:003171.6953:07457
07458:+00157:-00076:-00592:003171.6953:07458
07459:-00370:+00354:-00195:003171.6953:07459
07460:+00321:+00077:-00475:003171.6953:07460
07461:+00261:-00397:+00046:003171.6953:07461
07462:-00799:+00297:-00423:003171.6953:07462
07463:+00097:-00159:+00131:003160.3437:07463
07464:+00525:+00190:+00247:003160.3437:07464
07465:+00300:+00041:+00135:003160.3437:07465
07466:-00461:-00367:+00213:003160.3437:07466
07467:+00128:+00374:+00206:003160.3437:07467
07468:+00059:-00924:+00316:003160.3437:07468
07469:+00203:+00378:-00135:003173.5559:07469
07470:-00613:-00360:+00293:003173.5559:07470
07471:+00185:+00112:+00249:003173.5559:07471
07472:+00272:+00173:+00397:003173.5559:07472
07473:+00107:+00181:+00186:003173.5559:07473
07474:-00288:+00198:+00275:003173.5559:07474
07475:-00049:+00558:+00528:003171.9470:07475
07476:+00127:-00109:+00452:003171.9470:07476
07477:+00116:+00398:+00265:003171.9470:07477
07478:-00261:+00031:+00450:003171.9470:07478
07479:+00184:-00167:+00211:003171.9470:07479
07480:+00379:-00099:+00209:003171.9470:07480
07481:-00556:-00426:+00262:003171.9470:07481
07482:+00152:+00166:+00260:003152.5244:07482
07483:+00308:-00048:+00183:003152.5244:07483
07484:+00367:+00080:+00203:003152.5244:07484
07485:-00469:+00118:+00307:003152.5244:07485
07486:+00063:+00199:+00216:003152.5244:07486
07487:+00539:+00514:+00116:003152.5244:07487
07488:+00498:+00279:-00113:003157.4140:07488
07489:-00506:+00413:+00020:003157.4140:07489
07490:+00316:+00407:+00664:003157.4140:07490
07491:+00501:+00425:-00069:003157.4140:07491
07492:+00182:+00399:+00350:003157.4140:07492
07493:-00479:+00162:+00087:003157.4140:07493
07494:+00016:+00038:-00503:003163.7456:07494
07495:+00584:+00154:+00089:003163.7456:07495
07496:-00343:-00078:-00276:003163.7456:07496
07497:-00490:-00199:-00216:003163.7456:07497
07498:-00055:-00070:-00422:003163.7456:07498
07499:+00381:+00054:-00305:003163.7456:07499
07500:-00220:-00205:-00423:003163.7456:07500
07501:+00046:+00268:-00506:003144.4448:07501
07502:+00098:+00154:-00006:003144.4448:07502
07503:+00259:-00005:-00406:003144.4448:07503
07504:-00391:-00071:-00020:003144.4448:07504
07505:+00039:+00024:-00216:003144.4448:07505
07506:+00687:-00243:-00208:003144.4448:07506
07507:+00503:-00209:-00111:003165.4853:07507
07508:-00475:-00500:+00251:003165.4853:07508
07509:+00246:+00043:-00479:003165.4853:07509
07510:+00377:-00422:+00090:003165.4853:07510
07511:-00287:+00206:-00041:003165.4853:07511
07512:+00036:-00139:+00147:003165.4853:07512
07513:+00417:+00323:+00084:003163.7275:07513
07514:+00167:+00233:+00058:003163.7275:07514
07515:-00534:+00062:+00318:003163.7275:07515
07516:-00367:+00300:+00240:003163.7275:07516
07517:+00117:+00132:+00330:003163.7275:07517
07518:+00288:+00388:+00112:003163.7275:07518
07519:-00574:-00193:+00128:003163.7275:07519
07520:-00148:+00458:-00026:003152.4772:07520
07521:+00179:+00175:+00422:003152.4772:07521
07522:+00192:+00294:+00140:003152.4772:07522
07523:-00660:-00162:+00345:003152.4772:07523
07524:-00246:+00458:+00321:003152.4772:07524
07525:+00422:+00069:+00382:003152.4772:07525
07526:+00467:+00218:-00010:003157.3847:07526
07527:-00493:-00135:+00494:003157.3847:07527
07528:+00036:+00077:-00028:003157.3847:07528
07529:+00386:+00082:-00208:003157.3847:07529
07530:-00263:-00129:-00034:003157.3847:07530
07531:-00178:+00276:+00009:003157.3847:07531
07532:+00053:+00184:-00192:003171.8754:07532
07533:+00515:+00004:-00039:003171.8754:07533
07534:-00551:-00053:+00148:003171.8754:07534
07535:-00297:+00103:-00075:003171.8754:07535
07536:+00352:+00000:+00111:003171.8754:07536
07537:+00541:+00102:-00184:003171.8754:07537
07538:-00589:-00240:+00164:003171.8754:07538
07539:+00132:+00423:-00124:003160.5805:07539
07540:+00436:+00134:-00253:003160.5805:07540
07541:-00175:+00042:-00246:003160.5805:07541
07542:-00653:-00099:+00150:003160.5805:07542
07543:-00104:+00052:-00052:003160.5805:07543
07544:+00790:+00126:+00046:003160.5805:07544
07545:+00384:-00294:-00067:003173.7543:07545
07546:-00662:-00046:-00077:003173.7543:07546
07547:+00112:+00102:+00190:003173.7543:07547
07548:+00512:+00091:-00040:003173.7543:07548
07549:-00263:-00180:-00029:003173.7543:07549
07550:-00251:+00196:-00074:003173.7543:07550
07551:+00213:+00159:-00067:003171.9592:07551
07552:+00417:-00072:+00025:003171.9592:07552
07553:-00559:-00113:-00045:003171.9592:07553
07554:-00402:-00017:-00004:003171.9592:07554
07555:+00408:+00054:+00155:003171.9592:07555
07556:+00445:+00035:-00076:003171.9592:07556
07557:-00526:-00280:-00082:003171.9592:07557
07558:-00016:+00354:-00309:003168.6896:07558
07559:+00265:-00051:+00002:003168.6896:07559
07560:-00002:+00139:-00209:003168.6896:07560
07561:-00465:-00276:-00069:003168.6896:07561
07562:-00053:-00037:-00403:003168.6896:07562
07563:+00449:+00001:-00251:003168.6896:07563
07564:+00150:-00275:-00358:003181.9758:07564
07565:-00395:-00261:-00249:003181.9758:07565
07566:+00294:+00018:-00457:003181.9758:07566
07567:+00521:-00071:-00614:003181.9758:07567
07568:-00294:-00286:-00455:003181.9758:07568
07569:-00066:+00258:-00721:003181.9758:07569
07570:+00244:-00208:-00432:003188.3808:07570
07571:+00373:+00329:-00554:003188.3808:07571
07572:-00331:-00102:-00108:003188.3808:07572
07573:-00148:+00066:-00839:003188.3808:07573
07574:+00579:+00291:-00054:003188.3808:07574
07575:+00283:-00602:-00158:003188.3808:07575
07576:-00643:-00160:+00181:003188.3808:07576
07577:-00215:+00027:+00074:003176.8891:07577
07578:+00568:-00165:+00104:003176.8891:07578
07579:-00383:-00074:+00083:003176.8891:07579
07580:-00433:+00200:+00156:003176.8891:07580
07581:-00051:+00075:+00230:003176.8891:07581
07582:+00626:+00189:-00155:003176.8891:07582
07583:-00104:+00100:+00126:003181.9519:07583
07584:-00430:+00092:+00153:003181.9519:07584
07585:+00411:-00013:+00065:003181.9519:07585
07586:+00555:-00092:+00116:003181.9519:07586
07587:-00207:+00384:+00149:003181.9519:07587
07588:-00167:+00061:+00006:003181.9519:07588
07589:+00266:+00240:+00175:003188.3142:07589
07590:+00025:-00034:+00139:003188.3142:07590
07591:-00202:+00246:+00289:003188.3142:07591
07592:-00241:+00020:+00057:003188.3142:07592
07593:+00531:+00085:+00265:003188.3142:07593
07594:+00225:+00073:+00130:003188.3142:07594
07595:-00304:-00001:+00083:003168.6064:07595
07596:+00016:+00295:+00130:003168.6064:07596
07597:+00344:+00109:+00128:003168.6064:07597
07598:-00156:+00028:-00017:003168.6064:07598
07599:-00405:-00002:+00135:003168.6064:07599
07600:+00056:+00186:+00287:003168.6064:07600
07601:+00330:-00092:-00001:003168.6064:07601
07602:+00138:+00097:+00035:003165.3361:07602
07603:-00449:-00093:+00378:003165.3361:07603
07604:+00418:+00263:+00053:003165.3361:07604
07605:+00452:+00005:-00101:003165.3361:07605
07606:-00106:+00066:-00070:003165.3361:07606
07607:+00046:+00219:-00193:003165.3361:07607
07608:+00405:+00057:+00101:003163.6147:07608
07609:+00241:+00293:-00307:003163.6147:07609
07610:-00412:+00081:+00172:003163.6147:07610
07611:-00266:+00172:+00038:003163.6147:07611
07612:+00410:+00215:+00145:003163.6147:07612
07613:+00387:+00059:-00156:003163.6147:07613
07614:-00245:+00095:-00054:003144.4035:07614
07615:+00200:+00049:-00021:003144.4035:07615
07616:+00226:-00081:-00129:003144.4035:07616
07617:-00309:-00106:-00194:003144.4035:07617
07618:-00241:-00044:-00195:003144.4035:07618
07619:+00262:-00129:-00112:003144.4035:07619
07620:+00235:-00157:-00192:003144.4035:07620
07621:-00045:-00135:-00056:003157.3132:07621
07622:-00337:-00120:+00004:003157.3132:07622
07623:+00421:+00128:-00114:003157.3132:07623
07624:+00298:-00092:+00069:003157.3132:07624
07625:-00302:+00093:-00055:003157.3132:07625
07626:+00140:+00012:+00356:003157.3132:07626
07627:+00754:+00097:-00029:003155.5395:07627
07628:+00079:+00008:+00014:003155.5395:07628
07629:-00520:+00263:+00111:003155.5395:07629
07630:-00109:-00185:+00243:003155.5395:07630
07631:+00441:+00439:-00069:003155.5395:07631
07632:+00015:-00079:+00233:003155.5395:07632
07633:-00561:+00598:-00373:003144.3977:07633
07634:+00303:-00024:+00709:003144.3977:07634
07635:+00337:+00338:-00054:003144.3977:07635
07636:-00201:+00076:+00492:003144.3977:07636
07637:-00485:-00247:+00006:003144.3977:07637
07638:+00211:+00021:+00404:003144.3977:07638
07639:+00197:+00230:+00332:003144.3977:07639
07640:-00082:+00195:-00320:003157.3071:07640
07641:-00589:+00085:-00123:003157.3071:07641
07642:+00535:+00472:-00317:003157.3071:07642
07643:+00086:+00027:+00275:003157.3071:07643
07644:-00304:+00258:+00072:003157.3071:07644
07645:-00030:-00269:+00385:003157.3071:07645
07646:+00686:+00171:-00258:003155.6166:07646
07647:-00041:-00038:+00437:003155.6166:07647
07648:-00685:+00130:-00183:003155.6166:07648
07649:-00212:-00305:+00522:003155.6166:07649
07650:+00348:+00490:-00390:003155.6166:07650
07651:+00066:-00069:-00065:003155.6166:07651
07652:-00579:+00253:-00178:003144.4506:07652
07653:+00274:+00164:+00100:003144.4506:07653
07654:+00280:-00002:+00082:003144.4506:07654
07655:-00091:+00064:+00053:003144.4506:07655
07656:-00395:-00305:+00144:003144.4506:07656
07657:+00307:-00197:+00069:003144.4506:07657
07658:+00044:+00187:+00036:003144.4506:07658
07659:-00163:-00123:-00031:003157.4028:07659
07660:-00439:+00008:-00005:003157.4028:07660
07661:+00369:+00177:-00111:003157.4028:07661
07662:+00154:-00130:-00023:003157.4028:07662
07663:-00309:+00312:-00243:003157.4028:07663
07664:+00042:-00088:+00320:003157.4028:07664
07665:+00375:+00013:-00017:003163.7275:07665
07666:-00033:-00033:+00106:003163.7275:07666
07667:-00510:-00095:-00151:003163.7275:07667
07668:-00049:+00049:+00152:003163.7275:07668
07669:+00314:+00307:+00129:003163.7275:07669
07670:-00002:-00137:-00116:003163.7275:07670
07671:-00505:+00377:+00204:003152.4187:07671
07672:+00165:+00063:+00171:003152.4187:07672
07673:+00383:+00140:+00124:003152.4187:07673
07674:-00224:+00220:+00113:003152.4187:07674
07675:-00449:-00193:+00213:003152.4187:07675
07676:+00145:+00037:+00300:003152.4187:07676
07677:+00228:+00010:+00020:003152.4187:07677
07678:-00098:+00080:-00077:003157.4028:07678
07679:-00464:+00139:+00053:003157.4028:07679
07680:+00448:+00116:+00033:003157.4028:07680
07681:+00308:+00050:+00073:003157.4028:07681
07682:-00317:+00444:-00071:003157.4028:07682
07683:-00054:-00143:+00266:003157.4028:07683
07684:+00451:+00149:-00149:003171.8872:07684
07685:+00142:+00224:+00099:003171.8872:07685
07686:-00511:-00003:-00021:003171.8872:07686
07687:-00242:-00103:+00118:003171.8872:07687
07688:+00373:+00262:-00249:003171.8872:07688
07689:+00085:-00194:+00001:003171.8872:07689
07690:-00448:+00324:-00149:003160.4028:07690
07691:+00292:-00181:+00096:003160.4028:07691
07692:+00431:-00185:-00010:003160.4028:07692
07693:-00168:+00243:-00353:003160.4028:07693
07694:-00425:-00210:-00149:003160.4028:07694
07695:+00262:+00001:-00314:003160.4028:07695
07696:+00561:+00119:-00341:003160.4028:07696
07697:-00018:-00280:-00379:003181.6679:07697
07698:-00490:+00120:-00596:003181.6679:07698
07699:+00499:-00404:-00524:003181.6679:07699
07700:+00671:-00034:-00901:003181.6679:07700
07701:-00200:-00049:-00736:003181.6679:07701
07702:-00297:-00404:-00412:003181.6679:07702
07703:+00208:-00153:-00447:003179.8359:07703
07704:+00662:+00131:-00446:003179.8359:07704
07705:-00393:-00199:-00689:003179.8359:07705
07706:-00461:+00202:-00488:003179.8359:07706
07707:-00108:+00341:-00407:003179.8359:07707
07708:-00070:+00095:-00350:003179.8359:07708
07709:-00514:+00205:+00052:003168.4104:07709
07710:+00309:-00114:-00225:003168.4104:07710
07711:-00005:-00637:+00038:003168.4104:07711
07712:-00311:-00154:+00230:003168.4104:07712
07713:-00090:+00002:-00413:003168.4104:07713
07714:+00154:+00004:+00126:003168.4104:07714
07715:+00332:-00083:+00248:003168.4104:07715
07716:+00019:+00188:-00220:003181.6979:07716
07717:-00125:+00152:+00222:003181.6979:07717
07718:+00162:+00179:+00025:003181.6979:07718
07719:+00468:+00067:+00641:003181.6979:07719
07720:-00113:+00148:+00523:003181.6979:07720
07721:+00171:+00186:+00476:003181.6979:07721
07722:+00284:+00266:+00196:003171.6772:07722
07723:+00050:-00020:+00282:003171.6772:07723
07724:-00518:+00281:+00230:003171.6772:07724
07725:-00214:-00083:+00339:003171.6772:07725
07726:+00269:+00148:-00096:003171.6772:07726
07727:+00080:-00158:+00451:003171.6772:07727
07728:-00503:+00137:-00109:003160.3437:07728
07729:+00128:-00060:+00256:003160.3437:07729
07730:+00150:+00195:+00085:003160.3437:07730
07731:-00302:+00011:+00553:003160.3437:07731
07732:-00150:+00191:-00018:003160.3437:07732
07733:+00292:+00069:+00504:003160.3437:07733
07734:+00292:+00000:+00238:003160.3437:07734
07735:-00015:+00043:-00168:003157.0512:07735
07736:-00118:+00206:+00134:003157.0512:07736
07737:+00525:+00063:+00143:003157.0512:07737
07738:+00451:+00055:+00168:003157.0512:07738
07739:-00247:+00158:+00042:003157.0512:07739
07740:+00225:+00104:+00204:003157.0512:07740
07741:+00428:+00137:-00046:003171.5993:07741
07742:+00152:+00337:+00114:003171.5993:07742
07743:+00001:+00107:-00130:003171.5993:07743
07744:+00241:+00315:-00399:003171.5993:07744
07745:+00357:-00031:-00272:003171.5993:07745
07746:+00164:-00135:-00537:003171.5993:07746
07747:-00449:+00181:-00242:003144.2338:07747
07748:-00231:-00406:-00133:003144.2338:07748
07749:+00165:-00113:-00402:003144.2338:07749
07750:-00043:-00452:+00055:003144.2338:07750
07751:+00100:+00230:-00262:003144.2338:07751
07752:+00137:+00124:-00392:003144.2338:07752
07753:+00234:+00019:-00110:003144.2338:07753
07754:-00325:-00028:+00231:003165.3481:07754
07755:+00134:+00022:-00146:003165.3481:07755
07756:+00553:-00167:+00028:003165.3481:07756
07757:+00497:+00348:-00227:003165.3481:07757
07758:-00399:-00523:+00343:003165.3481:07758
07759:+00254:+00148:-00140:003165.3481:07759
07760:+00309:-00285:+00052:003163.6982:07760
07761:-00109:-00063:-00161:003163.6982:07761
07762:-00107:-00098:+00256:003163.6982:07762
07763:+00090:-00064:+00027:003163.6982:07763
07764:+00359:+00272:+00270:003163.6982:07764
07765:+00007:-00040:+00368:003163.6982:07765
07766:-00364:+00085:+00278:003152.4416:07766
07767:-00018:+00383:+00164:003152.4416:07767
07768:+00236:+00095:+00209:003152.4416:07768
07769:-00397:+00140:+00069:003152.4416:07769
07770:-00224:+00283:+00058:003152.4416:07770
07771:-00089:+00101:+00288:003152.4416:07771
07772:+00367:+00406:+00072:003152.4416:07772
07773:-00257:+00155:+00528:003173.6821:07773
07774:-00137:+00260:+00090:003173.6821:07774
07775:+00247:+00070:+00263:003173.6821:07775
07776:+00380:+00222:-00079:003173.6821:07776
07777:-00355:+00082:+00346:003173.6821:07777
07778:-00101:-00054:+00137:003173.6821:07778
07779:+00112:+00097:-00049:003171.8571:07779
07780:-00114:-00136:-00094:003171.8571:07780
07781:-00268:+00268:-00016:003171.8571:07781
07782:-00168:+00339:-00141:003171.8571:07782
07783:+00263:-00262:+00023:003171.8571:07783
07784:-00020:+00155:-00187:003171.8571:07784
07785:-00385:-00032:+00143:003160.5393:07785
07786:+00023:+00029:-00235:003160.5393:07786
07787:+00404:+00051:-00240:003160.5393:07787
07788:-00369:-00015:-00204:003160.5393:07788
07789:-00133:-00100:-00091:003160.5393:07789
07790:+00171:+00276:-00251:003160.5393:07790
07791:+00367:-00195:-00344:003173.7365:07791
07792:-00061:+00020:+00199:003173.7365:07792
07793:-00064:+00132:-00262:003173.7365:07793
07794:+00337:-00363:+00058:003173.7365:07794
07795:+00354:+00328:-00423:003173.7365:07795
07796:-00265:+00021:-00036:003173.7365:07796
07797:+00076:+00125:-00021:003173.7365:07797
07798:+00161:+00042:-00081:003188.2416:07798
07799:-00099:+00038:-00226:003188.2416:07799
07800:-00258:+00073:-00051:003188.2416:07800
07801:-00038:+00500:-00078:003188.2416:07801
07802:+00289:-00171:+00129:003188.2416:07802
07803:-00085:+00211:+00122:003188.2416:07803
07804:-00341:+00104:+00259:003168.5888:07804
07805:-00007:+00006:+00108:003168.5888:07805
07806:+00235:+00153:+00039:003168.5888:07806
07807:-00399:-00062:+00236:003168.5888:07807
07808:-00180:+00199:+00122:003168.5888:07808
07809:+00119:+00364:+00268:003168.5888:07809
07810:+00166:-00168:-00163:003190.1494:07810
07811:-00341:+00116:+00028:003190.1494:07811
07812:-00345:+00144:-00053:003190.1494:07812
07813:+00340:-00232:-00217:003190.1494:07813
07814:+00377:-00054:-00142:003190.1494:07814
07815:-00374:-00228:-00121:003190.1494:07815
07816:+00023:-00199:-00422:003190.1494:07816
07817:+00361:-00188:-00534:003188.2958:07817
07818:-00118:-00388:-00739:003188.2958:07818
07819:-00324:-00189:-00545:003188.2958:07819
07820:-00019:-00005:-00395:003188.2958:07820
07821:+00397:-00115:-00520:003188.2958:07821
07822:-00042:+00208:-00388:003188.2958:07822
07823:-00340:+00023:-00338:003184.9018:07823
07824:+00304:-00139:-00455:003184.9018:07824
07825:+00493:+00284:-00657:003184.9018:07825
07826:-00604:-00116:-00427:003184.9018:07826
07827:-00242:+00258:-00494:003184.9018:07827
07828:-00202:+00025:-00248:003184.9018:07828
07829:+00187:+00022:-00014:003190.1064:07829
07830:-00018:+00341:+00259:003190.1064:07830
07831:+00086:-00077:+00235:003190.1064:07831
07832:+00179:+00197:+00366:003190.1064:07832
07833:+00075:+00273:+00190:003190.1064:07833
07834:-00094:-00042:+00061:003190.1064:07834
07835:+00054:+00665:+00165:003188.2231:07835
07836:+00127:+00169:+00375:003188.2231:07836
07837:-00035:-00096:+00033:003188.2231:07837
07838:-00102:+00022:+00234:003188.2231:07838
07839:+00112:+00008:+00394:003188.2231:07839
07840:+00197:+00366:+00257:003188.2231:07840
07841:-00111:-00326:+00485:003188.2231:07841
07842:-00409:+00129:+00113:003176.7094:07842
07843:+00219:-00127:+00348:003176.7094:07843
07844:+00254:-00115:-00075:003176.7094:07844
07845:-00343:+00092:+00226:003176.7094:07845
07846:-00060:+00191:-00127:003176.7094:07846
07847:+00189:-00075:+00020:003176.7094:07847
07848:+00084:+00225:-00081:003173.6401:07848
07849:-00312:-00060:-00084:003173.6401:07849
07850:+00070:+00239:-00085:003173.6401:07850
07851:+00466:+00176:+00264:003173.6401:07851
07852:+00182:+00052:+00203:003173.6401:07852
07853:-00416:+00023:+00145:003173.6401:07853
07854:+00429:-00162:+00169:003171.8090:07854
07855:+00657:-00110:-00211:003171.8090:07855
07856:-00091:-00031:+00003:003171.8090:07856
07857:-00205:+00315:-00182:003171.8090:07857
07858:+00074:+00259:+00017:003171.8090:07858
07859:+00380:+00123:-00074:003171.8090:07859
07860:-00072:+00108:+00102:003171.8090:07860
07861:-00209:+00213:-00006:003152.4536:07861
07862:+00380:+00052:+00028:003152.4536:07862
07863:+00538:+00565:-00068:003152.4536:07863
07864:-00347:-00061:+00170:003152.4536:07864
07865:-00127:+00291:-00179:003152.4536:07865
07866:+00370:-00029:+00292:003152.4536:07866
07867:+00265:-00001:-00237:003149.3251:07867
07868:-00132:+00230:-00154:003149.3251:07868
07869:+00027:-00124:-00300:003149.3251:07869
07870:+00559:+00234:-00514:003149.3251:07870
07871:+00128:+00106:+00129:003149.3251:07871
07872:-00327:+00016:-00249:003149.3251:07872
07873:+00497:+00163:-00106:003155.6523:07873
07874:+00570:-00330:-00041:003155.6523:07874
07875:-00144:-00078:-00104:003155.6523:07875
07876:-00242:-00085:-00007:003155.6523:07876
07877:+00242:-00112:-00104:003155.6523:07877
07878:+00276:+00320:-00132:003155.6523:07878
07879:-00213:-00383:+00171:003155.6523:07879
07880:-00594:-00119:-00007:003136.5051:07880
07881:+00442:-00111:+00077:003136.5051:07881
07882:+00451:-00240:+00035:003136.5051:07882
07883:-00409:+00122:+00293:003136.5051:07883
07884:-00158:-00128:+00302:003136.5051:07884
07885:+00378:+00088:+00395:003136.5051:07885
07886:+00206:+00120:+00270:003149.2182:07886
07887:-00266:+00081:+00356:003149.2182:07887
07888:-00172:+00162:+00482:003149.2182:07888
07889:+00358:+00292:+00231:003149.2182:07889
07890:+00111:+00234:+00334:003149.2182:07890
07891:-00594:+00188:+00210:003149.2182:07891
07892:+00246:+00514:+00132:003147.4697:07892
07893:+00289:+00207:+00362:003147.4697:07893
07894:-00233:+00207:+00103:003147.4697:07894
07895:-00359:-00006:+00245:003147.4697:07895
07896:+00151:+00172:+00193:003147.4697:07896
07897:+00190:+00128:+00171:003147.4697:07897
07898:-00116:+00101:-00060:003147.4697:07898
07899:-00393:-00151:+00034:003144.3977:07899
07900:+00410:+00362:-00341:003144.3977:07900
07901:+00318:+00060:-00190:003144.3977:07901
07902:-00408:-00080:-00238:003144.3977:07902
07903:+00023:-00083:-00112:003144.3977:07903
07904:+00311:-00068:-00335:003144.3977:07904
07905:+00112:+00183:-00148:003157.3188:07905
07906:-00270:-00276:-00223:003157.3188:07906
07907:+00022:-00016:-00234:003157.3188:07907
07908:+00289:-00101:-00058:003157.3188:07908
07909:+00057:+00261:-00506:003157.3188:07909
07910:-00530:-00315:-00046:003157.3188:07910
07911:+00359:+00450:-00417:003155.5690:07911
07912:+00341:+00213:+00168:003155.5690:07912
07913:-00363:-00150:-00117:003155.5690:07913
07914:-00119:+00047:+00171:003155.5690:07914
07915:+00385:-00002:-00063:003155.5690:07915
07916:+00054:-00052:+00157:003155.5690:07916
07917:-00155:+00053:+00062:003155.5690:07917
07918:-00091:-00241:+00308:003160.4736:07918
07919:+00237:+00475:+00036:003160.4736:07919
07920:+00061:+00340:+00243:003160.4736:07920
07921:-00306:+00084:+00283:003160.4736:07921
07922:+00069:+00335:+00377:003160.4736:07922
07923:+00170:+00074:-00120:003160.4736:07923
07924:-00150:+00395:+00215:003157.3427:07924
07925:-00368:-00184:+00352:003157.3427:07925
07926:-00038:-00040:+00278:003157.3427:07926
07927:+00082:+00149:+00299:003157.3427:07927
07928:-00163:+00432:+00112:003157.3427:07928
07929:-00448:-00160:+00289:003157.3427:07929
07930:+00249:+00525:+00224:003180.0043:07930
07931:+00253:+00180:+00182:003180.0043:07931
07932:-00205:+00007:+00037:003180.0043:07932
07933:-00136:+00052:+00131:003180.0043:07933
07934:+00203:-00254:-00055:003180.0043:07934
07935:+00292:+00075:-00462:003180.0043:07935
07936:-00168:-00118:-00113:003180.0043:07936
07937:-00368:-00405:-00238:003168.6127:07937
07938:+00398:+00120:-00519:003168.6127:07938
07939:+00298:+00050:-00259:003168.6127:07939
07940:-00457:-00379:-00452:003168.6127:07940
07941:+00211:+00094:-00691:003168.6127:07941
07942:+00521:-00123:-00687:003168.6127:07942
07943:-00004:-00238:-00622:003181.8793:07943
07944:-00383:-00030:-00727:003181.8793:07944
07945:-00050:-00242:-00579:003181.8793:07945
07946:+00429:+00018:-00544:003181.8793:07946
07947:+00108:+00039:-00501:003181.8793:07947
07948:-00463:-00202:-00621:003181.8793:07948
07949:+00506:+00337:-00620:003188.2780:07949
07950:+00534:+00368:-00301:003188.2780:07950
07951:-00581:-00044:-00515:003188.2780:07951
07952:-00284:+00401:-00157:003188.2780:07952
07953:+00280:+00224:-00393:003188.2780:07953
07954:+00244:-00106:-00030:003188.2780:07954
07955:-00260:+00425:+00294:003188.2780:07955
07956:-00051:+00089:+00207:003168.4755:07956
07957:+00497:+00250:+00208:003168.4755:07957
07958:+00368:+00348:+00272:003168.4755:07958
07959:-00417:+00097:+00276:003168.4755:07959
07960:-00074:+00192:+00426:003168.4755:07960
07961:+00139:-00187:+00437:003168.4755:07961
07962:+00076:+00075:+00011:003190.0881:07962
07963:-00186:-00016:+00292:003190.0881:07963
07964:-00024:-00270:+00754:003190.0881:07964
07965:+00388:+00160:+00105:003190.0881:07965
07966:-00009:-00039:+00331:003190.0881:07966
07967:-00587:+00136:+00364:003190.0881:07967
07968:+00103:+00257:+00213:003179.9741:07968
07969:+00503:+00029:+00444:003179.9741:07969
07970:-00152:+00486:+00118:003179.9741:07970
07971:-00465:-00080:+00531:003179.9741:07971
07972:-00039:+00422:+00294:003179.9741:07972
07973:+00107:-00159:+00525:003179.9741:07973
07974:-00063:+00202:+00136:003160.4443:07974
07975:-00034:-00039:+00564:003160.4443:07975
07976:+00204:-00082:-00146:003160.4443:07976
07977:+00020:-00259:+00150:003160.4443:07977
07978:-00191:+00071:-00030:003160.4443:07978
07979:+00353:+00023:+00014:003160.4443:07979
07980:+00600:+00194:-00065:003160.4443:07980
07981:-00186:-00089:-00252:003173.5739:07981
07982:-00222:+00205:-00026:003173.5739:07982
07983:+00061:+00157:-00040:003173.5739:07983
07984:+00677:+00142:-00205:003173.5739:07984
07985:+00040:+00193:-00211:003173.5739:07985
07986:-00125:+00158:-00167:003173.5739:07986
07987:+00440:+00113:-00151:003163.6206:07987
07988:+00652:+00304:-00468:003163.6206:07988
07989:-00315:-00076:-00348:003163.6206:07989
07990:-00125:+00007:+00043:003163.6206:07990
07991:+00214:-00107:-00288:003163.6206:07991
07992:+00098:-00014:-00368:003163.6206:07992
07993:-00147:-00050:-00200:003144.3273:07993
07994:-00054:-00181:-00274:003144.3273:07994
07995:+00492:+00271:-00247:003144.3273:07995
07996:+00106:-00276:-00066:003144.3273:07996
07997:-00278:+00361:-00401:003144.3273:07997
07998:+00188:-00213:+00268:003144.3273:07998
07999:+00525:+00036:-00434:003144.3273:07999
08000:-00306:-00237:+00228:003165.4257:08000
08001:-00284:+00068:-00154:003165.4257:08001
08002:+00167:-00153:+00153:003165.4257:08002
08003:+00432:-00139:+00032:003165.4257:08003
08004:-00297:+00145:+00035:003165.4257:08004
08005:-00274:-00114:+00423:003165.4257:08005
08006:+00317:+00028:-00060:003155.4978:08006
08007:+00362:-00031:+00260:003155.4978:08007
08008:-00508:+00144:+00281:003155.4978:08008
08009:+00067:-00006:+00732:003155.4978:08009
08010:+00276:+00072:+00246:003155.4978:08010
08011:-00047:+00036:+00149:003155.4978:08011
08012:-00470:+00211:+00303:003152.3593:08012
08013:-00179:+00189:+00364:003152.3593:08013
08014:+00395:+00270:+00382:003152.3593:08014
08015:+00140:+00218:+00106:003152.3593:08015
08016:-00656:+00288:+00223:003152.3593:08016
08017:+00077:+00353:+00230:003152.3593:08017
08018:+00318:+00152:+00013:003152.3593:08018
08019:-00129:+00191:+00214:003157.2480:08019
08020:-00368:+00207:+00161:003157.2480:08020
08021:-00019:+00344:-00001:003157.2480:08021
08022:+00328:+00124:+00325:003157.2480:08022
08023:-00102:+00100:-00113:003157.2480:08023
08024:-00318:+00185:+00131:003157.2480:08024
08025:+00353:+00049:-00256:003163.5847:08025
08026:+00494:-00041:-00348:003163.5847:08026
08027:-00465:+00132:-00048:003163.5847:08027
08028:-00102:+00261:-00187:003163.5847:08028
08029:+00179:+00149:-00362:003163.5847:08029
08030:+00278:+00307:-00191:003163.5847:08030
08031:-00336:-00413:-00025:003160.3911:08031
08032:+00072:+00295:-00435:003160.3911:08032
08033:+00303:-00369:-00032:003160.3911:08033
08034:+00187:-00262:-00393:003160.3911:08034
08035:-00478:-00116:+00023:003160.3911:08035
08036:+00323:-00248:-00455:003160.3911:08036
08037:+00574:-00051:-00128:003160.3911:08037
08038:-00349:-00250:-00113:003165.4313:08038
08039:-00214:-00038:-00269:003165.4313:08039
08040:+00125:+00174:-00358:003165.4313:08040
08041:+00312:-00210:-00016:003165.4313:08041
08042:-00190:+00095:-00033:003165.4313:08042
08043:-00151:+00012:+00133:003165.4313:08043
08044:+00209:-00090:-00158:003171.7971:08044
08045:+00280:+00088:+00003:003171.7971:08045
08046:-00587:-00072:+00199:003171.7971:08046
08047:+00079:+00222:+00086:003171.7971:08047
08048:+00297:+00271:+00037:003171.7971:08048
08049:-00057:+00014:+00004:003171.7971:08049
08050:-00490:+00216:+00294:003168.5231:08050
08051:+00044:+00319:+00258:003168.5231:08051
08052:+00462:+00034:+00331:003168.5231:08052
08053:+00111:+00318:+00051:003168.5231:08053
08054:-00683:-00145:+00292:003168.5231:08054
08055:+00355:+00202:-00089:003168.5231:08055
08056:+00624:+00130:+00039:003168.5231:08056
08057:-00378:-00123:-00080:003181.7768:08057
08058:-00368:-00013:-00183:003181.7768:08058
08059:+00211:+00166:-00092:003181.7768:08059
08060:+00397:-00164:-00138:003181.7768:08060
08061:-00176:+00033:-00297:003181.7768:08061
08062:-00110:-00018:-00357:003181.7768:08062
08063:+00493:-00114:-00341:003188.2780:08063
08064:+00275:-00097:-00353:003188.2780:08064
08065:-00470:+00075:-00619:003188.2780:08065
08066:+00264:-00016:-00054:003188.2780:08066
08067:+00560:+00019:-00257:003188.2780:08067
08068:-00179:-00216:-00553:003188.2780:08068
08069:-00479:+00329:-00410:003184.9318:08069
08070:+00249:+00176:-00178:003184.9318:08070
08071:+00346:+00103:-00459:003184.9318:08071
08072:-00488:+00299:-00030:003184.9318:08072
08073:-00685:+00416:-00177:003184.9318:08073
08074:+00478:+00179:+00060:003184.9318:08074
08075:+00714:+00343:+00138:003190.1794:08075
08076:-00385:-00260:-00041:003190.1794:08076
08077:-00508:+00134:-00026:003190.1794:08077
08078:+00160:+00070:-00005:003190.1794:08078
08079:+00201:-00194:-00162:003190.1794:08079
08080:-00229:-00051:+00061:003190.1794:08080
08081:-00323:-00236:+00285:003190.1794:08081
08082:+00622:+00028:+00088:003188.3020:08082
08083:+00470:+00064:+00146:003188.3020:08083
08084:-00159:+00159:+00247:003188.3020:08084
08085:+00405:+00229:+00213:003188.3020:08085
08086:+00479:+00005:+00130:003188.3020:08086
08087:-00358:+00291:+00127:003188.3020:08087
08088:-00675:-00213:+00420:003184.9318:08088
08089:+00182:+00023:+00396:003184.9318:08089
08090:+00374:+00180:+00104:003184.9318:08090
08091:+00057:-00022:+00216:003184.9318:08091
08092:-00671:+00038:+00058:003184.9318:08092
08093:+00086:+00272:-00103:003184.9318:08093
08094:+00076:-00168:+00287:003181.8972:08094
08095:-00285:+00329:-00092:003181.8972:08095
08096:+00091:-00137:+00499:003181.8972:08096
08097:+00339:+00216:-00205:003181.8972:08097
08098:+00164:-00136:+00351:003181.8972:08098
08099:+00060:+00148:-00123:003181.8972:08099
08100:+00107:+00234:+00220:003181.8972:08100
08101:+00233:-00041:+00149:003171.8508:08101
08102:+00150:+00245:-00246:003171.8508:08102
08103:-00140:+00045:+00276:003171.8508:08103
08104:+00571:+00189:-00183:003171.8508:08104
08105:+00479:-00033:-00092:003171.8508:08105
08106:+00008:+00053:-00082:003171.8508:08106
08107:-00285:+00084:-00058:003168.5112:08107
08108:+00290:+00055:-00119:003168.5112:08108
08109:+00208:+00119:-00316:003168.5112:08109
08110:-00023:+00102:+00242:003168.5112:08110
08111:-00429:-00008:-00140:003168.5112:08111
08112:+00152:-00017:-00155:003168.5112:08112
08113:+00255:+00203:-00257:003165.3957:08113
08114:-00281:-00016:-00047:003165.3957:08114
08115:+00043:+00115:-00156:003165.3957:08115
08116:+00147:-00115:-00063:003165.3957:08116
08117:-00004:+00084:-00087:003165.3957:08117
08118:-00282:-00045:-00068:003165.3957:08118
08119:+00348:+00079:+00058:003165.3957:08119
08120:+00504:-00114:+00013:003163.6623:08120
08121:+00154:+00024:+00219:003163.6623:08121
08122:-00576:-00191:+00051:003163.6623:08122
08123:+00425:-00300:-00007:003163.6623:08123
08124:+00550:-00246:+00410:003163.6623:08124
08125:-00245:-00102:+00014:003163.6623:08125
08126:-00479:+00230:+00000:003152.3593:08126
08127:+00185:+00102:+00293:003152.3593:08127
08128:+00006:+00102:-00038:003152.3593:08128
08129:-00494:+00228:+00532:003152.3593:08129
08130:-00233:-00017:+00157:003152.3593:08130
08131:+00313:+00224:-00127:003152.3593:08131
08132:+00175:+00176:+00352:003157.3369:08132
08133:-00485:+00068:+00425:003157.3369:08133
08134:+00101:+00121:+00331:003157.3369:08134
08135:+00289:+00043:+00323:003157.3369:08135
08136:-00251:+00152:-00011:003157.3369:08136
08137:-00381:+00069:+00272:003157.3369:08137
08138:+00133:+00014:+00161:003157.3369:08138
08139:+00308:+00155:+00292:003163.6682:08139
08140:-00041:+00254:-00090:003163.6682:08140
08141:-00333:-00128:+00078:003163.6682:08141
08142:+00321:+00387:-00003:003163.6682:08142
08143:+00272:-00186:+00070:003163.6682:08143
08144:-00362:+00301:-00397:003163.6682:08144
08145:-00488:+00020:+00164:003152.4299:08145
08146:+00115:+00007:-00392:003152.4299:08146
08147:+00263:+00180:+00096:003152.4299:08147
08148:-00224:+00210:-00228:003152.4299:08148
08149:-00251:-00249:-00008:003152.4299:08149
08150:+00226:+00242:-00249:003152.4299:08150
08151:+00186:-00352:-00116:003165.5273:08151
08152:-00531:+00134:-00448:003165.5273:08152
08153:+00306:+00210:-00081:003165.5273:08153
08154:+00204:-00130:-00478:003165.5273:08154
08155:-00092:+00247:-00055:003165.5273:08155
08156:-00502:-00358:+00177:003165.5273:08156
08157:+00364:-00069:-00054:003165.5273:08157
08158:+00218:+00018:+00024:003171.8571:08158
08159:-00014:+00178:-00311:003171.8571:08159
08160:-00383:-00316:+00172:003171.8571:08160
08161:+00365:+00447:-00239:003171.8571:08161
08162:+00203:-00196:+00221:003171.8571:08162
08163:-00420:+00181:-00203:003171.8571:08163
08164:-00429:-00163:+00194:003152.3889:08164
08165:+00399:-00182:+00114:003152.3889:08165
08166:-00020:+00188:+00015:003152.3889:08166
08167:-00416:-00058:+00242:003152.3889:08167
08168:-00164:-00018:-00068:003152.3889:08168
08169:+00381:+00396:+00336:003152.3889:08169
08170:+00063:+00113:-00013:003181.8549:08170
08171:-00473:+00190:-00052:003181.8549:08171
08172:+00185:+00337:+00421:003181.8549:08172
08173:+00316:+00043:-00017:003181.8549:08173
08174:-00171:+00446:+00036:003181.8549:08174
08175:-00428:+00028:+00214:003181.8549:08175
08176:+00107:+00064:+00128:003171.8754:08176
08177:+00415:+00208:+00327:003171.8754:08177
08178:-00035:+00443:-00213:003171.8754:08178
08179:-00490:-00290:+00269:003171.8754:08179
08180:+00463:+00456:-00166:003171.8754:08180
08181:+00432:-00288:+00112:003171.8754:08181
08182:-00454:+00114:-00510:003171.8754:08182
08183:-00506:+00051:-00137:003176.7573:08183
08184:+00387:-00125:-00246:003176.7573:08184
08185:+00232:+00204:-00450:003176.7573:08185
08186:-00512:+00105:+00031:003176.7573:08186
08187:-00198:-00380:-00299:003176.7573:08187
08188:+00587:+00270:-00508:003176.7573:08188
08189:+00334:+00029:-00496:003181.8613:08189
08190:-00563:-00251:-00547:003181.8613:08190
08191:+00426:+00289:-00440:003181.8613:08191
08192:+00347:-00115:-00731:003181.8613:08192
08193:-00201:+00118:-00835:003181.8613:08193
08194:-00517:+00070:-00058:003181.8613:08194
08195:+00473:-00023:-00522:003196.4731:08195
08196:+00471:-00187:-00414:003196.4731:08196
08197:-00078:+00341:-00471:003196.4731:08197
08198:-00228:-00247:-00447:003196.4731:08198
08199:+00319:+00209:-00503:003196.4731:08199
08200:+00341:-00119:+00230:003196.4731:08200
08201:-00705:-00005:-00423:003196.4731:08201
08202:-00402:+00600:-00040:003176.6674:08202
08203:+00218:-00372:+00042:003176.6674:08203
08204:+00312:+00519:-00558:003176.6674:08204
08205:-00557:-00161:+00068:003176.6674:08205
08206:-00218:-00078:+00014:003176.6674:08206
08207:+00244:-00144:+00151:003176.6674:08207
08208:+00084:-00262:-00005:003190.0825:08208
08209:-00459:+00047:+00259:003190.0825:08209
08210:+00113:-00306:+00084:003190.0825:08210
08211:+00316:-00070:+00462:003190.0825:08211
08212:-00287:+00034:+00429:003190.0825:08212
08213:-00359:+00214:+00167:003190.0825:08213
08214:-00154:+00068:+00228:003196.2963:08214
08215:+00335:+00544:+00090:003196.2963:08215
08216:-00066:-00032:+00569:003196.2963:08216
08217:+00126:+00548:+00045:003196.2963:08217
08218:-00118:-00099:+00248:003196.2963:08218
08219:+00113:+00108:+00121:003196.2963:08219
08220:-00027:+00306:+00572:003176.4040:08220
08221:+00279:-00278:+00092:003176.4040:08221
08222:+00266:-00201:+00340:003176.4040:08222
08223:-00320:-00070:+00096:003176.4040:08223
08224:-00348:-00370:+00155:003176.4040:08224
08225:+00158:+00264:-00089:003176.4040:08225
08226:+00374:-00075:+00043:003176.4040:08226
08227:-00138:+00028:+00123:003181.4921:08227
08228:-00098:+00287:-00134:003181.4921:08228
08229:+00310:+00218:-00218:003181.4921:08229
08230:+00439:+00234:-00198:003181.4921:08230
08231:-00422:+00071:-00128:003181.4921:08231
08232:-00229:-00127:-00162:003181.4921:08232
08233:+00297:+00137:-00042:003171.5515:08233
08234:+00035:-00339:-00131:003171.5515:08234
08235:-00299:-00218:-00309:003171.5515:08235
08236:-00031:+00201:-00043:003171.5515:08236
08237:+00374:-00217:-00247:003171.5515:08237
08238:+00170:+00076:-00308:003171.5515:08238
08239:-00150:-00172:-00126:003168.3029:08239
08240:-00053:-00002:-00384:003168.3029:08240
08241:+00372:+00190:-00254:003168.3029:08241
08242:-00368:-00217:-00061:003168.3029:08242
08243:-00293:+00053:-00087:003168.3029:08243
08244:+00240:+00228:+00168:003168.3029:08244
08245:+00299:-00297:+00163:003168.3029:08245
08246:-00221:+00116:+00011:003173.4660:08246
08247:-00249:+00041:+00099:003173.4660:08247
08248:+00382:-00145:+00188:003173.4660:08248
08249:+00441:+00208:+00077:003173.4660:08249
08250:-00400:-00206:+00213:003173.4660:08250
08251:-00266:+00074:+00463:003173.4660:08251
08252:+00288:+00228:+00064:003171.6594:08252
08253:+00033:-00288:+00191:003171.6594:08253
08254:-00413:+00074:+00187:003171.6594:08254
08255:-00053:-00042:+00242:003171.6594:08255
08256:+00396:+00169:+00319:003171.6594:08256
08257:+00166:+00391:+00218:003171.6594:08257
08258:-00584:-00007:+00353:003160.3078:08258
08259:-00165:+00301:+00210:003160.3078:08259
08260:+00345:+00209:+00427:003160.3078:08260
08261:-00391:-00043:+00082:003160.3078:08261
08262:-00555:+00194:+00199:003160.3078:08262
08263:+00064:+00202:+00138:003160.3078:08263
08264:+00115:-00039:+00262:003160.3078:08264
08265:-00311:+00240:+00210:003173.5017:08265
08266:-00156:+00043:+00150:003173.5017:08266
08267:+00268:+00091:+00142:003173.5017:08267
08268:+00186:+00280:-00189:003173.5017:08268
08269:-00424:-00030:+00282:003173.5017:08269
08270:-00326:-00055:+00028:003173.5017:08270
08271:+00480:+00241:+00124:003171.6652:08271
08272:-00169:-00218:-00147:003171.6652:08272
08273:-00386:-00255:+00005:003171.6652:08273
08274:-00051:+00535:-00209:003171.6652:08274
08275:+00558:-00115:+00040:003171.6652:08275
08276:+00151:+00086:-00389:003171.6652:08276
08277:-00395:+00082:-00231:003176.5895:08277
08278:-00299:-00149:-00075:003176.5895:08278
08279:+00501:-00109:-00052:003176.5895:08279
08280:-00225:-00049:-00188:003176.5895:08280
08281:-00435:-00449:-00006:003176.5895:08281
08282:-00051:+00180:-00226:003176.5895:08282
08283:+00370:-00215:-00045:003173.4838:08283
08284:-00101:-00270:+00121:003173.4838:08284
08285:-00157:+00234:-00138:003173.4838:08285
08286:+00378:+00031:-00069:003173.4838:08286
08287:+00417:+00027:-00602:003173.4838:08287
08288:-00339:+00033:+00098:003173.4838:08288
08289:-00361:-00036:-00159:003173.4838:08289
08290:+00357:+00220:+00044:003188.1445:08290
08291:-00186:-00127:-00091:003188.1445:08291
08292:-00455:-00274:-00005:003188.1445:08292
08293:+00097:+00380:+00328:003188.1445:08293
08294:+00186:-00187:-00036:003188.1445:08294
08295:-00173:+00039:-00109:003188.1445:08295
08296:-00321:+00104:+00296:003176.5834:08296
08297:-00031:-00086:+00212:003176.5834:08297
08298:+00325:+00313:+00040:003176.5834:08298
08299:-00408:-00047:+00138:003176.5834:08299
08300:-00337:-00096:+00130:003176.5834:08300
08301:+00243:+00347:+00280:003176.5834:08301
08302:+00030:-00001:-00059:003181.6618:08302
08303:-00377:-00149:+00143:003181.6618:08303
08304:-00103:+00298:+00157:003181.6618:08304
08305:+00419:+00020:-00184:003181.6618:08305
08306:+00137:-00110:-00341:003181.6618:08306
08307:-00348:+00071:+00036:003181.6618:08307
08308:-00147:-00216:-00149:003181.6618:08308
08309:+00457:-00008:-00153:003196.4245:08309
08310:-00424:-00160:-00115:003196.4245:08310
08311:-00462:-00164:-00303:003196.4245:08311
08312:+00184:-00278:-00124:003196.4245:08312
08313:+00352:-00041:-00924:003196.4245:08313
08314:-00360:-00162:-00406:003196.4245:08314
08315:-00290:+00072:-00355:003184.7092:08315
08316:+00106:-00146:-00357:003184.7092:08316
08317:+00411:+00247:-00752:003184.7092:08317
08318:-00456:-00259:-00138:003184.7092:08318
08319:-00135:-00021:-00399:003184.7092:08319
08320:+00772:+00012:-00553:003184.7092:08320
08321:-00088:-00308:-00377:003206.6525:08321
08322:-00372:-00045:-00586:003206.6525:08322
08323:+00015:-00042:-00522:003206.6525:08323
08324:+00621:+00254:-00078:003206.6525:08324
08325:-00154:+00073:-00063:003206.6525:08325
08326:-00650:-00010:-00049:003206.6525:08326
08327:-00150:-00251:+00390:003196.4489:08327
08328:+01206:+00509:-00136:003196.4489:08328
08329:-00463:-00576:+00238:003196.4489:08329
08330:-00948:+00216:+00091:003196.4489:08330
08331:-00178:+00076:+00319:003196.4489:08331
08332:+00515:+00312:+00133:003196.4489:08332
08333:-00108:+00548:+00197:003196.4489:08333
08334:-00651:-00032:+00349:003193.0097:08334
08335:-00067:+00338:+00144:003193.0097:08335
08336:+00639:+00543:+00120:003193.0097:08336
08337:-00309:+00011:+00113:003193.0097:08337
08338:-00422:+00066:+00597:003193.0097:08338
08339:+00346:+00112:+00137:003193.0097:08339
08340:+00336:-00023:+00400:003206.6650:08340
08341:+00031:+00623:+00357:003206.6650:08341
08342:+00138:-00170:+00344:003206.6650:08342
08343:+00304:+00312:+00323:003206.6650:08343
08344:-00010:+00518:+00321:003206.6650:08344
08345:-00495:-00042:+00125:003206.6650:08345
08346:-00053:+00517:+00298:003196.3935:08346
08347:+00281:+00315:-00028:003196.3935:08347
08348:-00320:+00088:+00154:003196.3935:08348
08349:-00516:+00253:+00252:003196.3935:08349
08350:+00208:-00153:-00211:003196.3935:08350
08351:+00073:+00005:-00069:003196.3935:08351
08352:-00400:+00256:-00002:003176.5180:08352
08353:+00008:-00031:+00127:003176.5180:08353
08354:+00462:+00215:+00158:003176.5180:08354
08355:+00217:+00157:-00177:003176.5180:08355
08356:-00243:+00080:+00283:003176.5180:08356
08357:+00258:+00652:-00193:003176.5180:08357
08358:+00430:-00342:+00059:003176.5180:08358
08359:-00292:+00423:-00243:003189.9304:08359
08360:-00342:+00184:-00193:003189.9304:08360
08361:+00442:+00198:-00041:003189.9304:08361
08362:+00115:+00138:-00148:003189.9304:08362
08363:-00284:+00444:-00246:003189.9304:08363
08364:-00095:-00321:+00236:003189.9304:08364
08365:+00454:+00091:-00474:003179.9680:08365
08366:-00001:-00431:+00195:003179.9680:08366
08367:-00728:-00121:-00358:003179.9680:08367
08368:-00229:+00124:+00013:003179.9680:08368
08369:+00568:-00405:-00039:003179.9680:08369
08370:-00291:-00014:-00411:003179.9680:08370
08371:-00418:-00354:+00108:003176.6254:08371
08372:+00379:-00120:-00079:003176.6254:08372
08373:+00547:-00035:+00050:003176.6254:08373
08374:-00083:-00237:+00152:003176.6254:08374
08375:-00146:+00387:-00022:003176.6254:08375
08376:+00322:+00391:-00048:003176.6254:08376
08377:+00263:-00074:+00122:003176.6254:08377
08378:-00264:+00194:+00025:003181.8669:08378
08379:-00395:-00070:+00112:003181.8669:08379
08380:+00437:-00048:+00100:003181.8669:08380
08381:+00044:+00175:+00090:003181.8669:08381
08382:-00541:-00208:+00069:003181.8669:08382
08383:-00145:+00015:+00415:003181.8669:08383
08384:+00247:+00053:+00103:003179.9980:08384
08385:+00070:-00309:+00341:003179.9980:08385
08386:-00748:+00451:+00303:003179.9980:08386
08387:-00276:+00009:+00039:003179.9980:08387
08388:+00302:+00115:+00032:003179.9980:08388
08389:-00197:+00557:+00173:003179.9980:08389
08390:-00649:+00245:+00221:003176.7214:08390
08391:+00230:+00339:+00077:003176.7214:08391
08392:+00330:+00286:+00294:003176.7214:08392
08393:-00097:+00141:+00068:003176.7214:08393
08394:-00273:-00014:+00506:003176.7214:08394
08395:+00263:+00706:-00115:003176.7214:08395
08396:+00275:-00369:+00419:003181.8613:08396
08397:-00576:+00417:+00007:003181.8613:08397
08398:-00511:-00014:+00229:003181.8613:08398
08399:+00171:-00111:-00348:003181.8613:08399
08400:+00213:+00454:-00068:003181.8613:08400
08401:-00445:+00074:-00315:003181.8613:08401
08402:-00092:+00005:-00014:003181.8613:08402
08403:+00176:+00203:+00059:003196.5097:08403
08404:+00196:-00221:-00134:003196.5097:08404
08405:-00698:-00033:-00133:003196.5097:08405
08406:-00177:+00348:-00048:003196.5097:08406
08407:+00524:-00450:+00054:003196.5097:08407
08408:-00290:+00168:-00325:003196.5097:08408
08409:-00595:-00110:+00156:003168.5588:08409
08410:+00320:-00277:-00394:003168.5588:08410
08411:+00712:+00053:-00082:003168.5588:08411
08412:-00226:-00230:-00165:003168.5588:08412
08413:-00226:+00167:+00102:003168.5588:08413
08414:+00317:+00289:+00036:003168.5588:08414
08415:+00331:-00073:+00038:003190.1127:08415
08416:-00639:+00229:-00061:003190.1127:08416
08417:-00279:+00016:+00076:003190.1127:08417
08418:+00341:+00035:-00025:003190.1127:08418
08419:-00220:+00338:-00036:003190.1127:08419
08420:-00661:+00279:-00172:003190.1127:08420
08421:+00277:+00027:+00322:003190.1127:08421
08422:+00484:+00304:+00009:003188.2717:08422
08423:-00173:-00354:+00000:003188.2717:08423
08424:-00406:+00440:+00266:003188.2717:08424
08425:+00199:+00541:+00223:003188.2717:08425
08426:+00631:-00133:+00389:003188.2717:08426
08427:-00514:+00495:+00108:003188.2717:08427
08428:-00431:-00226:+00277:003184.8840:08428
08429:+00420:+00060:-00538:003184.8840:08429
08430:+00590:+00340:-00077:003184.8840:08430
08431:-00425:-00358:-00094:003184.8840:08431
08432:-00063:+00101:-00281:003184.8840:08432
08433:+00240:+00345:-00186:003184.8840:08433
08434:+00263:-00214:-00434:003190.1494:08434
08435:-00570:-00063:-00085:003190.1494:08435
08436:-00203:-00075:-00490:003190.1494:08436
08437:+00494:-00230:-00477:003190.1494:08437
08438:-00501:+00067:-00571:003190.1494:08438
08439:-00619:-00177:-00505:003190.1494:08439
08440:+00362:-00035:-00440:003196.5703:08440
08441:+00649:+00106:-00716:003196.5703:08441
08442:-00279:-00272:-00640:003196.5703:08442
08443:-00264:+00322:-00670:003196.5703:08443
08444:+00196:+00013:-00193:003196.5703:08444
08445:+00356:-00122:-00343:003196.5703:08445
08446:-00313:+00045:+00063:003196.5703:08446
08447:-00074:+00191:-00111:003193.1911:08447
08448:+00570:-00092:+00308:003193.1911:08448
08449:+00384:-00012:+00163:003193.1911:08449
08450:-00701:-00214:+00408:003193.1911:08450
08451:+00039:+00331:-00100:003193.1911:08451
08452:+00566:+00150:+00185:003193.1911:08452
08453:-00179:+00217:+00102:003190.1494:08453
08454:-00627:+00190:+00228:003190.1494:08454
08455:-00280:+00249:+00324:003190.1494:08455
08456:+00774:+00445:+00410:003190.1494:08456
08457:+00192:-00059:+00567:003190.1494:08457
08458:-00342:+00316:+00161:003190.1494:08458
08459:+00067:+00310:+00519:003196.4731:08459
08460:+00504:+00105:+00330:003196.4731:08460
08461:-00395:+00225:+00201:003196.4731:08461
08462:+00018:+00071:+00339:003196.4731:08462
08463:+00190:-00037:+00206:003196.4731:08463
08464:+00320:+00384:+00071:003196.4731:08464
08465:-00451:-00067:+00220:003176.6855:08465
08466:-00173:-00055:+00199:003176.6855:08466
08467:+00596:-00007:+00075:003176.6855:08467
08468:+00464:-00173:-00057:003176.6855:08468
08469:-00460:+00190:+00055:003176.6855:08469
08470:+00135:-00154:+00133:003176.6855:08470
08471:+00535:+00032:-00027:003176.6855:08471
08472:-00174:-00052:-00025:003181.8188:08472
08473:-00373:+00207:-00156:003181.8188:08473
08474:+00137:+00098:+00002:003181.8188:08474
08475:+00492:+00034:-00148:003181.8188:08475
08476:-00029:-00075:-00114:003181.8188:08476
08477:-00299:+00119:-00024:003181.8188:08477
08478:+00545:-00213:-00152:003171.7912:08478
08479:+00512:+00226:-00272:003171.7912:08479
08480:-00302:+00185:+00018:003171.7912:08480
08481:-00202:+00072:-00292:003171.7912:08481
08482:+00339:+00251:-00026:003171.7912:08482
08483:-00138:+00067:-00360:003171.7912:08483
08484:-00010:+00587:+00124:003160.2783:08484
08485:-00029:+00387:-00528:003160.2783:08485
08486:+00497:+00164:-00264:003160.2783:08486
08487:-00147:-00007:+00080:003160.2783:08487
08488:-00408:-00017:-00080:003160.2783:08488
08489:+00292:-00144:+00008:003160.2783:08489
08490:+00573:+00000:-00088:003160.2783:08490
08491:-00580:-00256:+00015:003173.4118:08491
08492:-00104:+00291:-00250:003173.4118:08492
08493:+00247:-00140:+00105:003173.4118:08493
08494:+00347:+00183:-00133:003173.4118:08494
08495:-00469:-00058:+00257:003173.4118:08495
08496:+00005:+00126:-00073:003173.4118:08496
08497:+00612:+00107:+00117:003179.7873:08497
08498:+00384:-00265:+00114:003179.7873:08498
08499:-00618:-00022:+00210:003179.7873:08499
08500:+00275:-00057:+00342:003179.7873:08500
08501:+00393:-00229:+00120:003179.7873:08501
08502:-00285:+00340:-00075:003179.7873:08502
08503:-00336:-00010:+00301:003152.2121:08503
08504:+00002:+00078:-00030:003152.2121:08504
08505:+00428:+00261:+00009:003152.2121:08505
08506:-00279:-00118:+00222:003152.2121:08506
08507:-00436:+00396:+00391:003152.2121:08507
08508:+00176:-00218:+00449:003152.2121:08508
08509:+00435:+00031:-00024:003152.2121:08509
08510:-00545:-00022:+00391:003181.6679:08510
08511:-00259:+00053:-00093:003181.6679:08511
08512:+00120:-00111:+00280:003181.6679:08512
08513:+00094:+00355:-00117:003181.6679:08513
08514:-00406:+00182:+00134:003181.6679:08514
08515:-00197:+00298:-00300:003181.6679:08515
08516:+00427:+00311:-00116:003171.5278:08516
08517:+00114:+00012:+00015:003171.5278:08517
08518:-00191:+00389:-00005:003171.5278:08518
08519:+00059:-00009:+00022:003171.5278:08519
08520:+00392:+00121:-00257:003171.5278:08520
08521:-00162:+00089:-00186:003171.5278:08521
08522:-00387:+00042:-00478:003160.2192:08522
08523:-00014:+00060:-00219:003160.2192:08523
08524:+00424:-00123:-00084:003160.2192:08524
08525:-00019:-00294:-00175:003160.2192:08525
08526:-00500:+00170:-00343:003160.2192:08526
08527:+00246:-00312:-00159:003160.2192:08527
08528:+00513:-00007:-00219:003160.2192:08528
08529:-00136:-00434:+00072:003173.4355:08529
08530:+00027:+00027:-00510:003173.4355:08530
08531:+00201:-00057:+00043:003173.4355:08531
08532:-00005:+00029:-00464:003173.4355:08532
08533:-00318:+00213:-00066:003173.4355:08533
08534:+00052:+00197:+00033:003173.4355:08534
08535:+00382:+00020:-00115:003171.6054:08535
08536:+00072:-00092:+00252:003171.6054:08536
08537:-00482:+00031:+00156:003171.6054:08537
08538:+00305:+00108:+00525:003171.6054:08538
08539:+00488:+00009:-00018:003171.6054:08539
08540:-00473:-00123:-00033:003171.6054:08540
08541:-00291:+00378:+00317:003160.3610:08541
08542:+00065:+00042:+00281:003160.3610:08542
08543:+00359:+00336:+00065:003160.3610:08543
08544:-00388:-00005:+00575:003160.3610:08544
08545:-00521:+00213:-00090:003160.3610:08545
08546:+00553:+00238:+00485:003160.3610:08546
08547:+00484:+00288:+00229:003173.6643:08547
08548:-00473:-00009:+00381:003173.6643:08548
08549:-00037:+00212:+00155:003173.6643:08549
08550:+00452:+00000:+00139:003173.6643:08550
08551:-00054:+00151:-00256:003173.6643:08551
08552:-00518:-00045:-00107:003173.6643:08552
08553:+00029:+00128:-00587:003173.6643:08553
08554:+00694:+00111:-00247:003179.9440:08554
08555:-00034:-00270:-00463:003179.9440:08555
08556:-00442:-00105:-00924:003179.9440:08556
08557:+00499:-00200:-00419:003179.9440:08557
08558:+00652:-00037:-00924:003179.9440:08558
08559:-00368:-00482:-00781:003179.9440:08559
08560:-00155:-00046:-00875:003176.5776:08560
08561:+00373:-00092:-00384:003176.5776:08561
08562:+00332:+00037:-00835:003176.5776:08562
08563:-00221:+00346:-00768:003176.5776:08563
08564:-00093:+00142:-00868:003176.5776:08564
08565:+00589:-00059:-00815:003176.5776:08565
08566:+00038:+00100:-00186:003173.5983:08566
08567:-00668:-00391:-00076:003173.5983:08567
08568:+00354:+00103:+00192:003173.5983:08568
08569:+00705:-00124:+00236:003173.5983:08569
08570:-00452:-00206:+00054:003173.5983:08570
08571:-00679:+00212:-00058:003173.5983:08571
08572:-00197:-00240:+00242:003173.5983:08572
08573:+00308:+00470:-00030:003188.2231:08573
08574:+00074:+00247:+00439:003188.2231:08574
08575:-00511:+00379:+00236:003188.2231:08575
08576:+00372:+00260:+00665:003188.2231:08576
08577:+00203:+00050:+00347:003188.2231:08577
08578:+00039:+00370:+00253:003188.2231:08578
08579:-00082:+00199:+00640:003168.6008:08579
08580:+00363:+00144:+00307:003168.6008:08580
08581:+00321:+00273:+00483:003168.6008:08581
08582:+00053:-00064:+00529:003168.6008:08582
08583:-00222:+00406:+00440:003168.6008:08583
08584:+00319:-00008:+00484:003168.6008:08584
08585:+00274:+00115:+00184:003165.4736:08585
08586:-00583:-00025:+00402:003165.4736:08586
08587:+00024:+00038:+00178:003165.4736:08587
08588:+00316:-00063:+00054:003165.4736:08588
08589:-00210:-00027:+00047:003165.4736:08589
08590:-00677:-00126:+00011:003165.4736:08590
08591:-00099:-00068:+00104:003165.4736:08591
08592:+00461:-00207:+00083:003171.7492:08592
08593:+00195:-00050:-00019:003171.7492:08593
08594:-00364:+00286:-00106:003171.7492:08594
08595:+00455:+00216:-00007:003171.7492:08595
08596:+00579:+00409:-00280:003171.7492:08596
08597:-00217:+00020:-00092:003171.7492:08597
08598:+00026:+00044:-00023:003144.2219:08598
08599:+00531:-00002:-00029:003144.2219:08599
08600:+00742:+00191:-00068:003144.2219:08600
08601:+00127:+00164:-00023:003144.2219:08601
08602:-00206:+00136:-00335:003144.2219:08602
08603:+00008:+00357:-00725:003144.2219:08603
08604:-00004:+00246:-00244:003157.0156:08604
08605:-00514:+00094:-00270:003157.0156:08605
08606:+00420:+00183:-00134:003157.0156:08606
08607:+00465:+00252:-00269:003157.0156:08607
08608:-00335:-00203:-00407:003157.0156:08608
08609:-00715:-00067:-00023:003157.0156:08609
08610:+00109:+00055:-00057:003157.0156:08610
08611:+00404:-00274:-00039:003163.4777:08611
08612:+00019:+00121:-00120:003163.4777:08612
08613:-00412:-00383:-00291:003163.4777:08613
08614:+00573:+00356:-00289:003163.4777:08614
08615:+00487:+00127:+00304:003163.4777:08615
08616:-00143:+00016:-00083:003163.4777:08616
08617:+00157:-00104:+00489:003152.2473:08617
08618:+00446:+00088:+00159:003152.2473:08618
08619:+00135:-00287:+00209:003152.2473:08619
08620:-00272:+00011:+00149:003152.2473:08620
08621:-00090:-00340:+00436:003152.2473:08621
08622:+00331:+00231:+00251:003152.2473:08622
08623:-00050:-00369:+00436:003165.3361:08623
08624:-00823:+00334:-00102:003165.3361:08624
08625:+00221:+00080:+00605:003165.3361:08625
08626:+00186:+00369:+00597:003165.3361:08626
08627:-00281:+00351:+00432:003165.3361:08627
08628:-00440:-00235:+00731:003165.3361:08628
08629:+00332:+00364:+00456:003165.3361:08629
08630:-00013:-00132:+00671:003155.4443:08630
08631:-00080:+00013:-00170:003155.4443:08631
08632:-00294:-00284:+00864:003155.4443:08632
08633:+00407:+00476:-00019:003155.4443:08633
08634:+00298:-00036:+00096:003155.4443:08634
08635:-00481:+00271:-00062:003155.4443:08635
08636:+00024:+00118:+00135:003152.2827:08636
08637:+00308:+00084:+00151:003152.2827:08637
08638:+00346:+00321:+00038:003152.2827:08638
08639:-00241:-00057:-00015:003152.2827:08639
08640:-00266:-00035:-00135:003152.2827:08640
08641:+00360:+00107:-00085:003152.2827:08641
08642:+00331:+00065:-00761:003157.2119:08642
08643:-00514:-00205:-00208:003157.2119:08643
08644:+00022:+00182:-00323:003157.2119:08644
08645:+00202:-00268:-00175:003157.2119:08645
08646:+00099:+00060:-00500:003157.2119:08646
08647:-00280:-00232:-00257:003157.2119:08647
08648:+00055:-00207:-00673:003157.2119:08648
08649:+00663:-00177:-00102:003163.5253:08649
08650:+00209:-00312:-00545:003163.5253:08650
08651:-00373:-00483:+00166:003163.5253:08651
08652:+00380:+00475:-00152:003163.5253:08652
08653:+00542:-00294:+00018:003163.5253:08653
08654:-00303:+00312:-00489:003163.5253:08654
08655:+00042:-00049:+00259:003144.4619:08655
08656:+00288:+00061:-00074:003144.4619:08656
08657:+00051:-00045:+00138:003144.4619:08657
08658:-00406:-00030:-00003:003144.4619:08658
08659:-00296:-00210:+00174:003144.4619:08659
08660:+00159:+00316:-00030:003144.4619:08660
08661:+00069:-00072:+00017:003165.5217:08661
08662:-00495:-00133:+00033:003165.5217:08662
08663:+00134:+00177:+00365:003165.5217:08663
08664:+00151:+00122:+00463:003165.5217:08664
08665:-00047:+00296:+00367:003165.5217:08665
08666:-00315:+00041:+00511:003165.5217:08666
08667:+00066:-00052:+00446:003165.5217:08667
08668:+00172:+00379:+00341:003163.7814:08668
08669:+00080:+00133:+00196:003163.7814:08669
08670:-00235:+00058:+00305:003163.7814:08670
08671:+00207:+00484:+00083:003163.7814:08671
08672:+00183:+00045:+00053:003163.7814:08672
08673:-00240:+00065:-00309:003163.7814:08673
08674:+00014:-00021:-00070:003168.6008:08674
08675:+00220:-00179:-00228:003168.6008:08675
08676:+00254:+00062:-00267:003168.6008:08676
08677:-00157:-00358:-00248:003168.6008:08677
08678:-00174:-00329:-00479:003168.6008:08678
08679:+00407:+00110:-00356:003168.6008:08679
08680:+00350:-00014:-00932:003173.6821:08680
08681:-00380:-00172:-00530:003173.6821:08681
08682:+00118:+00081:-00424:003173.6821:08682
08683:+00279:-00151:-00551:003173.6821:08683
08684:-00239:+00039:-00784:003173.6821:08684
08685:-00185:+00135:-00371:003173.6821:08685
08686:+00142:-00219:-00672:003179.9741:08686
08687:+00305:+00139:-00605:003179.9741:08687
08688:-00439:-00381:-00284:003179.9741:08688
08689:-00346:-00189:-00342:003179.9741:08689
08690:+00190:-00063:-00036:003179.9741:08690
08691:+00407:-00261:-00192:003179.9741:08691
08692:-00552:-00047:-00254:003179.9741:08692
08693:-00237:-00021:+00132:003168.5468:08693
08694:-00139:+00142:+00143:003168.5468:08694
08695:+00295:+00005:+00109:003168.5468:08695
08696:-00270:+00295:+00093:003168.5468:08696
08697:-00103:+00137:+00098:003168.5468:08697
08698:+00698:+00089:+00119:003168.5468:08698
08699:+00570:+00072:+00176:003173.5920:08699
08700:-00182:+00204:+00263:003173.5920:08700
08701:-00082:+00166:+00296:003173.5920:08701
08702:+00461:+00217:+00252:003173.5920:08702
08703:-00044:+00096:+00212:003173.5920:08703
08704:-00265:+00111:+00245:003173.5920:08704
08705:-00041:+00220:+00271:003155.4738:08705
08706:+00283:-00103:+00300:003155.4738:08706
08707:-00065:+00119:+00191:003155.4738:08707
08708:-00456:-00174:+00327:003155.4738:08708
08709:+00283:+00140:+00076:003155.4738:08709
08710:+00587:+00105:+00195:003155.4738:08710
08711:-00311:-00111:+00278:003155.4738:08711
08712:-00306:-00027:+00162:003152.3300:08712
08713:+00295:+00120:+00158:003152.3300:08713
08714:+00488:+00008:+00144:003152.3300:08714
08715:+00153:+00059:+00043:003152.3300:08715
08716:-00316:+00199:+00198:003152.3300:08716
08717:+00387:+00296:+00067:003152.3300:08717
08718:+00370:+00295:+00161:003157.3012:08718
08719:-00020:+00236:+00320:003157.3012:08719
08720:+00062:+00032:+00273:003157.3012:08720
08721:+00439:+00306:-00025:003157.3012:08721
08722:-00246:+00027:+00057:003157.3012:08722
08723:-00375:+00405:-00077:003157.3012:08723
08724:-00197:+00341:-00156:003147.4816:08724
08725:+00167:+00495:-00092:003147.4816:08725
08726:-00302:-00086:+00310:003147.4816:08726
08727:-00203:+00378:+00093:003147.4816:08727
08728:+00275:+00181:+00057:003147.4816:08728
08729:+00254:+00023:-00444:003147.4816:08729
08730:-00683:-00315:-00229:003147.4816:08730
08731:+00332:+00239:-00277:003152.3947:08731
08732:+00808:-00001:+00272:003152.3947:08732
08733:+00010:+00173:-00524:003152.3947:08733
08734:-00669:+00033:+00457:003152.3947:08734
08735:+00201:-00072:-00105:003152.3947:08735
08736:+00942:+00097:-00075:003152.3947:08736
08737:+00403:+00240:+00355:003157.2895:08737
08738:-00408:-00093:+00168:003157.2895:08738
08739:+00222:-00138:+00123:003157.2895:08739
08740:+00657:-00072:-00285:003157.2895:08740
08741:-00348:-00084:-00096:003157.2895:08741
08742:-00182:+00143:+00098:003157.2895:08742
08743:-00032:+00077:+00032:003155.5395:08743
08744:+00361:+00315:-00075:003155.5395:08744
08745:-00313:-00078:+00424:003155.5395:08745
08746:-00308:+00277:-00206:003155.5395:08746
08747:+00340:-00161:+00524:003155.5395:08747
08748:+00283:+00323:-00183:003155.5395:08748
08749:-00435:+00033:+00471:003155.5395:08749
08750:-00079:+00030:+00247:003152.4416:08750
08751:+00330:-00213:+00461:003152.4416:08751
08752:-00061:+00224:+00047:003152.4416:08752
08753:-00404:+00053:+00208:003152.4416:08753
08754:-00089:+00248:+00039:003152.4416:08754
08755:+00617:+00183:+00134:003152.4416:08755
08756:+00149:+00179:+00237:003165.4138:08756
08757:-00388:+00193:+00353:003165.4138:08757
08758:+00056:-00175:+00379:003165.4138:08758
08759:+00536:+00052:-00225:003165.4138:08759
08760:-00298:+00146:+00193:003165.4138:08760
08761:-00297:-00048:-00044:003165.4138:08761
08762:-00038:+00085:+00110:003163.5312:08762
08763:+00292:+00466:-00200:003163.5312:08763
08764:-00260:-00125:+00223:003163.5312:08764
08765:-00215:+00183:+00008:003163.5312:08765
08766:+00249:+00053:-00022:003163.5312:08766
08767:+00308:-00139:-00189:003163.5312:08767
08768:-00324:-00023:+00120:003163.5312:08768
08769:-00097:-00197:-00167:003160.3259:08769
08770:+00132:-00283:+00132:003160.3259:08770
08771:-00035:+00217:-00403:003160.3259:08771
08772:-00361:-00036:-00082:003160.3259:08772
08773:-00123:+00053:-00131:003160.3259:08773
08774:+00306:+00200:-00293:003160.3259:08774
08775:+00012:-00137:-00003:003173.4660:08775
08776:-00191:+00230:+00047:003173.4660:08776
08777:+00221:-00161:+00087:003173.4660:08777
08778:+00344:-00090:-00379:003173.4660:08778
08779:-00422:+00090:-00029:003173.4660:08779
08780:-00133:+00154:-00151:003173.4660:08780
08781:+00097:-00095:-00126:003171.6833:08781
08782:+00211:+00478:-00104:003171.6833:08782
08783:-00235:-00361:+00176:003171.6833:08783
08784:-00164:+00143:-00215:003171.6833:08784
08785:+00430:+00389:+00377:003171.6833:08785
08786:+00325:+00142:+00080:003171.6833:08786
08787:-00411:+00149:+00251:003171.6833:08787
08788:-00216:+00068:+00133:003168.4223:08788
08789:+00157:-00081:+00077:003168.4223:08789
08790:+00180:+00341:-00177:003168.4223:08790
08791:-00224:-00246:+00012:003168.4223:08791
08792:-00167:+00070:+00002:003168.4223:08792
08793:+00441:+00156:+00004:003168.4223:08793
08794:+00192:-00251:+00018:003181.7041:08794
08795:-00357:+00231:+00097:003181.7041:08795
08796:+00050:-00171:-00080:003181.7041:08796
08797:+00428:-00180:-00316:003181.7041:08797
08798:-00208:+00205:-00355:003181.7041:08798
08799:-00216:-00239:-00298:003181.7041:08799
08800:+00033:-00196:-00313:003188.0358:08800
08801:+00337:+00351:-00548:003188.0358:08801
08802:-00258:-00392:-00242:003188.0358:08802
08803:-00216:+00089:-00497:003188.0358:08803
08804:+00420:-00366:-00637:003188.0358:08804
08805:+00343:-00449:-00692:003188.0358:08805
08806:-00586:+00158:-00394:003188.0358:08806
08807:-00205:-00328:-00295:003176.5595:08807
08808:+00459:-00014:-00428:003176.5595:08808
08809:+00185:-00097:-00323:003176.5595:08809
08810:-00313:-00112:-00330:003176.5595:08810
08811:-00083:+00454:-00217:003176.5595:08811
08812:+00214:-00370:+00043:003176.5595:08812
08813:+00119:+00391:-00147:003181.7890:08813
08814:-00466:+00044:+00254:003181.7890:08814
08815:+00204:-00040:-00152:003181.7890:08815
08816:+00330:+00220:+00094:003181.7890:08816
08817:-00311:-00195:+00031:003181.7890:08817
08818:-00152:+00136:-00033:003181.7890:08818
08819:+00157:+00266:+00225:003188.2231:08819
08820:+00280:-00276:+00015:003188.2231:08820
08821:-00129:+00222:+00094:003188.2231:08821
08822:-00180:-00266:+00285:003188.2231:08822
08823:+00393:+00117:-00114:003188.2231:08823
08824:+00462:+00214:-00015:003188.2231:08824
08825:-00492:+00003:+00107:003160.3142:08825
08826:+00177:+00274:+00072:003160.3142:08826
08827:+00266:+00037:+00223:003160.3142:08827
08828:+00061:+00108:-00154:003160.3142:08828
08829:-00427:-00089:+00088:003160.3142:08829
08830:+00255:+00241:-00181:003160.3142:08830
08831:+00340:-00019:+00433:003160.3142:08831
08832:-00010:-00281:+00000:003165.1923:08832
08833:-00455:-00064:+00047:003165.1923:08833
08834:+00584:-00075:+00243:003165.1923:08834
08835:+00530:-00220:-00153:003165.1923:08835
08836:-00340:+00090:+00015:003165.1923:08836
08837:-00263:+00112:+00035:003165.1923:08837
08838:+00246:+00434:-00142:003163.3879:08838
08839:+00455:+00187:+00245:003163.3879:08839
08840:-00078:+00266:-00170:003163.3879:08840
08841:-00418:+00378:+00170:003163.3879:08841
08842:+00176:+00164:+00008:003163.3879:08842
08843:+00304:+00165:+00075:003163.3879:08843
08844:-00328:+00266:+00418:003160.1953:08844
08845:+00226:-00020:-00016:003160.1953:08845
08846:+00519:+00306:-00144:003160.1953:08846
08847:-00157:+00060:-00015:003160.1953:08847
08848:-00663:+00171:-00073:003160.1953:08848
08849:-00128:+00492:+00219:003160.1953:08849
08850:+00606:-00021:+00183:003160.1953:08850
08851:+00289:+00051:+00213:003173.2973:08851
08852:-00479:+00179:-00113:003173.2973:08852
08853:+00358:-00200:-00469:003173.2973:08853
08854:+00724:+00233:+00222:003173.2973:08854
08855:-00370:+00203:+00459:003173.2973:08855
08856:-00264:-00226:+00437:003173.2973:08856
08857:+00522:+00113:+00429:003171.5634:08857
08858:+00072:-00382:-00604:003171.5634:08858
08859:-00244:+00231:+00030:003171.5634:08859
08860:-00223:+00123:+00377:003171.5634:08860
08861:+00375:-00288:-00405:003171.5634:08861
08862:+00054:-00116:+00069:003171.5634:08862
08863:-00557:+00116:-00058:003168.3862:08863
08864:+00530:+00285:+00040:003168.3862:08864
08865:+00548:+00032:-00222:003168.3862:08865
08866:-00206:+00356:-00221:003168.3862:08866
08867:-00641:-00251:+00718:003168.3862:08867
08868:+00536:+00488:-00033:003168.3862:08868
08869:+00418:-00365:+00539:003168.3862:08869
08870:+00050:+00077:-00109:003165.3601:08870
08871:-00400:-00023:+00392:003165.3601:08871
08872:+00286:-00146:-00100:003165.3601:08872
08873:+00425:-00223:-00220:003165.3601:08873
08874:-00593:+00242:-00124:003165.3601:08874
08875:+00076:-00225:-00146:003165.3601:08875
08876:+00367:+00063:+00193:003179.9321:08876
08877:+00025:+00446:-00108:003179.9321:08877
08878:-00551:-00293:+00202:003179.9321:08878
08879:+00013:+00348:+00126:003179.9321:08879
08880:+00459:-00067:+00211:003179.9321:08880
08881:+00344:-00171:-00007:003179.9321:08881
08882:-00493:+00033:+00291:003160.3610:08882
08883:+00134:+00009:-00281:003160.3610:08883
08884:+00509:-00108:-00010:003160.3610:08884
08885:-00106:+00449:-00033:003160.3610:08885
08886:-00653:-00253:+00124:003160.3610:08886
08887:+00097:+00287:-00117:003160.3610:08887
08888:+00505:+00163:+00020:003160.3610:08888
[truncated: 50,041 more chars]
