# Supplementary material for: Suboptimal Omnidirectional Wheel Design and Implementation
Source: Sensors (Basel). 2021 Jan 28;21(3):865. doi: 10.3390/s21030865 (PMC7865864; doi:10.3390/s21030865)
Supplement: Supplementary file 1 [file sensors-21-00865-s001.zip › 3.-Data 30 Fixed Wheel/ACDATA16.TXT]

00001:-00056:+00059:+00040:002110.5964:00001
00002:-00173:+00097:-00066:002110.5964:00002
00003:-00193:+00269:+00076:002110.5964:00003
00004:+00073:+00126:+00314:002112.1459:00004
00005:+00129:-00005:-00011:002112.1459:00005
00006:+00082:+00398:-00100:002112.1459:00006
00007:-00120:-00045:+00268:002112.1459:00007
00008:-00109:-00067:-00084:002112.1459:00008
00009:-00008:+00109:-00036:002112.1459:00009
00010:+00082:+00019:+00115:002112.1459:00010
00011:+00063:-00082:+00062:002112.1459:00011
00012:+00092:+00103:-00163:002112.1459:00012
00013:-00036:+00099:-00040:002109.1308:00013
00014:-00224:+00088:+00047:002109.1308:00014
00015:-00007:+00016:+00113:002109.1308:00015
00016:+00166:+00149:+00089:002109.1308:00016
00017:+00204:-00002:+00111:002109.1308:00017
00018:+00102:+00005:-00039:002109.1308:00018
00019:-00222:+00061:+00035:002109.1308:00019
00020:-00233:+00080:-00051:002109.1308:00020
00021:-00077:-00020:+00076:002109.1308:00021
00022:+00176:+00112:-00044:002109.1308:00022
00023:+00227:+00099:+00012:002114.2180:00023
00024:+00005:+00029:+00040:002114.2180:00024
00025:-00237:-00074:+00004:002114.2180:00025
00026:-00247:+00106:-00160:002114.2180:00026
00027:+00012:+00113:+00073:002114.2180:00027
00028:+00222:-00005:+00110:002114.2180:00028
00029:+00295:+00090:-00011:002114.2180:00029
00030:-00064:+00055:+00072:002114.2180:00030
00031:-00171:+00077:-00051:002114.2180:00031
00032:-00138:+00194:-00018:002126.7446:00032
00033:+00052:-00032:+00190:002126.7446:00033
00034:+00259:+00145:-00097:002126.7446:00034
00035:+00182:+00055:+00014:002126.7446:00035
00036:-00145:-00007:-00023:002126.7446:00036
00037:-00269:+00049:-00059:002126.7446:00037
00038:-00167:+00030:+00068:002126.7446:00038
00039:+00152:-00052:+00029:002126.7446:00039
00040:+00291:+00098:-00113:002126.7446:00040
00041:+00026:+00076:-00029:002138.4411:00041
00042:-00254:+00031:-00148:002138.4411:00042
00043:-00256:+00002:-00313:002138.4411:00043
00044:-00051:-00048:-00110:002138.4411:00044
00045:+00124:+00093:-00238:002138.4411:00045
00046:+00269:-00131:-00333:002138.4411:00046
00047:-00135:-00114:-00340:002138.4411:00047
00048:-00358:-00027:-00393:002138.4411:00048
00049:-00108:-00113:-00267:002138.4411:00049
00050:+00189:-00190:-00334:002138.4411:00050
00051:+00242:+00028:-00243:002132.4631:00051
00052:-00029:-00026:-00185:002132.4631:00052
00053:-00265:-00107:-00215:002132.4631:00053
00054:-00274:+00045:-00286:002132.4631:00054
00055:-00164:-00042:-00216:002132.4631:00055
00056:+00107:+00182:-00272:002132.4631:00056
00057:+00300:+00076:-00401:002132.4631:00057
00058:-00063:-00051:-00067:002132.4631:00058
00059:-00227:+00203:-00228:002132.4631:00059
00060:-00112:+00010:-00123:002152.8476:00060
00061:+00049:-00032:+00146:002152.8476:00061
00062:+00143:-00028:-00038:002152.8476:00062
00063:+00138:-00092:-00080:002152.8476:00063
00064:-00051:-00106:-00127:002152.8476:00064
00065:-00172:+00028:-00049:002152.8476:00065
00066:-00092:-00053:+00067:002152.8476:00066
00067:-00011:-00169:+00182:002152.8476:00067
00068:+00222:+00019:+00037:002152.8476:00068
00069:-00043:+00084:+00164:002153.4372:00069
00070:-00315:+00202:+00079:002153.4372:00070
00071:-00285:+00142:+00057:002153.4372:00071
00072:+00105:+00132:+00074:002153.4372:00072
00073:+00212:+00263:+00182:002153.4372:00073
00074:-00004:+00124:+00256:002153.4372:00074
00075:-00079:-00002:+00082:002153.4372:00075
00076:-00150:+00088:+00135:002153.4372:00076
00077:-00077:+00053:+00195:002153.4372:00077
00078:+00046:-00045:+00137:002153.4372:00078
00079:+00255:+00031:+00032:002150.9821:00079
00080:+00007:-00016:+00244:002150.9821:00080
00081:-00042:+00142:+00190:002150.9821:00081
00082:-00096:+00081:+00123:002150.9821:00082
00083:-00032:+00110:+00096:002150.9821:00083
00084:+00232:+00147:+00223:002150.9821:00084
00085:+00231:+00166:+00038:002150.9821:00085
00086:+00037:+00207:+00114:002150.9821:00086
00087:-00145:+00180:+00125:002150.9821:00087
00088:-00084:+00199:+00054:002156.6608:00088
00089:+00105:+00023:+00106:002156.6608:00089
00090:+00311:-00026:-00059:002156.6608:00090
00091:+00014:+00121:+00136:002156.6608:00091
00092:-00141:+00028:+00084:002156.6608:00092
00093:-00020:+00070:-00055:002156.6608:00093
00094:+00107:+00056:+00062:002156.6608:00094
00095:+00219:+00199:+00030:002156.6608:00095
00096:+00110:+00127:+00099:002156.6608:00096
00097:-00007:+00157:+00090:002157.1977:00097
00098:+00035:-00004:-00137:002157.1977:00098
00099:+00119:+00320:-00131:002157.1977:00099
00100:+00052:+00103:-00049:002157.1977:00100
00101:+00200:-00228:-00132:002157.1977:00101
00102:+00181:-00001:-00162:002157.1977:00102
00103:-00065:-00178:+00152:002157.1977:00103
00104:-00020:-00019:-00254:002157.1977:00104
00105:+00002:-00049:+00025:002157.1977:00105
00106:+00085:+00013:-00178:002150.9272:00106
00107:+00315:+00007:+00001:002150.9272:00107
00108:+00192:-00084:-00018:002150.9272:00108
00109:-00061:-00035:+00046:002150.9272:00109
00110:-00002:+00111:+00008:002150.9272:00110
00111:+00143:+00029:+00081:002150.9272:00111
00112:+00188:-00001:-00116:002150.9272:00112
00113:+00100:+00057:-00006:002150.9272:00113
00114:-00095:+00098:+00146:002150.9272:00114
00115:-00119:-00052:-00101:002150.9272:00115
00116:-00166:+00008:+00135:002156.5747:00116
00117:+00050:+00194:-00063:002156.5747:00117
00118:+00269:+00103:+00231:002156.5747:00118
00119:+00026:+00102:-00040:002156.5747:00119
00120:-00267:+00115:+00161:002156.5747:00120
00121:-00287:+00048:-00060:002156.5747:00121
00122:+00062:+00132:+00112:002156.5747:00122
00123:+00196:-00011:+00200:002156.5747:00123
00124:+00094:-00003:+00052:002156.5747:00124
00125:-00164:+00329:+00072:002153.3764:00125
00126:-00079:+00038:-00015:002153.3764:00126
00127:-00066:+00056:-00017:002153.3764:00127
00128:+00216:+00269:-00078:002153.3764:00128
00129:+00214:-00016:+00310:002153.3764:00129
00130:+00151:+00289:-00112:002153.3764:00130
00131:-00212:-00066:+00036:002153.3764:00131
00132:-00173:+00187:-00068:002153.3764:00132
00133:+00106:-00013:-00021:002153.3764:00133
00134:+00123:-00028:-00152:002151.0097:00134
00135:+00149:-00073:-00223:002151.0097:00135
00136:-00292:+00007:-00130:002151.0097:00136
00137:-00256:-00132:-00214:002151.0097:00137
00138:-00263:+00025:+00041:002151.0097:00138
00139:+00019:+00155:-00077:002151.0097:00139
00140:+00016:+00087:+00046:002151.0097:00140
00141:+00048:+00146:-00135:002151.0097:00141
00142:-00247:+00088:-00064:002151.0097:00142
00143:-00308:-00046:+00078:002151.0097:00143
00144:-00084:+00094:+00196:002149.0837:00144
00145:+00217:+00007:+00042:002149.0837:00145
00146:+00249:+00069:+00064:002149.0837:00146
00147:-00102:+00111:+00015:002149.0837:00147
00148:-00213:-00033:+00089:002149.0837:00148
00149:-00094:+00046:+00154:002149.0837:00149
00150:+00133:+00143:-00142:002149.0837:00150
00151:+00067:-00012:+00221:002149.0837:00151
00152:-00020:-00046:-00047:002149.0837:00152
00153:-00245:+00176:-00296:002145.8896:00153
00154:-00275:-00043:+00024:002145.8896:00154
00155:-00114:+00107:-00056:002145.8896:00155
00156:+00125:-00098:-00062:002145.8896:00156
00157:+00139:+00144:+00199:002145.8896:00157
00158:-00198:+00089:+00030:002145.8896:00158
00159:-00264:-00045:+00144:002145.8896:00159
00160:-00174:+00259:-00055:002145.8896:00160
00161:+00090:+00109:+00174:002145.8896:00161
00162:+00152:+00067:+00108:002139.8041:00162
00163:+00166:+00067:+00030:002139.8041:00163
00164:-00249:+00224:-00206:002139.8041:00164
00165:-00193:-00153:-00031:002139.8041:00165
00166:-00074:-00021:-00219:002139.8041:00166
00167:+00127:+00034:-00219:002139.8041:00167
00168:+00146:-00021:+00344:002139.8041:00168
00169:-00114:-00122:-00131:002139.8041:00169
00170:-00207:+00224:-00082:002139.8041:00170
00171:-00124:+00116:+00265:002139.8041:00171
00172:-00035:+00255:-00086:002141.5925:00172
00173:+00084:+00046:+00383:002141.5925:00173
00174:+00073:-00015:+00001:002141.5925:00174
00175:-00107:+00196:-00183:002141.5925:00175
00176:-00171:+00083:-00011:002141.5925:00176
00177:-00147:-00164:-00160:002141.5925:00177
00178:+00000:+00187:-00168:002141.5925:00178
00179:+00085:-00005:+00185:002141.5925:00179
00180:-00003:-00160:-00184:002141.5925:00180
00181:-00079:+00155:-00133:002142.1550:00181
00182:-00154:+00046:+00181:002142.1550:00182
00183:+00034:+00148:-00029:002142.1550:00183
00184:+00149:+00276:-00034:002142.1550:00184
00185:+00189:+00057:+00169:002142.1550:00185
00186:+00021:+00166:+00081:002142.1550:00186
00187:-00144:-00093:-00026:002142.1550:00187
00188:-00149:+00144:-00120:002142.1550:00188
00189:+00048:+00126:+00069:002142.1550:00189
00190:+00155:-00007:+00077:002132.4306:00190
00191:+00105:+00122:+00039:002132.4306:00191
00192:-00040:+00225:-00032:002132.4306:00192
00193:-00186:-00106:+00070:002132.4306:00193
00194:-00045:+00168:-00032:002132.4306:00194
00195:+00121:+00095:+00127:002132.4306:00195
00196:+00247:+00065:+00156:002132.4306:00196
00197:+00178:+00041:+00016:002132.4306:00197
00198:-00109:+00044:-00013:002132.4306:00198
00199:-00267:+00105:+00030:002132.4306:00199
00200:-00129:-00001:+00017:002137.9118:00200
00201:+00239:+00075:-00077:002137.9118:00201
00202:+00218:+00005:+00120:002137.9118:00202
00203:+00001:+00043:+00073:002137.9118:00203
00204:-00220:+00026:+00020:002137.9118:00204
00205:-00208:-00051:-00019:002137.9118:00205
00206:-00016:+00201:+00129:002137.9118:00206
00207:+00228:-00027:+00224:002137.9118:00207
00208:+00271:+00048:+00006:002137.9118:00208
00209:-00119:+00116:-00004:002142.1767:00209
00210:-00272:-00017:+00032:002142.1767:00210
00211:-00236:+00047:+00104:002142.1767:00211
00212:+00152:+00078:-00107:002142.1767:00212
00213:+00290:-00006:+00017:002142.1767:00213
00214:+00116:+00039:-00110:002142.1767:00214
00215:-00242:-00057:-00195:002142.1767:00215
00216:-00319:-00040:-00100:002142.1767:00216
00217:-00148:+00208:-00164:002142.1767:00217
00218:+00210:-00238:-00040:002139.9262:00218
00219:+00361:-00108:-00253:002139.9262:00219
00220:-00046:+00080:-00338:002139.9262:00220
00221:-00269:-00148:-00189:002139.9262:00221
00222:-00227:-00103:-00335:002139.9262:00222
00223:+00212:-00040:-00453:002139.9262:00223
00224:+00293:-00203:-00185:002139.9262:00224
00225:+00144:-00142:-00420:002139.9262:00225
00226:-00181:-00254:-00573:002139.9262:00226
00227:-00224:-00100:-00534:002139.9262:00227
00228:-00083:+00081:-00370:002156.7189:00228
00229:+00088:-00159:-00180:002156.7189:00229
00230:+00153:-00015:-00352:002156.7189:00230
00231:+00070:+00062:-00177:002156.7189:00231
00232:-00157:-00032:-00214:002156.7189:00232
00233:-00250:-00203:-00211:002156.7189:00233
00234:-00180:+00255:-00033:002156.7189:00234
00235:-00173:-00071:+00055:002156.7189:00235
00236:+00103:-00169:+00127:002156.7189:00236
00237:-00051:+00035:-00079:002157.3085:00237
00238:-00142:-00095:+00141:002157.3085:00238
00239:-00058:+00229:+00066:002157.3085:00239
00240:+00115:-00171:+00195:002157.3085:00240
00241:+00174:+00151:+00104:002157.3085:00241
00242:-00042:+00160:+00179:002157.3085:00242
00243:-00146:-00001:+00193:002157.3085:00243
00244:-00197:+00363:+00054:002157.3085:00244
00245:+00069:+00095:+00502:002157.3085:00245
00246:+00270:+00074:+00097:002151.1333:00246
00247:+00218:+00106:+00126:002151.1333:00247
00248:-00209:+00015:+00126:002151.1333:00248
00249:-00376:+00034:+00158:002151.1333:00249
00250:-00189:-00003:+00239:002151.1333:00250
00251:-00060:-00001:+00071:002151.1333:00251
00252:+00204:+00136:-00066:002151.1333:00252
00253:+00053:+00079:+00325:002151.1333:00253
00254:-00186:+00200:+00228:002151.1333:00254
00255:-00332:+00123:+00058:002152.9636:00255
00256:-00092:+00192:+00142:002152.9636:00256
00257:+00133:+00221:+00046:002152.9636:00257
00258:+00173:+00059:+00285:002152.9636:00258
00259:-00064:+00155:+00159:002152.9636:00259
00260:-00162:+00161:+00193:002152.9636:00260
00261:-00057:+00012:+00212:002152.9636:00261
00262:+00061:+00069:-00008:002152.9636:00262
00263:+00235:+00128:-00006:002152.9636:00263
00264:+00221:+00211:+00177:002152.9636:00264
00265:+00092:+00201:-00073:002149.7448:00265
00266:-00088:+00148:-00114:002149.7448:00266
00267:-00074:+00111:+00026:002149.7448:00267
00268:+00125:+00039:-00071:002149.7448:00268
00269:+00351:+00076:-00111:002149.7448:00269
00270:+00281:-00181:-00124:002149.7448:00270
00271:-00134:+00071:-00278:002149.7448:00271
00272:-00149:-00033:-00045:002149.7448:00272
00273:-00011:+00042:-00144:002149.7448:00273
00274:+00202:-00018:-00439:002143.6816:00274
00275:+00362:+00064:-00081:002143.6816:00275
00276:+00116:-00115:-00121:002143.6816:00276
00277:-00069:-00068:-00279:002143.6816:00277
00278:-00089:-00018:-00470:002143.6816:00278
00279:+00120:+00063:-00139:002143.6816:00279
00280:+00295:-00071:+00213:002143.6816:00280
00281:+00449:-00292:-00173:002143.6816:00281
00282:+00141:+00093:+00075:002143.6816:00282
00283:-00127:-00004:+00168:002138.0290:00283
00284:-00081:-00055:+00108:002138.0290:00284
00285:+00127:-00018:-00051:002138.0290:00285
00286:+00236:+00225:+00136:002138.0290:00286
00287:+00127:-00219:-00007:002138.0290:00287
00288:-00131:-00060:-00127:002138.0290:00288
00289:-00228:+00006:-00064:002138.0290:00289
00290:-00067:+00293:+00230:002138.0290:00290
00291:+00193:-00080:+00402:002138.0290:00291
00292:+00218:+00053:+00121:002138.0290:00292
00293:-00195:+00204:+00221:002138.6318:00293
00294:-00284:+00355:+00100:002138.6318:00294
00295:-00138:+00062:+00382:002138.6318:00295
00296:+00165:+00079:+00010:002138.6318:00296
00297:+00224:+00285:+00036:002138.6318:00297
00298:-00097:-00058:+00076:002138.6318:00298
00299:-00199:-00056:-00062:002138.6318:00299
00300:-00273:+00426:-00208:002138.6318:00300
00301:+00167:+00114:+00289:002138.6318:00301
00302:+00185:-00125:+00139:002121.6740:00302
00303:+00035:+00435:-00011:002121.6740:00303
00304:-00085:+00256:+00398:002121.6740:00304
00305:-00165:+00031:+00042:002121.6740:00305
00306:-00056:+00436:-00137:002121.6740:00306
00307:+00101:+00072:+00298:002121.6740:00307
00308:+00133:+00034:+00211:002121.6740:00308
00309:+00166:+00140:-00204:002121.6740:00309
00310:-00160:+00160:+00002:002121.6740:00310
00311:-00265:-00084:-00006:002121.6740:00311
00312:-00158:-00028:-00220:002130.6037:00312
00313:+00183:+00065:-00112:002130.6037:00313
00314:+00216:-00097:-00150:002130.6037:00314
00315:+00026:+00018:-00283:002130.6037:00315
00316:-00109:-00131:-00164:002130.6037:00316
00317:-00178:-00042:-00205:002130.6037:00317
00318:-00033:+00222:-00114:002130.6037:00318
00319:+00038:-00231:+00322:002130.6037:00319
00320:+00180:+00209:-00385:002130.6037:00320
00321:-00153:+00079:+00066:002123.9025:00321
00322:-00231:-00066:-00108:002123.9025:00322
00323:-00073:+00135:-00377:002123.9025:00323
00324:+00143:+00000:+00192:002123.9025:00324
00325:+00137:-00095:+00135:002123.9025:00325
00326:-00041:-00071:-00114:002123.9025:00326
00327:-00136:-00103:-00165:002123.9025:00327
00328:-00168:+00100:+00000:002123.9025:00328
00329:+00006:-00042:+00373:002123.9025:00329
00330:+00084:+00189:-00099:002121.6684:00330
00331:+00064:+00313:+00011:002121.6684:00331
00332:-00214:+00218:+00334:002121.6684:00332
00333:-00223:-00143:+00178:002121.6684:00333
00334:-00129:+00361:-00140:002121.6684:00334
00335:-00016:+00135:+00236:002121.6684:00335
00336:-00034:-00234:-00063:002121.6684:00336
00337:+00001:+00077:-00174:002121.6684:00337
00338:-00163:-00003:-00060:002121.6684:00338
00339:-00249:+00038:-00008:002121.6684:00339
00340:-00098:-00132:+00142:002119.6359:00340
00341:+00066:+00254:+00075:002119.6359:00341
00342:+00158:+00164:+00054:002119.6359:00342
00343:-00204:+00209:+00171:002119.6359:00343
00344:-00250:+00209:+00041:002119.6359:00344
00345:-00032:+00157:-00032:002119.6359:00345
00346:-00029:+00223:+00438:002119.6359:00346
00347:-00021:-00204:+00000:002119.6359:00347
00348:+00088:+00130:-00207:002119.6359:00348
00349:+00026:+00051:+00099:002109.3400:00349
00350:-00218:-00326:-00162:002109.3400:00350
00351:-00188:-00023:-00222:002109.3400:00351
00352:-00118:-00108:+00459:002109.3400:00352
00353:+00085:-00096:-00066:002109.3400:00353
00354:+00043:-00055:-00182:002109.3400:00354
00355:-00094:+00295:+00100:002109.3400:00355
00356:-00080:+00090:+00151:002109.3400:00356
00357:-00090:+00052:+00044:002109.3400:00357
00358:+00092:+00027:+00136:002109.3400:00358
00359:+00179:+00271:+00063:002100.0505:00359
00360:+00180:+00061:+00167:002100.0505:00360
00361:-00075:+00062:-00098:002100.0505:00361
00362:-00078:+00109:-00163:002100.0505:00362
00363:-00008:-00004:-00112:002100.0505:00363
00364:+00130:-00032:-00020:002100.0505:00364
00365:+00132:+00036:-00245:002100.0505:00365
00366:+00022:+00037:-00015:002100.0505:00366
00367:-00172:-00146:-00008:002100.0505:00367
00368:-00077:+00160:-00151:002097.8437:00368
00369:+00117:+00197:+00150:002097.8437:00369
00370:+00134:-00029:+00143:002097.8437:00370
00371:+00071:+00143:-00260:002097.8437:00371
00372:-00075:+00264:+00079:002097.8437:00372
00373:-00169:+00063:+00173:002097.8437:00373
00374:+00013:+00006:-00320:002097.8437:00374
00375:+00072:+00103:+00047:002097.8437:00375
00376:+00036:+00160:-00024:002097.8437:00376
00377:+00116:+00044:-00165:002097.8437:00377
00378:-00127:-00024:+00017:002091.4135:00378
00379:-00263:+00025:-00056:002091.4135:00379
00380:-00045:-00021:+00057:002091.4135:00380
00381:+00161:+00055:+00044:002091.4135:00381
00382:+00160:+00129:+00108:002091.4135:00382
00383:+00001:+00026:+00189:002091.4135:00383
00384:-00182:-00033:+00117:002091.4135:00384
00385:-00224:+00117:+00136:002091.4135:00385
00386:+00026:+00148:+00188:002091.4135:00386
00387:+00144:+00067:+00226:002091.4135:00387
00388:+00179:+00131:+00089:002089.3759:00388
00389:-00123:+00026:+00101:002089.3759:00389
00390:-00194:+00052:+00147:002089.3759:00390
00391:-00165:+00110:-00043:002089.3759:00391
00392:-00012:+00100:+00086:002089.3759:00392
00393:+00170:+00070:+00199:002089.3759:00393
00394:+00119:+00052:+00041:002089.3759:00394
00395:-00001:-00082:+00020:002089.3759:00395
00396:-00187:+00169:+00081:002089.3759:00396
00397:-00096:+00060:+00089:002101.4882:00397
00398:+00076:+00207:+00139:002101.4882:00398
00399:+00289:-00076:+00115:002101.4882:00399
00400:+00052:+00217:-00031:002101.4882:00400
00401:-00099:-00154:-00094:002101.4882:00401
00402:-00266:+00122:-00511:002101.4882:00402
00403:-00203:+00041:+00176:002101.4882:00403
00404:+00117:-00074:+00018:002101.4882:00404
00405:+00324:+00083:-00207:002101.4882:00405
00406:+00071:+00045:+00045:002120.1901:00406
00407:-00216:-00084:-00249:002120.1901:00407
00408:-00180:+00016:-00166:002120.1901:00408
00409:-00037:-00003:+00098:002120.1901:00409
00410:+00148:+00027:-00029:002120.1901:00410
00411:+00323:-00024:+00000:002120.1901:00411
00412:-00042:-00104:-00205:002120.1901:00412
00413:-00192:+00072:-00341:002120.1901:00413
00414:-00197:-00121:-00121:002120.1901:00414
00415:+00026:-00132:-00235:002120.1901:00415
00416:+00475:-00038:-00333:002117.9660:00416
00417:+00192:-00089:-00298:002117.9660:00417
00418:-00355:-00116:-00270:002117.9660:00418
00419:-00080:-00084:-00571:002117.9660:00419
00420:+00082:-00159:-00287:002117.9660:00420
00421:+00088:-00070:-00264:002117.9660:00421
00422:+00106:-00043:-00481:002117.9660:00422
00423:+00071:-00018:-00333:002117.9660:00423
00424:-00206:-00048:-00291:002117.9660:00424
00425:-00268:-00052:-00221:002134.2680:00425
00426:+00148:+00232:-00099:002134.2680:00426
00427:+00101:-00082:+00049:002134.2680:00427
00428:-00020:+00175:-00142:002134.2680:00428
00429:-00114:+00129:+00097:002134.2680:00429
00430:-00127:-00137:-00224:002134.2680:00430
00431:-00410:+00248:-00036:002134.2680:00431
00432:-00047:-00030:+00283:002134.2680:00432
00433:+00271:+00061:+00329:002134.2680:00433
00434:+00250:+00202:+00359:002134.2680:00434
00435:-00217:-00065:+00150:002142.2260:00435
00436:-00255:+00238:+00092:002142.2260:00436
00437:-00256:+00066:+00165:002142.2260:00437
00438:+00141:+00104:+00350:002142.2260:00438
00439:+00362:+00189:+00252:002142.2260:00439
00440:+00074:-00035:+00274:002142.2260:00440
00441:-00126:+00168:+00197:002142.2260:00441
00442:-00153:+00123:+00114:002142.2260:00442
00443:+00010:+00097:+00173:002142.2260:00443
00444:+00103:+00245:+00110:002139.8967:00444
00445:+00047:+00051:+00197:002139.8967:00445
00446:-00121:+00127:+00162:002139.8967:00446
00447:-00068:+00127:+00176:002139.8967:00447
00448:-00109:+00088:-00023:002139.8967:00448
00449:-00047:+00028:+00091:002139.8967:00449
00450:+00182:-00071:-00056:002139.8967:00450
00451:+00033:+00058:+00066:002139.8967:00451
00452:-00134:+00127:-00014:002139.8967:00452
00453:-00180:-00052:-00091:002145.3193:00453
00454:+00150:+00045:+00067:002145.3193:00454
00455:+00311:+00021:-00201:002145.3193:00455
00456:+00174:+00109:-00025:002145.3193:00456
00457:-00110:+00053:+00136:002145.3193:00457
00458:-00085:-00027:+00035:002145.3193:00458
00459:+00055:+00285:-00167:002145.3193:00459
00460:+00201:+00108:-00033:002145.3193:00460
00461:+00201:+00040:-00137:002145.3193:00461
00462:+00119:+00166:-00006:002145.3193:00462
00463:+00025:+00058:-00192:002153.4619:00463
00464:-00062:+00154:-00182:002153.4619:00464
00465:-00019:+00085:+00062:002153.4619:00465
00466:+00137:+00032:-00236:002153.4619:00466
00467:+00444:+00172:-00008:002153.4619:00467
00468:+00165:-00129:+00046:002153.4619:00468
00469:-00074:-00036:-00148:002153.4619:00469
00470:-00098:+00047:-00071:002153.4619:00470
00471:+00121:-00031:-00191:002153.4619:00471
00472:+00253:-00044:+00049:002143.6164:00472
00473:+00034:-00078:-00222:002143.6164:00473
00474:+00019:-00052:+00124:002143.6164:00474
00475:-00014:+00043:-00016:002143.6164:00475
00476:+00012:-00071:-00084:002143.6164:00476
00477:+00107:+00158:+00087:002143.6164:00477
00478:+00195:-00148:+00430:002143.6164:00478
00479:+00234:+00007:-00017:002143.6164:00479
00480:+00029:-00020:+00120:002143.6164:00480
00481:-00205:+00075:+00065:002145.3906:00481
00482:-00256:-00008:+00150:002145.3906:00482
00483:+00170:-00040:+00108:002145.3906:00483
00484:+00142:+00037:+00172:002145.3906:00484
00485:-00016:+00022:+00143:002145.3906:00485
00486:-00270:+00057:+00196:002145.3906:00486
00487:-00166:+00077:+00178:002145.3906:00487
00488:+00168:+00212:+00215:002145.3906:00488
00489:+00203:+00228:+00383:002145.3906:00489
00490:+00049:+00111:+00130:002145.3906:00490
00491:-00220:+00281:+00009:002138.4904:00491
00492:-00161:+00091:+00286:002138.4904:00492
00493:-00009:+00247:+00059:002138.4904:00493
00494:+00310:+00047:+00127:002138.4904:00494
00495:+00307:+00188:+00072:002138.4904:00495
00496:-00205:+00025:-00016:002138.4904:00496
00497:-00190:+00032:-00044:002138.4904:00497
00498:+00018:+00106:-00228:002138.4904:00498
00499:-00010:-00072:-00114:002138.4904:00499
00500:+00156:+00064:+00012:002136.2382:00500
00501:+00137:+00141:-00220:002136.2382:00501
00502:-00094:+00126:-00331:002136.2382:00502
00503:-00194:+00216:-00211:002136.2382:00503
00504:-00125:-00207:-00290:002136.2382:00504
00505:+00128:+00043:-00417:002136.2382:00505
00506:+00184:+00022:-00305:002136.2382:00506
00507:+00001:-00248:-00069:002136.2382:00507
00508:-00156:-00116:-00223:002136.2382:00508
00509:-00138:+00037:-00180:002137.9799:00509
00510:-00053:+00229:+00067:002137.9799:00510
00511:+00192:-00008:+00254:002137.9799:00511
00512:+00129:-00001:-00143:002137.9799:00512
00513:-00210:+00273:-00213:002137.9799:00513
00514:-00164:+00129:+00171:002137.9799:00514
00515:-00145:-00072:-00029:002137.9799:00515
00516:-00030:+00000:-00053:002137.9799:00516
00517:+00068:+00195:+00086:002137.9799:00517
00518:-00081:-00120:-00046:002137.9799:00518
00519:-00301:-00003:-00123:002138.5502:00519
00520:-00184:+00047:+00004:002138.5502:00520
00521:-00038:-00014:+00275:002138.5502:00521
00522:-00071:-00015:-00027:002138.5502:00522
00523:+00046:+00165:+00388:002138.5502:00523
00524:-00092:+00267:+00142:002138.5502:00524
00525:-00126:+00017:+00271:002138.5502:00525
00526:-00094:+00129:+00171:002138.5502:00526
00527:-00052:+00167:+00035:002138.5502:00527
00528:+00011:-00029:+00274:002125.2233:00528
00529:+00069:+00079:-00022:002125.2233:00529
00530:-00227:+00094:-00086:002125.2233:00530
00531:-00301:+00003:+00130:002125.2233:00531
00532:-00167:+00084:-00061:002125.2233:00532
00533:+00019:+00035:+00075:002125.2233:00533
00534:+00114:-00009:+00168:002125.2233:00534
00535:-00102:+00118:-00065:002125.2233:00535
00536:-00213:+00173:+00042:002125.2233:00536
00537:-00151:+00040:-00068:002130.5415:00537
00538:+00027:+00177:+00055:002130.5415:00538
00539:+00060:+00026:-00009:002130.5415:00539
00540:+00066:+00124:-00109:002130.5415:00540
00541:-00104:+00117:-00165:002130.5415:00541
00542:-00224:-00071:-00102:002130.5415:00542
00543:-00144:-00039:-00162:002130.5415:00543
00544:+00004:+00057:-00262:002130.5415:00544
00545:+00065:-00125:-00007:002130.5415:00545
00546:+00078:-00044:-00216:002130.5415:00546
00547:+00007:+00137:-00246:002131.1416:00547
00548:-00126:+00103:+00217:002131.1416:00548
00549:-00075:+00076:+00026:002131.1416:00549
00550:+00104:+00044:-00256:002131.1416:00550
00551:+00238:+00100:+00038:002131.1416:00551
00552:+00165:+00165:-00193:002131.1416:00552
00553:-00194:-00030:-00166:002131.1416:00553
00554:-00141:+00076:-00104:002131.1416:00554
00555:+00001:+00058:-00043:002131.1416:00555
00556:+00146:-00083:+00012:002117.9152:00556
00557:+00111:+00032:-00052:002117.9152:00557
00558:-00002:-00001:+00011:002117.9152:00558
00559:-00231:+00106:-00008:002117.9152:00559
00560:-00014:+00057:+00230:002117.9152:00560
00561:+00145:+00028:+00010:002117.9152:00561
00562:+00314:+00249:+00034:002117.9152:00562
00563:+00031:-00005:+00191:002117.9152:00563
00564:-00203:+00160:-00297:002117.9152:00564
00565:-00127:+00096:+00162:002117.9152:00565
00566:+00026:+00097:+00063:002123.2058:00566
00567:+00237:+00041:+00161:002123.2058:00567
00568:-00043:+00010:+00105:002123.2058:00568
00569:-00188:+00100:+00119:002123.2058:00569
00570:-00230:-00005:+00080:002123.2058:00570
00571:-00022:+00076:+00071:002123.2058:00571
00572:-00007:+00155:+00143:002123.2058:00572
00573:+00195:+00092:+00183:002123.2058:00573
00574:+00122:+00079:+00089:002123.2058:00574
00575:-00013:+00157:-00039:002120.1982:00575
00576:-00267:-00001:+00087:002120.1982:00576
00577:-00109:+00142:+00156:002120.1982:00577
00578:+00169:-00069:+00142:002120.1982:00578
00579:+00311:+00180:+00018:002120.1982:00579
00580:+00090:-00005:-00039:002120.1982:00580
00581:-00268:+00020:-00170:002120.1982:00581
00582:-00233:+00050:-00056:002120.1982:00582
00583:-00070:+00055:+00090:002120.1982:00583
00584:+00259:+00084:+00086:002120.1982:00584
00585:+00149:-00023:+00037:002117.9660:00585
00586:-00062:+00163:-00293:002117.9660:00586
00587:-00136:+00037:+00030:002117.9660:00587
00588:-00157:-00143:-00198:002117.9660:00588
00589:+00040:+00127:-00228:002117.9660:00589
00590:+00187:-00183:-00125:002117.9660:00590
00591:+00234:-00187:-00224:002117.9660:00591
00592:-00068:-00086:-00328:002117.9660:00592
00593:-00152:-00231:-00405:002117.9660:00593
00594:-00229:+00095:-00454:002134.2624:00594
00595:+00158:-00241:-00118:002134.2624:00595
00596:+00265:-00087:-00184:002134.2624:00596
00597:+00114:+00019:-00455:002134.2624:00597
00598:-00133:-00104:-00259:002134.2624:00598
00599:-00199:+00122:-00467:002134.2624:00599
00600:+00108:-00064:-00190:002134.2624:00600
00601:+00282:-00056:-00331:002134.2624:00601
00602:+00181:-00142:-00274:002134.2624:00602
00603:-00221:-00006:-00249:002142.2778:00603
00604:-00230:-00141:-00310:002142.2778:00604
00605:-00201:-00014:-00283:002142.2778:00605
00606:+00071:-00038:-00093:002142.2778:00606
00607:+00059:-00148:-00172:002142.2778:00607
00608:+00153:+00060:+00011:002142.2778:00608
00609:-00015:-00043:-00053:002142.2778:00609
00610:-00238:+00120:-00075:002142.2778:00610
00611:-00213:+00162:+00285:002142.2778:00611
00612:+00026:+00051:+00137:002142.2778:00612
00613:+00241:+00161:+00209:002136.2626:00613
00614:-00088:+00107:+00026:002136.2626:00614
00615:-00194:-00005:+00100:002136.2626:00615
00616:-00180:+00015:+00193:002136.2626:00616
00617:-00065:+00045:+00012:002136.2626:00617
00618:+00019:+00022:+00540:002136.2626:00618
00619:+00227:+00086:+00326:002136.2626:00619
00620:+00116:+00136:+00273:002136.2626:00620
00621:-00153:+00179:+00254:002136.2626:00621
00622:-00170:+00198:+00021:002145.4675:00622
00623:-00080:+00180:+00225:002145.4675:00623
00624:+00040:+00084:+00144:002145.4675:00624
00625:-00018:+00075:+00196:002145.4675:00625
00626:-00131:+00092:+00191:002145.4675:00626
00627:-00225:+00016:+00066:002145.4675:00627
00628:-00140:+00052:-00065:002145.4675:00628
00629:+00012:+00026:+00217:002145.4675:00629
00630:+00141:-00002:+00114:002145.4675:00630
00631:+00053:+00032:+00124:002146.0627:00631
00632:-00130:-00010:+00021:002146.0627:00632
00633:+00034:+00104:-00404:002146.0627:00633
00634:+00207:+00082:-00154:002146.0627:00634
00635:+00237:-00068:-00053:002146.0627:00635
00636:+00256:+00007:-00364:002146.0627:00636
00637:+00095:-00064:+00211:002146.0627:00637
00638:-00045:+00050:-00036:002146.0627:00638
00639:+00021:+00217:-00214:002146.0627:00639
00640:+00139:+00275:-00066:002146.0627:00640
00641:+00309:+00277:+00146:002136.2761:00641
00642:+00323:+00054:+00108:002136.2761:00642
00643:+00044:+00232:-00352:002136.2761:00643
00644:-00176:+00336:-00162:002136.2761:00644
00645:-00079:-00160:-00195:002136.2761:00645
00646:+00226:-00091:-00241:002136.2761:00646
00647:+00207:-00268:-00238:002136.2761:00647
00648:+00022:+00100:-00019:002136.2761:00648
00649:-00195:-00208:+00204:002136.2761:00649
00650:-00030:+00158:-00183:002137.9580:00650
00651:+00128:+00217:+00085:002137.9580:00651
00652:+00326:+00293:+00215:002137.9580:00652
00653:+00270:-00095:-00287:002137.9580:00653
00654:-00056:+00130:-00146:002137.9580:00654
00655:-00203:+00146:-00037:002137.9580:00655
00656:-00041:+00006:-00111:002137.9580:00656
00657:+00211:-00099:-00047:002137.9580:00657
00658:+00128:-00005:-00208:002137.9580:00658
00659:-00037:-00050:+00175:002134.8000:00659
00660:-00267:-00358:+00102:002134.8000:00660
00661:-00188:+00163:+00121:002134.8000:00661
00662:+00031:-00094:+00597:002134.8000:00662
00663:+00113:-00013:+00198:002134.8000:00663
00664:+00129:+00160:-00049:002134.8000:00664
00665:-00236:+00108:+00370:002134.8000:00665
00666:-00325:+00203:+00147:002134.8000:00666
00667:+00032:+00131:-00125:002134.8000:00667
00668:+00191:+00245:+00215:002134.8000:00668
00669:+00158:+00067:+00075:002117.9233:00669
00670:-00037:+00014:-00118:002117.9233:00670
00671:-00219:+00107:-00130:002117.9233:00671
00672:-00169:+00136:+00252:002117.9233:00672
00673:+00077:+00110:+00379:002117.9233:00673
00674:+00253:+00112:-00026:002117.9233:00674
00675:+00167:+00105:+00101:002117.9233:00675
00676:-00148:+00101:+00126:002117.9233:00676
00677:-00188:+00190:-00193:002117.9233:00677
00678:-00104:+00130:+00153:002126.8066:00678
00679:+00036:+00123:-00144:002126.8066:00679
00680:+00177:+00009:-00169:002126.8066:00680
00681:+00063:+00078:-00315:002126.8066:00681
00682:-00107:+00153:-00196:002126.8066:00682
00683:-00314:-00005:-00057:002126.8066:00683
00684:-00067:-00090:-00198:002126.8066:00684
00685:+00022:+00000:-00271:002126.8066:00685
00686:+00213:-00079:-00052:002126.8066:00686
00687:+00058:-00239:-00164:002126.8066:00687
00688:-00097:+00121:-00343:002123.7495:00688
00689:-00313:-00271:-00004:002123.7495:00689
00690:+00012:+00092:-00214:002123.7495:00690
00691:+00190:-00085:-00031:002123.7495:00691
00692:+00199:+00274:-00291:002123.7495:00692
00693:-00039:+00082:+00042:002123.7495:00693
00694:-00227:-00208:-00079:002123.7495:00694
00695:-00025:+00096:-00353:002123.7495:00695
00696:+00130:-00084:+00019:002123.7495:00696
00697:+00067:-00169:-00030:002114.2841:00697
00698:-00085:+00022:-00189:002114.2841:00698
00699:-00200:+00195:+00247:002114.2841:00699
00700:-00182:-00082:-00007:002114.2841:00700
00701:-00188:+00082:+00260:002114.2841:00701
00702:+00029:+00213:+00092:002114.2841:00702
00703:+00046:+00357:+00059:002114.2841:00703
00704:-00023:+00094:+00440:002114.2841:00704
00705:-00241:-00199:-00008:002114.2841:00705
00706:-00221:+00394:-00040:002114.2841:00706
00707:-00107:-00054:+00301:002126.8364:00707
00708:+00129:-00041:-00116:002126.8364:00708
00709:-00072:+00044:+00025:002126.8364:00709
00710:-00278:+00215:+00413:002126.8364:00710
00711:-00176:+00061:+00163:002126.8364:00711
00712:+00000:-00015:+00047:002126.8364:00712
00713:-00013:+00334:+00340:002126.8364:00713
00714:+00081:+00134:+00297:002126.8364:00714
00715:+00122:+00021:+00272:002126.8364:00715
00716:-00152:+00264:-00001:002116.4216:00716
00717:-00142:+00146:-00043:002116.4216:00717
00718:-00090:-00006:-00322:002116.4216:00718
00719:+00090:-00048:-00046:002116.4216:00719
00720:+00092:+00318:-00388:002116.4216:00720
00721:-00081:-00106:-00026:002116.4216:00721
00722:-00210:-00175:-00271:002116.4216:00722
00723:-00139:+00187:-00489:002116.4216:00723
00724:-00180:-00123:+00208:002116.4216:00724
00725:+00085:-00056:-00091:002110.6784:00725
00726:+00309:+00079:-00217:002110.6784:00726
00727:+00031:+00097:-00047:002110.6784:00727
00728:-00283:-00022:-00012:002110.6784:00728
00729:-00177:-00007:-00196:002110.6784:00729
00730:+00141:+00067:+00021:002110.6784:00730
00731:+00180:+00109:-00108:002110.6784:00731
00732:+00046:+00104:-00276:002110.6784:00732
00733:-00135:+00020:-00036:002110.6784:00733
00734:-00091:+00056:-00171:002110.6784:00734
00735:-00050:+00020:-00035:002115.8269:00735
00736:+00121:+00003:+00004:002115.8269:00736
00737:+00216:+00100:+00031:002115.8269:00737
00738:-00058:+00035:+00093:002115.8269:00738
00739:-00103:-00070:-00037:002115.8269:00739
00740:-00114:+00001:-00013:002115.8269:00740
00741:+00127:+00176:+00161:002115.8269:00741
00742:+00120:-00097:+00074:002115.8269:00742
00743:+00089:+00107:-00071:002115.8269:00743
00744:-00126:-00024:+00042:002112.8442:00744
00745:-00184:+00076:+00080:002112.8442:00745
00746:-00104:-00065:+00070:002112.8442:00746
00747:+00023:+00020:+00012:002112.8442:00747
00748:+00193:+00141:+00163:002112.8442:00748
00749:+00080:-00002:+00180:002112.8442:00749
00750:-00027:+00065:+00134:002112.8442:00750
00751:-00174:-00037:+00204:002112.8442:00751
00752:-00107:+00202:-00016:002112.8442:00752
00753:+00020:-00099:+00318:002112.8442:00753
00754:+00196:+00124:-00114:002117.9577:00754
00755:+00077:+00020:+00065:002117.9577:00755
00756:-00191:-00083:+00242:002117.9577:00756
00757:-00182:+00079:-00213:002117.9577:00757
00758:-00097:+00080:+00237:002117.9577:00758
00759:+00038:-00092:+00190:002117.9577:00759
00760:+00277:+00169:-00027:002117.9577:00760
00761:+00128:-00074:+00197:002117.9577:00761
00762:-00262:+00291:-00179:002117.9577:00762
00763:-00126:+00048:+00196:002126.8901:00763
00764:-00084:+00092:+00119:002126.8901:00764
00765:+00185:+00156:+00064:002126.8901:00765
00766:+00303:+00040:+00107:002126.8901:00766
00767:+00069:-00033:-00027:002126.8901:00767
00768:-00266:+00039:-00056:002126.8901:00768
00769:-00182:+00185:-00050:002126.8901:00769
00770:-00068:+00021:-00160:002126.8901:00770
00771:+00358:+00054:-00166:002126.8901:00771
00772:+00250:-00002:-00090:002126.8901:00772
00773:-00163:+00102:-00159:002138.5502:00773
00774:-00312:-00067:-00280:002138.5502:00774
00775:-00132:+00157:-00311:002138.5502:00775
00776:+00170:-00112:+00061:002138.5502:00776
00777:+00323:-00111:-00237:002138.5502:00777
00778:+00166:-00038:-00269:002138.5502:00778
00779:-00296:+00090:-00334:002138.5502:00779
00780:-00309:-00023:-00174:002138.5502:00780
00781:+00024:-00031:-00256:002138.5502:00781
00782:+00339:-00014:-00076:002143.6926:00782
00783:+00240:-00018:-00221:002143.6926:00783
00784:-00048:-00161:-00415:002143.6926:00784
00785:-00143:-00097:-00355:002143.6926:00785
00786:-00062:-00007:-00283:002143.6926:00786
00787:+00055:+00018:-00246:002143.6926:00787
00788:+00253:+00066:-00078:002143.6926:00788
00789:+00110:-00129:-00051:002143.6926:00789
00790:-00170:-00017:-00163:002143.6926:00790
00791:-00159:+00194:-00184:002145.4455:00791
00792:-00139:+00038:-00011:002145.4455:00792
00793:-00158:-00023:-00166:002145.4455:00793
00794:+00003:-00040:-00155:002145.4455:00794
00795:+00135:+00041:-00022:002145.4455:00795
00796:+00025:-00113:-00153:002145.4455:00796
00797:-00271:+00016:-00013:002145.4455:00797
00798:-00106:+00042:+00110:002145.4455:00798
00799:+00011:-00110:+00272:002145.4455:00799
00800:+00146:+00095:+00207:002160.9211:00800
00801:-00043:+00101:-00097:002160.9211:00801
00802:-00205:+00044:-00124:002160.9211:00802
00803:-00116:+00088:+00076:002160.9211:00803
00804:+00065:+00206:-00096:002160.9211:00804
00805:+00245:+00103:+00219:002160.9211:00805
00806:-00016:+00075:+00236:002160.9211:00806
00807:-00146:+00105:+00048:002160.9211:00807
00808:-00105:+00206:+00083:002160.9211:00808
00809:+00014:+00159:+00197:002160.9211:00809
00810:+00112:+00002:+00097:002150.9521:00810
00811:+00128:-00023:-00020:002150.9521:00811
00812:-00032:+00182:-00036:002150.9521:00812
00813:-00156:-00023:+00000:002150.9521:00813
00814:-00195:+00136:-00044:002150.9521:00814
00815:-00126:+00016:+00211:002150.9521:00815
00816:+00179:+00152:+00070:002150.9521:00816
00817:+00053:+00054:+00091:002150.9521:00817
00818:+00048:+00085:-00205:002150.9521:00818
00819:-00175:+00194:-00030:002160.3898:00819
00820:+00005:+00136:+00140:002160.3898:00820
00821:+00124:+00058:-00173:002160.3898:00821
00822:+00229:+00064:+00076:002160.3898:00822
00823:+00074:+00147:-00190:002160.3898:00823
00824:+00023:-00024:-00239:002160.3898:00824
00825:-00017:+00173:+00198:002160.3898:00825
00826:-00007:+00155:-00280:002160.3898:00826
00827:+00365:+00184:+00180:002160.3898:00827
00828:+00069:+00038:+00185:002160.9157:00828
00829:-00084:+00160:-00066:002160.9157:00829
00830:-00223:+00208:+00150:002160.9157:00830
00831:+00011:+00133:-00006:002160.9157:00831
00832:+00289:-00034:-00170:002160.9157:00832
00833:+00126:+00080:-00129:002160.9157:00833
00834:-00219:-00063:+00041:002160.9157:00834
00835:-00064:-00020:+00052:002160.9157:00835
00836:+00102:-00066:-00199:002160.9157:00836
00837:+00335:+00053:+00002:002160.9157:00837
00838:+00133:-00014:+00186:002150.9245:00838
00839:-00049:+00054:+00018:002150.9245:00839
00840:-00072:+00021:+00012:002150.9245:00840
00841:-00043:+00174:-00141:002150.9245:00841
00842:-00063:-00044:+00112:002150.9245:00842
00843:+00297:+00061:-00011:002150.9245:00843
00844:+00232:-00007:+00005:002150.9245:00844
00845:+00033:-00054:+00050:002150.9245:00845
00846:-00236:+00013:-00079:002150.9245:00846
00847:-00066:+00003:+00005:002156.5522:00847
00848:+00149:+00054:+00124:002156.5522:00848
00849:+00287:+00015:+00190:002156.5522:00849
00850:-00074:+00024:+00160:002156.5522:00850
00851:-00182:+00262:-00041:002156.5522:00851
00852:-00211:+00059:+00019:002156.5522:00852
00853:-00035:+00200:+00087:002156.5522:00853
00854:+00205:+00006:+00107:002156.5522:00854
00855:+00144:+00115:-00055:002156.5522:00855
00856:-00117:+00181:+00092:002153.3515:00856
00857:-00315:+00041:+00123:002153.3515:00857
00858:-00035:+00128:-00097:002153.3515:00858
00859:+00277:+00070:+00250:002153.3515:00859
00860:+00308:-00018:+00036:002153.3515:00860
00861:+00198:+00002:+00018:002153.3515:00861
00862:-00202:-00018:+00082:002153.3515:00862
00863:-00293:+00070:-00182:002153.3515:00863
00864:-00163:+00075:+00106:002153.3515:00864
00865:+00222:-00050:-00072:002143.4909:00865
00866:+00242:+00162:-00175:002143.4909:00866
00867:-00160:-00105:-00102:002143.4909:00867
00868:-00209:+00089:-00299:002143.4909:00868
00869:-00151:-00038:-00012:002143.4909:00869
00870:-00023:+00132:-00009:002143.4909:00870
00871:+00174:+00025:+00038:002143.4909:00871
00872:+00196:-00172:-00053:002143.4909:00872
00873:-00150:+00081:-00109:002143.4909:00873
00874:-00297:+00026:+00036:002143.4909:00874
00875:-00235:-00063:-00026:002145.3193:00875
00876:+00077:+00008:-00047:002145.3193:00876
00877:+00174:+00000:-00026:002145.3193:00877
00878:+00003:+00069:-00001:002145.3193:00878
00879:-00217:+00023:+00041:002145.3193:00879
00880:-00239:-00001:+00071:002145.3193:00880
00881:-00019:+00208:+00136:002145.3193:00881
00882:+00158:+00006:+00218:002145.3193:00882
00883:+00216:+00154:+00008:002145.3193:00883
00884:-00117:+00061:+00075:002149.6074:00884
00885:-00283:+00136:+00115:002149.6074:00885
00886:-00222:+00038:+00031:002149.6074:00886
00887:+00088:+00109:-00011:002149.6074:00887
00888:+00061:+00169:+00063:002149.6074:00888
00889:-00153:+00044:-00098:002149.6074:00889
00890:-00174:+00073:-00072:002149.6074:00890
00891:-00248:+00053:-00058:002149.6074:00891
00892:-00061:+00100:+00066:002149.6074:00892
00893:+00072:-00018:+00183:002136.2331:00893
00894:+00169:+00215:-00068:002136.2331:00894
00895:-00121:+00042:+00095:002136.2331:00895
00896:-00232:+00115:+00052:002136.2331:00896
00897:-00183:+00075:-00076:002136.2331:00897
00898:+00087:+00130:-00022:002136.2331:00898
00899:+00165:+00079:+00014:002136.2331:00899
00900:+00102:-00004:-00091:002136.2331:00900
00901:-00230:+00064:-00195:002136.2331:00901
00902:-00275:-00008:-00030:002136.2331:00902
00903:-00102:+00003:+00012:002145.4375:00903
00904:+00193:+00007:-00147:002145.4375:00904
00905:+00213:+00028:+00071:002145.4375:00905
00906:-00042:+00070:-00024:002145.4375:00906
00907:-00199:-00028:-00022:002145.4375:00907
00908:-00252:+00086:-00091:002145.4375:00908
00909:+00088:+00118:+00082:002145.4375:00909
00910:+00155:-00058:-00050:002145.4375:00910
00911:+00125:+00065:-00084:002145.4375:00911
00912:-00119:+00038:-00102:002142.2614:00912
00913:-00165:+00091:-00006:002142.2614:00913
00914:-00107:-00008:+00134:002142.2614:00914
00915:+00126:+00042:-00174:002142.2614:00915
00916:+00114:+00079:-00012:002142.2614:00916
00917:+00155:+00090:+00047:002142.2614:00917
00918:-00055:+00031:+00036:002142.2614:00918
00919:-00229:+00125:+00004:002142.2614:00919
00920:+00058:+00143:-00036:002142.2614:00920
00921:+00218:-00019:+00180:002142.2614:00921
00922:+00223:+00117:+00070:002136.2355:00922
00923:-00087:+00091:-00005:002136.2355:00923
00924:-00187:+00122:-00044:002136.2355:00924
00925:-00254:-00121:-00007:002136.2355:00925
00926:-00055:+00010:-00112:002136.2355:00926
00927:+00229:+00045:+00223:002136.2355:00927
00928:+00113:+00132:+00000:002136.2355:00928
00929:-00057:+00053:+00021:002136.2355:00929
00930:-00235:+00105:+00118:002136.2355:00930
00931:-00098:+00188:+00029:002145.3796:00931
00932:+00068:+00132:+00247:002145.3796:00932
00933:+00250:+00018:+00127:002145.3796:00933
00934:-00011:+00231:-00061:002145.3796:00934
00935:-00220:+00162:-00082:002145.3796:00935
00936:-00298:-00130:+00096:002145.3796:00936
00937:-00031:+00120:-00068:002145.3796:00937
00938:+00269:+00067:+00207:002145.3796:00938
00939:+00141:+00124:+00036:002145.3796:00939
00940:+00022:+00159:+00039:002153.3764:00940
00941:-00207:-00011:+00046:002153.3764:00941
00942:-00065:+00270:-00001:002153.3764:00942
00943:+00108:-00022:-00019:002153.3764:00943
00944:+00226:-00018:-00118:002153.3764:00944
00945:+00183:+00188:-00063:002153.3764:00945
00946:-00101:-00004:+00090:002153.3764:00946
00947:-00360:-00006:-00217:002153.3764:00947
00948:-00276:+00134:-00179:002153.3764:00948
00949:+00201:-00122:-00029:002147.3217:00949
00950:+00311:+00020:-00219:002147.3217:00950
00951:+00038:-00105:-00253:002147.3217:00951
00952:-00299:+00014:-00299:002147.3217:00952
00953:-00138:-00081:-00164:002147.3217:00953
00954:+00079:-00156:-00226:002147.3217:00954
00955:+00356:+00067:-00234:002147.3217:00955
00956:+00258:-00131:-00195:002147.3217:00956
00957:-00175:-00062:-00282:002147.3217:00957
00958:-00241:+00035:-00393:002147.3217:00958
00959:-00058:-00202:-00331:002160.5263:00959
00960:+00170:-00064:-00497:002160.5263:00960
00961:+00241:-00057:-00047:002160.5263:00961
00962:-00010:+00072:-00340:002160.5263:00962
00963:-00204:-00034:-00084:002160.5263:00963
00964:-00268:-00045:-00026:002160.5263:00964
00965:-00065:-00004:-00203:002160.5263:00965
00966:+00160:+00191:-00096:002160.5263:00966
00967:+00065:-00012:-00111:002160.5263:00967
00968:-00407:+00059:-00214:002164.8334:00968
00969:-00152:+00018:-00047:002164.8334:00969
00970:-00087:+00023:-00090:002164.8334:00970
00971:-00004:+00033:-00018:002164.8334:00971
00972:+00148:-00195:+00125:002164.8334:00972
00973:+00132:+00048:+00006:002164.8334:00973
00974:-00088:-00084:+00167:002164.8334:00974
00975:-00187:+00018:+00014:002164.8334:00975
00976:-00193:+00136:+00002:002164.8334:00976
00977:+00354:-00018:+00251:002154.8178:00977
00978:+00467:+00212:-00023:002154.8178:00978
00979:-00126:+00174:+00222:002154.8178:00979
00980:-00277:+00141:+00141:002154.8178:00980
00981:-00101:+00287:+00006:002154.8178:00981
00982:+00091:+00135:+00101:002154.8178:00982
00983:+00095:+00057:+00190:002154.8178:00983
00984:+00040:+00113:-00053:002154.8178:00984
00985:-00086:-00021:+00156:002154.8178:00985
00986:-00200:-00109:+00107:002160.4873:00986
00987:-00054:+00021:-00016:002160.4873:00987
00988:+00191:-00170:+00023:002160.4873:00988
00989:+00197:+00076:+00167:002160.4873:00989
00990:-00214:-00079:+00348:002160.4873:00990
00991:-00171:-00021:+00047:002160.4873:00991
00992:+00032:+00414:+00010:002160.4873:00992
00993:+00180:+00191:+00306:002160.4873:00993
00994:+00197:+00139:+00350:002160.4873:00994
00995:+00161:+00204:-00157:002160.4873:00995
00996:-00010:+00171:-00021:002161.0380:00996
00997:-00090:-00006:-00120:002161.0380:00997
00998:-00007:-00201:-00197:002161.0380:00998
00999:+00372:-00212:-00269:002161.0380:00999
01000:+00333:+00214:+00363:002161.0380:01000
01001:+00023:-00041:+00268:002161.0380:01001
01002:-00042:-00061:+00071:002161.0380:01002
01003:-00031:+00312:-00165:002161.0380:01003
01004:+00129:+00231:+00170:002161.0380:01004
01005:+00272:-00127:+00134:002143.6599:01005
01006:+00320:+00046:-00450:002143.6599:01006
01007:-00015:+00090:-00105:002143.6599:01007
01008:-00213:-00056:-00019:002143.6599:01008
01009:-00115:-00131:-00154:002143.6599:01009
01010:+00114:+00006:-00089:002143.6599:01010
01011:+00250:-00081:-00050:002143.6599:01011
01012:+00170:-00006:-00107:002143.6599:01012
01013:-00028:-00094:-00159:002143.6599:01013
01014:-00161:+00163:-00052:002149.2077:01014
01015:+00101:+00051:+00314:002149.2077:01015
01016:+00258:+00016:+00103:002149.2077:01016
01017:+00208:+00246:-00143:002149.2077:01017
01018:-00080:+00127:+00297:002149.2077:01018
01019:-00219:+00046:-00051:002149.2077:01019
01020:-00062:+00127:-00016:002149.2077:01020
01021:+00000:+00116:+00232:002149.2077:01021
01022:+00168:+00063:+00154:002149.2077:01022
01023:+00037:+00106:+00047:002149.2077:01023
01024:-00149:+00113:+00186:002142.2861:01024
01025:-00303:+00141:+00106:002142.2861:01025
01026:+00073:+00100:+00219:002142.2861:01026
01027:+00292:+00106:+00174:002142.2861:01027
01028:+00191:+00027:+00057:002142.2861:01028
01029:+00031:+00095:+00014:002142.2861:01029
01030:-00250:+00036:+00008:002142.2861:01030
01031:-00012:+00195:-00110:002142.2861:01031
01032:+00105:-00018:+00083:002142.2861:01032
01033:+00149:-00181:+00057:002132.5656:01033
01034:+00057:-00052:-00216:002132.5656:01034
01035:-00053:+00058:-00168:002132.5656:01035
01036:-00168:+00070:+00116:002132.5656:01036
01037:-00160:-00090:+00022:002132.5656:01037
01038:+00009:+00324:+00045:002132.5656:01038
01039:+00231:+00184:+00142:002132.5656:01039
01040:+00227:+00141:+00192:002132.5656:01040
01041:-00129:+00141:-00122:002132.5656:01041
01042:-00222:+00207:-00234:002141.7294:01042
01043:-00081:+00024:+00096:002141.7294:01043
01044:+00148:-00268:-00026:002141.7294:01044
01045:+00127:+00092:-00351:002141.7294:01045
01046:-00030:+00012:+00081:002141.7294:01046
01047:-00224:-00135:-00023:002141.7294:01047
01048:-00265:-00114:-00081:002141.7294:01048
01049:+00005:+00228:+00190:002141.7294:01049
01050:+00212:+00218:+00130:002141.7294:01050
01051:+00166:+00065:+00143:002141.7294:01051
01052:-00238:+00261:-00183:002138.5583:01052
01053:-00223:+00243:-00047:002138.5583:01053
01054:-00093:-00176:+00397:002138.5583:01054
01055:+00169:+00020:-00184:002138.5583:01055
01056:+00205:+00229:-00077:002138.5583:01056
01057:-00109:+00015:-00206:002138.5583:01057
01058:-00250:-00293:-00079:002138.5583:01058
01059:-00239:+00011:-00241:002138.5583:01059
01060:+00011:+00077:+00318:002138.5583:01060
01061:+00029:-00110:+00150:002132.5656:01061
01062:+00154:+00335:-00302:002132.5656:01062
01063:-00286:+00184:+00271:002132.5656:01063
01064:-00216:+00301:+00234:002132.5656:01064
01065:-00102:+00058:-00381:002132.5656:01065
01066:+00073:+00059:+00011:002132.5656:01066
01067:-00014:+00321:+00115:002132.5656:01067
01068:-00122:+00016:-00329:002132.5656:01068
01069:-00237:-00059:-00058:002132.5656:01069
01070:-00308:+00102:-00042:002134.3085:01070
01071:+00063:-00013:+00200:002134.3085:01071
01072:+00120:-00039:-00106:002134.3085:01072
01073:+00069:+00276:-00146:002134.3085:01073
01074:-00243:+00033:+00280:002134.3085:01074
01075:-00183:+00291:-00112:002134.3085:01075
01076:-00032:+00079:-00156:002134.3085:01076
01077:+00046:+00102:+00063:002134.3085:01077
01078:+00048:+00217:-00090:002134.3085:01078
01079:+00077:-00061:-00111:002134.3085:01079
01080:-00229:+00044:-00231:002134.8898:01080
01081:-00232:+00173:-00066:002134.8898:01081
01082:+00023:-00048:+00305:002134.8898:01082
01083:+00109:-00102:-00014:002134.8898:01083
01084:+00200:+00270:-00031:002134.8898:01084
01085:-00050:+00110:+00182:002134.8898:01085
01086:-00130:+00234:+00061:002134.8898:01086
01087:-00176:-00025:-00215:002134.8898:01087
01088:+00029:+00113:-00110:002134.8898:01088
01089:+00201:-00125:-00075:002128.9433:01089
01090:+00082:-00151:-00115:002128.9433:01090
01091:-00182:-00022:-00140:002128.9433:01091
01092:-00233:-00073:+00209:002128.9433:01092
01093:-00069:+00079:-00100:002128.9433:01093
01094:+00114:-00264:+00299:002128.9433:01094
01095:+00141:+00186:-00049:002128.9433:01095
01096:+00111:+00270:+00116:002128.9433:01096
01097:-00077:-00088:+00279:002128.9433:01097
01098:-00235:+00194:-00519:002128.9433:01098
01099:+00141:+00234:+00235:002130.5688:01099
01100:+00261:-00281:+00003:002130.5688:01100
01101:+00175:+00076:-00256:002130.5688:01101
01102:-00171:-00059:+00104:002130.5688:01102
01103:-00250:-00002:+00071:002130.5688:01103
01104:-00145:+00008:+00219:002130.5688:01104
01105:+00065:-00163:+00025:002130.5688:01105
01106:+00259:+00138:-00114:002130.5688:01106
01107:+00117:+00176:+00246:002130.5688:01107
01108:-00189:+00157:-00044:002131.1904:01108
01109:-00276:+00181:+00060:002131.1904:01109
01110:+00150:+00215:+00287:002131.1904:01110
01111:+00243:-00010:-00140:002131.1904:01111
01112:+00179:+00195:+00055:002131.1904:01112
01113:+00038:+00057:-00048:002131.1904:01113
01114:-00233:-00138:-00043:002131.1904:01114
01115:-00184:+00150:-00075:002131.1904:01115
01116:-00092:+00012:+00064:002131.1904:01116
01117:+00273:+00091:+00042:002128.8974:01117
01118:+00161:+00023:+00052:002128.8974:01118
01119:-00065:+00103:+00036:002128.8974:01119
01120:-00228:+00141:+00006:002128.8974:01120
01121:-00090:-00073:+00075:002128.8974:01121
01122:+00059:+00256:+00022:002128.8974:01122
01123:+00169:-00003:+00231:002128.8974:01123
01124:+00224:+00059:-00063:002128.8974:01124
01125:-00002:+00048:-00035:002128.8974:01125
01126:-00269:+00025:+00014:002128.8974:01126
01127:-00269:+00058:-00084:002141.7021:01127
01128:+00117:-00019:+00040:002141.7021:01128
01129:+00279:-00050:+00073:002141.7021:01129
01130:+00150:+00159:-00090:002141.7021:01130
01131:-00219:-00033:+00104:002141.7021:01131
01132:-00250:+00076:-00009:002141.7021:01132
01133:+00031:+00110:+00035:002141.7021:01133
01134:+00234:+00024:+00066:002141.7021:01134
01135:+00215:+00017:-00002:002141.7021:01135
01136:-00085:+00042:+00002:002146.0241:01136
01137:-00181:-00014:-00258:002146.0241:01137
01138:-00245:+00007:-00208:002146.0241:01138
01139:+00054:-00156:+00009:002146.0241:01139
01140:+00151:+00077:-00181:002146.0241:01140
01141:+00193:+00029:-00341:002146.0241:01141
01142:-00231:+00092:-00295:002146.0241:01142
01143:-00373:-00130:-00171:002146.0241:01143
01144:-00030:-00079:-00104:002146.0241:01144
01145:+00171:+00040:-00338:002147.3081:01145
01146:+00211:-00078:-00100:002147.3081:01146
01147:-00121:-00230:-00266:002147.3081:01147
01148:-00175:-00137:-00829:002147.3081:01148
01149:-00136:-00102:-00290:002147.3081:01149
01150:+00071:-00163:-00418:002147.3081:01150
01151:+00272:+00053:-00257:002147.3081:01151
01152:+00213:+00095:-00270:002147.3081:01152
01153:-00235:-00039:-00209:002147.3081:01153
01154:-00260:+00081:-00056:002147.3081:01154
01155:+00157:+00006:-00044:002156.6662:01155
01156:+00214:+00156:-00083:002156.6662:01156
01157:+00073:+00023:-00016:002156.6662:01157
01158:-00138:-00040:-00087:002156.6662:01158
01159:-00211:+00212:-00243:002156.6662:01159
01160:-00223:+00024:-00069:002156.6662:01160
01161:-00024:+00131:+00143:002156.6662:01161
01162:+00073:+00073:+00197:002156.6662:01162
01163:+00137:+00150:+00038:002156.6662:01163
01164:-00304:+00249:-00053:002161.0712:01164
01165:-00339:-00025:+00175:002161.0712:01165
01166:-00128:+00270:-00050:002161.0712:01166
01167:+00222:+00139:+00186:002161.0712:01167
01168:+00194:+00021:+00247:002161.0712:01168
01169:-00055:-00013:+00092:002161.0712:01169
01170:-00161:+00068:+00070:002161.0712:01170
01171:-00221:+00151:+00230:002161.0712:01171
01172:-00003:+00061:+00208:002161.0712:01172
01173:+00238:+00034:+00173:002154.8618:01173
01174:+00261:+00058:+00218:002154.8618:01174
01175:-00180:+00009:+00255:002154.8618:01175
01176:-00221:-00083:+00133:002154.8618:01176
01177:-00068:+00185:-00056:002154.8618:01177
01178:-00009:-00061:+00216:002154.8618:01178
01179:+00127:-00035:+00044:002154.8618:01179
01180:+00024:+00021:-00009:002154.8618:01180
01181:-00041:+00034:+00021:002154.8618:01181
01182:-00189:-00003:+00021:002156.7189:01182
01183:+00076:+00100:-00004:002156.7189:01183
01184:+00219:+00135:-00099:002156.7189:01184
01185:+00260:+00222:+00072:002156.7189:01185
01186:-00007:+00100:+00187:002156.7189:01186
01187:-00070:+00197:-00040:002156.7189:01187
01188:+00052:+00188:+00033:002156.7189:01188
01189:+00228:+00102:+00027:002156.7189:01189
01190:+00321:+00036:-00063:002156.7189:01190
01191:+00116:+00117:-00115:002156.7189:01191
01192:+00026:+00200:-00132:002153.5256:01192
01193:-00124:-00022:-00235:002153.5256:01193
01194:+00113:+00302:-00026:002153.5256:01194
01195:+00227:+00023:-00098:002153.5256:01195
01196:+00463:+00180:-00052:002153.5256:01196
01197:+00071:-00078:+00147:002153.5256:01197
01198:-00138:+00006:-00145:002153.5256:01198
01199:-00138:+00109:-00150:002153.5256:01199
01200:+00018:-00170:-00223:002153.5256:01200
01201:+00162:-00057:-00336:002147.3654:01201
01202:+00137:-00126:+00016:002147.3654:01202
01203:-00033:+00015:+00081:002147.3654:01203
01204:-00006:-00091:+00045:002147.3654:01204
01205:-00029:-00024:+00123:002147.3654:01205
01206:+00102:+00063:-00195:002147.3654:01206
01207:+00282:+00097:+00226:002147.3654:01207
01208:+00244:+00268:-00081:002147.3654:01208
01209:-00179:+00046:-00199:002147.3654:01209
01210:-00204:+00180:+00003:002152.8723:01210
01211:-00149:+00047:+00275:002152.8723:01211
01212:+00279:+00059:+00035:002152.8723:01212
01213:+00280:-00049:+00057:002152.8723:01213
01214:-00002:+00081:+00153:002152.8723:01214
01215:-00279:-00038:+00173:002152.8723:01215
01216:-00255:-00090:+00114:002152.8723:01216
01217:+00086:+00291:+00210:002152.8723:01217
01218:+00097:+00013:+00313:002152.8723:01218
01219:+00073:-00140:+00170:002152.8723:01219
01220:-00155:+00353:-00036:002145.9638:01220
01221:-00185:+00236:+00127:002145.9638:01221
01222:-00212:+00268:-00264:002145.9638:01222
01223:+00196:+00205:+00149:002145.9638:01223
01224:+00138:-00010:+00124:002145.9638:01224
01225:+00265:+00277:-00076:002145.9638:01225
01226:-00237:-00113:+00134:002145.9638:01226
01227:-00224:+00199:-00148:002145.9638:01227
01228:-00038:+00119:+00131:002145.9638:01228
01229:+00171:-00084:+00026:002147.3051:01229
01230:+00111:+00188:-00011:002147.3051:01230
01231:-00131:+00388:-00069:002147.3051:01231
01232:-00239:-00221:+00027:002147.3051:01232
01233:-00075:+00081:-00058:002147.3051:01233
01234:+00091:+00075:-00027:002147.3051:01234
01235:+00147:+00060:+00045:002147.3051:01235
01236:-00006:+00031:-00257:002147.3051:01236
01237:-00162:-00130:-00252:002147.3051:01237
01238:-00216:-00096:-00015:002149.1113:01238
01239:-00172:+00131:-00224:002149.1113:01239
01240:+00243:-00039:+00131:002149.1113:01240
01241:+00168:+00043:-00072:002149.1113:01241
01242:-00114:+00012:-00149:002149.1113:01242
01243:-00210:-00138:-00061:002149.1113:01243
01244:-00137:-00259:-00076:002149.1113:01244
01245:+00126:+00116:-00020:002149.1113:01245
01246:+00109:-00017:-00070:002149.1113:01246
01247:-00142:-00149:-00060:002149.1113:01247
01248:-00269:+00121:-00070:002153.4482:01248
01249:-00169:+00123:-00002:002153.4482:01249
01250:+00084:+00199:+00143:002153.4482:01250
01251:-00104:+00026:+00031:002153.4482:01251
01252:-00017:-00008:+00199:002153.4482:01252
01253:-00131:+00288:-00078:002153.4482:01253
01254:-00196:-00015:+00243:002153.4482:01254
01255:-00111:-00103:+00017:002153.4482:01255
01256:+00131:+00198:-00050:002153.4482:01256
01257:+00161:+00092:+00193:002139.9074:01257
01258:-00099:-00169:-00113:002139.9074:01258
01259:-00190:+00292:-00103:002139.9074:01259
01260:-00080:+00052:+00439:002139.9074:01260
01261:-00004:+00155:-00087:002139.9074:01261
01262:+00055:+00076:+00296:002139.9074:01262
01263:-00024:-00058:+00090:002139.9074:01263
01264:+00022:+00380:-00166:002139.9074:01264
01265:-00093:+00110:+00379:002139.9074:01265
01266:-00143:-00050:-00213:002149.1223:01266
01267:+00049:+00317:+00107:002149.1223:01267
01268:+00119:+00084:+00143:002149.1223:01268
01269:+00075:-00189:-00163:002149.1223:01269
01270:-00224:+00045:-00079:002149.1223:01270
01271:-00197:+00473:+00166:002149.1223:01271
01272:-00079:-00179:+00156:002149.1223:01272
01273:+00014:+00139:+00093:002149.1223:01273
01274:+00084:+00323:+00039:002149.1223:01274
01275:+00032:-00141:-00078:002149.1223:01275
01276:-00116:-00113:+00189:002145.9335:01276
01277:-00212:-00130:-00216:002145.9335:01277
01278:+00137:+00195:-00148:002145.9335:01278
01279:+00140:+00236:-00142:002145.9335:01279
01280:+00204:-00247:+00094:002145.9335:01280
01281:+00061:+00053:-00115:002145.9335:01281
01282:-00159:+00203:+00196:002145.9335:01282
01283:-00077:+00108:+00007:002145.9335:01283
01284:+00172:+00267:+00287:002145.9335:01284
01285:+00208:+00221:+00094:002139.9262:01285
01286:+00073:+00170:-00164:002139.9262:01286
01287:-00118:+00089:-00013:002139.9262:01287
01288:-00173:+00004:-00170:002139.9262:01288
01289:-00174:+00219:-00047:002139.9262:01289
01290:+00193:+00095:+00124:002139.9262:01290
01291:+00205:-00198:-00145:002139.9262:01291
01292:+00099:+00215:-00155:002139.9262:01292
01293:-00207:-00016:+00148:002139.9262:01293
01294:-00111:+00049:-00122:002137.9279:01294
01295:+00036:+00247:+00062:002137.9279:01295
01296:+00273:+00098:+00183:002137.9279:01296
01297:+00115:+00075:+00007:002137.9279:01297
01298:-00145:+00098:-00005:002137.9279:01298
01299:-00239:+00046:-00056:002137.9279:01299
01300:-00103:+00229:+00019:002137.9279:01300
01301:+00253:+00085:+00061:002137.9279:01301
01302:+00133:-00074:+00042:002137.9279:01302
01303:+00028:+00058:-00082:002137.9279:01303
01304:-00284:-00044:+00107:002142.2448:01304
01305:-00170:+00058:-00127:002142.2448:01305
01306:-00006:+00179:+00039:002142.2448:01306
01307:+00214:-00004:+00163:002142.2448:01307
01308:+00163:+00089:-00027:002142.2448:01308
01309:-00107:+00026:-00024:002142.2448:01309
01310:-00224:+00073:+00112:002142.2448:01310
01311:-00136:+00138:-00040:002142.2448:01311
01312:+00133:-00043:+00081:002142.2448:01312
01313:+00162:+00113:+00056:002136.2111:01313
01314:+00107:+00016:-00067:002136.2111:01314
01315:-00194:-00036:-00076:002136.2111:01315
01316:-00207:+00031:-00068:002136.2111:01316
01317:-00112:+00087:+00076:002136.2111:01317
01318:+00133:+00022:+00173:002136.2111:01318
01319:+00176:+00024:+00010:002136.2111:01319
01320:+00045:+00076:+00093:002136.2111:01320
01321:-00140:+00171:-00031:002136.2111:01321
01322:-00169:-00023:-00005:002145.4291:01322
01323:-00128:+00098:+00016:002145.4291:01323
01324:+00180:+00018:-00065:002145.4291:01324
01325:+00283:-00095:+00077:002145.4291:01325
01326:-00080:+00014:-00216:002145.4291:01326
01327:-00319:-00203:-00151:002145.4291:01327
01328:-00292:-00079:-00265:002145.4291:01328
01329:+00175:+00127:-00170:002145.4291:01329
01330:+00238:-00155:-00121:002145.4291:01330
01331:+00067:-00007:-00647:002145.4291:01331
01332:-00153:-00174:-00158:002153.4870:01332
01333:-00213:-00368:-00524:002153.4870:01333
01334:-00052:+00097:-00558:002153.4870:01334
01335:+00210:-00352:-00205:002153.4870:01335
01336:+00249:+00066:-00358:002153.4870:01336
01337:-00121:-00234:-00309:002153.4870:01337
01338:-00304:-00208:-00533:002153.4870:01338
01339:-00101:+00247:-00607:002153.4870:01339
01340:+00136:-00203:+00024:002153.4870:01340
01341:+00080:-00215:-00088:002151.1633:01341
01342:-00017:+00052:-00347:002151.1633:01342
01343:-00049:-00106:-00023:002151.1633:01343
01344:-00139:-00010:-00040:002151.1633:01344
01345:-00208:-00053:-00096:002151.1633:01345
01346:-00137:+00010:+00094:002151.1633:01346
01347:+00173:+00335:+00120:002151.1633:01347
01348:+00129:+00007:+00357:002151.1633:01348
01349:-00007:+00385:-00068:002151.1633:01349
01350:-00334:+00068:+00294:002153.0053:01350
01351:-00121:+00156:+00297:002153.0053:01351
01352:+00123:+00001:+00171:002153.0053:01352
01353:+00156:+00210:+00108:002153.0053:01353
01354:-00201:+00132:+00198:002153.0053:01354
01355:-00240:-00031:+00251:002153.0053:01355
01356:-00055:+00279:+00039:002153.0053:01356
01357:-00031:+00113:+00390:002153.0053:01357
01358:+00073:+00038:+00150:002153.0053:01358
01359:+00033:+00071:+00247:002157.3222:01359
01360:-00064:+00133:+00067:002157.3222:01360
01361:-00187:+00215:-00008:002157.3222:01361
01362:-00048:+00093:+00255:002157.3222:01362
01363:+00084:-00047:+00193:002157.3222:01363
01364:+00200:+00227:-00049:002157.3222:01364
01365:+00071:-00062:+00293:002157.3222:01365
01366:-00141:-00003:-00037:002157.3222:01366
01367:+00044:+00063:-00137:002157.3222:01367
01368:+00089:-00195:+00059:002157.3222:01368
01369:+00307:+00099:-00073:002143.6926:01369
01370:+00109:-00152:+00101:002143.6926:01370
01371:+00074:-00062:-00049:002143.6926:01371
01372:-00133:+00017:-00211:002143.6926:01372
01373:-00105:+00054:-00150:002143.6926:01373
01374:+00024:+00089:-00204:002143.6926:01374
01375:+00374:+00085:-00082:002143.6926:01375
01376:+00273:+00041:-00194:002143.6926:01376
01377:-00027:+00024:-00018:002143.6926:01377
01378:-00121:+00096:-00184:002141.6884:01378
01379:-00005:+00118:-00053:002141.6884:01379
01380:+00278:-00063:-00044:002141.6884:01380
01381:+00255:+00125:-00167:002141.6884:01381
01382:+00120:+00136:-00191:002141.6884:01382
01383:-00103:-00046:-00110:002141.6884:01383
01384:-00103:+00175:+00022:002141.6884:01384
01385:+00173:+00029:+00015:002141.6884:01385
01386:+00356:+00195:-00147:002141.6884:01386
01387:+00229:+00100:+00194:002138.6154:01387
01388:-00029:-00055:-00047:002138.6154:01388
01389:-00088:+00139:-00247:002138.6154:01389
01390:-00031:-00114:+00140:002138.6154:01390
01391:+00173:+00007:+00065:002138.6154:01391
01392:+00268:-00196:+00041:002138.6154:01392
01393:+00073:+00113:+00180:002138.6154:01393
01394:-00192:+00136:+00256:002138.6154:01394
01395:-00193:+00082:+00210:002138.6154:01395
01396:-00009:+00166:+00045:002138.6154:01396
01397:+00275:+00225:+00271:002128.9404:01397
01398:+00180:-00159:+00384:002128.9404:01398
01399:-00124:+00024:-00126:002128.9404:01399
01400:-00255:+00197:-00216:002128.9404:01400
01401:-00235:-00079:+00282:002128.9404:01401
01402:+00116:-00279:+00146:002128.9404:01402
01403:+00253:-00066:-00186:002128.9404:01403
01404:+00045:+00104:+00576:002128.9404:01404
01405:-00260:+00069:+00343:002128.9404:01405
01406:-00157:+00322:+00238:002130.5766:01406
01407:+00094:+00172:+00369:002130.5766:01407
01408:+00158:+00289:+00146:002130.5766:01408
01409:+00199:+00009:-00207:002130.5766:01409
01410:-00073:+00188:-00056:002130.5766:01410
01411:-00251:+00224:-00174:002130.5766:01411
01412:-00211:+00088:-00046:002130.5766:01412
01413:+00042:+00138:-00241:002130.5766:01413
01414:+00073:-00038:+00053:002130.5766:01414
01415:+00056:+00144:-00226:002130.5766:01415
01416:-00173:-00047:-00208:002131.1687:01416
01417:-00280:+00105:-00148:002131.1687:01417
01418:-00066:+00073:-00185:002131.1687:01418
01419:+00135:-00075:-00087:002131.1687:01419
01420:+00256:+00078:-00206:002131.1687:01420
01421:-00158:+00171:-00176:002131.1687:01421
01422:-00194:+00008:-00181:002131.1687:01422
01423:-00174:+00029:-00319:002131.1687:01423
01424:+00088:-00085:-00180:002131.1687:01424
01425:+00053:-00045:-00321:002125.2690:01425
01426:+00036:+00000:-00239:002125.2690:01426
01427:-00130:-00177:-00265:002125.2690:01427
01428:-00173:+00121:-00146:002125.2690:01428
01429:-00109:-00079:+00154:002125.2690:01429
01430:-00014:+00052:-00099:002125.2690:01430
01431:+00157:+00205:-00048:002125.2690:01431
01432:-00128:+00024:+00153:002125.2690:01432
01433:-00247:-00088:+00095:002125.2690:01433
01434:-00080:+00067:-00002:002130.6037:01434
01435:+00119:+00144:+00126:002130.6037:01435
01436:+00088:-00083:+00102:002130.6037:01436
01437:+00023:-00053:+00194:002130.6037:01437
01438:-00082:-00133:+00054:002130.6037:01438
01439:-00192:+00103:+00246:002130.6037:01439
01440:-00088:+00074:+00292:002130.6037:01440
01441:+00028:-00085:+00187:002130.6037:01441
01442:+00023:+00301:+00103:002130.6037:01442
01443:-00097:+00192:+00272:002130.6037:01443
01444:-00257:-00041:+00241:002134.9250:01444
01445:-00138:+00267:-00093:002134.9250:01445
01446:-00044:+00094:+00147:002134.9250:01446
01447:+00016:-00259:+00171:002134.9250:01447
01448:+00069:+00036:-00152:002134.9250:01448
01449:+00007:+00138:-00058:002134.9250:01449
01450:-00242:+00015:+00023:002134.9250:01450
01451:-00262:-00026:-00158:002134.9250:01451
01452:-00105:+00212:-00110:002134.9250:01452
01453:+00186:+00124:-00028:002121.6552:01453
01454:+00121:+00082:-00028:002121.6552:01454
01455:-00087:+00050:-00050:002121.6552:01455
01456:-00173:+00221:-00210:002121.6552:01456
01457:-00107:+00049:+00155:002121.6552:01457
01458:+00019:-00005:-00268:002121.6552:01458
01459:+00216:+00216:-00270:002121.6552:01459
01460:+00208:+00070:-00123:002121.6552:01460
01461:-00069:-00114:-00228:002121.6552:01461
01462:-00153:-00035:-00162:002121.6552:01462
01463:-00163:-00006:-00127:002126.9282:01463
01464:+00193:-00064:-00018:002126.9282:01464
01465:+00180:-00106:-00157:002126.9282:01465
01466:+00013:+00170:-00021:002126.9282:01466
01467:-00208:+00029:+00215:002126.9282:01467
01468:-00090:-00015:+00015:002126.9282:01468
01469:+00092:+00182:+00096:002126.9282:01469
01470:+00162:+00151:+00045:002126.9282:01470
01471:+00084:-00075:+00113:002126.9282:01471
01472:-00125:-00001:-00014:002120.2385:01472
01473:-00071:+00144:-00074:002120.2385:01473
01474:-00057:-00003:+00097:002120.2385:01474
01475:+00127:+00030:+00251:002120.2385:01475
01476:+00169:+00002:+00137:002120.2385:01476
01477:+00055:+00043:+00186:002120.2385:01477
01478:-00260:-00068:+00090:002120.2385:01478
01479:-00194:+00152:-00021:002120.2385:01479
01480:-00057:+00038:+00153:002120.2385:01480
01481:+00249:+00188:+00139:002121.6496:01481
01482:+00185:+00082:+00159:002121.6496:01482
01483:-00124:+00166:+00016:002121.6496:01483
01484:-00209:+00144:+00233:002121.6496:01484
01485:-00104:+00067:-00039:002121.6496:01485
01486:+00136:+00131:+00069:002121.6496:01486
01487:+00192:+00070:+00031:002121.6496:01487
01488:+00116:+00056:-00158:002121.6496:01488
01489:-00157:-00059:+00148:002121.6496:01489
01490:-00172:+00121:-00278:002121.6496:01490
01491:-00119:+00108:+00036:002134.2624:01491
01492:+00269:-00028:+00207:002134.2624:01492
01493:+00326:+00117:-00264:002134.2624:01493
01494:-00006:+00131:+00087:002134.2624:01494
01495:-00234:+00060:-00148:002134.2624:01495
01496:-00223:+00009:-00283:002134.2624:01496
01497:+00064:+00071:+00081:002134.2624:01497
01498:+00085:+00082:-00202:002134.2624:01498
01499:+00243:+00094:+00059:002134.2624:01499
01500:-00097:-00028:-00069:002131.1445:01500
01501:-00199:-00036:-00124:002131.1445:01501
01502:-00235:+00053:-00181:002131.1445:01502
01503:-00018:-00011:-00059:002131.1445:01503
01504:+00199:-00065:-00303:002131.1445:01504
01505:+00202:-00017:-00324:002131.1445:01505
01506:-00034:-00267:-00313:002131.1445:01506
01507:-00145:-00081:-00391:002131.1445:01507
01508:-00098:-00194:-00220:002131.1445:01508
01509:+00226:-00173:-00453:002131.1445:01509
01510:+00196:-00198:-00339:002136.2382:01510
01511:-00110:-00142:-00424:002136.2382:01511
01512:-00255:+00025:-00408:002136.2382:01512
01513:-00195:-00130:-00348:002136.2382:01513
01514:-00063:+00009:-00113:002136.2382:01514
01515:+00068:+00097:-00421:002136.2382:01515
01516:+00102:-00123:-00016:002136.2382:01516
01517:+00043:-00135:-00482:002136.2382:01517
01518:-00213:-00209:-00394:002136.2382:01518
01519:-00284:-00105:-00046:002145.4235:01519
01520:-00008:+00221:+00071:002145.4235:01520
01521:+00267:-00048:+00262:002145.4235:01521
01522:+00204:+00024:-00062:002145.4235:01522
01523:-00365:+00403:-00226:002145.4235:01523
01524:-00157:+00198:+00512:002145.4235:01524
01525:-00118:+00186:+00073:002145.4235:01525
01526:+00130:+00212:-00182:002145.4235:01526
01527:+00105:+00108:+00343:002145.4235:01527
01528:+00073:+00016:+00080:002149.7092:01528
01529:-00288:+00021:+00102:002149.7092:01529
01530:-00263:+00136:+00039:002149.7092:01530
01531:-00120:+00000:+00332:002149.7092:01531
01532:+00286:+00210:+00006:002149.7092:01532
01533:+00187:-00031:+00316:002149.7092:01533
01534:-00156:+00074:+00262:002149.7092:01534
01535:-00157:+00149:-00011:002149.7092:01535
01536:-00028:+00079:+00149:002149.7092:01536
01537:+00177:+00111:-00019:002149.7092:01537
01538:+00136:+00034:+00319:002136.2465:01538
01539:-00011:+00078:+00290:002136.2465:01539
01540:-00248:+00193:-00142:002136.2465:01540
01541:-00194:-00002:+00151:002136.2465:01541
01542:-00102:-00087:-00123:002136.2465:01542
01543:+00220:+00024:-00096:002136.2465:01543
01544:+00239:-00053:+00078:002136.2465:01544
01545:-00114:-00095:-00183:002136.2465:01545
01546:-00177:-00124:-00059:002136.2465:01546
01547:-00075:+00140:-00269:002141.7321:01547
01548:+00208:+00017:-00044:002141.7321:01548
01549:+00221:+00042:+00106:002141.7321:01549
01550:+00170:+00129:-00179:002141.7321:01550
01551:+00058:+00175:-00130:002141.7321:01551
01552:-00011:+00214:-00077:002141.7321:01552
01553:-00082:+00080:-00255:002141.7321:01553
01554:+00160:+00054:-00276:002141.7321:01554
01555:+00241:+00087:-00154:002141.7321:01555
01556:+00241:+00031:-00003:002134.8681:01556
01557:-00057:+00062:-00121:002134.8681:01557
01558:-00216:+00145:-00023:002134.8681:01558
01559:-00093:+00102:-00010:002134.8681:01559
01560:+00024:+00035:+00094:002134.8681:01560
01561:+00237:+00158:-00014:002134.8681:01561
01562:+00090:+00035:-00175:002134.8681:01562
01563:-00067:+00180:+00050:002134.8681:01563
01564:-00249:+00024:-00127:002134.8681:01564
01565:+00160:+00057:-00017:002134.8681:01565
01566:+00340:+00089:+00042:002125.2368:01566
01567:+00113:-00146:+00124:002125.2368:01567
01568:-00088:+00054:-00123:002125.2368:01568
01569:-00188:+00056:+00205:002125.2368:01569
01570:-00005:+00216:+00190:002125.2368:01570
01571:+00173:-00010:+00380:002125.2368:01571
01572:+00342:+00135:-00026:002125.2368:01572
01573:+00025:+00206:+00132:002125.2368:01573
01574:-00176:+00005:+00248:002125.2368:01574
01575:-00165:-00157:+00062:002134.2570:01575
01576:+00054:+00062:-00078:002134.2570:01576
01577:+00147:-00067:+00308:002134.2570:01577
01578:+00042:-00099:+00154:002134.2570:01578
01579:-00053:+00042:-00257:002134.2570:01579
01580:-00299:+00059:+00264:002134.2570:01580
01581:-00192:-00032:+00077:002134.2570:01581
01582:+00074:+00185:-00049:002134.2570:01582
01583:+00325:+00182:+00321:002134.2570:01583
01584:+00030:+00188:+00188:002127.4526:01584
01585:-00171:+00104:+00196:002127.4526:01585
01586:-00193:+00146:-00002:002127.4526:01586
01587:+00148:+00311:+00055:002127.4526:01587
01588:+00274:+00076:-00069:002127.4526:01588
01589:+00287:+00006:-00058:002127.4526:01589
01590:+00066:+00247:-00259:002127.4526:01590
01591:-00183:+00046:+00057:002127.4526:01591
01592:-00124:+00033:-00234:002127.4526:01592
01593:-00046:+00388:-00164:002127.4526:01593
01594:+00133:+00060:+00279:002128.8894:01594
01595:+00009:-00022:-00105:002128.8894:01595
01596:-00159:+00271:-00373:002128.8894:01596
01597:-00199:-00051:-00022:002128.8894:01597
01598:-00138:+00301:-00231:002128.8894:01598
01599:-00025:+00002:-00305:002128.8894:01599
01600:+00224:+00006:-00151:002128.8894:01600
01601:+00071:-00151:-00099:002128.8894:01601
01602:-00108:+00090:-00206:002128.8894:01602
01603:-00119:-00243:-00287:002130.5549:01603
01604:-00086:+00234:-00094:002130.5549:01604
01605:+00259:-00141:+00236:002130.5549:01605
01606:+00093:-00125:-00261:002130.5549:01606
01607:-00108:+00307:-00052:002130.5549:01607
01608:-00261:+00038:+00264:002130.5549:01608
01609:-00130:+00122:+00097:002130.5549:01609
01610:+00170:+00217:-00078:002130.5549:01610
01611:+00037:+00080:+00051:002130.5549:01611
01612:-00028:-00237:+00195:002130.5549:01612
01613:-00205:+00215:-00125:002134.8625:01613
01614:-00224:-00340:+00187:002134.8625:01614
01615:-00078:+00155:+00106:002134.8625:01615
01616:+00162:+00137:+00239:002134.8625:01616
01617:+00085:-00249:+00019:002134.8625:01617
01618:-00176:+00273:+00172:002134.8625:01618
01619:-00192:+00125:+00331:002134.8625:01619
01620:-00107:-00085:+00085:002134.8625:01620
01621:+00143:+00375:+00038:002134.8625:01621
01622:+00103:+00154:+00159:002128.8681:01622
01623:-00021:-00043:+00199:002128.8681:01623
01624:-00141:+00153:-00054:002128.8681:01624
01625:-00100:+00041:-00058:002128.8681:01625
01626:-00032:-00056:+00154:002128.8681:01626
01627:-00027:+00045:-00055:002128.8681:01627
01628:+00047:-00103:+00128:002128.8681:01628
01629:-00036:+00273:-00121:002128.8681:01629
01630:-00256:+00172:+00078:002128.8681:01630
01631:-00390:-00117:+00101:002126.9118:01631
01632:-00027:+00398:-00398:002126.9118:01632
01633:+00225:+00146:+00178:002126.9118:01633
01634:+00104:-00162:-00218:002126.9118:01634
01635:-00231:+00061:-00275:002126.9118:01635
01636:-00200:-00038:-00268:002126.9118:01636
01637:-00075:-00122:-00084:002126.9118:01637
01638:+00101:-00187:-00007:002126.9118:01638
01639:+00195:+00056:-00281:002126.9118:01639
01640:+00100:+00000:-00094:002126.9118:01640
01641:-00146:+00024:-00099:002131.1523:01641
01642:-00177:-00085:-00064:002131.1523:01642
01643:-00008:+00263:-00068:002131.1523:01643
01644:+00129:+00078:+00154:002131.1523:01644
01645:+00156:-00171:-00212:002131.1523:01645
01646:-00103:+00299:-00248:002131.1523:01646
01647:-00299:-00014:+00060:002131.1523:01647
01648:-00210:-00023:-00142:002131.1523:01648
01649:+00133:-00059:-00112:002131.1523:01649
01650:+00165:-00037:-00189:002121.5563:01650
01651:-00003:+00061:+00033:002121.5563:01651
01652:-00170:-00146:+00086:002121.5563:01652
01653:-00027:+00082:+00130:002121.5563:01653
01654:+00021:+00227:+00205:002121.5563:01654
01655:+00070:-00105:+00234:002121.5563:01655
01656:+00138:+00150:+00169:002121.5563:01656
01657:-00005:+00161:+00106:002121.5563:01657
01658:-00144:-00024:+00173:002121.5563:01658
01659:-00181:+00181:-00053:002121.5563:01659
01660:+00181:+00183:-00039:002130.4357:01660
01661:+00162:+00051:+00058:002130.4357:01661
01662:+00072:+00114:+00085:002130.4357:01662
01663:-00141:+00010:+00051:002130.4357:01663
01664:-00157:+00186:+00139:002130.4357:01664
01665:-00098:-00020:+00077:002130.4357:01665
01666:+00037:+00031:-00001:002130.4357:01666
01667:+00066:+00072:+00206:002130.4357:01667
01668:-00019:-00002:+00148:002130.4357:01668
01669:-00093:+00091:+00074:002127.3312:01669
01670:-00200:+00072:+00010:002127.3312:01670
01671:+00015:+00251:+00121:002127.3312:01671
01672:+00151:+00067:-00064:002127.3312:01672
01673:+00227:+00073:-00072:002127.3312:01673
01674:+00066:+00115:+00024:002127.3312:01674
01675:-00167:-00078:+00006:002127.3312:01675
01676:-00227:+00008:-00261:002127.3312:01676
01677:-00157:+00088:-00010:002127.3312:01677
01678:+00168:+00092:+00175:002128.7390:01678
01679:+00144:-00037:+00024:002128.7390:01679
01680:+00006:+00001:+00107:002128.7390:01680
01681:-00228:+00096:-00169:002128.7390:01681
01682:-00195:+00020:+00162:002128.7390:01682
01683:+00002:+00192:-00332:002128.7390:01683
01684:+00166:-00125:-00031:002128.7390:01684
01685:+00269:-00018:-00470:002128.7390:01685
01686:-00127:-00050:-00265:002128.7390:01686
01687:-00449:-00205:+00041:002128.7390:01687
01688:-00287:+00220:-00378:002137.8408:01688
01689:+00153:+00045:+00121:002137.8408:01689
01690:+00145:+00016:-00226:002137.8408:01690
01691:+00068:-00040:-00563:002137.8408:01691
01692:-00250:-00029:-00161:002137.8408:01692
01693:-00305:+00189:-00440:002137.8408:01693
01694:+00034:+00010:-00579:002137.8408:01694
01695:+00207:-00292:-00144:002137.8408:01695
01696:+00175:-00108:-00601:002137.8408:01696
01697:+00007:-00106:-00161:002145.8347:01697
01698:-00166:-00402:-00424:002145.8347:01698
01699:-00054:-00065:-00301:002145.8347:01699
01700:+00198:-00096:+00116:002145.8347:01700
01701:+00236:-00101:-00250:002145.8347:01701
01702:+00207:+00274:-00040:002145.8347:01702
01703:-00125:-00002:+00086:002145.8347:01703
01704:-00179:+00125:-00129:002145.8347:01704
01705:-00217:-00024:-00044:002145.8347:01705
01706:+00080:+00066:-00170:002143.4499:01706
01707:+00220:-00059:+00011:002143.4499:01707
01708:+00059:-00108:+00054:002143.4499:01708
01709:-00432:-00164:+00002:002143.4499:01709
01710:-00452:+00090:+00114:002143.4499:01710
01711:-00106:+00117:+00213:002143.4499:01711
01712:+00128:+00100:+00292:002143.4499:01712
01713:+00138:+00387:+00072:002143.4499:01713
01714:-00190:+00224:+00261:002143.4499:01714
01715:-00157:+00148:+00086:002143.4499:01715
01716:-00007:+00146:-00081:002148.9514:01716
01717:+00089:+00125:+00099:002148.9514:01717
01718:+00183:+00073:+00154:002148.9514:01718
01719:+00173:-00047:+00260:002148.9514:01719
01720:+00103:-00130:+00107:002148.9514:01720
01721:+00031:+00004:+00168:002148.9514:01721
01722:+00147:-00029:+00225:002148.9514:01722
01723:+00218:-00059:+00110:002148.9514:01723
01724:+00135:+00141:+00170:002148.9514:01724
01725:-00135:-00044:+00125:002145.7744:01725
01726:-00159:+00264:+00016:002145.7744:01726
01727:-00082:+00101:+00140:002145.7744:01727
01728:-00024:+00111:-00020:002145.7744:01728
01729:+00100:+00260:-00082:002145.7744:01729
01730:+00007:-00025:+00184:002145.7744:01730
01731:-00043:+00142:-00102:002145.7744:01731
01732:-00124:+00061:+00024:002145.7744:01732
01733:-00130:+00135:-00045:002145.7744:01733
01734:+00034:+00054:+00151:002132.3876:01734
01735:+00386:+00055:+00197:002132.3876:01735
01736:+00105:+00167:+00021:002132.3876:01736
01737:+00002:+00085:+00031:002132.3876:01737
01738:-00008:+00116:-00295:002132.3876:01738
01739:+00125:+00227:-00138:002132.3876:01739
01740:+00314:-00065:+00257:002132.3876:01740
01741:+00220:-00048:-00362:002132.3876:01741
01742:+00051:+00110:-00165:002132.3876:01742
01743:-00148:+00143:+00129:002132.3876:01743
01744:-00056:-00125:-00028:002134.0720:01744
01745:+00112:+00172:+00020:002134.0720:01745
01746:+00170:+00066:+00114:002134.0720:01746
01747:+00157:+00073:+00140:002134.0720:01747
01748:-00150:-00146:-00018:002134.0720:01748
01749:-00372:-00011:-00406:002134.0720:01749
01750:-00114:-00061:+00209:002134.0720:01750
01751:+00118:-00192:-00150:002134.0720:01751
01752:+00216:-00008:-00330:002134.0720:01752
01753:-00091:+00141:+00244:002138.3759:01753
01754:-00185:-00142:-00039:002138.3759:01754
01755:+00063:+00066:+00083:002138.3759:01755
01756:+00218:+00110:+00098:002138.3759:01756
01757:+00203:-00044:+00139:002138.3759:01757
01758:+00406:+00089:-00127:002138.3759:01758
01759:-00049:-00195:+00136:002138.3759:01759
01760:-00185:+00320:-00206:002138.3759:01760
01761:-00063:-00020:+00150:002138.3759:01761
01762:+00372:-00002:+00116:002138.3759:01762
01763:+00277:+00123:-00072:002132.3957:01763
01764:-00039:-00044:+00128:002132.3957:01764
01765:-00382:-00020:+00105:002132.3957:01765
01766:-00291:+00093:-00162:002132.3957:01766
01767:+00000:+00162:+00241:002132.3957:01767
01768:+00048:+00006:+00111:002132.3957:01768
01769:+00067:+00145:-00057:002132.3957:01769
01770:-00094:+00165:+00134:002132.3957:01770
01771:-00202:+00143:+00014:002132.3957:01771
01772:-00209:+00148:-00096:002141.6391:01772
01773:+00087:+00155:-00051:002141.6391:01773
01774:+00216:+00181:+00124:002141.6391:01774
01775:+00145:+00069:-00107:002141.6391:01775
01776:-00110:+00142:+00130:002141.6391:01776
01777:-00223:-00001:-00063:002141.6391:01777
01778:+00094:+00169:-00020:002141.6391:01778
01779:+00157:-00042:+00137:002141.6391:01779
01780:+00158:+00078:-00085:002141.6391:01780
01781:-00080:-00038:-00010:002142.2504:01781
01782:-00258:+00226:-00269:002142.2504:01782
01783:-00216:+00137:-00170:002142.2504:01783
01784:+00049:-00056:-00026:002142.2504:01784
01785:+00109:+00084:-00172:002142.2504:01785
01786:+00092:-00029:+00087:002142.2504:01786
01787:-00275:-00127:-00134:002142.2504:01787
01788:-00144:+00088:-00237:002142.2504:01788
01789:-00046:-00020:+00200:002142.2504:01789
01790:+00134:-00008:-00024:002142.2504:01790
01791:+00215:+00211:+00002:002132.5522:01791
01792:+00016:+00207:+00097:002132.5522:01792
01793:-00222:-00068:+00098:002132.5522:01793
01794:-00154:+00221:-00203:002132.5522:01794
01795:+00141:-00113:+00242:002132.5522:01795
01796:+00277:-00011:-00168:002132.5522:01796
01797:+00054:+00043:-00057:002132.5522:01797
01798:-00278:-00146:-00044:002132.5522:01798
01799:-00241:+00130:-00327:002132.5522:01799
01800:-00003:-00137:+00114:002141.5678:01800
01801:+00067:+00019:-00145:002141.5678:01801
01802:-00041:+00140:-00079:002141.5678:01802
01803:-00139:+00096:+00112:002141.5678:01803
01804:-00226:+00088:-00046:002141.5678:01804
01805:-00123:+00009:-00166:002141.5678:01805
01806:+00089:+00278:+00002:002141.5678:01806
01807:+00067:-00148:+00060:002141.5678:01807
01808:+00131:-00048:-00113:002141.5678:01808
01809:-00125:+00050:-00124:002134.7160:01809
01810:-00151:-00008:-00023:002134.7160:01810
01811:-00028:+00001:+00025:002134.7160:01811
01812:+00106:-00134:-00089:002134.7160:01812
01813:+00200:+00023:+00226:002134.7160:01813
01814:-00048:+00081:+00007:002134.7160:01814
01815:-00207:-00049:-00006:002134.7160:01815
01816:-00155:+00255:-00052:002134.7160:01816
01817:+00052:+00155:+00101:002134.7160:01817
01818:+00016:-00065:+00181:002134.7160:01818
01819:+00089:+00058:-00078:002132.5200:01819
01820:-00161:+00077:+00006:002132.5200:01820
01821:-00229:-00109:-00033:002132.5200:01821
01822:-00124:+00021:-00089:002132.5200:01822
01823:-00024:-00010:+00043:002132.5200:01823
01824:+00155:+00064:+00122:002132.5200:01824
01825:+00058:-00006:+00039:002132.5200:01825
01826:-00053:+00076:+00095:002132.5200:01826
01827:-00050:+00236:+00110:002132.5200:01827
01828:-00037:+00084:+00088:002130.5170:01828
01829:+00047:+00098:+00060:002130.5170:01829
01830:+00189:+00082:-00068:002130.5170:01830
01831:+00127:+00110:-00026:002130.5170:01831
01832:-00197:+00054:-00054:002130.5170:01832
01833:-00106:-00059:-00163:002130.5170:01833
01834:+00023:+00196:-00076:002130.5170:01834
01835:+00111:+00009:+00147:002130.5170:01835
01836:-00008:+00006:+00030:002130.5170:01836
01837:-00079:+00175:+00070:002134.8164:01837
01838:-00140:+00010:+00051:002134.8164:01838
01839:-00074:+00149:-00047:002134.8164:01839
01840:+00020:+00174:+00018:002134.8164:01840
01841:+00176:+00082:-00009:002134.8164:01841
01842:+00181:+00155:-00041:002134.8164:01842
01843:-00136:-00016:+00179:002134.8164:01843
01844:-00175:+00208:-00257:002134.8164:01844
01845:-00103:+00000:+00119:002134.8164:01845
01846:+00137:-00011:+00222:002134.8164:01846
01847:+00204:+00040:-00174:002128.8627:01847
01848:+00061:-00005:-00009:002128.8627:01848
01849:-00178:+00172:+00105:002128.8627:01849
01850:-00135:-00097:-00062:002128.8627:01850
01851:-00002:+00110:+00018:002128.8627:01851
01852:+00076:+00087:+00167:002128.8627:01852
01853:+00177:+00099:+00018:002128.8627:01853
01854:+00039:+00054:+00039:002128.8627:01854
01855:-00360:+00079:-00295:002128.8627:01855
01856:-00341:+00010:+00083:002134.2866:01856
01857:+00121:+00030:+00259:002134.2866:01857
01858:+00262:-00062:-00112:002134.2866:01858
01859:+00143:-00005:+00089:002134.2866:01859
01860:-00296:+00114:+00082:002134.2866:01860
01861:-00234:-00077:-00036:002134.2866:01861
01862:-00035:-00125:+00195:002134.2866:01862
01863:+00145:+00265:-00205:002134.2866:01863
01864:+00147:-00099:+00206:002134.2866:01864
01865:+00034:+00081:-00063:002145.9775:01865
01866:-00111:+00073:-00198:002145.9775:01866
01867:-00187:-00110:-00180:002145.9775:01867
01868:-00043:+00079:-00048:002145.9775:01868
01869:+00106:-00131:-00160:002145.9775:01869
01870:+00234:+00010:+00012:002145.9775:01870
01871:-00264:-00126:+00075:002145.9775:01871
01872:-00267:-00030:-00455:002145.9775:01872
01873:-00164:+00005:-00128:002145.9775:01873
01874:+00033:+00001:-00245:002145.9775:01874
01875:+00127:-00134:-00229:002139.8261:01875
01876:+00090:-00010:-00175:002139.8261:01876
01877:-00222:+00011:-00536:002139.8261:01877
01878:-00282:+00063:-00343:002139.8261:01878
01879:+00065:-00200:+00036:002139.8261:01879
01880:+00232:-00119:-00469:002139.8261:01880
01881:+00239:-00115:+00063:002139.8261:01881
01882:-00223:+00001:-00479:002139.8261:01882
01883:-00174:+00113:-00302:002139.8261:01883
01884:-00053:-00029:-00052:002156.5913:01884
01885:+00110:-00003:-00338:002156.5913:01885
01886:+00094:+00002:-00070:002156.5913:01886
01887:+00052:-00039:-00062:002156.5913:01887
01888:-00059:+00116:-00175:002156.5913:01888
01889:-00284:-00145:-00126:002156.5913:01889
01890:-00153:+00174:-00153:002156.5913:01890
01891:+00046:-00125:-00051:002156.5913:01891
01892:+00210:-00104:+00126:002156.5913:01892
01893:-00103:-00069:+00022:002153.3957:01893
01894:-00126:-00021:-00090:002153.3957:01894
01895:-00319:+00164:+00074:002153.3957:01895
01896:-00071:+00021:+00130:002153.3957:01896
01897:+00020:+00087:+00076:002153.3957:01897
01898:+00258:+00212:+00122:002153.3957:01898
01899:+00121:+00143:+00128:002153.3957:01899
01900:-00158:+00080:-00092:002153.3957:01900
01901:-00186:+00114:+00073:002153.3957:01901
01902:+00009:+00042:-00030:002153.3957:01902
01903:+00264:+00056:+00167:002143.5888:01903
01904:-00002:-00112:+00196:002143.5888:01904
01905:-00033:+00065:+00219:002143.5888:01905
01906:-00148:+00128:+00091:002143.5888:01906
01907:-00032:+00026:+00185:002143.5888:01907
01908:+00081:+00009:-00051:002143.5888:01908
01909:+00277:+00172:+00181:002143.5888:01909
01910:+00129:+00029:+00025:002143.5888:01910
01911:-00162:+00000:-00060:002143.5888:01911
01912:-00134:+00089:+00158:002149.1169:01912
01913:+00045:+00082:-00180:002149.1169:01913
01914:+00292:+00126:+00098:002149.1169:01914
01915:+00090:+00124:+00253:002149.1169:01915
01916:-00051:+00259:-00305:002149.1169:01916
01917:-00033:+00219:+00147:002149.1169:01917
01918:-00035:+00209:+00051:002149.1169:01918
01919:+00203:-00014:-00285:002149.1169:01919
01920:+00348:+00261:-00039:002149.1169:01920
01921:+00151:-00050:-00113:002142.1987:01921
01922:-00062:-00050:-00169:002142.1987:01922
01923:-00147:+00100:-00245:002142.1987:01923
01924:-00119:+00040:+00026:002142.1987:01924
01925:+00225:+00021:-00021:002142.1987:01925
01926:+00331:-00154:-00074:002142.1987:01926
01927:+00057:+00132:+00008:002142.1987:01927
01928:-00137:+00150:+00120:002142.1987:01928
01929:-00178:-00142:-00046:002142.1987:01929
01930:+00135:+00181:+00016:002142.1987:01930
01931:+00331:+00041:+00228:002139.8640:01931
01932:+00244:-00184:+00107:002139.8640:01932
01933:-00175:+00073:-00204:002139.8640:01933
01934:-00076:-00043:-00002:002139.8640:01934
01935:+00001:-00032:-00093:002139.8640:01935
01936:+00162:-00187:+00081:002139.8640:01936
01937:+00165:-00079:-00114:002139.8640:01937
01938:+00039:+00119:+00113:002139.8640:01938
01939:-00305:+00032:+00153:002139.8640:01939
01940:-00293:+00067:+00012:002141.5981:01940
01941:+00070:+00177:+00113:002141.5981:01941
01942:+00259:+00056:+00154:002141.5981:01942
01943:+00096:+00017:+00075:002141.5981:01943
01944:-00181:+00202:-00115:002141.5981:01944
01945:-00244:-00038:+00041:002141.5981:01945
01946:-00143:+00202:-00111:002141.5981:01946
01947:+00147:-00125:+00271:002141.5981:01947
01948:+00179:+00130:+00109:002141.5981:01948
01949:+00120:+00045:+00092:002145.8896:01949
01950:-00222:+00076:-00048:002145.8896:01950
01951:-00293:+00089:+00110:002145.8896:01951
01952:-00019:+00202:-00072:002145.8896:01952
01953:+00429:+00181:+00097:002145.8896:01953
01954:+00291:+00022:+00183:002145.8896:01954
01955:-00204:+00306:-00314:002145.8896:01955
01956:-00295:+00140:+00207:002145.8896:01956
01957:+00003:+00137:-00193:002145.8896:01957
01958:+00091:+00085:-00102:002145.8896:01958
01959:+00044:-00031:+00089:002139.8693:01959
01960:+00165:+00142:-00060:002139.8693:01960
01961:-00113:-00103:-00077:002139.8693:01961
01962:-00183:+00124:-00146:002139.8693:01962
01963:-00112:+00182:+00025:002139.8693:01963
01964:+00118:+00040:+00078:002139.8693:01964
01965:+00185:-00003:-00082:002139.8693:01965
01966:-00162:+00230:-00119:002139.8693:01966
01967:-00245:+00043:-00015:002139.8693:01967
01968:-00108:-00051:-00200:002149.1113:01968
01969:+00118:+00004:-00106:002149.1113:01969
01970:+00035:-00012:-00069:002149.1113:01970
01971:+00007:-00149:-00039:002149.1113:01971
01972:-00183:-00104:-00133:002149.1113:01972
01973:-00180:-00001:+00142:002149.1113:01973
01974:-00058:+00164:+00132:002149.1113:01974
01975:+00208:-00108:+00100:002149.1113:01975
01976:+00160:-00094:+00058:002149.1113:01976
01977:-00048:+00253:-00181:002149.7038:01977
01978:-00133:-00214:+00204:002149.7038:01978
01979:-00142:-00010:-00232:002149.7038:01979
01980:+00126:+00004:-00051:002149.7038:01980
01981:+00098:-00013:+00182:002149.7038:01981
01982:+00082:-00069:-00096:002149.7038:01982
01983:-00150:-00029:-00023:002149.7038:01983
01984:-00183:+00035:+00174:002149.7038:01984
01985:-00002:+00274:+00184:002149.7038:01985
01986:+00145:-00055:+00306:002149.7038:01986
01987:+00068:+00191:+00026:002139.8476:01987
01988:-00213:+00255:+00016:002139.8476:01988
01989:-00275:-00069:+00163:002139.8476:01989
01990:+00006:+00125:-00146:002139.8476:01990
01991:+00062:+00036:+00079:002139.8476:01991
01992:+00075:+00008:+00120:002139.8476:01992
01993:-00049:-00056:+00052:002139.8476:01993
01994:-00061:+00063:-00050:002139.8476:01994
01995:-00144:+00116:+00021:002139.8476:01995
01996:-00045:+00171:+00128:002145.3083:01996
01997:-00010:+00166:+00083:002145.3083:01997
01998:+00165:+00198:+00109:002145.3083:01998
01999:-00113:+00122:-00016:002145.3083:01999
02000:-00231:+00133:-00160:002145.3083:02000
02001:-00149:+00005:+00067:002145.3083:02001
02002:+00000:+00151:-00097:002145.3083:02002
02003:+00118:-00058:+00171:002145.3083:02003
02004:+00050:-00042:-00099:002145.3083:02004
02005:-00047:-00059:-00095:002145.8320:02005
02006:-00151:+00038:+00056:002145.8320:02006
02007:-00050:-00135:+00090:002145.8320:02007
02008:+00051:+00081:+00049:002145.8320:02008
02009:+00198:+00008:+00060:002145.8320:02009
02010:-00048:+00141:-00137:002145.8320:02010
02011:-00169:+00098:-00301:002145.8320:02011
02012:-00128:+00022:+00012:002145.8320:02012
02013:-00037:+00165:-00181:002145.8320:02013
02014:+00168:-00079:+00079:002145.8320:02014
02015:+00045:+00010:-00053:002132.3769:02015
02016:-00042:+00076:-00243:002132.3769:02016
02017:-00170:+00003:+00217:002132.3769:02017
02018:-00094:-00008:-00206:002132.3769:02018
02019:+00056:+00073:-00039:002132.3769:02019
02020:+00134:+00164:+00070:002132.3769:02020
02021:+00057:+00111:+00011:002132.3769:02021
02022:-00112:+00086:-00016:002132.3769:02022
02023:-00047:+00174:-00277:002132.3769:02023
02024:-00032:-00019:+00128:002137.7209:02024
02025:+00113:-00083:+00190:002137.7209:02025
02026:+00121:+00058:-00190:002137.7209:02026
02027:+00043:+00066:+00120:002137.7209:02027
02028:-00281:-00025:-00040:002137.7209:02028
02029:-00156:-00051:-00158:002137.7209:02029
02030:-00043:+00193:+00324:002137.7209:02030
02031:+00146:+00116:+00015:002137.7209:02031
02032:+00229:+00038:+00165:002137.7209:02032
02033:+00031:+00112:-00052:002145.8347:02033
02034:-00287:+00011:+00019:002145.8347:02034
02035:-00171:-00015:-00120:002145.8347:02035
02036:+00037:-00068:+00004:002145.8347:02036
02037:+00108:-00038:+00310:002145.8347:02037
02038:+00183:+00162:+00159:002145.8347:02038
02039:-00043:+00062:+00045:002145.8347:02039
02040:-00256:+00025:+00243:002145.8347:02040
02041:-00266:+00237:-00387:002145.8347:02041
02042:+00249:+00025:+00254:002145.8347:02042
02043:+00221:+00197:+00170:002136.0678:02043
02044:+00054:+00072:-00197:002136.0678:02044
02045:-00164:+00111:+00066:002136.0678:02045
02046:-00185:+00054:+00051:002136.0678:02046
02047:-00112:+00161:-00171:002136.0678:02047
02048:+00172:+00037:+00020:002136.0678:02048
02049:+00275:-00031:+00060:002136.0678:02049
02050:+00072:-00005:-00204:002136.0678:02050
02051:-00140:-00154:-00206:002136.0678:02051
02052:-00267:-00026:-00218:002152.7563:02052
02053:+00069:-00003:-00092:002152.7563:02053
02054:+00208:+00005:-00107:002152.7563:02054
02055:+00139:+00084:-00350:002152.7563:02055
02056:-00182:-00007:-00196:002152.7563:02056
02057:-00191:-00045:-00274:002152.7563:02057
02058:+00003:+00061:-00567:002152.7563:02058
02059:+00201:-00094:-00245:002152.7563:02059
02060:+00224:-00183:-00356:002152.7563:02060
02061:+00012:-00220:-00615:002153.2634:02061
02062:-00078:+00033:-00481:002153.2634:02062
02063:+00056:+00059:-00793:002153.2634:02063
02064:+00018:-00202:-00311:002153.2634:02064
02065:-00207:-00114:-00068:002153.2634:02065
02066:-00020:+00155:-00031:002153.2634:02066
02067:+00080:-00014:+00149:002153.2634:02067
02068:-00110:+00010:-00177:002153.2634:02068
02069:-00395:-00014:-00108:002153.2634:02069
02070:-00241:+00087:-00056:002153.2634:02070
02071:+00206:+00142:-00130:002150.9084:02071
02072:-00132:+00052:+00051:002150.9084:02072
02073:-00406:+00132:+00053:002150.9084:02073
02074:-00342:-00002:+00150:002150.9084:02074
02075:+00109:+00173:+00123:002150.9084:02075
02076:+00235:+00088:+00181:002150.9084:02076
02077:+00256:+00046:+00255:002150.9084:02077
02078:+00102:-00022:+00186:002150.9084:02078
02079:-00131:-00078:+00236:002150.9084:02079
02080:-00086:+00197:+00117:002148.9733:02080
02081:+00110:-00001:+00367:002148.9733:02081
02082:+00282:+00075:+00209:002148.9733:02082
02083:+00130:+00154:+00238:002148.9733:02083
02084:-00077:+00029:+00268:002148.9733:02084
02085:-00181:+00239:-00046:002148.9733:02085
02086:-00023:+00197:+00140:002148.9733:02086
02087:+00026:+00070:+00050:002148.9733:02087
02088:+00105:+00142:-00029:002148.9733:02088
02089:-00082:+00203:+00157:002153.2993:02089
02090:-00181:-00058:+00172:002153.2993:02090
02091:-00046:+00094:-00154:002153.2993:02091
02092:-00030:+00089:+00029:002153.2993:02092
02093:+00136:+00000:+00278:002153.2993:02093
02094:+00048:-00018:+00096:002153.2993:02094
02095:+00004:+00126:+00101:002153.2993:02095
02096:+00049:+00207:+00132:002153.2993:02096
02097:+00093:+00206:+00129:002153.2993:02097
02098:+00208:+00142:-00074:002153.2993:02098
02099:+00313:+00317:-00247:002139.7360:02099
02100:+00223:+00104:-00118:002139.7360:02100
02101:-00143:+00020:-00004:002139.7360:02101
02102:-00093:+00170:-00486:002139.7360:02102
02103:-00003:-00044:-00228:002139.7360:02103
02104:+00222:-00285:-00101:002139.7360:02104
02105:+00197:-00049:-00628:002139.7360:02105
02106:-00116:-00066:+00171:002139.7360:02106
02107:-00339:-00132:-00195:002139.7360:02107
02108:-00171:-00069:-00227:002145.2148:02108
02109:+00162:-00073:+00086:002145.2148:02109
02110:+00232:+00203:-00121:002145.2148:02110
02111:+00212:+00008:+00215:002145.2148:02111
02112:-00083:+00046:-00041:002145.2148:02112
02113:-00098:+00141:-00161:002145.2148:02113
02114:+00050:-00093:-00018:002145.2148:02114
02115:+00087:-00056:-00167:002145.2148:02115
02116:+00238:+00042:-00084:002145.2148:02116
02117:+00172:-00064:+00116:002145.7580:02117
02118:-00035:-00074:+00061:002145.7580:02118
02119:-00209:+00028:+00032:002145.7580:02119
02120:-00056:+00098:+00141:002145.7580:02120
02121:+00312:+00106:+00086:002145.7580:02121
02122:+00263:+00166:+00274:002145.7580:02122
02123:-00077:-00056:+00259:002145.7580:02123
02124:-00257:+00247:+00042:002145.7580:02124
02125:-00043:-00022:+00183:002145.7580:02125
02126:+00120:+00146:-00007:002145.7580:02126
02127:+00125:+00115:+00199:002136.0437:02127
02128:-00050:+00112:+00445:002136.0437:02128
02129:-00168:+00131:+00172:002136.0437:02129
02130:-00215:+00389:+00232:002136.0437:02130
02131:-00074:+00181:+00269:002136.0437:02131
02132:+00258:+00250:+00152:002136.0437:02132
02133:+00389:+00145:+00076:002136.0437:02133
02134:-00099:-00051:-00035:002136.0437:02134
02135:-00250:+00430:+00052:002136.0437:02135
02136:-00209:-00004:-00023:002141.5024:02136
02137:+00173:+00012:-00073:002141.5024:02137
02138:+00095:+00123:-00196:002141.5024:02138
02139:+00000:-00039:-00118:002141.5024:02139
02140:-00107:-00029:+00191:002141.5024:02140
02141:-00226:+00072:-00191:002141.5024:02141
02142:+00009:+00384:-00187:002141.5024:02142
02143:+00106:+00016:+00371:002141.5024:02143
02144:+00172:+00076:-00465:002141.5024:02144
02145:-00026:+00189:+00010:002138.4138:02145
02146:-00118:+00330:-00164:002138.4138:02146
02147:-00154:-00195:-00467:002138.4138:02147
02148:+00149:-00130:-00234:002138.4138:02148
02149:+00120:-00012:-00451:002138.4138:02149
02150:+00037:-00137:-00150:002138.4138:02150
02151:-00020:-00156:-00364:002138.4138:02151
02152:-00044:+00183:-00104:002138.4138:02152
02153:-00049:-00086:+00315:002138.4138:02153
02154:+00112:-00060:-00080:002138.4138:02154
02155:+00128:+00275:-00055:002136.1191:02155
02156:-00079:+00135:+00106:002136.1191:02156
02157:-00257:-00021:+00128:002136.1191:02157
02158:-00200:+00119:-00159:002136.1191:02158
02159:+00155:+00210:-00021:002136.1191:02159
02160:+00185:-00001:-00176:002136.1191:02160
02161:-00048:-00048:-00172:002136.1191:02161
02162:-00179:+00083:-00023:002136.1191:02162
02163:-00091:+00062:+00043:002136.1191:02163
02164:-00028:-00146:+00023:002130.3979:02164
02165:-00016:-00035:-00019:002130.3979:02165
02166:+00158:+00049:+00130:002130.3979:02166
02167:-00021:+00048:+00002:002130.3979:02167
02168:-00134:+00120:+00192:002130.3979:02168
02169:-00132:+00196:+00109:002130.3979:02169
02170:+00088:+00254:+00071:002130.3979:02170
02171:+00056:-00016:+00129:002130.3979:02171
02172:-00044:+00027:-00121:002130.3979:02172
02173:-00131:+00133:+00009:002123.6445:02173
02174:-00278:+00028:+00199:002123.6445:02174
02175:-00199:-00183:+00063:002123.6445:02175
02176:+00016:+00239:-00069:002123.6445:02176
02177:-00034:+00102:+00045:002123.6445:02177
02178:-00140:+00025:+00195:002123.6445:02178
02179:-00236:+00094:-00129:002123.6445:02179
02180:-00108:+00205:-00049:002123.6445:02180
02181:+00039:+00254:+00197:002123.6445:02181
02182:+00005:+00002:-00046:002123.6445:02182
02183:+00157:-00006:-00271:002117.7902:02183
02184:-00007:+00191:-00103:002117.7902:02184
02185:-00116:+00039:+00209:002117.7902:02185
02186:-00132:-00122:-00129:002117.7902:02186
02187:+00017:+00286:+00245:002117.7902:02187
02188:+00207:+00182:+00296:002117.7902:02188
02189:+00189:+00166:+00028:002117.7902:02189
02190:-00024:+00158:-00318:002117.7902:02190
02191:-00045:+00171:-00219:002117.7902:02191
02192:-00314:+00321:+00097:002123.1464:02192
02193:-00098:+00097:-00058:002123.1464:02193
02194:+00185:+00046:-00573:002123.1464:02194
02195:-00022:-00055:-00152:002123.1464:02195
02196:-00202:+00005:+00231:002123.1464:02196
02197:-00183:-00109:-00268:002123.1464:02197
02198:-00031:+00133:+00158:002123.1464:02198
02199:+00009:-00036:+00262:002123.1464:02199
02200:+00057:-00173:+00065:002123.1464:02200
02201:+00101:+00144:-00020:002123.1464:02201
02202:-00152:+00038:+00171:002109.1835:02202
02203:-00018:+00061:+00117:002109.1835:02203
02204:+00100:+00079:-00082:002109.1835:02204
02205:+00120:+00088:-00208:002109.1835:02205
02206:+00086:-00034:+00024:002109.1835:02206
02207:-00144:-00220:-00166:002109.1835:02207
02208:-00115:+00166:-00346:002109.1835:02208
02209:-00206:+00038:+00101:002109.1835:02209
02210:+00121:-00097:-00015:002109.1835:02210
02211:+00153:+00022:-00145:002107.0141:02211
02212:+00024:+00010:+00297:002107.0141:02212
02213:-00239:-00079:-00074:002107.0141:02213
02214:-00236:+00171:-00040:002107.0141:02214
02215:-00011:-00079:+00428:002107.0141:02215
02216:+00209:+00215:-00014:002107.0141:02216
02217:+00091:+00090:-00257:002107.0141:02217
02218:+00010:-00086:+00149:002107.0141:02218
02219:-00054:+00347:-00097:002107.0141:02219
02220:-00069:+00015:+00177:002107.0141:02220
02221:-00175:+00140:-00070:002112.2019:02221
02222:+00002:+00244:+00190:002112.2019:02222
02223:+00212:-00047:+00180:002112.2019:02223
02224:+00004:+00076:-00248:002112.2019:02224
02225:-00266:+00206:+00146:002112.2019:02225
02226:-00205:-00052:-00013:002112.2019:02226
02227:+00183:+00178:+00134:002112.2019:02227
02228:+00243:+00298:+00212:002112.2019:02228
02229:+00055:+00037:+00104:002112.2019:02229
02230:+00027:+00233:-00019:002116.4641:02230
02231:-00221:+00108:-00069:002116.4641:02231
02232:-00177:+00074:+00013:002116.4641:02232
02233:-00009:+00198:+00098:002116.4641:02233
02234:+00279:-00065:+00045:002116.4641:02234
02235:+00103:+00160:-00082:002116.4641:02235
02236:-00112:-00008:-00251:002116.4641:02236
02237:-00162:+00077:-00098:002116.4641:02237
02238:-00135:-00109:-00137:002116.4641:02238
02239:+00108:-00002:-00100:002116.4641:02239
02240:+00238:-00119:-00185:002121.5910:02240
02241:+00188:+00001:-00362:002121.5910:02241
02242:-00268:-00125:-00288:002121.5910:02242
02243:-00206:-00028:-00347:002121.5910:02243
02244:-00189:-00034:-00361:002121.5910:02244
02245:+00335:-00184:-00352:002121.5910:02245
02246:+00286:-00073:-00306:002121.5910:02246
02247:+00009:-00208:-00318:002121.5910:02247
02248:-00303:-00083:-00528:002121.5910:02248
02249:-00173:-00127:-00262:002134.2541:02249
02250:+00068:-00047:-00183:002134.2541:02250
02251:+00325:-00142:-00290:002134.2541:02251
02252:+00178:-00051:-00322:002134.2541:02252
02253:-00151:-00080:-00316:002134.2541:02253
02254:-00145:-00072:-00395:002134.2541:02254
02255:-00239:-00041:-00134:002134.2541:02255
02256:+00054:+00117:-00112:002134.2541:02256
02257:+00091:-00155:+00096:002134.2541:02257
02258:+00147:+00015:-00091:002138.5310:02258
02259:-00091:+00041:-00117:002138.5310:02259
02260:-00364:+00071:+00141:002138.5310:02260
02261:-00155:+00408:+00185:002138.5310:02261
02262:+00092:-00030:+00316:002138.5310:02262
02263:+00154:+00207:+00189:002138.5310:02263
02264:-00085:+00130:+00206:002138.5310:02264
02265:-00153:+00274:+00127:002138.5310:02265
02266:-00196:+00284:+00043:002138.5310:02266
02267:-00032:+00154:+00163:002138.5310:02267
02268:+00029:+00144:+00417:002136.2573:02268
02269:+00175:+00049:+00362:002136.2573:02269
02270:-00094:-00004:+00044:002136.2573:02270
02271:-00204:+00044:+00160:002136.2573:02271
02272:-00030:+00076:+00246:002136.2573:02272
02273:+00048:+00058:+00098:002136.2573:02273
02274:+00102:+00190:+00180:002136.2573:02274
02275:+00067:+00095:+00058:002136.2573:02275
02276:+00032:+00248:+00086:002136.2573:02276
02277:-00060:+00120:+00057:002137.9799:02277
02278:-00091:+00067:-00064:002137.9799:02278
02279:+00027:+00149:+00162:002137.9799:02279
02280:+00190:-00099:+00050:002137.9799:02280
02281:-00029:+00046:-00231:002137.9799:02281
02282:-00111:+00032:-00092:002137.9799:02282
02283:-00105:-00144:-00150:002137.9799:02283
02284:+00149:+00059:-00224:002137.9799:02284
02285:+00144:+00156:+00135:002137.9799:02285
02286:+00099:+00112:+00045:002142.2641:02286
02287:+00029:+00011:+00081:002142.2641:02287
02288:-00084:+00067:-00137:002142.2641:02288
02289:+00014:+00363:-00202:002142.2641:02289
02290:+00196:+00053:+00100:002142.2641:02290
02291:+00208:+00111:-00146:002142.2641:02291
02292:+00009:+00136:-00189:002142.2641:02292
02293:-00032:+00120:+00048:002142.2641:02293
02294:-00030:+00037:-00205:002142.2641:02294
02295:+00084:+00043:-00155:002142.2641:02295
02296:+00239:-00093:+00041:002136.2546:02296
02297:+00142:+00033:-00224:002136.2546:02297
02298:-00017:+00096:-00003:002136.2546:02298
02299:-00063:+00033:-00115:002136.2546:02299
02300:+00103:+00099:+00056:002136.2546:02300
02301:+00149:-00076:+00122:002136.2546:02301
02302:+00342:+00118:-00059:002136.2546:02302
02303:+00096:-00027:+00057:002136.2546:02303
02304:+00004:-00163:-00124:002136.2546:02304
02305:-00165:-00015:-00090:002130.4384:02305
02306:+00014:+00034:-00023:002130.4384:02306
02307:+00283:+00021:+00133:002130.4384:02307
02308:+00099:-00073:+00089:002130.4384:02308
02309:-00103:+00123:-00011:002130.4384:02309
02310:-00212:+00080:+00170:002130.4384:02310
02311:+00086:+00204:+00257:002130.4384:02311
02312:+00150:+00123:+00097:002130.4384:02312
02313:+00197:+00233:+00215:002130.4384:02313
02314:-00028:+00086:+00248:002130.4384:02314
02315:-00255:+00017:+00087:002131.0173:02315
02316:-00180:+00172:+00176:002131.0173:02316
02317:+00025:+00165:+00074:002131.0173:02317
02318:+00159:+00089:+00319:002131.0173:02318
02319:+00052:+00048:+00266:002131.0173:02319
02320:+00021:+00199:+00038:002131.0173:02320
02321:-00151:+00253:+00254:002131.0173:02321
02322:-00115:+00181:+00257:002131.0173:02322
02323:+00090:+00298:-00200:002131.0173:02323
02324:+00284:+00214:+00094:002117.9047:02324
02325:+00140:+00185:-00027:002117.9047:02325
02326:-00163:+00230:-00207:002117.9047:02326
02327:-00197:-00108:-00150:002117.9047:02327
02328:-00091:+00112:-00499:002117.9047:02328
02329:+00023:-00052:+00103:002117.9047:02329
02330:+00158:-00271:-00283:002117.9047:02330
02331:+00089:+00297:-00284:002117.9047:02331
02332:-00185:-00127:+00091:002117.9047:02332
02333:-00209:-00184:-00370:002123.0578:02333
02334:-00008:+00239:-00173:002123.0578:02334
02335:+00068:-00002:+00134:002123.0578:02335
02336:+00172:-00147:-00312:002123.0578:02336
02337:+00028:+00033:-00235:002123.0578:02337
02338:-00152:-00057:-00102:002123.0578:02338
02339:-00155:-00344:-00202:002123.0578:02339
02340:+00086:-00040:-00133:002123.0578:02340
02341:+00048:+00021:-00088:002123.0578:02341
02342:-00065:-00191:+00022:002123.0578:02342
02343:-00135:+00115:-00049:002123.6606:02343
02344:-00138:-00241:+00008:002123.6606:02344
02345:-00088:+00200:+00085:002123.6606:02345
02346:+00118:-00033:+00316:002123.6606:02346
02347:+00182:+00059:+00115:002123.6606:02347
02348:-00017:+00239:+00117:002123.6606:02348
02349:-00346:-00078:+00321:002123.6606:02349
02350:-00214:+00004:+00172:002123.6606:02350
02351:+00052:+00147:+00228:002123.6606:02351
02352:+00131:+00166:+00114:002114.2150:02352
02353:+00046:+00172:+00005:002114.2150:02353
02354:-00166:+00074:+00128:002114.2150:02354
02355:-00204:+00047:-00094:002114.2150:02355
02356:-00026:+00124:+00187:002114.2150:02356
02357:-00047:-00180:+00205:002114.2150:02357
02358:+00076:+00089:-00225:002114.2150:02358
02359:-00038:+00094:+00164:002114.2150:02359
02360:-00294:+00017:+00126:002114.2150:02360
02361:-00317:+00286:-00078:002114.2150:02361
02362:-00082:+00076:+00011:002115.7817:02362
02363:-00055:+00209:+00099:002115.7817:02363
02364:+00112:+00093:-00056:002115.7817:02364
02365:-00131:+00026:-00196:002115.7817:02365
02366:-00165:+00187:-00030:002115.7817:02366
02367:-00193:-00155:+00069:002115.7817:02367
02368:-00060:+00001:-00109:002115.7817:02368
02369:+00192:+00337:+00135:002115.7817:02369
02370:+00231:-00113:+00060:002115.7817:02370
02371:+00135:+00043:-00134:002116.3840:02371
02372:-00126:+00125:-00055:002116.3840:02372
02373:-00082:+00173:-00084:002116.3840:02373
02374:+00057:+00062:+00150:002116.3840:02374
02375:+00200:-00143:-00015:002116.3840:02375
02376:-00035:+00186:-00344:002116.3840:02376
02377:-00138:-00159:-00011:002116.3840:02377
02378:-00172:-00196:-00199:002116.3840:02378
02379:+00037:-00006:-00186:002116.3840:02379
02380:+00187:-00140:+00304:002116.3840:02380
02381:+00127:-00113:-00169:002107.0483:02381
02382:+00055:-00070:-00100:002107.0483:02382
02383:-00253:+00034:+00164:002107.0483:02383
02384:-00128:+00138:+00051:002107.0483:02384
02385:+00069:+00095:+00058:002107.0483:02385
02386:+00113:+00123:-00144:002107.0483:02386
02387:+00121:+00198:+00085:002107.0483:02387
02388:-00020:-00060:-00063:002107.0483:02388
02389:-00131:+00040:+00101:002107.0483:02389
02390:-00256:+00122:-00149:002112.1433:02390
02391:+00220:+00058:+00171:002112.1433:02391
02392:+00235:-00301:+00202:002112.1433:02392
02393:+00103:+00151:-00342:002112.1433:02393
02394:-00199:+00098:+00490:002112.1433:02394
02395:-00254:-00173:-00071:002112.1433:02395
02396:-00094:+00109:+00210:002112.1433:02396
02397:+00078:+00254:+00380:002112.1433:02397
02398:+00203:+00055:+00113:002112.1433:02398
02399:+00076:+00152:-00128:002112.1433:02399
02400:-00189:+00136:+00225:002112.7644:02400
02401:-00288:+00232:+00231:002112.7644:02401
02402:+00039:+00184:-00060:002112.7644:02402
02403:+00240:+00119:+00130:002112.7644:02403
02404:+00266:+00072:+00137:002112.7644:02404
02405:-00061:+00073:+00049:002112.7644:02405
02406:-00239:+00011:-00024:002112.7644:02406
02407:-00157:+00191:+00059:002112.7644:02407
02408:+00071:+00108:-00008:002112.7644:02408
02409:+00165:+00101:+00039:002110.5808:02409
02410:+00219:+00197:+00012:002110.5808:02410
02411:-00050:+00023:+00051:002110.5808:02411
02412:-00216:+00058:-00335:002110.5808:02412
02413:-00151:+00144:-00210:002110.5808:02413
02414:+00198:+00060:+00204:002110.5808:02414
02415:+00269:-00003:-00032:002110.5808:02415
02416:+00177:-00018:-00030:002110.5808:02416
02417:-00036:+00014:-00118:002110.5808:02417
02418:-00270:-00001:-00207:002126.7065:02418
02419:-00055:+00018:-00139:002126.7065:02419
02420:+00185:-00161:-00123:002126.7065:02420
02421:+00279:-00110:-00033:002126.7065:02421
02422:+00048:-00038:-00221:002126.7065:02422
02423:-00168:-00108:-00393:002126.7065:02423
02424:-00227:+00030:-00295:002126.7065:02424
02425:+00189:-00138:-00089:002126.7065:02425
02426:+00355:-00049:-00424:002126.7065:02426
02427:+00132:-00131:-00277:002126.7065:02427
02428:-00096:-00079:-00407:002131.0983:02428
02429:-00281:-00214:-00471:002131.0983:02429
02430:-00036:+00170:-00437:002131.0983:02430
02431:+00077:-00094:-00107:002131.0983:02431
02432:+00293:+00083:-00122:002131.0983:02432
02433:-00065:-00180:-00201:002131.0983:02433
02434:-00194:-00112:-00270:002131.0983:02434
02435:-00230:+00231:-00354:002131.0983:02435
02436:-00070:-00073:+00191:002131.0983:02436
02437:+00230:-00029:+00171:002132.5605:02437
02438:+00145:+00150:-00172:002132.5605:02438
02439:-00055:-00105:+00137:002132.5605:02439
02440:-00392:+00234:-00105:002132.5605:02440
02441:-00236:+00136:-00081:002132.5605:02441
02442:-00187:+00174:+00106:002132.5605:02442
02443:+00218:+00218:+00212:002132.5605:02443
02444:+00020:+00092:+00157:002132.5605:02444
02445:-00110:+00260:+00115:002132.5605:02445
02446:-00387:+00128:+00183:002132.5605:02446
02447:-00329:+00226:+00273:002141.6831:02447
02448:+00081:-00099:+00309:002141.6831:02448
02449:+00316:+00009:-00053:002141.6831:02449
02450:+00184:+00158:+00220:002141.6831:02450
02451:-00198:-00211:+00505:002141.6831:02451
02452:-00059:+00155:-00030:002141.6831:02452
02453:+00134:+00411:+00492:002141.6831:02453
02454:+00081:+00047:+00269:002141.6831:02454
02455:+00166:+00186:+00249:002141.6831:02455
02456:-00085:+00169:+00361:002149.7202:02456
02457:-00064:+00276:+00111:002149.7202:02457
02458:-00028:+00113:+00365:002149.7202:02458
02459:+00075:+00012:-00036:002149.7202:02459
02460:+00064:+00124:+00182:002149.7202:02460
02461:+00080:-00127:-00184:002149.7202:02461
02462:-00095:-00082:-00161:002149.7202:02462
02463:-00210:-00031:-00270:002149.7202:02463
02464:-00123:-00028:-00006:002149.7202:02464
02465:+00053:-00115:-00207:002132.5361:02465
02466:+00195:+00064:-00294:002132.5361:02466
02467:+00010:+00038:+00079:002132.5361:02467
02468:+00047:+00133:-00163:002132.5361:02468
02469:+00014:+00106:-00092:002132.5361:02469
02470:+00201:+00254:-00132:002132.5361:02470
02471:+00301:+00125:+00013:002132.5361:02471
02472:+00347:+00089:-00245:002132.5361:02472
02473:+00079:+00073:-00021:002132.5361:02473
02474:+00029:+00119:-00162:002132.5361:02474
02475:-00021:+00074:-00091:002145.3879:02475
02476:+00176:+00000:-00031:002145.3879:02476
02477:+00260:-00045:-00163:002145.3879:02477
02478:+00043:+00085:-00073:002145.3879:02478
02479:-00221:-00109:+00040:002145.3879:02479
02480:-00193:+00052:-00097:002145.3879:02480
02481:+00086:+00251:+00019:002145.3879:02481
02482:+00113:-00089:+00118:002145.3879:02482
02483:+00091:+00128:-00080:002145.3879:02483
02484:+00008:+00003:+00142:002142.2148:02484
02485:+00037:+00235:-00181:002142.2148:02485
02486:-00105:+00120:-00059:002142.2148:02486
02487:+00013:-00146:+00211:002142.2148:02487
02488:+00270:+00073:+00112:002142.2148:02488
02489:+00318:+00050:+00234:002142.2148:02489
02490:-00157:-00010:+00047:002142.2148:02490
02491:-00296:+00193:-00091:002142.2148:02491
02492:+00056:-00002:+00253:002142.2148:02492
02493:+00199:+00052:+00209:002136.1896:02493
02494:+00228:+00200:+00075:002136.1896:02494
02495:-00195:-00064:+00211:002136.1896:02495
02496:-00165:+00025:+00015:002136.1896:02496
02497:-00064:+00001:-00119:002136.1896:02497
02498:+00070:+00059:+00383:002136.1896:02498
02499:+00083:+00339:+00104:002136.1896:02499
02500:+00093:+00038:+00148:002136.1896:02500
02501:-00079:-00025:+00233:002136.1896:02501
02502:-00169:+00232:+00003:002136.1896:02502
02503:+00032:+00163:+00174:002134.2651:02503
02504:+00220:+00144:+00142:002134.2651:02504
02505:+00164:+00094:-00223:002134.2651:02505
02506:-00079:+00211:+00036:002134.2651:02506
02507:-00248:+00060:-00094:002134.2651:02507
02508:+00030:-00019:-00231:002134.2651:02508
02509:+00098:+00028:-00119:002134.2651:02509
02510:+00079:+00012:+00032:002134.2651:02510
02511:+00036:+00021:-00032:002134.2651:02511
02512:+00026:-00028:-00280:002142.2724:02512
02513:-00204:+00219:-00126:002142.2724:02513
02514:-00137:-00074:+00010:002142.2724:02514
02515:+00002:+00098:-00275:002142.2724:02515
02516:+00259:+00098:-00015:002142.2724:02516
02517:-00094:+00058:+00034:002142.2724:02517
02518:-00116:-00002:-00350:002142.2724:02518
02519:-00110:+00095:-00200:002142.2724:02519
02520:-00100:+00102:-00012:002142.2724:02520
02521:+00158:-00136:-00064:002132.5495:02521
02522:+00207:-00002:-00199:002132.5495:02522
02523:-00003:-00030:-00096:002132.5495:02523
02524:-00271:-00031:+00004:002132.5495:02524
02525:-00039:-00024:-00086:002132.5495:02525
02526:+00093:+00093:+00075:002132.5495:02526
02527:+00057:+00103:+00054:002132.5495:02527
02528:-00117:+00019:+00054:002132.5495:02528
02529:-00167:+00077:+00068:002132.5495:02529
02530:-00105:+00247:-00049:002132.5495:02530
02531:-00158:+00122:+00392:002134.1779:02531
02532:+00089:+00011:+00374:002134.1779:02532
02533:+00015:+00098:-00092:002134.1779:02533
02534:-00088:+00104:+00239:002134.1779:02534
02535:-00300:+00137:+00208:002134.1779:02535
02536:-00043:+00013:+00142:002134.1779:02536
02537:+00047:+00067:+00438:002134.1779:02537
02538:-00002:+00257:+00036:002134.1779:02538
02539:-00021:+00128:+00165:002134.1779:02539
02540:-00191:+00145:+00124:002134.8000:02540
02541:-00111:+00243:-00052:002134.8000:02541
02542:-00126:+00033:+00232:002134.8000:02542
02543:+00040:+00062:+00077:002134.8000:02543
02544:+00089:-00008:+00003:002134.8000:02544
02545:+00067:-00007:-00113:002134.8000:02545
02546:-00237:+00014:+00092:002134.8000:02546
02547:-00290:-00158:-00122:002134.8000:02547
02548:-00029:+00208:+00082:002134.8000:02548
02549:+00060:+00190:-00131:002134.8000:02549
02550:+00111:+00218:-00127:002125.2419:02550
02551:+00010:-00124:-00034:002125.2419:02551
02552:-00139:+00158:-00476:002125.2419:02552
02553:-00168:-00090:+00182:002125.2419:02553
02554:-00059:-00104:+00009:002125.2419:02554
02555:+00153:+00042:-00362:002125.2419:02555
02556:+00236:-00054:+00118:002125.2419:02556
02557:-00056:-00157:-00258:002125.2419:02557
02558:-00134:-00145:-00212:002125.2419:02558
02559:-00167:-00055:+00183:002130.5659:02559
02560:+00120:+00023:-00063:002130.5659:02560
02561:+00169:+00012:+00075:002130.5659:02561
02562:+00053:-00022:+00128:002130.5659:02562
02563:-00214:+00278:-00284:002130.5659:02563
02564:-00199:+00246:+00364:002130.5659:02564
02565:+00084:-00396:+00077:002130.5659:02565
02566:+00170:+00424:-00477:002130.5659:02566
02567:+00082:-00252:+00440:002130.5659:02567
02568:-00172:-00041:-00377:002123.8190:02568
02569:-00233:-00201:-00008:002123.8190:02569
02570:-00031:-00024:+00745:002123.8190:02570
02571:+00188:-00063:+00003:002123.8190:02571
02572:+00335:+00119:+00064:002123.8190:02572
02573:-00042:+00031:+00307:002123.8190:02573
02574:-00187:+00359:+00061:002123.8190:02574
02575:-00295:-00023:-00048:002123.8190:02575
02576:+00015:+00294:+00063:002123.8190:02576
02577:+00103:+00112:+00463:002123.8190:02577
02578:+00376:+00100:-00326:002117.9738:02578
02579:-00084:+00058:+00128:002117.9738:02579
02580:-00310:+00070:+00031:002117.9738:02580
02581:-00216:+00093:-00011:002117.9738:02581
02582:+00176:+00075:+00144:002117.9738:02582
02583:+00370:+00204:+00007:002117.9738:02583
02584:+00190:+00057:+00212:002117.9738:02584
02585:-00284:+00034:-00047:002117.9738:02585
02586:-00350:+00296:-00048:002117.9738:02586
02587:-00120:+00076:+00195:002123.1867:02587
02588:+00094:+00134:+00128:002123.1867:02588
02589:+00285:+00035:+00105:002123.1867:02589
02590:+00037:+00215:-00100:002123.1867:02590
02591:-00159:+00004:+00118:002123.1867:02591
02592:-00239:+00077:-00113:002123.1867:02592
02593:+00048:+00090:+00016:002123.1867:02593
02594:+00176:+00161:+00038:002123.1867:02594
02595:+00357:-00094:+00022:002123.1867:02595
02596:+00181:+00060:-00217:002123.1867:02596
02597:-00199:-00041:+00029:002127.1992:02597
02598:-00199:+00066:-00182:002127.1992:02598
02599:-00055:-00030:-00060:002127.1992:02599
02600:+00188:+00075:-00011:002127.1992:02600
02601:+00137:+00065:-00021:002127.1992:02601
02602:-00072:+00023:-00183:002127.1992:02602
02603:-00092:+00014:-00282:002127.1992:02603
02604:-00226:+00061:-00159:002127.1992:02604
02605:-00164:-00041:-00138:002127.1992:02605
02606:+00320:-00059:-00168:002128.6584:02606
02607:+00331:-00146:-00315:002128.6584:02607
02608:-00146:-00153:-00329:002128.6584:02608
02609:-00280:-00061:-00404:002128.6584:02609
02610:-00112:-00136:-00151:002128.6584:02610
02611:+00266:+00067:-00216:002128.6584:02611
02612:+00141:-00122:-00174:002128.6584:02612
02613:+00008:-00166:-00111:002128.6584:02613
02614:-00101:-00035:-00428:002128.6584:02614
02615:-00140:-00017:-00293:002141.5300:02615
02616:-00087:-00044:-00264:002141.5300:02616
02617:+00308:-00146:-00335:002141.5300:02617
02618:+00247:-00074:-00182:002141.5300:02618
02619:-00145:+00071:-00154:002141.5300:02619
02620:-00358:-00044:-00029:002141.5300:02620
02621:-00233:+00108:-00036:002141.5300:02621
02622:-00032:+00070:-00092:002141.5300:02622
02623:+00010:+00159:+00161:002141.5300:02623
02624:-00049:+00027:+00025:002141.5300:02624
02625:-00216:+00112:-00235:002145.8483:02625
02626:-00302:-00016:+00020:002145.8483:02626
02627:-00340:+00032:-00055:002145.8483:02627
02628:+00100:+00002:+00196:002145.8483:02628
02629:+00162:+00073:-00014:002145.8483:02629
02630:+00177:+00137:+00130:002145.8483:02630
02631:-00187:-00057:+00182:002145.8483:02631
02632:-00224:+00097:+00044:002145.8483:02632
02633:+00038:+00234:+00171:002145.8483:02633
02634:+00180:+00187:+00222:002136.0705:02634
02635:+00193:+00027:+00140:002136.0705:02635
02636:-00026:+00058:-00107:002136.0705:02636
02637:-00089:-00025:+00018:002136.0705:02637
02638:-00163:+00037:+00010:002136.0705:02638
02639:+00059:-00153:-00067:002136.0705:02639
02640:+00121:+00019:+00349:002136.0705:02640
02641:+00043:-00020:+00214:002136.0705:02641
02642:+00010:-00129:+00097:002136.0705:02642
02643:-00251:+00084:+00021:002148.9956:02643
02644:-00134:+00136:+00100:002148.9956:02644
02645:+00059:-00006:+00162:002148.9956:02645
02646:+00094:+00086:-00104:002148.9956:02646
02647:-00013:+00153:+00030:002148.9956:02647
02648:-00030:+00038:+00022:002148.9956:02648
02649:-00088:+00027:-00259:002148.9956:02649
02650:+00140:+00122:-00127:002148.9956:02650
02651:+00206:+00087:-00020:002148.9956:02651
02652:+00277:+00077:-00070:002148.9956:02652
02653:+00082:+00047:-00039:002145.7473:02653
02654:-00091:+00191:+00130:002145.7473:02654
02655:+00156:+00280:+00129:002145.7473:02655
02656:+00372:+00119:+00166:002145.7473:02656
02657:+00353:+00226:+00134:002145.7473:02657
02658:+00040:+00106:+00184:002145.7473:02658
02659:-00002:-00029:-00029:002145.7473:02659
02660:-00118:+00175:-00125:002145.7473:02660
02661:-00039:+00027:+00105:002145.7473:02661
02662:+00299:+00129:+00081:002128.7253:02662
02663:+00152:-00155:-00070:002128.7253:02663
02664:-00016:+00162:-00222:002128.7253:02664
02665:-00228:+00145:-00093:002128.7253:02665
02666:+00040:+00142:+00122:002128.7253:02666
02667:+00169:+00132:+00127:002128.7253:02667
02668:+00200:+00023:+00017:002128.7253:02668
02669:-00010:+00127:-00021:002128.7253:02669
02670:-00137:-00077:-00034:002128.7253:02670
02671:-00061:-00146:-00133:002134.0937:02671
02672:-00022:+00097:-00103:002134.0937:02672
02673:+00259:-00113:+00395:002134.0937:02673
02674:+00209:-00119:+00050:002134.0937:02674
02675:+00044:+00230:+00009:002134.0937:02675
02676:-00238:+00144:+00293:002134.0937:02676
02677:+00097:+00130:+00203:002134.0937:02677
02678:+00367:+00033:+00007:002134.0937:02678
02679:+00176:+00225:+00037:002134.0937:02679
02680:-00021:+00305:+00142:002134.0937:02680
02681:-00124:+00032:-00192:002134.7241:02681
02682:-00161:+00091:-00276:002134.7241:02682
02683:-00292:-00217:+00103:002134.7241:02683
02684:+00073:-00064:-00235:002134.7241:02684
02685:+00353:-00196:+00008:002134.7241:02685
02686:+00063:+00387:-00258:002134.7241:02686
02687:-00297:+00035:+00309:002134.7241:02687
02688:-00272:+00105:+00118:002134.7241:02688
02689:+00032:+00416:-00121:002134.7241:02689
02690:+00190:+00235:+00182:002125.2395:02690
02691:+00272:+00273:-00030:002125.2395:02691
02692:-00045:+00197:-00211:002125.2395:02692
02693:-00195:+00069:-00141:002125.2395:02693
02694:-00239:-00019:-00173:002125.2395:02694
02695:+00184:+00018:-00075:002125.2395:02695
02696:+00121:-00158:-00219:002125.2395:02696
02697:+00075:-00046:+00009:002125.2395:02697
02698:-00182:-00141:-00046:002125.2395:02698
02699:-00119:-00063:-00277:002125.2395:02699
02700:-00153:+00142:+00093:002130.5090:02700
02701:+00133:-00101:+00122:002130.5090:02701
02702:+00149:+00052:-00094:002130.5090:02702
02703:-00102:+00234:-00111:002130.5090:02703
02704:-00148:+00145:+00170:002130.5090:02704
02705:-00142:+00102:+00126:002130.5090:02705
02706:-00087:+00031:+00025:002130.5090:02706
02707:+00114:+00182:+00082:002130.5090:02707
02708:+00091:-00038:+00005:002130.5090:02708
02709:-00246:+00053:-00198:002123.7495:02709
02710:-00296:-00014:+00035:002123.7495:02710
02711:-00113:+00124:+00177:002123.7495:02711
02712:+00042:-00120:+00181:002123.7495:02712
02713:+00101:+00115:-00026:002123.7495:02713
02714:-00112:+00128:-00003:002123.7495:02714
02715:-00235:+00180:+00208:002123.7495:02715
02716:-00169:+00099:-00030:002123.7495:02716
02717:-00006:+00216:-00063:002123.7495:02717
02718:+00004:+00161:+00108:002121.5324:02718
02719:-00016:+00075:+00020:002121.5324:02719
02720:-00183:-00059:-00174:002121.5324:02720
02721:-00257:+00066:-00220:002121.5324:02721
02722:-00182:-00056:+00086:002121.5324:02722
02723:+00055:-00085:+00048:002121.5324:02723
02724:+00118:+00138:+00084:002121.5324:02724
02725:-00039:+00168:-00004:002121.5324:02725
02726:-00209:-00007:+00093:002121.5324:02726
02727:-00066:-00098:+00022:002121.5324:02727
02728:-00027:+00230:-00253:002119.5126:02728
02729:+00082:+00113:+00093:002119.5126:02729
02730:+00091:-00079:-00162:002119.5126:02730
02731:-00093:+00083:-00261:002119.5126:02731
02732:-00249:-00114:-00060:002119.5126:02732
02733:-00135:-00002:-00141:002119.5126:02733
02734:+00120:-00160:+00054:002119.5126:02734
02735:+00116:+00129:+00063:002119.5126:02735
02736:+00134:+00181:-00110:002119.5126:02736
02737:-00060:+00164:+00059:002123.7438:02737
02738:-00267:-00203:-00094:002123.7438:02738
02739:+00016:+00305:-00152:002123.7438:02739
02740:+00016:-00131:+00119:002123.7438:02740
02741:+00084:-00320:-00145:002123.7438:02741
02742:-00058:+00108:-00394:002123.7438:02742
02743:-00063:-00150:+00512:002123.7438:02743
02744:-00158:+00052:+00198:002123.7438:02744
02745:-00035:-00235:+00158:002123.7438:02745
02746:+00180:+00374:+00214:002123.7438:02746
02747:+00238:+00178:+00351:002107.1091:02747
02748:+00137:-00072:+00288:002107.1091:02748
02749:-00070:+00233:+00043:002107.1091:02749
02750:-00120:+00109:+00292:002107.1091:02750
02751:+00041:+00253:+00528:002107.1091:02751
02752:+00314:+00130:+00045:002107.1091:02752
02753:+00216:+00241:-00022:002107.1091:02753
02754:-00033:-00019:-00137:002107.1091:02754
02755:-00170:-00084:-00103:002107.1091:02755
02756:-00193:+00232:-00241:002112.2392:02756
02757:+00111:+00012:+00300:002112.2392:02757
02758:+00236:-00159:-00108:002112.2392:02758
02759:+00231:+00323:-00362:002112.2392:02759
02760:-00195:+00028:+00476:002112.2392:02760
02761:-00212:+00027:+00031:002112.2392:02761
02762:+00044:+00195:-00078:002112.2392:02762
02763:+00178:+00196:+00240:002112.2392:02763
02764:+00144:+00057:+00084:002112.2392:02764
02765:+00151:+00129:-00220:002112.2392:02765
02766:-00223:+00069:-00130:002109.2500:02766
02767:-00346:+00138:+00023:002109.2500:02767
02768:+00083:+00237:-00104:002109.2500:02768
02769:+00262:-00057:+00058:002109.2500:02769
02770:+00234:+00092:-00037:002109.2500:02770
02771:-00075:-00036:-00097:002109.2500:02771
02772:-00173:+00181:-00116:002109.2500:02772
02773:-00215:+00120:-00089:002109.2500:02773
02774:+00047:+00038:+00006:002109.2500:02774
02775:+00161:+00042:+00105:002114.3186:02775
02776:+00258:+00021:+00012:002114.3186:02776
02777:-00123:+00015:-00131:002114.3186:02777
02778:-00262:-00016:-00016:002114.3186:02778
02779:-00153:+00079:-00087:002114.3186:02779
02780:+00190:+00019:+00098:002114.3186:02780
02781:+00292:+00060:+00061:002114.3186:02781
02782:+00041:+00028:-00006:002114.3186:02782
02783:-00134:+00250:-00088:002114.3186:02783
02784:-00240:-00028:-00213:002114.3186:02784
02785:-00019:+00087:+00091:002123.2165:02785
02786:+00010:+00074:-00004:002123.2165:02786
02787:+00308:-00005:+00055:002123.2165:02787
02788:+00012:+00005:-00006:002123.2165:02788
02789:-00142:-00004:-00161:002123.2165:02789
02790:-00301:-00018:-00130:002123.2165:02790
02791:-00005:+00058:-00108:002123.2165:02791
02792:+00157:-00204:+00090:002123.2165:02792
02793:+00204:-00110:-00430:002123.2165:02793
02794:+00035:+00147:-00179:002134.8735:02794
02795:-00387:-00222:-00083:002134.8735:02795
02796:-00071:+00127:-00384:002134.8735:02796
02797:+00177:+00112:-00081:002134.8735:02797
02798:+00243:-00155:-00152:002134.8735:02798
02799:-00080:-00016:-00303:002134.8735:02799
02800:-00189:-00225:-00150:002134.8735:02800
02801:-00216:+00311:-00486:002134.8735:02801
02802:-00087:+00046:+00100:002134.8735:02802
02803:-00059:+00152:-00234:002132.5981:02803
02804:+00159:+00084:+00009:002132.5981:02804
02805:+00057:+00182:-00133:002132.5981:02805
02806:-00284:-00137:-00184:002132.5981:02806
02807:-00452:+00199:-00237:002132.5981:02807
02808:-00288:+00066:+00024:002132.5981:02808
02809:+00129:+00081:+00199:002132.5981:02809
02810:+00173:-00120:-00033:002132.5981:02810
02811:+00005:-00165:+00084:002132.5981:02811
02812:-00193:+00235:-00240:002132.5981:02812
02813:-00152:+00035:+00181:002141.7431:02813
02814:-00074:-00015:+00093:002141.7431:02814
02815:+00266:+00124:-00110:002141.7431:02815
02816:+00267:-00027:+00294:002141.7431:02816
02817:-00041:+00148:-00030:002141.7431:02817
02818:-00279:+00013:-00083:002141.7431:02818
02819:-00168:+00152:+00210:002141.7431:02819
02820:+00087:-00057:+00054:002141.7431:02820
02821:+00281:-00030:-00059:002141.7431:02821
02822:-00107:-00071:+00322:002153.5310:02822
02823:-00283:+00032:+00076:002153.5310:02823
02824:-00212:+00002:+00067:002153.5310:02824
02825:+00012:-00010:+00053:002153.5310:02825
02826:+00185:+00136:+00143:002153.5310:02826
02827:+00165:-00065:-00063:002153.5310:02827
02828:-00002:+00107:-00090:002153.5310:02828
02829:-00196:+00265:+00075:002153.5310:02829
02830:-00124:+00115:-00057:002153.5310:02830
02831:+00319:+00064:+00030:002143.6843:02831
02832:+00445:+00052:-00085:002143.6843:02832
02833:+00076:+00043:+00021:002143.6843:02833
02834:-00112:+00006:+00020:002143.6843:02834
02835:-00059:+00113:-00141:002143.6843:02835
02836:+00184:+00133:+00052:002143.6843:02836
02837:+00261:+00034:+00035:002143.6843:02837
02838:+00249:+00166:-00184:002143.6843:02838
02839:-00007:+00051:+00006:002143.6843:02839
02840:-00031:+00230:-00168:002143.6843:02840
02841:-00060:+00158:-00074:002149.0368:02841
02842:+00176:+00115:+00105:002149.0368:02842
02843:+00318:+00179:-00136:002149.0368:02843
02844:+00149:+00054:-00003:002149.0368:02844
02845:-00062:+00108:-00017:002149.0368:02845
02846:-00035:+00089:-00259:002149.0368:02846
02847:+00136:+00065:+00061:002149.0368:02847
02848:+00188:+00114:-00197:002149.0368:02848
02849:+00202:-00068:-00194:002149.0368:02849
02850:+00090:-00026:+00032:002145.8483:02850
02851:-00015:+00091:-00245:002145.8483:02851
02852:+00046:-00011:-00023:002145.8483:02852
02853:+00197:-00149:+00096:002145.8483:02853
02854:+00251:+00120:-00081:002145.8483:02854
02855:+00073:+00006:+00173:002145.8483:02855
02856:-00160:+00254:+00031:002145.8483:02856
02857:-00145:+00098:-00167:002145.8483:02857
02858:+00067:+00078:+00100:002145.8483:02858
02859:+00122:+00162:+00000:002139.7416:02859
02860:+00123:+00037:-00050:002139.7416:02860
02861:-00152:-00159:+00207:002139.7416:02861
02862:-00167:+00187:-00270:002139.7416:02862
02863:-00059:+00072:+00267:002139.7416:02863
02864:-00029:+00010:+00221:002139.7416:02864
02865:+00058:+00298:+00033:002139.7416:02865
02866:+00176:+00025:+00378:002139.7416:02866
02867:+00033:+00032:+00051:002139.7416:02867
02868:-00138:+00154:+00082:002139.7416:02868
02869:-00036:+00089:+00266:002141.4941:02869
02870:+00211:+00199:+00023:002141.4941:02870
02871:+00151:+00006:+00052:002141.4941:02871
02872:-00063:+00186:+00080:002141.4941:02872
02873:-00236:+00184:+00029:002141.4941:02873
02874:-00113:-00039:-00123:002141.4941:02874
02875:-00005:+00084:-00058:002141.4941:02875
02876:+00103:+00175:-00036:002141.4941:02876
02877:+00125:-00108:+00067:002141.4941:02877
02878:-00021:+00191:-00228:002145.7963:02878
02879:-00260:+00054:-00120:002145.7963:02879
02880:-00146:+00187:+00048:002145.7963:02880
02881:-00105:+00152:+00016:002145.7963:02881
02882:+00171:+00065:-00065:002145.7963:02882
02883:-00007:+00221:-00183:002145.7963:02883
02884:-00147:-00054:-00185:002145.7963:02884
02885:-00207:+00050:-00342:002145.7963:02885
02886:-00155:-00057:+00244:002145.7963:02886
02887:+00119:+00072:+00029:002136.0163:02887
02888:+00128:-00021:-00111:002136.0163:02888
02889:+00087:+00236:+00047:002136.0163:02889
02890:-00165:-00045:-00243:002136.0163:02890
02891:-00137:+00167:+00140:002136.0163:02891
02892:-00082:-00082:-00009:002136.0163:02892
02893:+00190:+00129:-00295:002136.0163:02893
02894:-00008:+00054:+00048:002136.0163:02894
02895:-00268:+00043:+00029:002136.0163:02895
02896:-00136:+00032:-00253:002136.0163:02896
02897:-00123:+00008:+00138:002145.1655:02897
02898:-00052:+00065:+00264:002145.1655:02898
02899:+00045:-00049:+00059:002145.1655:02899
02900:-00018:+00058:+00165:002145.1655:02900
02901:-00315:+00360:-00042:002145.1655:02901
02902:-00158:-00059:+00274:002145.1655:02902
02903:+00018:-00098:+00246:002145.1655:02903
02904:-00052:+00059:-00238:002145.1655:02904
02905:-00022:-00001:+00042:002145.1655:02905
02906:-00150:+00020:+00111:002142.0756:02906
02907:-00184:+00067:-00198:002142.0756:02907
02908:-00222:-00067:+00160:002142.0756:02908
02909:+00010:+00208:-00047:002142.0756:02909
02910:+00179:-00053:+00143:002142.0756:02910
02911:+00086:+00024:+00177:002142.0756:02911
02912:-00170:+00215:-00125:002142.0756:02912
02913:-00229:-00030:+00221:002142.0756:02913
02914:-00146:+00108:+00068:002142.0756:02914
02915:+00225:+00133:-00075:002139.7634:02915
02916:+00131:-00150:+00099:002139.7634:02916
02917:-00186:+00044:-00110:002139.7634:02917
02918:-00178:-00203:-00088:002139.7634:02918
02919:-00073:-00042:-00197:002139.7634:02919
02920:+00064:-00039:+00065:002139.7634:02920
02921:+00074:-00132:-00049:002139.7634:02921
02922:+00082:+00165:+00211:002139.7634:02922
02923:-00115:+00043:+00019:002139.7634:02923
02924:-00083:+00026:-00001:002139.7634:02924
02925:-00149:+00165:-00085:002137.7644:02925
02926:+00160:+00265:+00022:002137.7644:02926
02927:+00291:-00143:+00156:002137.7644:02927
02928:+00115:-00023:-00206:002137.7644:02928
02929:-00203:+00158:+00000:002137.7644:02929
02930:-00255:-00083:-00146:002137.7644:02930
02931:+00159:+00038:+00095:002137.7644:02931
02932:+00167:-00120:-00101:002137.7644:02932
02933:+00137:+00044:+00164:002137.7644:02933
02934:-00086:+00171:+00099:002130.9523:02934
02935:-00009:+00105:+00055:002130.9523:02935
02936:-00140:+00170:+00123:002130.9523:02936
02937:+00082:+00133:+00102:002130.9523:02937
02938:+00156:-00235:+00220:002130.9523:02938
02939:+00107:+00195:-00284:002130.9523:02939
02940:-00034:+00165:+00042:002130.9523:02940
02941:-00155:-00122:-00070:002130.9523:02941
02942:+00121:+00000:-00098:002130.9523:02942
02943:+00158:+00008:-00069:002121.3989:02943
02944:+00252:+00138:+00274:002121.3989:02944
02945:-00144:-00095:+00187:002121.3989:02945
02946:-00097:-00018:-00209:002121.3989:02946
02947:-00183:+00215:+00064:002121.3989:02947
02948:+00127:-00070:+00143:002121.3989:02948
02949:+00226:+00207:+00054:002121.3989:02949
02950:+00057:+00016:+00215:002121.3989:02950
02951:-00071:+00216:+00025:002121.3989:02951
02952:-00253:+00157:-00130:002121.3989:02952
02953:-00159:+00004:+00167:002130.4060:02953
02954:-00007:+00202:-00069:002130.4060:02954
02955:+00265:+00110:+00211:002130.4060:02955
02956:+00035:-00120:+00021:002130.4060:02956
02957:-00064:+00198:-00058:002130.4060:02957
02958:-00249:-00072:+00069:002130.4060:02958
02959:-00077:+00124:-00019:002130.4060:02959
02960:+00182:+00207:+00157:002130.4060:02960
02961:+00317:-00068:+00127:002130.4060:02961
02962:+00198:+00136:-00032:002134.6235:02962
02963:-00245:-00045:+00069:002134.6235:02963
02964:-00202:+00136:-00047:002134.6235:02964
02965:-00009:+00153:-00063:002134.6235:02965
02966:+00189:-00110:-00040:002134.6235:02966
02967:+00154:-00080:-00105:002134.6235:02967
02968:-00010:+00097:-00409:002134.6235:02968
02969:-00261:-00035:-00195:002134.6235:02969
02970:-00358:-00105:-00249:002134.6235:02970
02971:+00074:-00214:+00035:002134.6235:02971
02972:+00413:-00078:-00128:002136.0112:02972
02973:+00257:-00073:-00174:002136.0112:02973
02974:-00250:+00030:-00259:002136.0112:02974
02975:-00161:-00173:-00398:002136.0112:02975
02976:+00089:-00213:-00380:002136.0112:02976
02977:+00275:-00130:-00382:002136.0112:02977
02978:+00263:-00170:-00475:002136.0112:02978
02979:-00281:-00112:-00438:002136.0112:02979
02980:-00111:-00081:-00077:002136.0112:02980
02981:-00144:-00150:-00356:002145.3825:02981
02982:+00031:+00180:-00309:002145.3825:02982
02983:+00108:+00073:+00194:002145.3825:02983
02984:+00052:-00025:-00037:002145.3825:02984
02985:-00148:+00146:-00110:002145.3825:02985
02986:-00253:+00027:-00071:002145.3825:02986
02987:-00360:-00104:-00215:002145.3825:02987
02988:-00269:-00083:-00216:002145.3825:02988
02989:-00106:+00108:-00045:002145.3825:02989
02990:+00175:+00352:+00058:002153.5009:02990
02991:-00044:-00001:+00241:002153.5009:02991
02992:-00153:+00239:+00108:002153.5009:02992
02993:-00059:+00112:+00351:002153.5009:02993
02994:+00087:+00068:+00292:002153.5009:02994
02995:+00161:+00121:+00112:002153.5009:02995
02996:+00000:+00093:+00075:002153.5009:02996
02997:-00028:+00109:+00088:002153.5009:02997
02998:-00144:+00124:+00100:002153.5009:02998
02999:+00009:+00016:+00102:002153.5009:02999
03000:+00114:+00102:+00167:002147.3024:03000
03001:+00052:+00083:+00138:002147.3024:03001
03002:-00221:+00010:+00108:002147.3024:03002
03003:-00353:+00106:+00032:002147.3024:03003
03004:-00166:+00083:+00008:002147.3024:03004
03005:+00144:+00039:+00135:002147.3024:03005
03006:+00215:+00051:+00097:002147.3024:03006
03007:-00101:-00034:+00078:002147.3024:03007
03008:-00160:+00061:+00027:002147.3024:03008
03009:-00094:-00003:-00064:002152.9113:03009
03010:+00268:+00091:-00034:002152.9113:03010
03011:+00279:-00066:+00046:002152.9113:03011
03012:+00161:+00078:-00080:002152.9113:03012
03013:+00060:+00031:-00003:002152.9113:03013
03014:+00020:+00097:-00023:002152.9113:03014
03015:+00193:+00158:+00027:002152.9113:03015
03016:+00255:+00031:-00042:002152.9113:03016
03017:+00236:+00163:-00097:002152.9113:03017
03018:+00086:+00108:-00009:002157.2309:03018
03019:-00003:+00089:-00135:002157.2309:03019
03020:-00147:+00087:-00108:002157.2309:03020
03021:+00193:+00123:-00191:002157.2309:03021
03022:+00295:+00112:+00007:002157.2309:03022
03023:+00164:-00017:-00049:002157.2309:03023
03024:-00162:+00063:-00136:002157.2309:03024
03025:-00149:+00160:-00097:002157.2309:03025
03026:+00068:+00164:-00062:002157.2309:03026
03027:+00172:+00061:+00223:002136.1950:03027
03028:+00388:+00119:+00119:002136.1950:03028
03029:+00098:-00031:-00103:002136.1950:03029
03030:+00002:+00026:+00102:002136.1950:03030
03031:-00049:-00025:+00034:002136.1950:03031
03032:+00120:-00015:-00133:002136.1950:03032
03033:+00259:+00059:+00354:002136.1950:03033
03034:+00217:-00092:+00145:002136.1950:03034
03035:+00230:-00026:+00064:002136.1950:03035
03036:-00127:+00151:+00252:002136.1950:03036
03037:-00116:+00280:+00052:002145.4208:03037
03038:+00052:-00093:+00358:002145.4208:03038
03039:+00179:-00091:-00055:002145.4208:03039
03040:+00086:+00264:-00061:002145.4208:03040
03041:-00165:-00133:+00333:002145.4208:03041
03042:-00191:-00204:-00004:002145.4208:03042
03043:+00002:+00105:-00242:002145.4208:03043
03044:+00102:+00039:+00389:002145.4208:03044
03045:+00164:-00037:+00150:002145.4208:03045
03046:+00082:+00001:-00038:002142.2014:03046
03047:-00184:+00154:+00408:002142.2014:03047
03048:-00206:+00248:-00055:002142.2014:03048
03049:+00014:+00085:+00261:002142.2014:03049
03050:+00260:+00238:+00088:002142.2014:03050
03051:+00085:+00259:+00047:002142.2014:03051
03052:-00141:+00065:-00124:002142.2014:03052
03053:-00227:-00023:-00210:002142.2014:03053
03054:-00125:+00289:-00137:002142.2014:03054
03055:+00236:-00092:+00032:002142.2014:03055
03056:+00116:+00076:-00193:002132.3256:03056
03057:-00023:+00148:-00144:002132.3256:03057
03058:-00254:+00083:+00036:002132.3256:03058
03059:-00140:+00043:-00151:002132.3256:03059
03060:-00041:+00112:-00092:002132.3256:03060
03061:+00048:+00144:-00005:002132.3256:03061
03062:+00026:+00024:-00130:002132.3256:03062
03063:-00018:+00028:-00180:002132.3256:03063
03064:-00204:+00137:-00213:002132.3256:03064
03065:-00285:+00104:+00034:002137.7451:03065
03066:+00040:+00016:-00084:002137.7451:03066
03067:+00132:-00088:-00155:002137.7451:03067
03068:+00079:-00058:-00271:002137.7451:03068
03069:-00190:-00039:-00074:002137.7451:03069
03070:-00144:-00085:+00111:002137.7451:03070
03071:-00072:+00176:-00147:002137.7451:03071
03072:+00088:+00070:+00050:002137.7451:03072
03073:+00025:+00067:-00040:002137.7451:03073
03074:-00165:+00082:-00143:002134.7514:03074
03075:-00275:+00033:+00137:002134.7514:03075
03076:-00212:-00038:-00146:002134.7514:03076
03077:-00032:+00025:+00036:002134.7514:03077
03078:-00033:-00170:+00195:002134.7514:03078
03079:-00006:+00223:-00025:002134.7514:03079
03080:-00155:+00015:+00118:002134.7514:03080
03081:-00350:+00136:+00111:002134.7514:03081
03082:-00280:+00094:-00104:002134.7514:03082
03083:+00130:+00184:-00004:002134.7514:03083
03084:+00057:+00272:+00081:002128.8249:03084
03085:-00162:-00079:-00054:002128.8249:03085
03086:-00243:+00190:-00219:002128.8249:03086
03087:-00242:+00096:-00049:002128.8249:03087
03088:+00032:-00099:+00205:002128.8249:03088
03089:-00018:-00097:+00017:002128.8249:03089
03090:+00029:+00238:+00137:002128.8249:03090
03091:-00086:+00127:+00212:002128.8249:03091
03092:-00104:-00113:+00274:002128.8249:03092
03093:-00061:+00151:-00040:002126.8066:03093
03094:+00171:+00301:+00192:002126.8066:03094
03095:+00170:-00050:+00334:002126.8066:03095
03096:+00001:+00064:-00540:002126.8066:03096
03097:-00162:+00178:-00225:002126.8066:03097
03098:-00273:-00240:+00272:002126.8066:03098
03099:-00158:+00045:-00200:002126.8066:03099
03100:+00107:-00157:-00023:002126.8066:03100
03101:+00113:+00147:+00093:002126.8066:03101
03102:-00036:-00030:+00218:002127.4255:03102
03103:-00083:-00250:-00015:002127.4255:03103
03104:-00156:+00294:-00224:002127.4255:03104
03105:+00035:-00022:+00377:002127.4255:03105
03106:+00086:-00056:+00049:002127.4255:03106
03107:+00396:+00173:-00179:002127.4255:03107
03108:-00014:+00041:+00139:002127.4255:03108
03109:-00135:+00043:-00323:002127.4255:03109
03110:-00032:+00128:-00215:002127.4255:03110
03111:-00032:+00149:+00110:002127.4255:03111
03112:+00335:-00075:+00122:002110.6945:03112
03113:+00077:-00015:-00448:002110.6945:03113
03114:-00229:+00053:+00126:002110.6945:03114
03115:-00233:-00016:+00111:002110.6945:03115
03116:+00104:+00116:-00152:002110.6945:03116
03117:+00172:-00014:+00264:002110.6945:03117
03118:+00143:+00142:-00151:002110.6945:03118
03119:+00045:+00083:+00198:002110.6945:03119
03120:-00107:+00102:+00161:002110.6945:03120
03121:-00048:+00276:-00049:002115.8295:03121
03122:+00033:-00079:+00449:002115.8295:03122
03123:+00235:+00070:-00072:002115.8295:03123
03124:+00137:+00086:+00036:002115.8295:03124
03125:+00008:-00074:+00028:002115.8295:03125
03126:-00147:+00108:-00254:002115.8295:03126
03127:+00023:+00069:+00148:002115.8295:03127
03128:+00017:+00076:+00218:002115.8295:03128
03129:+00250:+00048:+00025:002115.8295:03129
03130:+00236:+00088:-00064:002115.8295:03130
03131:-00188:+00167:-00074:002112.8496:03131
03132:-00307:+00011:+00141:002112.8496:03132
03133:-00129:+00171:-00067:002112.8496:03133
03134:+00280:+00109:+00203:002112.8496:03134
03135:+00190:+00088:+00112:002112.8496:03135
03136:-00021:+00121:-00176:002112.8496:03136
03137:-00272:-00087:+00113:002112.8496:03137
03138:-00328:+00264:-00348:002112.8496:03138
03139:-00089:-00015:-00049:002112.8496:03139
03140:+00290:-00114:+00144:002117.8886:03140
03141:+00313:+00164:-00178:002117.8886:03141
03142:-00044:-00059:+00129:002117.8886:03142
03143:-00330:+00145:-00032:002117.8886:03143
03144:-00248:+00133:+00078:002117.8886:03144
03145:+00214:+00076:+00162:002117.8886:03145
03146:+00223:+00090:-00043:002117.8886:03146
03147:+00202:-00081:-00302:002117.8886:03147
03148:-00177:-00098:-00271:002117.8886:03148
03149:-00304:+00084:-00419:002117.8886:03149
03150:-00133:-00126:-00422:002130.5007:03150
03151:+00180:-00188:-00179:002130.5007:03151
03152:+00203:+00020:-00327:002130.5007:03152
03153:+00003:-00260:-00229:002130.5007:03153
03154:-00396:-00047:-00715:002130.5007:03154
03155:-00388:+00084:-00603:002130.5007:03155
03156:+00077:-00142:-00280:002130.5007:03156
03157:+00253:+00012:-00414:002130.5007:03157
03158:+00157:-00013:-00645:002130.5007:03158
03159:-00271:+00040:-00414:002134.8325:03159
03160:-00262:-00075:-00492:002134.8325:03160
03161:+00173:-00092:-00410:002134.8325:03161
03162:+00140:+00020:-00497:002134.8325:03162
03163:-00033:-00225:-00258:002134.8325:03163
03164:+00243:+00160:-00221:002134.8325:03164
03165:-00237:-00045:-00220:002134.8325:03165
03166:-00425:+00066:+00071:002134.8325:03166
03167:-00170:-00002:-00006:002134.8325:03167
03168:+00051:+00019:+00171:002139.9426:03168
03169:+00158:+00185:-00045:002139.9426:03169
03170:-00194:+00105:-00011:002139.9426:03170
03171:-00270:+00190:+00104:002139.9426:03171
03172:-00435:-00069:+00055:002139.9426:03172
03173:+00034:+00299:+00191:002139.9426:03173
03174:+00064:+00000:+00350:002139.9426:03174
03175:+00098:+00075:+00232:002139.9426:03175
03176:-00071:-00049:+00068:002139.9426:03176
03177:-00260:+00243:+00228:002139.9426:03177
03178:-00236:+00142:+00705:002145.4099:03178
03179:+00032:+00076:+00317:002145.4099:03179
03180:+00520:+00276:+00247:002145.4099:03180
03181:-00008:+00160:+00384:002145.4099:03181
03182:-00299:+00055:+00140:002145.4099:03182
03183:-00315:+00040:+00075:002145.4099:03183
03184:-00072:+00067:+00020:002145.4099:03184
03185:+00249:+00031:+00131:002145.4099:03185
03186:+00078:-00057:+00055:002145.4099:03186
03187:-00141:+00046:+00086:002145.9721:03187
03188:-00177:+00026:+00294:002145.9721:03188
03189:-00026:+00030:+00050:002145.9721:03189
03190:+00088:+00057:+00122:002145.9721:03190
03191:+00181:+00096:+00020:002145.9721:03191
03192:+00128:+00145:+00072:002145.9721:03192
03193:+00023:+00005:+00041:002145.9721:03193
03194:-00186:+00209:-00306:002145.9721:03194
03195:-00127:+00136:-00069:002145.9721:03195
03196:+00172:+00040:-00005:002136.1762:03196
03197:+00443:+00140:-00279:002136.1762:03197
03198:+00300:+00170:-00248:002136.1762:03198
03199:+00046:+00257:-00091:002136.1762:03199
03200:-00003:-00096:-00109:002136.1762:03200
03201:+00159:+00165:-00162:002136.1762:03201
03202:+00367:+00154:-00210:002136.1762:03202
03203:+00375:+00094:+00129:002136.1762:03203
03204:+00148:+00036:-00402:002136.1762:03204
03205:-00084:-00137:-00517:002136.1762:03205
03206:-00060:+00213:-00253:002137.8681:03206
03207:+00140:-00221:-00094:002137.8681:03207
03208:+00336:-00163:-00160:002137.8681:03208
03209:+00204:+00358:-00253:002137.8681:03209
03210:-00085:+00102:+00125:002137.8681:03210
03211:-00089:-00126:+00243:002137.8681:03211
03212:+00090:+00133:-00054:002137.8681:03212
03213:+00183:+00079:+00278:002137.8681:03213
03214:+00243:+00142:+00256:002137.8681:03214
03215:+00137:+00035:-00055:002131.1010:03215
03216:-00028:+00117:-00091:002131.1010:03216
03217:-00165:-00148:+00246:002131.1010:03217
03218:+00021:-00089:+00296:002131.1010:03218
03219:+00278:-00066:+00090:002131.1010:03219
03220:+00174:+00191:+00259:002131.1010:03220
03221:-00214:+00068:+00447:002131.1010:03221
03222:-00180:+00014:+00200:002131.1010:03222
03223:-00028:+00398:+00253:002131.1010:03223
03224:+00175:+00193:+00592:002131.1010:03224
03225:+00224:+00092:+00288:002114.3159:03225
03226:+00009:+00201:+00088:002114.3159:03226
03227:-00137:+00194:+00114:002114.3159:03227
03228:-00270:-00041:+00238:002114.3159:03228
03229:-00047:-00021:+00095:002114.3159:03229
03230:+00177:+00207:-00220:002114.3159:03230
03231:+00045:-00070:+00195:002114.3159:03231
03232:-00060:-00023:-00109:002114.3159:03232
03233:-00122:+00020:-00160:002114.3159:03233
03234:-00122:+00079:+00202:002119.5393:03234
03235:+00064:+00079:+00008:002119.5393:03235
03236:+00153:+00203:+00058:002119.5393:03236
03237:+00037:+00277:-00088:002119.5393:03237
03238:-00161:+00170:-00068:002119.5393:03238
03239:-00155:-00011:-00351:002119.5393:03239
03240:-00086:+00199:-00358:002119.5393:03240
03241:+00088:+00105:-00052:002119.5393:03241
03242:+00056:-00127:-00515:002119.5393:03242
03243:-00097:+00005:-00334:002119.9414:03243
03244:-00244:-00070:-00375:002119.9414:03244
03245:-00167:-00263:-00228:002119.9414:03245
03246:+00020:-00122:-00129:002119.9414:03246
03247:+00150:+00023:-00329:002119.9414:03247
03248:+00118:+00169:-00078:002119.9414:03248
03249:-00215:-00011:+00039:002119.9414:03249
03250:-00100:+00095:-00213:002119.9414:03250
03251:+00044:+00269:-00003:002119.9414:03251
03252:-00098:+00085:+00156:002119.9414:03252
03253:+00064:+00110:-00227:002110.5517:03253
03254:-00039:+00136:-00027:002110.5517:03254
03255:-00232:-00082:+00050:002110.5517:03255
03256:-00249:-00084:+00045:002110.5517:03256
03257:-00157:+00010:+00035:002110.5517:03257
03258:-00003:+00052:+00370:002110.5517:03258
03259:+00031:+00052:+00325:002110.5517:03259
03260:-00006:-00138:+00259:002110.5517:03260
03261:-00203:+00279:+00207:002110.5517:03261
03262:-00123:+00128:+00413:002108.4804:03262
03263:-00077:+00229:+00358:002108.4804:03263
03264:+00187:+00142:+00245:002108.4804:03264
03265:-00029:+00363:+00008:002108.4804:03265
03266:-00297:-00169:+00565:002108.4804:03266
03267:-00112:+00170:-00154:002108.4804:03267
03268:-00012:+00168:-00142:002108.4804:03268
03269:-00135:-00108:+00276:002108.4804:03269
03270:+00107:-00202:-00183:002108.4804:03270
03271:+00134:-00142:-00143:002108.4804:03271
03272:-00133:+00243:+00284:002109.0751:03272
03273:-00269:+00042:+00176:002109.0751:03273
03274:-00162:+00244:+00276:002109.0751:03274
03275:+00098:+00272:+00049:002109.0751:03275
03276:+00266:+00407:+00244:002109.0751:03276
03277:+00150:-00061:-00365:002109.0751:03277
03278:-00030:+00285:-00452:002109.0751:03278
03279:-00269:+00172:+00121:002109.0751:03279
03280:-00113:-00180:-00281:002109.0751:03280
03281:+00256:+00072:-00276:002096.2480:03281
03282:+00269:-00003:-00135:002096.2480:03282
03283:-00074:-00275:-00440:002096.2480:03283
03284:-00147:+00065:-00388:002096.2480:03284
03285:-00131:+00014:-00215:002096.2480:03285
03286:+00113:-00072:+00024:002096.2480:03286
03287:+00111:-00207:-00062:002096.2480:03287
03288:+00004:+00144:+00008:002096.2480:03288
03289:-00105:+00234:+00137:002096.2480:03289
03290:-00076:-00084:+00281:002096.2480:03290
03291:+00079:+00215:-00118:002094.1098:03291
03292:+00144:+00121:+00092:002094.1098:03292
03293:+00197:-00111:+00249:002094.1098:03293
03294:+00009:-00021:-00190:002094.1098:03294
03295:-00139:+00153:-00216:002094.1098:03295
03296:-00213:-00121:+00077:002094.1098:03296
03297:+00062:-00091:+00005:002094.1098:03297
03298:+00187:+00017:-00085:002094.1098:03298
03299:+00273:+00089:+00246:002094.1098:03299
03300:-00124:-00051:+00149:002094.7302:03300
03301:-00232:+00136:+00019:002094.7302:03301
03302:-00086:+00260:+00282:002094.7302:03302
03303:+00053:-00034:+00386:002094.7302:03303
03304:+00233:+00153:+00010:002094.7302:03304
03305:+00196:+00202:+00213:002094.7302:03305
03306:-00233:+00105:+00132:002094.7302:03306
03307:-00348:+00140:-00092:002094.7302:03307
03308:-00116:+00173:+00126:002094.7302:03308
03309:-00008:+00211:+00258:002094.7302:03309
03310:+00304:-00006:+00046:002089.1740:03310
03311:-00041:+00063:-00093:002089.1740:03311
03312:-00182:+00176:-00066:002089.1740:03312
03313:-00233:-00013:+00057:002089.1740:03313
03314:-00032:+00066:-00013:002089.1740:03314
03315:+00227:+00205:+00253:002089.1740:03315
03316:+00172:+00152:+00178:002089.1740:03316
03317:+00157:+00089:+00032:002089.1740:03317
03318:-00236:+00217:-00361:002089.1740:03318
03319:-00145:+00093:+00022:002089.1740:03319
03320:-00088:+00162:+00033:002097.6101:03320
03321:+00341:+00041:-00169:002097.6101:03321
03322:+00046:-00071:+00027:002097.6101:03322
03323:-00029:-00072:-00030:002097.6101:03323
03324:-00169:+00057:-00130:002097.6101:03324
03325:-00093:-00036:-00166:002097.6101:03325
03326:-00072:+00128:-00107:002097.6101:03326
03327:+00173:+00002:+00143:002097.6101:03327
03328:+00082:-00156:-00254:002097.6101:03328
03329:-00041:+00146:-00137:002112.6423:03329
03330:-00155:-00136:+00097:002112.6423:03330
03331:-00123:-00034:-00078:002112.6423:03331
03332:+00115:+00133:+00132:002112.6423:03332
03333:+00126:+00058:+00044:002112.6423:03333
03334:+00110:-00047:-00059:002112.6423:03334
03335:-00177:-00053:-00102:002112.6423:03335
03336:-00236:+00054:-00044:002112.6423:03336
03337:-00185:+00066:+00209:002112.6423:03337
03338:+00275:-00181:-00067:002112.6423:03338
03339:+00290:+00116:-00186:002117.7397:03339
03340:-00092:-00150:+00258:002117.7397:03340
03341:-00315:-00122:-00152:002117.7397:03341
03342:-00171:-00127:+00055:002117.7397:03342
03343:-00116:+00090:+00087:002117.7397:03343
03344:+00067:-00122:-00149:002117.7397:03344
03345:+00169:+00003:-00115:002117.7397:03345
03346:-00069:-00034:-00274:002117.7397:03346
03347:-00181:+00078:-00150:002117.7397:03347
03348:-00104:+00056:-00127:002126.6608:03348
03349:+00169:+00007:-00265:002126.6608:03349
03350:+00305:-00073:-00114:002126.6608:03350
03351:+00039:-00057:-00375:002126.6608:03351
03352:-00131:+00077:-00389:002126.6608:03352
03353:-00119:-00125:-00327:002126.6608:03353
03354:+00093:+00079:-00460:002126.6608:03354
03355:+00048:-00006:-00161:002126.6608:03355
03356:+00038:+00039:-00068:002126.6608:03356
03357:+00147:+00259:+00035:002138.2915:03357
03358:-00051:-00038:-00149:002138.2915:03358
03359:-00304:+00208:-00257:002138.2915:03359
03360:-00044:+00130:-00072:002138.2915:03360
03361:+00030:-00109:-00213:002138.2915:03361
03362:-00073:+00042:-00071:002138.2915:03362
03363:+00044:+00036:-00146:002138.2915:03363
03364:+00085:+00081:+00187:002138.2915:03364
03365:-00179:+00058:+00171:002138.2915:03365
03366:-00123:+00093:+00025:002138.2915:03366
03367:+00082:+00053:+00150:002139.7199:03367
03368:+00081:+00089:+00201:002139.7199:03368
03369:-00008:-00019:-00099:002139.7199:03369
03370:-00065:+00170:+00173:002139.7199:03370
03371:+00156:-00012:+00161:002139.7199:03371
03372:+00201:-00064:+00154:002139.7199:03372
03373:+00183:+00141:+00252:002139.7199:03373
03374:+00041:+00124:+00047:002139.7199:03374
03375:-00196:+00057:+00091:002139.7199:03375
03376:-00144:+00003:-00003:002141.5324:03376
03377:+00011:+00198:+00232:002141.5324:03377
03378:+00142:+00045:+00254:002141.5324:03378
03379:+00057:+00013:+00248:002141.5324:03379
03380:+00044:+00097:+00025:002141.5324:03380
03381:-00146:+00026:+00000:002141.5324:03381
03382:-00188:+00147:+00112:002141.5324:03382
03383:+00106:-00015:+00166:002141.5324:03383
03384:+00223:+00037:+00041:002141.5324:03384
03385:+00162:+00223:+00095:002142.2097:03385
03386:-00109:-00067:+00231:002142.2097:03386
03387:+00020:+00155:-00083:002142.2097:03387
03388:+00214:+00185:+00099:002142.2097:03388
03389:+00256:+00328:+00021:002142.2097:03389
03390:+00132:+00151:+00201:002142.2097:03390
03391:+00050:+00101:-00069:002142.2097:03391
03392:+00064:+00285:-00245:002142.2097:03392
03393:+00005:+00290:+00020:002142.2097:03393
03394:+00249:-00075:-00203:002142.2097:03394
03395:+00152:-00048:-00316:002132.4794:03395
03396:+00052:+00184:-00379:002132.4794:03396
03397:-00174:-00016:+00046:002132.4794:03397
03398:-00091:-00151:-00112:002132.4794:03398
03399:+00071:+00232:-00026:002132.4794:03399
03400:+00145:+00120:+00180:002132.4794:03400
03401:+00221:-00028:+00151:002132.4794:03401
03402:+00142:+00145:-00325:002132.4794:03402
03403:-00119:+00048:+00024:002132.4794:03403
03404:-00124:-00141:-00110:002137.9387:03404
03405:+00247:-00110:-00194:002137.9387:03405
03406:+00206:-00109:-00088:002137.9387:03406
03407:+00080:+00008:-00107:002137.9387:03407
03408:-00157:+00045:+00104:002137.9387:03408
03409:-00142:-00196:-00063:002137.9387:03409
03410:+00107:+00047:-00010:002137.9387:03410
03411:+00170:-00017:+00332:002137.9387:03411
03412:+00061:-00071:-00036:002137.9387:03412
03413:-00046:+00214:+00093:002142.2421:03413
03414:-00170:-00087:+00410:002142.2421:03414
03415:-00135:+00065:+00181:002142.2421:03415
03416:+00054:+00079:+00221:002142.2421:03416
03417:+00151:+00152:+00097:002142.2421:03417
03418:+00070:+00085:+00035:002142.2421:03418
03419:-00240:-00022:+00051:002142.2421:03419
03420:-00317:+00225:-00027:002142.2421:03420
03421:-00090:+00125:+00194:002142.2421:03421
03422:+00162:+00061:+00113:002142.2421:03422
03423:+00135:+00163:+00214:002139.9211:03423
03424:-00001:+00188:+00245:002139.9211:03424
03425:-00092:+00118:+00005:002139.9211:03425
03426:-00084:+00177:-00013:002139.9211:03426
03427:-00101:+00086:+00041:002139.9211:03427
03428:+00023:+00158:+00012:002139.9211:03428
03429:+00181:+00112:+00137:002139.9211:03429
03430:-00177:+00070:-00161:002139.9211:03430
03431:-00293:+00127:-00030:002139.9211:03431
03432:-00215:+00160:-00141:002149.1748:03432
03433:+00140:+00187:-00028:002149.1748:03433
03434:+00141:-00020:+00011:002149.1748:03434
03435:+00017:+00095:-00461:002149.1748:03435
03436:-00253:+00249:-00001:002149.1748:03436
03437:-00339:-00155:-00091:002149.1748:03437
03438:-00070:-00033:-00281:002149.1748:03438
03439:+00230:+00027:+00015:002149.1748:03439
03440:+00196:-00292:+00036:002149.1748:03440
03441:-00183:+00034:-00318:002153.4814:03441
03442:-00312:+00102:+00047:002153.4814:03442
03443:-00096:+00092:-00139:002153.4814:03443
03444:+00103:+00016:+00274:002153.4814:03444
03445:+00025:-00401:+00174:002153.4814:03445
03446:-00014:+00166:-00671:002153.4814:03446
03447:-00088:-00172:+00268:002153.4814:03447
03448:-00199:-00256:+00290:002153.4814:03448
03449:-00052:+00205:-00126:002153.4814:03449
03450:+00071:-00154:+00292:002153.4814:03450
03451:-00014:+00019:-00308:002143.6516:03451
03452:-00061:+00152:+00135:002143.6516:03452
03453:-00146:+00073:+00254:002143.6516:03453
03454:-00035:+00080:-00028:002143.6516:03454
03455:-00041:-00095:+00399:002143.6516:03455
03456:-00026:-00063:+00087:002143.6516:03456
03457:+00045:+00367:+00082:002143.6516:03457
03458:+00029:-00015:+00229:002143.6516:03458
03459:-00089:+00114:-00063:002143.6516:03459
03460:-00163:+00059:+00185:002149.1057:03460
03461:-00103:-00129:+00058:002149.1057:03461
03462:+00077:+00042:-00028:002149.1057:03462
03463:-00083:+00105:-00046:002149.1057:03463
03464:-00176:+00210:+00107:002149.1057:03464
03465:-00150:+00044:+00100:002149.1057:03465
03466:-00081:+00136:+00011:002149.1057:03466
03467:+00052:+00204:+00146:002149.1057:03467
03468:+00149:+00111:+00039:002149.1057:03468
03469:+00100:+00133:+00080:002142.2287:03469
03470:-00139:+00085:+00080:002142.2287:03470
03471:-00094:+00075:-00094:002142.2287:03471
03472:+00040:+00010:+00064:002142.2287:03472
03473:+00278:-00061:-00089:002142.2287:03473
03474:+00241:+00098:-00229:002142.2287:03474
03475:-00105:+00094:+00033:002142.2287:03475
03476:-00146:-00023:-00120:002142.2287:03476
03477:-00030:+00152:+00005:002142.2287:03477
03478:+00136:+00080:+00119:002142.2287:03478
03479:+00162:+00077:-00019:002136.1979:03479
03480:+00039:+00105:-00222:002136.1979:03480
03481:-00139:+00031:-00177:002136.1979:03481
03482:-00061:+00055:-00069:002136.1979:03482
03483:+00002:-00067:-00071:002136.1979:03483
03484:+00204:+00036:-00073:002136.1979:03484
03485:+00221:+00047:-00173:002136.1979:03485
03486:-00029:-00068:-00011:002136.1979:03486
03487:-00196:-00082:-00041:002136.1979:03487
03488:-00103:+00125:-00075:002141.6557:03488
03489:+00213:+00099:+00005:002141.6557:03489
03490:+00212:-00008:+00212:002141.6557:03490
03491:+00168:+00139:-00151:002141.6557:03491
03492:-00219:+00053:+00041:002141.6557:03492
03493:-00157:+00172:-00094:002141.6557:03493
03494:+00007:+00066:-00015:002141.6557:03494
03495:+00218:-00026:+00187:002141.6557:03495
03496:+00170:+00130:-00239:002141.6557:03496
03497:-00115:-00048:+00072:002138.4658:03497
03498:-00274:+00043:+00116:002138.4658:03498
03499:-00248:+00160:+00024:002138.4658:03499
03500:+00087:+00040:+00186:002138.4658:03500
03501:+00212:-00023:+00228:002138.4658:03501
03502:+00114:+00181:+00081:002138.4658:03502
03503:-00167:-00047:+00163:002138.4658:03503
03504:-00199:+00286:-00052:002138.4658:03504
03505:-00177:-00032:-00093:002138.4658:03505
03506:+00253:+00154:+00103:002138.4658:03506
03507:+00255:-00003:+00087:002132.5305:03507
03508:+00098:+00069:-00145:002132.5305:03508
03509:-00202:+00049:+00118:002132.5305:03509
03510:-00248:+00210:-00172:002132.5305:03510
03511:+00024:+00091:+00183:002132.5305:03511
03512:+00160:-00065:+00209:002132.5305:03512
03513:+00239:+00188:-00216:002132.5305:03513
03514:+00002:+00036:-00006:002132.5305:03514
03515:-00109:-00015:-00219:002132.5305:03515
03516:-00368:-00060:-00446:002149.1608:03516
03517:-00029:+00008:-00149:002149.1608:03517
03518:+00115:-00129:-00044:002149.1608:03518
03519:+00148:-00096:-00399:002149.1608:03519
03520:-00104:-00155:-00305:002149.1608:03520
03521:-00394:-00164:-00144:002149.1608:03521
03522:-00047:+00024:-00326:002149.1608:03522
03523:+00229:-00176:-00250:002149.1608:03523
03524:+00226:+00084:-00323:002149.1608:03524
03525:-00032:-00125:-00221:002153.4870:03525
03526:-00084:-00134:-00351:002153.4870:03526
03527:-00073:-00089:-00545:002153.4870:03527
03528:+00177:-00124:-00256:002153.4870:03528
03529:+00227:-00104:-00336:002153.4870:03529
03530:+00085:-00175:-00426:002153.4870:03530
03531:+00015:-00031:-00414:002153.4870:03531
03532:-00249:-00127:-00342:002153.4870:03532
03533:-00130:+00121:-00213:002153.4870:03533
03534:-00087:+00151:-00058:002153.4870:03534
03535:-00041:+00099:-00158:002143.5971:03535
03536:+00103:-00024:+00071:002143.5971:03536
03537:+00077:+00043:-00133:002143.5971:03537
03538:-00280:+00140:+00004:002143.5971:03538
03539:-00397:-00032:+00286:002143.5971:03539
03540:-00179:-00061:+00090:002143.5971:03540
03541:+00285:-00005:+00157:002143.5971:03541
03542:+00251:-00038:-00021:002143.5971:03542
03543:-00195:-00049:+00100:002143.5971:03543
03544:-00203:+00074:+00221:002152.7756:03544
03545:-00085:+00062:+00179:002152.7756:03545
03546:+00276:+00175:+00149:002152.7756:03546
03547:+00011:+00224:+00159:002152.7756:03547
03548:-00094:+00281:+00239:002152.7756:03548
03549:-00169:+00110:+00158:002152.7756:03549
03550:-00185:+00250:+00187:002152.7756:03550
03551:+00074:+00062:+00351:002152.7756:03551
03552:+00264:+00045:+00105:002152.7756:03552
03553:+00050:+00068:+00373:002153.2797:03553
03554:-00282:-00066:+00351:002153.2797:03554
03555:-00117:+00130:-00084:002153.2797:03555
03556:+00101:+00131:+00170:002153.2797:03556
03557:+00301:+00136:+00158:002153.2797:03557
03558:+00109:+00235:+00234:002153.2797:03558
03559:-00136:+00143:+00263:002153.2797:03559
03560:+00000:+00127:-00135:002153.2797:03560
03561:+00046:+00296:+00009:002153.2797:03561
03562:+00058:+00087:+00197:002153.2797:03562
03563:+00296:+00015:+00037:002139.7551:03563
03564:+00377:+00210:+00163:002139.7551:03564
03565:+00029:+00117:+00117:002139.7551:03565
03566:+00041:+00051:-00011:002139.7551:03566
03567:-00008:+00186:-00200:002139.7551:03567
03568:+00100:+00047:-00179:002139.7551:03568
03569:+00260:-00006:-00103:002139.7551:03569
03570:+00172:-00039:-00366:002139.7551:03570
03571:-00009:+00109:-00468:002139.7551:03571
03572:+00046:-00036:-00196:002141.4941:03572
03573:-00064:-00130:-00285:002141.4941:03573
03574:-00007:-00132:-00311:002141.4941:03574
03575:+00213:+00028:-00006:002141.4941:03575
03576:+00056:-00222:-00109:002141.4941:03576
03577:+00026:-00022:-00379:002141.4941:03577
03578:-00054:+00086:-00016:002141.4941:03578
03579:+00216:+00051:-00008:002141.4941:03579
03580:+00215:-00041:+00017:002141.4941:03580
03581:+00039:-00083:-00024:002134.6535:03581
03582:-00071:+00197:-00057:002134.6535:03582
03583:-00013:-00073:-00131:002134.6535:03583
03584:+00144:-00093:+00063:002134.6535:03584
03585:+00310:+00032:-00087:002134.6535:03585
03586:+00213:+00072:+00298:002134.6535:03586
03587:-00158:-00008:+00127:002134.6535:03587
03588:-00116:+00097:+00053:002134.6535:03588
03589:-00226:+00265:+00279:002134.6535:03589
03590:+00106:+00053:+00381:002134.6535:03590
03591:+00144:+00039:+00224:002132.4199:03591
03592:-00028:+00063:-00002:002132.4199:03592
03593:-00286:+00178:+00152:002132.4199:03593
03594:-00281:+00030:+00181:002132.4199:03594
03595:-00012:+00131:+00074:002132.4199:03595
03596:+00153:+00199:+00073:002132.4199:03596
03597:+00097:+00138:+00378:002132.4199:03597
03598:-00115:+00108:+00194:002132.4199:03598
03599:-00071:+00251:+00087:002132.4199:03599
03600:-00086:+00177:+00158:002134.1020:03600
03601:+00085:+00184:+00243:002134.1020:03601
03602:+00241:+00067:+00181:002134.1020:03602
03603:+00103:+00097:-00074:002134.1020:03603
03604:-00101:+00033:+00093:002134.1020:03604
03605:-00304:+00036:+00023:002134.1020:03605
03606:-00053:+00173:-00192:002134.1020:03606
03607:+00064:-00051:-00006:002134.1020:03607
03608:+00007:-00018:-00069:002134.1020:03608
03609:-00092:+00034:-00145:002123.5881:03609
03610:-00140:+00008:-00263:002123.5881:03610
03611:-00245:+00042:-00130:002123.5881:03611
03612:-00132:-00149:-00030:002123.5881:03612
03613:+00200:+00168:+00075:002123.5881:03613
03614:+00170:+00119:-00073:002123.5881:03614
03615:+00044:-00117:+00079:002123.5881:03615
03616:-00178:+00100:-00266:002123.5881:03616
03617:-00078:+00041:-00081:002123.5881:03617
03618:-00002:-00165:-00127:002123.5881:03618
03619:+00227:-00087:-00356:002117.7558:03619
03620:+00072:-00091:-00293:002117.7558:03620
03621:-00121:-00146:+00026:002117.7558:03621
03622:-00191:-00067:-00092:002117.7558:03622
03623:-00081:-00070:-00097:002117.7558:03623
03624:+00090:+00259:-00074:002117.7558:03624
03625:+00160:-00042:+00311:002117.7558:03625
03626:+00022:+00124:-00096:002117.7558:03626
03627:-00173:+00224:-00115:002117.7558:03627
03628:-00144:+00080:+00224:002115.7441:03628
03629:-00032:-00177:-00139:002115.7441:03629
03630:+00133:+00048:-00139:002115.7441:03630
03631:+00069:+00064:-00128:002115.7441:03631
03632:-00165:-00080:-00149:002115.7441:03632
03633:-00138:-00144:+00138:002115.7441:03633
03634:-00117:-00046:-00092:002115.7441:03634
03635:+00074:+00120:+00237:002115.7441:03635
03636:+00156:+00019:+00427:002115.7441:03636
03637:+00064:+00246:-00028:002115.7441:03637
03638:-00169:+00313:+00003:002116.3203:03638
03639:-00079:+00272:+00348:002116.3203:03639
03640:+00000:-00072:-00206:002116.3203:03640
03641:+00032:+00278:-00203:002116.3203:03641
03642:+00024:+00337:-00025:002116.3203:03642
03643:-00101:-00161:+00004:002116.3203:03643
03644:-00227:-00045:-00001:002116.3203:03644
03645:-00227:+00153:+00003:002116.3203:03645
03646:-00081:-00270:+00208:002116.3203:03646
03647:+00116:+00013:-00111:002099.8046:03647
03648:+00180:+00249:+00189:002099.8046:03648
03649:-00077:+00009:+00241:002099.8046:03649
03650:+00016:+00004:+00120:002099.8046:03650
03651:-00051:+00252:-00056:002099.8046:03651
03652:-00020:+00113:+00222:002099.8046:03652
03653:+00029:+00074:+00104:002099.8046:03653
03654:+00305:+00174:-00048:002099.8046:03654
03655:-00049:+00040:-00135:002099.8046:03655
03656:-00248:+00060:+00013:002099.8046:03656
03657:-00089:+00047:+00067:002101.2563:03657
03658:+00230:-00010:-00196:002101.2563:03658
03659:+00184:+00083:-00072:002101.2563:03659
03660:-00120:-00071:+00012:002101.2563:03660
03661:-00094:+00066:-00280:002101.2563:03661
03662:-00148:+00076:+00075:002101.2563:03662
03663:-00009:-00099:-00018:002101.2563:03663
03664:+00171:+00203:-00076:002101.2563:03664
03665:+00188:+00120:+00078:002101.2563:03665
03666:-00044:-00022:-00051:002098.2910:03666
03667:-00163:+00113:-00207:002098.2910:03667
03668:-00095:+00131:-00040:002098.2910:03668
03669:-00013:+00132:+00055:002098.2910:03669
03670:+00179:-00109:-00100:002098.2910:03670
03671:+00045:+00028:-00221:002098.2910:03671
03672:-00113:+00045:-00146:002098.2910:03672
03673:-00226:-00060:+00126:002098.2910:03673
03674:-00073:+00011:+00072:002098.2910:03674
03675:+00124:-00028:+00099:002098.2910:03675
03676:+00137:+00046:+00048:002096.2246:03676
03677:-00105:-00144:+00126:002096.2246:03677
03678:-00200:+00189:+00026:002096.2246:03678
03679:-00138:+00052:+00228:002096.2246:03679
03680:-00128:+00039:+00139:002096.2246:03680
03681:+00023:+00142:-00015:002096.2246:03681
03682:+00116:+00113:+00124:002096.2246:03682
03683:+00107:-00081:+00050:002096.2246:03683
03684:-00170:+00031:+00002:002096.2246:03684
03685:-00186:+00101:-00080:002101.2272:03685
03686:-00149:+00106:+00110:002101.2272:03686
03687:+00194:-00093:+00113:002101.2272:03687
03688:+00190:-00035:-00124:002101.2272:03688
03689:-00107:+00131:+00152:002101.2272:03689
03690:-00207:+00060:+00114:002101.2272:03690
03691:-00144:+00137:-00025:002101.2272:03691
03692:+00064:+00178:+00226:002101.2272:03692
03693:+00211:+00038:+00180:002101.2272:03693
03694:+00218:+00019:-00013:002101.2272:03694
03695:-00190:+00133:-00095:002119.9143:03695
03696:-00246:+00056:+00089:002119.9143:03696
03697:-00134:+00028:-00034:002119.9143:03697
03698:+00192:-00012:-00075:002119.9143:03698
03699:+00190:+00086:+00078:002119.9143:03699
03700:+00001:+00054:-00226:002119.9143:03700
03701:-00186:-00102:-00238:002119.9143:03701
03702:-00300:+00124:-00196:002119.9143:03702
03703:-00050:-00076:-00076:002119.9143:03703
03704:+00214:-00096:-00128:002117.8063:03704
03705:+00173:+00109:-00020:002117.8063:03705
03706:-00231:-00056:-00104:002117.8063:03706
03707:-00229:+00025:-00131:002117.8063:03707
03708:-00273:-00048:-00106:002117.8063:03708
03709:+00039:+00109:-00278:002117.8063:03709
03710:+00259:-00050:-00127:002117.8063:03710
03711:+00222:-00093:-00445:002117.8063:03711
03712:-00227:-00099:-00366:002117.8063:03712
03713:-00268:-00128:-00099:002117.8063:03713
03714:+00060:-00036:-00184:002130.4765:03714
03715:+00181:-00226:-00149:002130.4765:03715
03716:+00259:+00040:-00135:002130.4765:03716
03717:+00009:-00023:-00107:002130.4765:03717
03718:-00093:+00130:-00191:002130.4765:03718
03719:-00209:+00159:-00328:002130.4765:03719
03720:+00040:+00101:-00166:002130.4765:03720
03721:+00071:+00021:-00018:002130.4765:03721
03722:+00136:-00012:-00043:002130.4765:03722
03723:-00187:+00075:-00269:002138.5065:03723
03724:-00205:+00034:-00178:002138.5065:03724
03725:-00201:-00025:+00121:002138.5065:03725
03726:+00010:-00233:+00059:002138.5065:03726
03727:+00329:-00001:+00171:002138.5065:03727
03728:-00078:-00047:+00170:002138.5065:03728
03729:-00167:-00013:+00146:002138.5065:03729
03730:-00209:+00158:+00074:002138.5065:03730
03731:+00063:+00006:+00062:002138.5065:03731
03732:+00156:+00095:+00058:002128.8383:03732
03733:+00339:+00052:+00050:002128.8383:03733
03734:+00264:+00106:-00055:002128.8383:03734
03735:-00183:+00112:+00218:002128.8383:03735
03736:-00171:+00138:+00175:002128.8383:03736
03737:+00040:-00051:+00001:002128.8383:03737
03738:+00283:-00039:+00133:002128.8383:03738
03739:+00040:+00020:+00202:002128.8383:03739
03740:-00027:-00039:+00163:002128.8383:03740
03741:-00225:-00038:+00157:002128.8383:03741
03742:-00100:+00024:+00005:002130.4980:03742
03743:+00092:+00093:-00010:002130.4980:03743
03744:+00116:+00198:+00063:002130.4980:03744
03745:+00026:+00115:+00184:002130.4980:03745
03746:-00044:+00112:+00085:002130.4980:03746
03747:-00085:+00135:+00085:002130.4980:03747
03748:+00060:+00243:+00036:002130.4980:03748
03749:+00188:+00060:+00075:002130.4980:03749
03750:+00248:+00246:+00030:002130.4980:03750
03751:+00135:+00048:-00013:002127.4389:03751
03752:-00013:+00106:+00013:002127.4389:03752
03753:-00212:+00060:+00100:002127.4389:03753
03754:+00308:+00098:-00033:002127.4389:03754
03755:+00396:-00009:-00031:002127.4389:03755
03756:+00165:+00051:+00003:002127.4389:03756
03757:-00073:+00097:+00000:002127.4389:03757
03758:-00207:-00036:-00160:002127.4389:03758
03759:-00022:+00208:-00344:002127.4389:03759
03760:+00262:-00004:+00066:002127.4389:03760
03761:+00043:-00082:+00021:002117.8779:03761
03762:-00048:+00085:+00126:002117.8779:03762
03763:-00238:+00139:+00025:002117.8779:03763
03764:-00088:+00095:-00080:002117.8779:03764
03765:+00004:+00078:-00191:002117.8779:03765
03766:+00144:-00020:+00066:002117.8779:03766
03767:+00115:+00021:+00018:002117.8779:03767
03768:+00061:+00039:-00049:002117.8779:03768
03769:-00137:+00042:+00070:002117.8779:03769
03770:-00040:+00081:-00063:002123.1494:03770
03771:+00264:-00024:+00159:002123.1494:03771
03772:+00296:+00106:+00007:002123.1494:03772
03773:+00020:-00069:+00002:002123.1494:03773
03774:-00151:+00110:+00091:002123.1494:03774
03775:-00132:+00154:-00084:002123.1494:03775
03776:+00043:+00130:+00134:002123.1494:03776
03777:+00116:+00128:+00230:002123.1494:03777
03778:+00211:+00040:+00151:002123.1494:03778
03779:+00011:+00114:-00006:002131.1066:03779
03780:-00364:+00089:+00046:002131.1066:03780
03781:-00405:-00094:-00004:002131.1066:03781
03782:+00076:+00132:-00159:002131.1066:03782
03783:+00146:+00029:+00029:002131.1066:03783
03784:+00114:+00086:+00119:002131.1066:03784
03785:-00161:-00084:-00020:002131.1066:03785
03786:-00233:+00100:-00064:002131.1066:03786
03787:-00135:+00097:+00071:002131.1066:03787
03788:+00177:+00122:-00032:002131.1066:03788
03789:+00184:+00075:-00147:002121.5109:03789
03790:+00009:+00070:-00225:002121.5109:03790
03791:-00200:+00180:-00102:002121.5109:03791
03792:-00284:-00141:+00110:002121.5109:03792
03793:+00114:+00093:-00388:002121.5109:03793
03794:+00171:+00023:-00080:002121.5109:03794
03795:+00038:-00030:+00060:002121.5109:03795
03796:-00107:+00008:-00142:002121.5109:03796
03797:-00124:+00113:+00139:002121.5109:03797
03798:-00185:+00137:-00041:002137.9279:03798
03799:+00126:-00032:+00220:002137.9279:03799
03800:+00128:+00098:+00127:002137.9279:03800
03801:+00039:+00129:-00198:002137.9279:03801
03802:-00181:+00224:+00118:002137.9279:03802
03803:-00210:-00144:-00043:002137.9279:03803
03804:+00036:+00244:-00235:002137.9279:03804
03805:+00121:+00094:+00145:002137.9279:03805
03806:+00088:-00061:+00167:002137.9279:03806
03807:-00079:-00139:+00051:002137.9279:03807
03808:-00152:+00271:+00078:002138.4384:03808
03809:-00257:-00197:+00094:002138.4384:03809
03810:+00039:+00181:+00057:002138.4384:03810
03811:+00103:-00110:+00181:002138.4384:03811
03812:+00026:+00291:-00269:002138.4384:03812
03813:-00161:+00108:+00269:002138.4384:03813
03814:-00179:-00032:+00095:002138.4384:03814
03815:-00004:+00209:-00035:002138.4384:03815
03816:-00023:-00015:+00120:002138.4384:03816
03817:+00082:+00041:-00005:002128.8410:03817
03818:+00005:+00125:-00065:002128.8410:03818
03819:-00179:+00076:+00141:002128.8410:03819
03820:-00249:-00016:-00040:002128.8410:03820
03821:-00136:+00192:+00004:002128.8410:03821
03822:+00071:-00081:+00178:002128.8410:03822
03823:+00189:+00114:-00073:002128.8410:03823
03824:+00030:+00158:+00062:002128.8410:03824
03825:-00284:+00046:+00017:002128.8410:03825
03826:-00099:+00195:-00021:002134.2241:03826
03827:+00061:+00035:+00059:002134.2241:03827
03828:+00182:+00059:-00067:002134.2241:03828
03829:+00168:+00143:-00116:002134.2241:03829
03830:-00119:+00012:-00026:002134.2241:03830
03831:-00155:+00033:-00047:002134.2241:03831
03832:-00096:+00140:-00057:002134.2241:03832
03833:+00130:+00026:+00095:002134.2241:03833
03834:+00219:-00013:+00019:002134.2241:03834
03835:+00128:+00065:-00123:002134.2241:03835
03836:-00197:+00133:-00101:002131.1198:03836
03837:-00128:+00045:+00034:002131.1198:03837
03838:+00008:+00262:-00284:002131.1198:03838
03839:+00266:-00095:+00140:002131.1198:03839
03840:+00219:+00228:-00080:002131.1198:03840
03841:-00119:-00036:-00110:002131.1198:03841
03842:-00254:-00051:+00030:002131.1198:03842
03843:-00097:+00360:-00286:002131.1198:03843
03844:+00139:-00047:+00199:002131.1198:03844
03845:+00119:+00104:+00034:002125.2419:03845
03846:+00122:+00153:-00088:002125.2419:03846
03847:-00146:+00035:+00134:002125.2419:03847
03848:-00298:+00249:+00025:002125.2419:03848
03849:-00039:+00066:-00268:002125.2419:03849
03850:+00258:+00117:+00066:002125.2419:03850
03851:+00119:-00016:+00194:002125.2419:03851
03852:-00015:-00126:-00235:002125.2419:03852
03853:-00181:+00129:-00043:002125.2419:03853
03854:-00256:+00139:+00010:002125.2419:03854
03855:+00050:-00117:+00074:002130.5307:03855
03856:+00216:-00031:-00078:002130.5307:03856
03857:+00086:-00067:+00183:002130.5307:03857
03858:-00144:+00105:+00041:002130.5307:03858
03859:-00239:+00067:+00028:002130.5307:03859
03860:-00224:+00102:-00228:002130.5307:03860
03861:+00122:+00156:+00204:002130.5307:03861
03862:+00154:-00092:+00080:002130.5307:03862
03863:+00182:+00008:-00227:002130.5307:03863
03864:-00245:+00154:+00030:002134.8054:03864
03865:-00309:-00085:-00036:002134.8054:03865
03866:-00069:+00130:+00008:002134.8054:03866
03867:+00215:-00078:+00029:002134.8054:03867
03868:+00164:+00016:+00032:002134.8054:03868
03869:-00101:+00080:+00046:002134.8054:03869
03870:-00236:-00053:-00052:002134.8054:03870
03871:-00221:+00319:-00057:002134.8054:03871
03872:-00034:-00068:+00166:002134.8054:03872
03873:+00173:+00066:+00127:002136.2331:03873
03874:+00281:+00050:+00137:002136.2331:03874
03875:+00104:+00051:-00054:002136.2331:03875
03876:-00305:-00084:-00237:002136.2331:03876
03877:-00132:+00090:-00305:002136.2331:03877
03878:+00105:-00115:+00006:002136.2331:03878
03879:+00250:-00079:-00107:002136.2331:03879
03880:+00011:-00043:-00201:002136.2331:03880
03881:-00239:-00077:-00189:002136.2331:03881
03882:-00306:+00023:-00474:002136.2331:03882
03883:-00061:-00038:-00154:002149.1608:03883
03884:+00071:-00013:-00087:002149.1608:03884
03885:+00164:+00080:-00419:002149.1608:03885
03886:+00043:-00065:-00176:002149.1608:03886
03887:-00329:+00006:-00282:002149.1608:03887
03888:-00128:-00250:-00370:002149.1608:03888
03889:+00137:-00032:-00224:002149.1608:03889
03890:+00199:-00082:-00234:002149.1608:03890
03891:+00024:-00121:-00582:002149.1608:03891
03892:-00108:+00066:-00343:002149.7148:03892
03893:-00068:+00150:-00191:002149.7148:03893
03894:-00099:-00034:-00101:002149.7148:03894
03895:+00241:+00155:+00102:002149.7148:03895
03896:+00276:-00124:+00121:002149.7148:03896
03897:+00179:+00040:-00007:002149.7148:03897
03898:-00340:+00002:-00087:002149.7148:03898
03899:-00405:+00131:-00030:002149.7148:03899
03900:-00106:-00005:+00203:002149.7148:03900
03901:+00479:+00024:+00054:002147.3518:03901
03902:+00160:+00091:+00077:002147.3518:03902
03903:-00309:+00008:+00049:002147.3518:03903
03904:-00342:+00091:+00080:002147.3518:03904
03905:-00153:+00186:+00021:002147.3518:03905
03906:+00029:-00030:-00120:002147.3518:03906
03907:+00096:+00158:+00093:002147.3518:03907
03908:+00099:+00116:+00009:002147.3518:03908
03909:-00141:+00039:+00219:002147.3518:03909
03910:-00400:+00046:+00066:002147.3518:03910
03911:-00316:+00136:+00008:002145.3769:03911
03912:+00247:+00006:+00261:002145.3769:03912
03913:+00331:+00007:+00098:002145.3769:03913
03914:+00059:+00041:+00086:002145.3769:03914
03915:-00149:+00053:+00168:002145.3769:03915
03916:-00191:-00140:+00033:002145.3769:03916
03917:+00062:+00094:+00094:002145.3769:03917
03918:+00307:-00023:-00051:002145.3769:03918
03919:+00283:+00183:+00012:002145.3769:03919
03920:-00181:+00079:+00340:002149.7368:03920
03921:-00155:+00052:-00117:002149.7368:03921
03922:+00034:+00310:+00083:002149.7368:03922
03923:+00189:+00060:+00235:002149.7368:03923
03924:+00226:+00117:+00107:002149.7368:03924
03925:+00157:+00101:+00023:002149.7368:03925
03926:-00034:+00260:+00136:002149.7368:03926
03927:-00189:-00013:+00139:002149.7368:03927
03928:+00024:+00047:-00104:002149.7368:03928
03929:+00287:+00098:-00316:002128.8894:03929
03930:+00341:+00209:+00062:002128.8894:03930
03931:-00054:+00123:+00159:002128.8894:03931
03932:-00150:-00014:-00271:002128.8894:03932
03933:-00191:+00215:+00255:002128.8894:03933
03934:+00117:-00071:+00134:002128.8894:03934
03935:+00386:+00166:-00333:002128.8894:03935
03936:+00105:-00180:+00174:002128.8894:03936
03937:-00177:+00010:-00310:002128.8894:03937
03938:-00089:+00142:-00390:002128.8894:03938
03939:-00024:+00064:-00146:002134.2651:03939
03940:-00056:+00027:+00035:002134.2651:03940
03941:+00317:-00243:+00067:002134.2651:03941
03942:+00291:+00064:-00180:002134.2651:03942
03943:+00158:+00024:-00048:002134.2651:03943
03944:-00128:+00048:-00038:002134.2651:03944
03945:-00074:-00069:-00116:002134.2651:03945
03946:+00194:+00082:-00098:002134.2651:03946
03947:+00311:+00040:+00020:002134.2651:03947
03948:-00087:+00017:+00224:002134.8381:03948
03949:-00221:+00026:-00031:002134.8381:03949
03950:-00071:+00025:-00024:002134.8381:03950
03951:-00005:+00068:+00033:002134.8381:03951
03952:+00167:+00081:-00040:002134.8381:03952
03953:-00052:-00015:+00157:002134.8381:03953
03954:-00153:+00081:-00141:002134.8381:03954
03955:-00265:+00172:+00031:002134.8381:03955
03956:+00019:+00116:+00207:002134.8381:03956
03957:+00247:+00201:+00012:002125.2207:03957
03958:+00196:+00059:+00238:002125.2207:03958
03959:-00086:+00104:+00056:002125.2207:03959
03960:-00150:+00142:-00036:002125.2207:03960
03961:+00053:+00144:+00070:002125.2207:03961
03962:+00061:+00096:+00029:002125.2207:03962
03963:+00168:-00020:+00010:002125.2207:03963
03964:+00092:+00171:-00094:002125.2207:03964
03965:-00178:-00085:+00079:002125.2207:03965
03966:-00226:+00131:-00066:002125.2207:03966
03967:+00054:+00059:-00011:002123.2705:03967
03968:+00184:+00099:+00042:002123.2705:03968
03969:+00184:+00073:+00058:002123.2705:03969
03970:+00066:+00193:+00121:002123.2705:03970
03971:-00235:+00101:-00058:002123.2705:03971
03972:-00155:+00190:-00128:002123.2705:03972
03973:-00045:+00219:+00264:002123.2705:03973
03974:+00157:-00095:+00009:002123.2705:03974
03975:+00102:+00185:-00092:002123.2705:03975
03976:-00108:-00030:+00120:002127.4604:03976
03977:-00264:-00021:-00133:002127.4604:03977
03978:-00174:-00068:-00067:002127.4604:03978
03979:+00059:+00019:+00287:002127.4604:03979
03980:+00136:+00030:-00037:002127.4604:03980
03981:+00144:+00104:-00057:002127.4604:03981
03982:-00224:+00158:+00011:002127.4604:03982
03983:-00270:-00116:+00155:002127.4604:03983
03984:-00159:+00095:-00135:002127.4604:03984
03985:+00101:+00031:-00019:002127.4604:03985
03986:+00146:+00114:-00194:002114.3874:03986
03987:-00089:-00124:-00255:002114.3874:03987
03988:-00315:-00077:-00185:002114.3874:03988
03989:-00150:+00179:-00379:002114.3874:03989
03990:+00013:-00057:+00155:002114.3874:03990
03991:+00047:-00115:-00094:002114.3874:03991
03992:+00122:+00175:-00261:002114.3874:03992
03993:-00090:+00080:+00053:002114.3874:03993
03994:-00176:+00035:+00081:002114.3874:03994
03995:-00036:+00156:-00100:002119.5742:03995
03996:+00129:+00055:+00102:002119.5742:03996
03997:+00204:+00005:-00010:002119.5742:03997
03998:+00051:+00001:-00183:002119.5742:03998
03999:-00244:+00284:-00069:002119.5742:03999
04000:-00177:-00109:-00041:002119.5742:04000
04001:-00051:+00036:-00084:002119.5742:04001
04002:+00154:+00056:+00006:002119.5742:04002
04003:+00125:-00065:+00027:002119.5742:04003
04004:-00151:+00050:-00044:002119.5742:04004
04005:-00216:-00088:+00066:002116.5229:04005
04006:-00053:+00136:+00015:002116.5229:04006
04007:+00043:-00011:+00157:002116.5229:04007
04008:+00062:-00080:-00007:002116.5229:04008
04009:+00074:+00139:-00048:002116.5229:04009
04010:-00136:-00068:+00082:002116.5229:04010
04011:-00216:+00086:-00074:002116.5229:04011
04012:-00076:+00019:+00028:002116.5229:04012
04013:+00169:+00159:+00059:002116.5229:04013
04014:+00124:+00043:-00001:002110.7500:04014
04015:-00044:+00021:-00024:002110.7500:04015
04016:-00134:+00089:-00079:002110.7500:04016
04017:-00182:+00123:+00064:002110.7500:04017
04018:-00066:+00014:+00215:002110.7500:04018
04019:+00112:+00142:-00072:002110.7500:04019
04020:+00194:+00074:+00119:002110.7500:04020
04021:-00047:-00026:+00067:002110.7500:04021
04022:-00130:+00088:-00070:002110.7500:04022
04023:-00108:+00145:+00001:002108.6186:04023
04024:-00108:+00043:+00100:002108.6186:04024
04025:+00148:+00021:+00045:002108.6186:04025
04026:+00197:+00142:-00127:002108.6186:04026
04027:-00020:-00038:+00000:002108.6186:04027
04028:-00228:+00142:-00044:002108.6186:04028
04029:-00069:+00068:+00019:002108.6186:04029
04030:+00102:+00140:+00042:002108.6186:04030
04031:+00164:-00027:+00047:002108.6186:04031
04032:+00172:-00030:-00082:002108.6186:04032
04033:-00136:+00101:+00027:002116.4960:04033
04034:-00128:+00059:+00070:002116.4960:04034
04035:-00025:-00072:+00014:002116.4960:04035
04036:+00173:+00141:-00059:002116.4960:04036
04037:+00079:+00090:+00134:002116.4960:04037
04038:-00021:-00117:-00085:002116.4960:04038
04039:-00175:+00066:-00318:002116.4960:04039
04040:-00116:+00121:+00094:002116.4960:04040
04041:-00007:+00091:-00018:002116.4960:04041
04042:+00329:-00149:-00012:002114.3503:04042
04043:+00262:+00076:-00193:002114.3503:04043
04044:-00223:-00014:-00001:002114.3503:04044
04045:-00218:+00010:+00046:002114.3503:04045
04046:-00108:+00053:-00068:002114.3503:04046
04047:+00107:+00188:+00107:002114.3503:04047
04048:+00108:+00056:+00162:002114.3503:04048
04049:+00075:+00168:-00110:002114.3503:04049
04050:-00088:+00201:+00047:002114.3503:04050
04051:-00164:+00071:+00072:002114.3503:04051
04052:-00093:+00050:-00086:002123.2058:04052
04053:+00201:+00092:+00062:002123.2058:04053
04054:+00189:+00021:+00154:002123.2058:04054
04055:-00006:-00095:+00027:002123.2058:04055
04056:-00203:+00032:-00347:002123.2058:04056
04057:-00242:-00083:+00063:002123.2058:04057
04058:-00003:+00205:+00078:002123.2058:04058
04059:+00323:-00048:+00133:002123.2058:04059
04060:+00196:+00105:+00245:002123.2058:04060
04061:-00146:+00083:+00071:002131.1794:04061
04062:-00170:+00028:-00037:002131.1794:04062
04063:-00100:+00210:+00013:002131.1794:04063
04064:+00019:+00007:+00264:002131.1794:04064
04065:+00191:+00094:+00064:002131.1794:04065
04066:+00085:-00030:+00023:002131.1794:04066
04067:-00197:-00019:-00345:002131.1794:04067
04068:-00285:-00083:-00124:002131.1794:04068
04069:-00191:+00000:-00164:002131.1794:04069
04070:-00025:-00165:-00105:002131.1794:04070
04071:+00290:-00097:-00145:002132.5925:04071
04072:-00033:-00047:-00214:002132.5925:04072
04073:-00273:-00119:-00151:002132.5925:04073
04074:-00219:-00043:-00353:002132.5925:04074
04075:+00071:+00059:-00518:002132.5925:04075
04076:+00097:-00222:-00496:002132.5925:04076
04077:+00238:-00164:-00432:002132.5925:04077
04078:-00019:-00167:-00841:002132.5925:04078
04079:-00262:-00156:-00274:002132.5925:04079
04080:-00226:-00189:-00340:002145.3496:04080
04081:+00080:-00083:-00467:002145.3496:04081
04082:+00287:-00033:-00199:002145.3496:04082
04083:-00052:+00108:-00374:002145.3496:04083
04084:-00219:+00082:-00132:002145.3496:04084
04085:-00108:-00129:-00042:002145.3496:04085
04086:+00027:+00131:-00311:002145.3496:04086
04087:+00166:-00043:-00100:002145.3496:04087
04088:+00108:-00010:-00190:002145.3496:04088
04089:+00043:+00116:-00153:002149.7285:04089
04090:-00081:-00004:-00063:002149.7285:04090
04091:-00172:+00365:+00162:002149.7285:04091
04092:-00200:+00127:+00555:002149.7285:04092
04093:+00131:+00039:+00243:002149.7285:04093
04094:+00351:+00044:+00219:002149.7285:04094
04095:+00108:-00131:+00173:002149.7285:04095
04096:-00284:+00130:+00073:002149.7285:04096
04097:-00275:+00180:+00131:002149.7285:04097
04098:+00002:+00121:+00224:002149.7285:04098
04099:+00190:+00140:+00477:002139.8586:04099
04100:+00185:+00196:+00103:002139.8586:04100
04101:-00139:+00352:+00330:002139.8586:04101
04102:-00280:+00122:+00445:002139.8586:04102
04103:-00212:+00339:+00064:002139.8586:04103
04104:+00043:+00177:+00273:002139.8586:04104
04105:+00064:+00009:+00268:002139.8586:04105
04106:+00052:+00078:-00055:002139.8586:04106
04107:-00130:+00051:+00061:002139.8586:04107
04108:-00294:+00140:+00130:002145.2451:04108
04109:+00001:-00132:+00146:002145.2451:04109
04110:+00310:+00036:-00115:002145.2451:04110
04111:+00239:+00133:+00056:002145.2451:04111
04112:-00081:-00043:+00098:002145.2451:04112
04113:-00120:+00131:-00198:002145.2451:04113
04114:+00026:+00196:+00144:002145.2451:04114
04115:+00218:+00063:-00032:002145.2451:04115
04116:+00299:+00118:+00122:002145.2451:04116
04117:+00274:+00062:-00091:002138.3022:04117
04118:-00042:+00331:-00248:002138.3022:04118
04119:-00167:+00098:-00019:002138.3022:04119
04120:-00013:+00095:-00464:002138.3022:04120
04121:+00192:+00132:-00232:002138.3022:04121
04122:+00229:+00001:-00085:002138.3022:04122
04123:+00122:+00067:-00320:002138.3022:04123
04124:-00225:-00042:-00191:002138.3022:04124
04125:-00207:+00056:-00174:002138.3022:04125
04126:+00242:-00028:-00086:002138.3022:04126
04127:+00311:-00129:-00107:002136.0812:04127
04128:+00201:-00009:-00287:002136.0812:04128
04129:-00075:-00034:-00096:002136.0812:04129
04130:-00074:+00026:-00218:002136.0812:04130
04131:+00040:-00006:-00097:002136.0812:04131
04132:+00245:-00020:+00007:002136.0812:04132
04133:+00240:-00006:+00122:002136.0812:04133
04134:+00243:-00017:+00015:002136.0812:04134
04135:+00149:-00012:+00028:002136.0812:04135
04136:-00207:-00031:-00069:002134.0776:04136
04137:+00052:-00015:+00165:002134.0776:04137
04138:+00203:-00050:+00179:002134.0776:04138
04139:+00185:-00072:+00079:002134.0776:04139
04140:-00228:+00034:+00182:002134.0776:04140
04141:-00262:-00012:+00117:002134.0776:04141
04142:-00073:+00117:+00163:002134.0776:04142
04143:-00069:+00101:+00178:002134.0776:04143
04144:-00025:+00152:+00277:002134.0776:04144
04145:-00056:+00173:+00109:002138.3623:04145
04146:-00205:+00197:+00242:002138.3623:04146
04147:-00346:+00204:+00238:002138.3623:04147
04148:+00110:+00291:+00310:002138.3623:04148
04149:+00286:+00141:+00423:002138.3623:04149
04150:+00290:+00135:+00207:002138.3623:04150
04151:-00182:+00181:+00161:002138.3623:04151
04152:-00240:+00131:+00142:002138.3623:04152
04153:-00058:+00216:+00096:002138.3623:04153
04154:+00138:+00181:+00061:002138.3623:04154
04155:+00294:+00178:+00147:002125.0197:04155
04156:-00048:+00108:+00047:002125.0197:04156
04157:-00213:+00147:-00207:002125.0197:04157
04158:-00348:+00216:-00143:002125.0197:04158
04159:+00027:+00119:-00158:002125.0197:04159
04160:+00083:+00135:-00329:002125.0197:04160
04161:+00134:-00135:-00043:002125.0197:04161
04162:-00063:-00153:-00330:002125.0197:04162
04163:-00220:-00066:-00110:002125.0197:04163
04164:-00146:+00076:-00174:002137.7727:04164
04165:+00038:-00169:-00033:002137.7727:04165
04166:+00140:-00078:+00013:002137.7727:04166
04167:+00067:-00066:-00545:002137.7727:04167
04168:-00040:-00132:-00127:002137.7727:04168
04169:-00150:-00186:-00316:002137.7727:04169
04170:+00165:+00010:-00305:002137.7727:04170
04171:+00218:-00039:+00061:002137.7727:04171
04172:+00145:-00078:-00220:002137.7727:04172
04173:-00005:-00081:-00092:002138.3867:04173
04174:-00253:+00018:+00034:002138.3867:04174
04175:-00184:+00142:+00000:002138.3867:04175
04176:-00060:-00007:+00135:002138.3867:04176
04177:+00023:-00016:+00010:002138.3867:04177
04178:-00023:+00218:-00025:002138.3867:04178
04179:-00146:-00129:+00084:002138.3867:04179
04180:-00225:+00074:+00141:002138.3867:04180
04181:-00236:+00190:+00320:002138.3867:04181
04182:-00027:+00048:+00126:002138.3867:04182
04183:+00187:+00215:+00145:002132.4282:04183
04184:-00027:+00133:+00197:002132.4282:04184
04185:-00208:+00304:+00198:002132.4282:04185
04186:-00044:+00119:+00320:002132.4282:04186
04187:+00070:+00152:+00018:002132.4282:04187
04188:+00093:+00141:+00368:002132.4282:04188
04189:+00015:+00063:-00090:002132.4282:04189
04190:-00024:+00067:+00121:002132.4282:04190
04191:-00277:+00012:+00155:002132.4282:04191
04192:-00203:+00112:-00127:002134.0964:04192
04193:-00092:+00145:+00182:002134.0964:04193
04194:+00202:+00037:+00043:002134.0964:04194
04195:+00124:+00077:-00061:002134.0964:04195
04196:-00271:+00108:-00123:002134.0964:04196
04197:-00293:+00109:-00169:002134.0964:04197
04198:-00194:-00029:-00198:002134.0964:04198
04199:+00097:-00043:-00167:002134.0964:04199
04200:+00138:+00155:-00153:002134.0964:04200
04201:-00031:-00005:-00219:002134.0964:04201
04202:-00224:-00068:-00135:002134.6916:04202
04203:-00203:+00021:-00228:002134.6916:04203
04204:+00033:-00043:-00042:002134.6916:04204
04205:+00206:-00326:-00035:002134.6916:04205
04206:+00388:+00349:-00067:002134.6916:04206
04207:-00023:-00094:+00212:002134.6916:04207
04208:-00119:+00138:-00138:002134.6916:04208
04209:-00080:+00131:-00231:002134.6916:04209
04210:+00084:+00050:+00089:002134.6916:04210
04211:+00146:+00354:-00109:002128.7634:04211
04212:+00090:-00032:-00301:002128.7634:04212
04213:-00064:+00121:-00049:002128.7634:04213
04214:-00154:+00089:-00098:002128.7634:04214
04215:-00110:+00049:-00026:002128.7634:04215
04216:+00026:-00217:+00014:002128.7634:04216
04217:+00203:+00067:+00093:002128.7634:04217
04218:-00075:+00048:+00255:002128.7634:04218
04219:-00082:-00088:-00004:002128.7634:04219
04220:-00144:+00092:-00045:002126.7011:04220
04221:+00023:+00053:+00314:002126.7011:04221
04222:+00156:-00097:-00001:002126.7011:04222
04223:+00103:+00077:-00150:002126.7011:04223
04224:-00094:+00056:+00188:002126.7011:04224
04225:-00171:+00094:-00085:002126.7011:04225
04226:+00119:+00004:+00240:002126.7011:04226
04227:+00143:-00026:+00007:002126.7011:04227
04228:+00132:-00029:+00128:002126.7011:04228
04229:-00084:+00010:+00127:002126.7011:04229
04230:-00146:+00069:-00009:002134.6833:04230
04231:-00215:+00132:+00148:002134.6833:04231
04232:+00056:+00160:+00168:002134.6833:04232
04233:+00129:+00089:+00037:002134.6833:04233
04234:+00172:+00129:+00139:002134.6833:04234
04235:-00184:+00074:+00136:002134.6833:04235
04236:-00229:+00058:+00094:002134.6833:04236
04237:-00175:+00101:-00029:002134.6833:04237
04238:-00020:+00072:+00141:002134.6833:04238
04239:+00244:+00093:+00150:002125.1240:04239
04240:+00138:+00040:-00104:002125.1240:04240
04241:-00046:+00097:-00014:002125.1240:04241
04242:-00216:+00089:-00049:002125.1240:04242
04243:-00003:+00080:-00023:002125.1240:04243
04244:+00127:+00069:+00095:002125.1240:04244
04245:+00351:-00031:-00132:002125.1240:04245
04246:+00303:-00087:-00333:002125.1240:04246
04247:-00186:-00029:-00196:002125.1240:04247
04248:-00276:-00152:-00417:002125.1240:04248
04249:-00033:+00016:-00391:002137.8544:04249
04250:+00161:-00338:-00212:002137.8544:04250
04251:+00172:-00153:-00803:002137.8544:04251
04252:-00013:-00122:-00367:002137.8544:04252
04253:-00287:-00160:-00311:002137.8544:04253
04254:-00245:-00140:-00449:002137.8544:04254
04255:-00003:+00065:-00058:002137.8544:04255
04256:+00215:+00037:-00238:002137.8544:04256
04257:+00300:-00053:-00346:002137.8544:04257
04258:-00133:-00121:-00215:002142.1196:04258
04259:-00217:-00202:-00517:002142.1196:04259
04260:-00071:-00013:-00013:002142.1196:04260
04261:+00163:-00285:+00054:002142.1196:04261
04262:+00269:+00025:-00376:002142.1196:04262
04263:+00138:-00006:+00253:002142.1196:04263
04264:-00260:+00090:+00094:002142.1196:04264
04265:-00270:+00004:+00350:002142.1196:04265
04266:-00170:+00012:+00601:002142.1196:04266
04267:+00095:+00092:+00019:002136.2573:04267
04268:+00149:+00022:+00143:002136.2573:04268
04269:-00187:+00078:+00060:002136.2573:04269
04270:-00236:-00056:+00264:002136.2573:04270
04271:-00209:+00109:+00408:002136.2573:04271
04272:-00102:+00058:+00318:002136.2573:04272
04273:+00064:-00006:+00335:002136.2573:04273
04274:+00184:+00221:+00135:002136.2573:04274
04275:-00149:+00050:+00436:002136.2573:04275
04276:-00152:+00237:+00178:002136.2573:04276
04277:-00149:+00232:-00040:002145.3605:04277
04278:+00312:+00243:+00179:002145.3605:04278
04279:+00355:+00029:+00136:002145.3605:04279
04280:-00009:-00082:-00038:002145.3605:04280
04281:-00235:+00220:-00174:002145.3605:04281
04282:-00273:+00172:+00003:002145.3605:04282
04283:-00037:-00034:+00137:002145.3605:04283
04284:+00079:-00042:-00116:002145.3605:04284
04285:+00143:+00047:+00108:002145.3605:04285
04286:-00156:+00144:-00133:002142.2070:04286
04287:-00196:-00022:-00116:002142.2070:04287
04288:-00170:+00187:-00210:002142.2070:04288
04289:+00174:+00125:-00046:002142.2070:04289
04290:+00259:-00091:-00118:002142.2070:04290
04291:+00256:+00097:-00366:002142.2070:04291
04292:+00008:+00037:-00172:002142.2070:04292
04293:-00178:+00018:-00100:002142.2070:04293
04294:-00068:+00063:-00219:002142.2070:04294
04295:+00188:+00171:-00141:002121.5456:04295
04296:+00394:+00217:+00042:002121.5456:04296
04297:+00054:+00122:+00035:002121.5456:04297
04298:-00012:+00178:-00121:002121.5456:04298
04299:-00133:+00131:-00219:002121.5456:04299
04300:+00059:+00042:+00086:002121.5456:04300
04301:+00139:-00011:+00106:002121.5456:04301
04302:+00300:+00086:-00311:002121.5456:04302
04303:+00135:-00098:+00057:002121.5456:04303
04304:-00135:-00107:-00049:002121.5456:04304
04305:-00151:+00082:-00055:002134.2106:04305
04306:-00023:-00124:+00262:002134.2106:04306
04307:+00253:+00006:-00074:002134.2106:04307
04308:+00152:-00071:+00103:002134.2106:04308
04309:+00077:-00088:+00250:002134.2106:04309
04310:-00082:+00150:-00173:002134.2106:04310
04311:-00103:+00104:+00335:002134.2106:04311
04312:+00115:+00036:-00022:002134.2106:04312
04313:+00336:+00094:+00030:002134.2106:04313
04314:+00196:+00035:+00155:002120.0454:04314
04315:-00032:-00084:+00026:002120.0454:04315
04316:-00178:+00045:+00135:002120.0454:04316
04317:-00072:+00037:+00224:002120.0454:04317
04318:+00234:+00083:+00161:002120.0454:04318
04319:+00058:-00008:+00079:002120.0454:04319
04320:-00120:+00078:+00267:002120.0454:04320
04321:-00269:+00173:+00173:002120.0454:04321
04322:-00120:+00092:+00161:002120.0454:04322
04323:+00068:+00263:+00235:002120.0454:04323
04324:+00223:+00156:+00236:002110.7341:04324
04325:+00172:+00186:+00134:002110.7341:04325
04326:-00063:+00383:+00066:002110.7341:04326
04327:-00162:+00132:+00146:002110.7341:04327
04328:-00125:-00016:-00369:002110.7341:04328
04329:+00226:+00205:-00195:002110.7341:04329
04330:+00283:+00251:-00298:002110.7341:04330
04331:+00104:-00207:-00032:002110.7341:04331
04332:-00210:-00244:-00368:002110.7341:04332
04333:-00323:+00167:-00493:002105.0393:04333
04334:+00014:+00294:+00146:002105.0393:04334
04335:+00337:+00070:+00137:002105.0393:04335
04336:+00200:+00162:-00223:002105.0393:04336
04337:-00168:+00362:-00138:002105.0393:04337
04338:-00239:+00240:+00015:002105.0393:04338
04339:-00104:-00231:-00358:002105.0393:04339
04340:+00028:-00124:-00408:002105.0393:04340
04341:+00126:+00108:-00060:002105.0393:04341
04342:+00058:-00179:-00133:002105.0393:04342
04343:-00095:+00001:-00332:002105.6467:04343
04344:-00135:-00006:-00065:002105.6467:04344
04345:-00125:+00005:+00024:002105.6467:04345
04346:+00058:-00030:-00040:002105.6467:04346
04347:+00256:+00152:+00167:002105.6467:04347
04348:+00193:+00058:-00067:002105.6467:04348
04349:-00121:+00069:+00241:002105.6467:04349
04350:-00382:+00164:+00056:002105.6467:04350
04351:+00022:+00153:-00003:002105.6467:04351
04352:+00140:-00017:+00277:002096.3212:04352
04353:+00103:+00036:+00011:002096.3212:04353
04354:-00209:+00229:+00032:002096.3212:04354
04355:-00226:+00019:+00152:002096.3212:04355
04356:-00119:-00020:+00177:002096.3212:04356
04357:+00004:+00074:+00046:002096.3212:04357
04358:+00088:+00102:+00148:002096.3212:04358
04359:-00059:-00052:+00036:002096.3212:04359
04360:-00195:+00018:+00001:002096.3212:04360
04361:-00190:+00106:+00295:002096.3212:04361
04362:-00123:-00018:+00125:002097.7416:04362
04363:-00046:+00072:+00039:002097.7416:04363
04364:+00136:+00132:+00051:002097.7416:04364
04365:-00053:+00179:-00079:002097.7416:04365
04366:-00083:+00042:+00116:002097.7416:04366
04367:-00264:+00028:-00019:002097.7416:04367
04368:-00181:+00086:-00084:002097.7416:04368
04369:+00097:-00020:+00113:002097.7416:04369
04370:+00242:-00164:-00064:002097.7416:04370
04371:+00044:+00076:-00202:002094.8376:04371
04372:-00297:+00072:-00049:002094.8376:04372
04373:-00093:-00245:-00068:002094.8376:04373
04374:+00013:+00327:-00066:002094.8376:04374
04375:+00198:+00048:+00174:002094.8376:04375
04376:+00024:-00054:-00084:002094.8376:04376
04377:-00161:+00313:-00373:002094.8376:04377
04378:-00187:+00128:+00032:002094.8376:04378
04379:-00129:+00193:+00002:002094.8376:04379
04380:+00120:-00004:-00346:002094.8376:04380
04381:+00114:+00276:-00105:002092.8078:04381
04382:-00049:-00374:+00069:002092.8078:04382
04383:-00156:+00076:-00421:002092.8078:04383
04384:-00046:+00042:-00134:002092.8078:04384
04385:-00021:-00240:+00053:002092.8078:04385
04386:+00043:-00134:-00246:002092.8078:04386
04387:+00130:-00205:-00140:002092.8078:04387
04388:-00055:+00014:+00241:002092.8078:04388
04389:-00277:+00079:+00155:002092.8078:04389
04390:-00125:+00119:+00120:002090.6843:04390
04391:+00117:+00277:+00089:002090.6843:04391
04392:+00065:+00075:+00209:002090.6843:04392
04393:+00003:-00024:+00015:002090.6843:04393
04394:-00024:+00133:+00009:002090.6843:04394
04395:-00103:+00121:+00234:002090.6843:04395
04396:-00107:-00256:+00098:002090.6843:04396
04397:+00041:+00289:-00290:002090.6843:04397
04398:-00008:+00258:+00194:002090.6843:04398
04399:-00103:-00300:+00062:002090.6843:04399
04400:-00068:+00195:-00016:002094.8845:04400
04401:-00049:+00207:-00005:002094.8845:04401
04402:+00002:-00004:+00087:002094.8845:04402
04403:-00038:-00035:+00282:002094.8845:04403
04404:+00156:+00030:+00304:002094.8845:04404
04405:-00043:+00064:+00076:002094.8845:04405
04406:+00029:+00080:+00204:002094.8845:04406
04407:-00137:+00232:-00006:002094.8845:04407
04408:+00075:+00094:+00175:002094.8845:04408
04409:+00145:+00054:+00101:002089.3112:04409
04410:+00149:+00103:-00142:002089.3112:04410
04411:-00151:+00196:+00080:002089.3112:04411
04412:-00207:+00202:+00085:002089.3112:04412
04413:-00030:+00028:-00032:002089.3112:04413
04414:+00114:+00140:-00009:002089.3112:04414
04415:+00167:-00206:-00069:002089.3112:04415
04416:+00144:+00217:-00298:002089.3112:04416
04417:+00001:-00088:-00143:002089.3112:04417
04418:-00236:+00067:+00010:002089.3112:04418
04419:-00102:-00160:+00026:002104.9997:04419
04420:+00160:+00083:-00253:002104.9997:04420
04421:+00283:+00096:+00058:002104.9997:04421
04422:-00027:+00126:-00076:002104.9997:04422
04423:-00190:+00073:-00406:002104.9997:04423
04424:-00165:+00059:+00057:002104.9997:04424
04425:-00113:+00072:-00089:002104.9997:04425
04426:+00193:+00126:-00188:002104.9997:04426
04427:+00173:-00086:+00097:002104.9997:04427
04428:+00007:+00029:-00132:002112.8337:04428
04429:-00178:-00012:+00106:002112.8337:04429
04430:-00223:+00028:-00119:002112.8337:04430
04431:-00083:+00193:+00010:002112.8337:04431
04432:+00182:-00017:+00297:002112.8337:04432
04433:+00149:+00078:+00028:002112.8337:04433
04434:-00038:+00004:-00033:002112.8337:04434
04435:-00316:+00106:-00073:002112.8337:04435
04436:-00291:+00110:-00069:002112.8337:04436
04437:+00126:-00065:-00135:002112.8337:04437
04438:+00366:-00012:-00161:002121.5429:04438
04439:+00157:-00039:-00081:002121.5429:04439
04440:-00269:-00163:-00113:002121.5429:04440
04441:-00191:+00011:-00375:002121.5429:04441
04442:-00098:+00090:-00141:002121.5429:04442
04443:+00183:+00002:-00036:002121.5429:04443
04444:+00268:-00032:-00220:002121.5429:04444
04445:+00088:-00108:-00116:002121.5429:04445
04446:-00309:+00143:-00255:002121.5429:04446
04447:-00303:+00133:-00114:002134.2431:04447
04448:+00168:-00111:-00085:002134.2431:04448
04449:+00209:-00032:-00319:002134.2431:04449
04450:+00128:-00164:-00380:002134.2431:04450
04451:-00231:+00022:-00593:002134.2431:04451
04452:-00167:+00071:-00299:002134.2431:04452
04453:-00176:-00148:-00216:002134.2431:04453
04454:+00114:+00115:-00427:002134.2431:04454
04455:+00066:+00000:+00121:002134.2431:04455
04456:+00135:+00090:-00178:002134.2431:04456
04457:-00232:-00005:-00094:002146.0021:04457
04458:-00390:-00028:-00053:002146.0021:04458
04459:-00106:+00112:-00106:002146.0021:04459
04460:+00395:-00062:+00094:002146.0021:04460
04461:+00349:-00097:+00057:002146.0021:04461
04462:-00040:-00067:+00028:002146.0021:04462
04463:-00148:+00058:+00146:002146.0021:04463
04464:-00234:-00125:-00049:002146.0021:04464
04465:-00087:-00004:-00023:002146.0021:04465
04466:-00003:+00011:+00124:002139.9262:04466
04467:+00212:+00078:+00098:002139.9262:04467
04468:-00055:+00103:+00005:002139.9262:04468
04469:-00247:+00156:+00136:002139.9262:04469
04470:-00365:+00176:+00199:002139.9262:04470
04471:+00076:+00111:+00076:002139.9262:04471
04472:+00171:+00095:+00179:002139.9262:04472
04473:-00068:+00100:+00216:002139.9262:04473
04474:-00205:+00027:+00111:002139.9262:04474
04475:-00245:+00021:+00123:002152.9167:04475
04476:+00019:+00116:+00109:002152.9167:04476
04477:+00107:+00017:+00212:002152.9167:04477
04478:+00134:+00099:+00256:002152.9167:04478
04479:+00075:+00184:+00249:002152.9167:04479
04480:+00032:+00146:+00243:002152.9167:04480
04481:-00006:+00336:+00208:002152.9167:04481
04482:+00075:+00085:+00233:002152.9167:04482
04483:+00276:+00160:+00161:002152.9167:04483
04484:+00188:+00215:+00100:002153.4870:04484
04485:+00109:+00112:+00096:002153.4870:04485
04486:-00139:+00234:-00012:002153.4870:04486
04487:+00117:+00054:+00037:002153.4870:04487
04488:+00269:+00057:-00122:002153.4870:04488
04489:+00271:+00010:-00002:002153.4870:04489
04490:-00049:+00030:-00104:002153.4870:04490
04491:-00148:+00137:-00042:002153.4870:04491
04492:-00347:+00064:-00053:002153.4870:04492
04493:-00116:-00015:-00136:002153.4870:04493
04494:+00371:+00016:-00041:002147.2863:04494
04495:+00245:+00073:-00130:002147.2863:04495
04496:-00046:+00087:-00262:002147.2863:04496
04497:-00281:-00080:-00250:002147.2863:04497
04498:+00067:-00024:-00239:002147.2863:04498
04499:+00275:-00161:-00212:002147.2863:04499
04500:+00326:+00118:-00275:002147.2863:04500
04501:+00134:-00267:+00150:002147.2863:04501
04502:+00078:-00093:-00070:002147.2863:04502
04503:+00068:-00015:-00148:002156.6691:04503
04504:+00114:-00180:+00112:002156.6691:04504
04505:+00293:-00083:-00134:002156.6691:04505
04506:+00102:+00083:-00235:002156.6691:04506
04507:-00093:+00123:+00082:002156.6691:04507
04508:-00092:-00055:+00009:002156.6691:04508
04509:+00057:+00188:-00151:002156.6691:04509
04510:+00108:-00056:+00405:002156.6691:04510
04511:+00149:+00189:-00001:002156.6691:04511
04512:+00154:-00081:+00384:002153.4619:04512
04513:-00193:-00061:+00100:002153.4619:04513
04514:-00332:+00194:-00095:002153.4619:04514
04515:-00174:-00161:+00352:002153.4619:04515
04516:+00254:+00164:-00018:002153.4619:04516
04517:+00099:+00061:+00218:002153.4619:04517
04518:-00226:+00072:+00190:002153.4619:04518
04519:-00262:+00284:+00050:002153.4619:04519
04520:-00070:+00054:+00177:002153.4619:04520
04521:+00273:+00245:+00076:002153.4619:04521
04522:+00131:+00127:+00264:002143.6708:04522
04523:+00076:+00145:-00056:002143.6708:04523
04524:-00233:+00167:+00007:002143.6708:04524
04525:-00217:+00045:+00191:002143.6708:04525
04526:-00090:+00053:+00008:002143.6708:04526
04527:+00313:+00122:-00085:002143.6708:04527
04528:+00161:+00147:-00124:002143.6708:04528
04529:-00160:-00051:-00105:002143.6708:04529
04530:-00261:+00016:-00020:002143.6708:04530
04531:-00160:+00103:-00079:002152.9499:04531
04532:+00115:+00185:+00133:002152.9499:04532
04533:+00061:-00027:+00136:002152.9499:04533
04534:+00106:+00071:-00111:002152.9499:04534
04535:-00237:+00204:+00033:002152.9499:04535
04536:-00215:-00019:-00027:002152.9499:04536
04537:-00074:-00063:-00205:002152.9499:04537
04538:+00138:+00008:+00010:002152.9499:04538
04539:+00123:+00036:-00170:002152.9499:04539
04540:-00103:-00025:-00088:002145.9611:04540
04541:-00248:-00148:-00008:002145.9611:04541
04542:-00191:+00245:-00219:002145.9611:04542
04543:+00092:+00019:+00115:002145.9611:04543
04544:+00094:+00034:+00066:002145.9611:04544
04545:+00124:+00186:-00135:002145.9611:04545
04546:-00225:+00019:-00010:002145.9611:04546
04547:-00196:+00215:-00375:002145.9611:04547
04548:-00083:-00157:-00115:002145.9611:04548
04549:+00196:+00088:-00036:002145.9611:04549
04550:+00065:+00059:-00065:002136.2331:04550
04551:-00071:-00005:-00140:002136.2331:04551
04552:-00246:-00117:-00121:002136.2331:04552
04553:-00090:+00206:-00002:002136.2331:04553
04554:+00143:+00074:+00201:002136.2331:04554
04555:+00092:+00008:-00021:002136.2331:04555
04556:+00025:+00258:-00084:002136.2331:04556
04557:-00137:+00079:+00186:002136.2331:04557
04558:-00249:+00136:+00008:002136.2331:04558
04559:-00080:+00009:+00094:002145.3962:04559
04560:+00153:+00140:+00035:002145.3962:04560
04561:+00053:-00040:-00051:002145.3962:04561
04562:-00122:-00006:+00068:002145.3962:04562
04563:-00274:-00123:-00060:002145.3962:04563
04564:-00094:+00091:-00176:002145.3962:04564
04565:-00009:+00116:+00350:002145.3962:04565
04566:-00083:-00192:+00161:002145.3962:04566
04567:+00107:+00272:-00118:002145.3962:04567
04568:-00147:+00071:+00184:002134.8464:04568
04569:-00251:+00203:+00129:002134.8464:04569
04570:-00109:+00190:-00258:002134.8464:04570
04571:+00125:+00085:+00126:002134.8464:04571
04572:+00048:-00091:-00063:002134.8464:04572
04573:+00012:-00011:-00312:002134.8464:04573
04574:-00130:-00113:+00055:002134.8464:04574
04575:-00132:+00065:+00106:002134.8464:04575
04576:-00097:-00061:-00004:002134.8464:04576
04577:+00080:-00017:-00066:002134.8464:04577
04578:+00259:+00040:-00005:002128.9353:04578
04579:-00091:-00003:+00166:002128.9353:04579
04580:-00241:-00008:-00011:002128.9353:04580
04581:-00056:+00232:-00151:002128.9353:04581
04582:+00054:+00037:+00217:002128.9353:04582
04583:+00094:+00064:+00010:002128.9353:04583
04584:+00140:+00168:+00017:002128.9353:04584
04585:-00110:+00172:-00005:002128.9353:04585
04586:-00204:+00016:-00043:002128.9353:04586
04587:-00076:+00018:-00096:002134.2324:04587
04588:+00009:+00052:-00079:002134.2324:04588
04589:+00151:-00052:+00110:002134.2324:04589
04590:+00035:-00026:-00055:002134.2324:04590
04591:-00016:+00263:-00057:002134.2324:04591
04592:-00102:-00018:+00204:002134.2324:04592
04593:+00018:+00162:+00126:002134.2324:04593
04594:+00201:+00212:+00010:002134.2324:04594
04595:+00202:+00075:+00038:002134.2324:04595
04596:+00060:+00197:+00136:002134.8027:04596
04597:-00197:-00164:+00071:002134.8027:04597
04598:-00097:+00205:-00438:002134.8027:04598
04599:+00000:+00072:+00232:002134.8027:04599
04600:+00173:-00010:+00165:002134.8027:04600
04601:+00135:-00064:-00215:002134.8027:04601
04602:-00038:+00080:+00011:002134.8027:04602
04603:-00281:+00173:+00036:002134.8027:04603
04604:-00072:-00040:+00163:002134.8027:04604
04605:+00144:+00157:+00053:002134.8027:04605
04606:+00230:+00141:+00147:002132.5144:04606
04607:+00162:+00054:+00142:002132.5144:04607
04608:-00187:-00061:-00119:002132.5144:04608
04609:-00223:+00110:-00289:002132.5144:04609
04610:-00087:+00050:-00026:002132.5144:04610
04611:+00070:-00182:-00011:002132.5144:04611
04612:+00198:+00043:-00334:002132.5144:04612
04613:+00019:-00030:-00037:002132.5144:04613
04614:-00276:-00043:-00091:002132.5144:04614
04615:-00324:-00053:-00270:002145.4072:04615
04616:+00030:-00104:+00003:002145.4072:04616
04617:+00232:+00042:-00220:002145.4072:04617
04618:+00219:-00100:-00218:002145.4072:04618
04619:-00190:-00064:-00227:002145.4072:04619
04620:-00132:+00049:-00531:002145.4072:04620
04621:+00026:+00010:-00231:002145.4072:04621
04622:+00250:-00335:-00108:002145.4072:04622
04623:+00152:-00037:-00548:002145.4072:04623
04624:-00043:-00186:-00084:002149.7175:04624
04625:-00149:+00086:-00446:002149.7175:04625
04626:-00071:-00154:-00190:002149.7175:04626
04627:-00040:+00120:-00065:002149.7175:04627
04628:+00039:-00040:-00110:002149.7175:04628
04629:+00194:+00098:-00184:002149.7175:04629
04630:-00149:-00040:-00204:002149.7175:04630
04631:-00290:+00275:-00113:002149.7175:04631
04632:-00377:-00140:-00119:002149.7175:04632
04633:-00196:-00091:-00087:002149.7175:04633
04634:+00044:-00171:-00053:002147.3491:04634
04635:+00192:+00040:-00067:002147.3491:04635
04636:-00124:+00002:+00160:002147.3491:04636
04637:-00231:-00135:+00097:002147.3491:04637
04638:+00060:+00149:+00115:002147.3491:04638
04639:+00263:+00009:+00159:002147.3491:04639
04640:+00305:+00182:-00124:002147.3491:04640
04641:-00092:+00032:+00185:002147.3491:04641
04642:-00245:+00266:+00015:002147.3491:04642
04643:-00152:+00184:-00130:002149.1718:04643
04644:+00207:+00243:+00339:002149.1718:04644
04645:+00214:-00039:+00119:002149.1718:04645
04646:+00204:+00143:+00158:002149.1718:04646
04647:-00276:-00029:+00164:002149.1718:04647
04648:-00274:+00088:-00004:002149.1718:04648
04649:-00119:+00131:+00047:002149.1718:04649
04650:+00125:+00046:+00089:002149.1718:04650
04651:+00171:+00055:+00067:002149.1718:04651
04652:+00038:-00012:+00108:002157.2448:04652
04653:-00094:+00095:+00027:002157.2448:04653
04654:-00316:+00039:+00023:002157.2448:04654
04655:-00038:+00162:-00063:002157.2448:04655
04656:+00161:+00082:+00023:002157.2448:04656
04657:+00382:+00054:+00076:002157.2448:04657
04658:-00010:+00172:-00026:002157.2448:04658
04659:-00117:+00022:+00278:002157.2448:04659
04660:-00098:+00251:-00180:002157.2448:04660
04661:+00091:+00125:+00174:002157.2448:04661
04662:+00321:+00041:-00121:002139.8095:04662
04663:+00168:+00199:-00119:002139.8095:04663
04664:+00014:+00042:+00046:002139.8095:04664
04665:-00169:+00057:-00137:002139.8095:04665
04666:-00129:+00025:-00053:002139.8095:04666
04667:+00136:+00022:-00158:002139.8095:04667
04668:+00353:+00107:-00081:002139.8095:04668
04669:+00029:+00010:+00000:002139.8095:04669
04670:-00097:-00043:-00010:002139.8095:04670
04671:-00189:+00095:-00366:002141.5048:04671
04672:-00055:+00091:+00071:002141.5048:04672
04673:+00225:+00015:-00097:002141.5048:04673
04674:+00171:+00098:-00143:002141.5048:04674
04675:+00014:+00072:+00219:002141.5048:04675
04676:-00054:-00001:-00067:002141.5048:04676
04677:+00008:+00012:+00068:002141.5048:04677
04678:+00300:+00072:-00037:002141.5048:04678
04679:+00431:+00181:+00191:002141.5048:04679
04680:+00211:-00231:+00403:002134.6833:04680
04681:+00023:+00110:+00123:002134.6833:04681
04682:-00093:+00108:+00137:002134.6833:04682
04683:-00064:-00078:+00273:002134.6833:04683
04684:+00130:-00066:-00036:002134.6833:04684
04685:+00148:+00052:-00082:002134.6833:04685
04686:-00099:+00020:-00102:002134.6833:04686
04687:-00208:-00076:+00170:002134.6833:04687
04688:-00110:-00049:-00071:002134.6833:04688
04689:+00033:+00290:+00327:002134.6833:04689
04690:+00245:+00059:+00382:002117.8886:04690
04691:+00279:-00083:+00206:002117.8886:04691
04692:-00142:+00284:+00028:002117.8886:04692
04693:-00313:+00340:+00161:002117.8886:04693
04694:-00054:+00032:+00427:002117.8886:04694
04695:+00338:+00230:-00119:002117.8886:04695
04696:+00321:+00339:+00066:002117.8886:04696
04697:+00032:-00289:-00288:002117.8886:04697
04698:-00006:+00118:-00421:002117.8886:04698
04699:-00111:+00186:-00191:002126.8767:04699
04700:-00046:-00101:-00022:002126.8767:04700
04701:+00080:-00020:-00134:002126.8767:04701
04702:+00202:+00217:-00291:002126.8767:04702
04703:-00016:-00038:+00131:002126.8767:04703
04704:-00236:-00096:-00020:002126.8767:04704
04705:-00179:+00282:-00054:002126.8767:04705
04706:+00016:+00099:+00116:002126.8767:04706
04707:+00188:+00047:+00185:002126.8767:04707
04708:+00160:+00133:-00229:002126.8767:04708
04709:-00161:+00176:-00034:002120.1552:04709
04710:-00208:+00118:-00045:002120.1552:04710
04711:-00049:-00105:-00124:002120.1552:04711
04712:+00096:-00025:-00117:002120.1552:04712
04713:+00164:+00106:-00148:002120.1552:04713
04714:-00073:-00206:+00000:002120.1552:04714
04715:-00092:-00097:-00254:002120.1552:04715
04716:-00110:+00230:+00133:002120.1552:04716
04717:+00032:-00041:+00157:002120.1552:04717
04718:+00124:-00018:+00008:002117.9499:04718
04719:+00025:+00083:+00160:002117.9499:04719
04720:-00213:+00177:+00013:002117.9499:04720
04721:-00111:-00031:+00257:002117.9499:04721
04722:-00042:+00022:-00069:002117.9499:04722
04723:+00016:+00238:-00096:002117.9499:04723
04724:+00031:-00205:+00172:002117.9499:04724
04725:-00115:-00183:-00358:002117.9499:04725
04726:-00150:+00169:-00179:002117.9499:04726
04727:-00236:+00042:+00293:002117.9499:04727
04728:-00116:-00085:+00043:002115.9230:04728
04729:-00004:-00028:+00023:002115.9230:04729
04730:+00032:+00314:+00324:002115.9230:04730
04731:-00211:+00132:+00231:002115.9230:04731
04732:-00133:+00287:+00321:002115.9230:04732
04733:-00149:-00035:-00016:002115.9230:04733
04734:-00031:+00401:+00014:002115.9230:04734
04735:+00039:-00063:+00003:002115.9230:04735
04736:+00048:-00157:-00148:002115.9230:04736
04737:-00053:+00106:-00238:002112.9213:04737
04738:-00273:+00109:+00103:002112.9213:04738
04739:-00100:-00283:-00061:002112.9213:04739
04740:+00130:+00214:-00351:002112.9213:04740
04741:-00015:+00173:+00264:002112.9213:04741
04742:-00121:-00205:-00087:002112.9213:04742
04743:-00074:+00151:-00268:002112.9213:04743
04744:-00122:+00054:+00219:002112.9213:04744
04745:-00194:+00246:-00065:002112.9213:04745
04746:+00034:+00051:-00319:002112.9213:04746
04747:+00118:+00233:-00064:002099.9746:04747
04748:+00030:+00278:+00037:002099.9746:04748
04749:-00139:-00018:-00218:002099.9746:04749
04750:-00183:-00048:-00235:002099.9746:04750
04751:-00043:+00076:-00127:002099.9746:04751
04752:+00141:-00106:+00039:002099.9746:04752
04753:+00057:-00203:-00240:002099.9746:04753
04754:+00053:+00111:+00195:002099.9746:04754
04755:-00248:-00035:+00173:002099.9746:04755
04756:-00098:-00013:-00082:002097.8227:04756
04757:+00087:+00203:+00075:002097.8227:04757
04758:+00153:+00059:+00251:002097.8227:04758
04759:+00029:+00040:+00052:002097.8227:04759
04760:-00163:+00086:-00201:002097.8227:04760
04761:-00061:+00250:+00054:002097.8227:04761
04762:+00002:-00013:-00032:002097.8227:04762
04763:+00096:-00043:-00060:002097.8227:04763
04764:+00023:+00165:-00023:002097.8227:04764
04765:-00109:-00096:+00044:002097.8227:04765
04766:-00220:+00037:-00077:002091.3483:04766
04767:-00047:-00093:+00004:002091.3483:04767
04768:+00153:+00061:+00294:002091.3483:04768
04769:+00059:-00080:+00126:002091.3483:04769
04770:+00088:+00219:-00061:002091.3483:04770
04771:-00060:+00078:+00155:002091.3483:04771
04772:-00062:+00064:+00262:002091.3483:04772
04773:+00055:+00149:+00099:002091.3483:04773
04774:+00052:+00105:+00037:002091.3483:04774
04775:+00166:+00097:+00142:002082.2966:04775
04776:+00106:-00005:+00018:002082.2966:04776
04777:-00171:+00114:-00106:002082.2966:04777
04778:-00218:-00013:+00021:002082.2966:04778
04779:-00063:+00064:-00188:002082.2966:04779
04780:+00102:+00022:-00056:002082.2966:04780
04781:+00075:+00006:+00177:002082.2966:04781
04782:+00018:-00008:-00070:002082.2966:04782
04783:-00088:+00012:-00076:002082.2966:04783
04784:-00194:+00031:+00066:002082.2966:04784
04785:-00034:+00125:-00022:002094.2409:04785
04786:+00122:-00050:+00096:002094.2409:04786
04787:+00176:+00137:-00161:002094.2409:04787
04788:+00035:-00082:+00093:002094.2409:04788
04789:-00089:+00031:-00033:002094.2409:04789
04790:-00175:+00119:-00188:002094.2409:04790
04791:+00113:+00190:+00148:002094.2409:04791
04792:+00249:+00005:-00118:002094.2409:04792
04793:+00149:+00013:+00050:002094.2409:04793
04794:+00067:+00102:-00119:002102.0427:04794
04795:-00125:+00015:-00142:002102.0427:04795
04796:-00149:-00096:+00023:002102.0427:04796
04797:-00083:+00180:-00090:002102.0427:04797
04798:+00197:+00050:+00150:002102.0427:04798
04799:+00147:+00150:-00049:002102.0427:04799
04800:-00019:+00171:-00273:002102.0427:04800
04801:-00289:-00064:+00194:002102.0427:04801
04802:-00343:+00242:-00165:002102.0427:04802
04803:+00104:-00009:-00074:002102.0427:04803
04804:+00272:+00133:+00101:002114.1354:04804
04805:-00014:-00198:+00035:002114.1354:04805
04806:-00203:+00156:-00161:002114.1354:04806
04807:-00113:-00040:-00251:002114.1354:04807
04808:-00081:-00062:-00076:002114.1354:04808
04809:+00043:-00022:+00100:002114.1354:04809
04810:+00323:+00052:-00271:002114.1354:04810
04811:+00218:-00109:-00343:002114.1354:04811
04812:-00334:-00013:-00248:002114.1354:04812
04813:-00367:-00037:-00202:002123.0229:04813
04814:+00217:+00030:-00268:002123.0229:04814
04815:+00282:+00011:-00196:002123.0229:04815
04816:+00095:-00053:-00178:002123.0229:04816
04817:-00135:-00034:-00304:002123.0229:04817
04818:-00046:+00089:-00383:002123.0229:04818
04819:+00000:-00030:-00322:002123.0229:04819
04820:-00024:+00027:-00343:002123.0229:04820
04821:-00003:+00015:-00101:002123.0229:04821
04822:+00017:+00039:-00152:002123.0229:04822
04823:-00078:+00113:-00219:002134.6318:04823
04824:-00247:-00009:-00097:002134.6318:04824
04825:-00186:+00106:-00229:002134.6318:04825
04826:+00182:-00013:+00107:002134.6318:04826
04827:+00243:-00210:-00055:002134.6318:04827
04828:-00013:+00015:-00197:002134.6318:04828
04829:-00201:-00028:+00105:002134.6318:04829
04830:-00323:+00036:-00015:002134.6318:04830
04831:-00017:-00064:-00071:002134.6318:04831
04832:+00078:+00167:+00078:002136.0515:04832
04833:+00232:+00114:+00043:002136.0515:04833
04834:-00008:+00049:+00024:002136.0515:04834
04835:-00122:+00188:+00026:002136.0515:04835
04836:-00207:+00095:+00110:002136.0515:04836
04837:+00127:+00154:+00054:002136.0515:04837
04838:+00188:+00126:+00132:002136.0515:04838
04839:-00006:+00111:+00156:002136.0515:04839
04840:-00176:-00005:+00128:002136.0515:04840
04841:-00102:+00082:+00099:002141.5324:04841
04842:+00037:-00052:+00057:002141.5324:04842
04843:+00079:+00055:+00048:002141.5324:04843
04844:-00017:+00128:+00251:002141.5324:04844
04845:-00051:+00027:+00172:002141.5324:04845
04846:-00051:+00206:+00051:002141.5324:04846
04847:-00085:+00209:+00075:002141.5324:04847
04848:+00065:+00174:+00103:002141.5324:04848
04849:+00147:+00059:+00088:002141.5324:04849
04850:+00144:+00059:-00067:002141.5324:04850
04851:+00002:+00075:+00058:002153.3378:04851
04852:-00165:-00006:+00161:002153.3378:04852
04853:+00073:+00063:-00016:002153.3378:04853
04854:+00241:+00037:-00010:002153.3378:04854
04855:+00330:+00111:+00147:002153.3378:04855
04856:-00031:-00023:+00072:002153.3378:04856
04857:-00116:+00109:+00049:002153.3378:04857
04858:-00025:+00266:-00063:002153.3378:04858
04859:+00096:+00136:+00097:002153.3378:04859
04860:+00269:+00093:+00018:002139.7336:04860
04861:+00056:-00001:-00225:002139.7336:04861
04862:+00030:+00115:+00031:002139.7336:04862
04863:-00101:-00021:-00012:002139.7336:04863
04864:+00101:+00236:-00362:002139.7336:04864
04865:+00111:-00078:+00115:002139.7336:04865
04866:+00242:-00079:+00074:002139.7336:04866
04867:-00005:-00110:+00023:002139.7336:04867
04868:-00025:-00129:+00081:002139.7336:04868
04869:+00002:+00175:-00280:002145.2727:04869
04870:+00048:-00013:+00140:002145.2727:04870
04871:+00073:-00242:+00423:002145.2727:04871
04872:+00226:-00081:-00315:002145.2727:04872
04873:+00213:+00077:-00006:002145.2727:04873
04874:-00124:+00164:+00083:002145.2727:04874
04875:-00180:-00015:-00050:002145.2727:04875
04876:+00114:+00053:+00260:002145.2727:04876
04877:+00303:-00014:+00126:002145.2727:04877
04878:+00361:+00154:+00174:002145.2727:04878
04879:-00120:+00001:+00126:002145.7963:04879
04880:-00248:+00270:-00144:002145.7963:04880
04881:-00194:+00101:+00352:002145.7963:04881
04882:+00187:+00059:-00030:002145.7963:04882
04883:+00305:+00226:+00093:002145.7963:04883
04884:+00068:+00002:+00020:002145.7963:04884
04885:-00233:+00234:-00099:002145.7963:04885
04886:-00111:+00134:+00146:002145.7963:04886
04887:+00073:+00183:+00059:002145.7963:04887
04888:+00367:+00101:+00179:002139.8015:04888
04889:+00310:-00055:-00086:002139.8015:04889
04890:-00336:+00143:-00029:002139.8015:04890
04891:-00245:+00019:+00066:002139.8015:04891
04892:-00105:+00068:+00007:002139.8015:04892
04893:+00202:+00158:+00104:002139.8015:04893
04894:+00172:-00024:-00098:002139.8015:04894
04895:+00045:+00003:-00316:002139.8015:04895
04896:-00140:-00050:+00006:002139.8015:04896
04897:-00235:+00150:-00369:002145.3962:04897
04898:-00053:+00011:-00040:002145.3962:04898
04899:+00140:+00012:-00009:002145.3962:04899
04900:+00174:+00123:-00094:002145.3962:04900
04901:+00060:+00220:-00046:002145.3962:04901
04902:-00285:+00015:-00070:002145.3962:04902
04903:-00175:+00158:-00318:002145.3962:04903
04904:+00151:+00073:-00020:002145.3962:04904
04905:+00170:+00135:-00170:002145.3962:04905
04906:-00010:-00033:-00223:002145.3962:04906
04907:-00270:-00100:-00139:002138.4057:04907
04908:-00289:+00095:-00100:002138.4057:04908
04909:-00062:+00073:+00257:002138.4057:04909
04910:-00048:-00311:-00046:002138.4057:04910
04911:+00015:+00299:-00129:002138.4057:04911
04912:-00001:+00043:+00326:002138.4057:04912
04913:-00152:+00163:+00059:002138.4057:04913
04914:-00199:+00227:-00100:002138.4057:04914
04915:-00175:+00142:+00132:002138.4057:04915
04916:-00049:+00166:+00030:002136.1357:04916
04917:+00115:-00007:-00074:002136.1357:04917
04918:-00129:+00006:-00066:002136.1357:04918
04919:-00234:-00043:-00076:002136.1357:04919
04920:-00131:-00062:+00100:002136.1357:04920
04921:-00077:-00151:-00055:002136.1357:04921
04922:-00037:+00074:+00126:002136.1357:04922
04923:+00017:+00045:+00172:002136.1357:04923
04924:+00025:+00072:-00019:002136.1357:04924
04925:-00208:+00258:-00135:002134.1264:04925
04926:-00161:+00099:+00235:002134.1264:04926
04927:-00102:+00164:+00040:002134.1264:04927
04928:+00123:+00175:-00217:002134.1264:04928
04929:-00044:+00184:-00074:002134.1264:04929
04930:-00153:-00036:-00001:002134.1264:04930
04931:-00151:-00005:-00020:002134.1264:04931
04932:-00037:-00040:-00034:002134.1264:04932
04933:+00096:-00049:+00048:002134.1264:04933
04934:-00006:-00015:-00046:002134.1264:04934
04935:-00101:-00046:-00045:002134.7241:04935
04936:-00235:+00052:+00027:002134.7241:04936
04937:-00026:+00215:+00070:002134.7241:04937
04938:+00058:+00078:+00039:002134.7241:04938
04939:+00198:+00265:-00080:002134.7241:04939
04940:-00121:+00119:+00077:002134.7241:04940
04941:-00221:+00079:-00184:002134.7241:04941
04942:-00109:+00032:-00123:002134.7241:04942
04943:-00051:+00125:-00013:002134.7241:04943
04944:+00099:-00046:+00142:002128.7819:04944
04945:+00064:-00084:-00195:002128.7819:04945
04946:-00060:+00125:-00159:002128.7819:04946
04947:-00225:-00047:+00120:002128.7819:04947
04948:+00025:+00084:+00074:002128.7819:04948
04949:+00138:-00008:+00135:002128.7819:04949
04950:+00231:+00182:-00096:002128.7819:04950
04951:-00038:+00142:+00125:002128.7819:04951
04952:-00115:-00018:+00008:002128.7819:04952
04953:-00096:+00071:-00201:002130.4631:04953
04954:+00003:+00087:+00064:002130.4631:04954
04955:+00131:-00030:+00195:002130.4631:04955
04956:+00100:-00105:-00108:002130.4631:04956
04957:+00052:+00094:-00081:002130.4631:04957
04958:-00249:+00072:+00186:002130.4631:04958
04959:-00011:-00112:+00077:002130.4631:04959
04960:+00180:+00147:+00061:002130.4631:04960
04961:+00242:+00175:+00050:002130.4631:04961
04962:+00076:+00124:+00126:002130.4631:04962
04963:-00189:+00143:-00081:002127.4311:04963
04964:-00084:+00015:-00022:002127.4311:04964
04965:-00026:+00126:+00088:002127.4311:04965
04966:+00231:-00059:+00168:002127.4311:04966
04967:+00157:+00133:-00054:002127.4311:04967
04968:+00046:+00105:+00028:002127.4311:04968
04969:-00299:+00007:+00141:002127.4311:04969
04970:-00095:+00095:-00174:002127.4311:04970
04971:+00055:+00055:+00126:002127.4311:04971
04972:+00194:+00249:-00039:002121.6286:04972
04973:+00114:+00034:+00051:002121.6286:04973
04974:-00043:+00234:-00037:002121.6286:04974
04975:-00203:-00067:+00080:002121.6286:04975
04976:-00099:+00114:+00040:002121.6286:04976
04977:+00104:-00092:+00047:002121.6286:04977
04978:+00201:+00132:-00189:002121.6286:04978
04979:+00149:+00122:+00102:002121.6286:04979
04980:-00280:-00265:-00004:002121.6286:04980
04981:-00235:+00149:-00470:002121.6286:04981
04982:-00054:+00038:-00118:002130.5361:04982
04983:+00075:-00047:-00220:002130.5361:04983
04984:+00131:-00151:-00270:002130.5361:04984
04985:+00169:-00086:-00249:002130.5361:04985
04986:-00112:+00032:-00110:002130.5361:04986
04987:-00300:-00136:-00381:002130.5361:04987
04988:-00068:-00017:-00449:002130.5361:04988
04989:+00356:-00057:-00172:002130.5361:04989
04990:+00335:-00139:-00423:002130.5361:04990
04991:-00159:-00134:-00363:002142.1467:04991
04992:-00237:-00091:-00594:002142.1467:04992
04993:+00000:-00147:-00424:002142.1467:04993
04994:+00183:-00104:-00375:002142.1467:04994
04995:+00164:-00092:-00288:002142.1467:04995
04996:+00057:+00092:-00256:002142.1467:04996
04997:-00130:-00101:-00167:002142.1467:04997
04998:-00358:+00212:-00407:002142.1467:04998
04999:-00314:+00035:-00025:002142.1467:04999
05000:-00088:+00089:+00044:002136.1137:05000
05001:+00397:-00037:-00203:002136.1137:05001
05002:-00102:-00013:-00024:002136.1137:05002
05003:-00331:-00049:-00204:002136.1137:05003
05004:-00298:+00065:-00037:002136.1137:05004
05005:-00018:+00024:+00030:002136.1137:05005
05006:+00151:+00230:+00093:002136.1137:05006
05007:+00313:+00173:+00320:002136.1137:05007
05008:+00147:+00032:+00180:002136.1137:05008
05009:-00070:+00280:+00168:002136.1137:05009
05010:-00111:+00199:+00243:002141.4777:05010
05011:+00045:+00077:+00668:002141.4777:05011
05012:+00194:+00199:+00242:002141.4777:05012
05013:+00151:+00204:+00103:002141.4777:05013
05014:+00025:+00267:+00355:002141.4777:05014
05015:-00318:+00046:+00031:002141.4777:05015
05016:-00175:+00178:+00186:002141.4777:05016
05017:+00069:+00088:+00296:002141.4777:05017
05018:+00154:+00017:-00025:002141.4777:05018
05019:-00032:+00160:+00234:002149.5495:05019
05020:-00372:-00058:+00157:002149.5495:05020
05021:-00182:+00193:+00037:002149.5495:05021
05022:-00142:+00128:+00177:002149.5495:05022
05023:+00154:+00114:+00176:002149.5495:05023
05024:+00068:-00015:+00226:002149.5495:05024
05025:-00001:+00031:+00286:002149.5495:05025
05026:-00104:+00282:+00038:002149.5495:05026
05027:-00116:+00116:+00216:002149.5495:05027
05028:+00167:+00041:-00270:002128.6987:05028
05029:+00540:+00248:-00014:002128.6987:05029
05030:+00303:-00084:+00062:002128.6987:05030
05031:+00022:+00273:-00141:002128.6987:05031
05032:-00141:+00060:-00048:002128.6987:05032
05033:+00025:+00113:-00122:002128.6987:05033
05034:+00300:+00004:-00040:002128.6987:05034
05035:+00210:-00105:-00332:002128.6987:05035
05036:+00003:+00136:-00006:002128.6987:05036
05037:-00255:-00255:+00026:002128.6987:05037
05038:-00161:-00260:-00224:002134.0720:05038
05039:+00024:+00188:-00280:002134.0720:05039
05040:+00253:+00026:-00020:002134.0720:05040
05041:+00304:-00153:+00060:002134.0720:05041
05042:+00018:-00050:-00364:002134.0720:05042
05043:-00086:+00096:-00409:002134.0720:05043
05044:-00029:-00083:+00017:002134.0720:05044
05045:+00219:-00251:-00268:002134.0720:05045
05046:+00348:-00128:-00498:002134.0720:05046
05047:+00174:+00075:+00200:002130.9440:05047
05048:+00049:-00191:+00146:002130.9440:05048
05049:-00068:+00090:+00115:002130.9440:05049
05050:+00117:+00217:+00064:002130.9440:05050
05051:+00382:+00174:+00478:002130.9440:05051
05052:+00249:+00080:-00220:002130.9440:05052
05053:-00068:+00088:-00103:002130.9440:05053
05054:-00211:+00197:+00262:002130.9440:05054
05055:-00166:+00051:+00018:002130.9440:05055
05056:+00174:+00310:-00114:002130.9440:05056
05057:+00127:+00346:+00275:002117.7050:05057
05058:-00248:-00104:+00173:002117.7050:05058
05059:-00240:+00160:-00171:002117.7050:05059
05060:-00222:+00151:+00102:002117.7050:05060
05061:-00069:+00055:+00298:002117.7050:05061
05062:+00214:+00080:+00294:002117.7050:05062
05063:+00376:+00228:+00509:002117.7050:05063
05064:-00055:+00145:+00143:002117.7050:05064
05065:-00161:+00047:+00375:002117.7050:05065
05066:-00064:+00232:+00050:002115.6503:05066
05067:+00234:+00141:+00336:002115.6503:05067
05068:+00145:+00050:+00223:002115.6503:05068
05069:+00055:+00167:-00187:002115.6503:05069
05070:-00134:+00304:+00187:002115.6503:05070
05071:-00223:+00032:-00042:002115.6503:05071
05072:-00118:+00215:-00261:002115.6503:05072
05073:+00036:+00021:-00106:002115.6503:05073
05074:+00022:-00059:-00060:002115.6503:05074
05075:-00002:+00036:+00010:002115.6503:05075
05076:-00110:-00146:-00415:002116.2558:05076
05077:-00316:+00201:-00352:002116.2558:05077
05078:+00025:-00086:+00250:002116.2558:05078
05079:+00181:-00007:-00244:002116.2558:05079
05080:+00204:+00164:-00161:002116.2558:05080
05081:-00224:+00051:-00089:002116.2558:05081
05082:-00260:-00120:-00470:002116.2558:05082
05083:-00047:-00119:-00083:002116.2558:05083
05084:+00041:+00212:-00434:002116.2558:05084
05085:+00186:-00159:-00173:002106.9826:05085
05086:-00013:-00248:-00227:002106.9826:05086
05087:-00195:+00171:-00412:002106.9826:05087
05088:-00151:+00044:+00229:002106.9826:05088
05089:-00105:-00221:-00133:002106.9826:05089
05090:+00075:+00295:-00118:002106.9826:05090
05091:+00097:+00038:+00332:002106.9826:05091
05092:-00151:+00086:-00171:002106.9826:05092
05093:-00230:+00118:-00094:002106.9826:05093
05094:-00183:-00013:+00175:002108.6108:05094
05095:-00150:+00363:-00052:002108.6108:05095
05096:+00029:-00093:+00116:002108.6108:05096
05097:-00015:-00081:-00122:002108.6108:05097
05098:-00027:+00183:-00026:002108.6108:05098
05099:-00185:+00167:+00411:002108.6108:05099
05100:-00267:-00086:+00162:002108.6108:05100
05101:+00005:+00324:+00356:002108.6108:05101
05102:-00035:+00199:+00207:002108.6108:05102
05103:-00089:-00024:+00315:002108.6108:05103
05104:-00099:+00252:+00213:002105.5781:05104
05105:-00065:+00187:-00048:002105.5781:05105
05106:-00195:-00148:+00424:002105.5781:05106
05107:-00175:+00052:-00154:002105.5781:05107
05108:+00101:+00248:-00061:002105.5781:05108
05109:-00032:-00143:+00076:002105.5781:05109
05110:-00112:+00013:-00361:002105.5781:05110
05111:-00112:+00142:-00012:002105.5781:05111
05112:-00221:-00032:+00082:002105.5781:05112
05113:-00052:-00207:-00005:002105.5781:05113
05114:+00204:-00010:-00210:002096.3627:05114
05115:+00126:+00282:+00050:002096.3627:05115
05116:-00140:+00021:+00330:002096.3627:05116
05117:-00122:+00237:-00136:002096.3627:05117
05118:-00067:+00135:-00196:002096.3627:05118
05119:+00261:+00131:+00282:002096.3627:05119
05120:+00210:+00082:-00172:002096.3627:05120
05121:+00004:-00016:-00248:002096.3627:05121
05122:-00186:+00133:-00060:002096.3627:05122
05123:-00169:-00021:-00213:002090.6425:05123
05124:+00160:+00086:-00093:002090.6425:05124
05125:+00156:+00043:-00092:002090.6425:05125
05126:-00019:-00042:-00075:002090.6425:05126
05127:-00153:+00066:-00155:002090.6425:05127
05128:-00029:+00091:+00095:002090.6425:05128
05129:+00061:+00085:+00057:002090.6425:05129
05130:+00059:-00108:+00063:002090.6425:05130
05131:+00137:+00111:-00026:002090.6425:05131
05132:+00064:+00035:-00009:002090.6425:05132
05133:-00161:+00008:+00188:002091.2807:05133
05134:-00060:+00041:+00051:002091.2807:05134
05135:+00126:+00135:+00049:002091.2807:05135
05136:+00167:-00089:+00173:002091.2807:05136
05137:+00114:+00158:-00049:002091.2807:05137
05138:-00080:-00094:+00019:002091.2807:05138
05139:-00208:-00007:+00082:002091.2807:05139
05140:-00098:-00054:+00128:002091.2807:05140
05141:+00080:-00041:+00022:002091.2807:05141
05142:+00232:+00200:+00172:002085.7490:05142
05143:+00023:-00015:+00284:002085.7490:05143
05144:-00043:+00062:-00008:002085.7490:05144
05145:-00268:+00153:+00152:002085.7490:05145
05146:-00025:+00076:+00197:002085.7490:05146
05147:+00079:+00133:-00177:002085.7490:05147
05148:+00221:+00115:+00111:002085.7490:05148
05149:+00023:+00064:+00087:002085.7490:05149
05150:-00135:+00063:-00149:002085.7490:05150
05151:-00175:+00107:+00141:002085.7490:05151
05152:-00119:+00292:-00157:002097.7912:05152
05153:+00135:-00013:-00024:002097.7912:05153
05154:+00215:+00027:+00166:002097.7912:05154
05155:+00165:+00025:-00132:002097.7912:05155
05156:-00208:+00202:-00117:002097.7912:05156
05157:-00278:-00116:-00041:002097.7912:05157
05158:-00079:+00307:-00149:002097.7912:05158
05159:+00323:+00026:+00213:002097.7912:05159
05160:+00304:+00073:-00140:002097.7912:05160
05161:-00007:+00222:-00159:002109.1784:05161
05162:-00252:-00002:+00115:002109.1784:05162
05163:-00234:+00040:-00074:002109.1784:05163
05164:+00044:+00088:-00069:002109.1784:05164
05165:+00273:+00124:-00007:002109.1784:05165
05166:+00236:+00052:-00251:002109.1784:05166
05167:-00011:-00047:-00146:002109.1784:05167
05168:-00220:+00111:-00308:002109.1784:05168
05169:-00302:+00006:-00267:002109.1784:05169
05170:+00070:-00258:-00225:002109.1784:05170
05171:+00349:+00063:-00304:002114.2734:05171
05172:+00194:-00129:-00158:002114.2734:05172
05173:-00320:-00102:-00361:002114.2734:05173
05174:-00394:+00111:-00452:002114.2734:05174
05175:-00020:+00001:-00159:002114.2734:05175
05176:+00386:-00008:-00050:002114.2734:05176
05177:+00315:-00217:-00140:002114.2734:05177
05178:-00176:-00011:-00566:002114.2734:05178
05179:-00212:-00117:-00276:002114.2734:05179
05180:-00148:-00204:-00427:002126.8200:05180
05181:+00194:-00014:-00264:002126.8200:05181
05182:+00154:-00060:-00174:002126.8200:05182
05183:+00155:-00152:-00316:002126.8200:05183
05184:-00067:+00220:-00166:002126.8200:05184
05185:-00174:-00021:-00094:002126.8200:05185
05186:-00181:+00112:-00135:002126.8200:05186
05187:-00036:+00039:+00023:002126.8200:05187
05188:+00235:-00041:+00055:002126.8200:05188
05189:-00074:+00160:+00028:002138.4711:05189
05190:-00306:+00001:+00082:002138.4711:05190
05191:-00202:+00122:-00022:002138.4711:05191
05192:-00020:+00151:+00185:002138.4711:05192
05193:+00017:+00048:+00294:002138.4711:05193
05194:+00178:+00115:+00249:002138.4711:05194
05195:-00086:+00139:+00142:002138.4711:05195
05196:-00203:+00112:+00180:002138.4711:05196
05197:-00308:+00194:+00184:002138.4711:05197
05198:-00133:+00107:+00290:002138.4711:05198
05199:+00342:+00101:+00334:002132.5251:05199
05200:+00164:+00117:+00146:002132.5251:05200
05201:-00126:+00024:+00104:002132.5251:05201
05202:-00328:+00060:+00083:002132.5251:05202
05203:-00039:+00091:-00079:002132.5251:05203
05204:+00208:+00134:+00197:002132.5251:05204
05205:+00227:+00140:+00269:002132.5251:05205
05206:-00149:+00027:+00069:002132.5251:05206
05207:-00225:+00116:+00067:002132.5251:05207
05208:-00062:+00113:-00247:002145.3356:05208
05209:+00023:+00076:+00156:002145.3356:05209
05210:+00083:-00072:+00123:002145.3356:05210
05211:+00075:+00009:-00248:002145.3356:05211
05212:-00029:+00104:-00024:002145.3356:05212
05213:-00203:-00203:-00093:002145.3356:05213
05214:+00095:+00240:-00236:002145.3356:05214
05215:+00098:+00064:+00056:002145.3356:05215
05216:+00261:+00032:-00106:002145.3356:05216
05217:+00131:+00130:+00120:002145.3356:05217
05218:-00073:+00052:+00041:002145.7580:05218
05219:-00072:+00381:-00125:002145.7580:05219
05220:-00002:+00107:+00244:002145.7580:05220
05221:+00260:+00199:-00086:002145.7580:05221
05222:+00297:+00274:+00056:002145.7580:05222
05223:+00070:-00028:-00325:002145.7580:05223
05224:-00127:+00100:-00185:002145.7580:05224
05225:-00201:+00046:-00189:002145.7580:05225
05226:+00090:+00004:-00039:002145.7580:05226
05227:+00206:-00027:-00050:002139.7416:05227
05228:+00239:-00161:-00149:002139.7416:05228
05229:-00131:+00035:+00014:002139.7416:05229
05230:-00177:+00004:-00278:002139.7416:05230
05231:-00151:-00084:-00036:002139.7416:05231
05232:+00177:+00158:-00096:002139.7416:05232
05233:+00290:+00016:+00073:002139.7416:05233
05234:+00140:-00018:-00068:002139.7416:05234
05235:+00011:-00003:-00050:002139.7416:05235
05236:+00050:+00036:-00194:002148.9846:05236
05237:+00021:+00077:+00118:002148.9846:05237
05238:+00070:-00076:+00068:002148.9846:05238
05239:+00240:-00002:+00053:002148.9846:05239
05240:+00036:+00094:+00204:002148.9846:05240
05241:-00075:+00086:+00043:002148.9846:05241
05242:-00158:+00139:-00065:002148.9846:05242
05243:+00077:+00041:+00116:002148.9846:05243
05244:+00063:+00214:+00171:002148.9846:05244
05245:+00133:+00169:-00054:002142.0317:05245
05246:-00244:+00099:+00213:002142.0317:05246
05247:-00242:+00161:-00023:002142.0317:05247
05248:-00038:+00125:+00176:002142.0317:05248
05249:+00166:+00208:+00345:002142.0317:05249
05250:+00243:+00201:-00079:002142.0317:05250
05251:-00069:+00154:+00153:002142.0317:05251
05252:-00277:+00091:+00093:002142.0317:05252
05253:-00154:+00204:-00036:002142.0317:05253
05254:+00280:+00111:+00181:002142.0317:05254
05255:+00261:+00030:+00057:002132.3122:05255
05256:+00064:-00051:-00102:002132.3122:05256
05257:-00171:+00182:-00183:002132.3122:05257
05258:-00110:+00078:-00089:002132.3122:05258
05259:-00091:+00067:-00063:002132.3122:05259
05260:-00015:-00031:-00022:002132.3122:05260
05261:+00154:+00045:+00097:002132.3122:05261
05262:-00035:+00044:-00051:002132.3122:05262
05263:-00215:-00040:-00070:002132.3122:05263
05264:-00301:+00004:-00253:002134.0122:05264
05265:+00221:+00144:-00255:002134.0122:05265
05266:+00236:+00009:-00003:002134.0122:05266
05267:+00027:+00009:-00374:002134.0122:05267
05268:-00276:+00000:-00208:002134.0122:05268
05269:-00242:-00030:-00189:002134.0122:05269
05270:-00041:-00201:-00031:002134.0122:05270
05271:+00087:-00198:-00222:002134.0122:05271
05272:+00171:+00088:+00039:002134.0122:05272
05273:-00124:-00098:+00117:002134.0122:05273
05274:-00194:+00090:-00058:002130.8955:05274
05275:-00148:+00106:-00007:002130.8955:05275
05276:+00100:+00151:+00168:002130.8955:05276
05277:+00086:+00079:+00111:002130.8955:05277
05278:+00135:-00023:+00209:002130.8955:05278
05279:-00219:+00048:-00027:002130.8955:05279
05280:-00190:+00077:-00122:002130.8955:05280
05281:-00075:+00039:+00191:002130.8955:05281
05282:+00116:+00168:-00153:002130.8955:05282
05283:+00096:+00088:+00232:002125.0009:05283
05284:-00106:+00029:+00102:002125.0009:05284
05285:-00138:+00002:+00019:002125.0009:05285
05286:-00064:+00142:+00230:002125.0009:05286
05287:-00069:+00061:+00212:002125.0009:05287
05288:+00040:+00143:+00252:002125.0009:05288
05289:+00149:+00215:+00031:002125.0009:05289
05290:-00221:+00072:+00137:002125.0009:05290
05291:-00279:+00101:-00037:002125.0009:05291
05292:-00159:+00072:-00193:002126.6767:05292
05293:-00143:+00167:+00044:002126.6767:05293
05294:-00020:+00001:+00187:002126.6767:05294
05295:-00002:+00050:-00175:002126.6767:05295
05296:-00074:+00122:-00089:002126.6767:05296
05297:-00199:-00028:-00070:002126.6767:05297
05298:-00092:+00087:-00064:002126.6767:05298
05299:+00036:+00127:+00132:002126.6767:05299
05300:+00183:+00018:-00105:002126.6767:05300
05301:+00163:+00040:-00063:002126.6767:05301
05302:-00146:+00112:-00007:002123.6311:05302
05303:-00059:-00010:-00085:002123.6311:05303
05304:-00087:+00120:+00044:002123.6311:05304
05305:+00081:-00076:+00062:002123.6311:05305
05306:+00163:+00048:-00157:002123.6311:05306
05307:+00156:+00100:-00083:002123.6311:05307
05308:-00187:-00213:-00006:002123.6311:05308
05309:-00201:+00139:-00262:002123.6311:05309
05310:+00028:+00129:+00242:002123.6311:05310
05311:+00086:-00077:+00058:002110.5173:05311
05312:+00204:+00023:-00193:002110.5173:05312
05313:-00113:-00096:+00213:002110.5173:05313
05314:-00197:+00245:-00312:002110.5173:05314
05315:-00093:-00061:+00049:002110.5173:05315
05316:+00050:+00106:+00158:002110.5173:05316
05317:+00265:+00022:-00047:002110.5173:05317
05318:+00204:-00115:+00103:002110.5173:05318
05319:-00193:+00012:-00054:002110.5173:05319
05320:-00225:+00043:-00178:002110.5173:05320
05321:-00050:+00081:+00235:002115.6694:05321
05322:+00194:-00109:+00115:002115.6694:05322
05323:+00365:+00179:-00109:002115.6694:05323
05324:-00061:+00136:+00158:002115.6694:05324
05325:-00337:+00205:+00004:002115.6694:05325
05326:-00192:+00170:+00188:002115.6694:05326
05327:+00153:+00190:+00202:002115.6694:05327
05328:+00139:+00144:+00186:002115.6694:05328
05329:+00153:-00021:-00012:002115.6694:05329
05330:-00172:+00029:-00045:002123.6501:05330
05331:-00254:+00186:+00029:002123.6501:05331
05332:-00116:-00124:-00003:002123.6501:05332
05333:+00149:-00004:-00025:002123.6501:05333
05334:+00215:-00070:+00151:002123.6501:05334
05335:+00007:+00236:-00070:002123.6501:05335
05336:-00105:+00067:+00243:002123.6501:05336
05337:-00184:+00374:-00257:002123.6501:05337
05338:+00034:+00048:+00115:002123.6501:05338
05339:+00167:+00150:+00176:002123.6501:05339
05340:+00269:+00090:-00147:002110.5754:05340
05341:-00125:+00139:+00081:002110.5754:05341
05342:-00255:-00001:-00003:002110.5754:05342
05343:-00161:+00141:-00084:002110.5754:05343
05344:+00031:+00005:+00041:002110.5754:05344
05345:+00118:+00092:+00028:002110.5754:05345
05346:+00203:-00017:+00069:002110.5754:05346
05347:-00149:+00030:-00256:002110.5754:05347
05348:-00257:-00068:-00178:002110.5754:05348
05349:-00153:+00009:-00196:002130.4140:05349
05350:+00012:-00117:-00159:002130.4140:05350
05351:+00291:-00040:-00188:002130.4140:05351
05352:+00046:-00026:-00202:002130.4140:05352
05353:-00211:-00145:-00251:002130.4140:05353
05354:-00163:+00035:-00464:002130.4140:05354
05355:+00038:-00111:-00312:002130.4140:05355
05356:+00117:-00110:-00168:002130.4140:05356
05357:+00298:-00067:-00413:002130.4140:05357
05358:+00211:-00004:-00416:002134.6726:05358
05359:-00258:-00130:-00376:002134.6726:05359
05360:-00110:+00006:-00458:002134.6726:05360
05361:+00010:-00053:-00151:002134.6726:05361
05362:+00218:-00080:-00152:002134.6726:05362
05363:+00083:+00087:-00255:002134.6726:05363
05364:-00055:-00109:-00084:002134.6726:05364
05365:-00265:+00000:-00288:002134.6726:05365
05366:-00240:-00009:-00135:002134.6726:05366
05367:-00011:-00016:-00172:002134.6726:05367
05368:+00277:+00042:-00236:002132.3662:05368
05369:+00124:+00105:-00039:002132.3662:05369
05370:-00427:-00020:+00056:002132.3662:05370
05371:-00314:+00087:-00070:002132.3662:05371
05372:-00108:+00195:+00130:002132.3662:05372
05373:+00084:+00168:+00127:002132.3662:05373
05374:+00229:+00100:+00229:002132.3662:05374
05375:+00053:+00054:+00085:002132.3662:05375
05376:-00129:+00109:+00151:002132.3662:05376
05377:-00225:+00160:+00184:002145.2561:05377
05378:-00052:+00094:+00136:002145.2561:05378
05379:+00223:+00098:+00198:002145.2561:05379
05380:+00308:+00167:+00183:002145.2561:05380
05381:-00059:+00126:+00353:002145.2561:05381
05382:-00240:+00143:+00163:002145.2561:05382
05383:-00147:+00272:+00150:002145.2561:05383
05384:+00033:+00147:+00259:002145.2561:05384
05385:+00136:+00175:+00222:002145.2561:05385
05386:+00063:+00067:+00044:002142.0617:05386
05387:-00193:+00140:+00000:002142.0617:05387
05388:-00324:+00372:+00039:002142.0617:05388
05389:-00153:+00097:+00044:002142.0617:05389
05390:+00194:-00110:-00033:002142.0617:05390
05391:+00200:+00171:-00109:002142.0617:05391
05392:-00090:-00086:+00307:002142.0617:05392
05393:-00166:+00013:-00006:002142.0617:05393
05394:-00023:+00249:+00027:002142.0617:05394
05395:+00211:+00188:+00171:002142.0617:05395
05396:+00350:+00142:+00302:002132.3605:05396
05397:+00302:-00062:-00244:002132.3605:05397
05398:+00046:+00228:-00421:002132.3605:05398
05399:-00063:-00080:-00207:002132.3605:05399
05400:-00045:-00148:-00257:002132.3605:05400
05401:+00271:+00187:-00561:002132.3605:05401
05402:+00234:-00035:-00195:002132.3605:05402
05403:+00230:-00017:-00099:002132.3605:05403
05404:-00094:-00221:-00036:002132.3605:05404
05405:-00171:+00150:-00171:002130.2839:05405
05406:-00064:+00221:-00190:002130.2839:05406
05407:+00100:-00040:+00163:002130.2839:05407
05408:+00268:-00065:-00105:002130.2839:05408
05409:+00030:+00085:-00099:002130.2839:05409
05410:-00082:-00118:+00196:002130.2839:05410
05411:-00175:-00002:-00364:002130.2839:05411
05412:+00106:+00008:-00242:002130.2839:05412
05413:+00193:+00002:+00172:002130.2839:05413
05414:+00276:-00083:-00177:002130.2839:05414
05415:+00192:-00036:-00089:002127.2719:05415
05416:-00104:+00124:+00202:002127.2719:05416
05417:-00034:+00029:+00106:002127.2719:05417
05418:+00277:-00043:+00218:002127.2719:05418
05419:+00343:+00133:+00338:002127.2719:05419
05420:+00031:+00047:+00102:002127.2719:05420
05421:-00122:+00007:+00289:002127.2719:05421
05422:-00142:-00043:-00070:002127.2719:05422
05423:+00084:+00137:+00157:002127.2719:05423
05424:+00118:-00029:+00334:002121.3962:05424
05425:+00003:+00087:-00032:002121.3962:05425
05426:-00087:+00011:+00205:002121.3962:05426
05427:-00294:+00166:+00174:002121.3962:05427
05428:-00076:+00338:+00149:002121.3962:05428
05429:+00148:+00061:+00290:002121.3962:05429
05430:+00164:+00141:-00031:002121.3962:05430
05431:-00039:+00206:+00111:002121.3962:05431
05432:-00123:-00139:+00176:002121.3962:05432
05433:-00022:+00121:-00154:002121.3962:05433
05434:-00068:+00024:+00283:002112.0661:05434
05435:+00101:+00088:+00145:002112.0661:05435
05436:+00140:+00136:+00106:002112.0661:05436
05437:+00035:+00148:-00065:002112.0661:05437
05438:-00223:+00110:+00010:002112.0661:05438
05439:-00205:+00087:-00034:002112.0661:05439
05440:-00084:+00145:-00062:002112.0661:05440
05441:+00088:+00037:+00034:002112.0661:05441
05442:-00024:-00132:-00096:002112.0661:05442
05443:-00130:+00326:-00174:002119.9091:05443
05444:-00185:+00068:+00015:002119.9091:05444
05445:-00170:+00008:+00062:002119.9091:05445
05446:+00089:+00259:-00346:002119.9091:05446
05447:+00184:+00171:-00113:002119.9091:05447
05448:+00048:-00309:-00094:002119.9091:05448
05449:-00143:-00204:-00388:002119.9091:05449
05450:-00103:+00052:-00402:002119.9091:05450
05451:-00083:-00137:-00052:002119.9091:05451
05452:+00102:-00192:-00195:002119.9091:05452
05453:+00233:-00029:-00292:002103.3337:05453
05454:-00111:+00003:-00051:002103.3337:05454
05455:-00196:-00239:-00020:002103.3337:05455
05456:-00086:-00187:-00191:002103.3337:05456
05457:+00129:+00147:+00236:002103.3337:05457
05458:+00034:-00212:+00230:002103.3337:05458
05459:+00047:+00260:-00141:002103.3337:05459
05460:-00165:+00197:+00177:002103.3337:05460
05461:-00126:+00143:+00303:002103.3337:05461
05462:-00035:+00124:-00200:002104.8515:05462
05463:+00074:+00144:-00127:002104.8515:05463
05464:+00052:+00427:+00180:002104.8515:05464
05465:-00015:-00142:-00163:002104.8515:05465
05466:-00223:+00006:-00230:002104.8515:05466
05467:-00190:+00195:-00134:002104.8515:05467
05468:-00101:-00057:+00238:002104.8515:05468
05469:-00022:-00068:-00040:002104.8515:05469
05470:+00152:+00164:+00260:002104.8515:05470
05471:-00047:+00064:+00174:002109.0881:05471
05472:-00169:+00091:-00003:002109.0881:05472
05473:-00173:+00091:+00100:002109.0881:05473
05474:+00101:+00256:+00116:002109.0881:05474
05475:+00064:+00020:+00169:002109.0881:05475
05476:-00049:+00113:+00096:002109.0881:05476
05477:-00077:+00149:-00130:002109.0881:05477
05478:-00060:-00169:+00095:002109.0881:05478
05479:-00170:+00031:+00012:002109.0881:05479
05480:+00058:+00095:-00079:002109.0881:05480
05481:+00168:+00123:+00249:002096.2143:05481
05482:+00067:-00054:-00018:002096.2143:05482
05483:-00036:+00024:+00045:002096.2143:05483
05484:-00148:+00197:+00162:002096.2143:05484
05485:-00008:+00191:+00129:002096.2143:05485
05486:+00074:+00099:+00205:002096.2143:05486
05487:+00078:+00142:-00102:002096.2143:05487
05488:+00060:+00192:-00089:002096.2143:05488
05489:-00014:+00016:-00180:002096.2143:05489
05490:-00157:-00199:+00003:002096.2143:05490
05491:-00113:+00180:-00254:002104.8754:05491
05492:+00177:-00032:+00017:002104.8754:05492
05493:+00028:-00235:+00011:002104.8754:05493
05494:-00084:+00134:-00611:002104.8754:05494
05495:-00175:-00014:+00160:002104.8754:05495
05496:+00043:-00100:-00065:002104.8754:05496
05497:+00079:+00330:-00216:002104.8754:05497
05498:+00065:+00030:+00367:002104.8754:05498
05499:+00057:+00017:-00152:002104.8754:05499
05500:-00043:+00256:-00314:002101.9030:05500
05501:-00134:+00106:+00352:002101.9030:05501
05502:-00092:+00356:+00075:002101.9030:05502
05503:+00316:+00314:-00286:002101.9030:05503
05504:+00074:-00036:+00138:002101.9030:05504
05505:-00012:+00004:+00092:002101.9030:05505
05506:-00143:-00111:-00067:002101.9030:05506
05507:-00088:+00087:-00321:002101.9030:05507
05508:-00064:+00241:+00121:002101.9030:05508
05509:+00077:-00075:+00235:002101.9030:05509
05510:+00038:-00085:-00146:002103.3679:05510
05511:-00066:+00171:+00173:002103.3679:05511
05512:-00197:-00096:+00019:002103.3679:05512
05513:-00149:-00074:-00026:002103.3679:05513
05514:-00019:+00253:+00161:002103.3679:05514
05515:+00088:+00032:+00229:002103.3679:05515
05516:+00140:+00086:+00086:002103.3679:05516
05517:-00071:+00103:-00067:002103.3679:05517
05518:-00225:+00123:+00072:002103.3679:05518
05519:-00203:+00188:-00031:002112.1088:05519
05520:+00112:-00046:+00162:002112.1088:05520
05521:+00231:+00086:+00106:002112.1088:05521
05522:+00129:+00047:+00028:002112.1088:05522
05523:-00185:-00046:-00096:002112.1088:05523
05524:-00220:+00025:-00106:002112.1088:05524
05525:-00132:+00135:+00055:002112.1088:05525
05526:+00204:-00018:+00198:002112.1088:05526
05527:+00310:+00083:+00018:002112.1088:05527
05528:+00002:+00208:+00039:002127.3098:05528
05529:-00202:-00008:-00019:002127.3098:05529
05530:-00227:-00008:-00035:002127.3098:05530
05531:+00010:+00127:+00079:002127.3098:05531
05532:+00119:-00117:+00060:002127.3098:05532
05533:+00195:+00191:-00083:002127.3098:05533
05534:-00019:-00146:-00043:002127.3098:05534
05535:-00112:+00025:+00049:002127.3098:05535
05536:-00216:-00124:-00018:002127.3098:05536
05537:+00139:+00077:-00176:002127.3098:05537
05538:+00242:+00022:-00053:002121.4067:05538
05539:+00101:-00006:-00098:002121.4067:05539
05540:-00120:+00000:-00175:002121.4067:05540
05541:-00231:-00097:-00087:002121.4067:05541
05542:-00092:+00139:-00422:002121.4067:05542
05543:+00038:-00028:-00004:002121.4067:05543
05544:+00237:-00120:+00033:002121.4067:05544
05545:+00060:-00030:-00490:002121.4067:05545
05546:-00129:-00147:-00291:002121.4067:05546
05547:-00327:+00026:-00256:002141.5898:05547
05548:-00168:-00057:-00243:002141.5898:05548
05549:+00240:-00072:-00146:002141.5898:05549
05550:+00117:-00129:-00360:002141.5898:05550
05551:-00012:+00066:-00451:002141.5898:05551
05552:-00143:-00238:-00220:002141.5898:05552
05553:+00056:+00125:-00406:002141.5898:05553
05554:+00240:+00052:-00465:002141.5898:05554
05555:+00153:-00175:-00042:002141.5898:05555
05556:+00123:-00068:-00386:002141.5898:05556
05557:-00196:-00129:-00189:002145.7883:05557
05558:-00166:+00011:-00181:002145.7883:05558
05559:+00025:+00028:-00153:002145.7883:05559
05560:+00006:-00056:+00189:002145.7883:05560
05561:+00058:+00308:-00087:002145.7883:05561
05562:-00002:-00029:+00128:002145.7883:05562
05563:-00163:+00083:+00048:002145.7883:05563
05564:-00350:+00013:+00122:002145.7883:05564
05565:-00132:+00004:-00205:002145.7883:05565
05566:+00366:-00093:+00138:002143.3901:05566
05567:+00403:+00126:-00029:002143.3901:05567
05568:-00209:+00099:+00216:002143.3901:05568
05569:-00385:+00119:+00102:002143.3901:05569
05570:-00151:+00091:-00010:002143.3901:05570
05571:+00251:+00201:+00077:002143.3901:05571
05572:+00216:+00183:+00117:002143.3901:05572
05573:-00069:+00060:-00092:002143.3901:05573
05574:-00104:+00108:+00199:002143.3901:05574
05575:-00128:+00211:+00105:002148.9350:05575
05576:+00137:+00073:-00042:002148.9350:05576
05577:+00088:-00028:+00138:002148.9350:05577
05578:+00126:-00032:-00006:002148.9350:05578
05579:-00092:+00247:+00194:002148.9350:05579
05580:-00158:-00066:+00249:002148.9350:05580
05581:-00085:+00063:+00033:002148.9350:05581
05582:+00117:+00158:+00061:002148.9350:05582
05583:+00072:+00143:+00102:002148.9350:05583
05584:-00037:+00155:-00267:002149.4916:05584
05585:-00100:-00015:+00201:002149.4916:05585
05586:-00104:+00270:-00161:002149.4916:05586
05587:+00136:+00218:-00168:002149.4916:05587
05588:+00245:+00037:+00078:002149.4916:05588
05589:+00248:+00112:-00115:002149.4916:05589
05590:+00104:+00205:+00191:002149.4916:05590
05591:-00175:-00020:-00111:002149.4916:05591
05592:-00062:+00249:-00096:002149.4916:05592
05593:+00275:-00037:+00055:002149.4916:05593
05594:+00390:+00123:-00044:002147.1274:05594
05595:+00145:+00146:-00113:002147.1274:05595
05596:-00186:+00057:-00045:002147.1274:05596
05597:-00191:+00031:-00012:002147.1274:05597
05598:+00176:+00034:-00156:002147.1274:05598
05599:+00216:+00043:-00097:002147.1274:05599
05600:+00227:+00117:-00146:002147.1274:05600
05601:+00032:-00053:+00009:002147.1274:05601
05602:-00172:+00041:+00005:002147.1274:05602
05603:-00178:+00127:+00004:002145.2204:05603
05604:+00123:+00073:+00012:002145.2204:05604
05605:+00229:+00012:+00172:002145.2204:05605
05606:+00176:-00069:-00127:002145.2204:05606
05607:-00252:+00102:-00118:002145.2204:05607
05608:-00233:+00006:-00047:002145.2204:05608
05609:+00088:+00033:+00030:002145.2204:05609
05610:+00151:-00040:+00183:002145.2204:05610
05611:+00233:+00059:+00215:002145.2204:05611
05612:+00081:+00127:+00158:002142.0236:05612
05613:-00102:-00014:+00165:002142.0236:05613
05614:-00244:+00149:-00003:002142.0236:05614
05615:+00110:+00148:+00190:002142.0236:05615
05616:+00204:+00002:+00221:002142.0236:05616
05617:+00199:+00162:-00061:002142.0236:05617
05618:-00231:+00116:+00054:002142.0236:05618
05619:-00341:+00005:+00102:002142.0236:05619
05620:-00056:+00037:-00011:002142.0236:05620
05621:+00020:-00098:+00000:002142.0236:05621
05622:+00101:+00022:+00170:002139.7416:05622
05623:+00020:-00032:+00070:002139.7416:05623
05624:+00016:-00070:-00081:002139.7416:05624
05625:-00217:+00196:+00093:002139.7416:05625
05626:-00095:+00072:+00199:002139.7416:05626
05627:+00075:+00130:+00041:002139.7416:05627
05628:+00276:+00301:-00083:002139.7416:05628
05629:+00019:+00121:+00122:002139.7416:05629
05630:-00111:+00032:-00250:002139.7416:05630
05631:-00155:+00145:-00217:002137.7343:05631
05632:-00080:+00160:-00065:002137.7343:05632
05633:+00125:-00120:-00044:002137.7343:05633
05634:+00004:-00147:-00240:002137.7343:05634
05635:-00157:+00159:-00328:002137.7343:05635
05636:-00208:-00177:-00025:002137.7343:05636
05637:-00006:+00132:-00035:002137.7343:05637
05638:-00029:+00183:-00057:002137.7343:05638
05639:-00002:+00158:-00026:002137.7343:05639
05640:-00026:+00183:+00071:002145.8212:05640
05641:-00008:-00052:-00112:002145.8212:05641
05642:-00172:+00194:-00101:002145.8212:05642
05643:-00169:-00033:+00305:002145.8212:05643
05644:+00101:-00143:+00103:002145.8212:05644
05645:+00098:+00036:-00215:002145.8212:05645
05646:-00040:+00112:+00129:002145.8212:05646
05647:-00155:-00003:+00033:002145.8212:05647
05648:-00107:+00053:+00075:002145.8212:05648
05649:-00051:-00058:+00428:002145.8212:05649
05650:+00174:+00172:-00192:002132.3957:05650
05651:+00135:+00113:+00287:002132.3957:05651
05652:-00219:-00165:+00138:002132.3957:05652
05653:-00206:+00301:-00121:002132.3957:05653
05654:-00063:+00031:+00324:002132.3957:05654
05655:-00022:-00039:+00052:002132.3957:05655
05656:+00046:+00084:-00032:002132.3957:05656
05657:-00055:-00142:+00312:002132.3957:05657
05658:-00318:+00229:-00111:002132.3957:05658
05659:-00321:-00200:+00215:002141.5078:05659
05660:+00026:+00217:+00196:002141.5078:05660
05661:+00181:+00080:+00155:002141.5078:05661
05662:+00054:+00208:+00022:002141.5078:05662
05663:-00142:-00142:+00203:002141.5078:05663
05664:-00201:+00195:-00141:002141.5078:05664
05665:-00064:+00028:+00125:002141.5078:05665
05666:-00003:-00064:-00012:002141.5078:05666
05667:+00202:+00225:-00334:002141.5078:05667
05668:+00010:-00042:+00087:002141.5078:05668
05669:-00209:-00081:-00014:002138.4248:05669
05670:-00203:-00145:-00161:002138.4248:05670
05671:+00063:+00067:+00263:002138.4248:05671
05672:+00099:+00136:-00004:002138.4248:05672
05673:+00183:+00108:+00086:002138.4248:05673
05674:-00011:-00001:+00099:002138.4248:05674
05675:-00137:+00311:-00183:002138.4248:05675
05676:-00109:-00103:-00202:002138.4248:05676
05677:+00080:-00105:-00082:002138.4248:05677
05678:+00165:+00154:-00307:002132.3662:05678
05679:+00070:-00134:+00126:002132.3662:05679
05680:-00206:-00024:-00141:002132.3662:05680
05681:-00166:+00216:-00163:002132.3662:05681
05682:-00055:+00064:+00185:002132.3662:05682
05683:+00114:+00080:+00111:002132.3662:05683
05684:+00219:-00003:-00160:002132.3662:05684
05685:+00047:+00087:-00061:002132.3662:05685
05686:-00221:+00085:+00028:002132.3662:05686
05687:-00174:-00106:-00178:002130.3708:05687
05688:+00097:+00117:+00002:002130.3708:05688
05689:+00218:+00063:-00093:002130.3708:05689
05690:+00142:-00156:+00082:002130.3708:05690
05691:-00122:+00087:+00016:002130.3708:05691
05692:-00137:+00189:-00195:002130.3708:05692
05693:-00033:+00048:+00087:002130.3708:05693
05694:+00199:+00052:+00136:002130.3708:05694
05695:+00220:-00008:+00085:002130.3708:05695
05696:+00017:+00317:+00111:002130.3708:05696
05697:-00153:-00066:+00187:002138.3649:05697
05698:-00148:+00014:-00161:002138.3649:05698
05699:+00069:+00157:+00158:002138.3649:05699
05700:+00201:-00060:-00009:002138.3649:05700
05701:+00187:+00104:-00036:002138.3649:05701
05702:-00163:+00056:+00074:002138.3649:05702
05703:-00247:+00034:+00080:002138.3649:05703
05704:-00129:+00133:+00052:002138.3649:05704
05705:+00006:-00036:+00078:002138.3649:05705
05706:+00244:+00128:+00079:002125.0761:05706
05707:+00089:+00128:+00144:002125.0761:05707
05708:-00113:+00095:+00030:002125.0761:05708
05709:-00176:+00115:-00030:002125.0761:05709
05710:-00022:+00153:+00062:002125.0761:05710
05711:+00126:+00029:+00157:002125.0761:05711
05712:+00197:+00114:+00032:002125.0761:05712
05713:+00019:+00094:-00057:002125.0761:05713
05714:-00160:+00081:-00048:002125.0761:05714
05715:-00264:-00065:-00015:002137.7836:05715
05716:-00193:+00023:+00004:002137.7836:05716
05717:+00216:+00027:+00177:002137.7836:05717
05718:+00249:-00055:+00041:002137.7836:05718
05719:+00075:+00149:-00049:002137.7836:05719
05720:-00362:-00052:+00123:002137.7836:05720
05721:-00078:+00152:-00096:002137.7836:05721
05722:+00094:+00183:-00034:002137.7836:05722
05723:+00151:+00018:-00019:002137.7836:05723
05724:+00135:+00128:-00133:002137.7836:05724
05725:+00006:-00120:-00063:002142.1196:05725
05726:-00264:+00156:-00362:002142.1196:05726
05727:-00354:+00098:+00042:002142.1196:05727
05728:+00081:-00116:+00044:002142.1196:05728
05729:+00226:+00035:-00160:002142.1196:05729
05730:+00097:-00098:-00130:002142.1196:05730
05731:-00221:+00017:-00483:002142.1196:05731
05732:-00130:-00019:-00236:002142.1196:05732
05733:-00042:-00013:-00169:002142.1196:05733
05734:+00216:-00030:-00499:002143.4719:05734
05735:+00190:-00154:-00235:002143.4719:05735
05736:-00044:-00153:-00371:002143.4719:05736
05737:-00156:-00063:-00340:002143.4719:05737
05738:-00139:-00232:-00247:002143.4719:05738
05739:+00139:+00174:-00665:002143.4719:05739
05740:+00165:-00161:+00004:002143.4719:05740
05741:+00137:+00018:-00304:002143.4719:05741
05742:-00137:-00042:-00223:002143.4719:05742
05743:-00189:-00028:-00072:002149.0422:05743
05744:-00187:+00078:-00118:002149.0422:05744
05745:+00074:-00042:+00038:002149.0422:05745
05746:+00176:-00009:-00212:002149.0422:05746
05747:-00107:+00032:+00015:002149.0422:05747
05748:-00279:-00122:-00228:002149.0422:05748
05749:-00325:+00143:+00097:002149.0422:05749
05750:+00005:+00197:+00286:002149.0422:05750
05751:+00120:-00047:+00336:002149.0422:05751
05752:+00245:+00341:+00094:002149.0422:05752
05753:-00230:+00098:+00285:002153.3405:05753
05754:-00275:+00252:+00201:002153.3405:05754
05755:-00148:+00088:+00020:002153.3405:05755
05756:+00133:+00298:-00103:002153.3405:05756
05757:+00146:-00071:+00543:002153.3405:05757
05758:-00071:+00071:-00037:002153.3405:05758
05759:+00025:+00128:+00020:002153.3405:05759
05760:-00223:+00223:+00005:002153.3405:05760
05761:+00080:+00157:+00021:002153.3405:05761
05762:-00008:-00057:+00300:002147.2534:05762
05763:+00143:+00028:+00314:002147.2534:05763
05764:-00051:+00075:+00229:002147.2534:05764
05765:+00030:+00064:+00151:002147.2534:05765
05766:-00148:+00052:+00096:002147.2534:05766
05767:+00075:+00155:+00005:002147.2534:05767
05768:+00109:-00031:+00158:002147.2534:05768
05769:+00099:+00048:-00043:002147.2534:05769
05770:-00020:+00130:+00032:002147.2534:05770
05771:-00048:+00022:+00105:002145.2177:05771
05772:+00092:+00145:-00104:002145.2177:05772
05773:+00137:+00124:+00110:002145.2177:05773
05774:+00236:+00123:+00157:002145.2177:05774
05775:+00053:+00075:-00048:002145.2177:05775
05776:-00004:+00016:+00063:002145.2177:05776
05777:-00111:+00144:-00068:002145.2177:05777
05778:+00172:+00020:-00089:002145.2177:05778
05779:+00274:+00104:+00094:002145.2177:05779
05780:+00245:-00002:-00073:002145.2177:05780
05781:+00097:+00031:-00058:002142.1413:05781
05782:-00149:+00230:-00093:002142.1413:05782
05783:+00002:+00181:-00039:002142.1413:05783
05784:+00201:+00055:+00117:002142.1413:05784
05785:+00384:+00101:-00132:002142.1413:05785
05786:+00102:-00056:+00164:002142.1413:05786
05787:-00016:-00052:-00280:002142.1413:05787
05788:-00122:+00050:-00271:002142.1413:05788
05789:-00094:+00074:-00036:002142.1413:05789
05790:+00206:-00173:-00235:002128.7363:05790
05791:+00240:-00182:-00211:002128.7363:05791
05792:+00065:+00041:-00274:002128.7363:05792
05793:-00059:-00027:+00051:002128.7363:05793
05794:-00056:+00075:-00011:002128.7363:05794
05795:+00143:+00212:+00109:002128.7363:05795
05796:+00167:+00204:+00160:002128.7363:05796
05797:+00220:+00225:+00062:002128.7363:05797
05798:-00085:-00020:-00120:002128.7363:05798
05799:-00182:+00001:-00044:002126.6958:05799
05800:-00331:+00389:-00144:002126.6958:05800
05801:+00116:-00358:+00245:002126.6958:05801
05802:+00235:-00135:-00207:002126.6958:05802
05803:+00010:+00187:-00193:002126.6958:05803
05804:-00336:+00024:+00491:002126.6958:05804
05805:-00179:-00068:-00024:002126.6958:05805
05806:+00021:+00330:+00231:002126.6958:05806
05807:+00161:+00233:+00411:002126.6958:05807
05808:+00232:+00092:+00176:002126.6958:05808
05809:-00095:+00233:-00117:002134.5939:05809
05810:-00207:+00175:+00007:002134.5939:05810
05811:-00148:-00130:-00033:002134.5939:05811
05812:+00098:-00062:-00012:002134.5939:05812
05813:+00221:+00049:-00050:002134.5939:05813
05814:+00052:-00012:-00122:002134.5939:05814
05815:-00119:+00102:-00096:002134.5939:05815
05816:-00190:+00101:-00212:002134.5939:05816
05817:-00107:+00237:+00136:002134.5939:05817
05818:+00086:+00076:+00056:002121.4016:05818
05819:+00138:+00339:+00029:002121.4016:05819
05820:+00004:+00095:+00134:002121.4016:05820
05821:-00265:+00057:+00044:002121.4016:05821
05822:-00283:+00094:-00044:002121.4016:05822
05823:-00129:+00076:-00037:002121.4016:05823
05824:+00289:+00116:+00024:002121.4016:05824
05825:+00160:-00156:-00067:002121.4016:05825
05826:-00183:+00078:-00251:002121.4016:05826
05827:-00295:-00157:+00017:002121.4016:05827
05828:-00155:+00144:-00114:002130.3518:05828
05829:+00213:-00016:+00145:002130.3518:05829
05830:+00253:+00005:-00076:002130.3518:05830
05831:-00048:+00199:-00256:002130.3518:05831
05832:-00231:-00112:+00265:002130.3518:05832
05833:-00146:-00028:-00259:002130.3518:05833
05834:+00077:+00215:-00108:002130.3518:05834
05835:+00068:+00117:+00056:002130.3518:05835
05836:+00010:-00079:-00216:002130.3518:05836
05837:-00135:+00189:-00226:002127.2558:05837
05838:-00296:+00055:-00076:002127.2558:05838
05839:-00063:+00084:+00009:002127.2558:05839
05840:+00183:-00064:+00047:002127.2558:05840
05841:+00106:+00170:+00047:002127.2558:05841
05842:-00106:+00062:+00071:002127.2558:05842
05843:-00150:-00011:+00134:002127.2558:05843
05844:-00162:-00093:-00013:002127.2558:05844
05845:+00008:+00347:+00048:002127.2558:05845
05846:+00147:-00049:+00235:002128.6770:05846
05847:+00092:-00047:+00011:002128.6770:05847
05848:-00217:+00130:-00208:002128.6770:05848
05849:-00229:-00128:+00194:002128.6770:05849
05850:-00078:-00023:-00063:002128.6770:05850
05851:+00065:+00150:-00282:002128.6770:05851
05852:+00052:+00075:+00326:002128.6770:05852
05853:-00016:+00106:-00189:002128.6770:05853
05854:-00120:+00067:+00085:002128.6770:05854
05855:-00183:+00138:+00239:002128.6770:05855
05856:+00016:+00189:-00012:002130.3544:05856
05857:+00119:+00142:+00411:002130.3544:05857
05858:+00108:-00043:+00074:002130.3544:05858
05859:-00062:+00210:-00096:002130.3544:05859
05860:-00168:-00051:+00129:002130.3544:05860
05861:-00230:-00103:-00181:002130.3544:05861
05862:-00066:+00186:-00122:002130.3544:05862
05863:+00122:-00109:+00284:002130.3544:05863
05864:+00123:+00003:+00007:002130.3544:05864
05865:+00010:+00026:-00068:002127.2558:05865
05866:-00187:-00001:+00122:002127.2558:05866
05867:-00037:+00136:+00127:002127.2558:05867
05868:+00089:+00296:+00128:002127.2558:05868
05869:+00210:+00062:+00026:002127.2558:05869
05870:+00096:+00229:+00169:002127.2558:05870
05871:-00101:+00026:-00227:002127.2558:05871
05872:-00141:+00087:-00060:002127.2558:05872
05873:-00109:+00220:+00063:002127.2558:05873
05874:+00201:-00033:+00025:002127.2558:05874
05875:+00235:+00194:-00067:002121.3935:05875
05876:+00103:+00184:-00098:002121.3935:05876
05877:-00201:-00087:+00003:002121.3935:05877
05878:-00127:+00008:-00198:002121.3935:05878
05879:+00042:+00122:+00095:002121.3935:05879
05880:+00183:+00046:+00104:002121.3935:05880
05881:+00201:+00054:-00052:002121.3935:05881
05882:-00095:+00081:-00052:002121.3935:05882
05883:-00136:+00125:-00002:002121.3935:05883
05884:-00171:+00075:-00034:002123.0041:05884
05885:+00169:-00015:-00033:002123.0041:05885
05886:+00284:+00186:+00045:002123.0041:05886
05887:+00163:-00021:+00003:002123.0041:05887
05888:-00170:+00010:-00163:002123.0041:05888
05889:-00204:-00018:-00035:002123.0041:05889
05890:-00005:+00097:+00051:002123.0041:05890
05891:+00140:-00003:+00096:002123.0041:05891
05892:+00154:+00019:+00185:002123.0041:05892
05893:+00108:+00060:-00059:002130.9846:05893
05894:-00229:+00074:+00021:002130.9846:05894
05895:-00295:-00019:+00063:002130.9846:05895
05896:+00027:+00061:-00073:002130.9846:05896
05897:+00271:+00041:+00144:002130.9846:05897
05898:+00199:+00081:+00131:002130.9846:05898
05899:-00192:+00033:-00030:002130.9846:05899
05900:-00229:+00092:+00008:002130.9846:05900
05901:-00178:+00004:-00016:002130.9846:05901
05902:+00083:+00046:+00006:002130.9846:05902
05903:+00214:-00002:+00095:002128.6718:05903
05904:+00173:+00046:-00224:002128.6718:05904
05905:-00221:-00046:-00120:002128.6718:05905
05906:-00344:-00026:-00079:002128.6718:05906
05907:-00040:+00082:-00284:002128.6718:05907
05908:+00248:-00067:+00000:002128.6718:05908
05909:+00320:-00112:-00029:002128.6718:05909
05910:-00094:-00063:-00401:002128.6718:05910
05911:-00249:-00166:-00243:002128.6718:05911
05912:-00266:+00117:-00374:002137.7890:05912
05913:+00070:-00183:-00252:002137.7890:05913
05914:+00261:-00214:-00252:002137.7890:05914
05915:+00111:+00065:-00587:002137.7890:05915
05916:-00252:-00112:-00192:002137.7890:05916
05917:-00259:-00262:-00242:002137.7890:05917
05918:-00124:-00016:-00630:002137.7890:05918
05919:-00058:-00200:-00060:002137.7890:05919
05920:+00234:+00066:-00156:002137.7890:05920
05921:+00130:-00014:-00030:002137.7890:05921
05922:-00118:+00053:-00145:002145.8239:05922
05923:-00407:+00171:-00379:002145.8239:05923
05924:-00028:+00015:+00278:002145.8239:05924
05925:+00178:+00018:-00338:002145.8239:05925
05926:+00270:+00135:+00041:002145.8239:05926
05927:-00170:-00138:+00240:002145.8239:05927
05928:-00259:+00125:-00237:002145.8239:05928
05929:-00201:+00155:+00143:002145.8239:05929
05930:-00205:+00139:+00158:002145.8239:05930
05931:+00134:+00009:+00138:002139.7878:05931
05932:+00263:+00154:-00002:002139.7878:05932
05933:+00027:+00162:+00339:002139.7878:05933
05934:-00289:+00009:+00227:002139.7878:05934
05935:-00131:+00307:-00160:002139.7878:05935
05936:+00090:+00032:+00634:002139.7878:05936
05937:+00280:+00181:+00162:002139.7878:05937
05938:+00188:-00049:+00549:002139.7878:05938
05939:-00139:+00075:+00353:002139.7878:05939
05940:-00245:+00239:+00031:002137.8105:05940
05941:-00109:+00048:+00479:002137.8105:05941
05942:+00080:-00098:-00002:002137.8105:05942
05943:+00147:+00079:+00184:002137.8105:05943
05944:+00024:-00046:+00438:002137.8105:05944
05945:-00144:+00020:-00040:002137.8105:05945
05946:-00089:-00122:+00128:002137.8105:05946
05947:-00070:+00079:+00109:002137.8105:05947
05948:+00223:+00206:+00155:002137.8105:05948
05949:+00340:+00096:+00206:002137.8105:05949
05950:-00023:+00211:-00142:002134.6860:05950
05951:-00030:+00258:+00054:002134.6860:05951
05952:+00048:+00209:+00082:002134.6860:05952
05953:+00190:+00136:-00181:002134.6860:05953
05954:+00300:+00136:-00112:002134.6860:05954
05955:+00194:-00034:-00177:002134.6860:05955
05956:-00029:-00087:-00257:002134.6860:05956
05957:-00134:+00068:-00447:002134.6860:05957
05958:-00062:-00001:-00117:002134.6860:05958
05959:+00079:-00155:-00118:002117.7504:05959
05960:+00198:+00124:-00265:002117.7504:05960
05961:+00005:+00063:-00060:002117.7504:05961
05962:-00104:+00179:-00146:002117.7504:05962
05963:-00180:+00044:-00453:002117.7504:05963
05964:+00110:+00241:-00373:002117.7504:05964
05965:+00099:+00287:-00141:002117.7504:05965
05966:+00158:-00081:-00134:002117.7504:05966
05967:-00030:-00238:-00180:002117.7504:05967
05968:-00145:-00077:-00303:002126.6418:05968
05969:-00037:-00030:+00177:002126.6418:05969
05970:+00232:-00281:+00139:002126.6418:05970
05971:+00413:+00060:-00224:002126.6418:05971
05972:+00092:-00018:+00413:002126.6418:05972
05973:-00197:+00100:-00007:002126.6418:05973
05974:-00107:+00200:-00196:002126.6418:05974
05975:+00089:+00189:+00169:002126.6418:05975
05976:+00121:+00299:+00036:002126.6418:05976
05977:+00110:+00078:+00020:002126.6418:05977
05978:-00201:+00073:+00060:002123.5827:05978
05979:-00320:+00006:-00096:002123.5827:05979
05980:-00114:+00103:+00250:002123.5827:05980
05981:+00071:-00267:+00164:002123.5827:05981
05982:+00246:+00051:+00401:002123.5827:05982
05983:-00136:-00008:+00368:002123.5827:05983
05984:-00181:-00073:+00261:002123.5827:05984
05985:-00177:+00416:+00036:002123.5827:05985
05986:+00067:+00124:+00445:002123.5827:05986
05987:+00201:+00190:+00252:002117.7421:05987
05988:+00168:+00201:+00051:002117.7421:05988
05989:-00188:+00267:+00260:002117.7421:05989
05990:-00125:+00096:+00057:002117.7421:05990
05991:+00032:+00137:-00089:002117.7421:05991
05992:+00151:+00161:-00005:002117.7421:05992
05993:+00081:-00066:+00004:002117.7421:05993
05994:+00122:+00063:-00154:002117.7421:05994
05995:+00027:-00167:-00233:002117.7421:05995
05996:-00248:+00154:-00042:002117.7421:05996
05997:-00110:+00068:+00032:002123.0202:05997
05998:+00117:-00016:-00092:002123.0202:05998
05999:+00164:+00161:-00241:002123.0202:05999
06000:-00046:+00276:+00047:002123.0202:06000
06001:-00183:-00149:-00398:002123.0202:06001
06002:-00171:-00091:-00528:002123.0202:06002
06003:-00131:+00150:-00286:002123.0202:06003
06004:+00023:-00251:-00132:002123.0202:06004
06005:+00230:-00164:-00393:002123.0202:06005
06006:+00151:+00135:-00385:002123.6367:06006
06007:-00307:-00048:+00002:002123.6367:06007
06008:-00070:-00008:+00163:002123.6367:06008
06009:+00228:+00398:-00137:002123.6367:06009
06010:+00172:+00119:+00022:002123.6367:06010
06011:-00159:+00195:+00180:002123.6367:06011
06012:-00148:-00143:-00136:002123.6367:06012
06013:-00040:+00199:-00103:002123.6367:06013
06014:+00056:+00068:+00220:002123.6367:06014
06015:+00049:-00184:+00023:002123.6367:06015
06016:+00057:+00028:-00031:002114.1462:06016
06017:+00012:+00128:+00055:002114.1462:06017
06018:-00232:-00167:+00203:002114.1462:06018
06019:-00078:+00032:+00060:002114.1462:06019
06020:+00084:+00277:+00330:002114.1462:06020
06021:+00126:+00181:+00279:002114.1462:06021
06022:+00011:+00124:+00255:002114.1462:06022
06023:-00114:+00086:+00158:002114.1462:06023
06024:-00108:+00337:-00012:002114.1462:06024
06025:-00132:-00076:+00332:002119.3625:06025
06026:+00037:+00073:-00031:002119.3625:06026
06027:+00205:+00285:+00087:002119.3625:06027
06028:-00171:-00092:+00182:002119.3625:06028
06029:-00192:+00137:+00026:002119.3625:06029
06030:-00079:-00184:+00137:002119.3625:06030
06031:+00007:+00271:+00001:002119.3625:06031
06032:-00007:+00256:+00228:002119.3625:06032
06033:+00020:+00113:+00265:002119.3625:06033
06034:-00019:+00163:-00273:002112.6899:06034
06035:-00103:+00417:-00263:002112.6899:06035
06036:-00281:-00220:+00266:002112.6899:06036
06037:+00039:+00124:-00436:002112.6899:06037
06038:+00329:+00265:-00315:002112.6899:06038
06039:+00052:-00202:-00027:002112.6899:06039
06040:-00199:-00235:-00292:002112.6899:06040
06041:-00210:-00019:-00557:002112.6899:06041
06042:-00083:+00004:+00344:002112.6899:06042
06043:+00112:-00128:+00040:002112.6899:06043
06044:+00241:+00187:-00216:002107.0854:06044
06045:+00142:+00172:+00207:002107.0854:06045
06046:-00182:+00032:+00141:002107.0854:06046
06047:-00090:+00188:-00314:002107.0854:06047
06048:+00079:+00231:+00147:002107.0854:06048
06049:+00071:+00095:+00146:002107.0854:06049
06050:+00224:-00028:-00219:002107.0854:06050
06051:-00140:+00263:-00279:002107.0854:06051
06052:-00319:+00208:+00110:002107.0854:06052
06053:-00197:-00023:-00180:002105.0102:06053
06054:+00082:+00048:-00173:002105.0102:06054
06055:+00090:-00124:-00012:002105.0102:06055
06056:+00023:-00047:-00163:002105.0102:06056
06057:-00203:-00016:-00005:002105.0102:06057
06058:-00170:+00069:+00183:002105.0102:06058
06059:+00008:+00037:+00122:002105.0102:06059
06060:+00100:-00118:+00144:002105.0102:06060
06061:+00107:+00050:+00183:002105.0102:06061
06062:-00061:+00052:+00144:002105.0102:06062
06063:-00124:+00119:+00076:002109.2500:06063
06064:-00155:+00057:+00088:002109.2500:06064
06065:+00037:+00197:+00146:002109.2500:06065
06066:+00069:+00035:+00099:002109.2500:06066
06067:+00142:+00170:-00056:002109.2500:06067
06068:-00027:+00001:+00161:002109.2500:06068
06069:-00259:+00020:+00102:002109.2500:06069
06070:-00251:-00035:-00007:002109.2500:06070
06071:-00009:+00156:-00290:002109.2500:06071
06072:+00145:+00057:+00199:002109.2500:06072
06073:-00022:+00022:+00260:002103.5671:06073
06074:-00202:+00119:+00011:002103.5671:06074
06075:-00181:+00189:+00222:002103.5671:06075
06076:-00060:+00052:-00014:002103.5671:06076
06077:+00091:+00235:-00086:002103.5671:06077
06078:+00232:+00061:+00002:002103.5671:06078
06079:+00210:+00237:-00096:002103.5671:06079
06080:-00132:-00046:+00074:002103.5671:06080
06081:-00249:+00080:-00328:002103.5671:06081
06082:-00277:+00028:-00096:002115.8911:06082
06083:+00073:-00142:-00095:002115.8911:06083
06084:+00262:-00084:-00073:002115.8911:06084
06085:+00135:+00159:-00048:002115.8911:06085
06086:-00227:-00093:-00188:002115.8911:06086
06087:-00139:+00047:-00392:002115.8911:06087
06088:-00177:-00225:-00277:002115.8911:06088
06089:+00083:-00011:-00337:002115.8911:06089
06090:+00103:-00390:-00307:002115.8911:06090
06091:-00127:-00141:-00499:002123.7841:06091
06092:-00186:-00142:-00611:002123.7841:06092
06093:-00278:-00194:-00318:002123.7841:06093
06094:-00009:-00230:-00237:002123.7841:06094
06095:+00225:-00042:-00491:002123.7841:06095
06096:+00241:+00117:-00269:002123.7841:06096
06097:-00281:-00200:-00163:002123.7841:06097
06098:-00158:-00187:-00480:002123.7841:06098
06099:-00053:-00022:+00028:002123.7841:06099
06100:+00055:+00025:-00127:002123.7841:06100
06101:+00163:-00167:+00063:002128.9621:06101
06102:+00247:+00017:-00064:002128.9621:06102
06103:+00061:+00095:-00054:002128.9621:06103
06104:-00057:-00052:-00206:002128.9621:06104
06105:-00064:+00088:-00150:002128.9621:06105
06106:+00079:+00097:+00035:002128.9621:06106
06107:+00263:+00165:+00295:002128.9621:06107
06108:-00028:-00002:+00175:002128.9621:06108
06109:-00140:+00280:+00027:002128.9621:06109
06110:-00287:+00384:+00183:002134.2814:06110
06111:+00032:+00201:+00339:002134.2814:06111
06112:+00103:+00127:+00379:002134.2814:06112
06113:+00102:+00120:+00056:002134.2814:06113
06114:-00239:+00307:+00091:002134.2814:06114
06115:-00273:-00162:+00269:002134.2814:06115
06116:-00128:+00219:+00013:002134.2814:06116
06117:-00025:-00019:+00141:002134.2814:06117
06118:+00086:+00035:+00328:002134.2814:06118
06119:+00029:+00170:+00141:002138.5639:06119
06120:-00057:+00112:+00123:002138.5639:06120
06121:-00162:+00133:+00024:002138.5639:06121
06122:+00170:+00043:+00121:002138.5639:06122
06123:+00314:-00009:+00093:002138.5639:06123
06124:+00218:+00053:+00088:002138.5639:06124
06125:+00041:-00100:+00036:002138.5639:06125
06126:-00047:+00120:-00078:002138.5639:06126
06127:-00008:-00075:+00066:002138.5639:06127
06128:+00051:+00007:-00105:002138.5639:06128
06129:+00179:-00002:-00070:002128.9272:06129
06130:+00088:-00016:+00046:002128.9272:06130
06131:+00015:+00012:-00096:002128.9272:06131
06132:-00157:+00068:-00094:002128.9272:06132
06133:-00116:+00046:-00150:002128.9272:06133
06134:-00051:+00012:-00077:002128.9272:06134
06135:+00095:+00075:-00093:002128.9272:06135
06136:+00021:+00065:-00035:002128.9272:06136
06137:-00019:+00098:-00049:002128.9272:06137
06138:-00046:+00161:-00122:002134.2922:06138
06139:-00058:-00015:+00001:002134.2922:06139
06140:+00218:+00084:-00187:002134.2922:06140
06141:+00223:-00036:+00019:002134.2922:06141
06142:+00108:+00180:-00040:002134.2922:06142
06143:-00104:+00101:+00009:002134.2922:06143
06144:-00038:+00044:+00108:002134.2922:06144
06145:+00238:+00189:-00097:002134.2922:06145
06146:+00323:+00115:+00072:002134.2922:06146
06147:+00185:-00193:-00025:002134.2922:06147
06148:-00117:-00098:-00298:002134.8137:06148
06149:-00063:+00005:-00288:002134.8137:06149
06150:-00062:+00085:+00130:002134.8137:06150
06151:+00097:-00089:+00142:002134.8137:06151
06152:+00144:-00127:-00020:002134.8137:06152
06153:-00087:+00081:+00094:002134.8137:06153
06154:-00196:+00104:+00165:002134.8137:06154
06155:-00226:-00084:+00122:002134.8137:06155
06156:+00044:+00323:-00106:002134.8137:06156
06157:+00340:+00105:+00485:002125.2312:06157
06158:+00222:-00111:+00173:002125.2312:06158
06159:-00217:+00054:-00199:002125.2312:06159
06160:-00141:+00136:+00025:002125.2312:06160
06161:-00029:-00140:+00108:002125.2312:06161
06162:+00211:-00071:+00094:002125.2312:06162
06163:+00235:+00188:-00100:002125.2312:06163
06164:-00099:-00061:+00097:002125.2312:06164
06165:-00223:-00037:+00099:002125.2312:06165
06166:-00123:+00296:-00154:002130.5903:06166
06167:-00008:+00233:+00323:002130.5903:06167
06168:+00083:+00096:+00393:002130.5903:06168
06169:+00130:+00167:-00113:002130.5903:06169
06170:-00147:+00335:+00113:002130.5903:06170
06171:-00207:+00038:+00096:002130.5903:06171
06172:-00094:-00001:-00164:002130.5903:06172
06173:+00173:+00263:+00108:002130.5903:06173
06174:+00146:+00131:+00043:002130.5903:06174
06175:+00028:-00104:-00040:002130.5903:06175
06176:-00219:+00119:-00192:002134.8491:06176
06177:-00084:+00002:-00139:002134.8491:06177
06178:+00016:+00185:-00211:002134.8491:06178
06179:+00131:-00147:-00042:002134.8491:06179
06180:+00131:+00055:-00090:002134.8491:06180
06181:+00033:+00100:-00276:002134.8491:06181
06182:-00031:-00028:-00008:002134.8491:06182
06183:-00143:-00120:-00268:002134.8491:06183
06184:-00036:+00230:-00096:002134.8491:06184
06185:+00182:-00084:-00059:002125.2260:06185
06186:+00082:-00177:-00281:002125.2260:06186
06187:-00165:+00068:-00162:002125.2260:06187
06188:-00139:-00055:+00141:002125.2260:06188
06189:+00045:+00034:+00001:002125.2260:06189
06190:+00079:-00193:+00138:002125.2260:06190
06191:+00097:+00100:+00168:002125.2260:06191
06192:-00018:+00167:+00105:002125.2260:06192
06193:-00082:+00166:+00238:002125.2260:06193
06194:-00045:+00073:+00197:002125.2260:06194
06195:-00055:+00258:+00065:002134.2814:06195
06196:+00104:-00028:+00366:002134.2814:06196
06197:+00143:-00173:+00044:002134.2814:06197
06198:-00222:+00305:-00074:002134.2814:06198
06199:-00241:+00240:+00277:002134.2814:06199
06200:-00052:-00250:-00033:002134.2814:06200
06201:+00090:+00148:+00060:002134.2814:06201
06202:+00050:+00266:+00380:002134.2814:06202
06203:-00194:-00166:+00161:002134.2814:06203
06204:-00063:+00332:+00119:002127.4824:06204
06205:-00094:+00216:+00051:002127.4824:06205
06206:+00042:+00405:+00102:002127.4824:06206
06207:+00074:+00130:-00017:002127.4824:06207
06208:+00050:-00007:-00122:002127.4824:06208
06209:-00024:+00387:-00076:002127.4824:06209
06210:-00280:+00053:-00088:002127.4824:06210
06211:-00066:-00220:-00199:002127.4824:06211
06212:+00027:+00192:-00353:002127.4824:06212
06213:+00100:+00122:+00157:002121.4682:06213
06214:+00007:-00222:+00048:002121.4682:06214
06215:-00032:+00173:-00229:002121.4682:06215
06216:-00139:+00181:+00156:002121.4682:06216
06217:-00168:+00111:+00050:002121.4682:06217
06218:+00089:+00359:-00352:002121.4682:06218
06219:+00211:+00050:+00092:002121.4682:06219
06220:+00003:+00318:-00060:002121.4682:06220
06221:-00224:-00039:-00262:002121.4682:06221
06222:-00140:+00091:-00197:002121.4682:06222
06223:-00058:+00184:-00029:002123.0524:06223
06224:+00179:-00145:+00007:002123.0524:06224
06225:+00026:-00121:-00239:002123.0524:06225
06226:-00016:+00070:+00003:002123.0524:06226
06227:-00176:+00044:+00116:002123.0524:06227
06228:-00073:-00003:+00043:002123.0524:06228
06229:+00081:+00300:-00019:002123.0524:06229
06230:+00093:-00073:+00148:002123.0524:06230
06231:+00059:-00011:+00013:002123.0524:06231
06232:-00037:+00183:-00113:002123.6311:06232
06233:-00095:+00140:+00085:002123.6311:06233
06234:-00108:+00114:-00021:002123.6311:06234
06235:+00142:-00113:+00022:002123.6311:06235
06236:+00190:+00125:-00048:002123.6311:06236
06237:-00050:+00014:+00114:002123.6311:06237
06238:-00262:-00059:-00010:002123.6311:06238
06239:-00150:+00061:-00096:002123.6311:06239
06240:-00002:+00026:+00199:002123.6311:06240
06241:+00150:+00029:+00141:002123.6311:06241
06242:+00151:+00140:+00074:002114.1623:06242
06243:-00163:+00053:+00007:002114.1623:06243
06244:-00263:+00157:+00151:002114.1623:06244
06245:-00164:+00014:+00034:002114.1623:06245
06246:+00060:+00168:-00115:002114.1623:06246
06247:+00088:-00022:+00168:002114.1623:06247
06248:+00102:+00111:+00101:002114.1623:06248
06249:-00147:+00008:+00021:002114.1623:06249
06250:-00188:+00020:+00050:002114.1623:06250
06251:-00149:+00243:-00055:002126.7229:06251
06252:+00144:+00005:+00241:002126.7229:06252
06253:+00146:+00046:+00025:002126.7229:06253
06254:+00084:+00226:-00132:002126.7229:06254
06255:-00081:-00005:+00058:002126.7229:06255
06256:-00196:-00069:-00084:002126.7229:06256
06257:-00070:+00204:-00147:002126.7229:06257
06258:+00042:-00011:+00108:002126.7229:06258
06259:+00184:+00194:+00127:002126.7229:06259
06260:-00035:-00009:-00061:002131.0200:06260
06261:-00111:-00048:-00014:002131.0200:06261
06262:-00199:-00005:-00053:002131.0200:06262
06263:-00036:-00023:-00147:002131.0200:06263
06264:+00140:+00029:+00063:002131.0200:06264
06265:+00224:+00099:-00107:002131.0200:06265
06266:+00073:-00032:-00036:002131.0200:06266
06267:-00151:-00051:+00161:002131.0200:06267
06268:-00108:+00116:-00278:002131.0200:06268
06269:+00015:-00070:+00109:002131.0200:06269
06270:+00230:-00025:+00013:002128.7363:06270
06271:+00034:-00044:-00296:002128.7363:06271
06272:-00179:-00155:-00055:002128.7363:06272
06273:-00282:+00007:-00347:002128.7363:06273
06274:-00193:-00143:-00174:002128.7363:06274
06275:+00159:-00067:-00007:002128.7363:06275
06276:+00208:-00052:-00194:002128.7363:06276
06277:+00039:-00089:-00137:002128.7363:06277
06278:-00282:+00040:-00432:002128.7363:06278
06279:-00173:-00112:-00150:002137.7890:06279
06280:+00068:-00068:-00324:002137.7890:06280
06281:+00216:-00086:-00350:002137.7890:06281
06282:-00027:+00018:-00267:002137.7890:06282
06283:-00166:-00062:-00484:002137.7890:06283
06284:-00013:-00026:-00289:002137.7890:06284
06285:-00030:+00032:-00363:002137.7890:06285
06286:-00032:-00058:-00077:002137.7890:06286
06287:+00134:+00018:+00152:002137.7890:06287
06288:+00191:+00040:-00201:002137.7890:06288
06289:-00098:+00094:+00013:002145.8374:06289
06290:-00248:+00155:-00354:002145.8374:06290
06291:-00160:+00073:-00436:002145.8374:06291
06292:+00099:+00182:-00076:002145.8374:06292
06293:+00123:+00111:+00134:002145.8374:06293
06294:+00038:+00048:+00188:002145.8374:06294
06295:-00172:-00098:+00040:002145.8374:06295
06296:-00225:+00125:-00102:002145.8374:06296
06297:-00109:+00003:+00176:002145.8374:06297
06298:+00212:+00025:+00086:002139.7336:06298
06299:+00161:+00187:+00193:002139.7336:06299
06300:-00060:+00129:+00227:002139.7336:06300
06301:-00162:+00199:+00233:002139.7336:06301
06302:-00081:+00148:+00035:002139.7336:06302
06303:+00145:+00205:+00132:002139.7336:06303
06304:+00184:+00130:+00185:002139.7336:06304
06305:+00000:+00126:+00086:002139.7336:06305
06306:-00112:+00040:+00318:002139.7336:06306
06307:-00037:+00153:-00161:002141.4997:06307
06308:+00106:+00121:+00241:002141.4997:06308
06309:+00112:-00039:+00349:002141.4997:06309
06310:+00182:+00053:+00027:002141.4997:06310
06311:-00040:+00127:+00270:002141.4997:06311
06312:-00056:-00025:-00003:002141.4997:06312
06313:-00097:+00022:-00213:002141.4997:06313
06314:+00073:+00066:+00207:002141.4997:06314
06315:+00145:+00046:-00193:002141.4997:06315
06316:+00063:-00069:+00026:002141.4997:06316
06317:-00131:+00036:+00043:002138.3894:06317
06318:-00084:+00061:-00300:002138.3894:06318
06319:+00085:+00076:-00049:002138.3894:06319
06320:+00079:-00032:-00131:002138.3894:06320
06321:+00129:+00197:-00123:002138.3894:06321
06322:+00091:+00203:+00203:002138.3894:06322
06323:+00059:-00015:+00075:002138.3894:06323
06324:+00007:+00323:-00307:002138.3894:06324
06325:+00042:+00158:+00012:002138.3894:06325
06326:+00161:-00188:-00014:002132.3901:06326
06327:+00230:+00003:-00490:002132.3901:06327
06328:-00040:+00084:-00271:002132.3901:06328
06329:-00180:+00047:-00001:002132.3901:06329
06330:+00015:-00218:-00179:002132.3901:06330
06331:+00125:-00074:-00312:002132.3901:06331
06332:+00277:+00129:+00020:002132.3901:06332
06333:-00063:-00036:+00032:002132.3901:06333
06334:-00219:-00048:-00100:002132.3901:06334
06335:-00145:+00119:-00156:002141.5434:06335
06336:+00216:+00083:+00089:002141.5434:06336
06337:+00260:-00116:+00016:002141.5434:06337
06338:+00056:-00075:-00114:002141.5434:06338
06339:-00073:+00083:-00041:002141.5434:06339
06340:-00196:-00063:-00042:002141.5434:06340
06341:-00008:+00154:+00083:002141.5434:06341
06342:+00037:-00140:+00202:002141.5434:06342
06343:+00293:+00151:+00058:002141.5434:06343
06344:+00034:-00063:+00227:002141.5434:06344
06345:-00177:+00080:+00007:002142.0947:06345
06346:-00203:+00074:+00018:002142.0947:06346
06347:+00052:+00196:+00305:002142.0947:06347
06348:+00161:+00092:+00222:002142.0947:06348
06349:+00059:+00158:+00065:002142.0947:06349
06350:-00109:+00132:+00090:002142.0947:06350
06351:-00199:+00012:+00282:002142.0947:06351
06352:-00132:+00118:-00027:002142.0947:06352
06353:-00087:+00212:+00386:002142.0947:06353
06354:+00197:+00139:+00257:002136.0515:06354
06355:+00053:+00030:+00032:002136.0515:06355
06356:-00088:+00066:+00248:002136.0515:06356
06357:-00297:+00278:-00122:002136.0515:06357
06358:-00122:+00084:+00321:002136.0515:06358
06359:+00186:-00010:+00180:002136.0515:06359
06360:+00132:+00205:-00151:002136.0515:06360
06361:+00087:-00053:+00116:002136.0515:06361
06362:-00119:-00077:-00127:002136.0515:06362
06363:-00165:+00181:-00052:002145.2644:06363
06364:-00020:+00135:-00228:002145.2644:06364
06365:+00144:-00126:-00169:002145.2644:06365
06366:+00088:+00197:-00025:002145.2644:06366
06367:-00123:-00032:-00052:002145.2644:06367
06368:-00174:+00195:-00243:002145.2644:06368
06369:-00078:+00019:+00022:002145.2644:06369
06370:+00023:-00162:-00274:002145.2644:06370
06371:+00153:+00162:-00161:002145.2644:06371
06372:+00051:-00067:-00037:002145.2644:06372
06373:-00128:-00282:-00307:002142.0263:06373
06374:-00191:+00134:-00357:002142.0263:06374
06375:-00155:+00017:+00042:002142.0263:06375
06376:+00194:-00128:-00016:002142.0263:06376
06377:+00262:-00012:-00305:002142.0263:06377
06378:-00132:+00045:+00100:002142.0263:06378
06379:-00158:+00045:+00002:002142.0263:06379
06380:-00014:+00034:+00167:002142.0263:06380
06381:-00020:+00078:+00022:002142.0263:06381
06382:+00132:+00214:-00133:002136.0056:06382
06383:+00119:+00040:+00201:002136.0056:06383
06384:-00165:-00098:-00025:002136.0056:06384
06385:-00218:+00097:-00038:002136.0056:06385
06386:-00100:-00041:+00233:002136.0056:06386
06387:+00115:-00056:+00072:002136.0056:06387
06388:+00196:-00041:-00030:002136.0056:06388
06389:-00131:+00122:+00158:002136.0056:06389
06390:-00232:+00084:+00186:002136.0056:06390
06391:-00102:+00138:+00067:002141.4064:06391
06392:+00083:+00207:+00162:002141.4064:06392
06393:+00064:+00143:+00201:002141.4064:06393
06394:+00046:+00047:-00072:002141.4064:06394
06395:-00197:+00024:+00050:002141.4064:06395
06396:-00209:+00128:-00098:002141.4064:06396
06397:-00032:+00072:+00042:002141.4064:06397
06398:+00147:-00013:+00116:002141.4064:06398
06399:+00119:+00130:-00174:002141.4064:06399
06400:-00117:+00127:+00154:002141.4064:06400
06401:-00224:+00004:+00153:002138.3186:06401
06402:-00088:+00119:+00018:002138.3186:06402
06403:+00013:+00214:+00129:002138.3186:06403
06404:+00125:+00086:+00047:002138.3186:06404
06405:+00109:+00041:-00145:002138.3186:06405
06406:-00091:+00120:-00083:002138.3186:06406
06407:-00287:+00069:+00046:002138.3186:06407
06408:-00166:-00039:-00085:002138.3186:06408
06409:+00110:-00082:-00075:002138.3186:06409
06410:+00264:+00008:-00237:002128.6718:06410
06411:+00067:+00001:+00029:002128.6718:06411
06412:-00281:-00268:-00054:002128.6718:06412
06413:-00101:+00202:-00054:002128.6718:06413
06414:-00037:-00024:+00145:002128.6718:06414
06415:+00113:+00151:-00068:002128.6718:06415
06416:+00134:+00038:-00242:002128.6718:06416
06417:+00023:+00205:-00049:002128.6718:06417
06418:-00270:+00024:+00102:002128.6718:06418
06419:-00050:-00090:-00154:002134.0720:06419
06420:+00079:+00192:-00228:002134.0720:06420
06421:+00142:-00068:+00081:002134.0720:06421
06422:+00013:-00078:+00042:002134.0720:06422
06423:-00069:-00015:-00201:002134.0720:06423
06424:-00133:+00086:+00321:002134.0720:06424
06425:+00012:+00123:-00127:002134.0720:06425
06426:+00056:-00014:+00189:002134.0720:06426
06427:+00111:+00057:+00072:002134.0720:06427
06428:-00041:+00045:-00134:002134.0720:06428
06429:-00145:+00041:+00027:002130.9467:06429
06430:-00124:-00021:-00070:002130.9467:06430
06431:+00053:+00137:+00083:002130.9467:06431
06432:+00067:-00066:+00216:002130.9467:06432
06433:+00129:+00066:+00066:002130.9467:06433
06434:+00128:-00049:+00108:002130.9467:06434
06435:-00199:+00002:+00027:002130.9467:06435
06436:-00270:+00220:+00135:002130.9467:06436
06437:-00099:-00050:+00267:002130.9467:06437
06438:+00220:+00270:-00094:002125.0280:06438
06439:+00187:+00060:+00038:002125.0280:06439
06440:-00148:+00057:-00028:002125.0280:06440
06441:-00240:-00049:+00157:002125.0280:06441
06442:-00221:+00152:+00002:002125.0280:06442
06443:+00020:+00120:+00027:002125.0280:06443
06444:+00199:+00148:+00049:002125.0280:06444
06445:+00231:+00111:+00007:002125.0280:06445
06446:-00174:+00045:+00134:002125.0280:06446
06447:-00314:-00029:-00164:002125.0280:06447
06448:-00202:+00210:+00230:002137.7670:06448
06449:+00262:+00057:+00282:002137.7670:06449
06450:+00292:+00154:+00140:002137.7670:06450
06451:+00052:+00021:-00168:002137.7670:06451
06452:-00315:+00056:-00232:002137.7670:06452
06453:-00186:+00171:-00032:002137.7670:06453
06454:-00038:-00022:+00092:002137.7670:06454
06455:+00218:+00077:-00181:002137.7670:06455
06456:+00223:+00094:-00237:002137.7670:06456
06457:-00044:-00014:-00145:002145.7883:06457
06458:-00257:-00245:-00278:002145.7883:06458
06459:-00241:+00028:-00258:002145.7883:06459
06460:+00165:-00122:-00163:002145.7883:06460
06461:+00337:-00022:-00196:002145.7883:06461
06462:+00144:+00175:-00191:002145.7883:06462
06463:-00310:-00064:-00155:002145.7883:06463
06464:-00234:+00114:-00255:002145.7883:06464
06465:+00062:-00014:-00277:002145.7883:06465
06466:+00233:-00065:-00259:002139.6767:06466
06467:+00155:-00200:-00289:002139.6767:06467
06468:-00050:-00184:-00604:002139.6767:06468
06469:-00061:-00011:-00378:002139.6767:06469
06470:-00167:+00000:-00314:002139.6767:06470
06471:-00076:-00034:-00308:002139.6767:06471
06472:+00109:-00027:-00009:002139.6767:06472
06473:+00129:+00088:+00002:002139.6767:06473
06474:-00318:+00059:+00063:002139.6767:06474
06475:-00383:-00053:-00118:002139.6767:06475
06476:-00305:+00071:-00068:002152.7617:06476
06477:+00139:-00034:-00073:002152.7617:06477
06478:+00162:-00091:-00082:002152.7617:06478
06479:-00029:-00102:+00082:002152.7617:06479
06480:-00196:+00039:+00026:002152.7617:06480
06481:-00255:+00059:+00037:002152.7617:06481
06482:-00045:+00054:+00118:002152.7617:06482
06483:+00079:+00202:+00040:002152.7617:06483
06484:+00315:+00112:+00175:002152.7617:06484
06485:-00016:+00158:-00033:002149.5466:06485
06486:-00184:+00159:+00049:002149.5466:06486
06487:-00120:+00182:+00151:002149.5466:06487
06488:+00241:-00012:+00142:002149.5466:06488
06489:+00334:+00090:+00261:002149.5466:06489
06490:+00018:-00041:+00196:002149.5466:06490
06491:-00118:-00055:+00254:002149.5466:06491
06492:-00220:+00143:+00011:002149.5466:06492
06493:+00005:-00077:+00272:002149.5466:06493
06494:+00169:-00007:+00169:002139.7578:06494
06495:+00258:+00136:-00026:002139.7578:06495
06496:-00151:+00157:+00118:002139.7578:06496
06497:-00299:+00075:-00123:002139.7578:06497
06498:-00111:-00012:-00086:002139.7578:06498
06499:+00070:+00088:-00241:002139.7578:06499
06500:+00224:+00140:+00165:002139.7578:06500
06501:+00039:+00003:+00184:002139.7578:06501
06502:+00053:+00261:+00051:002139.7578:06502
06503:+00046:+00329:+00008:002139.7578:06503
06504:+00161:+00233:+00139:002141.4667:06504
06505:+00298:-00193:+00288:002141.4667:06505
06506:+00403:+00201:-00303:002141.4667:06506
06507:+00221:+00197:-00195:002141.4667:06507
06508:-00025:-00170:-00254:002141.4667:06508
06509:-00030:-00082:-00447:002141.4667:06509
06510:-00110:+00306:-00585:002141.4667:06510
06511:+00133:-00155:-00049:002141.4667:06511
06512:+00175:-00216:-00360:002141.4667:06512
06513:-00032:+00170:-00614:002138.3269:06513
06514:-00262:+00073:+00300:002138.3269:06514
06515:-00223:-00248:-00175:002138.3269:06515
06516:+00076:+00319:-00014:002138.3269:06516
06517:+00126:+00052:+00390:002138.3269:06517
06518:+00201:+00147:+00109:002138.3269:06518
06519:-00057:+00128:-00179:002138.3269:06519
06520:-00190:+00084:-00011:002138.3269:06520
06521:-00162:+00019:+00223:002138.3269:06521
06522:+00274:-00097:+00137:002128.7634:06522
06523:+00341:+00063:-00024:002128.7634:06523
06524:+00178:+00036:+00068:002128.7634:06524
06525:-00120:-00039:+00222:002128.7634:06525
06526:-00060:+00069:+00082:002128.7634:06526
06527:+00157:+00144:+00351:002128.7634:06527
06528:+00153:+00124:+00251:002128.7634:06528
06529:+00150:+00047:+00223:002128.7634:06529
06530:-00152:+00096:+00105:002128.7634:06530
06531:-00176:+00194:+00130:002128.7634:06531
06532:-00127:+00013:+00324:002137.8598:06532
06533:+00077:+00190:+00047:002137.8598:06533
06534:+00139:-00079:+00270:002137.8598:06534
06535:+00025:+00094:+00005:002137.8598:06535
06536:-00148:+00120:+00202:002137.8598:06536
06537:-00152:-00117:+00108:002137.8598:06537
06538:-00111:+00218:+00149:002137.8598:06538
06539:+00065:-00031:+00359:002137.8598:06539
06540:+00287:+00278:-00269:002137.8598:06540
06541:-00014:+00076:+00089:002138.4604:06541
06542:-00257:+00349:+00005:002138.4604:06542
06543:-00212:-00308:-00145:002138.4604:06543
06544:+00264:+00207:-00557:002138.4604:06544
06545:+00209:-00070:-00100:002138.4604:06545
06546:+00106:-00065:-00198:002138.4604:06546
06547:-00204:-00030:-00128:002138.4604:06547
06548:-00288:-00229:-00342:002138.4604:06548
06549:+00037:+00152:+00056:002138.4604:06549
06550:+00188:-00104:+00125:002128.7954:06550
06551:+00273:-00058:-00317:002128.7954:06551
06552:-00137:+00108:-00148:002128.7954:06552
06553:-00161:+00194:+00157:002128.7954:06553
06554:-00166:-00259:-00351:002128.7954:06554
06555:+00202:+00436:-00302:002128.7954:06555
06556:+00086:+00070:+00232:002128.7954:06556
06557:+00117:-00173:-00411:002128.7954:06557
06558:-00089:+00081:-00076:002128.7954:06558
06559:-00185:+00077:-00184:002128.7954:06559
06560:-00211:-00110:+00005:002130.4250:06560
06561:+00121:-00153:-00033:002130.4250:06561
06562:+00161:+00153:+00407:002130.4250:06562
06563:-00084:+00038:+00148:002130.4250:06563
06564:-00134:-00023:+00128:002130.4250:06564
06565:-00222:-00001:+00047:002130.4250:06565
06566:+00057:+00198:+00334:002130.4250:06566
06567:+00153:+00072:+00302:002130.4250:06567
06568:+00053:+00051:-00144:002130.4250:06568
06569:-00215:+00146:+00211:002131.0227:06569
06570:-00157:+00126:+00034:002131.0227:06570
06571:-00061:-00214:-00012:002131.0227:06571
06572:+00029:+00144:-00031:002131.0227:06572
06573:-00070:+00011:+00301:002131.0227:06573
06574:-00063:+00051:+00013:002131.0227:06574
06575:-00179:-00089:+00053:002131.0227:06575
06576:-00169:+00128:+00069:002131.0227:06576
06577:-00072:+00269:+00007:002131.0227:06577
06578:+00065:+00082:+00205:002131.0227:06578
06579:+00140:+00045:+00087:002117.8356:06579
06580:-00139:+00171:+00011:002117.8356:06580
06581:-00151:+00125:-00009:002117.8356:06581
06582:-00196:-00099:-00097:002117.8356:06582
06583:+00018:+00108:+00201:002117.8356:06583
06584:+00165:+00201:+00125:002117.8356:06584
06585:+00024:-00024:-00068:002117.8356:06585
06586:+00017:+00237:+00041:002117.8356:06586
06587:-00128:+00028:-00127:002117.8356:06587
06588:-00006:+00344:-00047:002115.7065:06588
06589:+00009:+00151:+00376:002115.7065:06589
06590:+00119:-00017:-00225:002115.7065:06590
06591:+00074:+00075:-00390:002115.7065:06591
06592:-00122:+00081:-00048:002115.7065:06592
06593:-00197:-00272:-00091:002115.7065:06593
06594:+00010:+00189:-00413:002115.7065:06594
06595:+00110:+00080:+00107:002115.7065:06595
06596:+00014:-00226:+00261:002115.7065:06596
06597:+00172:+00197:-00108:002115.7065:06597
06598:-00066:+00221:-00052:002112.6633:06598
06599:-00181:+00194:-00074:002112.6633:06599
06600:-00132:+00114:-00403:002112.6633:06600
06601:+00211:-00110:+00035:002112.6633:06601
06602:+00118:+00348:-00199:002112.6633:06602
06603:-00262:-00280:-00049:002112.6633:06603
06604:-00094:-00022:-00235:002112.6633:06604
06605:+00092:+00254:-00214:002112.6633:06605
06606:+00006:-00090:+00415:002112.6633:06606
06607:-00102:-00041:+00048:002103.4177:06607
06608:+00193:-00027:+00132:002103.4177:06608
06609:-00131:+00402:+00159:002103.4177:06609
06610:-00183:+00006:+00218:002103.4177:06610
06611:-00207:+00334:-00403:002103.4177:06611
06612:+00236:-00052:+00442:002103.4177:06612
06613:+00101:+00017:+00077:002103.4177:06613
06614:+00082:+00241:-00247:002103.4177:06614
06615:-00218:-00023:+00282:002103.4177:06615
06616:-00038:-00100:-00317:002103.4177:06616
06617:-00084:+00152:-00136:002108.5866:06617
06618:+00141:+00090:+00337:002108.5866:06618
06619:+00144:+00002:+00086:002108.5866:06619
06620:-00065:+00243:-00224:002108.5866:06620
06621:-00326:-00210:+00166:002108.5866:06621
06622:-00169:+00134:-00025:002108.5866:06622
06623:+00212:+00119:+00345:002108.5866:06623
06624:+00211:+00071:-00157:002108.5866:06624
06625:+00034:+00071:+00006:002108.5866:06625
06626:-00080:+00271:+00042:002116.4853:06626
06627:-00157:-00049:-00246:002116.4853:06627
06628:-00179:+00333:+00020:002116.4853:06628
06629:+00229:-00042:+00264:002116.4853:06629
06630:+00367:-00139:-00311:002116.4853:06630
06631:+00098:+00297:-00063:002116.4853:06631
06632:-00196:-00097:-00058:002116.4853:06632
06633:-00197:+00061:-00186:002116.4853:06633
06634:+00003:-00035:-00053:002116.4853:06634
06635:+00114:-00072:-00016:002116.4853:06635
06636:+00253:+00070:+00011:002114.1701:06636
06637:+00032:-00025:+00020:002114.1701:06637
06638:-00203:+00076:-00083:002114.1701:06638
06639:-00313:+00078:-00050:002114.1701:06639
06640:-00139:-00092:-00052:002114.1701:06640
06641:+00442:-00098:-00021:002114.1701:06641
06642:+00200:+00031:-00102:002114.1701:06642
06643:-00145:-00099:-00240:002114.1701:06643
06644:-00362:-00002:-00236:002114.1701:06644
06645:-00080:-00125:-00057:002130.3571:06645
06646:-00006:-00058:-00135:002130.3571:06646
06647:+00209:-00156:-00057:002130.3571:06647
06648:+00146:-00078:-00177:002130.3571:06648
06649:-00172:+00116:-00257:002130.3571:06649
06650:-00383:-00179:-00289:002130.3571:06650
06651:-00205:+00066:-00260:002130.3571:06651
06652:+00379:-00036:-00155:002130.3571:06652
06653:+00160:-00051:-00146:002130.3571:06653
06654:-00110:+00011:-00171:002138.3295:06654
06655:-00210:-00143:-00074:002138.3295:06655
06656:+00079:+00246:-00402:002138.3295:06656
06657:+00120:-00068:-00410:002138.3295:06657
06658:+00149:-00127:-00089:002138.3295:06658
06659:+00221:+00050:-00344:002138.3295:06659
06660:-00016:+00022:-00177:002138.3295:06660
06661:-00498:+00168:-00019:002138.3295:06661
06662:-00491:+00070:-00022:002138.3295:06662
06663:+00080:+00099:+00097:002138.3295:06663
06664:+00357:+00139:+00126:002132.3823:06664
06665:+00143:-00003:+00003:002132.3823:06665
06666:-00337:+00030:-00067:002132.3823:06666
06667:-00297:+00044:-00074:002132.3823:06667
06668:-00202:-00003:+00103:002132.3823:06668
06669:+00180:+00050:+00185:002132.3823:06669
06670:+00360:-00075:-00095:002132.3823:06670
06671:+00065:+00174:+00082:002132.3823:06671
06672:-00378:+00095:+00121:002132.3823:06672
06673:-00340:+00167:+00089:002145.2341:06673
06674:+00160:+00183:+00231:002145.2341:06674
06675:+00242:+00080:+00129:002145.2341:06675
06676:+00195:+00015:+00007:002145.2341:06676
06677:-00034:+00160:+00069:002145.2341:06677
06678:-00129:-00083:-00168:002145.2341:06678
06679:-00189:+00138:+00094:002145.2341:06679
06680:+00068:-00245:+00096:002145.2341:06680
06681:+00223:-00075:-00074:002145.2341:06681
06682:+00198:+00121:+00363:002142.1003:06682
06683:-00060:-00162:+00208:002142.1003:06683
06684:-00049:+00226:-00001:002142.1003:06684
06685:+00121:+00107:+00189:002142.1003:06685
06686:+00163:+00156:+00031:002142.1003:06686
06687:+00194:+00133:-00116:002142.1003:06687
06688:-00047:+00015:-00022:002142.1003:06688
06689:-00022:+00350:-00198:002142.1003:06689
06690:-00032:-00100:+00035:002142.1003:06690
06691:+00072:-00004:-00143:002142.1003:06691
06692:+00108:+00121:-00033:002136.0678:06692
06693:+00119:+00045:+00087:002136.0678:06693
06694:-00105:+00079:-00052:002136.0678:06694
06695:-00130:+00211:-00168:002136.0678:06695
06696:+00015:+00149:-00017:002136.0678:06696
06697:+00122:+00084:+00051:002136.0678:06697
06698:+00238:+00116:-00098:002136.0678:06698
06699:+00004:+00145:+00043:002136.0678:06699
06700:-00043:-00008:+00000:002136.0678:06700
06701:+00018:+00096:-00230:002145.2973:06701
06702:+00189:+00078:-00003:002145.2973:06702
06703:+00250:-00033:-00190:002145.2973:06703
06704:+00264:-00114:+00012:002145.2973:06704
06705:-00050:+00112:-00063:002145.2973:06705
06706:-00058:-00065:-00030:002145.2973:06706
06707:-00050:+00075:+00029:002145.2973:06707
06708:+00040:+00071:+00008:002145.2973:06708
06709:+00214:-00121:+00096:002145.2973:06709
06710:+00076:+00238:-00107:002142.1850:06710
06711:-00129:+00071:+00094:002142.1850:06711
06712:-00155:+00139:-00103:002142.1850:06712
06713:+00073:+00077:+00221:002142.1850:06713
06714:+00235:-00109:+00341:002142.1850:06714
06715:+00175:+00166:-00059:002142.1850:06715
06716:-00067:-00057:+00176:002142.1850:06716
06717:-00267:+00000:+00165:002142.1850:06717
06718:+00055:+00213:+00183:002142.1850:06718
06719:+00222:+00066:+00380:002142.1850:06719
06720:+00308:+00103:-00015:002136.1870:06720
06721:-00074:+00173:+00147:002136.1870:06721
06722:-00257:-00072:+00275:002136.1870:06722
06723:-00099:+00164:-00121:002136.1870:06723
06724:+00161:+00060:+00268:002136.1870:06724
06725:+00164:+00004:+00232:002136.1870:06725
06726:+00053:+00062:-00020:002136.1870:06726
06727:-00130:-00132:+00000:002136.1870:06727
06728:-00169:+00493:-00296:002136.1870:06728
06729:-00131:-00079:+00279:002141.6362:06729
06730:-00041:+00066:-00074:002141.6362:06730
06731:+00197:+00124:-00039:002141.6362:06731
06732:+00092:+00230:+00132:002141.6362:06732
06733:-00092:-00020:-00260:002141.6362:06733
06734:-00253:+00010:-00324:002141.6362:06734
06735:-00191:+00258:-00141:002141.6362:06735
06736:+00097:-00172:-00093:002141.6362:06736
06737:+00177:+00048:-00129:002141.6362:06737
06738:-00004:+00105:-00140:002145.9638:06738
06739:-00049:+00062:-00012:002145.9638:06739
06740:-00156:-00011:-00024:002145.9638:06740
06741:-00016:+00185:+00065:002145.9638:06741
06742:+00130:+00077:+00033:002145.9638:06742
06743:+00215:+00172:-00063:002145.9638:06743
06744:-00128:-00018:+00015:002145.9638:06744
06745:-00300:+00061:-00312:002145.9638:06745
06746:-00252:+00152:+00174:002145.9638:06746
06747:+00125:-00076:+00196:002145.9638:06747
06748:+00159:+00062:-00168:002132.5280:06748
06749:-00094:-00012:-00026:002132.5280:06749
06750:-00312:-00063:-00061:002132.5280:06750
06751:-00046:-00081:+00025:002132.5280:06751
06752:+00066:+00117:+00239:002132.5280:06752
06753:-00009:+00061:+00080:002132.5280:06753
06754:+00029:-00003:+00049:002132.5280:06754
06755:-00153:+00027:+00127:002132.5280:06755
06756:-00201:+00159:-00061:002132.5280:06756
06757:-00185:+00000:+00145:002137.9716:06757
06758:+00016:-00021:+00048:002137.9716:06758
06759:+00061:+00108:-00095:002137.9716:06759
06760:-00027:-00056:+00045:002137.9716:06760
06761:-00273:+00113:-00033:002137.9716:06761
06762:-00238:-00222:-00161:002137.9716:06762
06763:-00059:+00078:+00141:002137.9716:06763
06764:+00125:+00075:+00089:002137.9716:06764
06765:+00119:-00112:-00016:002137.9716:06765
06766:-00125:+00214:-00007:002134.8217:06766
06767:-00280:-00035:+00069:002134.8217:06767
06768:-00213:-00062:+00104:002134.8217:06768
06769:+00077:+00090:-00037:002134.8217:06769
06770:+00102:+00069:-00114:002134.8217:06770
06771:-00016:+00076:+00015:002134.8217:06771
06772:-00262:-00111:+00030:002134.8217:06772
06773:-00174:+00034:-00238:002134.8217:06773
06774:-00047:+00122:+00060:002134.8217:06774
06775:+00095:-00199:+00092:002134.8217:06775
06776:+00129:+00139:-00179:002128.8571:06776
06777:-00112:-00021:+00106:002128.8571:06777
06778:-00264:+00322:-00139:002128.8571:06778
06779:-00136:+00064:-00262:002128.8571:06779
06780:+00125:+00097:+00023:002128.8571:06780
06781:+00088:+00159:-00139:002128.8571:06781
06782:+00061:-00008:+00125:002128.8571:06782
06783:-00073:-00120:+00075:002128.8571:06783
06784:-00100:-00098:-00175:002128.8571:06784
06785:-00115:+00018:+00325:002123.1333:06785
06786:+00043:+00022:+00104:002123.1333:06786
06787:+00182:+00147:+00065:002123.1333:06787
06788:+00033:+00182:+00013:002123.1333:06788
06789:-00137:+00392:-00012:002123.1333:06789
06790:-00168:-00029:-00121:002123.1333:06790
06791:+00036:+00074:-00027:002123.1333:06791
06792:+00055:+00101:+00013:002123.1333:06792
06793:+00103:-00148:-00081:002123.1333:06793
06794:-00080:-00063:-00092:002123.1333:06794
06795:-00172:+00087:-00387:002131.0769:06795
06796:-00154:-00121:+00057:002131.0769:06796
06797:+00113:+00063:+00227:002131.0769:06797
06798:+00309:-00049:+00293:002131.0769:06798
06799:+00164:+00202:+00064:002131.0769:06799
06800:-00072:+00187:+00215:002131.0769:06800
06801:-00292:+00178:-00393:002131.0769:06801
06802:+00070:+00242:+00126:002131.0769:06802
06803:+00104:+00124:+00281:002131.0769:06803
06804:+00277:-00039:-00181:002114.2204:06804
06805:-00003:+00186:-00005:002114.2204:06805
06806:-00171:+00002:+00058:002114.2204:06806
06807:-00196:+00077:-00052:002114.2204:06807
06808:-00036:-00007:-00005:002114.2204:06808
06809:+00125:+00112:+00141:002114.2204:06809
06810:+00226:+00110:+00056:002114.2204:06810
06811:+00079:-00001:+00125:002114.2204:06811
06812:-00180:+00216:-00112:002114.2204:06812
06813:-00137:+00047:-00053:002137.8845:06813
06814:-00068:+00019:-00053:002137.8845:06814
06815:+00203:+00023:+00021:002137.8845:06815
06816:+00190:+00066:+00116:002137.8845:06816
06817:-00004:+00074:-00133:002137.8845:06817
06818:-00134:+00066:-00024:002137.8845:06818
06819:-00104:+00138:-00097:002137.8845:06819
06820:+00054:+00024:-00001:002137.8845:06820
06821:+00248:-00001:-00075:002137.8845:06821
06822:+00267:-00064:-00118:002137.8845:06822
06823:-00040:-00125:-00134:002138.4384:06823
06824:-00304:-00016:-00353:002138.4384:06824
06825:-00320:-00066:-00057:002138.4384:06825
06826:+00108:-00089:-00163:002138.4384:06826
06827:+00374:-00113:-00032:002138.4384:06827
06828:+00133:-00112:-00161:002138.4384:06828
06829:-00203:+00061:-00521:002138.4384:06829
06830:-00248:+00147:-00325:002138.4384:06830
06831:-00055:-00188:-00530:002138.4384:06831
06832:+00231:-00068:-00386:002132.4711:06832
06833:+00243:-00093:-00465:002132.4711:06833
06834:+00056:-00252:-00396:002132.4711:06834
06835:-00140:-00121:-00404:002132.4711:06835
06836:-00135:+00039:-00275:002132.4711:06836
06837:-00087:+00057:-00003:002132.4711:06837
06838:+00042:+00048:+00123:002132.4711:06838
06839:+00046:+00026:-00076:002132.4711:06839
06840:-00036:+00117:-00185:002132.4711:06840
06841:-00230:+00151:-00220:002149.0700:06841
06842:-00380:-00047:-00284:002149.0700:06842
06843:+00090:+00025:-00208:002149.0700:06843
06844:+00198:+00124:+00047:002149.0700:06844
06845:-00054:+00154:+00087:002149.0700:06845
06846:-00261:+00092:-00073:002149.0700:06846
06847:-00279:+00146:+00155:002149.0700:06847
06848:+00057:+00094:+00092:002149.0700:06848
06849:+00208:+00242:+00109:002149.0700:06849
06850:+00228:-00155:+00332:002149.0700:06850
06851:-00075:-00046:-00174:002149.5522:06851
06852:-00122:+00229:+00076:002149.5522:06852
06853:-00099:+00117:+00459:002149.5522:06853
06854:+00226:-00035:+00231:002149.5522:06854
06855:+00378:+00132:+00412:002149.5522:06855
06856:-00024:+00235:+00323:002149.5522:06856
06857:-00140:+00062:+00484:002149.5522:06857
06858:-00206:+00012:-00098:002149.5522:06858
06859:-00028:+00183:-00198:002149.5522:06859
06860:+00023:-00128:+00267:002136.0678:06860
06861:+00048:+00006:-00091:002136.0678:06861
06862:-00268:+00034:-00020:002136.0678:06862
06863:-00322:-00026:+00101:002136.0678:06863
06864:+00016:-00016:-00003:002136.0678:06864
06865:+00109:-00037:-00076:002136.0678:06865
06866:+00173:+00090:+00209:002136.0678:06866
06867:-00075:-00059:+00038:002136.0678:06867
06868:+00040:+00041:-00015:002136.0678:06868
06869:-00013:+00129:+00199:002145.2727:06869
06870:+00160:+00182:-00029:002145.2727:06870
06871:+00278:+00076:+00127:002145.2727:06871
06872:+00339:+00173:-00009:002145.2727:06872
06873:+00071:+00182:+00014:002145.2727:06873
06874:-00036:+00113:-00062:002145.2727:06874
06875:+00021:+00231:-00062:002145.2727:06875
06876:+00121:+00094:+00109:002145.2727:06876
06877:+00258:+00087:+00083:002145.2727:06877
06878:-00027:+00045:-00153:002145.2727:06878
06879:-00191:-00068:-00167:002149.5412:06879
06880:-00137:+00096:-00309:002149.5412:06880
06881:-00016:-00069:-00072:002149.5412:06881
06882:-00032:-00065:+00005:002149.5412:06882
06883:+00156:-00114:-00044:002149.5412:06883
06884:+00090:+00028:-00180:002149.5412:06884
06885:-00065:-00246:-00211:002149.5412:06885
06886:-00160:+00123:-00204:002149.5412:06886
06887:+00016:+00017:-00038:002149.5412:06887
06888:+00406:+00023:+00026:002132.3364:06888
06889:+00309:+00013:-00153:002132.3364:06889
06890:+00048:-00016:-00206:002132.3364:06890
06891:-00078:+00157:-00058:002132.3364:06891
06892:+00150:-00113:+00084:002132.3364:06892
06893:+00281:+00263:-00003:002132.3364:06893
06894:+00324:+00056:+00298:002132.3364:06894
06895:+00181:+00190:+00092:002132.3364:06895
06896:-00237:-00079:-00307:002132.3364:06896
06897:-00208:-00070:+00042:002145.2397:06897
06898:-00169:-00153:-00017:002145.2397:06898
06899:+00147:-00119:+00013:002145.2397:06899
06900:+00203:-00086:+00126:002145.2397:06900
06901:-00152:+00511:-00084:002145.2397:06901
06902:-00336:+00186:+00484:002145.2397:06902
06903:-00155:+00171:+00338:002145.2397:06903
06904:+00223:+00488:+00072:002145.2397:06904
06905:+00171:+00103:+00492:002145.2397:06905
06906:+00212:+00327:-00103:002145.2397:06906
06907:-00117:+00041:-00075:002142.0976:06907
06908:-00019:+00126:-00280:002142.0976:06908
06909:-00106:-00033:+00094:002142.0976:06909
06910:+00127:-00030:+00027:002142.0976:06910
06911:+00302:-00192:-00149:002142.0976:06911
06912:+00180:+00255:+00000:002142.0976:06912
06913:-00196:-00090:+00100:002142.0976:06913
06914:-00229:+00074:-00249:002142.0976:06914
06915:-00172:+00324:+00125:002142.0976:06915
06916:+00119:+00006:+00170:002132.3984:06916
06917:+00219:+00065:+00021:002132.3984:06917
06918:-00110:+00018:-00071:002132.3984:06918
06919:-00248:+00212:-00292:002132.3984:06919
06920:-00231:-00004:-00426:002132.3984:06920
06921:+00069:-00009:-00203:002132.3984:06921
06922:+00249:+00076:-00043:002132.3984:06922
06923:+00134:-00050:-00065:002132.3984:06923
06924:-00193:-00145:-00323:002132.3984:06924
06925:-00212:+00016:-00080:002132.3984:06925
06926:-00086:+00076:+00091:002134.0720:06926
06927:+00180:-00038:+00064:002134.0720:06927
06928:+00173:+00088:-00063:002134.0720:06928
06929:-00183:+00148:-00196:002134.0720:06929
06930:-00176:+00156:+00201:002134.0720:06930
06931:-00077:+00124:-00095:002134.0720:06931
06932:+00061:+00133:+00000:002134.0720:06932
06933:+00018:+00074:+00194:002134.0720:06933
06934:+00007:-00093:+00139:002134.0720:06934
06935:-00301:-00011:-00208:002138.3540:06935
06936:-00230:+00058:+00143:002138.3540:06936
06937:-00160:-00005:-00035:002138.3540:06937
06938:+00030:+00056:-00155:002138.3540:06938
06939:-00021:-00020:+00307:002138.3540:06939
06940:-00046:+00297:-00243:002138.3540:06940
06941:-00198:+00062:+00223:002138.3540:06941
06942:-00244:+00044:+00096:002138.3540:06942
06943:-00007:+00107:-00083:002138.3540:06943
06944:+00141:+00107:+00048:002121.3454:06944
06945:+00053:+00008:+00107:002121.3454:06945
06946:-00177:-00186:-00084:002121.3454:06946
06947:-00140:+00171:+00035:002121.3454:06947
06948:-00073:+00076:+00237:002121.3454:06948
06949:+00014:+00024:+00189:002121.3454:06949
06950:+00162:+00213:-00036:002121.3454:06950
06951:+00022:+00148:-00135:002121.3454:06951
06952:-00077:+00138:+00002:002121.3454:06952
06953:-00227:-00001:-00161:002121.3454:06953
06954:-00147:+00124:-00299:002130.3735:06954
06955:-00048:-00088:+00057:002130.3735:06955
06956:+00069:-00101:+00011:002130.3735:06956
06957:-00156:-00066:-00340:002130.3735:06957
06958:-00274:+00071:+00091:002130.3735:06958
06959:-00167:-00018:+00090:002130.3735:06959
06960:+00020:+00016:+00121:002130.3735:06960
06961:+00174:+00050:+00229:002130.3735:06961
06962:+00046:+00176:-00296:002130.3735:06962
06963:-00020:-00047:+00232:002123.5988:06963
06964:-00120:-00049:-00037:002123.5988:06964
06965:+00032:+00316:-00113:002123.5988:06965
06966:+00004:+00094:+00510:002123.5988:06966
06967:+00122:-00257:-00158:002123.5988:06967
06968:+00068:+00376:-00334:002123.5988:06968
06969:-00028:-00153:+00495:002123.5988:06969
06970:-00207:+00044:-00330:002123.5988:06970
06971:-00076:-00265:+00050:002123.5988:06971
06972:+00160:+00072:+00528:002123.5988:06972
06973:+00203:+00033:+00140:002114.1542:06973
06974:+00154:+00212:+00033:002114.1542:06974
06975:-00183:+00063:+00333:002114.1542:06975
06976:-00206:+00273:+00049:002114.1542:06976
06977:+00098:+00011:-00265:002114.1542:06977
06978:+00246:+00114:+00029:002114.1542:06978
06979:+00093:+00145:-00154:002114.1542:06979
06980:-00030:-00024:+00053:002114.1542:06980
06981:-00081:-00089:-00285:002114.1542:06981
06982:-00107:+00135:-00078:002112.0981:06982
06983:+00091:-00051:+00403:002112.0981:06983
06984:+00206:+00015:-00227:002112.0981:06984
06985:+00195:+00341:+00000:002112.0981:06985
06986:-00208:-00003:+00318:002112.0981:06986
06987:-00168:+00108:-00054:002112.0981:06987
06988:+00012:+00102:+00020:002112.0981:06988
06989:+00114:+00185:+00136:002112.0981:06989
06990:+00155:+00196:+00244:002112.0981:06990
06991:+00015:+00024:-00160:002116.4641:06991
06992:-00175:+00072:+00004:002116.4641:06992
06993:-00244:-00080:+00157:002116.4641:06993
06994:+00038:+00099:-00152:002116.4641:06994
06995:+00229:+00068:+00101:002116.4641:06995
06996:+00228:+00178:+00085:002116.4641:06996
06997:-00014:-00086:+00025:002116.4641:06997
06998:-00128:+00106:-00114:002116.4641:06998
06999:-00249:+00075:+00110:002116.4641:06999
07000:+00101:-00009:+00128:002116.4641:07000
07001:+00246:+00019:-00182:002110.7077:07001
07002:+00121:-00018:+00037:002110.7077:07002
07003:-00233:+00003:-00179:002110.7077:07003
07004:-00210:-00076:-00133:002110.7077:07004
07005:-00048:+00152:-00165:002110.7077:07005
07006:+00079:-00149:-00093:002110.7077:07006
07007:+00150:-00043:-00092:002110.7077:07007
07008:+00126:-00056:-00279:002110.7077:07008
07009:-00037:-00150:-00300:002110.7077:07009
07010:-00326:-00161:-00421:002130.5197:07010
07011:+00000:-00071:-00429:002130.5197:07011
07012:+00281:-00294:-00238:002130.5197:07012
07013:+00315:+00054:-00622:002130.5197:07013
07014:-00285:-00183:-00279:002130.5197:07014
07015:-00327:-00113:-00325:002130.5197:07015
07016:+00093:+00180:-00477:002130.5197:07016
07017:+00221:-00142:-00005:002130.5197:07017
07018:+00192:-00070:-00242:002130.5197:07018
07019:-00022:-00131:-00533:002130.5197:07019
07020:-00112:-00064:-00244:002134.7756:07020
07021:-00350:-00117:-00301:002134.7756:07021
07022:-00019:+00031:-00008:002134.7756:07022
07023:+00087:+00031:+00137:002134.7756:07023
07024:+00168:+00254:+00014:002134.7756:07024
07025:-00357:+00055:+00251:002134.7756:07025
07026:-00400:+00156:+00028:002134.7756:07026
07027:-00301:+00214:+00090:002134.7756:07027
07028:-00168:+00288:+00215:002134.7756:07028
07029:+00128:+00087:+00162:002136.1896:07029
07030:+00197:+00040:+00004:002136.1896:07030
07031:-00018:+00258:+00192:002136.1896:07031
07032:-00406:+00046:+00358:002136.1896:07032
07033:-00101:+00152:+00194:002136.1896:07033
07034:+00175:+00223:+00319:002136.1896:07034
07035:+00353:+00111:+00353:002136.1896:07035
07036:+00208:+00095:+00378:002136.1896:07036
07037:-00137:-00097:+00402:002136.1896:07037
07038:-00107:+00217:-00121:002141.6362:07038
07039:-00036:-00051:+00245:002141.6362:07039
07040:+00027:-00114:-00057:002141.6362:07040
07041:+00202:+00147:-00106:002141.6362:07041
07042:-00032:+00068:+00195:002141.6362:07042
07043:-00056:-00002:+00050:002141.6362:07043
07044:-00175:-00065:+00009:002141.6362:07044
07045:+00021:+00075:+00080:002141.6362:07045
07046:+00049:+00038:+00100:002141.6362:07046
07047:+00159:+00046:+00111:002141.6362:07047
07048:-00144:+00148:-00016:002138.4497:07048
07049:-00177:+00008:-00129:002138.4497:07049
07050:-00054:+00037:+00077:002138.4497:07050
07051:+00153:-00148:-00191:002138.4497:07051
07052:+00305:+00205:-00184:002138.4497:07052
07053:+00169:+00092:-00118:002138.4497:07053
07054:+00054:-00053:-00211:002138.4497:07054
07055:-00001:+00190:-00238:002138.4497:07055
07056:-00039:+00080:+00078:002138.4497:07056
07057:+00397:+00263:+00009:002132.4631:07057
07058:+00511:+00252:+00022:002132.4631:07058
07059:+00292:+00232:+00026:002132.4631:07059
07060:-00155:+00151:-00033:002132.4631:07060
07061:-00150:+00018:-00268:002132.4631:07061
07062:+00159:+00152:+00018:002132.4631:07062
07063:+00274:+00052:+00045:002132.4631:07063
07064:+00242:-00108:-00159:002132.4631:07064
07065:-00106:+00063:-00224:002132.4631:07065
07066:-00107:-00109:-00237:002132.4631:07066
07067:-00028:+00070:-00149:002130.4301:07067
07068:+00155:-00053:+00176:002130.4301:07068
07069:+00229:+00042:-00066:002130.4301:07069
07070:+00135:+00182:+00003:002130.4301:07070
07071:-00132:+00008:+00174:002130.4301:07071
07072:-00141:+00043:-00148:002130.4301:07072
07073:+00060:-00021:+00074:002130.4301:07073
07074:+00217:+00161:+00006:002130.4301:07074
07075:+00280:+00037:+00027:002130.4301:07075
07076:-00164:-00117:+00118:002123.7707:07076
07077:-00247:-00079:-00101:002123.7707:07077
07078:-00031:-00006:+00174:002123.7707:07078
07079:+00262:-00013:+00269:002123.7707:07079
07080:+00280:+00211:+00170:002123.7707:07080
07081:+00021:-00058:+00353:002123.7707:07081
07082:-00168:+00182:+00206:002123.7707:07082
07083:-00314:+00040:-00093:002123.7707:07083
07084:-00012:+00319:+00207:002123.7707:07084
07085:+00120:+00197:+00259:002114.3479:07085
07086:+00142:-00006:-00133:002114.3479:07086
07087:-00216:+00158:-00091:002114.3479:07087
07088:-00367:+00015:-00163:002114.3479:07088
07089:-00121:+00037:+00018:002114.3479:07089
07090:+00126:-00069:-00110:002114.3479:07090
07091:+00155:+00089:+00134:002114.3479:07091
07092:-00035:+00055:+00124:002114.3479:07092
07093:-00062:-00009:-00041:002114.3479:07093
07094:-00133:+00313:-00290:002114.3479:07094
07095:-00079:+00178:+00022:002119.5393:07095
07096:-00043:-00128:+00006:002119.5393:07096
07097:+00278:+00073:-00535:002119.5393:07097
07098:+00025:+00137:-00258:002119.5393:07098
07099:-00139:-00080:-00286:002119.5393:07099
07100:-00220:-00150:-00249:002119.5393:07100
07101:-00123:+00020:-00278:002119.5393:07101
07102:+00088:-00110:-00067:002119.5393:07102
07103:+00130:-00049:-00210:002119.5393:07103
07104:-00007:-00036:-00162:002123.6230:07104
07105:-00192:+00029:-00058:002123.6230:07105
07106:-00068:-00006:+00050:002123.6230:07106
07107:-00026:+00194:-00044:002123.6230:07107
07108:+00043:+00080:-00023:002123.6230:07108
07109:-00008:+00069:+00192:002123.6230:07109
07110:-00092:-00094:+00125:002123.6230:07110
07111:-00246:+00167:-00194:002123.6230:07111
07112:-00284:+00109:+00206:002123.6230:07112
07113:-00041:+00012:+00292:002123.6230:07113
07114:+00118:+00037:+00075:002110.5332:07114
07115:-00046:+00025:+00008:002110.5332:07115
07116:-00359:+00068:+00123:002110.5332:07116
07117:-00072:+00039:+00122:002110.5332:07117
07118:+00032:+00232:+00299:002110.5332:07118
07119:-00028:+00171:+00301:002110.5332:07119
07120:-00096:+00058:+00081:002110.5332:07120
07121:-00098:+00198:+00231:002110.5332:07121
07122:-00093:+00072:+00185:002110.5332:07122
07123:-00121:+00011:+00046:002119.3115:07123
07124:-00179:-00025:+00125:002119.3115:07124
07125:+00049:+00110:-00145:002119.3115:07125
07126:+00090:+00069:-00106:002119.3115:07126
07127:-00184:-00042:+00084:002119.3115:07127
07128:-00215:-00068:-00115:002119.3115:07128
07129:-00110:+00083:+00021:002119.3115:07129
07130:+00021:+00102:+00037:002119.3115:07130
07131:+00055:+00058:+00022:002119.3115:07131
07132:+00122:+00132:-00267:002119.3115:07132
07133:-00059:+00151:-00186:002120.0187:07133
07134:-00195:-00087:+00037:002120.0187:07134
07135:-00060:-00080:-00163:002120.0187:07135
07136:+00253:-00019:-00340:002120.0187:07136
07137:+00326:-00018:+00075:002120.0187:07137
07138:+00034:+00105:-00102:002120.0187:07138
07139:-00183:-00125:+00202:002120.0187:07139
07140:-00094:+00201:-00181:002120.0187:07140
07141:+00099:+00159:+00018:002120.0187:07141
07142:+00139:-00069:+00100:002103.4672:07142
07143:+00197:+00038:-00379:002103.4672:07143
07144:-00135:+00317:-00255:002103.4672:07144
07145:-00198:-00062:-00025:002103.4672:07145
07146:-00095:-00096:-00131:002103.4672:07146
07147:+00217:+00242:-00117:002103.4672:07147
07148:+00160:-00076:+00063:002103.4672:07148
07149:-00005:-00028:-00225:002103.4672:07149
07150:-00109:+00162:-00052:002103.4672:07150
07151:-00218:-00094:+00167:002103.4672:07151
07152:-00066:-00095:+00001:002112.0554:07152
07153:+00204:+00261:-00113:002112.0554:07153
07154:+00257:-00003:+00408:002112.0554:07154
07155:-00206:+00000:+00069:002112.0554:07155
07156:-00173:+00261:+00059:002112.0554:07156
07157:-00146:+00143:+00288:002112.0554:07157
07158:-00022:+00211:+00216:002112.0554:07158
07159:+00150:+00054:+00024:002112.0554:07159
07160:+00189:+00150:-00028:002112.0554:07160
07161:-00017:+00066:+00062:002109.1359:07161
07162:-00255:-00067:+00139:002109.1359:07162
07163:-00158:+00149:+00067:002109.1359:07163
07164:+00126:+00236:+00174:002109.1359:07164
07165:+00226:+00021:+00054:002109.1359:07165
07166:+00178:+00135:+00024:002109.1359:07166
07167:-00198:-00020:+00153:002109.1359:07167
07168:-00176:+00177:-00023:002109.1359:07168
07169:-00169:+00001:+00117:002109.1359:07169
07170:+00121:+00138:+00059:002109.1359:07170
07171:+00317:+00055:+00128:002103.4624:07171
07172:+00189:+00145:-00132:002103.4624:07172
07173:-00245:+00067:-00012:002103.4624:07173
07174:-00181:+00159:+00028:002103.4624:07174
07175:-00045:+00083:-00070:002103.4624:07175
07176:+00295:+00091:+00002:002103.4624:07176
07177:+00295:+00051:-00107:002103.4624:07177
07178:+00019:+00051:-00046:002103.4624:07178
07179:-00263:+00024:-00052:002103.4624:07179
07180:-00247:+00054:-00062:002123.0363:07180
07181:+00094:+00078:-00003:002123.0363:07181
07182:+00371:-00122:-00084:002123.0363:07182
07183:+00241:+00011:+00061:002123.0363:07183
07184:-00213:-00058:-00130:002123.0363:07184
07185:-00281:-00011:-00260:002123.0363:07185
07186:-00117:+00009:-00118:002123.0363:07186
07187:+00246:+00051:-00097:002123.0363:07187
07188:+00236:-00071:-00067:002123.0363:07188
07189:+00014:-00095:-00029:002131.0173:07189
07190:-00232:-00138:-00406:002131.0173:07190
07191:-00273:-00154:-00125:002131.0173:07191
07192:-00050:-00162:-00147:002131.0173:07192
07193:+00305:-00090:-00338:002131.0173:07193
07194:+00245:-00014:-00045:002131.0173:07194
07195:-00150:-00066:-00415:002131.0173:07195
07196:-00252:-00124:-00324:002131.0173:07196
07197:-00094:-00076:-00133:002131.0173:07197
07198:+00229:+00029:-00370:002131.0173:07198
07199:+00304:-00086:+00017:002132.4255:07199
07200:-00011:-00144:-00180:002132.4255:07200
07201:-00153:+00030:-00483:002132.4255:07201
07202:-00078:-00112:-00140:002132.4255:07202
07203:-00251:-00063:-00186:002132.4255:07203
07204:-00189:-00061:-00181:002132.4255:07204
07205:+00184:+00043:+00031:002132.4255:07205
07206:+00036:+00093:-00212:002132.4255:07206
07207:-00248:+00124:-00037:002132.4255:07207
07208:-00515:+00228:+00048:002145.2973:07208
07209:-00114:+00202:+00376:002145.2973:07209
07210:+00049:+00229:+00294:002145.2973:07210
07211:+00078:+00037:+00152:002145.2973:07211
07212:-00144:+00184:-00108:002145.2973:07212
07213:-00141:+00163:+00024:002145.2973:07213
07214:-00162:-00060:+00268:002145.2973:07214
07215:+00064:+00008:+00083:002145.2973:07215
07216:+00351:+00100:+00457:002145.2973:07216
07217:+00148:+00077:+00199:002149.6430:07217
07218:-00058:+00150:+00236:002149.6430:07218
07219:-00250:+00134:+00280:002149.6430:07219
07220:+00054:+00208:+00285:002149.6430:07220
07221:+00252:-00017:+00051:002149.6430:07221
07222:+00231:+00221:+00085:002149.6430:07222
07223:+00004:+00147:+00201:002149.6430:07223
07224:-00230:+00089:-00046:002149.6430:07224
07225:-00214:+00106:+00056:002149.6430:07225
07226:-00116:-00117:+00072:002149.6430:07226
07227:+00115:-00045:+00109:002143.5861:07227
07228:+00004:+00156:+00039:002143.5861:07228
07229:-00160:-00160:+00083:002143.5861:07229
07230:-00162:+00117:-00065:002143.5861:07230
07231:-00072:-00060:-00053:002143.5861:07231
07232:+00092:-00030:-00033:002143.5861:07232
07233:+00179:+00096:-00093:002143.5861:07233
07234:+00160:+00134:-00021:002143.5861:07234
07235:+00076:+00144:-00072:002143.5861:07235
07236:+00059:+00083:-00149:002152.8862:07236
07237:+00068:+00163:-00099:002152.8862:07237
07238:+00375:+00116:-00058:002152.8862:07238
07239:+00222:+00040:-00205:002152.8862:07239
07240:+00097:+00212:-00030:002152.8862:07240
07241:-00131:+00002:-00018:002152.8862:07241
07242:+00031:+00203:-00158:002152.8862:07242
07243:+00228:+00089:-00078:002152.8862:07243
07244:+00204:+00095:+00058:002152.8862:07244
07245:+00063:+00017:-00077:002153.4455:07245
07246:-00133:-00027:-00148:002153.4455:07246
07247:-00023:-00023:-00076:002153.4455:07247
07248:+00124:+00102:-00157:002153.4455:07248
07249:+00227:+00040:+00064:002153.4455:07249
07250:+00069:+00011:+00111:002153.4455:07250
07251:-00022:+00194:-00247:002153.4455:07251
07252:-00044:+00126:+00030:002153.4455:07252
07253:-00073:+00272:-00098:002153.4455:07253
07254:+00167:-00045:-00280:002153.4455:07254
07255:+00366:+00108:+00108:002139.8994:07255
07256:+00154:-00077:+00052:002139.8994:07256
07257:-00033:+00057:+00079:002139.8994:07257
07258:-00089:-00159:+00116:002139.8994:07258
07259:-00021:+00188:-00122:002139.8994:07259
07260:+00204:-00057:+00319:002139.8994:07260
07261:+00271:-00081:+00050:002139.8994:07261
07262:+00008:+00082:-00090:002139.8994:07262
07263:-00303:-00009:+00265:002139.8994:07263
07264:-00264:-00087:-00215:002145.3659:07264
07265:+00005:+00142:+00049:002145.3659:07265
07266:+00260:+00110:+00301:002145.3659:07266
07267:+00013:-00026:-00070:002145.3659:07267
07268:-00189:+00227:+00063:002145.3659:07268
07269:-00247:-00086:-00175:002145.3659:07269
07270:-00110:+00080:+00052:002145.3659:07270
07271:+00200:+00237:+00379:002145.3659:07271
07272:+00228:-00115:-00032:002145.3659:07272
07273:-00043:+00218:+00029:002145.8540:07273
07274:-00073:+00013:+00193:002145.8540:07274
07275:-00147:-00031:-00080:002145.8540:07275
07276:-00064:+00253:+00044:002145.8540:07276
07277:+00100:-00008:-00007:002145.8540:07277
07278:+00174:-00003:-00248:002145.8540:07278
07279:-00095:+00040:-00016:002145.8540:07279
07280:-00185:+00145:-00276:002145.8540:07280
07281:-00215:+00134:-00085:002145.8540:07281
07282:-00002:-00126:-00009:002145.8540:07282
07283:+00124:+00117:-00264:002139.8234:07283
07284:+00075:+00125:-00082:002139.8234:07284
07285:-00313:-00051:-00211:002139.8234:07285
07286:-00327:-00148:-00060:002139.8234:07286
07287:-00019:+00233:-00326:002139.8234:07287
07288:+00216:-00025:-00005:002139.8234:07288
07289:+00166:-00077:-00009:002139.8234:07289
07290:-00223:-00135:-00418:002139.8234:07290
07291:-00244:-00094:+00114:002139.8234:07291
07292:-00061:+00029:-00063:002145.2670:07292
07293:+00156:-00075:+00034:002145.2670:07293
07294:+00198:+00024:+00073:002145.2670:07294
07295:-00028:+00077:-00335:002145.2670:07295
07296:-00227:+00116:+00191:002145.2670:07296
07297:-00269:+00035:+00191:002145.2670:07297
07298:+00121:+00316:-00189:002145.2670:07298
07299:+00140:+00063:+00328:002145.2670:07299
07300:-00030:-00061:+00024:002145.2670:07300
07301:-00162:+00047:+00010:002142.0756:07301
07302:-00191:-00002:+00114:002142.0756:07302
07303:-00090:+00119:+00091:002142.0756:07303
07304:+00045:-00186:+00340:002142.0756:07304
07305:+00202:+00163:+00216:002142.0756:07305
07306:-00073:+00226:-00057:002142.0756:07306
07307:-00362:+00160:+00216:002142.0756:07307
07308:-00229:+00034:+00130:002142.0756:07308
07309:+00023:+00264:-00201:002142.0756:07309
07310:+00028:+00120:+00377:002142.0756:07310
07311:+00038:+00028:+00086:002136.1625:07311
07312:-00147:+00110:-00182:002136.1625:07312
07313:-00240:+00156:+00203:002136.1625:07313
07314:-00241:+00169:-00079:002136.1625:07314
07315:+00028:+00054:+00264:002136.1625:07315
07316:+00229:-00095:+00520:002136.1625:07316
07317:+00136:+00271:-00300:002136.1625:07317
07318:-00040:-00188:+00484:002136.1625:07318
07319:-00268:-00127:+00297:002136.1625:07319
07320:-00117:+00176:-00505:002134.2106:07320
07321:+00091:-00180:+00506:002134.2106:07321
07322:+00288:-00027:-00258:002134.2106:07322
07323:+00106:+00091:-00206:002134.2106:07323
07324:-00204:+00103:+00223:002134.2106:07324
07325:-00143:-00254:-00307:002134.2106:07325
07326:+00055:+00115:-00100:002134.2106:07326
07327:+00115:+00108:+00361:002134.2106:07327
07328:+00183:-00054:-00051:002134.2106:07328
07329:+00259:-00047:-00002:002134.8000:07329
07330:-00214:-00083:+00047:002134.8000:07330
07331:-00316:+00240:-00129:002134.8000:07331
07332:-00045:+00016:+00218:002134.8000:07332
07333:+00350:+00012:-00167:002134.8000:07333
07334:+00184:+00243:+00067:002134.8000:07334
07335:-00066:-00026:-00057:002134.8000:07335
07336:-00214:-00129:-00134:002134.8000:07336
07337:-00146:+00095:-00144:002134.8000:07337
07338:+00163:-00121:+00200:002134.8000:07338
07339:+00280:+00023:+00028:002117.9074:07339
07340:+00163:+00200:-00088:002117.9074:07340
07341:-00124:+00173:+00101:002117.9074:07341
07342:-00121:+00046:+00126:002117.9074:07342
07343:-00077:+00046:-00176:002117.9074:07343
07344:+00247:+00316:+00159:002117.9074:07344
07345:+00217:+00025:+00357:002117.9074:07345
07346:+00061:+00081:-00218:002117.9074:07346
07347:-00191:+00183:+00181:002117.9074:07347
07348:-00244:+00112:-00025:002123.1145:07348
07349:+00105:+00055:-00178:002123.1145:07349
07350:+00347:+00021:+00115:002123.1145:07350
07351:+00165:+00053:-00089:002123.1145:07351
07352:-00241:+00129:+00139:002123.1145:07352
07353:-00253:-00076:+00027:002123.1145:07353
07354:-00083:-00012:+00096:002123.1145:07354
07355:+00186:+00236:+00189:002123.1145:07355
07356:+00138:+00010:+00071:002123.1145:07356
07357:+00021:+00055:-00001:002123.1145:07357
07358:-00164:+00034:+00039:002131.0253:07358
07359:-00267:-00087:-00059:002131.0253:07359
07360:-00093:+00179:-00092:002131.0253:07360
07361:+00206:-00010:+00213:002131.0253:07361
07362:+00337:+00114:+00108:002131.0253:07362
07363:+00027:+00067:-00001:002131.0253:07363
07364:-00232:+00039:+00049:002131.0253:07364
07365:-00348:+00097:-00034:002131.0253:07365
07366:+00098:+00052:-00053:002131.0253:07366
07367:+00244:+00106:+00171:002125.0920:07367
07368:+00182:+00240:-00023:002125.0920:07368
07369:-00174:-00128:-00056:002125.0920:07369
07370:-00192:+00051:-00429:002125.0920:07370
07371:-00199:-00070:-00287:002125.0920:07371
07372:+00050:-00093:-00082:002125.0920:07372
07373:+00278:-00054:+00004:002125.0920:07373
07374:+00171:-00136:-00308:002125.0920:07374
07375:-00034:-00170:-00147:002125.0920:07375
07376:-00417:+00098:-00270:002141.5187:07376
07377:+00095:-00093:-00132:002141.5187:07377
07378:+00192:-00015:-00305:002141.5187:07378
07379:+00215:+00020:-00167:002141.5187:07379
07380:-00103:+00055:-00155:002141.5187:07380
07381:-00120:-00119:-00445:002141.5187:07381
07382:-00098:+00052:-00323:002141.5187:07382
07383:-00030:-00156:-00086:002141.5187:07383
07384:+00089:-00422:-00314:002141.5187:07384
07385:+00117:-00008:-00572:002141.5187:07385
07386:-00031:-00415:-00338:002149.5795:07386
07387:-00226:+00172:-00351:002149.5795:07387
07388:-00364:-00139:-00024:002149.5795:07388
07389:-00204:+00005:+00111:002149.5795:07389
07390:+00336:+00393:+00234:002149.5795:07390
07391:+00186:+00038:+00341:002149.5795:07391
07392:-00152:-00147:-00089:002149.5795:07392
07393:-00522:+00063:-00337:002149.5795:07393
07394:-00493:-00101:+00047:002149.5795:07394
07395:-00086:+00067:+00023:002147.2287:07395
07396:+00366:-00098:+00225:002147.2287:07396
07397:+00369:-00060:+00038:002147.2287:07397
07398:+00047:+00089:+00121:002147.2287:07398
07399:-00355:+00090:+00084:002147.2287:07399
07400:-00298:+00330:+00098:002147.2287:07400
07401:+00212:+00318:+00193:002147.2287:07401
07402:+00298:+00185:+00224:002147.2287:07402
07403:-00006:+00168:+00190:002147.2287:07403
07404:-00157:+00005:-00034:002152.7729:07404
07405:-00135:-00006:+00084:002152.7729:07405
07406:-00031:-00021:+00281:002152.7729:07406
07407:+00027:-00199:-00093:002152.7729:07407
07408:-00102:-00032:+00083:002152.7729:07408
07409:-00172:-00112:+00194:002152.7729:07409
07410:+00002:+00085:+00030:002152.7729:07410
07411:+00058:+00154:+00235:002152.7729:07411
07412:+00142:+00028:+00092:002152.7729:07412
07413:+00227:+00164:+00186:002152.7729:07413
07414:-00039:+00138:+00098:002157.1420:07414
07415:-00044:+00185:-00100:002157.1420:07415
07416:+00079:+00100:+00098:002157.1420:07416
07417:+00380:+00028:-00015:002157.1420:07417
07418:+00351:+00040:-00136:002157.1420:07418
07419:+00082:+00141:-00008:002157.1420:07419
07420:-00044:-00043:+00033:002157.1420:07420
07421:-00112:+00176:-00118:002157.1420:07421
07422:+00194:+00105:-00008:002157.1420:07422
07423:+00310:+00148:+00017:002143.5102:07423
07424:+00270:+00231:-00026:002143.5102:07424
07425:-00076:+00035:+00048:002143.5102:07425
07426:-00160:+00184:-00186:002143.5102:07426
07427:-00118:+00041:-00041:002143.5102:07427
07428:+00128:+00183:+00080:002143.5102:07428
07429:+00262:-00045:+00046:002143.5102:07429
07430:+00189:-00002:-00071:002143.5102:07430
07431:-00023:-00034:-00036:002143.5102:07431
07432:+00007:+00086:-00120:002148.9760:07432
07433:+00106:+00138:-00127:002148.9760:07433
07434:+00244:+00058:+00068:002148.9760:07434
07435:+00189:-00084:+00102:002148.9760:07435
07436:+00104:+00070:-00041:002148.9760:07436
07437:+00110:-00012:-00036:002148.9760:07437
07438:+00033:+00054:-00040:002148.9760:07438
07439:+00092:-00121:+00143:002148.9760:07439
07440:+00112:-00023:-00104:002148.9760:07440
07441:+00124:+00106:+00184:002148.9760:07441
07442:-00148:-00031:+00255:002145.7856:07442
07443:-00198:+00242:+00116:002145.7856:07443
07444:-00073:+00193:+00145:002145.7856:07444
07445:+00196:+00222:+00248:002145.7856:07445
07446:+00277:+00049:+00300:002145.7856:07446
07447:-00077:-00070:-00017:002145.7856:07447
07448:-00232:+00315:-00145:002145.7856:07448
07449:-00208:-00083:+00070:002145.7856:07449
07450:+00105:-00140:+00000:002145.7856:07450
07451:+00167:+00125:-00054:002136.0407:07451
07452:+00138:-00109:+00241:002136.0407:07452
07453:-00175:+00022:-00151:002136.0407:07453
07454:-00179:+00212:-00092:002136.0407:07454
07455:-00093:+00066:+00094:002136.0407:07455
07456:+00144:+00155:+00097:002136.0407:07456
07457:+00277:+00118:+00076:002136.0407:07457
07458:+00069:+00107:+00022:002136.0407:07458
07459:-00101:+00232:-00010:002136.0407:07459
07460:-00264:+00070:-00264:002141.5300:07460
07461:-00099:+00144:-00099:002141.5300:07461
07462:+00009:+00087:-00051:002141.5300:07462
07463:+00131:-00083:-00089:002141.5300:07463
07464:-00108:+00021:-00242:002141.5300:07464
07465:-00269:+00078:-00116:002141.5300:07465
07466:-00250:+00154:+00063:002141.5300:07466
07467:+00062:-00061:-00052:002141.5300:07467
07468:+00179:+00068:-00116:002141.5300:07468
07469:-00075:+00137:-00121:002141.5300:07469
07470:-00229:+00080:+00084:002138.4411:07470
07471:-00198:+00072:-00265:002138.4411:07471
07472:+00062:-00002:+00095:002138.4411:07472
07473:+00089:+00028:+00018:002138.4411:07473
07474:+00130:+00068:-00022:002138.4411:07474
07475:-00185:-00072:+00078:002138.4411:07475
07476:-00161:+00077:+00030:002138.4411:07476
07477:-00153:+00119:+00072:002138.4411:07477
07478:-00093:+00017:+00129:002138.4411:07478
07479:+00177:+00102:+00046:002132.4362:07479
07480:-00098:+00041:-00207:002132.4362:07480
07481:-00436:-00117:+00073:002132.4362:07481
07482:-00297:-00062:+00016:002132.4362:07482
07483:+00020:+00012:-00069:002132.4362:07483
07484:+00016:+00176:+00238:002132.4362:07484
07485:-00031:+00040:+00131:002132.4362:07485
07486:-00143:+00080:+00165:002132.4362:07486
07487:-00199:+00225:-00083:002132.4362:07487
07488:-00081:+00131:-00045:002134.1535:07488
07489:-00018:+00160:+00269:002134.1535:07489
07490:+00077:-00002:-00103:002134.1535:07490
07491:-00028:+00179:-00246:002134.1535:07491
07492:-00199:-00065:+00000:002134.1535:07492
07493:-00213:-00086:-00084:002134.1535:07493
07494:-00029:+00030:-00180:002134.1535:07494
07495:+00067:-00009:+00345:002134.1535:07495
07496:+00128:+00012:+00016:002134.1535:07496
07497:+00213:-00161:-00029:002134.1535:07497
07498:-00165:+00146:-00017:002127.3798:07498
07499:-00169:+00053:+00236:002127.3798:07499
07500:-00094:+00050:+00134:002127.3798:07500
07501:+00231:+00196:-00270:002127.3798:07501
07502:+00290:+00196:+00234:002127.3798:07502
07503:+00012:-00225:-00154:002127.3798:07503
07504:-00220:+00117:-00388:002127.3798:07504
07505:-00194:+00064:-00148:002127.3798:07505
07506:-00063:-00226:+00020:002127.3798:07506
07507:+00050:-00084:-00002:002121.4736:07507
07508:+00236:-00110:-00343:002121.4736:07508
07509:-00099:+00043:-00009:002121.4736:07509
07510:-00235:-00312:+00356:002121.4736:07510
07511:-00075:+00223:-00289:002121.4736:07511
07512:+00268:+00141:+00280:002121.4736:07512
07513:+00199:-00064:+00322:002121.4736:07513
07514:+00158:+00103:-00157:002121.4736:07514
07515:-00205:+00159:+00034:002121.4736:07515
07516:-00230:+00095:+00166:002121.4736:07516
07517:+00059:+00141:-00003:002123.1333:07517
07518:+00387:+00003:-00063:002123.1333:07518
07519:+00259:+00038:+00123:002123.1333:07519
07520:-00156:-00065:+00060:002123.1333:07520
07521:-00179:+00078:-00166:002123.1333:07521
07522:-00055:+00174:+00160:002123.1333:07522
07523:+00129:+00044:+00082:002123.1333:07523
07524:+00231:+00077:+00023:002123.1333:07524
07525:+00066:+00068:+00194:002123.1333:07525
07526:-00184:+00102:+00009:002116.4133:07526
07527:-00116:+00201:+00051:002116.4133:07527
07528:+00025:+00106:+00085:002116.4133:07528
07529:+00199:+00070:+00180:002116.4133:07529
07530:+00204:+00036:+00129:002116.4133:07530
07531:+00047:+00102:-00067:002116.4133:07531
07532:-00219:+00069:+00045:002116.4133:07532
07533:-00178:+00125:-00055:002116.4133:07533
07534:+00012:+00049:-00012:002116.4133:07534
07535:+00144:+00140:+00043:002116.4133:07535
07536:+00225:+00060:+00039:002110.6440:07536
07537:-00098:+00023:+00051:002110.6440:07537
07538:-00256:+00054:-00129:002110.6440:07538
07539:-00234:+00052:-00200:002110.6440:07539
07540:+00065:+00039:+00199:002110.6440:07540
07541:+00176:+00079:+00032:002110.6440:07541
07542:+00218:-00001:+00011:002110.6440:07542
07543:+00079:+00121:-00194:002110.6440:07543
07544:-00274:-00038:-00076:002110.6440:07544
07545:-00106:+00048:+00097:002126.7849:07545
07546:+00079:-00016:-00102:002126.7849:07546
07547:+00247:+00066:+00107:002126.7849:07547
07548:+00033:-00091:-00075:002126.7849:07548
07549:-00189:-00061:-00316:002126.7849:07549
07550:-00219:-00040:-00207:002126.7849:07550
07551:-00055:-00093:-00169:002126.7849:07551
07552:+00105:-00021:-00195:002126.7849:07552
07553:+00187:-00037:-00071:002126.7849:07553
07554:+00077:+00097:-00174:002134.6782:07554
07555:-00264:-00223:-00311:002134.6782:07555
07556:-00325:-00202:-00634:002134.6782:07556
07557:-00199:-00067:-00412:002134.6782:07557
07558:+00293:-00108:-00193:002134.6782:07558
07559:+00132:-00273:-00447:002134.6782:07559
07560:-00130:-00002:-00273:002134.6782:07560
07561:-00435:-00164:-00269:002134.6782:07561
07562:-00249:+00008:-00301:002134.6782:07562
07563:+00218:+00053:-00246:002134.6782:07563
07564:+00191:+00128:-00190:002136.0869:07564
07565:+00164:-00087:-00022:002136.0869:07565
07566:-00024:+00277:-00560:002136.0869:07566
07567:-00275:+00045:-00062:002136.0869:07567
07568:-00221:+00100:+00027:002136.0869:07568
07569:+00295:+00026:-00018:002136.0869:07569
07570:+00063:+00039:+00014:002136.0869:07570
07571:-00243:-00021:+00076:002136.0869:07571
07572:-00384:-00044:-00086:002136.0869:07572
07573:-00300:-00050:+00164:002149.0920:07573
07574:-00016:+00082:+00153:002149.0920:07574
07575:+00220:+00204:+00361:002149.0920:07575
07576:+00253:-00022:+00109:002149.0920:07576
07577:-00229:-00025:-00186:002149.0920:07577
07578:-00413:+00116:+00102:002149.0920:07578
07579:-00227:+00222:-00008:002149.0920:07579
07580:+00227:+00169:+00143:002149.0920:07580
07581:+00272:+00095:+00202:002149.0920:07581
07582:-00042:+00023:+00143:002153.3488:07582
07583:-00105:-00009:+00309:002153.3488:07583
07584:-00134:+00079:-00077:002153.3488:07584
07585:+00007:+00123:+00042:002153.3488:07585
07586:+00088:-00103:+00152:002153.3488:07586
07587:+00167:-00047:+00020:002153.3488:07587
07588:+00076:-00061:+00188:002153.3488:07588
07589:-00097:+00086:-00072:002153.3488:07589
07590:-00091:+00079:+00036:002153.3488:07590
07591:+00093:-00030:+00075:002153.3488:07591
07592:+00216:+00145:+00026:002139.8261:07592
07593:+00177:+00098:+00156:002139.8261:07593
07594:-00141:+00181:+00051:002139.8261:07594
07595:-00146:+00179:+00145:002139.8261:07595
07596:+00072:+00179:+00075:002139.8261:07596
07597:+00255:+00200:+00088:002139.8261:07597
07598:+00305:-00014:+00159:002139.8261:07598
07599:+00126:+00136:-00265:002139.8261:07599
07600:-00013:+00115:+00017:002139.8261:07600
07601:-00121:+00062:-00038:002141.5844:07601
07602:+00176:+00102:-00102:002141.5844:07602
07603:+00373:+00231:+00045:002141.5844:07603
07604:+00299:+00099:-00148:002141.5844:07604
07605:-00099:+00159:+00102:002141.5844:07605
07606:-00132:+00144:-00065:002141.5844:07606
07607:+00077:+00183:-00200:002141.5844:07607
07608:+00281:+00288:+00220:002141.5844:07608
07609:+00243:-00084:-00023:002141.5844:07609
07610:+00140:+00095:-00410:002134.7541:07610
07611:-00055:+00157:-00176:002134.7541:07611
07612:-00064:-00262:-00145:002134.7541:07612
07613:+00093:-00320:-00348:002134.7541:07613
07614:+00153:+00026:-00384:002134.7541:07614
07615:+00123:-00127:+00243:002134.7541:07615
07616:-00087:-00326:-00032:002134.7541:07616
07617:-00013:+00240:+00295:002134.7541:07617
07618:-00115:+00103:+00412:002134.7541:07618
07619:+00200:+00002:+00230:002134.7541:07619
07620:+00346:+00181:+00171:002121.4948:07620
07621:+00066:+00239:+00112:002121.4948:07621
07622:-00075:-00052:+00320:002121.4948:07622
07623:-00254:-00122:-00048:002121.4948:07623
07624:+00036:+00051:-00148:002121.4948:07624
07625:+00187:-00067:+00332:002121.4948:07625
07626:+00130:-00082:+00092:002121.4948:07626
07627:+00093:-00045:-00033:002121.4948:07627
07628:-00242:+00013:+00102:002121.4948:07628
07629:-00173:+00155:+00166:002126.7282:07629
07630:-00076:+00146:+00189:002126.7282:07630
07631:+00178:+00155:-00061:002126.7282:07631
07632:+00105:+00194:+00057:002126.7282:07632
07633:-00129:-00041:+00093:002126.7282:07633
07634:-00161:+00058:-00223:002126.7282:07634
07635:-00013:+00189:-00184:002126.7282:07635
07636:-00029:-00050:+00101:002126.7282:07636
07637:+00081:-00126:-00021:002126.7282:07637
07638:+00150:+00081:-00322:002126.7282:07638
07639:-00099:-00003:+00145:002116.2641:07639
07640:-00260:+00153:-00025:002116.2641:07640
07641:-00122:+00167:+00108:002116.2641:07641
07642:+00127:+00164:-00099:002116.2641:07642
07643:+00113:+00225:-00090:002116.2641:07643
07644:-00143:-00059:-00215:002116.2641:07644
07645:-00209:+00191:-00241:002116.2641:07645
07646:-00337:+00032:+00074:002116.2641:07646
07647:-00146:+00036:+00000:002116.2641:07647
07648:+00068:+00012:-00164:002117.8381:07648
07649:+00091:-00087:-00196:002117.8381:07649
07650:-00232:-00054:-00046:002117.8381:07650
07651:-00309:-00194:+00070:002117.8381:07651
07652:-00090:+00176:-00202:002117.8381:07652
07653:+00067:+00062:+00261:002117.8381:07653
07654:+00031:+00015:+00255:002117.8381:07654
07655:+00028:+00159:-00227:002117.8381:07655
07656:-00065:+00171:+00093:002117.8381:07656
07657:-00187:+00022:+00247:002117.8381:07657
07658:-00002:+00072:-00117:002112.1196:07658
07659:+00085:+00246:+00012:002112.1196:07659
07660:+00024:-00068:+00053:002112.1196:07660
07661:-00205:-00051:-00204:002112.1196:07661
07662:-00147:+00155:-00130:002112.1196:07662
07663:-00136:-00060:+00086:002112.1196:07663
07664:+00003:-00082:-00021:002112.1196:07664
07665:+00006:-00073:-00094:002112.1196:07665
07666:+00007:+00192:+00150:002112.1196:07666
07667:-00153:-00006:+00109:002109.1730:07667
07668:-00122:+00171:-00055:002109.1730:07668
07669:-00106:+00303:+00114:002109.1730:07669
07670:+00153:+00188:+00270:002109.1730:07670
07671:+00078:-00130:+00177:002109.1730:07671
07672:-00083:-00072:-00414:002109.1730:07672
07673:-00071:+00296:-00242:002109.1730:07673
07674:-00107:-00186:+00029:002109.1730:07674
07675:-00050:-00159:-00235:002109.1730:07675
07676:+00065:+00028:-00238:002109.1730:07676
07677:+00111:-00048:+00268:002099.8254:07677
07678:-00047:-00055:-00083:002099.8254:07678
07679:+00031:+00298:-00224:002099.8254:07679
07680:-00121:+00193:+00144:002099.8254:07680
07681:-00134:-00195:+00347:002099.8254:07681
07682:+00119:+00040:+00229:002099.8254:07682
07683:+00135:+00390:-00108:002099.8254:07683
07684:+00138:-00082:+00412:002099.8254:07684
07685:-00121:-00143:-00249:002099.8254:07685
07686:-00222:+00062:-00174:002097.8149:07686
07687:-00082:-00212:+00087:002097.8149:07687
07688:+00223:-00147:-00368:002097.8149:07688
07689:-00027:-00024:-00119:002097.8149:07689
07690:-00170:+00076:-00391:002097.8149:07690
07691:-00191:-00077:+00116:002097.8149:07691
07692:+00076:-00132:+00040:002097.8149:07692
07693:+00147:+00251:+00169:002097.8149:07693
07694:+00241:+00191:+00405:002097.8149:07694
07695:+00146:+00068:+00353:002097.8149:07695
07696:-00073:+00125:-00284:002091.3249:07696
07697:-00079:+00416:+00042:002091.3249:07697
07698:-00008:+00016:+00301:002091.3249:07698
07699:+00257:-00051:-00060:002091.3249:07699
07700:+00151:+00323:-00073:002091.3249:07700
07701:-00155:-00086:-00078:002091.3249:07701
07702:-00258:+00112:-00096:002091.3249:07702
07703:-00177:+00083:-00268:002091.3249:07703
07704:+00104:+00044:+00133:002091.3249:07704
07705:+00123:-00021:+00107:002082.1372:07705
07706:+00156:+00070:-00248:002082.1372:07706
07707:-00217:+00028:+00102:002082.1372:07707
07708:-00172:-00055:+00028:002082.1372:07708
07709:+00008:+00135:-00099:002082.1372:07709
07710:+00184:+00094:+00175:002082.1372:07710
07711:+00143:+00123:+00033:002082.1372:07711
07712:+00093:+00127:-00239:002082.1372:07712
07713:-00149:+00044:+00012:002082.1372:07713
07714:-00231:+00158:+00007:002082.1372:07714
07715:+00041:+00050:-00048:002094.0549:07715
07716:+00067:+00116:-00089:002094.0549:07716
07717:+00086:-00063:-00073:002094.0549:07717
07718:-00116:-00080:-00068:002094.0549:07718
07719:-00096:+00086:-00088:002094.0549:07719
07720:-00169:-00060:+00173:002094.0549:07720
07721:-00139:+00098:-00095:002094.0549:07721
07722:-00056:-00141:+00115:002094.0549:07722
07723:+00228:+00032:+00110:002094.0549:07723
07724:-00079:+00170:+00060:002098.2592:07724
07725:-00253:-00110:+00115:002098.2592:07725
07726:-00176:+00267:-00170:002098.2592:07726
07727:+00052:-00021:+00325:002098.2592:07727
07728:+00065:-00114:+00049:002098.2592:07728
07729:+00197:+00193:-00299:002098.2592:07729
07730:-00164:-00175:+00041:002098.2592:07730
07731:-00218:+00076:-00008:002098.2592:07731
07732:-00094:+00006:+00108:002098.2592:07732
07733:+00018:-00112:+00041:002098.2592:07733
07734:+00173:+00158:+00016:002106.9194:07734
07735:+00008:+00059:+00072:002106.9194:07735
07736:-00098:+00019:-00135:002106.9194:07736
07737:-00200:+00158:-00096:002106.9194:07737
07738:-00052:+00010:+00165:002106.9194:07738
07739:+00053:-00065:+00042:002106.9194:07739
07740:+00258:+00104:-00207:002106.9194:07740
07741:+00188:-00006:-00094:002106.9194:07741
07742:-00184:-00023:-00216:002106.9194:07742
07743:-00212:+00047:-00254:002122.9501:07743
07744:-00178:+00037:-00037:002122.9501:07744
07745:+00105:-00132:-00034:002122.9501:07745
07746:+00081:-00054:-00436:002122.9501:07746
07747:-00074:-00020:-00129:002122.9501:07747
07748:-00168:-00115:-00341:002122.9501:07748
07749:-00122:+00028:-00434:002122.9501:07749
07750:+00053:+00079:-00067:002122.9501:07750
07751:+00248:-00066:-00218:002122.9501:07751
07752:+00160:-00065:-00246:002122.9501:07752
07753:-00113:-00101:-00173:002130.9172:07753
07754:-00161:+00034:-00566:002130.9172:07754
07755:+00008:-00046:-00169:002130.9172:07755
07756:+00006:-00153:-00282:002130.9172:07756
07757:+00131:+00093:-00297:002130.9172:07757
07758:+00062:-00115:-00037:002130.9172:07758
07759:-00072:+00046:-00231:002130.9172:07759
07760:-00189:-00134:-00333:002130.9172:07760
07761:-00216:+00009:-00166:002130.9172:07761
07762:+00090:+00050:-00070:002128.6933:07762
07763:+00080:+00072:+00108:002128.6933:07763
07764:-00125:-00019:+00133:002128.6933:07764
07765:-00061:+00119:+00037:002128.6933:07765
07766:-00026:+00016:+00014:002128.6933:07766
07767:+00043:+00004:+00141:002128.6933:07767
07768:+00108:-00067:-00041:002128.6933:07768
07769:+00008:+00029:+00128:002128.6933:07769
07770:-00031:+00052:+00254:002128.6933:07770
07771:+00005:+00150:+00152:002141.5104:07771
07772:+00125:+00161:+00227:002141.5104:07772
07773:+00233:+00136:+00233:002141.5104:07773
07774:+00277:+00093:+00237:002141.5104:07774
07775:-00098:+00355:+00199:002141.5104:07775
07776:-00249:+00078:+00215:002141.5104:07776
07777:-00163:+00066:+00027:002141.5104:07777
07778:+00183:+00205:+00044:002141.5104:07778
07779:+00201:-00033:+00238:002141.5104:07779
07780:-00038:+00051:+00177:002141.5104:07780
07781:-00233:-00015:+00187:002138.3920:07781
07782:-00106:+00028:+00046:002138.3920:07782
07783:+00037:+00252:+00111:002138.3920:07783
07784:+00086:+00083:+00247:002138.3920:07784
07785:+00168:+00235:+00084:002138.3920:07785
07786:+00088:-00033:+00233:002138.3920:07786
07787:+00009:+00130:+00042:002138.3920:07787
07788:+00013:+00100:-00151:002138.3920:07788
07789:+00163:+00111:+00052:002138.3920:07789
07790:+00223:+00104:-00096:002128.7231:07790
07791:+00311:+00054:+00033:002128.7231:07791
07792:+00015:+00078:-00069:002128.7231:07792
07793:-00081:+00119:-00050:002128.7231:07793
07794:+00014:+00184:+00013:002128.7231:07794
07795:+00244:-00063:-00103:002128.7231:07795
07796:+00355:+00236:-00029:002128.7231:07796
07797:-00100:+00107:-00032:002128.7231:07797
07798:-00166:+00202:-00030:002128.7231:07798
07799:-00056:+00017:-00561:002134.0229:07799
07800:+00087:+00124:-00403:002134.0229:07800
07801:+00000:-00305:-00090:002134.0229:07801
07802:+00264:-00319:-00271:002134.0229:07802
07803:+00155:-00031:-00410:002134.0229:07803
07804:-00107:+00077:+00134:002134.0229:07804
07805:-00148:-00141:+00008:002134.0229:07805
07806:+00083:-00158:-00078:002134.0229:07806
07807:+00356:+00067:+00088:002134.0229:07807
07808:+00042:+00101:+00144:002134.0229:07808
07809:-00011:-00066:+00037:002138.2858:07809
07810:-00096:+00046:-00158:002138.2858:07810
07811:+00041:+00110:+00068:002138.2858:07811
07812:+00066:-00133:+00135:002138.2858:07812
07813:+00250:+00003:-00103:002138.2858:07813
07814:+00037:+00045:+00015:002138.2858:07814
07815:-00215:-00073:+00027:002138.2858:07815
07816:-00337:-00096:-00031:002138.2858:07816
07817:-00183:+00021:+00035:002138.2858:07817
07818:+00193:+00048:+00300:002132.2717:07818
07819:+00084:+00025:+00215:002132.2717:07819
07820:-00038:+00249:+00039:002132.2717:07820
07821:-00249:+00149:+00264:002132.2717:07821
07822:-00168:+00279:+00205:002132.2717:07822
07823:-00008:+00171:+00220:002132.2717:07823
07824:+00026:+00163:+00176:002132.2717:07824
07825:+00132:+00203:+00078:002132.2717:07825
07826:-00109:-00012:+00089:002132.2717:07826
07827:-00317:+00103:-00117:002132.2717:07827
07828:-00243:+00107:+00169:002141.3872:07828
07829:+00059:+00143:+00174:002141.3872:07829
07830:+00111:+00040:+00106:002141.3872:07830
07831:+00056:+00149:+00016:002141.3872:07831
07832:-00197:+00165:+00062:002141.3872:07832
07833:-00262:+00097:+00010:002141.3872:07833
07834:-00143:+00134:+00001:002141.3872:07834
07835:+00046:+00004:-00057:002141.3872:07835
07836:+00170:+00118:-00161:002141.3872:07836
07837:-00168:-00052:-00013:002145.9418:07837
07838:-00354:+00018:-00353:002145.9418:07838
07839:-00241:+00119:-00095:002145.9418:07839
07840:+00151:+00181:-00054:002145.9418:07840
07841:+00264:+00032:+00099:002145.9418:07841
07842:+00020:+00075:-00407:002145.9418:07842
07843:-00209:+00107:-00149:002145.9418:07843
07844:-00276:+00030:+00125:002145.9418:07844
07845:+00062:-00251:+00020:002145.9418:07845
07846:+00126:-00056:-00273:002136.2165:07846
07847:+00117:-00042:-00236:002136.2165:07847
07848:-00299:-00069:-00256:002136.2165:07848
07849:-00101:+00022:-00284:002136.2165:07849
07850:-00087:+00127:+00093:002136.2165:07850
07851:+00098:+00080:+00055:002136.2165:07851
07852:+00028:-00052:+00037:002136.2165:07852
07853:+00015:+00088:-00062:002136.2165:07853
07854:-00116:+00130:-00055:002136.2165:07854
07855:-00073:+00100:+00167:002136.2165:07855
07856:-00121:-00043:+00126:002141.6992:07856
07857:+00078:+00028:-00247:002141.6992:07857
07858:+00174:-00038:+00110:002141.6992:07858
07859:-00034:+00028:+00114:002141.6992:07859
07860:-00173:+00069:-00111:002141.6992:07860
07861:-00152:+00122:+00186:002141.6992:07861
07862:+00130:+00069:+00228:002141.6992:07862
07863:+00152:-00015:+00218:002141.6992:07863
07864:+00063:+00182:+00313:002141.6992:07864
07865:-00238:+00133:+00027:002142.1931:07865
07866:-00121:+00104:+00199:002142.1931:07866
07867:-00080:+00078:+00086:002142.1931:07867
07868:+00084:+00164:+00042:002142.1931:07868
07869:+00140:+00109:+00117:002142.1931:07869
07870:+00028:-00013:-00016:002142.1931:07870
07871:-00191:+00151:-00073:002142.1931:07871
07872:-00229:-00002:+00154:002142.1931:07872
07873:+00005:+00004:-00013:002142.1931:07873
07874:+00136:+00043:+00052:002128.8708:07874
07875:+00210:+00076:+00223:002128.8708:07875
07876:-00065:+00045:-00002:002128.8708:07876
07877:-00188:+00055:+00049:002128.8708:07877
07878:-00200:+00118:-00063:002128.8708:07878
07879:+00224:+00155:+00230:002128.8708:07879
07880:+00347:+00102:-00015:002128.8708:07880
07881:+00143:+00139:-00173:002128.8708:07881
07882:-00136:+00028:+00028:002128.8708:07882
07883:-00273:+00077:-00131:002128.8708:07883
07884:+00047:+00010:-00074:002130.5605:07884
07885:+00261:+00066:-00161:002130.5605:07885
07886:+00257:+00050:+00006:002130.5605:07886
07887:-00056:-00048:-00041:002130.5605:07887
07888:-00176:+00011:-00091:002130.5605:07888
07889:-00109:+00124:-00017:002130.5605:07889
07890:-00015:+00013:+00086:002130.5605:07890
07891:+00255:+00026:-00223:002130.5605:07891
07892:+00180:+00012:-00036:002130.5605:07892
07893:-00099:-00106:-00287:002131.0769:07893
07894:-00205:-00082:-00224:002131.0769:07894
07895:+00008:+00011:-00001:002131.0769:07895
07896:+00145:+00148:-00235:002131.0769:07896
07897:+00140:-00060:+00231:002131.0769:07897
07898:-00116:+00062:+00076:002131.0769:07898
07899:-00207:+00072:-00022:002131.0769:07899
07900:-00226:+00056:-00022:002131.0769:07900
07901:-00059:+00109:+00244:002131.0769:07901
07902:+00151:-00015:-00153:002131.0769:07902
07903:+00277:+00142:-00003:002121.4204:07903
07904:-00016:-00034:+00192:002121.4204:07904
07905:-00279:-00039:-00090:002121.4204:07905
07906:-00142:+00151:-00049:002121.4204:07906
07907:-00041:-00020:+00221:002121.4204:07907
07908:+00202:+00111:-00111:002121.4204:07908
07909:+00231:-00042:+00027:002121.4204:07909
07910:-00133:+00130:+00158:002121.4204:07910
07911:-00231:+00023:+00144:002121.4204:07911
07912:-00203:+00068:+00182:002137.8105:07912
07913:+00039:+00191:+00096:002137.8105:07913
07914:+00256:+00133:+00293:002137.8105:07914
07915:+00191:+00024:+00014:002137.8105:07915
07916:-00146:+00059:-00146:002137.8105:07916
07917:-00246:+00069:-00147:002137.8105:07917
07918:-00260:-00081:-00287:002137.8105:07918
07919:+00106:-00108:-00347:002137.8105:07919
07920:+00233:-00091:-00256:002137.8105:07920
07921:-00016:+00065:-00199:002145.9362:07921
07922:-00344:-00171:-00278:002145.9362:07922
07923:-00342:-00112:-00520:002145.9362:07923
07924:-00032:+00031:-00414:002145.9362:07924
07925:+00351:-00047:-00157:002145.9362:07925
07926:+00349:-00112:-00469:002145.9362:07926
07927:-00213:-00055:-00708:002145.9362:07927
07928:-00393:-00060:-00416:002145.9362:07928
07929:-00092:+00002:-00403:002145.9362:07929
07930:+00442:-00182:-00654:002145.9362:07930
07931:+00439:-00134:-00270:002139.9619:07931
07932:+00062:-00121:-00304:002139.9619:07932
07933:-00207:-00016:-00342:002139.9619:07933
07934:-00345:+00106:-00163:002139.9619:07934
07935:+00012:+00093:-00121:002139.9619:07935
07936:+00320:+00082:+00069:002139.9619:07936
07937:+00126:-00100:+00003:002139.9619:07937
07938:-00153:+00106:-00058:002139.9619:07938
07939:-00279:+00084:+00097:002139.9619:07939
07940:-00463:+00035:+00041:002149.2133:07940
07941:-00058:-00069:+00080:002149.2133:07941
07942:+00121:+00050:+00094:002149.2133:07942
07943:-00048:-00025:+00244:002149.2133:07943
07944:-00301:+00074:+00233:002149.2133:07944
07945:-00300:+00169:+00257:002149.2133:07945
07946:+00102:+00259:+00387:002149.2133:07946
07947:+00231:+00104:+00385:002149.2133:07947
07948:+00187:+00221:+00285:002149.2133:07948
07949:-00082:+00103:+00370:002149.8386:07949
07950:+00011:+00234:+00139:002149.8386:07950
07951:-00022:+00067:+00232:002149.8386:07951
07952:+00090:-00018:+00073:002149.8386:07952
07953:+00134:-00032:+00163:002149.8386:07953
07954:+00235:+00072:+00184:002149.8386:07954
07955:-00106:-00003:+00079:002149.8386:07955
07956:-00251:+00069:-00043:002149.8386:07956
07957:-00034:+00079:-00037:002149.8386:07957
07958:+00069:+00151:-00067:002149.8386:07958
07959:+00185:+00053:-00008:002132.6250:07959
07960:-00052:+00063:-00166:002132.6250:07960
07961:-00150:+00134:-00125:002132.6250:07961
07962:-00173:+00081:+00035:002132.6250:07962
07963:-00003:-00012:-00115:002132.6250:07963
07964:+00117:+00131:+00020:002132.6250:07964
07965:+00241:+00066:+00051:002132.6250:07965
07966:+00322:+00115:-00082:002132.6250:07966
07967:-00010:+00202:-00061:002132.6250:07967
07968:-00082:+00208:-00225:002138.0454:07968
07969:+00010:+00008:-00004:002138.0454:07969
07970:+00315:+00259:-00213:002138.0454:07970
07971:+00374:+00131:-00296:002138.0454:07971
07972:+00094:-00062:-00225:002138.0454:07972
07973:-00172:-00072:-00221:002138.0454:07973
07974:+00043:-00019:-00340:002138.0454:07974
07975:+00231:+00048:+00226:002138.0454:07975
07976:+00113:-00189:+00107:002138.0454:07976
07977:+00042:-00343:-00234:002123.8784:07977
07978:+00140:+00138:+00026:002123.8784:07978
07979:+00039:+00264:-00024:002123.8784:07979
07980:-00165:-00130:+00424:002123.8784:07980
07981:+00026:-00111:-00191:002123.8784:07981
07982:+00338:+00111:-00010:002123.8784:07982
07983:+00187:-00148:-00126:002123.8784:07983
07984:-00114:+00108:-00362:002123.8784:07984
07985:-00269:+00056:-00045:002123.8784:07985
07986:-00002:-00093:+00298:002123.8784:07986
07987:+00219:-00059:+00250:002118.0429:07987
07988:+00253:+00231:+00102:002118.0429:07988
07989:-00144:+00171:+00339:002118.0429:07989
07990:-00290:+00074:+00278:002118.0429:07990
07991:-00101:+00125:+00122:002118.0429:07991
07992:+00156:+00235:+00338:002118.0429:07992
07993:+00064:+00236:+00281:002118.0429:07993
07994:+00058:+00088:-00006:002118.0429:07994
07995:-00231:+00131:+00057:002118.0429:07995
07996:-00405:+00170:+00169:002119.6655:07996
07997:+00032:+00092:+00313:002119.6655:07997
07998:+00252:+00128:-00048:002119.6655:07998
07999:+00244:+00186:-00055:002119.6655:07999
08000:-00324:-00078:+00301:002119.6655:08000
08001:-00231:+00062:-00037:002119.6655:08001
08002:-00054:+00217:+00080:002119.6655:08002
08003:+00110:+00062:+00118:002119.6655:08003
08004:+00100:-00004:-00033:002119.6655:08004
08005:+00090:-00001:-00179:002119.6655:08005
08006:-00220:+00023:-00224:002120.1875:08006
08007:-00266:+00032:-00340:002120.1875:08007
08008:+00001:+00027:-00435:002120.1875:08008
08009:+00205:+00090:-00238:002120.1875:08009
08010:+00229:+00047:-00064:002120.1875:08010
08011:-00005:-00167:-00275:002120.1875:08011
08012:-00180:-00022:-00354:002120.1875:08012
08013:-00268:-00149:-00105:002120.1875:08013
08014:-00001:-00055:-00079:002120.1875:08014
08015:+00293:+00101:-00191:002100.0085:08015
08016:+00270:+00038:-00089:002100.0085:08016
08017:-00272:+00026:-00159:002100.0085:08017
08018:-00221:-00107:+00036:002100.0085:08018
08019:-00090:+00310:-00168:002100.0085:08019
08020:+00146:+00103:+00165:002100.0085:08020
08021:+00092:+00139:-00051:002100.0085:08021
08022:+00022:-00010:-00077:002100.0085:08022
08023:-00105:+00116:+00019:002100.0085:08023
08024:-00166:-00024:+00230:002100.0085:08024
08025:-00037:-00048:+00201:002105.0021:08025
08026:+00209:+00175:+00092:002105.0021:08026
08027:+00038:+00175:+00417:002105.0021:08027
08028:-00222:-00054:+00289:002105.0021:08028
08029:-00100:+00395:+00172:002105.0021:08029
08030:-00075:+00124:+00422:002105.0021:08030
08031:+00026:+00069:+00327:002105.0021:08031
08032:+00130:+00197:+00076:002105.0021:08032
08033:-00005:+00291:+00008:002105.0021:08033
08034:-00051:-00111:+00242:002105.6416:08034
08035:-00174:-00079:-00113:002105.6416:08035
08036:-00107:+00072:-00293:002105.6416:08036
08037:-00033:+00029:+00325:002105.6416:08037
08038:+00118:-00265:+00159:002105.6416:08038
08039:-00040:-00077:-00372:002105.6416:08039
08040:-00189:+00165:+00283:002105.6416:08040
08041:-00232:-00087:+00063:002105.6416:08041
08042:-00090:-00152:+00056:002105.6416:08042
08043:+00172:+00146:+00321:002105.6416:08043
08044:+00129:+00353:-00142:002089.3164:08044
08045:+00007:-00045:+00357:002089.3164:08045
08046:-00146:+00184:-00128:002089.3164:08046
08047:+00001:+00129:-00117:002089.3164:08047
08048:-00010:+00017:-00156:002089.3164:08048
08049:+00040:+00094:-00261:002089.3164:08049
08050:-00008:+00246:-00078:002089.3164:08050
08051:+00054:-00096:-00247:002089.3164:08051
08052:-00026:-00072:-00167:002089.3164:08052
08053:-00132:+00154:-00299:002090.6972:08053
08054:-00049:-00092:+00116:002090.6972:08054
08055:+00147:-00087:-00087:002090.6972:08055
08056:+00276:+00133:-00016:002090.6972:08056
08057:-00147:-00023:+00107:002090.6972:08057
08058:-00157:+00014:-00076:002090.6972:08058
08059:-00070:+00142:-00092:002090.6972:08059
08060:+00152:+00153:+00237:002090.6972:08060
08061:+00103:+00099:+00017:002090.6972:08061
08062:-00006:-00020:-00271:002090.6972:08062
08063:-00155:+00158:-00026:002087.7929:08063
08064:-00185:-00106:+00018:002087.7929:08064
08065:-00032:-00024:-00072:002087.7929:08065
08066:+00118:-00038:-00047:002087.7929:08066
08067:+00116:-00002:+00123:002087.7929:08067
08068:-00099:-00126:+00221:002087.7929:08068
08069:-00182:+00069:+00155:002087.7929:08069
08070:-00079:+00099:+00113:002087.7929:08070
08071:+00049:+00139:+00172:002087.7929:08071
08072:+00145:+00229:+00237:002078.8093:08072
08073:+00162:+00065:+00233:002078.8093:08073
08074:-00265:+00155:+00101:002078.8093:08074
08075:-00264:-00067:+00180:002078.8093:08075
08076:-00130:+00307:-00171:002078.8093:08076
08077:-00004:+00104:+00301:002078.8093:08077
08078:+00080:+00029:+00015:002078.8093:08078
08079:+00036:+00224:-00227:002078.8093:08079
08080:-00171:+00095:+00279:002078.8093:08080
08081:-00204:-00019:-00049:002078.8093:08081
08082:-00016:+00097:+00018:002087.1787:08082
08083:+00129:+00125:-00021:002087.1787:08083
08084:+00111:-00096:+00031:002087.1787:08084
08085:-00061:+00083:-00227:002087.1787:08085
08086:-00226:+00082:+00056:002087.1787:08086
08087:-00145:+00323:-00038:002087.1787:08087
08088:-00038:-00076:+00147:002087.1787:08088
08089:+00066:+00168:-00130:002087.1787:08089
08090:+00217:+00118:-00071:002087.1787:08090
08091:+00146:-00063:-00015:002087.1787:08091
08092:-00222:-00098:-00221:002102.0820:08092
08093:-00110:+00113:-00271:002102.0820:08093
08094:-00039:+00061:+00035:002102.0820:08094
08095:+00135:-00188:-00190:002102.0820:08095
08096:+00168:+00163:-00304:002102.0820:08096
08097:-00089:+00001:+00007:002102.0820:08097
08098:-00182:-00008:-00009:002102.0820:08098
08099:-00162:+00208:-00091:002102.0820:08099
08100:-00038:-00041:+00186:002102.0820:08100
08101:+00188:+00138:-00016:002100.0166:08101
08102:+00232:+00017:+00039:002100.0166:08102
08103:-00191:+00027:+00148:002100.0166:08103
08104:-00264:+00127:+00012:002100.0166:08104
08105:-00105:-00059:-00046:002100.0166:08105
08106:+00144:+00101:-00031:002100.0166:08106
08107:+00167:+00043:+00111:002100.0166:08107
08108:+00082:+00004:-00031:002100.0166:08108
08109:-00282:-00072:-00100:002100.0166:08109
08110:-00302:+00085:-00179:002100.0166:08110
08111:-00128:-00017:+00079:002115.9099:08111
08112:+00166:-00058:-00023:002115.9099:08112
08113:+00209:+00038:-00098:002115.9099:08113
08114:-00027:+00019:-00082:002115.9099:08114
08115:-00223:-00157:-00134:002115.9099:08115
08116:-00150:+00031:-00372:002115.9099:08116
08117:+00139:+00038:-00039:002115.9099:08117
08118:+00260:-00128:-00155:002115.9099:08118
08119:+00167:-00169:-00352:002115.9099:08119
08120:-00048:+00100:-00277:002127.4958:08120
08121:-00138:-00069:-00433:002127.4958:08121
08122:-00081:+00001:-00498:002127.4958:08122
08123:+00230:-00078:-00158:002127.4958:08123
08124:+00351:-00028:-00180:002127.4958:08124
08125:+00105:+00092:-00319:002127.4958:08125
08126:-00168:+00014:-00247:002127.4958:08126
08127:-00301:+00159:-00395:002127.4958:08127
08128:+00035:-00023:-00099:002127.4958:08128
08129:+00121:-00105:-00046:002121.5964:08129
08130:+00113:+00012:-00198:002121.5964:08130
08131:-00180:-00033:+00095:002121.5964:08131
08132:-00132:+00098:+00054:002121.5964:08132
08133:-00155:-00068:-00028:002121.5964:08133
08134:-00092:+00047:+00161:002121.5964:08134
08135:+00316:+00045:+00130:002121.5964:08135
08136:+00335:+00106:+00081:002121.5964:08136
08137:-00035:+00053:+00242:002121.5964:08137
08138:-00276:+00203:+00068:002121.5964:08138
08139:+00191:+00258:+00337:002123.2353:08139
08140:+00329:+00136:+00274:002123.2353:08140
08141:+00171:+00116:+00081:002123.2353:08141
08142:-00067:+00058:+00364:002123.2353:08142
08143:-00093:+00177:+00312:002123.2353:08143
08144:-00084:+00111:+00198:002123.2353:08144
08145:-00076:+00092:+00194:002123.2353:08145
08146:-00023:+00018:+00193:002123.2353:08146
08147:+00158:-00110:+00271:002123.2353:08147
08148:+00028:+00124:+00091:002120.1367:08148
08149:-00255:+00160:+00232:002120.1367:08149
08150:-00099:+00214:+00130:002120.1367:08150
08151:-00005:+00046:+00075:002120.1367:08151
08152:+00126:+00128:+00006:002120.1367:08152
08153:+00159:+00226:+00061:002120.1367:08153
08154:-00020:-00017:-00056:002120.1367:08154
08155:-00116:+00122:-00268:002120.1367:08155
08156:-00143:+00250:-00139:002120.1367:08156
08157:+00284:-00076:+00293:002120.1367:08157
08158:+00430:+00037:-00201:002110.7473:08158
08159:+00223:+00202:+00162:002110.7473:08159
08160:-00049:+00177:+00074:002110.7473:08160
08161:+00006:+00191:-00151:002110.7473:08161
08162:+00158:+00041:+00190:002110.7473:08162
08163:+00169:+00039:-00402:002110.7473:08163
08164:+00159:-00018:+00184:002110.7473:08164
08165:-00040:-00115:+00154:002110.7473:08165
08166:-00131:+00282:-00559:002110.7473:08166
08167:-00168:-00020:+00137:002112.2631:08167
08168:+00048:-00018:-00171:002112.2631:08168
08169:+00202:-00006:-00241:002112.2631:08169
08170:+00123:-00025:+00185:002112.2631:08170
08171:-00256:-00042:-00177:002112.2631:08171
08172:-00130:+00003:-00133:002112.2631:08172
08173:+00099:-00083:+00063:002112.2631:08173
08174:+00172:+00008:+00004:002112.2631:08174
08175:+00130:-00042:+00009:002112.2631:08175
08176:+00139:+00023:-00057:002112.2631:08176
08177:-00015:-00028:+00064:002120.1313:08177
08178:-00080:-00081:+00064:002120.1313:08178
08179:+00114:+00100:+00072:002120.1313:08179
08180:+00206:-00009:+00042:002120.1313:08180
08181:+00128:+00100:-00009:002120.1313:08181
08182:-00244:-00054:+00232:002120.1313:08182
08183:-00198:+00187:-00068:002120.1313:08183
08184:-00130:+00074:+00134:002120.1313:08184
08185:-00100:+00129:+00228:002120.1313:08185
08186:+00074:+00183:+00056:002114.3503:08186
08187:-00004:+00113:+00163:002114.3503:08187
08188:-00229:+00170:+00091:002114.3503:08188
08189:-00289:-00053:+00095:002114.3503:08189
08190:+00063:+00253:+00021:002114.3503:08190
08191:+00049:+00110:+00289:002114.3503:08191
08192:+00232:+00029:+00157:002114.3503:08192
08193:-00016:+00202:+00019:002114.3503:08193
08194:-00169:+00086:+00101:002114.3503:08194
08195:-00236:+00196:+00062:002123.2165:08195
08196:+00045:+00038:+00188:002123.2165:08196
08197:+00234:+00234:+00174:002123.2165:08197
08198:+00056:+00115:+00076:002123.2165:08198
08199:-00279:+00244:+00034:002123.2165:08199
08200:-00308:+00151:-00229:002123.2165:08200
08201:-00005:+00181:-00043:002123.2165:08201
08202:-00034:+00144:-00005:002123.2165:08202
08203:+00106:-00115:-00283:002123.2165:08203
08204:-00014:+00047:-00206:002123.2165:08204
08205:-00105:+00036:-00261:002123.8273:08205
08206:-00103:-00082:-00020:002123.8273:08206
08207:-00066:-00060:-00111:002123.8273:08207
08208:+00144:+00008:-00050:002123.8273:08208
08209:+00185:+00192:+00088:002123.8273:08209
08210:+00038:-00218:+00034:002123.8273:08210
08211:-00170:+00313:-00367:002123.8273:08211
08212:-00056:+00056:+00078:002123.8273:08212
08213:+00010:-00085:+00067:002123.8273:08213
08214:+00244:+00149:-00369:002117.9819:08214
08215:-00027:+00039:+00031:002117.9819:08215
08216:-00216:-00031:-00232:002117.9819:08216
08217:-00101:+00029:-00156:002117.9819:08217
08218:-00072:+00094:+00161:002117.9819:08218
08219:-00040:-00003:-00106:002117.9819:08219
08220:+00138:-00012:+00000:002117.9819:08220
08221:+00057:+00034:-00075:002117.9819:08221
08222:-00185:+00012:-00019:002117.9819:08222
08223:-00140:-00059:+00143:002117.9819:08223
08224:-00057:+00096:+00009:002126.9199:08224
08225:+00170:+00023:+00085:002126.9199:08225
08226:+00092:+00025:+00230:002126.9199:08226
08227:-00078:+00069:+00024:002126.9199:08227
08228:-00238:+00160:-00065:002126.9199:08228
08229:-00167:+00127:+00258:002126.9199:08229
08230:+00106:+00167:+00139:002126.9199:08230
08231:+00118:+00018:+00097:002126.9199:08231
08232:+00061:+00080:-00009:002126.9199:08232
08233:-00259:+00031:+00076:002120.1582:08233
08234:-00111:+00022:-00067:002120.1582:08234
08235:-00031:+00223:+00087:002120.1582:08235
08236:+00131:-00003:+00301:002120.1582:08236
08237:+00155:+00124:+00102:002120.1582:08237
08238:+00035:+00073:-00027:002120.1582:08238
08239:-00222:+00134:+00017:002120.1582:08239
08240:-00203:+00078:+00064:002120.1582:08240
08241:+00050:-00015:-00111:002120.1582:08241
08242:+00231:+00130:-00042:002120.1582:08242
08243:+00184:-00029:-00021:002117.9365:08243
08244:-00004:-00062:-00093:002117.9365:08244
08245:-00190:+00022:-00195:002117.9365:08245
08246:-00126:+00031:-00055:002117.9365:08246
08247:+00075:+00188:+00014:002117.9365:08247
08248:+00145:-00028:+00089:002117.9365:08248
08249:+00168:+00047:-00003:002117.9365:08249
08250:-00174:+00249:-00320:002117.9365:08250
08251:-00210:-00173:+00167:002117.9365:08251
08252:-00016:+00208:-00242:002115.6479:08252
08253:+00230:+00056:-00017:002115.6479:08253
08254:+00113:-00053:-00098:002115.6479:08254
08255:-00042:-00082:-00191:002115.6479:08255
08256:-00192:+00048:-00309:002115.6479:08256
08257:-00136:-00111:+00184:002115.6479:08257
08258:-00034:+00168:-00094:002115.6479:08258
08259:+00095:+00128:-00044:002115.6479:08259
08260:+00130:+00047:+00191:002115.6479:08260
08261:-00150:+00068:+00018:002127.3205:08261
08262:-00267:+00116:-00143:002127.3205:08262
08263:-00094:+00048:+00137:002127.3205:08263
08264:+00033:+00146:+00080:002127.3205:08264
08265:+00056:-00150:+00165:002127.3205:08265
08266:+00007:+00102:-00156:002127.3205:08266
08267:-00087:+00024:-00016:002127.3205:08267
08268:-00186:-00001:-00032:002127.3205:08268
08269:-00083:-00026:+00214:002127.3205:08269
08270:+00007:+00168:+00021:002127.3205:08270
08271:+00228:+00112:+00129:002121.4121:08271
08272:-00064:+00134:+00115:002121.4121:08272
08273:-00195:+00141:-00181:002121.4121:08273
08274:-00152:+00140:+00224:002121.4121:08274
08275:-00060:+00053:+00150:002121.4121:08275
08276:+00197:+00125:+00158:002121.4121:08276
08277:+00159:+00088:+00216:002121.4121:08277
08278:+00094:+00018:+00111:002121.4121:08278
08279:-00239:+00081:-00044:002121.4121:08279
08280:-00219:+00069:+00004:002137.7836:08280
08281:-00059:+00060:+00116:002137.7836:08281
08282:+00247:-00081:-00004:002137.7836:08282
08283:+00024:-00117:-00173:002137.7836:08283
08284:-00104:+00016:-00144:002137.7836:08284
08285:-00246:-00029:-00329:002137.7836:08285
08286:-00234:-00084:-00191:002137.7836:08286
08287:+00003:+00099:-00049:002137.7836:08287
08288:+00219:-00063:-00057:002137.7836:08288
08289:+00109:-00190:-00191:002137.7836:08289
08290:-00191:+00152:-00426:002145.8676:08290
08291:-00203:-00004:-00260:002145.8676:08291
08292:-00047:+00078:-00444:002145.8676:08292
08293:+00202:-00141:-00143:002145.8676:08293
08294:+00191:-00171:-00317:002145.8676:08294
08295:+00015:+00155:-00380:002145.8676:08295
08296:-00179:-00308:-00193:002145.8676:08296
08297:-00151:-00001:-00377:002145.8676:08297
08298:+00020:-00058:-00299:002145.8676:08298
08299:+00236:+00042:-00110:002136.0705:08299
08300:+00144:-00052:-00352:002136.0705:08300
08301:-00064:+00130:-00465:002136.0705:08301
08302:-00155:+00087:-00158:002136.0705:08302
08303:-00061:+00082:-00215:002136.0705:08303
08304:+00175:+00068:-00084:002136.0705:08304
08305:+00150:-00031:+00133:002136.0705:08305
08306:+00203:+00022:-00008:002136.0705:08306
08307:-00188:+00006:+00075:002136.0705:08307
08308:-00318:-00132:+00269:002149.0285:08308
08309:+00026:+00126:+00042:002149.0285:08309
08310:+00198:-00140:+00048:002149.0285:08310
08311:+00100:-00061:+00030:002149.0285:08311
08312:+00002:+00069:+00096:002149.0285:08312
08313:-00127:+00084:-00083:002149.0285:08313
08314:-00312:+00180:+00352:002149.0285:08314
08315:-00160:+00129:+00111:002149.0285:08315
08316:+00146:+00310:+00214:002149.0285:08316
08317:+00243:+00186:+00287:002149.0285:08317
08318:-00326:+00090:+00141:002145.8129:08318
08319:-00363:+00111:+00092:002145.8129:08319
08320:+00030:-00159:+00110:002145.8129:08320
08321:+00263:+00073:+00005:002145.8129:08321
08322:+00164:-00025:+00270:002145.8129:08322
08323:+00038:-00082:+00135:002145.8129:08323
08324:+00032:-00046:+00067:002145.8129:08324
08325:-00092:+00147:+00358:002145.8129:08325
08326:+00227:-00030:+00225:002145.8129:08326
08327:+00329:+00109:+00085:002132.3823:08327
08328:+00186:+00284:+00048:002132.3823:08328
08329:-00097:+00197:+00172:002132.3823:08329
08330:-00071:+00188:-00204:002132.3823:08330
08331:+00027:+00198:-00083:002132.3823:08331
08332:+00138:+00103:-00122:002132.3823:08332
08333:+00187:-00058:+00051:002132.3823:08333
08334:-00005:-00129:-00267:002132.3823:08334
08335:-00029:+00123:-00221:002132.3823:08335
08336:-00374:+00106:+00051:002134.0803:08336
08337:-00015:+00013:-00121:002134.0803:08337
08338:+00212:+00088:+00133:002134.0803:08338
08339:+00330:+00003:+00050:002134.0803:08339
08340:+00204:+00001:+00031:002134.0803:08340
08341:-00175:+00094:+00068:002134.0803:08341
08342:-00084:+00258:+00026:002134.0803:08342
08343:+00161:+00073:+00216:002134.0803:08343
08344:+00420:-00097:-00116:002134.0803:08344
08345:+00116:+00203:-00112:002134.0803:08345
08346:-00138:-00173:-00013:002138.3540:08346
08347:-00193:-00021:-00287:002138.3540:08347
08348:+00128:-00111:-00110:002138.3540:08348
08349:+00278:-00066:+00161:002138.3540:08349
08350:+00184:-00051:+00074:002138.3540:08350
08351:+00027:-00127:+00024:002138.3540:08351
08352:-00143:+00132:+00059:002138.3540:08352
08353:-00101:+00065:+00088:002138.3540:08353
08354:+00044:+00020:+00273:002138.3540:08354
08355:+00233:+00058:+00057:002121.3908:08355
08356:+00041:+00079:-00107:002121.3908:08356
08357:-00219:+00067:+00101:002121.3908:08357
08358:-00279:-00022:+00108:002121.3908:08358
08359:-00092:+00136:-00041:002121.3908:08359
08360:+00239:+00131:+00156:002121.3908:08360
08361:+00170:+00072:+00141:002121.3908:08361
08362:+00093:+00119:+00073:002121.3908:08362
08363:-00200:+00094:+00139:002121.3908:08363
08364:-00030:+00135:-00019:002126.6823:08364
08365:+00117:+00091:+00135:002126.6823:08365
08366:+00173:+00037:+00063:002126.6823:08366
08367:+00035:+00124:-00115:002126.6823:08367
08368:-00150:+00009:+00026:002126.6823:08368
08369:-00155:+00187:-00120:002126.6823:08369
08370:-00181:+00048:+00033:002126.6823:08370
08371:+00009:+00203:+00022:002126.6823:08371
08372:+00142:+00013:-00035:002126.6823:08372
08373:+00210:+00095:-00096:002126.6823:08373
08374:-00157:+00072:-00098:002127.2019:08374
08375:-00262:+00107:-00061:002127.2019:08375
08376:-00104:+00032:-00079:002127.2019:08376
08377:+00164:+00038:-00208:002127.2019:08377
08378:+00165:+00049:+00006:002127.2019:08378
08379:-00016:-00081:-00188:002127.2019:08379
08380:-00173:+00018:-00193:002127.2019:08380
08381:-00232:+00000:-00032:002127.2019:08381
08382:-00006:+00010:-00077:002127.2019:08382
08383:+00142:-00153:+00005:002121.4575:08383
08384:+00185:+00187:+00047:002121.4575:08384
08385:-00195:-00013:+00109:002121.4575:08385
08386:-00264:+00036:+00065:002121.4575:08386
08387:-00131:+00069:+00002:002121.4575:08387
08388:+00020:+00008:+00250:002121.4575:08388
08389:+00109:+00066:+00114:002121.4575:08389
08390:+00000:-00027:-00092:002121.4575:08390
08391:-00105:+00125:-00028:002121.4575:08391
08392:-00206:-00093:+00056:002121.4575:08392
08393:-00060:-00052:-00007:002123.1843:08393
08394:+00096:+00068:-00024:002123.1843:08394
08395:+00092:+00071:+00128:002123.1843:08395
08396:-00171:+00024:+00113:002123.1843:08396
08397:-00184:+00021:+00012:002123.1843:08397
08398:-00044:+00142:+00110:002123.1843:08398
08399:+00021:+00139:+00211:002123.1843:08399
08400:+00027:+00076:+00139:002123.1843:08400
08401:+00061:+00215:+00035:002123.1843:08401
08402:-00108:+00076:+00081:002123.7841:08402
08403:-00217:-00078:-00104:002123.7841:08403
08404:-00153:+00134:-00109:002123.7841:08404
08405:-00012:+00165:+00097:002123.7841:08405
08406:+00063:-00049:-00086:002123.7841:08406
08407:-00064:+00057:-00239:002123.7841:08407
08408:-00119:+00112:-00070:002123.7841:08408
08409:-00113:-00020:+00001:002123.7841:08409
08410:+00016:+00049:-00077:002123.7841:08410
08411:+00119:+00113:-00045:002123.7841:08411
08412:+00158:+00042:+00028:002110.7207:08412
08413:+00001:-00014:-00002:002110.7207:08413
08414:-00085:+00152:-00030:002110.7207:08414
08415:-00175:+00070:-00055:002110.7207:08415
08416:-00064:+00051:+00083:002110.7207:08416
08417:+00129:+00054:-00061:002110.7207:08417
08418:+00071:+00059:-00177:002110.7207:08418
08419:-00102:-00034:-00105:002110.7207:08419
08420:-00165:+00023:+00030:002110.7207:08420
08421:-00103:+00034:-00061:002119.4777:08421
08422:-00008:+00199:-00009:002119.4777:08422
08423:+00113:+00031:+00120:002119.4777:08423
08424:+00156:+00027:-00153:002119.4777:08424
08425:-00132:+00182:-00079:002119.4777:08425
08426:-00091:-00040:+00078:002119.4777:08426
08427:-00043:+00153:-00026:002119.4777:08427
08428:+00101:+00097:+00099:002119.4777:08428
08429:+00176:+00117:+00017:002119.4777:08429
08430:+00018:+00043:+00103:002123.7468:08430
08431:-00150:-00013:+00070:002123.7468:08431
08432:-00069:+00217:-00150:002123.7468:08432
08433:+00075:+00029:+00003:002123.7468:08433
08434:+00185:-00045:+00057:002123.7468:08434
08435:+00184:+00051:-00202:002123.7468:08435
08436:-00151:+00125:+00144:002123.7468:08436
08437:-00192:-00079:+00023:002123.7468:08437
08438:-00113:+00161:-00054:002123.7468:08438
08439:+00083:+00114:+00256:002123.7468:08439
08440:+00159:+00033:+00051:002114.3027:08440
08441:+00095:+00254:-00193:002114.3027:08441
08442:-00277:-00139:+00120:002114.3027:08442
08443:-00196:+00248:-00156:002114.3027:08443
08444:+00011:-00079:+00025:002114.3027:08444
08445:+00110:-00018:+00099:002114.3027:08445
08446:+00106:+00094:-00223:002114.3027:08446
08447:-00042:+00001:-00018:002114.3027:08447
08448:-00222:+00034:+00013:002114.3027:08448
08449:-00260:+00221:-00022:002130.5522:08449
08450:+00084:+00150:+00254:002130.5522:08450
08451:+00147:+00024:+00137:002130.5522:08451
08452:+00194:+00119:-00159:002130.5522:08452
08453:-00178:+00155:+00015:002130.5522:08453
08454:-00240:+00085:+00003:002130.5522:08454
08455:-00032:+00119:-00182:002130.5522:08455
08456:+00132:+00073:+00016:002130.5522:08456
08457:+00037:-00180:+00321:002130.5522:08457
08458:+00178:+00202:-00379:002130.5522:08458
08459:+00029:+00027:-00039:002138.4001:08459
08460:-00299:+00158:-00149:002138.4001:08460
08461:-00196:+00027:-00098:002138.4001:08461
08462:+00091:+00072:+00088:002138.4001:08462
08463:+00398:+00097:+00127:002138.4001:08463
08464:-00088:+00086:-00049:002138.4001:08464
08465:-00252:+00032:+00006:002138.4001:08465
08466:-00200:+00139:+00006:002138.4001:08466
08467:+00013:+00103:+00155:002138.4001:08467
08468:+00125:+00033:+00008:002135.9785:08468
08469:+00189:+00045:-00067:002135.9785:08469
08470:+00104:-00044:-00149:002135.9785:08470
08471:-00311:-00128:-00149:002135.9785:08471
08472:-00212:+00006:-00317:002135.9785:08472
08473:+00010:-00058:+00066:002135.9785:08473
08474:+00249:+00000:+00000:002135.9785:08474
08475:-00052:-00126:-00080:002135.9785:08475
08476:-00186:-00065:-00247:002135.9785:08476
08477:-00230:-00033:-00434:002152.7287:08477
08478:+00023:-00016:-00156:002152.7287:08478
08479:+00155:-00077:-00071:002152.7287:08479
08480:+00210:-00173:-00426:002152.7287:08480
08481:+00091:-00080:-00294:002152.7287:08481
08482:-00275:-00141:-00115:002152.7287:08482
08483:-00121:-00011:-00184:002152.7287:08483
08484:+00020:-00059:-00109:002152.7287:08484
08485:+00165:+00086:-00098:002152.7287:08485
08486:+00070:-00041:-00245:002152.7287:08486
08487:-00101:-00026:-00312:002153.2907:08487
08488:-00307:+00237:-00275:002153.2907:08488
08489:-00263:-00086:-00038:002153.2907:08489
08490:+00102:+00034:+00170:002153.2907:08490
08491:+00281:-00126:+00019:002153.2907:08491
08492:+00219:+00057:-00265:002153.2907:08492
08493:-00322:-00214:-00136:002153.2907:08493
08494:-00310:+00161:-00170:002153.2907:08494
08495:-00124:-00226:+00246:002153.2907:08495
08496:+00353:+00137:-00180:002150.8916:08496
08497:+00248:+00020:+00132:002150.8916:08497
08498:-00091:-00072:-00045:002150.8916:08498
08499:-00120:+00083:-00262:002150.8916:08499
08500:-00173:+00152:+00021:002150.8916:08500
08501:+00067:+00017:+00163:002150.8916:08501
08502:+00277:+00079:+00141:002150.8916:08502
08503:+00210:+00188:+00063:002150.8916:08503
08504:-00203:+00134:+00190:002150.8916:08504
08505:-00159:+00076:-00038:002152.7729:08505
08506:-00109:+00197:-00005:002152.7729:08506
08507:+00117:+00070:-00048:002152.7729:08507
08508:+00064:+00149:+00193:002152.7729:08508
08509:+00063:+00013:+00286:002152.7729:08509
08510:+00012:+00071:-00046:002152.7729:08510
08511:-00143:+00022:+00133:002152.7729:08511
08512:-00092:-00044:+00221:002152.7729:08512
08513:+00185:+00072:+00093:002152.7729:08513
08514:+00229:+00224:+00116:002152.7729:08514
08515:-00067:+00120:+00199:002149.6210:08515
08516:-00115:+00114:+00234:002149.6210:08516
08517:+00047:+00261:+00108:002149.6210:08517
08518:+00321:+00281:+00043:002149.6210:08518
08519:+00306:+00173:+00197:002149.6210:08519
08520:+00013:+00079:-00111:002149.6210:08520
08521:-00033:+00143:-00098:002149.6210:08521
08522:-00148:-00038:-00085:002149.6210:08522
08523:+00051:-00104:-00118:002149.6210:08523
08524:+00253:+00086:-00311:002143.6435:08524
08525:+00072:-00032:+00108:002143.6435:08525
08526:-00130:+00040:+00029:002143.6435:08526
08527:-00078:-00005:-00285:002143.6435:08527
08528:+00027:+00111:-00026:002143.6435:08528
08529:+00162:+00057:+00002:002143.6435:08529
08530:+00284:+00040:+00010:002143.6435:08530
08531:+00114:+00036:-00088:002143.6435:08531
08532:-00038:+00085:-00059:002143.6435:08532
08533:-00098:-00083:-00103:002145.4484:08533
08534:+00121:+00054:-00046:002145.4484:08534
08535:+00226:-00122:-00043:002145.4484:08535
08536:+00203:+00003:-00029:002145.4484:08536
08537:-00066:-00002:+00125:002145.4484:08537
08538:-00071:+00013:-00100:002145.4484:08538
08539:-00001:+00134:+00023:002145.4484:08539
08540:+00088:+00017:+00110:002145.4484:08540
08541:+00178:-00013:+00086:002145.4484:08541
08542:+00099:+00045:-00017:002142.2944:08542
08543:-00221:+00131:+00024:002142.2944:08543
08544:-00351:+00070:-00011:002142.2944:08544
08545:-00026:+00173:+00121:002142.2944:08545
08546:+00160:-00006:+00215:002142.2944:08546
08547:+00247:+00099:+00160:002142.2944:08547
08548:-00127:+00131:+00065:002142.2944:08548
08549:-00218:-00036:+00055:002142.2944:08549
08550:-00255:+00166:-00115:002142.2944:08550
08551:+00151:+00008:+00262:002142.2944:08551
08552:+00241:+00079:+00170:002136.2465:08552
08553:+00257:+00183:-00079:002136.2465:08553
08554:-00220:+00166:+00093:002136.2465:08554
08555:-00296:+00127:-00186:002136.2465:08555
08556:+00002:+00083:+00072:002136.2465:08556
08557:+00160:+00212:+00009:002136.2465:08557
08558:+00223:+00058:-00057:002136.2465:08558
08559:+00005:-00017:+00037:002136.2465:08559
08560:-00104:+00116:-00212:002136.2465:08560
08561:-00222:+00059:-00080:002145.3742:08561
08562:-00159:+00028:+00006:002145.3742:08562
08563:+00060:+00099:-00051:002145.3742:08563
08564:+00192:+00050:-00009:002145.3742:08564
08565:+00025:+00105:-00241:002145.3742:08565
08566:-00347:+00011:-00156:002145.3742:08566
08567:-00156:+00146:-00028:002145.3742:08567
08568:-00043:-00019:+00062:002145.3742:08568
08569:+00133:+00136:-00116:002145.3742:08569
08570:+00042:-00007:+00031:002149.6267:08570
08571:-00048:+00134:-00039:002149.6267:08571
08572:-00211:+00001:-00033:002149.6267:08572
08573:-00120:+00086:+00060:002149.6267:08573
08574:+00113:+00117:-00099:002149.6267:08574
08575:+00292:+00098:+00001:002149.6267:08575
08576:+00092:+00086:-00094:002149.6267:08576
08577:-00186:+00007:-00088:002149.6267:08577
08578:-00240:+00094:+00019:002149.6267:08578
08579:-00027:+00062:+00039:002149.6267:08579
08580:+00230:+00050:+00000:002143.4992:08580
08581:-00077:+00008:-00050:002143.4992:08581
08582:-00233:+00031:-00039:002143.4992:08582
08583:-00211:+00091:+00013:002143.4992:08583
08584:-00155:+00035:+00090:002143.4992:08584
08585:+00023:+00031:+00153:002143.4992:08585
08586:+00109:+00088:-00016:002143.4992:08586
08587:+00000:+00100:-00019:002143.4992:08587
08588:-00244:-00040:+00072:002143.4992:08588
08589:-00202:+00136:-00038:002148.9929:08589
08590:-00105:-00011:+00058:002148.9929:08590
08591:+00119:+00111:-00010:002148.9929:08591
08592:+00041:+00042:+00018:002148.9929:08592
08593:-00120:-00042:+00091:002148.9929:08593
08594:-00226:+00087:-00077:002148.9929:08594
08595:-00186:+00011:+00187:002148.9929:08595
08596:+00148:+00169:+00050:002148.9929:08596
08597:+00193:+00086:+00098:002148.9929:08597
08598:+00025:-00024:-00033:002153.3405:08598
08599:-00295:+00080:-00154:002153.3405:08599
08600:-00141:+00012:+00050:002153.3405:08600
08601:-00015:-00008:+00125:002153.3405:08601
08602:+00225:+00007:-00025:002153.3405:08602
08603:+00180:-00055:-00002:002153.3405:08603
08604:-00137:+00157:-00188:002153.3405:08604
08605:-00263:+00019:+00051:002153.3405:08605
08606:-00190:+00076:+00049:002153.3405:08606
08607:+00203:+00216:+00036:002153.3405:08607
08608:+00220:+00034:+00229:002143.5129:08608
08609:+00140:+00081:-00279:002143.5129:08609
08610:-00153:+00222:-00100:002143.5129:08610
08611:-00267:-00129:+00026:002143.5129:08611
08612:+00005:+00160:+00132:002143.5129:08612
08613:+00211:-00164:+00045:002143.5129:08613
08614:+00300:+00004:-00043:002143.5129:08614
08615:-00120:+00041:+00108:002143.5129:08615
08616:-00226:-00161:-00039:002143.5129:08616
08617:-00238:+00028:-00080:002152.7590:08617
08618:+00126:+00209:+00038:002152.7590:08618
08619:+00347:-00050:+00148:002152.7590:08619
08620:+00221:+00073:-00145:002152.7590:08620
08621:-00266:+00029:+00020:002152.7590:08621
08622:-00277:+00184:-00035:002152.7590:08622
08623:+00015:+00059:-00033:002152.7590:08623
08624:+00273:-00033:+00018:002152.7590:08624
08625:+00224:+00017:-00010:002152.7590:08625
08626:-00010:+00115:-00008:002153.3598:08626
08627:-00183:-00031:+00040:002153.3598:08627
08628:-00262:+00083:-00063:002153.3598:08628
08629:+00131:+00200:+00093:002153.3598:08629
08630:+00292:+00088:+00102:002153.3598:08630
08631:+00184:+00084:-00046:002153.3598:08631
08632:-00206:+00073:+00025:002153.3598:08632
08633:-00150:+00229:+00068:002153.3598:08633
08634:-00080:+00129:-00163:002153.3598:08634
08635:+00005:+00061:+00143:002153.3598:08635
08636:+00204:+00096:+00079:002151.0893:08636
08637:+00350:+00049:-00112:002151.0893:08637
08638:-00246:+00069:+00105:002151.0893:08638
08639:-00457:+00020:+00065:002151.0893:08639
08640:-00039:+00273:+00009:002151.0893:08640
08641:+00249:-00108:+00132:002151.0893:08641
08642:+00304:+00078:+00027:002151.0893:08642
08643:-00099:+00059:+00077:002151.0893:08643
08644:-00062:-00162:-00163:002151.0893:08644
08645:-00089:+00156:-00452:002156.7189:08645
08646:-00055:-00040:-00042:002156.7189:08646
08647:+00026:-00040:-00075:002156.7189:08647
08648:+00212:-00036:-00103:002156.7189:08648
08649:-00011:-00090:-00170:002156.7189:08649
08650:-00287:-00035:-00251:002156.7189:08650
08651:-00049:+00039:-00219:002156.7189:08651
08652:+00188:-00126:-00268:002156.7189:08652
08653:+00235:+00004:-00229:002156.7189:08653
08654:-00154:+00154:-00344:002164.8613:08654
08655:-00193:-00115:-00670:002164.8613:08655
08656:+00033:-00105:-00182:002164.8613:08656
08657:+00225:-00032:-00483:002164.8613:08657
08658:+00204:-00171:-00305:002164.8613:08658
08659:+00106:+00063:-00288:002164.8613:08659
08660:-00082:-00107:-00262:002164.8613:08660
08661:-00227:-00008:-00119:002164.8613:08661
08662:-00007:+00085:-00399:002164.8613:08662
08663:+00108:-00174:-00113:002158.6035:08663
08664:+00060:-00099:+00057:002158.6035:08664
08665:-00258:+00088:-00262:002158.6035:08665
08666:-00291:+00213:+00020:002158.6035:08666
08667:-00363:-00011:+00109:002158.6035:08667
08668:-00114:-00003:+00159:002158.6035:08668
08669:+00310:-00037:+00385:002158.6035:08669
08670:+00148:+00176:-00066:002158.6035:08670
08671:-00109:-00071:+00260:002158.6035:08671
08672:-00294:+00085:+00001:002158.6035:08672
08673:+00092:+00107:+00065:002156.7106:08673
08674:+00212:-00080:+00183:002156.7106:08674
08675:+00213:+00030:+00049:002156.7106:08675
08676:+00136:+00061:-00005:002156.7106:08676
08677:-00075:+00137:+00234:002156.7106:08677
08678:-00268:+00117:+00282:002156.7106:08678
08679:-00151:-00106:+00075:002156.7106:08679
08680:+00148:+00189:+00231:002156.7106:08680
08681:+00232:+00099:+00346:002156.7106:08681
08682:+00039:+00032:+00234:002153.4208:08682
08683:-00352:+00110:+00130:002153.4208:08683
08684:-00208:+00222:-00003:002153.4208:08684
08685:-00025:-00089:-00002:002153.4208:08685
08686:+00283:+00089:-00078:002153.4208:08686
08687:+00213:+00061:-00025:002153.4208:08687
08688:-00142:+00046:+00136:002153.4208:08688
08689:-00191:+00039:-00065:002153.4208:08689
08690:+00009:+00283:-00081:002153.4208:08690
08691:+00414:+00178:+00262:002139.8830:08691
08692:+00338:+00132:+00122:002139.8830:08692
08693:+00228:+00030:-00067:002139.8830:08693
08694:-00050:+00078:-00082:002139.8830:08694
08695:-00138:+00354:-00119:002139.8830:08695
08696:-00017:+00013:-00065:002139.8830:08696
08697:+00185:-00009:-00263:002139.8830:08697
08698:+00216:+00254:-00286:002139.8830:08698
08699:-00112:+00023:+00123:002139.8830:08699
08700:-00212:+00088:-00086:002139.8830:08700
08701:-00153:+00335:-00190:002134.2351:08701
08702:+00095:+00103:+00111:002134.2351:08702
08703:+00143:-00002:+00077:002134.2351:08703
08704:+00113:+00047:-00187:002134.2351:08704
08705:-00210:+00015:-00140:002134.2351:08705
08706:-00219:-00057:-00205:002134.2351:08706
08707:+00010:-00110:-00091:002134.2351:08707
08708:+00296:-00130:-00015:002134.2351:08708
08709:+00373:+00030:-00033:002134.2351:08709
08710:+00016:-00100:+00070:002134.8354:08710
08711:-00317:+00037:-00065:002134.8354:08711
08712:-00176:+00075:+00006:002134.8354:08712
08713:+00311:+00083:+00010:002134.8354:08713
08714:+00443:+00039:+00071:002134.8354:08714
08715:+00186:-00033:+00015:002134.8354:08715
08716:-00219:+00059:-00006:002134.8354:08716
08717:-00212:+00044:+00013:002134.8354:08717
08718:-00077:+00074:+00016:002134.8354:08718
08719:+00251:+00075:+00190:002121.5937:08719
08720:+00178:-00083:+00155:002121.5937:08720
08721:-00082:+00012:-00048:002121.5937:08721
08722:-00395:+00062:+00091:002121.5937:08722
08723:-00291:+00067:+00086:002121.5937:08723
08724:+00103:+00083:+00131:002121.5937:08724
08725:+00287:+00060:+00119:002121.5937:08725
08726:+00185:+00202:+00152:002121.5937:08726
08727:-00129:+00046:+00232:002121.5937:08727
08728:-00160:+00186:+00130:002121.5937:08728
08729:-00089:+00218:-00075:002126.8742:08729
08730:+00266:+00274:+00017:002126.8742:08730
08731:+00255:-00119:-00074:002126.8742:08731
08732:+00136:+00142:-00353:002126.8742:08732
08733:-00139:+00263:+00013:002126.8742:08733
08734:-00302:-00074:-00046:002126.8742:08734
08735:+00034:-00044:-00139:002126.8742:08735
08736:+00176:+00324:-00203:002126.8742:08736
08737:+00202:+00181:+00143:002126.8742:08737
08738:-00182:+00142:+00242:002120.1582:08738
08739:-00265:+00212:-00038:002120.1582:08739
08740:-00211:+00282:-00055:002120.1582:08740
08741:+00040:+00204:+00298:002120.1582:08741
08742:+00054:-00118:-00148:002120.1582:08742
08743:+00146:+00344:-00217:002120.1582:08743
08744:-00116:-00031:+00165:002120.1582:08744
08745:-00258:+00022:-00211:002120.1582:08745
08746:-00014:-00141:-00102:002120.1582:08746
08747:+00117:+00025:-00232:002120.1582:08747
08748:+00230:-00179:+00169:002117.9819:08748
08749:-00083:-00040:-00173:002117.9819:08749
08750:-00144:+00154:+00107:002117.9819:08750
08751:-00105:-00035:+00065:002117.9819:08751
08752:-00163:-00003:+00070:002117.9819:08752
08753:+00127:+00157:+00225:002117.9819:08753
08754:+00199:+00139:-00033:002117.9819:08754
08755:-00059:+00139:+00104:002117.9819:08755
08756:-00262:+00109:+00212:002117.9819:08756
08757:-00130:+00146:-00084:002119.5476:08757
08758:+00015:+00007:+00145:002119.5476:08758
08759:+00057:-00061:-00004:002119.5476:08759
08760:-00013:+00125:-00208:002119.5476:08760
08761:-00142:+00056:+00112:002119.5476:08761
08762:-00203:-00186:-00101:002119.5476:08762
08763:-00191:-00055:-00018:002119.5476:08763
08764:+00054:+00178:+00321:002119.5476:08764
08765:+00181:+00158:+00037:002119.5476:08765
08766:+00063:-00003:+00181:002119.5476:08766
08767:-00117:+00207:+00057:002112.8867:08767
08768:-00149:+00175:+00029:002112.8867:08768
08769:+00137:+00020:-00104:002112.8867:08769
08770:+00031:-00091:-00132:002112.8867:08770
08771:+00069:+00103:-00078:002112.8867:08771
08772:+00063:+00159:+00137:002112.8867:08772
08773:-00178:-00201:-00003:002112.8867:08773
08774:-00260:+00319:-00014:002112.8867:08774
08775:-00047:+00191:+00235:002112.8867:08775
08776:+00115:-00101:+00064:002100.0007:08776
08777:+00099:+00190:-00074:002100.0007:08777
08778:-00168:+00280:+00051:002100.0007:08778
08779:-00172:+00153:-00019:002100.0007:08779
08780:-00130:-00054:-00029:002100.0007:08780
08781:+00009:-00005:+00050:002100.0007:08781
08782:+00111:+00196:-00015:002100.0007:08782
08783:+00103:-00048:-00143:002100.0007:08783
08784:-00124:-00261:-00127:002100.0007:08784
08785:-00029:+00216:-00223:002100.0007:08785
08786:-00024:+00034:+00266:002101.4379:08786
08787:+00022:-00246:+00056:002101.4379:08787
08788:+00070:+00237:-00145:002101.4379:08788
08789:+00076:+00275:+00074:002101.4379:08789
08790:-00043:-00103:+00041:002101.4379:08790
08791:-00151:+00195:-00093:002101.4379:08791
08792:+00015:+00213:+00260:002101.4379:08792
08793:+00021:-00149:-00086:002101.4379:08793
08794:+00039:+00136:-00150:002101.4379:08794
08795:-00066:+00261:+00103:002102.0637:08795
08796:-00173:-00102:-00130:002102.0637:08796
08797:-00083:+00156:-00054:002102.0637:08797
08798:+00055:+00083:+00043:002102.0637:08798
08799:+00079:-00163:-00145:002102.0637:08799
08800:+00061:-00049:-00141:002102.0637:08800
08801:-00006:-00192:-00240:002102.0637:08801
08802:-00144:+00128:+00283:002102.0637:08802
08803:-00048:-00137:+00215:002102.0637:08803
08804:+00207:+00217:-00206:002102.0637:08804
08805:+00220:+00142:+00193:002089.2697:08805
08806:-00082:+00012:+00084:002089.2697:08806
08807:-00094:+00054:-00003:002089.2697:08807
08808:-00077:+00130:+00042:002089.2697:08808
08809:+00006:-00021:+00203:002089.2697:08809
08810:+00175:-00064:+00226:002089.2697:08810
08811:+00011:+00165:-00045:002089.2697:08811
08812:-00053:-00017:+00123:002089.2697:08812
08813:-00269:-00033:-00075:002089.2697:08813
08814:-00089:+00091:-00167:002090.6843:08814
08815:-00039:+00042:+00230:002090.6843:08815
08816:+00187:-00067:-00010:002090.6843:08816
08817:+00095:-00025:-00066:002090.6843:08817
08818:-00062:+00149:+00057:002090.6843:08818
08819:-00257:+00017:+00118:002090.6843:08819
08820:-00113:+00023:+00084:002090.6843:08820
08821:+00116:+00118:+00103:002090.6843:08821
08822:+00209:+00095:-00025:002090.6843:08822
08823:+00136:+00017:+00131:002090.6843:08823
08824:-00101:+00151:+00014:002102.0610:08824
08825:-00157:+00124:+00014:002102.0610:08825
08826:-00062:+00221:-00231:002102.0610:08826
08827:+00215:-00074:+00056:002102.0610:08827
08828:+00289:+00161:-00038:002102.0610:08828
08829:+00077:+00125:+00093:002102.0610:08829
08830:-00357:+00039:-00030:002102.0610:08830
08831:-00343:+00296:+00034:002102.0610:08831
08832:+00068:+00015:+00188:002102.0610:08832
08833:+00297:+00042:-00033:002107.0932:08833
08834:+00310:+00044:+00065:002107.0932:08834
08835:-00133:+00049:-00024:002107.0932:08835
08836:-00245:+00100:-00122:002107.0932:08836
08837:-00238:+00062:-00214:002107.0932:08837
08838:+00122:-00183:-00030:002107.0932:08838
08839:+00237:+00051:-00303:002107.0932:08839
08840:+00224:-00064:-00215:002107.0932:08840
08841:-00330:-00105:-00156:002107.0932:08841
08842:-00359:+00152:-00397:002107.0932:08842
08843:+00003:-00040:-00064:002119.5097:08843
08844:+00176:-00090:-00234:002119.5097:08844
08845:+00225:-00204:-00222:002119.5097:08845
08846:-00121:-00044:-00423:002119.5097:08846
08847:-00295:-00042:-00210:002119.5097:08847
08848:-00194:-00079:-00546:002119.5097:08848
08849:+00010:+00074:-00182:002119.5097:08849
08850:+00104:-00019:-00177:002119.5097:08850
08851:+00238:-00227:-00579:002119.5097:08851
08852:-00149:+00079:-00281:002134.8164:08852
08853:-00251:-00176:-00240:002134.8164:08853
08854:-00130:+00104:-00490:002134.8164:08854
08855:-00071:-00089:+00208:002134.8164:08855
08856:+00345:+00160:-00375:002134.8164:08856
08857:+00178:+00268:+00095:002134.8164:08857
08858:-00279:-00075:+00356:002134.8164:08858
08859:-00133:+00296:-00158:002134.8164:08859
08860:-00040:+00101:+00449:002134.8164:08860
08861:+00036:-00091:-00102:002134.8164:08861
08862:+00384:+00167:-00118:002132.5280:08862
08863:+00065:+00109:+00359:002132.5280:08863
08864:-00263:-00056:+00262:002132.5280:08864
08865:-00358:+00172:+00136:002132.5280:08865
08866:-00291:+00065:+00156:002132.5280:08866
08867:-00101:-00050:+00302:002132.5280:08867
08868:+00269:+00142:+00063:002132.5280:08868
08869:+00135:+00060:+00163:002132.5280:08869
08870:-00309:+00268:+00114:002132.5280:08870
08871:-00383:+00180:+00247:002137.9089:08871
08872:-00103:+00157:+00070:002137.9089:08872
08873:+00321:-00026:+00278:002137.9089:08873
08874:+00304:+00055:+00080:002137.9089:08874
08875:-00038:+00162:+00146:002137.9089:08875
08876:-00266:-00168:-00015:002137.9089:08876
08877:-00180:+00036:-00002:002137.9089:08877
08878:+00108:+00067:+00059:002137.9089:08878
08879:+00422:-00006:+00007:002137.9089:08879
08880:+00247:+00215:+00011:002142.2204:08880
08881:-00004:-00033:+00169:002142.2204:08881
08882:-00071:+00137:-00115:002142.2204:08882
08883:+00107:-00015:-00039:002142.2204:08883
08884:+00255:+00040:-00091:002142.2204:08884
08885:+00294:+00068:-00057:002142.2204:08885
08886:-00084:+00081:-00019:002142.2204:08886
08887:-00109:+00090:-00175:002142.2204:08887
08888:+00018:+00298:-00194:002142.2204:08888
[truncated: 50,041 more chars]
