# Supplementary material for: Suboptimal Omnidirectional Wheel Design and Implementation
Source: Sensors (Basel). 2021 Jan 28;21(3):865. doi: 10.3390/s21030865 (PMC7865864; doi:10.3390/s21030865)
Supplement: Supplementary file 1 [file sensors-21-00865-s001.zip › 3.-Data 30 Fixed Wheel/ACDATA06.TXT]

00001:-00379:-00460:+00205:002157.6958:00001
00002:+00045:-00124:-00151:002157.6958:00002
00003:-00032:-00189:-00204:002157.6958:00003
00004:-00118:+00053:+00114:002157.6958:00004
00005:+00130:-00207:+00096:002157.6958:00005
00006:+00091:-00429:-00122:002157.6958:00006
00007:-00027:+00548:+00020:002157.6958:00007
00008:+00168:+00403:+00197:002157.6958:00008
00009:-00089:-00274:+00105:002149.4790:00009
00010:+00008:+00456:-00168:002149.4790:00010
00011:+00182:+00492:-00084:002149.4790:00011
00012:-00246:-00708:-00067:002149.4790:00012
00013:-00079:+00102:-00155:002149.4790:00013
00014:-00031:-00403:-00290:002149.4790:00014
00015:-00280:+00060:+00135:002149.4790:00015
00016:+00267:-00518:+00431:002149.4790:00016
00017:+00379:-00282:-00252:002149.4790:00017
00018:-00266:+00260:+00221:002151.2832:00018
00019:+00095:+00236:+00301:002151.2832:00019
00020:+00187:+00010:+00274:002151.2832:00020
00021:-00028:+00466:-00478:002151.2832:00021
00022:+00202:+00154:-00113:002151.2832:00022
00023:-00235:-00546:-00085:002151.2832:00023
00024:-00058:-00125:+00179:002151.2832:00024
00025:+00260:-00391:-00412:002151.2832:00025
00026:-00224:+00107:+00284:002151.2832:00026
00027:+00159:-00252:+00254:002151.2832:00027
00028:+00244:+00165:+00078:002135.4465:00028
00029:-00120:+00386:-00098:002135.4465:00029
00030:+00208:+00339:+00095:002135.4465:00030
00031:-00128:-00216:+00242:002135.4465:00031
00032:+00074:+00624:-00139:002135.4465:00032
00033:+00421:+00437:+00046:002135.4465:00033
00034:+00281:-00198:+00020:002135.4465:00034
00035:-00132:+00132:-00125:002135.4465:00035
00036:-00101:+00159:-00193:002135.4465:00036
00037:+00020:-00426:+00275:002138.3154:00037
00038:+00186:-00301:+00159:002138.3154:00038
00039:+00205:+00195:-00206:002138.3154:00039
00040:-00288:+00196:+00028:002138.3154:00040
00041:+00008:-00046:+00335:002138.3154:00041
00042:+00161:+00136:-00343:002138.3154:00042
00043:-00166:+00378:-00134:002138.3154:00043
00044:+00153:+00237:+00004:002138.3154:00044
00045:+00083:-00314:-00103:002138.3154:00045
00046:-00092:+00225:-00231:002143.8164:00046
00047:+00093:+00477:-00080:002143.8164:00047
00048:-00063:-00533:+00021:002143.8164:00048
00049:+00078:+00381:-00055:002143.8164:00049
00050:+00396:-00035:-00096:002143.8164:00050
00051:-00181:-00154:-00045:002143.8164:00051
00052:-00129:-00074:+00083:002143.8164:00052
00053:+00231:+00098:+00122:002143.8164:00053
00054:-00053:-00034:-00067:002143.8164:00054
00055:-00154:-00119:+00168:002143.8164:00055
00056:+00062:-00039:-00065:002139.1567:00056
00057:-00159:+00171:-00014:002139.1567:00057
00058:-00044:-00002:+00012:002139.1567:00058
00059:+00013:-00210:+00008:002139.1567:00059
00060:-00168:+00292:-00198:002139.1567:00060
00061:+00064:-00071:-00044:002139.1567:00061
00062:+00017:-00165:-00022:002139.1567:00062
00063:-00095:+00020:-00013:002139.1567:00063
00064:+00170:+00015:+00075:002139.1567:00064
00065:-00078:+00019:-00101:002153.4016:00065
00066:-00154:-00066:+00207:002153.4016:00066
00067:+00257:-00048:+00014:002153.4016:00067
00068:+00015:+00219:-00060:002153.4016:00068
00069:-00139:+00005:-00261:002153.4016:00069
00070:-00218:-00274:-00042:002153.4016:00070
00071:+00003:-00169:-00009:002153.4016:00071
00072:+00046:+00075:-00014:002153.4016:00072
00073:+00009:-00255:+00069:002153.4016:00073
00074:+00035:-00176:+00092:002162.7153:00074
00075:+00040:+00467:+00017:002162.7153:00075
00076:-00182:-00082:+00117:002162.7153:00076
00077:+00058:+00254:+00212:002162.7153:00077
00078:+00156:-00380:-00218:002162.7153:00078
00079:-00183:+00128:-00072:002162.7153:00079
00080:-00067:-00075:-00009:002162.7153:00080
00081:+00027:-00241:+00117:002162.7153:00081
00082:-00116:+00164:-00273:002162.7153:00082
00083:+00122:+00085:+00399:002162.7153:00083
00084:-00074:-00133:+00115:002165.3381:00084
00085:-00155:-00202:+00076:002165.3381:00085
00086:+00195:+00356:-00097:002165.3381:00086
00087:-00031:-00100:+00217:002165.3381:00087
00088:-00110:+00045:+00069:002165.3381:00088
00089:+00158:+00317:-00088:002165.3381:00089
00090:-00093:+00136:-00209:002165.3381:00090
00091:-00076:-00104:+00020:002165.3381:00091
00092:+00107:-00254:-00092:002165.3381:00092
00093:+00003:+00243:-00142:002172.3203:00093
00094:-00033:-00003:+00083:002172.3203:00094
00095:-00022:-00145:+00058:002172.3203:00095
00096:+00015:-00204:+00129:002172.3203:00096
00097:+00108:+00392:-00078:002172.3203:00097
00098:-00128:-00002:+00144:002172.3203:00098
00099:-00006:+00011:+00220:002172.3203:00099
00100:+00141:+00041:-00100:002172.3203:00100
00101:-00177:+00265:-00149:002172.3203:00101
00102:+00030:-00164:+00284:002181.7094:00102
00103:+00065:-00194:-00146:002181.7094:00103
00104:-00219:+00033:-00118:002181.7094:00104
00105:+00172:+00214:+00299:002181.7094:00105
00106:-00042:-00140:-00016:002181.7094:00106
00107:-00177:+00209:+00177:002181.7094:00107
00108:+00256:+00302:+00034:002181.7094:00108
00109:-00219:+00106:+00025:002181.7094:00109
00110:-00115:+00231:-00168:002181.7094:00110
00111:+00205:-00074:-00061:002176.4833:00111
00112:-00316:+00138:-00134:002176.4833:00112
00113:-00072:+00037:+00092:002176.4833:00113
00114:+00074:-00224:+00062:002176.4833:00114
00115:-00096:+00203:-00079:002176.4833:00115
00116:+00160:+00037:+00196:002176.4833:00116
00117:-00117:+00151:-00025:002176.4833:00117
00118:-00200:+00068:+00110:002176.4833:00118
00119:+00256:+00159:+00077:002176.4833:00119
00120:+00009:+00035:+00048:002187.4973:00120
00121:-00260:+00121:-00268:002187.4973:00121
00122:+00157:+00025:+00080:002187.4973:00122
00123:+00209:+00132:-00165:002187.4973:00123
00124:-00216:+00057:-00017:002187.4973:00124
00125:-00043:+00006:-00051:002187.4973:00125
00126:+00067:-00021:+00114:002187.4973:00126
00127:+00082:+00188:-00088:002187.4973:00127
00128:-00104:+00295:-00084:002187.4973:00128
00129:-00158:-00156:+00136:002193.2387:00129
00130:+00024:+00032:-00130:002193.2387:00130
00131:-00022:+00122:+00022:002193.2387:00131
00132:+00051:-00053:+00059:002193.2387:00132
00133:-00076:-00239:-00092:002193.2387:00133
00134:-00120:+00032:+00040:002193.2387:00134
00135:+00244:+00195:+00215:002193.2387:00135
00136:-00173:+00251:-00207:002193.2387:00136
00137:-00221:-00012:+00057:002193.2387:00137
00138:+00147:+00089:+00145:002193.2387:00138
00139:-00186:+00235:-00134:002191.9030:00139
00140:-00101:+00115:-00044:002191.9030:00140
00141:+00003:-00189:+00007:002191.9030:00141
00142:-00200:+00059:+00128:002191.9030:00142
00143:+00184:+00136:-00012:002191.9030:00143
00144:-00118:-00001:-00055:002191.9030:00144
00145:-00184:+00300:+00206:002191.9030:00145
00146:+00132:+00054:-00121:002191.9030:00146
00147:-00077:+00306:-00075:002191.9030:00147
00148:+00046:+00006:+00072:002203.3662:00148
00149:+00048:-00125:-00095:002203.3662:00149
00150:-00201:+00054:-00166:002203.3662:00150
00151:+00100:-00001:+00258:002203.3662:00151
00152:+00043:-00207:+00041:002203.3662:00152
00153:-00056:+00055:+00149:002203.3662:00153
00154:+00243:+00218:-00018:002203.3662:00154
00155:-00275:+00077:-00033:002203.3662:00155
00156:-00232:+00155:+00294:002203.3662:00156
00157:+00314:+00159:-00133:002193.4333:00157
00158:-00089:+00002:-00101:002193.4333:00158
00159:-00055:-00010:+00045:002193.4333:00159
00160:-00056:-00095:+00063:002193.4333:00160
00161:-00111:+00070:-00108:002193.4333:00161
00162:+00117:+00143:+00149:002193.4333:00162
00163:-00037:-00235:+00063:002193.4333:00163
00164:-00058:+00293:+00149:002193.4333:00164
00165:+00174:+00234:-00016:002193.4333:00165
00166:+00036:+00171:+00107:002192.0744:00166
00167:-00029:-00062:+00165:002192.0744:00167
00168:-00021:+00114:-00193:002192.0744:00168
00169:+00061:+00169:-00227:002192.0744:00169
00170:+00292:-00043:+00362:002192.0744:00170
00171:+00081:-00371:-00108:002192.0744:00171
00172:-00229:-00010:+00014:002192.0744:00172
00173:-00202:+00098:+00187:002192.0744:00173
00174:+00078:+00024:+00078:002192.0744:00174
00175:+00073:+00140:+00014:002183.8342:00175
00176:-00039:-00007:-00084:002183.8342:00176
00177:-00227:+00125:-00066:002183.8342:00177
00178:-00084:-00052:-00097:002183.8342:00178
00179:+00229:+00125:+00049:002183.8342:00179
00180:-00081:-00039:-00061:002183.8342:00180
00181:-00013:+00095:+00023:002183.8342:00181
00182:+00074:-00047:-00159:002183.8342:00182
00183:+00069:+00120:+00108:002183.8342:00183
00184:+00042:+00115:-00012:002181.7236:00184
00185:-00191:+00090:+00090:002181.7236:00185
00186:-00046:+00016:+00002:002181.7236:00186
00187:+00120:-00117:-00061:002181.7236:00187
00188:+00047:+00032:-00189:002181.7236:00188
00189:-00085:-00106:+00154:002181.7236:00189
00190:-00323:-00212:-00103:002181.7236:00190
00191:-00094:-00080:+00189:002181.7236:00191
00192:+00202:+00191:+00069:002181.7236:00192
00193:-00276:+00138:-00070:002184.3273:00193
00194:-00179:+00028:+00257:002184.3273:00194
00195:+00264:+00216:+00001:002184.3273:00195
00196:-00175:+00153:-00313:002184.3273:00196
00197:-00228:-00010:-00073:002184.3273:00197
00198:+00186:-00190:+00038:002184.3273:00198
00199:+00108:+00121:-00163:002184.3273:00199
00200:+00051:+00055:+00143:002184.3273:00200
00201:+00028:-00248:+00115:002184.3273:00201
00202:-00078:+00163:-00190:002191.5712:00202
00203:+00037:+00103:+00107:002191.5712:00203
00204:+00030:+00038:-00023:002191.5712:00204
00205:-00143:-00016:+00085:002191.5712:00205
00206:+00050:+00222:-00047:002191.5712:00206
00207:-00012:-00050:-00038:002191.5712:00207
00208:-00099:-00111:+00034:002191.5712:00208
00209:+00040:+00008:-00170:002191.5712:00209
00210:+00055:-00120:+00034:002191.5712:00210
00211:-00039:+00058:-00034:002197.2631:00211
00212:-00054:-00040:+00002:002197.2631:00212
00213:-00064:+00027:+00044:002197.2631:00213
00214:+00078:+00299:+00035:002197.2631:00214
00215:+00145:+00008:+00119:002197.2631:00215
00216:+00170:-00024:+00011:002197.2631:00216
00217:-00043:+00294:-00141:002197.2631:00217
00218:-00180:-00022:-00040:002197.2631:00218
00219:-00060:-00043:+00156:002197.2631:00219
00220:+00084:+00088:+00091:002197.2631:00220
00221:+00138:-00175:+00029:002195.9526:00221
00222:+00074:+00225:-00071:002195.9526:00222
00223:-00284:-00037:+00020:002195.9526:00223
00224:-00240:-00091:+00121:002195.9526:00224
00225:+00052:+00076:-00067:002195.9526:00225
00226:+00192:+00082:-00039:002195.9526:00226
00227:+00182:-00065:+00028:002195.9526:00227
00228:-00208:-00212:-00215:002195.9526:00228
00229:-00191:+00013:-00233:002195.9526:00229
00230:-00055:+00082:+00183:002203.3979:00230
00231:+00048:+00018:+00096:002203.3979:00231
00232:+00109:-00059:-00060:002203.3979:00232
00233:-00021:+00074:-00068:002203.3979:00233
00234:-00196:+00223:-00188:002203.3979:00234
00235:-00200:-00243:-00006:002203.3979:00235
00236:+00134:+00088:-00008:002203.3979:00236
00237:+00164:+00113:+00009:002203.3979:00237
00238:+00074:-00120:+00005:002203.3979:00238
00239:-00050:+00203:-00151:002213.0695:00239
00240:-00055:-00030:-00079:002213.0695:00240
00241:+00286:+00070:+00052:002213.0695:00241
00242:+00061:+00009:+00100:002213.0695:00242
00243:+00073:+00022:+00160:002213.0695:00243
00244:+00177:+00190:+00039:002213.0695:00244
00245:-00130:-00150:+00018:002213.0695:00245
00246:-00265:+00078:-00125:002213.0695:00246
00247:-00126:-00005:+00089:002213.0695:00247
00248:-00032:-00070:+00165:002203.7102:00248
00249:+00049:+00025:+00146:002203.7102:00249
00250:-00391:+00107:-00221:002203.7102:00250
00251:-00410:+00109:+00223:002203.7102:00251
00252:+00178:-00123:-00058:002203.7102:00252
00253:+00436:+00081:-00192:002203.7102:00253
00254:+00385:-00190:+00268:002203.7102:00254
00255:-00069:-00050:-00108:002203.7102:00255
00256:-00002:-00081:-00026:002203.7102:00256
00257:+00317:+00318:-00032:002211.3071:00257
00258:+00236:-00064:-00061:002211.3071:00258
00259:+00169:+00025:+00219:002211.3071:00259
00260:+00201:+00058:+00149:002211.3071:00260
00261:-00072:+00207:-00059:002211.3071:00261
00262:-00157:-00126:-00059:002211.3071:00262
00263:-00115:-00032:-00039:002211.3071:00263
00264:-00088:-00096:+00051:002211.3071:00264
00265:-00119:-00345:+00059:002211.3071:00265
00266:-00231:-00017:-00196:002217.0004:00266
00267:-00165:-00155:-00132:002217.0004:00267
00268:-00102:+00146:+00120:002217.0004:00268
00269:+00070:+00054:+00025:002217.0004:00269
00270:+00221:+00048:-00046:002217.0004:00270
00271:+00137:+00148:-00009:002217.0004:00271
00272:+00170:+00127:+00122:002217.0004:00272
00273:+00072:-00150:-00028:002217.0004:00273
00274:+00050:+00039:-00055:002217.0004:00274
00275:+00452:-00002:+00111:002211.5258:00275
00276:+00396:-00193:-00004:002211.5258:00276
00277:-00385:+00182:-00278:002211.5258:00277
00278:-00447:-00014:-00085:002211.5258:00278
00279:-00073:+00115:-00070:002211.5258:00279
00280:-00025:-00081:+00140:002211.5258:00280
00281:-00005:-00023:-00198:002211.5258:00281
00282:-00218:-00003:+00026:002211.5258:00282
00283:-00034:-00053:+00139:002211.5258:00283
00284:+00020:+00091:-00031:002215.3269:00284
00285:-00175:+00064:+00002:002215.3269:00285
00286:+00005:+00066:+00086:002215.3269:00286
00287:+00213:-00035:-00078:002215.3269:00287
00288:+00216:+00315:+00064:002215.3269:00288
00289:+00092:-00048:-00095:002215.3269:00289
00290:-00255:+00105:-00171:002215.3269:00290
00291:+00101:+00014:+00185:002215.3269:00291
00292:+00218:-00043:+00018:002215.3269:00292
00293:-00281:+00143:-00157:002217.0856:00293
00294:-00078:-00102:+00141:002217.0856:00294
00295:+00038:-00041:+00088:002217.0856:00295
00296:-00105:+00039:-00056:002217.0856:00296
00297:-00048:+00034:-00021:002217.0856:00297
00298:-00088:-00060:+00034:002217.0856:00298
00299:-00073:+00010:+00042:002217.0856:00299
00300:+00099:+00034:+00048:002217.0856:00300
00301:+00076:+00188:-00121:002217.0856:00301
00302:+00161:+00143:+00127:002207.6877:00302
00303:+00180:-00069:+00013:002207.6877:00303
00304:-00053:+00258:-00295:002207.6877:00304
00305:+00013:+00103:-00164:002207.6877:00305
00306:-00204:-00109:-00083:002207.6877:00306
00307:-00097:-00081:+00043:002207.6877:00307
00308:+00166:+00071:-00165:002207.6877:00308
00309:-00087:+00049:-00234:002207.6877:00309
00310:-00163:-00090:+00070:002207.6877:00310
00311:-00042:-00036:+00109:002215.3122:00311
00312:+00129:+00212:-00150:002215.3122:00312
00313:+00077:+00260:+00083:002215.3122:00313
00314:-00010:-00094:-00154:002215.3122:00314
00315:+00103:+00070:-00143:002215.3122:00315
00316:+00274:+00007:-00231:002215.3122:00316
00317:-00001:+00038:+00137:002215.3122:00317
00318:-00001:-00130:+00307:002215.3122:00318
00319:+00351:+00243:+00172:002215.3122:00319
00320:+00116:+00283:-00213:002205.1513:00320
00321:-00003:+00356:+00157:002205.1513:00321
00322:-00075:-00311:-00061:002205.1513:00322
00323:-00040:+00014:-00086:002205.1513:00323
00324:-00014:+00076:-00124:002205.1513:00324
00325:-00084:-00158:+00094:002205.1513:00325
00326:-00108:-00136:+00238:002205.1513:00326
00327:+00167:-00370:+00010:002205.1513:00327
00328:+00066:+00368:-00015:002205.1513:00328
00329:+00151:+00022:+00420:002184.3474:00329
00330:+00237:+00066:+00046:002184.3474:00330
00331:+00043:+00367:-00216:002184.3474:00331
00332:+00234:+00188:+00040:002184.3474:00332
00333:-00061:-00229:-00188:002184.3474:00333
00334:+00016:+00088:-00139:002184.3474:00334
00335:+00188:-00025:+00066:002184.3474:00335
00336:-00103:-00084:-00068:002184.3474:00336
00337:-00066:-00038:+00059:002184.3474:00337
00338:+00161:+00178:-00121:002183.8227:00338
00339:-00026:+00178:+00074:002183.8227:00339
00340:+00134:-00179:+00194:002183.8227:00340
00341:+00018:+00179:-00153:002183.8227:00341
00342:-00142:+00315:-00019:002183.8227:00342
00343:+00134:+00064:+00102:002183.8227:00343
00344:+00013:-00113:-00158:002183.8227:00344
00345:+00008:+00186:-00069:002183.8227:00345
00346:+00267:+00021:-00052:002183.8227:00346
00347:-00237:-00131:-00158:002183.8227:00347
00348:+00068:+00090:+00156:002181.6186:00348
00349:+00287:+00070:-00184:002181.6186:00349
00350:-00295:+00405:-00285:002181.6186:00350
00351:+00143:+00058:+00184:002181.6186:00351
00352:+00101:+00069:-00145:002181.6186:00352
00353:-00244:+00352:-00160:002181.6186:00353
00354:+00004:+00209:-00092:002181.6186:00354
00355:-00079:-00372:+00029:002181.6186:00355
00356:-00198:-00125:-00059:002181.6186:00356
00357:+00144:+00092:-00027:002172.8359:00357
00358:-00113:-00274:-00049:002172.8359:00358
00359:+00075:-00135:+00349:002172.8359:00359
00360:+00197:+00118:-00106:002172.8359:00360
00361:-00282:+00337:-00126:002172.8359:00361
00362:+00347:+00012:-00049:002172.8359:00362
00363:+00063:-00208:-00216:002172.8359:00363
00364:-00149:+00174:+00043:002172.8359:00364
00365:+00179:+00094:-00041:002172.8359:00365
00366:-00276:-00292:+00051:002183.7885:00366
00367:+00015:-00083:+00008:002183.7885:00367
00368:+00320:+00174:-00113:002183.7885:00368
00369:-00210:-00039:-00064:002183.7885:00369
00370:+00109:-00022:+00063:002183.7885:00370
00371:+00086:+00147:-00062:002183.7885:00371
00372:-00119:+00613:+00108:002183.7885:00372
00373:+00200:+00163:+00113:002183.7885:00373
00374:+00051:-00037:-00299:002183.7885:00374
00375:-00196:+00285:-00096:002177.8771:00375
00376:+00047:-00025:-00089:002177.8771:00376
00377:-00119:-00509:+00073:002177.8771:00377
00378:+00004:-00278:+00023:002177.8771:00378
00379:+00107:+00305:+00158:002177.8771:00379
00380:-00253:-00159:+00126:002177.8771:00380
00381:+00070:-00129:+00235:002177.8771:00381
00382:+00123:+00100:-00226:002177.8771:00382
00383:-00264:+00416:-00150:002177.8771:00383
00384:+00005:+00376:-00105:002165.2351:00384
00385:+00101:-00562:+00057:002165.2351:00385
00386:-00168:-00304:-00055:002165.2351:00386
00387:+00068:+00443:-00186:002165.2351:00387
00388:-00264:+00103:+00123:002165.2351:00388
00389:+00113:+00005:+00250:002165.2351:00389
00390:+00592:+00389:-00013:002165.2351:00390
00391:-00137:+00342:-00178:002165.2351:00391
00392:-00336:+00538:+00155:002165.2351:00392
00393:+00110:-00424:-00093:002165.2351:00393
00394:+00002:+00052:-00190:002168.4155:00394
00395:+00179:+00164:-00283:002168.4155:00395
00396:-00179:-00464:+00120:002168.4155:00396
00397:-00112:-00335:+00066:002168.4155:00397
00398:+00339:+00502:-00245:002168.4155:00398
00399:-00126:+00076:+00199:002168.4155:00399
00400:-00125:-00206:+00171:002168.4155:00400
00401:+00144:+00568:-00062:002168.4155:00401
00402:-00050:+00570:-00044:002168.4155:00402
00403:-00011:+00209:+00288:002162.5981:00403
00404:+00062:+00127:-00407:002162.5981:00404
00405:-00275:+00935:-00165:002162.5981:00405
00406:+00062:-00626:+00007:002162.5981:00406
00407:+00123:-00468:-00209:002162.5981:00407
00408:+00190:-00225:+00038:002162.5981:00408
00409:+00051:+00293:-00143:002162.5981:00409
00410:-00399:+00018:+00246:002162.5981:00410
00411:+00038:-00181:+00191:002162.5981:00411
00412:+00317:+00152:-00079:002150.1706:00412
00413:-00167:+00753:-00145:002150.1706:00413
00414:-00078:-00405:+00047:002150.1706:00414
00415:+00019:-00254:-00160:002150.1706:00415
00416:-00107:+00352:-00084:002150.1706:00416
00417:+00093:-00109:-00089:002150.1706:00417
00418:-00171:-00530:+00111:002150.1706:00418
00419:+00063:-00238:+00094:002150.1706:00419
00420:+00292:+00371:+00054:002150.1706:00420
00421:-00238:-00350:+00059:002153.2436:00421
00422:-00147:-00485:+00179:002153.2436:00422
00423:+00152:+00540:-00079:002153.2436:00423
00424:+00075:+00116:+00102:002153.2436:00424
00425:+00217:+00294:+00178:002153.2436:00425
00426:+00088:+00075:-00187:002153.2436:00426
00427:-00209:+00471:+00065:002153.2436:00427
00428:+00172:-00116:+00113:002153.2436:00428
00429:+00228:-00220:-00116:002153.2436:00429
00430:-00088:+00149:-00170:002153.2436:00430
00431:+00035:-00055:+00092:002158.8134:00431
00432:-00036:-00624:+00045:002158.8134:00432
00433:-00120:+00386:-00208:002158.8134:00433
00434:+00094:+00342:+00217:002158.8134:00434
00435:+00051:-00526:+00030:002158.8134:00435
00436:-00114:+00327:-00172:002158.8134:00436
00437:+00183:-00014:+00218:002158.8134:00437
00438:-00107:+00044:+00122:002158.8134:00438
00439:-00039:-00105:+00005:002158.8134:00439
00440:+00128:-00087:-00008:002161.4560:00440
00441:+00054:+00371:+00006:002161.4560:00441
00442:+00249:+00046:+00010:002161.4560:00442
00443:-00044:-00321:-00312:002161.4560:00443
00444:-00362:+00188:-00054:002161.4560:00444
00445:+00194:+00086:+00259:002161.4560:00445
00446:-00016:-00218:-00056:002161.4560:00446
00447:-00215:+00177:-00070:002161.4560:00447
00448:+00081:+00179:+00089:002161.4560:00448
00449:-00082:-00030:+00008:002168.3959:00449
00450:-00053:+00234:-00082:002168.3959:00450
00451:+00175:-00136:+00096:002168.3959:00451
00452:-00142:-00147:-00086:002168.3959:00452
00453:-00030:+00199:-00001:002168.3959:00453
00454:+00073:-00204:-00047:002168.3959:00454
00455:-00124:+00041:-00118:002168.3959:00455
00456:+00052:+00135:+00094:002168.3959:00456
00457:-00007:-00068:+00043:002168.3959:00457
00458:-00023:+00145:-00047:002185.6547:00458
00459:+00245:+00096:+00019:002185.6547:00459
00460:+00021:-00201:+00105:002185.6547:00460
00461:-00136:+00114:-00100:002185.6547:00461
00462:+00073:-00269:+00100:002185.6547:00462
00463:-00032:+00074:+00013:002185.6547:00463
00464:-00034:+00180:+00032:002185.6547:00464
00465:-00245:-00023:+00001:002185.6547:00465
00466:-00110:-00021:+00108:002185.6547:00466
00467:+00125:+00162:-00011:002185.6547:00467
00468:+00054:+00229:-00090:002180.5126:00468
00469:-00126:-00080:+00071:002180.5126:00469
00470:-00053:-00065:-00109:002180.5126:00470
00471:-00081:-00032:-00017:002180.5126:00471
00472:+00177:+00079:+00096:002180.5126:00472
00473:-00115:-00140:+00010:002180.5126:00473
00474:-00182:+00151:+00078:002180.5126:00474
00475:+00103:+00273:-00070:002180.5126:00475
00476:-00112:+00000:-00100:002180.5126:00476
00477:-00053:-00049:-00007:002187.7314:00477
00478:-00068:-00020:-00127:002187.7314:00478
00479:-00184:+00048:-00110:002187.7314:00479
00480:+00031:-00070:+00196:002187.7314:00480
00481:-00013:-00258:-00174:002187.7314:00481
00482:-00091:+00143:-00022:002187.7314:00482
00483:+00140:+00138:+00220:002187.7314:00483
00484:+00059:+00025:-00063:002187.7314:00484
00485:-00003:+00029:-00150:002187.7314:00485
00486:+00054:+00112:-00198:002189.4572:00486
00487:-00027:+00042:-00195:002189.4572:00487
00488:-00075:-00288:+00077:002189.4572:00488
00489:+00249:-00116:+00134:002189.4572:00489
00490:+00177:-00054:-00335:002189.4572:00490
00491:-00311:-00056:+00311:002189.4572:00491
00492:+00108:-00131:+00204:002189.4572:00492
00493:+00133:+00231:+00261:002189.4572:00493
00494:+00055:+00418:-00118:002189.4572:00494
00495:+00000:-00014:+00233:002184.3046:00495
00496:-00085:+00130:-00188:002184.3046:00496
00497:+00101:+00178:-00187:002184.3046:00497
00498:+00049:+00047:-00126:002184.3046:00498
00499:-00132:-00038:+00188:002184.3046:00499
00500:+00138:-00143:+00137:002184.3046:00500
00501:+00210:-00043:-00211:002184.3046:00501
00502:-00052:-00009:+00161:002184.3046:00502
00503:-00027:-00160:+00103:002184.3046:00503
00504:-00046:+00121:-00037:002191.5656:00504
00505:+00045:+00199:+00066:002191.5656:00505
00506:+00159:+00093:+00073:002191.5656:00506
00507:-00078:-00059:-00157:002191.5656:00507
00508:-00172:-00023:-00028:002191.5656:00508
00509:+00038:+00046:-00072:002191.5656:00509
00510:+00132:-00042:+00190:002191.5656:00510
00511:+00051:-00104:+00168:002191.5656:00511
00512:+00011:+00085:-00203:002191.5656:00512
00513:-00054:+00007:+00095:002197.2314:00513
00514:+00073:-00156:+00249:002197.2314:00514
00515:-00079:-00119:-00194:002197.2314:00515
00516:-00091:+00226:+00050:002197.2314:00516
00517:+00148:+00028:+00018:002197.2314:00517
00518:+00181:+00053:-00088:002197.2314:00518
00519:-00124:-00068:-00181:002197.2314:00519
00520:-00058:+00096:-00010:002197.2314:00520
00521:+00009:+00156:+00086:002197.2314:00521
00522:-00126:-00241:-00102:002195.9497:00522
00523:+00008:+00167:-00057:002195.9497:00523
00524:+00062:+00139:+00038:002195.9497:00524
00525:+00004:+00071:-00225:002195.9497:00525
00526:+00032:-00100:+00080:002195.9497:00526
00527:-00031:-00064:+00056:002195.9497:00527
00528:+00076:-00097:+00101:002195.9497:00528
00529:+00166:+00117:+00029:002195.9497:00529
00530:-00258:-00066:-00081:002195.9497:00530
00531:-00178:+00125:+00140:002203.4475:00531
00532:+00215:+00106:+00024:002203.4475:00532
00533:+00109:+00046:+00029:002203.4475:00533
00534:-00033:-00090:+00065:002203.4475:00534
00535:-00210:+00139:-00111:002203.4475:00535
00536:-00173:+00069:-00075:002203.4475:00536
00537:-00025:-00131:+00156:002203.4475:00537
00538:-00018:-00147:+00088:002203.4475:00538
00539:+00120:+00127:-00009:002203.4475:00539
00540:+00012:-00002:+00111:002209.1149:00540
00541:-00223:-00022:+00031:002209.1149:00541
00542:-00147:+00073:+00278:002209.1149:00542
00543:+00107:+00092:+00050:002209.1149:00543
00544:+00192:+00195:-00034:002209.1149:00544
00545:+00219:+00010:+00172:002209.1149:00545
00546:-00271:-00141:-00271:002209.1149:00546
00547:-00396:+00237:-00182:002209.1149:00547
00548:+00114:+00009:+00261:002209.1149:00548
00549:+00129:-00246:+00159:002207.7338:00549
00550:+00054:+00172:-00101:002207.7338:00550
00551:-00081:+00074:+00050:002207.7338:00551
00552:-00096:-00055:-00027:002207.7338:00552
00553:-00014:+00106:-00062:002207.7338:00553
00554:+00024:+00190:-00038:002207.7338:00554
00555:+00080:+00032:+00011:002207.7338:00555
00556:+00135:-00089:-00057:002207.7338:00556
00557:-00113:+00084:-00225:002207.7338:00557
00558:-00100:+00153:-00042:002207.7338:00558
00559:+00064:+00156:+00026:002211.3681:00559
00560:+00101:+00012:-00026:002211.3681:00560
00561:-00001:-00051:-00043:002211.3681:00561
00562:-00015:-00030:-00107:002211.3681:00562
00563:-00153:+00069:-00299:002211.3681:00563
00564:-00149:-00250:+00147:002211.3681:00564
00565:+00030:+00070:+00047:002211.3681:00565
00566:+00187:+00005:-00073:002211.3681:00566
00567:-00130:+00043:-00233:002211.3681:00567
00568:+00123:+00121:-00146:002221.0805:00568
00569:+00268:+00098:+00077:002221.0805:00569
00570:-00004:-00006:-00031:002221.0805:00570
00571:+00169:+00002:-00043:002221.0805:00571
00572:+00138:-00164:-00101:002221.0805:00572
00573:+00039:+00143:+00016:002221.0805:00573
00574:-00017:-00156:+00052:002221.0805:00574
00575:-00027:-00042:+00172:002221.0805:00575
00576:-00070:-00035:-00154:002221.0805:00576
00577:-00145:-00062:+00065:002211.5432:00577
00578:-00003:+00050:+00161:002211.5432:00578
00579:-00301:-00083:-00188:002211.5432:00579
00580:-00419:-00141:+00107:002211.5432:00580
00581:+00082:+00188:+00072:002211.5432:00581
00582:+00060:-00108:+00030:002211.5432:00582
00583:-00012:+00057:-00012:002211.5432:00583
00584:-00064:+00158:-00126:002211.5432:00584
00585:-00091:+00017:+00235:002211.5432:00585
00586:+00168:+00179:+00091:002215.1538:00586
00587:+00086:+00067:+00050:002215.1538:00587
00588:+00009:-00044:+00004:002215.1538:00588
00589:-00034:+00104:+00044:002215.1538:00589
00590:-00090:+00057:+00047:002215.1538:00590
00591:-00165:-00075:-00064:002215.1538:00591
00592:+00039:+00084:+00101:002215.1538:00592
00593:+00165:-00061:+00135:002215.1538:00593
00594:-00061:+00102:+00039:002215.1538:00594
00595:-00284:+00225:-00293:002224.9072:00595
00596:-00255:+00126:+00246:002224.9072:00596
00597:+00148:+00140:-00077:002224.9072:00597
00598:+00244:+00143:+00056:002224.9072:00598
00599:+00109:-00081:-00198:002224.9072:00599
00600:-00230:+00034:-00236:002224.9072:00600
00601:+00073:-00040:-00014:002224.9072:00601
00602:+00056:+00010:+00099:002224.9072:00602
00603:+00082:+00182:+00128:002224.9072:00603
00604:+00225:-00126:+00192:002215.4619:00604
00605:-00003:-00033:-00223:002215.4619:00605
00606:-00151:+00353:-00117:002215.4619:00606
00607:-00083:-00111:+00121:002215.4619:00607
00608:-00071:-00164:-00020:002215.4619:00608
00609:+00187:+00089:-00079:002215.4619:00609
00610:+00310:-00193:+00232:002215.4619:00610
00611:-00089:+00125:-00196:002215.4619:00611
00612:-00214:-00059:-00046:002215.4619:00612
00613:-00039:+00040:+00088:002215.1098:00613
00614:+00174:+00322:-00018:002215.1098:00614
00615:+00237:+00056:+00123:002215.1098:00615
00616:+00206:-00017:-00127:002215.1098:00616
00617:+00009:+00144:-00158:002215.1098:00617
00618:-00088:-00161:-00082:002215.1098:00618
00619:-00007:+00053:+00014:002215.1098:00619
00620:+00081:-00043:+00067:002215.1098:00620
00621:-00033:+00063:-00135:002215.1098:00621
00622:-00099:+00043:-00204:002220.9013:00622
00623:-00215:+00122:+00106:002220.9013:00623
00624:+00144:-00120:+00136:002220.9013:00624
00625:-00094:+00069:-00086:002220.9013:00625
00626:-00192:+00100:-00062:002220.9013:00626
00627:+00050:+00286:+00011:002220.9013:00627
00628:+00034:-00405:+00181:002220.9013:00628
00629:-00129:+00447:-00293:002220.9013:00629
00630:+00151:+00397:+00289:002220.9013:00630
00631:+00238:+00082:+00146:002211.5549:00631
00632:-00173:-00375:-00268:002211.5549:00632
00633:+00153:+00300:-00022:002211.5549:00633
00634:+00162:-00108:-00187:002211.5549:00634
00635:-00146:-00093:+00129:002211.5549:00635
00636:+00186:-00300:+00119:002211.5549:00636
00637:+00118:+00536:+00052:002211.5549:00637
00638:-00329:+00557:-00135:002211.5549:00638
00639:+00309:+00424:+00191:002211.5549:00639
00640:+00139:-00643:-00139:002203.4677:00640
00641:-00113:-00112:-00160:002203.4677:00641
00642:+00200:-00069:-00514:002203.4677:00642
00643:-00264:-00402:+00184:002203.4677:00643
00644:+00128:-00465:+00449:002203.4677:00644
00645:+00414:+00568:+00248:002203.4677:00645
00646:-00010:+00781:-00267:002203.4677:00646
00647:+00066:+00553:-00027:002203.4677:00647
00648:+00122:-00146:-00058:002203.4677:00648
00649:-00022:+00432:-00305:002185.5949:00649
00650:-00044:+00449:-00073:002185.5949:00650
00651:-00139:-00538:-00066:002185.5949:00651
00652:+00031:-00148:+00012:002185.5949:00652
00653:+00212:-00079:-00551:002185.5949:00653
00654:-00315:-00129:+00236:002185.5949:00654
00655:+00035:-00375:+00275:002185.5949:00655
00656:+00105:+00431:+00162:002185.5949:00656
00657:+00049:+00601:+00000:002185.5949:00657
00658:+00175:+00288:+00059:002161.4812:00658
00659:-00109:-00249:-00157:002161.4812:00659
00660:-00023:+00432:-00168:002161.4812:00660
00661:+00167:+00197:+00007:002161.4812:00661
00662:-00081:-00371:+00026:002161.4812:00662
00663:-00013:-00169:+00026:002161.4812:00663
00664:+00147:+00153:-00116:002161.4812:00664
00665:-00064:-00078:+00244:002161.4812:00665
00666:+00057:-00102:+00111:002161.4812:00666
00667:+00076:+00205:-00114:002153.2519:00667
00668:+00005:+00411:+00005:002153.2519:00668
00669:+00084:+00154:+00134:002153.2519:00669
00670:-00031:+00107:-00171:002153.2519:00670
00671:-00102:+00410:-00026:002153.2519:00671
00672:+00025:+00492:+00071:002153.2519:00672
00673:-00095:-00489:-00159:002153.2519:00673
00674:+00059:-00049:-00106:002153.2519:00674
00675:+00246:+00117:-00215:002153.2519:00675
00676:-00377:-00368:-00078:002153.2519:00676
00677:+00060:-00516:+00018:002147.5544:00677
00678:+00120:+00592:+00108:002147.5544:00678
00679:-00109:+00151:+00159:002147.5544:00679
00680:+00207:-00262:+00057:002147.5544:00680
00681:+00103:+00443:-00095:002147.5544:00681
00682:-00371:+00596:-00002:002147.5544:00682
00683:-00029:-00223:+00271:002147.5544:00683
00684:+00151:-00195:-00329:002147.5544:00684
00685:+00089:+00505:-00278:002147.5544:00685
00686:+00189:-00433:+00106:002139.0671:00686
00687:-00210:-00536:-00265:002139.0671:00687
00688:+00137:-00108:-00198:002139.0671:00688
00689:+00265:+00145:+00172:002139.0671:00689
00690:-00267:-00194:+00154:002139.0671:00690
00691:+00068:-00322:+00100:002139.0671:00691
00692:+00219:+00405:-00133:002139.0671:00692
00693:-00262:+00424:+00163:002139.0671:00693
00694:-00030:+00071:+00186:002139.0671:00694
00695:-00006:-00073:-00093:002142.0136:00695
00696:-00004:+00483:-00007:002142.0136:00696
00697:+00084:-00497:+00072:002142.0136:00697
00698:-00130:-00510:-00207:002142.0136:00698
00699:-00171:+00220:-00040:002142.0136:00699
00700:+00138:-00216:+00351:002142.0136:00700
00701:-00184:-00281:+00195:002142.0136:00701
00702:+00104:+00374:+00048:002142.0136:00702
00703:+00195:+00127:+00003:002142.0136:00703
00704:-00253:+00095:+00114:002142.0136:00704
00705:-00009:+00051:-00092:002147.5544:00705
00706:+00103:+00066:+00054:002147.5544:00706
00707:-00149:+00355:-00134:002147.5544:00707
00708:-00103:-00072:+00072:002147.5544:00708
00709:-00078:-00145:-00117:002147.5544:00709
00710:-00102:+00204:-00022:002147.5544:00710
00711:+00025:-00177:+00092:002147.5544:00711
00712:-00239:-00122:+00081:002147.5544:00712
00713:-00029:+00210:+00049:002147.5544:00713
00714:+00373:+00150:+00040:002150.2033:00714
00715:-00315:-00098:-00061:002150.2033:00715
00716:-00215:+00353:-00100:002150.2033:00716
00717:+00252:-00085:-00020:002150.2033:00717
00718:+00008:+00199:-00009:002150.2033:00718
00719:+00033:+00009:-00055:002150.2033:00719
00720:+00038:+00059:+00000:002150.2033:00720
00721:-00118:-00181:-00123:002150.2033:00721
00722:+00063:+00013:+00009:002150.2033:00722
00723:-00118:+00038:-00031:002164.5698:00723
00724:-00173:+00143:-00093:002164.5698:00724
00725:+00146:+00023:-00016:002164.5698:00725
00726:-00044:-00095:-00113:002164.5698:00726
00727:-00199:+00229:-00222:002164.5698:00727
00728:-00047:+00056:-00033:002164.5698:00728
00729:-00031:+00143:-00045:002164.5698:00729
00730:+00139:+00007:-00072:002164.5698:00730
00731:+00002:-00015:-00075:002164.5698:00731
00732:-00131:-00174:-00141:002174.0048:00732
00733:+00003:+00024:+00018:002174.0048:00733
00734:-00005:-00159:-00018:002174.0048:00734
00735:+00003:+00195:-00078:002174.0048:00735
00736:+00082:+00055:+00039:002174.0048:00736
00737:+00000:-00070:-00075:002174.0048:00737
00738:-00166:+00112:+00051:002174.0048:00738
00739:+00167:-00031:+00076:002174.0048:00739
00740:-00069:-00225:-00137:002174.0048:00740
00741:-00054:+00179:+00037:002174.0048:00741
00742:-00067:-00290:-00009:002176.6042:00742
00743:-00138:+00233:-00077:002176.6042:00743
00744:+00067:+00083:+00020:002176.6042:00744
00745:-00145:+00016:+00249:002176.6042:00745
00746:+00072:+00218:-00046:002176.6042:00746
00747:+00164:+00112:-00124:002176.6042:00747
00748:-00151:+00239:-00054:002176.6042:00748
00749:-00084:-00005:+00161:002176.6042:00749
00750:-00073:-00144:-00069:002176.6042:00750
00751:+00022:+00202:+00062:002183.8027:00751
00752:+00251:+00095:+00004:002183.8027:00752
00753:-00238:-00442:+00082:002183.8027:00753
00754:-00185:+00313:-00115:002183.8027:00754
00755:+00216:+00376:+00110:002183.8027:00755
00756:-00072:-00007:+00190:002183.8027:00756
00757:-00003:+00048:+00022:002183.8027:00757
00758:+00158:+00294:-00201:002183.8027:00758
00759:-00091:-00064:-00051:002183.8027:00759
00760:-00003:-00389:-00004:002189.4487:00760
00761:-00066:-00033:-00146:002189.4487:00761
00762:-00134:-00142:+00096:002189.4487:00762
00763:+00184:+00015:+00258:002189.4487:00763
00764:+00083:+00187:-00014:002189.4487:00764
00765:+00017:+00215:+00047:002189.4487:00765
00766:+00043:+00321:-00097:002189.4487:00766
00767:-00201:+00214:+00169:002189.4487:00767
00768:+00066:+00085:-00135:002189.4487:00768
00769:+00073:+00271:-00356:002176.6379:00769
00770:-00255:-00153:-00207:002176.6379:00770
00771:+00059:-00300:+00134:002176.6379:00771
00772:-00065:-00333:-00156:002176.6379:00772
00773:-00191:+00216:+00010:002176.6379:00773
00774:+00197:+00083:+00205:002176.6379:00774
00775:+00191:-00380:+00088:002176.6379:00775
00776:-00200:+00405:-00222:002176.6379:00776
00777:+00294:+00341:+00184:002176.6379:00777
00778:+00102:-00350:+00152:002183.8569:00778
00779:-00039:+00188:-00163:002183.8569:00779
00780:+00163:+00077:-00140:002183.8569:00780
00781:-00164:-00231:+00113:002183.8569:00781
00782:+00042:+00024:+00075:002183.8569:00782
00783:+00280:-00386:-00031:002183.8569:00783
00784:-00077:+00176:+00194:002183.8569:00784
00785:+00025:+00009:+00135:002183.8569:00785
00786:+00011:-00246:+00138:002183.8569:00786
00787:+00005:+00284:-00015:002185.5693:00787
00788:+00092:-00048:+00106:002185.5693:00788
00789:-00136:-00075:+00153:002185.5693:00789
00790:+00137:+00127:-00068:002185.5693:00790
00791:+00059:+00027:-00189:002185.5693:00791
00792:-00144:-00022:+00003:002185.5693:00792
00793:-00034:+00143:+00096:002185.5693:00793
00794:+00136:+00027:-00077:002185.5693:00794
00795:-00031:+00072:-00050:002185.5693:00795
00796:+00057:-00019:+00027:002185.5693:00796
00797:-00144:-00287:-00162:002180.5068:00797
00798:+00071:+00141:+00101:002180.5068:00798
00799:+00070:-00288:-00002:002180.5068:00799
00800:-00107:+00037:-00119:002180.5068:00800
00801:+00147:+00172:-00083:002180.5068:00801
00802:+00029:-00087:-00061:002180.5068:00802
00803:+00017:+00178:-00064:002180.5068:00803
00804:+00101:+00075:-00032:002180.5068:00804
00805:-00131:-00041:-00071:002180.5068:00805
00806:+00084:+00053:-00094:002191.6660:00806
00807:+00205:+00110:+00087:002191.6660:00807
00808:-00057:-00205:-00128:002191.6660:00808
00809:-00065:+00027:+00017:002191.6660:00809
00810:+00012:+00034:-00078:002191.6660:00810
00811:-00098:+00049:-00092:002191.6660:00811
00812:+00147:+00033:+00070:002191.6660:00812
00813:+00129:+00126:-00060:002191.6660:00813
00814:-00115:-00096:-00023:002191.6660:00814
00815:+00114:+00225:-00085:002193.4165:00815
00816:+00011:-00151:-00074:002193.4165:00816
00817:-00094:-00052:+00071:002193.4165:00817
00818:+00046:-00154:-00004:002193.4165:00818
00819:+00035:+00051:-00109:002193.4165:00819
00820:+00124:+00088:+00224:002193.4165:00820
00821:+00145:-00055:-00034:002193.4165:00821
00822:-00208:+00105:-00133:002193.4165:00822
00823:+00283:+00166:+00039:002193.4165:00823
00824:+00117:+00164:-00139:002192.0686:00824
00825:-00201:+00108:-00101:002192.0686:00825
00826:+00165:-00083:-00091:002192.0686:00826
00827:-00037:-00037:-00096:002192.0686:00827
00828:-00010:-00033:-00029:002192.0686:00828
00829:+00046:-00257:+00012:002192.0686:00829
00830:-00155:+00096:-00015:002192.0686:00830
00831:+00033:+00062:+00286:002192.0686:00831
00832:+00233:-00006:+00075:002192.0686:00832
00833:-00112:+00128:-00052:002199.4995:00833
00834:+00223:+00298:+00071:002199.4995:00834
00835:+00204:-00245:-00031:002199.4995:00835
00836:-00133:+00112:-00231:002199.4995:00836
00837:-00077:-00025:-00230:002199.4995:00837
00838:-00178:-00098:+00093:002199.4995:00838
00839:+00160:-00044:-00056:002199.4995:00839
00840:+00186:-00025:-00304:002199.4995:00840
00841:-00166:+00029:+00074:002199.4995:00841
00842:-00008:+00196:+00201:002205.1801:00842
00843:+00106:+00011:-00132:002205.1801:00843
00844:-00110:+00209:-00226:002205.1801:00844
00845:+00108:+00019:+00258:002205.1801:00845
00846:+00084:-00228:-00228:002205.1801:00846
00847:-00109:+00038:-00193:002205.1801:00847
00848:+00125:+00054:+00107:002205.1801:00848
00849:+00037:-00107:+00017:002205.1801:00849
00850:-00111:+00153:-00152:002205.1801:00850
00851:+00031:-00148:-00001:002195.9982:00851
00852:-00322:+00026:-00003:002195.9982:00852
00853:-00137:+00271:+00139:002195.9982:00853
00854:+00140:+00061:+00093:002195.9982:00854
00855:-00160:+00110:+00044:002195.9982:00855
00856:-00200:-00039:+00021:002195.9982:00856
00857:+00055:+00082:+00023:002195.9982:00857
00858:+00116:+00098:+00114:002195.9982:00858
00859:-00026:-00140:+00056:002195.9982:00859
00860:-00110:+00060:-00074:002211.4064:00860
00861:+00096:+00183:+00106:002211.4064:00861
00862:+00096:-00063:+00015:002211.4064:00862
00863:+00275:+00123:+00029:002211.4064:00863
00864:-00042:+00194:+00010:002211.4064:00864
00865:-00057:+00184:-00058:002211.4064:00865
00866:+00390:-00103:+00053:002211.4064:00866
00867:+00120:-00151:-00031:002211.4064:00867
00868:+00079:+00101:-00077:002211.4064:00868
00869:+00180:+00017:+00070:002209.1352:00869
00870:+00043:+00006:-00152:002209.1352:00870
00871:+00020:+00076:-00188:002209.1352:00871
00872:+00032:-00043:-00101:002209.1352:00872
00873:-00007:-00018:-00007:002209.1352:00873
00874:+00078:-00047:-00049:002209.1352:00874
00875:-00199:+00076:-00204:002209.1352:00875
00876:-00036:+00244:+00065:002209.1352:00876
00877:+00093:+00054:+00016:002209.1352:00877
00878:-00026:-00307:+00145:002211.6535:00878
00879:-00046:+00167:-00088:002211.6535:00879
00880:+00130:+00115:+00284:002211.6535:00880
00881:+00093:-00272:-00168:002211.6535:00881
00882:+00023:+00132:+00046:002211.6535:00882
00883:+00157:-00124:+00003:002211.6535:00883
00884:+00134:+00346:-00070:002211.6535:00884
00885:-00071:-00152:-00118:002211.6535:00885
00886:-00294:+00004:+00155:002211.6535:00886
00887:+00033:+00085:+00022:002211.2573:00887
00888:-00047:+00338:+00013:002211.2573:00888
00889:-00036:+00183:-00067:002211.2573:00889
00890:-00118:-00051:-00259:002211.2573:00890
00891:-00096:+00087:-00178:002211.2573:00891
00892:-00120:+00081:-00058:002211.2573:00892
00893:+00005:-00399:+00206:002211.2573:00893
00894:-00075:-00367:-00028:002211.2573:00894
00895:+00012:+00337:+00078:002211.2573:00895
00896:+00076:+00366:+00025:002211.2573:00896
00897:-00025:+00106:+00183:002205.1047:00897
00898:-00049:+00181:-00046:002205.1047:00898
00899:-00023:+00336:+00040:002205.1047:00899
00900:+00105:-00141:-00099:002205.1047:00900
00901:-00127:-00242:+00008:002205.1047:00901
00902:-00315:-00326:+00132:002205.1047:00902
00903:-00005:+00407:+00099:002205.1047:00903
00904:+00191:+00308:+00058:002205.1047:00904
00905:-00150:+00435:+00037:002205.1047:00905
00906:-00077:-00112:+00146:002188.2521:00906
00907:+00032:-00068:-00077:002188.2521:00907
00908:-00118:-00008:-00152:002188.2521:00908
00909:+00036:-00363:+00046:002188.2521:00909
00910:-00247:-00558:+00037:002188.2521:00910
00911:-00016:+00652:-00122:002188.2521:00911
00912:+00290:+00345:+00142:002188.2521:00912
00913:-00136:+00017:+00083:002188.2521:00913
00914:+00015:+00311:-00243:002188.2521:00914
00915:+00225:+00352:-00272:002172.2778:00915
00916:-00198:+00680:-00228:002172.2778:00916
00917:+00031:-00507:+00093:002172.2778:00917
00918:+00053:-00402:-00129:002172.2778:00918
00919:-00163:+00304:-00183:002172.2778:00919
00920:-00124:-00124:+00065:002172.2778:00920
00921:-00024:-00710:+00068:002172.2778:00921
00922:-00077:+00781:-00190:002172.2778:00922
00923:+00195:+00613:+00071:002172.2778:00923
00924:+00118:+00031:+00112:002162.6093:00924
00925:-00061:+00426:-00231:002162.6093:00925
00926:+00305:+00472:-00186:002162.6093:00926
00927:-00101:-00743:+00098:002162.6093:00927
00928:+00038:-00530:-00036:002162.6093:00928
00929:+00157:+00016:-00295:002162.6093:00929
00930:-00099:-00204:+00257:002162.6093:00930
00931:-00073:-00586:+00098:002162.6093:00931
00932:-00104:-00555:-00106:002162.6093:00932
00933:+00029:+00527:+00103:002150.2089:00933
00934:+00154:-00172:+00277:002150.2089:00934
00935:-00174:-00143:+00214:002150.2089:00935
00936:+00281:+00658:+00143:002150.2089:00936
00937:+00194:+00510:-00184:002150.2089:00937
00938:-00375:-00464:+00298:002150.2089:00938
00939:+00093:+00182:-00137:002150.2089:00939
00940:+00039:+00223:-00253:002150.2089:00940
00941:-00279:-00180:+00028:002150.2089:00941
00942:+00206:-00270:+00294:002150.2089:00942
00943:+00155:-00061:-00307:002145.7165:00943
00944:-00295:+00185:+00135:002145.7165:00944
00945:+00383:-00301:+00255:002145.7165:00945
00946:+00190:+00053:-00121:002145.7165:00946
00947:-00353:+00404:-00060:002145.7165:00947
00948:+00379:-00290:+00314:002145.7165:00948
00949:+00082:-00031:-00132:002145.7165:00949
00950:-00182:+00425:-00060:002145.7165:00950
00951:+00271:+00013:+00075:002145.7165:00951
00952:-00018:-00127:-00061:002147.5244:00952
00953:-00048:+00237:-00088:002147.5244:00953
00954:+00204:-00008:-00077:002147.5244:00954
00955:-00166:-00009:-00055:002147.5244:00955
00956:+00005:-00130:+00016:002147.5244:00956
00957:+00164:+00189:+00002:002147.5244:00957
00958:+00010:-00024:+00072:002147.5244:00958
00959:-00068:-00123:-00095:002147.5244:00959
00960:-00052:+00053:+00000:002147.5244:00960
00961:-00031:+00156:-00044:002146.4655:00961
00962:-00035:+00000:-00013:002146.4655:00962
00963:-00012:-00039:-00090:002146.4655:00963
00964:+00044:+00066:+00046:002146.4655:00964
00965:-00026:-00211:-00198:002146.4655:00965
00966:-00188:+00086:-00152:002146.4655:00966
00967:+00168:-00129:+00415:002146.4655:00967
00968:-00034:-00043:-00047:002146.4655:00968
00969:+00012:+00287:+00070:002146.4655:00969
00970:+00156:-00081:-00057:002146.4655:00970
00971:-00371:-00106:-00241:002157.0883:00971
00972:+00268:+00189:+00320:002157.0883:00972
00973:+00505:-00236:-00022:002157.0883:00973
00974:-00413:+00165:-00050:002157.0883:00974
00975:+00204:-00096:+00051:002157.0883:00975
00976:+00104:+00209:+00096:002157.0883:00976
00977:-00254:-00059:-00126:002157.0883:00977
00978:+00261:-00172:+00322:002157.0883:00978
00979:+00065:+00200:+00015:002157.0883:00979
00980:-00219:+00210:-00068:002166.4858:00980
00981:+00127:+00173:+00137:002166.4858:00981
00982:+00013:-00325:-00036:002166.4858:00982
00983:-00064:+00134:-00007:002166.4858:00983
00984:+00178:+00414:-00098:002166.4858:00984
00985:-00264:-00476:-00004:002166.4858:00985
00986:+00140:-00011:-00038:002166.4858:00986
00987:+00305:+00102:-00013:002166.4858:00987
00988:-00118:-00310:-00034:002166.4858:00988
00989:-00183:-00206:+00142:002161.5114:00989
00990:+00002:+00042:+00041:002161.5114:00990
00991:+00050:-00021:+00162:002161.5114:00991
00992:+00198:+00165:+00017:002161.5114:00992
00993:-00130:-00021:-00104:002161.5114:00993
00994:+00006:+00367:-00065:002161.5114:00994
00995:+00232:-00026:-00092:002161.5114:00995
00996:-00170:-00111:-00154:002161.5114:00996
00997:+00041:+00001:-00056:002161.5114:00997
00998:+00085:+00097:-00039:002172.3427:00998
00999:-00074:-00215:+00016:002172.3427:00999
01000:+00017:-00075:-00018:002172.3427:01000
01001:+00040:+00044:-00096:002172.3427:01001
01002:-00145:+00011:+00079:002172.3427:01002
01003:+00102:+00131:-00030:002172.3427:01003
01004:+00048:-00044:+00057:002172.3427:01004
01005:-00042:+00233:-00103:002172.3427:01005
01006:-00007:-00049:+00014:002172.3427:01006
01007:-00141:+00042:-00001:002172.3427:01007
01008:+00262:+00107:-00017:002181.8283:01008
01009:+00086:+00046:-00101:002181.8283:01009
01010:-00232:-00115:+00048:002181.8283:01010
01011:-00026:-00063:+00119:002181.8283:01011
01012:+00098:+00135:+00018:002181.8283:01012
01013:-00040:+00139:-00007:002181.8283:01013
01014:+00087:+00112:-00005:002181.8283:01014
01015:-00147:-00128:+00020:002181.8283:01015
01016:+00076:+00167:+00088:002181.8283:01016
01017:+00310:-00049:-00011:002180.4926:01017
01018:-00206:-00117:+00032:002180.4926:01018
01019:+00105:+00163:+00049:002180.4926:01019
01020:+00209:+00067:+00000:002180.4926:01020
01021:-00140:+00212:-00009:002180.4926:01021
01022:+00175:+00085:+00138:002180.4926:01022
01023:-00036:+00029:-00121:002180.4926:01023
01024:-00185:+00266:-00125:002180.4926:01024
01025:+00237:+00130:+00146:002180.4926:01025
01026:-00023:-00206:+00069:002187.7546:01026
01027:-00078:+00175:-00100:002187.7546:01027
01028:+00252:+00124:+00174:002187.7546:01028
01029:-00132:+00050:-00031:002187.7546:01029
01030:-00039:+00193:+00092:002187.7546:01030
01031:+00108:-00136:-00204:002187.7546:01031
01032:-00205:+00231:-00019:002187.7546:01032
01033:+00006:-00160:+00022:002187.7546:01033
01034:+00138:+00005:+00008:002187.7546:01034
01035:-00043:+00053:-00281:002201.2363:01035
01036:+00085:+00173:-00099:002201.2363:01036
01037:-00176:-00024:-00025:002201.2363:01037
01038:+00303:-00109:+00231:002201.2363:01038
01039:+00342:+00130:-00108:002201.2363:01039
01040:-00272:+00213:-00002:002201.2363:01040
01041:-00118:+00159:+00097:002201.2363:01041
01042:+00247:+00049:-00106:002201.2363:01042
01043:-00090:+00242:-00285:002201.2363:01043
01044:-00014:+00004:+00197:002192.0854:01044
01045:-00010:-00227:-00088:002192.0854:01045
01046:-00022:+00082:-00131:002192.0854:01046
01047:+00157:+00194:+00217:002192.0854:01047
01048:-00144:-00071:+00014:002192.0854:01048
01049:-00137:-00113:+00213:002192.0854:01049
01050:+00199:+00222:-00024:002192.0854:01050
01051:-00123:+00167:+00045:002192.0854:01051
01052:-00041:+00168:+00139:002192.0854:01052
01053:+00059:-00114:-00060:002203.3979:01053
01054:-00031:+00032:+00002:002203.3979:01054
01055:+00025:+00049:-00032:002203.3979:01055
01056:-00175:-00119:+00019:002203.3979:01056
01057:+00072:-00193:+00015:002203.3979:01057
01058:+00250:+00462:-00022:002203.3979:01058
01059:-00118:-00010:+00122:002203.3979:01059
01060:-00197:+00007:+00189:002203.3979:01060
01061:+00208:+00166:+00123:002203.3979:01061
01062:-00020:+00159:-00088:002205.1513:01062
01063:-00087:+00049:+00088:002205.1513:01063
01064:-00119:-00090:-00065:002205.1513:01064
01065:-00007:+00001:+00074:002205.1513:01065
01066:+00168:+00104:-00026:002205.1513:01066
01067:+00102:+00145:+00063:002205.1513:01067
01068:-00218:-00054:-00144:002205.1513:01068
01069:-00175:+00328:-00249:002205.1513:01069
01070:+00192:-00083:+00018:002205.1513:01070
01071:+00235:+00293:-00267:002203.7766:01071
01072:-00148:-00166:+00044:002203.7766:01072
01073:+00203:+00120:+00007:002203.7766:01073
01074:+00104:+00185:-00144:002203.7766:01074
01075:-00014:+00083:+00079:002203.7766:01075
01076:+00103:-00122:+00058:002203.7766:01076
01077:-00124:+00264:-00070:002203.7766:01077
01078:+00128:+00126:-00149:002203.7766:01078
01079:+00214:+00039:+00172:002203.7766:01079
01080:-00204:-00107:-00210:002203.4301:01080
01081:+00084:+00320:-00095:002203.4301:01081
01082:+00309:-00013:-00105:002203.4301:01082
01083:-00169:-00016:-00042:002203.4301:01083
01084:+00140:+00005:+00030:002203.4301:01084
01085:+00080:+00383:+00028:002203.4301:01085
01086:-00033:+00375:+00118:002203.4301:01086
01087:+00111:+00030:+00021:002203.4301:01087
01088:+00071:+00458:+00088:002203.4301:01088
01089:+00041:+00401:-00090:002205.1801:01089
01090:+00192:-00102:-00136:002205.1801:01090
01091:-00449:+00059:-00169:002205.1801:01091
01092:+00216:-00181:+00212:002205.1801:01092
01093:+00376:+00250:+00006:002205.1801:01093
01094:-00160:+00448:-00049:002205.1801:01094
01095:+00140:+00219:+00135:002205.1801:01095
01096:+00095:+00065:-00116:002205.1801:01096
01097:-00124:+00499:-00210:002205.1801:01097
01098:+00017:+00510:+00128:002205.1801:01098
01099:+00032:-00472:-00072:002192.0629:01099
01100:-00191:+00078:-00181:002192.0629:01100
01101:+00056:+00345:-00138:002192.0629:01101
01102:-00010:-00467:+00185:002192.0629:01102
01103:-00173:-00342:-00088:002192.0629:01103
01104:-00049:+00276:+00013:002192.0629:01104
01105:+00092:+00097:+00178:002192.0629:01105
01106:-00039:+00093:-00235:002192.0629:01106
01107:-00310:-00003:-00258:002192.0629:01107
01108:-00030:+00196:+00035:002187.6831:01108
01109:+00313:+00431:-00205:002187.6831:01109
01110:-00157:-00294:+00013:002187.6831:01110
01111:-00143:-00019:-00003:002187.6831:01111
01112:+00172:+00185:-00326:002187.6831:01112
01113:-00167:-00098:-00065:002187.6831:01113
01114:+00131:-00291:+00244:002187.6831:01114
01115:+00165:+00209:-00106:002187.6831:01115
01116:-00047:+00252:-00053:002187.6831:01116
01117:+00250:+00157:+00045:002193.3474:01117
01118:+00077:-00004:-00056:002193.3474:01118
01119:-00209:+00453:-00432:002193.3474:01119
01120:+00077:+00151:+00110:002193.3474:01120
01121:+00190:-00207:+00048:002193.3474:01121
01122:-00357:+00149:-00109:002193.3474:01122
01123:-00089:+00104:-00066:002193.3474:01123
01124:+00037:-00092:+00028:002193.3474:01124
01125:+00008:-00095:+00144:002193.3474:01125
01126:+00109:+00014:-00034:002184.3161:01126
01127:-00053:+00099:-00046:002184.3161:01127
01128:-00189:+00153:-00090:002184.3161:01128
01129:+00049:+00074:-00066:002184.3161:01129
01130:+00057:-00059:+00133:002184.3161:01130
01131:+00116:+00145:-00042:002184.3161:01131
01132:+00133:-00145:-00009:002184.3161:01132
01133:-00186:+00009:+00016:002184.3161:01133
01134:-00120:+00159:-00102:002184.3161:01134
01135:-00043:-00108:+00018:002195.5485:01135
01136:+00067:+00125:+00186:002195.5485:01136
01137:+00032:-00028:-00062:002195.5485:01137
01138:-00003:+00081:-00013:002195.5485:01138
01139:+00000:+00035:+00052:002195.5485:01139
01140:-00120:+00068:-00014:002195.5485:01140
01141:-00132:-00034:-00010:002195.5485:01141
01142:+00083:+00161:+00132:002195.5485:01142
01143:+00170:-00093:+00044:002195.5485:01143
01144:-00095:+00111:-00062:002201.2043:01144
01145:-00075:+00118:+00041:002201.2043:01145
01146:-00143:+00092:+00014:002201.2043:01146
01147:+00047:+00070:+00094:002201.2043:01147
01148:+00023:-00047:-00047:002201.2043:01148
01149:-00064:+00149:+00004:002201.2043:01149
01150:-00087:-00110:-00155:002201.2043:01150
01151:-00177:-00045:-00017:002201.2043:01151
01152:+00069:+00042:+00048:002201.2043:01152
01153:+00045:+00035:-00025:002203.7563:01153
01154:+00001:+00112:-00028:002203.7563:01154
01155:+00014:+00163:-00009:002203.7563:01155
01156:-00138:+00088:-00181:002203.7563:01156
01157:-00141:+00073:-00099:002203.7563:01157
01158:+00109:+00177:+00075:002203.7563:01158
01159:+00047:-00032:+00032:002203.7563:01159
01160:-00028:+00045:-00076:002203.7563:01160
01161:+00001:+00139:-00111:002203.7563:01161
01162:-00189:-00120:-00026:002203.4184:01162
01163:+00038:+00075:+00156:002203.4184:01163
01164:+00172:-00021:+00072:002203.4184:01164
01165:+00124:+00075:-00019:002203.4184:01165
01166:-00180:+00178:-00081:002203.4184:01166
01167:-00236:+00026:-00038:002203.4184:01167
01168:-00042:+00028:+00104:002203.4184:01168
01169:+00137:-00016:+00097:002203.4184:01169
01170:+00160:+00190:-00015:002203.4184:01170
01171:-00070:-00112:+00058:002213.0727:01171
01172:-00100:-00095:-00087:002213.0727:01172
01173:-00098:+00161:-00134:002213.0727:01173
01174:+00010:-00022:+00078:002213.0727:01174
01175:+00089:-00128:+00045:002213.0727:01175
01176:+00071:+00046:-00190:002213.0727:01176
01177:-00067:-00079:-00173:002213.0727:01177
01178:-00224:-00088:-00103:002213.0727:01178
01179:-00080:-00057:+00112:002213.0727:01179
01180:+00080:-00052:-00058:002211.6013:01180
01181:+00337:+00138:+00175:002211.6013:01181
01182:+00210:-00030:-00235:002211.6013:01182
01183:-00182:-00066:-00115:002211.6013:01183
01184:-00143:+00105:-00067:002211.6013:01184
01185:+00588:-00163:+00059:002211.6013:01185
01186:+00542:-00195:-00075:002211.6013:01186
01187:-00113:+00053:-00059:002211.6013:01187
01188:-00208:-00012:-00173:002211.6013:01188
01189:+00045:+00135:-00193:002211.2924:01189
01190:+00005:-00037:-00023:002211.2924:01190
01191:-00092:+00094:+00082:002211.2924:01191
01192:-00068:+00118:-00130:002211.2924:01192
01193:+00032:+00054:-00085:002211.2924:01193
01194:-00037:+00106:-00122:002211.2924:01194
01195:-00263:-00177:+00127:002211.2924:01195
01196:-00084:+00112:+00148:002211.2924:01196
01197:+00332:-00059:+00049:002211.2924:01197
01198:-00067:+00057:-00082:002220.9572:01198
01199:-00088:+00028:+00033:002220.9572:01199
01200:+00044:+00092:-00091:002220.9572:01200
01201:+00114:+00098:-00017:002220.9572:01201
01202:+00117:+00077:+00105:002220.9572:01202
01203:+00144:+00057:+00131:002220.9572:01203
01204:-00117:+00026:-00106:002220.9572:01204
01205:-00011:+00122:-00087:002220.9572:01205
01206:-00004:+00059:+00146:002220.9572:01206
01207:-00070:-00111:+00130:002215.5490:01207
01208:+00050:-00063:+00107:002215.5490:01208
01209:+00104:+00203:+00159:002215.5490:01209
01210:-00095:+00099:-00024:002215.5490:01210
01211:-00241:+00008:-00079:002215.5490:01211
01212:+00125:+00052:+00246:002215.5490:01212
01213:+00158:-00157:+00103:002215.5490:01213
01214:+00087:+00188:+00052:002215.5490:01214
01215:-00006:-00175:+00053:002215.5490:01215
01216:-00092:+00080:-00062:002215.1391:01216
01217:+00044:+00188:+00064:002215.1391:01217
01218:+00139:-00031:+00116:002215.1391:01218
01219:+00184:-00023:+00106:002215.1391:01219
01220:-00176:+00144:-00111:002215.1391:01220
01221:-00194:+00023:-00221:002215.1391:01221
01222:+00022:-00170:+00234:002215.1391:01222
01223:-00011:-00039:+00139:002215.1391:01223
01224:+00114:+00070:+00069:002215.1391:01224
01225:+00011:+00031:+00044:002220.9042:01225
01226:-00072:+00231:-00057:002220.9042:01226
01227:-00136:-00015:-00174:002220.9042:01227
01228:+00067:+00233:-00070:002220.9042:01228
01229:+00073:-00162:-00060:002220.9042:01229
01230:+00134:+00011:-00114:002220.9042:01230
01231:-00061:-00058:-00274:002220.9042:01231
01232:-00060:+00181:-00143:002220.9042:01232
01233:+00120:-00209:+00136:002220.9042:01233
01234:+00123:+00021:+00083:002220.9042:01234
01235:+00209:+00142:-00019:002215.5083:01235
01236:+00151:+00068:-00124:002215.5083:01236
01237:-00114:+00005:-00233:002215.5083:01237
01238:-00512:-00166:-00130:002215.5083:01238
01239:+00685:+00113:+00149:002215.5083:01239
01240:+00519:-00090:-00163:002215.5083:01240
01241:-00397:-00026:-00165:002215.5083:01241
01242:-00350:-00057:-00078:002215.5083:01242
01243:+00089:+00249:+00332:002215.5083:01243
01244:+00255:+00101:-00272:002215.1391:01244
01245:-00076:+00241:+00285:002215.1391:01245
01246:-00022:-00264:-00003:002215.1391:01246
01247:-00179:-00283:+00101:002215.1391:01247
01248:+00004:+00188:-00052:002215.1391:01248
01249:+00107:-00138:+00195:002215.1391:01249
01250:-00225:-00348:+00000:002215.1391:01250
01251:-00042:+00483:-00164:002215.1391:01251
01252:+00095:+00297:+00057:002215.1391:01252
01253:-00097:+00356:+00022:002209.0014:01253
01254:-00010:-00025:-00002:002209.0014:01254
01255:-00062:-00332:-00040:002209.0014:01255
01256:-00180:+00264:-00104:002209.0014:01256
01257:+00112:-00017:+00182:002209.0014:01257
01258:-00004:-00668:+00157:002209.0014:01258
01259:-00093:+00513:-00064:002209.0014:01259
01260:+00095:+00381:+00263:002209.0014:01260
01261:-00016:+00042:+00199:002209.0014:01261
01262:+00178:+00353:-00076:002188.0903:01262
01263:+00051:+00419:-00198:002188.0903:01263
01264:-00229:+00426:+00131:002188.0903:01264
01265:-00011:-00359:+00028:002188.0903:01265
01266:+00019:-00136:-00084:002188.0903:01266
01267:-00074:+00179:-00054:002188.0903:01267
01268:+00028:-00094:-00031:002188.0903:01268
01269:-00242:-00368:+00034:002188.0903:01269
01270:-00144:+00511:-00067:002188.0903:01270
01271:+00132:+00602:-00063:002175.9760:01271
01272:+00073:+00167:+00021:002175.9760:01272
01273:-00023:+00071:-00300:002175.9760:01273
01274:+00180:-00018:-00173:002175.9760:01274
01275:+00069:+00390:-00250:002175.9760:01275
01276:-00116:-00342:+00141:002175.9760:01276
01277:+00032:-00381:+00108:002175.9760:01277
01278:+00218:+00611:+00111:002175.9760:01278
01279:+00098:+00214:-00169:002175.9760:01279
01280:-00192:-00178:+00078:002162.4257:01280
01281:+00002:+00518:-00059:002162.4257:01281
01282:+00027:+00495:+00083:002162.4257:01282
01283:-00067:+00048:+00136:002162.4257:01283
01284:+00056:+00377:-00140:002162.4257:01284
01285:-00087:+00499:-00237:002162.4257:01285
01286:-00325:-00377:+00162:002162.4257:01286
01287:+00187:-00100:-00121:002162.4257:01287
01288:-00102:+00042:-00157:002162.4257:01288
01289:-00202:-00183:+00207:002162.4257:01289
01290:+00126:-00134:+00119:002153.8000:01290
01291:-00036:-00266:+00020:002153.8000:01291
01292:+00151:+00212:+00009:002153.8000:01292
01293:-00126:-00023:-00008:002153.8000:01293
01294:-00435:+00077:+00233:002153.8000:01294
01295:+00253:+00134:+00029:002153.8000:01295
01296:+00035:+00293:-00053:002153.8000:01296
01297:-00194:-00204:-00062:002153.8000:01297
01298:-00016:-00214:-00114:002153.8000:01298
01299:-00021:+00109:-00200:002156.8522:01299
01300:-00037:-00294:+00023:002156.8522:01300
01301:+00114:-00202:+00255:002156.8522:01301
01302:-00007:-00186:-00218:002156.8522:01302
01303:-00105:+00270:+00048:002156.8522:01303
01304:+00126:-00050:+00134:002156.8522:01304
01305:-00023:-00223:-00005:002156.8522:01305
01306:+00048:+00188:-00200:002156.8522:01306
01307:-00097:-00254:-00120:002156.8522:01307
01308:-00197:+00058:+00082:002162.5761:01308
01309:+00260:-00022:-00053:002162.5761:01309
01310:+00048:-00035:-00239:002162.5761:01310
01311:-00208:+00238:+00035:002162.5761:01311
01312:+00510:+00004:+00100:002162.5761:01312
01313:+00039:-00294:-00223:002162.5761:01313
01314:-00246:+00543:-00039:002162.5761:01314
01315:+00234:-00139:+00136:002162.5761:01315
01316:+00012:-00088:-00075:002162.5761:01316
01317:-00059:+00068:-00281:002161.4201:01317
01318:+00023:+00067:+00116:002161.4201:01318
01319:-00189:-00544:+00025:002161.4201:01319
01320:+00008:+00317:+00055:002161.4201:01320
01321:+00106:-00331:-00078:002161.4201:01321
01322:-00142:+00234:-00013:002161.4201:01322
01323:+00139:+00034:+00018:002161.4201:01323
01324:-00061:-00296:+00148:002161.4201:01324
01325:-00039:+00501:+00026:002161.4201:01325
01326:+00215:+00168:-00126:002168.4155:01326
01327:-00081:-00388:+00171:002168.4155:01327
01328:-00081:-00030:-00059:002168.4155:01328
01329:+00146:-00011:-00177:002168.4155:01329
01330:-00163:-00104:+00113:002168.4155:01330
01331:+00127:-00288:+00199:002168.4155:01331
01332:+00059:+00396:+00004:002168.4155:01332
01333:-00098:-00072:+00043:002168.4155:01333
01334:+00266:+00131:+00130:002168.4155:01334
01335:-00058:-00227:-00001:002168.4155:01335
01336:-00148:+00147:+00085:002170.2080:01336
01337:+00100:+00322:-00066:002170.2080:01337
01338:-00032:-00228:+00021:002170.2080:01338
01339:+00051:+00303:-00153:002170.2080:01339
01340:+00199:-00092:-00201:002170.2080:01340
01341:-00278:+00069:-00049:002170.2080:01341
01342:+00198:-00110:+00194:002170.2080:01342
01343:+00251:+00060:-00121:002170.2080:01343
01344:-00041:+00030:-00006:002170.2080:01344
01345:+00017:-00062:+00026:002172.8666:01345
01346:-00027:+00121:-00061:002172.8666:01346
01347:+00111:+00156:-00077:002172.8666:01347
01348:+00191:-00117:-00135:002172.8666:01348
01349:-00262:+00039:-00138:002172.8666:01349
01350:+00248:-00067:+00207:002172.8666:01350
01351:+00343:+00152:-00332:002172.8666:01351
01352:-00312:-00206:+00201:002172.8666:01352
01353:+00138:+00163:-00137:002172.8666:01353
01354:+00065:+00037:+00042:002172.2807:01354
01355:-00026:+00019:-00043:002172.2807:01355
01356:+00192:-00016:+00237:002172.2807:01356
01357:-00160:-00198:-00158:002172.2807:01357
01358:-00077:+00201:-00139:002172.2807:01358
01359:+00266:+00309:-00022:002172.2807:01359
01360:-00026:-00365:+00108:002172.2807:01360
01361:+00093:+00225:+00059:002172.2807:01361
01362:+00212:-00140:-00218:002172.2807:01362
01363:-00423:+00205:+00189:002177.8942:01363
01364:+00351:+00000:+00079:002177.8942:01364
01365:+00310:-00019:-00008:002177.8942:01365
01366:-00294:+00247:-00034:002177.8942:01366
01367:+00309:+00164:+00092:002177.8942:01367
01368:-00025:-00218:-00024:002177.8942:01368
01369:-00200:+00216:+00008:002177.8942:01369
01370:+00148:+00093:-00092:002177.8942:01370
01371:-00160:-00229:+00091:002177.8942:01371
01372:+00095:-00079:+00032:002177.8942:01372
01373:+00263:+00213:+00004:002165.2934:01373
01374:-00235:-00026:+00106:002165.2934:01374
01375:+00074:-00068:+00235:002165.2934:01375
01376:+00106:+00025:-00065:002165.2934:01376
01377:+00119:+00346:-00021:002165.2934:01377
01378:+00148:+00197:+00003:002165.2934:01378
01379:-00032:-00167:-00091:002165.2934:01379
01380:-00121:+00289:-00171:002165.2934:01380
01381:+00105:+00030:-00063:002165.2934:01381
01382:+00011:-00210:+00042:002172.3315:01382
01383:+00048:-00115:+00030:002172.3315:01383
01384:+00170:+00146:-00281:002172.3315:01384
01385:-00218:-00033:+00019:002172.3315:01385
01386:+00003:-00027:+00122:002172.3315:01386
01387:+00094:+00068:-00123:002172.3315:01387
01388:-00012:+00122:-00098:002172.3315:01388
01389:+00057:+00025:+00029:002172.3315:01389
01390:-00065:-00244:-00167:002172.3315:01390
01391:-00040:+00049:+00023:002181.7690:01391
01392:+00162:+00049:-00094:002181.7690:01392
01393:+00033:+00251:+00120:002181.7690:01393
01394:+00091:-00119:+00121:002181.7690:01394
01395:+00135:+00244:-00043:002181.7690:01395
01396:-00168:+00015:-00145:002181.7690:01396
01397:-00173:+00023:+00231:002181.7690:01397
01398:+00123:+00004:+00054:002181.7690:01398
01399:-00097:+00207:-00055:002181.7690:01399
01400:-00075:+00111:-00111:002176.7192:01400
01401:+00026:-00135:-00018:002176.7192:01401
01402:-00076:+00098:-00073:002176.7192:01402
01403:+00002:+00040:-00110:002176.7192:01403
01404:-00122:+00085:+00051:002176.7192:01404
01405:+00119:+00089:+00079:002176.7192:01405
01406:+00317:-00077:+00111:002176.7192:01406
01407:-00069:+00012:-00137:002176.7192:01407
01408:-00181:+00093:-00064:002176.7192:01408
01409:+00077:-00066:+00181:002187.7231:01409
01410:+00017:+00138:-00064:002187.7231:01410
01411:+00001:+00002:+00021:002187.7231:01411
01412:+00081:-00046:+00127:002187.7231:01412
01413:-00127:-00148:+00072:002187.7231:01413
01414:-00065:+00194:-00068:002187.7231:01414
01415:-00007:+00113:+00016:002187.7231:01415
01416:-00033:-00024:+00070:002187.7231:01416
01417:+00043:-00029:-00007:002187.7231:01417
01418:-00006:+00050:-00004:002193.3505:01418
01419:-00003:+00118:-00057:002193.3505:01419
01420:-00057:-00083:+00043:002193.3505:01420
01421:+00044:-00029:+00059:002193.3505:01421
01422:+00209:+00068:-00076:002193.3505:01422
01423:-00005:-00200:-00101:002193.3505:01423
01424:+00031:+00194:-00106:002193.3505:01424
01425:+00033:-00127:+00039:002193.3505:01425
01426:-00148:+00090:-00107:002193.3505:01426
01427:-00019:-00065:+00009:002191.8691:01427
01428:+00231:-00083:+00083:002191.8691:01428
01429:-00072:+00135:-00098:002191.8691:01429
01430:-00174:+00017:-00052:002191.8691:01430
01431:-00185:+00023:-00013:002191.8691:01431
01432:+00164:-00069:+00113:002191.8691:01432
01433:+00176:-00047:+00068:002191.8691:01433
01434:-00090:+00022:-00159:002191.8691:01434
01435:-00155:+00095:+00006:002191.8691:01435
01436:-00059:-00183:+00003:002191.8691:01436
01437:+00140:+00172:+00005:002195.3989:01437
01438:+00176:-00149:+00056:002195.3989:01438
01439:-00074:-00097:-00032:002195.3989:01439
01440:+00068:+00170:+00025:002195.3989:01440
01441:+00014:+00104:+00066:002195.3989:01441
01442:-00159:+00065:+00051:002195.3989:01442
01443:+00121:+00038:+00091:002195.3989:01443
01444:+00171:-00108:+00027:002195.3989:01444
01445:-00027:+00093:-00098:002195.3989:01445
01446:-00181:+00140:-00018:002204.9572:01446
01447:-00313:-00135:-00105:002204.9572:01447
01448:+00135:+00215:-00066:002204.9572:01448
01449:+00131:+00028:-00004:002204.9572:01449
01450:-00049:-00202:-00084:002204.9572:01450
01451:-00068:+00070:+00043:002204.9572:01451
01452:-00013:-00004:+00027:002204.9572:01452
01453:-00044:+00188:+00181:002204.9572:01453
01454:+00090:-00054:+00203:002204.9572:01454
01455:+00193:+00016:-00064:002195.7727:01455
01456:+00142:+00111:-00127:002195.7727:01456
01457:-00079:+00032:-00055:002195.7727:01457
01458:-00271:-00123:-00036:002195.7727:01458
01459:-00096:+00013:-00169:002195.7727:01459
01460:+00135:+00104:+00021:002195.7727:01460
01461:+00098:-00241:-00120:002195.7727:01461
01462:-00271:+00154:-00247:002195.7727:01462
01463:-00216:-00102:-00033:002195.7727:01463
01464:-00053:+00057:+00018:002203.2009:01464
01465:+00100:-00002:-00035:002203.2009:01465
01466:+00135:-00186:+00000:002203.2009:01466
01467:-00009:+00239:-00105:002203.2009:01467
01468:-00106:+00000:-00082:002203.2009:01468
01469:-00208:-00065:-00167:002203.2009:01469
01470:+00116:+00039:+00026:002203.2009:01470
01471:+00172:+00001:+00092:002203.2009:01471
01472:-00024:-00067:+00001:002203.2009:01472
01473:-00131:+00091:-00018:002204.9541:01473
01474:-00044:-00088:+00049:002204.9541:01474
01475:-00018:+00018:+00015:002204.9541:01475
01476:+00104:-00012:+00139:002204.9541:01476
01477:+00086:-00018:-00038:002204.9541:01477
01478:+00014:+00074:+00108:002204.9541:01478
01479:+00014:+00142:+00001:002204.9541:01479
01480:-00172:+00052:+00124:002204.9541:01480
01481:+00072:+00130:+00070:002204.9541:01481
01482:+00188:+00038:+00091:002199.8647:01482
01483:+00079:-00025:-00038:002199.8647:01483
01484:-00072:+00123:+00087:002199.8647:01484
01485:-00143:-00091:+00059:002199.8647:01485
01486:-00202:+00164:-00073:002199.8647:01486
01487:-00057:+00313:+00087:002199.8647:01487
01488:+00106:-00043:-00016:002199.8647:01488
01489:-00001:-00027:+00289:002199.8647:01489
01490:-00109:+00321:-00136:002199.8647:01490
01491:-00325:-00010:+00186:002207.3947:01491
01492:+00204:+00354:+00047:002207.3947:01492
01493:+00377:+00132:+00045:002207.3947:01493
01494:+00348:-00004:-00101:002207.3947:01494
01495:+00246:+00347:-00123:002207.3947:01495
01496:-00131:-00035:-00025:002207.3947:01496
01497:-00036:+00025:-00117:002207.3947:01497
01498:+00273:+00258:+00018:002207.3947:01498
01499:+00323:+00032:+00017:002207.3947:01499
01500:-00076:+00164:-00046:002209.1325:01500
01501:-00094:+00255:-00117:002209.1325:01501
01502:-00201:+00007:-00108:002209.1325:01502
01503:-00127:+00217:-00006:002209.1325:01503
01504:+00020:-00204:-00063:002209.1325:01504
01505:-00054:+00124:-00008:002209.1325:01505
01506:-00093:+00230:-00403:002209.1325:01506
01507:-00225:-00118:-00223:002209.1325:01507
01508:+00085:+00013:+00093:002209.1325:01508
01509:+00201:+00064:-00154:002199.9047:01509
01510:+00101:+00101:-00143:002199.9047:01510
01511:+00132:+00105:+00130:002199.9047:01511
01512:+00086:-00054:-00089:002199.9047:01512
01513:-00095:+00027:+00002:002199.9047:01513
01514:+00105:-00021:+00164:002199.9047:01514
01515:+00327:-00077:+00103:002199.9047:01515
01516:-00049:-00113:+00148:002199.9047:01516
01517:-00077:+00232:+00093:002199.9047:01517
01518:-00095:-00144:-00037:002207.4299:01518
01519:-00115:+00231:-00067:002207.4299:01519
01520:-00091:-00147:+00205:002207.4299:01520
01521:+00000:+00061:-00016:002207.4299:01521
01522:-00005:+00032:-00069:002207.4299:01522
01523:-00178:-00182:-00035:002207.4299:01523
01524:-00144:+00096:+00109:002207.4299:01524
01525:+00039:+00083:+00014:002207.4299:01525
01526:+00163:+00047:+00049:002207.4299:01526
01527:-00068:+00036:+00111:002209.1118:01527
01528:-00056:+00157:+00094:002209.1118:01528
01529:+00083:+00001:+00052:002209.1118:01529
01530:+00093:+00175:+00191:002209.1118:01530
01531:+00016:-00066:+00100:002209.1118:01531
01532:-00129:+00015:-00143:002209.1118:01532
01533:+00036:+00068:-00092:002209.1118:01533
01534:-00209:-00210:-00009:002209.1118:01534
01535:-00075:+00182:+00048:002209.1118:01535
01536:+00060:-00053:-00218:002203.7534:01536
01537:-00264:+00399:+00026:002203.7534:01537
01538:-00040:-00162:-00180:002203.7534:01538
01539:-00144:-00069:-00106:002203.7534:01539
01540:+00125:-00118:-00008:002203.7534:01540
01541:+00016:-00144:-00174:002203.7534:01541
01542:+00013:+00345:+00028:002203.7534:01542
01543:+00009:+00127:-00206:002203.7534:01543
01544:-00110:+00091:+00080:002203.7534:01544
01545:+00249:+00275:-00191:002199.4648:01545
01546:+00431:+00517:-00124:002199.4648:01546
01547:-00028:-00419:-00266:002199.4648:01547
01548:-00208:-00323:-00009:002199.4648:01548
01549:+00232:-00306:-00151:002199.4648:01549
01550:+00093:+00318:+00072:002199.4648:01550
01551:-00032:-00132:+00249:002199.4648:01551
01552:+00132:-00438:+00096:002199.4648:01552
01553:+00010:+00453:-00032:002199.4648:01553
01554:+00166:+00270:+00161:002199.4648:01554
01555:+00115:-00245:+00398:002177.9250:01555
01556:-00076:+00276:-00399:002177.9250:01556
01557:+00226:+00237:-00290:002177.9250:01557
01558:-00107:-00451:+00060:002177.9250:01558
01559:+00083:-00180:+00051:002177.9250:01559
01560:+00134:-00104:-00352:002177.9250:01560
01561:-00183:+00056:+00334:002177.9250:01561
01562:-00078:-00233:+00336:002177.9250:01562
01563:+00332:+00197:+00139:002177.9250:01563
01564:+00085:+00505:-00078:002150.2089:01564
01565:-00100:+00035:+00356:002150.2089:01565
01566:+00085:+00118:+00212:002150.2089:01566
01567:+00181:+00387:-00208:002150.2089:01567
01568:+00009:+00454:+00026:002150.2089:01568
01569:-00140:-00445:+00030:002150.2089:01569
01570:+00097:-00099:+00022:002150.2089:01570
01571:+00087:+00085:-00157:002150.2089:01571
01572:-00054:-00272:+00074:002150.2089:01572
01573:-00016:-00491:+00160:002134.5700:01573
01574:+00098:+00286:-00199:002134.5700:01574
01575:-00091:+00081:+00061:002134.5700:01575
01576:-00057:-00497:+00222:002134.5700:01576
01577:+00075:+00595:-00157:002134.5700:01577
01578:+00091:+00479:-00086:002134.5700:01578
01579:-00054:+00287:+00047:002134.5700:01579
01580:+00088:-00057:-00189:002134.5700:01580
01581:+00149:+00342:-00317:002134.5700:01581
01582:+00024:-00464:-00200:002134.5700:01582
01583:-00151:-00485:+00006:002125.3205:01583
01584:+00117:-00221:-00063:002125.3205:01584
01585:+00186:-00178:-00215:002125.3205:01585
01586:-00083:-00518:-00063:002125.3205:01586
01587:-00229:-00119:-00207:002125.3205:01587
01588:+00021:+00228:+00206:002125.3205:01588
01589:-00011:-00144:+00036:002125.3205:01589
01590:-00175:-00212:+00157:002125.3205:01590
01591:-00021:+00291:-00149:002125.3205:01591
01592:+00011:+00254:-00037:002120.7304:01592
01593:+00027:-00058:-00136:002120.7304:01593
01594:-00151:-00063:-00028:002120.7304:01594
01595:-00084:+00051:+00021:002120.7304:01595
01596:-00001:-00028:+00031:002120.7304:01596
01597:-00103:+00062:+00087:002120.7304:01597
01598:+00041:-00170:+00084:002120.7304:01598
01599:+00216:+00186:+00128:002120.7304:01599
01600:-00276:+00030:-00156:002120.7304:01600
01601:-00351:+00085:+00324:002120.7304:01601
01602:+00157:+00086:+00005:002134.5100:01602
01603:-00060:+00217:-00136:002134.5100:01603
01604:-00133:-00002:+00001:002134.5100:01604
01605:-00136:-00182:+00118:002134.5100:01605
01606:-00056:+00193:-00029:002134.5100:01606
01607:+00090:+00191:+00258:002134.5100:01607
01608:-00212:-00015:+00001:002134.5100:01608
01609:-00216:-00121:+00237:002134.5100:01609
01610:+00085:+00239:-00079:002134.5100:01610
01611:+00067:+00020:-00018:002147.4882:01611
01612:+00018:+00140:+00153:002147.4882:01612
01613:-00201:+00090:-00138:002147.4882:01613
01614:-00031:+00327:+00171:002147.4882:01614
01615:+00224:-00341:+00237:002147.4882:01615
01616:-00024:-00023:-00015:002147.4882:01616
01617:-00120:+00395:-00089:002147.4882:01617
01618:-00074:-00273:+00146:002147.4882:01618
01619:-00037:-00257:-00158:002147.4882:01619
01620:+00107:+00120:-00082:002142.6892:01620
01621:-00085:-00212:+00156:002142.6892:01621
01622:-00166:-00033:+00039:002142.6892:01622
01623:+00210:+00266:-00108:002142.6892:01623
01624:+00050:+00290:-00023:002142.6892:01624
01625:-00159:+00216:-00034:002142.6892:01625
01626:+00133:+00261:+00104:002142.6892:01626
01627:+00027:+00032:-00257:002142.6892:01627
01628:-00164:+00291:+00083:002142.6892:01628
01629:+00137:-00095:-00074:002156.9716:01629
01630:-00164:-00127:-00243:002156.9716:01630
01631:-00178:+00187:-00094:002156.9716:01631
01632:+00362:-00252:+00165:002156.9716:01632
01633:-00225:-00123:-00115:002156.9716:01633
01634:-00160:+00341:-00050:002156.9716:01634
01635:+00222:-00091:+00114:002156.9716:01635
01636:-00024:+00108:+00142:002156.9716:01636
01637:+00108:+00048:-00075:002156.9716:01637
01638:+00075:+00379:-00050:002156.9716:01638
01639:-00030:+00256:+00003:002158.8161:01639
01640:+00129:-00034:-00063:002158.8161:01640
01641:-00079:+00025:-00053:002158.8161:01641
01642:-00011:+00041:+00005:002158.8161:01642
01643:+00001:-00236:+00127:002158.8161:01643
01644:-00104:-00173:+00060:002158.8161:01644
01645:+00127:+00170:+00207:002158.8161:01645
01646:-00131:-00007:+00079:002158.8161:01646
01647:-00214:+00077:+00204:002158.8161:01647
01648:+00039:+00121:-00077:002150.2773:01648
01649:+00025:+00171:-00040:002150.2773:01649
01650:-00048:-00145:-00108:002150.2773:01650
01651:+00301:-00309:+00240:002150.2773:01651
01652:-00317:-00138:-00200:002150.2773:01652
01653:-00189:+00206:-00007:002150.2773:01653
01654:+00360:+00007:+00220:002150.2773:01654
01655:-00072:-00199:+00157:002150.2773:01655
01656:-00079:+00416:-00139:002150.2773:01656
01657:+00101:+00175:+00106:002153.2770:01657
01658:+00032:+00208:-00233:002153.2770:01658
01659:+00067:+00272:-00091:002153.2770:01659
01660:-00074:+00088:-00197:002153.2770:01660
01661:-00208:-00039:-00189:002153.2770:01661
01662:+00124:+00060:+00033:002153.2770:01662
01663:-00038:-00339:-00017:002153.2770:01663
01664:-00031:+00288:-00032:002153.2770:01664
01665:+00084:+00101:+00039:002153.2770:01665
01666:-00046:-00546:+00078:002153.2770:01666
01667:+00061:+00554:-00067:002155.0834:01667
01668:+00282:+00067:+00030:002155.0834:01668
01669:-00087:+00146:+00027:002155.0834:01669
01670:+00027:+00219:-00098:002155.0834:01670
01671:-00035:+00203:-00058:002155.0834:01671
01672:-00130:-00188:-00012:002155.0834:01672
01673:+00190:+00003:-00081:002155.0834:01673
01674:-00232:-00060:-00007:002155.0834:01674
01675:-00198:-00027:-00063:002155.0834:01675
01676:+00276:-00087:+00150:002150.1567:01676
01677:+00148:-00033:-00039:002150.1567:01677
01678:-00184:+00137:+00019:002150.1567:01678
01679:+00103:+00011:+00107:002150.1567:01679
01680:+00018:-00135:-00047:002150.1567:01680
01681:+00017:+00275:-00080:002150.1567:01681
01682:+00063:+00066:-00063:002150.1567:01682
01683:-00163:-00001:+00009:002150.1567:01683
01684:+00041:+00023:-00086:002150.1567:01684
01685:+00200:+00025:+00087:002160.7961:01685
01686:-00079:-00167:-00066:002160.7961:01686
01687:-00078:-00088:+00086:002160.7961:01687
01688:+00024:-00129:+00016:002160.7961:01688
01689:-00007:+00143:+00070:002160.7961:01689
01690:+00000:-00034:+00013:002160.7961:01690
01691:-00087:-00127:+00054:002160.7961:01691
01692:-00018:+00206:-00096:002160.7961:01692
01693:+00103:+00110:-00080:002160.7961:01693
01694:-00190:-00030:-00042:002170.1970:01694
01695:-00014:+00017:+00043:002170.1970:01695
01696:+00034:+00076:+00003:002170.1970:01696
01697:-00077:+00035:-00075:002170.1970:01697
01698:+00119:-00049:+00022:002170.1970:01698
01699:+00035:+00109:-00031:002170.1970:01699
01700:-00182:+00066:-00143:002170.1970:01700
01701:+00174:+00167:+00238:002170.1970:01701
01702:+00242:-00029:-00208:002170.1970:01702
01703:-00170:+00353:-00200:002170.1970:01703
01704:+00217:-00008:+00054:002172.8190:01704
01705:-00010:-00289:-00218:002172.8190:01705
01706:-00094:+00127:+00035:002172.8190:01706
01707:+00069:-00231:-00202:002172.8190:01707
01708:-00335:+00116:-00148:002172.8190:01708
01709:+00095:-00073:-00083:002172.8190:01709
01710:+00284:+00010:-00024:002172.8190:01710
01711:-00270:+00207:-00084:002172.8190:01711
01712:+00146:-00080:+00128:002172.8190:01712
01713:+00074:-00318:-00154:002176.0832:01713
01714:+00015:+00199:+00133:002176.0832:01714
01715:+00391:-00261:-00058:002176.0832:01715
01716:-00093:+00211:-00156:002176.0832:01716
01717:+00113:+00152:+00062:002176.0832:01717
01718:+00205:-00033:+00123:002176.0832:01718
01719:-00130:+00169:-00001:002176.0832:01719
01720:+00163:+00349:+00105:002176.0832:01720
01721:+00083:+00024:-00012:002176.0832:01721
01722:-00264:+00287:-00128:002177.8320:01722
01723:+00173:-00005:+00135:002177.8320:01723
01724:-00039:-00280:+00108:002177.8320:01724
01725:-00222:+00182:+00022:002177.8320:01725
01726:+00014:-00085:+00101:002177.8320:01726
01727:+00092:+00031:+00015:002177.8320:01727
01728:-00076:+00112:-00088:002177.8320:01728
01729:-00065:-00008:+00165:002177.8320:01729
01730:+00025:+00140:-00144:002177.8320:01730
01731:+00261:+00139:+00126:002176.6408:01731
01732:+00247:-00072:+00046:002176.6408:01732
01733:+00044:+00313:-00054:002176.6408:01733
01734:-00077:-00147:-00124:002176.6408:01734
01735:-00191:-00168:-00121:002176.6408:01735
01736:+00101:+00072:+00188:002176.6408:01736
01737:+00274:-00094:-00023:002176.6408:01737
01738:+00012:+00125:-00076:002176.6408:01738
01739:-00116:-00089:-00025:002176.6408:01739
01740:-00130:+00087:+00018:002187.7231:01740
01741:-00115:+00179:-00136:002187.7231:01741
01742:+00138:+00105:+00171:002187.7231:01742
01743:+00147:-00095:-00036:002187.7231:01743
01744:+00090:+00182:-00116:002187.7231:01744
01745:+00033:-00033:-00187:002187.7231:01745
01746:-00179:-00285:+00074:002187.7231:01746
01747:+00208:-00118:+00089:002187.7231:01747
01748:+00374:+00320:+00009:002187.7231:01748
01749:-00065:-00088:+00077:002193.3735:01749
01750:-00102:+00262:-00083:002193.3735:01750
01751:-00127:-00023:+00054:002193.3735:01751
01752:+00078:+00255:-00117:002193.3735:01752
01753:+00262:+00124:+00134:002193.3735:01753
01754:-00033:-00365:-00065:002193.3735:01754
01755:-00313:+00067:-00164:002193.3735:01755
01756:-00092:-00288:-00207:002193.3735:01756
01757:-00105:-00015:+00036:002193.3735:01757
01758:+00146:-00112:+00107:002193.3735:01758
01759:+00196:+00059:+00002:002192.0656:01759
01760:-00209:-00068:-00042:002192.0656:01760
01761:-00098:+00155:-00130:002192.0656:01761
01762:-00018:-00015:-00031:002192.0656:01762
01763:+00022:-00046:+00139:002192.0656:01763
01764:+00112:-00032:+00005:002192.0656:01764
01765:+00007:+00004:-00173:002192.0656:01765
01766:-00306:+00003:+00106:002192.0656:01766
01767:-00086:-00029:+00039:002192.0656:01767
01768:+00042:+00107:+00009:002195.4851:01768
01769:+00079:+00007:+00155:002195.4851:01769
01770:+00117:+00002:-00167:002195.4851:01770
01771:-00225:+00063:-00038:002195.4851:01771
01772:+00003:+00087:+00054:002195.4851:01772
01773:+00056:-00114:+00001:002195.4851:01773
01774:+00041:-00023:+00101:002195.4851:01774
01775:+00114:+00053:+00079:002195.4851:01775
01776:-00007:+00021:-00077:002195.4851:01776
01777:-00225:+00135:-00063:002205.1425:01777
01778:-00087:+00107:+00097:002205.1425:01778
01779:+00142:+00134:-00016:002205.1425:01779
01780:+00006:-00039:-00001:002205.1425:01780
01781:-00028:-00008:-00091:002205.1425:01781
01782:-00125:-00062:+00061:002205.1425:01782
01783:-00143:+00042:-00090:002205.1425:01783
01784:-00049:-00061:-00125:002205.1425:01784
01785:+00115:+00049:+00145:002205.1425:01785
01786:+00149:-00022:+00071:002199.8417:01786
01787:+00105:+00176:-00233:002199.8417:01787
01788:-00021:+00084:-00065:002199.8417:01788
01789:+00134:-00057:+00067:002199.8417:01789
01790:+00196:+00308:-00076:002199.8417:01790
01791:+00314:-00040:-00017:002199.8417:01791
01792:+00282:+00150:-00093:002199.8417:01792
01793:+00011:-00110:+00034:002199.8417:01793
01794:-00108:-00231:-00257:002199.8417:01794
01795:-00103:+00161:-00065:002203.4155:01795
01796:+00152:-00063:+00250:002203.4155:01796
01797:+00099:-00155:+00021:002203.4155:01797
01798:-00024:+00257:-00139:002203.4155:01798
01799:-00310:+00117:-00189:002203.4155:01799
01800:-00364:-00350:-00223:002203.4155:01800
01801:+00017:+00017:+00023:002203.4155:01801
01802:+00153:+00019:-00083:002203.4155:01802
01803:+00082:-00106:+00084:002203.4155:01803
01804:+00008:+00110:-00231:002205.1484:01804
01805:-00064:-00373:+00049:002205.1484:01805
01806:-00005:+00104:+00089:002205.1484:01806
01807:+00303:+00180:+00295:002205.1484:01807
01808:+00352:-00136:+00023:002205.1484:01808
01809:+00005:+00117:-00044:002205.1484:01809
01810:-00103:-00218:+00029:002205.1484:01810
01811:-00073:+00006:-00145:002205.1484:01811
01812:+00027:+00144:+00084:002205.1484:01812
01813:+00127:-00115:+00069:002199.8530:01813
01814:-00064:-00049:+00045:002199.8530:01814
01815:-00300:+00000:-00066:002199.8530:01815
01816:-00179:-00196:-00119:002199.8530:01816
01817:-00027:+00097:+00206:002199.8530:01817
01818:+00057:-00006:-00032:002199.8530:01818
01819:+00084:-00023:-00054:002199.8530:01819
01820:-00128:+00017:+00059:002199.8530:01820
01821:-00026:-00060:+00044:002199.8530:01821
01822:+00095:+00095:-00024:002203.4069:01822
01823:+00089:-00081:+00108:002203.4069:01823
01824:+00172:-00252:-00036:002203.4069:01824
01825:+00006:+00134:-00131:002203.4069:01825
01826:+00015:-00027:+00030:002203.4069:01826
01827:-00076:-00295:-00040:002203.4069:01827
01828:-00069:-00017:-00118:002203.4069:01828
01829:+00180:+00116:-00138:002203.4069:01829
01830:-00031:-00166:+00163:002203.4069:01830
01831:-00170:+00120:+00048:002209.0483:01831
01832:-00052:-00059:-00001:002209.0483:01832
01833:-00277:+00145:-00007:002209.0483:01833
01834:-00118:+00058:+00032:002209.0483:01834
01835:-00048:-00004:+00167:002209.0483:01835
01836:+00105:-00246:-00027:002209.0483:01836
01837:+00098:+00049:-00267:002209.0483:01837
01838:-00168:-00090:-00037:002209.0483:01838
01839:-00221:-00100:+00223:002209.0483:01839
01840:+00516:-00415:-00015:002199.7958:01840
01841:+00406:+00520:-00051:002199.7958:01841
01842:-00387:+00146:-00043:002199.7958:01842
01843:-00320:-00205:+00264:002199.7958:01843
01844:+00311:+00343:+00108:002199.7958:01844
01845:+00356:+00317:-00118:002199.7958:01845
01846:-00093:-00097:+00071:002199.7958:01846
01847:-00170:-00130:-00099:002199.7958:01847
01848:+00235:-00120:-00290:002199.7958:01848
01849:+00013:+00206:+00014:002183.6689:01849
01850:+00173:-00382:+00164:002183.6689:01850
01851:+00174:-00512:+00102:002183.6689:01851
01852:-00172:+00358:-00129:002183.6689:01852
01853:+00417:+00464:+00222:002183.6689:01853
01854:+00362:-00370:-00059:002183.6689:01854
01855:-00407:+00142:-00232:002183.6689:01855
01856:+00192:+00255:-00128:002183.6689:01856
01857:+00249:-00234:-00272:002183.6689:01857
01858:-00119:-00331:+00153:002183.6689:01858
01859:+00016:-00138:-00049:002166.2287:01859
01860:-00092:+00050:+00022:002166.2287:01860
01861:+00174:-00080:+00000:002166.2287:01861
01862:+00273:-00464:+00056:002166.2287:01862
01863:-00059:+00388:-00069:002166.2287:01863
01864:+00270:+00110:+00183:002166.2287:01864
01865:+00070:-00042:-00025:002166.2287:01865
01866:-00117:+00349:-00060:002166.2287:01866
01867:+00233:+00147:-00168:002166.2287:01867
01868:-00074:-00187:-00039:002135.2543:01868
01869:+00001:-00294:-00014:002135.2543:01869
01870:+00167:-00186:-00120:002135.2543:01870
01871:-00173:+00210:+00037:002135.2543:01871
01872:+00242:-00045:+00228:002135.2543:01872
01873:+00233:-00138:+00212:002135.2543:01873
01874:+00004:+00340:-00255:002135.2543:01874
01875:+00092:+00395:-00088:002135.2543:01875
01876:-00053:+00045:+00155:002135.2543:01876
01877:-00090:+00350:-00309:002130.6887:01877
01878:+00138:+00460:-00178:002130.6887:01878
01879:-00054:-00280:+00160:002130.6887:01879
01880:-00098:+00088:-00031:002130.6887:01880
01881:-00020:+00293:-00136:002130.6887:01881
01882:-00085:-00224:+00043:002130.6887:01882
01883:-00158:-00126:+00050:002130.6887:01883
01884:+00032:+00249:-00007:002130.6887:01884
01885:+00079:+00103:+00090:002130.6887:01885
01886:-00063:+00028:-00002:002130.6887:01886
01887:-00070:+00202:-00081:002117.8720:01887
01888:-00116:+00172:-00037:002117.8720:01888
01889:-00002:+00202:+00095:002117.8720:01889
01890:+00040:-00143:-00014:002117.8720:01890
01891:-00009:+00007:+00054:002117.8720:01891
01892:+00008:+00136:-00091:002117.8720:01892
01893:-00196:-00044:-00025:002117.8720:01893
01894:-00007:-00082:+00088:002117.8720:01894
01895:+00115:+00329:-00051:002117.8720:01895
01896:-00209:+00324:-00056:002117.0014:01896
01897:+00027:-00184:+00108:002117.0014:01897
01898:+00125:+00558:-00048:002117.0014:01898
01899:-00128:+00622:+00000:002117.0014:01899
01900:-00189:+00075:+00181:002117.0014:01900
01901:+00129:+00187:-00105:002117.0014:01901
01902:+00043:+00808:-00154:002117.0014:01902
01903:-00079:-00557:+00120:002117.0014:01903
01904:-00112:-00257:-00240:002117.0014:01904
01905:-00088:+00449:-00319:002117.0014:01905
01906:-00013:-00458:+00485:002123.2775:01906
01907:-00069:-00555:-00054:002123.2775:01907
01908:+00050:-00068:+00067:002123.2775:01908
01909:+00141:+00067:+00020:002123.2775:01909
01910:-00215:+00048:+00139:002123.2775:01910
01911:-00229:-00474:+00258:002123.2775:01911
01912:+00151:+00487:-00066:002123.2775:01912
01913:+00033:+00232:+00037:002123.2775:01913
01914:+00006:-00011:+00147:002123.2775:01914
01915:-00042:+00207:-00210:002128.8508:01915
01916:+00022:+00587:-00032:002128.8508:01916
01917:+00039:-00385:-00014:002128.8508:01917
01918:+00031:-00121:-00203:002128.8508:01918
01919:-00124:+00331:-00177:002128.8508:01919
01920:+00038:-00346:+00159:002128.8508:01920
01921:-00036:-00341:-00081:002128.8508:01921
01922:+00012:+00313:-00056:002128.8508:01922
01923:-00010:-00168:+00118:002128.8508:01923
01924:+00017:-00299:+00159:002128.8508:01924
01925:+00105:+00210:-00061:002120.6157:01925
01926:+00098:+00337:+00187:002120.6157:01926
01927:-00055:-00148:+00096:002120.6157:01927
01928:-00129:+00304:-00177:002120.6157:01928
01929:+00045:+00169:-00067:002120.6157:01929
01930:+00196:+00114:+00104:002120.6157:01930
01931:+00015:-00110:-00072:002120.6157:01931
01932:-00140:-00021:-00062:002120.6157:01932
01933:+00147:+00107:-00247:002120.6157:01933
01934:+00082:-00214:+00162:002127.1267:01934
01935:-00124:-00208:-00044:002127.1267:01935
01936:+00118:+00194:+00027:002127.1267:01936
01937:+00190:-00072:+00082:002127.1267:01937
01938:-00109:+00260:-00164:002127.1267:01938
01939:-00125:+00150:+00106:002127.1267:01939
01940:+00171:-00137:-00098:002127.1267:01940
01941:+00107:+00147:-00093:002127.1267:01941
01942:+00089:-00052:+00096:002127.1267:01942
01943:-00226:-00118:+00009:002140.0585:01943
01944:-00346:-00007:-00138:002140.0585:01944
01945:+00139:-00074:+00295:002140.0585:01945
01946:+00223:-00102:+00120:002140.0585:01946
01947:-00049:-00012:-00312:002140.0585:01947
01948:-00039:+00112:+00066:002140.0585:01948
01949:+00060:-00071:-00035:002140.0585:01949
01950:-00087:+00101:+00017:002140.0585:01950
01951:-00014:+00028:+00006:002140.0585:01951
01952:+00048:-00067:-00064:002140.0585:01952
01953:+00078:-00047:+00096:002142.7329:01953
01954:+00037:-00123:-00078:002142.7329:01954
01955:-00136:-00066:-00143:002142.7329:01955
01956:-00119:+00118:+00133:002142.7329:01956
01957:+00054:-00138:+00044:002142.7329:01957
01958:+00122:+00162:-00102:002142.7329:01958
01959:-00066:+00070:+00022:002142.7329:01959
01960:-00091:-00177:-00009:002142.7329:01960
01961:+00118:+00239:-00062:002142.7329:01961
01962:-00066:-00110:-00062:002160.7514:01962
01963:-00129:+00057:+00013:002160.7514:01963
01964:+00231:-00020:+00193:002160.7514:01964
01965:+00042:-00081:-00011:002160.7514:01965
01966:-00080:+00073:-00130:002160.7514:01966
01967:-00139:-00063:+00096:002160.7514:01967
01968:-00063:-00144:-00012:002160.7514:01968
01969:+00141:+00282:-00024:002160.7514:01969
01970:+00132:+00196:+00060:002160.7514:01970
01971:-00079:-00021:-00029:002173.9824:01971
01972:-00202:+00176:-00088:002173.9824:01972
01973:-00026:+00070:+00113:002173.9824:01973
01974:-00004:-00114:+00023:002173.9824:01974
01975:+00233:+00104:+00041:002173.9824:01975
01976:+00111:-00056:-00066:002173.9824:01976
01977:-00214:+00049:-00203:002173.9824:01977
01978:+00020:-00096:+00013:002173.9824:01978
01979:+00066:-00036:+00014:002173.9824:01979
01980:+00008:+00088:+00030:002176.6208:01980
01981:+00091:+00183:+00098:002176.6208:01981
01982:-00041:-00033:-00206:002176.6208:01982
01983:-00010:+00221:+00013:002176.6208:01983
01984:-00054:-00097:+00061:002176.6208:01984
01985:-00084:+00086:-00036:002176.6208:01985
01986:+00061:-00083:-00112:002176.6208:01986
01987:-00094:+00167:-00108:002176.6208:01987
01988:-00157:+00055:+00046:002176.6208:01988
01989:+00033:-00201:+00099:002183.7658:01989
01990:+00062:+00188:-00011:002183.7658:01990
01991:+00033:+00028:-00083:002183.7658:01991
01992:-00100:+00091:-00015:002183.7658:01992
01993:-00116:-00022:-00140:002183.7658:01993
01994:+00285:+00103:+00172:002183.7658:01994
01995:+00164:-00046:-00104:002183.7658:01995
01996:-00242:+00066:-00042:002183.7658:01996
01997:+00302:-00114:+00303:002183.7658:01997
01998:+00390:+00090:-00129:002183.7658:01998
01999:-00289:+00341:-00184:002185.5664:01999
02000:+00175:+00041:+00207:002185.5664:02000
02001:+00100:-00248:+00011:002185.5664:02001
02002:+00102:+00124:-00088:002185.5664:02002
02003:+00100:+00098:-00157:002185.5664:02003
02004:-00222:-00223:+00250:002185.5664:02004
02005:-00141:-00197:-00036:002185.5664:02005
02006:+00252:-00328:+00140:002185.5664:02006
02007:+00126:+00229:-00051:002185.5664:02007
02008:-00001:+00091:+00198:002184.2878:02008
02009:-00158:-00039:+00081:002184.2878:02009
02010:+00108:+00626:+00059:002184.2878:02010
02011:+00339:+00036:+00048:002184.2878:02011
02012:-00006:-00095:-00137:002184.2878:02012
02013:-00049:+00034:+00052:002184.2878:02013
02014:+00113:-00031:-00240:002184.2878:02014
02015:-00128:+00068:+00166:002184.2878:02015
02016:+00233:-00010:+00177:002184.2878:02016
02017:+00054:-00157:-00081:002183.7744:02017
02018:-00096:+00325:+00005:002183.7744:02018
02019:+00320:+00126:+00077:002183.7744:02019
02020:-00072:-00122:+00018:002183.7744:02020
02021:-00221:+00403:-00192:002183.7744:02021
02022:+00043:+00080:+00007:002183.7744:02022
02023:-00158:-00106:+00009:002183.7744:02023
02024:+00152:+00023:+00037:002183.7744:02024
02025:+00162:-00101:-00220:002183.7744:02025
02026:-00397:+00097:-00080:002181.6726:02026
02027:+00275:+00039:+00111:002181.6726:02027
02028:+00277:+00118:-00060:002181.6726:02028
02029:-00194:+00069:-00136:002181.6726:02029
02030:+00202:+00246:+00149:002181.6726:02030
02031:+00175:-00081:+00013:002181.6726:02031
02032:-00169:+00176:-00293:002181.6726:02032
02033:-00109:+00083:+00128:002181.6726:02033
02034:-00011:-00141:+00043:002181.6726:02034
02035:+00031:+00082:-00022:002176.6320:02035
02036:+00175:+00104:-00257:002176.6320:02036
02037:-00183:-00057:+00096:002176.6320:02037
02038:-00127:-00013:+00032:002176.6320:02038
02039:-00049:-00117:-00068:002176.6320:02039
02040:+00033:+00157:+00004:002176.6320:02040
02041:+00191:+00051:+00023:002176.6320:02041
02042:+00037:-00251:-00065:002176.6320:02042
02043:-00172:+00076:-00099:002176.6320:02043
02044:-00082:-00036:-00070:002183.8142:02044
02045:+00026:+00095:-00039:002183.8142:02045
02046:+00139:-00107:+00166:002183.8142:02046
02047:+00153:+00083:+00027:002183.8142:02047
02048:-00149:-00166:-00080:002183.8142:02048
02049:-00077:+00068:-00061:002183.8142:02049
02050:+00047:+00051:+00172:002183.8142:02050
02051:+00139:+00144:+00050:002183.8142:02051
02052:+00157:-00038:+00127:002183.8142:02052
02053:-00108:-00344:-00196:002201.1816:02053
02054:-00035:+00160:+00010:002201.1816:02054
02055:+00177:-00045:-00096:002201.1816:02055
02056:-00051:+00168:+00014:002201.1816:02056
02057:+00101:-00077:+00171:002201.1816:02057
02058:+00207:+00014:-00173:002201.1816:02058
02059:-00098:+00302:-00111:002201.1816:02059
02060:-00097:-00028:+00004:002201.1816:02060
02061:-00184:-00153:+00028:002201.1816:02061
02062:-00102:-00006:-00091:002201.1816:02062
02063:+00011:-00058:+00030:002184.2819:02063
02064:-00130:-00174:-00146:002184.2819:02064
02065:-00381:-00076:+00034:002184.2819:02065
02066:-00293:-00108:+00078:002184.2819:02066
02067:+00011:+00190:+00002:002184.2819:02067
02068:+00143:+00041:-00053:002184.2819:02068
02069:-00105:+00010:-00059:002184.2819:02069
02070:-00177:+00012:-00132:002184.2819:02070
02071:-00001:-00007:-00049:002184.2819:02071
02072:+00057:-00202:+00101:002203.4069:02072
02073:+00423:+00139:-00056:002203.4069:02073
02074:+00705:-00030:-00032:002203.4069:02074
02075:+00317:-00027:-00127:002203.4069:02075
02076:-00097:-00146:+00116:002203.4069:02076
02077:-00066:-00097:-00099:002203.4069:02077
02078:+00308:+00241:+00002:002203.4069:02078
02079:+00420:-00161:-00022:002203.4069:02079
02080:+00051:-00071:-00145:002203.4069:02080
02081:-00240:+00009:-00074:002201.2158:02081
02082:-00194:+00014:-00350:002201.2158:02082
02083:-00368:+00025:+00163:002201.2158:02083
02084:-00006:+00081:-00038:002201.2158:02084
02085:+00168:+00046:+00049:002201.2158:02085
02086:-00056:+00102:-00270:002201.2158:02086
02087:-00192:+00103:+00078:002201.2158:02087
02088:-00269:-00245:-00072:002201.2158:02088
02089:+00121:+00295:+00018:002201.2158:02089
02090:+00311:+00065:+00058:002199.7988:02090
02091:+00280:-00193:-00022:002199.7988:02091
02092:+00001:+00356:-00185:002199.7988:02092
02093:+00003:-00135:+00003:002199.7988:02093
02094:-00108:+00081:+00120:002199.7988:02094
02095:+00358:+00146:+00232:002199.7988:02095
02096:+00375:-00051:+00095:002199.7988:02096
02097:-00233:-00162:-00130:002199.7988:02097
02098:-00326:-00013:-00029:002199.7988:02098
02099:-00200:-00175:-00130:002203.4155:02099
02100:+00044:-00010:+00106:002203.4155:02100
02101:+00164:-00106:+00030:002203.4155:02101
02102:-00153:+00122:-00139:002203.4155:02102
02103:-00258:+00258:-00135:002203.4155:02103
02104:-00196:+00056:+00140:002203.4155:02104
02105:+00186:-00075:+00094:002203.4155:02105
02106:+00199:+00171:+00062:002203.4155:02106
02107:+00260:-00205:+00031:002203.4155:02107
02108:-00045:+00163:-00151:002208.9814:02108
02109:-00128:-00197:+00007:002208.9814:02109
02110:-00146:-00010:+00032:002208.9814:02110
02111:+00116:+00000:+00252:002208.9814:02111
02112:+00322:+00100:-00063:002208.9814:02112
02113:-00114:+00117:-00023:002208.9814:02113
02114:-00358:+00063:-00130:002208.9814:02114
02115:-00265:+00026:+00137:002208.9814:02115
02116:-00059:+00092:-00070:002208.9814:02116
02117:+00162:+00131:+00030:002199.6870:02117
02118:+00230:-00065:+00026:002199.6870:02118
02119:-00168:+00120:-00134:002199.6870:02119
02120:-00229:-00166:-00065:002199.6870:02120
02121:+00041:+00149:+00061:002199.6870:02121
02122:+00274:+00136:+00194:002199.6870:02122
02123:+00216:-00033:-00175:002199.6870:02123
02124:-00102:+00267:-00144:002199.6870:02124
02125:-00052:-00024:+00001:002199.6870:02125
02126:-00099:-00155:-00034:002207.2263:02126
02127:+00101:+00272:-00076:002207.2263:02127
02128:+00079:-00221:+00054:002207.2263:02128
02129:-00111:-00025:-00126:002207.2263:02129
02130:-00144:+00149:+00002:002207.2263:02130
02131:-00054:-00212:+00081:002207.2263:02131
02132:+00176:+00127:-00034:002207.2263:02132
02133:+00088:+00053:+00116:002207.2263:02133
02134:-00113:-00167:+00007:002207.2263:02134
02135:+00057:+00111:-00032:002208.9726:02135
02136:+00098:+00052:-00065:002208.9726:02136
02137:-00036:-00146:+00218:002208.9726:02137
02138:-00002:+00077:+00043:002208.9726:02138
02139:-00033:-00084:+00074:002208.9726:02139
02140:+00114:+00328:-00339:002208.9726:02140
02141:-00097:+00049:-00098:002208.9726:02141
02142:-00352:+00038:-00204:002208.9726:02142
02143:-00115:+00268:-00092:002208.9726:02143
02144:+00290:-00004:+00034:002207.5202:02144
02145:+00133:-00308:-00247:002207.5202:02145
02146:-00212:+00108:+00063:002207.5202:02146
02147:-00119:-00235:+00037:002207.5202:02147
02148:-00062:+00074:-00099:002207.5202:02148
02149:+00133:+00103:+00106:002207.5202:02149
02150:+00208:-00134:+00041:002207.5202:02150
02151:+00126:+00129:-00129:002207.5202:02151
02152:+00002:+00220:-00080:002207.5202:02152
02153:-00151:-00259:+00004:002203.2097:02153
02154:-00026:+00266:-00188:002203.2097:02154
02155:+00278:-00076:+00060:002203.2097:02155
02156:+00044:-00142:-00078:002203.2097:02156
02157:-00277:+00022:+00163:002203.2097:02157
02158:+00077:-00231:-00034:002203.2097:02158
02159:+00036:-00039:-00092:002203.2097:02159
02160:-00232:+00197:+00133:002203.2097:02160
02161:-00011:-00054:+00059:002203.2097:02161
02162:+00053:+00284:+00031:002209.0161:02162
02163:+00141:+00250:-00173:002209.0161:02163
02164:+00045:-00138:+00310:002209.0161:02164
02165:+00040:-00247:-00261:002209.0161:02165
02166:+00038:+00073:-00201:002209.0161:02166
02167:-00006:+00015:+00217:002209.0161:02167
02168:+00025:-00068:+00231:002209.0161:02168
02169:+00183:-00438:-00037:002209.0161:02169
02170:+00072:+00357:-00051:002209.0161:02170
02171:+00154:+00377:+00083:002209.0161:02171
02172:-00025:-00317:+00040:002192.0515:02172
02173:-00070:+00061:-00034:002192.0515:02173
02174:+00051:+00211:-00122:002192.0515:02174
02175:-00155:-00174:+00016:002192.0515:02175
02176:+00205:-00103:-00013:002192.0515:02176
02177:+00280:-00343:-00163:002192.0515:02177
02178:-00224:+00159:-00004:002192.0515:02178
02179:+00050:+00198:+00190:002192.0515:02179
02180:+00291:-00168:+00117:002192.0515:02180
02181:+00191:+00470:-00196:002183.8171:02181
02182:-00048:+00060:-00094:002183.8171:02182
02183:-00241:-00107:+00127:002183.8171:02183
02184:+00122:-00314:+00356:002183.8171:02184
02185:+00110:-00397:-00274:002183.8171:02185
02186:-00043:+00105:+00126:002183.8171:02186
02187:+00089:+00024:+00180:002183.8171:02187
02188:+00023:-00120:-00014:002183.8171:02188
02189:-00057:+00271:+00120:002183.8171:02189
02190:+00191:+00424:-00084:002166.3796:02190
02191:-00186:-00477:-00055:002166.3796:02191
02192:-00112:-00161:+00198:002166.3796:02192
02193:+00167:-00313:-00207:002166.3796:02193
02194:-00168:-00124:-00125:002166.3796:02194
02195:+00080:-00363:+00411:002166.3796:02195
02196:+00266:-00583:+00017:002166.3796:02196
02197:-00108:+00566:+00003:002166.3796:02197
02198:+00374:+00311:+00123:002166.3796:02198
02199:+00254:-00425:+00019:002150.2856:02199
02200:-00106:+00403:-00024:002150.2856:02200
02201:+00266:+00494:+00002:002150.2856:02201
02202:-00085:-00313:-00031:002150.2856:02202
02203:-00044:+00109:-00033:002150.2856:02203
02204:+00076:+00481:-00122:002150.2856:02204
02205:-00286:-00386:-00070:002150.2856:02205
02206:-00082:-00324:-00007:002150.2856:02206
02207:+00235:-00094:-00172:002150.2856:02207
02208:-00297:-00179:+00050:002150.2856:02208
02209:+00050:-00149:+00185:002142.0080:02209
02210:+00234:+00426:-00010:002142.0080:02210
02211:-00080:+00618:+00023:002142.0080:02211
02212:+00010:+00359:+00160:002142.0080:02212
02213:+00038:-00207:-00191:002142.0080:02213
02214:+00098:-00028:-00142:002142.0080:02214
02215:+00250:+00594:-00304:002142.0080:02215
02216:-00131:-00363:-00032:002142.0080:02216
02217:-00418:-00266:-00045:002142.0080:02217
02218:+00018:+00158:-00248:002140.0996:02218
02219:-00044:-00204:+00055:002140.0996:02219
02220:-00203:-00223:+00208:002140.0996:02220
02221:+00022:+00109:-00196:002140.0996:02221
02222:-00236:+00311:+00042:002140.0996:02222
02223:+00090:-00179:+00117:002140.0996:02223
02224:+00119:+00250:-00101:002140.0996:02224
02225:-00298:+00198:-00201:002140.0996:02225
02226:-00120:+00234:+00089:002140.0996:02226
02227:+00096:-00158:-00109:002135.3571:02227
02228:-00008:+00326:-00014:002135.3571:02228
02229:+00053:-00018:-00216:002135.3571:02229
02230:-00187:+00091:+00066:002135.3571:02230
02231:+00059:-00112:+00067:002135.3571:02231
02232:+00235:+00220:-00002:002135.3571:02232
02233:-00064:+00197:-00094:002135.3571:02233
02234:-00237:+00081:+00228:002135.3571:02234
02235:+00072:+00058:+00079:002135.3571:02235
02236:-00035:+00305:-00142:002135.3571:02236
02237:-00136:-00158:+00035:002145.7111:02237
02238:+00062:-00267:-00123:002145.7111:02238
02239:-00056:+00063:-00047:002145.7111:02239
02240:-00060:-00036:-00115:002145.7111:02240
02241:-00031:+00052:+00027:002145.7111:02241
02242:+00032:-00269:+00156:002145.7111:02242
02243:+00175:+00236:-00061:002145.7111:02243
02244:+00003:+00150:+00032:002145.7111:02244
02245:-00131:-00049:+00104:002145.7111:02245
02246:+00016:+00033:-00154:002155.1218:02246
02247:+00057:+00108:-00190:002155.1218:02247
02248:-00075:-00191:-00032:002155.1218:02248
02249:-00028:-00195:-00085:002155.1218:02249
02250:+00045:+00122:-00048:002155.1218:02250
02251:+00138:-00101:+00122:002155.1218:02251
02252:-00064:-00006:-00020:002155.1218:02252
02253:-00209:-00133:+00125:002155.1218:02253
02254:+00121:+00162:+00042:002155.1218:02254
02255:+00176:+00050:+00021:002150.2636:02255
02256:-00002:+00104:+00058:002150.2636:02256
02257:-00027:+00178:-00041:002150.2636:02257
02258:+00075:+00195:+00090:002150.2636:02258
02259:+00071:-00142:+00078:002150.2636:02259
02260:-00046:-00082:-00148:002150.2636:02260
02261:-00066:+00248:-00100:002150.2636:02261
02262:+00067:-00137:+00208:002150.2636:02262
02263:+00026:-00029:-00108:002150.2636:02263
02264:-00050:-00026:+00003:002164.6733:02264
02265:+00039:+00058:+00098:002164.6733:02265
02266:+00060:-00104:-00033:002164.6733:02266
02267:+00027:+00110:+00059:002164.6733:02267
02268:+00049:+00183:+00043:002164.6733:02268
02269:+00025:+00029:-00003:002164.6733:02269
02270:-00051:-00052:-00155:002164.6733:02270
02271:-00059:+00152:-00097:002164.6733:02271
02272:-00014:+00100:-00009:002164.6733:02272
02273:+00140:-00035:+00108:002164.6733:02273
02274:-00030:+00049:+00013:002174.0498:02274
02275:-00157:-00117:+00002:002174.0498:02275
02276:-00115:+00070:-00036:002174.0498:02276
02277:+00201:+00131:-00060:002174.0498:02277
02278:+00227:-00004:+00131:002174.0498:02278
02279:-00095:-00033:-00103:002174.0498:02279
02280:-00230:+00074:-00086:002174.0498:02280
02281:-00126:+00056:+00109:002174.0498:02281
02282:+00171:+00086:+00075:002174.0498:02282
02283:+00295:-00041:+00128:002176.6857:02283
02284:+00154:+00121:+00082:002176.6857:02284
02285:-00248:+00003:-00205:002176.6857:02285
02286:-00311:+00019:+00153:002176.6857:02286
02287:+00205:-00073:+00065:002176.6857:02287
02288:+00071:-00066:-00078:002176.6857:02288
02289:-00052:-00055:+00022:002176.6857:02289
02290:-00057:+00094:+00047:002176.6857:02290
02291:-00055:+00017:-00251:002176.6857:02291
02292:-00120:+00158:-00042:002183.8740:02292
02293:+00192:-00091:+00185:002183.8740:02293
02294:+00129:-00022:-00056:002183.8740:02294
02295:-00095:-00038:-00230:002183.8740:02295
02296:+00032:+00319:-00016:002183.8740:02296
02297:-00093:-00170:-00059:002183.8740:02297
02298:+00084:+00094:-00016:002183.8740:02298
02299:+00136:+00007:+00002:002183.8740:02299
02300:-00068:-00062:+00013:002183.8740:02300
02301:-00084:+00186:+00048:002189.5456:02301
02302:+00016:-00172:+00035:002189.5456:02302
02303:-00093:+00043:+00095:002189.5456:02303
02304:+00082:-00121:+00069:002189.5456:02304
02305:+00159:+00033:+00136:002189.5456:02305
02306:-00018:+00053:+00007:002189.5456:02306
02307:-00243:+00034:-00134:002189.5456:02307
02308:-00075:+00074:-00006:002189.5456:02308
02309:+00114:+00047:-00029:002189.5456:02309
02310:+00117:+00063:-00045:002192.1481:02310
02311:+00141:-00057:+00194:002192.1481:02311
02312:-00146:+00092:-00054:002192.1481:02312
02313:-00098:-00054:-00009:002192.1481:02313
02314:-00063:+00055:+00039:002192.1481:02314
02315:+00103:+00141:+00099:002192.1481:02315
02316:+00245:+00098:+00180:002192.1481:02316
02317:+00007:-00044:-00158:002192.1481:02317
02318:-00234:+00087:-00061:002192.1481:02318
02319:-00140:+00061:+00000:002195.4995:02319
02320:+00067:-00067:+00076:002195.4995:02320
02321:+00154:+00142:+00009:002195.4995:02321
02322:+00176:-00129:+00230:002195.4995:02322
02323:-00232:+00252:-00125:002195.4995:02323
02324:-00174:+00125:-00108:002195.4995:02324
02325:-00004:-00046:+00193:002195.4995:02325
02326:+00104:+00240:+00012:002195.4995:02326
02327:+00135:+00015:+00041:002195.4995:02327
02328:+00028:+00109:-00028:002205.1831:02328
02329:-00158:+00148:-00102:002205.1831:02329
02330:-00008:-00097:-00048:002205.1831:02330
02331:+00161:+00010:-00107:002205.1831:02331
02332:-00066:+00032:-00003:002205.1831:02332
02333:-00164:+00018:-00065:002205.1831:02333
02334:+00211:+00082:+00069:002205.1831:02334
02335:+00400:+00169:-00191:002205.1831:02335
02336:-00329:-00060:+00033:002205.1831:02336
02337:-00138:+00238:+00060:002205.1831:02337
02338:+00364:-00128:+00317:002195.9470:02338
02339:-00118:-00327:-00065:002195.9470:02339
02340:-00203:+00012:+00111:002195.9470:02340
02341:+00082:+00025:+00280:002195.9470:02341
02342:-00411:+00110:-00175:002195.9470:02342
02343:-00248:+00290:+00073:002195.9470:02343
02344:+00154:+00116:-00002:002195.9470:02344
02345:-00254:+00410:-00151:002195.9470:02345
02346:-00313:-00180:-00011:002195.9470:02346
02347:+00183:-00375:-00029:002191.7036:02347
02348:+00231:-00117:-00088:002191.7036:02348
02349:+00161:-00168:+00060:002191.7036:02349
02350:+00010:-00417:+00113:002191.7036:02350
02351:+00149:-00068:-00030:002191.7036:02351
02352:+00233:+00037:+00054:002191.7036:02352
02353:-00103:+00174:+00168:002191.7036:02353
02354:+00126:+00339:+00184:002191.7036:02354
02355:-00169:+00007:-00198:002191.7036:02355
02356:-00200:+00470:+00047:002181.8000:02356
02357:+00025:+00024:+00094:002181.8000:02357
02358:-00260:-00146:-00125:002181.8000:02358
02359:-00182:-00009:+00051:002181.8000:02359
02360:+00203:-00102:+00256:002181.8000:02360
02361:-00283:-00004:+00041:002181.8000:02361
02362:-00043:+00147:+00060:002181.8000:02362
02363:+00169:-00003:-00005:002181.8000:02363
02364:-00021:+00227:-00093:002181.8000:02364
02365:+00174:+00181:-00094:002176.6604:02365
02366:-00017:+00034:-00112:002176.6604:02366
02367:-00098:+00302:-00042:002176.6604:02367
02368:+00339:-00119:+00007:002176.6604:02368
02369:-00245:-00040:-00183:002176.6604:02369
02370:-00285:-00025:-00021:002176.6604:02370
02371:+00322:-00215:+00143:002176.6604:02371
02372:-00118:+00080:-00176:002176.6604:02372
02373:-00181:+00094:+00036:002176.6604:02373
02374:-00013:-00022:-00050:002179.8850:02374
02375:-00014:+00126:-00129:002179.8850:02375
02376:+00171:-00024:-00059:002179.8850:02376
02377:+00084:-00099:-00130:002179.8850:02377
02378:-00078:+00161:-00122:002179.8850:02378
02379:-00073:-00159:-00129:002179.8850:02379
02380:-00029:-00025:-00023:002179.8850:02380
02381:+00067:+00170:+00043:002179.8850:02381
02382:+00259:+00022:+00171:002179.8850:02382
02383:-00158:+00179:-00110:002189.3889:02383
02384:-00254:+00089:-00115:002189.3889:02384
02385:-00124:-00128:-00082:002189.3889:02385
02386:-00080:+00171:+00016:002189.3889:02386
02387:+00100:-00156:+00183:002189.3889:02387
02388:-00050:-00032:-00038:002189.3889:02388
02389:-00171:+00037:-00225:002189.3889:02389
02390:-00295:-00016:-00116:002189.3889:02390
02391:+00169:+00117:-00049:002189.3889:02391
02392:+00210:+00127:+00083:002189.3889:02392
02393:+00071:+00151:+00016:002184.2451:02393
02394:-00230:+00167:-00175:002184.2451:02394
02395:-00171:+00001:-00083:002184.2451:02395
02396:+00185:+00039:-00055:002184.2451:02396
02397:+00081:+00106:+00009:002184.2451:02397
02398:+00078:-00020:+00083:002184.2451:02398
02399:-00052:-00081:-00143:002184.2451:02399
02400:-00190:+00124:-00054:002184.2451:02400
02401:+00007:+00026:+00040:002184.2451:02401
02402:-00045:+00023:-00052:002195.4218:02402
02403:-00025:+00133:+00029:002195.4218:02403
02404:+00152:-00004:+00056:002195.4218:02404
02405:+00009:+00396:-00163:002195.4218:02405
02406:-00081:-00010:+00046:002195.4218:02406
02407:-00055:-00111:-00024:002195.4218:02407
02408:-00135:+00003:+00076:002195.4218:02408
02409:+00126:-00061:+00228:002195.4218:02409
02410:+00010:-00163:-00108:002195.4218:02410
02411:-00191:+00296:+00025:002201.1091:02411
02412:+00058:+00058:+00192:002201.1091:02412
02413:-00123:+00317:-00168:002201.1091:02413
02414:-00111:+00122:+00071:002201.1091:02414
02415:+00116:-00115:-00060:002201.1091:02415
02416:-00094:+00343:-00222:002201.1091:02416
02417:-00080:+00095:+00147:002201.1091:02417
02418:+00061:-00179:+00077:002201.1091:02418
02419:+00051:+00148:+00011:002201.1091:02419
02420:+00174:+00009:-00007:002195.8125:02420
02421:-00252:+00053:-00101:002195.8125:02421
02422:-00369:+00089:-00209:002195.8125:02422
02423:+00144:-00168:-00145:002195.8125:02423
02424:+00087:+00517:-00105:002195.8125:02424
02425:+00030:-00256:+00127:002195.8125:02425
02426:-00081:-00072:-00083:002195.8125:02426
02427:+00005:+00317:-00116:002195.8125:02427
02428:+00048:+00046:-00051:002195.8125:02428
02429:-00088:+00188:+00155:002199.3261:02429
02430:+00166:+00146:+00179:002199.3261:02430
02431:+00206:+00112:-00054:002199.3261:02431
02432:-00183:+00207:-00131:002199.3261:02432
02433:-00033:-00065:+00016:002199.3261:02433
02434:+00098:-00414:-00076:002199.3261:02434
02435:-00026:+00225:-00157:002199.3261:02435
02436:+00197:-00151:+00153:002199.3261:02436
02437:-00088:-00293:-00074:002199.3261:02437
02438:-00191:+00338:+00005:002189.3916:02438
02439:+00186:+00123:+00077:002189.3916:02439
02440:-00060:+00223:+00068:002189.3916:02440
02441:-00034:+00100:-00076:002189.3916:02441
02442:+00213:+00101:-00045:002189.3916:02442
02443:+00037:+00233:-00029:002189.3916:02443
02444:-00019:+00180:+00075:002189.3916:02444
02445:-00205:-00408:-00128:002189.3916:02445
02446:-00252:+00299:+00162:002189.3916:02446
02447:+00334:-00031:+00234:002176.5173:02447
02448:-00070:-00177:-00078:002176.5173:02448
02449:-00194:+00387:+00041:002176.5173:02449
02450:+00253:+00147:+00135:002176.5173:02450
02451:-00289:+00115:-00084:002176.5173:02451
02452:-00235:+00152:-00060:002176.5173:02452
02453:+00560:+00046:-00114:002176.5173:02453
02454:+00132:+00464:-00132:002176.5173:02454
02455:-00159:-00210:-00032:002176.5173:02455
02456:-00126:-00441:-00152:002168.3032:02456
02457:-00111:+00379:-00018:002168.3032:02457
02458:+00322:+00036:+00055:002168.3032:02458
02459:-00281:-00307:+00029:002168.3032:02459
02460:-00221:+00741:-00104:002168.3032:02460
02461:+00235:+00371:-00108:002168.3032:02461
02462:-00084:+00477:+00039:002168.3032:02462
02463:+00026:-00051:-00074:002168.3032:02463
02464:+00072:+00148:-00001:002168.3032:02464
02465:-00196:-00410:-00001:002168.3032:02465
02466:+00043:-00136:+00000:002158.6831:02466
02467:-00146:-00206:-00086:002158.6831:02467
02468:-00167:+00292:+00075:002158.6831:02468
02469:+00110:+00048:-00003:002158.6831:02469
02470:-00037:+00200:+00145:002158.6831:02470
02471:+00120:+00054:+00050:002158.6831:02471
02472:-00052:+00483:-00073:002158.6831:02472
02473:-00302:+00429:+00082:002158.6831:02473
02474:+00052:-00141:-00095:002158.6831:02474
02475:+00088:-00126:-00222:002150.0800:02475
02476:-00134:-00171:-00122:002150.0800:02476
02477:+00012:-00297:+00100:002150.0800:02477
02478:-00173:-00921:-00202:002150.0800:02478
02479:-00158:+00708:+00111:002150.0800:02479
02480:+00112:+00034:+00253:002150.0800:02480
02481:+00090:-00369:+00160:002150.0800:02481
02482:-00026:+00500:-00139:002150.0800:02482
02483:+00169:+00597:+00083:002150.0800:02483
02484:-00079:-00440:+00154:002149.4707:02484
02485:-00082:-00177:-00107:002149.4707:02485
02486:+00148:+00228:-00137:002149.4707:02486
02487:-00083:-00194:-00041:002149.4707:02487
02488:+00059:-00439:+00073:002149.4707:02488
02489:-00170:-00390:-00223:002149.4707:02489
02490:-00236:+00066:+00355:002149.4707:02490
02491:+00292:-00355:+00202:002149.4707:02491
02492:+00139:-00455:+00165:002149.4707:02492
02493:-00172:+00423:+00130:002149.4707:02493
02494:+00163:+00126:+00076:002143.7971:02494
02495:-00047:-00010:+00164:002143.7971:02495
02496:+00002:+00219:-00264:002143.7971:02496
02497:+00292:+00323:+00029:002143.7971:02497
02498:-00061:-00477:+00023:002143.7971:02498
02499:-00068:+00057:+00004:002143.7971:02499
02500:+00251:-00159:-00319:002143.7971:02500
02501:-00258:-00167:+00133:002143.7971:02501
02502:+00111:-00194:+00255:002143.7971:02502
02503:+00351:-00334:+00041:002131.7138:02503
02504:-00197:+00470:-00076:002131.7138:02504
02505:+00132:+00125:+00146:002131.7138:02505
02506:+00078:-00342:+00000:002131.7138:02506
02507:-00106:+00280:-00071:002131.7138:02507
02508:+00453:+00388:-00120:002131.7138:02508
02509:+00082:-00421:-00086:002131.7138:02509
02510:-00122:+00312:-00122:002131.7138:02510
02511:+00145:-00043:-00109:002131.7138:02511
02512:-00081:+00158:+00067:002145.5732:02512
02513:-00022:-00004:-00076:002145.5732:02513
02514:+00148:+00292:+00041:002145.5732:02514
02515:-00035:-00096:+00037:002145.5732:02515
02516:-00065:+00082:+00119:002145.5732:02516
02517:+00027:-00305:-00021:002145.5732:02517
02518:-00022:+00464:-00075:002145.5732:02518
02519:-00093:+00187:-00067:002145.5732:02519
02520:+00036:-00196:-00046:002145.5732:02520
02521:-00047:+00044:-00045:002145.5732:02521
02522:-00048:-00191:-00136:002151.3107:02522
02523:-00126:+00034:+00053:002151.3107:02523
02524:+00010:-00179:+00166:002151.3107:02524
02525:+00095:+00095:+00100:002151.3107:02525
02526:+00087:+00125:-00043:002151.3107:02526
02527:-00225:+00433:+00010:002151.3107:02527
02528:-00001:-00094:+00082:002151.3107:02528
02529:+00068:+00349:-00108:002151.3107:02529
02530:-00022:+00050:-00024:002151.3107:02530
02531:-00009:-00128:+00000:002150.2006:02531
02532:-00121:-00168:+00040:002150.2006:02532
02533:-00076:+00208:-00221:002150.2006:02533
02534:-00079:+00098:+00119:002150.2006:02534
02535:+00083:-00157:+00208:002150.2006:02535
02536:+00089:-00053:-00096:002150.2006:02536
02537:-00143:+00221:+00016:002150.2006:02537
02538:-00097:+00377:+00104:002150.2006:02538
02539:+00152:+00100:-00060:002150.2006:02539
02540:-00247:+00196:-00124:002160.8073:02540
02541:-00086:+00239:-00029:002160.8073:02541
02542:+00103:-00210:+00042:002160.8073:02542
02543:-00048:-00051:-00314:002160.8073:02543
02544:-00141:+00222:-00091:002160.8073:02544
02545:-00084:-00354:+00137:002160.8073:02545
02546:+00003:+00014:+00049:002160.8073:02546
02547:+00160:+00002:+00008:002160.8073:02547
02548:-00012:+00267:-00035:002160.8073:02548
02549:-00156:+00059:+00120:002170.1914:02549
02550:-00019:+00001:-00229:002170.1914:02550
02551:-00120:+00177:-00059:002170.1914:02551
02552:-00096:-00071:-00017:002170.1914:02552
02553:+00157:-00169:-00052:002170.1914:02553
02554:-00196:+00030:-00275:002170.1914:02554
02555:-00240:+00104:-00047:002170.1914:02555
02556:+00130:-00174:+00024:002170.1914:02556
02557:+00000:+00075:+00048:002170.1914:02557
02558:+00066:+00183:-00004:002170.1914:02558
02559:+00024:+00054:-00064:002176.6547:02559
02560:-00091:+00132:+00031:002176.6547:02560
02561:+00033:+00008:-00164:002176.6547:02561
02562:-00001:+00041:+00181:002176.6547:02562
02563:-00018:+00127:+00007:002176.6547:02563
02564:+00024:+00056:-00166:002176.6547:02564
02565:+00021:-00006:-00033:002176.6547:02565
02566:-00078:+00055:+00059:002176.6547:02566
02567:-00105:-00088:-00115:002176.6547:02567
02568:-00114:+00053:+00103:002180.0043:02568
02569:+00172:+00141:+00179:002180.0043:02569
02570:+00027:-00002:-00026:002180.0043:02570
02571:-00071:-00078:-00008:002180.0043:02571
02572:-00141:+00073:-00074:002180.0043:02572
02573:+00111:+00048:+00127:002180.0043:02573
02574:+00268:+00106:-00106:002180.0043:02574
02575:-00193:-00179:-00139:002180.0043:02575
02576:+00115:+00016:+00178:002180.0043:02576
02577:+00220:+00074:+00020:002189.5058:02577
02578:-00212:+00278:-00097:002189.5058:02578
02579:-00131:+00061:+00158:002189.5058:02579
02580:+00333:-00025:+00135:002189.5058:02580
02581:-00169:+00199:-00325:002189.5058:02581
02582:-00207:-00005:+00272:002189.5058:02582
02583:+00157:-00245:-00143:002189.5058:02583
02584:-00167:-00041:+00024:002189.5058:02584
02585:+00063:+00053:+00157:002189.5058:02585
02586:+00148:+00149:+00129:002176.6940:02586
02587:-00060:-00040:-00037:002176.6940:02587
02588:+00088:+00257:-00053:002176.6940:02588
02589:-00107:+00471:-00175:002176.6940:02589
02590:-00225:+00092:+00079:002176.6940:02590
02591:+00266:-00129:-00115:002176.6940:02591
02592:+00127:+00046:-00064:002176.6940:02592
02593:-00128:-00102:-00150:002176.6940:02593
02594:+00020:-00114:+00019:002176.6940:02594
02595:+00019:-00181:+00055:002176.1201:02595
02596:+00121:+00270:+00025:002176.1201:02596
02597:+00124:+00079:-00022:002176.1201:02597
02598:+00063:+00037:+00096:002176.1201:02598
02599:-00012:+00103:-00103:002176.1201:02599
02600:+00008:+00488:-00045:002176.1201:02600
02601:+00019:-00248:+00014:002176.1201:02601
02602:-00053:-00207:-00115:002176.1201:02602
02603:+00087:+00155:-00045:002176.1201:02603
02604:+00078:-00295:+00136:002174.0498:02604
02605:-00120:+00026:-00017:002174.0498:02605
02606:-00063:-00303:+00067:002174.0498:02606
02607:+00118:+00196:+00121:002174.0498:02607
02608:+00098:-00179:+00106:002174.0498:02608
02609:+00103:-00157:+00067:002174.0498:02609
02610:-00144:+00217:-00022:002174.0498:02610
02611:-00052:+00014:+00095:002174.0498:02611
02612:+00063:+00059:+00090:002174.0498:02612
02613:+00112:+00099:-00015:002174.0498:02613
02614:+00021:+00129:-00054:002169.0832:02614
02615:-00120:-00125:+00025:002169.0832:02615
02616:-00129:-00029:-00113:002169.0832:02616
02617:-00062:-00039:+00137:002169.0832:02617
02618:-00055:+00064:+00017:002169.0832:02618
02619:+00058:+00040:+00053:002169.0832:02619
02620:+00107:+00077:+00030:002169.0832:02620
02621:-00108:+00011:-00117:002169.0832:02621
02622:-00124:+00105:-00022:002169.0832:02622
02623:-00018:-00013:+00135:002179.9899:02623
02624:+00117:+00090:+00022:002179.9899:02624
02625:+00123:+00015:+00094:002179.9899:02625
02626:+00126:+00089:+00096:002179.9899:02626
02627:-00350:+00183:-00276:002179.9899:02627
02628:-00264:+00068:+00176:002179.9899:02628
02629:+00275:-00045:-00009:002179.9899:02629
02630:-00075:+00106:-00120:002179.9899:02630
02631:-00143:-00118:-00055:002179.9899:02631
02632:-00088:+00000:-00076:002177.9279:02632
02633:-00035:+00094:-00088:002177.9279:02633
02634:+00247:+00035:+00268:002177.9279:02634
02635:-00045:+00001:-00061:002177.9279:02635
02636:-00207:-00059:+00117:002177.9279:02636
02637:+00117:+00127:-00035:002177.9279:02637
02638:+00080:+00021:-00104:002177.9279:02638
02639:-00165:+00107:+00077:002177.9279:02639
02640:+00052:+00038:+00105:002177.9279:02640
02641:+00241:+00157:-00025:002184.3896:02641
02642:+00173:-00020:-00007:002184.3896:02642
02643:-00224:-00178:-00137:002184.3896:02643
02644:-00024:+00015:+00068:002184.3896:02644
02645:+00222:-00093:+00232:002184.3896:02645
02646:-00010:+00007:+00058:002184.3896:02646
02647:-00113:-00107:+00139:002184.3896:02647
02648:+00086:+00153:+00019:002184.3896:02648
02649:-00051:+00172:-00062:002184.3896:02649
02650:-00061:-00104:+00169:002191.6804:02650
02651:+00061:+00043:+00004:002191.6804:02651
02652:+00125:+00154:-00121:002191.6804:02652
02653:+00024:-00066:+00070:002191.6804:02653
02654:-00247:-00110:-00078:002191.6804:02654
02655:-00107:-00086:+00046:002191.6804:02655
02656:+00223:-00144:+00239:002191.6804:02656
02657:-00168:+00274:-00021:002191.6804:02657
02658:-00066:+00136:+00273:002191.6804:02658
02659:+00253:-00076:-00041:002189.5085:02659
02660:-00261:+00319:-00033:002189.5085:02660
02661:-00177:+00038:+00113:002189.5085:02661
02662:+00083:+00113:-00004:002189.5085:02662
02663:+00074:+00043:-00184:002189.5085:02663
02664:+00093:-00065:+00054:002189.5085:02664
02665:-00179:-00161:-00078:002189.5085:02665
02666:-00182:+00025:+00039:002189.5085:02666
02667:+00255:-00018:+00125:002189.5085:02667
02668:+00013:+00181:+00071:002189.5085:02668
02669:-00059:+00106:+00135:002192.1398:02669
02670:+00077:+00006:-00113:002192.1398:02670
02671:+00020:+00378:+00050:002192.1398:02671
02672:-00049:-00015:-00022:002192.1398:02672
02673:+00065:+00067:-00054:002192.1398:02673
02674:+00028:+00029:-00074:002192.1398:02674
02675:-00074:-00116:-00032:002192.1398:02675
02676:-00014:+00092:-00021:002192.1398:02676
02677:+00019:-00085:-00077:002192.1398:02677
02678:-00100:-00009:+00082:002199.5024:02678
02679:-00041:+00155:-00059:002199.5024:02679
02680:+00062:+00071:-00027:002199.5024:02680
02681:-00124:-00128:-00098:002199.5024:02681
02682:-00157:+00123:+00000:002199.5024:02682
02683:+00047:-00127:+00117:002199.5024:02683
02684:+00003:+00026:-00150:002199.5024:02684
02685:-00033:-00069:+00005:002199.5024:02685
02686:-00062:+00054:+00031:002199.5024:02686
02687:-00435:+00007:-00056:002193.3964:02687
02688:-00273:+00104:+00069:002193.3964:02688
02689:+00118:-00055:+00016:002193.3964:02689
02690:-00302:+00128:-00101:002193.3964:02690
02691:-00130:+00065:+00295:002193.3964:02691
02692:-00249:-00095:-00142:002193.3964:02692
02693:-00401:+00155:+00247:002193.3964:02693
02694:+00161:+00061:+00115:002193.3964:02694
02695:-00037:+00187:+00026:002193.3964:02695
02696:+00006:+00064:+00066:002199.8591:02696
02697:+00126:+00022:+00033:002199.8591:02697
02698:-00044:+00121:-00082:002199.8591:02698
02699:+00045:+00077:+00120:002199.8591:02699
02700:+00212:-00060:+00050:002199.8591:02700
02701:+00323:+00153:-00115:002199.8591:02701
02702:+00399:+00102:+00002:002199.8591:02702
02703:+00046:-00067:-00206:002199.8591:02703
02704:-00132:+00123:+00005:002199.8591:02704
02705:-00137:-00319:-00258:002203.4155:02705
02706:+00074:+00390:-00159:002203.4155:02706
02707:+00344:-00204:-00124:002203.4155:02707
02708:-00120:-00030:-00392:002203.4155:02708
02709:-00148:+00103:-00123:002203.4155:02709
02710:+00198:-00136:-00036:002203.4155:02710
02711:-00037:-00275:-00052:002203.4155:02711
02712:-00205:+00169:-00087:002203.4155:02712
02713:+00143:+00289:+00217:002203.4155:02713
02714:+00021:+00157:-00115:002201.2187:02714
02715:+00086:+00077:+00117:002201.2187:02715
02716:+00086:+00138:-00014:002201.2187:02716
02717:-00033:+00395:+00063:002201.2187:02717
02718:+00189:-00003:+00084:002201.2187:02718
02719:-00176:-00234:-00071:002201.2187:02719
02720:-00077:+00231:+00107:002201.2187:02720
02721:+00188:-00119:+00068:002201.2187:02721
02722:-00079:+00012:-00039:002201.2187:02722
02723:-00134:-00049:+00055:002192.1142:02723
02724:+00129:+00097:-00018:002192.1142:02724
02725:-00333:+00260:-00252:002192.1142:02725
02726:-00306:-00034:+00089:002192.1142:02726
02727:+00430:+00010:+00280:002192.1142:02727
02728:+00236:+00146:-00185:002192.1142:02728
02729:+00160:-00079:-00013:002192.1142:02729
02730:-00337:-00201:-00006:002192.1142:02730
02731:+00186:-00247:+00291:002192.1142:02731
02732:+00276:+00097:-00065:002187.7004:02732
02733:-00032:+00191:+00159:002187.7004:02733
02734:+00004:+00003:+00111:002187.7004:02734
02735:-00001:+00028:-00021:002187.7004:02735
02736:-00137:+00509:-00003:002187.7004:02736
02737:+00085:-00119:-00001:002187.7004:02737
02738:-00173:-00372:+00076:002187.7004:02738
02739:+00018:-00105:+00199:002187.7004:02739
02740:+00397:+00255:+00133:002187.7004:02740
02741:-00327:+00165:-00061:002187.7004:02741
02742:-00336:+00105:+00459:002170.2275:02742
02743:+00320:-00077:-00186:002170.2275:02743
02744:-00158:+00732:-00241:002170.2275:02744
02745:+00178:-00318:-00222:002170.2275:02745
02746:-00146:-00384:-00151:002170.2275:02746
02747:-00100:-00015:+00200:002170.2275:02747
02748:+00416:+00198:-00150:002170.2275:02748
02749:-00200:-00080:+00073:002170.2275:02749
02750:+00011:-00071:+00051:002170.2275:02750
02751:+00363:+00270:-00060:002142.7924:02751
02752:-00283:+00038:-00328:002142.7924:02752
02753:-00174:+00010:+00158:002142.7924:02753
02754:+00263:-00082:-00214:002142.7924:02754
02755:-00286:+00317:-00087:002142.7924:02755
02756:+00027:+00025:+00085:002142.7924:02756
02757:+00131:-00415:-00042:002142.7924:02757
02758:-00294:+00335:-00245:002142.7924:02758
02759:+00111:-00042:+00189:002142.7924:02759
02760:+00046:-00542:+00013:002141.9973:02760
02761:+00012:+00021:-00044:002141.9973:02761
02762:+00285:-00032:+00068:002141.9973:02762
02763:-00396:-00598:-00038:002141.9973:02763
02764:-00328:+00627:+00183:002141.9973:02764
02765:+00353:+00468:+00028:002141.9973:02765
02766:-00168:-00082:+00020:002141.9973:02766
02767:-00001:+00327:+00173:002141.9973:02767
02768:-00046:+00164:-00270:002141.9973:02768
02769:-00185:+00245:+00208:002141.9973:02769
02770:+00220:-00172:+00099:002136.3359:02770
02771:-00100:-00209:-00181:002136.3359:02771
02772:-00270:+00188:-00127:002136.3359:02772
02773:+00340:-00047:+00288:002136.3359:02773
02774:-00226:-00417:-00116:002136.3359:02774
02775:-00251:+00406:+00174:002136.3359:02775
02776:+00193:+00120:+00128:002136.3359:02776
02777:-00206:-00102:+00148:002136.3359:02777
02778:+00049:+00546:+00029:002136.3359:02778
02779:+00368:+00162:-00045:002131.7570:02779
02780:-00133:-00022:-00125:002131.7570:02780
02781:-00348:+00305:+00129:002131.7570:02781
02782:+00249:+00230:-00009:002131.7570:02782
02783:+00004:-00193:+00002:002131.7570:02783
02784:+00003:-00084:+00016:002131.7570:02784
02785:+00036:-00073:-00137:002131.7570:02785
02786:-00203:-00005:+00069:002131.7570:02786
02787:+00195:-00069:+00010:002131.7570:02787
02788:-00107:-00259:+00098:002134.6599:02788
02789:-00183:+00349:-00067:002134.6599:02789
02790:+00375:-00123:+00110:002134.6599:02790
02791:+00163:+00002:-00123:002134.6599:02791
02792:-00293:+00244:-00017:002134.6599:02792
02793:+00107:+00211:-00212:002134.6599:02793
02794:-00130:-00174:+00014:002134.6599:02794
02795:+00094:-00119:+00050:002134.6599:02795
02796:+00150:+00197:-00244:002134.6599:02796
02797:-00203:-00154:-00169:002134.6599:02797
02798:+00103:-00110:+00129:002140.1760:02798
02799:+00170:-00186:-00103:002140.1760:02799
02800:-00130:+00181:+00058:002140.1760:02800
02801:+00305:-00002:+00141:002140.1760:02801
02802:+00253:-00027:-00198:002140.1760:02802
02803:-00290:+00259:+00037:002140.1760:02803
02804:+00242:+00014:+00066:002140.1760:02804
02805:-00061:-00154:-00013:002140.1760:02805
02806:-00108:+00135:+00110:002140.1760:02806
02807:+00184:-00224:-00186:002139.1240:02807
02808:-00260:+00092:-00084:002139.1240:02808
02809:-00139:+00104:+00007:002139.1240:02809
02810:+00040:-00193:+00013:002139.1240:02810
02811:-00129:+00205:+00170:002139.1240:02811
02812:+00012:-00042:+00226:002139.1240:02812
02813:+00177:-00088:-00098:002139.1240:02813
02814:-00261:+00331:-00130:002139.1240:02814
02815:+00137:-00058:+00173:002139.1240:02815
02816:+00075:-00242:-00208:002149.5231:02816
02817:-00023:+00156:+00236:002149.5231:02817
02818:+00167:-00195:-00102:002149.5231:02818
02819:-00139:-00179:-00022:002149.5231:02819
02820:-00117:-00024:+00181:002149.5231:02820
02821:+00213:-00303:+00071:002149.5231:02821
02822:-00122:+00039:+00098:002149.5231:02822
02823:-00068:+00185:+00147:002149.5231:02823
02824:+00090:+00156:-00036:002149.5231:02824
02825:-00187:+00041:-00069:002149.5231:02825
02826:+00073:+00518:-00058:002162.5563:02826
02827:-00037:-00364:-00005:002162.5563:02827
02828:-00096:+00274:-00264:002162.5563:02828
02829:+00084:-00051:-00088:002162.5563:02829
02830:-00027:-00076:+00054:002162.5563:02830
02831:-00004:-00059:+00153:002162.5563:02831
02832:+00228:+00227:-00173:002162.5563:02832
02833:+00012:+00215:+00129:002162.5563:02833
02834:+00051:+00138:+00218:002162.5563:02834
02835:+00182:+00079:-00065:002161.2954:02835
02836:-00164:+00398:-00205:002161.2954:02836
02837:-00206:+00343:+00114:002161.2954:02837
02838:+00130:-00231:-00130:002161.2954:02838
02839:-00047:+00192:-00291:002161.2954:02839
02840:-00066:+00093:-00085:002161.2954:02840
02841:+00040:-00236:-00037:002161.2954:02841
02842:-00131:+00052:+00009:002161.2954:02842
02843:-00006:-00018:-00146:002161.2954:02843
02844:+00062:+00169:+00012:002175.9362:02844
02845:+00019:-00039:-00035:002175.9362:02845
02846:+00088:-00020:-00093:002175.9362:02846
02847:+00046:+00072:-00159:002175.9362:02847
02848:-00017:+00068:-00074:002175.9362:02848
02849:-00069:-00061:-00109:002175.9362:02849
02850:-00005:-00079:+00028:002175.9362:02850
02851:+00093:+00055:-00201:002175.9362:02851
02852:+00042:-00235:-00047:002175.9362:02852
02853:+00027:+00087:-00018:002181.5053:02853
02854:-00034:-00015:-00119:002181.5053:02854
02855:-00166:+00028:-00065:002181.5053:02855
02856:+00097:-00074:+00043:002181.5053:02856
02857:+00078:-00112:-00088:002181.5053:02857
02858:+00036:+00065:+00032:002181.5053:02858
02859:+00116:-00113:-00075:002181.5053:02859
02860:-00175:-00096:-00074:002181.5053:02860
02861:-00125:+00089:+00114:002181.5053:02861
02862:+00115:+00244:-00002:002184.1887:02862
02863:+00151:+00101:+00024:002184.1887:02863
02864:+00002:+00022:+00103:002184.1887:02864
02865:-00095:+00092:-00028:002184.1887:02865
02866:-00191:+00133:+00164:002184.1887:02866
02867:-00079:+00225:+00102:002184.1887:02867
02868:+00269:-00083:+00041:002184.1887:02868
02869:-00151:+00069:-00040:002184.1887:02869
02870:-00213:+00098:-00042:002184.1887:02870
02871:+00076:-00097:-00104:002191.4135:02871
02872:-00007:+00146:+00096:002191.4135:02872
02873:-00076:-00118:+00020:002191.4135:02873
02874:-00016:+00101:-00136:002191.4135:02874
02875:+00000:+00108:-00031:002191.4135:02875
02876:-00093:-00139:-00129:002191.4135:02876
02877:+00184:+00043:+00233:002191.4135:02877
02878:+00224:+00063:-00109:002191.4135:02878
02879:-00125:+00214:-00027:002191.4135:02879
02880:-00205:-00372:+00103:002191.4135:02880
02881:+00072:+00569:+00232:002197.0158:02881
02882:+00179:+00113:-00156:002197.0158:02882
02883:+00059:+00456:+00154:002197.0158:02883
02884:-00004:-00261:-00093:002197.0158:02884
02885:-00093:+00356:-00111:002197.0158:02885
02886:+00015:+00220:-00141:002197.0158:02886
02887:+00124:-00108:+00093:002197.0158:02887
02888:-00062:-00094:+00070:002197.0158:02888
02889:+00099:+00168:-00038:002197.0158:02889
02890:+00079:-00138:+00049:002184.1633:02890
02891:-00098:-00116:+00077:002184.1633:02891
02892:+00108:+00376:+00018:002184.1633:02892
02893:-00091:+00009:-00009:002184.1633:02893
02894:+00069:+00244:+00150:002184.1633:02894
02895:+00227:-00001:-00176:002184.1633:02895
02896:-00068:+00346:-00194:002184.1633:02896
02897:-00196:+00371:-00137:002184.1633:02897
02898:+00090:-00191:+00129:002184.1633:02898
02899:+00137:-00118:-00086:002183.6518:02899
02900:+00177:+00102:-00049:002183.6518:02900
02901:+00113:-00127:-00001:002183.6518:02901
02902:-00194:-00394:+00199:002183.6518:02902
02903:+00059:+00522:-00049:002183.6518:02903
02904:+00076:-00114:+00072:002183.6518:02904
02905:+00036:+00075:+00037:002183.6518:02905
02906:+00089:+00149:-00094:002183.6518:02906
02907:-00200:+00002:-00019:002183.6518:02907
02908:-00131:+00265:+00051:002177.6538:02908
02909:+00121:-00219:+00026:002177.6538:02909
02910:-00142:+00081:-00109:002177.6538:02910
02911:-00099:+00071:+00047:002177.6538:02911
02912:+00089:-00143:+00059:002177.6538:02912
02913:-00006:-00006:+00042:002177.6538:02913
02914:+00063:+00246:-00094:002177.6538:02914
02915:-00059:+00027:+00017:002177.6538:02915
02916:-00043:+00033:+00078:002177.6538:02916
02917:+00148:-00011:-00077:002180.3601:02917
02918:-00089:+00118:-00083:002180.3601:02918
02919:-00213:+00055:-00001:002180.3601:02919
02920:+00150:+00009:+00221:002180.3601:02920
02921:-00039:-00080:-00065:002180.3601:02921
02922:-00035:+00191:+00064:002180.3601:02922
02923:+00111:+00144:-00036:002180.3601:02923
02924:-00072:+00049:+00206:002180.3601:02924
02925:+00031:+00188:-00071:002180.3601:02925
02926:+00009:+00122:-00107:002183.6291:02926
02927:-00107:+00241:+00069:002183.6291:02927
02928:+00060:-00203:-00108:002183.6291:02928
02929:-00143:-00017:-00164:002183.6291:02929
02930:-00101:+00214:-00166:002183.6291:02930
02931:-00022:+00006:+00048:002183.6291:02931
02932:-00089:+00235:+00241:002183.6291:02932
02933:-00031:-00203:-00048:002183.6291:02933
02934:+00058:+00355:+00008:002183.6291:02934
02935:+00093:+00197:-00196:002183.6291:02935
02936:-00313:-00407:-00295:002185.4980:02936
02937:-00078:+00316:-00184:002185.4980:02937
02938:+00107:-00134:-00178:002185.4980:02938
02939:-00221:-00199:+00070:002185.4980:02939
02940:-00167:-00318:+00266:002185.4980:02940
02941:+00193:+00198:-00149:002185.4980:02941
02942:+00067:+00394:-00066:002185.4980:02942
02943:-00192:+00154:+00394:002185.4980:02943
02944:+00066:-00108:-00370:002185.4980:02944
02945:+00075:+00392:-00295:002172.7460:02945
02946:-00115:+00438:-00092:002172.7460:02946
02947:-00103:-00394:-00075:002172.7460:02947
02948:-00219:-00229:-00189:002172.7460:02948
02949:+00042:+00067:-00229:002172.7460:02949
02950:+00011:-00217:+00161:002172.7460:02950
02951:-00212:-00185:+00168:002172.7460:02951
02952:+00112:+00090:-00183:002172.7460:02952
02953:-00077:+00182:-00222:002172.7460:02953
02954:-00074:+00380:+00210:002172.1032:02954
02955:-00080:-00252:-00214:002172.1032:02955
02956:-00082:+00032:-00187:002172.1032:02956
02957:-00046:+00449:-00098:002172.1032:02957
02958:-00030:-00330:-00042:002172.1032:02958
02959:-00200:-00016:-00180:002172.1032:02959
02960:-00040:+00123:-00146:002172.1032:02960
02961:-00010:-00054:+00001:002172.1032:02961
02962:-00112:+00077:+00077:002172.1032:02962
02963:-00052:-00041:+00042:002170.0507:02963
02964:-00032:+00108:-00077:002170.0507:02964
02965:-00003:+00081:+00086:002170.0507:02965
02966:+00072:-00004:-00037:002170.0507:02966
02967:+00002:-00057:+00108:002170.0507:02967
02968:+00011:-00035:-00184:002170.0507:02968
02969:-00155:-00087:-00071:002170.0507:02969
02970:-00156:+00061:-00217:002170.0507:02970
02971:+00026:+00190:+00102:002170.0507:02971
02972:+00073:-00153:+00116:002176.5366:02972
02973:-00009:+00025:+00019:002176.5366:02973
02974:-00004:+00032:-00045:002176.5366:02974
02975:+00009:+00029:+00023:002176.5366:02975
02976:+00063:+00095:+00044:002176.5366:02976
02977:+00042:-00030:-00036:002176.5366:02977
02978:-00024:+00012:-00065:002176.5366:02978
02979:-00097:+00006:+00090:002176.5366:02979
02980:+00139:+00009:+00203:002176.5366:02980
02981:+00133:-00050:-00154:002176.5366:02981
02982:-00125:+00160:-00127:002183.6804:02982
02983:-00159:-00049:+00063:002183.6804:02983
02984:+00055:-00043:+00060:002183.6804:02984
02985:+00166:+00150:-00013:002183.6804:02985
02986:-00073:-00054:-00082:002183.6804:02986
02987:-00164:+00005:+00158:002183.6804:02987
02988:-00036:-00118:-00087:002183.6804:02988
02989:+00224:-00011:+00060:002183.6804:02989
02990:+00310:+00160:+00051:002183.6804:02990
02991:-00130:-00257:-00209:002189.3259:02991
02992:-00131:+00160:-00117:002189.3259:02992
02993:+00067:+00142:+00061:002189.3259:02993
02994:+00107:-00026:-00128:002189.3259:02994
02995:+00215:+00230:+00008:002189.3259:02995
02996:+00031:-00027:-00030:002189.3259:02996
02997:-00319:-00073:-00224:002189.3259:02997
02998:-00197:+00063:+00000:002189.3259:02998
02999:+00246:-00158:+00071:002189.3259:02999
03000:+00101:+00001:+00056:002191.9489:03000
03001:-00011:+00177:-00170:002191.9489:03001
03002:-00190:+00168:-00116:002191.9489:03002
03003:-00059:+00037:-00021:002191.9489:03003
03004:+00022:+00179:-00141:002191.9489:03004
03005:+00172:+00324:+00127:002191.9489:03005
03006:+00246:-00101:-00077:002191.9489:03006
03007:-00150:+00027:+00012:002191.9489:03007
03008:-00170:-00010:+00027:002191.9489:03008
03009:-00053:+00160:+00073:002195.3845:03009
03010:+00063:-00032:+00114:002195.3845:03010
03011:+00189:-00158:+00151:002195.3845:03011
03012:+00114:+00226:+00075:002195.3845:03012
03013:-00287:-00064:-00121:002195.3845:03013
03014:-00249:+00047:+00214:002195.3845:03014
03015:+00087:+00154:+00092:002195.3845:03015
03016:+00067:-00062:-00029:002195.3845:03016
03017:+00091:-00023:-00092:002195.3845:03017
03018:-00105:-00132:-00072:002201.1208:03018
03019:-00221:+00018:-00027:002201.1208:03019
03020:-00027:+00128:+00117:002201.1208:03020
03021:+00159:-00015:+00079:002201.1208:03021
03022:+00205:-00070:+00150:002201.1208:03022
03023:+00013:+00163:-00128:002201.1208:03023
03024:-00307:-00084:+00044:002201.1208:03024
03025:-00138:+00083:+00062:002201.1208:03025
03026:+00186:+00124:+00028:002201.1208:03026
03027:+00088:-00045:+00050:002199.7470:03027
03028:+00014:+00077:-00172:002199.7470:03028
03029:-00190:-00011:-00027:002199.7470:03029
03030:-00016:+00010:-00008:002199.7470:03030
03031:-00019:+00034:+00073:002199.7470:03031
03032:+00055:+00040:+00093:002199.7470:03032
03033:+00216:+00007:+00061:002199.7470:03033
03034:-00078:+00026:-00126:002199.7470:03034
03035:-00208:+00015:-00029:002199.7470:03035
03036:+00021:+00050:+00062:002199.3549:03036
03037:+00152:+00113:-00091:002199.3549:03037
03038:+00202:+00136:+00201:002199.3549:03038
03039:+00108:+00081:-00163:002199.3549:03039
03040:-00228:+00140:-00312:002199.3549:03040
03041:+00153:-00041:-00014:002199.3549:03041
03042:+00078:-00076:+00064:002199.3549:03042
03043:+00041:+00087:-00027:002199.3549:03043
03044:+00237:+00065:-00157:002199.3549:03044
03045:-00244:-00163:-00169:002209.0014:03045
03046:+00003:+00104:+00008:002209.0014:03046
03047:+00202:-00023:-00046:002209.0014:03047
03048:-00058:+00179:-00077:002209.0014:03048
03049:+00225:+00054:+00224:002209.0014:03049
03050:+00161:-00158:-00187:002209.0014:03050
03051:-00218:+00145:-00230:002209.0014:03051
03052:+00087:-00003:-00103:002209.0014:03052
03053:+00120:-00193:+00132:002209.0014:03053
03054:-00165:+00036:+00006:002203.6726:03054
03055:+00072:-00045:-00012:002203.6726:03055
03056:-00017:+00268:-00064:002203.6726:03056
03057:+00093:-00033:+00062:002203.6726:03057
03058:-00022:-00069:+00069:002203.6726:03058
03059:-00200:+00285:+00055:002203.6726:03059
03060:+00346:-00009:+00063:002203.6726:03060
03061:+00138:+00116:-00128:002203.6726:03061
03062:-00259:+00159:-00136:002203.6726:03062
03063:-00004:+00031:+00149:002199.3984:03063
03064:+00092:-00118:-00098:002199.3984:03064
03065:+00016:-00221:+00050:002199.3984:03065
03066:+00181:+00214:-00030:002199.3984:03066
03067:-00032:+00246:+00061:002199.3984:03067
03068:+00108:-00013:+00206:002199.3984:03068
03069:+00247:+00142:+00025:002199.3984:03069
03070:-00094:+00191:-00031:002199.3984:03070
03071:+00167:+00288:+00024:002199.3984:03071
03072:+00138:-00234:+00056:002197.2575:03072
03073:-00057:+00033:-00133:002197.2575:03073
03074:-00083:-00073:-00133:002197.2575:03074
03075:-00120:+00053:-00018:002197.2575:03075
03076:+00156:-00282:+00055:002197.2575:03076
03077:+00124:+00228:-00182:002197.2575:03077
03078:-00139:+00200:+00085:002197.2575:03078
03079:+00142:-00002:+00155:002197.2575:03079
03080:-00047:-00062:-00228:002197.2575:03080
03081:-00030:+00229:-00003:002197.2575:03081
03082:+00113:+00104:-00067:002180.4619:03082
03083:-00206:-00167:-00219:002180.4619:03083
03084:+00106:-00178:+00004:002180.4619:03084
03085:+00372:+00147:-00132:002180.4619:03085
03086:-00233:+00072:-00153:002180.4619:03086
03087:+00081:-00361:+00278:002180.4619:03087
03088:+00260:+00320:-00083:002180.4619:03088
03089:-00066:+00383:-00119:002180.4619:03089
03090:+00125:-00080:+00088:002180.4619:03090
03091:-00109:-00029:-00164:002176.0778:03091
03092:-00013:+00019:+00067:002176.0778:03092
03093:+00181:+00012:-00113:002176.0778:03093
03094:-00186:-00077:+00002:002176.0778:03094
03095:+00041:-00048:+00155:002176.0778:03095
03096:+00103:+00124:-00071:002176.0778:03096
03097:-00248:+00336:-00063:002176.0778:03097
03098:+00242:-00032:+00223:002176.0778:03098
03099:+00000:+00088:-00198:002176.0778:03099
03100:-00163:+00306:-00171:002174.0217:03100
03101:+00050:+00048:+00069:002174.0217:03101
03102:-00025:-00275:+00045:002174.0217:03102
03103:+00055:-00092:+00125:002174.0217:03103
03104:+00267:+00071:-00067:002174.0217:03104
03105:-00308:-00330:-00103:002174.0217:03105
03106:+00075:-00129:+00183:002174.0217:03106
03107:+00290:+00009:-00101:002174.0217:03107
03108:-00208:+00375:-00108:002174.0217:03108
03109:-00017:+00060:+00091:002161.4201:03109
03110:-00037:-00119:-00097:002161.4201:03110
03111:-00096:+00421:-00158:002161.4201:03111
03112:+00101:+00130:-00189:002161.4201:03112
03113:-00271:-00405:-00058:002161.4201:03113
03114:+00117:-00022:+00247:002161.4201:03114
03115:+00245:+00032:-00252:002161.4201:03115
03116:-00258:+00004:+00030:002161.4201:03116
03117:+00272:+00047:+00129:002161.4201:03117
03118:+00077:-00036:-00164:002161.4201:03118
03119:-00203:+00495:-00142:002164.3933:03119
03120:+00177:+00058:+00174:002164.3933:03120
03121:-00051:-00366:-00231:002164.3933:03121
03122:-00080:+00329:+00094:002164.3933:03122
03123:+00326:-00020:-00127:002164.3933:03123
03124:-00326:-00502:-00048:002164.3933:03124
03125:+00084:-00009:+00081:002164.3933:03125
03126:+00441:+00064:-00206:002164.3933:03126
03127:-00318:-00038:-00046:002164.3933:03127
03128:+00197:+00019:+00107:002162.5371:03128
03129:+00259:+00223:-00063:002162.5371:03129
03130:-00266:+00350:+00002:002162.5371:03130
03131:+00064:+00203:+00113:002162.5371:03131
03132:+00154:-00102:-00099:002162.5371:03132
03133:-00184:+00357:-00085:002162.5371:03133
03134:+00081:-00014:-00024:002162.5371:03134
03135:-00055:-00549:-00036:002162.5371:03135
03136:-00199:+00194:-00062:002162.5371:03136
03137:+00099:-00034:+00220:002153.9733:03137
03138:+00077:-00161:+00113:002153.9733:03138
03139:-00049:-00254:+00130:002153.9733:03139
03140:+00222:+00361:+00024:002153.9733:03140
03141:-00097:+00065:+00021:002153.9733:03141
03142:-00100:-00077:+00143:002153.9733:03142
03143:+00265:+00352:-00267:002153.9733:03143
03144:+00020:+00296:+00049:002153.9733:03144
03145:-00090:-00165:+00062:002153.9733:03145
03146:-00106:-00166:-00224:002149.5341:03146
03147:-00025:+00096:-00100:002149.5341:03147
03148:+00161:-00138:+00228:002149.5341:03148
03149:-00046:-00221:-00047:002149.5341:03149
03150:-00179:-00088:+00027:002149.5341:03150
03151:+00123:+00193:+00108:002149.5341:03151
03152:-00134:+00089:+00171:002149.5341:03152
03153:-00136:+00103:+00279:002149.5341:03153
03154:+00366:+00158:+00047:002149.5341:03154
03155:+00021:+00206:-00264:002149.5341:03155
03156:-00281:+00048:-00162:002155.0224:03156
03157:-00057:-00297:-00200:002155.0224:03157
03158:-00037:+00134:-00069:002155.0224:03158
03159:+00064:-00022:+00105:002155.0224:03159
03160:-00035:-00102:+00100:002155.0224:03160
03161:-00138:-00165:+00066:002155.0224:03161
03162:+00013:+00099:-00009:002155.0224:03162
03163:-00057:+00297:-00023:002155.0224:03163
03164:-00143:+00039:+00187:002155.0224:03164
03165:+00023:-00139:-00085:002153.9211:03165
03166:-00039:+00044:-00085:002153.9211:03166
03167:-00058:-00046:+00005:002153.9211:03167
03168:+00103:-00084:+00112:002153.9211:03168
03169:+00058:+00032:-00227:002153.9211:03169
03170:-00025:+00213:+00060:002153.9211:03170
03171:+00108:-00183:+00079:002153.9211:03171
03172:+00029:+00309:+00093:002153.9211:03172
03173:+00104:-00014:+00063:002153.9211:03173
03174:-00146:+00399:-00146:002172.2358:03174
03175:-00154:-00068:+00128:002172.2358:03175
03176:+00295:+00011:-00025:002172.2358:03176
03177:+00189:+00168:-00106:002172.2358:03177
03178:-00251:-00093:+00002:002172.2358:03178
03179:-00001:-00316:-00081:002172.2358:03179
03180:-00036:-00002:-00100:002172.2358:03180
03181:+00098:+00037:+00180:002172.2358:03181
03182:+00111:-00037:+00020:002172.2358:03182
03183:-00142:+00113:+00065:002177.8347:03183
03184:+00103:+00349:-00016:002177.8347:03184
03185:+00046:+00083:+00148:002177.8347:03185
03186:-00145:+00087:-00190:002177.8347:03186
03187:+00086:+00098:-00133:002177.8347:03187
03188:+00132:+00327:-00171:002177.8347:03188
03189:-00061:-00164:+00065:002177.8347:03189
03190:-00026:-00282:-00110:002177.8347:03190
03191:-00013:+00360:-00237:002177.8347:03191
03192:-00013:-00093:+00285:002177.8347:03192
03193:+00108:-00025:+00068:002180.4589:03193
03194:+00033:+00174:+00165:002180.4589:03194
03195:+00040:+00046:-00095:002180.4589:03195
03196:-00051:+00236:+00080:002180.4589:03196
03197:-00015:+00161:-00067:002180.4589:03197
03198:+00223:-00050:-00075:002180.4589:03198
03199:+00118:+00199:-00153:002180.4589:03199
03200:-00166:+00053:-00037:002180.4589:03200
03201:+00041:-00172:-00096:002180.4589:03201
03202:+00023:+00308:-00049:002187.6975:03202
03203:+00078:+00013:+00221:002187.6975:03203
03204:+00243:+00037:+00160:002187.6975:03204
03205:+00148:+00167:-00055:002187.6975:03205
03206:-00039:+00151:-00189:002187.6975:03206
03207:-00218:+00057:+00061:002187.6975:03207
03208:-00020:+00076:+00009:002187.6975:03208
03209:+00225:+00133:-00004:002187.6975:03209
03210:+00131:-00049:+00048:002187.6975:03210
03211:-00111:+00183:-00219:002193.3359:03211
03212:-00166:-00299:-00080:002193.3359:03212
03213:-00031:+00095:+00068:002193.3359:03213
03214:+00215:+00125:+00189:002193.3359:03214
03215:-00102:+00047:-00115:002193.3359:03215
03216:-00073:+00236:-00054:002193.3359:03216
03217:-00093:-00174:-00100:002193.3359:03217
03218:-00043:+00249:-00003:002193.3359:03218
03219:+00206:+00028:+00158:002193.3359:03219
03220:+00018:-00115:-00010:002191.8093:03220
03221:-00149:+00090:+00011:002191.8093:03221
03222:+00046:+00229:+00063:002191.8093:03222
03223:-00052:+00046:-00135:002191.8093:03223
03224:-00106:+00022:-00021:002191.8093:03224
03225:+00032:+00017:+00182:002191.8093:03225
03226:+00016:+00135:-00191:002191.8093:03226
03227:-00160:+00015:+00074:002191.8093:03227
03228:-00139:-00163:+00032:002191.8093:03228
03229:+00034:-00009:+00266:002199.2277:03229
03230:+00165:+00099:-00005:002199.2277:03230
03231:+00037:+00183:-00054:002199.2277:03231
03232:-00094:+00077:+00061:002199.2277:03232
03233:-00024:+00274:-00079:002199.2277:03233
03234:+00012:+00022:-00129:002199.2277:03234
03235:-00036:-00038:+00002:002199.2277:03235
03236:+00028:-00033:-00035:002199.2277:03236
03237:+00083:+00082:-00104:002199.2277:03237
03238:-00029:-00052:+00091:002208.8911:03238
03239:-00089:+00097:-00103:002208.8911:03239
03240:-00131:+00210:+00159:002208.8911:03240
03241:+00174:+00203:+00080:002208.8911:03241
03242:+00074:+00130:+00046:002208.8911:03242
03243:-00210:-00133:+00010:002208.8911:03243
03244:-00041:+00170:-00168:002208.8911:03244
03245:+00122:+00145:-00014:002208.8911:03245
03246:-00032:-00115:+00050:002208.8911:03246
03247:-00032:+00026:+00042:002199.7099:03247
03248:+00034:-00100:-00055:002199.7099:03248
03249:-00050:+00068:+00044:002199.7099:03249
03250:+00002:+00064:+00090:002199.7099:03250
03251:+00033:+00057:+00071:002199.7099:03251
03252:+00012:+00231:-00189:002199.7099:03252
03253:+00066:+00070:+00074:002199.7099:03253
03254:+00013:-00217:-00033:002199.7099:03254
03255:+00022:-00104:-00126:002199.7099:03255
03256:-00189:+00144:-00179:002199.3781:03256
03257:+00025:-00056:+00393:002199.3781:03257
03258:+00273:-00066:+00139:002199.3781:03258
03259:+00145:+00143:-00126:002199.3781:03259
03260:-00226:+00098:-00048:002199.3781:03260
03261:+00045:-00027:+00074:002199.3781:03261
03262:+00071:-00030:+00024:002199.3781:03262
03263:+00126:+00073:+00005:002199.3781:03263
03264:-00118:+00126:-00069:002199.3781:03264
03265:-00205:-00009:+00041:002204.9396:03265
03266:-00063:-00123:-00076:002204.9396:03266
03267:-00108:-00021:+00331:002204.9396:03267
03268:+00142:+00031:+00145:002204.9396:03268
03269:-00041:+00352:-00292:002204.9396:03269
03270:-00134:+00019:+00213:002204.9396:03270
03271:+00073:-00248:-00071:002204.9396:03271
03272:-00229:+00287:-00353:002204.9396:03272
03273:-00171:-00172:+00306:002204.9396:03273
03274:+00316:-00141:+00165:002199.7241:03274
03275:+00240:-00054:-00160:002199.7241:03275
03276:-00067:+00215:+00097:002199.7241:03276
03277:-00088:-00021:+00039:002199.7241:03277
03278:-00198:+00032:+00090:002199.7241:03278
03279:+00277:+00092:+00031:002199.7241:03279
03280:+00178:+00127:-00034:002199.7241:03280
03281:-00162:-00043:-00059:002199.7241:03281
03282:-00234:-00265:-00244:002199.7241:03282
03283:+00036:-00005:+00025:002203.3486:03283
03284:+00111:-00028:+00249:002203.3486:03284
03285:-00093:+00061:-00127:002203.3486:03285
03286:-00092:-00160:+00103:002203.3486:03286
03287:+00189:+00143:+00081:002203.3486:03287
03288:-00040:+00159:-00071:002203.3486:03288
03289:-00205:-00218:+00131:002203.3486:03289
03290:+00181:+00020:-00006:002203.3486:03290
03291:+00110:+00059:-00189:002203.3486:03291
03292:-00129:-00134:-00043:002203.3486:03292
03293:-00148:+00017:-00117:002201.0744:03293
03294:-00099:-00282:-00002:002201.0744:03294
03295:+00098:+00114:-00006:002201.0744:03295
03296:-00089:+00081:+00203:002201.0744:03296
03297:-00184:-00440:+00047:002201.0744:03297
03298:-00049:+00328:-00085:002201.0744:03298
03299:+00131:+00103:+00202:002201.0744:03299
03300:+00122:-00073:+00087:002201.0744:03300
03301:-00006:+00105:-00135:002201.0744:03301
03302:+00068:+00123:-00279:002199.7241:03302
03303:+00106:-00158:+00058:002199.7241:03303
03304:+00041:+00112:-00199:002199.7241:03304
03305:-00175:-00103:+00090:002199.7241:03305
03306:-00005:+00165:+00015:002199.7241:03306
03307:+00241:+00060:+00072:002199.7241:03307
03308:+00004:+00058:+00039:002199.7241:03308
03309:-00422:+00188:-00098:002199.7241:03309
03310:-00124:+00178:-00153:002199.7241:03310
03311:-00011:-00014:-00002:002203.3371:03311
03312:-00114:-00095:-00047:002203.3371:03312
03313:-00092:+00013:+00163:002203.3371:03313
03314:-00079:+00009:+00068:002203.3371:03314
03315:+00019:+00410:-00059:002203.3371:03315
03316:-00044:-00143:+00390:002203.3371:03316
03317:+00082:+00152:+00006:002203.3371:03317
03318:+00323:+00116:+00040:002203.3371:03318
03319:+00152:-00112:+00054:002203.3371:03319
03320:+00231:+00080:-00052:002208.9870:03320
03321:+00233:-00079:-00089:002208.9870:03321
03322:+00159:+00119:+00311:002208.9870:03322
03323:-00042:-00102:+00092:002208.9870:03323
03324:+00074:-00104:+00168:002208.9870:03324
03325:+00161:-00014:-00200:002208.9870:03325
03326:-00068:+00492:-00146:002208.9870:03326
03327:-00122:-00077:+00039:002208.9870:03327
03328:+00068:-00143:-00217:002208.9870:03328
03329:+00117:-00181:-00231:002203.6787:03329
03330:-00173:-00081:-00060:002203.6787:03330
03331:-00225:-00078:+00118:002203.6787:03331
03332:+00031:-00007:+00022:002203.6787:03332
03333:+00347:+00284:+00232:002203.6787:03333
03334:+00135:+00257:-00091:002203.6787:03334
03335:+00045:-00050:+00024:002203.6787:03335
03336:-00176:-00255:-00089:002203.6787:03336
03337:+00146:+00032:+00220:002203.6787:03337
03338:+00138:-00178:-00044:002199.3579:03338
03339:+00039:+00019:+00016:002199.3579:03339
03340:+00113:-00162:+00075:002199.3579:03340
03341:+00063:+00233:-00107:002199.3579:03341
03342:-00206:+00273:-00051:002199.3579:03342
03343:+00014:-00081:+00278:002199.3579:03343
03344:-00016:-00088:-00179:002199.3579:03344
03345:+00050:+00293:-00161:002199.3579:03345
03346:+00240:-00054:-00196:002199.3579:03346
03347:-00060:-00288:-00142:002201.1381:03347
03348:-00003:-00198:-00043:002201.1381:03348
03349:+00099:+00045:-00233:002201.1381:03349
03350:-00032:-00137:+00233:002201.1381:03350
03351:+00137:-00344:+00199:002201.1381:03351
03352:+00129:+00295:-00178:002201.1381:03352
03353:-00185:+00340:-00032:002201.1381:03353
03354:-00026:-00195:+00179:002201.1381:03354
03355:-00070:+00068:-00065:002201.1381:03355
03356:-00041:+00116:+00102:002180.3913:03356
03357:+00114:+00446:-00067:002180.3913:03357
03358:-00033:-00270:+00128:002180.3913:03358
03359:-00013:+00070:-00020:002180.3913:03359
03360:+00009:+00021:+00027:002180.3913:03360
03361:+00018:+00021:+00163:002180.3913:03361
03362:+00162:-00167:+00147:002180.3913:03362
03363:+00070:+00317:-00170:002180.3913:03363
03364:-00199:+00390:-00089:002180.3913:03364
03365:-00121:+00298:+00080:002172.2497:03365
03366:+00035:-00225:-00052:002172.2497:03366
03367:+00038:-00009:-00162:002172.2497:03367
03368:-00029:-00062:-00227:002172.2497:03368
03369:-00171:-00154:+00201:002172.2497:03369
03370:+00004:-00527:+00144:002172.2497:03370
03371:+00151:+00434:-00145:002172.2497:03371
03372:+00041:+00409:-00082:002172.2497:03372
03373:+00032:+00176:+00101:002172.2497:03373
03374:+00011:-00155:-00194:002172.2497:03374
03375:+00049:+00315:-00162:002166.3574:03375
03376:+00101:+00096:-00124:002166.3574:03376
03377:+00078:-00313:+00138:002166.3574:03377
03378:+00009:-00232:+00173:002166.3574:03378
03379:+00202:+00251:-00007:002166.3574:03379
03380:-00250:+00025:-00101:002166.3574:03380
03381:-00022:+00006:+00236:002166.3574:03381
03382:+00142:-00011:+00083:002166.3574:03382
03383:-00094:+00255:-00173:002166.3574:03383
03384:-00147:+00210:+00137:002146.4958:03384
03385:+00025:-00431:-00030:002146.4958:03385
03386:-00103:+00060:-00279:002146.4958:03386
03387:+00035:+00179:-00045:002146.4958:03387
03388:-00110:-00512:+00058:002146.4958:03388
03389:+00063:-00411:-00021:002146.4958:03389
03390:+00307:+00364:+00128:002146.4958:03390
03391:-00253:+00357:+00052:002146.4958:03391
03392:+00134:-00324:+00179:002146.4958:03392
03393:+00217:+00205:-00153:002138.2197:03393
03394:+00076:+00733:-00007:002138.2197:03394
03395:+00208:+00086:+00057:002138.2197:03395
03396:-00076:-00221:-00182:002138.2197:03396
03397:-00040:+00490:-00286:002138.2197:03397
03398:+00068:-00354:-00278:002138.2197:03398
03399:-00221:-00472:+00053:002138.2197:03399
03400:+00115:+00042:+00190:002138.2197:03400
03401:+00184:+00088:+00097:002138.2197:03401
03402:-00342:-00445:+00039:002138.2197:03402
03403:-00179:-00322:+00111:002140.0014:03403
03404:+00124:+00220:+00155:002140.0014:03404
03405:+00052:+00052:+00048:002140.0014:03405
03406:-00027:+00582:+00311:002140.0014:03406
03407:+00109:+00170:-00026:002140.0014:03407
03408:-00209:+00632:-00076:002140.0014:03408
03409:+00045:-00010:+00190:002140.0014:03409
03410:+00010:-00332:-00284:002140.0014:03410
03411:+00009:+00618:-00118:002140.0014:03411
03412:+00096:-00280:+00058:002124.3146:03412
03413:-00240:-00641:+00029:002124.3146:03413
03414:-00045:+00176:-00083:002124.3146:03414
03415:+00223:-00153:+00252:002124.3146:03415
03416:-00280:-00181:+00010:002124.3146:03416
03417:+00075:+00647:+00120:002124.3146:03417
03418:+00262:+00064:+00051:002124.3146:03418
03419:-00228:-00078:+00175:002124.3146:03419
03420:-00146:+00600:-00242:002124.3146:03420
03421:+00155:+00018:-00114:002134.4694:03421
03422:-00064:+00289:-00122:002134.4694:03422
03423:+00086:+00093:-00030:002134.4694:03423
03424:-00081:-00098:-00283:002134.4694:03424
03425:-00326:+00167:-00169:002134.4694:03425
03426:+00139:-00026:+00248:002134.4694:03426
03427:+00063:-00349:+00243:002134.4694:03427
03428:-00028:+00034:-00096:002134.4694:03428
03429:+00245:+00139:+00015:002134.4694:03429
03430:-00067:-00408:-00049:002134.4694:03430
03431:-00278:+00545:-00160:002132.5883:03431
03432:+00041:-00167:-00003:002132.5883:03432
03433:-00025:+00236:-00074:002132.5883:03433
03434:-00041:+00217:-00084:002132.5883:03434
03435:+00180:-00027:-00082:002132.5883:03435
03436:-00206:-00160:-00128:002132.5883:03436
03437:-00167:+00017:+00000:002132.5883:03437
03438:+00126:-00054:-00140:002132.5883:03438
03439:-00079:-00027:-00061:002132.5883:03439
03440:+00042:-00015:+00200:002124.2695:03440
03441:+00197:-00251:-00053:002124.2695:03441
03442:-00288:+00136:-00167:002124.2695:03442
03443:+00116:+00072:+00181:002124.2695:03443
03444:-00015:+00023:-00066:002124.2695:03444
03445:-00101:+00286:-00181:002124.2695:03445
03446:+00300:+00189:-00234:002124.2695:03446
03447:-00107:-00230:-00033:002124.2695:03447
03448:-00204:+00059:-00146:002124.2695:03448
03449:+00095:-00029:-00155:002124.2695:03449
03450:-00002:-00106:+00090:002130.8159:03450
03451:+00095:-00040:+00002:002130.8159:03451
03452:+00185:-00081:-00187:002130.8159:03452
03453:-00218:+00125:-00015:002130.8159:03453
03454:+00025:-00020:+00364:002130.8159:03454
03455:+00163:+00087:+00052:002130.8159:03455
03456:-00050:+00221:-00011:002130.8159:03456
03457:+00096:+00192:+00026:002130.8159:03457
03458:-00033:-00074:-00131:002130.8159:03458
03459:-00130:+00057:-00150:002136.2951:03459
03460:+00196:+00122:-00012:002136.2951:03460
03461:+00003:-00065:+00109:002136.2951:03461
03462:-00036:-00081:+00129:002136.2951:03462
03463:+00306:+00031:-00217:002136.2951:03463
03464:-00014:-00071:+00130:002136.2951:03464
03465:+00017:+00089:+00076:002136.2951:03465
03466:+00070:+00216:+00277:002136.2951:03466
03467:+00068:+00234:-00021:002136.2951:03467
03468:+00160:+00267:+00114:002127.9731:03468
03469:-00090:-00115:+00021:002127.9731:03469
03470:-00156:+00042:-00131:002127.9731:03470
03471:+00047:+00299:-00154:002127.9731:03471
03472:-00153:-00470:+00177:002127.9731:03472
03473:+00006:-00107:+00028:002127.9731:03473
03474:+00163:+00199:-00339:002127.9731:03474
03475:-00187:-00131:+00204:002127.9731:03475
03476:+00119:-00141:+00203:002127.9731:03476
03477:+00165:+00259:-00001:002127.9731:03477
03478:-00071:+00381:-00037:002130.7807:03478
03479:+00226:-00151:+00226:002130.7807:03479
03480:-00004:+00073:-00304:002130.7807:03480
03481:-00079:+00340:-00074:002130.7807:03481
03482:+00249:+00154:+00099:002130.7807:03482
03483:+00023:-00148:-00133:002130.7807:03483
03484:-00246:+00265:-00085:002130.7807:03484
03485:+00156:-00094:+00104:002130.7807:03485
03486:+00073:-00024:-00068:002130.7807:03486
03487:-00108:-00020:-00055:002147.4116:03487
03488:+00094:+00056:+00184:002147.4116:03488
03489:-00096:+00091:+00055:002147.4116:03489
03490:-00077:-00066:+00191:002147.4116:03490
03491:+00193:+00086:-00033:002147.4116:03491
03492:-00215:+00154:-00044:002147.4116:03492
03493:-00127:-00024:+00203:002147.4116:03493
03494:+00124:-00049:-00140:002147.4116:03494
03495:-00157:+00291:-00116:002147.4116:03495
03496:-00005:-00125:+00041:002146.3725:03496
03497:+00137:-00095:-00021:002146.3725:03497
03498:-00175:+00091:-00138:002146.3725:03498
03499:+00065:-00012:+00168:002146.3725:03499
03500:+00069:-00003:+00011:002146.3725:03500
03501:-00098:-00049:+00004:002146.3725:03501
03502:+00222:+00209:+00009:002146.3725:03502
03503:-00064:+00115:-00092:002146.3725:03503
03504:-00307:+00073:+00096:002146.3725:03504
03505:+00053:-00028:-00038:002146.3725:03505
03506:+00019:+00160:-00059:002164.4633:03506
03507:-00019:+00050:+00176:002164.4633:03507
03508:-00074:-00175:-00007:002164.4633:03508
03509:+00003:+00176:+00241:002164.4633:03509
03510:+00080:+00085:-00126:002164.4633:03510
03511:-00121:+00348:-00067:002164.4633:03511
03512:+00018:+00214:+00111:002164.4633:03512
03513:+00156:-00206:+00066:002164.4633:03513
03514:-00204:+00378:-00357:002164.4633:03514
03515:+00101:+00201:-00021:002177.7189:03515
03516:+00051:-00435:+00152:002177.7189:03516
03517:-00238:+00090:-00053:002177.7189:03517
03518:+00183:+00165:+00159:002177.7189:03518
03519:-00138:-00099:-00027:002177.7189:03519
03520:-00366:+00024:+00185:002177.7189:03520
03521:+00331:+00328:-00054:002177.7189:03521
03522:-00284:+00030:-00057:002177.7189:03522
03523:-00247:+00182:+00196:002177.7189:03523
03524:+00306:-00022:-00051:002172.6958:03524
03525:-00280:+00386:-00234:002172.6958:03525
03526:-00040:+00079:+00081:002172.6958:03526
03527:+00161:-00180:-00068:002172.6958:03527
03528:-00069:+00232:-00199:002172.6958:03528
03529:+00144:+00072:+00149:002172.6958:03529
03530:-00027:-00243:+00102:002172.6958:03530
03531:-00205:-00077:+00193:002172.6958:03531
03532:+00339:+00359:+00043:002172.6958:03532
03533:-00072:+00151:-00003:002176.0097:03533
03534:-00225:+00051:+00252:002176.0097:03534
03535:+00222:+00106:-00082:002176.0097:03535
03536:-00073:+00265:-00145:002176.0097:03536
03537:-00173:-00175:+00107:002176.0097:03537
03538:+00046:-00357:+00002:002176.0097:03538
03539:+00014:+00119:-00229:002176.0097:03539
03540:-00005:+00013:+00132:002176.0097:03540
03541:+00099:-00246:+00037:002176.0097:03541
03542:-00034:-00100:-00031:002185.5153:03542
03543:-00073:+00161:-00032:002185.5153:03543
03544:+00155:+00028:+00137:002185.5153:03544
03545:+00135:+00198:+00142:002185.5153:03545
03546:-00009:+00000:-00150:002185.5153:03546
03547:-00117:+00258:-00112:002185.5153:03547
03548:-00069:-00021:+00154:002185.5153:03548
03549:+00104:-00117:-00075:002185.5153:03549
03550:+00073:+00118:-00185:002185.5153:03550
03551:-00075:-00124:+00057:002185.5153:03551
03552:+00109:+00161:+00127:002172.7741:03552
03553:+00068:-00136:+00176:002172.7741:03553
03554:+00076:+00140:-00025:002172.7741:03554
03555:+00034:+00029:-00055:002172.7741:03555
03556:-00030:-00073:-00161:002172.7741:03556
03557:+00091:+00066:-00039:002172.7741:03557
03558:-00204:+00146:-00104:002172.7741:03558
03559:-00326:+00084:+00149:002172.7741:03559
03560:-00044:+00004:+00128:002172.7741:03560
03561:+00061:-00008:+00007:002179.8510:03561
03562:-00033:+00199:+00058:002179.8510:03562
03563:-00042:+00183:+00048:002179.8510:03563
03564:-00016:-00056:+00135:002179.8510:03564
03565:+00048:+00055:-00058:002179.8510:03565
03566:+00200:+00106:+00111:002179.8510:03566
03567:+00273:+00329:-00015:002179.8510:03567
03568:+00045:+00009:-00026:002179.8510:03568
03569:-00090:+00017:-00107:002179.8510:03569
03570:-00104:+00205:+00271:002170.1069:03570
03571:+00041:+00307:+00080:002170.1069:03571
03572:-00148:-00034:-00157:002170.1069:03572
03573:-00234:+00122:-00065:002170.1069:03573
03574:+00027:+00067:-00084:002170.1069:03574
03575:-00162:-00150:+00015:002170.1069:03575
03576:-00275:-00200:-00107:002170.1069:03576
03577:-00009:-00153:-00168:002170.1069:03577
03578:+00092:+00206:+00065:002170.1069:03578
03579:+00159:-00069:-00045:002150.1213:03579
03580:+00053:-00093:-00176:002150.1213:03580
03581:+00055:+00457:+00152:002150.1213:03581
03582:+00206:+00064:+00107:002150.1213:03582
03583:+00002:+00155:+00345:002150.1213:03583
03584:+00043:+00273:-00064:002150.1213:03584
03585:+00152:+00319:-00235:002150.1213:03585
03586:-00200:-00090:-00059:002150.1213:03586
03587:-00195:-00034:-00041:002150.1213:03587
03588:-00064:+00112:-00135:002150.1213:03588
03589:-00264:-00095:-00043:002149.3603:03589
03590:-00210:-00109:-00112:002149.3603:03590
03591:-00017:-00018:-00049:002149.3603:03591
03592:+00064:-00079:+00013:002149.3603:03592
03593:-00022:-00052:+00101:002149.3603:03593
03594:-00103:-00036:-00102:002149.3603:03594
03595:-00040:+00216:-00195:002149.3603:03595
03596:+00390:+00181:+00091:002149.3603:03596
03597:+00194:+00071:-00049:002149.3603:03597
03598:-00172:+00037:+00022:002170.1181:03598
03599:-00064:-00157:+00067:002170.1181:03599
03600:+00045:-00340:+00044:002170.1181:03600
03601:-00028:-00040:+00053:002170.1181:03601
03602:+00215:+00055:-00115:002170.1181:03602
03603:+00093:+00016:+00257:002170.1181:03603
03604:-00195:-00013:-00031:002170.1181:03604
03605:-00313:+00025:+00112:002170.1181:03605
03606:-00050:+00079:+00093:002170.1181:03606
03607:+00249:+00089:+00136:002172.7546:03607
03608:+00261:+00143:+00123:002172.7546:03608
03609:-00051:-00010:-00090:002172.7546:03609
03610:-00171:+00215:-00237:002172.7546:03610
03611:-00157:+00196:+00160:002172.7546:03611
03612:+00023:+00056:+00033:002172.7546:03612
03613:+00180:+00174:+00034:002172.7546:03613
03614:+00206:+00130:+00092:002172.7546:03614
03615:-00166:+00026:-00148:002172.7546:03615
03616:-00203:+00091:-00194:002179.9079:03616
03617:+00026:+00327:-00056:002179.9079:03617
03618:-00040:+00314:-00139:002179.9079:03618
03619:+00277:-00094:-00092:002179.9079:03619
03620:+00426:+00094:-00239:002179.9079:03620
03621:+00106:-00196:-00295:002179.9079:03621
03622:-00130:+00098:-00084:002179.9079:03622
03623:+00500:-00273:+00182:002179.9079:03623
03624:+00553:-00169:-00173:002179.9079:03624
03625:+00155:+00125:-00156:002189.3916:03625
03626:-00159:-00049:-00082:002189.3916:03626
03627:-00083:+00160:-00161:002189.3916:03627
03628:+00052:+00143:+00009:002189.3916:03628
03629:-00047:+00319:-00013:002189.3916:03629
03630:-00078:+00078:-00119:002189.3916:03630
03631:-00156:+00049:-00281:002189.3916:03631
03632:-00161:+00115:-00015:002189.3916:03632
03633:-00239:-00187:+00008:002189.3916:03633
03634:-00003:+00118:+00153:002188.1269:03634
03635:+00277:-00022:+00051:002188.1269:03635
03636:+00105:+00064:-00108:002188.1269:03636
03637:-00114:+00129:-00063:002188.1269:03637
03638:-00150:+00047:-00093:002188.1269:03638
03639:+00097:+00168:+00129:002188.1269:03639
03640:+00145:-00055:+00111:002188.1269:03640
03641:+00288:-00356:+00138:002188.1269:03641
03642:-00217:-00335:-00210:002188.1269:03642
03643:-00258:-00102:-00055:002188.1269:03643
03644:-00030:-00107:+00234:002199.2192:03644
03645:+00070:+00041:+00166:002199.2192:03645
03646:+00044:+00154:-00040:002199.2192:03646
03647:-00244:+00465:-00045:002199.2192:03647
03648:-00292:-00027:-00095:002199.2192:03648
03649:-00072:+00058:-00135:002199.2192:03649
03650:-00140:+00031:+00053:002199.2192:03650
03651:-00048:+00017:+00043:002199.2192:03651
03652:+00194:-00092:+00056:002199.2192:03652
03653:-00183:-00234:-00205:002201.0832:03653
03654:-00201:-00119:-00028:002201.0832:03654
03655:+00156:+00256:+00026:002201.0832:03655
03656:+00203:-00100:+00004:002201.0832:03656
03657:+00075:-00028:-00086:002201.0832:03657
03658:-00297:+00246:-00158:002201.0832:03658
03659:-00325:+00014:-00022:002201.0832:03659
03660:-00085:+00158:-00005:002201.0832:03660
03661:-00020:-00084:+00049:002201.0832:03661
03662:+00067:-00100:-00115:002199.8476:03662
03663:+00003:+00033:-00049:002199.8476:03663
03664:-00216:-00208:-00046:002199.8476:03664
03665:-00106:-00169:-00164:002199.8476:03665
03666:+00162:-00016:+00049:002199.8476:03666
03667:+00184:-00135:-00062:002199.8476:03667
03668:+00121:+00001:+00104:002199.8476:03668
03669:-00143:+00059:-00173:002199.8476:03669
03670:-00176:-00042:-00037:002199.8476:03670
03671:+00026:+00177:+00028:002207.2902:03671
03672:+00128:+00002:+00017:002207.2902:03672
03673:+00031:-00162:-00088:002207.2902:03673
03674:-00114:+00052:+00082:002207.2902:03674
03675:-00173:-00173:-00057:002207.2902:03675
03676:-00090:-00008:-00111:002207.2902:03676
03677:+00105:+00012:-00018:002207.2902:03677
03678:+00141:-00045:+00172:002207.2902:03678
03679:+00115:-00113:+00069:002207.2902:03679
03680:-00175:+00227:-00157:002205.1105:03680
03681:-00075:+00119:+00035:002205.1105:03681
03682:+00141:+00092:+00163:002205.1105:03682
03683:+00155:+00158:+00234:002205.1105:03683
03684:+00214:-00022:+00124:002205.1105:03684
03685:-00097:+00191:+00036:002205.1105:03685
03686:-00132:+00025:+00032:002205.1105:03686
03687:-00018:-00020:+00137:002205.1105:03687
03688:-00065:-00119:+00083:002205.1105:03688
03689:+00006:+00108:+00205:002203.6901:03689
03690:+00083:+00108:+00020:002203.6901:03690
03691:-00135:+00183:-00184:002203.6901:03691
03692:-00096:-00005:+00053:002203.6901:03692
03693:-00026:+00169:-00069:002203.6901:03693
03694:+00063:+00238:-00195:002203.6901:03694
03695:+00297:-00010:+00236:002203.6901:03695
03696:+00069:+00061:-00006:002203.6901:03696
03697:+00032:+00329:-00023:002203.6901:03697
03698:-00034:+00021:-00034:002211.1579:03698
03699:+00132:-00013:+00030:002211.1579:03699
03700:+00184:+00118:+00091:002211.1579:03700
03701:+00234:+00007:-00032:002211.1579:03701
03702:-00184:+00212:-00318:002211.1579:03702
03703:-00287:+00089:-00221:002211.1579:03703
03704:-00074:-00034:-00093:002211.1579:03704
03705:+00092:+00162:-00034:002211.1579:03705
03706:+00189:-00067:+00111:002211.1579:03706
03707:-00102:+00040:-00179:002212.8974:03707
03708:-00212:+00254:-00061:002212.8974:03708
03709:-00009:-00024:+00146:002212.8974:03709
03710:+00153:+00158:+00088:002212.8974:03710
03711:+00184:-00110:+00004:002212.8974:03711
03712:+00120:+00002:-00131:002212.8974:03712
03713:-00115:-00192:-00091:002212.8974:03713
03714:-00161:+00168:+00013:002212.8974:03714
03715:+00248:+00134:+00147:002212.8974:03715
03716:+00216:+00029:+00053:002203.5664:03716
03717:-00092:+00041:+00047:002203.5664:03717
03718:-00240:+00209:-00013:002203.5664:03718
03719:-00212:-00135:+00007:002203.5664:03719
03720:+00096:+00033:-00023:002203.5664:03720
03721:+00290:+00186:+00130:002203.5664:03721
03722:+00029:-00160:+00057:002203.5664:03722
03723:-00458:+00105:-00193:002203.5664:03723
03724:-00185:+00170:+00219:002203.5664:03724
03725:+00288:-00187:+00122:002207.1796:03725
03726:-00180:+00120:-00071:002207.1796:03726
03727:-00061:+00062:+00057:002207.1796:03727
03728:+00253:-00033:+00194:002207.1796:03728
03729:-00329:-00038:-00273:002207.1796:03729
03730:-00545:+00014:-00168:002207.1796:03730
03731:+00120:-00056:+00362:002207.1796:03731
03732:+00109:-00193:-00129:002207.1796:03732
03733:-00328:+00158:-00012:002207.1796:03733
03734:-00108:+00102:+00116:002212.8681:03734
03735:+00335:-00056:-00126:002212.8681:03735
03736:-00534:-00274:-00260:002212.8681:03736
03737:-00193:+00418:+00243:002212.8681:03737
03738:+00301:-00052:+00091:002212.8681:03738
03739:-00059:-00410:-00347:002212.8681:03739
03740:+00145:+00415:-00226:002212.8681:03740
03741:+00268:+00013:+00377:002212.8681:03741
03742:-00357:-00363:-00298:002212.8681:03742
03743:-00215:-00023:+00185:002195.8183:03743
03744:+00322:+00075:+00066:002195.8183:03744
03745:-00146:+00370:+00040:002195.8183:03745
03746:+00067:-00134:-00066:002195.8183:03746
03747:+00100:+00151:-00231:002195.8183:03747
03748:-00195:+00217:-00287:002195.8183:03748
03749:+00129:-00229:+00061:002195.8183:03749
03750:-00068:-00144:-00053:002195.8183:03750
03751:-00084:-00202:-00244:002195.8183:03751
03752:+00251:+00294:+00513:002176.0747:03752
03753:+00037:+00342:+00515:002176.0747:03753
03754:+00118:-00165:+00563:002176.0747:03754
03755:+00200:+00024:-00234:002176.0747:03755
03756:+00034:+00273:-00164:002176.0747:03756
03757:+00106:-00157:+00122:002176.0747:03757
03758:+00116:-00255:-00211:002176.0747:03758
03759:+00146:+00025:-00129:002176.0747:03759
03760:+00098:+00089:+00422:002176.0747:03760
03761:-00206:-00372:-00084:002176.0747:03761
03762:-00085:+00003:-00087:002147.5517:03762
03763:+00118:+00074:+00384:002147.5517:03763
03764:-00183:+00081:+00233:002147.5517:03764
03765:+00116:+00130:+00245:002147.5517:03765
03766:+00150:+00216:+00021:002147.5517:03766
03767:-00119:+00593:+00081:002147.5517:03767
03768:+00047:-00241:+00688:002147.5517:03768
03769:+00177:-00329:-00500:002147.5517:03769
03770:+00123:+00073:-00346:002147.5517:03770
03771:+00191:-00123:+00489:002113.5134:03771
03772:-00097:-00401:-00127:002113.5134:03772
03773:-00100:+00017:-00223:002113.5134:03773
03774:+00149:+00172:+00414:002113.5134:03774
03775:-00284:-00250:+00074:002113.5134:03775
03776:-00199:+00368:+00126:002113.5134:03776
03777:+00183:+00227:+00015:002113.5134:03777
03778:-00259:-00037:-00138:002113.5134:03778
03779:-00227:+00357:-00139:002113.5134:03779
03780:+00180:+00254:+00088:002113.5134:03780
03781:-00039:+00221:-00125:002098.1357:03781
03782:-00210:+00162:-00252:002098.1357:03782
03783:+00212:+00199:-00066:002098.1357:03783
03784:-00015:+00421:-00250:002098.1357:03784
03785:-00202:-00085:-00058:002098.1357:03785
03786:+00025:-00236:-00051:002098.1357:03786
03787:-00127:+00109:-00267:002098.1357:03787
03788:+00128:-00016:+00232:002098.1357:03788
03789:+00103:-00237:+00075:002098.1357:03789
03790:-00268:+00132:-00313:002099.9057:03790
03791:-00144:+00222:+00100:002099.9057:03791
03792:+00192:-00207:+00180:002099.9057:03792
03793:-00081:+00354:-00212:002099.9057:03793
03794:-00097:+00263:-00121:002099.9057:03794
03795:+00040:-00240:+00107:002099.9057:03795
03796:-00223:+00186:-00135:002099.9057:03796
03797:+00140:+00154:+00037:002099.9057:03797
03798:+00155:-00265:+00157:002099.9057:03798
03799:-00322:-00117:+00036:002099.9057:03799
03800:-00233:+00001:-00145:002106.3029:03800
03801:+00207:-00001:+00103:002106.3029:03801
03802:+00011:-00165:+00032:002106.3029:03802
03803:-00041:-00418:-00088:002106.3029:03803
03804:-00249:+00210:-00115:002106.3029:03804
03805:+00202:-00357:+00432:002106.3029:03805
03806:+00274:+00026:-00096:002106.3029:03806
03807:-00069:+00428:-00041:002106.3029:03807
03808:-00042:+00133:+00159:002106.3029:03808
03809:-00058:-00152:-00148:002123.4418:03809
03810:-00056:+00222:-00187:002123.4418:03810
03811:+00225:+00015:-00057:002123.4418:03811
03812:+00017:-00248:-00003:002123.4418:03812
03813:-00200:-00010:-00031:002123.4418:03813
03814:+00179:+00167:-00076:002123.4418:03814
03815:-00001:-00125:-00097:002123.4418:03815
03816:-00087:+00026:+00183:002123.4418:03816
03817:+00333:+00066:+00056:002123.4418:03817
03818:-00023:+00127:-00140:002123.4418:03818
03819:-00015:+00164:+00084:002136.3552:03819
03820:+00202:-00076:+00026:002136.3552:03820
03821:-00149:+00279:-00257:002136.3552:03821
03822:-00227:+00147:+00106:002136.3552:03822
03823:+00242:-00128:-00094:002136.3552:03823
03824:-00046:+00136:-00188:002136.3552:03824
03825:-00011:+00001:-00085:002136.3552:03825
03826:-00016:-00060:+00112:002136.3552:03826
03827:-00146:+00028:+00115:002136.3552:03827
03828:+00189:+00032:+00057:002146.4819:03828
03829:+00104:+00136:-00119:002146.4819:03829
03830:-00139:+00053:+00193:002146.4819:03830
03831:+00114:-00130:+00010:002146.4819:03831
03832:-00168:+00215:-00096:002146.4819:03832
03833:-00183:-00030:+00071:002146.4819:03833
03834:+00194:+00109:-00016:002146.4819:03834
03835:-00237:+00104:+00023:002146.4819:03835
03836:-00110:+00026:+00142:002146.4819:03836
03837:+00045:+00078:-00151:002156.9912:03837
03838:-00268:-00012:+00122:002156.9912:03838
03839:-00018:+00099:+00074:002156.9912:03839
03840:+00107:-00020:+00023:002156.9912:03840
03841:-00088:+00095:-00035:002156.9912:03841
03842:-00057:+00113:+00084:002156.9912:03842
03843:-00173:+00197:-00130:002156.9912:03843
03844:-00054:+00146:+00102:002156.9912:03844
03845:+00294:+00027:+00083:002156.9912:03845
03846:-00112:+00024:-00020:002170.1604:03846
03847:-00247:+00278:-00187:002170.1604:03847
03848:-00115:-00056:-00144:002170.1604:03848
03849:+00014:+00119:+00212:002170.1604:03849
03850:+00327:+00028:+00182:002170.1604:03850
03851:-00034:+00242:-00269:002170.1604:03851
03852:-00149:+00095:-00084:002170.1604:03852
03853:-00121:-00084:+00034:002170.1604:03853
03854:-00030:+00229:-00058:002170.1604:03854
03855:+00128:+00189:+00134:002170.1604:03855
03856:+00143:-00112:+00056:002172.6540:03856
03857:-00129:+00354:-00161:002172.6540:03857
03858:-00086:+00129:-00115:002172.6540:03858
03859:-00130:+00087:-00065:002172.6540:03859
03860:-00129:+00277:-00063:002172.6540:03860
03861:+00203:-00008:+00024:002172.6540:03861
03862:+00012:+00201:-00089:002172.6540:03862
03863:-00213:-00114:-00243:002172.6540:03863
03864:-00099:-00165:+00021:002172.6540:03864
03865:-00006:-00023:-00032:002183.5834:03865
03866:-00017:-00047:-00041:002183.5834:03866
03867:+00245:+00033:+00203:002183.5834:03867
03868:+00144:-00114:-00102:002183.5834:03868
03869:-00224:+00322:-00199:002183.5834:03869
03870:-00016:-00302:+00259:002183.5834:03870
03871:+00093:+00138:+00147:002183.5834:03871
03872:+00123:+00096:+00027:002183.5834:03872
03873:+00109:-00081:-00124:002183.5834:03873
03874:-00083:+00096:-00060:002193.1555:03874
03875:-00157:-00359:-00004:002193.1555:03875
03876:-00062:+00115:+00033:002193.1555:03876
03877:+00009:-00073:+00238:002193.1555:03877
03878:+00179:+00101:+00103:002193.1555:03878
03879:+00232:-00097:+00056:002193.1555:03879
03880:-00063:+00216:-00216:002193.1555:03880
03881:-00263:+00063:+00046:002193.1555:03881
03882:-00140:+00149:+00342:002193.1555:03882
03883:+00306:-00041:+00174:002191.8632:03883
03884:+00098:+00217:-00171:002191.8632:03884
03885:-00068:+00151:+00022:002191.8632:03885
03886:-00144:-00138:-00083:002191.8632:03886
03887:-00092:+00203:-00033:002191.8632:03887
03888:+00072:-00123:+00171:002191.8632:03888
03889:+00090:+00125:+00048:002191.8632:03889
03890:+00036:-00038:+00050:002191.8632:03890
03891:+00047:-00070:-00128:002191.8632:03891
03892:-00122:+00212:-00080:002195.3527:03892
03893:-00129:-00040:+00049:002195.3527:03893
03894:+00185:+00017:+00055:002195.3527:03894
03895:+00165:-00088:-00164:002195.3527:03895
03896:+00009:+00306:-00063:002195.3527:03896
03897:-00226:-00414:-00179:002195.3527:03897
03898:-00215:+00122:+00043:002195.3527:03898
03899:+00230:+00187:+00235:002195.3527:03899
03900:+00117:-00056:-00088:002195.3527:03900
03901:-00033:+00207:-00082:002204.9919:03901
03902:-00111:-00213:-00129:002204.9919:03902
03903:-00061:+00202:-00001:002204.9919:03903
03904:+00106:+00202:-00102:002204.9919:03904
03905:+00255:-00153:+00050:002204.9919:03905
03906:-00059:+00215:-00061:002204.9919:03906
03907:-00047:+00101:-00033:002204.9919:03907
03908:-00170:-00118:-00153:002204.9919:03908
03909:-00146:+00070:+00030:002204.9919:03909
03910:+00218:-00151:+00240:002199.7326:03910
03911:+00097:+00104:+00037:002199.7326:03911
03912:-00052:+00181:-00030:002199.7326:03912
03913:-00148:-00087:+00037:002199.7326:03913
03914:-00024:+00279:-00051:002199.7326:03914
03915:+00154:+00172:+00030:002199.7326:03915
03916:+00235:-00107:+00049:002199.7326:03916
03917:-00007:+00273:-00036:002199.7326:03917
03918:-00184:-00100:-00096:002199.7326:03918
03919:-00124:-00042:-00038:002207.1591:03919
03920:-00003:+00133:+00084:002207.1591:03920
03921:+00242:-00014:+00213:002207.1591:03921
03922:+00006:-00087:-00023:002207.1591:03922
03923:-00196:-00066:-00227:002207.1591:03923
03924:-00193:-00061:+00002:002207.1591:03924
03925:+00034:-00057:+00185:002207.1591:03925
03926:+00104:+00175:+00111:002207.1591:03926
03927:+00123:+00131:-00105:002207.1591:03927
03928:+00029:+00023:-00014:002205.0151:03928
03929:-00250:+00352:-00325:002205.0151:03929
03930:-00034:+00198:-00138:002205.0151:03930
03931:+00059:+00037:+00204:002205.0151:03931
03932:+00102:-00243:-00097:002205.0151:03932
03933:-00009:+00117:-00263:002205.0151:03933
03934:-00120:+00107:+00109:002205.0151:03934
03935:-00213:-00184:-00168:002205.0151:03935
03936:-00077:+00152:-00015:002205.0151:03936
03937:+00118:+00055:+00145:002205.0151:03937
03938:+00044:-00012:-00064:002203.7822:03938
03939:-00104:+00092:-00019:002203.7822:03939
03940:-00148:-00091:-00193:002203.7822:03940
03941:+00041:+00130:+00140:002203.7822:03941
03942:+00082:+00037:+00108:002203.7822:03942
03943:+00160:-00148:-00013:002203.7822:03943
03944:+00001:+00027:-00174:002203.7822:03944
03945:-00008:+00101:-00016:002203.7822:03945
03946:+00050:+00021:-00047:002203.7822:03946
03947:-00001:+00058:+00101:002207.3747:03947
03948:+00092:+00057:+00070:002207.3747:03948
03949:+00190:-00013:-00081:002207.3747:03949
03950:-00097:+00188:+00029:002207.3747:03950
03951:-00328:+00118:-00088:002207.3747:03951
03952:+00077:-00095:+00357:002207.3747:03952
03953:+00138:+00222:-00065:002207.3747:03953
03954:-00100:+00131:-00026:002207.3747:03954
03955:-00243:+00041:+00216:002207.3747:03955
03956:-00175:+00128:-00118:002213.0375:03956
03957:+00060:+00175:-00089:002213.0375:03957
03958:+00041:+00038:+00143:002213.0375:03958
03959:+00319:+00001:+00054:002213.0375:03959
03960:+00254:-00113:+00070:002213.0375:03960
03961:+00091:+00182:-00357:002213.0375:03961
03962:+00032:-00034:+00020:002213.0375:03962
03963:+00118:+00072:+00155:002213.0375:03963
03964:+00148:+00187:+00144:002213.0375:03964
03965:+00106:-00039:-00019:002203.7592:03965
03966:+00104:+00204:+00039:002203.7592:03966
03967:-00094:-00052:-00120:002203.7592:03967
03968:-00417:+00290:-00125:002203.7592:03968
03969:-00217:+00132:+00249:002203.7592:03969
03970:+00104:-00002:-00006:002203.7592:03970
03971:-00108:+00012:-00026:002203.7592:03971
03972:-00213:-00035:-00073:002203.7592:03972
03973:-00071:-00140:-00057:002203.7592:03973
03974:+00246:+00385:-00125:002207.3686:03974
03975:+00275:-00059:+00191:002207.3686:03975
03976:+00251:+00089:-00052:002207.3686:03976
03977:+00044:+00368:-00149:002207.3686:03977
03978:-00180:+00072:-00117:002207.3686:03978
03979:+00101:-00136:+00117:002207.3686:03979
03980:+00261:+00230:-00058:002207.3686:03980
03981:+00050:-00118:-00060:002207.3686:03981
03982:-00197:+00082:+00032:002207.3686:03982
03983:-00180:-00023:-00066:002213.0756:03983
03984:-00137:+00009:-00205:002213.0756:03984
03985:-00173:-00005:-00086:002213.0756:03985
03986:-00082:-00022:+00090:002213.0756:03986
03987:+00206:+00000:+00013:002213.0756:03987
03988:+00093:+00102:-00127:002213.0756:03988
03989:-00197:-00041:-00093:002213.0756:03989
03990:-00012:+00100:+00157:002213.0756:03990
03991:+00176:+00126:+00167:002213.0756:03991
03992:+00334:+00066:-00027:002207.7253:03992
03993:+00062:+00051:+00003:002207.7253:03993
03994:-00238:-00162:-00215:002207.7253:03994
03995:-00178:-00131:+00017:002207.7253:03995
03996:-00020:+00064:-00049:002207.7253:03996
03997:+00101:-00082:+00238:002207.7253:03997
03998:-00115:+00015:-00022:002207.7253:03998
03999:-00204:-00028:-00050:002207.7253:03999
04000:-00235:-00019:-00001:002207.7253:04000
04001:-00043:+00065:+00071:002211.3010:04001
04002:+00077:-00051:+00132:002211.3010:04002
04003:+00107:+00140:-00129:002211.3010:04003
04004:-00141:+00255:-00080:002211.3010:04004
04005:-00197:-00091:-00089:002211.3010:04005
04006:+00045:-00200:-00176:002211.3010:04006
04007:+00040:+00040:-00053:002211.3010:04007
04008:+00185:-00137:+00183:002211.3010:04008
04009:-00089:-00038:-00025:002211.3010:04009
04010:-00197:+00116:-00132:002209.0539:04010
04011:+00014:+00164:-00089:002209.0539:04011
04012:+00063:+00141:+00040:002209.0539:04012
04013:+00005:-00066:-00018:002209.0539:04013
04014:-00079:+00108:+00097:002209.0539:04014
04015:-00054:+00092:-00022:002209.0539:04015
04016:-00107:+00175:-00157:002209.0539:04016
04017:+00074:-00040:+00106:002209.0539:04017
04018:+00060:+00207:+00027:002209.0539:04018
04019:+00052:+00018:-00025:002207.6904:04019
04020:+00109:+00167:-00061:002207.6904:04020
04021:-00068:+00070:-00028:002207.6904:04021
04022:-00136:+00046:-00041:002207.6904:04022
04023:+00204:+00033:+00127:002207.6904:04023
04024:+00205:-00182:+00089:002207.6904:04024
04025:-00007:+00028:-00018:002207.6904:04025
04026:-00147:-00061:-00108:002207.6904:04026
04027:-00039:+00094:-00002:002207.6904:04027
04028:+00081:-00010:+00118:002211.2426:04028
04029:+00015:+00015:+00051:002211.2426:04029
04030:+00057:-00008:+00055:002211.2426:04030
04031:+00074:+00092:-00114:002211.2426:04031
04032:-00124:+00050:-00167:002211.2426:04032
04033:-00112:-00066:-00029:002211.2426:04033
04034:-00030:+00006:+00065:002211.2426:04034
04035:+00167:+00054:+00093:002211.2426:04035
04036:+00214:+00083:-00059:002211.2426:04036
04037:-00062:+00064:-00127:002213.0346:04037
04038:-00199:+00032:-00007:002213.0346:04038
04039:+00113:+00031:+00205:002213.0346:04039
04040:+00093:-00171:+00118:002213.0346:04040
04041:+00189:+00073:+00063:002213.0346:04041
04042:-00026:-00065:-00099:002213.0346:04042
04043:-00127:+00102:-00119:002213.0346:04043
04044:-00091:-00091:+00008:002213.0346:04044
04045:-00081:+00028:+00148:002213.0346:04045
04046:+00156:-00043:+00077:002207.6096:04046
04047:+00075:+00024:-00097:002207.6096:04047
04048:-00098:-00138:-00252:002207.6096:04048
04049:-00118:+00004:-00083:002207.6096:04049
04050:+00011:-00066:-00037:002207.6096:04050
04051:+00126:-00035:+00088:002207.6096:04051
04052:+00206:-00056:+00170:002207.6096:04052
04053:+00088:-00123:-00156:002207.6096:04053
04054:-00172:+00189:-00228:002207.6096:04054
04055:+00036:+00026:+00080:002207.2407:04055
04056:+00058:+00148:+00073:002207.2407:04056
04057:+00137:-00100:+00050:002207.2407:04057
04058:-00011:+00200:-00112:002207.2407:04058
04059:-00174:-00120:-00212:002207.2407:04059
04060:-00159:+00075:-00165:002207.2407:04060
04061:+00125:-00067:+00098:002207.2407:04061
04062:+00171:-00059:+00073:002207.2407:04062
04063:+00051:+00042:+00068:002207.2407:04063
04064:-00127:+00026:-00217:002213.0202:04064
04065:-00152:+00091:-00007:002213.0202:04065
04066:+00152:+00063:+00099:002213.0202:04066
04067:+00132:-00112:+00142:002213.0202:04067
04068:+00032:-00132:-00032:002213.0202:04068
04069:-00140:+00145:-00060:002213.0202:04069
04070:-00134:+00018:-00088:002213.0202:04070
04071:-00081:-00081:-00022:002213.0202:04071
04072:+00144:+00060:+00011:002213.0202:04072
04073:+00083:+00000:-00062:002207.7080:04073
04074:-00061:+00077:+00082:002207.7080:04074
04075:-00157:+00094:-00127:002207.7080:04075
04076:+00003:+00068:+00089:002207.7080:04076
04077:+00071:+00159:+00001:002207.7080:04077
04078:+00008:-00026:+00090:002207.7080:04078
04079:+00063:+00021:+00037:002207.7080:04079
04080:-00080:+00115:-00129:002207.7080:04080
04081:-00120:+00185:-00110:002207.7080:04081
04082:+00062:-00059:-00027:002207.3105:04082
04083:+00015:+00119:-00067:002207.3105:04083
04084:-00039:-00143:+00017:002207.3105:04084
04085:+00053:+00082:+00006:002207.3105:04085
04086:-00100:-00030:-00232:002207.3105:04086
04087:-00087:-00057:+00066:002207.3105:04087
04088:+00114:-00026:+00019:002207.3105:04088
04089:+00091:+00152:-00028:002207.3105:04089
04090:+00012:-00022:+00051:002207.3105:04090
04091:-00127:-00058:+00047:002209.0395:04091
04092:-00101:+00240:-00205:002209.0395:04092
04093:+00121:-00061:+00001:002209.0395:04093
04094:+00091:+00358:+00007:002209.0395:04094
04095:+00122:-00023:-00001:002209.0395:04095
04096:-00114:+00001:-00316:002209.0395:04096
04097:-00182:+00218:-00055:002209.0395:04097
04098:+00063:-00172:+00075:002209.0395:04098
04099:+00016:-00014:+00096:002209.0395:04099
04100:+00014:+00164:-00075:002207.6677:04100
04101:+00242:+00238:+00128:002207.6677:04101
04102:+00022:+00048:-00172:002207.6677:04102
04103:-00138:+00070:-00133:002207.6677:04103
04104:+00108:-00071:+00097:002207.6677:04104
04105:+00049:-00048:-00064:002207.6677:04105
04106:+00116:-00056:+00130:002207.6677:04106
04107:+00033:-00045:-00005:002207.6677:04107
04108:-00058:+00239:-00028:002207.6677:04108
04109:-00027:-00017:+00094:002207.6677:04109
04110:-00097:+00168:-00016:002211.3127:04110
04111:-00050:+00162:-00031:002211.3127:04111
04112:+00285:+00107:-00020:002211.3127:04112
04113:+00069:+00337:-00213:002211.3127:04113
04114:-00226:-00065:+00009:002211.3127:04114
04115:-00028:+00021:+00036:002211.3127:04115
04116:+00025:+00080:+00032:002211.3127:04116
04117:+00258:+00123:+00173:002211.3127:04117
04118:-00149:-00030:+00018:002211.3127:04118
04119:-00525:+00214:-00418:002205.1079:04119
04120:+00153:+00127:+00178:002205.1079:04120
04121:+00570:-00005:+00100:002205.1079:04121
04122:-00011:+00017:-00112:002205.1079:04122
04123:-00645:-00050:-00202:002205.1079:04123
04124:-00396:+00064:-00117:002205.1079:04124
04125:-00078:-00159:+00069:002205.1079:04125
04126:+00308:-00107:+00299:002205.1079:04126
04127:+00358:+00341:-00119:002205.1079:04127
04128:-00046:+00192:+00065:002199.8591:04128
04129:-00054:+00046:+00017:002199.8591:04129
04130:+00014:+00169:-00097:002199.8591:04130
04131:+00027:+00133:-00148:002199.8591:04131
04132:-00113:+00353:+00049:002199.8591:04132
04133:+00302:-00147:+00188:002199.8591:04133
04134:-00186:-00118:-00362:002199.8591:04134
04135:-00214:+00299:+00009:002199.8591:04135
04136:+00334:+00072:+00194:002199.8591:04136
04137:-00136:+00141:+00178:002187.5974:04137
04138:-00200:+00030:-00266:002187.5974:04138
04139:+00226:-00095:-00170:002187.5974:04139
04140:-00005:+00248:-00418:002187.5974:04140
04141:-00088:-00120:+00128:002187.5974:04141
04142:-00039:-00215:+00057:002187.5974:04142
04143:-00108:-00030:-00100:002187.5974:04143
04144:+00137:+00273:+00274:002187.5974:04144
04145:+00062:+00165:+00230:002187.5974:04145
04146:+00038:+00099:+00368:002162.5371:04146
04147:+00162:+00278:-00194:002162.5371:04147
04148:+00112:+00319:+00028:002162.5371:04148
04149:+00147:-00032:-00128:002162.5371:04149
04150:+00007:-00503:-00344:002162.5371:04150
04151:-00347:+00195:-00540:002162.5371:04151
04152:+00014:-00052:+00688:002162.5371:04152
04153:-00227:-00563:+00117:002162.5371:04153
04154:-00030:+00708:-00208:002162.5371:04154
04155:+00054:+00130:+00575:002128.0241:04155
04156:-00384:+00073:+00268:002128.0241:04156
04157:+00081:+00395:-00414:002128.0241:04157
04158:+00376:+00335:-00157:002128.0241:04158
04159:-00141:+00579:+00212:002128.0241:04159
04160:-00025:+00011:-00411:002128.0241:04160
04161:+00257:+00150:-00434:002128.0241:04161
04162:-00169:+00547:-00111:002128.0241:04162
04163:+00108:-00020:+00231:002128.0241:04163
04164:-00196:-00307:-00191:002128.0241:04164
04165:-00350:+00121:-00039:002108.8110:04165
04166:+00222:-00109:+00245:002108.8110:04166
04167:-00039:-00365:+00137:002108.8110:04167
04168:-00237:+00270:-00170:002108.8110:04168
04169:+00126:+00097:+00251:002108.8110:04169
04170:+00049:-00286:+00070:002108.8110:04170
04171:-00077:+00523:-00224:002108.8110:04171
04172:+00286:+00198:+00084:002108.8110:04172
04173:-00031:-00158:-00026:002108.8110:04173
04174:-00266:+00413:-00144:002103.5234:04174
04175:+00231:+00318:+00225:002103.5234:04175
04176:+00046:-00333:-00047:002103.5234:04176
04177:-00165:+00526:-00328:002103.5234:04177
04178:+00120:+00135:-00007:002103.5234:04178
04179:-00084:-00359:-00088:002103.5234:04179
04180:-00142:+00086:-00164:002103.5234:04180
04181:+00063:+00232:-00118:002103.5234:04181
04182:-00136:-00282:+00144:002103.5234:04182
04183:-00199:-00142:+00054:002103.5234:04183
04184:+00147:+00122:+00022:002102.7216:04184
04185:-00100:+00048:-00120:002102.7216:04185
04186:-00092:-00023:+00127:002102.7216:04186
04187:+00082:-00007:+00022:002102.7216:04187
04188:-00163:+00256:-00060:002102.7216:04188
04189:-00139:+00117:-00064:002102.7216:04189
04190:+00061:-00185:-00119:002102.7216:04190
04191:-00327:+00117:-00088:002102.7216:04191
04192:-00176:+00098:+00083:002102.7216:04192
04193:+00078:-00313:-00056:002116.1025:04193
04194:-00167:-00066:-00138:002116.1025:04194
04195:+00030:+00054:-00131:002116.1025:04195
04196:-00037:+00040:-00027:002116.1025:04196
04197:-00042:+00114:+00054:002116.1025:04197
04198:+00239:+00132:+00141:002116.1025:04198
04199:-00186:+00190:-00127:002116.1025:04199
04200:-00339:+00102:+00325:002116.1025:04200
04201:+00288:-00032:+00011:002116.1025:04201
04202:-00079:+00318:-00297:002116.1025:04202
04203:-00365:-00017:+00113:002136.2382:04203
04204:-00006:-00221:+00108:002136.2382:04204
04205:+00148:+00474:-00120:002136.2382:04205
04206:+00117:-00133:+00210:002136.2382:04206
04207:-00152:-00062:-00084:002136.2382:04207
04208:-00304:-00045:+00185:002136.2382:04208
04209:+00241:+00054:-00025:002136.2382:04209
04210:+00080:+00365:-00133:002136.2382:04210
04211:-00318:-00042:+00190:002136.2382:04211
04212:+00167:+00227:+00002:002135.2624:04212
04213:+00081:+00263:-00270:002135.2624:04213
04214:-00114:+00157:+00183:002135.2624:04214
04215:+00111:-00176:-00185:002135.2624:04215
04216:-00203:+00180:-00046:002135.2624:04216
04217:+00006:-00057:+00031:002135.2624:04217
04218:+00179:-00248:-00120:002135.2624:04218
04219:-00199:+00182:-00162:002135.2624:04219
04220:-00087:-00025:+00274:002135.2624:04220
04221:+00133:-00084:-00042:002153.0969:04221
04222:-00081:+00216:-00080:002153.0969:04222
04223:-00013:+00075:+00051:002153.0969:04223
04224:-00037:+00085:-00040:002153.0969:04224
04225:-00139:+00113:+00031:002153.0969:04225
04226:+00135:+00115:+00067:002153.0969:04226
04227:-00036:+00117:+00018:002153.0969:04227
04228:-00052:+00180:-00030:002153.0969:04228
04229:+00399:-00238:+00048:002153.0969:04229
04230:+00354:+00156:+00106:002153.0969:04230
04231:+00057:+00201:+00060:002166.2343:04231
04232:+00043:-00237:-00274:002166.2343:04232
04233:-00028:+00273:+00079:002166.2343:04233
04234:+00070:-00273:+00137:002166.2343:04234
04235:+00264:+00233:-00138:002166.2343:04235
04236:+00166:+00074:+00217:002166.2343:04236
04237:-00093:+00105:-00224:002166.2343:04237
04238:-00235:+00089:-00026:002166.2343:04238
04239:+00013:+00121:+00034:002166.2343:04239
04240:+00159:-00223:-00022:002168.9160:04240
04241:-00061:+00247:-00083:002168.9160:04241
04242:-00050:-00037:+00148:002168.9160:04242
04243:+00070:+00016:+00008:002168.9160:04243
04244:-00003:+00158:+00004:002168.9160:04244
04245:-00014:+00088:+00013:002168.9160:04245
04246:+00122:+00068:-00128:002168.9160:04246
04247:-00007:+00232:-00128:002168.9160:04247
04248:+00008:-00152:+00164:002168.9160:04248
04249:+00073:+00128:-00003:002179.7917:04249
04250:+00036:+00162:+00035:002179.7917:04250
04251:+00113:-00148:-00013:002179.7917:04251
04252:+00086:+00048:+00115:002179.7917:04252
04253:-00052:+00041:+00034:002179.7917:04253
04254:-00124:+00026:-00142:002179.7917:04254
04255:-00097:-00026:-00021:002179.7917:04255
04256:+00055:-00022:+00074:002179.7917:04256
04257:+00150:+00107:-00081:002179.7917:04257
04258:+00050:-00107:+00042:002189.3315:04258
04259:-00219:+00038:+00061:002189.3315:04259
04260:-00194:+00185:+00046:002189.3315:04260
04261:+00166:+00322:-00006:002189.3315:04261
04262:+00151:-00226:-00004:002189.3315:04262
04263:+00043:+00194:+00060:002189.3315:04263
04264:-00015:+00133:-00078:002189.3315:04264
04265:-00202:-00114:-00067:002189.3315:04265
04266:-00081:+00116:+00076:002189.3315:04266
04267:+00161:-00275:+00014:002184.2084:04267
04268:+00117:-00114:-00133:002184.2084:04268
04269:-00254:-00008:+00112:002184.2084:04269
04270:-00098:+00079:+00098:002184.2084:04270
04271:+00120:-00038:+00065:002184.2084:04271
04272:+00095:+00251:-00058:002184.2084:04272
04273:-00219:+00109:-00093:002184.2084:04273
04274:-00218:-00173:-00045:002184.2084:04274
04275:+00215:+00045:-00121:002184.2084:04275
04276:+00024:-00073:-00108:002195.3845:04276
04277:-00087:-00024:+00083:002195.3845:04277
04278:-00011:-00183:-00010:002195.3845:04278
04279:-00024:+00002:-00245:002195.3845:04279
04280:+00095:+00118:+00099:002195.3845:04280
04281:-00279:-00121:+00045:002195.3845:04281
04282:-00307:+00124:+00044:002195.3845:04282
04283:+00207:+00246:+00099:002195.3845:04283
04284:-00063:+00157:-00006:002195.3845:04284
04285:-00261:-00026:-00200:002195.3845:04285
04286:+00049:+00083:-00043:002197.1311:04286
04287:+00087:-00007:-00089:002197.1311:04287
04288:-00028:-00131:+00005:002197.1311:04288
04289:-00011:-00156:-00009:002197.1311:04289
04290:-00037:+00101:-00060:002197.1311:04290
04291:+00067:+00241:+00157:002197.1311:04291
04292:+00094:-00258:+00192:002197.1311:04292
04293:+00023:+00111:+00020:002197.1311:04293
04294:+00042:+00118:+00061:002197.1311:04294
04295:+00114:+00217:+00022:002188.0222:04295
04296:-00065:-00198:-00025:002188.0222:04296
04297:-00009:+00083:-00075:002188.0222:04297
04298:-00067:+00072:-00128:002188.0222:04298
04299:+00034:-00132:+00209:002188.0222:04299
04300:+00264:-00231:-00010:002188.0222:04300
04301:+00131:+00106:-00022:002188.0222:04301
04302:-00060:+00287:-00138:002188.0222:04302
04303:+00043:+00087:+00157:002188.0222:04303
04304:+00123:+00053:-00111:002176.0439:04304
04305:+00154:+00018:-00100:002176.0439:04305
04306:+00039:+00146:-00134:002176.0439:04306
04307:+00002:-00052:+00143:002176.0439:04307
04308:+00095:-00277:+00025:002176.0439:04308
04309:+00075:+00188:-00007:002176.0439:04309
04310:+00056:+00307:+00102:002176.0439:04310
04311:+00008:-00045:+00033:002176.0439:04311
04312:-00028:+00079:-00107:002176.0439:04312
04313:+00148:+00354:+00079:002162.5871:04313
04314:-00046:+00055:-00128:002162.5871:04314
04315:-00206:+00106:-00051:002162.5871:04315
04316:+00141:-00323:-00015:002162.5871:04316
04317:+00128:+00103:-00161:002162.5871:04317
04318:-00021:+00187:+00105:002162.5871:04318
04319:+00234:+00030:+00115:002162.5871:04319
04320:+00136:+00304:+00023:002162.5871:04320
04321:-00036:+00476:-00052:002162.5871:04321
04322:-00105:+00202:+00140:002162.5871:04322
04323:-00118:-00118:-00238:002142.7082:04323
04324:+00175:+00101:-00199:002142.7082:04324
04325:-00080:+00603:-00213:002142.7082:04325
04326:-00245:-00566:+00162:002142.7082:04326
04327:+00008:-00306:-00146:002142.7082:04327
04328:+00047:+00165:-00208:002142.7082:04328
04329:-00037:-00097:+00250:002142.7082:04329
04330:-00004:-00176:+00120:002142.7082:04330
04331:+00047:+00326:+00018:002142.7082:04331
04332:+00092:+00213:+00095:002130.7807:04332
04333:-00036:+00058:+00024:002130.7807:04333
04334:-00099:+00172:+00018:002130.7807:04334
04335:+00150:+00526:-00074:002130.7807:04335
04336:-00030:-00323:+00038:002130.7807:04336
04337:-00339:+00434:-00272:002130.7807:04337
04338:+00119:-00007:-00108:002130.7807:04338
04339:+00011:+00145:-00203:002130.7807:04339
04340:-00182:-00078:+00248:002130.7807:04340
04341:-00025:-00097:+00055:002136.2243:04341
04342:-00007:+00325:+00005:002136.2243:04342
04343:+00020:+00334:-00173:002136.2243:04343
04344:-00042:+00053:+00061:002136.2243:04344
04345:-00137:-00110:-00123:002136.2243:04345
04346:+00048:+00269:-00137:002136.2243:04346
04347:-00036:-00195:-00141:002136.2243:04347
04348:-00133:+00044:-00143:002136.2243:04348
04349:-00097:-00046:-00249:002136.2243:04349
04350:-00091:-00135:-00127:002136.2243:04350
04351:-00013:-00209:+00168:002124.2424:04351
04352:-00051:+00199:-00146:002124.2424:04352
04353:-00058:-00042:+00053:002124.2424:04353
04354:-00059:-00045:+00059:002124.2424:04354
04355:+00077:-00049:+00065:002124.2424:04355
04356:+00000:-00039:-00181:002124.2424:04356
04357:+00006:+00155:+00064:002124.2424:04357
04358:-00001:+00156:+00028:002124.2424:04358
04359:+00036:+00181:+00035:002124.2424:04359
04360:+00050:+00209:-00084:002134.3959:04360
04361:-00073:+00023:+00078:002134.3959:04361
04362:-00152:+00087:-00113:002134.3959:04362
04363:-00071:+00155:-00041:002134.3959:04363
04364:-00025:-00042:+00108:002134.3959:04364
04365:-00116:-00032:-00150:002134.3959:04365
04366:+00020:+00089:-00102:002134.3959:04366
04367:-00029:-00026:+00170:002134.3959:04367
04368:+00407:-00333:+00305:002134.3959:04368
04369:+00340:+00413:-00276:002139.8950:04369
04370:-00257:+00055:+00153:002139.8950:04370
04371:+00340:+00047:+00056:002139.8950:04371
04372:+00280:-00077:-00155:002139.8950:04372
04373:-00139:+00273:-00141:002139.8950:04373
04374:-00139:+00331:-00067:002139.8950:04374
04375:-00130:-00142:+00078:002139.8950:04375
04376:-00077:-00066:-00150:002139.8950:04376
04377:-00034:+00339:-00122:002139.8950:04377
04378:-00180:-00141:+00276:002139.8950:04378
04379:-00048:-00031:+00274:002131.5495:04379
04380:+00162:+00390:+00003:002131.5495:04380
04381:+00027:+00469:-00219:002131.5495:04381
04382:-00038:-00148:+00402:002131.5495:04382
04383:+00012:-00124:-00491:002131.5495:04383
04384:+00183:+00328:+00092:002131.5495:04384
04385:+00044:+00143:-00345:002131.5495:04385
04386:+00051:+00025:+00059:002131.5495:04386
04387:+00279:-00084:-00053:002131.5495:04387
04388:-00061:-00225:-00123:002145.4963:04388
04389:-00167:+00036:+00030:002145.4963:04389
04390:+00074:-00299:+00153:002145.4963:04390
04391:-00053:+00238:-00060:002145.4963:04391
04392:-00093:+00230:-00078:002145.4963:04392
04393:+00094:-00133:+00177:002145.4963:04393
04394:-00024:+00037:-00246:002145.4963:04394
04395:+00087:+00313:-00060:002145.4963:04395
04396:+00119:-00228:-00080:002145.4963:04396
04397:-00115:-00267:-00020:002151.0131:04397
04398:+00120:+00214:-00234:002151.0131:04398
04399:+00158:-00155:+00204:002151.0131:04399
04400:-00063:-00074:-00072:002151.0131:04400
04401:+00027:-00161:+00007:002151.0131:04401
04402:+00052:+00070:+00021:002151.0131:04402
04403:-00184:+00072:+00014:002151.0131:04403
04404:-00055:-00154:+00185:002151.0131:04404
04405:+00169:+00104:+00092:002151.0131:04405
04406:-00163:+00241:-00047:002151.0131:04406
04407:-00186:-00136:+00089:002153.6926:04407
04408:+00050:+00025:-00039:002153.6926:04408
04409:+00036:-00041:-00048:002153.6926:04409
04410:+00017:-00043:+00005:002153.6926:04410
04411:-00061:-00073:-00010:002153.6926:04411
04412:-00048:-00006:+00002:002153.6926:04412
04413:+00261:+00177:+00127:002153.6926:04413
04414:-00212:-00067:-00088:002153.6926:04414
04415:-00196:+00087:+00067:002153.6926:04415
04416:+00203:+00053:+00047:002164.3430:04416
04417:-00007:+00038:+00025:002164.3430:04417
04418:+00037:-00024:+00048:002164.3430:04418
04419:+00024:+00001:-00003:002164.3430:04419
04420:-00111:+00093:-00124:002164.3430:04420
04421:-00018:-00131:+00030:002164.3430:04421
04422:+00130:+00079:-00018:002164.3430:04422
04423:-00023:-00061:-00127:002164.3430:04423
04424:-00049:+00063:+00005:002164.3430:04424
04425:+00161:+00152:+00006:002173.7009:04425
04426:+00026:-00010:+00015:002173.7009:04426
04427:-00111:+00211:-00075:002173.7009:04427
04428:+00045:+00143:+00042:002173.7009:04428
04429:+00078:-00065:+00027:002173.7009:04429
04430:+00029:-00058:-00088:002173.7009:04430
04431:+00064:+00134:-00050:002173.7009:04431
04432:-00032:-00025:+00075:002173.7009:04432
04433:-00121:+00049:-00054:002173.7009:04433
04434:+00014:-00121:+00217:002176.3740:04434
04435:+00121:+00226:-00024:002176.3740:04435
04436:-00081:+00200:-00026:002176.3740:04436
04437:+00070:+00104:+00209:002176.3740:04437
04438:+00073:-00145:-00016:002176.3740:04438
04439:-00062:+00277:-00173:002176.3740:04439
04440:-00002:-00082:+00173:002176.3740:04440
04441:-00143:-00083:+00047:002176.3740:04441
04442:-00022:+00170:-00174:002176.3740:04442
04443:+00079:-00032:+00154:002183.4582:04443
04444:-00055:+00049:+00062:002183.4582:04444
04445:+00027:+00205:+00199:002183.4582:04445
04446:+00073:+00013:-00143:002183.4582:04446
04447:-00100:+00465:-00123:002183.4582:04447
04448:-00008:+00010:+00221:002183.4582:04448
04449:-00107:-00301:-00063:002183.4582:04449
04450:+00090:+00150:-00018:002183.4582:04450
04451:+00198:-00005:+00198:002183.4582:04451
04452:-00153:-00260:-00036:002183.4582:04452
04453:-00082:-00183:+00125:002189.1918:04453
04454:+00098:-00183:+00115:002189.1918:04454
04455:+00164:+00323:+00134:002189.1918:04455
04456:+00198:-00104:-00002:002189.1918:04456
04457:-00081:+00263:-00055:002189.1918:04457
04458:-00146:+00186:+00006:002189.1918:04458
04459:+00120:-00027:-00002:002189.1918:04459
04460:+00045:-00024:-00122:002189.1918:04460
04461:-00213:+00146:-00089:002189.1918:04461
04462:+00148:-00016:+00215:002176.4357:04462
04463:+00076:+00099:-00069:002176.4357:04463
04464:-00163:+00119:+00232:002176.4357:04464
04465:+00105:+00172:-00041:002176.4357:04465
04466:-00202:+00140:-00218:002176.4357:04466
04467:-00371:-00079:+00029:002176.4357:04467
04468:+00276:-00025:-00120:002176.4357:04468
04469:-00218:+00251:-00265:002176.4357:04469
04470:-00307:-00300:+00192:002176.4357:04470
04471:-00177:-00507:-00082:002168.1713:04471
04472:-00043:-00026:-00101:002168.1713:04472
04473:+00454:+00056:+00216:002168.1713:04473
04474:+00018:-00140:-00035:002168.1713:04474
04475:-00232:+00581:+00139:002168.1713:04475
04476:+00102:-00003:-00012:002168.1713:04476
04477:+00207:+00220:+00015:002168.1713:04477
04478:+00177:+00198:+00016:002168.1713:04478
04479:-00070:-00011:-00188:002168.1713:04479
04480:-00341:+00236:+00031:002162.3002:04480
04481:+00253:+00028:+00178:002162.3002:04481
04482:-00182:-00134:-00083:002162.3002:04482
04483:-00393:+00042:+00168:002162.3002:04483
04484:+00138:+00068:+00147:002162.3002:04484
04485:-00070:+00043:-00161:002162.3002:04485
04486:-00107:+00256:+00156:002162.3002:04486
04487:+00131:+00061:-00039:002162.3002:04487
04488:-00318:+00275:-00076:002162.3002:04488
04489:-00059:+00040:+00044:002162.3002:04489
04490:+00401:-00073:+00079:002157.3149:04490
04491:+00035:+00373:-00257:002157.3149:04491
04492:-00092:-00167:+00093:002157.3149:04492
04493:-00119:-00191:+00006:002157.3149:04493
04494:-00107:+00023:+00036:002157.3149:04494
04495:+00159:-00048:+00165:002157.3149:04495
04496:-00260:+00359:-00049:002157.3149:04496
04497:-00119:+00087:+00095:002157.3149:04497
04498:+00017:-00313:-00149:002157.3149:04498
04499:-00247:+00321:-00159:002164.2341:04499
04500:-00022:-00200:+00198:002164.2341:04500
04501:-00034:-00079:+00040:002164.2341:04501
04502:-00216:+00396:-00128:002164.2341:04502
04503:+00169:+00033:+00277:002164.2341:04503
04504:-00236:-00301:-00221:002164.2341:04504
04505:-00196:+00316:+00130:002164.2341:04505
04506:+00400:+00058:+00074:002164.2341:04506
04507:-00183:+00077:+00019:002164.2341:04507
04508:-00153:+00338:-00202:002177.7668:04508
04509:+00148:+00012:-00003:002177.7668:04509
04510:-00206:+00357:-00230:002177.7668:04510
04511:-00045:+00016:+00151:002177.7668:04511
04512:+00181:-00171:-00110:002177.7668:04512
04513:-00201:-00043:-00059:002177.7668:04513
04514:+00047:+00165:+00094:002177.7668:04514
04515:-00056:-00218:-00013:002177.7668:04515
04516:-00218:+00272:-00152:002177.7668:04516
04517:+00243:-00016:+00086:002180.3771:04517
04518:-00148:-00025:-00054:002180.3771:04518
04519:-00257:+00323:-00105:002180.3771:04519
04520:+00212:+00225:-00004:002180.3771:04520
04521:+00089:+00160:+00096:002180.3771:04521
04522:-00060:-00080:-00053:002180.3771:04522
04523:+00184:+00040:+00000:002180.3771:04523
04524:+00061:-00088:-00180:002180.3771:04524
04525:-00060:-00018:+00112:002180.3771:04525
04526:-00093:+00046:+00019:002183.6860:04526
04527:-00091:+00089:-00029:002183.6860:04527
04528:+00171:+00072:-00114:002183.6860:04528
04529:+00083:+00085:-00006:002183.6860:04529
04530:-00176:+00046:+00039:002183.6860:04530
04531:+00012:-00154:-00080:002183.6860:04531
04532:+00036:+00196:-00131:002183.6860:04532
04533:-00062:-00131:+00089:002183.6860:04533
04534:+00007:-00012:-00003:002183.6860:04534
04535:-00026:+00049:-00083:002189.3515:04535
04536:+00104:+00204:+00221:002189.3515:04536
04537:-00064:+00122:-00127:002189.3515:04537
04538:-00200:+00106:-00253:002189.3515:04538
04539:+00256:+00008:-00043:002189.3515:04539
04540:+00179:+00295:-00176:002189.3515:04540
04541:-00089:+00218:-00007:002189.3515:04541
04542:-00139:-00112:-00280:002189.3515:04542
04543:-00179:+00109:+00017:002189.3515:04543
04544:+00238:+00028:+00212:002189.3515:04544
04545:+00061:-00122:-00036:002191.8208:04545
04546:-00174:+00197:-00159:002191.8208:04546
04547:-00112:-00150:+00035:002191.8208:04547
04548:-00095:+00069:+00033:002191.8208:04548
04549:-00043:+00062:-00112:002191.8208:04549
04550:+00206:-00003:+00190:002191.8208:04550
04551:+00199:+00204:-00067:002191.8208:04551
04552:-00231:-00035:-00152:002191.8208:04552
04553:-00114:-00160:-00009:002191.8208:04553
04554:+00089:+00250:-00040:002199.3176:04554
04555:+00145:-00014:+00192:002199.3176:04555
04556:+00073:-00132:-00045:002199.3176:04556
04557:-00010:+00182:-00133:002199.3176:04557
04558:-00138:-00103:-00015:002199.3176:04558
04559:-00162:+00177:-00064:002199.3176:04559
04560:+00072:+00199:-00037:002199.3176:04560
04561:+00165:-00193:-00135:002199.3176:04561
04562:+00000:+00110:-00106:002199.3176:04562
04563:-00177:-00105:-00083:002204.9455:04563
04564:-00279:+00017:-00084:002204.9455:04564
04565:-00079:+00302:+00055:002204.9455:04565
04566:+00130:-00043:+00060:002204.9455:04566
04567:+00047:+00106:-00233:002204.9455:04567
04568:-00222:+00249:-00071:002204.9455:04568
04569:-00046:-00223:+00171:002204.9455:04569
04570:-00125:-00040:-00168:002204.9455:04570
04571:-00108:-00038:+00164:002204.9455:04571
04572:+00177:-00031:+00083:002195.7839:04572
04573:+00091:+00074:+00047:002195.7839:04573
04574:-00087:+00005:+00019:002195.7839:04574
04575:-00080:+00351:-00079:002195.7839:04575
04576:-00114:+00083:-00097:002195.7839:04576
04577:+00279:+00156:+00088:002195.7839:04577
04578:+00360:+00071:+00191:002195.7839:04578
04579:+00011:+00122:-00069:002195.7839:04579
04580:-00048:+00120:-00153:002195.7839:04580
04581:+00027:+00163:+00084:002207.1591:04581
04582:-00089:-00016:+00033:002207.1591:04582
04583:+00355:+00110:+00233:002207.1591:04583
04584:+00323:+00006:-00151:002207.1591:04584
04585:-00339:+00182:-00221:002207.1591:04585
04586:-00415:+00091:-00127:002207.1591:04586
04587:-00075:-00032:+00039:002207.1591:04587
04588:+00212:+00042:+00047:002207.1591:04588
04589:+00419:-00098:-00152:002207.1591:04589
04590:+00153:+00038:-00133:002204.9541:04590
04591:-00134:+00055:-00287:002204.9541:04591
04592:-00134:+00086:+00033:002204.9541:04592
04593:+00302:-00003:+00261:002204.9541:04593
04594:+00462:-00059:-00042:002204.9541:04594
04595:+00090:+00287:-00262:002204.9541:04595
04596:-00162:-00009:-00165:002204.9541:04596
04597:-00231:+00386:-00126:002204.9541:04597
04598:+00098:+00183:+00116:002204.9541:04598
04599:+00094:-00222:-00133:002199.6926:04599
04600:-00088:+00056:-00025:002199.6926:04600
04601:-00114:-00015:-00111:002199.6926:04601
04602:-00226:+00023:-00254:002199.6926:04602
04603:-00163:+00229:-00039:002199.6926:04603
04604:+00193:-00140:+00072:002199.6926:04604
04605:+00213:+00249:-00012:002199.6926:04605
04606:+00098:+00127:-00068:002199.6926:04606
04607:-00106:-00071:+00043:002199.6926:04607
04608:-00067:+00015:-00052:002211.1640:04608
04609:+00177:+00155:+00048:002211.1640:04609
04610:+00203:+00071:+00115:002211.1640:04610
04611:+00141:+00100:+00062:002211.1640:04611
04612:-00115:+00243:-00144:002211.1640:04612
04613:-00198:+00197:-00088:002211.1640:04613
04614:-00148:+00152:-00015:002211.1640:04614
04615:+00048:-00205:+00276:002211.1640:04615
04616:+00139:+00187:-00139:002211.1640:04616
04617:-00174:+00136:+00008:002212.9003:04617
04618:-00268:-00214:-00001:002212.9003:04618
04619:-00120:+00169:+00114:002212.9003:04619
04620:+00160:+00199:+00145:002212.9003:04620
04621:+00173:+00025:+00148:002212.9003:04621
04622:+00098:+00260:-00083:002212.9003:04622
04623:-00166:+00107:-00074:002212.9003:04623
04624:-00154:+00052:-00037:002212.9003:04624
04625:+00012:+00158:-00028:002212.9003:04625
04626:+00177:-00049:+00133:002203.6210:04626
04627:+00151:+00116:-00114:002203.6210:04627
04628:-00204:+00138:+00052:002203.6210:04628
04629:-00207:+00101:-00204:002203.6210:04629
04630:-00154:+00115:+00222:002203.6210:04630
04631:+00157:+00000:+00082:002203.6210:04631
04632:+00105:+00066:+00081:002203.6210:04632
04633:-00087:+00098:-00071:002203.6210:04633
04634:-00240:+00008:-00207:002203.6210:04634
04635:-00030:+00010:+00303:002211.1931:04635
04636:+00312:+00124:-00002:002211.1931:04636
04637:-00091:-00021:-00049:002211.1931:04637
04638:-00161:-00021:-00086:002211.1931:04638
04639:+00053:+00029:-00078:002211.1931:04639
04640:+00096:-00016:-00069:002211.1931:04640
04641:-00112:-00015:-00140:002211.1931:04641
04642:-00122:-00039:+00077:002211.1931:04642
04643:+00181:+00022:-00119:002211.1931:04643
04644:+00092:+00049:-00095:002208.9697:04644
04645:-00473:-00161:-00033:002208.9697:04645
04646:-00321:+00076:+00272:002208.9697:04646
04647:+00267:-00018:-00074:002208.9697:04647
04648:+00115:+00369:-00109:002208.9697:04648
04649:+00028:-00209:+00022:002208.9697:04649
04650:-00250:-00220:-00369:002208.9697:04650
04651:+00058:+00162:-00162:002208.9697:04651
04652:+00296:-00105:+00284:002208.9697:04652
04653:-00059:-00570:+00264:002199.6896:04653
04654:-00049:-00304:+00031:002199.6896:04654
04655:+00145:+00143:+00094:002199.6896:04655
04656:-00099:+00284:+00191:002199.6896:04656
04657:-00167:-00122:+00255:002199.6896:04657
04658:+00223:-00248:-00128:002199.6896:04658
04659:+00066:+00498:-00262:002199.6896:04659
04660:-00002:-00429:+00181:002199.6896:04660
04661:-00088:-00542:+00096:002199.6896:04661
04662:-00064:-00589:+00167:002191.4968:04662
04663:+00281:+00557:+00055:002191.4968:04663
04664:+00079:+00267:+00140:002191.4968:04664
04665:-00078:+00247:+00139:002191.4968:04665
04666:+00179:+00097:-00148:002191.4968:04666
04667:-00034:+00521:-00235:002191.4968:04667
04668:-00020:-00390:-00148:002191.4968:04668
04669:+00071:-00548:+00174:002191.4968:04669
04670:-00151:-00217:-00022:002191.4968:04670
04671:+00058:+00232:+00121:002191.4968:04671
04672:-00062:-00042:+00184:002173.9287:04672
04673:-00099:-00240:+00147:002173.9287:04673
04674:+00137:+00452:-00049:002173.9287:04674
04675:+00064:+00683:+00114:002173.9287:04675
04676:+00155:-00230:+00316:002173.9287:04676
04677:+00197:+00103:-00323:002173.9287:04677
04678:-00151:+00565:-00295:002173.9287:04678
04679:-00125:-00713:-00120:002173.9287:04679
04680:+00152:-00557:-00113:002173.9287:04680
04681:-00001:-00272:-00030:002150.1130:04681
04682:+00005:+00194:+00035:002150.1130:04682
04683:-00251:-00257:+00076:002150.1130:04683
04684:-00110:-00295:+00096:002150.1130:04684
04685:+00189:+00454:+00073:002150.1130:04685
04686:-00207:+00335:+00024:002150.1130:04686
04687:-00166:-00034:+00164:002150.1130:04687
04688:+00098:+00147:-00283:002150.1130:04688
04689:-00094:+00343:-00119:002150.1130:04689
04690:-00143:-00347:+00104:002138.1682:04690
04691:-00008:-00366:+00024:002138.1682:04691
04692:-00109:-00034:-00117:002138.1682:04692
04693:+00195:+00018:+00234:002138.1682:04693
04694:+00094:-00301:-00033:002138.1682:04694
04695:-00140:+00383:-00026:002138.1682:04695
04696:-00126:+00381:+00040:002138.1682:04696
04697:+00126:+00050:+00122:002138.1682:04697
04698:+00085:+00159:+00111:002138.1682:04698
04699:-00022:+00451:-00147:002138.1682:04699
04700:-00219:+00452:+00034:002136.2651:04700
04701:-00149:-00267:-00025:002136.2651:04701
04702:+00098:+00288:-00202:002136.2651:04702
04703:-00072:+00531:+00020:002136.2651:04703
04704:-00123:-00352:+00025:002136.2651:04704
04705:-00139:+00052:-00158:002136.2651:04705
04706:-00123:-00266:+00006:002136.2651:04706
04707:-00006:-00276:+00192:002136.2651:04707
04708:-00231:-00193:-00145:002136.2651:04708
04709:-00146:+00280:+00035:002131.5441:04709
04710:+00089:+00217:+00030:002131.5441:04710
04711:+00068:+00130:+00069:002131.5441:04711
04712:+00139:+00355:-00036:002131.5441:04712
04713:-00222:+00304:-00137:002131.5441:04713
04714:-00306:+00428:+00096:002131.5441:04714
04715:+00167:-00122:-00027:002131.5441:04715
04716:-00025:-00064:-00149:002131.5441:04716
04717:-00214:-00067:-00025:002131.5441:04717
04718:-00008:-00382:+00128:002141.8491:04718
04719:-00070:-00199:-00138:002141.8491:04719
04720:+00066:+00058:+00080:002141.8491:04720
04721:+00053:-00152:+00123:002141.8491:04721
04722:-00147:-00155:-00056:002141.8491:04722
04723:-00058:+00521:-00054:002141.8491:04723
04724:+00117:-00081:+00051:002141.8491:04724
04725:-00068:+00135:-00026:002141.8491:04725
04726:+00063:-00031:-00018:002141.8491:04726
04727:-00126:+00063:+00078:002141.8491:04727
04728:-00029:-00042:-00006:002158.6662:04728
04729:+00230:-00173:+00000:002158.6662:04729
04730:-00240:-00120:-00239:002158.6662:04730
04731:-00098:+00274:+00092:002158.6662:04731
04732:+00190:-00212:+00207:002158.6662:04732
04733:+00008:-00059:-00022:002158.6662:04733
04734:+00026:+00341:+00044:002158.6662:04734
04735:+00055:+00021:+00124:002158.6662:04735
04736:-00045:+00100:+00123:002158.6662:04736
04737:+00141:+00089:-00136:002157.5522:04737
04738:-00111:+00141:-00090:002157.5522:04738
04739:-00250:-00210:+00050:002157.5522:04739
04740:+00030:-00200:+00102:002157.5522:04740
04741:+00093:+00064:-00168:002157.5522:04741
04742:+00112:+00111:+00187:002157.5522:04742
04743:+00042:-00107:+00118:002157.5522:04743
04744:-00081:+00192:+00033:002157.5522:04744
04745:+00034:+00323:-00017:002157.5522:04745
04746:+00294:+00091:+00106:002160.6064:04746
04747:+00037:-00055:+00044:002160.6064:04747
04748:-00004:+00089:-00063:002160.6064:04748
04749:+00128:+00145:-00079:002160.6064:04749
04750:-00099:-00206:-00010:002160.6064:04750
04751:+00025:-00152:+00123:002160.6064:04751
04752:+00122:-00030:-00202:002160.6064:04752
04753:-00156:+00040:+00092:002160.6064:04753
04754:+00183:-00073:+00142:002160.6064:04754
04755:+00113:+00068:-00094:002170.1181:04755
04756:-00179:+00352:-00026:002170.1181:04756
04757:+00170:-00035:+00217:002170.1181:04757
04758:+00081:+00084:-00190:002170.1181:04758
04759:+00042:-00065:-00093:002170.1181:04759
04760:+00113:+00192:-00073:002170.1181:04760
04761:-00186:-00165:+00093:002170.1181:04761
04762:+00074:-00134:+00046:002170.1181:04762
04763:+00270:-00073:+00010:002170.1181:04763
04764:+00050:-00052:-00082:002170.1181:04764
04765:-00117:+00022:+00155:002168.9326:04765
04766:-00060:-00081:+00051:002168.9326:04766
04767:+00118:+00361:-00026:002168.9326:04767
04768:-00114:-00149:-00205:002168.9326:04768
04769:-00226:+00231:-00103:002168.9326:04769
04770:+00253:-00348:+00085:002168.9326:04770
04771:+00044:+00086:-00215:002168.9326:04771
04772:-00254:-00091:+00116:002168.9326:04772
04773:+00093:-00141:+00162:002168.9326:04773
04774:-00058:-00077:-00103:002172.1313:04774
04775:+00146:+00334:-00069:002172.1313:04775
04776:+00047:+00124:+00087:002172.1313:04776
04777:-00248:-00066:-00282:002172.1313:04777
04778:+00104:+00342:-00075:002172.1313:04778
04779:+00051:+00155:-00010:002172.1313:04779
04780:-00067:-00083:+00012:002172.1313:04780
04781:+00299:-00104:-00007:002172.1313:04781
04782:+00025:-00015:-00282:002172.1313:04782
04783:-00303:+00120:+00112:002181.6101:04783
04784:+00224:-00149:+00115:002181.6101:04784
04785:-00011:+00123:+00017:002181.6101:04785
04786:+00010:+00381:-00096:002181.6101:04786
04787:+00125:-00075:+00034:002181.6101:04787
04788:-00304:-00175:-00302:002181.6101:04788
04789:-00045:+00229:-00108:002181.6101:04789
04790:+00031:-00014:-00052:002181.6101:04790
04791:-00160:+00044:-00111:002181.6101:04791
04792:+00186:-00053:+00047:002172.7014:04792
04793:+00185:-00217:-00138:002172.7014:04793
04794:-00194:+00131:+00018:002172.7014:04794
04795:+00185:-00068:+00109:002172.7014:04795
04796:+00115:-00050:+00045:002172.7014:04796
04797:+00070:+00353:-00162:002172.7014:04797
04798:+00302:+00007:+00149:002172.7014:04798
04799:-00011:-00285:-00219:002172.7014:04799
04800:-00090:+00311:-00181:002172.7014:04800
04801:-00031:-00129:-00110:002176.0209:04801
04802:-00105:+00031:+00041:002176.0209:04802
04803:+00055:-00028:+00031:002176.0209:04803
04804:+00153:-00025:-00055:002176.0209:04804
04805:-00207:+00029:-00041:002176.0209:04805
04806:-00164:+00075:+00084:002176.0209:04806
04807:+00038:-00052:+00133:002176.0209:04807
04808:+00025:+00108:-00130:002176.0209:04808
04809:+00071:+00123:+00125:002176.0209:04809
04810:+00026:-00096:-00079:002176.0209:04810
04811:-00011:+00153:-00139:002185.5039:04811
04812:+00057:+00000:-00016:002185.5039:04812
04813:+00084:+00057:+00020:002185.5039:04813
04814:+00037:+00028:+00040:002185.5039:04814
04815:+00078:+00022:-00161:002185.5039:04815
04816:-00092:+00169:-00069:002185.5039:04816
04817:+00046:+00095:+00065:002185.5039:04817
04818:+00051:-00007:+00017:002185.5039:04818
04819:+00062:+00160:-00048:002185.5039:04819
04820:+00002:-00232:+00027:002188.1159:04820
04821:+00020:+00169:-00223:002188.1159:04821
04822:+00044:-00020:+00119:002188.1159:04822
04823:-00151:-00174:+00021:002188.1159:04823
04824:+00018:+00242:+00006:002188.1159:04824
04825:+00288:+00030:-00086:002188.1159:04825
04826:+00115:+00090:-00044:002188.1159:04826
04827:-00021:+00118:+00001:002188.1159:04827
04828:+00094:-00093:+00131:002188.1159:04828
04829:-00075:+00083:+00007:002195.4448:04829
04830:-00002:+00006:+00100:002195.4448:04830
04831:+00267:-00055:+00058:002195.4448:04831
04832:-00095:-00032:-00194:002195.4448:04832
04833:-00053:+00273:-00079:002195.4448:04833
04834:+00188:+00028:+00252:002195.4448:04834
04835:-00050:+00012:+00013:002195.4448:04835
04836:+00046:+00211:-00175:002195.4448:04836
04837:+00048:+00032:+00112:002195.4448:04837
04838:-00145:+00128:-00052:002201.1152:04838
04839:+00000:+00028:-00023:002201.1152:04839
04840:+00092:-00005:+00159:002201.1152:04840
04841:-00043:+00105:+00082:002201.1152:04841
04842:+00097:+00121:+00171:002201.1152:04842
04843:+00081:+00093:-00075:002201.1152:04843
04844:-00080:-00008:+00193:002201.1152:04844
04845:-00164:-00064:+00217:002201.1152:04845
04846:+00122:+00263:-00122:002201.1152:04846
04847:+00285:-00010:-00016:002199.7644:04847
04848:-00018:-00207:-00054:002199.7644:04848
04849:-00235:+00003:-00061:002199.7644:04849
04850:-00089:-00265:-00077:002199.7644:04850
04851:-00052:+00017:+00088:002199.7644:04851
04852:+00108:-00148:+00223:002199.7644:04852
04853:+00223:+00109:-00029:002199.7644:04853
04854:-00063:+00244:-00206:002199.7644:04854
04855:-00012:-00017:+00066:002199.7644:04855
04856:-00052:-00173:-00092:002203.3024:04856
04857:+00060:+00198:-00092:002203.3024:04857
04858:+00152:-00044:-00012:002203.3024:04858
04859:+00014:-00053:-00164:002203.3024:04859
04860:-00168:+00090:-00024:002203.3024:04860
04861:-00076:+00148:+00086:002203.3024:04861
04862:+00116:+00035:+00001:002203.3024:04862
04863:+00101:-00086:+00082:002203.3024:04863
04864:+00048:+00167:-00160:002203.3024:04864
04865:-00149:+00066:-00059:002205.0671:04865
04866:+00050:+00127:+00011:002205.0671:04866
04867:-00049:-00154:-00024:002205.0671:04867
04868:+00030:+00310:-00076:002205.0671:04868
04869:+00115:-00171:+00053:002205.0671:04869
04870:-00043:+00053:-00177:002205.0671:04870
04871:-00005:+00023:+00057:002205.0671:04871
04872:+00069:-00073:-00009:002205.0671:04872
04873:-00123:+00227:-00216:002205.0671:04873
04874:+00082:+00155:+00036:002207.6096:04874
04875:+00050:-00135:+00098:002207.6096:04875
04876:-00027:+00224:-00207:002207.6096:04876
04877:+00099:-00049:-00085:002207.6096:04877
04878:-00185:-00140:+00118:002207.6096:04878
04879:+00037:+00055:+00066:002207.6096:04879
04880:-00054:+00021:+00021:002207.6096:04880
04881:-00081:+00263:+00023:002207.6096:04881
04882:+00121:+00071:-00221:002207.6096:04882
04883:-00295:-00214:+00116:002207.2641:04883
04884:+00002:-00210:-00124:002207.2641:04884
04885:+00264:+00109:+00163:002207.2641:04885
04886:-00075:-00387:-00061:002207.2641:04886
04887:-00128:+00091:+00276:002207.2641:04887
04888:+00182:-00271:-00141:002207.2641:04888
04889:-00040:+00279:+00044:002207.2641:04889
04890:+00289:+00401:-00043:002207.2641:04890
04891:+00063:-00077:+00082:002207.2641:04891
04892:-00367:+00177:+00016:002201.1208:04892
04893:+00419:+00660:+00077:002201.1208:04893
04894:+00130:-00481:+00044:002201.1208:04894
04895:-00061:-00018:-00093:002201.1208:04895
04896:-00041:-00145:-00212:002201.1208:04896
04897:-00353:+00035:-00047:002201.1208:04897
04898:+00357:-00032:+00143:002201.1208:04898
04899:+00408:-00260:-00117:002201.1208:04899
04900:-00217:+00406:+00109:002201.1208:04900
04901:+00141:+00300:+00088:002201.1208:04901
04902:+00056:-00265:+00002:002188.0563:04902
04903:+00100:+00189:-00036:002188.0563:04903
04904:+00123:+00247:-00161:002188.0563:04904
04905:-00254:-00214:-00073:002188.0563:04905
04906:+00171:-00154:+00004:002188.0563:04906
04907:+00279:-00107:-00205:002188.0563:04907
04908:-00247:+00065:+00143:002188.0563:04908
04909:+00070:-00208:+00063:002188.0563:04909
04910:+00046:+00206:+00042:002188.0563:04910
04911:+00022:+00256:+00019:002179.8569:04911
04912:+00236:+00015:+00026:002179.8569:04912
04913:-00169:-00157:+00082:002179.8569:04913
04914:-00039:-00004:-00044:002179.8569:04914
04915:+00349:+00156:-00130:002179.8569:04915
04916:+00162:-00211:+00153:002179.8569:04916
04917:-00036:-00331:+00043:002179.8569:04917
04918:-00109:-00261:-00016:002179.8569:04918
04919:+00038:+00372:+00046:002179.8569:04919
04920:+00257:+00028:+00171:002162.4924:04920
04921:+00013:-00011:+00041:002162.4924:04921
04922:-00139:+00109:-00015:002162.4924:04922
04923:+00200:+00241:-00158:002162.4924:04923
04924:-00049:-00318:-00059:002162.4924:04924
04925:-00166:-00265:+00083:002162.4924:04925
04926:-00011:-00372:-00024:002162.4924:04926
04927:-00043:+00223:+00004:002162.4924:04927
04928:+00126:-00174:+00126:002162.4924:04928
04929:+00064:+00336:+00096:002150.1130:04929
04930:-00035:+00409:-00017:002150.1130:04930
04931:+00125:+00745:-00045:002150.1130:04931
04932:+00018:-00611:-00075:002150.1130:04932
04933:+00041:-00218:-00050:002150.1130:04933
04934:+00157:+00069:-00117:002150.1130:04934
04935:-00147:-00574:+00009:002150.1130:04935
04936:-00097:-00054:+00219:002150.1130:04936
04937:+00373:-00754:-00155:002150.1130:04937
04938:-00168:+00684:-00033:002150.1130:04938
04939:+00151:+00319:+00184:002145.6340:04939
04940:+00235:+00051:+00163:002145.6340:04940
04941:-00156:+00828:-00194:002145.6340:04941
04942:+00224:+00798:+00028:002145.6340:04942
04943:+00017:-00515:-00056:002145.6340:04943
04944:-00175:-00236:-00183:002145.6340:04944
04945:+00031:+00414:-00253:002145.6340:04945
04946:-00070:-00507:+00040:002145.6340:04946
04947:-00156:-00856:+00035:002145.6340:04947
04948:+00079:-00141:-00345:002143.7016:04948
04949:-00193:-00119:+00232:002143.7016:04949
04950:+00103:-00629:+00394:002143.7016:04950
04951:+00467:+00778:-00103:002143.7016:04951
04952:-00161:+00585:+00012:002143.7016:04952
04953:-00075:-00156:+00369:002143.7016:04953
04954:+00107:+00283:-00298:002143.7016:04954
04955:+00061:+00454:-00023:002143.7016:04955
04956:-00016:+00358:+00063:002143.7016:04956
04957:-00071:-00034:-00012:002138.9558:04957
04958:-00065:+00402:-00110:002138.9558:04958
04959:+00067:-00168:-00010:002138.9558:04959
04960:-00022:-00007:-00063:002138.9558:04960
04961:-00053:+00028:-00012:002138.9558:04961
04962:+00038:+00104:+00080:002138.9558:04962
04963:-00007:-00171:+00132:002138.9558:04963
04964:+00011:-00254:+00083:002138.9558:04964
04965:-00070:+00082:-00146:002138.9558:04965
04966:-00022:+00044:+00067:002138.9558:04966
04967:+00139:+00048:+00075:002141.8464:04967
04968:+00161:+00086:-00061:002141.8464:04968
04969:-00133:+00273:-00079:002141.8464:04969
04970:-00008:-00060:+00005:002141.8464:04970
04971:+00094:+00106:-00125:002141.8464:04971
04972:+00055:-00089:+00021:002141.8464:04972
04973:-00020:+00022:-00059:002141.8464:04973
04974:-00070:-00235:-00002:002141.8464:04974
04975:+00023:-00030:-00115:002141.8464:04975
04976:+00094:+00169:+00093:002154.9226:04976
04977:-00091:-00021:+00006:002154.9226:04977
04978:-00128:+00150:+00032:002154.9226:04978
04979:+00031:-00012:-00045:002154.9226:04979
04980:+00095:+00096:+00041:002154.9226:04980
04981:-00039:-00048:-00038:002154.9226:04981
04982:-00104:-00073:-00079:002154.9226:04982
04983:-00039:+00024:+00054:002154.9226:04983
04984:+00078:+00158:+00069:002154.9226:04984
04985:+00031:-00099:-00106:002157.6267:04985
04986:+00098:-00012:+00130:002157.6267:04986
04987:+00045:+00245:-00025:002157.6267:04987
04988:-00220:+00065:-00124:002157.6267:04988
04989:-00023:+00218:+00190:002157.6267:04989
04990:+00152:-00219:+00008:002157.6267:04990
04991:-00084:+00209:-00168:002157.6267:04991
04992:-00005:+00018:+00048:002157.6267:04992
04993:-00053:-00217:-00011:002157.6267:04993
04994:-00102:+00095:+00031:002160.7739:04994
04995:+00247:+00117:+00099:002160.7739:04995
04996:-00333:+00066:+00054:002160.7739:04996
04997:-00085:-00220:+00127:002160.7739:04997
04998:+00123:+00327:-00100:002160.7739:04998
04999:-00067:+00280:+00104:002160.7739:04999
05000:+00030:-00290:+00025:002160.7739:05000
05001:-00148:-00100:-00127:002160.7739:05001
05002:+00157:+00220:-00051:002160.7739:05002
05003:+00248:-00418:+00223:002160.7739:05003
05004:-00142:-00358:-00088:002170.0817:05004
05005:-00119:-00047:+00037:002170.0817:05005
05006:+00104:-00020:+00295:002170.0817:05006
05007:-00102:-00023:+00170:002170.0817:05007
05008:+00153:+00177:+00124:002170.0817:05008
05009:+00042:+00322:-00014:002170.0817:05009
05010:-00166:+00219:-00009:002170.0817:05010
05011:+00066:-00202:+00009:002170.0817:05011
05012:+00039:+00149:-00057:002170.0817:05012
05013:-00196:+00262:-00107:002165.2211:05013
05014:-00053:-00137:+00073:002165.2211:05014
05015:-00011:+00026:-00164:002165.2211:05015
05016:-00017:-00066:-00282:002165.2211:05016
05017:-00099:+00101:+00114:002165.2211:05017
05018:+00020:-00087:+00179:002165.2211:05018
05019:+00114:+00244:+00013:002165.2211:05019
05020:+00126:+00456:-00106:002165.2211:05020
05021:-00139:+00242:+00034:002165.2211:05021
05022:+00054:-00014:+00040:002172.2299:05022
05023:+00180:-00025:-00339:002172.2299:05023
05024:-00076:+00194:-00064:002172.2299:05024
05025:-00077:-00305:+00099:002172.2299:05025
05026:+00038:-00192:+00013:002172.2299:05026
05027:+00015:+00088:-00151:002172.2299:05027
05028:+00091:+00126:+00218:002172.2299:05028
05029:-00203:-00316:-00018:002172.2299:05029
05030:-00139:+00280:-00127:002172.2299:05030
05031:+00212:+00252:+00097:002174.0161:05031
05032:-00061:+00215:+00149:002174.0161:05032
05033:-00142:-00140:-00082:002174.0161:05033
05034:+00068:+00153:-00051:002174.0161:05034
05035:+00024:+00141:+00009:002174.0161:05035
05036:+00062:+00044:+00017:002174.0161:05036
05037:-00014:-00233:-00073:002174.0161:05037
05038:-00115:+00230:-00036:002174.0161:05038
05039:+00076:+00174:+00142:002174.0161:05039
05040:+00006:-00134:+00137:002172.8693:05040
05041:+00143:+00221:+00047:002172.8693:05041
05042:-00139:-00023:-00088:002172.8693:05042
05043:-00168:+00031:+00186:002172.8693:05043
05044:+00137:-00007:-00150:002172.8693:05044
05045:-00157:-00202:-00112:002172.8693:05045
05046:-00091:+00025:-00017:002172.8693:05046
05047:+00096:-00030:+00207:002172.8693:05047
05048:-00110:+00243:-00153:002172.8693:05048
05049:+00148:+00194:+00221:002172.8693:05049
05050:-00021:+00091:-00039:002172.2697:05050
05051:-00095:+00242:-00046:002172.2697:05051
05052:+00195:-00049:+00142:002172.2697:05052
05053:-00234:-00050:-00072:002172.2697:05053
05054:+00050:+00015:+00098:002172.2697:05054
05055:+00205:-00108:-00056:002172.2697:05055
05056:-00491:-00159:-00004:002172.2697:05056
05057:-00011:+00255:+00183:002172.2697:05057
05058:+00277:+00025:+00094:002172.2697:05058
05059:-00207:+00273:-00160:002177.9111:05059
05060:+00089:+00162:+00044:002177.9111:05060
05061:-00027:+00103:-00096:002177.9111:05061
05062:+00004:+00295:-00140:002177.9111:05062
05063:+00147:-00087:+00047:002177.9111:05063
05064:-00184:-00043:-00045:002177.9111:05064
05065:-00150:+00138:-00138:002177.9111:05065
05066:+00116:-00115:+00078:002177.9111:05066
05067:-00028:-00142:+00017:002177.9111:05067
05068:-00010:+00190:+00067:002172.8161:05068
05069:-00032:-00105:-00031:002172.8161:05069
05070:+00094:+00308:+00072:002172.8161:05070
05071:+00233:+00053:+00055:002172.8161:05071
05072:-00251:+00137:-00076:002172.8161:05072
05073:-00214:+00384:-00048:002172.8161:05073
05074:+00192:-00272:+00202:002172.8161:05074
05075:-00179:+00056:-00141:002172.8161:05075
05076:-00084:+00092:-00030:002172.8161:05076
05077:-00052:-00131:+00130:002179.9135:05077
05078:-00019:-00168:+00022:002179.9135:05078
05079:+00133:+00213:+00097:002179.9135:05079
05080:-00062:+00038:+00017:002179.9135:05080
05081:+00009:+00167:-00019:002179.9135:05081
05082:+00193:+00016:+00129:002179.9135:05082
05083:-00084:+00283:-00182:002179.9135:05083
05084:-00195:+00135:+00110:002179.9135:05084
05085:+00070:-00090:+00099:002179.9135:05085
05086:-00087:-00079:-00093:002185.5664:05086
05087:-00029:+00214:-00006:002185.5664:05087
05088:-00009:+00012:+00189:002185.5664:05088
05089:-00077:+00007:-00027:002185.5664:05089
05090:+00134:+00332:-00204:002185.5664:05090
05091:+00001:+00175:-00075:002185.5664:05091
05092:-00219:-00052:+00018:002185.5664:05092
05093:+00167:+00201:+00058:002185.5664:05093
05094:-00040:+00062:-00011:002185.5664:05094
05095:-00150:+00244:+00123:002185.5664:05095
05096:+00183:-00091:+00181:002184.3020:05096
05097:-00058:+00068:-00062:002184.3020:05097
05098:+00027:+00206:-00037:002184.3020:05098
05099:+00047:+00088:+00160:002184.3020:05099
05100:-00119:+00116:+00033:002184.3020:05100
05101:-00002:+00105:-00153:002184.3020:05101
05102:+00086:-00028:+00042:002184.3020:05102
05103:-00175:+00422:-00109:002184.3020:05103
05104:+00047:+00114:+00086:002184.3020:05104
05105:-00049:-00268:-00163:002183.7912:05105
05106:-00129:+00217:-00066:002183.7912:05106
05107:+00254:+00051:+00146:002183.7912:05107
05108:-00283:-00087:+00150:002183.7912:05108
05109:+00066:+00236:-00027:002183.7912:05109
05110:+00075:-00217:-00205:002183.7912:05110
05111:-00251:+00162:+00021:002183.7912:05111
05112:+00196:+00034:+00192:002183.7912:05112
05113:-00140:-00308:-00076:002183.7912:05113
05114:-00327:+00392:-00105:002189.4431:05114
05115:+00212:+00147:+00236:002189.4431:05115
05116:-00326:-00162:-00133:002189.4431:05116
05117:-00146:+00406:+00202:002189.4431:05117
05118:+00241:-00012:+00140:002189.4431:05118
05119:-00318:+00284:-00027:002189.4431:05119
05120:-00048:+00041:+00068:002189.4431:05120
05121:+00041:-00029:+00113:002189.4431:05121
05122:-00098:+00358:-00220:002189.4431:05122
05123:+00013:-00012:-00060:002184.3046:05123
05124:-00083:-00162:-00080:002184.3046:05124
05125:-00073:+00201:-00014:002184.3046:05125
05126:+00053:-00147:+00040:002184.3046:05126
05127:-00086:-00017:+00004:002184.3046:05127
05128:+00048:+00356:+00139:002184.3046:05128
05129:+00127:+00028:-00185:002184.3046:05129
05130:-00154:+00104:+00093:002184.3046:05130
05131:+00105:+00203:-00038:002184.3046:05131
05132:-00009:-00073:-00090:002187.6772:05132
05133:-00199:+00370:-00109:002187.6772:05133
05134:+00251:-00101:+00290:002187.6772:05134
05135:-00266:-00186:-00203:002187.6772:05135
05136:-00340:+00248:+00040:002187.6772:05136
05137:+00339:+00129:+00060:002187.6772:05137
05138:-00186:-00093:-00128:002187.6772:05138
05139:-00192:+00439:-00231:002187.6772:05139
05140:+00285:+00267:+00065:002187.6772:05140
05141:-00175:+00111:-00072:002193.3850:05141
05142:+00030:+00318:-00181:002193.3850:05142
05143:+00005:+00059:-00128:002193.3850:05143
05144:-00234:+00197:+00147:002193.3850:05144
05145:+00171:-00125:-00094:002193.3850:05145
05146:-00289:-00098:-00112:002193.3850:05146
05147:-00216:+00027:-00099:002193.3850:05147
05148:+00195:+00149:+00016:002193.3850:05148
05149:-00339:-00064:-00098:002193.3850:05149
05150:-00257:+00248:-00069:002184.2932:05150
05151:+00020:+00031:-00009:002184.2932:05151
05152:-00097:+00366:+00172:002184.2932:05152
05153:+00021:-00080:-00010:002184.2932:05153
05154:-00295:+00115:+00037:002184.2932:05154
05155:-00287:+00076:+00082:002184.2932:05155
05156:+00238:+00120:+00083:002184.2932:05156
05157:+00012:+00071:+00118:002184.2932:05157
05158:-00141:+00026:+00126:002184.2932:05158
05159:-00022:+00084:-00016:002184.2932:05159
05160:+00020:+00169:-00060:002187.6486:05160
05161:+00082:+00071:+00124:002187.6486:05161
05162:+00275:-00036:+00173:002187.6486:05162
05163:+00197:+00108:+00011:002187.6486:05163
05164:+00032:+00012:-00085:002187.6486:05164
05165:+00192:+00064:-00068:002187.6486:05165
05166:+00243:+00217:+00136:002187.6486:05166
05167:+00045:+00043:+00015:002187.6486:05167
05168:+00152:+00093:+00047:002187.6486:05168
05169:+00275:+00234:-00250:002201.1293:05169
05170:-00069:-00012:-00208:002201.1293:05170
05171:-00269:+00298:-00299:002201.1293:05171
05172:+00168:-00011:+00093:002201.1293:05172
05173:+00015:-00185:-00270:002201.1293:05173
05174:-00227:+00222:-00229:002201.1293:05174
05175:-00041:+00074:+00159:002201.1293:05175
05176:+00031:+00011:+00009:002201.1293:05176
05177:+00120:+00249:+00186:002201.1293:05177
05178:+00139:-00038:-00087:002195.8837:05178
05179:-00160:+00375:-00136:002195.8837:05179
05180:+00067:+00135:+00047:002195.8837:05180
05181:-00064:-00459:-00116:002195.8837:05181
05182:-00183:+00429:+00017:002195.8837:05182
05183:+00253:-00285:+00195:002195.8837:05183
05184:-00179:-00198:-00035:002195.8837:05184
05185:-00133:+00186:-00113:002195.8837:05185
05186:+00241:+00291:+00169:002195.8837:05186
05187:-00310:-00117:-00038:002195.4506:05187
05188:-00228:+00417:-00312:002195.4506:05188
05189:+00314:+00115:+00187:002195.4506:05189
05190:+00073:+00351:+00123:002195.4506:05190
05191:+00114:+00037:-00031:002195.4506:05191
05192:-00181:-00373:-00203:002195.4506:05192
05193:-00317:+00373:-00120:002195.4506:05193
05194:+00187:-00167:+00242:002195.4506:05194
05195:+00012:-00289:+00051:002195.4506:05195
05196:-00152:+00362:+00059:002197.2114:05196
05197:+00110:+00464:+00006:002197.2114:05197
05198:-00217:+00334:+00118:002197.2114:05198
05199:-00011:-00253:-00061:002197.2114:05199
05200:+00161:+00295:-00078:002197.2114:05200
05201:-00247:+00539:+00094:002197.2114:05201
05202:+00020:-00285:-00048:002197.2114:05202
05203:-00110:-00464:-00142:002197.2114:05203
05204:-00095:+00233:-00103:002197.2114:05204
05205:-00006:+00042:+00222:002176.6240:05205
05206:+00091:+00051:+00225:002176.6240:05206
05207:+00265:+00070:-00018:002176.6240:05207
05208:-00124:+00039:-00175:002176.6240:05208
05209:-00134:+00363:-00052:002176.6240:05209
05210:+00073:-00069:+00229:002176.6240:05210
05211:-00041:-00191:-00156:002176.6240:05211
05212:-00132:+00031:+00126:002176.6240:05212
05213:+00170:+00320:+00075:002176.6240:05213
05214:-00323:-00055:-00071:002164.5471:05214
05215:-00035:+00080:-00100:002164.5471:05215
05216:+00127:-00106:-00059:002164.5471:05216
05217:-00161:+00120:-00065:002164.5471:05217
05218:+00020:+00056:-00119:002164.5471:05218
05219:+00130:-00375:-00154:002164.5471:05219
05220:-00054:-00023:-00148:002164.5471:05220
05221:+00100:+00136:-00088:002164.5471:05221
05222:-00147:-00251:-00114:002164.5471:05222
05223:-00111:-00011:+00094:002164.5471:05223
05224:+00542:+00362:+00168:002158.7661:05224
05225:-00449:-00140:-00091:002158.7661:05225
05226:-00536:+00151:+00151:002158.7661:05226
05227:+00453:+00115:+00132:002158.7661:05227
05228:-00329:+00140:+00005:002158.7661:05228
05229:-00239:+00094:+00168:002158.7661:05229
05230:+00075:-00382:+00048:002158.7661:05230
05231:-00281:+00123:+00039:002158.7661:05231
05232:+00217:+00201:+00056:002158.7661:05232
05233:+00022:-00563:-00074:002150.1074:05233
05234:-00315:+00501:+00182:002150.1074:05234
05235:+00239:+00257:-00033:002150.1074:05235
05236:-00084:-00020:+00050:002150.1074:05236
05237:-00224:+00066:-00058:002150.1074:05237
05238:+00186:+00198:-00017:002150.1074:05238
05239:+00026:+00488:-00029:002150.1074:05239
05240:-00046:-00174:+00153:002150.1074:05240
05241:-00061:-00270:-00369:002150.1074:05241
05242:-00239:+00136:+00205:002149.4375:05242
05243:+00193:-00159:+00217:002149.4375:05243
05244:-00070:-00661:-00035:002149.4375:05244
05245:-00092:+00438:-00043:002149.4375:05245
05246:+00092:-00079:+00338:002149.4375:05246
05247:-00118:-00680:-00006:002149.4375:05247
05248:-00009:+00867:-00239:002149.4375:05248
05249:+00146:+00074:+00230:002149.4375:05249
05250:+00064:+00025:+00173:002149.4375:05250
05251:+00113:+00341:-00080:002149.4375:05251
05252:+00070:+00095:-00214:002147.4719:05252
05253:-00219:-00303:+00045:002147.4719:05253
05254:+00031:+00067:-00079:002147.4719:05254
05255:+00136:+00044:-00169:002147.4719:05255
05256:-00109:-00123:-00148:002147.4719:05256
05257:+00062:+00118:+00139:002147.4719:05257
05258:-00063:-00090:-00132:002147.4719:05258
05259:-00207:+00246:-00139:002147.4719:05259
05260:+00206:-00061:+00170:002147.4719:05260
05261:+00259:-00069:-00003:002142.7246:05261
05262:-00196:+00167:-00167:002142.7246:05262
05263:+00133:+00149:+00067:002142.7246:05263
05264:+00151:-00161:-00071:002142.7246:05264
05265:-00101:+00142:-00159:002142.7246:05265
05266:+00114:+00014:+00005:002142.7246:05266
05267:+00056:-00140:+00035:002142.7246:05267
05268:-00080:+00126:-00067:002142.7246:05268
05269:+00038:-00175:-00042:002142.7246:05269
05270:-00028:-00019:+00110:002149.4816:05270
05271:-00066:-00043:+00125:002149.4816:05271
05272:+00031:-00011:+00092:002149.4816:05272
05273:-00004:+00184:-00036:002149.4816:05273
05274:+00032:-00012:+00025:002149.4816:05274
05275:+00008:-00089:-00047:002149.4816:05275
05276:-00100:+00154:+00073:002149.4816:05276
05277:+00023:+00081:-00008:002149.4816:05277
05278:+00083:-00017:+00090:002149.4816:05278
05279:-00066:+00119:+00074:002155.0834:05279
05280:-00113:-00264:+00083:002155.0834:05280
05281:-00052:+00143:-00205:002155.0834:05281
05282:+00033:+00142:+00118:002155.0834:05282
05283:-00107:-00202:-00033:002155.0834:05283
05284:+00027:+00207:+00062:002155.0834:05284
05285:+00030:-00027:-00086:002155.0834:05285
05286:-00156:-00262:+00006:002155.0834:05286
05287:-00283:+00106:-00184:002155.0834:05287
05288:-00004:+00064:+00219:002155.0834:05288
05289:+00206:-00151:-00037:002153.9294:05289
05290:-00202:+00228:-00034:002153.9294:05290
05291:+00078:-00402:-00268:002153.9294:05291
05292:-00121:+00314:-00022:002153.9294:05292
05293:+00192:-00047:+00027:002153.9294:05293
05294:+00195:+00275:+00111:002153.9294:05294
05295:-00122:+00284:-00128:002153.9294:05295
05296:-00032:+00509:-00001:002153.9294:05296
05297:+00057:-00197:+00102:002153.9294:05297
05298:+00046:+00218:-00195:002160.8183:05298
05299:+00024:+00053:-00147:002160.8183:05299
05300:-00108:-00049:-00042:002160.8183:05300
05301:+00055:-00014:-00005:002160.8183:05301
05302:+00072:+00351:-00221:002160.8183:05302
05303:-00160:+00044:+00072:002160.8183:05303
05304:+00099:-00065:+00120:002160.8183:05304
05305:+00091:+00288:-00163:002160.8183:05305
05306:+00038:+00257:-00067:002160.8183:05306
05307:-00001:+00090:+00011:002174.0075:05307
05308:-00170:+00186:-00142:002174.0075:05308
05309:-00062:-00015:-00053:002174.0075:05309
05310:+00114:+00319:+00077:002174.0075:05310
05311:+00154:-00110:+00059:002174.0075:05311
05312:-00288:+00154:-00147:002174.0075:05312
05313:-00207:+00005:-00075:002174.0075:05313
05314:+00065:+00099:+00121:002174.0075:05314
05315:+00044:+00141:-00104:002174.0075:05315
05316:-00030:+00222:-00074:002165.2631:05316
05317:-00111:+00183:-00001:002165.2631:05317
05318:-00011:+00085:+00004:002165.2631:05318
05319:-00005:+00025:-00249:002165.2631:05319
05320:-00038:-00024:+00182:002165.2631:05320
05321:+00052:-00020:-00023:002165.2631:05321
05322:-00068:-00123:+00004:002165.2631:05322
05323:+00150:-00039:-00066:002165.2631:05323
05324:+00128:+00240:-00125:002165.2631:05324
05325:-00307:+00194:-00045:002165.2631:05325
05326:+00123:+00076:+00246:002168.3623:05326
05327:+00360:+00156:-00021:002168.3623:05327
05328:+00043:+00354:-00037:002168.3623:05328
05329:+00068:+00146:-00161:002168.3623:05329
05330:-00437:-00046:-00146:002168.3623:05330
05331:+00150:-00227:+00151:002168.3623:05331
05332:+00392:+00256:-00049:002168.3623:05332
05333:-00264:-00256:-00052:002168.3623:05333
05334:+00087:-00222:-00036:002168.3623:05334
05335:+00279:+00428:+00054:002170.1630:05335
05336:-00159:+00270:-00057:002170.1630:05336
05337:+00039:+00132:+00096:002170.1630:05337
05338:+00089:-00042:-00137:002170.1630:05338
05339:+00057:+00164:-00045:002170.1630:05339
05340:+00187:+00288:-00059:002170.1630:05340
05341:-00120:-00499:+00003:002170.1630:05341
05342:-00113:-00305:-00056:002170.1630:05342
05343:+00168:+00372:-00110:002170.1630:05343
05344:-00078:-00186:+00098:002161.5002:05344
05345:+00066:-00416:+00185:002161.5002:05345
05346:+00227:+00589:-00120:002161.5002:05346
05347:-00072:+00411:+00038:002161.5002:05347
05348:-00029:+00192:+00252:002161.5002:05348
05349:+00157:+00063:-00107:002161.5002:05349
05350:+00060:+00355:-00079:002161.5002:05350
05351:+00064:-00276:+00022:002161.5002:05351
05352:-00025:-00341:-00071:002161.5002:05352
05353:+00010:+00020:+00016:002164.6286:05353
05354:+00105:-00007:+00183:002164.6286:05354
05355:+00018:-00117:+00203:002164.6286:05355
05356:+00058:-00304:+00089:002164.6286:05356
05357:+00093:+00497:-00007:002164.6286:05357
05358:-00152:+00155:+00195:002164.6286:05358
05359:-00057:-00018:+00334:002164.6286:05359
05360:+00129:+00195:-00258:002164.6286:05360
05361:+00127:+00248:-00060:002164.6286:05361
05362:+00000:-00317:+00077:002164.6286:05362
05363:-00063:-00159:-00149:002162.6259:05363
05364:-00166:+00058:-00173:002162.6259:05364
05365:+00185:-00024:+00369:002162.6259:05365
05366:+00022:-00175:+00081:002162.6259:05366
05367:-00098:-00199:+00074:002162.6259:05367
05368:+00152:+00315:-00051:002162.6259:05368
05369:+00031:+00048:+00075:002162.6259:05369
05370:-00115:-00041:+00049:002162.6259:05370
05371:+00156:+00247:+00069:002162.6259:05371
05372:-00040:+00161:-00067:002157.6765:05372
05373:-00016:+00009:+00098:002157.6765:05373
05374:+00047:-00112:-00237:002157.6765:05374
05375:-00241:-00126:-00113:002157.6765:05375
05376:-00087:+00093:+00040:002157.6765:05376
05377:+00105:-00288:+00038:002157.6765:05377
05378:+00034:+00050:-00173:002157.6765:05378
05379:+00084:+00146:+00083:002157.6765:05379
05380:-00145:+00067:+00271:002157.6765:05380
05381:-00044:-00109:+00051:002172.0917:05381
05382:+00217:+00254:-00053:002172.0917:05382
05383:+00114:+00098:+00015:002172.0917:05383
05384:-00014:-00030:-00160:002172.0917:05384
05385:-00183:+00045:-00046:002172.0917:05385
05386:-00007:-00132:-00081:002172.0917:05386
05387:+00025:+00065:+00120:002172.0917:05387
05388:-00115:-00169:-00122:002172.0917:05388
05389:-00124:+00086:+00211:002172.0917:05389
05390:+00014:-00263:-00122:002166.2202:05390
05391:+00064:+00431:+00153:002166.2202:05391
05392:+00098:-00121:+00110:002166.2202:05392
05393:-00096:-00059:-00130:002166.2202:05393
05394:-00063:+00348:-00103:002166.2202:05394
05395:+00073:-00261:+00118:002166.2202:05395
05396:-00041:-00149:+00032:002166.2202:05396
05397:+00022:-00204:-00048:002166.2202:05397
05398:-00243:+00040:+00085:002166.2202:05398
05399:-00229:+00436:+00102:002166.2202:05399
05400:+00203:-00260:+00004:002161.2399:05400
05401:-00003:+00185:-00229:002161.2399:05401
05402:-00306:+00574:-00065:002161.2399:05402
05403:-00110:-00304:+00089:002161.2399:05403
05404:+00013:-00169:-00257:002161.2399:05404
05405:+00243:+00170:-00070:002161.2399:05405
05406:+00023:-00147:+00084:002161.2399:05406
05407:-00229:-00203:-00029:002161.2399:05407
05408:+00054:-00063:-00044:002161.2399:05408
05409:+00229:+00009:+00171:002172.1313:05409
05410:-00182:+00194:-00083:002172.1313:05410
05411:+00007:+00074:+00063:002172.1313:05411
05412:+00026:-00066:-00094:002172.1313:05412
05413:-00042:+00329:-00084:002172.1313:05413
05414:-00012:-00088:+00053:002172.1313:05414
05415:-00222:-00125:-00075:002172.1313:05415
05416:-00202:-00027:+00011:002172.1313:05416
05417:+00162:+00131:+00147:002172.1313:05417
05418:-00154:-00075:-00055:002170.2109:05418
05419:-00078:+00348:+00049:002170.2109:05419
05420:+00131:+00108:+00106:002170.2109:05420
05421:-00071:+00206:+00085:002170.2109:05421
05422:+00064:+00072:-00012:002170.2109:05422
05423:+00169:+00052:+00120:002170.2109:05423
05424:-00108:+00205:-00089:002170.2109:05424
05425:-00114:+00114:-00295:002170.2109:05425
05426:+00181:+00011:-00096:002170.2109:05426
05427:+00033:+00141:-00157:002172.8134:05427
05428:-00032:+00056:-00003:002172.8134:05428
05429:-00103:-00100:+00069:002172.8134:05429
05430:-00135:+00220:+00054:002172.8134:05430
05431:-00083:-00008:+00108:002172.8134:05431
05432:+00065:+00160:-00038:002172.8134:05432
05433:+00147:+00075:+00066:002172.8134:05433
05434:+00034:-00051:-00120:002172.8134:05434
05435:-00163:+00111:+00058:002172.8134:05435
05436:-00094:-00083:+00041:002179.8510:05436
05437:+00109:+00150:+00104:002179.8510:05437
05438:+00189:-00028:-00012:002179.8510:05438
05439:+00117:+00083:-00044:002179.8510:05439
05440:-00068:+00100:-00081:002179.8510:05440
05441:-00118:+00228:+00078:002179.8510:05441
05442:-00106:-00017:+00111:002179.8510:05442
05443:+00143:+00389:+00014:002179.8510:05443
05444:+00289:+00106:+00100:002179.8510:05444
05445:-00147:+00060:-00164:002179.8510:05445
05446:-00320:-00055:+00059:002189.3830:05446
05447:-00049:+00142:-00077:002189.3830:05447
05448:+00061:-00005:+00048:002189.3830:05448
05449:-00002:+00116:-00003:002189.3830:05449
05450:+00202:+00110:+00242:002189.3830:05450
05451:-00231:+00157:-00422:002189.3830:05451
05452:-00249:+00130:-00105:002189.3830:05452
05453:+00145:+00010:+00143:002189.3830:05453
05454:+00091:+00042:+00007:002189.3830:05454
05455:+00098:+00085:+00004:002184.1462:05455
05456:+00081:+00025:+00013:002184.1462:05456
05457:-00145:+00025:+00004:002184.1462:05457
05458:-00068:-00018:+00008:002184.1462:05458
05459:+00011:+00134:-00016:002184.1462:05459
05460:+00066:+00208:+00196:002184.1462:05460
05461:+00111:+00120:-00074:002184.1462:05461
05462:-00239:+00037:-00046:002184.1462:05462
05463:-00130:+00258:-00043:002184.1462:05463
05464:+00067:+00096:+00042:002195.3701:05464
05465:+00033:+00113:+00068:002195.3701:05465
05466:+00083:-00214:-00075:002195.3701:05466
05467:-00057:-00012:+00012:002195.3701:05467
05468:-00202:+00028:-00024:002195.3701:05468
05469:-00027:+00085:-00162:002195.3701:05469
05470:+00064:-00018:-00142:002195.3701:05470
05471:-00042:+00061:-00004:002195.3701:05471
05472:-00021:-00148:-00061:002195.3701:05472
05473:-00134:+00264:-00273:002197.2087:05473
05474:-00204:+00007:+00063:002197.2087:05474
05475:-00061:-00080:-00054:002197.2087:05475
05476:+00074:+00087:+00046:002197.2087:05476
05477:+00449:-00116:-00011:002197.2087:05477
05478:-00068:+00000:-00087:002197.2087:05478
05479:-00155:+00292:+00057:002197.2087:05479
05480:+00036:-00247:-00263:002197.2087:05480
05481:+00255:+00285:-00154:002197.2087:05481
05482:+00336:-00097:+00005:002188.1525:05482
05483:+00084:-00118:-00080:002188.1525:05483
05484:-00024:+00022:-00226:002188.1525:05484
05485:-00199:-00151:-00033:002188.1525:05485
05486:-00216:-00011:-00040:002188.1525:05486
05487:-00084:+00177:+00108:002188.1525:05487
05488:+00155:+00009:+00232:002188.1525:05488
05489:-00117:-00044:-00129:002188.1525:05489
05490:-00217:+00145:-00239:002188.1525:05490
05491:-00057:+00200:+00036:002195.4877:05491
05492:-00025:+00181:+00015:002195.4877:05492
05493:+00202:-00050:-00015:002195.4877:05493
05494:+00255:-00106:-00145:002195.4877:05494
05495:-00094:+00040:-00077:002195.4877:05495
05496:-00094:+00021:-00026:002195.4877:05496
05497:+00292:+00047:+00218:002195.4877:05497
05498:+00303:+00176:+00047:002195.4877:05498
05499:+00013:+00104:+00038:002195.4877:05499
05500:-00190:+00139:+00012:002197.2490:05500
05501:-00085:+00153:-00202:002197.2490:05501
05502:-00110:-00125:-00022:002197.2490:05502
05503:-00133:-00002:+00150:002197.2490:05503
05504:+00117:-00067:+00253:002197.2490:05504
05505:-00103:+00058:-00188:002197.2490:05505
05506:-00257:+00139:-00033:002197.2490:05506
05507:+00036:-00060:+00079:002197.2490:05507
05508:+00065:+00057:+00106:002197.2490:05508
05509:+00083:+00087:+00014:002192.0456:05509
05510:+00316:+00171:+00174:002192.0456:05510
05511:-00114:-00052:-00066:002192.0456:05511
05512:-00128:+00189:-00088:002192.0456:05512
05513:+00068:+00010:+00072:002192.0456:05513
05514:+00023:+00131:+00059:002192.0456:05514
05515:+00195:+00032:+00138:002192.0456:05515
05516:+00022:-00107:-00009:002192.0456:05516
05517:-00118:+00101:-00090:002192.0456:05517
05518:-00085:+00018:-00073:002191.5686:05518
05519:-00109:+00003:+00062:002191.5686:05519
05520:-00016:+00190:+00061:002191.5686:05520
05521:+00089:-00150:+00036:002191.5686:05521
05522:+00111:+00160:-00177:002191.5686:05522
05523:-00129:+00234:+00010:002191.5686:05523
05524:-00132:-00101:+00124:002191.5686:05524
05525:+00245:+00292:+00135:002191.5686:05525
05526:+00373:+00137:-00047:002191.5686:05526
05527:-00385:+00050:-00120:002191.5686:05527
05528:-00069:+00085:-00049:002201.1843:05528
05529:+00197:-00193:-00165:002201.1843:05529
05530:-00281:+00204:-00270:002201.1843:05530
05531:-00102:-00106:+00111:002201.1843:05531
05532:+00181:-00439:+00117:002201.1843:05532
05533:+00082:+00090:-00408:002201.1843:05533
05534:-00216:-00115:+00047:002201.1843:05534
05535:-00156:-00251:+00282:002201.1843:05535
05536:+00266:+00435:+00059:002201.1843:05536
05537:+00355:+00289:-00025:002184.2338:05537
05538:-00354:+00059:+00139:002184.2338:05538
05539:-00186:+00026:-00074:002184.2338:05539
05540:+00180:-00153:-00177:002184.2338:05540
05541:-00080:+00302:-00107:002184.2338:05541
05542:+00007:-00224:+00221:002184.2338:05542
05543:-00133:-00547:+00039:002184.2338:05543
05544:-00167:+00346:-00155:002184.2338:05544
05545:+00161:+00351:+00209:002184.2338:05545
05546:+00006:-00190:+00262:002176.0720:05546
05547:-00097:+00432:+00134:002176.0720:05547
05548:+00152:+00216:-00064:002176.0720:05548
05549:+00169:+00112:+00044:002176.0720:05549
05550:+00176:+00119:+00016:002176.0720:05550
05551:-00126:-00513:+00040:002176.0720:05551
05552:-00224:-00174:+00332:002176.0720:05552
05553:+00347:+00481:-00044:002176.0720:05553
05554:-00146:+00153:-00218:002176.0720:05554
05555:-00148:+00003:-00028:002166.3601:05555
05556:+00123:+00102:+00023:002166.3601:05556
05557:-00064:+00209:-00002:002166.3601:05557
05558:+00029:+00017:-00067:002166.3601:05558
05559:-00058:-00227:-00046:002166.3601:05559
05560:-00305:+00057:-00056:002166.3601:05560
05561:+00099:+00001:+00157:002166.3601:05561
05562:-00012:-00099:+00031:002166.3601:05562
05563:-00012:+00180:+00107:002166.3601:05563
05564:+00218:+00303:-00124:002166.3601:05564
05565:-00176:+00223:+00038:002135.4003:05565
05566:-00128:+00112:+00249:002135.4003:05566
05567:+00578:+00114:-00121:002135.4003:05567
05568:-00134:+00253:-00173:002135.4003:05568
05569:-00232:-00141:+00089:002135.4003:05569
05570:+00295:-00362:-00230:002135.4003:05570
05571:-00135:+00314:-00397:002135.4003:05571
05572:-00055:-00146:+00429:002135.4003:05572
05573:-00170:-00460:-00003:002135.4003:05573
05574:-00191:+00505:-00050:002116.0969:05574
05575:+00323:+00195:+00257:002116.0969:05575
05576:-00267:-00502:-00015:002116.0969:05576
05577:-00216:+00723:-00100:002116.0969:05577
05578:+00258:+00593:+00111:002116.0969:05578
05579:+00106:+00162:+00176:002116.0969:05579
05580:-00042:+00201:-00199:002116.0969:05580
05581:+00173:+00766:-00073:002116.0969:05581
05582:-00213:+00539:+00065:002116.0969:05582
05583:-00085:-00262:-00101:002106.9265:05583
05584:+00255:+00234:-00202:002106.9265:05584
05585:-00114:-00593:-00130:002106.9265:05585
05586:-00192:-00537:-00032:002106.9265:05586
05587:+00111:-00433:-00124:002106.9265:05587
05588:-00046:+00087:+00237:002106.9265:05588
05589:-00061:-00473:+00142:002106.9265:05589
05590:+00092:-00531:+00035:002106.9265:05590
05591:-00080:+00204:+00117:002106.9265:05591
05592:+00076:-00236:+00089:002106.9265:05592
05593:+00200:+00431:+00059:002102.5485:05593
05594:-00208:+00424:-00159:002102.5485:05594
05595:-00009:-00106:+00069:002102.5485:05595
05596:+00108:+00115:-00121:002102.5485:05596
05597:+00024:+00286:-00057:002102.5485:05597
05598:+00014:+00136:+00008:002102.5485:05598
05599:-00063:-00005:-00213:002102.5485:05599
05600:-00193:+00213:-00126:002102.5485:05600
05601:-00011:+00186:+00000:002102.5485:05601
05602:+00134:-00164:+00028:002112.2719:05602
05603:+00053:-00025:-00156:002112.2719:05603
05604:-00093:-00005:-00148:002112.2719:05604
05605:-00263:-00113:-00018:002112.2719:05605
05606:+00203:-00136:+00041:002112.2719:05606
05607:+00217:+00344:-00052:002112.2719:05607
05608:-00237:-00011:+00011:002112.2719:05608
05609:-00118:-00041:+00113:002112.2719:05609
05610:+00163:+00163:+00029:002112.2719:05610
05611:-00069:+00311:-00127:002112.2719:05611
05612:-00229:-00014:+00221:002121.4072:05612
05613:+00026:-00171:+00037:002121.4072:05613
05614:+00004:+00278:-00120:002121.4072:05614
05615:+00006:-00027:+00047:002121.4072:05615
05616:-00128:-00061:-00066:002121.4072:05616
05617:-00080:+00070:+00117:002121.4072:05617
05618:-00001:+00045:-00176:002121.4072:05618
05619:+00144:+00251:+00091:002121.4072:05619
05620:+00092:+00047:-00078:002121.4072:05620
05621:-00304:-00152:-00169:002127.8469:05621
05622:+00134:+00426:+00096:002127.8469:05622
05623:+00195:-00105:-00031:002127.8469:05623
05624:-00194:-00114:-00076:002127.8469:05624
05625:-00010:-00175:-00077:002127.8469:05625
05626:+00080:-00062:+00233:002127.8469:05626
05627:-00065:-00331:-00037:002127.8469:05627
05628:-00119:-00233:+00237:002127.8469:05628
05629:+00101:+00501:+00116:002127.8469:05629
05630:-00186:+00216:-00189:002127.8469:05630
05631:-00098:+00286:+00284:002134.3959:05631
05632:+00236:+00123:-00167:002134.3959:05632
05633:-00183:+00455:-00119:002134.3959:05633
05634:-00152:-00322:+00010:002134.3959:05634
05635:+00085:-00575:-00021:002134.3959:05635
05636:-00069:+00007:-00165:002134.3959:05636
05637:+00216:+00081:+00185:002134.3959:05637
05638:-00030:-00714:+00109:002134.3959:05638
05639:-00192:-00711:-00042:002134.3959:05639
05640:+00063:+00606:+00227:002139.9277:05640
05641:+00169:-00819:+00223:002139.9277:05641
05642:-00069:+00846:+00031:002139.9277:05642
05643:+00180:+00222:+00135:002139.9277:05643
05644:-00151:-00200:+00239:002139.9277:05644
05645:-00037:+00246:-00136:002139.9277:05645
05646:+00191:+00244:-00140:002139.9277:05646
05647:-00177:+00168:+00121:002139.9277:05647
05648:+00027:-00173:-00176:002139.9277:05648
05649:+00185:-00248:-00119:002127.8337:05649
05650:+00012:+00427:-00150:002127.8337:05650
05651:-00083:-00345:+00097:002127.8337:05651
05652:-00073:-00274:-00094:002127.8337:05652
05653:+00017:+00112:-00026:002127.8337:05653
05654:+00234:+00080:+00079:002127.8337:05654
05655:+00030:-00395:+00107:002127.8337:05655
05656:-00139:+00361:-00236:002127.8337:05656
05657:+00130:+00139:+00107:002127.8337:05657
05658:+00185:-00013:+00130:002127.8337:05658
05659:-00028:+00047:-00067:002138.0942:05659
05660:+00007:+00148:-00076:002138.0942:05660
05661:-00020:-00183:+00084:002138.0942:05661
05662:+00018:-00255:+00062:002138.0942:05662
05663:-00048:-00240:+00013:002138.0942:05663
05664:-00199:-00153:-00066:002138.0942:05664
05665:+00163:+00041:+00168:002138.0942:05665
05666:-00162:-00308:-00013:002138.0942:05666
05667:-00070:+00239:+00067:002138.0942:05667
05668:+00067:+00106:+00034:002143.5756:05668
05669:-00099:+00103:+00231:002143.5756:05669
05670:+00078:-00039:-00076:002143.5756:05670
05671:+00131:+00132:+00014:002143.5756:05671
05672:-00012:-00179:-00079:002143.5756:05672
05673:+00101:-00369:-00134:002143.5756:05673
05674:-00252:-00098:-00112:002143.5756:05674
05675:-00167:+00037:+00051:002143.5756:05675
05676:+00303:-00158:+00075:002143.5756:05676
05677:+00192:-00315:-00238:002135.1787:05677
05678:-00201:+00363:+00072:002135.1787:05678
05679:+00182:-00092:+00129:002135.1787:05679
05680:-00012:+00224:+00059:002135.1787:05680
05681:-00071:+00106:-00013:002135.1787:05681
05682:+00092:+00177:+00025:002135.1787:05682
05683:-00099:-00204:-00099:002135.1787:05683
05684:-00047:-00082:-00071:002135.1787:05684
05685:+00005:-00134:-00017:002135.1787:05685
05686:-00047:+00092:+00065:002135.1787:05686
05687:+00056:-00013:+00136:002145.5432:05687
05688:+00185:-00263:+00013:002145.5432:05688
05689:+00045:+00269:+00021:002145.5432:05689
05690:+00048:+00136:+00034:002145.5432:05690
05691:-00059:-00172:+00170:002145.5432:05691
05692:+00022:+00124:-00002:002145.5432:05692
05693:-00037:+00002:-00029:002145.5432:05693
05694:-00018:-00005:-00038:002145.5432:05694
05695:+00089:+00041:-00025:002145.5432:05695
05696:-00173:+00001:+00029:002154.8425:05696
05697:-00154:-00110:+00063:002154.8425:05697
05698:-00110:+00074:+00056:002154.8425:05698
05699:+00007:-00249:-00050:002154.8425:05699
05700:+00114:-00172:+00012:002154.8425:05700
05701:+00193:-00070:+00186:002154.8425:05701
05702:+00045:-00089:-00031:002154.8425:05702
05703:-00186:+00245:-00099:002154.8425:05703
05704:-00141:+00045:-00156:002154.8425:05704
05705:-00084:-00098:-00012:002157.4611:05705
05706:+00337:+00121:+00051:002157.4611:05706
05707:+00305:-00144:-00102:002157.4611:05707
05708:-00246:-00150:+00098:002157.4611:05708
05709:-00162:+00007:+00065:002157.4611:05709
05710:+00015:-00229:+00067:002157.4611:05710
05711:+00168:+00254:-00058:002157.4611:05711
05712:+00049:+00108:+00047:002157.4611:05712
05713:-00167:+00016:+00040:002157.4611:05713
05714:-00087:+00138:-00166:002157.4611:05714
05715:+00113:+00143:+00059:002172.0666:05715
05716:+00050:-00156:+00051:002172.0666:05716
05717:+00177:+00127:-00062:002172.0666:05717
05718:+00154:-00023:-00024:002172.0666:05718
05719:-00123:-00158:+00006:002172.0666:05719
05720:-00043:+00083:-00022:002172.0666:05720
05721:+00115:+00154:+00129:002172.0666:05721
05722:+00215:+00114:+00001:002172.0666:05722
05723:+00028:+00156:-00112:002172.0666:05723
05724:-00097:-00058:-00035:002173.8498:05724
05725:-00143:+00079:-00113:002173.8498:05725
05726:-00007:+00041:+00043:002173.8498:05726
05727:+00030:-00197:+00018:002173.8498:05727
05728:+00133:-00038:+00035:002173.8498:05728
05729:+00085:+00085:-00200:002173.8498:05729
05730:-00272:-00118:-00051:002173.8498:05730
05731:-00082:+00055:+00049:002173.8498:05731
05732:+00145:+00138:+00063:002173.8498:05732
05733:+00172:-00039:+00144:002176.4721:05733
05734:+00043:+00157:-00129:002176.4721:05734
05735:-00152:+00014:-00145:002176.4721:05735
05736:-00074:+00092:-00077:002176.4721:05736
05737:-00001:-00158:+00061:002176.4721:05737
05738:+00096:+00010:+00054:002176.4721:05738
05739:+00170:+00001:+00171:002176.4721:05739
05740:+00030:+00091:-00070:002176.4721:05740
05741:-00171:+00149:+00060:002176.4721:05741
05742:-00095:+00013:+00061:002183.6459:05742
05743:-00015:+00092:+00077:002183.6459:05743
05744:+00263:+00036:+00157:002183.6459:05744
05745:-00130:+00093:-00023:002183.6459:05745
05746:-00317:-00104:-00021:002183.6459:05746
05747:-00052:+00271:-00199:002183.6459:05747
05748:+00113:-00174:+00089:002183.6459:05748
05749:+00109:-00055:+00093:002183.6459:05749
05750:+00127:-00015:+00145:002183.6459:05750
05751:-00055:+00109:-00150:002185.3786:05751
05752:-00167:+00175:-00031:002185.3786:05752
05753:+00091:+00070:+00195:002185.3786:05753
05754:+00095:-00071:-00030:002185.3786:05754
05755:+00155:+00137:+00014:002185.3786:05755
05756:+00084:-00013:-00121:002185.3786:05756
05757:-00237:+00070:-00026:002185.3786:05757
05758:-00059:-00060:-00145:002185.3786:05758
05759:+00035:-00166:-00037:002185.3786:05759
05760:-00013:-00064:-00039:002184.1462:05760
05761:+00108:-00025:+00128:002184.1462:05761
05762:+00040:+00001:-00209:002184.1462:05762
05763:-00257:+00294:-00020:002184.1462:05763
05764:-00208:+00104:+00173:002184.1462:05764
05765:-00001:-00040:-00216:002184.1462:05765
05766:+00338:+00128:-00148:002184.1462:05766
05767:+00088:-00008:-00174:002184.1462:05767
05768:-00447:-00072:-00093:002184.1462:05768
05769:-00016:-00007:-00041:002184.1462:05769
05770:+00060:+00005:-00093:002191.4252:05770
05771:+00017:+00184:-00073:002191.4252:05771
05772:+00073:+00021:+00222:002191.4252:05772
05773:-00105:-00055:-00204:002191.4252:05773
05774:-00241:+00169:-00106:002191.4252:05774
05775:-00002:+00068:+00158:002191.4252:05775
05776:+00019:-00051:+00138:002191.4252:05776
05777:+00197:+00226:+00022:002191.4252:05777
05778:+00307:-00263:-00083:002191.4252:05778
05779:+00039:-00001:-00214:002189.2773:05779
05780:+00135:+00015:+00127:002189.2773:05780
05781:+00306:+00030:+00193:002189.2773:05781
05782:+00233:+00017:-00046:002189.2773:05782
05783:+00271:+00242:-00241:002189.2773:05783
05784:+00168:+00062:+00109:002189.2773:05784
05785:-00237:+00086:-00046:002189.2773:05785
05786:-00170:-00048:+00088:002189.2773:05786
05787:+00036:-00049:+00094:002189.2773:05787
05788:-00063:+00137:-00049:002191.8149:05788
05789:-00176:-00105:-00149:002191.8149:05789
05790:-00211:+00143:-00145:002191.8149:05790
05791:-00156:+00003:-00080:002191.8149:05791
05792:-00154:-00056:+00050:002191.8149:05792
05793:+00118:+00047:+00064:002191.8149:05793
05794:+00097:+00074:+00012:002191.8149:05794
05795:-00010:+00181:-00115:002191.8149:05795
05796:+00106:+00176:+00047:002191.8149:05796
05797:+00192:+00156:+00093:002191.4338:05797
05798:+00079:+00187:+00034:002191.4338:05798
05799:+00219:+00097:+00085:002191.4338:05799
05800:+00187:+00075:+00005:002191.4338:05800
05801:-00218:-00001:-00021:002191.4338:05801
05802:-00099:+00122:+00062:002191.4338:05802
05803:+00008:-00113:-00042:002191.4338:05803
05804:+00114:-00045:-00001:002191.4338:05804
05805:+00049:-00046:-00121:002191.4338:05805
05806:-00480:-00032:-00079:002197.1281:05806
05807:-00128:-00019:+00001:002197.1281:05807
05808:+00085:+00080:-00058:002197.1281:05808
05809:+00155:+00306:+00023:002197.1281:05809
05810:+00151:-00018:-00068:002197.1281:05810
05811:-00109:+00202:-00242:002197.1281:05811
05812:-00163:+00124:-00192:002197.1281:05812
05813:+00346:+00120:+00262:002197.1281:05813
05814:+00242:-00227:+00060:002197.1281:05814
05815:+00016:+00253:-00049:002191.8776:05815
05816:+00042:-00456:-00233:002191.8776:05816
05817:-00220:+00281:+00118:002191.8776:05817
05818:-00066:-00183:+00141:002191.8776:05818
05819:-00086:-00018:+00116:002191.8776:05819
05820:+00072:+00323:+00093:002191.8776:05820
05821:+00084:+00110:-00056:002191.8776:05821
05822:-00190:-00089:+00058:002191.8776:05822
05823:-00169:+00155:-00221:002191.8776:05823
05824:-00042:-00197:+00174:002191.4738:05824
05825:+00040:+00063:-00114:002191.4738:05825
05826:+00146:+00000:+00313:002191.4738:05826
05827:+00084:-00082:-00110:002191.4738:05827
05828:-00051:+00316:-00186:002191.4738:05828
05829:+00079:-00021:+00037:002191.4738:05829
05830:+00058:+00001:-00014:002191.4738:05830
05831:+00033:+00240:-00103:002191.4738:05831
05832:-00048:+00162:-00135:002191.4738:05832
05833:-00293:-00115:-00132:002197.0676:05833
05834:+00192:+00103:-00109:002197.0676:05834
05835:+00289:-00225:-00084:002197.0676:05835
05836:-00372:-00083:-00140:002197.0676:05836
05837:-00012:-00054:+00181:002197.0676:05837
05838:+00315:+00246:+00060:002197.0676:05838
05839:+00145:+00523:-00105:002197.0676:05839
05840:-00090:+00083:+00071:002197.0676:05840
05841:-00097:-00229:-00149:002197.0676:05841
05842:+00370:+00162:-00031:002197.0676:05842
05843:-00012:-00084:-00155:002180.4052:05843
05844:-00287:-00299:+00064:002180.4052:05844
05845:+00011:+00077:+00162:002180.4052:05845
05846:+00344:-00398:+00056:002180.4052:05846
05847:-00104:+00389:-00396:002180.4052:05847
05848:+00080:+00280:+00116:002180.4052:05848
05849:+00133:-00213:-00146:002180.4052:05849
05850:-00102:+00189:-00083:002180.4052:05850
05851:+00273:+00025:+00030:002180.4052:05851
05852:-00023:-00452:+00009:002168.3593:05852
05853:-00157:-00063:-00042:002168.3593:05853
05854:+00170:-00285:+00086:002168.3593:05854
05855:+00112:+00096:+00026:002168.3593:05855
05856:+00087:+00317:-00094:002168.3593:05856
05857:-00041:-00125:+00164:002168.3593:05857
05858:-00028:+00213:-00079:002168.3593:05858
05859:+00490:+00382:-00037:002168.3593:05859
05860:+00167:-00371:-00064:002168.3593:05860
05861:-00179:-00091:+00187:002158.7133:05861
05862:+00053:-00413:-00160:002158.7133:05862
05863:-00274:-00027:-00086:002158.7133:05863
05864:+00301:-00190:+00227:002158.7133:05864
05865:+00227:-00668:-00055:002158.7133:05865
05866:-00290:+00539:+00086:002158.7133:05866
05867:+00347:+00401:+00061:002158.7133:05867
05868:+00116:-00302:-00003:002158.7133:05868
05869:-00181:+00707:-00257:002158.7133:05869
05870:+00312:+00563:+00072:002142.7846:05870
05871:+00014:-00508:-00143:002142.7846:05871
05872:+00037:+00285:-00080:002142.7846:05872
05873:+00233:+00789:-00282:002142.7846:05873
05874:-00307:-00879:+00030:002142.7846:05874
05875:+00022:-00144:-00100:002142.7846:05875
05876:+00273:-00009:-00358:002142.7846:05876
05877:-00199:-00473:+00259:002142.7846:05877
05878:-00016:-00437:+00131:002142.7846:05878
05879:+00227:+00494:-00097:002142.7846:05879
05880:-00049:+00126:+00012:002134.5456:05880
05881:+00140:-00328:+00446:002134.5456:05881
05882:+00083:+00193:-00259:002134.5456:05882
05883:+00063:+00405:-00026:002134.5456:05883
05884:+00209:+00370:+00015:002134.5456:05884
05885:-00205:-00234:-00253:002134.5456:05885
05886:-00105:+00247:-00252:002134.5456:05886
05887:+00108:-00391:-00150:002134.5456:05887
05888:-00198:-00327:+00103:002134.5456:05888
05889:-00061:-00157:-00073:002136.3225:05889
05890:+00154:+00060:+00217:002136.3225:05890
05891:-00213:-00253:+00130:002136.3225:05891
05892:-00132:-00411:+00164:002136.3225:05892
05893:+00243:+00464:+00069:002136.3225:05893
05894:-00004:+00052:+00187:002136.3225:05894
05895:-00035:+00213:+00250:002136.3225:05895
05896:+00066:+00253:-00204:002136.3225:05896
05897:-00045:+00435:-00085:002136.3225:05897
05898:+00079:-00040:+00116:002138.8691:05898
05899:+00086:+00054:+00025:002138.8691:05899
05900:-00265:+00158:-00198:002138.8691:05900
05901:-00109:+00190:-00046:002138.8691:05901
05902:+00021:-00199:-00021:002138.8691:05902
05903:-00201:+00232:-00088:002138.8691:05903
05904:-00099:+00109:+00104:002138.8691:05904
05905:+00032:-00130:+00009:002138.8691:05905
05906:-00088:+00181:-00059:002138.8691:05906
05907:-00017:-00085:-00010:002138.8691:05907
05908:-00123:+00110:-00069:002141.8356:05908
05909:-00055:+00093:+00069:002141.8356:05909
05910:+00090:-00159:+00007:002141.8356:05910
05911:+00017:+00123:+00023:002141.8356:05911
05912:+00165:+00347:+00147:002141.8356:05912
05913:-00279:-00299:-00084:002141.8356:05913
05914:-00263:+00342:+00273:002141.8356:05914
05915:+00201:+00234:+00019:002141.8356:05915
05916:-00208:-00102:-00055:002141.8356:05916
05917:-00088:+00096:+00068:002158.5942:05917
05918:+00020:+00091:-00078:002158.5942:05918
05919:-00313:+00192:+00023:002158.5942:05919
05920:+00179:-00057:+00079:002158.5942:05920
05921:-00140:-00227:-00077:002158.5942:05921
05922:-00402:-00006:-00069:002158.5942:05922
05923:+00174:+00054:+00055:002158.5942:05923
05924:-00189:-00387:+00050:002158.5942:05924
05925:-00202:+00347:+00015:002158.5942:05925
05926:+00290:+00117:+00116:002153.8715:05926
05927:-00234:+00181:+00043:002153.8715:05927
05928:+00009:-00054:+00037:002153.8715:05928
05929:+00381:+00418:-00246:002153.8715:05929
05930:-00127:+00386:-00095:002153.8715:05930
05931:-00014:-00272:+00080:002153.8715:05931
05932:+00143:-00030:-00003:002153.8715:05932
05933:-00144:-00155:-00030:002153.8715:05933
05934:+00257:-00176:+00102:002153.8715:05934
05935:-00182:-00200:-00144:002153.8715:05935
05936:-00296:+00065:-00100:002153.1384:05936
05937:+00301:+00107:+00105:002153.1384:05937
05938:-00174:-00036:-00001:002153.1384:05938
05939:-00218:+00149:-00075:002153.1384:05939
05940:+00239:+00272:+00048:002153.1384:05940
05941:-00005:+00120:+00031:002153.1384:05941
05942:+00028:+00064:-00065:002153.1384:05942
05943:+00202:+00093:-00120:002153.1384:05943
05944:-00154:+00111:-00054:002153.1384:05944
05945:-00001:-00072:+00044:002158.7302:05945
05946:+00206:-00115:-00036:002158.7302:05946
05947:-00088:+00013:-00068:002158.7302:05947
05948:-00058:-00115:+00177:002158.7302:05948
05949:+00120:-00030:+00013:002158.7302:05949
05950:+00066:+00066:+00054:002158.7302:05950
05951:-00084:-00006:-00018:002158.7302:05951
05952:-00192:-00075:+00063:002158.7302:05952
05953:-00111:+00024:+00062:002158.7302:05953
05954:+00167:+00068:-00030:002157.5800:05954
05955:+00132:+00014:+00034:002157.5800:05955
05956:-00247:-00233:-00100:002157.5800:05956
05957:-00040:-00082:-00065:002157.5800:05957
05958:+00069:-00070:+00267:002157.5800:05958
05959:+00047:+00063:+00143:002157.5800:05959
05960:+00112:-00001:-00045:002157.5800:05960
05961:-00023:+00016:+00027:002157.5800:05961
05962:-00036:-00141:-00055:002157.5800:05962
05963:-00092:+00007:-00039:002164.3708:05963
05964:+00048:+00086:+00092:002164.3708:05964
05965:+00056:-00046:+00017:002164.3708:05965
05966:-00190:-00087:+00016:002164.3708:05966
05967:+00097:+00121:+00055:002164.3708:05967
05968:+00190:-00196:-00088:002164.3708:05968
05969:-00269:+00057:+00100:002164.3708:05969
05970:+00250:+00111:+00034:002164.3708:05970
05971:+00004:-00191:-00035:002164.3708:05971
05972:+00037:+00120:+00014:002164.3708:05972
05973:+00014:-00081:-00032:002173.7934:05973
05974:-00235:-00070:-00061:002173.7934:05974
05975:+00087:-00026:-00080:002173.7934:05975
05976:+00044:-00134:-00023:002173.7934:05976
05977:-00145:+00182:-00038:002173.7934:05977
05978:+00046:+00050:+00142:002173.7934:05978
05979:+00059:-00026:-00111:002173.7934:05979
05980:-00031:+00303:-00034:002173.7934:05980
05981:+00251:+00234:+00001:002173.7934:05981
05982:-00023:-00188:+00010:002168.8044:05982
05983:-00103:+00047:-00133:002168.8044:05983
05984:+00122:+00117:-00248:002168.8044:05984
05985:-00164:-00298:+00162:002168.8044:05985
05986:+00107:-00085:+00069:002168.8044:05986
05987:+00237:-00186:-00003:002168.8044:05987
05988:-00076:-00013:+00018:002168.8044:05988
05989:+00171:+00164:+00137:002168.8044:05989
05990:+00068:-00046:+00049:002168.8044:05990
05991:-00086:+00263:-00035:002164.3518:05991
05992:+00227:+00266:+00018:002164.3518:05992
05993:+00017:-00236:+00001:002164.3518:05993
05994:-00060:-00077:+00017:002164.3518:05994
05995:+00013:+00377:-00091:002164.3518:05995
05996:-00159:-00176:+00085:002164.3518:05996
05997:+00110:-00236:+00101:002164.3518:05997
05998:+00331:+00124:-00154:002164.3518:05998
05999:-00084:-00040:-00003:002164.3518:05999
06000:-00060:-00131:+00141:002162.3559:06000
06001:+00047:+00284:+00094:002162.3559:06001
06002:+00125:-00013:+00177:002162.3559:06002
06003:-00043:+00297:-00068:002162.3559:06003
06004:-00088:+00010:-00060:002162.3559:06004
06005:+00136:-00024:-00148:002162.3559:06005
06006:-00001:+00206:-00253:002162.3559:06006
06007:-00217:-00153:+00004:002162.3559:06007
06008:+00064:-00045:+00242:002162.3559:06008
06009:+00171:+00135:-00135:002162.3559:06009
06010:-00023:-00011:+00091:002157.4804:06010
06011:-00071:+00092:+00110:002157.4804:06011
06012:-00264:+00041:-00076:002157.4804:06012
06013:-00188:+00057:-00151:002157.4804:06013
06014:+00293:+00251:-00010:002157.4804:06014
06015:+00065:-00149:+00050:002157.4804:06015
06016:-00196:+00111:-00394:002157.4804:06016
06017:-00093:-00049:+00114:002157.4804:06017
06018:+00141:-00252:+00039:002157.4804:06018
06019:-00129:+00089:+00055:002164.4270:06019
06020:+00098:+00200:+00020:002164.4270:06020
06021:+00211:+00023:-00047:002164.4270:06021
06022:-00150:+00114:-00018:002164.4270:06022
06023:-00156:+00197:-00235:002164.4270:06023
06024:+00018:+00173:-00033:002164.4270:06024
06025:+00102:+00169:-00024:002164.4270:06025
06026:-00004:+00034:+00046:002164.4270:06026
06027:-00189:+00160:-00071:002164.4270:06027
06028:+00001:+00058:-00063:002166.1811:06028
06029:-00045:-00235:-00021:002166.1811:06029
06030:-00166:+00111:+00086:002166.1811:06030
06031:-00004:+00079:+00195:002166.1811:06031
06032:+00215:-00006:+00006:002166.1811:06032
06033:-00017:+00167:-00028:002166.1811:06033
06034:-00062:+00134:-00054:002166.1811:06034
06035:-00021:+00196:-00102:002166.1811:06035
06036:+00066:+00099:+00082:002166.1811:06036
06037:+00079:-00078:+00016:002168.8935:06037
06038:+00118:-00017:+00017:002168.8935:06038
06039:+00099:+00074:-00208:002168.8935:06039
06040:-00175:-00172:+00035:002168.8935:06040
06041:-00053:+00124:+00113:002168.8935:06041
06042:+00022:+00038:+00046:002168.8935:06042
06043:+00180:+00131:+00048:002168.8935:06043
06044:+00156:+00110:-00039:002168.8935:06044
06045:-00374:-00145:-00116:002168.8935:06045
06046:+00063:+00057:-00037:002175.8627:06046
06047:+00205:+00057:+00093:002175.8627:06047
06048:+00049:-00175:-00019:002175.8627:06048
06049:+00123:-00029:-00046:002175.8627:06049
06050:-00007:+00032:+00167:002175.8627:06050
06051:-00214:+00087:-00033:002175.8627:06051
06052:+00135:+00015:+00180:002175.8627:06052
06053:+00205:+00007:-00010:002175.8627:06053
06054:+00021:+00119:-00094:002175.8627:06054
06055:-00038:+00075:+00032:002175.8627:06055
06056:-00127:-00051:-00195:002189.2658:06056
06057:-00050:-00127:-00070:002189.2658:06057
06058:+00058:+00006:-00074:002189.2658:06058
06059:+00032:-00221:+00193:002189.2658:06059
06060:+00015:+00005:-00104:002189.2658:06060
06061:-00017:+00107:+00009:002189.2658:06061
06062:-00184:-00019:-00013:002189.2658:06062
06063:-00038:+00032:+00147:002189.2658:06063
06064:+00126:+00014:+00018:002189.2658:06064
06065:+00144:+00169:-00105:002180.2900:06065
06066:+00021:-00088:-00043:002180.2900:06066
06067:-00225:+00024:-00180:002180.2900:06067
06068:-00038:+00011:+00024:002180.2900:06068
06069:+00080:+00038:-00028:002180.2900:06069
06070:+00068:-00034:+00023:002180.2900:06070
06071:-00060:-00058:+00052:002180.2900:06071
06072:-00151:+00025:-00100:002180.2900:06072
06073:-00126:+00050:-00046:002180.2900:06073
06074:+00027:+00074:+00126:002187.5402:06074
06075:+00019:+00095:-00056:002187.5402:06075
06076:-00074:+00108:-00041:002187.5402:06076
06077:-00068:-00067:-00111:002187.5402:06077
06078:-00162:+00254:-00167:002187.5402:06078
06079:+00024:-00055:+00202:002187.5402:06079
06080:+00087:+00015:-00017:002187.5402:06080
06081:-00019:+00121:-00099:002187.5402:06081
06082:+00000:-00041:-00138:002187.5402:06082
06083:-00085:+00265:+00046:002193.3305:06083
06084:-00035:+00045:-00032:002193.3305:06084
06085:+00020:+00057:+00138:002193.3305:06085
06086:+00127:-00001:+00087:002193.3305:06086
06087:+00084:+00124:+00116:002193.3305:06087
06088:+00035:+00038:-00015:002193.3305:06088
06089:-00188:+00032:-00289:002193.3305:06089
06090:+00125:-00013:+00211:002193.3305:06090
06091:+00203:+00039:-00015:002193.3305:06091
06092:-00028:-00019:-00072:002188.2265:06092
06093:-00035:+00114:-00136:002188.2265:06093
06094:-00094:+00087:-00073:002188.2265:06094
06095:-00017:+00108:-00031:002188.2265:06095
06096:+00080:+00122:+00012:002188.2265:06096
06097:-00050:-00068:+00050:002188.2265:06097
06098:+00259:+00037:+00102:002188.2265:06098
06099:+00272:+00066:+00038:002188.2265:06099
06100:-00089:+00177:-00206:002188.2265:06100
06101:-00063:+00003:+00179:002195.5197:06101
06102:+00177:-00064:-00020:002195.5197:06102
06103:+00358:+00100:+00035:002195.5197:06103
06104:+00265:-00212:-00220:002195.5197:06104
06105:-00254:-00069:-00170:002195.5197:06105
06106:+00068:-00104:+00017:002195.5197:06106
06107:+00139:+00074:-00144:002195.5197:06107
06108:-00009:+00153:-00110:002195.5197:06108
06109:+00127:+00020:+00110:002195.5197:06109
06110:-00087:-00182:+00019:002197.2314:06110
06111:-00173:+00268:-00208:002197.2314:06111
06112:-00096:+00029:+00078:002197.2314:06112
06113:-00081:-00097:-00039:002197.2314:06113
06114:+00192:-00027:-00039:002197.2314:06114
06115:+00262:-00027:-00058:002197.2314:06115
06116:-00146:-00188:-00147:002197.2314:06116
06117:-00064:+00055:+00036:002197.2314:06117
06118:+00089:+00028:+00180:002197.2314:06118
06119:+00009:-00067:+00101:002197.2314:06119
06120:+00231:+00097:-00048:002188.1074:06120
06121:+00096:-00025:+00009:002188.1074:06121
06122:-00252:-00032:-00016:002188.1074:06122
06123:-00115:+00149:+00187:002188.1074:06123
06124:+00071:-00132:+00067:002188.1074:06124
06125:+00023:+00070:-00030:002188.1074:06125
06126:-00026:+00011:-00095:002188.1074:06126
06127:-00171:+00008:-00075:002188.1074:06127
06128:-00067:-00131:+00012:002188.1074:06128
06129:+00018:+00083:-00012:002203.2067:06129
06130:+00032:+00023:+00090:002203.2067:06130
06131:+00094:-00033:+00002:002203.2067:06131
06132:-00067:+00116:-00150:002203.2067:06132
06133:-00035:+00017:+00067:002203.2067:06133
06134:+00081:-00137:+00018:002203.2067:06134
06135:+00041:+00219:-00031:002203.2067:06135
06136:+00097:-00040:+00096:002203.2067:06136
06137:+00050:+00180:-00055:002203.2067:06137
06138:-00221:+00218:-00209:002197.0361:06138
06139:-00157:+00032:+00217:002197.0361:06139
06140:+00074:+00004:+00000:002197.0361:06140
06141:-00049:+00137:-00095:002197.0361:06141
06142:-00013:+00012:+00058:002197.0361:06142
06143:-00049:+00030:-00105:002197.0361:06143
06144:-00055:+00146:+00087:002197.0361:06144
06145:+00159:-00099:-00141:002197.0361:06145
06146:-00149:+00231:-00081:002197.0361:06146
06147:-00085:+00025:+00187:002191.8322:06147
06148:-00152:-00206:-00163:002191.8322:06148
06149:+00014:+00603:+00029:002191.8322:06149
06150:+00245:+00259:-00076:002191.8322:06150
06151:-00149:-00165:-00083:002191.8322:06151
06152:-00118:-00260:-00072:002191.8322:06152
06153:+00127:+00295:-00180:002191.8322:06153
06154:-00056:-00151:+00230:002191.8322:06154
06155:+00005:-00272:+00086:002191.8322:06155
06156:-00028:+00330:-00080:002191.4797:06156
06157:+00037:+00318:+00016:002191.4797:06157
06158:+00367:+00128:+00120:002191.4797:06158
06159:+00044:-00071:-00313:002191.4797:06159
06160:-00282:+00334:+00001:002191.4797:06160
06161:+00181:+00142:-00085:002191.4797:06161
06162:+00118:-00125:-00017:002191.4797:06162
06163:+00062:-00303:+00017:002191.4797:06163
06164:+00187:+00041:-00188:002191.4797:06164
06165:-00352:+00060:+00086:002170.0507:06165
06166:+00238:-00324:+00276:002170.0507:06166
06167:+00510:+00253:-00059:002170.0507:06167
06168:-00284:+00673:-00210:002170.0507:06168
06169:-00324:+00098:+00217:002170.0507:06169
06170:+00193:-00388:-00203:002170.0507:06170
06171:-00140:+00295:-00087:002170.0507:06171
06172:-00090:-00201:-00065:002170.0507:06172
06173:+00070:-00318:+00142:002170.0507:06173
06174:+00175:-00161:+00038:002170.0507:06174
06175:+00278:+00180:+00003:002142.6784:06175
06176:-00142:-00179:+00057:002142.6784:06176
06177:+00032:-00265:+00279:002142.6784:06177
06178:+00219:+00169:-00115:002142.6784:06178
06179:-00024:+00237:-00136:002142.6784:06179
06180:+00017:-00106:+00192:002142.6784:06180
06181:-00162:-00105:-00288:002142.6784:06181
06182:-00007:+00436:-00147:002142.6784:06182
06183:+00171:-00257:-00203:002142.6784:06183
06184:-00227:-00221:+00142:002126.9995:06184
06185:+00078:-00099:+00004:002126.9995:06185
06186:+00321:+00149:+00080:002126.9995:06186
06187:-00037:-00105:-00016:002126.9995:06187
06188:-00068:-00315:+00368:002126.9995:06188
06189:+00077:+00377:-00278:002126.9995:06189
06190:+00287:+00345:+00112:002126.9995:06190
06191:+00132:+00183:+00354:002126.9995:06191
06192:+00042:+00305:-00290:002126.9995:06192
06193:-00113:+00376:-00078:002110.3986:06193
06194:-00073:+00104:-00127:002110.3986:06194
06195:+00059:+00127:-00244:002110.3986:06195
06196:-00181:+00387:-00178:002110.3986:06196
06197:-00048:-00339:+00221:002110.3986:06197
06198:-00206:-00298:-00044:002110.3986:06198
06199:-00168:-00077:-00085:002110.3986:06199
06200:+00078:+00023:+00213:002110.3986:06200
06201:-00231:-00096:+00081:002110.3986:06201
06202:-00051:+00378:+00329:002110.3986:06202
06203:+00333:+00278:-00028:002106.0583:06203
06204:-00098:+00268:-00076:002106.0583:06204
06205:-00140:-00031:-00207:002106.0583:06205
06206:+00056:+00252:-00262:002106.0583:06206
06207:-00188:+00452:-00239:002106.0583:06207
06208:-00052:-00322:+00208:002106.0583:06208
06209:-00105:-00280:-00156:002106.0583:06209
06210:-00278:+00116:-00147:002106.0583:06210
06211:+00035:-00113:+00198:002106.0583:06211
06212:-00161:-00676:+00013:002108.6303:06212
06213:-00183:+00434:-00176:002108.6303:06213
06214:+00175:-00084:+00165:002108.6303:06214
06215:+00025:-00369:-00005:002108.6303:06215
06216:-00067:+00575:-00180:002108.6303:06216
06217:+00113:+00386:-00011:002108.6303:06217
06218:-00060:+00266:-00065:002108.6303:06218
06219:+00045:+00293:-00134:002108.6303:06219
06220:+00064:+00152:-00088:002108.6303:06220
06221:-00273:-00505:+00096:002108.6303:06221
06222:+00249:-00257:+00097:002121.3000:06222
06223:-00087:+00052:-00175:002121.3000:06223
06224:-00319:-00361:+00093:002121.3000:06224
06225:+00056:-00184:+00206:002121.3000:06225
06226:+00246:-00337:-00164:002121.3000:06226
06227:-00310:+00220:+00050:002121.3000:06227
06228:+00171:-00086:+00148:002121.3000:06228
06229:+00037:+00056:+00066:002121.3000:06229
06230:-00081:+00493:-00034:002121.3000:06230
06231:+00275:+00151:+00111:002120.4426:06231
06232:-00094:-00308:-00144:002120.4426:06232
06233:-00114:+00474:-00053:002120.4426:06233
06234:+00213:+00074:+00057:002120.4426:06234
06235:-00077:-00120:-00050:002120.4426:06235
06236:-00017:+00037:-00029:002120.4426:06236
06237:+00181:+00185:-00017:002120.4426:06237
06238:-00083:-00215:+00029:002120.4426:06238
06239:-00069:-00088:+00049:002120.4426:06239
06240:+00056:+00078:+00017:002120.4426:06240
06241:-00043:+00121:+00071:002119.6813:06241
06242:+00112:-00316:+00116:002119.6813:06242
06243:+00147:+00197:-00081:002119.6813:06243
06244:-00132:+00249:+00095:002119.6813:06244
06245:-00026:-00054:+00074:002119.6813:06245
06246:+00086:-00039:-00053:002119.6813:06246
06247:+00073:+00257:-00047:002119.6813:06247
06248:+00135:-00251:+00020:002119.6813:06248
06249:-00072:-00181:-00238:002119.6813:06249
06250:-00132:+00088:-00102:002132.5747:06250
06251:+00135:-00123:+00308:002132.5747:06251
06252:-00035:-00007:-00021:002132.5747:06252
06253:-00124:-00071:+00061:002132.5747:06253
06254:+00183:+00037:+00061:002132.5747:06254
06255:+00003:+00506:-00049:002132.5747:06255
06256:-00187:-00099:+00116:002132.5747:06256
06257:+00015:+00107:-00002:002132.5747:06257
06258:+00046:+00256:-00237:002132.5747:06258
06259:-00006:+00006:+00100:002128.0212:06259
06260:+00102:-00440:-00043:002128.0212:06260
06261:-00170:+00128:-00155:002128.0212:06261
06262:+00050:-00092:+00261:002128.0212:06262
06263:+00062:-00164:+00098:002128.0212:06263
06264:-00003:-00066:+00035:002128.0212:06264
06265:+00160:+00090:+00023:002128.0212:06265
06266:-00079:+00127:-00017:002128.0212:06266
06267:-00224:+00179:+00082:002128.0212:06267
06268:+00165:+00083:+00068:002128.0212:06268
06269:+00021:+00204:-00077:002138.1867:06269
06270:-00111:+00140:+00090:002138.1867:06270
06271:+00057:-00318:-00042:002138.1867:06271
06272:-00035:+00204:+00044:002138.1867:06272
06273:+00144:-00005:+00123:002138.1867:06273
06274:-00026:-00014:+00054:002138.1867:06274
06275:-00151:-00107:+00128:002138.1867:06275
06276:+00219:+00113:-00012:002138.1867:06276
06277:-00043:+00081:-00085:002138.1867:06277
06278:-00197:+00121:+00094:002143.7153:06278
06279:+00121:+00228:+00058:002143.7153:06279
06280:-00079:+00123:-00066:002143.7153:06280
06281:-00096:+00106:-00074:002143.7153:06281
06282:+00117:-00146:-00050:002143.7153:06282
06283:-00088:+00189:+00071:002143.7153:06283
06284:+00032:-00047:+00016:002143.7153:06284
06285:-00018:-00109:-00116:002143.7153:06285
06286:-00094:+00231:-00111:002143.7153:06286
06287:+00052:-00074:+00160:002153.8383:06287
06288:-00113:+00042:-00106:002153.8383:06288
06289:-00108:+00185:+00139:002153.8383:06289
06290:+00110:-00010:-00054:002153.8383:06290
06291:+00015:+00165:+00068:002153.8383:06291
06292:-00060:+00003:-00178:002153.8383:06292
06293:-00091:+00074:-00070:002153.8383:06293
06294:-00003:+00213:-00040:002153.8383:06294
06295:+00017:+00101:-00006:002153.8383:06295
06296:-00259:-00113:-00143:002153.8383:06296
06297:-00130:+00022:-00040:002160.7094:06297
06298:+00234:-00042:+00083:002160.7094:06298
06299:-00115:-00056:-00128:002160.7094:06299
06300:-00201:+00181:+00002:002160.7094:06300
06301:+00116:+00039:+00064:002160.7094:06301
06302:+00114:+00146:+00020:002160.7094:06302
06303:-00022:+00154:-00258:002160.7094:06303
06304:+00044:+00001:+00052:002160.7094:06304
06305:-00061:+00044:-00191:002160.7094:06305
06306:-00083:+00288:-00013:002173.9597:06306
06307:+00112:-00289:-00005:002173.9597:06307
06308:+00009:+00142:-00064:002173.9597:06308
06309:+00011:+00125:+00086:002173.9597:06309
06310:-00176:+00085:-00026:002173.9597:06310
06311:-00064:+00178:-00081:002173.9597:06311
06312:+00133:+00075:-00140:002173.9597:06312
06313:-00066:+00286:+00110:002173.9597:06313
06314:+00068:-00020:+00062:002173.9597:06314
06315:-00040:-00271:-00156:002161.4865:06315
06316:-00201:+00189:-00110:002161.4865:06316
06317:+00133:+00146:+00278:002161.4865:06317
06318:-00119:-00164:+00103:002161.4865:06318
06319:-00077:+00208:-00042:002161.4865:06319
06320:+00205:+00256:+00032:002161.4865:06320
06321:-00141:+00064:+00194:002161.4865:06321
06322:-00032:-00116:-00070:002161.4865:06322
06323:-00044:+00026:-00072:002161.4865:06323
06324:-00187:+00424:+00131:002168.4211:06324
06325:+00347:+00080:-00006:002168.4211:06325
06326:-00149:-00402:-00066:002168.4211:06326
06327:-00301:+00246:-00055:002168.4211:06327
06328:+00069:+00144:+00147:002168.4211:06328
06329:-00032:-00202:+00171:002168.4211:06329
06330:+00002:+00303:-00052:002168.4211:06330
06331:+00100:+00178:+00008:002168.4211:06331
06332:-00033:+00131:+00065:002168.4211:06332
06333:+00006:-00190:-00138:002168.4211:06333
06334:+00155:+00402:-00098:002166.3964:06334
06335:-00068:-00347:-00013:002166.3964:06335
06336:+00046:-00167:+00028:002166.3964:06336
06337:+00006:-00065:-00157:002166.3964:06337
06338:-00054:+00196:-00016:002166.3964:06338
06339:+00100:-00186:+00048:002166.3964:06339
06340:-00222:-00004:+00000:002166.3964:06340
06341:-00094:+00009:+00069:002166.3964:06341
06342:+00337:+00307:+00089:002166.3964:06342
06343:+00175:-00030:-00130:002153.9184:06343
06344:-00235:+00150:-00090:002153.9184:06344
06345:-00019:+00226:-00062:002153.9184:06345
06346:+00041:-00088:+00105:002153.9184:06346
06347:+00168:-00025:-00065:002153.9184:06347
06348:-00058:+00010:-00147:002153.9184:06348
06349:-00173:-00108:+00116:002153.9184:06349
06350:+00075:+00022:+00127:002153.9184:06350
06351:+00117:-00090:+00082:002153.9184:06351
06352:-00062:+00132:+00074:002156.9631:06352
06353:+00025:+00267:-00006:002156.9631:06353
06354:+00074:+00102:+00369:002156.9631:06354
06355:+00023:-00071:-00174:002156.9631:06355
06356:-00068:+00169:-00117:002156.9631:06356
06357:-00039:-00107:+00047:002156.9631:06357
06358:+00029:+00010:+00176:002156.9631:06358
06359:+00118:-00016:+00112:002156.9631:06359
06360:+00200:-00142:+00035:002156.9631:06360
06361:-00033:+00143:+00068:002166.2958:06361
06362:-00058:-00178:+00086:002166.2958:06362
06363:+00003:+00058:+00012:002166.2958:06363
06364:+00150:+00193:+00044:002166.2958:06364
06365:+00133:-00209:-00049:002166.2958:06365
06366:-00087:+00157:-00203:002166.2958:06366
06367:+00065:-00114:-00093:002166.2958:06367
06368:-00084:-00278:+00021:002166.2958:06368
06369:+00042:-00036:+00290:002166.2958:06369
06370:-00084:-00312:-00275:002166.2958:06370
06371:-00584:+00114:-00267:002161.3867:06371
06372:-00025:+00138:+00127:002161.3867:06372
06373:+00383:-00031:-00173:002161.3867:06373
06374:-00374:+00218:-00118:002161.3867:06374
06375:-00130:+00259:-00005:002161.3867:06375
06376:-00226:-00519:-00242:002161.3867:06376
06377:-00018:+00035:-00291:002161.3867:06377
06378:+00150:+00049:-00237:002161.3867:06378
06379:-00277:+00003:+00156:002161.3867:06379
06380:-00031:-00141:-00124:002164.6201:06380
06381:+00186:-00147:-00237:002164.6201:06381
06382:-00181:+00073:-00180:002164.6201:06382
06383:+00113:+00072:+00042:002164.6201:06383
06384:+00231:+00019:-00068:002164.6201:06384
06385:-00148:+00081:-00244:002164.6201:06385
06386:-00117:+00154:+00127:002164.6201:06386
06387:+00094:-00001:+00025:002164.6201:06387
06388:+00088:-00022:-00041:002164.6201:06388
06389:-00218:+00082:-00175:002170.2446:06389
06390:-00300:-00029:-00038:002170.2446:06390
06391:-00224:-00049:+00282:002170.2446:06391
06392:+00062:-00316:+00044:002170.2446:06392
06393:+00170:+00119:+00004:002170.2446:06393
06394:-00024:+00184:+00184:002170.2446:06394
06395:-00120:-00199:-00059:002170.2446:06395
06396:-00043:+00080:-00036:002170.2446:06396
06397:+00077:+00076:-00015:002170.2446:06397
06398:+00012:-00113:+00245:002165.2604:06398
06399:+00145:-00015:+00176:002165.2604:06399
06400:+00131:+00125:-00156:002165.2604:06400
06401:-00043:+00087:+00202:002165.2604:06401
06402:+00160:-00025:+00384:002165.2604:06402
06403:+00163:+00132:-00063:002165.2604:06403
06404:+00130:+00121:-00018:002165.2604:06404
06405:+00261:+00010:+00110:002165.2604:06405
06406:+00019:-00138:+00050:002165.2604:06406
06407:+00012:+00010:-00038:002179.9562:06407
06408:+00245:+00180:-00029:002179.9562:06408
06409:+00030:-00218:-00025:002179.9562:06409
06410:-00139:+00044:-00012:002179.9562:06410
06411:+00080:-00011:+00000:002179.9562:06411
06412:+00130:-00055:-00025:002179.9562:06412
06413:-00131:+00022:+00016:002179.9562:06413
06414:+00035:+00101:+00108:002179.9562:06414
06415:+00209:+00281:-00032:002179.9562:06415
06416:-00040:+00115:-00033:002179.9562:06416
06417:+00016:+00038:-00025:002174.0668:06417
06418:+00284:-00024:-00049:002174.0668:06418
06419:+00163:+00293:-00354:002174.0668:06419
06420:-00159:+00012:-00079:002174.0668:06420
06421:+00231:-00171:+00121:002174.0668:06421
06422:+00211:-00166:-00316:002174.0668:06422
06423:-00162:+00245:+00081:002174.0668:06423
06424:+00260:+00023:+00311:002174.0668:06424
06425:+00114:-00014:-00064:002174.0668:06425
06426:-00097:+00145:-00231:002169.0302:06426
06427:+00278:+00150:-00090:002169.0302:06427
06428:-00184:-00434:-00163:002169.0302:06428
06429:+00151:+00076:+00015:002169.0302:06429
06430:+00333:-00418:-00335:002169.0302:06430
06431:-00389:+00293:+00088:002169.0302:06431
06432:+00181:-00234:+00070:002169.0302:06432
06433:+00245:+00085:+00145:002169.0302:06433
06434:+00064:+00318:+00042:002169.0302:06434
06435:+00045:+00016:+00218:002164.6032:06435
06436:-00030:-00139:-00108:002164.6032:06436
06437:+00121:+00177:-00026:002164.6032:06437
06438:+00133:+00323:-00128:002164.6032:06438
06439:-00306:-00366:+00008:002164.6032:06439
06440:-00057:-00228:-00057:002164.6032:06440
06441:+00015:-00034:-00112:002164.6032:06441
06442:-00237:-00116:+00188:002164.6032:06442
06443:-00072:-00404:+00145:002164.6032:06443
06444:-00082:+00552:+00042:002155.0029:06444
06445:+00108:+00417:+00068:002155.0029:06445
06446:+00136:-00138:-00022:002155.0029:06446
06447:-00201:+00419:-00182:002155.0029:06447
06448:+00006:+00284:+00108:002155.0029:06448
06449:+00086:+00434:-00080:002155.0029:06449
06450:-00031:-00097:-00117:002155.0029:06450
06451:+00084:-00149:-00077:002155.0029:06451
06452:-00107:-00033:-00201:002155.0029:06452
06453:-00247:-00202:+00214:002155.0029:06453
06454:+00086:-00505:+00117:002139.0588:06454
06455:-00047:+00577:+00033:002139.0588:06455
06456:-00129:+00609:+00068:002139.0588:06456
06457:+00030:-00247:+00060:002139.0588:06457
06458:+00020:+00411:-00285:002139.0588:06458
06459:+00045:+00616:-00193:002139.0588:06459
06460:-00076:+00524:+00114:002139.0588:06460
06461:+00025:-00481:-00263:002139.0588:06461
06462:+00087:+00203:-00189:002139.0588:06462
06463:+00092:-00398:-00130:002141.9147:06463
06464:+00001:-00568:-00114:002141.9147:06464
06465:+00057:-00226:-00098:002141.9147:06465
06466:+00073:+00090:+00034:002141.9147:06466
06467:-00226:-00165:+00100:002141.9147:06467
06468:-00042:-00395:+00121:002141.9147:06468
06469:+00103:+00216:+00016:002141.9147:06469
06470:-00165:+00121:+00216:002141.9147:06470
06471:+00093:-00039:+00113:002141.9147:06471
06472:-00015:+00098:-00187:002128.9399:06472
06473:+00002:+00205:-00018:002128.9399:06473
06474:+00100:-00175:-00008:002128.9399:06474
06475:-00133:-00301:-00090:002128.9399:06475
06476:+00231:-00038:-00069:002128.9399:06476
06477:+00197:-00053:+00136:002128.9399:06477
06478:-00217:-00437:+00152:002128.9399:06478
06479:+00055:-00205:+00111:002128.9399:06479
06480:+00168:+00154:+00124:002128.9399:06480
06481:-00020:+00272:+00230:002128.9399:06481
06482:+00101:+00066:+00194:002124.3630:06482
06483:-00160:+00201:-00196:002124.3630:06483
06484:+00057:+00436:+00040:002124.3630:06484
06485:+00136:-00251:+00149:002124.3630:06485
06486:-00120:+00044:-00212:002124.3630:06486
06487:-00103:+00391:-00141:002124.3630:06487
06488:+00058:-00302:+00328:002124.3630:06488
06489:-00070:-00237:+00050:002124.3630:06489
06490:+00024:+00139:-00136:002124.3630:06490
06491:-00006:-00046:+00172:002123.4174:06491
06492:-00001:-00046:+00082:002123.4174:06492
06493:+00095:+00374:+00096:002123.4174:06493
06494:-00005:+00319:-00142:002123.4174:06494
06495:+00114:-00144:+00012:002123.4174:06495
06496:+00040:+00392:-00153:002123.4174:06496
06497:-00067:-00191:-00218:002123.4174:06497
06498:-00145:+00241:-00054:002123.4174:06498
06499:+00202:-00216:+00171:002123.4174:06499
06500:-00018:-00257:-00194:002123.4174:06500
06501:-00054:+00095:+00060:002132.6154:06501
06502:+00137:+00250:+00019:002132.6154:06502
06503:-00134:-00054:-00066:002132.6154:06503
06504:+00008:+00531:-00139:002132.6154:06504
06505:+00239:+00009:-00010:002132.6154:06505
06506:-00026:+00225:+00002:002132.6154:06506
06507:-00038:+00070:-00124:002132.6154:06507
06508:+00136:-00130:-00035:002132.6154:06508
06509:-00223:-00307:-00154:002132.6154:06509
06510:+00079:-00130:+00209:002124.3842:06510
06511:+00021:-00177:-00215:002124.3842:06511
06512:-00283:+00103:-00066:002124.3842:06512
06513:+00081:-00075:+00121:002124.3842:06513
06514:-00124:-00463:-00001:002124.3842:06514
06515:-00217:+00376:-00141:002124.3842:06515
06516:+00322:+00015:+00162:002124.3842:06516
06517:+00144:-00115:+00190:002124.3842:06517
06518:-00195:+00393:-00260:002124.3842:06518
06519:+00282:-00028:+00141:002134.5073:06519
06520:+00037:-00136:+00036:002134.5073:06520
06521:-00204:+00086:-00028:002134.5073:06521
06522:+00186:-00080:-00050:002134.5073:06522
06523:-00031:-00105:+00096:002134.5073:06523
06524:-00072:+00101:+00028:002134.5073:06524
06525:+00066:-00177:+00025:002134.5073:06525
06526:-00171:-00016:+00035:002134.5073:06526
06527:-00045:+00034:+00154:002134.5073:06527
06528:+00099:-00282:+00124:002134.5073:06528
06529:-00091:+00147:-00076:002147.4719:06529
06530:-00157:-00048:-00019:002147.4719:06530
06531:-00051:-00154:-00030:002147.4719:06531
06532:+00071:+00264:-00130:002147.4719:06532
06533:+00060:+00128:-00041:002147.4719:06533
06534:-00010:-00093:+00048:002147.4719:06534
06535:-00156:+00105:-00162:002147.4719:06535
06536:-00138:+00048:+00064:002147.4719:06536
06537:+00134:+00128:-00070:002147.4719:06537
06538:+00070:+00108:-00086:002150.0415:06538
06539:-00088:+00059:-00221:002150.0415:06539
06540:-00135:+00300:-00075:002150.0415:06540
06541:+00188:+00008:+00141:002150.0415:06541
06542:+00011:-00110:-00125:002150.0415:06542
06543:-00188:+00211:-00102:002150.0415:06543
06544:-00048:+00141:+00128:002150.0415:06544
06545:-00017:-00038:-00153:002150.0415:06545
06546:-00010:+00187:-00086:002150.0415:06546
06547:+00087:-00170:-00072:002160.6120:06547
06548:-00312:+00190:-00185:002160.6120:06548
06549:+00324:-00073:+00186:002160.6120:06549
06550:+00238:-00102:-00040:002160.6120:06550
06551:-00098:+00076:+00087:002160.6120:06551
06552:+00091:+00203:-00205:002160.6120:06552
06553:-00189:-00258:+00074:002160.6120:06553
06554:+00118:-00030:+00014:002160.6120:06554
06555:+00289:+00050:+00030:002160.6120:06555
06556:-00311:-00346:-00061:002160.6120:06556
06557:+00171:+00223:+00085:002162.4370:06557
06558:+00299:+00012:-00046:002162.4370:06558
06559:-00342:+00243:-00216:002162.4370:06559
06560:+00176:-00096:+00265:002162.4370:06560
06561:+00167:-00193:-00036:002162.4370:06561
06562:-00079:+00303:-00005:002162.4370:06562
06563:+00121:+00170:+00052:002162.4370:06563
06564:-00116:-00566:+00017:002162.4370:06564
06565:-00116:+00304:-00059:002162.4370:06565
06566:+00358:+00149:-00060:002157.4860:06566
06567:-00099:-00191:-00050:002157.4860:06567
06568:+00091:-00124:-00096:002157.4860:06568
06569:+00325:+00345:-00058:002157.4860:06569
06570:-00332:+00046:+00037:002157.4860:06570
06571:+00218:-00017:+00172:002157.4860:06571
06572:+00353:+00000:+00044:002157.4860:06572
06573:-00131:+00218:-00039:002157.4860:06573
06574:-00036:+00312:+00035:002157.4860:06574
06575:+00009:-00377:-00123:002160.6120:06575
06576:+00034:+00252:-00138:002160.6120:06576
06577:+00260:-00210:-00167:002160.6120:06577
06578:-00105:-00239:+00068:002160.6120:06578
06579:+00036:-00187:+00025:002160.6120:06579
06580:+00304:+00183:+00025:002160.6120:06580
06581:-00139:-00195:+00023:002160.6120:06581
06582:-00011:-00322:+00075:002160.6120:06582
06583:+00296:+00381:-00023:002160.6120:06583
06584:-00103:+00015:+00054:002151.0957:06584
06585:-00017:+00041:+00154:002151.0957:06585
06586:+00047:+00125:-00186:002151.0957:06586
06587:-00004:+00287:-00003:002151.0957:06587
06588:+00109:-00173:-00009:002151.0957:06588
06589:+00002:-00183:-00067:002151.0957:06589
06590:-00073:+00129:-00126:002151.0957:06590
06591:+00158:+00125:+00255:002151.0957:06591
06592:-00219:-00052:-00051:002151.0957:06592
06593:-00199:-00075:+00227:002151.0957:06593
06594:+00279:-00013:-00003:002146.3593:06594
06595:-00086:+00151:+00051:002146.3593:06595
06596:-00133:+00011:+00068:002146.3593:06596
06597:+00092:-00059:-00086:002146.3593:06597
06598:-00306:+00231:-00112:002146.3593:06598
06599:+00019:+00030:+00211:002146.3593:06599
06600:+00148:-00188:-00080:002146.3593:06600
06601:-00129:+00219:-00036:002146.3593:06601
06602:+00132:-00061:+00135:002146.3593:06602
06603:-00282:-00166:+00130:002156.9272:06603
06604:-00322:+00022:+00021:002156.9272:06604
06605:+00356:-00013:+00251:002156.9272:06605
06606:-00081:+00057:-00038:002156.9272:06606
06607:-00255:+00223:+00047:002156.9272:06607
06608:+00045:-00020:+00078:002156.9272:06608
06609:-00044:+00123:-00264:002156.9272:06609
06610:-00094:+00197:-00019:002156.9272:06610
06611:+00132:-00114:+00153:002156.9272:06611
06612:-00083:+00166:-00148:002162.4340:06612
06613:-00038:+00288:-00089:002162.4340:06613
06614:+00137:-00317:+00020:002162.4340:06614
06615:-00163:+00340:+00061:002162.4340:06615
06616:-00001:-00239:+00047:002162.4340:06616
06617:+00004:+00368:+00003:002162.4340:06617
06618:+00087:-00265:-00091:002162.4340:06618
06619:+00046:+00052:-00177:002162.4340:06619
06620:-00209:+00251:-00104:002162.4340:06620
06621:+00013:-00064:-00002:002162.4340:06621
06622:+00096:+00004:-00005:002157.5607:06622
06623:-00030:-00176:+00008:002157.5607:06623
06624:+00049:+00248:+00024:002157.5607:06624
06625:-00169:-00200:+00013:002157.5607:06625
06626:-00088:+00271:+00182:002157.5607:06626
06627:+00322:+00106:+00009:002157.5607:06627
06628:-00245:+00139:-00109:002157.5607:06628
06629:-00188:+00092:-00015:002157.5607:06629
06630:+00098:-00035:-00120:002157.5607:06630
06631:-00054:+00185:-00025:002160.5395:06631
06632:+00131:-00173:+00111:002160.5395:06632
06633:-00140:-00108:+00050:002160.5395:06633
06634:-00165:+00083:+00046:002160.5395:06634
06635:+00249:+00142:+00045:002160.5395:06635
06636:-00042:-00127:+00140:002160.5395:06636
06637:-00006:+00273:-00009:002160.5395:06637
06638:-00098:+00186:-00018:002160.5395:06638
06639:+00082:+00107:+00129:002160.5395:06639
06640:+00195:+00124:-00043:002169.9472:06640
06641:-00139:-00030:-00096:002169.9472:06641
06642:-00242:+00253:+00051:002169.9472:06642
06643:+00127:-00181:+00102:002169.9472:06643
06644:+00020:-00083:-00071:002169.9472:06644
06645:-00068:+00002:-00042:002169.9472:06645
06646:-00028:+00046:+00152:002169.9472:06646
06647:-00077:-00073:-00047:002169.9472:06647
06648:-00011:+00191:-00143:002169.9472:06648
06649:+00039:+00065:+00013:002161.2290:06649
06650:+00036:+00195:-00042:002161.2290:06650
06651:-00092:+00137:-00162:002161.2290:06651
06652:+00133:+00161:-00005:002161.2290:06652
06653:+00071:+00193:-00048:002161.2290:06653
06654:-00083:-00113:-00048:002161.2290:06654
06655:-00058:+00049:-00090:002161.2290:06655
06656:-00020:+00201:+00192:002161.2290:06656
06657:+00204:+00035:-00086:002161.2290:06657
06658:-00212:+00128:-00156:002161.2290:06658
06659:-00022:+00093:+00190:002164.3767:06659
06660:+00112:+00028:-00192:002164.3767:06660
06661:-00160:+00182:+00045:002164.3767:06661
06662:+00043:-00073:+00067:002164.3767:06662
06663:-00123:-00095:-00019:002164.3767:06663
06664:-00174:+00057:-00188:002164.3767:06664
06665:+00163:+00207:+00206:002164.3767:06665
06666:-00091:-00439:+00034:002164.3767:06666
06667:-00292:+00265:+00226:002164.3767:06667
06668:+00135:+00280:+00111:002158.5551:06668
06669:-00040:+00167:+00103:002158.5551:06669
06670:+00034:+00174:-00014:002158.5551:06670
06671:+00057:+00228:-00151:002158.5551:06671
06672:-00067:+00315:+00041:002158.5551:06672
06673:-00076:-00319:-00114:002158.5551:06673
06674:+00025:-00180:+00106:002158.5551:06674
06675:-00065:+00027:-00049:002158.5551:06675
06676:+00077:+00036:+00149:002158.5551:06676
06677:+00055:-00206:-00009:002153.6955:06677
06678:+00022:+00185:+00027:002153.6955:06678
06679:+00140:+00328:+00058:002153.6955:06679
06680:-00059:+00274:+00178:002153.6955:06680
06681:-00085:+00057:+00108:002153.6955:06681
06682:-00151:+00130:-00250:002153.6955:06682
06683:-00410:-00359:-00139:002153.6955:06683
06684:-00014:-00171:-00136:002153.6955:06684
06685:-00176:-00044:-00070:002153.6955:06685
06686:-00375:-00018:-00039:002145.4606:06686
06687:+00161:-00200:+00152:002145.4606:06687
06688:+00053:-00116:-00139:002145.4606:06688
06689:+00061:+00037:+00004:002145.4606:06689
06690:+00235:+00018:+00037:002145.4606:06690
06691:+00135:-00067:+00004:002145.4606:06691
06692:+00057:+00278:-00090:002145.4606:06692
06693:+00147:+00184:+00082:002145.4606:06693
06694:+00030:-00035:+00025:002145.4606:06694
06695:-00024:+00087:-00083:002145.4606:06695
06696:-00280:-00003:-00246:002147.2878:06696
06697:-00397:+00097:-00094:002147.2878:06697
06698:-00020:-00004:+00032:002147.2878:06698
06699:+00139:-00128:-00120:002147.2878:06699
06700:-00142:+00100:-00042:002147.2878:06700
06701:-00148:+00156:+00249:002147.2878:06701
06702:-00027:-00069:-00079:002147.2878:06702
06703:+00024:+00149:-00074:002147.2878:06703
06704:+00142:-00103:+00064:002147.2878:06704
06705:+00224:-00088:+00036:002142.6320:06705
06706:+00198:+00208:-00277:002142.6320:06706
06707:+00033:+00151:-00034:002142.6320:06707
06708:+00023:-00042:-00005:002142.6320:06708
06709:-00004:-00025:+00038:002142.6320:06709
06710:+00050:-00020:+00019:002142.6320:06710
06711:+00151:-00005:+00095:002142.6320:06711
06712:-00113:-00017:-00040:002142.6320:06712
06713:-00183:-00086:-00051:002142.6320:06713
06714:-00202:-00055:+00010:002160.6928:06714
06715:+00132:+00155:+00017:002160.6928:06715
06716:+00149:-00091:-00010:002160.6928:06716
06717:-00010:+00068:-00079:002160.6928:06717
06718:-00129:-00006:-00082:002160.6928:06718
06719:+00080:+00036:+00031:002160.6928:06719
06720:+00109:-00009:-00019:002160.6928:06720
06721:+00031:-00050:+00247:002160.6928:06721
06722:+00222:-00228:+00075:002160.6928:06722
06723:-00014:+00077:-00049:002160.6928:06723
06724:-00070:-00077:-00023:002162.4980:06724
06725:-00171:+00144:-00244:002162.4980:06725
06726:+00032:+00053:+00098:002162.4980:06726
06727:+00073:-00184:-00067:002162.4980:06727
06728:+00060:+00093:-00096:002162.4980:06728
06729:-00034:-00234:-00133:002162.4980:06729
06730:-00185:-00188:-00057:002162.4980:06730
06731:-00117:+00047:+00087:002162.4980:06731
06732:-00032:-00043:+00093:002162.4980:06732
06733:+00214:+00154:-00028:002165.1518:06733
06734:+00150:+00036:-00093:002165.1518:06734
06735:-00057:-00149:-00177:002165.1518:06735
06736:-00182:+00275:-00196:002165.1518:06736
06737:+00163:+00002:+00125:002165.1518:06737
06738:+00194:+00024:+00006:002165.1518:06738
06739:+00102:+00135:+00039:002165.1518:06739
06740:-00050:-00219:-00084:002165.1518:06740
06741:-00167:+00035:-00080:002165.1518:06741
06742:+00113:-00032:+00237:002179.8540:06742
06743:+00129:+00004:+00056:002179.8540:06743
06744:+00091:+00174:+00093:002179.8540:06744
06745:-00126:+00260:-00111:002179.8540:06745
06746:-00216:-00092:-00141:002179.8540:06746
06747:+00068:+00139:-00134:002179.8540:06747
06748:+00047:-00090:+00147:002179.8540:06748
06749:-00029:-00091:+00081:002179.8540:06749
06750:+00191:+00157:+00099:002179.8540:06750
06751:+00056:-00105:-00119:002177.7727:06751
06752:-00191:+00113:-00079:002177.7727:06752
06753:+00073:+00041:+00246:002177.7727:06753
06754:+00103:+00052:+00180:002177.7727:06754
06755:+00130:+00064:+00062:002177.7727:06755
06756:+00059:+00156:+00142:002177.7727:06756
06757:-00116:+00016:-00044:002177.7727:06757
06758:-00104:+00258:-00226:002177.7727:06758
06759:-00054:+00045:+00105:002177.7727:06759
06760:-00023:-00049:+00168:002176.5563:06760
06761:+00120:+00237:+00037:002176.5563:06761
06762:+00143:+00133:-00038:002176.5563:06762
06763:-00049:-00079:-00055:002176.5563:06763
06764:-00061:+00084:+00149:002176.5563:06764
06765:+00074:-00059:+00031:002176.5563:06765
06766:+00114:+00226:-00101:002176.5563:06766
06767:-00082:+00037:-00064:002176.5563:06767
06768:-00126:+00107:-00184:002176.5563:06768
06769:+00023:+00354:-00038:002179.9165:06769
06770:+00223:-00050:+00033:002179.9165:06770
06771:-00066:-00136:-00108:002179.9165:06771
06772:-00053:+00224:+00090:002179.9165:06772
06773:+00215:-00090:-00194:002179.9165:06773
06774:+00092:+00304:-00141:002179.9165:06774
06775:-00178:+00055:-00270:002179.9165:06775
06776:-00156:-00254:-00040:002179.9165:06776
06777:+00300:-00094:-00126:002179.9165:06777
06778:+00218:+00035:-00152:002179.9165:06778
06779:-00267:-00238:-00050:002181.6555:06779
06780:+00047:-00326:+00070:002181.6555:06780
06781:+00221:+00339:-00165:002181.6555:06781
06782:+00111:+00016:+00078:002181.6555:06782
06783:-00079:-00115:-00009:002181.6555:06783
06784:-00092:+00478:-00048:002181.6555:06784
06785:+00016:+00340:+00175:002181.6555:06785
06786:+00161:+00179:+00197:002181.6555:06786
06787:-00029:-00079:-00060:002181.6555:06787
06788:+00082:+00140:-00064:002161.4228:06788
06789:+00248:+00079:-00129:002161.4228:06789
06790:-00325:-00327:-00061:002161.4228:06790
06791:+00139:-00220:+00142:002161.4228:06791
06792:+00238:+00131:-00040:002161.4228:06792
06793:-00011:+00164:+00088:002161.4228:06793
06794:+00265:-00027:+00216:002161.4228:06794
06795:+00053:+00212:-00136:002161.4228:06795
06796:-00022:+00695:+00008:002161.4228:06796
06797:+00199:+00600:+00184:002156.9492:06797
06798:-00048:-00383:-00122:002156.9492:06798
06799:+00061:+00246:-00055:002156.9492:06799
06800:+00068:+00409:-00185:002156.9492:06800
06801:-00295:-00431:+00044:002156.9492:06801
06802:+00146:-00350:-00017:002156.9492:06802
06803:+00067:+00301:-00133:002156.9492:06803
06804:-00184:+00133:+00081:002156.9492:06804
06805:+00224:-00403:+00183:002156.9492:06805
06806:+00068:+00522:-00220:002156.9492:06806
06807:-00202:+00752:+00045:002143.7290:06807
06808:+00042:+00090:+00269:002143.7290:06808
06809:+00228:+00360:-00105:002143.7290:06809
06810:+00137:+00730:-00190:002143.7290:06810
06811:+00236:-00221:-00126:002143.7290:06811
06812:-00493:-00222:-00370:002143.7290:06812
06813:+00241:+00146:+00226:002143.7290:06813
06814:+00318:-00475:+00016:002143.7290:06814
06815:-00278:-00186:+00014:002143.7290:06815
06816:+00342:-00147:-00064:002128.0698:06816
06817:+00200:-00156:+00051:002128.0698:06817
06818:-00287:-00036:+00021:002128.0698:06818
06819:-00017:-00445:+00201:002128.0698:06819
06820:+00081:+00283:-00031:002128.0698:06820
06821:-00030:+00356:+00075:002128.0698:06821
06822:+00260:-00107:+00091:002128.0698:06822
06823:-00073:+00157:-00174:002128.0698:06823
06824:-00040:+00430:+00049:002128.0698:06824
06825:+00115:-00407:+00024:002127.1914:06825
06826:-00192:-00199:+00028:002127.1914:06826
06827:-00002:-00020:+00052:002127.1914:06827
06828:+00226:-00054:+00077:002127.1914:06828
06829:-00446:-00106:-00039:002127.1914:06829
06830:-00104:+00654:+00043:002127.1914:06830
06831:+00189:+00148:+00121:002127.1914:06831
06832:-00173:-00032:-00074:002127.1914:06832
06833:+00045:+00279:+00157:002127.1914:06833
06834:-00122:-00193:-00183:002127.1914:06834
06835:-00039:+00249:+00200:002132.6831:06835
06836:+00228:-00152:+00095:002132.6831:06836
06837:-00261:-00255:-00003:002132.6831:06837
06838:-00292:+00168:-00221:002132.6831:06838
06839:+00225:+00181:+00199:002132.6831:06839
06840:-00329:-00354:+00004:002132.6831:06840
06841:-00240:+00658:+00188:002132.6831:06841
06842:+00148:+00067:+00219:002132.6831:06842
06843:-00071:+00175:-00116:002132.6831:06843
06844:-00027:+00289:-00103:002124.3256:06844
06845:+00182:-00183:-00138:002124.3256:06845
06846:-00032:+00495:-00155:002124.3256:06846
06847:-00090:-00324:-00128:002124.3256:06847
06848:-00042:-00367:-00033:002124.3256:06848
06849:+00004:+00228:-00087:002124.3256:06849
06850:+00295:+00110:+00092:002124.3256:06850
06851:-00332:-00426:-00008:002124.3256:06851
06852:-00342:+00590:+00216:002124.3256:06852
06853:+00263:+00333:-00046:002124.3256:06853
06854:-00162:+00220:+00053:002130.7917:06854
06855:-00018:+00187:-00034:002130.7917:06855
06856:+00309:+00264:-00259:002130.7917:06856
06857:-00283:+00438:-00034:002130.7917:06857
06858:-00098:-00305:-00011:002130.7917:06858
06859:+00312:-00212:-00067:002130.7917:06859
06860:-00038:-00054:-00325:002130.7917:06860
06861:-00064:-00409:+00215:002130.7917:06861
06862:-00008:-00365:-00034:002130.7917:06862
06863:-00012:+00285:+00114:002125.3095:06863
06864:+00015:-00383:+00161:002125.3095:06864
06865:+00035:-00400:+00200:002125.3095:06865
06866:+00002:+00471:+00080:002125.3095:06866
06867:+00235:-00061:+00192:002125.3095:06867
06868:-00052:-00180:+00041:002125.3095:06868
06869:-00367:+00281:+00007:002125.3095:06869
06870:+00358:+00152:+00159:002125.3095:06870
06871:+00162:-00090:-00042:002125.3095:06871
06872:-00209:+00121:+00018:002124.3308:06872
06873:+00049:-00045:-00159:002124.3308:06873
06874:-00188:-00215:+00096:002124.3308:06874
06875:-00116:-00089:+00021:002124.3308:06875
06876:+00032:-00052:+00140:002124.3308:06876
06877:+00112:+00102:+00072:002124.3308:06877
06878:+00013:-00105:+00143:002124.3308:06878
06879:+00008:+00287:+00004:002124.3308:06879
06880:-00136:+00271:-00056:002124.3308:06880
06881:+00108:-00040:+00078:002124.3308:06881
06882:+00051:-00043:-00181:002134.4965:06882
06883:+00083:+00163:+00035:002134.4965:06883
06884:+00114:-00105:-00108:002134.4965:06884
06885:-00163:+00072:-00187:002134.4965:06885
06886:-00021:+00027:+00162:002134.4965:06886
06887:+00271:-00156:-00117:002134.4965:06887
06888:-00135:+00158:-00150:002134.4965:06888
06889:-00002:-00108:+00168:002134.4965:06889
06890:+00273:+00161:-00214:002134.4965:06890
06891:-00127:+00210:-00130:002143.6906:06891
06892:+00054:-00085:+00173:002143.6906:06892
06893:+00063:+00061:+00057:002143.6906:06893
06894:-00024:+00287:-00154:002143.6906:06894
06895:+00179:+00061:+00141:002143.6906:06895
06896:-00007:-00197:-00103:002143.6906:06896
06897:-00183:+00116:-00072:002143.6906:06897
06898:+00086:+00037:-00004:002143.6906:06898
06899:+00123:+00153:+00041:002143.6906:06899
06900:-00119:-00102:-00032:002146.4382:06900
06901:+00133:+00285:+00156:002146.4382:06901
06902:-00141:+00171:-00218:002146.4382:06902
06903:+00152:+00084:+00446:002146.4382:06903
06904:+00188:-00355:-00174:002146.4382:06904
06905:-00171:+00251:+00002:002146.4382:06905
06906:-00015:+00248:-00072:002146.4382:06906
06907:+00112:-00300:+00026:002146.4382:06907
06908:-00254:+00230:-00177:002146.4382:06908
06909:+00071:+00161:+00072:002146.4382:06909
06910:-00041:+00044:+00086:002153.2270:06910
06911:+00050:-00095:+00095:002153.2270:06911
06912:+00255:+00058:+00004:002153.2270:06912
06913:-00144:+00225:+00012:002153.2270:06913
06914:-00151:+00295:+00111:002153.2270:06914
06915:+00224:-00108:+00041:002153.2270:06915
06916:-00106:+00104:-00192:002153.2270:06916
06917:-00068:+00040:+00055:002153.2270:06917
06918:-00002:-00274:-00011:002153.2270:06918
06919:-00079:+00163:-00094:002154.9948:06919
06920:+00073:-00084:-00180:002154.9948:06920
06921:-00144:-00105:+00123:002154.9948:06921
06922:+00099:-00249:+00180:002154.9948:06922
06923:+00250:+00174:-00057:002154.9948:06923
06924:-00332:+00149:-00099:002154.9948:06924
06925:-00198:-00124:+00274:002154.9948:06925
06926:+00304:+00075:-00111:002154.9948:06926
06927:-00172:+00201:-00157:002154.9948:06927
06928:-00089:-00066:+00169:002150.2167:06928
06929:+00262:+00044:-00003:002150.2167:06929
06930:-00203:+00260:-00227:002150.2167:06930
06931:-00087:+00040:+00098:002150.2167:06931
06932:-00009:-00156:+00101:002150.2167:06932
06933:+00086:+00029:-00109:002150.2167:06933
06934:+00149:+00018:-00145:002150.2167:06934
06935:-00149:+00073:+00128:002150.2167:06935
06936:-00157:-00040:+00036:002150.2167:06936
06937:+00081:+00118:-00114:002160.7875:06937
06938:-00109:+00209:-00181:002160.7875:06938
06939:-00120:-00035:+00169:002160.7875:06939
06940:+00132:-00150:-00064:002160.7875:06940
06941:-00117:+00169:-00081:002160.7875:06941
06942:-00069:+00208:-00019:002160.7875:06942
06943:-00022:+00014:+00014:002160.7875:06943
06944:+00041:+00082:+00102:002160.7875:06944
06945:+00236:+00008:+00061:002160.7875:06945
06946:-00109:+00157:-00062:002160.7875:06946
06947:-00129:+00149:+00234:002166.3825:06947
06948:+00080:-00091:+00037:002166.3825:06948
06949:-00118:+00113:-00175:002166.3825:06949
06950:+00013:+00063:+00263:002166.3825:06950
06951:-00005:-00121:+00002:002166.3825:06951
06952:-00378:+00045:+00148:002166.3825:06952
06953:+00183:+00179:+00215:002166.3825:06953
06954:+00034:+00186:-00016:002166.3825:06954
06955:-00184:-00148:+00214:002166.3825:06955
06956:+00215:+00141:-00181:002165.2768:06956
06957:-00055:+00034:-00159:002165.2768:06957
06958:-00270:-00002:+00034:002165.2768:06958
06959:+00452:-00023:+00278:002165.2768:06959
06960:-00047:+00039:-00393:002165.2768:06960
06961:-00195:+00184:-00009:002165.2768:06961
06962:+00100:-00393:-00005:002165.2768:06962
06963:+00132:-00083:+00054:002165.2768:06963
06964:+00267:+00302:+00059:002165.2768:06964
06965:-00301:-00142:+00120:002164.6286:06965
06966:-00275:+00284:+00104:002164.6286:06966
06967:+00412:+00041:-00053:002164.6286:06967
06968:-00300:+00236:-00040:002164.6286:06968
06969:-00241:-00121:+00029:002164.6286:06969
06970:+00242:+00000:-00038:002164.6286:06970
06971:-00160:+00094:-00314:002164.6286:06971
06972:+00048:+00018:+00121:002164.6286:06972
06973:+00099:-00076:+00001:002164.6286:06973
06974:-00195:-00132:-00018:002170.2192:06974
06975:+00072:+00094:+00035:002170.2192:06975
06976:+00036:-00037:+00218:002170.2192:06976
06977:+00043:+00107:+00063:002170.2192:06977
06978:+00211:+00074:-00217:002170.2192:06978
06979:-00373:+00262:-00079:002170.2192:06979
06980:-00088:-00065:+00073:002170.2192:06980
06981:+00421:-00097:-00166:002170.2192:06981
06982:-00123:+00276:-00184:002170.2192:06982
06983:-00197:-00137:+00224:002170.2192:06983
06984:+00240:-00071:+00030:002161.4643:06984
06985:-00007:+00065:-00172:002161.4643:06985
06986:-00037:+00212:+00070:002161.4643:06986
06987:-00007:-00221:+00142:002161.4643:06987
06988:-00112:+00102:-00174:002161.4643:06988
06989:+00205:-00044:+00032:002161.4643:06989
06990:-00116:+00149:+00017:002161.4643:06990
06991:-00167:+00036:+00157:002161.4643:06991
06992:+00070:-00018:-00087:002161.4643:06992
06993:-00014:+00075:-00041:002168.4240:06993
06994:-00087:+00048:+00101:002168.4240:06994
06995:+00174:-00113:-00060:002168.4240:06995
06996:-00144:+00090:+00050:002168.4240:06996
06997:-00110:+00124:+00057:002168.4240:06997
06998:+00111:-00052:+00071:002168.4240:06998
06999:-00007:+00122:+00038:002168.4240:06999
07000:-00062:+00088:-00026:002168.4240:07000
07001:-00034:+00140:+00006:002168.4240:07001
07002:+00011:-00162:+00091:002170.1940:07002
07003:+00069:+00071:-00122:002170.1940:07003
07004:-00162:-00041:+00026:002170.1940:07004
07005:-00036:-00023:+00137:002170.1940:07005
07006:+00207:+00025:-00156:002170.1940:07006
07007:-00045:+00135:+00130:002170.1940:07007
07008:-00055:-00083:+00024:002170.1940:07008
07009:+00015:+00066:-00198:002170.1940:07009
07010:-00008:+00052:-00042:002170.1940:07010
07011:+00005:-00086:-00022:002168.9965:07011
07012:+00002:-00012:-00189:002168.9965:07012
07013:-00063:+00066:+00069:002168.9965:07013
07014:-00019:-00165:+00011:002168.9965:07014
07015:-00088:+00248:+00165:002168.9965:07015
07016:+00125:+00132:-00020:002168.9965:07016
07017:-00100:+00201:+00047:002168.9965:07017
07018:-00008:+00051:-00047:002168.9965:07018
07019:+00093:+00300:-00024:002168.9965:07019
07020:-00254:+00046:-00183:002176.0693:07020
07021:-00104:+00278:+00015:002176.0693:07021
07022:+00144:-00268:-00051:002176.0693:07022
07023:-00194:+00043:-00189:002176.0693:07023
07024:-00052:-00072:+00295:002176.0693:07024
07025:+00015:-00017:+00040:002176.0693:07025
07026:-00326:-00084:-00112:002176.0693:07026
07027:-00036:+00178:+00180:002176.0693:07027
07028:+00110:+00217:+00037:002176.0693:07028
07029:-00181:+00070:-00155:002176.0693:07029
07030:-00110:-00007:-00098:002174.0415:07030
07031:-00046:+00239:+00056:002174.0415:07031
07032:+00169:-00122:+00200:002174.0415:07032
07033:+00040:-00008:-00175:002174.0415:07033
07034:-00126:+00154:+00070:002174.0415:07034
07035:-00008:-00272:+00161:002174.0415:07035
07036:+00088:+00089:-00028:002174.0415:07036
07037:+00140:+00138:+00068:002174.0415:07037
07038:-00002:+00059:+00005:002174.0415:07038
07039:-00098:+00052:+00020:002172.8610:07039
07040:-00065:+00118:-00129:002172.8610:07040
07041:+00015:+00283:-00093:002172.8610:07041
07042:-00141:+00130:-00003:002172.8610:07042
07043:-00169:-00059:-00064:002172.8610:07043
07044:+00125:-00008:-00086:002172.8610:07044
07045:+00044:+00033:-00162:002172.8610:07045
07046:-00073:-00023:+00171:002172.8610:07046
07047:+00116:-00204:+00043:002172.8610:07047
07048:+00217:+00129:-00146:002176.1088:07048
07049:+00351:+00189:+00122:002176.1088:07049
07050:+00281:+00038:-00010:002176.1088:07050
07051:-00028:+00243:-00131:002176.1088:07051
07052:+00134:+00164:-00272:002176.1088:07052
07053:+00225:+00003:-00060:002176.1088:07053
07054:-00137:-00211:-00101:002176.1088:07054
07055:-00169:-00057:-00154:002176.1088:07055
07056:-00011:+00064:-00139:002176.1088:07056
07057:+00078:-00232:+00209:002170.2080:07057
07058:-00277:+00103:-00262:002170.2080:07058
07059:-00112:+00138:+00171:002170.2080:07059
07060:+00158:-00024:-00112:002170.2080:07060
07061:-00020:+00083:-00014:002170.2080:07061
07062:+00016:+00130:-00001:002170.2080:07062
07063:+00078:-00012:-00139:002170.2080:07063
07064:-00081:-00191:-00102:002170.2080:07064
07065:+00232:-00106:+00218:002170.2080:07065
07066:+00156:-00149:+00017:002170.2080:07066
07067:-00075:-00052:-00071:002165.1877:07067
07068:-00188:-00031:+00344:002165.1877:07068
07069:+00134:-00182:+00105:002165.1877:07069
07070:+00006:+00261:-00188:002165.1877:07070
07071:+00036:+00158:+00000:002165.1877:07071
07072:-00072:+00246:-00012:002165.1877:07072
07073:-00153:-00006:+00132:002165.1877:07073
07074:+00027:+00094:-00189:002165.1877:07074
07075:+00035:-00135:-00084:002165.1877:07075
07076:-00110:-00131:+00077:002160.7431:07076
07077:+00069:-00280:-00059:002160.7431:07077
07078:-00061:+00007:-00186:002160.7431:07078
07079:+00220:+00059:+00323:002160.7431:07079
07080:+00117:+00089:-00107:002160.7431:07080
07081:-00237:+00123:-00014:002160.7431:07081
07082:+00336:+00368:+00003:002160.7431:07082
07083:+00229:-00304:+00008:002160.7431:07083
07084:-00058:-00156:-00171:002160.7431:07084
07085:-00107:+00062:-00167:002162.5007:07085
07086:-00358:-00426:+00135:002162.5007:07086
07087:+00095:-00228:+00160:002162.5007:07087
07088:+00045:-00283:-00116:002162.5007:07088
07089:-00178:+00192:-00112:002162.5007:07089
07090:-00011:-00055:+00093:002162.5007:07090
07091:-00018:-00050:+00064:002162.5007:07091
07092:+00039:+00114:-00090:002162.5007:07092
07093:+00117:+00273:-00182:002162.5007:07093
07094:-00143:-00259:-00138:002153.8413:07094
07095:+00002:-00031:+00025:002153.8413:07095
07096:+00071:+00040:-00078:002153.8413:07096
07097:+00000:-00034:-00124:002153.8413:07097
07098:+00034:-00215:+00079:002153.8413:07098
07099:+00051:-00410:-00160:002153.8413:07099
07100:-00152:+00299:+00056:002153.8413:07100
07101:+00204:-00030:+00024:002153.8413:07101
07102:+00135:+00307:-00068:002153.8413:07102
07103:-00173:+00439:-00070:002153.8413:07103
07104:+00297:+00296:+00279:002141.8684:07104
07105:+00197:-00293:-00102:002141.8684:07105
07106:-00014:+00094:+00007:002141.8684:07106
07107:+00088:+00282:-00092:002141.8684:07107
07108:-00041:-00096:+00034:002141.8684:07108
07109:+00039:-00318:+00041:002141.8684:07109
07110:+00138:-00009:-00101:002141.8684:07110
07111:-00178:+00086:+00250:002141.8684:07111
07112:+00002:-00350:+00161:002141.8684:07112
07113:+00082:+00354:-00055:002128.8669:07113
07114:-00057:+00509:+00107:002128.8669:07114
07115:+00089:+00305:+00139:002128.8669:07115
07116:-00074:-00065:-00220:002128.8669:07116
07117:-00028:+00200:-00035:002128.8669:07117
07118:+00022:+00585:+00002:002128.8669:07118
07119:+00026:-00399:+00017:002128.8669:07119
07120:+00035:-00406:-00082:002128.8669:07120
07121:-00064:+00097:-00174:002128.8669:07121
07122:+00046:-00147:+00294:002128.8669:07122
07123:+00083:-00196:-00048:002120.6560:07123
07124:-00044:+00352:-00002:002120.6560:07124
07125:+00090:+00450:+00205:002120.6560:07125
07126:+00006:-00017:+00140:002120.6560:07126
07127:-00160:+00119:-00215:002120.6560:07127
07128:+00075:+00201:-00004:002120.6560:07128
07129:+00153:+00468:-00096:002120.6560:07129
07130:-00242:-00349:-00198:002120.6560:07130
07131:+00130:+00078:+00072:002120.6560:07131
07132:+00245:-00365:-00196:002115.9716:07132
07133:-00169:-00432:-00125:002115.9716:07133
07134:-00014:+00122:+00155:002115.9716:07134
07135:+00191:-00200:+00058:002115.9716:07135
07136:-00144:+00398:+00051:002115.9716:07136
07137:+00210:-00264:+00183:002115.9716:07137
07138:+00158:+00186:-00228:002115.9716:07138
07139:-00369:+00386:+00163:002115.9716:07139
07140:+00007:-00107:-00031:002115.9716:07140
07141:+00105:-00027:+00201:002114.1008:07141
07142:-00267:+00626:-00332:002114.1008:07142
07143:-00044:-00206:+00177:002114.1008:07143
07144:-00035:-00338:-00270:002114.1008:07144
07145:-00038:+00067:-00019:002114.1008:07145
07146:+00038:-00085:+00156:002114.1008:07146
07147:-00132:-00148:+00086:002114.1008:07147
07148:-00154:-00298:-00082:002114.1008:07148
07149:+00116:+00253:+00094:002114.1008:07149
07150:-00088:+00069:+00071:002114.1008:07150
07151:-00064:+00353:+00207:002113.2485:07151
07152:+00057:+00184:-00065:002113.2485:07152
07153:-00071:+00347:+00030:002113.2485:07153
07154:-00047:+00043:-00013:002113.2485:07154
07155:+00278:+00198:-00013:002113.2485:07155
07156:+00094:+00492:-00236:002113.2485:07156
07157:-00167:-00183:+00045:002113.2485:07157
07158:-00094:-00243:-00006:002113.2485:07158
07159:+00069:+00182:-00080:002113.2485:07159
07160:+00046:-00183:+00119:002123.2424:07160
07161:-00127:-00195:-00050:002123.2424:07161
07162:-00049:+00275:+00075:002123.2424:07162
07163:+00166:-00096:+00048:002123.2424:07163
07164:-00099:+00047:+00038:002123.2424:07164
07165:-00066:+00287:-00009:002123.2424:07165
07166:+00043:+00111:+00008:002123.2424:07166
07167:+00005:+00103:+00066:002123.2424:07167
07168:+00010:+00135:-00078:002123.2424:07168
07169:-00010:+00110:-00193:002123.2424:07169
07170:-00121:+00014:+00006:002125.0590:07170
07171:-00017:-00107:-00003:002125.0590:07171
07172:-00009:+00039:-00194:002125.0590:07172
07173:+00001:+00093:+00022:002125.0590:07173
07174:+00058:-00121:+00015:002125.0590:07174
07175:-00052:+00068:-00085:002125.0590:07175
07176:-00036:+00109:-00009:002125.0590:07176
07177:+00061:-00020:+00050:002125.0590:07177
07178:-00039:+00040:-00012:002125.0590:07178
07179:+00053:+00101:+00039:002134.9948:07179
07180:+00084:+00053:-00013:002134.9948:07180
07181:-00100:+00001:-00109:002134.9948:07181
07182:-00065:+00091:+00023:002134.9948:07182
07183:-00014:-00039:-00156:002134.9948:07183
07184:-00062:+00119:-00049:002134.9948:07184
07185:+00061:-00166:+00120:002134.9948:07185
07186:+00030:+00049:-00061:002134.9948:07186
07187:-00055:+00037:-00013:002134.9948:07187
07188:+00093:+00027:+00050:002145.4523:07188
07189:-00057:+00114:+00055:002145.4523:07189
07190:-00017:+00094:-00007:002145.4523:07190
07191:+00229:+00078:+00057:002145.4523:07191
07192:+00049:+00027:+00042:002145.4523:07192
07193:-00184:+00110:-00119:002145.4523:07193
07194:+00053:-00068:+00064:002145.4523:07194
07195:+00069:+00119:-00032:002145.4523:07195
07196:+00187:-00056:+00253:002145.4523:07196
07197:+00031:-00167:-00021:002145.4523:07197
07198:-00300:+00212:-00123:002158.5551:07198
07199:+00146:+00009:+00159:002158.5551:07199
07200:+00153:-00117:+00026:002158.5551:07200
07201:-00034:+00266:-00141:002158.5551:07201
07202:+00120:-00026:+00007:002158.5551:07202
07203:-00027:+00118:-00010:002158.5551:07203
07204:-00099:-00172:+00007:002158.5551:07204
07205:+00094:-00001:+00139:002158.5551:07205
07206:+00084:-00109:-00048:002158.5551:07206
07207:+00032:+00072:+00146:002153.5856:07207
07208:+00097:+00072:+00025:002153.5856:07208
07209:-00023:+00402:-00201:002153.5856:07209
07210:+00106:+00270:-00025:002153.5856:07210
07211:-00018:-00296:-00029:002153.5856:07211
07212:+00002:+00193:-00168:002153.5856:07212
07213:+00202:+00193:-00190:002153.5856:07213
07214:-00096:-00163:-00057:002153.5856:07214
07215:+00100:+00072:+00014:002153.5856:07215
07216:+00205:-00138:-00125:002164.3518:07216
07217:-00206:+00080:-00095:002164.3518:07217
07218:+00147:-00030:+00081:002164.3518:07218
07219:+00168:+00134:+00072:002164.3518:07219
07220:-00095:+00295:-00120:002164.3518:07220
07221:+00083:+00079:+00080:002164.3518:07221
07222:-00067:+00005:-00183:002164.3518:07222
07223:+00070:+00284:-00161:002164.3518:07223
07224:+00083:+00524:-00037:002164.3518:07224
07225:-00041:-00290:+00020:002162.3364:07225
07226:+00010:+00024:-00090:002162.3364:07226
07227:-00003:+00019:-00025:002162.3364:07227
07228:-00021:-00043:+00041:002162.3364:07228
07229:+00159:-00235:+00243:002162.3364:07229
07230:+00019:+00106:-00182:002162.3364:07230
07231:-00162:+00246:+00155:002162.3364:07231
07232:+00271:-00052:+00258:002162.3364:07232
07233:+00105:-00126:-00071:002162.3364:07233
07234:-00283:+00411:-00048:002162.3364:07234
07235:-00009:-00040:+00108:002153.7314:07235
07236:-00082:+00095:-00126:002153.7314:07236
07237:+00021:+00052:+00011:002153.7314:07237
07238:+00115:-00143:-00051:002153.7314:07238
07239:-00246:+00050:-00043:002153.7314:07239
07240:+00291:-00224:+00033:002153.7314:07240
07241:+00357:+00177:+00075:002153.7314:07241
07242:-00139:-00041:-00063:002153.7314:07242
07243:-00075:+00124:+00083:002153.7314:07243
07244:+00134:-00125:+00012:002164.3430:07244
07245:-00014:+00228:-00175:002164.3430:07245
07246:+00128:-00030:-00038:002164.3430:07246
07247:-00088:-00281:-00145:002164.3430:07247
07248:-00102:-00047:+00087:002164.3430:07248
07249:+00207:+00116:-00117:002164.3430:07249
07250:-00180:+00123:-00101:002164.3430:07250
07251:+00055:-00216:+00312:002164.3430:07251
07252:+00419:+00252:-00046:002164.3430:07252
07253:-00251:+00217:-00167:002158.6525:07253
07254:-00247:+00158:+00159:002158.6525:07254
07255:+00247:-00287:+00057:002158.6525:07255
07256:-00199:+00219:-00167:002158.6525:07256
07257:+00002:-00017:-00015:002158.6525:07257
07258:+00102:-00243:-00020:002158.6525:07258
07259:-00053:-00003:-00069:002158.6525:07259
07260:+00179:+00262:+00029:002158.6525:07260
07261:-00169:-00112:+00007:002158.6525:07261
07262:-00397:+00036:+00181:002158.6525:07262
07263:+00376:-00140:+00161:002157.6572:07263
07264:-00007:+00459:+00084:002157.6572:07264
07265:-00198:+00164:+00045:002157.6572:07265
07266:-00115:-00203:-00098:002157.6572:07266
07267:-00023:+00197:-00050:002157.6572:07267
07268:+00096:-00113:-00190:002157.6572:07268
07269:-00218:-00184:-00024:002157.6572:07269
07270:-00042:-00085:+00056:002157.6572:07270
07271:+00239:+00221:+00155:002157.6572:07271
07272:-00154:+00003:+00018:002157.0078:07272
07273:-00202:-00193:+00343:002157.0078:07273
07274:+00173:+00303:-00051:002157.0078:07274
07275:-00029:+00235:-00013:002157.0078:07275
07276:-00072:-00101:+00137:002157.0078:07276
07277:-00027:+00015:-00106:002157.0078:07277
07278:+00051:+00358:-00107:002157.0078:07278
07279:+00185:-00270:+00113:002157.0078:07279
07280:-00156:-00145:-00179:002157.0078:07280
07281:-00297:+00208:-00162:002154.9836:07281
07282:+00050:-00131:+00170:002154.9836:07282
07283:-00141:-00143:+00049:002154.9836:07283
07284:-00141:-00076:-00180:002154.9836:07284
07285:+00091:+00129:+00077:002154.9836:07285
07286:-00203:-00027:-00088:002154.9836:07286
07287:-00145:+00305:+00312:002154.9836:07287
07288:+00040:-00194:-00123:002154.9836:07288
07289:-00222:+00362:-00140:002154.9836:07289
07290:-00055:-00119:+00100:002153.9404:07290
07291:+00174:-00188:-00115:002153.9404:07291
07292:-00043:+00214:-00295:002153.9404:07292
07293:-00030:-00028:+00189:002153.9404:07293
07294:-00044:+00020:-00002:002153.9404:07294
07295:-00154:+00047:+00021:002153.9404:07295
07296:+00180:+00007:+00093:002153.9404:07296
07297:-00032:+00141:-00128:002153.9404:07297
07298:-00259:-00084:-00042:002153.9404:07298
07299:-00019:-00305:-00141:002153.9404:07299
07300:-00019:-00019:-00058:002168.4099:07300
07301:+00054:-00134:-00011:002168.4099:07301
07302:+00102:-00251:-00075:002168.4099:07302
07303:-00143:-00016:-00242:002168.4099:07303
07304:-00050:+00028:-00008:002168.4099:07304
07305:+00098:-00239:+00005:002168.4099:07305
07306:-00071:-00146:-00214:002168.4099:07306
07307:+00075:+00032:+00024:002168.4099:07307
07308:+00144:-00056:-00127:002168.4099:07308
07309:-00090:+00125:-00200:002170.1574:07309
07310:-00126:-00155:-00270:002170.1574:07310
07311:-00121:+00243:-00004:002170.1574:07311
07312:+00041:-00043:+00269:002170.1574:07312
07313:+00091:-00116:-00098:002170.1574:07313
07314:-00079:+00454:+00105:002170.1574:07314
07315:-00047:-00008:+00073:002170.1574:07315
07316:-00132:+00450:-00126:002170.1574:07316
07317:-00108:+00237:+00455:002170.1574:07317
07318:+00268:+00014:+00025:002169.0273:07318
07319:-00152:+00366:-00126:002169.0273:07319
07320:-00093:+00103:+00150:002169.0273:07320
07321:+00050:-00228:-00177:002169.0273:07321
07322:-00129:+00148:+00081:002169.0273:07322
07323:-00010:-00347:-00046:002169.0273:07323
07324:+00119:+00163:+00296:002169.0273:07324
07325:-00019:+00097:-00275:002169.0273:07325
07326:+00062:+00066:+00137:002169.0273:07326
07327:+00186:+00256:+00048:002176.0524:07327
07328:-00005:-00014:-00146:002176.0524:07328
07329:+00029:-00070:-00073:002176.0524:07329
07330:+00144:+00442:-00045:002176.0524:07330
07331:-00114:-00074:+00044:002176.0524:07331
07332:+00015:-00218:-00101:002176.0524:07332
07333:+00090:-00102:-00161:002176.0524:07333
07334:+00024:-00127:+00279:002176.0524:07334
07335:+00173:-00164:+00164:002176.0524:07335
07336:+00077:+00319:+00116:002170.1799:07336
07337:-00059:+00517:-00073:002170.1799:07337
07338:+00149:+00242:+00201:002170.1799:07338
07339:+00169:+00087:-00169:002170.1799:07339
07340:+00044:+00392:-00136:002170.1799:07340
07341:-00028:+00342:-00065:002170.1799:07341
07342:+00025:-00254:-00048:002170.1799:07342
07343:-00027:-00133:-00111:002170.1799:07343
07344:+00082:-00041:-00220:002170.1799:07344
07345:+00014:-00119:+00173:002170.1799:07345
07346:-00002:-00191:-00016:002153.9458:07346
07347:+00040:+00213:+00007:002153.9458:07347
07348:+00128:+00243:+00209:002153.9458:07348
07349:-00018:+00303:-00176:002153.9458:07349
07350:-00201:+00102:+00075:002153.9458:07350
07351:+00144:+00062:-00269:002153.9458:07351
07352:+00071:+00300:-00085:002153.9458:07352
07353:-00120:-00190:+00029:002153.9458:07353
07354:-00015:-00445:-00085:002153.9458:07354
07355:-00093:+00152:-00205:002149.4653:07355
07356:+00134:+00053:+00219:002149.4653:07356
07357:+00179:-00495:+00036:002149.4653:07357
07358:-00023:+00572:-00295:002149.4653:07358
07359:+00222:+00276:+00004:002149.4653:07359
07360:+00139:+00329:+00073:002149.4653:07360
07361:-00024:+00161:-00218:002149.4653:07361
07362:-00004:-00034:-00313:002149.4653:07362
07363:-00104:-00261:-00154:002149.4653:07363
07364:+00133:-00312:+00219:002143.7263:07364
07365:+00020:-00383:-00059:002143.7263:07365
07366:-00452:-00056:-00284:002143.7263:07366
07367:-00119:-00212:+00372:002143.7263:07367
07368:+00358:-00305:+00114:002143.7263:07368
07369:+00001:+00200:-00189:002143.7263:07369
07370:-00291:+00118:+00052:002143.7263:07370
07371:-00014:+00107:+00034:002143.7263:07371
07372:-00056:+00234:-00016:002143.7263:07372
07373:+00076:+00258:+00074:002143.7263:07373
07374:+00053:-00228:+00019:002131.6733:07374
07375:-00194:+00253:-00020:002131.6733:07375
07376:-00001:-00266:-00079:002131.6733:07376
07377:-00054:+00086:+00049:002131.6733:07377
07378:+00053:-00167:+00081:002131.6733:07378
07379:+00060:-00173:-00049:002131.6733:07379
07380:-00074:-00026:+00091:002131.6733:07380
07381:+00183:+00293:+00078:002131.6733:07381
07382:-00023:-00244:-00068:002131.6733:07382
07383:-00012:+00199:+00100:002141.8957:07383
07384:+00114:+00140:-00151:002141.8957:07384
07385:-00176:-00421:-00126:002141.8957:07385
07386:+00080:+00104:+00025:002141.8957:07386
07387:+00052:-00165:-00149:002141.8957:07387
07388:-00301:-00090:-00151:002141.8957:07388
07389:+00015:-00093:+00205:002141.8957:07389
07390:+00309:-00344:+00011:002141.8957:07390
07391:+00032:+00249:+00003:002141.8957:07391
07392:+00009:+00226:+00104:002140.0288:07392
07393:+00003:+00051:-00051:002140.0288:07393
07394:-00112:+00133:-00086:002140.0288:07394
07395:+00344:+00393:+00100:002140.0288:07395
07396:+00162:-00266:-00050:002140.0288:07396
07397:-00324:-00351:-00224:002140.0288:07397
07398:-00123:+00468:-00266:002140.0288:07398
07399:+00234:-00385:+00304:002140.0288:07399
07400:-00078:-00141:-00004:002140.0288:07400
07401:-00014:+00218:-00094:002140.0288:07401
07402:+00135:-00067:+00299:002135.3598:07402
07403:+00022:-00212:+00194:002135.3598:07403
07404:+00064:+00332:-00092:002135.3598:07404
07405:-00127:+00180:-00014:002135.3598:07405
07406:+00081:+00088:+00099:002135.3598:07406
07407:+00082:+00043:-00081:002135.3598:07407
07408:-00080:+00112:-00153:002135.3598:07408
07409:-00098:+00409:+00063:002135.3598:07409
07410:-00055:-00354:-00252:002135.3598:07410
07411:-00124:-00054:+00173:002127.1345:07411
07412:+00205:+00247:-00074:002127.1345:07412
07413:+00201:-00325:+00114:002127.1345:07413
07414:-00177:-00269:+00092:002127.1345:07414
07415:+00165:+00337:+00188:002127.1345:07415
07416:+00031:+00024:-00022:002127.1345:07416
07417:-00101:-00087:+00233:002127.1345:07417
07418:+00169:+00185:+00016:002127.1345:07418
07419:+00073:+00099:-00020:002127.1345:07419
07420:-00161:+00293:-00084:002127.1345:07420
07421:-00104:-00019:-00151:002128.9211:07421
07422:-00115:+00085:-00141:002128.9211:07422
07423:-00058:+00018:+00028:002128.9211:07423
07424:+00045:-00466:+00089:002128.9211:07424
07425:-00295:-00005:-00093:002128.9211:07425
07426:-00107:+00163:+00226:002128.9211:07426
07427:+00049:-00163:+00134:002128.9211:07427
07428:+00084:-00271:+00180:002128.9211:07428
07429:+00040:+00256:-00124:002128.9211:07429
07430:+00136:+00168:+00020:002128.0161:07430
07431:+00060:-00077:-00049:002128.0161:07431
07432:-00045:+00025:-00178:002128.0161:07432
07433:-00105:+00157:-00155:002128.0161:07433
07434:-00085:-00147:+00193:002128.0161:07434
07435:-00017:-00065:-00073:002128.0161:07435
07436:+00098:-00150:+00008:002128.0161:07436
07437:-00116:+00196:+00078:002128.0161:07437
07438:-00113:-00034:-00057:002128.0161:07438
07439:-00049:-00159:+00249:002134.5100:07439
07440:+00024:+00193:-00061:002134.5100:07440
07441:+00021:+00157:-00198:002134.5100:07441
07442:-00053:+00003:+00145:002134.5100:07442
07443:+00020:+00007:-00090:002134.5100:07443
07444:-00036:+00213:-00214:002134.5100:07444
07445:-00021:-00223:+00193:002134.5100:07445
07446:-00021:-00289:+00096:002134.5100:07446
07447:+00038:-00035:-00003:002134.5100:07447
07448:+00102:+00061:+00164:002134.5100:07448
07449:-00164:+00091:-00029:002136.3168:07449
07450:-00191:+00252:+00238:002136.3168:07450
07451:+00103:+00400:-00001:002136.3168:07451
07452:+00056:-00043:+00115:002136.3168:07452
07453:+00063:+00116:-00176:002136.3168:07453
07454:+00013:+00221:+00024:002136.3168:07454
07455:-00066:+00286:-00037:002136.3168:07455
07456:+00051:-00072:+00040:002136.3168:07456
07457:+00069:+00073:-00151:002136.3168:07457
07458:-00080:+00171:-00110:002135.3056:07458
07459:+00031:-00170:+00146:002135.3056:07459
07460:-00070:-00116:-00106:002135.3056:07460
07461:-00155:+00209:-00013:002135.3056:07461
07462:+00099:-00011:+00260:002135.3056:07462
07463:-00023:-00056:+00037:002135.3056:07463
07464:-00060:+00158:-00158:002135.3056:07464
07465:+00241:+00346:+00030:002135.3056:07465
07466:+00129:+00175:-00005:002135.3056:07466
07467:-00199:-00040:-00193:002141.9450:07467
07468:+00273:+00231:+00030:002141.9450:07468
07469:+00245:-00247:-00282:002141.9450:07469
07470:-00251:-00065:-00076:002141.9450:07470
07471:+00169:+00153:+00020:002141.9450:07471
07472:+00134:-00117:-00343:002141.9450:07472
07473:-00276:-00066:+00083:002141.9450:07473
07474:+00295:-00023:+00157:002141.9450:07474
07475:+00134:+00056:-00076:002141.9450:07475
07476:-00324:+00090:-00140:002141.9450:07476
07477:-00081:+00085:+00167:002136.2871:07477
07478:+00030:+00115:-00095:002136.2871:07478
07479:+00028:+00255:-00153:002136.2871:07479
07480:+00038:-00009:-00002:002136.2871:07480
07481:-00047:-00176:+00135:002136.2871:07481
07482:+00050:-00044:-00160:002136.2871:07482
07483:+00137:+00242:-00088:002136.2871:07483
07484:-00155:-00121:+00144:002136.2871:07484
07485:-00171:-00121:-00009:002136.2871:07485
07486:+00247:+00239:-00066:002138.9531:07486
07487:+00161:+00043:+00047:002138.9531:07487
07488:-00255:-00138:-00249:002138.9531:07488
07489:-00200:+00014:-00012:002138.9531:07489
07490:+00107:-00156:-00143:002138.9531:07490
07491:-00031:+00161:-00146:002138.9531:07491
07492:+00048:-00184:+00198:002138.9531:07492
07493:-00197:+00030:-00043:002138.9531:07493
07494:-00106:+00412:-00157:002138.9531:07494
07495:+00148:-00086:-00031:002149.3659:07495
07496:+00199:-00151:+00197:002149.3659:07496
07497:-00053:-00013:-00224:002149.3659:07497
07498:+00028:+00142:+00042:002149.3659:07498
07499:-00122:-00514:-00041:002149.3659:07499
07500:+00180:+00314:+00126:002149.3659:07500
07501:+00174:+00080:-00099:002149.3659:07501
07502:-00114:+00095:+00021:002149.3659:07502
07503:-00189:-00161:+00073:002149.3659:07503
07504:+00180:-00337:-00037:002149.3659:07504
07505:-00101:-00043:-00106:002154.9396:07505
07506:+00000:-00177:+00180:002154.9396:07506
07507:+00075:-00289:+00029:002154.9396:07507
07508:-00017:+00228:-00065:002154.9396:07508
07509:+00213:+00040:+00141:002154.9396:07509
07510:+00052:-00134:-00046:002154.9396:07510
07511:-00088:+00432:-00206:002154.9396:07511
07512:+00163:+00038:+00106:002154.9396:07512
07513:+00143:+00015:-00084:002154.9396:07513
07514:+00077:-00009:-00191:002150.0800:07514
07515:+00018:+00069:-00072:002150.0800:07515
07516:-00107:-00186:+00059:002150.0800:07516
07517:+00045:-00327:+00130:002150.0800:07517
07518:+00068:+00153:-00102:002150.0800:07518
07519:+00052:+00175:+00117:002150.0800:07519
07520:+00043:-00093:+00137:002150.0800:07520
07521:-00059:+00196:-00076:002150.0800:07521
07522:+00058:+00459:-00070:002150.0800:07522
07523:+00047:+00035:+00022:002153.1274:07523
07524:-00128:+00042:-00252:002153.1274:07524
07525:+00263:+00149:+00125:002153.1274:07525
07526:+00229:+00085:-00083:002153.1274:07526
07527:-00176:-00120:-00021:002153.1274:07527
07528:-00053:+00012:-00011:002153.1274:07528
07529:+00063:+00011:-00080:002153.1274:07529
07530:+00111:+00136:+00040:002153.1274:07530
07531:+00110:+00050:+00057:002153.1274:07531
07532:-00111:-00056:-00110:002153.1274:07532
07533:-00127:+00384:-00056:002154.9836:07533
07534:-00101:-00069:+00120:002154.9836:07534
07535:+00029:+00056:-00128:002154.9836:07535
07536:+00215:+00041:-00005:002154.9836:07536
07537:-00024:-00145:-00188:002154.9836:07537
07538:-00224:+00150:-00086:002154.9836:07538
07539:+00030:-00035:+00062:002154.9836:07539
07540:+00096:+00066:+00013:002154.9836:07540
07541:+00130:+00182:-00012:002154.9836:07541
07542:+00038:-00012:+00134:002157.6875:07542
07543:-00091:-00005:-00039:002157.6875:07543
07544:-00005:+00362:-00313:002157.6875:07544
07545:+00083:-00024:+00173:002157.6875:07545
07546:+00023:-00041:-00022:002157.6875:07546
07547:-00125:+00062:-00207:002157.6875:07547
07548:-00008:-00022:-00042:002157.6875:07548
07549:-00038:-00122:-00021:002157.6875:07549
07550:-00120:-00010:+00037:002157.6875:07550
07551:-00047:+00000:+00095:002164.4157:07551
07552:+00070:+00247:-00015:002164.4157:07552
07553:+00144:+00082:-00062:002164.4157:07553
07554:-00043:-00066:-00125:002164.4157:07554
07555:-00212:+00273:-00256:002164.4157:07555
07556:-00061:+00065:+00065:002164.4157:07556
07557:+00147:-00293:+00223:002164.4157:07557
07558:-00071:+00059:-00117:002164.4157:07558
07559:-00017:+00130:-00070:002164.4157:07559
07560:-00141:+00001:+00020:002166.1840:07560
07561:+00054:-00090:+00152:002166.1840:07561
07562:+00145:+00073:-00034:002166.1840:07562
07563:-00097:+00188:-00035:002166.1840:07563
07564:-00160:+00126:+00169:002166.1840:07564
07565:+00118:-00176:-00102:002166.1840:07565
07566:-00107:+00290:-00168:002166.1840:07566
07567:-00045:-00173:-00006:002166.1840:07567
07568:-00014:-00148:+00055:002166.1840:07568
07569:+00156:-00095:-00054:002166.1840:07569
07570:+00299:+00052:+00192:002168.7792:07570
07571:-00133:-00119:+00010:002168.7792:07571
07572:-00307:-00138:+00269:002168.7792:07572
07573:+00076:+00140:-00002:002168.7792:07573
07574:+00237:+00293:-00001:002168.7792:07574
07575:+00084:+00056:+00130:002168.7792:07575
07576:-00142:+00041:-00166:002168.7792:07576
07577:-00049:+00249:-00154:002168.7792:07577
07578:+00089:-00094:-00026:002168.7792:07578
07579:+00007:-00087:+00017:002164.3654:07579
07580:-00093:+00099:-00087:002164.3654:07580
07581:+00097:-00046:+00227:002164.3654:07581
07582:-00064:-00064:-00071:002164.3654:07582
07583:-00014:-00070:+00140:002164.3654:07583
07584:+00049:-00054:-00029:002164.3654:07584
07585:-00057:+00181:+00024:002164.3654:07585
07586:+00129:+00146:+00118:002164.3654:07586
07587:+00171:-00016:-00097:002164.3654:07587
07588:-00324:+00284:-00189:002166.2006:07588
07589:-00183:-00055:+00056:002166.2006:07589
07590:+00089:+00012:+00012:002166.2006:07590
07591:+00149:-00002:-00030:002166.2006:07591
07592:+00025:-00019:+00032:002166.2006:07592
07593:-00284:+00034:-00093:002166.2006:07593
07594:-00134:-00005:+00221:002166.2006:07594
07595:+00196:+00007:-00093:002166.2006:07595
07596:-00195:+00376:-00267:002166.2006:07596
07597:-00201:-00096:+00115:002165.0488:07597
07598:+00204:+00029:+00001:002165.0488:07598
07599:-00178:+00200:-00284:002165.0488:07599
07600:-00172:+00090:-00005:002165.0488:07600
07601:+00012:-00118:+00095:002165.0488:07601
07602:-00021:+00048:-00050:002165.0488:07602
07603:+00172:+00083:+00088:002165.0488:07603
07604:-00140:+00098:-00101:002165.0488:07604
07605:-00247:+00253:+00353:002165.0488:07605
07606:+00161:-00033:-00065:002168.1770:07606
07607:-00059:+00311:-00195:002168.1770:07607
07608:-00053:-00075:+00155:002168.1770:07608
07609:+00107:-00151:-00107:002168.1770:07609
07610:-00181:+00215:-00228:002168.1770:07610
07611:-00040:+00127:+00137:002168.1770:07611
07612:+00106:-00225:+00095:002168.1770:07612
07613:-00082:+00098:+00008:002168.1770:07613
07614:+00038:+00051:+00066:002168.1770:07614
07615:-00018:+00096:-00094:002168.1770:07615
07616:-00089:+00178:+00192:002169.9809:07616
07617:+00126:-00027:-00220:002169.9809:07617
07618:-00124:+00232:-00145:002169.9809:07618
07619:-00056:-00110:+00109:002169.9809:07619
07620:+00171:-00217:-00031:002169.9809:07620
07621:-00084:+00126:-00076:002169.9809:07621
07622:+00033:-00056:+00215:002169.9809:07622
07623:+00051:+00093:+00013:002169.9809:07623
07624:-00086:+00257:+00190:002169.9809:07624
07625:+00155:+00307:+00160:002168.8098:07625
07626:-00167:-00052:-00040:002168.8098:07626
07627:-00147:+00220:+00197:002168.8098:07627
07628:+00267:+00023:-00101:002168.8098:07628
07629:-00148:+00327:+00031:002168.8098:07629
07630:-00152:-00278:-00054:002168.8098:07630
07631:+00179:+00001:-00009:002168.8098:07631
07632:+00112:+00037:-00285:002168.8098:07632
07633:-00076:-00074:+00186:002168.8098:07633
07634:-00076:-00080:-00017:002172.0693:07634
07635:-00049:+00267:+00140:002172.0693:07635
07636:+00246:+00098:+00058:002172.0693:07636
07637:-00095:+00033:-00035:002172.0693:07637
07638:-00185:+00201:-00211:002172.0693:07638
07639:+00100:-00029:-00153:002172.0693:07639
07640:-00079:+00158:-00086:002172.0693:07640
07641:+00070:+00246:+00010:002172.0693:07641
07642:+00096:-00309:-00094:002172.0693:07642
07643:-00207:+00058:-00126:002170.1042:07643
07644:-00084:+00112:+00253:002170.1042:07644
07645:+00088:-00109:+00092:002170.1042:07645
07646:-00005:+00467:+00058:002170.1042:07646
07647:+00042:+00087:+00175:002170.1042:07647
07648:-00036:+00160:+00008:002170.1042:07648
07649:-00125:+00276:-00246:002170.1042:07649
07650:+00231:+00057:+00012:002170.1042:07650
07651:+00178:+00083:-00218:002170.1042:07651
07652:-00361:+00052:-00153:002170.1042:07652
07653:+00225:-00016:+00110:002172.8244:07653
07654:+00275:+00172:-00041:002172.8244:07654
07655:-00025:+00236:-00085:002172.8244:07655
07656:+00031:+00005:+00029:002172.8244:07656
07657:-00117:-00076:-00267:002172.8244:07657
07658:+00079:+00330:-00180:002172.8244:07658
07659:+00057:+00208:-00143:002172.8244:07659
07660:-00071:-00015:-00036:002172.8244:07660
07661:+00007:+00025:-00236:002172.8244:07661
07662:-00137:+00085:-00147:002176.0637:07662
07663:-00115:+00060:+00030:002176.0637:07663
07664:+00048:-00056:+00018:002176.0637:07664
07665:-00177:+00113:+00039:002176.0637:07665
07666:-00057:+00149:+00027:002176.0637:07666
07667:-00114:+00143:+00012:002176.0637:07667
07668:-00113:+00205:-00104:002176.0637:07668
07669:+00106:-00069:+00138:002176.0637:07669
07670:-00015:+00215:-00147:002176.0637:07670
07671:-00389:+00041:+00066:002181.7094:07671
07672:+00011:-00188:+00107:002181.7094:07672
07673:+00121:+00281:-00003:002181.7094:07673
07674:+00221:-00052:+00304:002181.7094:07674
07675:+00546:-00273:+00085:002181.7094:07675
07676:+00566:+00183:-00222:002181.7094:07676
07677:-00085:+00072:+00003:002181.7094:07677
07678:+00008:+00107:+00266:002181.7094:07678
07679:+00468:+00143:-00115:002181.7094:07679
07680:+00607:+00049:-00046:002176.6293:07680
07681:+00295:+00415:-00134:002176.6293:07681
07682:-00351:-00250:-00192:002176.6293:07682
07683:-00258:+00112:-00243:002176.6293:07683
07684:-00023:+00143:-00202:002176.6293:07684
07685:+00076:+00075:+00135:002176.6293:07685
07686:-00172:-00180:+00104:002176.6293:07686
07687:-00258:+00076:-00201:002176.6293:07687
07688:-00010:+00171:+00022:002176.6293:07688
07689:-00080:+00108:+00084:002179.9052:07689
07690:+00005:+00157:-00103:002179.9052:07690
07691:+00236:-00140:+00027:002179.9052:07691
07692:+00229:+00031:+00008:002179.9052:07692
07693:+00136:+00188:+00164:002179.9052:07693
07694:-00031:-00159:+00007:002179.9052:07694
07695:+00141:+00398:+00063:002179.9052:07695
07696:+00126:+00038:+00107:002179.9052:07696
07697:+00094:+00020:+00169:002179.9052:07697
07698:+00012:+00188:-00141:002185.5664:07698
07699:-00166:-00143:-00052:002185.5664:07699
07700:-00252:+00259:-00065:002185.5664:07700
07701:-00095:-00049:+00181:002185.5664:07701
07702:+00013:-00166:-00209:002185.5664:07702
07703:-00127:+00000:-00138:002185.5664:07703
07704:-00188:+00166:-00061:002185.5664:07704
07705:+00057:-00091:-00032:002185.5664:07705
07706:+00072:+00170:-00083:002185.5664:07706
07707:+00206:+00106:+00078:002185.5664:07707
07708:+00012:+00254:-00117:002176.5817:07708
07709:-00092:+00305:+00001:002176.5817:07709
07710:+00274:-00417:+00029:002176.5817:07710
07711:+00060:+00387:-00128:002176.5817:07711
07712:-00061:+00002:+00245:002176.5817:07712
07713:-00087:-00274:-00037:002176.5817:07713
07714:-00325:+00384:-00036:002176.5817:07714
07715:-00021:-00012:+00134:002176.5817:07715
07716:-00062:-00254:+00060:002176.5817:07716
07717:-00346:+00367:-00185:002175.9729:07717
07718:+00172:+00187:+00271:002175.9729:07718
07719:+00211:+00260:-00096:002175.9729:07719
07720:-00315:+00114:+00029:002175.9729:07720
07721:+00251:-00211:-00046:002175.9729:07721
07722:+00191:-00142:-00047:002175.9729:07722
07723:+00103:-00037:+00114:002175.9729:07723
07724:+00097:-00485:-00206:002175.9729:07724
07725:-00119:+00430:+00007:002175.9729:07725
07726:+00130:+00334:+00163:002173.7993:07726
07727:-00033:-00260:-00012:002173.7993:07727
07728:-00159:+00505:-00250:002173.7993:07728
07729:+00180:+00043:-00166:002173.7993:07729
07730:-00126:+00343:-00098:002173.7993:07730
07731:-00040:-00135:+00060:002173.7993:07731
07732:+00073:-00316:-00188:002173.7993:07732
07733:-00131:+00258:-00119:002173.7993:07733
07734:+00128:+00041:+00160:002173.7993:07734
07735:-00007:-00431:+00140:002149.9704:07735
07736:-00085:+00381:-00165:002149.9704:07736
07737:+00137:+00338:+00173:002149.9704:07737
07738:+00027:-00020:+00091:002149.9704:07738
07739:+00019:+00412:-00104:002149.9704:07739
07740:+00293:+00194:-00099:002149.9704:07740
07741:-00010:-00310:+00090:002149.9704:07741
07742:-00001:+00018:+00156:002149.9704:07742
07743:-00088:-00048:-00085:002149.9704:07743
07744:-00160:+00008:-00020:002149.9704:07744
07745:+00241:-00258:+00217:002137.9685:07745
07746:-00114:-00475:-00081:002137.9685:07746
07747:-00075:+00280:-00037:002137.9685:07747
07748:+00134:+00116:+00162:002137.9685:07748
07749:+00051:-00324:+00053:002137.9685:07749
07750:-00050:+00374:-00187:002137.9685:07750
07751:+00209:+00182:+00091:002137.9685:07751
07752:-00047:-00302:-00062:002137.9685:07752
07753:-00024:+00171:-00132:002137.9685:07753
07754:+00155:+00232:-00147:002128.8618:07754
07755:-00160:-00352:+00081:002128.8618:07755
07756:-00127:-00123:+00119:002128.8618:07756
07757:+00258:-00283:+00023:002128.8618:07757
07758:+00040:+00020:-00013:002128.8618:07758
07759:-00015:-00144:+00237:002128.8618:07759
07760:+00223:-00559:+00148:002128.8618:07760
07761:-00049:+00217:-00139:002128.8618:07761
07762:+00021:+00107:+00201:002128.8618:07762
07763:+00131:+00135:+00199:002128.8618:07763
07764:-00088:+00402:-00147:002109.8229:07764
07765:+00053:+00085:+00053:002109.8229:07765
07766:+00168:-00088:-00011:002109.8229:07766
07767:-00228:+00173:-00210:002109.8229:07767
07768:-00179:+00152:-00083:002109.8229:07768
07769:+00052:-00122:-00099:002109.8229:07769
07770:-00167:-00204:+00008:002109.8229:07770
07771:+00019:+00285:-00124:002109.8229:07771
07772:+00071:-00102:+00124:002109.8229:07772
07773:-00255:+00015:+00043:002116.0729:07773
07774:+00021:+00080:-00077:002116.0729:07774
07775:+00188:+00247:-00202:002116.0729:07775
07776:-00061:+00215:-00025:002116.0729:07776
07777:-00007:-00044:-00143:002116.0729:07777
07778:-00101:+00151:-00177:002116.0729:07778
07779:-00311:+00168:-00058:002116.0729:07779
07780:+00007:-00291:+00094:002116.0729:07780
07781:-00157:-00197:-00106:002116.0729:07781
07782:-00118:+00139:-00037:002121.5654:07782
07783:+00090:-00276:+00067:002121.5654:07783
07784:-00157:+00115:+00092:002121.5654:07784
07785:-00025:-00041:+00038:002121.5654:07785
07786:-00068:+00323:-00064:002121.5654:07786
07787:-00088:+00031:-00045:002121.5654:07787
07788:-00031:+00276:+00029:002121.5654:07788
07789:-00081:+00163:-00079:002121.5654:07789
07790:-00102:+00031:+00017:002121.5654:07790
07791:-00015:-00153:-00085:002121.5654:07791
07792:+00084:+00216:-00018:002131.6062:07792
07793:+00045:-00163:+00064:002131.6062:07793
07794:+00001:-00150:-00111:002131.6062:07794
07795:+00084:-00141:+00027:002131.6062:07795
07796:+00090:+00019:+00032:002131.6062:07796
07797:-00127:-00069:-00026:002131.6062:07797
07798:-00024:-00131:+00074:002131.6062:07798
07799:+00093:+00147:+00005:002131.6062:07799
07800:-00111:+00199:-00015:002131.6062:07800
07801:-00017:-00086:+00194:002138.1132:07801
07802:+00025:-00029:-00104:002138.1132:07802
07803:-00024:+00370:-00103:002138.1132:07803
07804:+00124:-00245:+00154:002138.1132:07804
07805:-00003:-00160:-00027:002138.1132:07805
07806:-00068:+00232:-00127:002138.1132:07806
07807:+00147:-00037:+00220:002138.1132:07807
07808:-00051:-00226:+00066:002138.1132:07808
07809:-00028:-00120:+00047:002138.1132:07809
07810:+00050:+00267:+00083:002136.2761:07810
07811:+00071:+00095:+00199:002136.2761:07811
07812:+00128:+00172:+00103:002136.2761:07812
07813:-00040:+00179:-00171:002136.2761:07813
07814:-00014:+00328:-00136:002136.2761:07814
07815:+00058:-00094:+00016:002136.2761:07815
07816:+00087:+00127:-00174:002136.2761:07816
07817:+00064:+00187:-00130:002136.2761:07817
07818:+00035:-00023:+00137:002136.2761:07818
07819:+00029:-00060:-00028:002136.2761:07819
07820:+00119:+00083:-00037:002135.2707:07820
07821:-00059:+00058:-00093:002135.2707:07821
07822:-00084:-00065:+00283:002135.2707:07822
07823:+00064:+00193:+00189:002135.2707:07823
07824:+00058:+00255:+00082:002135.2707:07824
07825:-00018:+00099:-00001:002135.2707:07825
07826:-00056:-00028:+00053:002135.2707:07826
07827:-00072:+00119:-00215:002135.2707:07827
07828:+00126:+00088:+00163:002135.2707:07828
07829:+00080:-00251:+00065:002141.8903:07829
07830:-00240:-00012:+00079:002141.8903:07830
07831:+00095:+00170:-00096:002141.8903:07831
07832:+00181:+00082:+00126:002141.8903:07832
07833:-00204:-00004:-00044:002141.8903:07833
07834:-00108:+00061:-00023:002141.8903:07834
07835:+00057:+00208:-00018:002141.8903:07835
07836:+00041:+00155:-00009:002141.8903:07836
07837:+00074:+00025:+00030:002141.8903:07837
07838:-00327:-00318:-00041:002151.1650:07838
07839:-00251:+00151:-00055:002151.1650:07839
07840:+00188:-00105:+00160:002151.1650:07840
07841:-00240:-00054:-00093:002151.1650:07841
07842:-00232:+00240:+00210:002151.1650:07842
07843:+00415:+00195:-00020:002151.1650:07843
07844:-00270:+00185:-00275:002151.1650:07844
07845:-00216:+00250:-00012:002151.1650:07845
07846:+00426:-00014:+00165:002151.1650:07846
07847:+00010:+00206:-00274:002151.1650:07847
07848:-00197:+00080:-00050:002146.4409:07848
07849:+00137:-00189:-00008:002146.4409:07849
07850:-00192:-00008:-00159:002146.4409:07850
07851:+00123:-00181:+00128:002146.4409:07851
07852:-00081:-00097:-00084:002146.4409:07852
07853:-00311:+00214:-00080:002146.4409:07853
07854:+00131:-00171:+00113:002146.4409:07854
07855:-00149:+00076:-00016:002146.4409:07855
07856:-00106:+00175:-00064:002146.4409:07856
07857:+00160:+00131:+00107:002160.7153:07857
07858:+00030:+00026:-00036:002160.7153:07858
07859:+00018:+00113:-00187:002160.7153:07859
07860:-00017:+00066:-00142:002160.7153:07860
07861:-00010:-00014:-00002:002160.7153:07861
07862:+00242:-00126:+00092:002160.7153:07862
07863:-00062:-00059:-00183:002160.7153:07863
07864:-00122:+00053:+00014:002160.7153:07864
07865:+00096:-00172:+00192:002160.7153:07865
07866:+00096:-00102:+00010:002158.7355:07866
07867:+00079:+00390:+00098:002158.7355:07867
07868:-00067:-00065:+00196:002158.7355:07868
07869:-00102:+00131:+00111:002158.7355:07869
07870:+00095:+00137:+00046:002158.7355:07870
07871:-00062:+00222:-00055:002158.7355:07871
07872:-00187:-00049:-00037:002158.7355:07872
07873:-00036:-00055:-00003:002158.7355:07873
07874:+00004:+00018:-00094:002158.7355:07874
07875:+00053:-00022:+00058:002158.7355:07875
07876:+00101:+00038:+00069:002157.6240:07876
07877:-00011:-00053:-00029:002157.6240:07877
07878:-00004:+00169:+00013:002157.6240:07878
07879:+00111:+00036:+00073:002157.6240:07879
07880:+00089:+00014:+00139:002157.6240:07880
07881:+00192:+00175:-00134:002157.6240:07881
07882:-00180:+00104:-00135:002157.6240:07882
07883:-00266:+00025:+00002:002157.6240:07883
07884:+00200:-00057:+00062:002157.6240:07884
07885:+00153:+00062:-00190:002160.6621:07885
07886:-00073:+00074:+00072:002160.6621:07886
07887:+00022:-00135:+00137:002160.6621:07887
07888:+00001:+00217:+00015:002160.6621:07888
07889:+00101:+00291:-00072:002160.6621:07889
07890:+00023:+00110:+00146:002160.6621:07890
07891:-00154:-00192:-00269:002160.6621:07891
07892:+00073:-00131:-00066:002160.6621:07892
07893:+00130:+00052:-00171:002160.6621:07893
07894:-00081:-00243:+00114:002158.5664:07894
07895:+00003:-00155:+00122:002158.5664:07895
07896:+00062:-00353:-00029:002158.5664:07896
07897:+00056:+00736:+00101:002158.5664:07897
07898:+00200:+00265:+00039:002158.5664:07898
07899:-00143:-00339:+00128:002158.5664:07899
07900:-00122:+00351:-00181:002158.5664:07900
07901:+00215:+00376:-00117:002158.5664:07901
07902:-00070:-00624:+00126:002158.5664:07902
07903:-00092:-00438:-00004:002146.2390:07903
07904:+00201:-00257:-00305:002146.2390:07904
07905:-00284:-00125:+00010:002146.2390:07905
07906:-00141:-00435:+00292:002146.2390:07906
07907:+00116:+00434:-00061:002146.2390:07907
07908:-00139:+00342:+00009:002146.2390:07908
07909:+00121:-00203:+00379:002146.2390:07909
07910:+00120:+00198:-00391:002146.2390:07910
07911:-00004:+00565:-00165:002146.2390:07911
07912:+00202:+00075:+00098:002146.2390:07912
07913:-00119:-00315:-00351:002141.7504:07913
07914:+00125:+00504:-00260:002141.7504:07914
07915:+00405:+00189:-00268:002141.7504:07915
07916:-00292:-00342:-00081:002141.7504:07916
07917:-00159:+00175:-00034:002141.7504:07917
07918:+00199:-00133:+00050:002141.7504:07918
07919:-00104:-00052:+00020:002141.7504:07919
07920:-00086:-00056:+00202:002141.7504:07920
07921:+00027:-00021:+00000:002141.7504:07921
07922:-00257:+00039:+00109:002143.5729:07922
07923:-00107:+00077:+00007:002143.5729:07923
07924:-00001:-00142:+00028:002143.5729:07924
07925:-00112:+00055:-00122:002143.5729:07925
07926:+00028:-00010:-00134:002143.5729:07926
07927:-00027:-00195:-00020:002143.5729:07927
07928:-00035:+00112:-00147:002143.5729:07928
07929:+00140:-00073:+00024:002143.5729:07929
07930:-00072:+00014:-00202:002143.5729:07930
07931:+00101:-00018:+00060:002142.5913:07931
07932:+00170:+00007:-00003:002142.5913:07932
07933:-00083:+00169:-00045:002142.5913:07933
07934:-00112:+00005:-00020:002142.5913:07934
07935:+00036:-00011:+00026:002142.5913:07935
07936:-00019:+00080:-00009:002142.5913:07936
07937:-00043:-00084:+00035:002142.5913:07937
07938:+00005:+00004:+00007:002142.5913:07938
07939:-00109:+00072:-00096:002142.5913:07939
07940:-00138:+00099:+00024:002142.5913:07940
07941:-00117:+00046:+00065:002156.6547:07941
07942:-00005:+00099:+00111:002156.6547:07942
07943:+00271:+00076:+00071:002156.6547:07943
07944:-00066:+00057:+00025:002156.6547:07944
07945:-00195:+00024:-00032:002156.6547:07945
07946:-00078:-00003:-00022:002156.6547:07946
07947:+00086:+00139:-00017:002156.6547:07947
07948:+00189:+00005:+00047:002156.6547:07948
07949:+00087:-00028:-00084:002156.6547:07949
07950:-00225:+00235:-00191:002162.3002:07950
07951:-00054:+00085:+00039:002162.3002:07951
07952:-00015:-00150:+00018:002162.3002:07952
07953:-00153:+00065:-00075:002162.3002:07953
07954:+00161:+00042:+00294:002162.3002:07954
07955:+00078:-00154:+00026:002162.3002:07955
07956:-00098:+00323:-00013:002162.3002:07956
07957:-00118:-00122:+00034:002162.3002:07957
07958:+00061:+00229:-00094:002162.3002:07958
07959:+00308:-00019:+00203:002161.2568:07959
07960:+00249:-00095:-00030:002161.2568:07960
07961:+00004:+00044:-00045:002161.2568:07961
07962:-00109:-00068:-00079:002161.2568:07962
07963:+00176:-00057:-00034:002161.2568:07963
07964:+00290:+00205:+00102:002161.2568:07964
07965:+00078:-00088:-00038:002161.2568:07965
07966:-00058:+00171:-00162:002161.2568:07966
07967:+00027:+00037:+00002:002161.2568:07967
07968:-00104:-00015:-00302:002172.0270:07968
07969:-00172:+00356:-00182:002172.0270:07969
07970:-00028:-00117:+00106:002172.0270:07970
07971:+00156:-00082:-00233:002172.0270:07971
07972:-00014:+00205:-00221:002172.0270:07972
07973:-00112:-00089:-00038:002172.0270:07973
07974:-00248:-00189:-00082:002172.0270:07974
07975:-00077:+00400:+00163:002172.0270:07975
07976:+00356:-00020:+00081:002172.0270:07976
07977:+00097:+00080:-00027:002172.0270:07977
07978:-00004:+00090:-00060:002173.7600:07978
07979:-00105:-00164:-00132:002173.7600:07979
07980:-00149:+00425:-00132:002173.7600:07980
07981:+00067:+00023:+00232:002173.7600:07981
07982:+00155:-00149:-00066:002173.7600:07982
07983:+00000:+00281:-00067:002173.7600:07983
07984:-00170:-00082:+00104:002173.7600:07984
07985:-00177:-00096:+00115:002173.7600:07985
07986:-00102:+00353:+00136:002173.7600:07986
07987:+00220:+00017:+00164:002172.5922:07987
07988:-00144:+00040:+00021:002172.5922:07988
07989:-00185:+00091:-00031:002172.5922:07989
07990:+00111:-00062:-00099:002172.5922:07990
07991:+00053:+00199:-00045:002172.5922:07991
07992:-00108:+00119:+00175:002172.5922:07992
07993:-00017:-00114:+00068:002172.5922:07993
07994:+00004:+00208:-00044:002172.5922:07994
07995:+00159:+00117:+00044:002172.5922:07995
07996:-00061:+00138:+00089:002175.8515:07996
07997:-00163:+00152:-00053:002175.8515:07997
07998:+00139:+00002:+00050:002175.8515:07998
07999:+00076:+00022:-00097:002175.8515:07999
08000:-00094:+00128:+00174:002175.8515:08000
08001:-00114:-00402:-00016:002175.8515:08001
08002:-00186:-00052:-00122:002175.8515:08002
08003:-00078:+00292:+00090:002175.8515:08003
08004:+00097:-00395:+00052:002175.8515:08004
08005:-00094:+00328:-00078:002185.3330:08005
08006:-00002:+00192:-00237:002185.3330:08006
08007:-00049:+00235:+00157:002185.3330:08007
08008:+00045:-00217:-00129:002185.3330:08008
08009:+00231:-00109:-00226:002185.3330:08009
08010:-00044:+00356:-00102:002185.3330:08010
08011:+00049:-00174:-00047:002185.3330:08011
08012:-00048:-00605:-00324:002185.3330:08012
08013:-00108:+00599:-00076:002185.3330:08013
08014:+00314:+00135:+00262:002164.9045:08014
08015:-00245:-00212:+00022:002164.9045:08015
08016:-00245:+00450:-00259:002164.9045:08016
08017:+00322:+00403:-00309:002164.9045:08017
08018:+00100:+00481:-00075:002164.9045:08018
08019:-00002:-00335:+00078:002164.9045:08019
08020:-00024:-00328:+00177:002164.9045:08020
08021:-00036:-00174:+00032:002164.9045:08021
08022:+00210:+00150:+00072:002164.9045:08022
08023:-00132:-00170:+00003:002164.9045:08023
08024:-00178:+00402:+00401:002149.1782:08024
08025:+00306:+00368:-00108:002149.1782:08025
08026:+00077:+00401:+00030:002149.1782:08026
08027:+00020:-00145:+00146:002149.1782:08027
08028:+00138:+00286:-00127:002149.1782:08028
08029:-00154:+00527:+00044:002149.1782:08029
08030:+00081:-00352:+00110:002149.1782:08030
08031:+00024:-00191:-00105:002149.1782:08031
08032:-00123:+00109:+00003:002149.1782:08032
08033:+00066:-00218:+00309:002136.0776:08033
08034:-00122:-00457:+00019:002136.0776:08034
08035:+00028:+00692:+00114:002136.0776:08035
08036:+00104:+00199:+00117:002136.0776:08036
08037:+00021:-00371:+00368:002136.0776:08037
08038:+00072:+00585:-00386:002136.0776:08038
08039:+00174:+00568:-00111:002136.0776:08039
08040:-00126:+00405:-00042:002136.0776:08040
08041:+00029:-00005:+00030:002136.0776:08041
08042:+00158:+00233:-00287:002136.0776:08042
08043:-00008:-00399:-00073:002113.4233:08043
08044:-00052:-00381:+00057:002113.4233:08044
08045:-00025:-00380:-00010:002113.4233:08045
08046:-00071:+00122:-00084:002113.4233:08046
08047:+00054:-00037:+00115:002113.4233:08047
08048:+00066:-00510:-00034:002113.4233:08048
08049:-00066:+00394:-00188:002113.4233:08049
08050:+00022:+00336:-00024:002113.4233:08050
08051:+00033:-00117:-00084:002113.4233:08051
08052:-00216:+00429:-00214:002105.2026:08052
08053:+00248:+00401:-00205:002105.2026:08053
08054:+00143:-00400:-00126:002105.2026:08054
08055:-00034:+00172:-00027:002105.2026:08055
08056:+00035:+00351:-00161:002105.2026:08056
08057:-00244:-00313:+00020:002105.2026:08057
08058:-00194:+00067:-00034:002105.2026:08058
08059:+00253:-00089:-00066:002105.2026:08059
08060:-00066:+00043:-00037:002105.2026:08060
08061:-00181:+00047:+00144:002105.2026:08061
08062:+00099:+00157:+00117:002107.0666:08062
08063:-00103:+00140:-00098:002107.0666:08063
08064:+00000:+00337:-00027:002107.0666:08064
08065:+00108:-00043:+00036:002107.0666:08065
08066:-00138:+00394:-00218:002107.0666:08066
08067:-00153:+00411:+00018:002107.0666:08067
08068:+00015:-00436:+00005:002107.0666:08068
08069:-00173:+00224:+00092:002107.0666:08069
08070:-00033:+00433:+00042:002107.0666:08070
08071:+00072:-00528:+00060:002102.6113:08071
08072:-00185:+00115:+00003:002102.6113:08072
08073:-00022:+00025:-00229:002102.6113:08073
08074:-00183:-00198:+00166:002102.6113:08074
08075:-00108:-00255:+00121:002102.6113:08075
08076:+00105:+00291:+00087:002102.6113:08076
08077:-00078:+00029:-00018:002102.6113:08077
08078:-00117:-00171:+00192:002102.6113:08078
08079:+00086:+00119:-00083:002102.6113:08079
08080:-00056:+00485:-00101:002102.6113:08080
08081:-00162:-00260:+00108:002112.3200:08081
08082:+00023:-00124:-00157:002112.3200:08082
08083:+00087:+00157:-00255:002112.3200:08083
08084:+00025:-00189:+00130:002112.3200:08084
08085:-00171:-00321:-00114:002112.3200:08085
08086:-00160:-00233:-00042:002112.3200:08086
08087:+00156:+00153:+00090:002112.3200:08087
08088:+00109:-00133:+00034:002112.3200:08088
08089:+00078:-00252:+00100:002112.3200:08089
08090:+00017:+00217:-00144:002117.7490:08090
08091:+00021:+00200:+00077:002117.7490:08091
08092:+00023:-00113:-00021:002117.7490:08092
08093:+00055:+00198:-00076:002117.7490:08093
08094:+00043:+00268:-00170:002117.7490:08094
08095:-00040:-00105:-00023:002117.7490:08095
08096:-00003:-00086:-00181:002117.7490:08096
08097:-00033:+00267:-00054:002117.7490:08097
08098:-00037:-00108:+00096:002117.7490:08098
08099:-00015:-00082:+00000:002120.4213:08099
08100:+00024:+00009:-00140:002120.4213:08100
08101:+00086:+00122:+00149:002120.4213:08101
08102:-00176:-00214:+00003:002120.4213:08102
08103:-00173:+00235:-00102:002120.4213:08103
08104:+00263:+00182:+00094:002120.4213:08104
08105:+00006:+00006:+00062:002120.4213:08105
08106:-00195:+00303:-00123:002120.4213:08106
08107:+00092:+00233:+00038:002120.4213:08107
08108:+00107:+00277:+00018:002120.4213:08108
08109:-00138:-00005:+00045:002130.5693:08109
08110:+00015:+00097:-00022:002130.5693:08110
08111:+00046:-00027:+00052:002130.5693:08111
08112:+00060:+00025:+00043:002130.5693:08112
08113:-00066:-00011:-00018:002130.5693:08113
08114:-00244:+00073:-00049:002130.5693:08114
08115:+00049:+00206:+00085:002130.5693:08115
08116:+00273:-00036:+00015:002130.5693:08116
08117:-00044:+00117:-00171:002130.5693:08117
08118:-00181:+00249:+00108:002136.0939:08118
08119:+00006:-00159:-00109:002136.0939:08119
08120:-00032:+00124:-00156:002136.0939:08120
08121:+00050:-00018:+00086:002136.0939:08121
08122:+00159:+00013:+00005:002136.0939:08122
08123:-00042:+00090:-00061:002136.0939:08123
08124:+00009:-00212:-00094:002136.0939:08124
08125:+00023:+00227:-00092:002136.0939:08125
08126:-00027:+00170:+00059:002136.0939:08126
08127:+00169:-00021:-00084:002136.0939:08127
08128:+00189:+00225:-00282:002142.5122:08128
08129:-00109:+00317:-00019:002142.5122:08129
08130:-00084:-00213:-00211:002142.5122:08130
08131:-00079:+00082:-00110:002142.5122:08131
08132:+00162:-00153:+00002:002142.5122:08132
08133:+00135:+00123:-00075:002142.5122:08133
08134:-00248:+00133:-00105:002142.5122:08134
08135:-00149:+00030:-00104:002142.5122:08135
08136:+00184:+00325:-00130:002142.5122:08136
08137:-00004:+00039:+00092:002149.2250:08137
08138:-00069:+00022:-00017:002149.2250:08138
08139:+00104:+00022:+00052:002149.2250:08139
08140:+00118:+00200:-00130:002149.2250:08140
08141:-00146:+00004:-00181:002149.2250:08141
08142:-00141:-00146:+00191:002149.2250:08142
08143:+00165:-00046:+00042:002149.2250:08143
08144:+00015:+00123:-00111:002149.2250:08144
08145:+00017:-00045:+00106:002149.2250:08145
08146:-00041:-00184:+00005:002158.5720:08146
08147:-00082:+00246:-00018:002158.5720:08147
08148:+00180:+00161:+00217:002158.5720:08148
08149:+00039:+00107:+00144:002158.5720:08149
08150:-00090:+00311:-00043:002158.5720:08150
08151:+00205:+00204:+00051:002158.5720:08151
08152:-00007:-00225:-00081:002158.5720:08152
08153:-00059:+00084:-00114:002158.5720:08153
08154:+00081:+00068:-00035:002158.5720:08154
08155:+00018:-00079:+00044:002157.4584:08155
08156:-00115:-00221:+00065:002157.4584:08156
08157:+00090:+00313:-00035:002157.4584:08157
08158:+00083:+00123:+00026:002157.4584:08158
08159:-00060:+00005:+00135:002157.4584:08159
08160:+00099:+00241:+00169:002157.4584:08160
08161:+00161:+00241:-00095:002157.4584:08161
08162:-00094:+00337:+00007:002157.4584:08162
08163:-00012:-00064:-00065:002157.4584:08163
08164:+00033:+00212:-00204:002157.4584:08164
08165:-00070:+00283:-00120:002153.0083:08165
08166:+00060:-00061:+00068:002153.0083:08166
08167:+00044:-00079:-00015:002153.0083:08167
08168:-00023:+00072:-00328:002153.0083:08168
08169:-00083:+00210:+00008:002153.0083:08169
08170:-00044:-00185:+00167:002153.0083:08170
08171:+00027:+00305:-00184:002153.0083:08171
08172:+00129:+00139:-00069:002153.0083:08172
08173:-00031:+00021:+00021:002153.0083:08173
08174:-00097:+00157:-00102:002154.7734:08174
08175:+00039:+00010:-00141:002154.7734:08175
08176:-00014:-00063:-00072:002154.7734:08176
08177:+00023:-00024:+00129:002154.7734:08177
08178:+00110:-00167:+00045:002154.7734:08178
08179:-00066:+00223:-00017:002154.7734:08179
08180:+00012:+00122:+00175:002154.7734:08180
08181:-00054:+00028:+00058:002154.7734:08181
08182:-00059:+00214:-00141:002154.7734:08182
08183:+00173:+00143:-00036:002146.2878:08183
08184:+00060:+00129:+00027:002146.2878:08184
08185:-00267:-00171:-00014:002146.2878:08185
08186:+00008:-00022:+00103:002146.2878:08186
08187:+00078:+00017:+00007:002146.2878:08187
08188:-00027:-00052:+00040:002146.2878:08188
08189:+00020:-00080:+00155:002146.2878:08189
08190:+00023:+00034:+00032:002146.2878:08190
08191:+00030:+00293:-00108:002146.2878:08191
08192:+00044:-00116:+00236:002156.9519:08192
08193:-00053:-00092:-00094:002156.9519:08193
08194:-00088:+00096:-00052:002156.9519:08194
08195:+00059:-00163:-00049:002156.9519:08195
08196:+00075:-00125:+00018:002156.9519:08196
08197:-00156:+00122:-00215:002156.9519:08197
08198:-00036:-00066:-00112:002156.9519:08198
08199:-00019:-00055:+00087:002156.9519:08199
08200:+00058:-00172:+00093:002156.9519:08200
08201:+00103:+00168:-00040:002156.9519:08201
08202:-00197:+00091:-00086:002162.4897:08202
08203:-00174:-00124:+00153:002162.4897:08203
08204:+00296:+00175:-00056:002162.4897:08204
08205:-00024:+00183:-00117:002162.4897:08205
08206:-00078:-00048:-00034:002162.4897:08206
08207:-00099:-00104:-00064:002162.4897:08207
08208:+00091:+00210:+00019:002162.4897:08208
08209:+00244:-00090:+00053:002162.4897:08209
08210:-00044:-00018:-00089:002162.4897:08210
08211:-00185:-00133:+00047:002157.6157:08211
08212:+00176:+00213:+00102:002157.6157:08212
08213:-00059:-00133:-00062:002157.6157:08213
08214:-00028:+00267:+00118:002157.6157:08214
08215:+00036:+00044:-00079:002157.6157:08215
08216:+00047:+00161:+00100:002157.6157:08216
08217:+00205:+00007:-00022:002157.6157:08217
08218:-00042:+00091:-00080:002157.6157:08218
08219:-00154:+00178:-00105:002157.6157:08219
08220:-00077:-00073:+00090:002164.5334:08220
08221:+00077:-00029:+00080:002164.5334:08221
08222:+00139:-00096:+00016:002164.5334:08222
08223:-00018:+00088:-00050:002164.5334:08223
08224:-00182:+00180:+00053:002164.5334:08224
08225:-00078:+00048:+00268:002164.5334:08225
08226:+00174:+00113:+00057:002164.5334:08226
08227:-00112:+00051:-00025:002164.5334:08227
08228:-00020:+00016:+00116:002164.5334:08228
08229:+00034:+00145:-00085:002170.1323:08229
08230:-00101:+00059:+00149:002170.1323:08230
08231:+00003:-00006:-00039:002170.1323:08231
08232:+00002:+00176:-00001:002170.1323:08232
08233:+00068:+00027:+00057:002170.1323:08233
08234:+00106:+00089:-00093:002170.1323:08234
08235:-00195:-00008:-00119:002170.1323:08235
08236:-00104:+00144:+00038:002170.1323:08236
08237:+00033:+00024:-00047:002170.1323:08237
08238:+00022:+00177:+00014:002170.1323:08238
08239:+00189:-00057:+00037:002165.1962:08239
08240:-00078:-00026:-00117:002165.1962:08240
08241:-00182:+00205:-00108:002165.1962:08241
08242:+00024:+00003:+00080:002165.1962:08242
08243:+00018:-00056:-00036:002165.1962:08243
08244:+00045:+00183:-00003:002165.1962:08244
08245:+00095:+00108:-00047:002165.1962:08245
08246:-00192:+00025:-00147:002165.1962:08246
08247:-00039:+00248:-00162:002165.1962:08247
08248:+00047:-00142:+00071:002176.0637:08248
08249:-00028:+00163:-00103:002176.0637:08249
08250:+00101:+00061:+00069:002176.0637:08250
08251:-00076:-00115:-00086:002176.0637:08251
08252:-00173:-00007:-00048:002176.0637:08252
08253:-00006:+00067:+00007:002176.0637:08253
08254:+00016:+00037:-00137:002176.0637:08254
08255:-00028:+00066:+00115:002176.0637:08255
08256:+00073:+00037:-00013:002176.0637:08256
08257:-00218:+00262:-00162:002177.7868:08257
08258:-00188:-00145:-00025:002177.7868:08258
08259:-00100:-00157:-00041:002177.7868:08259
08260:-00039:+00183:-00014:002177.7868:08260
08261:+00068:-00033:+00121:002177.7868:08261
08262:-00317:-00259:-00232:002177.7868:08262
08263:-00336:+00428:+00112:002177.7868:08263
08264:+00111:-00091:+00253:002177.7868:08264
08265:+00001:+00075:-00016:002177.7868:08265
08266:+00111:+00040:+00058:002176.6240:08266
08267:+00335:+00241:+00199:002176.6240:08267
08268:-00384:+00025:+00001:002176.6240:08268
08269:-00197:+00236:+00054:002176.6240:08269
08270:+00300:-00126:+00065:002176.6240:08270
08271:+00150:+00231:+00222:002176.6240:08271
08272:-00017:+00005:+00369:002176.6240:08272
08273:-00093:+00014:-00025:002176.6240:08273
08274:-00160:+00390:+00056:002176.6240:08274
08275:-00185:+00015:-00076:002183.6804:08275
08276:+00040:+00031:-00008:002183.6804:08276
08277:+00174:-00013:-00044:002183.6804:08277
08278:+00234:+00059:-00015:002183.6804:08278
08279:+00033:+00120:-00194:002183.6804:08279
08280:-00042:+00050:-00013:002183.6804:08280
08281:+00230:+00022:-00078:002183.6804:08281
08282:+00372:+00134:+00124:002183.6804:08282
08283:+00326:-00008:+00018:002183.6804:08283
08284:-00026:+00068:-00098:002183.6804:08284
08285:-00067:+00218:-00212:002181.6555:08285
08286:-00024:+00066:-00117:002181.6555:08286
08287:-00041:-00054:-00043:002181.6555:08287
08288:-00035:+00117:-00025:002181.6555:08288
08289:+00067:-00233:-00045:002181.6555:08289
08290:+00016:+00139:-00266:002181.6555:08290
08291:-00188:-00263:+00200:002181.6555:08291
08292:-00112:-00024:+00092:002181.6555:08292
08293:+00067:+00009:-00058:002181.6555:08293
08294:+00262:+00167:+00080:002180.3967:08294
08295:-00010:+00215:+00044:002180.3967:08295
08296:-00101:-00108:-00101:002180.3967:08296
08297:+00058:+00324:-00086:002180.3967:08297
08298:+00051:+00129:-00020:002180.3967:08298
08299:+00099:+00201:+00009:002180.3967:08299
08300:+00128:-00203:+00079:002180.3967:08300
08301:+00040:-00039:-00140:002180.3967:08301
08302:-00091:-00073:+00044:002180.3967:08302
08303:-00238:-00028:+00038:002187.6142:08303
08304:-00009:+00235:+00149:002187.6142:08304
08305:+00166:-00118:+00122:002187.6142:08305
08306:-00208:+00247:-00205:002187.6142:08306
08307:-00151:+00220:-00111:002187.6142:08307
08308:-00030:-00178:+00004:002187.6142:08308
08309:-00090:+00207:-00028:002187.6142:08309
08310:+00176:+00011:+00138:002187.6142:08310
08311:+00010:-00151:-00124:002187.6142:08311
08312:-00149:+00126:-00027:002185.5039:08312
08313:+00098:-00051:+00190:002185.5039:08313
08314:-00100:+00122:-00126:002185.5039:08314
08315:-00146:+00349:-00110:002185.5039:08315
08316:+00042:-00173:+00127:002185.5039:08316
08317:-00100:+00252:-00079:002185.5039:08317
08318:+00015:+00100:+00116:002185.5039:08318
08319:-00081:-00160:-00144:002185.5039:08319
08320:-00240:+00073:-00067:002185.5039:08320
08321:-00047:-00017:+00054:002180.3857:08321
08322:-00159:-00127:-00100:002180.3857:08322
08323:-00236:+00300:-00203:002180.3857:08323
08324:+00111:-00168:+00115:002180.3857:08324
08325:-00077:+00181:+00033:002180.3857:08325
08326:+00047:+00062:-00006:002180.3857:08326
08327:+00131:+00109:-00119:002180.3857:08327
08328:-00093:+00346:-00103:002180.3857:08328
08329:+00079:-00001:+00003:002180.3857:08329
08330:+00013:-00297:-00093:002183.7001:08330
08331:-00133:+00060:-00179:002183.7001:08331
08332:+00170:-00131:+00310:002183.7001:08332
08333:-00092:-00324:-00187:002183.7001:08333
08334:-00301:+00315:-00142:002183.7001:08334
08335:+00188:+00172:+00139:002183.7001:08335
08336:+00200:+00196:-00017:002183.7001:08336
08337:-00082:+00139:-00124:002183.7001:08337
08338:+00151:-00057:-00061:002183.7001:08338
08339:-00117:-00215:-00113:002183.7001:08339
08340:-00169:-00207:-00018:002166.2399:08340
08341:+00255:-00297:+00045:002166.2399:08341
08342:+00121:+00211:-00096:002166.2399:08342
08343:-00032:+00087:+00058:002166.2399:08343
08344:-00055:-00205:+00074:002166.2399:08344
08345:-00003:+00508:+00004:002166.2399:08345
08346:+00368:+00132:+00123:002166.2399:08346
08347:+00067:+00305:+00030:002166.2399:08347
08348:-00190:-00049:-00025:002166.2399:08348
08349:+00273:-00109:-00158:002146.3483:08349
08350:+00069:-00071:-00279:002146.3483:08350
08351:-00025:-00332:+00192:002146.3483:08351
08352:-00122:-00476:+00019:002146.3483:08352
08353:-00077:+00547:-00092:002146.3483:08353
08354:+00304:+00175:+00286:002146.3483:08354
08355:+00058:-00073:+00143:002146.3483:08355
08356:-00091:+00528:-00233:002146.3483:08356
08357:+00193:+00408:-00112:002146.3483:08357
08358:-00175:-00427:+00114:002134.3876:08358
08359:+00094:+00038:-00005:002134.3876:08359
08360:+00060:+00227:-00308:002134.3876:08360
08361:-00258:-00395:-00277:002134.3876:08361
08362:+00026:-00098:+00419:002134.3876:08362
08363:-00016:-00035:-00287:002134.3876:08363
08364:+00074:+00719:+00037:002134.3876:08364
08365:+00036:-00115:+00166:002134.3876:08365
08366:-00085:-00342:+00180:002134.3876:08366
08367:+00037:+00682:-00062:002134.3876:08367
08368:+00182:+00238:+00196:002125.0107:08368
08369:-00002:-00081:-00109:002125.0107:08369
08370:-00126:+00876:-00279:002125.0107:08370
08371:+00146:-00026:-00249:002125.0107:08371
08372:-00125:-00177:-00268:002125.0107:08372
08373:-00109:+00071:+00063:002125.0107:08373
08374:-00084:-00039:-00133:002125.0107:08374
08375:-00027:-00180:+00204:002125.0107:08375
08376:-00047:-00214:+00026:002125.0107:08376
08377:+00115:-00351:-00098:002113.2326:08377
08378:-00151:+00048:-00162:002113.2326:08378
08379:+00011:-00275:+00344:002113.2326:08379
08380:+00044:-00007:-00270:002113.2326:08380
08381:-00121:+00457:+00219:002113.2326:08381
08382:+00248:-00045:+00201:002113.2326:08382
08383:+00122:-00172:-00299:002113.2326:08383
08384:-00313:+00234:-00137:002113.2326:08384
08385:-00157:+00271:-00069:002113.2326:08385
08386:-00073:-00436:+00003:002113.2326:08386
08387:+00055:+00072:-00120:002119.5793:08387
08388:+00147:+00192:-00062:002119.5793:08388
08389:-00141:-00248:+00126:002119.5793:08389
08390:-00073:-00182:+00222:002119.5793:08390
08391:+00161:+00343:+00020:002119.5793:08391
08392:-00030:+00278:+00114:002119.5793:08392
08393:-00094:-00115:+00224:002119.5793:08393
08394:+00101:+00185:-00237:002119.5793:08394
08395:-00021:+00333:-00036:002119.5793:08395
08396:-00142:+00244:+00065:002128.7319:08396
08397:-00080:-00080:-00042:002128.7319:08397
08398:-00048:+00314:-00202:002128.7319:08398
08399:+00015:+00019:-00024:002128.7319:08399
08400:+00017:-00289:-00119:002128.7319:08400
08401:-00173:+00100:-00100:002128.7319:08401
08402:+00019:+00128:+00161:002128.7319:08402
08403:-00021:-00167:-00036:002128.7319:08403
08404:-00023:+00090:+00204:002128.7319:08404
08405:+00165:-00200:+00006:002124.1596:08405
08406:-00185:+00220:-00170:002124.1596:08406
08407:-00157:+00088:+00185:002124.1596:08407
08408:+00295:-00024:+00015:002124.1596:08408
08409:-00275:+00271:-00194:002124.1596:08409
08410:-00121:+00121:+00165:002124.1596:08410
08411:+00232:-00097:-00178:002124.1596:08411
08412:-00340:+00001:-00040:002124.1596:08412
08413:-00100:+00127:+00130:002124.1596:08413
08414:+00085:-00346:+00004:002124.1596:08414
08415:-00098:+00210:+00039:002134.3603:08415
08416:+00253:+00149:+00179:002134.3603:08416
08417:-00084:+00213:-00086:002134.3603:08417
08418:-00170:+00176:+00246:002134.3603:08418
08419:+00183:-00035:-00113:002134.3603:08419
08420:-00060:+00412:-00089:002134.3603:08420
08421:-00087:+00046:+00018:002134.3603:08421
08422:+00121:-00128:-00030:002134.3603:08422
08423:-00008:+00021:-00059:002134.3603:08423
08424:-00030:+00142:+00153:002139.8676:08424
08425:+00047:-00319:+00222:002139.8676:08425
08426:-00145:+00016:-00112:002139.8676:08426
08427:-00142:+00208:+00144:002139.8676:08427
08428:+00162:+00167:+00048:002139.8676:08428
08429:+00097:+00001:+00221:002139.8676:08429
08430:-00040:+00044:-00141:002139.8676:08430
08431:-00092:+00421:-00196:002139.8676:08431
08432:-00099:-00057:+00118:002139.8676:08432
08433:+00164:-00321:-00110:002146.2141:08433
08434:+00146:+00223:-00135:002146.2141:08434
08435:-00182:-00032:+00163:002146.2141:08435
08436:+00097:-00056:+00001:002146.2141:08436
08437:+00146:+00180:+00140:002146.2141:08437
08438:+00117:+00135:+00101:002146.2141:08438
08439:-00130:-00212:+00139:002146.2141:08439
08440:-00127:+00216:-00203:002146.2141:08440
08441:+00183:+00187:-00071:002146.2141:08441
08442:+00100:+00169:-00122:002146.2141:08442
08443:-00141:+00115:-00119:002152.9887:08443
08444:+00096:-00160:+00004:002152.9887:08444
08445:+00016:-00033:-00246:002152.9887:08445
08446:-00041:-00027:+00265:002152.9887:08446
08447:+00049:-00243:+00016:002152.9887:08447
08448:-00114:+00172:-00068:002152.9887:08448
08449:+00212:+00079:+00179:002152.9887:08449
08450:+00025:-00212:-00041:002152.9887:08450
08451:-00257:+00234:-00243:002152.9887:08451
08452:+00248:+00389:+00072:002166.1394:08452
08453:+00225:-00059:-00009:002166.1394:08453
08454:-00119:+00183:-00168:002166.1394:08454
08455:+00095:-00069:-00035:002166.1394:08455
08456:-00008:-00104:-00086:002166.1394:08456
08457:-00040:-00027:+00070:002166.1394:08457
08458:+00036:-00176:+00080:002166.1394:08458
08459:-00046:+00028:+00034:002166.1394:08459
08460:-00007:+00127:-00126:002166.1394:08460
08461:+00148:-00118:-00077:002157.3479:08461
08462:-00133:+00068:-00101:002157.3479:08462
08463:+00009:+00137:+00102:002157.3479:08463
08464:+00124:-00129:-00096:002157.3479:08464
08465:-00100:+00047:+00036:002157.3479:08465
08466:+00042:+00031:+00083:002157.3479:08466
08467:+00086:-00092:-00002:002157.3479:08467
08468:+00032:-00041:+00043:002157.3479:08468
08469:+00023:-00150:+00043:002157.3479:08469
08470:-00264:-00138:-00090:002164.3376:08470
08471:+00064:+00140:+00092:002164.3376:08471
08472:+00296:+00014:-00131:002164.3376:08472
08473:-00126:-00062:+00051:002164.3376:08473
08474:-00062:+00208:-00004:002164.3376:08474
08475:+00042:-00107:-00001:002164.3376:08475
08476:+00031:-00017:-00040:002164.3376:08476
08477:+00057:-00037:-00007:002164.3376:08477
08478:-00100:-00006:-00007:002164.3376:08478
08479:-00090:-00124:+00124:002164.3376:08479
08480:+00190:+00005:-00014:002166.1562:08480
08481:+00036:+00035:-00008:002166.1562:08481
08482:-00034:+00183:+00077:002166.1562:08482
08483:-00028:-00045:-00031:002166.1562:08483
08484:-00068:-00050:-00069:002166.1562:08484
08485:+00238:+00258:-00046:002166.1562:08485
08486:+00187:-00167:-00107:002166.1562:08486
08487:-00176:-00332:+00014:002166.1562:08487
08488:-00160:-00155:-00151:002166.1562:08488
08489:+00069:+00312:+00130:002153.8112:08489
08490:+00163:-00094:+00154:002153.8112:08490
08491:-00002:-00125:+00005:002153.8112:08491
08492:+00036:+00448:-00085:002153.8112:08492
08493:+00187:+00560:-00085:002153.8112:08493
08494:-00062:-00336:+00038:002153.8112:08494
08495:-00016:+00222:-00063:002153.8112:08495
08496:+00033:+00043:-00099:002153.8112:08496
08497:-00115:-00061:-00041:002153.8112:08497
08498:+00157:-00345:+00099:002156.8381:08498
08499:+00153:-00217:-00157:002156.8381:08499
08500:-00184:+00113:+00177:002156.8381:08500
08501:+00057:-00070:+00293:002156.8381:08501
08502:+00204:-00134:-00011:002156.8381:08502
08503:-00046:+00281:-00031:002156.8381:08503
08504:+00161:+00211:+00151:002156.8381:08504
08505:+00044:-00129:+00207:002156.8381:08505
08506:-00078:+00366:-00252:002156.8381:08506
08507:+00146:+00258:+00047:002156.8381:08507
08508:+00008:-00072:-00108:002154.8674:08508
08509:+00039:-00084:-00126:002154.8674:08509
08510:+00079:+00143:-00235:002154.8674:08510
08511:-00147:-00146:+00122:002154.8674:08511
08512:+00014:-00165:+00006:002154.8674:08512
08513:+00093:+00251:-00152:002154.8674:08513
08514:-00090:+00023:+00247:002154.8674:08514
08515:-00051:-00015:+00196:002154.8674:08515
08516:+00061:+00130:-00058:002154.8674:08516
08517:-00010:+00227:-00063:002146.3044:08517
08518:-00046:+00025:+00243:002146.3044:08518
08519:+00064:+00231:-00127:002146.3044:08519
08520:-00107:-00013:-00153:002146.3044:08520
08521:-00167:+00116:-00095:002146.3044:08521
08522:+00000:+00101:+00006:002146.3044:08522
08523:+00154:-00076:-00018:002146.3044:08523
08524:+00142:+00337:+00016:002146.3044:08524
08525:-00054:-00106:-00034:002146.3044:08525
08526:-00109:+00340:-00036:002160.6286:08526
08527:+00040:-00090:+00043:002160.6286:08527
08528:+00125:+00079:-00053:002160.6286:08528
08529:+00054:+00015:-00081:002160.6286:08529
08530:-00054:+00169:+00001:002160.6286:08530
08531:-00143:-00139:+00015:002160.6286:08531
08532:-00070:+00094:-00024:002160.6286:08532
08533:+00005:-00021:+00009:002160.6286:08533
08534:+00180:+00040:+00194:002160.6286:08534
08535:+00207:+00009:+00125:002162.2307:08535
08536:-00356:+00155:-00324:002162.2307:08536
08537:+00024:-00023:+00283:002162.2307:08537
08538:+00178:+00166:-00072:002162.2307:08538
08539:+00120:+00090:-00032:002162.2307:08539
08540:+00190:+00072:-00083:002162.2307:08540
08541:-00101:-00005:+00010:002162.2307:08541
08542:-00222:+00081:-00263:002162.2307:08542
08543:+00037:+00153:+00132:002162.2307:08543
08544:+00158:-00076:+00125:002162.2307:08544
08545:-00047:+00114:-00068:002165.0324:08545
08546:+00016:+00098:+00143:002165.0324:08546
08547:-00124:-00198:-00107:002165.0324:08547
08548:-00433:+00187:-00187:002165.0324:08548
08549:+00043:-00010:+00073:002165.0324:08549
08550:+00217:-00150:-00113:002165.0324:08550
08551:-00049:-00031:+00089:002165.0324:08551
08552:-00171:-00092:-00208:002165.0324:08552
08553:-00189:-00103:-00236:002165.0324:08553
08554:-00012:+00127:-00056:002172.1791:08554
08555:+00222:+00030:-00029:002172.1791:08555
08556:+00094:-00100:+00239:002172.1791:08556
08557:-00066:-00068:-00233:002172.1791:08557
08558:-00092:+00436:-00363:002172.1791:08558
08559:+00079:-00153:+00368:002172.1791:08559
08560:+00191:+00210:-00217:002172.1791:08560
08561:+00068:+00205:-00042:002172.1791:08561
08562:+00086:-00146:-00131:002172.1791:08562
08563:-00136:+00041:-00154:002177.7868:08563
08564:-00030:+00015:-00051:002177.7868:08564
08565:+00050:-00120:+00213:002177.7868:08565
08566:-00123:+00158:-00058:002177.7868:08566
08567:-00025:-00076:+00119:002177.7868:08567
08568:+00129:+00075:-00083:002177.7868:08568
08569:-00195:+00145:-00095:002177.7868:08569
08570:-00199:-00054:+00158:002177.7868:08570
08571:-00014:+00045:-00074:002177.7868:08571
08572:+00110:+00067:+00054:002168.9160:08572
08573:+00198:+00030:+00055:002168.9160:08573
08574:-00060:+00026:-00117:002168.9160:08574
08575:-00177:-00204:+00056:002168.9160:08575
08576:+00011:-00050:+00114:002168.9160:08576
08577:+00171:+00098:+00139:002168.9160:08577
08578:+00021:-00212:+00039:002168.9160:08578
08579:+00084:+00314:-00172:002168.9160:08579
08580:-00075:+00008:-00100:002168.9160:08580
08581:-00206:-00126:-00084:002179.8227:08581
08582:-00052:+00234:-00023:002179.8227:08582
08583:+00107:-00083:+00110:002179.8227:08583
08584:+00160:-00061:+00149:002179.8227:08584
08585:-00129:+00181:-00064:002179.8227:08585
08586:-00175:-00057:+00061:002179.8227:08586
08587:-00007:+00000:+00102:002179.8227:08587
08588:+00108:+00308:+00076:002179.8227:08588
08589:+00183:+00103:+00158:002179.8227:08589
08590:-00018:-00033:-00044:002179.8227:08590
08591:-00004:+00436:-00156:002181.6638:08591
08592:-00038:-00018:+00142:002181.6638:08592
08593:-00068:+00045:-00028:002181.6638:08593
08594:+00214:-00011:+00120:002181.6638:08594
08595:+00213:-00079:+00161:002181.6638:08595
08596:-00086:+00210:-00151:002181.6638:08596
08597:-00133:-00090:-00063:002181.6638:08597
08598:-00065:+00063:+00073:002181.6638:08598
08599:+00052:+00132:+00016:002181.6638:08599
08600:+00105:+00035:+00140:002176.5283:08600
08601:-00030:-00137:-00180:002176.5283:08601
08602:+00061:+00210:-00101:002176.5283:08602
08603:+00221:-00001:+00143:002176.5283:08603
08604:-00135:+00009:-00184:002176.5283:08604
08605:-00068:-00045:+00294:002176.5283:08605
08606:+00372:-00099:-00127:002176.5283:08606
08607:-00311:+00188:-00154:002176.5283:08607
08608:-00282:+00101:+00025:002176.5283:08608
08609:+00197:+00041:+00090:002179.8171:08609
08610:-00094:+00393:-00273:002179.8171:08610
08611:-00084:-00117:+00154:002179.8171:08611
08612:-00078:-00206:-00100:002179.8171:08612
08613:+00043:+00276:-00020:002179.8171:08613
08614:+00056:-00057:+00079:002179.8171:08614
08615:-00100:+00151:+00018:002179.8171:08615
08616:-00098:-00247:+00110:002179.8171:08616
08617:+00039:+00194:-00098:002179.8171:08617
08618:-00002:+00305:+00190:002177.7131:08618
08619:+00175:-00025:+00042:002177.7131:08619
08620:-00062:-00104:-00072:002177.7131:08620
08621:-00017:+00131:+00154:002177.7131:08621
08622:+00244:-00266:+00041:002177.7131:08622
08623:-00051:-00063:-00083:002177.7131:08623
08624:+00154:-00014:+00086:002177.7131:08624
08625:+00179:+00032:-00067:002177.7131:08625
08626:-00301:+00262:-00014:002177.7131:08626
08627:-00011:-00327:+00215:002157.5300:08627
08628:+00132:+00066:-00161:002157.5300:08628
08629:-00203:+00275:+00147:002157.5300:08629
08630:+00128:+00137:+00062:002157.5300:08630
08631:-00108:-00025:-00129:002157.5300:08631
08632:-00109:+00309:+00036:002157.5300:08632
08633:+00190:-00166:+00112:002157.5300:08633
08634:-00050:-00042:-00172:002157.5300:08634
08635:-00037:+00132:-00122:002157.5300:08635
08636:+00152:-00048:+00072:002157.5300:08636
08637:-00224:-00090:+00027:002156.8713:08637
08638:-00103:-00289:+00112:002156.8713:08638
08639:+00221:+00383:+00081:002156.8713:08639
08640:+00161:+00230:+00060:002156.8713:08640
08641:+00125:+00402:+00047:002156.8713:08641
08642:-00224:+00142:-00234:002156.8713:08642
08643:+00038:+00463:+00063:002156.8713:08643
08644:+00205:-00253:+00028:002156.8713:08644
08645:-00095:-00256:-00110:002156.8713:08645
08646:-00180:+00047:-00083:002136.2409:08646
08647:+00144:+00240:+00139:002136.2409:08647
08648:-00162:-00038:+00014:002136.2409:08648
08649:-00053:+00322:+00213:002136.2409:08649
08650:+00213:+00222:-00069:002136.2409:08650
08651:-00096:+00535:-00026:002136.2409:08651
08652:-00040:-00180:+00161:002136.2409:08652
08653:+00124:-00513:-00074:002136.2409:08653
08654:-00148:+00277:-00269:002136.2409:08654
08655:+00017:+00013:+00299:002120.5812:08655
08656:+00004:-00708:+00018:002120.5812:08656
08657:-00056:-00117:+00158:002120.5812:08657
08658:+00327:+00201:+00233:002120.5812:08658
08659:-00121:-00088:+00115:002120.5812:08659
08660:-00254:+00228:+00310:002120.5812:08660
08661:+00221:+00071:-00133:002120.5812:08661
08662:-00188:+00613:-00146:002120.5812:08662
08663:-00049:-00038:+00120:002120.5812:08663
08664:+00182:-00110:-00191:002120.5812:08664
08665:-00269:+00656:-00141:002112.4372:08665
08666:+00052:-00314:+00252:002112.4372:08666
08667:+00162:-00385:-00046:002112.4372:08667
08668:-00201:+00259:-00040:002112.4372:08668
08669:+00151:-00088:+00151:002112.4372:08669
08670:-00064:-00698:-00107:002112.4372:08670
08671:-00226:+00428:-00130:002112.4372:08671
08672:+00178:-00288:+00258:002112.4372:08672
08673:-00096:-00520:+00075:002112.4372:08673
08674:-00031:+00530:-00099:002110.6772:08674
08675:+00297:-00345:+00306:002110.6772:08675
08676:+00137:-00213:-00124:002110.6772:08676
08677:-00268:+00375:-00174:002110.6772:08677
08678:+00355:+00276:-00007:002110.6772:08678
08679:+00211:-00192:+00034:002110.6772:08679
08680:-00296:+00461:-00437:002110.6772:08680
08681:+00171:+00004:-00090:002110.6772:08681
08682:-00024:-00220:-00028:002110.6772:08682
08683:-00109:-00135:+00084:002110.6772:08683
08684:+00159:-00118:-00184:002106.3005:08684
08685:-00139:+00025:+00014:002106.3005:08685
08686:-00028:-00110:+00100:002106.3005:08686
08687:+00234:-00246:+00060:002106.3005:08687
08688:+00103:+00335:+00158:002106.3005:08688
08689:+00175:-00136:+00046:002106.3005:08689
08690:-00098:+00214:+00069:002106.3005:08690
08691:-00055:+00263:+00130:002106.3005:08691
08692:+00557:+00056:+00117:002106.3005:08692
08693:+00090:-00050:-00221:002119.7216:08693
08694:-00441:+00279:-00084:002119.7216:08694
08695:-00030:-00004:+00035:002119.7216:08695
08696:+00139:-00194:-00117:002119.7216:08696
08697:-00208:+00255:-00035:002119.7216:08697
08698:-00006:+00141:-00081:002119.7216:08698
08699:-00232:-00134:+00082:002119.7216:08699
08700:+00013:+00100:+00165:002119.7216:08700
08701:+00293:+00115:+00068:002119.7216:08701
08702:-00294:+00077:-00038:002119.7216:08702
08703:+00064:+00109:+00159:002125.2958:08703
08704:+00218:-00083:+00053:002125.2958:08704
08705:-00246:+00244:-00133:002125.2958:08705
08706:-00100:+00155:+00201:002125.2958:08706
08707:+00213:-00225:+00065:002125.2958:08707
08708:-00414:+00164:-00091:002125.2958:08708
08709:-00122:+00082:+00150:002125.2958:08709
08710:+00136:-00294:+00004:002125.2958:08710
08711:-00280:+00042:-00042:002125.2958:08711
08712:-00123:-00031:+00192:002131.7138:08712
08713:-00059:+00175:-00081:002131.7138:08713
08714:-00044:+00063:+00036:002131.7138:08714
08715:+00118:+00017:-00044:002131.7138:08715
08716:-00259:+00326:-00195:002131.7138:08716
08717:-00298:-00040:+00222:002131.7138:08717
08718:+00342:-00165:-00011:002131.7138:08718
08719:-00049:+00101:+00050:002131.7138:08719
08720:-00034:+00111:+00036:002131.7138:08720
08721:+00003:+00202:-00400:002145.7055:08721
08722:-00113:+00003:+00332:002145.7055:08722
08723:+00169:-00027:-00022:002145.7055:08723
08724:+00116:+00091:-00054:002145.7055:08724
08725:-00057:+00204:-00027:002145.7055:08725
08726:-00017:+00235:-00014:002145.7055:08726
08727:-00104:+00229:+00019:002145.7055:08727
08728:+00000:+00041:+00143:002145.7055:08728
08729:+00141:-00179:-00036:002145.7055:08729
08730:-00141:+00162:-00071:002145.7055:08730
08731:+00024:+00161:+00182:002151.2170:08731
08732:-00042:-00317:-00120:002151.2170:08732
08733:+00019:-00038:-00008:002151.2170:08733
08734:+00178:+00219:+00061:002151.2170:08734
08735:-00013:-00086:+00183:002151.2170:08735
08736:-00091:+00117:+00268:002151.2170:08736
08737:+00155:+00150:-00087:002151.2170:08737
08738:-00047:+00347:-00130:002151.2170:08738
08739:-00002:-00083:+00188:002151.2170:08739
08740:+00082:-00166:-00142:002150.1594:08740
08741:-00120:+00329:-00249:002150.1594:08741
08742:-00033:-00049:+00241:002150.1594:08742
08743:-00103:-00493:-00013:002150.1594:08743
08744:-00184:+00233:-00172:002150.1594:08744
08745:+00202:-00008:+00409:002150.1594:08745
08746:-00027:-00122:+00012:002150.1594:08746
08747:-00286:+00274:+00105:002150.1594:08747
08748:+00184:+00159:+00201:002150.1594:08748
08749:-00006:+00206:-00018:002149.4184:08749
08750:-00192:+00221:+00224:002149.4184:08750
08751:+00184:+00088:-00039:002149.4184:08751
08752:-00154:+00169:-00133:002149.4184:08752
08753:-00041:+00225:+00012:002149.4184:08753
08754:+00029:-00197:-00059:002149.4184:08754
08755:-00265:+00243:-00087:002149.4184:08755
08756:+00097:+00243:+00164:002149.4184:08756
08757:+00049:-00219:+00015:002149.4184:08757
08758:-00091:+00244:-00003:002149.4184:08758
08759:+00102:+00129:+00050:002151.2500:08759
08760:-00217:+00141:-00082:002151.2500:08760
08761:-00071:+00293:-00057:002151.2500:08761
08762:+00359:+00086:-00019:002151.2500:08762
08763:+00117:+00172:-00157:002151.2500:08763
08764:-00168:+00123:-00061:002151.2500:08764
08765:-00055:-00161:+00093:002151.2500:08765
08766:-00013:+00116:+00008:002151.2500:08766
08767:+00247:+00205:+00093:002151.2500:08767
08768:-00170:-00131:+00008:002150.1401:08768
08769:-00226:+00099:+00038:002150.1401:08769
08770:+00220:+00327:-00065:002150.1401:08770
08771:-00099:+00047:-00033:002150.1401:08771
08772:-00235:+00203:-00186:002150.1401:08772
08773:+00015:-00206:-00044:002150.1401:08773
08774:+00016:+00072:-00111:002150.1401:08774
08775:+00177:+00174:+00192:002150.1401:08775
08776:-00134:-00270:-00011:002150.1401:08776
08777:-00261:+00279:+00214:002160.7180:08777
08778:+00315:+00146:+00041:002160.7180:08778
08779:+00016:-00164:+00035:002160.7180:08779
08780:-00054:+00131:-00149:002160.7180:08780
08781:-00047:+00337:-00099:002160.7180:08781
08782:-00235:+00022:-00161:002160.7180:08782
08783:+00105:+00008:+00072:002160.7180:08783
08784:-00025:-00199:-00053:002160.7180:08784
08785:-00235:+00057:+00056:002160.7180:08785
08786:+00201:-00042:+00092:002162.5314:08786
08787:-00112:-00338:-00032:002162.5314:08787
08788:-00134:+00164:-00015:002162.5314:08788
08789:+00137:+00021:+00247:002162.5314:08789
08790:-00079:-00133:+00081:002162.5314:08790
08791:+00052:+00193:-00191:002162.5314:08791
08792:+00119:+00248:-00027:002162.5314:08792
08793:-00082:+00128:-00102:002162.5314:08793
08794:-00024:-00033:-00012:002162.5314:08794
08795:+00100:+00245:+00039:002162.5314:08795
08796:+00094:-00321:-00032:002161.4008:08796
08797:+00110:+00076:-00048:002161.4008:08797
08798:-00145:-00248:-00149:002161.4008:08798
08799:-00245:+00085:-00103:002161.4008:08799
08800:+00095:-00040:+00200:002161.4008:08800
08801:+00182:-00077:+00023:002161.4008:08801
08802:-00009:+00339:-00068:002161.4008:08802
08803:+00057:+00243:-00062:002161.4008:08803
08804:+00128:+00053:-00020:002161.4008:08804
08805:-00068:+00129:-00139:002160.7346:08805
08806:+00210:+00152:-00036:002160.7346:08806
08807:+00122:-00186:-00178:002160.7346:08807
08808:-00110:-00002:+00012:002160.7346:08808
08809:+00059:-00232:-00083:002160.7346:08809
08810:-00044:+00050:-00014:002160.7346:08810
08811:-00095:-00003:+00258:002160.7346:08811
08812:+00086:-00384:+00190:002160.7346:08812
08813:+00052:+00399:-00148:002160.7346:08813
08814:+00191:+00273:+00161:002158.6911:08814
08815:+00116:-00242:-00051:002158.6911:08815
08816:-00289:+00269:-00293:002158.6911:08816
08817:+00228:+00033:+00077:002158.6911:08817
08818:+00293:-00059:+00003:002158.6911:08818
08819:+00015:-00032:+00027:002158.6911:08819
08820:-00040:-00120:-00059:002158.6911:08820
08821:-00076:-00054:+00088:002158.6911:08821
08822:+00133:+00198:+00144:002158.6911:08822
08823:+00245:-00227:+00028:002158.6911:08823
08824:-00208:+00194:-00138:002153.8659:08824
08825:-00071:+00184:+00104:002153.8659:08825
08826:+00044:-00196:-00032:002153.8659:08826
08827:-00077:+00117:-00161:002153.8659:08827
08828:-00035:-00021:-00065:002153.8659:08828
08829:-00155:-00127:+00065:002153.8659:08829
08830:+00114:+00072:+00231:002153.8659:08830
08831:+00239:-00014:-00053:002153.8659:08831
08832:+00018:+00261:-00121:002153.8659:08832
08833:-00064:+00065:-00060:002153.1718:08833
08834:-00048:+00111:+00084:002153.1718:08834
08835:+00148:+00178:-00235:002153.1718:08835
08836:+00113:+00199:+00122:002153.1718:08836
08837:-00203:-00282:-00141:002153.1718:08837
08838:-00119:+00003:-00085:002153.1718:08838
08839:+00114:-00099:-00135:002153.1718:08839
08840:-00056:-00034:+00012:002153.1718:08840
08841:-00099:-00074:+00057:002153.1718:08841
08842:+00074:-00340:-00064:002166.2707:08842
08843:-00025:+00240:-00133:002166.2707:08843
08844:+00047:+00105:+00264:002166.2707:08844
08845:+00091:-00128:+00052:002166.2707:08845
08846:-00010:+00051:-00149:002166.2707:08846
08847:+00207:+00278:+00043:002166.2707:08847
08848:+00094:-00221:-00025:002166.2707:08848
08849:-00109:+00171:-00243:002166.2707:08849
08850:-00033:-00067:-00158:002166.2707:08850
08851:-00026:-00051:+00099:002161.3647:08851
08852:+00116:+00043:+00191:002161.3647:08852
08853:+00114:-00328:-00093:002161.3647:08853
08854:-00205:+00371:-00073:002161.3647:08854
08855:+00004:-00056:+00262:002161.3647:08855
08856:+00037:-00076:+00032:002161.3647:08856
08857:+00002:+00163:-00061:002161.3647:08857
08858:+00074:+00117:+00096:002161.3647:08858
08859:-00170:-00025:-00211:002161.3647:08859
08860:-00044:+00100:-00057:002161.3647:08860
08861:+00222:+00086:-00042:002168.2949:08861
08862:-00096:-00065:-00075:002168.2949:08862
08863:-00023:+00006:+00039:002168.2949:08863
08864:+00226:+00202:-00080:002168.2949:08864
08865:-00018:-00002:+00025:002168.2949:08865
08866:-00113:+00010:+00105:002168.2949:08866
08867:+00139:+00322:-00096:002168.2949:08867
08868:+00058:+00216:-00109:002168.2949:08868
08869:-00044:+00252:+00067:002168.2949:08869
08870:+00022:-00014:+00020:002170.0031:08870
08871:-00048:-00102:-00169:002170.0031:08871
08872:-00191:+00253:-00198:002170.0031:08872
08873:-00031:-00118:+00214:002170.0031:08873
08874:+00114:-00038:+00030:002170.0031:08874
08875:-00034:+00200:-00207:002170.0031:08875
08876:-00068:-00039:+00107:002170.0031:08876
08877:+00091:+00240:+00144:002170.0031:08877
08878:+00018:-00037:-00122:002170.0031:08878
08879:-00001:+00107:-00188:002168.9045:08879
08880:-00007:+00167:+00076:002168.9045:08880
08881:-00070:-00392:+00096:002168.9045:08881
08882:+00025:+00006:-00171:002168.9045:08882
08883:-00026:+00008:-00157:002168.9045:08883
08884:-00203:+00039:+00138:002168.9045:08884
08885:+00189:+00010:-00006:002168.9045:08885
08886:+00109:+00152:-00176:002168.9045:08886
08887:-00221:+00093:-00040:002168.9045:08887
08888:+00048:+00069:+00135:002176.0239:08888
[truncated: 50,041 more chars]
